# Supplementary material for: Ion and Solvent Modulation of Ferrocene and Decamethylferrocene Oxidation Potentials in Organic Electrolytes as Predicted by Molecular Dynamics Simulations
Source: J Phys Chem B. 2025 Feb 11;129(7):2067–81. doi: 10.1021/acs.jpcb.4c08321 (PMC11848929; doi:10.1021/acs.jpcb.4c08321)
Supplement: Supplementary file 2 — jp4c08321_si_002.zip [file jp4c08321_si_002.zip › simulation_files/pdb_files/Fc_OPLS_bulk_TCM.pdb]

TITLE     MDANALYSIS FRAME 0: Created by PDBWriter
CRYST1   51.043   51.043   51.043  90.00  90.00  90.00 P 1           1
ATOM      1  CT  TCM A   1      31.357  42.469  47.434  1.00  0.00      A    C
ATOM      2  Cl1 TCM A   1      30.895  40.898  46.651  1.00  0.00      A   CL
ATOM      3  Cl2 TCM A   1      31.143  42.350  49.210  1.00  0.00      A   CL
ATOM      4  Cl3 TCM A   1      30.586  43.880  46.703  1.00  0.00      A   CL
ATOM      5  HC  TCM A   1      32.424  42.667  47.333  1.00  0.00      A    H
ATOM      6  CT  TCM A   2      26.384   8.038  11.155  1.00  0.00      A    C
ATOM      7  Cl1 TCM A   2      25.524   7.197   9.844  1.00  0.00      A   CL
ATOM      8  Cl2 TCM A   2      25.808   9.660  11.094  1.00  0.00      A   CL
ATOM      9  Cl3 TCM A   2      28.209   8.005  11.117  1.00  0.00      A   CL
ATOM     10  HC  TCM A   2      26.106   7.571  12.100  1.00  0.00      A    H
ATOM     11  CT  TCM A   3      31.811  20.886  36.491  1.00  0.00      A    C
ATOM     12  Cl1 TCM A   3      32.822  19.937  37.551  1.00  0.00      A   CL
ATOM     13  Cl2 TCM A   3      31.653  22.590  37.144  1.00  0.00      A   CL
ATOM     14  Cl3 TCM A   3      30.282  20.149  36.045  1.00  0.00      A   CL
ATOM     15  HC  TCM A   3      32.318  20.949  35.528  1.00  0.00      A    H
ATOM     16  CT  TCM A   4      37.380  35.947  23.313  1.00  0.00      A    C
ATOM     17  Cl1 TCM A   4      37.813  35.095  21.818  1.00  0.00      A   CL
ATOM     18  Cl2 TCM A   4      36.394  34.839  24.339  1.00  0.00      A   CL
ATOM     19  Cl3 TCM A   4      36.548  37.391  23.013  1.00  0.00      A   CL
ATOM     20  HC  TCM A   4      38.391  36.193  23.639  1.00  0.00      A    H
ATOM     21  CT  TCM A   5       8.762   9.970  32.840  1.00  0.00      A    C
ATOM     22  Cl1 TCM A   5      10.093   9.084  32.081  1.00  0.00      A   CL
ATOM     23  Cl2 TCM A   5       9.001  11.645  32.599  1.00  0.00      A   CL
ATOM     24  Cl3 TCM A   5       8.737   9.511  34.600  1.00  0.00      A   CL
ATOM     25  HC  TCM A   5       7.901   9.585  32.295  1.00  0.00      A    H
ATOM     26  CT  TCM A   6      10.346  29.518  25.438  1.00  0.00      A    C
ATOM     27  Cl1 TCM A   6       9.329  30.967  25.749  1.00  0.00      A   CL
ATOM     28  Cl2 TCM A   6       9.831  28.048  26.321  1.00  0.00      A   CL
ATOM     29  Cl3 TCM A   6      11.986  29.968  25.929  1.00  0.00      A   CL
ATOM     30  HC  TCM A   6      10.322  29.297  24.371  1.00  0.00      A    H
ATOM     31  CT  TCM A   7       3.860  39.509  17.069  1.00  0.00      A    C
ATOM     32  Cl1 TCM A   7       5.313  40.392  17.075  1.00  0.00      A   CL
ATOM     33  Cl2 TCM A   7       3.610  38.541  18.542  1.00  0.00      A   CL
ATOM     34  Cl3 TCM A   7       3.705  38.611  15.559  1.00  0.00      A   CL
ATOM     35  HC  TCM A   7       3.053  40.241  17.038  1.00  0.00      A    H
ATOM     36  CT  TCM A   8      46.588  50.877  16.232  1.00  0.00      A    C
ATOM     37  Cl1 TCM A   8      46.479  51.846  17.748  1.00  0.00      A   CL
ATOM     38  Cl2 TCM A   8      47.637  51.715  15.076  1.00  0.00      A   CL
ATOM     39  Cl3 TCM A   8      44.909  50.631  15.540  1.00  0.00      A   CL
ATOM     40  HC  TCM A   8      46.964  49.864  16.373  1.00  0.00      A    H
ATOM     41  CT  TCM A   9      27.202  15.198  45.114  1.00  0.00      A    C
ATOM     42  Cl1 TCM A   9      27.542  16.605  46.189  1.00  0.00      A   CL
ATOM     43  Cl2 TCM A   9      28.372  15.346  43.857  1.00  0.00      A   CL
ATOM     44  Cl3 TCM A   9      25.564  14.866  44.538  1.00  0.00      A   CL
ATOM     45  HC  TCM A   9      27.479  14.310  45.683  1.00  0.00      A    H
ATOM     46  CT  TCM A  10      24.093  50.183  17.135  1.00  0.00      A    C
ATOM     47  Cl1 TCM A  10      22.567  50.090  16.048  1.00  0.00      A   CL
ATOM     48  Cl2 TCM A  10      25.666  49.616  16.297  1.00  0.00      A   CL
ATOM     49  Cl3 TCM A  10      23.959  49.422  18.746  1.00  0.00      A   CL
ATOM     50  HC  TCM A  10      24.203  51.247  17.344  1.00  0.00      A    H
ATOM     51  CT  TCM A  11      14.743  23.218  20.765  1.00  0.00      A    C
ATOM     52  Cl1 TCM A  11      13.992  24.858  20.995  1.00  0.00      A   CL
ATOM     53  Cl2 TCM A  11      14.768  22.575  19.073  1.00  0.00      A   CL
ATOM     54  Cl3 TCM A  11      14.048  22.057  21.949  1.00  0.00      A   CL
ATOM     55  HC  TCM A  11      15.766  23.328  21.127  1.00  0.00      A    H
ATOM     56  CT  TCM A  12      36.369  19.691  32.931  1.00  0.00      A    C
ATOM     57  Cl1 TCM A  12      37.132  20.393  34.414  1.00  0.00      A   CL
ATOM     58  Cl2 TCM A  12      34.734  20.292  32.634  1.00  0.00      A   CL
ATOM     59  Cl3 TCM A  12      36.225  17.950  33.230  1.00  0.00      A   CL
ATOM     60  HC  TCM A  12      36.892  19.815  31.983  1.00  0.00      A    H
ATOM     61  CT  TCM A  13       9.081  49.222  11.454  1.00  0.00      A    C
ATOM     62  Cl1 TCM A  13       8.482  50.247  10.235  1.00  0.00      A   CL
ATOM     63  Cl2 TCM A  13       9.120  47.509  10.860  1.00  0.00      A   CL
ATOM     64  Cl3 TCM A  13       8.178  49.378  13.041  1.00  0.00      A   CL
ATOM     65  HC  TCM A  13      10.089  49.545  11.715  1.00  0.00      A    H
ATOM     66  CT  TCM A  14      33.845  45.017  45.006  1.00  0.00      A    C
ATOM     67  Cl1 TCM A  14      33.683  43.353  44.617  1.00  0.00      A   CL
ATOM     68  Cl2 TCM A  14      34.152  45.374  46.777  1.00  0.00      A   CL
ATOM     69  Cl3 TCM A  14      32.432  45.951  44.433  1.00  0.00      A   CL
ATOM     70  HC  TCM A  14      34.671  45.445  44.438  1.00  0.00      A    H
ATOM     71  CT  TCM A  15      35.535  42.228  50.997  1.00  0.00      A    C
ATOM     72  Cl1 TCM A  15      37.164  42.371  50.327  1.00  0.00      A   CL
ATOM     73  Cl2 TCM A  15      34.859  40.589  51.209  1.00  0.00      A   CL
ATOM     74  Cl3 TCM A  15      34.515  43.341  50.071  1.00  0.00      A   CL
ATOM     75  HC  TCM A  15      35.645  42.697  51.975  1.00  0.00      A    H
ATOM     76  CT  TCM A  16      11.604  41.934  34.208  1.00  0.00      A    C
ATOM     77  Cl1 TCM A  16      10.830  40.882  33.021  1.00  0.00      A   CL
ATOM     78  Cl2 TCM A  16      12.421  41.078  35.548  1.00  0.00      A   CL
ATOM     79  Cl3 TCM A  16      10.423  43.073  34.874  1.00  0.00      A   CL
ATOM     80  HC  TCM A  16      12.441  42.472  33.763  1.00  0.00      A    H
ATOM     81  CT  TCM A  17      17.135   4.273  49.949  1.00  0.00      A    C
ATOM     82  Cl1 TCM A  17      16.906   2.563  49.730  1.00  0.00      A   CL
ATOM     83  Cl2 TCM A  17      18.538   4.632  51.006  1.00  0.00      A   CL
ATOM     84  Cl3 TCM A  17      15.669   5.039  50.563  1.00  0.00      A   CL
ATOM     85  HC  TCM A  17      17.218   4.703  48.950  1.00  0.00      A    H
ATOM     86  CT  TCM A  18      20.784   8.898  26.225  1.00  0.00      A    C
ATOM     87  Cl1 TCM A  18      19.439   9.592  25.190  1.00  0.00      A   CL
ATOM     88  Cl2 TCM A  18      21.874  10.132  26.744  1.00  0.00      A   CL
ATOM     89  Cl3 TCM A  18      21.551   7.654  25.272  1.00  0.00      A   CL
ATOM     90  HC  TCM A  18      20.371   8.435  27.121  1.00  0.00      A    H
ATOM     91  CT  TCM A  19       6.317  29.621  18.131  1.00  0.00      A    C
ATOM     92  Cl1 TCM A  19       5.736  29.251  19.740  1.00  0.00      A   CL
ATOM     93  Cl2 TCM A  19       6.737  28.179  17.206  1.00  0.00      A   CL
ATOM     94  Cl3 TCM A  19       7.680  30.782  18.106  1.00  0.00      A   CL
ATOM     95  HC  TCM A  19       5.461  30.091  17.646  1.00  0.00      A    H
ATOM     96  CT  TCM A  20      35.256  49.021   9.639  1.00  0.00      A    C
ATOM     97  Cl1 TCM A  20      36.539  49.441   8.546  1.00  0.00      A   CL
ATOM     98  Cl2 TCM A  20      35.658  49.694  11.236  1.00  0.00      A   CL
ATOM     99  Cl3 TCM A  20      34.935  47.365   9.507  1.00  0.00      A   CL
ATOM    100  HC  TCM A  20      34.288  49.385   9.293  1.00  0.00      A    H
ATOM    101  CT  TCM A  21      32.560  23.154  48.955  1.00  0.00      A    C
ATOM    102  Cl1 TCM A  21      33.926  23.937  49.914  1.00  0.00      A   CL
ATOM    103  Cl2 TCM A  21      31.131  24.099  48.674  1.00  0.00      A   CL
ATOM    104  Cl3 TCM A  21      32.138  21.631  49.800  1.00  0.00      A   CL
ATOM    105  HC  TCM A  21      32.926  22.810  47.988  1.00  0.00      A    H
ATOM    106  CT  TCM A  22      48.270   0.112  35.007  1.00  0.00      A    C
ATOM    107  Cl1 TCM A  22      49.093  -1.298  35.692  1.00  0.00      A   CL
ATOM    108  Cl2 TCM A  22      48.945   1.770  35.552  1.00  0.00      A   CL
ATOM    109  Cl3 TCM A  22      46.527   0.071  35.211  1.00  0.00      A   CL
ATOM    110  HC  TCM A  22      48.395   0.013  33.929  1.00  0.00      A    H
ATOM    111  CT  TCM A  23      25.077  43.698  48.601  1.00  0.00      A    C
ATOM    112  Cl1 TCM A  23      23.842  42.800  49.504  1.00  0.00      A   CL
ATOM    113  Cl2 TCM A  23      25.999  44.743  49.773  1.00  0.00      A   CL
ATOM    114  Cl3 TCM A  23      24.454  44.560  47.178  1.00  0.00      A   CL
ATOM    115  HC  TCM A  23      25.712  42.952  48.124  1.00  0.00      A    H
ATOM    116  CT  TCM A  24      42.760  10.740  36.016  1.00  0.00      A    C
ATOM    117  Cl1 TCM A  24      42.542  11.386  34.319  1.00  0.00      A   CL
ATOM    118  Cl2 TCM A  24      43.608  11.927  36.920  1.00  0.00      A   CL
ATOM    119  Cl3 TCM A  24      43.497   9.160  36.095  1.00  0.00      A   CL
ATOM    120  HC  TCM A  24      41.780  10.681  36.491  1.00  0.00      A    H
ATOM    121  CT  TCM A  25       8.956  44.048  25.091  1.00  0.00      A    C
ATOM    122  Cl1 TCM A  25      10.282  42.937  25.312  1.00  0.00      A   CL
ATOM    123  Cl2 TCM A  25       8.027  43.828  23.525  1.00  0.00      A   CL
ATOM    124  Cl3 TCM A  25       9.408  45.688  25.421  1.00  0.00      A   CL
ATOM    125  HC  TCM A  25       8.238  43.731  25.847  1.00  0.00      A    H
ATOM    126  CT  TCM A  26      40.970  23.563  38.894  1.00  0.00      A    C
ATOM    127  Cl1 TCM A  26      39.788  23.735  37.494  1.00  0.00      A   CL
ATOM    128  Cl2 TCM A  26      40.225  24.070  40.409  1.00  0.00      A   CL
ATOM    129  Cl3 TCM A  26      42.470  24.442  38.627  1.00  0.00      A   CL
ATOM    130  HC  TCM A  26      41.184  22.500  39.002  1.00  0.00      A    H
ATOM    131  CT  TCM A  27      45.588  39.011  28.417  1.00  0.00      A    C
ATOM    132  Cl1 TCM A  27      44.621  40.409  28.968  1.00  0.00      A   CL
ATOM    133  Cl2 TCM A  27      47.215  39.372  28.912  1.00  0.00      A   CL
ATOM    134  Cl3 TCM A  27      45.170  38.636  26.719  1.00  0.00      A   CL
ATOM    135  HC  TCM A  27      45.302  38.128  28.988  1.00  0.00      A    H
ATOM    136  CT  TCM A  28       2.220  36.329  25.583  1.00  0.00      A    C
ATOM    137  Cl1 TCM A  28       1.262  34.863  25.590  1.00  0.00      A   CL
ATOM    138  Cl2 TCM A  28       3.395  36.219  26.883  1.00  0.00      A   CL
ATOM    139  Cl3 TCM A  28       1.071  37.616  25.911  1.00  0.00      A   CL
ATOM    140  HC  TCM A  28       2.789  36.564  24.683  1.00  0.00      A    H
ATOM    141  CT  TCM A  29      46.548  34.309  16.684  1.00  0.00      A    C
ATOM    142  Cl1 TCM A  29      47.198  32.943  15.734  1.00  0.00      A   CL
ATOM    143  Cl2 TCM A  29      45.407  33.610  17.847  1.00  0.00      A   CL
ATOM    144  Cl3 TCM A  29      45.854  35.579  15.678  1.00  0.00      A   CL
ATOM    145  HC  TCM A  29      47.306  34.805  17.290  1.00  0.00      A    H
ATOM    146  CT  TCM A  30      31.547  38.626  42.672  1.00  0.00      A    C
ATOM    147  Cl1 TCM A  30      32.743  39.991  42.943  1.00  0.00      A   CL
ATOM    148  Cl2 TCM A  30      32.287  36.980  42.488  1.00  0.00      A   CL
ATOM    149  Cl3 TCM A  30      30.439  38.888  41.362  1.00  0.00      A   CL
ATOM    150  HC  TCM A  30      30.881  38.508  43.527  1.00  0.00      A    H
ATOM    151  CT  TCM A  31      38.053  31.028  28.906  1.00  0.00      A    C
ATOM    152  Cl1 TCM A  31      37.392  29.694  27.958  1.00  0.00      A   CL
ATOM    153  Cl2 TCM A  31      38.230  32.536  27.962  1.00  0.00      A   CL
ATOM    154  Cl3 TCM A  31      39.573  30.569  29.612  1.00  0.00      A   CL
ATOM    155  HC  TCM A  31      37.396  31.264  29.744  1.00  0.00      A    H
ATOM    156  CT  TCM A  32      29.462  45.289  14.666  1.00  0.00      A    C
ATOM    157  Cl1 TCM A  32      29.142  44.017  13.511  1.00  0.00      A   CL
ATOM    158  Cl2 TCM A  32      28.905  44.850  16.258  1.00  0.00      A   CL
ATOM    159  Cl3 TCM A  32      28.871  46.890  14.174  1.00  0.00      A   CL
ATOM    160  HC  TCM A  32      30.535  45.407  14.821  1.00  0.00      A    H
ATOM    161  CT  TCM A  33      21.002  13.977   8.398  1.00  0.00      A    C
ATOM    162  Cl1 TCM A  33      22.658  13.939   9.017  1.00  0.00      A   CL
ATOM    163  Cl2 TCM A  33      20.430  15.536   7.646  1.00  0.00      A   CL
ATOM    164  Cl3 TCM A  33      19.873  13.725   9.805  1.00  0.00      A   CL
ATOM    165  HC  TCM A  33      20.974  13.163   7.674  1.00  0.00      A    H
ATOM    166  CT  TCM A  34      42.037   9.271  30.723  1.00  0.00      A    C
ATOM    167  Cl1 TCM A  34      41.713   8.374  32.282  1.00  0.00      A   CL
ATOM    168  Cl2 TCM A  34      41.536  10.930  30.937  1.00  0.00      A   CL
ATOM    169  Cl3 TCM A  34      41.383   8.495  29.256  1.00  0.00      A   CL
ATOM    170  HC  TCM A  34      43.119   9.269  30.591  1.00  0.00      A    H
ATOM    171  CT  TCM A  35      38.811  38.194  40.410  1.00  0.00      A    C
ATOM    172  Cl1 TCM A  35      37.223  38.506  41.138  1.00  0.00      A   CL
ATOM    173  Cl2 TCM A  35      38.687  37.412  38.845  1.00  0.00      A   CL
ATOM    174  Cl3 TCM A  35      40.047  37.214  41.406  1.00  0.00      A   CL
ATOM    175  HC  TCM A  35      39.293  39.149  40.203  1.00  0.00      A    H
ATOM    176  CT  TCM A  36      49.521  29.130  15.766  1.00  0.00      A    C
ATOM    177  Cl1 TCM A  36      50.322  28.706  17.280  1.00  0.00      A   CL
ATOM    178  Cl2 TCM A  36      50.032  28.031  14.468  1.00  0.00      A   CL
ATOM    179  Cl3 TCM A  36      49.932  30.864  15.307  1.00  0.00      A   CL
ATOM    180  HC  TCM A  36      48.433  29.095  15.817  1.00  0.00      A    H
ATOM    181  CT  TCM A  37      50.831   5.038  22.305  1.00  0.00      A    C
ATOM    182  Cl1 TCM A  37      50.956   5.188  24.095  1.00  0.00      A   CL
ATOM    183  Cl2 TCM A  37      49.145   5.121  21.751  1.00  0.00      A   CL
ATOM    184  Cl3 TCM A  37      51.654   3.502  21.788  1.00  0.00      A   CL
ATOM    185  HC  TCM A  37      51.386   5.846  21.828  1.00  0.00      A    H
ATOM    186  CT  TCM A  38       4.695   1.017  13.375  1.00  0.00      A    C
ATOM    187  Cl1 TCM A  38       3.208   1.937  13.156  1.00  0.00      A   CL
ATOM    188  Cl2 TCM A  38       4.801  -0.485  12.379  1.00  0.00      A   CL
ATOM    189  Cl3 TCM A  38       4.989   0.573  15.074  1.00  0.00      A   CL
ATOM    190  HC  TCM A  38       5.501   1.690  13.080  1.00  0.00      A    H
ATOM    191  CT  TCM A  39      43.601  13.922  19.182  1.00  0.00      A    C
ATOM    192  Cl1 TCM A  39      44.480  14.852  17.882  1.00  0.00      A   CL
ATOM    193  Cl2 TCM A  39      42.480  12.646  18.706  1.00  0.00      A   CL
ATOM    194  Cl3 TCM A  39      42.842  15.062  20.249  1.00  0.00      A   CL
ATOM    195  HC  TCM A  39      44.327  13.356  19.764  1.00  0.00      A    H
ATOM    196  CT  TCM A  40      45.610  11.148   3.664  1.00  0.00      A    C
ATOM    197  Cl1 TCM A  40      45.942   9.955   4.934  1.00  0.00      A   CL
ATOM    198  Cl2 TCM A  40      44.453  12.275   4.375  1.00  0.00      A   CL
ATOM    199  Cl3 TCM A  40      45.020  10.379   2.182  1.00  0.00      A   CL
ATOM    200  HC  TCM A  40      46.481  11.766   3.448  1.00  0.00      A    H
ATOM    201  CT  TCM A  41       7.184  18.117  47.567  1.00  0.00      A    C
ATOM    202  Cl1 TCM A  41       7.768  19.374  46.439  1.00  0.00      A   CL
ATOM    203  Cl2 TCM A  41       8.109  16.598  47.405  1.00  0.00      A   CL
ATOM    204  Cl3 TCM A  41       5.440  17.706  47.252  1.00  0.00      A   CL
ATOM    205  HC  TCM A  41       7.322  18.547  48.559  1.00  0.00      A    H
ATOM    206  CT  TCM A  42      19.287   5.931  22.444  1.00  0.00      A    C
ATOM    207  Cl1 TCM A  42      19.283   6.255  20.691  1.00  0.00      A   CL
ATOM    208  Cl2 TCM A  42      18.689   4.339  22.793  1.00  0.00      A   CL
ATOM    209  Cl3 TCM A  42      18.320   7.096  23.455  1.00  0.00      A   CL
ATOM    210  HC  TCM A  42      20.317   5.952  22.800  1.00  0.00      A    H
ATOM    211  CT  TCM A  43      29.632  32.530  29.949  1.00  0.00      A    C
ATOM    212  Cl1 TCM A  43      31.129  31.808  30.519  1.00  0.00      A   CL
ATOM    213  Cl2 TCM A  43      28.613  32.854  31.420  1.00  0.00      A   CL
ATOM    214  Cl3 TCM A  43      28.820  31.580  28.729  1.00  0.00      A   CL
ATOM    215  HC  TCM A  43      29.815  33.532  29.561  1.00  0.00      A    H
ATOM    216  CT  TCM A  44      28.114   1.302  35.829  1.00  0.00      A    C
ATOM    217  Cl1 TCM A  44      28.744  -0.313  36.045  1.00  0.00      A   CL
ATOM    218  Cl2 TCM A  44      27.402   1.815  37.355  1.00  0.00      A   CL
ATOM    219  Cl3 TCM A  44      26.941   1.393  34.506  1.00  0.00      A   CL
ATOM    220  HC  TCM A  44      28.903   1.928  35.412  1.00  0.00      A    H
ATOM    221  CT  TCM A  45      27.992  17.946  15.638  1.00  0.00      A    C
ATOM    222  Cl1 TCM A  45      27.850  17.442  17.331  1.00  0.00      A   CL
ATOM    223  Cl2 TCM A  45      28.489  16.635  14.563  1.00  0.00      A   CL
ATOM    224  Cl3 TCM A  45      29.040  19.315  15.621  1.00  0.00      A   CL
ATOM    225  HC  TCM A  45      26.993  18.263  15.338  1.00  0.00      A    H
ATOM    226  CT  TCM A  46       7.836  11.226  39.768  1.00  0.00      A    C
ATOM    227  Cl1 TCM A  46       7.814  10.751  38.049  1.00  0.00      A   CL
ATOM    228  Cl2 TCM A  46       6.433  10.641  40.758  1.00  0.00      A   CL
ATOM    229  Cl3 TCM A  46       7.877  12.994  39.936  1.00  0.00      A   CL
ATOM    230  HC  TCM A  46       8.732  10.758  40.175  1.00  0.00      A    H
ATOM    231  CT  TCM A  47      10.506  44.660   4.325  1.00  0.00      A    C
ATOM    232  Cl1 TCM A  47      11.307  44.961   5.890  1.00  0.00      A   CL
ATOM    233  Cl2 TCM A  47      10.457  43.058   3.820  1.00  0.00      A   CL
ATOM    234  Cl3 TCM A  47      10.886  45.801   3.018  1.00  0.00      A   CL
ATOM    235  HC  TCM A  47       9.459  44.848   4.564  1.00  0.00      A    H
ATOM    236  CT  TCM A  48       8.518   8.783  46.552  1.00  0.00      A    C
ATOM    237  Cl1 TCM A  48       9.904   7.731  46.244  1.00  0.00      A   CL
ATOM    238  Cl2 TCM A  48       8.901  10.037  47.718  1.00  0.00      A   CL
ATOM    239  Cl3 TCM A  48       7.331   7.798  47.402  1.00  0.00      A   CL
ATOM    240  HC  TCM A  48       8.090   9.232  45.655  1.00  0.00      A    H
ATOM    241  CT  TCM A  49       3.776  42.343  40.589  1.00  0.00      A    C
ATOM    242  Cl1 TCM A  49       3.138  41.483  42.001  1.00  0.00      A   CL
ATOM    243  Cl2 TCM A  49       4.636  43.807  41.065  1.00  0.00      A   CL
ATOM    244  Cl3 TCM A  49       2.356  42.802  39.556  1.00  0.00      A   CL
ATOM    245  HC  TCM A  49       4.477  41.735  40.016  1.00  0.00      A    H
ATOM    246  CT  TCM A  50       6.870  23.846   0.708  1.00  0.00      A    C
ATOM    247  Cl1 TCM A  50       6.541  22.718  -0.616  1.00  0.00      A   CL
ATOM    248  Cl2 TCM A  50       5.583  23.894   1.910  1.00  0.00      A   CL
ATOM    249  Cl3 TCM A  50       7.400  25.453  -0.006  1.00  0.00      A   CL
ATOM    250  HC  TCM A  50       7.788  23.512   1.191  1.00  0.00      A    H
ATOM    251  CT  TCM A  51      43.568  27.354   2.056  1.00  0.00      A    C
ATOM    252  Cl1 TCM A  51      42.800  28.417   0.772  1.00  0.00      A   CL
ATOM    253  Cl2 TCM A  51      43.369  25.640   1.920  1.00  0.00      A   CL
ATOM    254  Cl3 TCM A  51      43.177  28.000   3.652  1.00  0.00      A   CL
ATOM    255  HC  TCM A  51      44.624  27.562   1.882  1.00  0.00      A    H
ATOM    256  CT  TCM A  52      49.992  43.976  41.526  1.00  0.00      A    C
ATOM    257  Cl1 TCM A  52      48.404  43.836  42.282  1.00  0.00      A   CL
ATOM    258  Cl2 TCM A  52      51.350  43.716  42.630  1.00  0.00      A   CL
ATOM    259  Cl3 TCM A  52      50.268  45.598  40.798  1.00  0.00      A   CL
ATOM    260  HC  TCM A  52      50.131  43.271  40.706  1.00  0.00      A    H
ATOM    261  CT  TCM A  53      25.019  13.848  33.669  1.00  0.00      A    C
ATOM    262  Cl1 TCM A  53      25.903  13.922  35.214  1.00  0.00      A   CL
ATOM    263  Cl2 TCM A  53      23.627  14.894  33.424  1.00  0.00      A   CL
ATOM    264  Cl3 TCM A  53      24.666  12.091  33.353  1.00  0.00      A   CL
ATOM    265  HC  TCM A  53      25.798  14.114  32.955  1.00  0.00      A    H
ATOM    266  CT  TCM A  54      21.637   1.889  24.818  1.00  0.00      A    C
ATOM    267  Cl1 TCM A  54      22.055   2.355  23.152  1.00  0.00      A   CL
ATOM    268  Cl2 TCM A  54      22.924   2.003  25.924  1.00  0.00      A   CL
ATOM    269  Cl3 TCM A  54      21.076   0.233  24.830  1.00  0.00      A   CL
ATOM    270  HC  TCM A  54      20.787   2.458  25.193  1.00  0.00      A    H
ATOM    271  CT  TCM A  55      45.242  22.187  31.336  1.00  0.00      A    C
ATOM    272  Cl1 TCM A  55      45.468  21.512  29.706  1.00  0.00      A   CL
ATOM    273  Cl2 TCM A  55      46.586  21.846  32.472  1.00  0.00      A   CL
ATOM    274  Cl3 TCM A  55      43.591  21.801  31.914  1.00  0.00      A   CL
ATOM    275  HC  TCM A  55      45.357  23.259  31.180  1.00  0.00      A    H
ATOM    276  CT  TCM A  56      32.457  17.314  15.960  1.00  0.00      A    C
ATOM    277  Cl1 TCM A  56      34.004  17.795  16.761  1.00  0.00      A   CL
ATOM    278  Cl2 TCM A  56      32.595  15.723  15.357  1.00  0.00      A   CL
ATOM    279  Cl3 TCM A  56      31.915  18.315  14.696  1.00  0.00      A   CL
ATOM    280  HC  TCM A  56      31.790  17.183  16.812  1.00  0.00      A    H
ATOM    281  CT  TCM A  57      40.231  40.737  29.046  1.00  0.00      A    C
ATOM    282  Cl1 TCM A  57      40.815  39.887  27.643  1.00  0.00      A   CL
ATOM    283  Cl2 TCM A  57      41.071  40.115  30.448  1.00  0.00      A   CL
ATOM    284  Cl3 TCM A  57      38.436  40.534  29.264  1.00  0.00      A   CL
ATOM    285  HC  TCM A  57      40.404  41.812  28.995  1.00  0.00      A    H
ATOM    286  CT  TCM A  58       7.978  37.449  17.707  1.00  0.00      A    C
ATOM    287  Cl1 TCM A  58       7.881  36.087  18.834  1.00  0.00      A   CL
ATOM    288  Cl2 TCM A  58       6.743  37.360  16.404  1.00  0.00      A   CL
ATOM    289  Cl3 TCM A  58       9.621  37.642  17.098  1.00  0.00      A   CL
ATOM    290  HC  TCM A  58       7.797  38.406  18.197  1.00  0.00      A    H
ATOM    291  CT  TCM A  59      21.023  48.257  27.006  1.00  0.00      A    C
ATOM    292  Cl1 TCM A  59      21.579  46.542  27.243  1.00  0.00      A   CL
ATOM    293  Cl2 TCM A  59      22.116  49.233  27.978  1.00  0.00      A   CL
ATOM    294  Cl3 TCM A  59      19.449  48.540  27.688  1.00  0.00      A   CL
ATOM    295  HC  TCM A  59      21.091  48.440  25.934  1.00  0.00      A    H
ATOM    296  CT  TCM A  60       2.949  14.117  27.781  1.00  0.00      A    C
ATOM    297  Cl1 TCM A  60       3.384  12.363  27.834  1.00  0.00      A   CL
ATOM    298  Cl2 TCM A  60       3.599  14.959  26.297  1.00  0.00      A   CL
ATOM    299  Cl3 TCM A  60       3.291  14.948  29.310  1.00  0.00      A   CL
ATOM    300  HC  TCM A  60       1.871  14.185  27.634  1.00  0.00      A    H
ATOM    301  CT  TCM A  61       0.682  27.291  45.690  1.00  0.00      A    C
ATOM    302  Cl1 TCM A  61       2.295  27.929  45.909  1.00  0.00      A   CL
ATOM    303  Cl2 TCM A  61       0.168  27.132  43.945  1.00  0.00      A   CL
ATOM    304  Cl3 TCM A  61      -0.518  28.180  46.627  1.00  0.00      A   CL
ATOM    305  HC  TCM A  61       0.717  26.291  46.122  1.00  0.00      A    H
ATOM    306  CT  TCM A  62      30.290  40.871  10.983  1.00  0.00      A    C
ATOM    307  Cl1 TCM A  62      31.121  40.759  12.533  1.00  0.00      A   CL
ATOM    308  Cl2 TCM A  62      28.512  41.023  11.199  1.00  0.00      A   CL
ATOM    309  Cl3 TCM A  62      30.781  39.548   9.889  1.00  0.00      A   CL
ATOM    310  HC  TCM A  62      30.564  41.825  10.533  1.00  0.00      A    H
ATOM    311  CT  TCM A  63      39.776  12.956  49.755  1.00  0.00      A    C
ATOM    312  Cl1 TCM A  63      40.404  11.382  49.309  1.00  0.00      A   CL
ATOM    313  Cl2 TCM A  63      38.052  12.889  49.448  1.00  0.00      A   CL
ATOM    314  Cl3 TCM A  63      40.589  14.258  48.912  1.00  0.00      A   CL
ATOM    315  HC  TCM A  63      39.823  13.046  50.840  1.00  0.00      A    H
ATOM    316  CT  TCM A  64      15.998  32.115  34.306  1.00  0.00      A    C
ATOM    317  Cl1 TCM A  64      17.257  33.266  33.823  1.00  0.00      A   CL
ATOM    318  Cl2 TCM A  64      16.602  30.683  35.301  1.00  0.00      A   CL
ATOM    319  Cl3 TCM A  64      14.929  31.812  32.906  1.00  0.00      A   CL
ATOM    320  HC  TCM A  64      15.394  32.673  35.021  1.00  0.00      A    H
ATOM    321  CT  TCM A  65      12.361  43.446  46.675  1.00  0.00      A    C
ATOM    322  Cl1 TCM A  65      11.969  44.849  45.689  1.00  0.00      A   CL
ATOM    323  Cl2 TCM A  65      13.356  43.923  48.034  1.00  0.00      A   CL
ATOM    324  Cl3 TCM A  65      13.006  42.257  45.610  1.00  0.00      A   CL
ATOM    325  HC  TCM A  65      11.459  43.066  47.155  1.00  0.00      A    H
ATOM    326  CT  TCM A  66      20.276  42.047  46.602  1.00  0.00      A    C
ATOM    327  Cl1 TCM A  66      20.246  43.598  47.554  1.00  0.00      A   CL
ATOM    328  Cl2 TCM A  66      20.681  40.583  47.571  1.00  0.00      A   CL
ATOM    329  Cl3 TCM A  66      21.416  42.356  45.295  1.00  0.00      A   CL
ATOM    330  HC  TCM A  66      19.278  41.836  46.217  1.00  0.00      A    H
ATOM    331  CT  TCM A  67      24.149  12.874  28.477  1.00  0.00      A    C
ATOM    332  Cl1 TCM A  67      24.762  13.858  29.829  1.00  0.00      A   CL
ATOM    333  Cl2 TCM A  67      24.980  11.282  28.467  1.00  0.00      A   CL
ATOM    334  Cl3 TCM A  67      24.531  13.774  26.973  1.00  0.00      A   CL
ATOM    335  HC  TCM A  67      23.083  12.668  28.568  1.00  0.00      A    H
ATOM    336  CT  TCM A  68      40.717  15.386   9.094  1.00  0.00      A    C
ATOM    337  Cl1 TCM A  68      40.795  13.601   9.027  1.00  0.00      A   CL
ATOM    338  Cl2 TCM A  68      39.196  15.785   9.833  1.00  0.00      A   CL
ATOM    339  Cl3 TCM A  68      40.786  16.076   7.516  1.00  0.00      A   CL
ATOM    340  HC  TCM A  68      41.520  15.780   9.718  1.00  0.00      A    H
ATOM    341  CT  TCM A  69      11.995  34.691   9.804  1.00  0.00      A    C
ATOM    342  Cl1 TCM A  69      13.563  34.009  10.086  1.00  0.00      A   CL
ATOM    343  Cl2 TCM A  69      11.783  35.537   8.209  1.00  0.00      A   CL
ATOM    344  Cl3 TCM A  69      11.637  35.815  11.139  1.00  0.00      A   CL
ATOM    345  HC  TCM A  69      11.271  33.877   9.837  1.00  0.00      A    H
ATOM    346  CT  TCM A  70      27.760  21.361  30.529  1.00  0.00      A    C
ATOM    347  Cl1 TCM A  70      26.956  19.773  30.341  1.00  0.00      A   CL
ATOM    348  Cl2 TCM A  70      27.824  22.008  28.885  1.00  0.00      A   CL
ATOM    349  Cl3 TCM A  70      29.415  21.107  31.234  1.00  0.00      A   CL
ATOM    350  HC  TCM A  70      27.124  21.953  31.187  1.00  0.00      A    H
ATOM    351  CT  TCM A  71      26.831  42.058   2.413  1.00  0.00      A    C
ATOM    352  Cl1 TCM A  71      25.614  41.878   1.092  1.00  0.00      A   CL
ATOM    353  Cl2 TCM A  71      27.309  43.718   2.470  1.00  0.00      A   CL
ATOM    354  Cl3 TCM A  71      28.177  40.897   2.214  1.00  0.00      A   CL
ATOM    355  HC  TCM A  71      26.474  41.746   3.395  1.00  0.00      A    H
ATOM    356  CT  TCM A  72      18.875  25.325  41.873  1.00  0.00      A    C
ATOM    357  Cl1 TCM A  72      19.100  27.079  41.539  1.00  0.00      A   CL
ATOM    358  Cl2 TCM A  72      19.269  24.888  43.635  1.00  0.00      A   CL
ATOM    359  Cl3 TCM A  72      19.829  24.369  40.788  1.00  0.00      A   CL
ATOM    360  HC  TCM A  72      17.807  25.112  41.829  1.00  0.00      A    H
ATOM    361  CT  TCM A  73      32.182  26.169  22.726  1.00  0.00      A    C
ATOM    362  Cl1 TCM A  73      31.432  24.873  21.811  1.00  0.00      A   CL
ATOM    363  Cl2 TCM A  73      31.531  26.322  24.306  1.00  0.00      A   CL
ATOM    364  Cl3 TCM A  73      32.169  27.690  21.894  1.00  0.00      A   CL
ATOM    365  HC  TCM A  73      33.244  26.019  22.919  1.00  0.00      A    H
ATOM    366  CT  TCM A  74      27.642  42.155  38.507  1.00  0.00      A    C
ATOM    367  Cl1 TCM A  74      26.188  41.369  37.753  1.00  0.00      A   CL
ATOM    368  Cl2 TCM A  74      28.449  43.250  37.346  1.00  0.00      A   CL
ATOM    369  Cl3 TCM A  74      28.915  40.936  39.003  1.00  0.00      A   CL
ATOM    370  HC  TCM A  74      27.345  42.681  39.415  1.00  0.00      A    H
ATOM    371  CT  TCM A  75      41.604  43.375  39.637  1.00  0.00      A    C
ATOM    372  Cl1 TCM A  75      40.984  44.055  41.133  1.00  0.00      A   CL
ATOM    373  Cl2 TCM A  75      40.516  43.865  38.234  1.00  0.00      A   CL
ATOM    374  Cl3 TCM A  75      41.849  41.593  39.602  1.00  0.00      A   CL
ATOM    375  HC  TCM A  75      42.601  43.794  39.505  1.00  0.00      A    H
ATOM    376  CT  TCM A  76       7.673   2.586  18.445  1.00  0.00      A    C
ATOM    377  Cl1 TCM A  76       8.151   1.929  19.984  1.00  0.00      A   CL
ATOM    378  Cl2 TCM A  76       7.064   4.234  18.475  1.00  0.00      A   CL
ATOM    379  Cl3 TCM A  76       6.386   1.420  17.800  1.00  0.00      A   CL
ATOM    380  HC  TCM A  76       8.551   2.580  17.801  1.00  0.00      A    H
ATOM    381  CT  TCM A  77      48.602  14.663  29.794  1.00  0.00      A    C
ATOM    382  Cl1 TCM A  77      49.906  13.480  30.211  1.00  0.00      A   CL
ATOM    383  Cl2 TCM A  77      47.120  13.829  29.263  1.00  0.00      A   CL
ATOM    384  Cl3 TCM A  77      49.145  15.856  28.617  1.00  0.00      A   CL
ATOM    385  HC  TCM A  77      48.300  15.255  30.657  1.00  0.00      A    H
ATOM    386  CT  TCM A  78      20.026  29.019   0.409  1.00  0.00      A    C
ATOM    387  Cl1 TCM A  78      19.005  28.779   1.757  1.00  0.00      A   CL
ATOM    388  Cl2 TCM A  78      19.064  29.323  -1.090  1.00  0.00      A   CL
ATOM    389  Cl3 TCM A  78      21.271  27.688   0.319  1.00  0.00      A   CL
ATOM    390  HC  TCM A  78      20.611  29.917   0.609  1.00  0.00      A    H
ATOM    391  CT  TCM A  79      17.424  49.513  47.569  1.00  0.00      A    C
ATOM    392  Cl1 TCM A  79      18.823  48.666  46.809  1.00  0.00      A   CL
ATOM    393  Cl2 TCM A  79      17.337  49.234  49.280  1.00  0.00      A   CL
ATOM    394  Cl3 TCM A  79      15.891  49.150  46.662  1.00  0.00      A   CL
ATOM    395  HC  TCM A  79      17.625  50.573  47.417  1.00  0.00      A    H
ATOM    396  CT  TCM A  80       5.247   4.559  32.228  1.00  0.00      A    C
ATOM    397  Cl1 TCM A  80       4.140   5.635  31.227  1.00  0.00      A   CL
ATOM    398  Cl2 TCM A  80       4.815   2.857  32.071  1.00  0.00      A   CL
ATOM    399  Cl3 TCM A  80       5.301   5.050  33.912  1.00  0.00      A   CL
ATOM    400  HC  TCM A  80       6.218   4.791  31.790  1.00  0.00      A    H
ATOM    401  CT  TCM A  81      41.211  20.560  21.790  1.00  0.00      A    C
ATOM    402  Cl1 TCM A  81      39.868  21.288  20.867  1.00  0.00      A   CL
ATOM    403  Cl2 TCM A  81      42.683  21.546  21.549  1.00  0.00      A   CL
ATOM    404  Cl3 TCM A  81      41.423  18.854  21.213  1.00  0.00      A   CL
ATOM    405  HC  TCM A  81      40.884  20.574  22.830  1.00  0.00      A    H
ATOM    406  CT  TCM A  82      27.297  34.851  16.528  1.00  0.00      A    C
ATOM    407  Cl1 TCM A  82      28.371  34.254  17.775  1.00  0.00      A   CL
ATOM    408  Cl2 TCM A  82      26.645  36.441  16.960  1.00  0.00      A   CL
ATOM    409  Cl3 TCM A  82      25.970  33.735  16.126  1.00  0.00      A   CL
ATOM    410  HC  TCM A  82      27.947  34.885  15.654  1.00  0.00      A    H
ATOM    411  CT  TCM A  83      16.745  14.029  12.223  1.00  0.00      A    C
ATOM    412  Cl1 TCM A  83      15.938  12.811  13.296  1.00  0.00      A   CL
ATOM    413  Cl2 TCM A  83      17.380  15.286  13.222  1.00  0.00      A   CL
ATOM    414  Cl3 TCM A  83      15.594  14.781  11.143  1.00  0.00      A   CL
ATOM    415  HC  TCM A  83      17.572  13.543  11.707  1.00  0.00      A    H
ATOM    416  CT  TCM A  84      34.568  13.291   2.823  1.00  0.00      A    C
ATOM    417  Cl1 TCM A  84      34.846  12.906   1.111  1.00  0.00      A   CL
ATOM    418  Cl2 TCM A  84      35.845  14.247   3.636  1.00  0.00      A   CL
ATOM    419  Cl3 TCM A  84      34.302  11.838   3.893  1.00  0.00      A   CL
ATOM    420  HC  TCM A  84      33.689  13.935   2.803  1.00  0.00      A    H
ATOM    421  CT  TCM A  85      45.263  19.741  43.996  1.00  0.00      A    C
ATOM    422  Cl1 TCM A  85      46.620  20.864  44.382  1.00  0.00      A   CL
ATOM    423  Cl2 TCM A  85      43.685  20.219  44.698  1.00  0.00      A   CL
ATOM    424  Cl3 TCM A  85      45.640  18.052  44.287  1.00  0.00      A   CL
ATOM    425  HC  TCM A  85      45.316  19.812  42.909  1.00  0.00      A    H
ATOM    426  CT  TCM A  86       6.264   2.932   9.939  1.00  0.00      A    C
ATOM    427  Cl1 TCM A  86       5.449   1.421   9.279  1.00  0.00      A   CL
ATOM    428  Cl2 TCM A  86       7.880   2.626  10.672  1.00  0.00      A   CL
ATOM    429  Cl3 TCM A  86       5.167   3.876  10.924  1.00  0.00      A   CL
ATOM    430  HC  TCM A  86       6.413   3.530   9.040  1.00  0.00      A    H
ATOM    431  CT  TCM A  87      41.264  45.301  33.132  1.00  0.00      A    C
ATOM    432  Cl1 TCM A  87      42.292  44.328  32.055  1.00  0.00      A   CL
ATOM    433  Cl2 TCM A  87      39.996  44.261  33.793  1.00  0.00      A   CL
ATOM    434  Cl3 TCM A  87      40.618  46.684  32.230  1.00  0.00      A   CL
ATOM    435  HC  TCM A  87      41.792  45.641  34.023  1.00  0.00      A    H
ATOM    436  CT  TCM A  88      37.605   4.092  11.175  1.00  0.00      A    C
ATOM    437  Cl1 TCM A  88      37.802   2.684  12.202  1.00  0.00      A   CL
ATOM    438  Cl2 TCM A  88      37.530   3.652   9.384  1.00  0.00      A   CL
ATOM    439  Cl3 TCM A  88      38.862   5.297  11.565  1.00  0.00      A   CL
ATOM    440  HC  TCM A  88      36.709   4.685  11.357  1.00  0.00      A    H
ATOM    441  CT  TCM A  89      20.323  34.103  32.756  1.00  0.00      A    C
ATOM    442  Cl1 TCM A  89      20.039  32.688  31.636  1.00  0.00      A   CL
ATOM    443  Cl2 TCM A  89      19.480  35.548  32.200  1.00  0.00      A   CL
ATOM    444  Cl3 TCM A  89      22.041  34.355  32.908  1.00  0.00      A   CL
ATOM    445  HC  TCM A  89      19.842  34.042  33.733  1.00  0.00      A    H
ATOM    446  CT  TCM A  90       2.430  21.854   1.346  1.00  0.00      A    C
ATOM    447  Cl1 TCM A  90       2.555  21.849   3.111  1.00  0.00      A   CL
ATOM    448  Cl2 TCM A  90       1.018  22.665   0.822  1.00  0.00      A   CL
ATOM    449  Cl3 TCM A  90       2.323  20.228   0.609  1.00  0.00      A   CL
ATOM    450  HC  TCM A  90       3.307  22.360   0.943  1.00  0.00      A    H
ATOM    451  CT  TCM A  91      16.890  34.768  29.916  1.00  0.00      A    C
ATOM    452  Cl1 TCM A  91      15.256  34.021  30.268  1.00  0.00      A   CL
ATOM    453  Cl2 TCM A  91      16.874  36.517  29.476  1.00  0.00      A   CL
ATOM    454  Cl3 TCM A  91      17.742  33.866  28.701  1.00  0.00      A   CL
ATOM    455  HC  TCM A  91      17.490  34.721  30.824  1.00  0.00      A    H
ATOM    456  CT  TCM A  92       6.511   5.505  14.803  1.00  0.00      A    C
ATOM    457  Cl1 TCM A  92       5.482   6.928  15.173  1.00  0.00      A   CL
ATOM    458  Cl2 TCM A  92       7.459   5.697  13.312  1.00  0.00      A   CL
ATOM    459  Cl3 TCM A  92       5.642   3.963  14.884  1.00  0.00      A   CL
ATOM    460  HC  TCM A  92       7.263   5.557  15.589  1.00  0.00      A    H
ATOM    461  CT  TCM A  93      45.093  16.968  24.919  1.00  0.00      A    C
ATOM    462  Cl1 TCM A  93      44.062  15.571  25.025  1.00  0.00      A   CL
ATOM    463  Cl2 TCM A  93      44.850  17.795  23.357  1.00  0.00      A   CL
ATOM    464  Cl3 TCM A  93      46.748  16.434  25.115  1.00  0.00      A   CL
ATOM    465  HC  TCM A  93      44.847  17.623  25.754  1.00  0.00      A    H
ATOM    466  CT  TCM A  94       5.663  26.001  21.606  1.00  0.00      A    C
ATOM    467  Cl1 TCM A  94       4.896  25.714  20.029  1.00  0.00      A   CL
ATOM    468  Cl2 TCM A  94       7.207  25.204  21.743  1.00  0.00      A   CL
ATOM    469  Cl3 TCM A  94       4.664  25.537  22.976  1.00  0.00      A   CL
ATOM    470  HC  TCM A  94       5.895  27.066  21.640  1.00  0.00      A    H
ATOM    471  CT  TCM A  95      38.136   0.506  46.231  1.00  0.00      A    C
ATOM    472  Cl1 TCM A  95      37.382  -0.328  44.859  1.00  0.00      A   CL
ATOM    473  Cl2 TCM A  95      39.897   0.739  46.029  1.00  0.00      A   CL
ATOM    474  Cl3 TCM A  95      37.732  -0.346  47.726  1.00  0.00      A   CL
ATOM    475  HC  TCM A  95      37.745   1.517  46.347  1.00  0.00      A    H
ATOM    476  CT  TCM A  96      37.580  32.886  14.912  1.00  0.00      A    C
ATOM    477  Cl1 TCM A  96      37.013  32.187  16.451  1.00  0.00      A   CL
ATOM    478  Cl2 TCM A  96      39.293  32.444  14.590  1.00  0.00      A   CL
ATOM    479  Cl3 TCM A  96      37.192  34.578  14.777  1.00  0.00      A   CL
ATOM    480  HC  TCM A  96      36.926  32.483  14.139  1.00  0.00      A    H
ATOM    481  CT  TCM A  97      43.766  23.532  48.419  1.00  0.00      A    C
ATOM    482  Cl1 TCM A  97      45.126  24.488  48.979  1.00  0.00      A   CL
ATOM    483  Cl2 TCM A  97      44.323  21.872  48.146  1.00  0.00      A   CL
ATOM    484  Cl3 TCM A  97      43.062  24.198  46.961  1.00  0.00      A   CL
ATOM    485  HC  TCM A  97      43.047  23.375  49.224  1.00  0.00      A    H
ATOM    486  CT  TCM A  98      27.808  33.250  36.141  1.00  0.00      A    C
ATOM    487  Cl1 TCM A  98      27.519  33.300  37.907  1.00  0.00      A   CL
ATOM    488  Cl2 TCM A  98      26.711  34.433  35.328  1.00  0.00      A   CL
ATOM    489  Cl3 TCM A  98      27.451  31.662  35.387  1.00  0.00      A   CL
ATOM    490  HC  TCM A  98      28.830  33.547  35.906  1.00  0.00      A    H
ATOM    491  CT  TCM A  99       6.963  17.027   5.728  1.00  0.00      A    C
ATOM    492  Cl1 TCM A  99       7.933  16.451   4.324  1.00  0.00      A   CL
ATOM    493  Cl2 TCM A  99       5.751  18.204   5.157  1.00  0.00      A   CL
ATOM    494  Cl3 TCM A  99       8.016  17.753   6.986  1.00  0.00      A   CL
ATOM    495  HC  TCM A  99       6.459  16.132   6.093  1.00  0.00      A    H
ATOM    496  CT  TCM A 100       5.485  25.786  27.304  1.00  0.00      A    C
ATOM    497  Cl1 TCM A 100       5.801  27.012  28.519  1.00  0.00      A   CL
ATOM    498  Cl2 TCM A 100       6.679  25.808  26.003  1.00  0.00      A   CL
ATOM    499  Cl3 TCM A 100       3.828  26.046  26.683  1.00  0.00      A   CL
ATOM    500  HC  TCM A 100       5.525  24.850  27.862  1.00  0.00      A    H
ATOM    501  CT  TCM A 101       6.327  14.756  10.129  1.00  0.00      A    C
ATOM    502  Cl1 TCM A 101       6.764  14.692   8.414  1.00  0.00      A   CL
ATOM    503  Cl2 TCM A 101       5.368  13.272  10.503  1.00  0.00      A   CL
ATOM    504  Cl3 TCM A 101       5.508  16.198  10.677  1.00  0.00      A   CL
ATOM    505  HC  TCM A 101       7.294  14.689  10.627  1.00  0.00      A    H
ATOM    506  CT  TCM A 102      27.461   9.937  37.918  1.00  0.00      A    C
ATOM    507  Cl1 TCM A 102      27.850  11.531  37.300  1.00  0.00      A   CL
ATOM    508  Cl2 TCM A 102      26.631  10.072  39.432  1.00  0.00      A   CL
ATOM    509  Cl3 TCM A 102      26.563   8.898  36.779  1.00  0.00      A   CL
ATOM    510  HC  TCM A 102      28.396   9.492  38.258  1.00  0.00      A    H
ATOM    511  CT  TCM A 103      34.011  21.012  40.679  1.00  0.00      A    C
ATOM    512  Cl1 TCM A 103      34.817  20.462  42.114  1.00  0.00      A   CL
ATOM    513  Cl2 TCM A 103      35.028  22.377  39.987  1.00  0.00      A   CL
ATOM    514  Cl3 TCM A 103      32.277  21.612  40.800  1.00  0.00      A   CL
ATOM    515  HC  TCM A 103      34.068  20.184  39.973  1.00  0.00      A    H
ATOM    516  CT  TCM A 104      18.239  15.608  17.900  1.00  0.00      A    C
ATOM    517  Cl1 TCM A 104      17.207  16.874  17.273  1.00  0.00      A   CL
ATOM    518  Cl2 TCM A 104      19.907  16.183  18.275  1.00  0.00      A   CL
ATOM    519  Cl3 TCM A 104      18.460  14.190  16.930  1.00  0.00      A   CL
ATOM    520  HC  TCM A 104      17.799  15.211  18.815  1.00  0.00      A    H
ATOM    521  CT  TCM A 105      34.611  39.524  26.198  1.00  0.00      A    C
ATOM    522  Cl1 TCM A 105      35.900  40.495  25.433  1.00  0.00      A   CL
ATOM    523  Cl2 TCM A 105      34.617  39.715  28.009  1.00  0.00      A   CL
ATOM    524  Cl3 TCM A 105      34.683  37.772  25.787  1.00  0.00      A   CL
ATOM    525  HC  TCM A 105      33.674  39.890  25.779  1.00  0.00      A    H
ATOM    526  CT  TCM A 106      36.138  47.181  33.838  1.00  0.00      A    C
ATOM    527  Cl1 TCM A 106      35.304  48.752  33.885  1.00  0.00      A   CL
ATOM    528  Cl2 TCM A 106      37.452  47.046  35.006  1.00  0.00      A   CL
ATOM    529  Cl3 TCM A 106      36.530  46.818  32.129  1.00  0.00      A   CL
ATOM    530  HC  TCM A 106      35.446  46.412  34.185  1.00  0.00      A    H
ATOM    531  CT  TCM A 107      41.416  42.865  50.088  1.00  0.00      A    C
ATOM    532  Cl1 TCM A 107      43.006  43.369  49.471  1.00  0.00      A   CL
ATOM    533  Cl2 TCM A 107      40.975  41.367  49.416  1.00  0.00      A   CL
ATOM    534  Cl3 TCM A 107      40.150  44.080  49.802  1.00  0.00      A   CL
ATOM    535  HC  TCM A 107      41.431  42.715  51.167  1.00  0.00      A    H
ATOM    536  CT  TCM A 108       8.078  27.734  35.626  1.00  0.00      A    C
ATOM    537  Cl1 TCM A 108       8.327  28.389  33.965  1.00  0.00      A   CL
ATOM    538  Cl2 TCM A 108       7.056  26.304  35.447  1.00  0.00      A   CL
ATOM    539  Cl3 TCM A 108       7.226  28.822  36.728  1.00  0.00      A   CL
ATOM    540  HC  TCM A 108       9.023  27.484  36.108  1.00  0.00      A    H
ATOM    541  CT  TCM A 109      41.136   3.290   7.038  1.00  0.00      A    C
ATOM    542  Cl1 TCM A 109      41.167   1.951   5.860  1.00  0.00      A   CL
ATOM    543  Cl2 TCM A 109      40.975   4.876   6.224  1.00  0.00      A   CL
ATOM    544  Cl3 TCM A 109      42.563   3.292   8.075  1.00  0.00      A   CL
ATOM    545  HC  TCM A 109      40.306   3.078   7.713  1.00  0.00      A    H
ATOM    546  CT  TCM A 110       2.545  29.655  13.411  1.00  0.00      A    C
ATOM    547  Cl1 TCM A 110       1.251  30.554  12.599  1.00  0.00      A   CL
ATOM    548  Cl2 TCM A 110       3.918  30.679  13.771  1.00  0.00      A   CL
ATOM    549  Cl3 TCM A 110       3.023  28.096  12.586  1.00  0.00      A   CL
ATOM    550  HC  TCM A 110       2.138  29.407  14.391  1.00  0.00      A    H
ATOM    551  CT  TCM A 111      37.199  34.662  48.119  1.00  0.00      A    C
ATOM    552  Cl1 TCM A 111      36.679  36.203  48.820  1.00  0.00      A   CL
ATOM    553  Cl2 TCM A 111      38.991  34.553  48.270  1.00  0.00      A   CL
ATOM    554  Cl3 TCM A 111      36.818  34.714  46.375  1.00  0.00      A   CL
ATOM    555  HC  TCM A 111      36.821  33.839  48.727  1.00  0.00      A    H
ATOM    556  CT  TCM A 112      49.486  21.917  12.424  1.00  0.00      A    C
ATOM    557  Cl1 TCM A 112      49.591  21.228  14.078  1.00  0.00      A   CL
ATOM    558  Cl2 TCM A 112      48.382  20.946  11.346  1.00  0.00      A   CL
ATOM    559  Cl3 TCM A 112      51.144  22.015  11.710  1.00  0.00      A   CL
ATOM    560  HC  TCM A 112      49.080  22.918  12.569  1.00  0.00      A    H
ATOM    561  CT  TCM A 113      47.795  28.437  32.652  1.00  0.00      A    C
ATOM    562  Cl1 TCM A 113      49.341  29.101  32.155  1.00  0.00      A   CL
ATOM    563  Cl2 TCM A 113      46.471  28.898  31.563  1.00  0.00      A   CL
ATOM    564  Cl3 TCM A 113      47.362  28.817  34.357  1.00  0.00      A   CL
ATOM    565  HC  TCM A 113      47.829  27.349  32.596  1.00  0.00      A    H
ATOM    566  CT  TCM A 114      45.589  19.374  14.626  1.00  0.00      A    C
ATOM    567  Cl1 TCM A 114      46.949  18.233  15.062  1.00  0.00      A   CL
ATOM    568  Cl2 TCM A 114      45.090  19.460  12.892  1.00  0.00      A   CL
ATOM    569  Cl3 TCM A 114      46.206  20.951  15.189  1.00  0.00      A   CL
ATOM    570  HC  TCM A 114      44.665  19.207  15.179  1.00  0.00      A    H
ATOM    571  CT  TCM A 115      48.802  13.917  50.479  1.00  0.00      A    C
ATOM    572  Cl1 TCM A 115      50.110  12.807  49.868  1.00  0.00      A   CL
ATOM    573  Cl2 TCM A 115      49.681  15.402  51.090  1.00  0.00      A   CL
ATOM    574  Cl3 TCM A 115      47.672  13.282  51.730  1.00  0.00      A   CL
ATOM    575  HC  TCM A 115      48.196  14.180  49.612  1.00  0.00      A    H
ATOM    576  CT  TCM A 116      47.277  43.238  25.050  1.00  0.00      A    C
ATOM    577  Cl1 TCM A 116      46.800  44.594  23.964  1.00  0.00      A   CL
ATOM    578  Cl2 TCM A 116      48.660  42.372  24.314  1.00  0.00      A   CL
ATOM    579  Cl3 TCM A 116      46.015  42.197  25.598  1.00  0.00      A   CL
ATOM    580  HC  TCM A 116      47.770  43.674  25.918  1.00  0.00      A    H
ATOM    581  CT  TCM A 117      29.657  38.076  20.539  1.00  0.00      A    C
ATOM    582  Cl1 TCM A 117      30.567  36.590  20.572  1.00  0.00      A   CL
ATOM    583  Cl2 TCM A 117      27.906  37.800  20.577  1.00  0.00      A   CL
ATOM    584  Cl3 TCM A 117      30.224  39.149  19.299  1.00  0.00      A   CL
ATOM    585  HC  TCM A 117      29.916  38.633  21.439  1.00  0.00      A    H
ATOM    586  CT  TCM A 118      24.558  41.385  28.017  1.00  0.00      A    C
ATOM    587  Cl1 TCM A 118      23.003  40.627  27.874  1.00  0.00      A   CL
ATOM    588  Cl2 TCM A 118      25.216  41.419  29.687  1.00  0.00      A   CL
ATOM    589  Cl3 TCM A 118      24.473  43.050  27.392  1.00  0.00      A   CL
ATOM    590  HC  TCM A 118      25.243  40.889  27.329  1.00  0.00      A    H
ATOM    591  CT  TCM A 119      41.559  45.712   9.323  1.00  0.00      A    C
ATOM    592  Cl1 TCM A 119      41.597  44.012   9.002  1.00  0.00      A   CL
ATOM    593  Cl2 TCM A 119      40.301  46.161  10.496  1.00  0.00      A   CL
ATOM    594  Cl3 TCM A 119      41.480  46.658   7.856  1.00  0.00      A   CL
ATOM    595  HC  TCM A 119      42.428  45.952   9.936  1.00  0.00      A    H
ATOM    596  CT  TCM A 120       1.070   0.736  47.543  1.00  0.00      A    C
ATOM    597  Cl1 TCM A 120       0.172   1.584  46.206  1.00  0.00      A   CL
ATOM    598  Cl2 TCM A 120       2.331   1.758  48.333  1.00  0.00      A   CL
ATOM    599  Cl3 TCM A 120       1.639  -0.885  47.157  1.00  0.00      A   CL
ATOM    600  HC  TCM A 120       0.300   0.627  48.308  1.00  0.00      A    H
ATOM    601  CT  TCM A 121       2.850  21.370  29.998  1.00  0.00      A    C
ATOM    602  Cl1 TCM A 121       1.507  22.058  30.927  1.00  0.00      A   CL
ATOM    603  Cl2 TCM A 121       3.134  19.704  30.546  1.00  0.00      A   CL
ATOM    604  Cl3 TCM A 121       4.428  22.241  29.863  1.00  0.00      A   CL
ATOM    605  HC  TCM A 121       2.553  21.258  28.955  1.00  0.00      A    H
ATOM    606  CT  TCM A 122      45.107  19.376  18.803  1.00  0.00      A    C
ATOM    607  Cl1 TCM A 122      44.006  18.425  17.850  1.00  0.00      A   CL
ATOM    608  Cl2 TCM A 122      44.734  21.127  18.805  1.00  0.00      A   CL
ATOM    609  Cl3 TCM A 122      46.851  19.154  18.360  1.00  0.00      A   CL
ATOM    610  HC  TCM A 122      44.966  19.098  19.848  1.00  0.00      A    H
ATOM    611  CT  TCM A 123      17.378  40.333  41.727  1.00  0.00      A    C
ATOM    612  Cl1 TCM A 123      16.901  39.610  43.345  1.00  0.00      A   CL
ATOM    613  Cl2 TCM A 123      16.036  41.335  41.018  1.00  0.00      A   CL
ATOM    614  Cl3 TCM A 123      18.088  39.052  40.586  1.00  0.00      A   CL
ATOM    615  HC  TCM A 123      18.185  41.013  41.998  1.00  0.00      A    H
ATOM    616  CT  TCM A 124      45.940  26.338  10.915  1.00  0.00      A    C
ATOM    617  Cl1 TCM A 124      44.855  27.260   9.902  1.00  0.00      A   CL
ATOM    618  Cl2 TCM A 124      47.329  27.338  11.222  1.00  0.00      A   CL
ATOM    619  Cl3 TCM A 124      46.232  24.844  10.090  1.00  0.00      A   CL
ATOM    620  HC  TCM A 124      45.475  26.164  11.885  1.00  0.00      A    H
ATOM    621  CT  TCM A 125       4.181  33.835  16.007  1.00  0.00      A    C
ATOM    622  Cl1 TCM A 125       2.651  32.931  15.976  1.00  0.00      A   CL
ATOM    623  Cl2 TCM A 125       5.473  32.748  16.649  1.00  0.00      A   CL
ATOM    624  Cl3 TCM A 125       4.066  35.337  16.896  1.00  0.00      A   CL
ATOM    625  HC  TCM A 125       4.523  34.112  15.010  1.00  0.00      A    H
ATOM    626  CT  TCM A 126      26.260  33.521  46.656  1.00  0.00      A    C
ATOM    627  Cl1 TCM A 126      27.332  34.595  45.640  1.00  0.00      A   CL
ATOM    628  Cl2 TCM A 126      25.516  32.185  45.737  1.00  0.00      A   CL
ATOM    629  Cl3 TCM A 126      25.031  34.505  47.291  1.00  0.00      A   CL
ATOM    630  HC  TCM A 126      26.815  33.086  47.487  1.00  0.00      A    H
ATOM    631  CT  TCM A 127      21.511  36.634  15.566  1.00  0.00      A    C
ATOM    632  Cl1 TCM A 127      20.498  37.610  14.441  1.00  0.00      A   CL
ATOM    633  Cl2 TCM A 127      21.705  37.598  17.026  1.00  0.00      A   CL
ATOM    634  Cl3 TCM A 127      23.095  36.208  14.797  1.00  0.00      A   CL
ATOM    635  HC  TCM A 127      21.054  35.681  15.836  1.00  0.00      A    H
ATOM    636  CT  TCM A 128      14.218  32.835  39.522  1.00  0.00      A    C
ATOM    637  Cl1 TCM A 128      14.785  31.666  40.591  1.00  0.00      A   CL
ATOM    638  Cl2 TCM A 128      12.447  33.143  39.635  1.00  0.00      A   CL
ATOM    639  Cl3 TCM A 128      14.622  32.460  37.781  1.00  0.00      A   CL
ATOM    640  HC  TCM A 128      14.798  33.731  39.747  1.00  0.00      A    H
ATOM    641  CT  TCM A 129      33.358   3.279   9.754  1.00  0.00      A    C
ATOM    642  Cl1 TCM A 129      33.713   4.245   8.297  1.00  0.00      A   CL
ATOM    643  Cl2 TCM A 129      33.701   4.285  11.148  1.00  0.00      A   CL
ATOM    644  Cl3 TCM A 129      34.336   1.782   9.940  1.00  0.00      A   CL
ATOM    645  HC  TCM A 129      32.307   3.015   9.637  1.00  0.00      A    H
ATOM    646  CT  TCM A 130      15.309  40.022  47.190  1.00  0.00      A    C
ATOM    647  Cl1 TCM A 130      13.929  40.069  48.367  1.00  0.00      A   CL
ATOM    648  Cl2 TCM A 130      15.255  38.436  46.397  1.00  0.00      A   CL
ATOM    649  Cl3 TCM A 130      16.859  40.324  47.970  1.00  0.00      A   CL
ATOM    650  HC  TCM A 130      15.126  40.798  46.447  1.00  0.00      A    H
ATOM    651  CT  TCM A 131       7.605  45.190  29.444  1.00  0.00      A    C
ATOM    652  Cl1 TCM A 131       5.977  45.544  28.770  1.00  0.00      A   CL
ATOM    653  Cl2 TCM A 131       8.664  46.556  29.391  1.00  0.00      A   CL
ATOM    654  Cl3 TCM A 131       8.310  43.738  28.773  1.00  0.00      A   CL
ATOM    655  HC  TCM A 131       7.490  44.924  30.495  1.00  0.00      A    H
ATOM    656  CT  TCM A 132      37.523  26.594   1.982  1.00  0.00      A    C
ATOM    657  Cl1 TCM A 132      37.062  25.157   1.048  1.00  0.00      A   CL
ATOM    658  Cl2 TCM A 132      36.074  27.422   2.699  1.00  0.00      A   CL
ATOM    659  Cl3 TCM A 132      38.623  27.592   1.021  1.00  0.00      A   CL
ATOM    660  HC  TCM A 132      38.136  26.286   2.829  1.00  0.00      A    H
ATOM    661  CT  TCM A 133       4.864  44.526   3.072  1.00  0.00      A    C
ATOM    662  Cl1 TCM A 133       3.766  44.805   4.477  1.00  0.00      A   CL
ATOM    663  Cl2 TCM A 133       5.990  43.276   3.413  1.00  0.00      A   CL
ATOM    664  Cl3 TCM A 133       5.550  46.043   2.457  1.00  0.00      A   CL
ATOM    665  HC  TCM A 133       4.155  44.177   2.322  1.00  0.00      A    H
ATOM    666  CT  TCM A 134      20.986  14.412  -0.056  1.00  0.00      A    C
ATOM    667  Cl1 TCM A 134      21.941  15.669   0.769  1.00  0.00      A   CL
ATOM    668  Cl2 TCM A 134      19.487  15.072  -0.736  1.00  0.00      A   CL
ATOM    669  Cl3 TCM A 134      20.613  13.079   1.034  1.00  0.00      A   CL
ATOM    670  HC  TCM A 134      21.583  14.097  -0.913  1.00  0.00      A    H
ATOM    671  CT  TCM A 135      20.859  22.987  15.173  1.00  0.00      A    C
ATOM    672  Cl1 TCM A 135      21.253  23.125  13.461  1.00  0.00      A   CL
ATOM    673  Cl2 TCM A 135      21.827  21.699  15.981  1.00  0.00      A   CL
ATOM    674  Cl3 TCM A 135      19.148  22.699  15.405  1.00  0.00      A   CL
ATOM    675  HC  TCM A 135      20.966  23.960  15.652  1.00  0.00      A    H
ATOM    676  CT  TCM A 136      32.006   9.848  25.171  1.00  0.00      A    C
ATOM    677  Cl1 TCM A 136      31.653   8.217  25.767  1.00  0.00      A   CL
ATOM    678  Cl2 TCM A 136      31.131  10.048  23.599  1.00  0.00      A   CL
ATOM    679  Cl3 TCM A 136      33.769  10.147  24.960  1.00  0.00      A   CL
ATOM    680  HC  TCM A 136      31.545  10.585  25.829  1.00  0.00      A    H
ATOM    681  CT  TCM A 137      42.791  44.073  44.861  1.00  0.00      A    C
ATOM    682  Cl1 TCM A 137      43.597  43.589  43.372  1.00  0.00      A   CL
ATOM    683  Cl2 TCM A 137      44.037  44.353  46.094  1.00  0.00      A   CL
ATOM    684  Cl3 TCM A 137      41.519  42.965  45.404  1.00  0.00      A   CL
ATOM    685  HC  TCM A 137      42.339  45.035  44.618  1.00  0.00      A    H
ATOM    686  CT  TCM A 138      29.008  43.450  28.129  1.00  0.00      A    C
ATOM    687  Cl1 TCM A 138      28.042  43.005  26.689  1.00  0.00      A   CL
ATOM    688  Cl2 TCM A 138      27.893  43.356  29.474  1.00  0.00      A   CL
ATOM    689  Cl3 TCM A 138      29.577  45.095  27.990  1.00  0.00      A   CL
ATOM    690  HC  TCM A 138      29.849  42.773  28.284  1.00  0.00      A    H
ATOM    691  CT  TCM A 139      46.427  29.462  50.309  1.00  0.00      A    C
ATOM    692  Cl1 TCM A 139      46.714  29.428  52.077  1.00  0.00      A   CL
ATOM    693  Cl2 TCM A 139      45.139  28.360  49.742  1.00  0.00      A   CL
ATOM    694  Cl3 TCM A 139      47.846  29.182  49.370  1.00  0.00      A   CL
ATOM    695  HC  TCM A 139      46.159  30.484  50.040  1.00  0.00      A    H
ATOM    696  CT  TCM A 140      30.552  45.024  41.099  1.00  0.00      A    C
ATOM    697  Cl1 TCM A 140      31.573  43.620  40.854  1.00  0.00      A   CL
ATOM    698  Cl2 TCM A 140      29.917  45.187  42.732  1.00  0.00      A   CL
ATOM    699  Cl3 TCM A 140      29.236  45.074  39.878  1.00  0.00      A   CL
ATOM    700  HC  TCM A 140      31.140  45.917  40.887  1.00  0.00      A    H
ATOM    701  CT  TCM A 141      11.724   4.205  47.603  1.00  0.00      A    C
ATOM    702  Cl1 TCM A 141      11.125   2.690  48.320  1.00  0.00      A   CL
ATOM    703  Cl2 TCM A 141      12.872   3.884  46.185  1.00  0.00      A   CL
ATOM    704  Cl3 TCM A 141      12.564   5.376  48.733  1.00  0.00      A   CL
ATOM    705  HC  TCM A 141      10.888   4.637  47.054  1.00  0.00      A    H
ATOM    706  CT  TCM A 142      46.383  17.860  50.902  1.00  0.00      A    C
ATOM    707  Cl1 TCM A 142      47.693  19.127  50.908  1.00  0.00      A   CL
ATOM    708  Cl2 TCM A 142      46.438  17.045  49.323  1.00  0.00      A   CL
ATOM    709  Cl3 TCM A 142      44.771  18.466  51.323  1.00  0.00      A   CL
ATOM    710  HC  TCM A 142      46.508  17.129  51.701  1.00  0.00      A    H
ATOM    711  CT  TCM A 143       7.080  25.580  12.594  1.00  0.00      A    C
ATOM    712  Cl1 TCM A 143       6.085  25.131  11.250  1.00  0.00      A   CL
ATOM    713  Cl2 TCM A 143       7.301  24.323  13.814  1.00  0.00      A   CL
ATOM    714  Cl3 TCM A 143       6.321  26.981  13.375  1.00  0.00      A   CL
ATOM    715  HC  TCM A 143       8.053  25.840  12.178  1.00  0.00      A    H
ATOM    716  CT  TCM A 144      15.358  46.268  50.922  1.00  0.00      A    C
ATOM    717  Cl1 TCM A 144      13.742  45.687  51.400  1.00  0.00      A   CL
ATOM    718  Cl2 TCM A 144      16.139  45.076  49.929  1.00  0.00      A   CL
ATOM    719  Cl3 TCM A 144      16.230  46.721  52.421  1.00  0.00      A   CL
ATOM    720  HC  TCM A 144      15.351  47.228  50.405  1.00  0.00      A    H
ATOM    721  CT  TCM A 145      22.673  19.922  45.821  1.00  0.00      A    C
ATOM    722  Cl1 TCM A 145      22.770  21.264  46.893  1.00  0.00      A   CL
ATOM    723  Cl2 TCM A 145      21.010  19.293  45.548  1.00  0.00      A   CL
ATOM    724  Cl3 TCM A 145      23.805  18.703  46.365  1.00  0.00      A   CL
ATOM    725  HC  TCM A 145      23.160  20.310  44.926  1.00  0.00      A    H
ATOM    726  CT  TCM A 146      24.890  23.596  34.763  1.00  0.00      A    C
ATOM    727  Cl1 TCM A 146      26.288  24.003  33.856  1.00  0.00      A   CL
ATOM    728  Cl2 TCM A 146      24.366  21.896  34.492  1.00  0.00      A   CL
ATOM    729  Cl3 TCM A 146      23.598  24.624  34.176  1.00  0.00      A   CL
ATOM    730  HC  TCM A 146      25.160  23.916  35.769  1.00  0.00      A    H
ATOM    731  CT  TCM A 147       3.771  30.615  26.815  1.00  0.00      A    C
ATOM    732  Cl1 TCM A 147       2.976  29.533  28.086  1.00  0.00      A   CL
ATOM    733  Cl2 TCM A 147       5.488  30.546  26.800  1.00  0.00      A   CL
ATOM    734  Cl3 TCM A 147       3.087  32.305  26.829  1.00  0.00      A   CL
ATOM    735  HC  TCM A 147       3.456  30.365  25.802  1.00  0.00      A    H
ATOM    736  CT  TCM A 148      21.544  28.546  35.297  1.00  0.00      A    C
ATOM    737  Cl1 TCM A 148      22.467  28.169  33.868  1.00  0.00      A   CL
ATOM    738  Cl2 TCM A 148      20.407  29.862  35.120  1.00  0.00      A   CL
ATOM    739  Cl3 TCM A 148      22.343  28.683  36.856  1.00  0.00      A   CL
ATOM    740  HC  TCM A 148      20.901  27.675  35.426  1.00  0.00      A    H
ATOM    741  CT  TCM A 149       3.453  28.065  35.029  1.00  0.00      A    C
ATOM    742  Cl1 TCM A 149       3.630  29.116  36.430  1.00  0.00      A   CL
ATOM    743  Cl2 TCM A 149       3.590  26.274  35.119  1.00  0.00      A   CL
ATOM    744  Cl3 TCM A 149       4.436  28.672  33.780  1.00  0.00      A   CL
ATOM    745  HC  TCM A 149       2.421  28.235  34.724  1.00  0.00      A    H
ATOM    746  CT  TCM A 150      16.478  28.549  30.217  1.00  0.00      A    C
ATOM    747  Cl1 TCM A 150      16.834  28.199  28.497  1.00  0.00      A   CL
ATOM    748  Cl2 TCM A 150      14.783  28.266  30.573  1.00  0.00      A   CL
ATOM    749  Cl3 TCM A 150      17.041  30.161  30.681  1.00  0.00      A   CL
ATOM    750  HC  TCM A 150      16.985  27.878  30.911  1.00  0.00      A    H
ATOM    751  CT  TCM A 151      45.346  40.763  46.750  1.00  0.00      A    C
ATOM    752  Cl1 TCM A 151      46.391  39.593  47.621  1.00  0.00      A   CL
ATOM    753  Cl2 TCM A 151      43.692  40.553  47.331  1.00  0.00      A   CL
ATOM    754  Cl3 TCM A 151      45.547  40.648  45.004  1.00  0.00      A   CL
ATOM    755  HC  TCM A 151      45.668  41.776  46.991  1.00  0.00      A    H
ATOM    756  CT  TCM A 152      34.172   7.665  30.570  1.00  0.00      A    C
ATOM    757  Cl1 TCM A 152      34.510   5.970  30.968  1.00  0.00      A   CL
ATOM    758  Cl2 TCM A 152      33.423   8.550  31.909  1.00  0.00      A   CL
ATOM    759  Cl3 TCM A 152      33.155   7.722  29.065  1.00  0.00      A   CL
ATOM    760  HC  TCM A 152      35.134   8.064  30.248  1.00  0.00      A    H
ATOM    761  CT  TCM A 153      15.535  46.720  17.021  1.00  0.00      A    C
ATOM    762  Cl1 TCM A 153      15.947  45.465  15.809  1.00  0.00      A   CL
ATOM    763  Cl2 TCM A 153      14.954  45.995  18.596  1.00  0.00      A   CL
ATOM    764  Cl3 TCM A 153      14.372  48.000  16.342  1.00  0.00      A   CL
ATOM    765  HC  TCM A 153      16.503  47.153  17.274  1.00  0.00      A    H
ATOM    766  CT  TCM A 154      43.880  13.150   0.656  1.00  0.00      A    C
ATOM    767  Cl1 TCM A 154      42.422  12.778   1.590  1.00  0.00      A   CL
ATOM    768  Cl2 TCM A 154      44.246  14.891   0.314  1.00  0.00      A   CL
ATOM    769  Cl3 TCM A 154      44.059  12.133  -0.843  1.00  0.00      A   CL
ATOM    770  HC  TCM A 154      44.750  12.856   1.243  1.00  0.00      A    H
ATOM    771  CT  TCM A 155      12.164  18.004  46.308  1.00  0.00      A    C
ATOM    772  Cl1 TCM A 155      13.523  17.836  45.251  1.00  0.00      A   CL
ATOM    773  Cl2 TCM A 155      12.217  16.832  47.682  1.00  0.00      A   CL
ATOM    774  Cl3 TCM A 155      10.679  17.770  45.343  1.00  0.00      A   CL
ATOM    775  HC  TCM A 155      12.191  19.009  46.728  1.00  0.00      A    H
ATOM    776  CT  TCM A 156      10.028  36.258  44.798  1.00  0.00      A    C
ATOM    777  Cl1 TCM A 156       9.869  36.848  46.463  1.00  0.00      A   CL
ATOM    778  Cl2 TCM A 156      11.044  37.314  43.851  1.00  0.00      A   CL
ATOM    779  Cl3 TCM A 156       8.419  36.001  44.115  1.00  0.00      A   CL
ATOM    780  HC  TCM A 156      10.576  35.320  44.885  1.00  0.00      A    H
ATOM    781  CT  TCM A 157      12.311  12.166  35.337  1.00  0.00      A    C
ATOM    782  Cl1 TCM A 157      10.980  12.687  36.425  1.00  0.00      A   CL
ATOM    783  Cl2 TCM A 157      12.297  10.287  35.298  1.00  0.00      A   CL
ATOM    784  Cl3 TCM A 157      13.922  12.761  35.840  1.00  0.00      A   CL
ATOM    785  HC  TCM A 157      12.005  12.627  34.398  1.00  0.00      A    H
ATOM    786  CT  TCM A 158      43.662  33.153  11.302  1.00  0.00      A    C
ATOM    787  Cl1 TCM A 158      44.296  31.510  11.778  1.00  0.00      A   CL
ATOM    788  Cl2 TCM A 158      41.941  33.226  11.629  1.00  0.00      A   CL
ATOM    789  Cl3 TCM A 158      44.200  33.641   9.714  1.00  0.00      A   CL
ATOM    790  HC  TCM A 158      44.189  33.885  11.915  1.00  0.00      A    H
ATOM    791  CT  TCM A 159      38.863  10.171  17.843  1.00  0.00      A    C
ATOM    792  Cl1 TCM A 159      38.661  10.098  19.663  1.00  0.00      A   CL
ATOM    793  Cl2 TCM A 159      37.346   9.702  17.071  1.00  0.00      A   CL
ATOM    794  Cl3 TCM A 159      40.234   9.146  17.429  1.00  0.00      A   CL
ATOM    795  HC  TCM A 159      39.098  11.191  17.539  1.00  0.00      A    H
ATOM    796  CT  TCM A 160      12.025  34.291   3.932  1.00  0.00      A    C
ATOM    797  Cl1 TCM A 160      10.513  34.362   4.774  1.00  0.00      A   CL
ATOM    798  Cl2 TCM A 160      12.076  32.631   3.393  1.00  0.00      A   CL
ATOM    799  Cl3 TCM A 160      13.398  34.744   4.941  1.00  0.00      A   CL
ATOM    800  HC  TCM A 160      12.084  34.929   3.051  1.00  0.00      A    H
ATOM    801  CT  TCM A 161      50.775   1.508   5.098  1.00  0.00      A    C
ATOM    802  Cl1 TCM A 161      50.046   2.137   3.551  1.00  0.00      A   CL
ATOM    803  Cl2 TCM A 161      49.612   1.532   6.436  1.00  0.00      A   CL
ATOM    804  Cl3 TCM A 161      52.216   2.469   5.531  1.00  0.00      A   CL
ATOM    805  HC  TCM A 161      51.061   0.463   4.981  1.00  0.00      A    H
ATOM    806  CT  TCM A 162       6.684   4.379  23.055  1.00  0.00      A    C
ATOM    807  Cl1 TCM A 162       5.206   3.884  22.132  1.00  0.00      A   CL
ATOM    808  Cl2 TCM A 162       7.560   2.991  23.736  1.00  0.00      A   CL
ATOM    809  Cl3 TCM A 162       6.118   5.541  24.341  1.00  0.00      A   CL
ATOM    810  HC  TCM A 162       7.328   4.976  22.410  1.00  0.00      A    H
ATOM    811  CT  TCM A 163      41.880   1.604  30.702  1.00  0.00      A    C
ATOM    812  Cl1 TCM A 163      40.953   3.022  30.234  1.00  0.00      A   CL
ATOM    813  Cl2 TCM A 163      43.028   1.197  29.421  1.00  0.00      A   CL
ATOM    814  Cl3 TCM A 163      40.751   0.285  31.159  1.00  0.00      A   CL
ATOM    815  HC  TCM A 163      42.450   1.879  31.589  1.00  0.00      A    H
ATOM    816  CT  TCM A 164      33.169   3.584  34.200  1.00  0.00      A    C
ATOM    817  Cl1 TCM A 164      32.985   3.365  35.907  1.00  0.00      A   CL
ATOM    818  Cl2 TCM A 164      31.927   2.680  33.284  1.00  0.00      A   CL
ATOM    819  Cl3 TCM A 164      34.773   3.184  33.713  1.00  0.00      A   CL
ATOM    820  HC  TCM A 164      33.004   4.644  34.005  1.00  0.00      A    H
ATOM    821  CT  TCM A 165       7.565  48.528  39.386  1.00  0.00      A    C
ATOM    822  Cl1 TCM A 165       7.282  47.881  37.761  1.00  0.00      A   CL
ATOM    823  Cl2 TCM A 165       7.205  47.287  40.593  1.00  0.00      A   CL
ATOM    824  Cl3 TCM A 165       6.670  50.058  39.734  1.00  0.00      A   CL
ATOM    825  HC  TCM A 165       8.635  48.736  39.412  1.00  0.00      A    H
ATOM    826  CT  TCM A 166      12.948  18.971  35.860  1.00  0.00      A    C
ATOM    827  Cl1 TCM A 166      13.183  19.683  37.454  1.00  0.00      A   CL
ATOM    828  Cl2 TCM A 166      11.755  17.632  35.951  1.00  0.00      A   CL
ATOM    829  Cl3 TCM A 166      14.519  18.530  35.198  1.00  0.00      A   CL
ATOM    830  HC  TCM A 166      12.569  19.745  35.193  1.00  0.00      A    H
ATOM    831  CT  TCM A 167      41.290   1.248  23.109  1.00  0.00      A    C
ATOM    832  Cl1 TCM A 167      40.556   1.544  24.683  1.00  0.00      A   CL
ATOM    833  Cl2 TCM A 167      42.961   0.666  23.184  1.00  0.00      A   CL
ATOM    834  Cl3 TCM A 167      41.248   2.724  22.090  1.00  0.00      A   CL
ATOM    835  HC  TCM A 167      40.715   0.503  22.558  1.00  0.00      A    H
ATOM    836  CT  TCM A 168      30.181  48.749   1.178  1.00  0.00      A    C
ATOM    837  Cl1 TCM A 168      31.798  49.423   0.662  1.00  0.00      A   CL
ATOM    838  Cl2 TCM A 168      30.034  48.693   2.954  1.00  0.00      A   CL
ATOM    839  Cl3 TCM A 168      30.001  47.113   0.441  1.00  0.00      A   CL
ATOM    840  HC  TCM A 168      29.360  49.356   0.798  1.00  0.00      A    H
ATOM    841  CT  TCM A 169      47.125  27.014  38.851  1.00  0.00      A    C
ATOM    842  Cl1 TCM A 169      45.904  25.805  38.634  1.00  0.00      A   CL
ATOM    843  Cl2 TCM A 169      48.196  27.147  37.379  1.00  0.00      A   CL
ATOM    844  Cl3 TCM A 169      47.950  26.944  40.421  1.00  0.00      A   CL
ATOM    845  HC  TCM A 169      46.625  27.983  38.878  1.00  0.00      A    H
ATOM    846  CT  TCM A 170      16.480  26.029   5.901  1.00  0.00      A    C
ATOM    847  Cl1 TCM A 170      15.482  27.423   6.241  1.00  0.00      A   CL
ATOM    848  Cl2 TCM A 170      15.492  24.472   5.958  1.00  0.00      A   CL
ATOM    849  Cl3 TCM A 170      17.824  25.933   7.078  1.00  0.00      A   CL
ATOM    850  HC  TCM A 170      16.930  26.188   4.921  1.00  0.00      A    H
ATOM    851  CT  TCM A 171      18.489  25.210  47.657  1.00  0.00      A    C
ATOM    852  Cl1 TCM A 171      16.830  24.576  47.323  1.00  0.00      A   CL
ATOM    853  Cl2 TCM A 171      18.928  25.039  49.402  1.00  0.00      A   CL
ATOM    854  Cl3 TCM A 171      18.672  26.885  47.140  1.00  0.00      A   CL
ATOM    855  HC  TCM A 171      19.181  24.638  47.039  1.00  0.00      A    H
ATOM    856  CT  TCM A 172      50.002  11.382  14.012  1.00  0.00      A    C
ATOM    857  Cl1 TCM A 172      50.097  11.626  12.242  1.00  0.00      A   CL
ATOM    858  Cl2 TCM A 172      51.404  10.486  14.684  1.00  0.00      A   CL
ATOM    859  Cl3 TCM A 172      48.450  10.593  14.322  1.00  0.00      A   CL
ATOM    860  HC  TCM A 172      49.997  12.364  14.484  1.00  0.00      A    H
ATOM    861  CT  TCM A 173      38.278  44.335  46.335  1.00  0.00      A    C
ATOM    862  Cl1 TCM A 173      36.958  43.160  46.734  1.00  0.00      A   CL
ATOM    863  Cl2 TCM A 173      37.696  46.005  46.797  1.00  0.00      A   CL
ATOM    864  Cl3 TCM A 173      38.470  44.144  44.564  1.00  0.00      A   CL
ATOM    865  HC  TCM A 173      39.124  44.047  46.960  1.00  0.00      A    H
ATOM    866  CT  TCM A 174      14.216  28.951  47.972  1.00  0.00      A    C
ATOM    867  Cl1 TCM A 174      16.015  28.812  48.149  1.00  0.00      A   CL
ATOM    868  Cl2 TCM A 174      13.720  30.218  46.877  1.00  0.00      A   CL
ATOM    869  Cl3 TCM A 174      13.529  29.020  49.585  1.00  0.00      A   CL
ATOM    870  HC  TCM A 174      13.807  28.052  47.511  1.00  0.00      A    H
ATOM    871  CT  TCM A 175      14.018  37.596  37.749  1.00  0.00      A    C
ATOM    872  Cl1 TCM A 175      12.404  38.284  37.792  1.00  0.00      A   CL
ATOM    873  Cl2 TCM A 175      13.974  36.136  36.689  1.00  0.00      A   CL
ATOM    874  Cl3 TCM A 175      14.478  37.184  39.387  1.00  0.00      A   CL
ATOM    875  HC  TCM A 175      14.681  38.371  37.363  1.00  0.00      A    H
ATOM    876  CT  TCM A 176       7.368  49.725   0.800  1.00  0.00      A    C
ATOM    877  Cl1 TCM A 176       5.730  50.200   0.330  1.00  0.00      A   CL
ATOM    878  Cl2 TCM A 176       8.441  51.036   1.298  1.00  0.00      A   CL
ATOM    879  Cl3 TCM A 176       8.105  48.514  -0.233  1.00  0.00      A   CL
ATOM    880  HC  TCM A 176       7.094  49.047   1.609  1.00  0.00      A    H
ATOM    881  CT  TCM A 177      47.342   9.746  48.438  1.00  0.00      A    C
ATOM    882  Cl1 TCM A 177      47.818   9.392  50.103  1.00  0.00      A   CL
ATOM    883  Cl2 TCM A 177      48.408   8.953  47.327  1.00  0.00      A   CL
ATOM    884  Cl3 TCM A 177      47.327  11.485  48.053  1.00  0.00      A   CL
ATOM    885  HC  TCM A 177      46.377   9.292  48.215  1.00  0.00      A    H
ATOM    886  CT  TCM A 178      11.438  18.803   8.530  1.00  0.00      A    C
ATOM    887  Cl1 TCM A 178      12.146  17.333   9.245  1.00  0.00      A   CL
ATOM    888  Cl2 TCM A 178      12.615  19.524   7.470  1.00  0.00      A   CL
ATOM    889  Cl3 TCM A 178      10.915  19.856   9.914  1.00  0.00      A   CL
ATOM    890  HC  TCM A 178      10.538  18.598   7.950  1.00  0.00      A    H
ATOM    891  CT  TCM A 179      26.710  13.837  17.944  1.00  0.00      A    C
ATOM    892  Cl1 TCM A 179      27.230  13.916  19.577  1.00  0.00      A   CL
ATOM    893  Cl2 TCM A 179      25.102  14.675  17.703  1.00  0.00      A   CL
ATOM    894  Cl3 TCM A 179      26.629  12.170  17.411  1.00  0.00      A   CL
ATOM    895  HC  TCM A 179      27.534  14.301  17.403  1.00  0.00      A    H
ATOM    896  CT  TCM A 180      31.971  50.541  13.339  1.00  0.00      A    C
ATOM    897  Cl1 TCM A 180      30.516  50.413  14.328  1.00  0.00      A   CL
ATOM    898  Cl2 TCM A 180      32.039  52.147  12.622  1.00  0.00      A   CL
ATOM    899  Cl3 TCM A 180      32.085  49.216  12.130  1.00  0.00      A   CL
ATOM    900  HC  TCM A 180      32.838  50.414  13.988  1.00  0.00      A    H
ATOM    901  CT  TCM A 181      12.910  33.627  15.136  1.00  0.00      A    C
ATOM    902  Cl1 TCM A 181      11.560  34.720  15.211  1.00  0.00      A   CL
ATOM    903  Cl2 TCM A 181      14.425  34.257  15.747  1.00  0.00      A   CL
ATOM    904  Cl3 TCM A 181      13.288  32.760  13.632  1.00  0.00      A   CL
ATOM    905  HC  TCM A 181      12.623  32.891  15.887  1.00  0.00      A    H
ATOM    906  CT  TCM A 182      38.370  36.268  27.967  1.00  0.00      A    C
ATOM    907  Cl1 TCM A 182      39.674  36.261  29.206  1.00  0.00      A   CL
ATOM    908  Cl2 TCM A 182      38.669  37.376  26.587  1.00  0.00      A   CL
ATOM    909  Cl3 TCM A 182      36.815  36.696  28.656  1.00  0.00      A   CL
ATOM    910  HC  TCM A 182      38.224  35.291  27.508  1.00  0.00      A    H
ATOM    911  CT  TCM A 183      20.276  14.193  32.436  1.00  0.00      A    C
ATOM    912  Cl1 TCM A 183      20.046  15.918  32.029  1.00  0.00      A   CL
ATOM    913  Cl2 TCM A 183      21.148  13.135  31.228  1.00  0.00      A   CL
ATOM    914  Cl3 TCM A 183      18.689  13.547  32.947  1.00  0.00      A   CL
ATOM    915  HC  TCM A 183      20.915  14.247  33.318  1.00  0.00      A    H
ATOM    916  CT  TCM A 184      23.421  35.722  20.387  1.00  0.00      A    C
ATOM    917  Cl1 TCM A 184      22.720  34.787  19.057  1.00  0.00      A   CL
ATOM    918  Cl2 TCM A 184      24.387  36.997  19.742  1.00  0.00      A   CL
ATOM    919  Cl3 TCM A 184      24.440  34.542  21.343  1.00  0.00      A   CL
ATOM    920  HC  TCM A 184      22.619  36.113  21.014  1.00  0.00      A    H
ATOM    921  CT  TCM A 185      36.169  36.022   9.090  1.00  0.00      A    C
ATOM    922  Cl1 TCM A 185      35.863  37.672   8.463  1.00  0.00      A   CL
ATOM    923  Cl2 TCM A 185      37.824  35.496   8.763  1.00  0.00      A   CL
ATOM    924  Cl3 TCM A 185      35.038  34.780   8.511  1.00  0.00      A   CL
ATOM    925  HC  TCM A 185      35.879  36.089  10.139  1.00  0.00      A    H
ATOM    926  CT  TCM A 186      23.409  36.952  38.860  1.00  0.00      A    C
ATOM    927  Cl1 TCM A 186      21.713  37.392  38.607  1.00  0.00      A   CL
ATOM    928  Cl2 TCM A 186      24.277  38.452  38.445  1.00  0.00      A   CL
ATOM    929  Cl3 TCM A 186      23.923  35.624  37.782  1.00  0.00      A   CL
ATOM    930  HC  TCM A 186      23.511  36.811  39.936  1.00  0.00      A    H
ATOM    931  CT  TCM A 187      15.108  10.327  38.883  1.00  0.00      A    C
ATOM    932  Cl1 TCM A 187      13.461  10.182  39.439  1.00  0.00      A   CL
ATOM    933  Cl2 TCM A 187      15.159   9.630  37.216  1.00  0.00      A   CL
ATOM    934  Cl3 TCM A 187      16.171   9.378  39.959  1.00  0.00      A   CL
ATOM    935  HC  TCM A 187      15.491  11.347  38.855  1.00  0.00      A    H
ATOM    936  CT  TCM A 188       4.370  38.442  50.578  1.00  0.00      A    C
ATOM    937  Cl1 TCM A 188       2.662  39.029  50.220  1.00  0.00      A   CL
ATOM    938  Cl2 TCM A 188       5.314  39.846  51.149  1.00  0.00      A   CL
ATOM    939  Cl3 TCM A 188       5.215  37.741  49.150  1.00  0.00      A   CL
ATOM    940  HC  TCM A 188       4.366  37.727  51.400  1.00  0.00      A    H
ATOM    941  CT  TCM A 189      48.859  13.683   7.608  1.00  0.00      A    C
ATOM    942  Cl1 TCM A 189      48.413  13.705   5.876  1.00  0.00      A   CL
ATOM    943  Cl2 TCM A 189      50.565  14.019   7.811  1.00  0.00      A   CL
ATOM    944  Cl3 TCM A 189      48.456  12.036   8.303  1.00  0.00      A   CL
ATOM    945  HC  TCM A 189      48.326  14.418   8.212  1.00  0.00      A    H
ATOM    946  CT  TCM A 190      35.635  14.288   7.929  1.00  0.00      A    C
ATOM    947  Cl1 TCM A 190      34.253  14.023   6.804  1.00  0.00      A   CL
ATOM    948  Cl2 TCM A 190      35.259  13.572   9.539  1.00  0.00      A   CL
ATOM    949  Cl3 TCM A 190      36.149  15.993   7.967  1.00  0.00      A   CL
ATOM    950  HC  TCM A 190      36.420  13.707   7.444  1.00  0.00      A    H
ATOM    951  CT  TCM A 191      17.723   8.664  12.722  1.00  0.00      A    C
ATOM    952  Cl1 TCM A 191      18.332   7.380  11.571  1.00  0.00      A   CL
ATOM    953  Cl2 TCM A 191      16.260   8.122  13.599  1.00  0.00      A   CL
ATOM    954  Cl3 TCM A 191      17.336  10.143  11.740  1.00  0.00      A   CL
ATOM    955  HC  TCM A 191      18.541   8.868  13.413  1.00  0.00      A    H
ATOM    956  CT  TCM A 192      23.694  27.678   9.121  1.00  0.00      A    C
ATOM    957  Cl1 TCM A 192      23.716  28.447  10.761  1.00  0.00      A   CL
ATOM    958  Cl2 TCM A 192      24.282  28.751   7.897  1.00  0.00      A   CL
ATOM    959  Cl3 TCM A 192      22.036  27.055   8.794  1.00  0.00      A   CL
ATOM    960  HC  TCM A 192      24.388  26.838   9.145  1.00  0.00      A    H
ATOM    961  CT  TCM A 193       4.247  20.625  21.585  1.00  0.00      A    C
ATOM    962  Cl1 TCM A 193       4.825  19.808  20.082  1.00  0.00      A   CL
ATOM    963  Cl2 TCM A 193       2.752  19.799  22.084  1.00  0.00      A   CL
ATOM    964  Cl3 TCM A 193       3.929  22.313  21.291  1.00  0.00      A   CL
ATOM    965  HC  TCM A 193       4.919  20.644  22.443  1.00  0.00      A    H
ATOM    966  CT  TCM A 194      41.005  12.225  26.382  1.00  0.00      A    C
ATOM    967  Cl1 TCM A 194      39.877  10.815  26.266  1.00  0.00      A   CL
ATOM    968  Cl2 TCM A 194      42.011  12.288  27.775  1.00  0.00      A   CL
ATOM    969  Cl3 TCM A 194      40.175  13.775  26.018  1.00  0.00      A   CL
ATOM    970  HC  TCM A 194      41.717  12.121  25.563  1.00  0.00      A    H
ATOM    971  CT  TCM A 195      19.208  11.273  19.759  1.00  0.00      A    C
ATOM    972  Cl1 TCM A 195      20.980  11.386  19.750  1.00  0.00      A   CL
ATOM    973  Cl2 TCM A 195      18.697   9.991  20.907  1.00  0.00      A   CL
ATOM    974  Cl3 TCM A 195      18.545  11.200  18.101  1.00  0.00      A   CL
ATOM    975  HC  TCM A 195      18.905  12.223  20.200  1.00  0.00      A    H
ATOM    976  CT  TCM A 196      12.625  12.403  29.209  1.00  0.00      A    C
ATOM    977  Cl1 TCM A 196      13.453  11.333  28.124  1.00  0.00      A   CL
ATOM    978  Cl2 TCM A 196      10.981  11.860  29.698  1.00  0.00      A   CL
ATOM    979  Cl3 TCM A 196      12.554  14.011  28.356  1.00  0.00      A   CL
ATOM    980  HC  TCM A 196      13.248  12.488  30.100  1.00  0.00      A    H
ATOM    981  CT  TCM A 197       3.102  33.841  49.301  1.00  0.00      A    C
ATOM    982  Cl1 TCM A 197       2.511  34.847  47.903  1.00  0.00      A   CL
ATOM    983  Cl2 TCM A 197       2.129  34.173  50.735  1.00  0.00      A   CL
ATOM    984  Cl3 TCM A 197       4.809  34.155  49.507  1.00  0.00      A   CL
ATOM    985  HC  TCM A 197       3.017  32.782  49.058  1.00  0.00      A    H
ATOM    986  CT  TCM A 198      37.204  31.148  11.296  1.00  0.00      A    C
ATOM    987  Cl1 TCM A 198      36.676  32.821  11.610  1.00  0.00      A   CL
ATOM    988  Cl2 TCM A 198      36.941  30.756   9.648  1.00  0.00      A   CL
ATOM    989  Cl3 TCM A 198      36.303  30.055  12.377  1.00  0.00      A   CL
ATOM    990  HC  TCM A 198      38.254  30.934  11.497  1.00  0.00      A    H
ATOM    991  CT  TCM A 199      11.924  39.046   6.194  1.00  0.00      A    C
ATOM    992  Cl1 TCM A 199      11.381  37.492   5.411  1.00  0.00      A   CL
ATOM    993  Cl2 TCM A 199      12.342  38.731   7.908  1.00  0.00      A   CL
ATOM    994  Cl3 TCM A 199      10.622  40.267   6.131  1.00  0.00      A   CL
ATOM    995  HC  TCM A 199      12.833  39.345   5.672  1.00  0.00      A    H
ATOM    996  CT  TCM A 200      33.661  30.544  24.292  1.00  0.00      A    C
ATOM    997  Cl1 TCM A 200      33.422  29.408  25.623  1.00  0.00      A   CL
ATOM    998  Cl2 TCM A 200      35.177  30.292  23.378  1.00  0.00      A   CL
ATOM    999  Cl3 TCM A 200      33.316  32.174  24.883  1.00  0.00      A   CL
ATOM   1000  HC  TCM A 200      32.834  30.347  23.609  1.00  0.00      A    H
ATOM   1001  CT  TCM A 201      17.876   3.143  45.878  1.00  0.00      A    C
ATOM   1002  Cl1 TCM A 201      16.227   3.233  46.555  1.00  0.00      A   CL
ATOM   1003  Cl2 TCM A 201      17.899   1.808  44.600  1.00  0.00      A   CL
ATOM   1004  Cl3 TCM A 201      19.269   3.060  47.019  1.00  0.00      A   CL
ATOM   1005  HC  TCM A 201      17.893   4.109  45.373  1.00  0.00      A    H
ATOM   1006  CT  TCM A 202      45.205   0.396   8.964  1.00  0.00      A    C
ATOM   1007  Cl1 TCM A 202      46.580   0.475  10.129  1.00  0.00      A   CL
ATOM   1008  Cl2 TCM A 202      45.459   1.736   7.752  1.00  0.00      A   CL
ATOM   1009  Cl3 TCM A 202      43.681   0.551   9.762  1.00  0.00      A   CL
ATOM   1010  HC  TCM A 202      45.296  -0.512   8.368  1.00  0.00      A    H
ATOM   1011  CT  TCM A 203      22.247   9.553  34.932  1.00  0.00      A    C
ATOM   1012  Cl1 TCM A 203      20.699   9.893  34.086  1.00  0.00      A   CL
ATOM   1013  Cl2 TCM A 203      23.345   8.534  33.953  1.00  0.00      A   CL
ATOM   1014  Cl3 TCM A 203      21.985   8.469  36.317  1.00  0.00      A   CL
ATOM   1015  HC  TCM A 203      22.730  10.474  35.257  1.00  0.00      A    H
ATOM   1016  CT  TCM A 204      18.207   5.706  28.373  1.00  0.00      A    C
ATOM   1017  Cl1 TCM A 204      18.622   5.436  26.674  1.00  0.00      A   CL
ATOM   1018  Cl2 TCM A 204      18.704   7.366  28.908  1.00  0.00      A   CL
ATOM   1019  Cl3 TCM A 204      18.681   4.467  29.531  1.00  0.00      A   CL
ATOM   1020  HC  TCM A 204      17.118   5.728  28.379  1.00  0.00      A    H
ATOM   1021  CT  TCM A 205      22.208  40.881  34.077  1.00  0.00      A    C
ATOM   1022  Cl1 TCM A 205      23.435  40.062  35.042  1.00  0.00      A   CL
ATOM   1023  Cl2 TCM A 205      20.622  40.184  34.108  1.00  0.00      A   CL
ATOM   1024  Cl3 TCM A 205      22.723  41.230  32.408  1.00  0.00      A   CL
ATOM   1025  HC  TCM A 205      22.159  41.905  34.447  1.00  0.00      A    H
ATOM   1026  CT  TCM A 206      37.770  50.879   1.241  1.00  0.00      A    C
ATOM   1027  Cl1 TCM A 206      37.653  52.671   1.158  1.00  0.00      A   CL
ATOM   1028  Cl2 TCM A 206      39.452  50.471   1.169  1.00  0.00      A   CL
ATOM   1029  Cl3 TCM A 206      36.768  50.189  -0.025  1.00  0.00      A   CL
ATOM   1030  HC  TCM A 206      37.252  50.530   2.135  1.00  0.00      A    H
ATOM   1031  CT  TCM A 207      48.165  17.943   9.195  1.00  0.00      A    C
ATOM   1032  Cl1 TCM A 207      48.653  16.534  10.161  1.00  0.00      A   CL
ATOM   1033  Cl2 TCM A 207      46.470  18.365   9.291  1.00  0.00      A   CL
ATOM   1034  Cl3 TCM A 207      48.667  17.657   7.509  1.00  0.00      A   CL
ATOM   1035  HC  TCM A 207      48.747  18.812   9.504  1.00  0.00      A    H
ATOM   1036  CT  TCM A 208      22.183   6.460  46.826  1.00  0.00      A    C
ATOM   1037  Cl1 TCM A 208      20.793   7.448  47.036  1.00  0.00      A   CL
ATOM   1038  Cl2 TCM A 208      23.493   7.084  47.862  1.00  0.00      A   CL
ATOM   1039  Cl3 TCM A 208      22.599   6.026  45.196  1.00  0.00      A   CL
ATOM   1040  HC  TCM A 208      22.005   5.508  47.329  1.00  0.00      A    H
ATOM   1041  CT  TCM A 209      49.512  50.704  24.506  1.00  0.00      A    C
ATOM   1042  Cl1 TCM A 209      49.967  52.148  25.537  1.00  0.00      A   CL
ATOM   1043  Cl2 TCM A 209      50.031  49.241  25.290  1.00  0.00      A   CL
ATOM   1044  Cl3 TCM A 209      50.039  50.892  22.829  1.00  0.00      A   CL
ATOM   1045  HC  TCM A 209      48.425  50.789  24.503  1.00  0.00      A    H
ATOM   1046  CT  TCM A 210       4.812  11.406  46.439  1.00  0.00      A    C
ATOM   1047  Cl1 TCM A 210       5.859  11.901  47.787  1.00  0.00      A   CL
ATOM   1048  Cl2 TCM A 210       4.074   9.814  46.655  1.00  0.00      A   CL
ATOM   1049  Cl3 TCM A 210       5.711  11.499  44.922  1.00  0.00      A   CL
ATOM   1050  HC  TCM A 210       3.968  12.095  46.465  1.00  0.00      A    H
ATOM   1051  CT  TCM A 211      50.100  36.764   1.215  1.00  0.00      A    C
ATOM   1052  Cl1 TCM A 211      48.508  36.076   1.785  1.00  0.00      A   CL
ATOM   1053  Cl2 TCM A 211      50.320  38.442   1.712  1.00  0.00      A   CL
ATOM   1054  Cl3 TCM A 211      50.156  36.637  -0.568  1.00  0.00      A   CL
ATOM   1055  HC  TCM A 211      50.896  36.217   1.719  1.00  0.00      A    H
ATOM   1056  CT  TCM A 212      46.902  34.579   4.891  1.00  0.00      A    C
ATOM   1057  Cl1 TCM A 212      47.874  33.257   4.243  1.00  0.00      A   CL
ATOM   1058  Cl2 TCM A 212      46.666  34.493   6.662  1.00  0.00      A   CL
ATOM   1059  Cl3 TCM A 212      45.351  34.761   4.075  1.00  0.00      A   CL
ATOM   1060  HC  TCM A 212      47.519  35.437   4.625  1.00  0.00      A    H
ATOM   1061  CT  TCM A 213      19.657  37.320  23.422  1.00  0.00      A    C
ATOM   1062  Cl1 TCM A 213      19.547  37.300  21.686  1.00  0.00      A   CL
ATOM   1063  Cl2 TCM A 213      21.293  37.912  23.947  1.00  0.00      A   CL
ATOM   1064  Cl3 TCM A 213      19.306  35.806  24.272  1.00  0.00      A   CL
ATOM   1065  HC  TCM A 213      18.986  38.145  23.659  1.00  0.00      A    H
ATOM   1066  CT  TCM A 214      47.176   1.825  30.211  1.00  0.00      A    C
ATOM   1067  Cl1 TCM A 214      45.916   1.462  31.499  1.00  0.00      A   CL
ATOM   1068  Cl2 TCM A 214      46.347   2.298  28.694  1.00  0.00      A   CL
ATOM   1069  Cl3 TCM A 214      48.180   0.295  29.922  1.00  0.00      A   CL
ATOM   1070  HC  TCM A 214      47.850   2.623  30.524  1.00  0.00      A    H
ATOM   1071  CT  TCM A 215       0.123  18.825  17.881  1.00  0.00      A    C
ATOM   1072  Cl1 TCM A 215       0.446  19.907  16.512  1.00  0.00      A   CL
ATOM   1073  Cl2 TCM A 215       1.485  18.918  19.022  1.00  0.00      A   CL
ATOM   1074  Cl3 TCM A 215       0.174  17.142  17.260  1.00  0.00      A   CL
ATOM   1075  HC  TCM A 215      -0.777  19.064  18.449  1.00  0.00      A    H
ATOM   1076  CT  TCM A 216      17.079   0.202  21.005  1.00  0.00      A    C
ATOM   1077  Cl1 TCM A 216      15.743   1.153  21.595  1.00  0.00      A   CL
ATOM   1078  Cl2 TCM A 216      18.456   0.344  22.103  1.00  0.00      A   CL
ATOM   1079  Cl3 TCM A 216      17.365   0.527  19.346  1.00  0.00      A   CL
ATOM   1080  HC  TCM A 216      16.915  -0.871  21.108  1.00  0.00      A    H
ATOM   1081  CT  TCM A 217       0.239  35.939  36.611  1.00  0.00      A    C
ATOM   1082  Cl1 TCM A 217       0.944  37.536  36.446  1.00  0.00      A   CL
ATOM   1083  Cl2 TCM A 217       0.054  35.445  38.370  1.00  0.00      A   CL
ATOM   1084  Cl3 TCM A 217       1.197  34.773  35.620  1.00  0.00      A   CL
ATOM   1085  HC  TCM A 217      -0.715  36.037  36.094  1.00  0.00      A    H
ATOM   1086  CT  TCM A 218      45.535  21.693  25.089  1.00  0.00      A    C
ATOM   1087  Cl1 TCM A 218      43.980  20.792  25.219  1.00  0.00      A   CL
ATOM   1088  Cl2 TCM A 218      45.680  22.733  23.664  1.00  0.00      A   CL
ATOM   1089  Cl3 TCM A 218      46.982  20.666  25.161  1.00  0.00      A   CL
ATOM   1090  HC  TCM A 218      45.588  22.389  25.926  1.00  0.00      A    H
ATOM   1091  CT  TCM A 219      43.311  20.976   8.161  1.00  0.00      A    C
ATOM   1092  Cl1 TCM A 219      44.484  20.941   9.464  1.00  0.00      A   CL
ATOM   1093  Cl2 TCM A 219      41.652  21.464   8.784  1.00  0.00      A   CL
ATOM   1094  Cl3 TCM A 219      43.269  19.442   7.250  1.00  0.00      A   CL
ATOM   1095  HC  TCM A 219      43.619  21.734   7.440  1.00  0.00      A    H
ATOM   1096  CT  TCM A 220      22.667  14.527  37.555  1.00  0.00      A    C
ATOM   1097  Cl1 TCM A 220      24.157  13.725  38.198  1.00  0.00      A   CL
ATOM   1098  Cl2 TCM A 220      21.954  13.359  36.345  1.00  0.00      A   CL
ATOM   1099  Cl3 TCM A 220      23.041  16.105  36.775  1.00  0.00      A   CL
ATOM   1100  HC  TCM A 220      21.940  14.608  38.362  1.00  0.00      A    H
ATOM   1101  CT  TCM A 221      22.730   3.758   1.416  1.00  0.00      A    C
ATOM   1102  Cl1 TCM A 221      23.284   4.980   2.582  1.00  0.00      A   CL
ATOM   1103  Cl2 TCM A 221      22.577   4.512  -0.139  1.00  0.00      A   CL
ATOM   1104  Cl3 TCM A 221      21.238   2.841   1.881  1.00  0.00      A   CL
ATOM   1105  HC  TCM A 221      23.562   3.061   1.320  1.00  0.00      A    H
ATOM   1106  CT  TCM A 222      27.143  20.706   1.559  1.00  0.00      A    C
ATOM   1107  Cl1 TCM A 222      28.923  21.003   1.735  1.00  0.00      A   CL
ATOM   1108  Cl2 TCM A 222      26.272  20.893   3.114  1.00  0.00      A   CL
ATOM   1109  Cl3 TCM A 222      26.842  19.119   0.688  1.00  0.00      A   CL
ATOM   1110  HC  TCM A 222      26.711  21.457   0.896  1.00  0.00      A    H
ATOM   1111  CT  TCM A 223      12.787  29.147  20.990  1.00  0.00      A    C
ATOM   1112  Cl1 TCM A 223      13.509  30.450  20.027  1.00  0.00      A   CL
ATOM   1113  Cl2 TCM A 223      11.065  29.448  21.238  1.00  0.00      A   CL
ATOM   1114  Cl3 TCM A 223      13.724  28.943  22.521  1.00  0.00      A   CL
ATOM   1115  HC  TCM A 223      12.866  28.195  20.465  1.00  0.00      A    H
ATOM   1116  CT  TCM A 224       8.482  30.782  12.858  1.00  0.00      A    C
ATOM   1117  Cl1 TCM A 224       6.930  31.694  13.209  1.00  0.00      A   CL
ATOM   1118  Cl2 TCM A 224       9.737  31.776  12.209  1.00  0.00      A   CL
ATOM   1119  Cl3 TCM A 224       8.268  29.229  11.980  1.00  0.00      A   CL
ATOM   1120  HC  TCM A 224       8.948  30.442  13.782  1.00  0.00      A    H
ATOM   1121  CT  TCM A 225      25.282   7.485   5.483  1.00  0.00      A    C
ATOM   1122  Cl1 TCM A 225      23.662   7.034   6.306  1.00  0.00      A   CL
ATOM   1123  Cl2 TCM A 225      26.592   6.455   6.188  1.00  0.00      A   CL
ATOM   1124  Cl3 TCM A 225      25.652   9.269   5.580  1.00  0.00      A   CL
ATOM   1125  HC  TCM A 225      25.113   7.192   4.446  1.00  0.00      A    H
ATOM   1126  CT  TCM A 226      36.598  16.493   0.699  1.00  0.00      A    C
ATOM   1127  Cl1 TCM A 226      34.853  16.522   0.466  1.00  0.00      A   CL
ATOM   1128  Cl2 TCM A 226      37.248  17.474   2.120  1.00  0.00      A   CL
ATOM   1129  Cl3 TCM A 226      37.258  16.778  -0.917  1.00  0.00      A   CL
ATOM   1130  HC  TCM A 226      36.792  15.477   1.043  1.00  0.00      A    H
ATOM   1131  CT  TCM A 227       9.746  22.133  13.418  1.00  0.00      A    C
ATOM   1132  Cl1 TCM A 227      10.313  23.218  14.801  1.00  0.00      A   CL
ATOM   1133  Cl2 TCM A 227      10.748  20.688  13.348  1.00  0.00      A   CL
ATOM   1134  Cl3 TCM A 227       9.895  22.933  11.850  1.00  0.00      A   CL
ATOM   1135  HC  TCM A 227       8.721  21.791  13.561  1.00  0.00      A    H
ATOM   1136  CT  TCM A 228      17.806  30.113  14.807  1.00  0.00      A    C
ATOM   1137  Cl1 TCM A 228      16.213  31.010  14.892  1.00  0.00      A   CL
ATOM   1138  Cl2 TCM A 228      17.791  28.920  16.112  1.00  0.00      A   CL
ATOM   1139  Cl3 TCM A 228      19.076  31.359  14.946  1.00  0.00      A   CL
ATOM   1140  HC  TCM A 228      17.985  29.600  13.863  1.00  0.00      A    H
ATOM   1141  CT  TCM A 229      22.151  21.530  30.489  1.00  0.00      A    C
ATOM   1142  Cl1 TCM A 229      23.860  20.923  30.383  1.00  0.00      A   CL
ATOM   1143  Cl2 TCM A 229      21.287  20.893  31.891  1.00  0.00      A   CL
ATOM   1144  Cl3 TCM A 229      21.256  21.092  28.949  1.00  0.00      A   CL
ATOM   1145  HC  TCM A 229      22.072  22.610  30.611  1.00  0.00      A    H
ATOM   1146  CT  TCM A 230      45.438  34.499  50.398  1.00  0.00      A    C
ATOM   1147  Cl1 TCM A 230      46.704  33.434  51.062  1.00  0.00      A   CL
ATOM   1148  Cl2 TCM A 230      46.115  35.896  49.448  1.00  0.00      A   CL
ATOM   1149  Cl3 TCM A 230      44.389  35.037  51.696  1.00  0.00      A   CL
ATOM   1150  HC  TCM A 230      44.822  33.912  49.716  1.00  0.00      A    H
ATOM   1151  CT  TCM A 231      23.410  29.225   3.564  1.00  0.00      A    C
ATOM   1152  Cl1 TCM A 231      24.061  29.347   1.940  1.00  0.00      A   CL
ATOM   1153  Cl2 TCM A 231      21.756  29.900   3.537  1.00  0.00      A   CL
ATOM   1154  Cl3 TCM A 231      24.548  30.071   4.662  1.00  0.00      A   CL
ATOM   1155  HC  TCM A 231      23.393  28.171   3.843  1.00  0.00      A    H
ATOM   1156  CT  TCM A 232      13.925  24.442   9.576  1.00  0.00      A    C
ATOM   1157  Cl1 TCM A 232      13.874  23.371  11.014  1.00  0.00      A   CL
ATOM   1158  Cl2 TCM A 232      13.376  26.120   9.900  1.00  0.00      A   CL
ATOM   1159  Cl3 TCM A 232      12.968  23.684   8.265  1.00  0.00      A   CL
ATOM   1160  HC  TCM A 232      14.954  24.379   9.222  1.00  0.00      A    H
ATOM   1161  CT  TCM A 233      47.264  34.770  36.446  1.00  0.00      A    C
ATOM   1162  Cl1 TCM A 233      48.358  33.478  37.013  1.00  0.00      A   CL
ATOM   1163  Cl2 TCM A 233      47.742  36.309  37.129  1.00  0.00      A   CL
ATOM   1164  Cl3 TCM A 233      45.561  34.405  36.892  1.00  0.00      A   CL
ATOM   1165  HC  TCM A 233      47.298  34.840  35.359  1.00  0.00      A    H
ATOM   1166  CT  TCM A 234      46.438   0.969  50.242  1.00  0.00      A    C
ATOM   1167  Cl1 TCM A 234      46.004  -0.748  50.259  1.00  0.00      A   CL
ATOM   1168  Cl2 TCM A 234      48.045   1.242  49.620  1.00  0.00      A   CL
ATOM   1169  Cl3 TCM A 234      46.158   1.823  51.834  1.00  0.00      A   CL
ATOM   1170  HC  TCM A 234      45.776   1.518  49.572  1.00  0.00      A    H
ATOM   1171  CT  TCM A 235      40.668  28.244  25.217  1.00  0.00      A    C
ATOM   1172  Cl1 TCM A 235      39.467  28.869  23.942  1.00  0.00      A   CL
ATOM   1173  Cl2 TCM A 235      41.280  29.534  26.284  1.00  0.00      A   CL
ATOM   1174  Cl3 TCM A 235      42.007  27.430  24.372  1.00  0.00      A   CL
ATOM   1175  HC  TCM A 235      40.164  27.445  25.761  1.00  0.00      A    H
ATOM   1176  CT  TCM A 236      11.365  37.800  28.438  1.00  0.00      A    C
ATOM   1177  Cl1 TCM A 236      10.140  37.227  29.543  1.00  0.00      A   CL
ATOM   1178  Cl2 TCM A 236      12.971  37.579  29.183  1.00  0.00      A   CL
ATOM   1179  Cl3 TCM A 236      11.100  39.373  27.749  1.00  0.00      A   CL
ATOM   1180  HC  TCM A 236      11.430  37.151  27.564  1.00  0.00      A    H
ATOM   1181  CT  TCM A 237      36.959   2.212  20.364  1.00  0.00      A    C
ATOM   1182  Cl1 TCM A 237      38.490   1.587  19.861  1.00  0.00      A   CL
ATOM   1183  Cl2 TCM A 237      36.957   2.620  22.091  1.00  0.00      A   CL
ATOM   1184  Cl3 TCM A 237      35.629   1.038  19.982  1.00  0.00      A   CL
ATOM   1185  HC  TCM A 237      36.765   3.166  19.873  1.00  0.00      A    H
ATOM   1186  CT  TCM A 238      35.298  28.827  37.829  1.00  0.00      A    C
ATOM   1187  Cl1 TCM A 238      36.712  28.331  36.873  1.00  0.00      A   CL
ATOM   1188  Cl2 TCM A 238      34.574  27.451  38.685  1.00  0.00      A   CL
ATOM   1189  Cl3 TCM A 238      34.123  29.724  36.850  1.00  0.00      A   CL
ATOM   1190  HC  TCM A 238      35.625  29.541  38.584  1.00  0.00      A    H
ATOM   1191  CT  TCM A 239      42.153  18.113  28.972  1.00  0.00      A    C
ATOM   1192  Cl1 TCM A 239      42.819  19.708  28.781  1.00  0.00      A   CL
ATOM   1193  Cl2 TCM A 239      41.624  17.391  27.420  1.00  0.00      A   CL
ATOM   1194  Cl3 TCM A 239      40.719  18.162  30.023  1.00  0.00      A   CL
ATOM   1195  HC  TCM A 239      42.841  17.331  29.295  1.00  0.00      A    H
ATOM   1196  CT  TCM A 240      10.959  46.444  15.738  1.00  0.00      A    C
ATOM   1197  Cl1 TCM A 240      11.208  47.889  14.755  1.00  0.00      A   CL
ATOM   1198  Cl2 TCM A 240      11.100  46.717  17.484  1.00  0.00      A   CL
ATOM   1199  Cl3 TCM A 240      12.038  45.127  15.173  1.00  0.00      A   CL
ATOM   1200  HC  TCM A 240       9.913  46.140  15.711  1.00  0.00      A    H
ATOM   1201  CT  TCM A 241      50.437  30.229   1.999  1.00  0.00      A    C
ATOM   1202  Cl1 TCM A 241      51.428  31.722   1.872  1.00  0.00      A   CL
ATOM   1203  Cl2 TCM A 241      49.936  29.666   3.594  1.00  0.00      A   CL
ATOM   1204  Cl3 TCM A 241      51.137  28.964   0.975  1.00  0.00      A   CL
ATOM   1205  HC  TCM A 241      49.505  30.473   1.488  1.00  0.00      A    H
ATOM   1206  CT  TCM A 242      23.299  17.439  27.321  1.00  0.00      A    C
ATOM   1207  Cl1 TCM A 242      24.040  17.304  29.004  1.00  0.00      A   CL
ATOM   1208  Cl2 TCM A 242      23.516  19.064  26.531  1.00  0.00      A   CL
ATOM   1209  Cl3 TCM A 242      21.588  16.861  27.365  1.00  0.00      A   CL
ATOM   1210  HC  TCM A 242      23.853  16.716  26.722  1.00  0.00      A    H
ATOM   1211  CT  TCM A 243       8.488  24.460  31.124  1.00  0.00      A    C
ATOM   1212  Cl1 TCM A 243       7.721  23.865  29.644  1.00  0.00      A   CL
ATOM   1213  Cl2 TCM A 243       7.548  24.256  32.600  1.00  0.00      A   CL
ATOM   1214  Cl3 TCM A 243       9.001  26.116  30.974  1.00  0.00      A   CL
ATOM   1215  HC  TCM A 243       9.404  23.869  31.097  1.00  0.00      A    H
ATOM   1216  CT  TCM A 244      24.576   3.301  20.490  1.00  0.00      A    C
ATOM   1217  Cl1 TCM A 244      23.535   4.661  20.643  1.00  0.00      A   CL
ATOM   1218  Cl2 TCM A 244      23.961   1.896  19.519  1.00  0.00      A   CL
ATOM   1219  Cl3 TCM A 244      25.365   2.731  21.920  1.00  0.00      A   CL
ATOM   1220  HC  TCM A 244      25.395   3.616  19.843  1.00  0.00      A    H
ATOM   1221  CT  TCM A 245       1.237   9.064  24.685  1.00  0.00      A    C
ATOM   1222  Cl1 TCM A 245       1.706  10.780  24.562  1.00  0.00      A   CL
ATOM   1223  Cl2 TCM A 245       0.539   8.567  23.107  1.00  0.00      A   CL
ATOM   1224  Cl3 TCM A 245      -0.024   8.839  25.876  1.00  0.00      A   CL
ATOM   1225  HC  TCM A 245       2.091   8.476  25.020  1.00  0.00      A    H
ATOM   1226  CT  TCM A 246      47.953  24.684  28.511  1.00  0.00      A    C
ATOM   1227  Cl1 TCM A 246      47.585  23.165  27.593  1.00  0.00      A   CL
ATOM   1228  Cl2 TCM A 246      49.395  24.509  29.520  1.00  0.00      A   CL
ATOM   1229  Cl3 TCM A 246      46.474  25.435  29.249  1.00  0.00      A   CL
ATOM   1230  HC  TCM A 246      48.197  25.428  27.753  1.00  0.00      A    H
ATOM   1231  CT  TCM A 247      28.912  14.719  38.120  1.00  0.00      A    C
ATOM   1232  Cl1 TCM A 247      28.333  13.906  39.566  1.00  0.00      A   CL
ATOM   1233  Cl2 TCM A 247      30.637  14.763  38.168  1.00  0.00      A   CL
ATOM   1234  Cl3 TCM A 247      28.278  16.420  38.090  1.00  0.00      A   CL
ATOM   1235  HC  TCM A 247      28.466  14.233  37.252  1.00  0.00      A    H
ATOM   1236  CT  TCM A 248      46.930  28.428  45.804  1.00  0.00      A    C
ATOM   1237  Cl1 TCM A 248      46.079  27.112  46.642  1.00  0.00      A   CL
ATOM   1238  Cl2 TCM A 248      45.737  29.615  45.343  1.00  0.00      A   CL
ATOM   1239  Cl3 TCM A 248      47.909  27.859  44.414  1.00  0.00      A   CL
ATOM   1240  HC  TCM A 248      47.609  28.889  46.521  1.00  0.00      A    H
ATOM   1241  CT  TCM A 249      34.631   0.834  30.304  1.00  0.00      A    C
ATOM   1242  Cl1 TCM A 249      33.546  -0.377  31.037  1.00  0.00      A   CL
ATOM   1243  Cl2 TCM A 249      33.663   2.227  29.767  1.00  0.00      A   CL
ATOM   1244  Cl3 TCM A 249      35.386   0.006  28.940  1.00  0.00      A   CL
ATOM   1245  HC  TCM A 249      35.427   1.229  30.934  1.00  0.00      A    H
ATOM   1246  CT  TCM A 250      42.170   1.445  17.806  1.00  0.00      A    C
ATOM   1247  Cl1 TCM A 250      41.793  -0.035  18.813  1.00  0.00      A   CL
ATOM   1248  Cl2 TCM A 250      43.425   2.520  18.489  1.00  0.00      A   CL
ATOM   1249  Cl3 TCM A 250      40.704   2.411  17.508  1.00  0.00      A   CL
ATOM   1250  HC  TCM A 250      42.522   1.116  16.828  1.00  0.00      A    H
ATOM   1251  CT  TCM A 251      28.699  27.485  45.185  1.00  0.00      A    C
ATOM   1252  Cl1 TCM A 251      28.078  29.131  44.949  1.00  0.00      A   CL
ATOM   1253  Cl2 TCM A 251      28.932  27.049  46.907  1.00  0.00      A   CL
ATOM   1254  Cl3 TCM A 251      30.104  27.213  44.125  1.00  0.00      A   CL
ATOM   1255  HC  TCM A 251      27.886  26.828  44.874  1.00  0.00      A    H
ATOM   1256  CT  TCM A 252      28.102   9.311  20.873  1.00  0.00      A    C
ATOM   1257  Cl1 TCM A 252      28.970   8.223  21.837  1.00  0.00      A   CL
ATOM   1258  Cl2 TCM A 252      28.659   9.286  19.159  1.00  0.00      A   CL
ATOM   1259  Cl3 TCM A 252      28.094  10.906  21.592  1.00  0.00      A   CL
ATOM   1260  HC  TCM A 252      27.059   8.997  20.829  1.00  0.00      A    H
ATOM   1261  CT  TCM A 253      22.192   9.582  40.106  1.00  0.00      A    C
ATOM   1262  Cl1 TCM A 253      22.729   8.062  39.372  1.00  0.00      A   CL
ATOM   1263  Cl2 TCM A 253      22.646  10.985  39.092  1.00  0.00      A   CL
ATOM   1264  Cl3 TCM A 253      23.112   9.762  41.645  1.00  0.00      A   CL
ATOM   1265  HC  TCM A 253      21.141   9.529  40.392  1.00  0.00      A    H
ATOM   1266  CT  TCM A 254      12.236   3.756  12.329  1.00  0.00      A    C
ATOM   1267  Cl1 TCM A 254      12.035   4.222  10.615  1.00  0.00      A   CL
ATOM   1268  Cl2 TCM A 254      10.812   3.337  13.202  1.00  0.00      A   CL
ATOM   1269  Cl3 TCM A 254      13.032   5.091  13.229  1.00  0.00      A   CL
ATOM   1270  HC  TCM A 254      12.858   2.864  12.251  1.00  0.00      A    H
ATOM   1271  CT  TCM A 255      22.616  23.914  50.555  1.00  0.00      A    C
ATOM   1272  Cl1 TCM A 255      24.300  23.468  50.674  1.00  0.00      A   CL
ATOM   1273  Cl2 TCM A 255      21.516  22.423  50.399  1.00  0.00      A   CL
ATOM   1274  Cl3 TCM A 255      22.320  25.182  49.302  1.00  0.00      A   CL
ATOM   1275  HC  TCM A 255      22.329  24.346  51.514  1.00  0.00      A    H
ATOM   1276  CT  TCM A 256      12.756  50.595   9.792  1.00  0.00      A    C
ATOM   1277  Cl1 TCM A 256      13.573  49.675  11.031  1.00  0.00      A   CL
ATOM   1278  Cl2 TCM A 256      11.817  52.025  10.440  1.00  0.00      A   CL
ATOM   1279  Cl3 TCM A 256      11.767  49.495   8.835  1.00  0.00      A   CL
ATOM   1280  HC  TCM A 256      13.529  50.996   9.137  1.00  0.00      A    H
ATOM   1281  CT  TCM A 257      37.725   6.597  19.236  1.00  0.00      A    C
ATOM   1282  Cl1 TCM A 257      38.732   5.235  18.624  1.00  0.00      A   CL
ATOM   1283  Cl2 TCM A 257      37.575   6.514  21.017  1.00  0.00      A   CL
ATOM   1284  Cl3 TCM A 257      36.048   6.586  18.478  1.00  0.00      A   CL
ATOM   1285  HC  TCM A 257      38.141   7.543  18.888  1.00  0.00      A    H
ATOM   1286  CT  TCM A 258      20.966  40.850  20.461  1.00  0.00      A    C
ATOM   1287  Cl1 TCM A 258      22.569  40.042  20.418  1.00  0.00      A   CL
ATOM   1288  Cl2 TCM A 258      20.428  40.883  22.097  1.00  0.00      A   CL
ATOM   1289  Cl3 TCM A 258      19.746  39.978  19.490  1.00  0.00      A   CL
ATOM   1290  HC  TCM A 258      21.198  41.858  20.116  1.00  0.00      A    H
ATOM   1291  CT  TCM A 259      49.405  31.827  43.320  1.00  0.00      A    C
ATOM   1292  Cl1 TCM A 259      49.448  30.765  44.810  1.00  0.00      A   CL
ATOM   1293  Cl2 TCM A 259      50.977  32.605  43.003  1.00  0.00      A   CL
ATOM   1294  Cl3 TCM A 259      48.062  32.921  43.485  1.00  0.00      A   CL
ATOM   1295  HC  TCM A 259      49.128  31.285  42.416  1.00  0.00      A    H
ATOM   1296  CT  TCM A 260      22.926  42.438   8.646  1.00  0.00      A    C
ATOM   1297  Cl1 TCM A 260      24.278  41.446   8.058  1.00  0.00      A   CL
ATOM   1298  Cl2 TCM A 260      21.791  42.857   7.457  1.00  0.00      A   CL
ATOM   1299  Cl3 TCM A 260      23.548  43.918   9.421  1.00  0.00      A   CL
ATOM   1300  HC  TCM A 260      22.316  41.930   9.393  1.00  0.00      A    H
ATOM   1301  CT  TCM A 261       5.331  13.602  34.810  1.00  0.00      A    C
ATOM   1302  Cl1 TCM A 261       7.110  13.718  34.649  1.00  0.00      A   CL
ATOM   1303  Cl2 TCM A 261       4.842  11.876  34.714  1.00  0.00      A   CL
ATOM   1304  Cl3 TCM A 261       4.562  14.540  33.577  1.00  0.00      A   CL
ATOM   1305  HC  TCM A 261       5.074  13.989  35.796  1.00  0.00      A    H
ATOM   1306  CT  TCM A 262       6.140  17.104  22.720  1.00  0.00      A    C
ATOM   1307  Cl1 TCM A 262       5.293  18.288  23.821  1.00  0.00      A   CL
ATOM   1308  Cl2 TCM A 262       7.031  15.802  23.627  1.00  0.00      A   CL
ATOM   1309  Cl3 TCM A 262       7.213  18.016  21.669  1.00  0.00      A   CL
ATOM   1310  HC  TCM A 262       5.338  16.628  22.157  1.00  0.00      A    H
ATOM   1311  CT  TCM A 263      26.291  37.866  42.622  1.00  0.00      A    C
ATOM   1312  Cl1 TCM A 263      25.675  38.965  41.306  1.00  0.00      A   CL
ATOM   1313  Cl2 TCM A 263      27.829  37.005  42.322  1.00  0.00      A   CL
ATOM   1314  Cl3 TCM A 263      24.980  36.775  43.157  1.00  0.00      A   CL
ATOM   1315  HC  TCM A 263      26.440  38.512  43.487  1.00  0.00      A    H
ATOM   1316  CT  TCM A 264      38.660  27.593  15.488  1.00  0.00      A    C
ATOM   1317  Cl1 TCM A 264      38.738  28.682  14.174  1.00  0.00      A   CL
ATOM   1318  Cl2 TCM A 264      38.599  25.874  14.933  1.00  0.00      A   CL
ATOM   1319  Cl3 TCM A 264      37.216  27.966  16.447  1.00  0.00      A   CL
ATOM   1320  HC  TCM A 264      39.505  27.651  16.173  1.00  0.00      A    H
ATOM   1321  CT  TCM A 265      42.572  41.952   4.999  1.00  0.00      A    C
ATOM   1322  Cl1 TCM A 265      43.567  42.595   6.223  1.00  0.00      A   CL
ATOM   1323  Cl2 TCM A 265      42.963  42.416   3.299  1.00  0.00      A   CL
ATOM   1324  Cl3 TCM A 265      40.807  42.200   5.434  1.00  0.00      A   CL
ATOM   1325  HC  TCM A 265      42.730  40.873   5.016  1.00  0.00      A    H
ATOM   1326  CT  TCM A 266       8.858   5.922  42.704  1.00  0.00      A    C
ATOM   1327  Cl1 TCM A 266       8.229   7.574  42.905  1.00  0.00      A   CL
ATOM   1328  Cl2 TCM A 266       7.782   5.027  41.617  1.00  0.00      A   CL
ATOM   1329  Cl3 TCM A 266       8.947   5.089  44.340  1.00  0.00      A   CL
ATOM   1330  HC  TCM A 266       9.882   6.095  42.373  1.00  0.00      A    H
ATOM   1331  CT  TCM A 267      17.041  14.395  47.675  1.00  0.00      A    C
ATOM   1332  Cl1 TCM A 267      17.028  14.192  45.990  1.00  0.00      A   CL
ATOM   1333  Cl2 TCM A 267      17.509  12.913  48.627  1.00  0.00      A   CL
ATOM   1334  Cl3 TCM A 267      15.622  15.259  48.433  1.00  0.00      A   CL
ATOM   1335  HC  TCM A 267      17.819  15.154  47.760  1.00  0.00      A    H
ATOM   1336  CT  TCM A 268      35.167  26.196  13.215  1.00  0.00      A    C
ATOM   1337  Cl1 TCM A 268      34.857  26.990  11.635  1.00  0.00      A   CL
ATOM   1338  Cl2 TCM A 268      35.402  24.436  13.101  1.00  0.00      A   CL
ATOM   1339  Cl3 TCM A 268      33.967  26.701  14.384  1.00  0.00      A   CL
ATOM   1340  HC  TCM A 268      36.132  26.605  13.514  1.00  0.00      A    H
ATOM   1341  CT  TCM A 269      40.997  37.038   4.903  1.00  0.00      A    C
ATOM   1342  Cl1 TCM A 269      40.720  37.060   3.108  1.00  0.00      A   CL
ATOM   1343  Cl2 TCM A 269      42.637  37.567   5.225  1.00  0.00      A   CL
ATOM   1344  Cl3 TCM A 269      40.572  35.500   5.577  1.00  0.00      A   CL
ATOM   1345  HC  TCM A 269      40.276  37.734   5.331  1.00  0.00      A    H
ATOM   1346  CT  TCM A 270      27.787   5.076  43.612  1.00  0.00      A    C
ATOM   1347  Cl1 TCM A 270      28.519   4.036  44.785  1.00  0.00      A   CL
ATOM   1348  Cl2 TCM A 270      27.243   6.556  44.558  1.00  0.00      A   CL
ATOM   1349  Cl3 TCM A 270      26.536   4.143  42.774  1.00  0.00      A   CL
ATOM   1350  HC  TCM A 270      28.543   5.406  42.900  1.00  0.00      A    H
ATOM   1351  CT  TCM A 271      26.894  22.279  12.648  1.00  0.00      A    C
ATOM   1352  Cl1 TCM A 271      25.163  22.550  12.896  1.00  0.00      A   CL
ATOM   1353  Cl2 TCM A 271      27.310  20.637  12.259  1.00  0.00      A   CL
ATOM   1354  Cl3 TCM A 271      27.837  22.875  14.031  1.00  0.00      A   CL
ATOM   1355  HC  TCM A 271      27.200  22.944  11.841  1.00  0.00      A    H
ATOM   1356  CT  TCM A 272      19.856   1.798  13.134  1.00  0.00      A    C
ATOM   1357  Cl1 TCM A 272      20.676   0.460  14.135  1.00  0.00      A   CL
ATOM   1358  Cl2 TCM A 272      20.792   2.237  11.641  1.00  0.00      A   CL
ATOM   1359  Cl3 TCM A 272      19.560   3.227  14.281  1.00  0.00      A   CL
ATOM   1360  HC  TCM A 272      18.861   1.436  12.874  1.00  0.00      A    H
ATOM   1361  CT  TCM A 273      22.208  49.116  33.180  1.00  0.00      A    C
ATOM   1362  Cl1 TCM A 273      22.199  47.350  33.647  1.00  0.00      A   CL
ATOM   1363  Cl2 TCM A 273      22.592  49.301  31.489  1.00  0.00      A   CL
ATOM   1364  Cl3 TCM A 273      23.285  50.025  34.190  1.00  0.00      A   CL
ATOM   1365  HC  TCM A 273      21.250  49.567  33.439  1.00  0.00      A    H
ATOM   1366  CT  TCM A 274      19.560   6.538  16.550  1.00  0.00      A    C
ATOM   1367  Cl1 TCM A 274      18.510   7.955  16.516  1.00  0.00      A   CL
ATOM   1368  Cl2 TCM A 274      20.451   6.525  14.973  1.00  0.00      A   CL
ATOM   1369  Cl3 TCM A 274      18.704   5.077  16.913  1.00  0.00      A   CL
ATOM   1370  HC  TCM A 274      20.289   6.623  17.356  1.00  0.00      A    H
ATOM   1371  CT  TCM A 275      34.854  22.783  22.190  1.00  0.00      A    C
ATOM   1372  Cl1 TCM A 275      36.028  21.658  22.832  1.00  0.00      A   CL
ATOM   1373  Cl2 TCM A 275      35.416  24.420  22.498  1.00  0.00      A   CL
ATOM   1374  Cl3 TCM A 275      33.233  22.439  22.958  1.00  0.00      A   CL
ATOM   1375  HC  TCM A 275      34.828  22.664  21.107  1.00  0.00      A    H
ATOM   1376  CT  TCM A 276      15.615  37.866  19.070  1.00  0.00      A    C
ATOM   1377  Cl1 TCM A 276      13.912  38.290  18.850  1.00  0.00      A   CL
ATOM   1378  Cl2 TCM A 276      16.379  38.716  20.362  1.00  0.00      A   CL
ATOM   1379  Cl3 TCM A 276      16.688  37.870  17.573  1.00  0.00      A   CL
ATOM   1380  HC  TCM A 276      15.652  36.841  19.440  1.00  0.00      A    H
ATOM   1381  CT  TCM A 277      45.115  31.243   5.835  1.00  0.00      A    C
ATOM   1382  Cl1 TCM A 277      43.410  31.588   5.534  1.00  0.00      A   CL
ATOM   1383  Cl2 TCM A 277      45.981  30.212   4.664  1.00  0.00      A   CL
ATOM   1384  Cl3 TCM A 277      45.649  30.857   7.550  1.00  0.00      A   CL
ATOM   1385  HC  TCM A 277      45.554  32.181   5.495  1.00  0.00      A    H
ATOM   1386  CT  TCM A 278      39.616  31.324  19.948  1.00  0.00      A    C
ATOM   1387  Cl1 TCM A 278      39.438  33.071  19.639  1.00  0.00      A   CL
ATOM   1388  Cl2 TCM A 278      39.266  30.332  18.475  1.00  0.00      A   CL
ATOM   1389  Cl3 TCM A 278      38.534  30.928  21.292  1.00  0.00      A   CL
ATOM   1390  HC  TCM A 278      40.614  31.184  20.364  1.00  0.00      A    H
ATOM   1391  CT  TCM A 279      50.911  50.016  18.323  1.00  0.00      A    C
ATOM   1392  Cl1 TCM A 279      49.313  50.672  18.678  1.00  0.00      A   CL
ATOM   1393  Cl2 TCM A 279      50.886  48.319  17.725  1.00  0.00      A   CL
ATOM   1394  Cl3 TCM A 279      51.920  50.233  19.823  1.00  0.00      A   CL
ATOM   1395  HC  TCM A 279      51.262  50.575  17.455  1.00  0.00      A    H
ATOM   1396  CT  TCM A 280       6.587  33.312  36.430  1.00  0.00      A    C
ATOM   1397  Cl1 TCM A 280       8.173  32.534  35.910  1.00  0.00      A   CL
ATOM   1398  Cl2 TCM A 280       5.420  33.001  35.154  1.00  0.00      A   CL
ATOM   1399  Cl3 TCM A 280       6.803  35.032  36.873  1.00  0.00      A   CL
ATOM   1400  HC  TCM A 280       6.297  32.823  37.360  1.00  0.00      A    H
ATOM   1401  CT  TCM A 281       3.724  39.212   4.139  1.00  0.00      A    C
ATOM   1402  Cl1 TCM A 281       4.399  38.632   5.707  1.00  0.00      A   CL
ATOM   1403  Cl2 TCM A 281       2.102  39.902   4.436  1.00  0.00      A   CL
ATOM   1404  Cl3 TCM A 281       3.675  37.832   2.975  1.00  0.00      A   CL
ATOM   1405  HC  TCM A 281       4.410  40.004   3.838  1.00  0.00      A    H
ATOM   1406  CT  TCM A 282      29.875  33.694  10.672  1.00  0.00      A    C
ATOM   1407  Cl1 TCM A 282      30.743  33.737  12.199  1.00  0.00      A   CL
ATOM   1408  Cl2 TCM A 282      29.681  35.319  10.165  1.00  0.00      A   CL
ATOM   1409  Cl3 TCM A 282      28.259  32.952  10.833  1.00  0.00      A   CL
ATOM   1410  HC  TCM A 282      30.463  33.096   9.975  1.00  0.00      A    H
ATOM   1411  CT  TCM A 283      33.914  26.157  42.231  1.00  0.00      A    C
ATOM   1412  Cl1 TCM A 283      35.533  25.511  42.285  1.00  0.00      A   CL
ATOM   1413  Cl2 TCM A 283      33.675  27.429  43.426  1.00  0.00      A   CL
ATOM   1414  Cl3 TCM A 283      32.731  24.883  42.180  1.00  0.00      A   CL
ATOM   1415  HC  TCM A 283      33.890  26.570  41.223  1.00  0.00      A    H
ATOM   1416  CT  TCM A 284      20.516  27.203  13.831  1.00  0.00      A    C
ATOM   1417  Cl1 TCM A 284      19.289  25.974  13.421  1.00  0.00      A   CL
ATOM   1418  Cl2 TCM A 284      20.591  28.546  12.667  1.00  0.00      A   CL
ATOM   1419  Cl3 TCM A 284      22.194  26.557  14.133  1.00  0.00      A   CL
ATOM   1420  HC  TCM A 284      20.213  27.618  14.791  1.00  0.00      A    H
ATOM   1421  CT  TCM A 285      19.004  46.303   3.947  1.00  0.00      A    C
ATOM   1422  Cl1 TCM A 285      19.928  45.757   5.375  1.00  0.00      A   CL
ATOM   1423  Cl2 TCM A 285      17.457  46.958   4.559  1.00  0.00      A   CL
ATOM   1424  Cl3 TCM A 285      18.628  44.964   2.921  1.00  0.00      A   CL
ATOM   1425  HC  TCM A 285      19.667  46.979   3.407  1.00  0.00      A    H
ATOM   1426  CT  TCM A 286      26.996  45.719   8.259  1.00  0.00      A    C
ATOM   1427  Cl1 TCM A 286      25.860  44.968   7.085  1.00  0.00      A   CL
ATOM   1428  Cl2 TCM A 286      27.411  44.547   9.555  1.00  0.00      A   CL
ATOM   1429  Cl3 TCM A 286      26.067  47.168   8.818  1.00  0.00      A   CL
ATOM   1430  HC  TCM A 286      27.878  46.063   7.719  1.00  0.00      A    H
ATOM   1431  CT  TCM A 287      42.188  48.753   4.706  1.00  0.00      A    C
ATOM   1432  Cl1 TCM A 287      43.138  49.874   5.702  1.00  0.00      A   CL
ATOM   1433  Cl2 TCM A 287      42.564  48.932   3.029  1.00  0.00      A   CL
ATOM   1434  Cl3 TCM A 287      40.413  48.821   5.031  1.00  0.00      A   CL
ATOM   1435  HC  TCM A 287      42.451  47.719   4.929  1.00  0.00      A    H
ATOM   1436  CT  TCM A 288      50.577  31.644  48.120  1.00  0.00      A    C
ATOM   1437  Cl1 TCM A 288      51.596  32.406  46.967  1.00  0.00      A   CL
ATOM   1438  Cl2 TCM A 288      49.723  32.668  49.288  1.00  0.00      A   CL
ATOM   1439  Cl3 TCM A 288      51.543  30.373  48.996  1.00  0.00      A   CL
ATOM   1440  HC  TCM A 288      49.739  31.198  47.585  1.00  0.00      A    H
ATOM   1441  CT  TCM A 289      42.671  24.537  26.881  1.00  0.00      A    C
ATOM   1442  Cl1 TCM A 289      41.253  25.338  27.566  1.00  0.00      A   CL
ATOM   1443  Cl2 TCM A 289      42.340  24.104  25.188  1.00  0.00      A   CL
ATOM   1444  Cl3 TCM A 289      43.395  23.197  27.880  1.00  0.00      A   CL
ATOM   1445  HC  TCM A 289      43.505  25.235  26.812  1.00  0.00      A    H
ATOM   1446  CT  TCM A 290      41.051  39.825  35.045  1.00  0.00      A    C
ATOM   1447  Cl1 TCM A 290      42.136  40.900  34.256  1.00  0.00      A   CL
ATOM   1448  Cl2 TCM A 290      40.098  38.782  33.939  1.00  0.00      A   CL
ATOM   1449  Cl3 TCM A 290      40.098  40.670  36.227  1.00  0.00      A   CL
ATOM   1450  HC  TCM A 290      41.702  39.156  35.609  1.00  0.00      A    H
ATOM   1451  CT  TCM A 291      30.732  29.115  34.365  1.00  0.00      A    C
ATOM   1452  Cl1 TCM A 291      32.015  30.291  34.211  1.00  0.00      A   CL
ATOM   1453  Cl2 TCM A 291      29.322  29.702  33.353  1.00  0.00      A   CL
ATOM   1454  Cl3 TCM A 291      30.276  28.875  36.045  1.00  0.00      A   CL
ATOM   1455  HC  TCM A 291      31.064  28.172  33.931  1.00  0.00      A    H
ATOM   1456  CT  TCM A 292      17.794   7.128  42.776  1.00  0.00      A    C
ATOM   1457  Cl1 TCM A 292      18.814   7.132  41.408  1.00  0.00      A   CL
ATOM   1458  Cl2 TCM A 292      18.719   7.023  44.219  1.00  0.00      A   CL
ATOM   1459  Cl3 TCM A 292      16.694   5.778  42.778  1.00  0.00      A   CL
ATOM   1460  HC  TCM A 292      17.232   8.061  42.736  1.00  0.00      A    H
ATOM   1461  CT  TCM A 293       8.408  10.448  11.101  1.00  0.00      A    C
ATOM   1462  Cl1 TCM A 293       8.204   8.768  11.741  1.00  0.00      A   CL
ATOM   1463  Cl2 TCM A 293       8.117  10.462   9.326  1.00  0.00      A   CL
ATOM   1464  Cl3 TCM A 293      10.045  11.059  11.419  1.00  0.00      A   CL
ATOM   1465  HC  TCM A 293       7.669  11.085  11.588  1.00  0.00      A    H
ATOM   1466  CT  TCM A 294      26.733   2.009   2.413  1.00  0.00      A    C
ATOM   1467  Cl1 TCM A 294      27.836   0.640   2.462  1.00  0.00      A   CL
ATOM   1468  Cl2 TCM A 294      25.308   1.757   3.435  1.00  0.00      A   CL
ATOM   1469  Cl3 TCM A 294      26.195   2.080   0.721  1.00  0.00      A   CL
ATOM   1470  HC  TCM A 294      27.254   2.926   2.686  1.00  0.00      A    H
ATOM   1471  CT  TCM A 295      12.885  30.561   8.829  1.00  0.00      A    C
ATOM   1472  Cl1 TCM A 295      11.631  31.715   8.344  1.00  0.00      A   CL
ATOM   1473  Cl2 TCM A 295      12.795  29.163   7.830  1.00  0.00      A   CL
ATOM   1474  Cl3 TCM A 295      12.685  30.131  10.558  1.00  0.00      A   CL
ATOM   1475  HC  TCM A 295      13.842  31.073   8.728  1.00  0.00      A    H
ATOM   1476  CT  TCM A 296       1.424   5.860   4.441  1.00  0.00      A    C
ATOM   1477  Cl1 TCM A 296       1.973   7.545   4.213  1.00  0.00      A   CL
ATOM   1478  Cl2 TCM A 296       2.863   4.956   4.000  1.00  0.00      A   CL
ATOM   1479  Cl3 TCM A 296       0.023   5.483   3.382  1.00  0.00      A   CL
ATOM   1480  HC  TCM A 296       1.131   5.817   5.490  1.00  0.00      A    H
ATOM   1481  CT  TCM A 297      42.620  35.804  32.857  1.00  0.00      A    C
ATOM   1482  Cl1 TCM A 297      42.734  35.933  31.083  1.00  0.00      A   CL
ATOM   1483  Cl2 TCM A 297      44.241  35.405  33.455  1.00  0.00      A   CL
ATOM   1484  Cl3 TCM A 297      41.332  34.610  33.354  1.00  0.00      A   CL
ATOM   1485  HC  TCM A 297      42.419  36.804  33.242  1.00  0.00      A    H
ATOM   1486  CT  TCM A 298      31.043  25.393   3.532  1.00  0.00      A    C
ATOM   1487  Cl1 TCM A 298      31.316  25.855   5.211  1.00  0.00      A   CL
ATOM   1488  Cl2 TCM A 298      30.218  23.882   3.140  1.00  0.00      A   CL
ATOM   1489  Cl3 TCM A 298      32.624  25.620   2.596  1.00  0.00      A   CL
ATOM   1490  HC  TCM A 298      30.434  26.226   3.180  1.00  0.00      A    H
ATOM   1491  CT  TCM A 299      30.840  33.176  45.441  1.00  0.00      A    C
ATOM   1492  Cl1 TCM A 299      30.917  31.392  45.553  1.00  0.00      A   CL
ATOM   1493  Cl2 TCM A 299      30.897  33.624  43.687  1.00  0.00      A   CL
ATOM   1494  Cl3 TCM A 299      31.953  34.047  46.469  1.00  0.00      A   CL
ATOM   1495  HC  TCM A 299      29.883  33.505  45.847  1.00  0.00      A    H
ATOM   1496  CT  TCM A 300       7.619   1.691  48.186  1.00  0.00      A    C
ATOM   1497  Cl1 TCM A 300       8.684   0.342  48.479  1.00  0.00      A   CL
ATOM   1498  Cl2 TCM A 300       5.899   1.224  48.415  1.00  0.00      A   CL
ATOM   1499  Cl3 TCM A 300       7.752   2.499  46.647  1.00  0.00      A   CL
ATOM   1500  HC  TCM A 300       8.004   2.461  48.855  1.00  0.00      A    H
ATOM   1501  CT  TCM A 301      32.478  17.318  31.848  1.00  0.00      A    C
ATOM   1502  Cl1 TCM A 301      32.138  17.148  33.619  1.00  0.00      A   CL
ATOM   1503  Cl2 TCM A 301      30.853  17.702  31.089  1.00  0.00      A   CL
ATOM   1504  Cl3 TCM A 301      33.326  15.902  31.117  1.00  0.00      A   CL
ATOM   1505  HC  TCM A 301      33.079  18.224  31.771  1.00  0.00      A    H
ATOM   1506  CT  TCM A 302      31.886  35.367   5.139  1.00  0.00      A    C
ATOM   1507  Cl1 TCM A 302      31.446  34.156   3.963  1.00  0.00      A   CL
ATOM   1508  Cl2 TCM A 302      33.307  36.343   4.424  1.00  0.00      A   CL
ATOM   1509  Cl3 TCM A 302      32.134  34.731   6.791  1.00  0.00      A   CL
ATOM   1510  HC  TCM A 302      31.043  36.058   5.130  1.00  0.00      A    H
ATOM   1511  CT  TCM A 303      44.653  44.802  36.845  1.00  0.00      A    C
ATOM   1512  Cl1 TCM A 303      43.246  45.714  37.348  1.00  0.00      A   CL
ATOM   1513  Cl2 TCM A 303      44.663  44.396  35.102  1.00  0.00      A   CL
ATOM   1514  Cl3 TCM A 303      44.729  43.306  37.755  1.00  0.00      A   CL
ATOM   1515  HC  TCM A 303      45.505  45.424  37.118  1.00  0.00      A    H
ATOM   1516  CT  TCM A 304       0.724   7.608  46.547  1.00  0.00      A    C
ATOM   1517  Cl1 TCM A 304      -0.336   8.208  45.244  1.00  0.00      A   CL
ATOM   1518  Cl2 TCM A 304      -0.040   6.084  47.120  1.00  0.00      A   CL
ATOM   1519  Cl3 TCM A 304       1.035   8.775  47.884  1.00  0.00      A   CL
ATOM   1520  HC  TCM A 304       1.692   7.362  46.110  1.00  0.00      A    H
ATOM   1521  CT  TCM A 305       3.709  14.678  39.054  1.00  0.00      A    C
ATOM   1522  Cl1 TCM A 305       4.224  16.031  38.033  1.00  0.00      A   CL
ATOM   1523  Cl2 TCM A 305       3.923  15.019  40.820  1.00  0.00      A   CL
ATOM   1524  Cl3 TCM A 305       4.422  13.122  38.611  1.00  0.00      A   CL
ATOM   1525  HC  TCM A 305       2.624  14.680  38.942  1.00  0.00      A    H
ATOM   1526  CT  TCM A 306      11.087   0.311  21.376  1.00  0.00      A    C
ATOM   1527  Cl1 TCM A 306      10.595  -0.154  23.057  1.00  0.00      A   CL
ATOM   1528  Cl2 TCM A 306      12.570  -0.572  20.973  1.00  0.00      A   CL
ATOM   1529  Cl3 TCM A 306      11.214   2.080  21.088  1.00  0.00      A   CL
ATOM   1530  HC  TCM A 306      10.381  -0.131  20.673  1.00  0.00      A    H
ATOM   1531  CT  TCM A 307      34.791  47.066   4.207  1.00  0.00      A    C
ATOM   1532  Cl1 TCM A 307      33.619  46.327   5.262  1.00  0.00      A   CL
ATOM   1533  Cl2 TCM A 307      36.077  48.014   5.104  1.00  0.00      A   CL
ATOM   1534  Cl3 TCM A 307      33.997  48.033   2.997  1.00  0.00      A   CL
ATOM   1535  HC  TCM A 307      35.262  46.231   3.688  1.00  0.00      A    H
ATOM   1536  CT  TCM A 308      39.308  39.394   0.466  1.00  0.00      A    C
ATOM   1537  Cl1 TCM A 308      40.816  38.554   0.052  1.00  0.00      A   CL
ATOM   1538  Cl2 TCM A 308      39.617  40.621   1.757  1.00  0.00      A   CL
ATOM   1539  Cl3 TCM A 308      38.085  38.274   1.043  1.00  0.00      A   CL
ATOM   1540  HC  TCM A 308      38.926  39.933  -0.401  1.00  0.00      A    H
ATOM   1541  CT  TCM A 309      50.726  43.405  10.105  1.00  0.00      A    C
ATOM   1542  Cl1 TCM A 309      50.299  43.064   8.421  1.00  0.00      A   CL
ATOM   1543  Cl2 TCM A 309      49.727  42.486  11.306  1.00  0.00      A   CL
ATOM   1544  Cl3 TCM A 309      50.624  45.204  10.327  1.00  0.00      A   CL
ATOM   1545  HC  TCM A 309      51.757  43.126  10.319  1.00  0.00      A    H
ATOM   1546  CT  TCM A 310      50.138  35.895  16.171  1.00  0.00      A    C
ATOM   1547  Cl1 TCM A 310      49.009  35.932  14.783  1.00  0.00      A   CL
ATOM   1548  Cl2 TCM A 310      51.767  36.480  15.692  1.00  0.00      A   CL
ATOM   1549  Cl3 TCM A 310      50.412  34.274  16.846  1.00  0.00      A   CL
ATOM   1550  HC  TCM A 310      49.731  36.532  16.956  1.00  0.00      A    H
ATOM   1551  CT  TCM A 311      18.367  33.184  11.791  1.00  0.00      A    C
ATOM   1552  Cl1 TCM A 311      16.588  33.166  11.537  1.00  0.00      A   CL
ATOM   1553  Cl2 TCM A 311      19.104  31.551  11.627  1.00  0.00      A   CL
ATOM   1554  Cl3 TCM A 311      18.855  34.139  13.126  1.00  0.00      A   CL
ATOM   1555  HC  TCM A 311      18.740  33.791  10.966  1.00  0.00      A    H
ATOM   1556  CT  TCM A 312      16.012  42.007  13.452  1.00  0.00      A    C
ATOM   1557  Cl1 TCM A 312      16.441  43.390  12.430  1.00  0.00      A   CL
ATOM   1558  Cl2 TCM A 312      17.448  41.510  14.382  1.00  0.00      A   CL
ATOM   1559  Cl3 TCM A 312      15.261  40.626  12.566  1.00  0.00      A   CL
ATOM   1560  HC  TCM A 312      15.295  42.433  14.154  1.00  0.00      A    H
ATOM   1561  CT  TCM A 313      12.974   9.003  11.635  1.00  0.00      A    C
ATOM   1562  Cl1 TCM A 313      13.396  10.672  12.059  1.00  0.00      A   CL
ATOM   1563  Cl2 TCM A 313      12.249   8.863   9.994  1.00  0.00      A   CL
ATOM   1564  Cl3 TCM A 313      11.875   8.269  12.850  1.00  0.00      A   CL
ATOM   1565  HC  TCM A 313      13.914   8.451  11.638  1.00  0.00      A    H
ATOM   1566  CT  TCM A 314      11.449  33.724  20.772  1.00  0.00      A    C
ATOM   1567  Cl1 TCM A 314      11.868  32.542  22.023  1.00  0.00      A   CL
ATOM   1568  Cl2 TCM A 314      10.505  35.157  21.320  1.00  0.00      A   CL
ATOM   1569  Cl3 TCM A 314      10.470  32.798  19.554  1.00  0.00      A   CL
ATOM   1570  HC  TCM A 314      12.301  34.111  20.213  1.00  0.00      A    H
ATOM   1571  CT  TCM A 315      48.196   5.228  16.669  1.00  0.00      A    C
ATOM   1572  Cl1 TCM A 315      47.488   6.651  17.478  1.00  0.00      A   CL
ATOM   1573  Cl2 TCM A 315      46.846   4.438  15.854  1.00  0.00      A   CL
ATOM   1574  Cl3 TCM A 315      49.109   4.114  17.762  1.00  0.00      A   CL
ATOM   1575  HC  TCM A 315      48.830   5.638  15.883  1.00  0.00      A    H
ATOM   1576  CT  TCM A 316      28.949  37.974   6.070  1.00  0.00      A    C
ATOM   1577  Cl1 TCM A 316      28.492  37.963   4.378  1.00  0.00      A   CL
ATOM   1578  Cl2 TCM A 316      30.660  38.630   6.284  1.00  0.00      A   CL
ATOM   1579  Cl3 TCM A 316      28.816  36.477   6.919  1.00  0.00      A   CL
ATOM   1580  HC  TCM A 316      28.214  38.529   6.653  1.00  0.00      A    H
ATOM   1581  CT  TCM A 317      15.677  11.887   0.496  1.00  0.00      A    C
ATOM   1582  Cl1 TCM A 317      15.348  13.648   0.456  1.00  0.00      A   CL
ATOM   1583  Cl2 TCM A 317      14.304  10.826   0.267  1.00  0.00      A   CL
ATOM   1584  Cl3 TCM A 317      16.406  11.332   2.051  1.00  0.00      A   CL
ATOM   1585  HC  TCM A 317      16.398  11.558  -0.252  1.00  0.00      A    H
ATOM   1586  CT  TCM A 318      33.514   7.864  14.681  1.00  0.00      A    C
ATOM   1587  Cl1 TCM A 318      34.716   7.461  13.426  1.00  0.00      A   CL
ATOM   1588  Cl2 TCM A 318      33.757   9.395  15.681  1.00  0.00      A   CL
ATOM   1589  Cl3 TCM A 318      33.317   6.391  15.634  1.00  0.00      A   CL
ATOM   1590  HC  TCM A 318      32.573   8.055  14.166  1.00  0.00      A    H
ATOM   1591  CT  TCM A 319       4.805  32.460  45.415  1.00  0.00      A    C
ATOM   1592  Cl1 TCM A 319       4.089  33.803  44.532  1.00  0.00      A   CL
ATOM   1593  Cl2 TCM A 319       5.985  31.772  44.301  1.00  0.00      A   CL
ATOM   1594  Cl3 TCM A 319       3.488  31.414  46.071  1.00  0.00      A   CL
ATOM   1595  HC  TCM A 319       5.346  32.807  46.295  1.00  0.00      A    H
ATOM   1596  CT  TCM A 320       8.205  14.234  19.186  1.00  0.00      A    C
ATOM   1597  Cl1 TCM A 320       6.926  15.382  19.644  1.00  0.00      A   CL
ATOM   1598  Cl2 TCM A 320       9.392  14.214  20.602  1.00  0.00      A   CL
ATOM   1599  Cl3 TCM A 320       8.985  14.495  17.617  1.00  0.00      A   CL
ATOM   1600  HC  TCM A 320       7.642  13.317  19.016  1.00  0.00      A    H
ATOM   1601  CT  TCM A 321      19.025  11.840  43.400  1.00  0.00      A    C
ATOM   1602  Cl1 TCM A 321      17.382  11.167  43.090  1.00  0.00      A   CL
ATOM   1603  Cl2 TCM A 321      19.235  13.578  42.801  1.00  0.00      A   CL
ATOM   1604  Cl3 TCM A 321      20.133  10.775  42.667  1.00  0.00      A   CL
ATOM   1605  HC  TCM A 321      19.172  11.797  44.479  1.00  0.00      A    H
ATOM   1606  CT  TCM A 322      34.926  40.730  12.256  1.00  0.00      A    C
ATOM   1607  Cl1 TCM A 322      35.878  39.328  11.866  1.00  0.00      A   CL
ATOM   1608  Cl2 TCM A 322      34.774  41.862  10.849  1.00  0.00      A   CL
ATOM   1609  Cl3 TCM A 322      35.485  41.334  13.852  1.00  0.00      A   CL
ATOM   1610  HC  TCM A 322      33.918  40.324  12.337  1.00  0.00      A    H
ATOM   1611  CT  TCM A 323       4.601  46.197  48.906  1.00  0.00      A    C
ATOM   1612  Cl1 TCM A 323       5.883  45.064  48.499  1.00  0.00      A   CL
ATOM   1613  Cl2 TCM A 323       4.737  46.971  50.560  1.00  0.00      A   CL
ATOM   1614  Cl3 TCM A 323       2.952  45.476  48.690  1.00  0.00      A   CL
ATOM   1615  HC  TCM A 323       4.720  47.011  48.191  1.00  0.00      A    H
ATOM   1616  CT  TCM A 324      21.376  42.091  39.831  1.00  0.00      A    C
ATOM   1617  Cl1 TCM A 324      21.518  40.386  40.014  1.00  0.00      A   CL
ATOM   1618  Cl2 TCM A 324      22.906  42.992  39.818  1.00  0.00      A   CL
ATOM   1619  Cl3 TCM A 324      20.141  42.783  40.882  1.00  0.00      A   CL
ATOM   1620  HC  TCM A 324      20.944  42.308  38.853  1.00  0.00      A    H
ATOM   1621  CT  TCM A 325      44.335  39.447  38.076  1.00  0.00      A    C
ATOM   1622  Cl1 TCM A 325      42.846  38.612  38.837  1.00  0.00      A   CL
ATOM   1623  Cl2 TCM A 325      45.069  38.528  36.782  1.00  0.00      A   CL
ATOM   1624  Cl3 TCM A 325      45.555  39.930  39.295  1.00  0.00      A   CL
ATOM   1625  HC  TCM A 325      43.973  40.353  37.590  1.00  0.00      A    H
ATOM   1626  CT  TCM A 326      31.566  26.485  16.883  1.00  0.00      A    C
ATOM   1627  Cl1 TCM A 326      31.950  25.268  18.147  1.00  0.00      A   CL
ATOM   1628  Cl2 TCM A 326      30.426  27.695  17.567  1.00  0.00      A   CL
ATOM   1629  Cl3 TCM A 326      30.931  25.727  15.435  1.00  0.00      A   CL
ATOM   1630  HC  TCM A 326      32.458  27.035  16.582  1.00  0.00      A    H
ATOM   1631  CT  TCM A 327       1.353  18.854  10.831  1.00  0.00      A    C
ATOM   1632  Cl1 TCM A 327       0.488  18.334  12.283  1.00  0.00      A   CL
ATOM   1633  Cl2 TCM A 327       1.002  17.726   9.496  1.00  0.00      A   CL
ATOM   1634  Cl3 TCM A 327       3.144  18.786  11.202  1.00  0.00      A   CL
ATOM   1635  HC  TCM A 327       1.029  19.854  10.545  1.00  0.00      A    H
ATOM   1636  CT  TCM A 328      11.101   2.683   6.658  1.00  0.00      A    C
ATOM   1637  Cl1 TCM A 328      11.442   1.806   5.138  1.00  0.00      A   CL
ATOM   1638  Cl2 TCM A 328      12.591   2.850   7.614  1.00  0.00      A   CL
ATOM   1639  Cl3 TCM A 328       9.719   2.148   7.522  1.00  0.00      A   CL
ATOM   1640  HC  TCM A 328      10.876   3.692   6.312  1.00  0.00      A    H
ATOM   1641  CT  TCM A 329      14.050  17.452  14.048  1.00  0.00      A    C
ATOM   1642  Cl1 TCM A 329      12.987  16.144  14.404  1.00  0.00      A   CL
ATOM   1643  Cl2 TCM A 329      13.651  18.862  14.937  1.00  0.00      A   CL
ATOM   1644  Cl3 TCM A 329      14.189  17.934  12.339  1.00  0.00      A   CL
ATOM   1645  HC  TCM A 329      15.047  17.121  14.338  1.00  0.00      A    H
ATOM   1646  CT  TCM A 330      33.546  37.693  16.478  1.00  0.00      A    C
ATOM   1647  Cl1 TCM A 330      32.590  39.127  16.169  1.00  0.00      A   CL
ATOM   1648  Cl2 TCM A 330      35.163  38.007  15.846  1.00  0.00      A   CL
ATOM   1649  Cl3 TCM A 330      32.909  36.221  15.629  1.00  0.00      A   CL
ATOM   1650  HC  TCM A 330      33.645  37.636  17.562  1.00  0.00      A    H
ATOM   1651  CT  TCM A 331      25.211  38.902  25.194  1.00  0.00      A    C
ATOM   1652  Cl1 TCM A 331      25.190  38.083  26.774  1.00  0.00      A   CL
ATOM   1653  Cl2 TCM A 331      25.156  37.692  23.904  1.00  0.00      A   CL
ATOM   1654  Cl3 TCM A 331      26.542  39.962  25.030  1.00  0.00      A   CL
ATOM   1655  HC  TCM A 331      24.329  39.539  25.137  1.00  0.00      A    H
ATOM   1656  CT  TCM A 332       1.535  49.479  13.736  1.00  0.00      A    C
ATOM   1657  Cl1 TCM A 332       2.288  49.877  15.305  1.00  0.00      A   CL
ATOM   1658  Cl2 TCM A 332      -0.246  49.662  13.997  1.00  0.00      A   CL
ATOM   1659  Cl3 TCM A 332       2.011  47.884  13.192  1.00  0.00      A   CL
ATOM   1660  HC  TCM A 332       1.939  50.196  13.021  1.00  0.00      A    H
ATOM   1661  CT  TCM A 333      35.982  25.531   6.886  1.00  0.00      A    C
ATOM   1662  Cl1 TCM A 333      36.974  24.294   6.201  1.00  0.00      A   CL
ATOM   1663  Cl2 TCM A 333      36.094  25.467   8.650  1.00  0.00      A   CL
ATOM   1664  Cl3 TCM A 333      34.236  25.420   6.565  1.00  0.00      A   CL
ATOM   1665  HC  TCM A 333      36.254  26.544   6.588  1.00  0.00      A    H
ATOM   1666  CT  TCM A 334      44.500  50.364  38.157  1.00  0.00      A    C
ATOM   1667  Cl1 TCM A 334      45.691  50.962  39.336  1.00  0.00      A   CL
ATOM   1668  Cl2 TCM A 334      42.902  50.349  38.947  1.00  0.00      A   CL
ATOM   1669  Cl3 TCM A 334      45.120  48.776  37.490  1.00  0.00      A   CL
ATOM   1670  HC  TCM A 334      44.455  51.153  37.407  1.00  0.00      A    H
ATOM   1671  CT  TCM A 335       1.110   1.353  28.405  1.00  0.00      A    C
ATOM   1672  Cl1 TCM A 335       2.538   1.422  29.552  1.00  0.00      A   CL
ATOM   1673  Cl2 TCM A 335       0.045   2.793  28.546  1.00  0.00      A   CL
ATOM   1674  Cl3 TCM A 335       0.206  -0.199  28.529  1.00  0.00      A   CL
ATOM   1675  HC  TCM A 335       1.550   1.358  27.408  1.00  0.00      A    H
ATOM   1676  CT  TCM A 336      39.613  23.340  50.480  1.00  0.00      A    C
ATOM   1677  Cl1 TCM A 336      38.840  23.722  48.979  1.00  0.00      A   CL
ATOM   1678  Cl2 TCM A 336      40.493  24.710  51.078  1.00  0.00      A   CL
ATOM   1679  Cl3 TCM A 336      40.678  22.069  50.215  1.00  0.00      A   CL
ATOM   1680  HC  TCM A 336      38.854  22.999  51.185  1.00  0.00      A    H
ATOM   1681  CT  TCM A 337      40.590  15.190  36.550  1.00  0.00      A    C
ATOM   1682  Cl1 TCM A 337      40.425  14.414  38.148  1.00  0.00      A   CL
ATOM   1683  Cl2 TCM A 337      42.228  15.492  36.157  1.00  0.00      A   CL
ATOM   1684  Cl3 TCM A 337      39.702  16.726  36.657  1.00  0.00      A   CL
ATOM   1685  HC  TCM A 337      39.980  14.691  35.797  1.00  0.00      A    H
ATOM   1686  CT  TCM A 338       5.253  10.657  16.443  1.00  0.00      A    C
ATOM   1687  Cl1 TCM A 338       5.162  12.433  16.645  1.00  0.00      A   CL
ATOM   1688  Cl2 TCM A 338       3.611   9.889  16.255  1.00  0.00      A   CL
ATOM   1689  Cl3 TCM A 338       6.303   9.963  17.713  1.00  0.00      A   CL
ATOM   1690  HC  TCM A 338       5.773  10.417  15.515  1.00  0.00      A    H
ATOM   1691  CT  TCM A 339      34.426  31.891  44.231  1.00  0.00      A    C
ATOM   1692  Cl1 TCM A 339      35.720  30.750  43.595  1.00  0.00      A   CL
ATOM   1693  Cl2 TCM A 339      34.507  33.464  43.389  1.00  0.00      A   CL
ATOM   1694  Cl3 TCM A 339      34.549  32.080  45.969  1.00  0.00      A   CL
ATOM   1695  HC  TCM A 339      33.485  31.384  44.019  1.00  0.00      A    H
ATOM   1696  CT  TCM A 340      25.503  48.479   0.631  1.00  0.00      A    C
ATOM   1697  Cl1 TCM A 340      24.624  50.031   0.766  1.00  0.00      A   CL
ATOM   1698  Cl2 TCM A 340      26.799  48.421   1.917  1.00  0.00      A   CL
ATOM   1699  Cl3 TCM A 340      26.050  48.333  -1.004  1.00  0.00      A   CL
ATOM   1700  HC  TCM A 340      24.756  47.707   0.814  1.00  0.00      A    H
ATOM   1701  CT  TCM A 341      16.095  25.645  25.644  1.00  0.00      A    C
ATOM   1702  Cl1 TCM A 341      15.443  24.974  24.138  1.00  0.00      A   CL
ATOM   1703  Cl2 TCM A 341      14.879  26.473  26.631  1.00  0.00      A   CL
ATOM   1704  Cl3 TCM A 341      17.441  26.645  25.268  1.00  0.00      A   CL
ATOM   1705  HC  TCM A 341      16.448  24.772  26.194  1.00  0.00      A    H
ATOM   1706  CT  TCM A 342      11.348  18.849  41.771  1.00  0.00      A    C
ATOM   1707  Cl1 TCM A 342      10.649  20.268  42.555  1.00  0.00      A   CL
ATOM   1708  Cl2 TCM A 342      13.140  18.940  41.906  1.00  0.00      A   CL
ATOM   1709  Cl3 TCM A 342      10.797  18.660  40.158  1.00  0.00      A   CL
ATOM   1710  HC  TCM A 342      11.175  17.887  42.255  1.00  0.00      A    H
ATOM   1711  CT  TCM A 343      31.998  43.875   1.879  1.00  0.00      A    C
ATOM   1712  Cl1 TCM A 343      33.669  44.500   2.085  1.00  0.00      A   CL
ATOM   1713  Cl2 TCM A 343      30.985  44.397   3.301  1.00  0.00      A   CL
ATOM   1714  Cl3 TCM A 343      31.985  42.097   1.659  1.00  0.00      A   CL
ATOM   1715  HC  TCM A 343      31.615  44.377   0.990  1.00  0.00      A    H
ATOM   1716  CT  TCM A 344      41.650  15.835  14.339  1.00  0.00      A    C
ATOM   1717  Cl1 TCM A 344      41.577  14.543  15.637  1.00  0.00      A   CL
ATOM   1718  Cl2 TCM A 344      41.956  17.507  14.907  1.00  0.00      A   CL
ATOM   1719  Cl3 TCM A 344      40.188  15.826  13.346  1.00  0.00      A   CL
ATOM   1720  HC  TCM A 344      42.501  15.625  13.692  1.00  0.00      A    H
ATOM   1721  CT  TCM A 345      28.867  30.021   5.084  1.00  0.00      A    C
ATOM   1722  Cl1 TCM A 345      29.447  28.569   4.226  1.00  0.00      A   CL
ATOM   1723  Cl2 TCM A 345      29.217  31.495   4.218  1.00  0.00      A   CL
ATOM   1724  Cl3 TCM A 345      29.414  30.086   6.737  1.00  0.00      A   CL
ATOM   1725  HC  TCM A 345      27.783  29.924   5.147  1.00  0.00      A    H
ATOM   1726  CT  TCM A 346      48.168  42.942  19.939  1.00  0.00      A    C
ATOM   1727  Cl1 TCM A 346      47.525  43.354  18.346  1.00  0.00      A   CL
ATOM   1728  Cl2 TCM A 346      49.665  43.867  20.352  1.00  0.00      A   CL
ATOM   1729  Cl3 TCM A 346      48.328  41.119  20.188  1.00  0.00      A   CL
ATOM   1730  HC  TCM A 346      47.326  43.100  20.612  1.00  0.00      A    H
ATOM   1731  CT  TCM A 347      10.297  10.193  16.042  1.00  0.00      A    C
ATOM   1732  Cl1 TCM A 347      10.302  10.707  17.762  1.00  0.00      A   CL
ATOM   1733  Cl2 TCM A 347       9.342  11.319  15.075  1.00  0.00      A   CL
ATOM   1734  Cl3 TCM A 347      10.017   8.480  15.688  1.00  0.00      A   CL
ATOM   1735  HC  TCM A 347      11.353  10.269  15.781  1.00  0.00      A    H
ATOM   1736  CT  TCM A 348      31.165  26.272   9.023  1.00  0.00      A    C
ATOM   1737  Cl1 TCM A 348      30.641  27.398  10.229  1.00  0.00      A   CL
ATOM   1738  Cl2 TCM A 348      29.824  25.189   8.460  1.00  0.00      A   CL
ATOM   1739  Cl3 TCM A 348      32.647  25.397   9.644  1.00  0.00      A   CL
ATOM   1740  HC  TCM A 348      31.536  26.843   8.173  1.00  0.00      A    H
ATOM   1741  CT  TCM A 349       0.875  34.219  20.341  1.00  0.00      A    C
ATOM   1742  Cl1 TCM A 349       0.725  33.895  22.089  1.00  0.00      A   CL
ATOM   1743  Cl2 TCM A 349      -0.487  35.089  19.766  1.00  0.00      A   CL
ATOM   1744  Cl3 TCM A 349       1.011  32.682  19.529  1.00  0.00      A   CL
ATOM   1745  HC  TCM A 349       1.826  34.659  20.039  1.00  0.00      A    H
ATOM   1746  CT  TCM A 350      43.384  11.093  12.468  1.00  0.00      A    C
ATOM   1747  Cl1 TCM A 350      44.306  10.028  11.504  1.00  0.00      A   CL
ATOM   1748  Cl2 TCM A 350      42.773  12.435  11.554  1.00  0.00      A   CL
ATOM   1749  Cl3 TCM A 350      44.345  11.745  13.813  1.00  0.00      A   CL
ATOM   1750  HC  TCM A 350      42.523  10.544  12.850  1.00  0.00      A    H
ATOM   1751  CT  TCM A 351      15.492  35.723  23.781  1.00  0.00      A    C
ATOM   1752  Cl1 TCM A 351      14.685  34.708  22.564  1.00  0.00      A   CL
ATOM   1753  Cl2 TCM A 351      14.573  35.817  25.287  1.00  0.00      A   CL
ATOM   1754  Cl3 TCM A 351      16.011  37.302  23.147  1.00  0.00      A   CL
ATOM   1755  HC  TCM A 351      16.428  35.217  24.017  1.00  0.00      A    H
ATOM   1756  CT  TCM A 352      33.872   9.598  20.118  1.00  0.00      A    C
ATOM   1757  Cl1 TCM A 352      32.207  10.347  20.170  1.00  0.00      A   CL
ATOM   1758  Cl2 TCM A 352      33.775   8.052  20.980  1.00  0.00      A   CL
ATOM   1759  Cl3 TCM A 352      35.102  10.650  20.826  1.00  0.00      A   CL
ATOM   1760  HC  TCM A 352      34.130   9.378  19.082  1.00  0.00      A    H
ATOM   1761  CT  TCM A 353      16.059  31.896  26.183  1.00  0.00      A    C
ATOM   1762  Cl1 TCM A 353      17.434  32.840  25.515  1.00  0.00      A   CL
ATOM   1763  Cl2 TCM A 353      15.277  31.047  24.837  1.00  0.00      A   CL
ATOM   1764  Cl3 TCM A 353      14.882  33.122  26.846  1.00  0.00      A   CL
ATOM   1765  HC  TCM A 353      16.254  31.210  27.008  1.00  0.00      A    H
ATOM   1766  CT  TCM A 354      16.966  17.402  22.213  1.00  0.00      A    C
ATOM   1767  Cl1 TCM A 354      18.202  16.442  21.436  1.00  0.00      A   CL
ATOM   1768  Cl2 TCM A 354      15.537  17.745  21.175  1.00  0.00      A   CL
ATOM   1769  Cl3 TCM A 354      17.558  18.947  22.863  1.00  0.00      A   CL
ATOM   1770  HC  TCM A 354      16.576  16.853  23.070  1.00  0.00      A    H
ATOM   1771  CT  TCM A 355       3.546   8.629  42.349  1.00  0.00      A    C
ATOM   1772  Cl1 TCM A 355       2.266   9.710  42.630  1.00  0.00      A   CL
ATOM   1773  Cl2 TCM A 355       2.905   6.970  41.854  1.00  0.00      A   CL
ATOM   1774  Cl3 TCM A 355       4.671   8.499  43.715  1.00  0.00      A   CL
ATOM   1775  HC  TCM A 355       4.018   8.845  41.391  1.00  0.00      A    H
ATOM   1776  CT  TCM A 356       9.242   7.434  26.951  1.00  0.00      A    C
ATOM   1777  Cl1 TCM A 356      10.054   9.069  26.823  1.00  0.00      A   CL
ATOM   1778  Cl2 TCM A 356       8.536   7.095  28.533  1.00  0.00      A   CL
ATOM   1779  Cl3 TCM A 356      10.436   6.183  26.654  1.00  0.00      A   CL
ATOM   1780  HC  TCM A 356       8.431   7.280  26.239  1.00  0.00      A    H
ATOM   1781  CT  TCM A 357      17.372  26.167  34.163  1.00  0.00      A    C
ATOM   1782  Cl1 TCM A 357      17.499  27.781  33.529  1.00  0.00      A   CL
ATOM   1783  Cl2 TCM A 357      19.037  25.573  34.360  1.00  0.00      A   CL
ATOM   1784  Cl3 TCM A 357      16.310  25.103  33.186  1.00  0.00      A   CL
ATOM   1785  HC  TCM A 357      16.883  26.327  35.124  1.00  0.00      A    H
ATOM   1786  CT  TCM A 358      32.610  41.752   6.323  1.00  0.00      A    C
ATOM   1787  Cl1 TCM A 358      31.125  42.698   6.135  1.00  0.00      A   CL
ATOM   1788  Cl2 TCM A 358      33.111  41.538   7.996  1.00  0.00      A   CL
ATOM   1789  Cl3 TCM A 358      33.759  42.500   5.186  1.00  0.00      A   CL
ATOM   1790  HC  TCM A 358      32.396  40.748   5.956  1.00  0.00      A    H
ATOM   1791  CT  TCM A 359      50.190  10.040   2.974  1.00  0.00      A    C
ATOM   1792  Cl1 TCM A 359      51.342   9.541   1.730  1.00  0.00      A   CL
ATOM   1793  Cl2 TCM A 359      48.483   9.620   2.564  1.00  0.00      A   CL
ATOM   1794  Cl3 TCM A 359      50.431  11.813   3.278  1.00  0.00      A   CL
ATOM   1795  HC  TCM A 359      50.496   9.596   3.922  1.00  0.00      A    H
ATOM   1796  CT  TCM A 360      15.843  47.702  42.164  1.00  0.00      A    C
ATOM   1797  Cl1 TCM A 360      15.777  49.288  42.893  1.00  0.00      A   CL
ATOM   1798  Cl2 TCM A 360      17.506  47.259  41.628  1.00  0.00      A   CL
ATOM   1799  Cl3 TCM A 360      14.567  47.680  40.904  1.00  0.00      A   CL
ATOM   1800  HC  TCM A 360      15.561  46.996  42.945  1.00  0.00      A    H
ATOM   1801  CT  TCM A 361      22.219  19.555   4.999  1.00  0.00      A    C
ATOM   1802  Cl1 TCM A 361      21.097  20.262   3.801  1.00  0.00      A   CL
ATOM   1803  Cl2 TCM A 361      21.329  18.849   6.393  1.00  0.00      A   CL
ATOM   1804  Cl3 TCM A 361      23.417  20.644   5.683  1.00  0.00      A   CL
ATOM   1805  HC  TCM A 361      22.710  18.688   4.556  1.00  0.00      A    H
ATOM   1806  CT  TCM A 362       2.591  42.595  26.347  1.00  0.00      A    C
ATOM   1807  Cl1 TCM A 362       2.639  43.516  27.889  1.00  0.00      A   CL
ATOM   1808  Cl2 TCM A 362       0.972  42.686  25.655  1.00  0.00      A   CL
ATOM   1809  Cl3 TCM A 362       2.965  40.903  26.735  1.00  0.00      A   CL
ATOM   1810  HC  TCM A 362       3.265  43.020  25.603  1.00  0.00      A    H
ATOM   1811  CT  TCM A 363      12.684  28.180   3.279  1.00  0.00      A    C
ATOM   1812  Cl1 TCM A 363      11.904  27.659   1.706  1.00  0.00      A   CL
ATOM   1813  Cl2 TCM A 363      14.401  28.461   3.148  1.00  0.00      A   CL
ATOM   1814  Cl3 TCM A 363      12.308  27.158   4.666  1.00  0.00      A   CL
ATOM   1815  HC  TCM A 363      12.261  29.154   3.524  1.00  0.00      A    H
ATOM   1816  CT  TCM A 364      49.003  43.067  29.267  1.00  0.00      A    C
ATOM   1817  Cl1 TCM A 364      48.821  44.533  28.212  1.00  0.00      A   CL
ATOM   1818  Cl2 TCM A 364      49.606  41.686  28.286  1.00  0.00      A   CL
ATOM   1819  Cl3 TCM A 364      47.457  42.674  30.031  1.00  0.00      A   CL
ATOM   1820  HC  TCM A 364      49.714  43.222  30.078  1.00  0.00      A    H
ATOM   1821  CT  TCM A 365      40.716  28.064  48.611  1.00  0.00      A    C
ATOM   1822  Cl1 TCM A 365      42.090  27.303  47.639  1.00  0.00      A   CL
ATOM   1823  Cl2 TCM A 365      39.178  27.222  48.440  1.00  0.00      A   CL
ATOM   1824  Cl3 TCM A 365      40.691  29.882  48.411  1.00  0.00      A   CL
ATOM   1825  HC  TCM A 365      41.056  27.941  49.639  1.00  0.00      A    H
ATOM   1826  CT  TCM A 366      13.341  14.139   4.821  1.00  0.00      A    C
ATOM   1827  Cl1 TCM A 366      13.582  15.403   6.022  1.00  0.00      A   CL
ATOM   1828  Cl2 TCM A 366      14.693  13.007   4.888  1.00  0.00      A   CL
ATOM   1829  Cl3 TCM A 366      13.237  14.723   3.164  1.00  0.00      A   CL
ATOM   1830  HC  TCM A 366      12.429  13.560   4.967  1.00  0.00      A    H
ATOM   1831  CT  TCM A 367       1.991  50.183  33.708  1.00  0.00      A    C
ATOM   1832  Cl1 TCM A 367       1.710  51.190  35.136  1.00  0.00      A   CL
ATOM   1833  Cl2 TCM A 367       2.953  51.146  32.441  1.00  0.00      A   CL
ATOM   1834  Cl3 TCM A 367       0.542  49.517  33.007  1.00  0.00      A   CL
ATOM   1835  HC  TCM A 367       2.561  49.291  33.967  1.00  0.00      A    H
ATOM   1836  CT  TCM A 368      28.583  27.967  26.689  1.00  0.00      A    C
ATOM   1837  Cl1 TCM A 368      30.241  28.591  26.738  1.00  0.00      A   CL
ATOM   1838  Cl2 TCM A 368      28.524  26.483  27.657  1.00  0.00      A   CL
ATOM   1839  Cl3 TCM A 368      27.994  27.581  25.095  1.00  0.00      A   CL
ATOM   1840  HC  TCM A 368      28.073  28.835  27.106  1.00  0.00      A    H
ATOM   1841  CT  TCM A 369      44.779  30.646  42.072  1.00  0.00      A    C
ATOM   1842  Cl1 TCM A 369      44.788  32.397  42.520  1.00  0.00      A   CL
ATOM   1843  Cl2 TCM A 369      46.411  30.018  41.716  1.00  0.00      A   CL
ATOM   1844  Cl3 TCM A 369      43.651  30.355  40.717  1.00  0.00      A   CL
ATOM   1845  HC  TCM A 369      44.445  30.156  42.986  1.00  0.00      A    H
ATOM   1846  CT  TCM A 370       4.139  27.040  40.383  1.00  0.00      A    C
ATOM   1847  Cl1 TCM A 370       5.459  26.194  41.327  1.00  0.00      A   CL
ATOM   1848  Cl2 TCM A 370       2.477  26.467  40.778  1.00  0.00      A   CL
ATOM   1849  Cl3 TCM A 370       4.483  26.985  38.637  1.00  0.00      A   CL
ATOM   1850  HC  TCM A 370       4.224  28.098  40.632  1.00  0.00      A    H
ATOM   1851  CT  TCM A 371      36.549  20.091  49.189  1.00  0.00      A    C
ATOM   1852  Cl1 TCM A 371      34.933  19.521  48.841  1.00  0.00      A   CL
ATOM   1853  Cl2 TCM A 371      36.686  20.660  50.864  1.00  0.00      A   CL
ATOM   1854  Cl3 TCM A 371      37.076  21.365  48.087  1.00  0.00      A   CL
ATOM   1855  HC  TCM A 371      37.210  19.226  49.145  1.00  0.00      A    H
ATOM   1856  CT  TCM A 372      12.389   8.713  42.882  1.00  0.00      A    C
ATOM   1857  Cl1 TCM A 372      14.112   8.778  42.560  1.00  0.00      A   CL
ATOM   1858  Cl2 TCM A 372      11.908   7.082  43.659  1.00  0.00      A   CL
ATOM   1859  Cl3 TCM A 372      11.403   9.047  41.439  1.00  0.00      A   CL
ATOM   1860  HC  TCM A 372      12.218   9.515  43.600  1.00  0.00      A    H
ATOM   1861  CT  TCM A 373       9.989  12.994   7.485  1.00  0.00      A    C
ATOM   1862  Cl1 TCM A 373      10.566  14.555   8.097  1.00  0.00      A   CL
ATOM   1863  Cl2 TCM A 373      11.383  11.887   7.342  1.00  0.00      A   CL
ATOM   1864  Cl3 TCM A 373       8.907  13.076   6.042  1.00  0.00      A   CL
ATOM   1865  HC  TCM A 373       9.370  12.609   8.296  1.00  0.00      A    H
ATOM   1866  CT  TCM A 374      32.649  30.751  13.603  1.00  0.00      A    C
ATOM   1867  Cl1 TCM A 374      32.601  31.257  11.897  1.00  0.00      A   CL
ATOM   1868  Cl2 TCM A 374      31.594  29.366  13.922  1.00  0.00      A   CL
ATOM   1869  Cl3 TCM A 374      32.181  32.081  14.630  1.00  0.00      A   CL
ATOM   1870  HC  TCM A 374      33.647  30.446  13.919  1.00  0.00      A    H
ATOM   1871  CT  TCM A 375      13.916  16.003  38.524  1.00  0.00      A    C
ATOM   1872  Cl1 TCM A 375      12.319  15.489  38.914  1.00  0.00      A   CL
ATOM   1873  Cl2 TCM A 375      15.013  14.704  38.561  1.00  0.00      A   CL
ATOM   1874  Cl3 TCM A 375      14.471  17.364  39.521  1.00  0.00      A   CL
ATOM   1875  HC  TCM A 375      13.864  16.415  37.517  1.00  0.00      A    H
ATOM   1876  CT  TCM A 376      39.148  22.724  44.952  1.00  0.00      A    C
ATOM   1877  Cl1 TCM A 376      38.019  21.382  44.926  1.00  0.00      A   CL
ATOM   1878  Cl2 TCM A 376      38.335  24.285  44.792  1.00  0.00      A   CL
ATOM   1879  Cl3 TCM A 376      40.358  22.464  43.676  1.00  0.00      A   CL
ATOM   1880  HC  TCM A 376      39.706  22.748  45.887  1.00  0.00      A    H
ATOM   1881  CT  TCM A 377      21.456  18.234  23.691  1.00  0.00      A    C
ATOM   1882  Cl1 TCM A 377      22.708  17.086  24.059  1.00  0.00      A   CL
ATOM   1883  Cl2 TCM A 377      19.953  17.726  24.495  1.00  0.00      A   CL
ATOM   1884  Cl3 TCM A 377      21.194  18.236  21.917  1.00  0.00      A   CL
ATOM   1885  HC  TCM A 377      21.763  19.241  23.973  1.00  0.00      A    H
ATOM   1886  CT  TCM A 378      33.817  21.089   3.016  1.00  0.00      A    C
ATOM   1887  Cl1 TCM A 378      32.222  21.383   3.796  1.00  0.00      A   CL
ATOM   1888  Cl2 TCM A 378      34.747  22.595   2.789  1.00  0.00      A   CL
ATOM   1889  Cl3 TCM A 378      33.731  20.000   1.540  1.00  0.00      A   CL
ATOM   1890  HC  TCM A 378      34.374  20.597   3.813  1.00  0.00      A    H
ATOM   1891  CT  TCM A 379       1.599   3.931   9.120  1.00  0.00      A    C
ATOM   1892  Cl1 TCM A 379       3.165   4.269   8.343  1.00  0.00      A   CL
ATOM   1893  Cl2 TCM A 379       1.092   2.207   9.061  1.00  0.00      A   CL
ATOM   1894  Cl3 TCM A 379       0.460   5.028   8.279  1.00  0.00      A   CL
ATOM   1895  HC  TCM A 379       1.530   4.290  10.147  1.00  0.00      A    H
ATOM   1896  CT  TCM A 380      10.785  25.193  24.264  1.00  0.00      A    C
ATOM   1897  Cl1 TCM A 380      10.601  24.348  22.645  1.00  0.00      A   CL
ATOM   1898  Cl2 TCM A 380      12.225  26.119  24.283  1.00  0.00      A   CL
ATOM   1899  Cl3 TCM A 380      10.672  23.876  25.444  1.00  0.00      A   CL
ATOM   1900  HC  TCM A 380       9.882  25.802  24.296  1.00  0.00      A    H
ATOM   1901  CT  TCM A 381      38.722  45.728   3.012  1.00  0.00      A    C
ATOM   1902  Cl1 TCM A 381      38.338  47.391   2.482  1.00  0.00      A   CL
ATOM   1903  Cl2 TCM A 381      40.301  45.308   2.385  1.00  0.00      A   CL
ATOM   1904  Cl3 TCM A 381      37.594  44.545   2.345  1.00  0.00      A   CL
ATOM   1905  HC  TCM A 381      38.729  45.798   4.100  1.00  0.00      A    H
ATOM   1906  CT  TCM A 382      16.762  43.285  23.301  1.00  0.00      A    C
ATOM   1907  Cl1 TCM A 382      18.250  43.592  24.228  1.00  0.00      A   CL
ATOM   1908  Cl2 TCM A 382      16.645  41.602  22.798  1.00  0.00      A   CL
ATOM   1909  Cl3 TCM A 382      16.627  44.274  21.846  1.00  0.00      A   CL
ATOM   1910  HC  TCM A 382      15.931  43.461  23.984  1.00  0.00      A    H
ATOM   1911  CT  TCM A 383      33.734   8.581   1.526  1.00  0.00      A    C
ATOM   1912  Cl1 TCM A 383      33.625   8.228   3.229  1.00  0.00      A   CL
ATOM   1913  Cl2 TCM A 383      32.681   9.993   1.020  1.00  0.00      A   CL
ATOM   1914  Cl3 TCM A 383      33.501   7.195   0.585  1.00  0.00      A   CL
ATOM   1915  HC  TCM A 383      34.757   8.902   1.330  1.00  0.00      A    H
ATOM   1916  CT  TCM A 384       6.570  40.304  29.727  1.00  0.00      A    C
ATOM   1917  Cl1 TCM A 384       8.413  40.352  29.849  1.00  0.00      A   CL
ATOM   1918  Cl2 TCM A 384       5.899  41.616  28.741  1.00  0.00      A   CL
ATOM   1919  Cl3 TCM A 384       5.815  40.266  31.248  1.00  0.00      A   CL
ATOM   1920  HC  TCM A 384       6.194  39.424  29.205  1.00  0.00      A    H
ATOM   1921  CT  TCM A 385      18.395  47.106  37.894  1.00  0.00      A    C
ATOM   1922  Cl1 TCM A 385      16.680  47.700  37.865  1.00  0.00      A   CL
ATOM   1923  Cl2 TCM A 385      19.110  47.597  36.324  1.00  0.00      A   CL
ATOM   1924  Cl3 TCM A 385      18.483  45.343  38.241  1.00  0.00      A   CL
ATOM   1925  HC  TCM A 385      18.935  47.584  38.711  1.00  0.00      A    H
ATOM   1926  CT  TCM A 386       5.948  11.143  24.741  1.00  0.00      A    C
ATOM   1927  Cl1 TCM A 386       7.717  11.656  24.474  1.00  0.00      A   CL
ATOM   1928  Cl2 TCM A 386       5.751   9.724  25.847  1.00  0.00      A   CL
ATOM   1929  Cl3 TCM A 386       5.170  10.903  23.178  1.00  0.00      A   CL
ATOM   1930  HC  TCM A 386       5.458  11.963  25.266  1.00  0.00      A    H
ATOM   1931  CT  TCM A 387       1.013  39.872  22.302  1.00  0.00      A    C
ATOM   1932  Cl1 TCM A 387       1.235  38.290  21.629  1.00  0.00      A   CL
ATOM   1933  Cl2 TCM A 387       1.459  41.171  21.214  1.00  0.00      A   CL
ATOM   1934  Cl3 TCM A 387       1.976  40.079  23.731  1.00  0.00      A   CL
ATOM   1935  HC  TCM A 387      -0.035  40.040  22.550  1.00  0.00      A    H
ATOM   1936  CT  TCM A 388      10.933  29.874  16.213  1.00  0.00      A    C
ATOM   1937  Cl1 TCM A 388       9.955  28.635  15.405  1.00  0.00      A   CL
ATOM   1938  Cl2 TCM A 388      10.100  31.391  16.048  1.00  0.00      A   CL
ATOM   1939  Cl3 TCM A 388      12.509  29.986  15.439  1.00  0.00      A   CL
ATOM   1940  HC  TCM A 388      11.203  29.654  17.246  1.00  0.00      A    H
ATOM   1941  CT  TCM A 389      30.045   4.598  21.123  1.00  0.00      A    C
ATOM   1942  Cl1 TCM A 389      29.142   5.436  19.779  1.00  0.00      A   CL
ATOM   1943  Cl2 TCM A 389      31.606   3.940  20.731  1.00  0.00      A   CL
ATOM   1944  Cl3 TCM A 389      28.963   3.284  21.803  1.00  0.00      A   CL
ATOM   1945  HC  TCM A 389      30.307   5.302  21.912  1.00  0.00      A    H
ATOM   1946  CT  TCM A 390      28.715   5.529  14.468  1.00  0.00      A    C
ATOM   1947  Cl1 TCM A 390      27.183   4.947  13.668  1.00  0.00      A   CL
ATOM   1948  Cl2 TCM A 390      28.653   7.276  14.756  1.00  0.00      A   CL
ATOM   1949  Cl3 TCM A 390      30.208   5.148  13.614  1.00  0.00      A   CL
ATOM   1950  HC  TCM A 390      28.715   5.032  15.439  1.00  0.00      A    H
ATOM   1951  CT  TCM A 391      37.566   4.383  28.898  1.00  0.00      A    C
ATOM   1952  Cl1 TCM A 391      37.819   5.719  29.961  1.00  0.00      A   CL
ATOM   1953  Cl2 TCM A 391      36.091   4.527  27.801  1.00  0.00      A   CL
ATOM   1954  Cl3 TCM A 391      37.506   2.816  29.845  1.00  0.00      A   CL
ATOM   1955  HC  TCM A 391      38.409   4.326  28.209  1.00  0.00      A    H
ATOM   1956  CT  TCM A 392      42.404  26.465  31.016  1.00  0.00      A    C
ATOM   1957  Cl1 TCM A 392      42.904  27.636  32.211  1.00  0.00      A   CL
ATOM   1958  Cl2 TCM A 392      43.395  24.963  30.942  1.00  0.00      A   CL
ATOM   1959  Cl3 TCM A 392      42.560  27.236  29.435  1.00  0.00      A   CL
ATOM   1960  HC  TCM A 392      41.384  26.143  31.225  1.00  0.00      A    H
ATOM   1961  CT  TCM A 393       6.178  34.254   3.468  1.00  0.00      A    C
ATOM   1962  Cl1 TCM A 393       6.381  35.780   2.553  1.00  0.00      A   CL
ATOM   1963  Cl2 TCM A 393       6.288  32.849   2.394  1.00  0.00      A   CL
ATOM   1964  Cl3 TCM A 393       4.657  34.165   4.310  1.00  0.00      A   CL
ATOM   1965  HC  TCM A 393       7.014  34.208   4.166  1.00  0.00      A    H
ATOM   1966  CT  TCM A 394      27.517  18.806   7.682  1.00  0.00      A    C
ATOM   1967  Cl1 TCM A 394      28.667  17.510   7.889  1.00  0.00      A   CL
ATOM   1968  Cl2 TCM A 394      27.775  19.588   6.102  1.00  0.00      A   CL
ATOM   1969  Cl3 TCM A 394      27.742  20.024   8.927  1.00  0.00      A   CL
ATOM   1970  HC  TCM A 394      26.498  18.425   7.750  1.00  0.00      A    H
ATOM   1971  CT  TCM A 395       3.844   8.209  20.711  1.00  0.00      A    C
ATOM   1972  Cl1 TCM A 395       3.251   7.072  21.971  1.00  0.00      A   CL
ATOM   1973  Cl2 TCM A 395       3.274   7.607  19.054  1.00  0.00      A   CL
ATOM   1974  Cl3 TCM A 395       5.576   8.463  20.611  1.00  0.00      A   CL
ATOM   1975  HC  TCM A 395       3.410   9.200  20.850  1.00  0.00      A    H
ATOM   1976  CT  TCM A 396      44.558  37.385  42.567  1.00  0.00      A    C
ATOM   1977  Cl1 TCM A 396      45.282  37.075  41.022  1.00  0.00      A   CL
ATOM   1978  Cl2 TCM A 396      43.653  36.005  43.348  1.00  0.00      A   CL
ATOM   1979  Cl3 TCM A 396      43.463  38.844  42.468  1.00  0.00      A   CL
ATOM   1980  HC  TCM A 396      45.425  37.592  43.195  1.00  0.00      A    H
ATOM   1981  CT  TCM A 397       7.809  17.873  36.543  1.00  0.00      A    C
ATOM   1982  Cl1 TCM A 397       6.530  18.772  37.434  1.00  0.00      A   CL
ATOM   1983  Cl2 TCM A 397       7.387  17.458  34.885  1.00  0.00      A   CL
ATOM   1984  Cl3 TCM A 397       8.578  16.526  37.414  1.00  0.00      A   CL
ATOM   1985  HC  TCM A 397       8.589  18.630  36.464  1.00  0.00      A    H
ATOM   1986  CT  TCM A 398      12.304   3.687   1.325  1.00  0.00      A    C
ATOM   1987  Cl1 TCM A 398      13.099   4.511   2.704  1.00  0.00      A   CL
ATOM   1988  Cl2 TCM A 398      10.764   2.757   1.719  1.00  0.00      A   CL
ATOM   1989  Cl3 TCM A 398      13.490   2.623   0.587  1.00  0.00      A   CL
ATOM   1990  HC  TCM A 398      12.123   4.456   0.574  1.00  0.00      A    H
ATOM   1991  CT  TCM A 399      16.669  18.377   8.829  1.00  0.00      A    C
ATOM   1992  Cl1 TCM A 399      15.567  19.565   9.555  1.00  0.00      A   CL
ATOM   1993  Cl2 TCM A 399      17.306  17.268  10.043  1.00  0.00      A   CL
ATOM   1994  Cl3 TCM A 399      17.913  19.126   7.878  1.00  0.00      A   CL
ATOM   1995  HC  TCM A 399      15.975  17.811   8.208  1.00  0.00      A    H
ATOM   1996  CT  TCM A 400      47.529  37.968  24.086  1.00  0.00      A    C
ATOM   1997  Cl1 TCM A 400      48.745  37.333  22.950  1.00  0.00      A   CL
ATOM   1998  Cl2 TCM A 400      46.454  39.193  23.309  1.00  0.00      A   CL
ATOM   1999  Cl3 TCM A 400      48.343  38.482  25.468  1.00  0.00      A   CL
ATOM   2000  HC  TCM A 400      46.993  37.088  24.440  1.00  0.00      A    H
ATOM   2001  CT  TCM A 401      41.537  37.775  47.484  1.00  0.00      A    C
ATOM   2002  Cl1 TCM A 401      39.908  37.771  48.174  1.00  0.00      A   CL
ATOM   2003  Cl2 TCM A 401      41.508  37.812  45.811  1.00  0.00      A   CL
ATOM   2004  Cl3 TCM A 401      42.582  36.520  48.234  1.00  0.00      A   CL
ATOM   2005  HC  TCM A 401      41.844  38.777  47.785  1.00  0.00      A    H
ATOM   2006  CT  TCM A 402      46.696   7.273  12.114  1.00  0.00      A    C
ATOM   2007  Cl1 TCM A 402      47.380   8.713  11.214  1.00  0.00      A   CL
ATOM   2008  Cl2 TCM A 402      45.614   6.318  11.177  1.00  0.00      A   CL
ATOM   2009  Cl3 TCM A 402      46.007   7.564  13.775  1.00  0.00      A   CL
ATOM   2010  HC  TCM A 402      47.578   6.646  12.243  1.00  0.00      A    H
ATOM   2011  CT  TCM A 403      43.281  34.021  27.359  1.00  0.00      A    C
ATOM   2012  Cl1 TCM A 403      44.341  33.433  26.069  1.00  0.00      A   CL
ATOM   2013  Cl2 TCM A 403      41.600  34.003  26.860  1.00  0.00      A   CL
ATOM   2014  Cl3 TCM A 403      43.587  35.760  27.747  1.00  0.00      A   CL
ATOM   2015  HC  TCM A 403      43.421  33.480  28.294  1.00  0.00      A    H
ATOM   2016  CT  TCM A 404      22.047  28.005  18.812  1.00  0.00      A    C
ATOM   2017  Cl1 TCM A 404      21.397  27.865  20.476  1.00  0.00      A   CL
ATOM   2018  Cl2 TCM A 404      22.693  29.705  18.319  1.00  0.00      A   CL
ATOM   2019  Cl3 TCM A 404      20.962  27.265  17.598  1.00  0.00      A   CL
ATOM   2020  HC  TCM A 404      22.939  27.381  18.753  1.00  0.00      A    H
ATOM   2021  CT  TCM A 405      20.495   2.044  17.704  1.00  0.00      A    C
ATOM   2022  Cl1 TCM A 405      21.925   2.641  16.850  1.00  0.00      A   CL
ATOM   2023  Cl2 TCM A 405      20.124   3.063  19.128  1.00  0.00      A   CL
ATOM   2024  Cl3 TCM A 405      20.576   0.395  18.268  1.00  0.00      A   CL
ATOM   2025  HC  TCM A 405      19.599   2.175  17.097  1.00  0.00      A    H
ATOM   2026  CT  TCM A 406      49.585   1.145  41.795  1.00  0.00      A    C
ATOM   2027  Cl1 TCM A 406      49.255  -0.400  42.749  1.00  0.00      A   CL
ATOM   2028  Cl2 TCM A 406      49.700   2.558  42.732  1.00  0.00      A   CL
ATOM   2029  Cl3 TCM A 406      48.390   1.409  40.522  1.00  0.00      A   CL
ATOM   2030  HC  TCM A 406      50.492   0.970  41.217  1.00  0.00      A    H
ATOM   2031  CT  TCM A 407      16.486  28.555  10.161  1.00  0.00      A    C
ATOM   2032  Cl1 TCM A 407      16.168  29.871   8.940  1.00  0.00      A   CL
ATOM   2033  Cl2 TCM A 407      15.900  29.145  11.718  1.00  0.00      A   CL
ATOM   2034  Cl3 TCM A 407      18.227  28.196  10.460  1.00  0.00      A   CL
ATOM   2035  HC  TCM A 407      16.022  27.614   9.866  1.00  0.00      A    H
ATOM   2036  CT  TCM A 408      28.844   4.284  10.077  1.00  0.00      A    C
ATOM   2037  Cl1 TCM A 408      30.104   5.430   9.524  1.00  0.00      A   CL
ATOM   2038  Cl2 TCM A 408      29.313   2.578   9.715  1.00  0.00      A   CL
ATOM   2039  Cl3 TCM A 408      27.336   4.655   9.237  1.00  0.00      A   CL
ATOM   2040  HC  TCM A 408      28.728   4.369  11.158  1.00  0.00      A    H
ATOM   2041  CT  TCM A 409      18.818  44.219  34.470  1.00  0.00      A    C
ATOM   2042  Cl1 TCM A 409      19.012  43.009  33.194  1.00  0.00      A   CL
ATOM   2043  Cl2 TCM A 409      19.875  43.815  35.887  1.00  0.00      A   CL
ATOM   2044  Cl3 TCM A 409      17.091  44.377  34.979  1.00  0.00      A   CL
ATOM   2045  HC  TCM A 409      19.218  45.148  34.065  1.00  0.00      A    H
ATOM   2046  CT  TCM A 410       6.629   1.796  35.689  1.00  0.00      A    C
ATOM   2047  Cl1 TCM A 410       7.578   2.495  34.386  1.00  0.00      A   CL
ATOM   2048  Cl2 TCM A 410       7.685   1.310  37.028  1.00  0.00      A   CL
ATOM   2049  Cl3 TCM A 410       5.632   0.371  35.040  1.00  0.00      A   CL
ATOM   2050  HC  TCM A 410       5.943   2.535  36.103  1.00  0.00      A    H
ATOM   2051  CT  TCM A 411      23.929  32.554  13.119  1.00  0.00      A    C
ATOM   2052  Cl1 TCM A 411      24.800  31.419  14.315  1.00  0.00      A   CL
ATOM   2053  Cl2 TCM A 411      22.147  32.472  13.361  1.00  0.00      A   CL
ATOM   2054  Cl3 TCM A 411      24.328  32.131  11.479  1.00  0.00      A   CL
ATOM   2055  HC  TCM A 411      24.279  33.577  13.258  1.00  0.00      A    H
ATOM   2056  CT  TCM A 412       4.536  10.368   6.406  1.00  0.00      A    C
ATOM   2057  Cl1 TCM A 412       3.869  11.090   4.921  1.00  0.00      A   CL
ATOM   2058  Cl2 TCM A 412       4.030  11.369   7.787  1.00  0.00      A   CL
ATOM   2059  Cl3 TCM A 412       6.253  10.068   6.398  1.00  0.00      A   CL
ATOM   2060  HC  TCM A 412       4.024   9.421   6.575  1.00  0.00      A    H
ATOM   2061  CT  TCM A 413      38.408  27.836  32.673  1.00  0.00      A    C
ATOM   2062  Cl1 TCM A 413      39.751  27.963  33.827  1.00  0.00      A   CL
ATOM   2063  Cl2 TCM A 413      37.137  26.791  33.329  1.00  0.00      A   CL
ATOM   2064  Cl3 TCM A 413      38.936  27.186  31.073  1.00  0.00      A   CL
ATOM   2065  HC  TCM A 413      37.924  28.788  32.450  1.00  0.00      A    H
ATOM   2066  CT  TCM A 414       3.954   3.900   0.940  1.00  0.00      A    C
ATOM   2067  Cl1 TCM A 414       5.147   3.532   2.252  1.00  0.00      A   CL
ATOM   2068  Cl2 TCM A 414       2.673   2.758   0.814  1.00  0.00      A   CL
ATOM   2069  Cl3 TCM A 414       4.819   4.065  -0.565  1.00  0.00      A   CL
ATOM   2070  HC  TCM A 414       3.576   4.886   1.211  1.00  0.00      A    H
ATOM   2071  CT  TCM A 415      23.593  26.321  40.124  1.00  0.00      A    C
ATOM   2072  Cl1 TCM A 415      23.777  24.799  40.742  1.00  0.00      A   CL
ATOM   2073  Cl2 TCM A 415      24.205  26.246  38.427  1.00  0.00      A   CL
ATOM   2074  Cl3 TCM A 415      24.402  27.452  41.233  1.00  0.00      A   CL
ATOM   2075  HC  TCM A 415      22.515  26.470  40.053  1.00  0.00      A    H
ATOM   2076  CT  TCM A 416      42.422  37.283  23.302  1.00  0.00      A    C
ATOM   2077  Cl1 TCM A 416      41.769  37.632  24.977  1.00  0.00      A   CL
ATOM   2078  Cl2 TCM A 416      41.427  36.010  22.478  1.00  0.00      A   CL
ATOM   2079  Cl3 TCM A 416      44.158  36.874  23.314  1.00  0.00      A   CL
ATOM   2080  HC  TCM A 416      42.369  38.152  22.645  1.00  0.00      A    H
ATOM   2081  CT  TCM A 417      31.853  21.650   7.493  1.00  0.00      A    C
ATOM   2082  Cl1 TCM A 417      33.399  22.391   7.933  1.00  0.00      A   CL
ATOM   2083  Cl2 TCM A 417      30.867  22.808   6.564  1.00  0.00      A   CL
ATOM   2084  Cl3 TCM A 417      30.975  21.035   8.952  1.00  0.00      A   CL
ATOM   2085  HC  TCM A 417      31.989  20.838   6.779  1.00  0.00      A    H
ATOM   2086  CT  TCM A 418      10.939   4.289  34.582  1.00  0.00      A    C
ATOM   2087  Cl1 TCM A 418      10.689   3.498  36.114  1.00  0.00      A   CL
ATOM   2088  Cl2 TCM A 418      12.557   3.863  34.040  1.00  0.00      A   CL
ATOM   2089  Cl3 TCM A 418      10.907   6.047  34.732  1.00  0.00      A   CL
ATOM   2090  HC  TCM A 418      10.139   4.040  33.885  1.00  0.00      A    H
ATOM   2091  CT  TCM A 419      49.202  30.092   8.102  1.00  0.00      A    C
ATOM   2092  Cl1 TCM A 419      48.743  31.498   7.072  1.00  0.00      A   CL
ATOM   2093  Cl2 TCM A 419      49.492  30.535   9.769  1.00  0.00      A   CL
ATOM   2094  Cl3 TCM A 419      50.424  29.165   7.357  1.00  0.00      A   CL
ATOM   2095  HC  TCM A 419      48.305  29.473   8.120  1.00  0.00      A    H
ATOM   2096  CT  TCM A 420      32.575  41.544  23.027  1.00  0.00      A    C
ATOM   2097  Cl1 TCM A 420      31.471  41.928  21.791  1.00  0.00      A   CL
ATOM   2098  Cl2 TCM A 420      33.106  39.869  22.933  1.00  0.00      A   CL
ATOM   2099  Cl3 TCM A 420      32.184  41.958  24.730  1.00  0.00      A   CL
ATOM   2100  HC  TCM A 420      33.517  42.025  22.766  1.00  0.00      A    H
ATOM   2101  CT  TCM A 421       5.773  45.902  44.618  1.00  0.00      A    C
ATOM   2102  Cl1 TCM A 421       4.538  46.395  43.505  1.00  0.00      A   CL
ATOM   2103  Cl2 TCM A 421       6.986  47.213  44.750  1.00  0.00      A   CL
ATOM   2104  Cl3 TCM A 421       6.399  44.326  44.156  1.00  0.00      A   CL
ATOM   2105  HC  TCM A 421       5.270  45.834  45.583  1.00  0.00      A    H
ATOM   2106  CT  TCM A 422      15.285  20.257  48.558  1.00  0.00      A    C
ATOM   2107  Cl1 TCM A 422      14.718  21.331  49.942  1.00  0.00      A   CL
ATOM   2108  Cl2 TCM A 422      14.701  20.968  47.047  1.00  0.00      A   CL
ATOM   2109  Cl3 TCM A 422      14.481  18.672  48.711  1.00  0.00      A   CL
ATOM   2110  HC  TCM A 422      16.371  20.168  48.521  1.00  0.00      A    H
ATOM   2111  CT  TCM A 423       9.025  28.187  40.905  1.00  0.00      A    C
ATOM   2112  Cl1 TCM A 423      10.683  28.861  41.120  1.00  0.00      A   CL
ATOM   2113  Cl2 TCM A 423       8.053  28.118  42.414  1.00  0.00      A   CL
ATOM   2114  Cl3 TCM A 423       9.088  26.658  40.093  1.00  0.00      A   CL
ATOM   2115  HC  TCM A 423       8.556  28.873  40.199  1.00  0.00      A    H
ATOM   2116  CT  TCM A 424      16.388  39.734   7.193  1.00  0.00      A    C
ATOM   2117  Cl1 TCM A 424      18.090  39.478   7.811  1.00  0.00      A   CL
ATOM   2118  Cl2 TCM A 424      15.488  40.804   8.310  1.00  0.00      A   CL
ATOM   2119  Cl3 TCM A 424      15.531  38.234   7.011  1.00  0.00      A   CL
ATOM   2120  HC  TCM A 424      16.519  40.201   6.217  1.00  0.00      A    H
ATOM   2121  CT  TCM A 425      46.723  18.118  31.783  1.00  0.00      A    C
ATOM   2122  Cl1 TCM A 425      46.426  17.265  30.265  1.00  0.00      A   CL
ATOM   2123  Cl2 TCM A 425      48.414  18.559  31.754  1.00  0.00      A   CL
ATOM   2124  Cl3 TCM A 425      46.352  17.183  33.260  1.00  0.00      A   CL
ATOM   2125  HC  TCM A 425      46.159  19.050  31.744  1.00  0.00      A    H
ATOM   2126  CT  TCM A 426      43.754   4.479  34.794  1.00  0.00      A    C
ATOM   2127  Cl1 TCM A 426      42.465   5.093  35.811  1.00  0.00      A   CL
ATOM   2128  Cl2 TCM A 426      43.169   4.577  33.149  1.00  0.00      A   CL
ATOM   2129  Cl3 TCM A 426      44.214   2.875  35.300  1.00  0.00      A   CL
ATOM   2130  HC  TCM A 426      44.677   5.030  34.974  1.00  0.00      A    H
ATOM   2131  CT  TCM A 427      39.366  25.233  20.154  1.00  0.00      A    C
ATOM   2132  Cl1 TCM A 427      40.885  24.757  19.410  1.00  0.00      A   CL
ATOM   2133  Cl2 TCM A 427      38.783  26.810  19.491  1.00  0.00      A   CL
ATOM   2134  Cl3 TCM A 427      39.591  25.282  21.895  1.00  0.00      A   CL
ATOM   2135  HC  TCM A 427      38.579  24.532  19.877  1.00  0.00      A    H
ATOM   2136  CT  TCM A 428      48.853   8.208   8.315  1.00  0.00      A    C
ATOM   2137  Cl1 TCM A 428      48.433   6.525   8.600  1.00  0.00      A   CL
ATOM   2138  Cl2 TCM A 428      49.044   8.777   6.596  1.00  0.00      A   CL
ATOM   2139  Cl3 TCM A 428      50.332   8.788   9.243  1.00  0.00      A   CL
ATOM   2140  HC  TCM A 428      48.010   8.838   8.595  1.00  0.00      A    H
ATOM   2141  CT  TCM A 429      15.593   9.769  32.680  1.00  0.00      A    C
ATOM   2142  Cl1 TCM A 429      15.159   8.451  33.768  1.00  0.00      A   CL
ATOM   2143  Cl2 TCM A 429      16.068  11.176  33.641  1.00  0.00      A   CL
ATOM   2144  Cl3 TCM A 429      14.288  10.278  31.545  1.00  0.00      A   CL
ATOM   2145  HC  TCM A 429      16.435   9.547  32.025  1.00  0.00      A    H
ATOM   2146  CT  TCM A 430      24.777  41.796  16.863  1.00  0.00      A    C
ATOM   2147  Cl1 TCM A 430      23.968  40.163  16.626  1.00  0.00      A   CL
ATOM   2148  Cl2 TCM A 430      25.584  41.949  18.458  1.00  0.00      A   CL
ATOM   2149  Cl3 TCM A 430      23.582  43.029  16.476  1.00  0.00      A   CL
ATOM   2150  HC  TCM A 430      25.627  41.795  16.181  1.00  0.00      A    H
ATOM   2151  CT  TCM A 431      49.529   9.631  40.654  1.00  0.00      A    C
ATOM   2152  Cl1 TCM A 431      50.758  10.805  40.748  1.00  0.00      A   CL
ATOM   2153  Cl2 TCM A 431      49.945   8.196  41.757  1.00  0.00      A   CL
ATOM   2154  Cl3 TCM A 431      49.341   9.150  38.933  1.00  0.00      A   CL
ATOM   2155  HC  TCM A 431      48.624  10.093  41.048  1.00  0.00      A    H
ATOM   2156  CT  TCM A 432       2.912  22.958   8.450  1.00  0.00      A    C
ATOM   2157  Cl1 TCM A 432       1.766  23.470   7.176  1.00  0.00      A   CL
ATOM   2158  Cl2 TCM A 432       2.581  21.395   8.997  1.00  0.00      A   CL
ATOM   2159  Cl3 TCM A 432       2.822  24.101   9.839  1.00  0.00      A   CL
ATOM   2160  HC  TCM A 432       3.957  23.037   8.150  1.00  0.00      A    H
ATOM   2161  CT  TCM A 433      47.838  33.155  23.839  1.00  0.00      A    C
ATOM   2162  Cl1 TCM A 433      47.677  31.631  24.652  1.00  0.00      A   CL
ATOM   2163  Cl2 TCM A 433      48.419  33.001  22.186  1.00  0.00      A   CL
ATOM   2164  Cl3 TCM A 433      48.951  34.354  24.574  1.00  0.00      A   CL
ATOM   2165  HC  TCM A 433      46.830  33.562  23.758  1.00  0.00      A    H
ATOM   2166  CT  TCM A 434      27.645  17.564  33.833  1.00  0.00      A    C
ATOM   2167  Cl1 TCM A 434      27.676  19.265  33.860  1.00  0.00      A   CL
ATOM   2168  Cl2 TCM A 434      28.959  16.828  34.627  1.00  0.00      A   CL
ATOM   2169  Cl3 TCM A 434      27.626  16.792  32.212  1.00  0.00      A   CL
ATOM   2170  HC  TCM A 434      26.701  17.270  34.292  1.00  0.00      A    H
ATOM   2171  CT  TCM A 435      32.998  29.700   6.758  1.00  0.00      A    C
ATOM   2172  Cl1 TCM A 435      33.315  29.435   5.057  1.00  0.00      A   CL
ATOM   2173  Cl2 TCM A 435      32.567  31.363   7.065  1.00  0.00      A   CL
ATOM   2174  Cl3 TCM A 435      34.375  29.354   7.791  1.00  0.00      A   CL
ATOM   2175  HC  TCM A 435      32.135  29.085   7.013  1.00  0.00      A    H
ATOM   2176  CT  TCM A 436      32.530  50.684  44.339  1.00  0.00      A    C
ATOM   2177  Cl1 TCM A 436      32.949  48.966  43.964  1.00  0.00      A   CL
ATOM   2178  Cl2 TCM A 436      31.875  50.871  45.993  1.00  0.00      A   CL
ATOM   2179  Cl3 TCM A 436      31.421  51.266  43.114  1.00  0.00      A   CL
ATOM   2180  HC  TCM A 436      33.415  51.307  44.468  1.00  0.00      A    H
ATOM   2181  CT  TCM A 437      23.725  13.809   4.447  1.00  0.00      A    C
ATOM   2182  Cl1 TCM A 437      23.901  13.219   6.138  1.00  0.00      A   CL
ATOM   2183  Cl2 TCM A 437      22.596  15.191   4.309  1.00  0.00      A   CL
ATOM   2184  Cl3 TCM A 437      23.407  12.501   3.346  1.00  0.00      A   CL
ATOM   2185  HC  TCM A 437      24.663  14.203   4.055  1.00  0.00      A    H
ATOM   2186  CT  TCM A 438       3.153   2.599  18.549  1.00  0.00      A    C
ATOM   2187  Cl1 TCM A 438       3.749   1.266  19.684  1.00  0.00      A   CL
ATOM   2188  Cl2 TCM A 438       3.445   4.226  19.234  1.00  0.00      A   CL
ATOM   2189  Cl3 TCM A 438       1.365   2.379  18.382  1.00  0.00      A   CL
ATOM   2190  HC  TCM A 438       3.630   2.545  17.571  1.00  0.00      A    H
ATOM   2191  CT  TCM A 439      11.765  14.974  25.003  1.00  0.00      A    C
ATOM   2192  Cl1 TCM A 439      10.674  16.016  24.170  1.00  0.00      A   CL
ATOM   2193  Cl2 TCM A 439      13.320  15.091  24.332  1.00  0.00      A   CL
ATOM   2194  Cl3 TCM A 439      11.228  13.339  24.870  1.00  0.00      A   CL
ATOM   2195  HC  TCM A 439      11.876  15.245  26.053  1.00  0.00      A    H
ATOM   2196  CT  TCM A 440       9.657  40.326  20.593  1.00  0.00      A    C
ATOM   2197  Cl1 TCM A 440       9.233  38.615  20.714  1.00  0.00      A   CL
ATOM   2198  Cl2 TCM A 440       8.259  41.309  19.950  1.00  0.00      A   CL
ATOM   2199  Cl3 TCM A 440      11.130  40.790  19.712  1.00  0.00      A   CL
ATOM   2200  HC  TCM A 440       9.671  40.651  21.634  1.00  0.00      A    H
ATOM   2201  CT  TCM A 441      41.458  49.175  42.787  1.00  0.00      A    C
ATOM   2202  Cl1 TCM A 441      41.293  47.619  43.601  1.00  0.00      A   CL
ATOM   2203  Cl2 TCM A 441      42.537  50.150  43.670  1.00  0.00      A   CL
ATOM   2204  Cl3 TCM A 441      39.834  49.768  42.342  1.00  0.00      A   CL
ATOM   2205  HC  TCM A 441      41.957  48.922  41.852  1.00  0.00      A    H
ATOM   2206  CT  TCM A 442      27.635  41.808  33.380  1.00  0.00      A    C
ATOM   2207  Cl1 TCM A 442      25.894  41.502  33.077  1.00  0.00      A   CL
ATOM   2208  Cl2 TCM A 442      27.918  43.518  33.681  1.00  0.00      A   CL
ATOM   2209  Cl3 TCM A 442      28.716  41.082  32.111  1.00  0.00      A   CL
ATOM   2210  HC  TCM A 442      27.937  41.274  34.281  1.00  0.00      A    H
ATOM   2211  CT  TCM A 443      19.265   6.275  34.169  1.00  0.00      A    C
ATOM   2212  Cl1 TCM A 443      18.116   6.217  35.528  1.00  0.00      A   CL
ATOM   2213  Cl2 TCM A 443      18.552   6.327  32.521  1.00  0.00      A   CL
ATOM   2214  Cl3 TCM A 443      20.533   5.079  34.448  1.00  0.00      A   CL
ATOM   2215  HC  TCM A 443      19.762   7.243  34.104  1.00  0.00      A    H
ATOM   2216  CT  TCM A 444       2.904  25.685  48.913  1.00  0.00      A    C
ATOM   2217  Cl1 TCM A 444       2.553  24.261  47.908  1.00  0.00      A   CL
ATOM   2218  Cl2 TCM A 444       3.583  25.192  50.487  1.00  0.00      A   CL
ATOM   2219  Cl3 TCM A 444       1.456  26.662  49.158  1.00  0.00      A   CL
ATOM   2220  HC  TCM A 444       3.639  26.344  48.451  1.00  0.00      A    H
ATOM   2221  CT  TCM A 445       9.056  34.256  51.141  1.00  0.00      A    C
ATOM   2222  Cl1 TCM A 445       8.620  35.344  49.793  1.00  0.00      A   CL
ATOM   2223  Cl2 TCM A 445      10.478  34.851  52.046  1.00  0.00      A   CL
ATOM   2224  Cl3 TCM A 445       9.314  32.701  50.340  1.00  0.00      A   CL
ATOM   2225  HC  TCM A 445       8.200  34.202  51.813  1.00  0.00      A    H
ATOM   2226  CT  TCM A 446      37.552  44.398  18.932  1.00  0.00      A    C
ATOM   2227  Cl1 TCM A 446      38.979  45.356  18.881  1.00  0.00      A   CL
ATOM   2228  Cl2 TCM A 446      36.273  44.998  17.968  1.00  0.00      A   CL
ATOM   2229  Cl3 TCM A 446      36.962  44.112  20.551  1.00  0.00      A   CL
ATOM   2230  HC  TCM A 446      37.814  43.439  18.487  1.00  0.00      A    H
ATOM   2231  CT  TCM A 447       4.053  43.524  18.930  1.00  0.00      A    C
ATOM   2232  Cl1 TCM A 447       2.461  43.042  18.336  1.00  0.00      A   CL
ATOM   2233  Cl2 TCM A 447       4.938  44.289  17.608  1.00  0.00      A   CL
ATOM   2234  Cl3 TCM A 447       4.757  42.212  19.796  1.00  0.00      A   CL
ATOM   2235  HC  TCM A 447       3.826  44.283  19.679  1.00  0.00      A    H
ATOM   2236  CT  TCM A 448       8.955  11.745   1.271  1.00  0.00      A    C
ATOM   2237  Cl1 TCM A 448       9.612  10.216   0.820  1.00  0.00      A   CL
ATOM   2238  Cl2 TCM A 448       8.450  12.652  -0.246  1.00  0.00      A   CL
ATOM   2239  Cl3 TCM A 448      10.048  12.633   2.223  1.00  0.00      A   CL
ATOM   2240  HC  TCM A 448       8.098  11.598   1.928  1.00  0.00      A    H
ATOM   2241  CT  TCM A 449      36.353  50.902  41.013  1.00  0.00      A    C
ATOM   2242  Cl1 TCM A 449      35.300  49.648  40.431  1.00  0.00      A   CL
ATOM   2243  Cl2 TCM A 449      35.661  51.893  42.248  1.00  0.00      A   CL
ATOM   2244  Cl3 TCM A 449      36.938  51.976  39.679  1.00  0.00      A   CL
ATOM   2245  HC  TCM A 449      37.222  50.416  41.457  1.00  0.00      A    H
ATOM   2246  CT  TCM A 450      46.782   0.630  45.817  1.00  0.00      A    C
ATOM   2247  Cl1 TCM A 450      45.367   0.434  46.912  1.00  0.00      A   CL
ATOM   2248  Cl2 TCM A 450      47.802   2.050  46.175  1.00  0.00      A   CL
ATOM   2249  Cl3 TCM A 450      46.300   0.362  44.193  1.00  0.00      A   CL
ATOM   2250  HC  TCM A 450      47.368  -0.266  46.022  1.00  0.00      A    H
ATOM   2251  CT  TCM A 451      27.859  13.573   7.477  1.00  0.00      A    C
ATOM   2252  Cl1 TCM A 451      28.981  13.449   8.883  1.00  0.00      A   CL
ATOM   2253  Cl2 TCM A 451      28.704  14.463   6.259  1.00  0.00      A   CL
ATOM   2254  Cl3 TCM A 451      26.363  14.202   8.048  1.00  0.00      A   CL
ATOM   2255  HC  TCM A 451      27.618  12.584   7.086  1.00  0.00      A    H
ATOM   2256  CT  TCM A 452      35.032  37.386  36.740  1.00  0.00      A    C
ATOM   2257  Cl1 TCM A 452      33.970  36.553  35.524  1.00  0.00      A   CL
ATOM   2258  Cl2 TCM A 452      34.185  38.660  37.521  1.00  0.00      A   CL
ATOM   2259  Cl3 TCM A 452      36.609  37.990  36.132  1.00  0.00      A   CL
ATOM   2260  HC  TCM A 452      35.187  36.693  37.568  1.00  0.00      A    H
ATOM   2261  CT  TCM A 453      15.935   6.181  20.546  1.00  0.00      A    C
ATOM   2262  Cl1 TCM A 453      14.932   5.596  19.175  1.00  0.00      A   CL
ATOM   2263  Cl2 TCM A 453      15.235   5.706  22.106  1.00  0.00      A   CL
ATOM   2264  Cl3 TCM A 453      16.152   7.937  20.449  1.00  0.00      A   CL
ATOM   2265  HC  TCM A 453      16.902   5.682  20.490  1.00  0.00      A    H
ATOM   2266  CT  TCM A 454      50.501  49.756   9.677  1.00  0.00      A    C
ATOM   2267  Cl1 TCM A 454      52.179  49.523  10.076  1.00  0.00      A   CL
ATOM   2268  Cl2 TCM A 454      49.615  48.848  10.952  1.00  0.00      A   CL
ATOM   2269  Cl3 TCM A 454      50.038  49.308   7.946  1.00  0.00      A   CL
ATOM   2270  HC  TCM A 454      50.268  50.820   9.662  1.00  0.00      A    H
ATOM   2271  CT  TCM A 455      37.724   6.740  49.431  1.00  0.00      A    C
ATOM   2272  Cl1 TCM A 455      36.285   6.287  48.353  1.00  0.00      A   CL
ATOM   2273  Cl2 TCM A 455      38.353   5.246  50.112  1.00  0.00      A   CL
ATOM   2274  Cl3 TCM A 455      37.252   7.845  50.772  1.00  0.00      A   CL
ATOM   2275  HC  TCM A 455      38.525   7.137  48.806  1.00  0.00      A    H
ATOM   2276  CT  TCM A 456      28.933   3.758   5.809  1.00  0.00      A    C
ATOM   2277  Cl1 TCM A 456      29.129   4.298   4.147  1.00  0.00      A   CL
ATOM   2278  Cl2 TCM A 456      30.471   3.505   6.671  1.00  0.00      A   CL
ATOM   2279  Cl3 TCM A 456      27.705   2.495   5.847  1.00  0.00      A   CL
ATOM   2280  HC  TCM A 456      28.460   4.618   6.283  1.00  0.00      A    H
ATOM   2281  CT  TCM A 457      32.022  12.433  41.082  1.00  0.00      A    C
ATOM   2282  Cl1 TCM A 457      33.415  12.687  40.017  1.00  0.00      A   CL
ATOM   2283  Cl2 TCM A 457      32.282  12.683  42.793  1.00  0.00      A   CL
ATOM   2284  Cl3 TCM A 457      31.430  10.795  41.078  1.00  0.00      A   CL
ATOM   2285  HC  TCM A 457      31.228  13.023  40.624  1.00  0.00      A    H
ATOM   2286  CT  TCM A 458       6.686  17.777  42.644  1.00  0.00      A    C
ATOM   2287  Cl1 TCM A 458       6.019  17.619  41.021  1.00  0.00      A   CL
ATOM   2288  Cl2 TCM A 458       6.910  19.467  43.081  1.00  0.00      A   CL
ATOM   2289  Cl3 TCM A 458       8.230  16.803  42.765  1.00  0.00      A   CL
ATOM   2290  HC  TCM A 458       5.902  17.359  43.275  1.00  0.00      A    H
ATOM   2291  CT  TCM A 459      34.200  21.689  29.047  1.00  0.00      A    C
ATOM   2292  Cl1 TCM A 459      34.365  22.962  30.291  1.00  0.00      A   CL
ATOM   2293  Cl2 TCM A 459      32.947  22.160  27.828  1.00  0.00      A   CL
ATOM   2294  Cl3 TCM A 459      34.149  20.018  29.532  1.00  0.00      A   CL
ATOM   2295  HC  TCM A 459      35.168  21.827  28.565  1.00  0.00      A    H
ATOM   2296  CT  TCM A 460      46.908  46.614  32.376  1.00  0.00      A    C
ATOM   2297  Cl1 TCM A 460      48.221  45.466  31.849  1.00  0.00      A   CL
ATOM   2298  Cl2 TCM A 460      46.956  46.905  34.135  1.00  0.00      A   CL
ATOM   2299  Cl3 TCM A 460      45.328  45.930  31.870  1.00  0.00      A   CL
ATOM   2300  HC  TCM A 460      46.959  47.609  31.934  1.00  0.00      A    H
ATOM   2301  CT  TCM A 461      24.862  24.207  16.455  1.00  0.00      A    C
ATOM   2302  Cl1 TCM A 461      26.147  25.416  16.205  1.00  0.00      A   CL
ATOM   2303  Cl2 TCM A 461      23.395  24.900  17.294  1.00  0.00      A   CL
ATOM   2304  Cl3 TCM A 461      25.508  22.816  17.341  1.00  0.00      A   CL
ATOM   2305  HC  TCM A 461      24.531  23.826  15.489  1.00  0.00      A    H
ATOM   2306  CT  TCM A 462      17.486  33.247  18.539  1.00  0.00      A    C
ATOM   2307  Cl1 TCM A 462      15.811  33.347  19.089  1.00  0.00      A   CL
ATOM   2308  Cl2 TCM A 462      17.806  34.363  17.183  1.00  0.00      A   CL
ATOM   2309  Cl3 TCM A 462      17.967  31.550  18.114  1.00  0.00      A   CL
ATOM   2310  HC  TCM A 462      18.133  33.610  19.337  1.00  0.00      A    H
ATOM   2311  CT  TCM A 463       5.503  21.005  33.465  1.00  0.00      A    C
ATOM   2312  Cl1 TCM A 463       4.083  20.036  33.888  1.00  0.00      A   CL
ATOM   2313  Cl2 TCM A 463       6.398  20.178  32.143  1.00  0.00      A   CL
ATOM   2314  Cl3 TCM A 463       6.523  21.313  34.879  1.00  0.00      A   CL
ATOM   2315  HC  TCM A 463       5.148  21.969  33.099  1.00  0.00      A    H
ATOM   2316  CT  TCM A 464      24.583  30.348  48.842  1.00  0.00      A    C
ATOM   2317  Cl1 TCM A 464      23.857  31.193  50.229  1.00  0.00      A   CL
ATOM   2318  Cl2 TCM A 464      24.117  28.606  48.591  1.00  0.00      A   CL
ATOM   2319  Cl3 TCM A 464      26.376  30.548  48.782  1.00  0.00      A   CL
ATOM   2320  HC  TCM A 464      24.220  30.818  47.927  1.00  0.00      A    H
ATOM   2321  CT  TCM A 465      16.290  31.563   5.419  1.00  0.00      A    C
ATOM   2322  Cl1 TCM A 465      17.310  30.083   5.470  1.00  0.00      A   CL
ATOM   2323  Cl2 TCM A 465      17.059  32.902   6.291  1.00  0.00      A   CL
ATOM   2324  Cl3 TCM A 465      14.594  31.457   6.014  1.00  0.00      A   CL
ATOM   2325  HC  TCM A 465      16.121  31.957   4.417  1.00  0.00      A    H
ATOM   2326  CT  TCM A 466      13.096  33.637  48.318  1.00  0.00      A    C
ATOM   2327  Cl1 TCM A 466      13.303  32.873  49.942  1.00  0.00      A   CL
ATOM   2328  Cl2 TCM A 466      14.307  34.904  48.043  1.00  0.00      A   CL
ATOM   2329  Cl3 TCM A 466      11.454  34.210  47.970  1.00  0.00      A   CL
ATOM   2330  HC  TCM A 466      13.219  32.867  47.557  1.00  0.00      A    H
ATOM   2331  CT  TCM A 467      31.404  21.491  18.266  1.00  0.00      A    C
ATOM   2332  Cl1 TCM A 467      31.326  22.314  16.684  1.00  0.00      A   CL
ATOM   2333  Cl2 TCM A 467      32.847  22.075  19.176  1.00  0.00      A   CL
ATOM   2334  Cl3 TCM A 467      31.224  19.681  18.197  1.00  0.00      A   CL
ATOM   2335  HC  TCM A 467      30.504  21.786  18.806  1.00  0.00      A    H
ATOM   2336  CT  TCM A 468      42.449   7.245  46.648  1.00  0.00      A    C
ATOM   2337  Cl1 TCM A 468      41.442   7.778  48.063  1.00  0.00      A   CL
ATOM   2338  Cl2 TCM A 468      43.655   6.200  47.286  1.00  0.00      A   CL
ATOM   2339  Cl3 TCM A 468      43.200   8.596  45.710  1.00  0.00      A   CL
ATOM   2340  HC  TCM A 468      41.856   6.710  45.906  1.00  0.00      A    H
ATOM   2341  CT  TCM A 469       9.845  15.926  12.459  1.00  0.00      A    C
ATOM   2342  Cl1 TCM A 469       9.035  16.599  11.071  1.00  0.00      A   CL
ATOM   2343  Cl2 TCM A 469      10.612  14.271  12.316  1.00  0.00      A   CL
ATOM   2344  Cl3 TCM A 469       8.702  16.011  13.910  1.00  0.00      A   CL
ATOM   2345  HC  TCM A 469      10.658  16.623  12.660  1.00  0.00      A    H
ATOM   2346  CT  TCM A 470      28.678   0.385  19.095  1.00  0.00      A    C
ATOM   2347  Cl1 TCM A 470      28.037  -0.141  20.699  1.00  0.00      A   CL
ATOM   2348  Cl2 TCM A 470      27.803   1.815  18.631  1.00  0.00      A   CL
ATOM   2349  Cl3 TCM A 470      28.490  -0.903  17.923  1.00  0.00      A   CL
ATOM   2350  HC  TCM A 470      29.761   0.503  19.139  1.00  0.00      A    H
ATOM   2351  CT  TCM A 471      10.102   0.030  16.802  1.00  0.00      A    C
ATOM   2352  Cl1 TCM A 471       8.916   0.716  15.572  1.00  0.00      A   CL
ATOM   2353  Cl2 TCM A 471       9.061  -0.763  18.015  1.00  0.00      A   CL
ATOM   2354  Cl3 TCM A 471      11.069   1.330  17.588  1.00  0.00      A   CL
ATOM   2355  HC  TCM A 471      10.811  -0.731  16.479  1.00  0.00      A    H
ATOM   2356  CT  TCM A 472      23.838   7.553  29.399  1.00  0.00      A    C
ATOM   2357  Cl1 TCM A 472      22.400   8.551  29.506  1.00  0.00      A   CL
ATOM   2358  Cl2 TCM A 472      23.597   5.820  29.902  1.00  0.00      A   CL
ATOM   2359  Cl3 TCM A 472      25.105   8.144  30.388  1.00  0.00      A   CL
ATOM   2360  HC  TCM A 472      24.154   7.512  28.356  1.00  0.00      A    H
ATOM   2361  CT  TCM A 473      24.871  13.519  22.161  1.00  0.00      A    C
ATOM   2362  Cl1 TCM A 473      25.709  14.911  22.862  1.00  0.00      A   CL
ATOM   2363  Cl2 TCM A 473      23.381  14.055  21.357  1.00  0.00      A   CL
ATOM   2364  Cl3 TCM A 473      24.685  12.183  23.455  1.00  0.00      A   CL
ATOM   2365  HC  TCM A 473      25.482  12.994  21.426  1.00  0.00      A    H
ATOM   2366  CT  TCM A 474       6.238  45.689  13.236  1.00  0.00      A    C
ATOM   2367  Cl1 TCM A 474       5.625  46.697  11.942  1.00  0.00      A   CL
ATOM   2368  Cl2 TCM A 474       7.878  46.270  13.697  1.00  0.00      A   CL
ATOM   2369  Cl3 TCM A 474       6.439  44.045  12.649  1.00  0.00      A   CL
ATOM   2370  HC  TCM A 474       5.581  45.806  14.098  1.00  0.00      A    H
ATOM   2371  CT  TCM A 475       9.761  45.170  50.072  1.00  0.00      A    C
ATOM   2372  Cl1 TCM A 475       8.463  45.059  51.264  1.00  0.00      A   CL
ATOM   2373  Cl2 TCM A 475       9.173  45.927  48.570  1.00  0.00      A   CL
ATOM   2374  Cl3 TCM A 475      10.336  43.585  49.733  1.00  0.00      A   CL
ATOM   2375  HC  TCM A 475      10.609  45.719  50.482  1.00  0.00      A    H
ATOM   2376  CT  TCM A 476      18.686  44.406  28.638  1.00  0.00      A    C
ATOM   2377  Cl1 TCM A 476      17.336  45.259  27.835  1.00  0.00      A   CL
ATOM   2378  Cl2 TCM A 476      19.688  43.608  27.434  1.00  0.00      A   CL
ATOM   2379  Cl3 TCM A 476      18.123  43.435  29.973  1.00  0.00      A   CL
ATOM   2380  HC  TCM A 476      19.248  45.266  29.002  1.00  0.00      A    H
ATOM   2381  CT  TCM A 477      31.928  13.270  49.653  1.00  0.00      A    C
ATOM   2382  Cl1 TCM A 477      30.851  13.581  48.175  1.00  0.00      A   CL
ATOM   2383  Cl2 TCM A 477      31.085  13.659  51.202  1.00  0.00      A   CL
ATOM   2384  Cl3 TCM A 477      33.436  14.098  49.469  1.00  0.00      A   CL
ATOM   2385  HC  TCM A 477      32.188  12.221  49.796  1.00  0.00      A    H
ATOM   2386  CT  TCM A 478      47.180   4.863   4.959  1.00  0.00      A    C
ATOM   2387  Cl1 TCM A 478      48.875   4.438   5.452  1.00  0.00      A   CL
ATOM   2388  Cl2 TCM A 478      46.849   4.756   3.209  1.00  0.00      A   CL
ATOM   2389  Cl3 TCM A 478      46.637   6.454   5.493  1.00  0.00      A   CL
ATOM   2390  HC  TCM A 478      46.463   4.239   5.494  1.00  0.00      A    H
ATOM   2391  CT  TCM A 479      40.526   7.791   3.208  1.00  0.00      A    C
ATOM   2392  Cl1 TCM A 479      39.624   8.662   4.564  1.00  0.00      A   CL
ATOM   2393  Cl2 TCM A 479      42.307   8.096   3.412  1.00  0.00      A   CL
ATOM   2394  Cl3 TCM A 479      39.961   8.204   1.537  1.00  0.00      A   CL
ATOM   2395  HC  TCM A 479      40.368   6.722   3.350  1.00  0.00      A    H
ATOM   2396  CT  TCM A 480      37.388  19.809   7.708  1.00  0.00      A    C
ATOM   2397  Cl1 TCM A 480      38.271  21.320   7.254  1.00  0.00      A   CL
ATOM   2398  Cl2 TCM A 480      35.788  19.854   7.053  1.00  0.00      A   CL
ATOM   2399  Cl3 TCM A 480      37.344  19.714   9.543  1.00  0.00      A   CL
ATOM   2400  HC  TCM A 480      37.907  18.935   7.314  1.00  0.00      A    H
ATOM   2401  CT  TCM A 481      22.757  44.031  23.333  1.00  0.00      A    C
ATOM   2402  Cl1 TCM A 481      23.607  42.954  22.249  1.00  0.00      A   CL
ATOM   2403  Cl2 TCM A 481      22.506  43.479  25.002  1.00  0.00      A   CL
ATOM   2404  Cl3 TCM A 481      21.099  44.257  22.654  1.00  0.00      A   CL
ATOM   2405  HC  TCM A 481      23.088  45.069  23.325  1.00  0.00      A    H
ATOM   2406  CT  TCM A 482       1.379  18.939  39.882  1.00  0.00      A    C
ATOM   2407  Cl1 TCM A 482       2.807  19.060  38.918  1.00  0.00      A   CL
ATOM   2408  Cl2 TCM A 482       1.773  18.069  41.445  1.00  0.00      A   CL
ATOM   2409  Cl3 TCM A 482      -0.024  18.226  39.106  1.00  0.00      A   CL
ATOM   2410  HC  TCM A 482       1.067  19.962  40.095  1.00  0.00      A    H
ATOM   2411  CT  TCM A 483      16.244   3.597  10.819  1.00  0.00      A    C
ATOM   2412  Cl1 TCM A 483      15.577   4.606   9.460  1.00  0.00      A   CL
ATOM   2413  Cl2 TCM A 483      15.404   2.026  10.936  1.00  0.00      A   CL
ATOM   2414  Cl3 TCM A 483      16.502   4.281  12.394  1.00  0.00      A   CL
ATOM   2415  HC  TCM A 483      17.260   3.467  10.446  1.00  0.00      A    H
ATOM   2416  CT  TCM A 484       0.950  27.069  24.150  1.00  0.00      A    C
ATOM   2417  Cl1 TCM A 484       0.173  26.435  25.660  1.00  0.00      A   CL
ATOM   2418  Cl2 TCM A 484       1.438  25.773  23.084  1.00  0.00      A   CL
ATOM   2419  Cl3 TCM A 484       2.275  28.217  24.432  1.00  0.00      A   CL
ATOM   2420  HC  TCM A 484       0.141  27.626  23.677  1.00  0.00      A    H
ATOM   2421  CT  TCM A 485      42.171  10.401  22.370  1.00  0.00      A    C
ATOM   2422  Cl1 TCM A 485      40.761   9.349  22.626  1.00  0.00      A   CL
ATOM   2423  Cl2 TCM A 485      43.347  10.094  23.659  1.00  0.00      A   CL
ATOM   2424  Cl3 TCM A 485      41.665  12.107  22.366  1.00  0.00      A   CL
ATOM   2425  HC  TCM A 485      42.596  10.128  21.404  1.00  0.00      A    H
ATOM   2426  CT  TCM A 486      45.488  47.519  20.025  1.00  0.00      A    C
ATOM   2427  Cl1 TCM A 486      47.086  47.188  19.402  1.00  0.00      A   CL
ATOM   2428  Cl2 TCM A 486      44.355  46.128  20.008  1.00  0.00      A   CL
ATOM   2429  Cl3 TCM A 486      44.758  48.807  19.118  1.00  0.00      A   CL
ATOM   2430  HC  TCM A 486      45.652  47.885  21.039  1.00  0.00      A    H
ATOM   2431  CT  TCM A 487      20.962  26.979  30.347  1.00  0.00      A    C
ATOM   2432  Cl1 TCM A 487      21.509  28.627  30.688  1.00  0.00      A   CL
ATOM   2433  Cl2 TCM A 487      19.235  26.688  30.360  1.00  0.00      A   CL
ATOM   2434  Cl3 TCM A 487      21.846  25.827  31.365  1.00  0.00      A   CL
ATOM   2435  HC  TCM A 487      21.200  26.766  29.305  1.00  0.00      A    H
ATOM   2436  CT  TCM A 488      37.231  41.441  32.236  1.00  0.00      A    C
ATOM   2437  Cl1 TCM A 488      37.352  40.905  33.998  1.00  0.00      A   CL
ATOM   2438  Cl2 TCM A 488      37.577  43.158  31.958  1.00  0.00      A   CL
ATOM   2439  Cl3 TCM A 488      35.730  40.939  31.526  1.00  0.00      A   CL
ATOM   2440  HC  TCM A 488      38.021  40.879  31.737  1.00  0.00      A    H
ATOM   2441  CT  TCM A 489      49.875  40.421  15.364  1.00  0.00      A    C
ATOM   2442  Cl1 TCM A 489      48.897  39.486  16.623  1.00  0.00      A   CL
ATOM   2443  Cl2 TCM A 489      49.987  39.683  13.717  1.00  0.00      A   CL
ATOM   2444  Cl3 TCM A 489      51.520  40.720  15.967  1.00  0.00      A   CL
ATOM   2445  HC  TCM A 489      49.448  41.421  15.292  1.00  0.00      A    H
ATOM   2446  CT  TCM A 490      25.088  15.763  49.209  1.00  0.00      A    C
ATOM   2447  Cl1 TCM A 490      23.993  15.336  47.893  1.00  0.00      A   CL
ATOM   2448  Cl2 TCM A 490      25.352  17.474  49.227  1.00  0.00      A   CL
ATOM   2449  Cl3 TCM A 490      26.568  14.765  48.949  1.00  0.00      A   CL
ATOM   2450  HC  TCM A 490      24.615  15.389  50.116  1.00  0.00      A    H
ATOM   2451  CT  TCM A 491      41.743  18.206  48.065  1.00  0.00      A    C
ATOM   2452  Cl1 TCM A 491      41.459  19.766  47.252  1.00  0.00      A   CL
ATOM   2453  Cl2 TCM A 491      41.590  18.362  49.838  1.00  0.00      A   CL
ATOM   2454  Cl3 TCM A 491      43.290  17.439  47.770  1.00  0.00      A   CL
ATOM   2455  HC  TCM A 491      40.927  17.593  47.682  1.00  0.00      A    H
ATOM   2456  CT  TCM A 492      13.427  45.627  10.412  1.00  0.00      A    C
ATOM   2457  Cl1 TCM A 492      15.114  46.024  10.652  1.00  0.00      A   CL
ATOM   2458  Cl2 TCM A 492      12.785  46.316   8.873  1.00  0.00      A   CL
ATOM   2459  Cl3 TCM A 492      12.528  46.239  11.812  1.00  0.00      A   CL
ATOM   2460  HC  TCM A 492      13.224  44.558  10.351  1.00  0.00      A    H
ATOM   2461  CT  TCM A 493       8.641   1.316  43.607  1.00  0.00      A    C
ATOM   2462  Cl1 TCM A 493       8.025  -0.299  44.115  1.00  0.00      A   CL
ATOM   2463  Cl2 TCM A 493       8.720   1.503  41.799  1.00  0.00      A   CL
ATOM   2464  Cl3 TCM A 493      10.273   1.751  44.194  1.00  0.00      A   CL
ATOM   2465  HC  TCM A 493       7.920   2.072  43.919  1.00  0.00      A    H
ATOM   2466  CT  TCM A 494      18.867  40.209   1.286  1.00  0.00      A    C
ATOM   2467  Cl1 TCM A 494      18.742  40.643   3.060  1.00  0.00      A   CL
ATOM   2468  Cl2 TCM A 494      20.288  39.167   0.995  1.00  0.00      A   CL
ATOM   2469  Cl3 TCM A 494      19.102  41.659   0.263  1.00  0.00      A   CL
ATOM   2470  HC  TCM A 494      17.943  39.745   0.940  1.00  0.00      A    H
ATOM   2471  CT  TCM A 495      48.603  35.777  41.234  1.00  0.00      A    C
ATOM   2472  Cl1 TCM A 495      48.027  36.265  42.896  1.00  0.00      A   CL
ATOM   2473  Cl2 TCM A 495      48.819  37.094  40.049  1.00  0.00      A   CL
ATOM   2474  Cl3 TCM A 495      47.454  34.552  40.569  1.00  0.00      A   CL
ATOM   2475  HC  TCM A 495      49.536  35.238  41.399  1.00  0.00      A    H
ATOM   2476  CT  TCM A 496      26.889  18.285  21.026  1.00  0.00      A    C
ATOM   2477  Cl1 TCM A 496      27.556  19.486  19.922  1.00  0.00      A   CL
ATOM   2478  Cl2 TCM A 496      28.282  17.444  21.743  1.00  0.00      A   CL
ATOM   2479  Cl3 TCM A 496      25.811  17.147  20.189  1.00  0.00      A   CL
ATOM   2480  HC  TCM A 496      26.404  18.779  21.868  1.00  0.00      A    H
ATOM   2481  CT  TCM A 497      28.330   2.239  25.563  1.00  0.00      A    C
ATOM   2482  Cl1 TCM A 497      26.534   1.989  25.577  1.00  0.00      A   CL
ATOM   2483  Cl2 TCM A 497      28.744   3.907  25.202  1.00  0.00      A   CL
ATOM   2484  Cl3 TCM A 497      29.294   1.266  24.486  1.00  0.00      A   CL
ATOM   2485  HC  TCM A 497      28.615   1.996  26.587  1.00  0.00      A    H
ATOM   2486  CT  TCM A 498      23.925  32.001  36.655  1.00  0.00      A    C
ATOM   2487  Cl1 TCM A 498      24.881  30.996  37.683  1.00  0.00      A   CL
ATOM   2488  Cl2 TCM A 498      22.274  32.266  37.326  1.00  0.00      A   CL
ATOM   2489  Cl3 TCM A 498      23.935  31.507  34.905  1.00  0.00      A   CL
ATOM   2490  HC  TCM A 498      24.393  32.985  36.648  1.00  0.00      A    H
ATOM   2491  CT  TCM A 499      20.631   9.814   4.710  1.00  0.00      A    C
ATOM   2492  Cl1 TCM A 499      22.026   9.322   3.710  1.00  0.00      A   CL
ATOM   2493  Cl2 TCM A 499      20.434  11.591   4.991  1.00  0.00      A   CL
ATOM   2494  Cl3 TCM A 499      20.259   8.946   6.172  1.00  0.00      A   CL
ATOM   2495  HC  TCM A 499      19.872   9.596   3.959  1.00  0.00      A    H
ATOM   2496  CT  TCM A 500      34.894   8.489  42.523  1.00  0.00      A    C
ATOM   2497  Cl1 TCM A 500      36.303   7.385  42.630  1.00  0.00      A   CL
ATOM   2498  Cl2 TCM A 500      34.136   8.609  40.979  1.00  0.00      A   CL
ATOM   2499  Cl3 TCM A 500      35.234  10.141  42.992  1.00  0.00      A   CL
ATOM   2500  HC  TCM A 500      34.139   8.087  43.198  1.00  0.00      A    H
ATOM   2501  CT  TCM A 501      18.432  15.854   3.330  1.00  0.00      A    C
ATOM   2502  Cl1 TCM A 501      17.665  14.246   3.482  1.00  0.00      A   CL
ATOM   2503  Cl2 TCM A 501      18.532  16.654   4.921  1.00  0.00      A   CL
ATOM   2504  Cl3 TCM A 501      17.507  16.834   2.151  1.00  0.00      A   CL
ATOM   2505  HC  TCM A 501      19.455  15.722   2.978  1.00  0.00      A    H
ATOM   2506  CT  TCM A 502       8.124  22.319   6.577  1.00  0.00      A    C
ATOM   2507  Cl1 TCM A 502       7.626  23.840   5.684  1.00  0.00      A   CL
ATOM   2508  Cl2 TCM A 502       6.639  21.626   7.423  1.00  0.00      A   CL
ATOM   2509  Cl3 TCM A 502       9.330  22.568   7.771  1.00  0.00      A   CL
ATOM   2510  HC  TCM A 502       8.434  21.550   5.869  1.00  0.00      A    H
ATOM   2511  CT  TCM A 503      36.991  31.271   4.966  1.00  0.00      A    C
ATOM   2512  Cl1 TCM A 503      37.107  29.715   5.901  1.00  0.00      A   CL
ATOM   2513  Cl2 TCM A 503      35.509  32.123   5.126  1.00  0.00      A   CL
ATOM   2514  Cl3 TCM A 503      37.398  31.051   3.212  1.00  0.00      A   CL
ATOM   2515  HC  TCM A 503      37.806  31.875   5.366  1.00  0.00      A    H
ATOM   2516  CT  TCM A 504      50.980  43.710   1.540  1.00  0.00      A    C
ATOM   2517  Cl1 TCM A 504      51.289  42.054   2.330  1.00  0.00      A   CL
ATOM   2518  Cl2 TCM A 504      49.940  43.535   0.118  1.00  0.00      A   CL
ATOM   2519  Cl3 TCM A 504      52.568  44.412   1.079  1.00  0.00      A   CL
ATOM   2520  HC  TCM A 504      50.379  44.292   2.240  1.00  0.00      A    H
ATOM   2521  CT  TCM A 505      30.362  14.898  23.882  1.00  0.00      A    C
ATOM   2522  Cl1 TCM A 505      29.683  15.767  25.275  1.00  0.00      A   CL
ATOM   2523  Cl2 TCM A 505      29.201  13.634  23.247  1.00  0.00      A   CL
ATOM   2524  Cl3 TCM A 505      31.955  14.336  24.187  1.00  0.00      A   CL
ATOM   2525  HC  TCM A 505      30.341  15.578  23.030  1.00  0.00      A    H
ATOM   2526  CT  TCM A 506       3.278  50.951  22.934  1.00  0.00      A    C
ATOM   2527  Cl1 TCM A 506       5.092  51.024  22.743  1.00  0.00      A   CL
ATOM   2528  Cl2 TCM A 506       2.669  52.538  23.364  1.00  0.00      A   CL
ATOM   2529  Cl3 TCM A 506       2.882  49.699  24.083  1.00  0.00      A   CL
ATOM   2530  HC  TCM A 506       2.807  50.780  21.966  1.00  0.00      A    H
ATOM   2531  CT  TCM A 507      39.507  24.215  11.099  1.00  0.00      A    C
ATOM   2532  Cl1 TCM A 507      38.690  23.363  12.441  1.00  0.00      A   CL
ATOM   2533  Cl2 TCM A 507      41.227  24.219  11.112  1.00  0.00      A   CL
ATOM   2534  Cl3 TCM A 507      38.876  25.925  11.010  1.00  0.00      A   CL
ATOM   2535  HC  TCM A 507      39.232  23.770  10.143  1.00  0.00      A    H
ATOM   2536  CT  TCM A 508      10.538   6.072  18.497  1.00  0.00      A    C
ATOM   2537  Cl1 TCM A 508      10.042   5.011  17.097  1.00  0.00      A   CL
ATOM   2538  Cl2 TCM A 508      10.798   5.109  20.007  1.00  0.00      A   CL
ATOM   2539  Cl3 TCM A 508       9.224   7.298  18.845  1.00  0.00      A   CL
ATOM   2540  HC  TCM A 508      11.463   6.572  18.207  1.00  0.00      A    H
ATOM   2541  CT  TCM A 509      19.464  35.868   4.821  1.00  0.00      A    C
ATOM   2542  Cl1 TCM A 509      20.100  37.357   4.097  1.00  0.00      A   CL
ATOM   2543  Cl2 TCM A 509      19.803  34.463   3.848  1.00  0.00      A   CL
ATOM   2544  Cl3 TCM A 509      17.781  35.857   5.152  1.00  0.00      A   CL
ATOM   2545  HC  TCM A 509      19.990  35.727   5.765  1.00  0.00      A    H
ATOM   2546  CT  TCM A 510       2.698  26.610  17.303  1.00  0.00      A    C
ATOM   2547  Cl1 TCM A 510       1.081  25.965  16.679  1.00  0.00      A   CL
ATOM   2548  Cl2 TCM A 510       2.552  28.090  18.333  1.00  0.00      A   CL
ATOM   2549  Cl3 TCM A 510       3.933  26.846  15.997  1.00  0.00      A   CL
ATOM   2550  HC  TCM A 510       3.096  25.781  17.888  1.00  0.00      A    H
ATOM   2551  CT  TCM A 511      13.644   5.449  38.163  1.00  0.00      A    C
ATOM   2552  Cl1 TCM A 511      14.125   3.804  38.503  1.00  0.00      A   CL
ATOM   2553  Cl2 TCM A 511      14.267   6.021  36.522  1.00  0.00      A   CL
ATOM   2554  Cl3 TCM A 511      13.747   6.486  39.635  1.00  0.00      A   CL
ATOM   2555  HC  TCM A 511      12.556   5.392  38.121  1.00  0.00      A    H
ATOM   2556  CT  TCM A 512      27.098  28.423  11.887  1.00  0.00      A    C
ATOM   2557  Cl1 TCM A 512      28.341  28.305  13.121  1.00  0.00      A   CL
ATOM   2558  Cl2 TCM A 512      26.832  26.743  11.277  1.00  0.00      A   CL
ATOM   2559  Cl3 TCM A 512      27.653  29.487  10.556  1.00  0.00      A   CL
ATOM   2560  HC  TCM A 512      26.154  28.715  12.348  1.00  0.00      A    H
ATOM   2561  CT  TCM A 513      32.596  15.946  46.216  1.00  0.00      A    C
ATOM   2562  Cl1 TCM A 513      33.139  16.869  47.643  1.00  0.00      A   CL
ATOM   2563  Cl2 TCM A 513      33.640  14.630  45.680  1.00  0.00      A   CL
ATOM   2564  Cl3 TCM A 513      32.236  16.964  44.819  1.00  0.00      A   CL
ATOM   2565  HC  TCM A 513      31.639  15.559  46.567  1.00  0.00      A    H
ATOM   2566  CT  TCM A 514      11.504  50.427  38.056  1.00  0.00      A    C
ATOM   2567  Cl1 TCM A 514      11.040  52.140  38.382  1.00  0.00      A   CL
ATOM   2568  Cl2 TCM A 514      13.265  50.456  37.494  1.00  0.00      A   CL
ATOM   2569  Cl3 TCM A 514      10.512  49.640  36.846  1.00  0.00      A   CL
ATOM   2570  HC  TCM A 514      11.592  49.765  38.917  1.00  0.00      A    H
ATOM   2571  CT  TCM A 515      37.587  16.007  29.228  1.00  0.00      A    C
ATOM   2572  Cl1 TCM A 515      38.492  16.286  27.741  1.00  0.00      A   CL
ATOM   2573  Cl2 TCM A 515      36.043  15.197  28.962  1.00  0.00      A   CL
ATOM   2574  Cl3 TCM A 515      37.251  17.577  29.994  1.00  0.00      A   CL
ATOM   2575  HC  TCM A 515      38.195  15.397  29.896  1.00  0.00      A    H
ATOM   2576  CT  TCM A 516      27.320  26.903  36.201  1.00  0.00      A    C
ATOM   2577  Cl1 TCM A 516      27.451  27.955  37.686  1.00  0.00      A   CL
ATOM   2578  Cl2 TCM A 516      25.800  27.296  35.244  1.00  0.00      A   CL
ATOM   2579  Cl3 TCM A 516      27.508  25.195  36.622  1.00  0.00      A   CL
ATOM   2580  HC  TCM A 516      28.202  27.143  35.608  1.00  0.00      A    H
ATOM   2581  CT  TCM A 517       8.917  42.179  16.250  1.00  0.00      A    C
ATOM   2582  Cl1 TCM A 517       9.251  43.401  17.390  1.00  0.00      A   CL
ATOM   2583  Cl2 TCM A 517      10.180  41.978  15.018  1.00  0.00      A   CL
ATOM   2584  Cl3 TCM A 517       7.316  42.385  15.540  1.00  0.00      A   CL
ATOM   2585  HC  TCM A 517       8.881  41.222  16.772  1.00  0.00      A    H
ATOM   2586  CT  TCM A 518      45.417  41.663  10.665  1.00  0.00      A    C
ATOM   2587  Cl1 TCM A 518      46.420  42.275  12.100  1.00  0.00      A   CL
ATOM   2588  Cl2 TCM A 518      46.313  42.113   9.046  1.00  0.00      A   CL
ATOM   2589  Cl3 TCM A 518      43.870  42.493  10.821  1.00  0.00      A   CL
ATOM   2590  HC  TCM A 518      45.355  40.588  10.838  1.00  0.00      A    H
ATOM   2591  CT  TCM A 519      38.480  16.834  23.888  1.00  0.00      A    C
ATOM   2592  Cl1 TCM A 519      36.855  16.104  23.792  1.00  0.00      A   CL
ATOM   2593  Cl2 TCM A 519      38.467  18.528  24.192  1.00  0.00      A   CL
ATOM   2594  Cl3 TCM A 519      39.589  16.421  22.509  1.00  0.00      A   CL
ATOM   2595  HC  TCM A 519      39.012  16.438  24.754  1.00  0.00      A    H
ATOM   2596  CT  TCM A 520      24.864  30.590  22.547  1.00  0.00      A    C
ATOM   2597  Cl1 TCM A 520      26.248  29.826  23.418  1.00  0.00      A   CL
ATOM   2598  Cl2 TCM A 520      23.423  30.643  23.652  1.00  0.00      A   CL
ATOM   2599  Cl3 TCM A 520      24.618  29.703  21.031  1.00  0.00      A   CL
ATOM   2600  HC  TCM A 520      25.188  31.584  22.240  1.00  0.00      A    H
ATOM   2601  CT  TCM A 521      50.556  23.336  19.240  1.00  0.00      A    C
ATOM   2602  Cl1 TCM A 521      51.428  21.785  19.585  1.00  0.00      A   CL
ATOM   2603  Cl2 TCM A 521      50.937  24.654  20.287  1.00  0.00      A   CL
ATOM   2604  Cl3 TCM A 521      48.886  22.934  19.050  1.00  0.00      A   CL
ATOM   2605  HC  TCM A 521      50.849  23.725  18.265  1.00  0.00      A    H
ATOM   2606  CT  TCM A 522      24.880  22.963  22.195  1.00  0.00      A    C
ATOM   2607  Cl1 TCM A 522      26.503  23.129  21.513  1.00  0.00      A   CL
ATOM   2608  Cl2 TCM A 522      24.525  21.259  22.453  1.00  0.00      A   CL
ATOM   2609  Cl3 TCM A 522      23.662  23.626  21.007  1.00  0.00      A   CL
ATOM   2610  HC  TCM A 522      24.737  23.493  23.137  1.00  0.00      A    H
ATOM   2611  CT  TCM A 523      10.574  18.422  27.381  1.00  0.00      A    C
ATOM   2612  Cl1 TCM A 523      10.765  19.550  28.807  1.00  0.00      A   CL
ATOM   2613  Cl2 TCM A 523      10.215  16.764  28.011  1.00  0.00      A   CL
ATOM   2614  Cl3 TCM A 523      12.120  18.446  26.525  1.00  0.00      A   CL
ATOM   2615  HC  TCM A 523       9.696  18.559  26.749  1.00  0.00      A    H
ATOM   2616  CT  TCM A 524      33.972  39.483  46.399  1.00  0.00      A    C
ATOM   2617  Cl1 TCM A 524      35.309  39.061  45.298  1.00  0.00      A   CL
ATOM   2618  Cl2 TCM A 524      34.397  40.754  47.593  1.00  0.00      A   CL
ATOM   2619  Cl3 TCM A 524      33.113  37.996  46.975  1.00  0.00      A   CL
ATOM   2620  HC  TCM A 524      33.266  39.852  45.654  1.00  0.00      A    H
ATOM   2621  CT  TCM A 525      40.098  43.318  14.604  1.00  0.00      A    C
ATOM   2622  Cl1 TCM A 525      38.699  42.623  15.507  1.00  0.00      A   CL
ATOM   2623  Cl2 TCM A 525      39.389  44.249  13.218  1.00  0.00      A   CL
ATOM   2624  Cl3 TCM A 525      41.276  42.131  14.007  1.00  0.00      A   CL
ATOM   2625  HC  TCM A 525      40.597  44.023  15.269  1.00  0.00      A    H
ATOM   2626  CT  TCM A 526      20.075   3.610   6.033  1.00  0.00      A    C
ATOM   2627  Cl1 TCM A 526      20.387   3.774   7.788  1.00  0.00      A   CL
ATOM   2628  Cl2 TCM A 526      20.195   1.955   5.321  1.00  0.00      A   CL
ATOM   2629  Cl3 TCM A 526      21.002   4.918   5.231  1.00  0.00      A   CL
ATOM   2630  HC  TCM A 526      19.000   3.786   5.999  1.00  0.00      A    H
ATOM   2631  CT  TCM A 527      33.482  34.466  27.915  1.00  0.00      A    C
ATOM   2632  Cl1 TCM A 527      31.905  33.612  27.696  1.00  0.00      A   CL
ATOM   2633  Cl2 TCM A 527      34.872  33.458  27.901  1.00  0.00      A   CL
ATOM   2634  Cl3 TCM A 527      33.353  35.632  29.231  1.00  0.00      A   CL
ATOM   2635  HC  TCM A 527      33.558  35.097  27.029  1.00  0.00      A    H
ATOM   2636  CT  TCM A 528      49.638  29.436  28.245  1.00  0.00      A    C
ATOM   2637  Cl1 TCM A 528      50.223  29.776  26.541  1.00  0.00      A   CL
ATOM   2638  Cl2 TCM A 528      50.707  28.126  28.906  1.00  0.00      A   CL
ATOM   2639  Cl3 TCM A 528      47.923  28.973  28.388  1.00  0.00      A   CL
ATOM   2640  HC  TCM A 528      49.797  30.291  28.902  1.00  0.00      A    H
ATOM   2641  CT  TCM A 529      18.942  39.953  26.918  1.00  0.00      A    C
ATOM   2642  Cl1 TCM A 529      17.294  40.551  26.707  1.00  0.00      A   CL
ATOM   2643  Cl2 TCM A 529      19.990  40.513  25.631  1.00  0.00      A   CL
ATOM   2644  Cl3 TCM A 529      18.894  38.180  27.151  1.00  0.00      A   CL
ATOM   2645  HC  TCM A 529      19.361  40.389  27.825  1.00  0.00      A    H
ATOM   2646  CT  TCM A 530       7.046  29.765  23.409  1.00  0.00      A    C
ATOM   2647  Cl1 TCM A 530       5.338  29.695  22.914  1.00  0.00      A   CL
ATOM   2648  Cl2 TCM A 530       7.774  31.157  22.656  1.00  0.00      A   CL
ATOM   2649  Cl3 TCM A 530       7.836  28.122  23.145  1.00  0.00      A   CL
ATOM   2650  HC  TCM A 530       7.108  29.895  24.489  1.00  0.00      A    H
ATOM   2651  CT  TCM A 531       3.690  42.142  35.815  1.00  0.00      A    C
ATOM   2652  Cl1 TCM A 531       3.413  41.360  34.267  1.00  0.00      A   CL
ATOM   2653  Cl2 TCM A 531       2.340  43.179  36.138  1.00  0.00      A   CL
ATOM   2654  Cl3 TCM A 531       5.168  43.151  35.523  1.00  0.00      A   CL
ATOM   2655  HC  TCM A 531       3.963  41.446  36.607  1.00  0.00      A    H
ATOM   2656  CT  TCM A 532      46.989  48.325  27.481  1.00  0.00      A    C
ATOM   2657  Cl1 TCM A 532      46.354  48.131  29.105  1.00  0.00      A   CL
ATOM   2658  Cl2 TCM A 532      46.409  49.876  26.771  1.00  0.00      A   CL
ATOM   2659  Cl3 TCM A 532      46.669  46.904  26.434  1.00  0.00      A   CL
ATOM   2660  HC  TCM A 532      48.069  48.410  27.601  1.00  0.00      A    H
ATOM   2661  CT  TCM A 533      43.463  31.158  30.429  1.00  0.00      A    C
ATOM   2662  Cl1 TCM A 533      42.073  32.179  30.955  1.00  0.00      A   CL
ATOM   2663  Cl2 TCM A 533      45.055  31.957  30.609  1.00  0.00      A   CL
ATOM   2664  Cl3 TCM A 533      43.231  30.617  28.708  1.00  0.00      A   CL
ATOM   2665  HC  TCM A 533      43.580  30.267  31.046  1.00  0.00      A    H
ATOM   2666  CT  TCM A 534      16.327  36.748  11.300  1.00  0.00      A    C
ATOM   2667  Cl1 TCM A 534      17.594  36.143  10.164  1.00  0.00      A   CL
ATOM   2668  Cl2 TCM A 534      15.143  37.780  10.556  1.00  0.00      A   CL
ATOM   2669  Cl3 TCM A 534      17.086  37.576  12.778  1.00  0.00      A   CL
ATOM   2670  HC  TCM A 534      15.737  35.951  11.754  1.00  0.00      A    H
ATOM   2671  CT  TCM A 535      31.996  10.122   8.588  1.00  0.00      A    C
ATOM   2672  Cl1 TCM A 535      32.731  10.972   7.248  1.00  0.00      A   CL
ATOM   2673  Cl2 TCM A 535      32.469   8.382   8.605  1.00  0.00      A   CL
ATOM   2674  Cl3 TCM A 535      30.245  10.241   8.800  1.00  0.00      A   CL
ATOM   2675  HC  TCM A 535      32.419  10.596   9.474  1.00  0.00      A    H
ATOM   2676  CT  TCM A 536       0.058  18.563  27.594  1.00  0.00      A    C
ATOM   2677  Cl1 TCM A 536       1.056  17.169  26.973  1.00  0.00      A   CL
ATOM   2678  Cl2 TCM A 536      -0.023  18.770  29.357  1.00  0.00      A   CL
ATOM   2679  Cl3 TCM A 536      -1.523  18.795  26.727  1.00  0.00      A   CL
ATOM   2680  HC  TCM A 536       0.593  19.488  27.380  1.00  0.00      A    H
ATOM   2681  CT  TCM A 537      49.739  25.112  35.017  1.00  0.00      A    C
ATOM   2682  Cl1 TCM A 537      50.487  23.787  34.048  1.00  0.00      A   CL
ATOM   2683  Cl2 TCM A 537      47.931  25.205  34.739  1.00  0.00      A   CL
ATOM   2684  Cl3 TCM A 537      50.493  26.644  34.539  1.00  0.00      A   CL
ATOM   2685  HC  TCM A 537      49.822  25.024  36.101  1.00  0.00      A    H
ATOM   2686  CT  TCM A 538      22.530  33.650   0.915  1.00  0.00      A    C
ATOM   2687  Cl1 TCM A 538      22.201  35.385   1.280  1.00  0.00      A   CL
ATOM   2688  Cl2 TCM A 538      20.973  32.833   0.555  1.00  0.00      A   CL
ATOM   2689  Cl3 TCM A 538      23.504  32.827   2.160  1.00  0.00      A   CL
ATOM   2690  HC  TCM A 538      23.189  33.594   0.048  1.00  0.00      A    H
ATOM   2691  CT  TCM A 539      35.076  45.382  14.191  1.00  0.00      A    C
ATOM   2692  Cl1 TCM A 539      33.493  45.137  14.781  1.00  0.00      A   CL
ATOM   2693  Cl2 TCM A 539      35.460  47.131  14.377  1.00  0.00      A   CL
ATOM   2694  Cl3 TCM A 539      35.208  44.801  12.537  1.00  0.00      A   CL
ATOM   2695  HC  TCM A 539      35.810  44.835  14.783  1.00  0.00      A    H
ATOM   2696  CT  TCM A 540      36.673   7.435   5.855  1.00  0.00      A    C
ATOM   2697  Cl1 TCM A 540      36.797   6.573   4.291  1.00  0.00      A   CL
ATOM   2698  Cl2 TCM A 540      37.676   6.620   7.031  1.00  0.00      A   CL
ATOM   2699  Cl3 TCM A 540      34.980   7.622   6.323  1.00  0.00      A   CL
ATOM   2700  HC  TCM A 540      37.086   8.442   5.809  1.00  0.00      A    H
ATOM   2701  CT  TCM A 541      46.984  13.955  13.103  1.00  0.00      A    C
ATOM   2702  Cl1 TCM A 541      48.388  15.171  13.322  1.00  0.00      A   CL
ATOM   2703  Cl2 TCM A 541      47.166  13.107  11.587  1.00  0.00      A   CL
ATOM   2704  Cl3 TCM A 541      45.499  14.860  13.083  1.00  0.00      A   CL
ATOM   2705  HC  TCM A 541      47.022  13.352  14.009  1.00  0.00      A    H
ATOM   2706  CT  TCM A 542      36.596  12.128  23.894  1.00  0.00      A    C
ATOM   2707  Cl1 TCM A 542      38.110  12.032  22.867  1.00  0.00      A   CL
ATOM   2708  Cl2 TCM A 542      35.526  13.266  23.040  1.00  0.00      A   CL
ATOM   2709  Cl3 TCM A 542      36.994  12.827  25.430  1.00  0.00      A   CL
ATOM   2710  HC  TCM A 542      36.230  11.106  23.998  1.00  0.00      A    H
ATOM   2711  CT  TCM A 543      45.880  27.497  24.893  1.00  0.00      A    C
ATOM   2712  Cl1 TCM A 543      45.189  26.085  24.076  1.00  0.00      A   CL
ATOM   2713  Cl2 TCM A 543      47.634  27.356  25.232  1.00  0.00      A   CL
ATOM   2714  Cl3 TCM A 543      44.859  28.014  26.289  1.00  0.00      A   CL
ATOM   2715  HC  TCM A 543      45.870  28.280  24.135  1.00  0.00      A    H
ATOM   2716  CT  TCM A 544      42.411  19.407  35.619  1.00  0.00      A    C
ATOM   2717  Cl1 TCM A 544      43.109  20.719  36.620  1.00  0.00      A   CL
ATOM   2718  Cl2 TCM A 544      43.623  18.478  34.740  1.00  0.00      A   CL
ATOM   2719  Cl3 TCM A 544      41.242  20.062  34.455  1.00  0.00      A   CL
ATOM   2720  HC  TCM A 544      41.933  18.616  36.196  1.00  0.00      A    H
ATOM   2721  CT  TCM A 545      19.150  49.993   1.041  1.00  0.00      A    C
ATOM   2722  Cl1 TCM A 545      17.831  51.112   1.168  1.00  0.00      A   CL
ATOM   2723  Cl2 TCM A 545      19.985  49.842   2.590  1.00  0.00      A   CL
ATOM   2724  Cl3 TCM A 545      20.252  50.640  -0.199  1.00  0.00      A   CL
ATOM   2725  HC  TCM A 545      18.793  49.017   0.713  1.00  0.00      A    H
ATOM   2726  CT  TCM A 546      23.060  44.582  30.697  1.00  0.00      A    C
ATOM   2727  Cl1 TCM A 546      23.362  46.104  29.860  1.00  0.00      A   CL
ATOM   2728  Cl2 TCM A 546      21.406  43.935  30.554  1.00  0.00      A   CL
ATOM   2729  Cl3 TCM A 546      23.660  44.687  32.293  1.00  0.00      A   CL
ATOM   2730  HC  TCM A 546      23.731  43.848  30.252  1.00  0.00      A    H
ATOM   2731  CT  TCM A 547      40.591  47.516  49.187  1.00  0.00      A    C
ATOM   2732  Cl1 TCM A 547      41.360  46.511  47.832  1.00  0.00      A   CL
ATOM   2733  Cl2 TCM A 547      40.879  49.298  49.001  1.00  0.00      A   CL
ATOM   2734  Cl3 TCM A 547      41.264  47.075  50.831  1.00  0.00      A   CL
ATOM   2735  HC  TCM A 547      39.533  47.291  49.323  1.00  0.00      A    H
ATOM   2736  CT  TCM A 548      41.193  32.526   1.255  1.00  0.00      A    C
ATOM   2737  Cl1 TCM A 548      41.114  32.807   3.000  1.00  0.00      A   CL
ATOM   2738  Cl2 TCM A 548      40.134  31.282   0.728  1.00  0.00      A   CL
ATOM   2739  Cl3 TCM A 548      42.892  32.063   0.751  1.00  0.00      A   CL
ATOM   2740  HC  TCM A 548      40.811  33.433   0.786  1.00  0.00      A    H
ATOM   2741  CT  TCM A 549       4.611  17.123  16.957  1.00  0.00      A    C
ATOM   2742  Cl1 TCM A 549       5.673  16.264  15.797  1.00  0.00      A   CL
ATOM   2743  Cl2 TCM A 549       3.221  16.122  17.341  1.00  0.00      A   CL
ATOM   2744  Cl3 TCM A 549       4.204  18.753  16.344  1.00  0.00      A   CL
ATOM   2745  HC  TCM A 549       5.178  17.124  17.888  1.00  0.00      A    H
ATOM   2746  CT  TCM A 550      28.544   9.541  46.859  1.00  0.00      A    C
ATOM   2747  Cl1 TCM A 550      29.830   9.358  48.051  1.00  0.00      A   CL
ATOM   2748  Cl2 TCM A 550      28.224  11.264  46.556  1.00  0.00      A   CL
ATOM   2749  Cl3 TCM A 550      27.064   8.639  47.101  1.00  0.00      A   CL
ATOM   2750  HC  TCM A 550      29.098   9.064  46.050  1.00  0.00      A    H
ATOM   2751  CT  TCM A 551      36.628  41.643  39.239  1.00  0.00      A    C
ATOM   2752  Cl1 TCM A 551      37.654  42.651  40.338  1.00  0.00      A   CL
ATOM   2753  Cl2 TCM A 551      37.078  41.876  37.634  1.00  0.00      A   CL
ATOM   2754  Cl3 TCM A 551      34.894  41.806  39.557  1.00  0.00      A   CL
ATOM   2755  HC  TCM A 551      36.934  40.612  39.415  1.00  0.00      A    H
ATOM   2756  CT  TCM A 552      22.088  10.898  46.171  1.00  0.00      A    C
ATOM   2757  Cl1 TCM A 552      22.755  11.877  44.883  1.00  0.00      A   CL
ATOM   2758  Cl2 TCM A 552      20.595  11.393  46.929  1.00  0.00      A   CL
ATOM   2759  Cl3 TCM A 552      23.323  11.040  47.423  1.00  0.00      A   CL
ATOM   2760  HC  TCM A 552      21.966   9.870  45.832  1.00  0.00      A    H
ATOM   2761  CT  TCM A 553      16.837   6.644   2.524  1.00  0.00      A    C
ATOM   2762  Cl1 TCM A 553      15.374   7.110   3.454  1.00  0.00      A   CL
ATOM   2763  Cl2 TCM A 553      18.274   6.392   3.560  1.00  0.00      A   CL
ATOM   2764  Cl3 TCM A 553      17.130   7.805   1.173  1.00  0.00      A   CL
ATOM   2765  HC  TCM A 553      16.629   5.655   2.115  1.00  0.00      A    H
ATOM   2766  CT  TCM A 554      12.940  24.417  29.223  1.00  0.00      A    C
ATOM   2767  Cl1 TCM A 554      12.888  24.092  31.001  1.00  0.00      A   CL
ATOM   2768  Cl2 TCM A 554      11.992  25.859  28.870  1.00  0.00      A   CL
ATOM   2769  Cl3 TCM A 554      12.508  23.076  28.197  1.00  0.00      A   CL
ATOM   2770  HC  TCM A 554      13.985  24.675  29.049  1.00  0.00      A    H
ATOM   2771  CT  TCM A 555      29.319  46.338  35.817  1.00  0.00      A    C
ATOM   2772  Cl1 TCM A 555      28.661  47.196  37.260  1.00  0.00      A   CL
ATOM   2773  Cl2 TCM A 555      30.871  45.463  36.304  1.00  0.00      A   CL
ATOM   2774  Cl3 TCM A 555      29.516  47.593  34.604  1.00  0.00      A   CL
ATOM   2775  HC  TCM A 555      28.541  45.648  35.490  1.00  0.00      A    H
ATOM   2776  CT  TCM A 556      32.203  32.871  39.738  1.00  0.00      A    C
ATOM   2777  Cl1 TCM A 556      33.064  31.408  40.427  1.00  0.00      A   CL
ATOM   2778  Cl2 TCM A 556      31.809  32.520  38.007  1.00  0.00      A   CL
ATOM   2779  Cl3 TCM A 556      33.257  34.388  39.953  1.00  0.00      A   CL
ATOM   2780  HC  TCM A 556      31.281  33.046  40.291  1.00  0.00      A    H
ATOM   2781  CT  TCM A 557      22.837   4.858  12.631  1.00  0.00      A    C
ATOM   2782  Cl1 TCM A 557      23.951   3.797  11.710  1.00  0.00      A   CL
ATOM   2783  Cl2 TCM A 557      21.936   5.935  11.544  1.00  0.00      A   CL
ATOM   2784  Cl3 TCM A 557      23.703   5.610  13.905  1.00  0.00      A   CL
ATOM   2785  HC  TCM A 557      22.104   4.189  13.082  1.00  0.00      A    H
ATOM   2786  CT  TCM A 558      31.541  37.535   1.199  1.00  0.00      A    C
ATOM   2787  Cl1 TCM A 558      31.528  38.267  -0.346  1.00  0.00      A   CL
ATOM   2788  Cl2 TCM A 558      30.160  36.562   1.357  1.00  0.00      A   CL
ATOM   2789  Cl3 TCM A 558      31.755  38.604   2.668  1.00  0.00      A   CL
ATOM   2790  HC  TCM A 558      32.351  36.823   1.038  1.00  0.00      A    H
ATOM   2791  CT  TCM A 559       8.939  36.873  38.924  1.00  0.00      A    C
ATOM   2792  Cl1 TCM A 559       9.831  35.740  37.809  1.00  0.00      A   CL
ATOM   2793  Cl2 TCM A 559       9.113  38.583  38.282  1.00  0.00      A   CL
ATOM   2794  Cl3 TCM A 559       9.546  36.730  40.614  1.00  0.00      A   CL
ATOM   2795  HC  TCM A 559       7.926  36.475  38.866  1.00  0.00      A    H
ATOM   2796  CT  TCM A 560       3.395  13.764   0.458  1.00  0.00      A    C
ATOM   2797  Cl1 TCM A 560       2.647  13.352   2.100  1.00  0.00      A   CL
ATOM   2798  Cl2 TCM A 560       2.338  13.519  -0.928  1.00  0.00      A   CL
ATOM   2799  Cl3 TCM A 560       5.007  13.100   0.217  1.00  0.00      A   CL
ATOM   2800  HC  TCM A 560       3.573  14.839   0.457  1.00  0.00      A    H
ATOM   2801  CT  TCM A 561      31.885  27.926   0.156  1.00  0.00      A    C
ATOM   2802  Cl1 TCM A 561      32.026  29.063  -1.233  1.00  0.00      A   CL
ATOM   2803  Cl2 TCM A 561      30.216  27.387  -0.019  1.00  0.00      A   CL
ATOM   2804  Cl3 TCM A 561      32.063  28.673   1.794  1.00  0.00      A   CL
ATOM   2805  HC  TCM A 561      32.622  27.134   0.018  1.00  0.00      A    H
ATOM   2806  CT  TCM A 562      26.802  21.854  43.575  1.00  0.00      A    C
ATOM   2807  Cl1 TCM A 562      27.952  23.201  43.439  1.00  0.00      A   CL
ATOM   2808  Cl2 TCM A 562      27.454  20.303  43.200  1.00  0.00      A   CL
ATOM   2809  Cl3 TCM A 562      25.320  22.155  42.818  1.00  0.00      A   CL
ATOM   2810  HC  TCM A 562      26.515  21.880  44.626  1.00  0.00      A    H
ATOM   2811  CT  TCM A 563      50.435   9.578  34.442  1.00  0.00      A    C
ATOM   2812  Cl1 TCM A 563      51.306   9.745  32.982  1.00  0.00      A   CL
ATOM   2813  Cl2 TCM A 563      49.754   7.965  34.458  1.00  0.00      A   CL
ATOM   2814  Cl3 TCM A 563      49.242  10.924  34.592  1.00  0.00      A   CL
ATOM   2815  HC  TCM A 563      51.058   9.582  35.336  1.00  0.00      A    H
ATOM   2816  CT  TCM A 564       7.293  22.008  25.784  1.00  0.00      A    C
ATOM   2817  Cl1 TCM A 564       5.956  22.154  26.988  1.00  0.00      A   CL
ATOM   2818  Cl2 TCM A 564       6.766  22.746  24.259  1.00  0.00      A   CL
ATOM   2819  Cl3 TCM A 564       7.876  20.398  25.620  1.00  0.00      A   CL
ATOM   2820  HC  TCM A 564       8.165  22.509  26.204  1.00  0.00      A    H
ATOM   2821  CT  TCM A 565      42.044  16.697  44.468  1.00  0.00      A    C
ATOM   2822  Cl1 TCM A 565      42.915  16.288  42.915  1.00  0.00      A   CL
ATOM   2823  Cl2 TCM A 565      41.523  15.444  45.599  1.00  0.00      A   CL
ATOM   2824  Cl3 TCM A 565      40.629  17.823  44.072  1.00  0.00      A   CL
ATOM   2825  HC  TCM A 565      42.822  17.209  45.034  1.00  0.00      A    H
ATOM   2826  CT  TCM A 566      22.635  38.314   6.476  1.00  0.00      A    C
ATOM   2827  Cl1 TCM A 566      22.101  38.729   8.116  1.00  0.00      A   CL
ATOM   2828  Cl2 TCM A 566      22.537  36.587   6.372  1.00  0.00      A   CL
ATOM   2829  Cl3 TCM A 566      24.203  38.937   5.908  1.00  0.00      A   CL
ATOM   2830  HC  TCM A 566      21.856  38.740   5.844  1.00  0.00      A    H
ATOM   2831  CT  TCM A 567      10.579  25.362  17.965  1.00  0.00      A    C
ATOM   2832  Cl1 TCM A 567       9.793  25.948  19.496  1.00  0.00      A   CL
ATOM   2833  Cl2 TCM A 567      11.269  23.698  18.235  1.00  0.00      A   CL
ATOM   2834  Cl3 TCM A 567      11.795  26.572  17.451  1.00  0.00      A   CL
ATOM   2835  HC  TCM A 567       9.901  25.336  17.112  1.00  0.00      A    H
ATOM   2836  CT  TCM A 568      42.474  19.314  40.654  1.00  0.00      A    C
ATOM   2837  Cl1 TCM A 568      44.041  20.025  40.074  1.00  0.00      A   CL
ATOM   2838  Cl2 TCM A 568      41.756  17.932  39.789  1.00  0.00      A   CL
ATOM   2839  Cl3 TCM A 568      41.192  20.481  41.003  1.00  0.00      A   CL
ATOM   2840  HC  TCM A 568      42.717  18.854  41.612  1.00  0.00      A    H
ATOM   2841  CT  TCM A 569      48.446  22.285  39.536  1.00  0.00      A    C
ATOM   2842  Cl1 TCM A 569      47.556  22.587  41.002  1.00  0.00      A   CL
ATOM   2843  Cl2 TCM A 569      49.149  23.818  38.877  1.00  0.00      A   CL
ATOM   2844  Cl3 TCM A 569      47.455  21.302  38.438  1.00  0.00      A   CL
ATOM   2845  HC  TCM A 569      49.306  21.670  39.799  1.00  0.00      A    H
ATOM   2846  CT  TCM A 570       8.316   5.573   2.068  1.00  0.00      A    C
ATOM   2847  Cl1 TCM A 570       7.148   6.872   2.524  1.00  0.00      A   CL
ATOM   2848  Cl2 TCM A 570       9.787   5.607   2.981  1.00  0.00      A   CL
ATOM   2849  Cl3 TCM A 570       8.652   5.684   0.379  1.00  0.00      A   CL
ATOM   2850  HC  TCM A 570       7.774   4.629   2.132  1.00  0.00      A    H
ATOM   2851  CT  TCM A 571      13.093  27.490  44.156  1.00  0.00      A    C
ATOM   2852  Cl1 TCM A 571      11.524  27.553  45.026  1.00  0.00      A   CL
ATOM   2853  Cl2 TCM A 571      14.322  26.685  45.141  1.00  0.00      A   CL
ATOM   2854  Cl3 TCM A 571      13.707  29.116  43.779  1.00  0.00      A   CL
ATOM   2855  HC  TCM A 571      12.938  27.050  43.171  1.00  0.00      A    H
ATOM   2856  CT  TCM A 572       7.734  29.293   3.233  1.00  0.00      A    C
ATOM   2857  Cl1 TCM A 572       8.146  29.068   1.534  1.00  0.00      A   CL
ATOM   2858  Cl2 TCM A 572       8.958  30.318   4.143  1.00  0.00      A   CL
ATOM   2859  Cl3 TCM A 572       7.596  27.726   4.085  1.00  0.00      A   CL
ATOM   2860  HC  TCM A 572       6.754  29.761   3.316  1.00  0.00      A    H
ATOM   2861  CT  TCM A 573       9.821   3.221  29.762  1.00  0.00      A    C
ATOM   2862  Cl1 TCM A 573      11.537   3.473  29.413  1.00  0.00      A   CL
ATOM   2863  Cl2 TCM A 573       8.778   3.792  28.389  1.00  0.00      A   CL
ATOM   2864  Cl3 TCM A 573       9.260   3.756  31.396  1.00  0.00      A   CL
ATOM   2865  HC  TCM A 573       9.710   2.137  29.744  1.00  0.00      A    H
ATOM   2866  CT  TCM A 574      28.402   5.801  35.351  1.00  0.00      A    C
ATOM   2867  Cl1 TCM A 574      26.935   5.318  36.162  1.00  0.00      A   CL
ATOM   2868  Cl2 TCM A 574      28.155   6.392  33.657  1.00  0.00      A   CL
ATOM   2869  Cl3 TCM A 574      29.720   4.609  35.507  1.00  0.00      A   CL
ATOM   2870  HC  TCM A 574      28.701   6.646  35.971  1.00  0.00      A    H
ATOM   2871  CT  TCM A 575      41.845  34.730  16.566  1.00  0.00      A    C
ATOM   2872  Cl1 TCM A 575      41.942  33.356  17.645  1.00  0.00      A   CL
ATOM   2873  Cl2 TCM A 575      40.162  35.446  16.559  1.00  0.00      A   CL
ATOM   2874  Cl3 TCM A 575      42.422  34.290  14.908  1.00  0.00      A   CL
ATOM   2875  HC  TCM A 575      42.548  35.466  16.955  1.00  0.00      A    H
ATOM   2876  CT  TCM A 576      46.465  46.643   8.750  1.00  0.00      A    C
ATOM   2877  Cl1 TCM A 576      45.588  48.126   8.668  1.00  0.00      A   CL
ATOM   2878  Cl2 TCM A 576      47.255  46.304  10.274  1.00  0.00      A   CL
ATOM   2879  Cl3 TCM A 576      47.521  46.496   7.255  1.00  0.00      A   CL
ATOM   2880  HC  TCM A 576      45.734  45.840   8.657  1.00  0.00      A    H
ATOM   2881  CT  TCM A 577      15.119  14.506  42.634  1.00  0.00      A    C
ATOM   2882  Cl1 TCM A 577      13.498  15.141  42.448  1.00  0.00      A   CL
ATOM   2883  Cl2 TCM A 577      16.278  15.643  41.913  1.00  0.00      A   CL
ATOM   2884  Cl3 TCM A 577      15.206  12.961  41.838  1.00  0.00      A   CL
ATOM   2885  HC  TCM A 577      15.380  14.348  43.680  1.00  0.00      A    H
ATOM   2886  CT  TCM A 578      30.676  50.164   6.510  1.00  0.00      A    C
ATOM   2887  Cl1 TCM A 578      30.736  51.642   5.422  1.00  0.00      A   CL
ATOM   2888  Cl2 TCM A 578      29.510  50.316   7.880  1.00  0.00      A   CL
ATOM   2889  Cl3 TCM A 578      32.286  49.632   7.085  1.00  0.00      A   CL
ATOM   2890  HC  TCM A 578      30.466  49.391   5.771  1.00  0.00      A    H
ATOM   2891  CT  TCM A 579      11.084  49.857  28.772  1.00  0.00      A    C
ATOM   2892  Cl1 TCM A 579       9.660  50.866  28.561  1.00  0.00      A   CL
ATOM   2893  Cl2 TCM A 579      11.852  50.457  30.249  1.00  0.00      A   CL
ATOM   2894  Cl3 TCM A 579      12.045  49.638  27.311  1.00  0.00      A   CL
ATOM   2895  HC  TCM A 579      10.702  48.855  28.967  1.00  0.00      A    H
ATOM   2896  CT  TCM A 580      31.140  46.650   9.746  1.00  0.00      A    C
ATOM   2897  Cl1 TCM A 580      29.710  47.650  10.156  1.00  0.00      A   CL
ATOM   2898  Cl2 TCM A 580      30.692  45.520   8.555  1.00  0.00      A   CL
ATOM   2899  Cl3 TCM A 580      31.958  45.845  11.036  1.00  0.00      A   CL
ATOM   2900  HC  TCM A 580      31.880  47.342   9.346  1.00  0.00      A    H
ATOM   2901  CT  TCM A 581       0.452  35.285   5.964  1.00  0.00      A    C
ATOM   2902  Cl1 TCM A 581      -0.759  36.363   5.301  1.00  0.00      A   CL
ATOM   2903  Cl2 TCM A 581       1.812  36.307   6.442  1.00  0.00      A   CL
ATOM   2904  Cl3 TCM A 581       0.962  33.975   4.809  1.00  0.00      A   CL
ATOM   2905  HC  TCM A 581      -0.035  34.897   6.858  1.00  0.00      A    H
ATOM   2906  CT  TCM A 582      39.460  21.953  26.430  1.00  0.00      A    C
ATOM   2907  Cl1 TCM A 582      40.388  20.419  26.621  1.00  0.00      A   CL
ATOM   2908  Cl2 TCM A 582      37.948  21.689  27.336  1.00  0.00      A   CL
ATOM   2909  Cl3 TCM A 582      39.145  22.453  24.798  1.00  0.00      A   CL
ATOM   2910  HC  TCM A 582      40.072  22.725  26.898  1.00  0.00      A    H
ATOM   2911  CT  TCM A 583      11.980  45.143  21.508  1.00  0.00      A    C
ATOM   2912  Cl1 TCM A 583      10.777  43.829  21.301  1.00  0.00      A   CL
ATOM   2913  Cl2 TCM A 583      13.223  44.807  22.715  1.00  0.00      A   CL
ATOM   2914  Cl3 TCM A 583      11.134  46.662  21.887  1.00  0.00      A   CL
ATOM   2915  HC  TCM A 583      12.549  45.338  20.600  1.00  0.00      A    H
ATOM   2916  CT  TCM A 584      32.733  17.642   4.521  1.00  0.00      A    C
ATOM   2917  Cl1 TCM A 584      31.660  18.012   5.934  1.00  0.00      A   CL
ATOM   2918  Cl2 TCM A 584      32.311  16.003   3.918  1.00  0.00      A   CL
ATOM   2919  Cl3 TCM A 584      34.512  17.599   4.814  1.00  0.00      A   CL
ATOM   2920  HC  TCM A 584      32.485  18.337   3.719  1.00  0.00      A    H
ATOM   2921  CT  TCM A 585      10.610  25.594  49.059  1.00  0.00      A    C
ATOM   2922  Cl1 TCM A 585      10.313  27.370  49.186  1.00  0.00      A   CL
ATOM   2923  Cl2 TCM A 585      10.666  24.873  50.651  1.00  0.00      A   CL
ATOM   2924  Cl3 TCM A 585      12.035  25.234  48.054  1.00  0.00      A   CL
ATOM   2925  HC  TCM A 585       9.709  25.235  48.561  1.00  0.00      A    H
ATOM   2926  CT  TCM A 586       2.742  47.389  27.937  1.00  0.00      A    C
ATOM   2927  Cl1 TCM A 586       3.613  48.967  27.854  1.00  0.00      A   CL
ATOM   2928  Cl2 TCM A 586       2.532  46.452  26.447  1.00  0.00      A   CL
ATOM   2929  Cl3 TCM A 586       1.157  47.490  28.862  1.00  0.00      A   CL
ATOM   2930  HC  TCM A 586       3.345  46.855  28.671  1.00  0.00      A    H
ATOM   2931  CT  TCM A 587       4.198   8.429  10.475  1.00  0.00      A    C
ATOM   2932  Cl1 TCM A 587       3.263   7.878   9.080  1.00  0.00      A   CL
ATOM   2933  Cl2 TCM A 587       4.056   7.322  11.804  1.00  0.00      A   CL
ATOM   2934  Cl3 TCM A 587       3.673  10.049  11.043  1.00  0.00      A   CL
ATOM   2935  HC  TCM A 587       5.226   8.336  10.124  1.00  0.00      A    H
ATOM   2936  CT  TCM A 588      41.665  47.352  22.519  1.00  0.00      A    C
ATOM   2937  Cl1 TCM A 588      43.283  46.698  23.041  1.00  0.00      A   CL
ATOM   2938  Cl2 TCM A 588      40.640  46.064  22.141  1.00  0.00      A   CL
ATOM   2939  Cl3 TCM A 588      41.748  48.641  21.277  1.00  0.00      A   CL
ATOM   2940  HC  TCM A 588      41.214  47.812  23.399  1.00  0.00      A    H
ATOM   2941  CT  TCM A 589       3.108  23.426  37.877  1.00  0.00      A    C
ATOM   2942  Cl1 TCM A 589       4.388  22.192  37.700  1.00  0.00      A   CL
ATOM   2943  Cl2 TCM A 589       2.194  23.243  39.396  1.00  0.00      A   CL
ATOM   2944  Cl3 TCM A 589       2.007  23.425  36.509  1.00  0.00      A   CL
ATOM   2945  HC  TCM A 589       3.679  24.344  38.012  1.00  0.00      A    H
ATOM   2946  CT  TCM A 590       5.466  35.360  12.175  1.00  0.00      A    C
ATOM   2947  Cl1 TCM A 590       6.944  35.130  13.049  1.00  0.00      A   CL
ATOM   2948  Cl2 TCM A 590       5.711  35.883  10.538  1.00  0.00      A   CL
ATOM   2949  Cl3 TCM A 590       4.371  36.366  13.048  1.00  0.00      A   CL
ATOM   2950  HC  TCM A 590       5.043  34.366  12.032  1.00  0.00      A    H
ATOM   2951  CT  TCM A 591      25.918  37.036  32.694  1.00  0.00      A    C
ATOM   2952  Cl1 TCM A 591      25.944  37.447  30.936  1.00  0.00      A   CL
ATOM   2953  Cl2 TCM A 591      24.256  36.910  33.332  1.00  0.00      A   CL
ATOM   2954  Cl3 TCM A 591      26.829  38.209  33.654  1.00  0.00      A   CL
ATOM   2955  HC  TCM A 591      26.458  36.111  32.898  1.00  0.00      A    H
ATOM   2956  CT  TCM A 592       4.435  50.439  44.528  1.00  0.00      A    C
ATOM   2957  Cl1 TCM A 592       4.975  49.595  43.093  1.00  0.00      A   CL
ATOM   2958  Cl2 TCM A 592       4.776  52.166  44.345  1.00  0.00      A   CL
ATOM   2959  Cl3 TCM A 592       5.146  49.758  46.085  1.00  0.00      A   CL
ATOM   2960  HC  TCM A 592       3.349  50.432  44.619  1.00  0.00      A    H
ATOM   2961  CT  TCM A 593      34.874  10.961  47.336  1.00  0.00      A    C
ATOM   2962  Cl1 TCM A 593      36.413  10.621  46.427  1.00  0.00      A   CL
ATOM   2963  Cl2 TCM A 593      35.307  11.140  49.002  1.00  0.00      A   CL
ATOM   2964  Cl3 TCM A 593      33.649   9.668  47.101  1.00  0.00      A   CL
ATOM   2965  HC  TCM A 593      34.392  11.894  47.042  1.00  0.00      A    H
ATOM   2966  CT  TCM A 594      47.051  50.719   3.556  1.00  0.00      A    C
ATOM   2967  Cl1 TCM A 594      46.912  50.755   5.315  1.00  0.00      A   CL
ATOM   2968  Cl2 TCM A 594      45.554  50.167   2.915  1.00  0.00      A   CL
ATOM   2969  Cl3 TCM A 594      48.404  49.708   2.920  1.00  0.00      A   CL
ATOM   2970  HC  TCM A 594      47.272  51.721   3.190  1.00  0.00      A    H
ATOM   2971  CT  TCM A 595      40.171  50.031  10.217  1.00  0.00      A    C
ATOM   2972  Cl1 TCM A 595      39.621  51.737  10.007  1.00  0.00      A   CL
ATOM   2973  Cl2 TCM A 595      41.195  49.854  11.634  1.00  0.00      A   CL
ATOM   2974  Cl3 TCM A 595      41.169  49.571   8.818  1.00  0.00      A   CL
ATOM   2975  HC  TCM A 595      39.292  49.400  10.344  1.00  0.00      A    H
ATOM   2976  CT  TCM A 596       6.662  48.533  25.440  1.00  0.00      A    C
ATOM   2977  Cl1 TCM A 596       5.801  47.012  25.625  1.00  0.00      A   CL
ATOM   2978  Cl2 TCM A 596       7.745  48.382  24.041  1.00  0.00      A   CL
ATOM   2979  Cl3 TCM A 596       7.334  48.969  27.056  1.00  0.00      A   CL
ATOM   2980  HC  TCM A 596       5.900  49.237  25.105  1.00  0.00      A    H
ATOM   2981  CT  TCM A 597      16.807   7.785   7.537  1.00  0.00      A    C
ATOM   2982  Cl1 TCM A 597      15.172   7.792   8.313  1.00  0.00      A   CL
ATOM   2983  Cl2 TCM A 597      16.752   8.773   6.076  1.00  0.00      A   CL
ATOM   2984  Cl3 TCM A 597      17.529   6.155   7.119  1.00  0.00      A   CL
ATOM   2985  HC  TCM A 597      17.429   8.307   8.265  1.00  0.00      A    H
ATOM   2986  CT  TCM A 598      39.157  18.075  17.318  1.00  0.00      A    C
ATOM   2987  Cl1 TCM A 598      39.609  16.304  17.524  1.00  0.00      A   CL
ATOM   2988  Cl2 TCM A 598      40.664  19.023  17.582  1.00  0.00      A   CL
ATOM   2989  Cl3 TCM A 598      37.861  18.618  18.498  1.00  0.00      A   CL
ATOM   2990  HC  TCM A 598      38.813  18.270  16.302  1.00  0.00      A    H
ATOM   2991  CT  TCM A 599      35.976  11.388  28.825  1.00  0.00      A    C
ATOM   2992  Cl1 TCM A 599      36.041   9.889  27.914  1.00  0.00      A   CL
ATOM   2993  Cl2 TCM A 599      37.602  12.074  29.169  1.00  0.00      A   CL
ATOM   2994  Cl3 TCM A 599      35.146  11.021  30.356  1.00  0.00      A   CL
ATOM   2995  HC  TCM A 599      35.342  12.115  28.319  1.00  0.00      A    H
ATOM   2996  CT  TCM A 600      36.465  46.369  42.312  1.00  0.00      A    C
ATOM   2997  Cl1 TCM A 600      35.939  47.750  43.311  1.00  0.00      A   CL
ATOM   2998  Cl2 TCM A 600      37.574  46.869  41.027  1.00  0.00      A   CL
ATOM   2999  Cl3 TCM A 600      35.104  45.589  41.546  1.00  0.00      A   CL
ATOM   3000  HC  TCM A 600      36.954  45.583  42.887  1.00  0.00      A    H
ATOM   3001  CT  TCM A 601      24.893  29.040  29.439  1.00  0.00      A    C
ATOM   3002  Cl1 TCM A 601      26.554  28.634  29.888  1.00  0.00      A   CL
ATOM   3003  Cl2 TCM A 601      24.654  29.041  27.640  1.00  0.00      A   CL
ATOM   3004  Cl3 TCM A 601      24.284  30.593  30.091  1.00  0.00      A   CL
ATOM   3005  HC  TCM A 601      24.170  28.295  29.770  1.00  0.00      A    H
ATOM   3006  CT  TCM A 602      27.801   9.214  27.551  1.00  0.00      A    C
ATOM   3007  Cl1 TCM A 602      28.582  10.774  27.882  1.00  0.00      A   CL
ATOM   3008  Cl2 TCM A 602      29.050   7.948  27.856  1.00  0.00      A   CL
ATOM   3009  Cl3 TCM A 602      27.324   9.086  25.913  1.00  0.00      A   CL
ATOM   3010  HC  TCM A 602      26.941   9.127  28.214  1.00  0.00      A    H
ATOM   3011  CT  TCM A 603      46.650  17.207   4.194  1.00  0.00      A    C
ATOM   3012  Cl1 TCM A 603      45.020  17.762   4.527  1.00  0.00      A   CL
ATOM   3013  Cl2 TCM A 603      47.453  18.556   3.378  1.00  0.00      A   CL
ATOM   3014  Cl3 TCM A 603      46.731  15.651   3.254  1.00  0.00      A   CL
ATOM   3015  HC  TCM A 603      47.191  17.007   5.119  1.00  0.00      A    H
ATOM   3016  CT  TCM A 604      28.919  29.938  40.616  1.00  0.00      A    C
ATOM   3017  Cl1 TCM A 604      30.431  29.427  41.417  1.00  0.00      A   CL
ATOM   3018  Cl2 TCM A 604      29.030  31.687  40.346  1.00  0.00      A   CL
ATOM   3019  Cl3 TCM A 604      27.426  29.586  41.534  1.00  0.00      A   CL
ATOM   3020  HC  TCM A 604      28.892  29.428  39.652  1.00  0.00      A    H
ATOM   3021  CT  TCM A 605      41.338  30.947   8.669  1.00  0.00      A    C
ATOM   3022  Cl1 TCM A 605      40.506  30.084   7.334  1.00  0.00      A   CL
ATOM   3023  Cl2 TCM A 605      40.628  30.240  10.156  1.00  0.00      A   CL
ATOM   3024  Cl3 TCM A 605      41.200  32.727   8.500  1.00  0.00      A   CL
ATOM   3025  HC  TCM A 605      42.391  30.663   8.652  1.00  0.00      A    H
ATOM   3026  CT  TCM A 606      40.416  38.222  13.472  1.00  0.00      A    C
ATOM   3027  Cl1 TCM A 606      38.899  38.857  13.856  1.00  0.00      A   CL
ATOM   3028  Cl2 TCM A 606      40.350  36.433  13.288  1.00  0.00      A   CL
ATOM   3029  Cl3 TCM A 606      41.535  38.484  14.855  1.00  0.00      A   CL
ATOM   3030  HC  TCM A 606      40.716  38.732  12.557  1.00  0.00      A    H
ATOM   3031  CT  TCM A 607      29.626  47.527  47.391  1.00  0.00      A    C
ATOM   3032  Cl1 TCM A 607      28.138  46.851  47.874  1.00  0.00      A   CL
ATOM   3033  Cl2 TCM A 607      29.792  49.047  48.338  1.00  0.00      A   CL
ATOM   3034  Cl3 TCM A 607      29.699  48.005  45.611  1.00  0.00      A   CL
ATOM   3035  HC  TCM A 607      30.462  46.843  47.533  1.00  0.00      A    H
ATOM   3036  CT  TCM A 608      44.923   6.315   0.252  1.00  0.00      A    C
ATOM   3037  Cl1 TCM A 608      45.275   5.080  -0.926  1.00  0.00      A   CL
ATOM   3038  Cl2 TCM A 608      43.950   7.694  -0.488  1.00  0.00      A   CL
ATOM   3039  Cl3 TCM A 608      46.447   6.958   0.818  1.00  0.00      A   CL
ATOM   3040  HC  TCM A 608      44.419   5.966   1.154  1.00  0.00      A    H
ATOM   3041  CT  TCM A 609      26.233  33.471   7.408  1.00  0.00      A    C
ATOM   3042  Cl1 TCM A 609      26.251  32.016   8.531  1.00  0.00      A   CL
ATOM   3043  Cl2 TCM A 609      24.552  33.621   6.717  1.00  0.00      A   CL
ATOM   3044  Cl3 TCM A 609      27.614  33.470   6.303  1.00  0.00      A   CL
ATOM   3045  HC  TCM A 609      26.356  34.343   8.050  1.00  0.00      A    H
ATOM   3046  CT  TCM A 610      48.568  24.332   1.482  1.00  0.00      A    C
ATOM   3047  Cl1 TCM A 610      47.130  25.354   1.015  1.00  0.00      A   CL
ATOM   3048  Cl2 TCM A 610      50.072  25.118   0.753  1.00  0.00      A   CL
ATOM   3049  Cl3 TCM A 610      48.381  22.674   0.872  1.00  0.00      A   CL
ATOM   3050  HC  TCM A 610      48.809  24.339   2.545  1.00  0.00      A    H
ATOM   3051  CT  TCM A 611      33.135  18.083  21.781  1.00  0.00      A    C
ATOM   3052  Cl1 TCM A 611      34.177  18.683  20.398  1.00  0.00      A   CL
ATOM   3053  Cl2 TCM A 611      33.725  16.559  22.523  1.00  0.00      A   CL
ATOM   3054  Cl3 TCM A 611      31.469  17.832  21.210  1.00  0.00      A   CL
ATOM   3055  HC  TCM A 611      33.125  18.919  22.480  1.00  0.00      A    H
ATOM   3056  CT  TCM A 612      11.946  41.072  40.935  1.00  0.00      A    C
ATOM   3057  Cl1 TCM A 612      10.357  40.337  40.839  1.00  0.00      A   CL
ATOM   3058  Cl2 TCM A 612      12.895  40.543  42.422  1.00  0.00      A   CL
ATOM   3059  Cl3 TCM A 612      11.703  42.885  41.061  1.00  0.00      A   CL
ATOM   3060  HC  TCM A 612      12.539  40.913  40.034  1.00  0.00      A    H
ATOM   3061  CT  TCM A 613       3.649   1.574  40.094  1.00  0.00      A    C
ATOM   3062  Cl1 TCM A 613       3.485   1.646  38.280  1.00  0.00      A   CL
ATOM   3063  Cl2 TCM A 613       2.197   2.133  40.933  1.00  0.00      A   CL
ATOM   3064  Cl3 TCM A 613       5.041   2.420  40.676  1.00  0.00      A   CL
ATOM   3065  HC  TCM A 613       3.689   0.511  40.334  1.00  0.00      A    H
ATOM   3066  CT  TCM A 614      27.589  26.477  19.387  1.00  0.00      A    C
ATOM   3067  Cl1 TCM A 614      25.899  26.124  19.766  1.00  0.00      A   CL
ATOM   3068  Cl2 TCM A 614      28.727  25.184  19.900  1.00  0.00      A   CL
ATOM   3069  Cl3 TCM A 614      28.043  27.995  20.133  1.00  0.00      A   CL
ATOM   3070  HC  TCM A 614      27.752  26.566  18.313  1.00  0.00      A    H
ATOM   3071  CT  TCM A 615      25.177  14.224  13.105  1.00  0.00      A    C
ATOM   3072  Cl1 TCM A 615      25.784  12.687  13.744  1.00  0.00      A   CL
ATOM   3073  Cl2 TCM A 615      25.984  14.613  11.616  1.00  0.00      A   CL
ATOM   3074  Cl3 TCM A 615      25.246  15.534  14.259  1.00  0.00      A   CL
ATOM   3075  HC  TCM A 615      24.116  14.053  12.920  1.00  0.00      A    H
ATOM   3076  CT  TCM A 616      29.646  38.526  29.069  1.00  0.00      A    C
ATOM   3077  Cl1 TCM A 616      28.386  39.616  28.328  1.00  0.00      A   CL
ATOM   3078  Cl2 TCM A 616      31.341  38.779  28.655  1.00  0.00      A   CL
ATOM   3079  Cl3 TCM A 616      29.268  36.841  28.937  1.00  0.00      A   CL
ATOM   3080  HC  TCM A 616      29.512  38.862  30.098  1.00  0.00      A    H
ATOM   3081  CT  TCM A 617      10.113  27.190   9.088  1.00  0.00      A    C
ATOM   3082  Cl1 TCM A 617       9.786  28.917   8.982  1.00  0.00      A   CL
ATOM   3083  Cl2 TCM A 617       8.814  26.145   8.426  1.00  0.00      A   CL
ATOM   3084  Cl3 TCM A 617      10.402  26.721  10.778  1.00  0.00      A   CL
ATOM   3085  HC  TCM A 617      11.024  27.028   8.512  1.00  0.00      A    H
ATOM   3086  CT  TCM A 618       3.095  22.789  44.264  1.00  0.00      A    C
ATOM   3087  Cl1 TCM A 618       3.631  21.974  45.664  1.00  0.00      A   CL
ATOM   3088  Cl2 TCM A 618       1.544  23.647  44.601  1.00  0.00      A   CL
ATOM   3089  Cl3 TCM A 618       2.823  21.636  42.872  1.00  0.00      A   CL
ATOM   3090  HC  TCM A 618       3.843  23.500  43.915  1.00  0.00      A    H
ATOM   3091  CT  TCM A 619      32.273  46.959  19.386  1.00  0.00      A    C
ATOM   3092  Cl1 TCM A 619      32.951  47.737  17.958  1.00  0.00      A   CL
ATOM   3093  Cl2 TCM A 619      33.076  45.416  19.646  1.00  0.00      A   CL
ATOM   3094  Cl3 TCM A 619      30.449  46.989  19.278  1.00  0.00      A   CL
ATOM   3095  HC  TCM A 619      32.429  47.561  20.281  1.00  0.00      A    H
ATOM   3096  CT  TCM A 620      29.056  32.025  22.453  1.00  0.00      A    C
ATOM   3097  Cl1 TCM A 620      30.164  33.235  23.127  1.00  0.00      A   CL
ATOM   3098  Cl2 TCM A 620      29.926  30.518  22.061  1.00  0.00      A   CL
ATOM   3099  Cl3 TCM A 620      28.248  32.767  21.027  1.00  0.00      A   CL
ATOM   3100  HC  TCM A 620      28.356  31.833  23.266  1.00  0.00      A    H
ATOM   3101  CT  TCM A 621      16.121  21.875  29.809  1.00  0.00      A    C
ATOM   3102  Cl1 TCM A 621      16.810  23.506  30.014  1.00  0.00      A   CL
ATOM   3103  Cl2 TCM A 621      17.190  20.607  30.563  1.00  0.00      A   CL
ATOM   3104  Cl3 TCM A 621      16.043  21.506  28.085  1.00  0.00      A   CL
ATOM   3105  HC  TCM A 621      15.109  21.846  30.214  1.00  0.00      A    H
ATOM   3106  CT  TCM A 622      26.926   8.765   0.265  1.00  0.00      A    C
ATOM   3107  Cl1 TCM A 622      26.734   8.664   2.080  1.00  0.00      A   CL
ATOM   3108  Cl2 TCM A 622      26.262  10.292  -0.422  1.00  0.00      A   CL
ATOM   3109  Cl3 TCM A 622      26.149   7.390  -0.464  1.00  0.00      A   CL
ATOM   3110  HC  TCM A 622      28.008   8.831   0.145  1.00  0.00      A    H
ATOM   3111  CT  TCM A 623      49.847  43.039  47.256  1.00  0.00      A    C
ATOM   3112  Cl1 TCM A 623      51.540  43.547  47.590  1.00  0.00      A   CL
ATOM   3113  Cl2 TCM A 623      49.600  41.313  47.412  1.00  0.00      A   CL
ATOM   3114  Cl3 TCM A 623      49.162  43.819  45.820  1.00  0.00      A   CL
ATOM   3115  HC  TCM A 623      49.289  43.462  48.092  1.00  0.00      A    H
ATOM   3116  CT  TCM A 624      36.825   7.150  35.404  1.00  0.00      A    C
ATOM   3117  Cl1 TCM A 624      37.770   7.290  36.863  1.00  0.00      A   CL
ATOM   3118  Cl2 TCM A 624      35.618   5.822  35.496  1.00  0.00      A   CL
ATOM   3119  Cl3 TCM A 624      37.761   7.186  33.885  1.00  0.00      A   CL
ATOM   3120  HC  TCM A 624      36.200   8.041  35.337  1.00  0.00      A    H
ATOM   3121  CT  TCM A 625      13.742  47.499  34.704  1.00  0.00      A    C
ATOM   3122  Cl1 TCM A 625      12.713  46.025  34.802  1.00  0.00      A   CL
ATOM   3123  Cl2 TCM A 625      12.955  48.839  33.705  1.00  0.00      A   CL
ATOM   3124  Cl3 TCM A 625      15.443  47.103  34.252  1.00  0.00      A   CL
ATOM   3125  HC  TCM A 625      13.796  47.768  35.759  1.00  0.00      A    H
ATOM   3126  CT  TCM A 626      44.163  32.242  47.304  1.00  0.00      A    C
ATOM   3127  Cl1 TCM A 626      45.757  31.938  47.922  1.00  0.00      A   CL
ATOM   3128  Cl2 TCM A 626      44.310  33.688  46.278  1.00  0.00      A   CL
ATOM   3129  Cl3 TCM A 626      42.946  32.645  48.537  1.00  0.00      A   CL
ATOM   3130  HC  TCM A 626      43.760  31.399  46.743  1.00  0.00      A    H
ATOM   3131  CT  TCM A 627       0.516  15.806  35.052  1.00  0.00      A    C
ATOM   3132  Cl1 TCM A 627      -0.790  16.126  36.168  1.00  0.00      A   CL
ATOM   3133  Cl2 TCM A 627      -0.007  15.732  33.331  1.00  0.00      A   CL
ATOM   3134  Cl3 TCM A 627       1.330  14.291  35.440  1.00  0.00      A   CL
ATOM   3135  HC  TCM A 627       1.261  16.596  35.152  1.00  0.00      A    H
ATOM   3136  CT  TCM A 628      22.608  35.618  28.971  1.00  0.00      A    C
ATOM   3137  Cl1 TCM A 628      22.033  35.904  27.346  1.00  0.00      A   CL
ATOM   3138  Cl2 TCM A 628      22.020  36.896  30.134  1.00  0.00      A   CL
ATOM   3139  Cl3 TCM A 628      24.285  35.351  28.946  1.00  0.00      A   CL
ATOM   3140  HC  TCM A 628      22.277  34.620  29.258  1.00  0.00      A    H
ATOM   3141  CT  TCM A 629       6.036   1.271   4.938  1.00  0.00      A    C
ATOM   3142  Cl1 TCM A 629       5.481   2.662   5.935  1.00  0.00      A   CL
ATOM   3143  Cl2 TCM A 629       6.040  -0.178   5.917  1.00  0.00      A   CL
ATOM   3144  Cl3 TCM A 629       7.631   1.556   4.273  1.00  0.00      A   CL
ATOM   3145  HC  TCM A 629       5.348   1.253   4.092  1.00  0.00      A    H
ATOM   3146  CT  TCM A 630       5.997  48.251  18.777  1.00  0.00      A    C
ATOM   3147  Cl1 TCM A 630       4.743  47.201  19.516  1.00  0.00      A   CL
ATOM   3148  Cl2 TCM A 630       5.396  48.998  17.299  1.00  0.00      A   CL
ATOM   3149  Cl3 TCM A 630       7.522  47.326  18.475  1.00  0.00      A   CL
ATOM   3150  HC  TCM A 630       6.154  49.043  19.510  1.00  0.00      A    H
ATOM   3151  CT  TCM A 631      37.720   0.153  15.539  1.00  0.00      A    C
ATOM   3152  Cl1 TCM A 631      39.208  -0.496  14.803  1.00  0.00      A   CL
ATOM   3153  Cl2 TCM A 631      37.481  -0.272  17.277  1.00  0.00      A   CL
ATOM   3154  Cl3 TCM A 631      36.259  -0.152  14.510  1.00  0.00      A   CL
ATOM   3155  HC  TCM A 631      37.885   1.229  15.484  1.00  0.00      A    H
ATOM   3156  CT  TCM A 632      47.991  42.310   4.688  1.00  0.00      A    C
ATOM   3157  Cl1 TCM A 632      46.435  41.491   4.928  1.00  0.00      A   CL
ATOM   3158  Cl2 TCM A 632      47.844  43.205   3.179  1.00  0.00      A   CL
ATOM   3159  Cl3 TCM A 632      49.272  41.123   4.630  1.00  0.00      A   CL
ATOM   3160  HC  TCM A 632      48.298  42.945   5.519  1.00  0.00      A    H
ATOM   3161  CT  TCM A 633      46.440  29.824  19.881  1.00  0.00      A    C
ATOM   3162  Cl1 TCM A 633      44.859  30.348  19.316  1.00  0.00      A   CL
ATOM   3163  Cl2 TCM A 633      46.552  29.839  21.643  1.00  0.00      A   CL
ATOM   3164  Cl3 TCM A 633      47.709  30.630  18.994  1.00  0.00      A   CL
ATOM   3165  HC  TCM A 633      46.483  28.794  19.529  1.00  0.00      A    H
ATOM   3166  CT  TCM A 634      10.036  48.698   6.005  1.00  0.00      A    C
ATOM   3167  Cl1 TCM A 634      11.711  48.681   5.486  1.00  0.00      A   CL
ATOM   3168  Cl2 TCM A 634       9.505  47.342   6.977  1.00  0.00      A   CL
ATOM   3169  Cl3 TCM A 634       8.982  48.802   4.641  1.00  0.00      A   CL
ATOM   3170  HC  TCM A 634       9.768  49.596   6.561  1.00  0.00      A    H
ATOM   3171  CT  TCM A 635      47.099   5.383  44.019  1.00  0.00      A    C
ATOM   3172  Cl1 TCM A 635      47.535   7.113  44.344  1.00  0.00      A   CL
ATOM   3173  Cl2 TCM A 635      47.323   4.782  42.317  1.00  0.00      A   CL
ATOM   3174  Cl3 TCM A 635      45.543   4.967  44.561  1.00  0.00      A   CL
ATOM   3175  HC  TCM A 635      47.793   4.747  44.568  1.00  0.00      A    H
ATOM   3176  CT  TCM A 636       4.146   3.104  26.359  1.00  0.00      A    C
ATOM   3177  Cl1 TCM A 636       4.395   1.343  26.420  1.00  0.00      A   CL
ATOM   3178  Cl2 TCM A 636       4.689   3.919  27.825  1.00  0.00      A   CL
ATOM   3179  Cl3 TCM A 636       2.474   3.528  26.017  1.00  0.00      A   CL
ATOM   3180  HC  TCM A 636       4.759   3.582  25.594  1.00  0.00      A    H
ATOM   3181  CT  TCM A 637      10.049  20.616  21.337  1.00  0.00      A    C
ATOM   3182  Cl1 TCM A 637      11.438  21.383  20.390  1.00  0.00      A   CL
ATOM   3183  Cl2 TCM A 637       8.413  21.187  20.954  1.00  0.00      A   CL
ATOM   3184  Cl3 TCM A 637      10.355  20.879  23.075  1.00  0.00      A   CL
ATOM   3185  HC  TCM A 637      10.063  19.533  21.212  1.00  0.00      A    H
ATOM   3186  CT  TCM A 638      10.712  46.882  42.281  1.00  0.00      A    C
ATOM   3187  Cl1 TCM A 638      10.099  48.612  42.332  1.00  0.00      A   CL
ATOM   3188  Cl2 TCM A 638      10.995  46.304  40.549  1.00  0.00      A   CL
ATOM   3189  Cl3 TCM A 638       9.621  45.736  43.068  1.00  0.00      A   CL
ATOM   3190  HC  TCM A 638      11.634  46.790  42.855  1.00  0.00      A    H
ATOM   3191  CT  TCM A 639      11.845   8.601   6.218  1.00  0.00      A    C
ATOM   3192  Cl1 TCM A 639      11.927   6.969   6.629  1.00  0.00      A   CL
ATOM   3193  Cl2 TCM A 639      10.407   8.817   5.103  1.00  0.00      A   CL
ATOM   3194  Cl3 TCM A 639      13.338   9.269   5.480  1.00  0.00      A   CL
ATOM   3195  HC  TCM A 639      11.673   9.121   7.160  1.00  0.00      A    H
ATOM   3196  CT  TCM A 640      35.547  22.711  16.845  1.00  0.00      A    C
ATOM   3197  Cl1 TCM A 640      36.280  21.590  15.650  1.00  0.00      A   CL
ATOM   3198  Cl2 TCM A 640      35.741  24.440  16.455  1.00  0.00      A   CL
ATOM   3199  Cl3 TCM A 640      36.223  22.299  18.469  1.00  0.00      A   CL
ATOM   3200  HC  TCM A 640      34.492  22.435  16.831  1.00  0.00      A    H
ATOM   3201  CT  TCM A 641      24.410  25.725  44.866  1.00  0.00      A    C
ATOM   3202  Cl1 TCM A 641      23.138  24.784  44.055  1.00  0.00      A   CL
ATOM   3203  Cl2 TCM A 641      25.902  25.760  43.847  1.00  0.00      A   CL
ATOM   3204  Cl3 TCM A 641      24.776  25.049  46.423  1.00  0.00      A   CL
ATOM   3205  HC  TCM A 641      24.037  26.748  44.911  1.00  0.00      A    H
ATOM   3206  CT  TCM A 642      44.982   3.194  25.175  1.00  0.00      A    C
ATOM   3207  Cl1 TCM A 642      43.679   2.533  26.230  1.00  0.00      A   CL
ATOM   3208  Cl2 TCM A 642      46.495   3.726  26.040  1.00  0.00      A   CL
ATOM   3209  Cl3 TCM A 642      44.288   4.444  24.192  1.00  0.00      A   CL
ATOM   3210  HC  TCM A 642      45.197   2.392  24.469  1.00  0.00      A    H
ATOM   3211  CT  TCM A 643      21.089  46.094  50.421  1.00  0.00      A    C
ATOM   3212  Cl1 TCM A 643      19.501  45.544  50.888  1.00  0.00      A   CL
ATOM   3213  Cl2 TCM A 643      21.826  46.996  51.768  1.00  0.00      A   CL
ATOM   3214  Cl3 TCM A 643      21.055  46.851  48.791  1.00  0.00      A   CL
ATOM   3215  HC  TCM A 643      21.675  45.197  50.223  1.00  0.00      A    H
ATOM   3216  CT  TCM A 644      24.918  49.970  23.036  1.00  0.00      A    C
ATOM   3217  Cl1 TCM A 644      25.659  48.600  22.129  1.00  0.00      A   CL
ATOM   3218  Cl2 TCM A 644      24.694  49.446  24.707  1.00  0.00      A   CL
ATOM   3219  Cl3 TCM A 644      23.562  50.714  22.308  1.00  0.00      A   CL
ATOM   3220  HC  TCM A 644      25.636  50.789  23.047  1.00  0.00      A    H
ATOM   3221  CT  TCM A 645      34.679  26.766  47.045  1.00  0.00      A    C
ATOM   3222  Cl1 TCM A 645      35.065  25.040  46.664  1.00  0.00      A   CL
ATOM   3223  Cl2 TCM A 645      32.951  27.183  46.658  1.00  0.00      A   CL
ATOM   3224  Cl3 TCM A 645      35.840  27.849  46.155  1.00  0.00      A   CL
ATOM   3225  HC  TCM A 645      34.935  26.887  48.097  1.00  0.00      A    H
ATOM   3226  CT  TCM A 646       8.276  23.247  44.286  1.00  0.00      A    C
ATOM   3227  Cl1 TCM A 646       8.582  24.539  43.132  1.00  0.00      A   CL
ATOM   3228  Cl2 TCM A 646       6.601  22.643  44.010  1.00  0.00      A   CL
ATOM   3229  Cl3 TCM A 646       8.622  23.727  45.966  1.00  0.00      A   CL
ATOM   3230  HC  TCM A 646       9.015  22.498  44.000  1.00  0.00      A    H
ATOM   3231  CT  TCM A 647      44.821  10.240  40.121  1.00  0.00      A    C
ATOM   3232  Cl1 TCM A 647      45.856  11.707  39.985  1.00  0.00      A   CL
ATOM   3233  Cl2 TCM A 647      43.115  10.783  40.385  1.00  0.00      A   CL
ATOM   3234  Cl3 TCM A 647      45.509   9.070  41.357  1.00  0.00      A   CL
ATOM   3235  HC  TCM A 647      44.920   9.748  39.154  1.00  0.00      A    H
ATOM   3236  CT  TCM A 648      39.835  12.072  43.560  1.00  0.00      A    C
ATOM   3237  Cl1 TCM A 648      38.900  11.353  42.264  1.00  0.00      A   CL
ATOM   3238  Cl2 TCM A 648      41.175  12.895  42.874  1.00  0.00      A   CL
ATOM   3239  Cl3 TCM A 648      40.508  10.826  44.687  1.00  0.00      A   CL
ATOM   3240  HC  TCM A 648      39.280  12.848  44.087  1.00  0.00      A    H
ATOM   3241  CT  TCM A 649      20.697  31.044   7.513  1.00  0.00      A    C
ATOM   3242  Cl1 TCM A 649      21.156  32.436   6.477  1.00  0.00      A   CL
ATOM   3243  Cl2 TCM A 649      21.667  31.047   8.972  1.00  0.00      A   CL
ATOM   3244  Cl3 TCM A 649      20.694  29.522   6.632  1.00  0.00      A   CL
ATOM   3245  HC  TCM A 649      19.712  31.300   7.902  1.00  0.00      A    H
ATOM   3246  CT  TCM A 650       4.046  31.141  39.606  1.00  0.00      A    C
ATOM   3247  Cl1 TCM A 650       3.893  31.333  41.354  1.00  0.00      A   CL
ATOM   3248  Cl2 TCM A 650       5.643  30.683  39.110  1.00  0.00      A   CL
ATOM   3249  Cl3 TCM A 650       3.414  32.592  38.787  1.00  0.00      A   CL
ATOM   3250  HC  TCM A 650       3.456  30.280  39.291  1.00  0.00      A    H
ATOM   3251  CT  TCM A 651      31.238  36.444  32.901  1.00  0.00      A    C
ATOM   3252  Cl1 TCM A 651      32.141  34.943  32.375  1.00  0.00      A   CL
ATOM   3253  Cl2 TCM A 651      29.517  36.348  32.646  1.00  0.00      A   CL
ATOM   3254  Cl3 TCM A 651      31.884  37.826  32.120  1.00  0.00      A   CL
ATOM   3255  HC  TCM A 651      31.424  36.553  33.969  1.00  0.00      A    H
ATOM   3256  CT  TCM A 652      13.590   6.743  29.779  1.00  0.00      A    C
ATOM   3257  Cl1 TCM A 652      13.144   6.047  31.397  1.00  0.00      A   CL
ATOM   3258  Cl2 TCM A 652      15.302   7.162  29.530  1.00  0.00      A   CL
ATOM   3259  Cl3 TCM A 652      12.546   8.164  29.652  1.00  0.00      A   CL
ATOM   3260  HC  TCM A 652      13.282   6.011  29.032  1.00  0.00      A    H
ATOM   3261  CT  TCM A 653      22.402  42.852   3.451  1.00  0.00      A    C
ATOM   3262  Cl1 TCM A 653      23.998  43.521   3.768  1.00  0.00      A   CL
ATOM   3263  Cl2 TCM A 653      22.236  41.072   3.695  1.00  0.00      A   CL
ATOM   3264  Cl3 TCM A 653      21.785  43.345   1.795  1.00  0.00      A   CL
ATOM   3265  HC  TCM A 653      21.717  43.324   4.155  1.00  0.00      A    H
ATOM   3266  CT  TCM A 654      36.736  11.364  38.923  1.00  0.00      A    C
ATOM   3267  Cl1 TCM A 654      36.538  12.900  38.098  1.00  0.00      A   CL
ATOM   3268  Cl2 TCM A 654      38.430  10.885  38.766  1.00  0.00      A   CL
ATOM   3269  Cl3 TCM A 654      35.653  10.131  38.233  1.00  0.00      A   CL
ATOM   3270  HC  TCM A 654      36.590  11.445  40.000  1.00  0.00      A    H
ATOM   3271  CT  TCM A 655      25.563   5.477  24.269  1.00  0.00      A    C
ATOM   3272  Cl1 TCM A 655      23.904   5.047  23.744  1.00  0.00      A   CL
ATOM   3273  Cl2 TCM A 655      25.362   5.888  25.985  1.00  0.00      A   CL
ATOM   3274  Cl3 TCM A 655      26.283   6.624  23.174  1.00  0.00      A   CL
ATOM   3275  HC  TCM A 655      26.163   4.572  24.180  1.00  0.00      A    H
ATOM   3276  CT  TCM A 656       8.035  38.028   7.670  1.00  0.00      A    C
ATOM   3277  Cl1 TCM A 656       8.021  37.165   6.185  1.00  0.00      A   CL
ATOM   3278  Cl2 TCM A 656       8.649  36.967   8.867  1.00  0.00      A   CL
ATOM   3279  Cl3 TCM A 656       6.458  38.567   8.198  1.00  0.00      A   CL
ATOM   3280  HC  TCM A 656       8.596  38.955   7.550  1.00  0.00      A    H
ATOM   3281  CT  TCM A 657      48.694  35.435  32.378  1.00  0.00      A    C
ATOM   3282  Cl1 TCM A 657      47.087  35.866  31.737  1.00  0.00      A   CL
ATOM   3283  Cl2 TCM A 657      48.721  33.781  33.203  1.00  0.00      A   CL
ATOM   3284  Cl3 TCM A 657      49.125  36.624  33.600  1.00  0.00      A   CL
ATOM   3285  HC  TCM A 657      49.378  35.455  31.529  1.00  0.00      A    H
ATOM   3286  CT  TCM A 658      36.360  35.461  32.560  1.00  0.00      A    C
ATOM   3287  Cl1 TCM A 658      36.511  34.295  31.255  1.00  0.00      A   CL
ATOM   3288  Cl2 TCM A 658      35.730  37.001  32.045  1.00  0.00      A   CL
ATOM   3289  Cl3 TCM A 658      38.058  35.759  33.178  1.00  0.00      A   CL
ATOM   3290  HC  TCM A 658      35.672  35.149  33.345  1.00  0.00      A    H
ATOM   3291  CT  TCM A 659      38.916   4.733  43.650  1.00  0.00      A    C
ATOM   3292  Cl1 TCM A 659      39.492   5.897  44.784  1.00  0.00      A   CL
ATOM   3293  Cl2 TCM A 659      37.209   4.358  43.972  1.00  0.00      A   CL
ATOM   3294  Cl3 TCM A 659      39.888   3.338  43.398  1.00  0.00      A   CL
ATOM   3295  HC  TCM A 659      38.987   5.283  42.711  1.00  0.00      A    H
ATOM   3296  CT  TCM A 660       6.676  19.981  11.406  1.00  0.00      A    C
ATOM   3297  Cl1 TCM A 660       7.451  19.319  10.002  1.00  0.00      A   CL
ATOM   3298  Cl2 TCM A 660       6.516  21.701  11.353  1.00  0.00      A   CL
ATOM   3299  Cl3 TCM A 660       7.488  19.579  12.898  1.00  0.00      A   CL
ATOM   3300  HC  TCM A 660       5.654  19.608  11.481  1.00  0.00      A    H
ATOM   3301  CT  TCM A 661      36.791  17.602  45.900  1.00  0.00      A    C
ATOM   3302  Cl1 TCM A 661      35.781  18.897  45.245  1.00  0.00      A   CL
ATOM   3303  Cl2 TCM A 661      38.318  18.226  46.504  1.00  0.00      A   CL
ATOM   3304  Cl3 TCM A 661      36.885  16.193  44.912  1.00  0.00      A   CL
ATOM   3305  HC  TCM A 661      36.287  17.243  46.798  1.00  0.00      A    H
ATOM   3306  CT  TCM A 662       6.938  26.906  45.287  1.00  0.00      A    C
ATOM   3307  Cl1 TCM A 662       6.010  28.338  45.220  1.00  0.00      A   CL
ATOM   3308  Cl2 TCM A 662       5.767  25.653  45.583  1.00  0.00      A   CL
ATOM   3309  Cl3 TCM A 662       8.302  27.012  46.449  1.00  0.00      A   CL
ATOM   3310  HC  TCM A 662       7.414  26.685  44.331  1.00  0.00      A    H
ATOM   3311  CT  TCM A 663      24.188   1.734   7.341  1.00  0.00      A    C
ATOM   3312  Cl1 TCM A 663      24.142   3.338   6.669  1.00  0.00      A   CL
ATOM   3313  Cl2 TCM A 663      22.881   1.468   8.536  1.00  0.00      A   CL
ATOM   3314  Cl3 TCM A 663      25.689   1.467   8.240  1.00  0.00      A   CL
ATOM   3315  HC  TCM A 663      24.093   1.024   6.519  1.00  0.00      A    H
ATOM   3316  CT  TCM A 664       8.043  43.066  38.915  1.00  0.00      A    C
ATOM   3317  Cl1 TCM A 664       7.963  44.248  37.588  1.00  0.00      A   CL
ATOM   3318  Cl2 TCM A 664       6.716  41.926  38.731  1.00  0.00      A   CL
ATOM   3319  Cl3 TCM A 664       8.052  43.751  40.551  1.00  0.00      A   CL
ATOM   3320  HC  TCM A 664       9.066  42.708  38.796  1.00  0.00      A    H
ATOM   3321  CT  TCM A 665       0.857  39.461  30.949  1.00  0.00      A    C
ATOM   3322  Cl1 TCM A 665       1.549  38.472  32.323  1.00  0.00      A   CL
ATOM   3323  Cl2 TCM A 665       0.940  38.735  29.331  1.00  0.00      A   CL
ATOM   3324  Cl3 TCM A 665       1.622  41.042  30.980  1.00  0.00      A   CL
ATOM   3325  HC  TCM A 665      -0.174  39.676  31.230  1.00  0.00      A    H
ATOM   3326  CT  TCM A 666       8.380  33.007  41.202  1.00  0.00      A    C
ATOM   3327  Cl1 TCM A 666       9.948  33.615  41.726  1.00  0.00      A   CL
ATOM   3328  Cl2 TCM A 666       8.620  32.451  39.505  1.00  0.00      A   CL
ATOM   3329  Cl3 TCM A 666       7.072  34.146  41.325  1.00  0.00      A   CL
ATOM   3330  HC  TCM A 666       8.204  32.119  41.809  1.00  0.00      A    H
ATOM   3331  CT  TCM A 667       7.482  31.436  30.599  1.00  0.00      A    C
ATOM   3332  Cl1 TCM A 667       8.094  31.869  32.203  1.00  0.00      A   CL
ATOM   3333  Cl2 TCM A 667       6.437  32.628  29.903  1.00  0.00      A   CL
ATOM   3334  Cl3 TCM A 667       6.664  29.879  30.661  1.00  0.00      A   CL
ATOM   3335  HC  TCM A 667       8.309  31.371  29.891  1.00  0.00      A    H
ATOM   3336  CT  TCM A 668      21.349  18.201  10.070  1.00  0.00      A    C
ATOM   3337  Cl1 TCM A 668      21.572  19.557  11.210  1.00  0.00      A   CL
ATOM   3338  Cl2 TCM A 668      20.550  16.788  10.775  1.00  0.00      A   CL
ATOM   3339  Cl3 TCM A 668      23.023  17.658   9.475  1.00  0.00      A   CL
ATOM   3340  HC  TCM A 668      20.891  18.610   9.170  1.00  0.00      A    H
ATOM   3341  CT  TCM A 669      27.454  33.342   1.589  1.00  0.00      A    C
ATOM   3342  Cl1 TCM A 669      26.709  31.794   2.073  1.00  0.00      A   CL
ATOM   3343  Cl2 TCM A 669      27.626  34.491   2.882  1.00  0.00      A   CL
ATOM   3344  Cl3 TCM A 669      26.615  34.068   0.182  1.00  0.00      A   CL
ATOM   3345  HC  TCM A 669      28.440  33.118   1.183  1.00  0.00      A    H
ATOM   3346  CT  TCM A 670      46.424  10.589  32.595  1.00  0.00      A    C
ATOM   3347  Cl1 TCM A 670      46.113   8.882  33.276  1.00  0.00      A   CL
ATOM   3348  Cl2 TCM A 670      44.898  11.251  31.982  1.00  0.00      A   CL
ATOM   3349  Cl3 TCM A 670      47.723  10.561  31.357  1.00  0.00      A   CL
ATOM   3350  HC  TCM A 670      46.703  11.103  33.515  1.00  0.00      A    H
ATOM   3351  CT  TCM A 671      34.489  17.799  26.073  1.00  0.00      A    C
ATOM   3352  Cl1 TCM A 671      35.955  18.504  26.740  1.00  0.00      A   CL
ATOM   3353  Cl2 TCM A 671      33.375  19.133  25.627  1.00  0.00      A   CL
ATOM   3354  Cl3 TCM A 671      33.718  16.535  27.021  1.00  0.00      A   CL
ATOM   3355  HC  TCM A 671      34.841  17.337  25.151  1.00  0.00      A    H
ATOM   3356  CT  TCM A 672       6.190  17.333   0.922  1.00  0.00      A    C
ATOM   3357  Cl1 TCM A 672       7.005  18.803   1.507  1.00  0.00      A   CL
ATOM   3358  Cl2 TCM A 672       7.315  16.304   0.010  1.00  0.00      A   CL
ATOM   3359  Cl3 TCM A 672       4.684  17.612  -0.015  1.00  0.00      A   CL
ATOM   3360  HC  TCM A 672       5.918  16.731   1.789  1.00  0.00      A    H
ATOM   3361  CT  TCM A 673      11.572  35.510  33.358  1.00  0.00      A    C
ATOM   3362  Cl1 TCM A 673      10.821  35.016  31.884  1.00  0.00      A   CL
ATOM   3363  Cl2 TCM A 673      12.808  36.753  32.847  1.00  0.00      A   CL
ATOM   3364  Cl3 TCM A 673      12.513  34.193  34.101  1.00  0.00      A   CL
ATOM   3365  HC  TCM A 673      10.811  35.890  34.039  1.00  0.00      A    H
ATOM   3366  CT  TCM A 674      12.175  20.219  31.843  1.00  0.00      A    C
ATOM   3367  Cl1 TCM A 674      12.595  18.517  31.533  1.00  0.00      A   CL
ATOM   3368  Cl2 TCM A 674      13.673  20.970  32.516  1.00  0.00      A   CL
ATOM   3369  Cl3 TCM A 674      10.637  20.301  32.769  1.00  0.00      A   CL
ATOM   3370  HC  TCM A 674      12.030  20.676  30.864  1.00  0.00      A    H
ATOM   3371  CT  TCM A 675      36.531  24.850  26.159  1.00  0.00      A    C
ATOM   3372  Cl1 TCM A 675      34.904  24.788  26.911  1.00  0.00      A   CL
ATOM   3373  Cl2 TCM A 675      37.774  24.961  27.380  1.00  0.00      A   CL
ATOM   3374  Cl3 TCM A 675      36.842  26.196  25.093  1.00  0.00      A   CL
ATOM   3375  HC  TCM A 675      36.713  23.958  25.559  1.00  0.00      A    H
ATOM   3376  CT  TCM A 676      39.844  12.882   5.111  1.00  0.00      A    C
ATOM   3377  Cl1 TCM A 676      41.292  11.895   4.846  1.00  0.00      A   CL
ATOM   3378  Cl2 TCM A 676      38.625  11.802   5.772  1.00  0.00      A   CL
ATOM   3379  Cl3 TCM A 676      39.188  13.620   3.640  1.00  0.00      A   CL
ATOM   3380  HC  TCM A 676      40.075  13.685   5.810  1.00  0.00      A    H
ATOM   3381  CT  TCM A 677      47.515  24.503  16.223  1.00  0.00      A    C
ATOM   3382  Cl1 TCM A 677      46.160  24.104  17.215  1.00  0.00      A   CL
ATOM   3383  Cl2 TCM A 677      48.284  25.991  16.668  1.00  0.00      A   CL
ATOM   3384  Cl3 TCM A 677      47.169  24.451  14.526  1.00  0.00      A   CL
ATOM   3385  HC  TCM A 677      48.220  23.690  16.391  1.00  0.00      A    H
ATOM   3386  CT  TCM A 678      25.364   1.054  29.546  1.00  0.00      A    C
ATOM   3387  Cl1 TCM A 678      25.592   2.793  29.286  1.00  0.00      A   CL
ATOM   3388  Cl2 TCM A 678      25.175   0.673  31.261  1.00  0.00      A   CL
ATOM   3389  Cl3 TCM A 678      26.890   0.226  29.007  1.00  0.00      A   CL
ATOM   3390  HC  TCM A 678      24.475   0.599  29.110  1.00  0.00      A    H
ATOM   3391  CT  TCM A 679      48.819  24.108  48.013  1.00  0.00      A    C
ATOM   3392  Cl1 TCM A 679      47.644  23.682  46.762  1.00  0.00      A   CL
ATOM   3393  Cl2 TCM A 679      48.942  25.858  48.116  1.00  0.00      A   CL
ATOM   3394  Cl3 TCM A 679      50.479  23.466  47.799  1.00  0.00      A   CL
ATOM   3395  HC  TCM A 679      48.450  23.739  48.970  1.00  0.00      A    H
ATOM   3396  CT  TCM A 680       7.962  40.146  44.108  1.00  0.00      A    C
ATOM   3397  Cl1 TCM A 680       8.506  41.670  44.714  1.00  0.00      A   CL
ATOM   3398  Cl2 TCM A 680       6.686  40.477  43.025  1.00  0.00      A   CL
ATOM   3399  Cl3 TCM A 680       7.600  39.121  45.503  1.00  0.00      A   CL
ATOM   3400  HC  TCM A 680       8.826  39.792  43.546  1.00  0.00      A    H
ATOM   3401  CT  TCM A 681       3.021  15.653  44.162  1.00  0.00      A    C
ATOM   3402  Cl1 TCM A 681       3.484  17.331  44.119  1.00  0.00      A   CL
ATOM   3403  Cl2 TCM A 681       2.003  15.344  45.627  1.00  0.00      A   CL
ATOM   3404  Cl3 TCM A 681       4.490  14.636  44.309  1.00  0.00      A   CL
ATOM   3405  HC  TCM A 681       2.504  15.497  43.214  1.00  0.00      A    H
ATOM   3406  CT  TCM A 682      42.645  24.643  35.178  1.00  0.00      A    C
ATOM   3407  Cl1 TCM A 682      42.347  26.175  36.016  1.00  0.00      A   CL
ATOM   3408  Cl2 TCM A 682      44.306  24.541  34.485  1.00  0.00      A   CL
ATOM   3409  Cl3 TCM A 682      41.413  24.353  33.901  1.00  0.00      A   CL
ATOM   3410  HC  TCM A 682      42.647  23.839  35.914  1.00  0.00      A    H
ATOM   3411  CT  TCM A 683      18.339  15.904  37.435  1.00  0.00      A    C
ATOM   3412  Cl1 TCM A 683      19.532  16.899  36.658  1.00  0.00      A   CL
ATOM   3413  Cl2 TCM A 683      19.110  14.918  38.688  1.00  0.00      A   CL
ATOM   3414  Cl3 TCM A 683      17.695  14.843  36.210  1.00  0.00      A   CL
ATOM   3415  HC  TCM A 683      17.474  16.436  37.833  1.00  0.00      A    H
ATOM   3416  CT  TCM A 684      29.050  37.913  47.290  1.00  0.00      A    C
ATOM   3417  Cl1 TCM A 684      29.309  37.628  45.655  1.00  0.00      A   CL
ATOM   3418  Cl2 TCM A 684      29.258  36.411  48.184  1.00  0.00      A   CL
ATOM   3419  Cl3 TCM A 684      27.434  38.585  47.689  1.00  0.00      A   CL
ATOM   3420  HC  TCM A 684      29.928  38.450  47.650  1.00  0.00      A    H
ATOM   3421  CT  TCM A 685      43.262   7.928   7.804  1.00  0.00      A    C
ATOM   3422  Cl1 TCM A 685      44.919   8.395   8.351  1.00  0.00      A   CL
ATOM   3423  Cl2 TCM A 685      42.543   9.235   6.775  1.00  0.00      A   CL
ATOM   3424  Cl3 TCM A 685      42.170   7.403   9.045  1.00  0.00      A   CL
ATOM   3425  HC  TCM A 685      43.356   7.089   7.115  1.00  0.00      A    H
ATOM   3426  CT  TCM A 686       1.786  38.032  11.412  1.00  0.00      A    C
ATOM   3427  Cl1 TCM A 686       1.161  39.695  10.998  1.00  0.00      A   CL
ATOM   3428  Cl2 TCM A 686       2.769  37.417  10.036  1.00  0.00      A   CL
ATOM   3429  Cl3 TCM A 686       0.509  36.940  11.782  1.00  0.00      A   CL
ATOM   3430  HC  TCM A 686       2.435  38.075  12.286  1.00  0.00      A    H
ATOM   3431  CT  TCM A 687      29.373  11.359  15.439  1.00  0.00      A    C
ATOM   3432  Cl1 TCM A 687      29.780  10.678  13.774  1.00  0.00      A   CL
ATOM   3433  Cl2 TCM A 687      29.068  13.111  15.300  1.00  0.00      A   CL
ATOM   3434  Cl3 TCM A 687      30.462  10.897  16.659  1.00  0.00      A   CL
ATOM   3435  HC  TCM A 687      28.499  10.843  15.836  1.00  0.00      A    H
ATOM   3436  CT  TCM A 688      47.580  26.735   5.334  1.00  0.00      A    C
ATOM   3437  Cl1 TCM A 688      47.376  27.334   3.693  1.00  0.00      A   CL
ATOM   3438  Cl2 TCM A 688      48.165  25.099   5.385  1.00  0.00      A   CL
ATOM   3439  Cl3 TCM A 688      46.095  27.000   6.352  1.00  0.00      A   CL
ATOM   3440  HC  TCM A 688      48.382  27.284   5.828  1.00  0.00      A    H
ATOM   3441  CT  TCM A 689      37.086   8.444   9.603  1.00  0.00      A    C
ATOM   3442  Cl1 TCM A 689      36.664   9.711   8.445  1.00  0.00      A   CL
ATOM   3443  Cl2 TCM A 689      35.734   7.341   9.796  1.00  0.00      A   CL
ATOM   3444  Cl3 TCM A 689      37.483   9.025  11.220  1.00  0.00      A   CL
ATOM   3445  HC  TCM A 689      37.885   7.776   9.282  1.00  0.00      A    H
ATOM   3446  CT  TCM A 690       9.112  12.936  43.136  1.00  0.00      A    C
ATOM   3447  Cl1 TCM A 690      10.466  13.807  42.368  1.00  0.00      A   CL
ATOM   3448  Cl2 TCM A 690       9.056  13.396  44.835  1.00  0.00      A   CL
ATOM   3449  Cl3 TCM A 690       9.094  11.139  43.007  1.00  0.00      A   CL
ATOM   3450  HC  TCM A 690       8.186  13.265  42.665  1.00  0.00      A    H
ATOM   3451  CT  TCM A 691      23.297  17.885  16.862  1.00  0.00      A    C
ATOM   3452  Cl1 TCM A 691      24.660  19.049  16.618  1.00  0.00      A   CL
ATOM   3453  Cl2 TCM A 691      22.375  17.462  15.368  1.00  0.00      A   CL
ATOM   3454  Cl3 TCM A 691      22.252  18.572  18.158  1.00  0.00      A   CL
ATOM   3455  HC  TCM A 691      23.772  17.011  17.308  1.00  0.00      A    H
ATOM   3456  CT  TCM A 692      33.018  50.384  37.218  1.00  0.00      A    C
ATOM   3457  Cl1 TCM A 692      32.362  51.857  38.014  1.00  0.00      A   CL
ATOM   3458  Cl2 TCM A 692      34.205  50.877  36.013  1.00  0.00      A   CL
ATOM   3459  Cl3 TCM A 692      31.699  49.409  36.523  1.00  0.00      A   CL
ATOM   3460  HC  TCM A 692      33.490  49.859  38.048  1.00  0.00      A    H
ATOM   3461  CT  TCM A 693      48.951   2.959  11.600  1.00  0.00      A    C
ATOM   3462  Cl1 TCM A 693      48.555   4.293  12.626  1.00  0.00      A   CL
ATOM   3463  Cl2 TCM A 693      50.563   2.267  11.967  1.00  0.00      A   CL
ATOM   3464  Cl3 TCM A 693      48.829   3.392   9.840  1.00  0.00      A   CL
ATOM   3465  HC  TCM A 693      48.137   2.239  11.684  1.00  0.00      A    H
ATOM   3466  CT  TCM A 694      40.030  20.125  11.960  1.00  0.00      A    C
ATOM   3467  Cl1 TCM A 694      38.842  20.034  13.269  1.00  0.00      A   CL
ATOM   3468  Cl2 TCM A 694      40.254  18.547  11.066  1.00  0.00      A   CL
ATOM   3469  Cl3 TCM A 694      41.558  20.781  12.489  1.00  0.00      A   CL
ATOM   3470  HC  TCM A 694      39.646  20.802  11.197  1.00  0.00      A    H
ATOM   3471  CT  TCM A 695      19.983  33.464  48.492  1.00  0.00      A    C
ATOM   3472  Cl1 TCM A 695      20.950  34.936  48.684  1.00  0.00      A   CL
ATOM   3473  Cl2 TCM A 695      21.018  32.054  48.264  1.00  0.00      A   CL
ATOM   3474  Cl3 TCM A 695      19.049  33.580  47.037  1.00  0.00      A   CL
ATOM   3475  HC  TCM A 695      19.322  33.232  49.327  1.00  0.00      A    H
ATOM   3476  CT  TCM A 696      14.686  44.581  38.680  1.00  0.00      A    C
ATOM   3477  Cl1 TCM A 696      13.128  45.331  38.104  1.00  0.00      A   CL
ATOM   3478  Cl2 TCM A 696      14.817  42.914  37.938  1.00  0.00      A   CL
ATOM   3479  Cl3 TCM A 696      14.839  44.484  40.490  1.00  0.00      A   CL
ATOM   3480  HC  TCM A 696      15.501  45.137  38.217  1.00  0.00      A    H
ATOM   3481  CT  TCM A 697      33.027   3.838  25.308  1.00  0.00      A    C
ATOM   3482  Cl1 TCM A 697      32.870   2.279  26.152  1.00  0.00      A   CL
ATOM   3483  Cl2 TCM A 697      32.731   5.241  26.377  1.00  0.00      A   CL
ATOM   3484  Cl3 TCM A 697      32.115   3.804  23.807  1.00  0.00      A   CL
ATOM   3485  HC  TCM A 697      34.096   3.834  25.095  1.00  0.00      A    H
ATOM   3486  CT  TCM A 698      21.428   3.879  41.427  1.00  0.00      A    C
ATOM   3487  Cl1 TCM A 698      20.395   3.203  40.104  1.00  0.00      A   CL
ATOM   3488  Cl2 TCM A 698      23.095   3.175  41.442  1.00  0.00      A   CL
ATOM   3489  Cl3 TCM A 698      20.575   3.727  42.972  1.00  0.00      A   CL
ATOM   3490  HC  TCM A 698      21.587   4.950  41.298  1.00  0.00      A    H
ATOM   3491  CT  TCM A 699       1.892  14.255  13.068  1.00  0.00      A    C
ATOM   3492  Cl1 TCM A 699       0.736  14.389  14.365  1.00  0.00      A   CL
ATOM   3493  Cl2 TCM A 699       1.195  14.645  11.478  1.00  0.00      A   CL
ATOM   3494  Cl3 TCM A 699       2.695  12.618  12.990  1.00  0.00      A   CL
ATOM   3495  HC  TCM A 699       2.661  15.009  13.234  1.00  0.00      A    H
ATOM   3496  CT  TCM A 700      40.104  29.016  39.009  1.00  0.00      A    C
ATOM   3497  Cl1 TCM A 700      39.722  27.261  38.924  1.00  0.00      A   CL
ATOM   3498  Cl2 TCM A 700      38.653  29.931  39.568  1.00  0.00      A   CL
ATOM   3499  Cl3 TCM A 700      40.693  29.732  37.523  1.00  0.00      A   CL
ATOM   3500  HC  TCM A 700      40.926  29.197  39.700  1.00  0.00      A    H
ATOM   3501  CT  TCM A 701       5.437  17.600  27.985  1.00  0.00      A    C
ATOM   3502  Cl1 TCM A 701       5.752  17.889  29.729  1.00  0.00      A   CL
ATOM   3503  Cl2 TCM A 701       6.942  17.581  27.142  1.00  0.00      A   CL
ATOM   3504  Cl3 TCM A 701       4.353  18.893  27.370  1.00  0.00      A   CL
ATOM   3505  HC  TCM A 701       4.979  16.619  27.859  1.00  0.00      A    H
ATOM   3506  CT  TCM A 702      29.278  25.049  40.233  1.00  0.00      A    C
ATOM   3507  Cl1 TCM A 702      29.144  23.352  39.699  1.00  0.00      A   CL
ATOM   3508  Cl2 TCM A 702      27.816  25.725  40.915  1.00  0.00      A   CL
ATOM   3509  Cl3 TCM A 702      29.867  26.196  38.979  1.00  0.00      A   CL
ATOM   3510  HC  TCM A 702      30.064  24.949  40.982  1.00  0.00      A    H
ATOM   3511  CT  TCM A 703      25.239  38.608   0.154  1.00  0.00      A    C
ATOM   3512  Cl1 TCM A 703      24.528  38.686   1.797  1.00  0.00      A   CL
ATOM   3513  Cl2 TCM A 703      24.179  37.895  -1.084  1.00  0.00      A   CL
ATOM   3514  Cl3 TCM A 703      26.721  37.616   0.225  1.00  0.00      A   CL
ATOM   3515  HC  TCM A 703      25.571  39.584  -0.200  1.00  0.00      A    H
ATOM   3516  CT  TCM A 704      20.214  13.904  23.793  1.00  0.00      A    C
ATOM   3517  Cl1 TCM A 704      19.943  12.348  22.924  1.00  0.00      A   CL
ATOM   3518  Cl2 TCM A 704      21.507  13.805  25.042  1.00  0.00      A   CL
ATOM   3519  Cl3 TCM A 704      18.576  14.481  24.461  1.00  0.00      A   CL
ATOM   3520  HC  TCM A 704      20.555  14.594  23.021  1.00  0.00      A    H
ATOM   3521  CT  TCM A 705      30.731   7.658   4.933  1.00  0.00      A    C
ATOM   3522  Cl1 TCM A 705      30.005   7.864   3.318  1.00  0.00      A   CL
ATOM   3523  Cl2 TCM A 705      31.915   6.286   5.015  1.00  0.00      A   CL
ATOM   3524  Cl3 TCM A 705      29.479   7.401   6.234  1.00  0.00      A   CL
ATOM   3525  HC  TCM A 705      31.313   8.549   5.169  1.00  0.00      A    H
ATOM   3526  CT  TCM A 706      22.281  34.947  10.502  1.00  0.00      A    C
ATOM   3527  Cl1 TCM A 706      20.905  34.540   9.475  1.00  0.00      A   CL
ATOM   3528  Cl2 TCM A 706      21.815  36.232  11.714  1.00  0.00      A   CL
ATOM   3529  Cl3 TCM A 706      23.769  35.282   9.584  1.00  0.00      A   CL
ATOM   3530  HC  TCM A 706      22.495  34.084  11.133  1.00  0.00      A    H
ATOM   3531  CT  TCM A 707       3.436  46.859  38.670  1.00  0.00      A    C
ATOM   3532  Cl1 TCM A 707       4.210  45.408  38.066  1.00  0.00      A   CL
ATOM   3533  Cl2 TCM A 707       2.766  46.611  40.386  1.00  0.00      A   CL
ATOM   3534  Cl3 TCM A 707       2.296  47.403  37.447  1.00  0.00      A   CL
ATOM   3535  HC  TCM A 707       4.216  47.598  38.855  1.00  0.00      A    H
ATOM   3536  CT  TCM A 708       6.521  50.424  31.474  1.00  0.00      A    C
ATOM   3537  Cl1 TCM A 708       8.014  49.579  31.980  1.00  0.00      A   CL
ATOM   3538  Cl2 TCM A 708       5.374  49.382  30.586  1.00  0.00      A   CL
ATOM   3539  Cl3 TCM A 708       7.003  51.868  30.573  1.00  0.00      A   CL
ATOM   3540  HC  TCM A 708       5.971  50.731  32.364  1.00  0.00      A    H
ATOM   3541  CT  TCM A 709       8.752  39.949   3.327  1.00  0.00      A    C
ATOM   3542  Cl1 TCM A 709       8.618  40.981   1.877  1.00  0.00      A   CL
ATOM   3543  Cl2 TCM A 709       8.697  38.195   2.885  1.00  0.00      A   CL
ATOM   3544  Cl3 TCM A 709       7.546  40.380   4.601  1.00  0.00      A   CL
ATOM   3545  HC  TCM A 709       9.770  40.049   3.703  1.00  0.00      A    H
ATOM   3546  CT  TCM A 710      12.492  12.151  45.783  1.00  0.00      A    C
ATOM   3547  Cl1 TCM A 710      13.909  12.130  44.702  1.00  0.00      A   CL
ATOM   3548  Cl2 TCM A 710      12.725  13.179  47.209  1.00  0.00      A   CL
ATOM   3549  Cl3 TCM A 710      11.965  10.537  46.151  1.00  0.00      A   CL
ATOM   3550  HC  TCM A 710      11.631  12.547  45.246  1.00  0.00      A    H
ATOM   3551  CT  TCM A 711      43.250   3.212   2.616  1.00  0.00      A    C
ATOM   3552  Cl1 TCM A 711      42.514   1.721   2.133  1.00  0.00      A   CL
ATOM   3553  Cl2 TCM A 711      44.085   2.915   4.096  1.00  0.00      A   CL
ATOM   3554  Cl3 TCM A 711      42.085   4.420   2.773  1.00  0.00      A   CL
ATOM   3555  HC  TCM A 711      44.004   3.469   1.872  1.00  0.00      A    H
ATOM   3556  CT  TCM A 712      22.638  49.175  39.721  1.00  0.00      A    C
ATOM   3557  Cl1 TCM A 712      21.537  50.558  39.702  1.00  0.00      A   CL
ATOM   3558  Cl2 TCM A 712      23.880  49.242  38.418  1.00  0.00      A   CL
ATOM   3559  Cl3 TCM A 712      21.702  47.627  39.862  1.00  0.00      A   CL
ATOM   3560  HC  TCM A 712      23.170  49.310  40.663  1.00  0.00      A    H
ATOM   3561  CT  TCM A 713      49.044  18.939  22.267  1.00  0.00      A    C
ATOM   3562  Cl1 TCM A 713      48.576  17.637  21.146  1.00  0.00      A   CL
ATOM   3563  Cl2 TCM A 713      48.676  20.578  21.681  1.00  0.00      A   CL
ATOM   3564  Cl3 TCM A 713      50.800  18.947  22.757  1.00  0.00      A   CL
ATOM   3565  HC  TCM A 713      48.336  18.892  23.095  1.00  0.00      A    H
ATOM   3566  CT  TCM A 714       8.071  45.883  33.909  1.00  0.00      A    C
ATOM   3567  Cl1 TCM A 714       9.368  46.944  33.739  1.00  0.00      A   CL
ATOM   3568  Cl2 TCM A 714       8.215  44.437  32.915  1.00  0.00      A   CL
ATOM   3569  Cl3 TCM A 714       6.575  46.737  33.380  1.00  0.00      A   CL
ATOM   3570  HC  TCM A 714       7.929  45.577  34.946  1.00  0.00      A    H
ATOM   3571  CT  TCM A 715       7.773  32.507   8.651  1.00  0.00      A    C
ATOM   3572  Cl1 TCM A 715       6.111  32.311   9.151  1.00  0.00      A   CL
ATOM   3573  Cl2 TCM A 715       8.546  33.773   9.612  1.00  0.00      A   CL
ATOM   3574  Cl3 TCM A 715       7.687  32.962   6.972  1.00  0.00      A   CL
ATOM   3575  HC  TCM A 715       8.274  31.542   8.734  1.00  0.00      A    H
ATOM   3576  CT  TCM A 716       0.787   6.360  13.495  1.00  0.00      A    C
ATOM   3577  Cl1 TCM A 716       0.960   4.696  14.086  1.00  0.00      A   CL
ATOM   3578  Cl2 TCM A 716      -0.571   7.080  14.348  1.00  0.00      A   CL
ATOM   3579  Cl3 TCM A 716       0.564   6.305  11.791  1.00  0.00      A   CL
ATOM   3580  HC  TCM A 716       1.671   6.953  13.729  1.00  0.00      A    H
ATOM   3581  CT  TCM A 717      50.451  29.737  38.403  1.00  0.00      A    C
ATOM   3582  Cl1 TCM A 717      50.222  30.623  39.971  1.00  0.00      A   CL
ATOM   3583  Cl2 TCM A 717      51.010  28.073  38.855  1.00  0.00      A   CL
ATOM   3584  Cl3 TCM A 717      51.603  30.493  37.265  1.00  0.00      A   CL
ATOM   3585  HC  TCM A 717      49.487  29.788  37.897  1.00  0.00      A    H
ATOM   3586  CT  TCM A 718      21.008  13.750  14.525  1.00  0.00      A    C
ATOM   3587  Cl1 TCM A 718      21.407  14.442  12.955  1.00  0.00      A   CL
ATOM   3588  Cl2 TCM A 718      22.366  13.353  15.623  1.00  0.00      A   CL
ATOM   3589  Cl3 TCM A 718      19.846  12.463  14.225  1.00  0.00      A   CL
ATOM   3590  HC  TCM A 718      20.504  14.570  15.037  1.00  0.00      A    H
ATOM   3591  CT  TCM A 719      22.775   1.444  47.739  1.00  0.00      A    C
ATOM   3592  Cl1 TCM A 719      21.654   0.382  46.818  1.00  0.00      A   CL
ATOM   3593  Cl2 TCM A 719      22.396   1.683  49.443  1.00  0.00      A   CL
ATOM   3594  Cl3 TCM A 719      23.179   2.922  46.838  1.00  0.00      A   CL
ATOM   3595  HC  TCM A 719      23.690   0.853  47.782  1.00  0.00      A    H
ATOM   3596  CT  TCM A 720      41.663  34.893  37.390  1.00  0.00      A    C
ATOM   3597  Cl1 TCM A 720      40.971  33.461  36.731  1.00  0.00      A   CL
ATOM   3598  Cl2 TCM A 720      41.583  34.991  39.218  1.00  0.00      A   CL
ATOM   3599  Cl3 TCM A 720      41.093  36.304  36.417  1.00  0.00      A   CL
ATOM   3600  HC  TCM A 720      42.740  34.830  37.234  1.00  0.00      A    H
ATOM   3601  CT  TCM A 721      25.051  24.003  27.321  1.00  0.00      A    C
ATOM   3602  Cl1 TCM A 721      25.457  25.294  26.124  1.00  0.00      A   CL
ATOM   3603  Cl2 TCM A 721      24.056  22.759  26.547  1.00  0.00      A   CL
ATOM   3604  Cl3 TCM A 721      24.385  24.718  28.788  1.00  0.00      A   CL
ATOM   3605  HC  TCM A 721      25.984  23.499  27.576  1.00  0.00      A    H
ATOM   3606  CT  TCM A 722      29.952  18.564  40.594  1.00  0.00      A    C
ATOM   3607  Cl1 TCM A 722      31.250  17.731  39.752  1.00  0.00      A   CL
ATOM   3608  Cl2 TCM A 722      29.679  20.224  40.010  1.00  0.00      A   CL
ATOM   3609  Cl3 TCM A 722      30.332  18.682  42.295  1.00  0.00      A   CL
ATOM   3610  HC  TCM A 722      29.073  17.920  40.609  1.00  0.00      A    H
ATOM   3611  CT  TCM A 723      49.126  45.530  15.300  1.00  0.00      A    C
ATOM   3612  Cl1 TCM A 723      50.101  44.749  16.566  1.00  0.00      A   CL
ATOM   3613  Cl2 TCM A 723      48.299  47.031  15.796  1.00  0.00      A   CL
ATOM   3614  Cl3 TCM A 723      48.017  44.377  14.461  1.00  0.00      A   CL
ATOM   3615  HC  TCM A 723      49.813  45.843  14.514  1.00  0.00      A    H
ATOM   3616  CT  TCM A 724      38.247  19.328  38.501  1.00  0.00      A    C
ATOM   3617  Cl1 TCM A 724      38.144  19.799  40.231  1.00  0.00      A   CL
ATOM   3618  Cl2 TCM A 724      39.412  20.330  37.626  1.00  0.00      A   CL
ATOM   3619  Cl3 TCM A 724      36.635  19.533  37.618  1.00  0.00      A   CL
ATOM   3620  HC  TCM A 724      38.700  18.338  38.452  1.00  0.00      A    H
ATOM   3621  CT  TCM A 725      24.432  45.588  13.340  1.00  0.00      A    C
ATOM   3622  Cl1 TCM A 725      25.770  44.804  12.519  1.00  0.00      A   CL
ATOM   3623  Cl2 TCM A 725      22.726  45.064  13.009  1.00  0.00      A   CL
ATOM   3624  Cl3 TCM A 725      24.447  47.352  12.908  1.00  0.00      A   CL
ATOM   3625  HC  TCM A 725      24.650  45.464  14.401  1.00  0.00      A    H
ATOM   3626  CT  TCM A 726      33.084   2.426  16.507  1.00  0.00      A    C
ATOM   3627  Cl1 TCM A 726      31.725   3.131  17.413  1.00  0.00      A   CL
ATOM   3628  Cl2 TCM A 726      33.522   0.751  17.013  1.00  0.00      A   CL
ATOM   3629  Cl3 TCM A 726      34.520   3.463  16.441  1.00  0.00      A   CL
ATOM   3630  HC  TCM A 726      32.690   2.354  15.493  1.00  0.00      A    H
ATOM   3631  CT  TCM A 727      17.291  44.533  45.508  1.00  0.00      A    C
ATOM   3632  Cl1 TCM A 727      18.708  45.313  44.824  1.00  0.00      A   CL
ATOM   3633  Cl2 TCM A 727      16.794  42.994  44.677  1.00  0.00      A   CL
ATOM   3634  Cl3 TCM A 727      15.902  45.658  45.552  1.00  0.00      A   CL
ATOM   3635  HC  TCM A 727      17.613  44.372  46.537  1.00  0.00      A    H
ATOM   3636  CT  TCM A 728      17.474  26.481  19.506  1.00  0.00      A    C
ATOM   3637  Cl1 TCM A 728      16.025  27.221  20.100  1.00  0.00      A   CL
ATOM   3638  Cl2 TCM A 728      17.186  25.054  18.471  1.00  0.00      A   CL
ATOM   3639  Cl3 TCM A 728      18.511  25.981  20.859  1.00  0.00      A   CL
ATOM   3640  HC  TCM A 728      17.925  27.289  18.930  1.00  0.00      A    H
ATOM   3641  CT  TCM A 729      40.879  22.853  15.562  1.00  0.00      A    C
ATOM   3642  Cl1 TCM A 729      42.060  21.635  15.961  1.00  0.00      A   CL
ATOM   3643  Cl2 TCM A 729      41.657  24.388  15.122  1.00  0.00      A   CL
ATOM   3644  Cl3 TCM A 729      39.680  22.938  16.876  1.00  0.00      A   CL
ATOM   3645  HC  TCM A 729      40.317  22.480  14.705  1.00  0.00      A    H
ATOM   3646  CT  TCM A 730      19.226  32.412  22.465  1.00  0.00      A    C
ATOM   3647  Cl1 TCM A 730      20.321  33.494  21.604  1.00  0.00      A   CL
ATOM   3648  Cl2 TCM A 730      19.749  30.841  21.913  1.00  0.00      A   CL
ATOM   3649  Cl3 TCM A 730      17.562  32.781  21.972  1.00  0.00      A   CL
ATOM   3650  HC  TCM A 730      19.266  32.505  23.551  1.00  0.00      A    H
ATOM   3651  CT  TCM A 731       3.552  37.621  44.698  1.00  0.00      A    C
ATOM   3652  Cl1 TCM A 731       3.497  39.290  45.124  1.00  0.00      A   CL
ATOM   3653  Cl2 TCM A 731       5.144  36.823  44.830  1.00  0.00      A   CL
ATOM   3654  Cl3 TCM A 731       2.819  37.354  43.080  1.00  0.00      A   CL
ATOM   3655  HC  TCM A 731       2.980  37.165  45.506  1.00  0.00      A    H
ATOM   3656  CT  TCM A 732      45.868   9.294  28.414  1.00  0.00      A    C
ATOM   3657  Cl1 TCM A 732      45.311  10.959  28.674  1.00  0.00      A   CL
ATOM   3658  Cl2 TCM A 732      47.136   9.232  27.214  1.00  0.00      A   CL
ATOM   3659  Cl3 TCM A 732      44.493   8.208  28.009  1.00  0.00      A   CL
ATOM   3660  HC  TCM A 732      46.386   8.992  29.325  1.00  0.00      A    H
ATOM   3661  CT  TCM A 733      21.703   2.009  30.416  1.00  0.00      A    C
ATOM   3662  Cl1 TCM A 733      22.049   2.770  28.918  1.00  0.00      A   CL
ATOM   3663  Cl2 TCM A 733      20.697   0.587  30.244  1.00  0.00      A   CL
ATOM   3664  Cl3 TCM A 733      20.936   3.149  31.563  1.00  0.00      A   CL
ATOM   3665  HC  TCM A 733      22.626   1.688  30.897  1.00  0.00      A    H
ATOM   3666  CT  TCM A 734      16.142   2.479   4.669  1.00  0.00      A    C
ATOM   3667  Cl1 TCM A 734      15.607   3.587   5.937  1.00  0.00      A   CL
ATOM   3668  Cl2 TCM A 734      16.439   0.776   5.123  1.00  0.00      A   CL
ATOM   3669  Cl3 TCM A 734      17.502   3.052   3.797  1.00  0.00      A   CL
ATOM   3670  HC  TCM A 734      15.290   2.437   3.990  1.00  0.00      A    H
ATOM   3671  CT  TCM A 735      45.155  15.724  39.447  1.00  0.00      A    C
ATOM   3672  Cl1 TCM A 735      46.173  16.795  40.496  1.00  0.00      A   CL
ATOM   3673  Cl2 TCM A 735      44.835  16.667  37.965  1.00  0.00      A   CL
ATOM   3674  Cl3 TCM A 735      43.793  14.906  40.211  1.00  0.00      A   CL
ATOM   3675  HC  TCM A 735      45.837  14.925  39.158  1.00  0.00      A    H
ATOM   3676  CT  TCM A 736      38.256  40.645  43.845  1.00  0.00      A    C
ATOM   3677  Cl1 TCM A 736      38.721  40.549  45.531  1.00  0.00      A   CL
ATOM   3678  Cl2 TCM A 736      39.633  41.177  42.742  1.00  0.00      A   CL
ATOM   3679  Cl3 TCM A 736      36.706  41.518  43.551  1.00  0.00      A   CL
ATOM   3680  HC  TCM A 736      38.115  39.603  43.556  1.00  0.00      A    H
ATOM   3681  CT  TCM A 737      17.392  19.978  12.992  1.00  0.00      A    C
ATOM   3682  Cl1 TCM A 737      18.047  18.474  13.697  1.00  0.00      A   CL
ATOM   3683  Cl2 TCM A 737      18.522  21.135  12.203  1.00  0.00      A   CL
ATOM   3684  Cl3 TCM A 737      16.288  20.925  14.156  1.00  0.00      A   CL
ATOM   3685  HC  TCM A 737      16.696  19.621  12.232  1.00  0.00      A    H
ATOM   3686  CT  TCM A 738      12.183  30.281  36.859  1.00  0.00      A    C
ATOM   3687  Cl1 TCM A 738      13.187  29.297  35.815  1.00  0.00      A   CL
ATOM   3688  Cl2 TCM A 738      10.744  29.355  37.418  1.00  0.00      A   CL
ATOM   3689  Cl3 TCM A 738      11.866  31.814  36.009  1.00  0.00      A   CL
ATOM   3690  HC  TCM A 738      12.740  30.516  37.766  1.00  0.00      A    H
ATOM   3691  CT  TCM A 739      40.602   7.812  40.489  1.00  0.00      A    C
ATOM   3692  Cl1 TCM A 739      38.850   7.249  40.323  1.00  0.00      A   CL
ATOM   3693  Cl2 TCM A 739      41.542   7.450  38.970  1.00  0.00      A   CL
ATOM   3694  Cl3 TCM A 739      41.386   7.268  41.989  1.00  0.00      A   CL
ATOM   3695  HC  TCM A 739      40.520   8.888  40.643  1.00  0.00      A    H
ATOM   3696  CT  TCM A 740       6.979  38.467  34.596  1.00  0.00      A    C
ATOM   3697  Cl1 TCM A 740       7.909  39.718  35.301  1.00  0.00      A   CL
ATOM   3698  Cl2 TCM A 740       5.714  37.798  35.718  1.00  0.00      A   CL
ATOM   3699  Cl3 TCM A 740       8.010  37.179  33.997  1.00  0.00      A   CL
ATOM   3700  HC  TCM A 740       6.469  38.961  33.770  1.00  0.00      A    H
ATOM   3701  CT  TCM A 741      37.436  33.752  38.162  1.00  0.00      A    C
ATOM   3702  Cl1 TCM A 741      37.487  34.287  39.831  1.00  0.00      A   CL
ATOM   3703  Cl2 TCM A 741      37.568  35.032  36.921  1.00  0.00      A   CL
ATOM   3704  Cl3 TCM A 741      35.951  32.734  37.871  1.00  0.00      A   CL
ATOM   3705  HC  TCM A 741      38.390  33.225  38.137  1.00  0.00      A    H
ATOM   3706  CT  TCM A 742      15.128  48.204  24.786  1.00  0.00      A    C
ATOM   3707  Cl1 TCM A 742      15.585  48.917  23.247  1.00  0.00      A   CL
ATOM   3708  Cl2 TCM A 742      16.380  46.978  25.123  1.00  0.00      A   CL
ATOM   3709  Cl3 TCM A 742      13.492  47.470  24.654  1.00  0.00      A   CL
ATOM   3710  HC  TCM A 742      15.033  48.963  25.562  1.00  0.00      A    H
ATOM   3711  CT  TCM A 743      10.311   7.948  22.931  1.00  0.00      A    C
ATOM   3712  Cl1 TCM A 743      11.496   8.294  21.548  1.00  0.00      A   CL
ATOM   3713  Cl2 TCM A 743       9.992   6.165  23.025  1.00  0.00      A   CL
ATOM   3714  Cl3 TCM A 743       8.797   8.819  22.685  1.00  0.00      A   CL
ATOM   3715  HC  TCM A 743      10.741   8.300  23.868  1.00  0.00      A    H
ATOM   3716  CT  TCM A 744      19.807  29.795  39.003  1.00  0.00      A    C
ATOM   3717  Cl1 TCM A 744      21.005  29.691  40.339  1.00  0.00      A   CL
ATOM   3718  Cl2 TCM A 744      18.463  30.826  39.534  1.00  0.00      A   CL
ATOM   3719  Cl3 TCM A 744      19.325  28.123  38.439  1.00  0.00      A   CL
ATOM   3720  HC  TCM A 744      20.254  30.247  38.117  1.00  0.00      A    H
ATOM   3721  CT  TCM A 745      49.551  14.799  40.908  1.00  0.00      A    C
ATOM   3722  Cl1 TCM A 745      51.224  14.403  41.231  1.00  0.00      A   CL
ATOM   3723  Cl2 TCM A 745      48.491  14.051  42.186  1.00  0.00      A   CL
ATOM   3724  Cl3 TCM A 745      49.004  14.358  39.275  1.00  0.00      A   CL
ATOM   3725  HC  TCM A 745      49.413  15.874  41.023  1.00  0.00      A    H
ATOM   3726  CT  TCM A 746      49.648  21.733   6.700  1.00  0.00      A    C
ATOM   3727  Cl1 TCM A 746      48.140  22.411   7.109  1.00  0.00      A   CL
ATOM   3728  Cl2 TCM A 746      49.388  20.705   5.283  1.00  0.00      A   CL
ATOM   3729  Cl3 TCM A 746      50.502  20.901   8.038  1.00  0.00      A   CL
ATOM   3730  HC  TCM A 746      50.249  22.599   6.425  1.00  0.00      A    H
ATOM   3731  CT  TCM A 747      34.461   2.252  49.242  1.00  0.00      A    C
ATOM   3732  Cl1 TCM A 747      35.349   2.663  47.736  1.00  0.00      A   CL
ATOM   3733  Cl2 TCM A 747      32.770   1.801  48.815  1.00  0.00      A   CL
ATOM   3734  Cl3 TCM A 747      34.527   3.677  50.342  1.00  0.00      A   CL
ATOM   3735  HC  TCM A 747      34.926   1.382  49.706  1.00  0.00      A    H
ATOM   3736  CT  TCM A 748       4.829  41.705  47.523  1.00  0.00      A    C
ATOM   3737  Cl1 TCM A 748       4.338  42.638  46.040  1.00  0.00      A   CL
ATOM   3738  Cl2 TCM A 748       4.135  42.276  49.081  1.00  0.00      A   CL
ATOM   3739  Cl3 TCM A 748       6.569  41.516  47.648  1.00  0.00      A   CL
ATOM   3740  HC  TCM A 748       4.427  40.693  47.485  1.00  0.00      A    H
ATOM   3741  CT  TCM A 749      16.644  36.520  -0.014  1.00  0.00      A    C
ATOM   3742  Cl1 TCM A 749      16.097  38.120  -0.476  1.00  0.00      A   CL
ATOM   3743  Cl2 TCM A 749      15.353  35.527   0.704  1.00  0.00      A   CL
ATOM   3744  Cl3 TCM A 749      18.093  36.575   0.949  1.00  0.00      A   CL
ATOM   3745  HC  TCM A 749      16.942  36.035  -0.944  1.00  0.00      A    H
ATOM   3746  CT  TCM A 750      21.015  37.316  45.239  1.00  0.00      A    C
ATOM   3747  Cl1 TCM A 750      21.351  38.209  43.725  1.00  0.00      A   CL
ATOM   3748  Cl2 TCM A 750      19.387  37.621  45.842  1.00  0.00      A   CL
ATOM   3749  Cl3 TCM A 750      22.321  37.599  46.535  1.00  0.00      A   CL
ATOM   3750  HC  TCM A 750      20.997  36.241  45.059  1.00  0.00      A    H
ATOM   3751  CT  TCM A 751      15.777  40.361  32.040  1.00  0.00      A    C
ATOM   3752  Cl1 TCM A 751      14.625  39.773  33.204  1.00  0.00      A   CL
ATOM   3753  Cl2 TCM A 751      14.984  41.058  30.627  1.00  0.00      A   CL
ATOM   3754  Cl3 TCM A 751      16.930  39.124  31.491  1.00  0.00      A   CL
ATOM   3755  HC  TCM A 751      16.309  41.158  32.560  1.00  0.00      A    H
ATOM   3756  CT  TCM A 752      41.249  25.926   6.450  1.00  0.00      A    C
ATOM   3757  Cl1 TCM A 752      41.592  24.383   5.535  1.00  0.00      A   CL
ATOM   3758  Cl2 TCM A 752      40.637  25.485   8.063  1.00  0.00      A   CL
ATOM   3759  Cl3 TCM A 752      40.066  27.096   5.830  1.00  0.00      A   CL
ATOM   3760  HC  TCM A 752      42.171  26.502   6.529  1.00  0.00      A    H
ATOM   3761  CT  TCM A 753      17.935  44.115   9.160  1.00  0.00      A    C
ATOM   3762  Cl1 TCM A 753      18.333  42.830   8.031  1.00  0.00      A   CL
ATOM   3763  Cl2 TCM A 753      17.402  45.588   8.404  1.00  0.00      A   CL
ATOM   3764  Cl3 TCM A 753      19.253  44.382  10.434  1.00  0.00      A   CL
ATOM   3765  HC  TCM A 753      17.064  43.830   9.751  1.00  0.00      A    H
ATOM   3766  CT  TCM A 754      25.573   6.117  17.252  1.00  0.00      A    C
ATOM   3767  Cl1 TCM A 754      26.481   4.691  17.477  1.00  0.00      A   CL
ATOM   3768  Cl2 TCM A 754      26.094   7.214  18.502  1.00  0.00      A   CL
ATOM   3769  Cl3 TCM A 754      23.805   5.930  17.462  1.00  0.00      A   CL
ATOM   3770  HC  TCM A 754      25.880   6.565  16.307  1.00  0.00      A    H
ATOM   3771  CT  TCM A 755      49.513   5.017  50.925  1.00  0.00      A    C
ATOM   3772  Cl1 TCM A 755      50.691   6.433  50.743  1.00  0.00      A   CL
ATOM   3773  Cl2 TCM A 755      50.425   3.450  51.212  1.00  0.00      A   CL
ATOM   3774  Cl3 TCM A 755      48.684   4.918  49.351  1.00  0.00      A   CL
ATOM   3775  HC  TCM A 755      48.795   5.112  51.739  1.00  0.00      A    H
ATOM   3776  CT  TCM A 756      27.768  10.463  32.124  1.00  0.00      A    C
ATOM   3777  Cl1 TCM A 756      28.863  11.115  33.411  1.00  0.00      A   CL
ATOM   3778  Cl2 TCM A 756      28.521   9.175  31.248  1.00  0.00      A   CL
ATOM   3779  Cl3 TCM A 756      27.292  11.725  30.933  1.00  0.00      A   CL
ATOM   3780  HC  TCM A 756      26.889  10.029  32.600  1.00  0.00      A    H
ATOM   3781  CT  TCM A 757      26.166   0.368  12.630  1.00  0.00      A    C
ATOM   3782  Cl1 TCM A 757      26.110   1.488  14.052  1.00  0.00      A   CL
ATOM   3783  Cl2 TCM A 757      27.756   0.130  11.993  1.00  0.00      A   CL
ATOM   3784  Cl3 TCM A 757      24.927   0.838  11.476  1.00  0.00      A   CL
ATOM   3785  HC  TCM A 757      25.879  -0.635  12.947  1.00  0.00      A    H
ATOM   3786  CT  TCM A 758      36.624  13.662  19.480  1.00  0.00      A    C
ATOM   3787  Cl1 TCM A 758      35.951  15.153  19.934  1.00  0.00      A   CL
ATOM   3788  Cl2 TCM A 758      38.409  13.722  19.614  1.00  0.00      A   CL
ATOM   3789  Cl3 TCM A 758      36.090  13.186  17.824  1.00  0.00      A   CL
ATOM   3790  HC  TCM A 758      36.176  12.878  20.090  1.00  0.00      A    H
ATOM   3791  CT  TCM A 759      19.486  22.762   9.249  1.00  0.00      A    C
ATOM   3792  Cl1 TCM A 759      20.408  24.097   9.980  1.00  0.00      A   CL
ATOM   3793  Cl2 TCM A 759      20.067  22.350   7.629  1.00  0.00      A   CL
ATOM   3794  Cl3 TCM A 759      17.709  22.814   9.388  1.00  0.00      A   CL
ATOM   3795  HC  TCM A 759      19.718  21.922   9.904  1.00  0.00      A    H
ATOM   3796  CT  TCM A 760      24.171  45.417  36.904  1.00  0.00      A    C
ATOM   3797  Cl1 TCM A 760      25.136  46.447  35.851  1.00  0.00      A   CL
ATOM   3798  Cl2 TCM A 760      25.178  44.380  37.986  1.00  0.00      A   CL
ATOM   3799  Cl3 TCM A 760      23.104  44.462  35.868  1.00  0.00      A   CL
ATOM   3800  HC  TCM A 760      23.480  46.024  37.489  1.00  0.00      A    H
ATOM   3801  CT  TCM A 761      44.788  12.156  44.800  1.00  0.00      A    C
ATOM   3802  Cl1 TCM A 761      43.641  12.282  46.138  1.00  0.00      A   CL
ATOM   3803  Cl2 TCM A 761      45.660  10.579  44.621  1.00  0.00      A   CL
ATOM   3804  Cl3 TCM A 761      45.973  13.578  45.047  1.00  0.00      A   CL
ATOM   3805  HC  TCM A 761      44.282  12.343  43.853  1.00  0.00      A    H
ATOM   3806  CT  TCM A 762      35.642  40.377  19.172  1.00  0.00      A    C
ATOM   3807  Cl1 TCM A 762      34.244  41.296  18.653  1.00  0.00      A   CL
ATOM   3808  Cl2 TCM A 762      36.462  40.901  20.646  1.00  0.00      A   CL
ATOM   3809  Cl3 TCM A 762      36.923  40.043  17.930  1.00  0.00      A   CL
ATOM   3810  HC  TCM A 762      35.239  39.393  19.414  1.00  0.00      A    H
ATOM   3811  CT  TCM A 763       4.525   4.356  46.113  1.00  0.00      A    C
ATOM   3812  Cl1 TCM A 763       3.152   3.890  45.144  1.00  0.00      A   CL
ATOM   3813  Cl2 TCM A 763       4.166   5.655  47.285  1.00  0.00      A   CL
ATOM   3814  Cl3 TCM A 763       5.914   4.794  45.057  1.00  0.00      A   CL
ATOM   3815  HC  TCM A 763       4.676   3.471  46.732  1.00  0.00      A    H
ATOM   3816  CT  TCM A 764      46.086  37.003  19.586  1.00  0.00      A    C
ATOM   3817  Cl1 TCM A 764      47.856  37.232  19.377  1.00  0.00      A   CL
ATOM   3818  Cl2 TCM A 764      45.205  38.467  19.997  1.00  0.00      A   CL
ATOM   3819  Cl3 TCM A 764      45.961  35.732  20.768  1.00  0.00      A   CL
ATOM   3820  HC  TCM A 764      45.662  36.582  18.674  1.00  0.00      A    H
ATOM   3821  CT  TCM A 765      32.306  16.918  10.485  1.00  0.00      A    C
ATOM   3822  Cl1 TCM A 765      30.938  17.951  10.927  1.00  0.00      A   CL
ATOM   3823  Cl2 TCM A 765      32.806  15.834  11.786  1.00  0.00      A   CL
ATOM   3824  Cl3 TCM A 765      33.691  17.900   9.897  1.00  0.00      A   CL
ATOM   3825  HC  TCM A 765      31.988  16.232   9.700  1.00  0.00      A    H
ATOM   3826  CT  TCM A 766      14.581  43.648   5.591  1.00  0.00      A    C
ATOM   3827  Cl1 TCM A 766      16.304  43.323   5.118  1.00  0.00      A   CL
ATOM   3828  Cl2 TCM A 766      14.433  44.044   7.358  1.00  0.00      A   CL
ATOM   3829  Cl3 TCM A 766      13.596  42.232   5.269  1.00  0.00      A   CL
ATOM   3830  HC  TCM A 766      14.001  44.408   5.067  1.00  0.00      A    H
ATOM   3831  CT  TCM A 767      50.685  12.095  45.809  1.00  0.00      A    C
ATOM   3832  Cl1 TCM A 767      52.396  12.052  45.890  1.00  0.00      A   CL
ATOM   3833  Cl2 TCM A 767      50.266  11.390  44.290  1.00  0.00      A   CL
ATOM   3834  Cl3 TCM A 767      49.984  13.742  46.048  1.00  0.00      A   CL
ATOM   3835  HC  TCM A 767      50.265  11.558  46.659  1.00  0.00      A    H
ATOM   3836  CT  TCM A 768      10.760  29.222  31.521  1.00  0.00      A    C
ATOM   3837  Cl1 TCM A 768      11.568  30.716  32.163  1.00  0.00      A   CL
ATOM   3838  Cl2 TCM A 768      11.762  27.856  32.106  1.00  0.00      A   CL
ATOM   3839  Cl3 TCM A 768      10.350  29.451  29.753  1.00  0.00      A   CL
ATOM   3840  HC  TCM A 768       9.794  29.203  32.025  1.00  0.00      A    H
ATOM   3841  CT  TCM A 769      47.521   5.682  32.088  1.00  0.00      A    C
ATOM   3842  Cl1 TCM A 769      46.055   6.030  31.109  1.00  0.00      A   CL
ATOM   3843  Cl2 TCM A 769      48.896   5.739  30.978  1.00  0.00      A   CL
ATOM   3844  Cl3 TCM A 769      47.326   4.088  32.959  1.00  0.00      A   CL
ATOM   3845  HC  TCM A 769      47.640   6.436  32.866  1.00  0.00      A    H
ATOM   3846  CT  TCM A 770      28.498  39.525  15.791  1.00  0.00      A    C
ATOM   3847  Cl1 TCM A 770      26.877  39.499  15.153  1.00  0.00      A   CL
ATOM   3848  Cl2 TCM A 770      29.165  41.197  15.552  1.00  0.00      A   CL
ATOM   3849  Cl3 TCM A 770      29.439  38.210  15.049  1.00  0.00      A   CL
ATOM   3850  HC  TCM A 770      28.320  39.363  16.854  1.00  0.00      A    H
ATOM   3851  CT  TCM A 771      28.210   1.442  48.524  1.00  0.00      A    C
ATOM   3852  Cl1 TCM A 771      29.155   1.563  50.037  1.00  0.00      A   CL
ATOM   3853  Cl2 TCM A 771      27.818   3.007  47.883  1.00  0.00      A   CL
ATOM   3854  Cl3 TCM A 771      26.686   0.641  48.789  1.00  0.00      A   CL
ATOM   3855  HC  TCM A 771      28.684   0.781  47.800  1.00  0.00      A    H
ATOM   3856  CT  TCM A 772      11.156  20.361  49.581  1.00  0.00      A    C
ATOM   3857  Cl1 TCM A 772      10.147  18.908  49.633  1.00  0.00      A   CL
ATOM   3858  Cl2 TCM A 772      10.953  21.382  51.057  1.00  0.00      A   CL
ATOM   3859  Cl3 TCM A 772      10.992  21.361  48.060  1.00  0.00      A   CL
ATOM   3860  HC  TCM A 772      12.176  19.981  49.632  1.00  0.00      A    H
ATOM   3861  CT  TCM A 773      10.136  39.466  49.910  1.00  0.00      A    C
ATOM   3862  Cl1 TCM A 773      10.139  40.554  48.511  1.00  0.00      A   CL
ATOM   3863  Cl2 TCM A 773      11.393  38.280  49.699  1.00  0.00      A   CL
ATOM   3864  Cl3 TCM A 773       8.540  38.842  50.141  1.00  0.00      A   CL
ATOM   3865  HC  TCM A 773      10.428  40.033  50.795  1.00  0.00      A    H
ATOM   3866  CT  TCM A 774      26.044  34.062  25.899  1.00  0.00      A    C
ATOM   3867  Cl1 TCM A 774      26.995  35.149  26.783  1.00  0.00      A   CL
ATOM   3868  Cl2 TCM A 774      24.657  34.915  25.167  1.00  0.00      A   CL
ATOM   3869  Cl3 TCM A 774      25.677  32.549  26.878  1.00  0.00      A   CL
ATOM   3870  HC  TCM A 774      26.654  33.875  25.015  1.00  0.00      A    H
ATOM   3871  CT  TCM A 775      24.769  48.511   5.321  1.00  0.00      A    C
ATOM   3872  Cl1 TCM A 775      24.392  46.930   4.553  1.00  0.00      A   CL
ATOM   3873  Cl2 TCM A 775      23.455  49.785   4.940  1.00  0.00      A   CL
ATOM   3874  Cl3 TCM A 775      26.427  48.974   5.131  1.00  0.00      A   CL
ATOM   3875  HC  TCM A 775      24.754  48.256   6.381  1.00  0.00      A    H
ATOM   3876  CT  TCM A 776      40.751  39.708  18.132  1.00  0.00      A    C
ATOM   3877  Cl1 TCM A 776      41.826  41.056  17.456  1.00  0.00      A   CL
ATOM   3878  Cl2 TCM A 776      40.439  40.083  19.870  1.00  0.00      A   CL
ATOM   3879  Cl3 TCM A 776      41.606  38.102  17.988  1.00  0.00      A   CL
ATOM   3880  HC  TCM A 776      39.779  39.739  17.639  1.00  0.00      A    H
ATOM   3881  CT  TCM A 777      10.338  23.495   3.443  1.00  0.00      A    C
ATOM   3882  Cl1 TCM A 777      11.199  23.504   4.969  1.00  0.00      A   CL
ATOM   3883  Cl2 TCM A 777       9.564  25.098   3.074  1.00  0.00      A   CL
ATOM   3884  Cl3 TCM A 777       9.309  22.020   3.184  1.00  0.00      A   CL
ATOM   3885  HC  TCM A 777      11.040  23.329   2.626  1.00  0.00      A    H
ATOM   3886  CT  TCM A 778      12.349  24.016  35.843  1.00  0.00      A    C
ATOM   3887  Cl1 TCM A 778      13.586  25.257  35.775  1.00  0.00      A   CL
ATOM   3888  Cl2 TCM A 778      12.869  22.433  35.198  1.00  0.00      A   CL
ATOM   3889  Cl3 TCM A 778      10.911  24.476  34.908  1.00  0.00      A   CL
ATOM   3890  HC  TCM A 778      12.069  23.889  36.889  1.00  0.00      A    H
ATOM   3891  CT  TCM A 779       0.432   4.435  38.549  1.00  0.00      A    C
ATOM   3892  Cl1 TCM A 779       2.026   5.125  38.815  1.00  0.00      A   CL
ATOM   3893  Cl2 TCM A 779      -0.280   4.671  36.908  1.00  0.00      A   CL
ATOM   3894  Cl3 TCM A 779      -0.643   4.906  39.868  1.00  0.00      A   CL
ATOM   3895  HC  TCM A 779       0.544   3.358  38.678  1.00  0.00      A    H
ATOM   3896  CT  TCM A 780       5.032  35.878  30.626  1.00  0.00      A    C
ATOM   3897  Cl1 TCM A 780       3.861  37.246  30.291  1.00  0.00      A   CL
ATOM   3898  Cl2 TCM A 780       5.009  35.465  32.389  1.00  0.00      A   CL
ATOM   3899  Cl3 TCM A 780       6.681  36.315  30.077  1.00  0.00      A   CL
ATOM   3900  HC  TCM A 780       4.827  35.004  30.007  1.00  0.00      A    H
ATOM   3901  CT  TCM A 781       3.378   8.193  37.936  1.00  0.00      A    C
ATOM   3902  Cl1 TCM A 781       1.671   8.684  37.961  1.00  0.00      A   CL
ATOM   3903  Cl2 TCM A 781       4.431   9.593  38.213  1.00  0.00      A   CL
ATOM   3904  Cl3 TCM A 781       3.926   7.371  36.424  1.00  0.00      A   CL
ATOM   3905  HC  TCM A 781       3.565   7.568  38.809  1.00  0.00      A    H
ATOM   3906  CT  TCM A 782      15.219   8.446  25.323  1.00  0.00      A    C
ATOM   3907  Cl1 TCM A 782      16.011   9.690  26.340  1.00  0.00      A   CL
ATOM   3908  Cl2 TCM A 782      13.492   8.807  25.220  1.00  0.00      A   CL
ATOM   3909  Cl3 TCM A 782      15.316   6.827  26.098  1.00  0.00      A   CL
ATOM   3910  HC  TCM A 782      15.764   8.316  24.389  1.00  0.00      A    H
ATOM   3911  CT  TCM A 783      46.993   6.147  37.783  1.00  0.00      A    C
ATOM   3912  Cl1 TCM A 783      45.377   6.379  38.542  1.00  0.00      A   CL
ATOM   3913  Cl2 TCM A 783      47.135   6.660  36.076  1.00  0.00      A   CL
ATOM   3914  Cl3 TCM A 783      47.535   4.446  38.027  1.00  0.00      A   CL
ATOM   3915  HC  TCM A 783      47.751   6.774  38.253  1.00  0.00      A    H
ATOM   3916  CT  TCM A 784      23.401  10.039  15.058  1.00  0.00      A    C
ATOM   3917  Cl1 TCM A 784      23.326  10.169  16.842  1.00  0.00      A   CL
ATOM   3918  Cl2 TCM A 784      21.916   9.511  14.214  1.00  0.00      A   CL
ATOM   3919  Cl3 TCM A 784      24.719   8.943  14.499  1.00  0.00      A   CL
ATOM   3920  HC  TCM A 784      23.702  11.020  14.690  1.00  0.00      A    H
ATOM   3921  CT  TCM A 785      11.764  49.095  46.539  1.00  0.00      A    C
ATOM   3922  Cl1 TCM A 785      12.866  48.685  45.118  1.00  0.00      A   CL
ATOM   3923  Cl2 TCM A 785      10.143  48.508  46.443  1.00  0.00      A   CL
ATOM   3924  Cl3 TCM A 785      11.702  50.836  46.863  1.00  0.00      A   CL
ATOM   3925  HC  TCM A 785      12.208  48.722  47.462  1.00  0.00      A    H
ATOM   3926  CT  TCM A 786      19.157   1.365  35.575  1.00  0.00      A    C
ATOM   3927  Cl1 TCM A 786      19.070   2.734  36.625  1.00  0.00      A   CL
ATOM   3928  Cl2 TCM A 786      17.593   0.668  35.406  1.00  0.00      A   CL
ATOM   3929  Cl3 TCM A 786      20.250   0.145  36.218  1.00  0.00      A   CL
ATOM   3930  HC  TCM A 786      19.501   1.635  34.576  1.00  0.00      A    H
ATOM   3931  CT  TCM A 787      43.219  37.317   9.022  1.00  0.00      A    C
ATOM   3932  Cl1 TCM A 787      43.079  39.048   8.515  1.00  0.00      A   CL
ATOM   3933  Cl2 TCM A 787      42.036  36.852  10.192  1.00  0.00      A   CL
ATOM   3934  Cl3 TCM A 787      44.893  36.850   9.501  1.00  0.00      A   CL
ATOM   3935  HC  TCM A 787      43.082  36.780   8.084  1.00  0.00      A    H
ATOM   3936  CT  TCM A 788      30.414   5.428   0.296  1.00  0.00      A    C
ATOM   3937  Cl1 TCM A 788      30.151   7.151  -0.277  1.00  0.00      A   CL
ATOM   3938  Cl2 TCM A 788      31.050   4.473  -1.042  1.00  0.00      A   CL
ATOM   3939  Cl3 TCM A 788      28.829   4.648   0.796  1.00  0.00      A   CL
ATOM   3940  HC  TCM A 788      31.119   5.381   1.126  1.00  0.00      A    H
ATOM   3941  CT  TCM A 789      21.016   8.920  50.410  1.00  0.00      A    C
ATOM   3942  Cl1 TCM A 789      20.756   7.643  51.656  1.00  0.00      A   CL
ATOM   3943  Cl2 TCM A 789      22.358   9.945  51.034  1.00  0.00      A   CL
ATOM   3944  Cl3 TCM A 789      19.609   9.912  50.131  1.00  0.00      A   CL
ATOM   3945  HC  TCM A 789      21.334   8.429  49.490  1.00  0.00      A    H
ATOM   3946  CT  TCM A 790      38.810  44.125  24.347  1.00  0.00      A    C
ATOM   3947  Cl1 TCM A 790      39.913  45.141  25.353  1.00  0.00      A   CL
ATOM   3948  Cl2 TCM A 790      37.141  44.586  24.430  1.00  0.00      A   CL
ATOM   3949  Cl3 TCM A 790      39.085  42.456  25.022  1.00  0.00      A   CL
ATOM   3950  HC  TCM A 790      39.181  44.219  23.326  1.00  0.00      A    H
ATOM   3951  CT  TCM A 791      29.864  17.616   0.912  1.00  0.00      A    C
ATOM   3952  Cl1 TCM A 791      31.511  17.391   0.452  1.00  0.00      A   CL
ATOM   3953  Cl2 TCM A 791      29.700  17.618   2.695  1.00  0.00      A   CL
ATOM   3954  Cl3 TCM A 791      28.862  16.423   0.092  1.00  0.00      A   CL
ATOM   3955  HC  TCM A 791      29.488  18.543   0.480  1.00  0.00      A    H
ATOM   3956  CT  TCM A 792      12.368  18.660   3.228  1.00  0.00      A    C
ATOM   3957  Cl1 TCM A 792      11.282  18.493   4.619  1.00  0.00      A   CL
ATOM   3958  Cl2 TCM A 792      12.987  20.321   3.022  1.00  0.00      A   CL
ATOM   3959  Cl3 TCM A 792      11.447  18.135   1.849  1.00  0.00      A   CL
ATOM   3960  HC  TCM A 792      13.283  18.088   3.383  1.00  0.00      A    H
ATOM   3961  CT  TCM A 793      42.998  31.775  23.535  1.00  0.00      A    C
ATOM   3962  Cl1 TCM A 793      41.467  32.530  23.713  1.00  0.00      A   CL
ATOM   3963  Cl2 TCM A 793      44.244  32.994  22.897  1.00  0.00      A   CL
ATOM   3964  Cl3 TCM A 793      43.004  30.380  22.356  1.00  0.00      A   CL
ATOM   3965  HC  TCM A 793      43.262  31.388  24.520  1.00  0.00      A    H
ATOM   3966  CT  TCM A 794      39.147  11.027  33.588  1.00  0.00      A    C
ATOM   3967  Cl1 TCM A 794      37.661  10.791  32.644  1.00  0.00      A   CL
ATOM   3968  Cl2 TCM A 794      39.020  10.778  35.301  1.00  0.00      A   CL
ATOM   3969  Cl3 TCM A 794      39.782  12.599  33.098  1.00  0.00      A   CL
ATOM   3970  HC  TCM A 794      39.766  10.242  33.154  1.00  0.00      A    H
ATOM   3971  CT  TCM A 795      12.746  45.967  30.787  1.00  0.00      A    C
ATOM   3972  Cl1 TCM A 795      12.641  46.865  29.327  1.00  0.00      A   CL
ATOM   3973  Cl2 TCM A 795      14.265  45.036  30.923  1.00  0.00      A   CL
ATOM   3974  Cl3 TCM A 795      11.363  44.841  30.903  1.00  0.00      A   CL
ATOM   3975  HC  TCM A 795      12.758  46.711  31.583  1.00  0.00      A    H
ATOM   3976  CT  TCM A 796      31.932  21.412  44.944  1.00  0.00      A    C
ATOM   3977  Cl1 TCM A 796      31.690  20.042  45.982  1.00  0.00      A   CL
ATOM   3978  Cl2 TCM A 796      33.610  21.772  44.805  1.00  0.00      A   CL
ATOM   3979  Cl3 TCM A 796      31.005  22.785  45.418  1.00  0.00      A   CL
ATOM   3980  HC  TCM A 796      31.587  21.093  43.961  1.00  0.00      A    H
ATOM   3981  CT  TCM A 797      40.957  47.967  16.808  1.00  0.00      A    C
ATOM   3982  Cl1 TCM A 797      42.166  48.341  15.601  1.00  0.00      A   CL
ATOM   3983  Cl2 TCM A 797      41.672  47.096  18.187  1.00  0.00      A   CL
ATOM   3984  Cl3 TCM A 797      39.496  47.294  16.119  1.00  0.00      A   CL
ATOM   3985  HC  TCM A 797      40.624  48.884  17.293  1.00  0.00      A    H
ATOM   3986  CT  TCM A 798      38.809  40.124   9.838  1.00  0.00      A    C
ATOM   3987  Cl1 TCM A 798      39.060  38.471  10.360  1.00  0.00      A   CL
ATOM   3988  Cl2 TCM A 798      39.423  40.421   8.181  1.00  0.00      A   CL
ATOM   3989  Cl3 TCM A 798      39.320  41.405  11.066  1.00  0.00      A   CL
ATOM   3990  HC  TCM A 798      37.760  40.413   9.778  1.00  0.00      A    H
ATOM   3991  CT  TCM A 799       7.357   6.611  37.752  1.00  0.00      A    C
ATOM   3992  Cl1 TCM A 799       6.141   5.645  38.530  1.00  0.00      A   CL
ATOM   3993  Cl2 TCM A 799       8.097   5.848  36.348  1.00  0.00      A   CL
ATOM   3994  Cl3 TCM A 799       8.735   7.095  38.859  1.00  0.00      A   CL
ATOM   3995  HC  TCM A 799       6.937   7.568  37.443  1.00  0.00      A    H
ATOM   3996  CT  TCM A 800      21.834  26.322  24.273  1.00  0.00      A    C
ATOM   3997  Cl1 TCM A 800      23.439  26.756  23.598  1.00  0.00      A   CL
ATOM   3998  Cl2 TCM A 800      21.381  27.207  25.768  1.00  0.00      A   CL
ATOM   3999  Cl3 TCM A 800      21.807  24.576  24.515  1.00  0.00      A   CL
ATOM   4000  HC  TCM A 800      21.139  26.537  23.461  1.00  0.00      A    H
ATOM   4001  CT  TCM A 801      31.239  24.404  32.653  1.00  0.00      A    C
ATOM   4002  Cl1 TCM A 801      29.961  24.171  33.800  1.00  0.00      A   CL
ATOM   4003  Cl2 TCM A 801      32.284  25.775  33.169  1.00  0.00      A   CL
ATOM   4004  Cl3 TCM A 801      30.498  24.628  31.079  1.00  0.00      A   CL
ATOM   4005  HC  TCM A 801      31.890  23.530  32.643  1.00  0.00      A    H
ATOM   4006  CT  TCM A 802      18.766  11.156  37.478  1.00  0.00      A    C
ATOM   4007  Cl1 TCM A 802      17.217  11.939  37.045  1.00  0.00      A   CL
ATOM   4008  Cl2 TCM A 802      18.762   9.499  36.774  1.00  0.00      A   CL
ATOM   4009  Cl3 TCM A 802      19.136  11.317  39.152  1.00  0.00      A   CL
ATOM   4010  HC  TCM A 802      19.525  11.711  36.926  1.00  0.00      A    H
ATOM   4011  CT  TCM A 803      25.186  32.863  41.402  1.00  0.00      A    C
ATOM   4012  Cl1 TCM A 803      24.571  31.125  41.516  1.00  0.00      A   CL
ATOM   4013  Cl2 TCM A 803      26.374  33.196  42.665  1.00  0.00      A   CL
ATOM   4014  Cl3 TCM A 803      23.912  34.075  41.217  1.00  0.00      A   CL
ATOM   4015  HC  TCM A 803      25.697  32.917  40.441  1.00  0.00      A    H
ATOM   4016  CT  TCM A 804      29.834   7.838  40.799  1.00  0.00      A    C
ATOM   4017  Cl1 TCM A 804      28.817   8.852  41.714  1.00  0.00      A   CL
ATOM   4018  Cl2 TCM A 804      28.858   6.715  39.855  1.00  0.00      A   CL
ATOM   4019  Cl3 TCM A 804      30.980   6.968  41.892  1.00  0.00      A   CL
ATOM   4020  HC  TCM A 804      30.440   8.407  40.093  1.00  0.00      A    H
ATOM   4021  CT  TCM A 805      28.082  20.786  48.184  1.00  0.00      A    C
ATOM   4022  Cl1 TCM A 805      27.579  20.196  46.568  1.00  0.00      A   CL
ATOM   4023  Cl2 TCM A 805      29.170  19.635  49.034  1.00  0.00      A   CL
ATOM   4024  Cl3 TCM A 805      26.682  21.256  49.134  1.00  0.00      A   CL
ATOM   4025  HC  TCM A 805      28.611  21.734  48.089  1.00  0.00      A    H
ATOM   4026  CT  TCM A 806      41.348   3.587  48.707  1.00  0.00      A    C
ATOM   4027  Cl1 TCM A 806      40.081   2.540  49.396  1.00  0.00      A   CL
ATOM   4028  Cl2 TCM A 806      41.934   4.905  49.729  1.00  0.00      A   CL
ATOM   4029  Cl3 TCM A 806      40.892   4.102  47.085  1.00  0.00      A   CL
ATOM   4030  HC  TCM A 806      42.230   2.987  48.482  1.00  0.00      A    H
ATOM   4031  CT  TCM A 807      23.225   8.943  21.162  1.00  0.00      A    C
ATOM   4032  Cl1 TCM A 807      22.345   9.795  22.481  1.00  0.00      A   CL
ATOM   4033  Cl2 TCM A 807      24.441   9.980  20.405  1.00  0.00      A   CL
ATOM   4034  Cl3 TCM A 807      22.181   8.156  19.923  1.00  0.00      A   CL
ATOM   4035  HC  TCM A 807      23.828   8.125  21.558  1.00  0.00      A    H
ATOM   4036  CT  TCM A 808      28.296  30.993  16.380  1.00  0.00      A    C
ATOM   4037  Cl1 TCM A 808      29.696  30.909  17.372  1.00  0.00      A   CL
ATOM   4038  Cl2 TCM A 808      27.437  29.420  16.199  1.00  0.00      A   CL
ATOM   4039  Cl3 TCM A 808      28.637  31.789  14.797  1.00  0.00      A   CL
ATOM   4040  HC  TCM A 808      27.615  31.651  16.920  1.00  0.00      A    H
ATOM   4041  CT  TCM A 809      21.482  41.096  13.688  1.00  0.00      A    C
ATOM   4042  Cl1 TCM A 809      23.162  41.212  13.250  1.00  0.00      A   CL
ATOM   4043  Cl2 TCM A 809      20.532  41.032  12.194  1.00  0.00      A   CL
ATOM   4044  Cl3 TCM A 809      20.770  42.396  14.788  1.00  0.00      A   CL
ATOM   4045  HC  TCM A 809      21.391  40.097  14.116  1.00  0.00      A    H
ATOM   4046  CT  TCM A 810      46.629   1.763  21.311  1.00  0.00      A    C
ATOM   4047  Cl1 TCM A 810      45.105   2.744  21.106  1.00  0.00      A   CL
ATOM   4048  Cl2 TCM A 810      46.490   0.107  20.937  1.00  0.00      A   CL
ATOM   4049  Cl3 TCM A 810      47.222   1.993  22.966  1.00  0.00      A   CL
ATOM   4050  HC  TCM A 810      47.398   2.183  20.663  1.00  0.00      A    H
ATOM   4051  CT  TCM A 811      45.134  10.031  17.480  1.00  0.00      A    C
ATOM   4052  Cl1 TCM A 811      46.177  11.286  16.744  1.00  0.00      A   CL
ATOM   4053  Cl2 TCM A 811      43.496   9.972  16.845  1.00  0.00      A   CL
ATOM   4054  Cl3 TCM A 811      45.036  10.282  19.238  1.00  0.00      A   CL
ATOM   4055  HC  TCM A 811      45.443   8.988  17.410  1.00  0.00      A    H
ATOM   4056  CT  TCM A 812       9.283  15.741  32.313  1.00  0.00      A    C
ATOM   4057  Cl1 TCM A 812       8.927  17.397  31.575  1.00  0.00      A   CL
ATOM   4058  Cl2 TCM A 812      10.130  15.698  33.868  1.00  0.00      A   CL
ATOM   4059  Cl3 TCM A 812      10.164  14.682  31.158  1.00  0.00      A   CL
ATOM   4060  HC  TCM A 812       8.328  15.233  32.449  1.00  0.00      A    H
ATOM   4061  CT  TCM A 813      49.981  35.840  46.309  1.00  0.00      A    C
ATOM   4062  Cl1 TCM A 813      50.995  35.629  44.827  1.00  0.00      A   CL
ATOM   4063  Cl2 TCM A 813      48.865  34.519  46.504  1.00  0.00      A   CL
ATOM   4064  Cl3 TCM A 813      48.970  37.285  46.265  1.00  0.00      A   CL
ATOM   4065  HC  TCM A 813      50.678  35.860  47.147  1.00  0.00      A    H
ATOM   4066  CT  TCM A 814      43.444   5.962  20.582  1.00  0.00      A    C
ATOM   4067  Cl1 TCM A 814      44.632   5.892  19.308  1.00  0.00      A   CL
ATOM   4068  Cl2 TCM A 814      41.747   5.947  19.824  1.00  0.00      A   CL
ATOM   4069  Cl3 TCM A 814      43.634   7.211  21.833  1.00  0.00      A   CL
ATOM   4070  HC  TCM A 814      43.509   5.093  21.236  1.00  0.00      A    H
ATOM   4071  CT  TCM A 815      29.325  37.211  38.156  1.00  0.00      A    C
ATOM   4072  Cl1 TCM A 815      30.262  36.261  39.282  1.00  0.00      A   CL
ATOM   4073  Cl2 TCM A 815      27.556  37.161  38.441  1.00  0.00      A   CL
ATOM   4074  Cl3 TCM A 815      29.626  36.932  36.439  1.00  0.00      A   CL
ATOM   4075  HC  TCM A 815      29.707  38.214  38.350  1.00  0.00      A    H
ATOM   4076  CT  TCM A 816      36.222  24.088  36.116  1.00  0.00      A    C
ATOM   4077  Cl1 TCM A 816      37.289  23.715  34.772  1.00  0.00      A   CL
ATOM   4078  Cl2 TCM A 816      35.689  22.600  36.844  1.00  0.00      A   CL
ATOM   4079  Cl3 TCM A 816      34.924  25.131  35.424  1.00  0.00      A   CL
ATOM   4080  HC  TCM A 816      36.788  24.722  36.797  1.00  0.00      A    H
ATOM   4081  CT  TCM A 817      11.249  33.726  28.046  1.00  0.00      A    C
ATOM   4082  Cl1 TCM A 817      12.260  32.446  28.697  1.00  0.00      A   CL
ATOM   4083  Cl2 TCM A 817       9.606  33.435  28.381  1.00  0.00      A   CL
ATOM   4084  Cl3 TCM A 817      11.539  34.032  26.314  1.00  0.00      A   CL
ATOM   4085  HC  TCM A 817      11.497  34.656  28.558  1.00  0.00      A    H
ATOM   4086  CT  TCM A 818      37.145   0.759  25.782  1.00  0.00      A    C
ATOM   4087  Cl1 TCM A 818      37.420  -0.010  24.157  1.00  0.00      A   CL
ATOM   4088  Cl2 TCM A 818      37.228   2.544  25.595  1.00  0.00      A   CL
ATOM   4089  Cl3 TCM A 818      38.394   0.132  26.915  1.00  0.00      A   CL
ATOM   4090  HC  TCM A 818      36.149   0.591  26.193  1.00  0.00      A    H
ATOM   4091  CT  TCM A 819       2.957  45.002  23.145  1.00  0.00      A    C
ATOM   4092  Cl1 TCM A 819       4.139  43.661  23.037  1.00  0.00      A   CL
ATOM   4093  Cl2 TCM A 819       1.599  44.674  22.082  1.00  0.00      A   CL
ATOM   4094  Cl3 TCM A 819       3.841  46.482  22.663  1.00  0.00      A   CL
ATOM   4095  HC  TCM A 819       2.576  45.294  24.123  1.00  0.00      A    H
ATOM   4096  CT  TCM A 820       9.387  31.063  46.522  1.00  0.00      A    C
ATOM   4097  Cl1 TCM A 820      10.268  30.541  47.948  1.00  0.00      A   CL
ATOM   4098  Cl2 TCM A 820      10.411  31.753  45.207  1.00  0.00      A   CL
ATOM   4099  Cl3 TCM A 820       8.136  32.263  47.068  1.00  0.00      A   CL
ATOM   4100  HC  TCM A 820       8.838  30.203  46.136  1.00  0.00      A    H
ATOM   4101  CT  TCM A 821       4.570  29.645  50.410  1.00  0.00      A    C
ATOM   4102  Cl1 TCM A 821       4.058  29.246  48.719  1.00  0.00      A   CL
ATOM   4103  Cl2 TCM A 821       5.768  30.880  50.463  1.00  0.00      A   CL
ATOM   4104  Cl3 TCM A 821       4.953  28.283  51.355  1.00  0.00      A   CL
ATOM   4105  HC  TCM A 821       3.719  30.052  50.956  1.00  0.00      A    H
ATOM   4106  CT  TCM A 822      47.708   9.329  23.472  1.00  0.00      A    C
ATOM   4107  Cl1 TCM A 822      46.925   7.712  23.857  1.00  0.00      A   CL
ATOM   4108  Cl2 TCM A 822      46.540  10.631  23.436  1.00  0.00      A   CL
ATOM   4109  Cl3 TCM A 822      48.672   9.262  21.926  1.00  0.00      A   CL
ATOM   4110  HC  TCM A 822      48.461   9.522  24.236  1.00  0.00      A    H
ATOM   4111  CT  TCM A 823       3.660  38.068  39.940  1.00  0.00      A    C
ATOM   4112  Cl1 TCM A 823       3.929  36.439  39.148  1.00  0.00      A   CL
ATOM   4113  Cl2 TCM A 823       3.453  39.480  38.853  1.00  0.00      A   CL
ATOM   4114  Cl3 TCM A 823       5.044  38.388  40.997  1.00  0.00      A   CL
ATOM   4115  HC  TCM A 823       2.782  37.977  40.579  1.00  0.00      A    H
ATOM   4116  CT  TCM A 824      31.418  41.821  35.752  1.00  0.00      A    C
ATOM   4117  Cl1 TCM A 824      30.121  40.744  36.017  1.00  0.00      A   CL
ATOM   4118  Cl2 TCM A 824      32.846  41.177  34.909  1.00  0.00      A   CL
ATOM   4119  Cl3 TCM A 824      31.944  42.412  37.349  1.00  0.00      A   CL
ATOM   4120  HC  TCM A 824      31.014  42.624  35.135  1.00  0.00      A    H
ATOM   4121  CT  TCM A 825      16.012   1.998  32.723  1.00  0.00      A    C
ATOM   4122  Cl1 TCM A 825      17.297   1.387  31.656  1.00  0.00      A   CL
ATOM   4123  Cl2 TCM A 825      14.603   2.368  31.687  1.00  0.00      A   CL
ATOM   4124  Cl3 TCM A 825      16.602   3.437  33.507  1.00  0.00      A   CL
ATOM   4125  HC  TCM A 825      15.632   1.279  33.449  1.00  0.00      A    H
ATOM   4126  CT  TCM A 826      48.874  14.439  18.564  1.00  0.00      A    C
ATOM   4127  Cl1 TCM A 826      47.769  13.125  19.025  1.00  0.00      A   CL
ATOM   4128  Cl2 TCM A 826      48.046  15.722  17.702  1.00  0.00      A   CL
ATOM   4129  Cl3 TCM A 826      50.315  13.713  17.677  1.00  0.00      A   CL
ATOM   4130  HC  TCM A 826      49.174  14.807  19.546  1.00  0.00      A    H
ATOM   4131  CT  TCM A 827      17.028   1.712  27.920  1.00  0.00      A    C
ATOM   4132  Cl1 TCM A 827      15.667   2.856  27.816  1.00  0.00      A   CL
ATOM   4133  Cl2 TCM A 827      17.952   1.323  26.415  1.00  0.00      A   CL
ATOM   4134  Cl3 TCM A 827      16.413   0.210  28.560  1.00  0.00      A   CL
ATOM   4135  HC  TCM A 827      17.695   2.063  28.707  1.00  0.00      A    H
ATOM   4136  CT  TCM A 828      16.895  30.229  44.556  1.00  0.00      A    C
ATOM   4137  Cl1 TCM A 828      17.232  31.338  43.122  1.00  0.00      A   CL
ATOM   4138  Cl2 TCM A 828      17.746  30.745  46.048  1.00  0.00      A   CL
ATOM   4139  Cl3 TCM A 828      17.301  28.522  44.136  1.00  0.00      A   CL
ATOM   4140  HC  TCM A 828      15.892  30.302  44.976  1.00  0.00      A    H
ATOM   4141  CT  TCM A 829      22.361   9.396   9.296  1.00  0.00      A    C
ATOM   4142  Cl1 TCM A 829      20.821   8.471   9.195  1.00  0.00      A   CL
ATOM   4143  Cl2 TCM A 829      22.502  10.681  10.535  1.00  0.00      A   CL
ATOM   4144  Cl3 TCM A 829      22.905  10.128   7.809  1.00  0.00      A   CL
ATOM   4145  HC  TCM A 829      23.138   8.686   9.581  1.00  0.00      A    H
ATOM   4146  CT  TCM A 830      45.288  13.919   8.137  1.00  0.00      A    C
ATOM   4147  Cl1 TCM A 830      44.622  14.909   9.370  1.00  0.00      A   CL
ATOM   4148  Cl2 TCM A 830      45.550  14.734   6.553  1.00  0.00      A   CL
ATOM   4149  Cl3 TCM A 830      44.361  12.435   7.836  1.00  0.00      A   CL
ATOM   4150  HC  TCM A 830      46.292  13.593   8.411  1.00  0.00      A    H
ATOM   4151  CT  TCM A 831      26.254  11.351  42.660  1.00  0.00      A    C
ATOM   4152  Cl1 TCM A 831      25.189  12.436  41.855  1.00  0.00      A   CL
ATOM   4153  Cl2 TCM A 831      25.646  10.775  44.192  1.00  0.00      A   CL
ATOM   4154  Cl3 TCM A 831      27.938  11.972  42.723  1.00  0.00      A   CL
ATOM   4155  HC  TCM A 831      26.164  10.453  42.050  1.00  0.00      A    H
ATOM   4156  CT  TCM A 832      45.811  46.887  41.575  1.00  0.00      A    C
ATOM   4157  Cl1 TCM A 832      44.034  46.985  41.428  1.00  0.00      A   CL
ATOM   4158  Cl2 TCM A 832      46.542  48.415  42.174  1.00  0.00      A   CL
ATOM   4159  Cl3 TCM A 832      46.538  46.524  40.020  1.00  0.00      A   CL
ATOM   4160  HC  TCM A 832      46.015  46.051  42.244  1.00  0.00      A    H
ATOM   4161  CT  TCM A 833       5.090  10.614  31.214  1.00  0.00      A    C
ATOM   4162  Cl1 TCM A 833       5.515  10.016  29.607  1.00  0.00      A   CL
ATOM   4163  Cl2 TCM A 833       4.999   9.319  32.356  1.00  0.00      A   CL
ATOM   4164  Cl3 TCM A 833       3.553  11.442  31.200  1.00  0.00      A   CL
ATOM   4165  HC  TCM A 833       5.855  11.322  31.532  1.00  0.00      A    H
ATOM   4166  CT  TCM A 834      36.212  44.170   8.116  1.00  0.00      A    C
ATOM   4167  Cl1 TCM A 834      34.416  44.482   8.167  1.00  0.00      A   CL
ATOM   4168  Cl2 TCM A 834      37.197  45.241   7.063  1.00  0.00      A   CL
ATOM   4169  Cl3 TCM A 834      36.404  42.485   7.753  1.00  0.00      A   CL
ATOM   4170  HC  TCM A 834      36.497  44.183   9.168  1.00  0.00      A    H
ATOM   4171  CT  TCM A 835       6.890  22.980  18.047  1.00  0.00      A    C
ATOM   4172  Cl1 TCM A 835       6.692  24.567  17.266  1.00  0.00      A   CL
ATOM   4173  Cl2 TCM A 835       8.302  22.115  17.355  1.00  0.00      A   CL
ATOM   4174  Cl3 TCM A 835       5.439  22.012  17.893  1.00  0.00      A   CL
ATOM   4175  HC  TCM A 835       7.014  23.236  19.099  1.00  0.00      A    H
ATOM   4176  CT  TCM A 836      37.333  48.808  20.747  1.00  0.00      A    C
ATOM   4177  Cl1 TCM A 836      37.582  47.555  22.002  1.00  0.00      A   CL
ATOM   4178  Cl2 TCM A 836      35.895  48.442  19.800  1.00  0.00      A   CL
ATOM   4179  Cl3 TCM A 836      38.824  49.198  19.913  1.00  0.00      A   CL
ATOM   4180  HC  TCM A 836      37.056  49.737  21.244  1.00  0.00      A    H
ATOM   4181  CT  TCM A 837      36.904  16.013  41.374  1.00  0.00      A    C
ATOM   4182  Cl1 TCM A 837      36.260  16.571  39.827  1.00  0.00      A   CL
ATOM   4183  Cl2 TCM A 837      38.589  16.288  41.629  1.00  0.00      A   CL
ATOM   4184  Cl3 TCM A 837      36.573  14.353  41.524  1.00  0.00      A   CL
ATOM   4185  HC  TCM A 837      36.429  16.618  42.147  1.00  0.00      A    H
ATOM   4186  CT  TCM A 838      20.084  21.536  20.304  1.00  0.00      A    C
ATOM   4187  Cl1 TCM A 838      18.739  20.918  19.292  1.00  0.00      A   CL
ATOM   4188  Cl2 TCM A 838      19.438  22.188  21.873  1.00  0.00      A   CL
ATOM   4189  Cl3 TCM A 838      21.092  22.777  19.365  1.00  0.00      A   CL
ATOM   4190  HC  TCM A 838      20.691  20.640  20.432  1.00  0.00      A    H
ATOM   4191  CT  TCM A 839      14.227   8.788  17.126  1.00  0.00      A    C
ATOM   4192  Cl1 TCM A 839      13.396   7.457  16.331  1.00  0.00      A   CL
ATOM   4193  Cl2 TCM A 839      13.224   9.389  18.548  1.00  0.00      A   CL
ATOM   4194  Cl3 TCM A 839      14.547  10.164  16.023  1.00  0.00      A   CL
ATOM   4195  HC  TCM A 839      15.227   8.497  17.447  1.00  0.00      A    H
ATOM   4196  CT  TCM A 840      48.042  34.302  11.409  1.00  0.00      A    C
ATOM   4197  Cl1 TCM A 840      48.315  32.934  12.514  1.00  0.00      A   CL
ATOM   4198  Cl2 TCM A 840      46.803  35.535  12.042  1.00  0.00      A   CL
ATOM   4199  Cl3 TCM A 840      47.864  33.844   9.700  1.00  0.00      A   CL
ATOM   4200  HC  TCM A 840      49.003  34.816  11.432  1.00  0.00      A    H
ATOM   4201  CT  TCM A 841      27.145  47.376  31.479  1.00  0.00      A    C
ATOM   4202  Cl1 TCM A 841      28.059  48.872  31.662  1.00  0.00      A   CL
ATOM   4203  Cl2 TCM A 841      26.798  47.318  29.710  1.00  0.00      A   CL
ATOM   4204  Cl3 TCM A 841      25.694  47.177  32.537  1.00  0.00      A   CL
ATOM   4205  HC  TCM A 841      27.801  46.519  31.635  1.00  0.00      A    H
ATOM   4206  CT  TCM A 842      43.869  25.403  42.933  1.00  0.00      A    C
ATOM   4207  Cl1 TCM A 842      43.750  26.614  41.621  1.00  0.00      A   CL
ATOM   4208  Cl2 TCM A 842      45.470  25.445  43.777  1.00  0.00      A   CL
ATOM   4209  Cl3 TCM A 842      43.370  23.767  42.467  1.00  0.00      A   CL
ATOM   4210  HC  TCM A 842      43.150  25.718  43.690  1.00  0.00      A    H
ATOM   4211  CT  TCM A 843      26.220  50.949  44.018  1.00  0.00      A    C
ATOM   4212  Cl1 TCM A 843      27.075  50.014  45.294  1.00  0.00      A   CL
ATOM   4213  Cl2 TCM A 843      25.095  52.113  44.785  1.00  0.00      A   CL
ATOM   4214  Cl3 TCM A 843      25.308  49.985  42.916  1.00  0.00      A   CL
ATOM   4215  HC  TCM A 843      26.934  51.450  43.365  1.00  0.00      A    H
ATOM   4216  CT  TCM A 844      36.392   7.383  24.935  1.00  0.00      A    C
ATOM   4217  Cl1 TCM A 844      37.570   7.093  26.264  1.00  0.00      A   CL
ATOM   4218  Cl2 TCM A 844      35.950   5.881  24.186  1.00  0.00      A   CL
ATOM   4219  Cl3 TCM A 844      37.009   8.492  23.693  1.00  0.00      A   CL
ATOM   4220  HC  TCM A 844      35.442   7.824  25.236  1.00  0.00      A    H
ATOM   4221  CT  TCM A 845      39.283   4.172  38.273  1.00  0.00      A    C
ATOM   4222  Cl1 TCM A 845      39.431   4.241  36.469  1.00  0.00      A   CL
ATOM   4223  Cl2 TCM A 845      40.148   2.656  38.895  1.00  0.00      A   CL
ATOM   4224  Cl3 TCM A 845      37.551   4.194  38.646  1.00  0.00      A   CL
ATOM   4225  HC  TCM A 845      39.750   5.038  38.741  1.00  0.00      A    H
ATOM   4226  CT  TCM A 846      39.053   0.467  35.105  1.00  0.00      A    C
ATOM   4227  Cl1 TCM A 846      38.536  -0.741  33.835  1.00  0.00      A   CL
ATOM   4228  Cl2 TCM A 846      37.627   1.122  35.922  1.00  0.00      A   CL
ATOM   4229  Cl3 TCM A 846      40.132   1.620  34.323  1.00  0.00      A   CL
ATOM   4230  HC  TCM A 846      39.562  -0.084  35.896  1.00  0.00      A    H
ATOM   4231  CT  TCM A 847      46.552  40.909  32.778  1.00  0.00      A    C
ATOM   4232  Cl1 TCM A 847      48.312  40.692  32.924  1.00  0.00      A   CL
ATOM   4233  Cl2 TCM A 847      45.732  41.305  34.304  1.00  0.00      A   CL
ATOM   4234  Cl3 TCM A 847      45.603  39.623  31.957  1.00  0.00      A   CL
ATOM   4235  HC  TCM A 847      46.300  41.784  32.180  1.00  0.00      A    H
ATOM   4236  CT  TCM A 848      21.313  49.155  44.304  1.00  0.00      A    C
ATOM   4237  Cl1 TCM A 848      22.608  48.455  45.345  1.00  0.00      A   CL
ATOM   4238  Cl2 TCM A 848      20.551  47.908  43.281  1.00  0.00      A   CL
ATOM   4239  Cl3 TCM A 848      21.909  50.523  43.276  1.00  0.00      A   CL
ATOM   4240  HC  TCM A 848      20.474  49.510  44.903  1.00  0.00      A    H
ATOM   4241  CT  TCM A 849      39.196  21.358   3.597  1.00  0.00      A    C
ATOM   4242  Cl1 TCM A 849      37.696  20.376   3.363  1.00  0.00      A   CL
ATOM   4243  Cl2 TCM A 849      38.901  23.156   3.293  1.00  0.00      A   CL
ATOM   4244  Cl3 TCM A 849      40.542  20.906   2.477  1.00  0.00      A   CL
ATOM   4245  HC  TCM A 849      39.613  21.227   4.596  1.00  0.00      A    H
ATOM   4246  CT  TCM A 850      35.923  47.346  27.918  1.00  0.00      A    C
ATOM   4247  Cl1 TCM A 850      37.394  48.144  28.579  1.00  0.00      A   CL
ATOM   4248  Cl2 TCM A 850      36.110  45.615  28.105  1.00  0.00      A   CL
ATOM   4249  Cl3 TCM A 850      35.739  47.698  26.186  1.00  0.00      A   CL
ATOM   4250  HC  TCM A 850      35.031  47.645  28.469  1.00  0.00      A    H
ATOM   4251  CT  TCM A 851      50.405  40.300  42.302  1.00  0.00      A    C
ATOM   4252  Cl1 TCM A 851      51.187  39.281  41.080  1.00  0.00      A   CL
ATOM   4253  Cl2 TCM A 851      51.448  40.399  43.775  1.00  0.00      A   CL
ATOM   4254  Cl3 TCM A 851      48.799  39.777  42.786  1.00  0.00      A   CL
ATOM   4255  HC  TCM A 851      50.271  41.318  41.937  1.00  0.00      A    H
ATOM   4256  CT  TCM A 852      22.923  16.020  41.899  1.00  0.00      A    C
ATOM   4257  Cl1 TCM A 852      22.948  17.643  42.722  1.00  0.00      A   CL
ATOM   4258  Cl2 TCM A 852      24.359  15.785  40.865  1.00  0.00      A   CL
ATOM   4259  Cl3 TCM A 852      21.418  15.945  40.899  1.00  0.00      A   CL
ATOM   4260  HC  TCM A 852      22.974  15.216  42.633  1.00  0.00      A    H
ATOM   4261  CT  TCM A 853      32.482  50.035  23.490  1.00  0.00      A    C
ATOM   4262  Cl1 TCM A 853      34.105  50.051  22.852  1.00  0.00      A   CL
ATOM   4263  Cl2 TCM A 853      31.906  48.372  23.652  1.00  0.00      A   CL
ATOM   4264  Cl3 TCM A 853      31.541  50.985  22.330  1.00  0.00      A   CL
ATOM   4265  HC  TCM A 853      32.580  50.573  24.433  1.00  0.00      A    H
ATOM   4266  CT  TCM A 854      32.133   9.857  35.653  1.00  0.00      A    C
ATOM   4267  Cl1 TCM A 854      33.743   9.345  35.484  1.00  0.00      A   CL
ATOM   4268  Cl2 TCM A 854      31.627  10.421  37.265  1.00  0.00      A   CL
ATOM   4269  Cl3 TCM A 854      30.993   8.500  35.261  1.00  0.00      A   CL
ATOM   4270  HC  TCM A 854      32.003  10.664  34.932  1.00  0.00      A    H
ATOM   4271  CT  TCM A 855      31.984  22.191  12.577  1.00  0.00      A    C
ATOM   4272  Cl1 TCM A 855      30.616  21.088  12.670  1.00  0.00      A   CL
ATOM   4273  Cl2 TCM A 855      33.271  21.796  13.753  1.00  0.00      A   CL
ATOM   4274  Cl3 TCM A 855      31.468  23.856  12.450  1.00  0.00      A   CL
ATOM   4275  HC  TCM A 855      32.373  21.843  11.620  1.00  0.00      A    H
ATOM   4276  CT  TCM A 856      31.823  33.076  50.099  1.00  0.00      A    C
ATOM   4277  Cl1 TCM A 856      32.359  34.799  49.971  1.00  0.00      A   CL
ATOM   4278  Cl2 TCM A 856      30.320  32.647  49.238  1.00  0.00      A   CL
ATOM   4279  Cl3 TCM A 856      31.761  32.651  51.833  1.00  0.00      A   CL
ATOM   4280  HC  TCM A 856      32.560  32.453  49.592  1.00  0.00      A    H
ATOM   4281  CT  TCM A 857      50.800  25.774  10.711  1.00  0.00      A    C
ATOM   4282  Cl1 TCM A 857      49.772  24.996   9.504  1.00  0.00      A   CL
ATOM   4283  Cl2 TCM A 857      50.391  25.317  12.396  1.00  0.00      A   CL
ATOM   4284  Cl3 TCM A 857      50.863  27.548  10.462  1.00  0.00      A   CL
ATOM   4285  HC  TCM A 857      51.809  25.391  10.558  1.00  0.00      A    H
ATOM   4286  CT  TCM A 858      44.315   3.318  40.826  1.00  0.00      A    C
ATOM   4287  Cl1 TCM A 858      43.882   3.222  39.098  1.00  0.00      A   CL
ATOM   4288  Cl2 TCM A 858      44.266   1.719  41.621  1.00  0.00      A   CL
ATOM   4289  Cl3 TCM A 858      43.328   4.559  41.715  1.00  0.00      A   CL
ATOM   4290  HC  TCM A 858      45.345   3.674  40.843  1.00  0.00      A    H
ATOM   4291  CT  TCM A 859      50.863  29.828  21.657  1.00  0.00      A    C
ATOM   4292  Cl1 TCM A 859      50.741  30.478  23.269  1.00  0.00      A   CL
ATOM   4293  Cl2 TCM A 859      49.709  28.508  21.457  1.00  0.00      A   CL
ATOM   4294  Cl3 TCM A 859      52.523  29.330  21.256  1.00  0.00      A   CL
ATOM   4295  HC  TCM A 859      50.578  30.584  20.925  1.00  0.00      A    H
ATOM   4296  CT  TCM A 860      40.311   7.077  14.301  1.00  0.00      A    C
ATOM   4297  Cl1 TCM A 860      40.289   5.585  15.307  1.00  0.00      A   CL
ATOM   4298  Cl2 TCM A 860      41.797   8.004  14.496  1.00  0.00      A   CL
ATOM   4299  Cl3 TCM A 860      38.909   8.108  14.431  1.00  0.00      A   CL
ATOM   4300  HC  TCM A 860      40.428   6.707  13.282  1.00  0.00      A    H
ATOM   4301  CT  TCM A 861      32.093   5.493  46.439  1.00  0.00      A    C
ATOM   4302  Cl1 TCM A 861      32.679   6.362  47.980  1.00  0.00      A   CL
ATOM   4303  Cl2 TCM A 861      33.483   4.919  45.480  1.00  0.00      A   CL
ATOM   4304  Cl3 TCM A 861      31.087   6.680  45.482  1.00  0.00      A   CL
ATOM   4305  HC  TCM A 861      31.441   4.671  46.734  1.00  0.00      A    H
ATOM   4306  CT  TCM A 862      16.670  31.519   1.141  1.00  0.00      A    C
ATOM   4307  Cl1 TCM A 862      17.678  32.284   2.365  1.00  0.00      A   CL
ATOM   4308  Cl2 TCM A 862      16.523  32.352  -0.374  1.00  0.00      A   CL
ATOM   4309  Cl3 TCM A 862      14.943  31.631   1.809  1.00  0.00      A   CL
ATOM   4310  HC  TCM A 862      16.940  30.482   0.939  1.00  0.00      A    H
ATOM   4311  CT  TCM A 863      31.847  14.409  18.915  1.00  0.00      A    C
ATOM   4312  Cl1 TCM A 863      31.855  13.796  20.575  1.00  0.00      A   CL
ATOM   4313  Cl2 TCM A 863      30.166  14.912  18.376  1.00  0.00      A   CL
ATOM   4314  Cl3 TCM A 863      32.627  13.412  17.715  1.00  0.00      A   CL
ATOM   4315  HC  TCM A 863      32.432  15.328  18.872  1.00  0.00      A    H
ATOM   4316  CT  TCM A 864      47.248  14.369  35.168  1.00  0.00      A    C
ATOM   4317  Cl1 TCM A 864      45.506  14.524  35.338  1.00  0.00      A   CL
ATOM   4318  Cl2 TCM A 864      47.716  13.858  33.461  1.00  0.00      A   CL
ATOM   4319  Cl3 TCM A 864      47.875  13.234  36.404  1.00  0.00      A   CL
ATOM   4320  HC  TCM A 864      47.578  15.388  35.366  1.00  0.00      A    H
ATOM   4321  CT  TCM A 865      44.572  45.683  13.672  1.00  0.00      A    C
ATOM   4322  Cl1 TCM A 865      43.013  45.622  12.781  1.00  0.00      A   CL
ATOM   4323  Cl2 TCM A 865      44.510  45.698  15.475  1.00  0.00      A   CL
ATOM   4324  Cl3 TCM A 865      45.587  47.005  13.075  1.00  0.00      A   CL
ATOM   4325  HC  TCM A 865      45.048  44.743  13.395  1.00  0.00      A    H
ATOM   4326  CT  TCM A 866       6.521  39.734  11.833  1.00  0.00      A    C
ATOM   4327  Cl1 TCM A 866       7.472  38.262  12.008  1.00  0.00      A   CL
ATOM   4328  Cl2 TCM A 866       7.414  41.030  11.119  1.00  0.00      A   CL
ATOM   4329  Cl3 TCM A 866       5.846  40.156  13.408  1.00  0.00      A   CL
ATOM   4330  HC  TCM A 866       5.628  39.513  11.249  1.00  0.00      A    H
ATOM   4331  CT  TCM A 867      13.410  14.656  17.693  1.00  0.00      A    C
ATOM   4332  Cl1 TCM A 867      13.806  16.268  18.401  1.00  0.00      A   CL
ATOM   4333  Cl2 TCM A 867      12.535  13.434  18.721  1.00  0.00      A   CL
ATOM   4334  Cl3 TCM A 867      14.837  14.020  16.811  1.00  0.00      A   CL
ATOM   4335  HC  TCM A 867      12.746  14.876  16.858  1.00  0.00      A    H
ATOM   4336  CT  TCM A 868      19.822  18.959  49.334  1.00  0.00      A    C
ATOM   4337  Cl1 TCM A 868      21.069  18.036  48.577  1.00  0.00      A   CL
ATOM   4338  Cl2 TCM A 868      18.328  17.977  49.246  1.00  0.00      A   CL
ATOM   4339  Cl3 TCM A 868      19.581  20.534  48.551  1.00  0.00      A   CL
ATOM   4340  HC  TCM A 868      20.089  19.227  50.356  1.00  0.00      A    H
ATOM   4341  CT  TCM A 869      49.934  19.053  43.876  1.00  0.00      A    C
ATOM   4342  Cl1 TCM A 869      49.758  19.891  42.289  1.00  0.00      A   CL
ATOM   4343  Cl2 TCM A 869      51.552  19.413  44.491  1.00  0.00      A   CL
ATOM   4344  Cl3 TCM A 869      49.470  17.335  43.653  1.00  0.00      A   CL
ATOM   4345  HC  TCM A 869      49.245  19.487  44.601  1.00  0.00      A    H
ATOM   4346  CT  TCM A 870       7.961  21.996  38.656  1.00  0.00      A    C
ATOM   4347  Cl1 TCM A 870       7.269  23.501  37.983  1.00  0.00      A   CL
ATOM   4348  Cl2 TCM A 870       8.456  22.052  40.362  1.00  0.00      A   CL
ATOM   4349  Cl3 TCM A 870       9.366  21.421  37.776  1.00  0.00      A   CL
ATOM   4350  HC  TCM A 870       7.187  21.234  38.568  1.00  0.00      A    H
ATOM   4351  CT  TCM A 871      49.897  46.812  22.395  1.00  0.00      A    C
ATOM   4352  Cl1 TCM A 871      51.297  47.880  22.149  1.00  0.00      A   CL
ATOM   4353  Cl2 TCM A 871      48.494  47.896  22.146  1.00  0.00      A   CL
ATOM   4354  Cl3 TCM A 871      49.985  46.074  23.966  1.00  0.00      A   CL
ATOM   4355  HC  TCM A 871      49.998  46.109  21.567  1.00  0.00      A    H
ATOM   4356  CT  TCM A 872      15.524  35.214  44.513  1.00  0.00      A    C
ATOM   4357  Cl1 TCM A 872      17.168  34.658  44.323  1.00  0.00      A   CL
ATOM   4358  Cl2 TCM A 872      14.373  33.914  44.570  1.00  0.00      A   CL
ATOM   4359  Cl3 TCM A 872      15.049  36.278  43.191  1.00  0.00      A   CL
ATOM   4360  HC  TCM A 872      15.503  35.710  45.483  1.00  0.00      A    H
ATOM   4361  CT  TCM A 873      44.887  46.051   2.699  1.00  0.00      A    C
ATOM   4362  Cl1 TCM A 873      44.323  44.764   1.589  1.00  0.00      A   CL
ATOM   4363  Cl2 TCM A 873      46.560  46.642   2.516  1.00  0.00      A   CL
ATOM   4364  Cl3 TCM A 873      44.547  45.721   4.436  1.00  0.00      A   CL
ATOM   4365  HC  TCM A 873      44.286  46.924   2.444  1.00  0.00      A    H
ATOM   4366  CT  TCM A 874      27.791  17.125  28.097  1.00  0.00      A    C
ATOM   4367  Cl1 TCM A 874      29.207  18.218  27.956  1.00  0.00      A   CL
ATOM   4368  Cl2 TCM A 874      28.247  15.455  28.416  1.00  0.00      A   CL
ATOM   4369  Cl3 TCM A 874      26.826  17.236  26.611  1.00  0.00      A   CL
ATOM   4370  HC  TCM A 874      27.268  17.421  29.007  1.00  0.00      A    H
ATOM   4371  CT  TCM A 875       6.838   6.342   6.775  1.00  0.00      A    C
ATOM   4372  Cl1 TCM A 875       6.237   6.164   8.489  1.00  0.00      A   CL
ATOM   4373  Cl2 TCM A 875       5.489   6.374   5.644  1.00  0.00      A   CL
ATOM   4374  Cl3 TCM A 875       7.962   4.994   6.433  1.00  0.00      A   CL
ATOM   4375  HC  TCM A 875       7.404   7.273   6.742  1.00  0.00      A    H
ATOM   4376  CT  TCM A 876      10.934  42.394  11.611  1.00  0.00      A    C
ATOM   4377  Cl1 TCM A 876      10.165  43.991  11.311  1.00  0.00      A   CL
ATOM   4378  Cl2 TCM A 876      12.500  42.674  12.458  1.00  0.00      A   CL
ATOM   4379  Cl3 TCM A 876      11.159  41.593  10.026  1.00  0.00      A   CL
ATOM   4380  HC  TCM A 876      10.236  41.749  12.145  1.00  0.00      A    H
ATOM   4381  CT  TCM A 877      35.106  45.171  37.260  1.00  0.00      A    C
ATOM   4382  Cl1 TCM A 877      34.252  46.571  36.513  1.00  0.00      A   CL
ATOM   4383  Cl2 TCM A 877      36.655  45.724  37.909  1.00  0.00      A   CL
ATOM   4384  Cl3 TCM A 877      35.134  43.838  36.086  1.00  0.00      A   CL
ATOM   4385  HC  TCM A 877      34.463  44.862  38.084  1.00  0.00      A    H
ATOM   4386  CT  TCM A 878       7.946  34.663  25.380  1.00  0.00      A    C
ATOM   4387  Cl1 TCM A 878       8.294  35.804  26.734  1.00  0.00      A   CL
ATOM   4388  Cl2 TCM A 878       7.876  35.506  23.894  1.00  0.00      A   CL
ATOM   4389  Cl3 TCM A 878       6.554  33.671  25.681  1.00  0.00      A   CL
ATOM   4390  HC  TCM A 878       8.781  33.963  25.383  1.00  0.00      A    H
ATOM   4391  CT  TCM A 879      36.153  31.331  34.324  1.00  0.00      A    C
ATOM   4392  Cl1 TCM A 879      37.745  31.820  34.986  1.00  0.00      A   CL
ATOM   4393  Cl2 TCM A 879      36.386  30.946  32.655  1.00  0.00      A   CL
ATOM   4394  Cl3 TCM A 879      34.867  32.605  34.687  1.00  0.00      A   CL
ATOM   4395  HC  TCM A 879      35.807  30.414  34.802  1.00  0.00      A    H
ATOM   4396  CT  TCM A 880      50.561  47.800  49.404  1.00  0.00      A    C
ATOM   4397  Cl1 TCM A 880      50.247  47.745  51.151  1.00  0.00      A   CL
ATOM   4398  Cl2 TCM A 880      49.823  49.209  48.658  1.00  0.00      A   CL
ATOM   4399  Cl3 TCM A 880      49.936  46.304  48.540  1.00  0.00      A   CL
ATOM   4400  HC  TCM A 880      51.637  47.859  49.235  1.00  0.00      A    H
ATOM   4401  CT  TCM A 881       2.719  26.373  30.910  1.00  0.00      A    C
ATOM   4402  Cl1 TCM A 881       3.623  25.270  31.986  1.00  0.00      A   CL
ATOM   4403  Cl2 TCM A 881       1.431  27.311  31.777  1.00  0.00      A   CL
ATOM   4404  Cl3 TCM A 881       1.945  25.404  29.630  1.00  0.00      A   CL
ATOM   4405  HC  TCM A 881       3.369  27.104  30.429  1.00  0.00      A    H
ATOM   4406  CT  TCM A 882       1.383  49.882   1.852  1.00  0.00      A    C
ATOM   4407  Cl1 TCM A 882       0.838  51.021   0.560  1.00  0.00      A   CL
ATOM   4408  Cl2 TCM A 882       2.224  50.655   3.211  1.00  0.00      A   CL
ATOM   4409  Cl3 TCM A 882       2.162  48.499   1.134  1.00  0.00      A   CL
ATOM   4410  HC  TCM A 882       0.442  49.578   2.312  1.00  0.00      A    H
ATOM   4411  CT  TCM A 883      39.668  48.020  38.171  1.00  0.00      A    C
ATOM   4412  Cl1 TCM A 883      40.854  47.489  39.378  1.00  0.00      A   CL
ATOM   4413  Cl2 TCM A 883      40.581  48.184  36.662  1.00  0.00      A   CL
ATOM   4414  Cl3 TCM A 883      38.652  49.419  38.559  1.00  0.00      A   CL
ATOM   4415  HC  TCM A 883      38.989  47.185  37.998  1.00  0.00      A    H
ATOM   4416  CT  TCM A 884      41.325   5.582  25.706  1.00  0.00      A    C
ATOM   4417  Cl1 TCM A 884      41.868   7.309  25.585  1.00  0.00      A   CL
ATOM   4418  Cl2 TCM A 884      40.002   5.252  24.565  1.00  0.00      A   CL
ATOM   4419  Cl3 TCM A 884      40.793   5.399  27.341  1.00  0.00      A   CL
ATOM   4420  HC  TCM A 884      42.160   4.890  25.593  1.00  0.00      A    H
ATOM   4421  CT  TCM A 885       3.344  30.869   4.449  1.00  0.00      A    C
ATOM   4422  Cl1 TCM A 885       1.854  30.996   5.430  1.00  0.00      A   CL
ATOM   4423  Cl2 TCM A 885       3.334  29.279   3.551  1.00  0.00      A   CL
ATOM   4424  Cl3 TCM A 885       4.632  31.001   5.558  1.00  0.00      A   CL
ATOM   4425  HC  TCM A 885       3.433  31.649   3.693  1.00  0.00      A    H
ATOM   4426  CT  TCM A 886       2.354  42.873  13.323  1.00  0.00      A    C
ATOM   4427  Cl1 TCM A 886       3.260  43.073  11.829  1.00  0.00      A   CL
ATOM   4428  Cl2 TCM A 886       1.180  44.155  13.742  1.00  0.00      A   CL
ATOM   4429  Cl3 TCM A 886       3.622  42.598  14.502  1.00  0.00      A   CL
ATOM   4430  HC  TCM A 886       1.673  42.025  13.248  1.00  0.00      A    H
ATOM   4431  CT  TCM A 887      34.477  29.121  18.632  1.00  0.00      A    C
ATOM   4432  Cl1 TCM A 887      34.407  29.860  16.997  1.00  0.00      A   CL
ATOM   4433  Cl2 TCM A 887      35.790  29.873  19.596  1.00  0.00      A   CL
ATOM   4434  Cl3 TCM A 887      34.865  27.376  18.461  1.00  0.00      A   CL
ATOM   4435  HC  TCM A 887      33.567  29.239  19.220  1.00  0.00      A    H
ATOM   4436  CT  TCM A 888      20.208  24.612   4.335  1.00  0.00      A    C
ATOM   4437  Cl1 TCM A 888      20.466  26.107   5.310  1.00  0.00      A   CL
ATOM   4438  Cl2 TCM A 888      21.762  24.018   3.712  1.00  0.00      A   CL
ATOM   4439  Cl3 TCM A 888      18.978  24.923   3.077  1.00  0.00      A   CL
ATOM   4440  HC  TCM A 888      19.844  23.825   4.996  1.00  0.00      A    H
ATOM   4441  CT  TCM A 889      35.937   2.142   5.592  1.00  0.00      A    C
ATOM   4442  Cl1 TCM A 889      34.369   1.270   5.548  1.00  0.00      A   CL
ATOM   4443  Cl2 TCM A 889      36.327   3.113   4.135  1.00  0.00      A   CL
ATOM   4444  Cl3 TCM A 889      37.220   0.894   5.791  1.00  0.00      A   CL
ATOM   4445  HC  TCM A 889      36.005   2.811   6.449  1.00  0.00      A    H
ATOM   4446  CT  TCM A 890      26.634  24.884   4.598  1.00  0.00      A    C
ATOM   4447  Cl1 TCM A 890      27.051  26.331   5.528  1.00  0.00      A   CL
ATOM   4448  Cl2 TCM A 890      25.159  25.110   3.605  1.00  0.00      A   CL
ATOM   4449  Cl3 TCM A 890      26.687  23.514   5.632  1.00  0.00      A   CL
ATOM   4450  HC  TCM A 890      27.393  24.681   3.843  1.00  0.00      A    H
ATOM   4451  CT  TCM A 891      34.006  28.915  29.754  1.00  0.00      A    C
ATOM   4452  Cl1 TCM A 891      34.313  30.623  30.244  1.00  0.00      A   CL
ATOM   4453  Cl2 TCM A 891      32.403  28.271  30.259  1.00  0.00      A   CL
ATOM   4454  Cl3 TCM A 891      35.206  27.754  30.394  1.00  0.00      A   CL
ATOM   4455  HC  TCM A 891      34.043  28.789  28.672  1.00  0.00      A    H
ATOM   4456  CT  TCM A 892       2.958  14.861   6.060  1.00  0.00      A    C
ATOM   4457  Cl1 TCM A 892       2.995  16.396   6.975  1.00  0.00      A   CL
ATOM   4458  Cl2 TCM A 892       4.304  14.717   4.996  1.00  0.00      A   CL
ATOM   4459  Cl3 TCM A 892       1.428  14.612   5.208  1.00  0.00      A   CL
ATOM   4460  HC  TCM A 892       3.032  14.107   6.843  1.00  0.00      A    H
ATOM   4461  CT  TCM A 893      43.159  49.296  33.206  1.00  0.00      A    C
ATOM   4462  Cl1 TCM A 893      44.425  49.365  32.011  1.00  0.00      A   CL
ATOM   4463  Cl2 TCM A 893      43.332  50.727  34.268  1.00  0.00      A   CL
ATOM   4464  Cl3 TCM A 893      43.348  47.822  34.171  1.00  0.00      A   CL
ATOM   4465  HC  TCM A 893      42.128  49.268  32.852  1.00  0.00      A    H
ATOM   4466  CT  TCM A 894      42.469  14.376  30.889  1.00  0.00      A    C
ATOM   4467  Cl1 TCM A 894      40.792  14.714  30.572  1.00  0.00      A   CL
ATOM   4468  Cl2 TCM A 894      42.931  15.152  32.331  1.00  0.00      A   CL
ATOM   4469  Cl3 TCM A 894      43.572  14.871  29.498  1.00  0.00      A   CL
ATOM   4470  HC  TCM A 894      42.468  13.290  30.985  1.00  0.00      A    H
ATOM   4471  CT  TCM A 895      43.579  30.958  35.733  1.00  0.00      A    C
ATOM   4472  Cl1 TCM A 895      42.844  29.545  34.934  1.00  0.00      A   CL
ATOM   4473  Cl2 TCM A 895      44.588  32.022  34.663  1.00  0.00      A   CL
ATOM   4474  Cl3 TCM A 895      44.477  30.442  37.234  1.00  0.00      A   CL
ATOM   4475  HC  TCM A 895      42.723  31.524  36.100  1.00  0.00      A    H
ATOM   4476  CT  TCM A 896      31.982  12.818  29.843  1.00  0.00      A    C
ATOM   4477  Cl1 TCM A 896      31.354  11.513  30.902  1.00  0.00      A   CL
ATOM   4478  Cl2 TCM A 896      30.825  14.118  29.665  1.00  0.00      A   CL
ATOM   4479  Cl3 TCM A 896      32.368  12.154  28.232  1.00  0.00      A   CL
ATOM   4480  HC  TCM A 896      32.937  13.132  30.264  1.00  0.00      A    H
ATOM   4481  CT  TCM A 897      17.508   0.886  39.625  1.00  0.00      A    C
ATOM   4482  Cl1 TCM A 897      16.798   2.182  40.686  1.00  0.00      A   CL
ATOM   4483  Cl2 TCM A 897      16.247   0.321  38.501  1.00  0.00      A   CL
ATOM   4484  Cl3 TCM A 897      18.179  -0.380  40.589  1.00  0.00      A   CL
ATOM   4485  HC  TCM A 897      18.289   1.409  39.072  1.00  0.00      A    H
ATOM   4486  CT  TCM A 898      14.019  42.724  27.094  1.00  0.00      A    C
ATOM   4487  Cl1 TCM A 898      12.425  42.607  27.900  1.00  0.00      A   CL
ATOM   4488  Cl2 TCM A 898      14.389  44.402  26.536  1.00  0.00      A   CL
ATOM   4489  Cl3 TCM A 898      14.137  41.607  25.734  1.00  0.00      A   CL
ATOM   4490  HC  TCM A 898      14.740  42.494  27.879  1.00  0.00      A    H
ATOM   4491  CT  TCM A 899      17.114  49.427  14.204  1.00  0.00      A    C
ATOM   4492  Cl1 TCM A 899      18.605  48.670  13.531  1.00  0.00      A   CL
ATOM   4493  Cl2 TCM A 899      16.506  50.874  13.361  1.00  0.00      A   CL
ATOM   4494  Cl3 TCM A 899      17.369  49.899  15.882  1.00  0.00      A   CL
ATOM   4495  HC  TCM A 899      16.358  48.649  14.103  1.00  0.00      A    H
ATOM   4496  CT  TCM A 900      30.017  48.965  40.095  1.00  0.00      A    C
ATOM   4497  Cl1 TCM A 900      30.019  50.679  39.926  1.00  0.00      A   CL
ATOM   4498  Cl2 TCM A 900      29.486  48.412  41.711  1.00  0.00      A   CL
ATOM   4499  Cl3 TCM A 900      31.662  48.423  39.822  1.00  0.00      A   CL
ATOM   4500  HC  TCM A 900      29.434  48.534  39.281  1.00  0.00      A    H
ATOM   4501  CT  TCM A 901       0.672  47.157  43.909  1.00  0.00      A    C
ATOM   4502  Cl1 TCM A 901       1.288  46.066  45.201  1.00  0.00      A   CL
ATOM   4503  Cl2 TCM A 901       1.548  48.799  43.764  1.00  0.00      A   CL
ATOM   4504  Cl3 TCM A 901      -1.087  47.541  44.167  1.00  0.00      A   CL
ATOM   4505  HC  TCM A 901       0.800  46.709  42.924  1.00  0.00      A    H
ATOM   4506  CT  TCM A 902       7.902  44.153   7.934  1.00  0.00      A    C
ATOM   4507  Cl1 TCM A 902       8.339  42.441   7.910  1.00  0.00      A   CL
ATOM   4508  Cl2 TCM A 902       6.860  44.550   9.259  1.00  0.00      A   CL
ATOM   4509  Cl3 TCM A 902       7.222  44.651   6.371  1.00  0.00      A   CL
ATOM   4510  HC  TCM A 902       8.819  44.717   8.108  1.00  0.00      A    H
ATOM   4511  CT  TCM A 903      16.244  21.194   4.217  1.00  0.00      A    C
ATOM   4512  Cl1 TCM A 903      17.611  22.054   4.996  1.00  0.00      A   CL
ATOM   4513  Cl2 TCM A 903      15.973  19.605   5.112  1.00  0.00      A   CL
ATOM   4514  Cl3 TCM A 903      16.410  21.150   2.382  1.00  0.00      A   CL
ATOM   4515  HC  TCM A 903      15.373  21.815   4.421  1.00  0.00      A    H
ATOM   4516  CT  TCM A 904      27.045  26.761   0.220  1.00  0.00      A    C
ATOM   4517  Cl1 TCM A 904      27.601  25.329   1.159  1.00  0.00      A   CL
ATOM   4518  Cl2 TCM A 904      27.440  28.375   1.074  1.00  0.00      A   CL
ATOM   4519  Cl3 TCM A 904      25.311  26.521   0.055  1.00  0.00      A   CL
ATOM   4520  HC  TCM A 904      27.458  26.831  -0.786  1.00  0.00      A    H
ATOM   4521  CT  TCM A 905      26.144  16.954   3.657  1.00  0.00      A    C
ATOM   4522  Cl1 TCM A 905      24.808  17.181   2.514  1.00  0.00      A   CL
ATOM   4523  Cl2 TCM A 905      27.145  15.496   3.327  1.00  0.00      A   CL
ATOM   4524  Cl3 TCM A 905      25.438  16.937   5.303  1.00  0.00      A   CL
ATOM   4525  HC  TCM A 905      26.842  17.791   3.664  1.00  0.00      A    H
ATOM   4526  CT  TCM A 906      49.576  44.410  35.896  1.00  0.00      A    C
ATOM   4527  Cl1 TCM A 906      50.162  45.974  35.178  1.00  0.00      A   CL
ATOM   4528  Cl2 TCM A 906      48.085  43.744  35.288  1.00  0.00      A   CL
ATOM   4529  Cl3 TCM A 906      49.683  44.359  37.687  1.00  0.00      A   CL
ATOM   4530  HC  TCM A 906      50.287  43.650  35.574  1.00  0.00      A    H
ATOM   4531  CT  TCM A 907      45.678  40.419   0.808  1.00  0.00      A    C
ATOM   4532  Cl1 TCM A 907      44.060  40.626   0.091  1.00  0.00      A   CL
ATOM   4533  Cl2 TCM A 907      46.992  41.164  -0.099  1.00  0.00      A   CL
ATOM   4534  Cl3 TCM A 907      46.008  38.737   1.112  1.00  0.00      A   CL
ATOM   4535  HC  TCM A 907      45.559  40.908   1.774  1.00  0.00      A    H
ATOM   4536  CT  TCM A 908      30.007  11.484   3.268  1.00  0.00      A    C
ATOM   4537  Cl1 TCM A 908      28.650  12.034   2.367  1.00  0.00      A   CL
ATOM   4538  Cl2 TCM A 908      29.452  10.800   4.773  1.00  0.00      A   CL
ATOM   4539  Cl3 TCM A 908      30.942  12.918   3.716  1.00  0.00      A   CL
ATOM   4540  HC  TCM A 908      30.581  10.790   2.654  1.00  0.00      A    H
ATOM   4541  CT  TCM A 909      41.601  17.078   4.012  1.00  0.00      A    C
ATOM   4542  Cl1 TCM A 909      39.916  17.302   4.569  1.00  0.00      A   CL
ATOM   4543  Cl2 TCM A 909      41.632  17.129   2.250  1.00  0.00      A   CL
ATOM   4544  Cl3 TCM A 909      42.480  15.621   4.635  1.00  0.00      A   CL
ATOM   4545  HC  TCM A 909      42.184  17.936   4.347  1.00  0.00      A    H
ATOM   4546  CT  TCM A 910      36.509  39.390   4.085  1.00  0.00      A    C
ATOM   4547  Cl1 TCM A 910      37.852  39.488   5.275  1.00  0.00      A   CL
ATOM   4548  Cl2 TCM A 910      36.319  40.883   3.117  1.00  0.00      A   CL
ATOM   4549  Cl3 TCM A 910      35.002  39.151   5.051  1.00  0.00      A   CL
ATOM   4550  HC  TCM A 910      36.591  38.562   3.381  1.00  0.00      A    H
ATOM   4551  CT  TCM A 911      44.588  21.678   2.274  1.00  0.00      A    C
ATOM   4552  Cl1 TCM A 911      43.443  22.452   1.166  1.00  0.00      A   CL
ATOM   4553  Cl2 TCM A 911      43.799  20.611   3.404  1.00  0.00      A   CL
ATOM   4554  Cl3 TCM A 911      45.496  22.988   3.165  1.00  0.00      A   CL
ATOM   4555  HC  TCM A 911      45.343  21.132   1.709  1.00  0.00      A    H
ATOM   4556  CT  TCM A 912       1.834   7.202  28.971  1.00  0.00      A    C
ATOM   4557  Cl1 TCM A 912       3.039   7.098  27.678  1.00  0.00      A   CL
ATOM   4558  Cl2 TCM A 912       0.326   6.416  28.531  1.00  0.00      A   CL
ATOM   4559  Cl3 TCM A 912       1.361   8.887  29.172  1.00  0.00      A   CL
ATOM   4560  HC  TCM A 912       2.151   6.768  29.919  1.00  0.00      A    H
ATOM   4561  CT  TCM A 913      21.847  29.445  44.239  1.00  0.00      A    C
ATOM   4562  Cl1 TCM A 913      20.841  28.134  45.022  1.00  0.00      A   CL
ATOM   4563  Cl2 TCM A 913      23.578  29.479  44.713  1.00  0.00      A   CL
ATOM   4564  Cl3 TCM A 913      21.073  31.044  44.612  1.00  0.00      A   CL
ATOM   4565  HC  TCM A 913      21.850  29.293  43.160  1.00  0.00      A    H
ATOM   4566  CT  TCM A 914      14.021  27.469  39.550  1.00  0.00      A    C
ATOM   4567  Cl1 TCM A 914      14.966  26.951  41.008  1.00  0.00      A   CL
ATOM   4568  Cl2 TCM A 914      13.084  25.983  39.023  1.00  0.00      A   CL
ATOM   4569  Cl3 TCM A 914      15.081  28.080  38.333  1.00  0.00      A   CL
ATOM   4570  HC  TCM A 914      13.319  28.255  39.828  1.00  0.00      A    H
ATOM   4571  CT  TCM A 915       6.309  39.269  23.604  1.00  0.00      A    C
ATOM   4572  Cl1 TCM A 915       5.327  38.811  24.967  1.00  0.00      A   CL
ATOM   4573  Cl2 TCM A 915       6.179  38.285  22.169  1.00  0.00      A   CL
ATOM   4574  Cl3 TCM A 915       8.041  39.540  24.077  1.00  0.00      A   CL
ATOM   4575  HC  TCM A 915       5.922  40.260  23.365  1.00  0.00      A    H
ATOM   4576  CT  TCM A 916      50.610  46.707   5.256  1.00  0.00      A    C
ATOM   4577  Cl1 TCM A 916      49.873  46.757   3.592  1.00  0.00      A   CL
ATOM   4578  Cl2 TCM A 916      52.034  47.824   5.465  1.00  0.00      A   CL
ATOM   4579  Cl3 TCM A 916      51.180  45.114   5.688  1.00  0.00      A   CL
ATOM   4580  HC  TCM A 916      49.890  47.054   5.997  1.00  0.00      A    H
ATOM   4581  CT  TCM A 917      46.336  46.776  48.732  1.00  0.00      A    C
ATOM   4582  Cl1 TCM A 917      44.883  47.209  49.766  1.00  0.00      A   CL
ATOM   4583  Cl2 TCM A 917      46.227  47.451  47.112  1.00  0.00      A   CL
ATOM   4584  Cl3 TCM A 917      46.360  45.003  48.630  1.00  0.00      A   CL
ATOM   4585  HC  TCM A 917      47.228  47.199  49.194  1.00  0.00      A    H
ATOM   4586  CT  TCM A 918      21.303  30.783  26.808  1.00  0.00      A    C
ATOM   4587  Cl1 TCM A 918      22.382  32.172  26.572  1.00  0.00      A   CL
ATOM   4588  Cl2 TCM A 918      20.300  30.556  25.277  1.00  0.00      A   CL
ATOM   4589  Cl3 TCM A 918      20.161  30.979  28.252  1.00  0.00      A   CL
ATOM   4590  HC  TCM A 918      21.978  29.937  26.937  1.00  0.00      A    H
ATOM   4591  CT  TCM A 919       0.976  18.294  47.845  1.00  0.00      A    C
ATOM   4592  Cl1 TCM A 919      -0.662  17.979  47.056  1.00  0.00      A   CL
ATOM   4593  Cl2 TCM A 919       1.175  17.359  49.336  1.00  0.00      A   CL
ATOM   4594  Cl3 TCM A 919       1.052  20.081  48.119  1.00  0.00      A   CL
ATOM   4595  HC  TCM A 919       1.693  17.938  47.105  1.00  0.00      A    H
ATOM   4596  CT  TCM A 920      12.368  38.660  23.676  1.00  0.00      A    C
ATOM   4597  Cl1 TCM A 920      11.235  37.886  24.703  1.00  0.00      A   CL
ATOM   4598  Cl2 TCM A 920      11.884  40.364  23.484  1.00  0.00      A   CL
ATOM   4599  Cl3 TCM A 920      12.575  37.736  22.155  1.00  0.00      A   CL
ATOM   4600  HC  TCM A 920      13.315  38.582  24.211  1.00  0.00      A    H
ATOM   4601  CT  TCM A 921      14.677  41.718  18.546  1.00  0.00      A    C
ATOM   4602  Cl1 TCM A 921      14.560  41.732  20.304  1.00  0.00      A   CL
ATOM   4603  Cl2 TCM A 921      16.379  41.805  18.144  1.00  0.00      A   CL
ATOM   4604  Cl3 TCM A 921      13.661  43.012  17.798  1.00  0.00      A   CL
ATOM   4605  HC  TCM A 921      14.104  40.851  18.218  1.00  0.00      A    H
ATOM   4606  CT  TCM A 922       0.463   4.112  33.394  1.00  0.00      A    C
ATOM   4607  Cl1 TCM A 922       1.740   3.600  34.531  1.00  0.00      A   CL
ATOM   4608  Cl2 TCM A 922       0.442   2.872  32.084  1.00  0.00      A   CL
ATOM   4609  Cl3 TCM A 922       0.656   5.772  32.813  1.00  0.00      A   CL
ATOM   4610  HC  TCM A 922      -0.560   3.988  33.750  1.00  0.00      A    H
ATOM   4611  CT  TCM A 923      24.826  45.769  43.158  1.00  0.00      A    C
ATOM   4612  Cl1 TCM A 923      24.695  45.956  41.353  1.00  0.00      A   CL
ATOM   4613  Cl2 TCM A 923      26.505  45.808  43.890  1.00  0.00      A   CL
ATOM   4614  Cl3 TCM A 923      23.866  44.309  43.637  1.00  0.00      A   CL
ATOM   4615  HC  TCM A 923      24.313  46.618  43.611  1.00  0.00      A    H
ATOM   4616  CT  TCM A 924      15.125  15.176  32.996  1.00  0.00      A    C
ATOM   4617  Cl1 TCM A 924      15.057  14.396  31.394  1.00  0.00      A   CL
ATOM   4618  Cl2 TCM A 924      13.549  15.449  33.676  1.00  0.00      A   CL
ATOM   4619  Cl3 TCM A 924      16.099  16.658  33.056  1.00  0.00      A   CL
ATOM   4620  HC  TCM A 924      15.707  14.494  33.617  1.00  0.00      A    H
ATOM   4621  CT  TCM A 925      49.620  13.844  25.010  1.00  0.00      A    C
ATOM   4622  Cl1 TCM A 925      50.466  15.388  24.875  1.00  0.00      A   CL
ATOM   4623  Cl2 TCM A 925      48.455  13.764  23.733  1.00  0.00      A   CL
ATOM   4624  Cl3 TCM A 925      49.054  13.333  26.582  1.00  0.00      A   CL
ATOM   4625  HC  TCM A 925      50.362  13.103  24.715  1.00  0.00      A    H
ATOM   4626  CT  TCM A 926      35.673  35.435   2.158  1.00  0.00      A    C
ATOM   4627  Cl1 TCM A 926      36.570  35.664   3.668  1.00  0.00      A   CL
ATOM   4628  Cl2 TCM A 926      36.659  34.503   0.990  1.00  0.00      A   CL
ATOM   4629  Cl3 TCM A 926      35.128  36.958   1.377  1.00  0.00      A   CL
ATOM   4630  HC  TCM A 926      34.825  34.802   2.421  1.00  0.00      A    H
ATOM   4631  CT  TCM A 927      23.708   3.077  36.490  1.00  0.00      A    C
ATOM   4632  Cl1 TCM A 927      22.993   2.593  34.877  1.00  0.00      A   CL
ATOM   4633  Cl2 TCM A 927      23.820   1.746  37.667  1.00  0.00      A   CL
ATOM   4634  Cl3 TCM A 927      22.714   4.307  37.262  1.00  0.00      A   CL
ATOM   4635  HC  TCM A 927      24.706   3.504  36.386  1.00  0.00      A    H
ATOM   4636  CT  TCM A 928      51.058  20.351  35.466  1.00  0.00      A    C
ATOM   4637  Cl1 TCM A 928      50.579  21.259  36.927  1.00  0.00      A   CL
ATOM   4638  Cl2 TCM A 928      49.611  19.411  34.771  1.00  0.00      A   CL
ATOM   4639  Cl3 TCM A 928      52.385  19.202  35.687  1.00  0.00      A   CL
ATOM   4640  HC  TCM A 928      51.381  20.995  34.649  1.00  0.00      A    H
ATOM   4641  CT  TCM A 929       3.034  45.046  32.354  1.00  0.00      A    C
ATOM   4642  Cl1 TCM A 929       1.295  44.626  32.464  1.00  0.00      A   CL
ATOM   4643  Cl2 TCM A 929       3.325  46.601  31.511  1.00  0.00      A   CL
ATOM   4644  Cl3 TCM A 929       4.048  43.790  31.577  1.00  0.00      A   CL
ATOM   4645  HC  TCM A 929       3.424  45.203  33.360  1.00  0.00      A    H
ATOM   4646  CT  TCM A 930      43.498  44.935  27.858  1.00  0.00      A    C
ATOM   4647  Cl1 TCM A 930      44.489  43.735  28.839  1.00  0.00      A   CL
ATOM   4648  Cl2 TCM A 930      41.810  44.735  28.260  1.00  0.00      A   CL
ATOM   4649  Cl3 TCM A 930      43.726  44.837  26.078  1.00  0.00      A   CL
ATOM   4650  HC  TCM A 930      43.836  45.930  28.149  1.00  0.00      A    H
ATOM   4651  CT  TCM A 931      35.755  16.832  13.663  1.00  0.00      A    C
ATOM   4652  Cl1 TCM A 931      35.655  18.596  13.452  1.00  0.00      A   CL
ATOM   4653  Cl2 TCM A 931      36.494  16.360  15.172  1.00  0.00      A   CL
ATOM   4654  Cl3 TCM A 931      36.674  16.061  12.271  1.00  0.00      A   CL
ATOM   4655  HC  TCM A 931      34.731  16.460  13.699  1.00  0.00      A    H
ATOM   4656  CT  TCM A 932      29.153  37.148  24.938  1.00  0.00      A    C
ATOM   4657  Cl1 TCM A 932      28.643  36.070  23.639  1.00  0.00      A   CL
ATOM   4658  Cl2 TCM A 932      29.776  38.701  24.230  1.00  0.00      A   CL
ATOM   4659  Cl3 TCM A 932      30.365  36.344  25.870  1.00  0.00      A   CL
ATOM   4660  HC  TCM A 932      28.293  37.443  25.540  1.00  0.00      A    H
ATOM   4661  CT  TCM A 933      29.963   3.137  30.636  1.00  0.00      A    C
ATOM   4662  Cl1 TCM A 933      30.527   4.734  31.135  1.00  0.00      A   CL
ATOM   4663  Cl2 TCM A 933      29.396   3.365  28.995  1.00  0.00      A   CL
ATOM   4664  Cl3 TCM A 933      28.590   2.659  31.693  1.00  0.00      A   CL
ATOM   4665  HC  TCM A 933      30.831   2.483  30.713  1.00  0.00      A    H
ATOM   4666  CT  TCM A 934      35.485  13.670  34.720  1.00  0.00      A    C
ATOM   4667  Cl1 TCM A 934      33.860  12.966  34.567  1.00  0.00      A   CL
ATOM   4668  Cl2 TCM A 934      35.266  15.074  35.731  1.00  0.00      A   CL
ATOM   4669  Cl3 TCM A 934      36.126  14.109  33.158  1.00  0.00      A   CL
ATOM   4670  HC  TCM A 934      36.049  12.852  35.169  1.00  0.00      A    H
ATOM   4671  CT  TCM A 935      12.373   2.902  24.921  1.00  0.00      A    C
ATOM   4672  Cl1 TCM A 935      13.188   4.435  25.260  1.00  0.00      A   CL
ATOM   4673  Cl2 TCM A 935      11.767   2.185  26.418  1.00  0.00      A   CL
ATOM   4674  Cl3 TCM A 935      13.514   1.805  24.001  1.00  0.00      A   CL
ATOM   4675  HC  TCM A 935      11.503   3.121  24.303  1.00  0.00      A    H
ATOM   4676  CT  TCM A 936      21.165  20.275  38.250  1.00  0.00      A    C
ATOM   4677  Cl1 TCM A 936      20.172  18.942  39.040  1.00  0.00      A   CL
ATOM   4678  Cl2 TCM A 936      21.938  21.360  39.450  1.00  0.00      A   CL
ATOM   4679  Cl3 TCM A 936      20.210  21.240  36.999  1.00  0.00      A   CL
ATOM   4680  HC  TCM A 936      22.041  19.882  37.734  1.00  0.00      A    H
ATOM   4681  CT  TCM A 937      26.562  37.544  11.740  1.00  0.00      A    C
ATOM   4682  Cl1 TCM A 937      27.233  37.632  10.048  1.00  0.00      A   CL
ATOM   4683  Cl2 TCM A 937      26.484  35.958  12.411  1.00  0.00      A   CL
ATOM   4684  Cl3 TCM A 937      25.009  38.441  11.909  1.00  0.00      A   CL
ATOM   4685  HC  TCM A 937      27.348  38.070  12.283  1.00  0.00      A    H
ATOM   4686  CT  TCM A 938      15.914  11.850   7.716  1.00  0.00      A    C
ATOM   4687  Cl1 TCM A 938      16.224  13.625   7.729  1.00  0.00      A   CL
ATOM   4688  Cl2 TCM A 938      14.342  11.580   8.388  1.00  0.00      A   CL
ATOM   4689  Cl3 TCM A 938      17.175  11.023   8.651  1.00  0.00      A   CL
ATOM   4690  HC  TCM A 938      15.977  11.444   6.706  1.00  0.00      A    H
ATOM   4691  CT  TCM A 939      19.208  34.078  41.245  1.00  0.00      A    C
ATOM   4692  Cl1 TCM A 939      20.063  33.866  39.761  1.00  0.00      A   CL
ATOM   4693  Cl2 TCM A 939      17.398  34.242  41.083  1.00  0.00      A   CL
ATOM   4694  Cl3 TCM A 939      20.013  35.388  42.158  1.00  0.00      A   CL
ATOM   4695  HC  TCM A 939      19.525  33.205  41.816  1.00  0.00      A    H
ATOM   4696  CT  TCM A 940       4.705   9.476  -0.014  1.00  0.00      A    C
ATOM   4697  Cl1 TCM A 940       4.822   7.832  -0.600  1.00  0.00      A   CL
ATOM   4698  Cl2 TCM A 940       5.049   9.426   1.733  1.00  0.00      A   CL
ATOM   4699  Cl3 TCM A 940       3.149  10.336  -0.328  1.00  0.00      A   CL
ATOM   4700  HC  TCM A 940       5.489  10.045  -0.513  1.00  0.00      A    H
ATOM   4701  CT  TCM A 941      35.700  30.371  49.194  1.00  0.00      A    C
ATOM   4702  Cl1 TCM A 941      35.012  31.536  50.387  1.00  0.00      A   CL
ATOM   4703  Cl2 TCM A 941      35.652  28.823  49.918  1.00  0.00      A   CL
ATOM   4704  Cl3 TCM A 941      37.302  30.995  48.722  1.00  0.00      A   CL
ATOM   4705  HC  TCM A 941      35.069  30.382  48.305  1.00  0.00      A    H
ATOM   4706  CT  TCM A 942       1.944  32.542   8.927  1.00  0.00      A    C
ATOM   4707  Cl1 TCM A 942       3.070  33.347   7.770  1.00  0.00      A   CL
ATOM   4708  Cl2 TCM A 942       0.868  33.671   9.723  1.00  0.00      A   CL
ATOM   4709  Cl3 TCM A 942       2.956  31.844  10.199  1.00  0.00      A   CL
ATOM   4710  HC  TCM A 942       1.411  31.681   8.525  1.00  0.00      A    H
ATOM   4711  CT  TCM A 943      12.667   2.082  41.309  1.00  0.00      A    C
ATOM   4712  Cl1 TCM A 943      11.365   3.337  41.012  1.00  0.00      A   CL
ATOM   4713  Cl2 TCM A 943      12.146   0.340  41.455  1.00  0.00      A   CL
ATOM   4714  Cl3 TCM A 943      13.708   2.462  42.655  1.00  0.00      A   CL
ATOM   4715  HC  TCM A 943      13.274   2.168  40.408  1.00  0.00      A    H
ATOM   4716  CT  TCM A 944      41.971  49.107  27.605  1.00  0.00      A    C
ATOM   4717  Cl1 TCM A 944      40.568  48.121  27.332  1.00  0.00      A   CL
ATOM   4718  Cl2 TCM A 944      43.004  49.012  26.113  1.00  0.00      A   CL
ATOM   4719  Cl3 TCM A 944      42.896  48.488  28.980  1.00  0.00      A   CL
ATOM   4720  HC  TCM A 944      41.661  50.137  27.783  1.00  0.00      A    H
ATOM   4721  CT  TCM A 945      51.028  49.850  38.692  1.00  0.00      A    C
ATOM   4722  Cl1 TCM A 945      49.422  49.343  39.157  1.00  0.00      A   CL
ATOM   4723  Cl2 TCM A 945      52.227  49.707  39.994  1.00  0.00      A   CL
ATOM   4724  Cl3 TCM A 945      50.965  51.474  37.927  1.00  0.00      A   CL
ATOM   4725  HC  TCM A 945      51.317  49.146  37.911  1.00  0.00      A    H
ATOM   4726  CT  TCM A 946      24.065  23.114   8.285  1.00  0.00      A    C
ATOM   4727  Cl1 TCM A 946      25.209  24.404   8.878  1.00  0.00      A   CL
ATOM   4728  Cl2 TCM A 946      22.818  23.843   7.116  1.00  0.00      A   CL
ATOM   4729  Cl3 TCM A 946      23.230  22.331   9.627  1.00  0.00      A   CL
ATOM   4730  HC  TCM A 946      24.635  22.337   7.777  1.00  0.00      A    H
ATOM   4731  CT  TCM A 947      49.360  40.214  38.018  1.00  0.00      A    C
ATOM   4732  Cl1 TCM A 947      48.617  40.995  39.462  1.00  0.00      A   CL
ATOM   4733  Cl2 TCM A 947      50.982  40.812  37.625  1.00  0.00      A   CL
ATOM   4734  Cl3 TCM A 947      48.302  40.416  36.624  1.00  0.00      A   CL
ATOM   4735  HC  TCM A 947      49.448  39.134  38.135  1.00  0.00      A    H
ATOM   4736  CT  TCM A 948      17.635  19.724  43.548  1.00  0.00      A    C
ATOM   4737  Cl1 TCM A 948      17.996  21.230  44.410  1.00  0.00      A   CL
ATOM   4738  Cl2 TCM A 948      15.969  19.828  42.902  1.00  0.00      A   CL
ATOM   4739  Cl3 TCM A 948      17.683  18.290  44.679  1.00  0.00      A   CL
ATOM   4740  HC  TCM A 948      18.358  19.614  42.740  1.00  0.00      A    H
ATOM   4741  CT  TCM A 949      26.079  45.675  18.872  1.00  0.00      A    C
ATOM   4742  Cl1 TCM A 949      27.436  44.650  19.135  1.00  0.00      A   CL
ATOM   4743  Cl2 TCM A 949      24.625  44.986  19.753  1.00  0.00      A   CL
ATOM   4744  Cl3 TCM A 949      25.669  45.871  17.203  1.00  0.00      A   CL
ATOM   4745  HC  TCM A 949      26.297  46.682  19.227  1.00  0.00      A    H
ATOM   4746  CT  TCM A 950       2.299  14.707  22.154  1.00  0.00      A    C
ATOM   4747  Cl1 TCM A 950       0.792  14.989  21.140  1.00  0.00      A   CL
ATOM   4748  Cl2 TCM A 950       2.660  16.108  23.209  1.00  0.00      A   CL
ATOM   4749  Cl3 TCM A 950       3.819  14.220  21.284  1.00  0.00      A   CL
ATOM   4750  HC  TCM A 950       1.963  13.819  22.689  1.00  0.00      A    H
ATOM   4751  CT  TCM A 951      43.031   3.617  13.446  1.00  0.00      A    C
ATOM   4752  Cl1 TCM A 951      42.104   2.130  13.996  1.00  0.00      A   CL
ATOM   4753  Cl2 TCM A 951      42.550   3.967  11.797  1.00  0.00      A   CL
ATOM   4754  Cl3 TCM A 951      44.810   3.399  13.465  1.00  0.00      A   CL
ATOM   4755  HC  TCM A 951      42.721   4.434  14.098  1.00  0.00      A    H
ATOM   4756  CT  TCM A 952      14.606  25.547  14.429  1.00  0.00      A    C
ATOM   4757  Cl1 TCM A 952      15.872  24.568  13.594  1.00  0.00      A   CL
ATOM   4758  Cl2 TCM A 952      12.947  25.367  13.726  1.00  0.00      A   CL
ATOM   4759  Cl3 TCM A 952      15.126  27.209  14.643  1.00  0.00      A   CL
ATOM   4760  HC  TCM A 952      14.448  25.150  15.431  1.00  0.00      A    H
ATOM   4761  CT  TCM A 953       0.621  18.051   2.758  1.00  0.00      A    C
ATOM   4762  Cl1 TCM A 953      -0.404  18.888   1.594  1.00  0.00      A   CL
ATOM   4763  Cl2 TCM A 953       1.880  17.011   2.080  1.00  0.00      A   CL
ATOM   4764  Cl3 TCM A 953      -0.505  17.247   3.906  1.00  0.00      A   CL
ATOM   4765  HC  TCM A 953       1.167  18.858   3.247  1.00  0.00      A    H
ATOM   4766  CT  TCM A 954      20.937  45.139  16.786  1.00  0.00      A    C
ATOM   4767  Cl1 TCM A 954      20.292  43.683  17.741  1.00  0.00      A   CL
ATOM   4768  Cl2 TCM A 954      22.027  46.026  17.798  1.00  0.00      A   CL
ATOM   4769  Cl3 TCM A 954      19.542  46.224  16.407  1.00  0.00      A   CL
ATOM   4770  HC  TCM A 954      21.520  44.798  15.931  1.00  0.00      A    H
ATOM   4771  CT  TCM A 955      21.887  47.629   9.317  1.00  0.00      A    C
ATOM   4772  Cl1 TCM A 955      20.534  47.677  10.385  1.00  0.00      A   CL
ATOM   4773  Cl2 TCM A 955      23.107  48.811   9.710  1.00  0.00      A   CL
ATOM   4774  Cl3 TCM A 955      21.417  47.808   7.641  1.00  0.00      A   CL
ATOM   4775  HC  TCM A 955      22.207  46.592   9.415  1.00  0.00      A    H
ATOM   4776  CT  TCM A 956       0.960  22.581  25.433  1.00  0.00      A    C
ATOM   4777  Cl1 TCM A 956       2.540  22.030  25.098  1.00  0.00      A   CL
ATOM   4778  Cl2 TCM A 956       0.800  22.942  27.205  1.00  0.00      A   CL
ATOM   4779  Cl3 TCM A 956      -0.407  21.619  24.865  1.00  0.00      A   CL
ATOM   4780  HC  TCM A 956       0.945  23.520  24.880  1.00  0.00      A    H
ATOM   4781  CT  TCM A 957      19.826  47.577  21.327  1.00  0.00      A    C
ATOM   4782  Cl1 TCM A 957      21.102  48.510  20.439  1.00  0.00      A   CL
ATOM   4783  Cl2 TCM A 957      18.276  47.903  20.464  1.00  0.00      A   CL
ATOM   4784  Cl3 TCM A 957      19.884  47.840  23.063  1.00  0.00      A   CL
ATOM   4785  HC  TCM A 957      20.069  46.524  21.183  1.00  0.00      A    H
ATOM   4786  CT  TCM A 958      12.828  50.193   0.661  1.00  0.00      A    C
ATOM   4787  Cl1 TCM A 958      13.743  50.045   2.145  1.00  0.00      A   CL
ATOM   4788  Cl2 TCM A 958      11.489  49.007   0.551  1.00  0.00      A   CL
ATOM   4789  Cl3 TCM A 958      13.889  50.155  -0.739  1.00  0.00      A   CL
ATOM   4790  HC  TCM A 958      12.352  51.170   0.744  1.00  0.00      A    H
ATOM   4791  CT  TCM A 959       0.826  25.624   4.207  1.00  0.00      A    C
ATOM   4792  Cl1 TCM A 959       2.662  25.634   4.427  1.00  0.00      A   CL
ATOM   4793  Cl2 TCM A 959       0.138  26.362   5.664  1.00  0.00      A   CL
ATOM   4794  Cl3 TCM A 959       0.171  23.972   4.061  1.00  0.00      A   CL
ATOM   4795  HC  TCM A 959       0.528  26.154   3.302  1.00  0.00      A    H
ATOM   4796  CT  TCM A 960      39.620  33.188  44.116  1.00  0.00      A    C
ATOM   4797  Cl1 TCM A 960      41.399  33.459  44.229  1.00  0.00      A   CL
ATOM   4798  Cl2 TCM A 960      38.987  32.077  45.375  1.00  0.00      A   CL
ATOM   4799  Cl3 TCM A 960      39.243  32.472  42.503  1.00  0.00      A   CL
ATOM   4800  HC  TCM A 960      39.106  34.140  44.248  1.00  0.00      A    H
ATOM   4801  CT  TCM A 961       4.476  27.589   7.651  1.00  0.00      A    C
ATOM   4802  Cl1 TCM A 961       3.265  28.011   8.843  1.00  0.00      A   CL
ATOM   4803  Cl2 TCM A 961       4.628  25.849   7.388  1.00  0.00      A   CL
ATOM   4804  Cl3 TCM A 961       5.963  28.282   8.141  1.00  0.00      A   CL
ATOM   4805  HC  TCM A 961       4.188  28.091   6.727  1.00  0.00      A    H
ATOM   4806  CT  TCM A 962      31.998   3.944  39.588  1.00  0.00      A    C
ATOM   4807  Cl1 TCM A 962      32.836   3.792  41.155  1.00  0.00      A   CL
ATOM   4808  Cl2 TCM A 962      31.991   5.610  38.952  1.00  0.00      A   CL
ATOM   4809  Cl3 TCM A 962      30.391   3.171  39.700  1.00  0.00      A   CL
ATOM   4810  HC  TCM A 962      32.594   3.318  38.924  1.00  0.00      A    H
ATOM   4811  CT  TCM A 963      48.580  33.892  28.592  1.00  0.00      A    C
ATOM   4812  Cl1 TCM A 963      48.286  32.672  29.779  1.00  0.00      A   CL
ATOM   4813  Cl2 TCM A 963      49.814  35.014  29.074  1.00  0.00      A   CL
ATOM   4814  Cl3 TCM A 963      47.045  34.658  28.130  1.00  0.00      A   CL
ATOM   4815  HC  TCM A 963      48.853  33.440  27.639  1.00  0.00      A    H
ATOM   4816  CT  TCM A 964      37.965  12.737  13.509  1.00  0.00      A    C
ATOM   4817  Cl1 TCM A 964      39.357  11.924  12.714  1.00  0.00      A   CL
ATOM   4818  Cl2 TCM A 964      38.438  13.045  15.250  1.00  0.00      A   CL
ATOM   4819  Cl3 TCM A 964      36.318  11.916  13.341  1.00  0.00      A   CL
ATOM   4820  HC  TCM A 964      37.805  13.693  13.010  1.00  0.00      A    H
ATOM   4821  CT  TCM A 965       1.788  32.574  32.242  1.00  0.00      A    C
ATOM   4822  Cl1 TCM A 965       3.224  31.936  33.107  1.00  0.00      A   CL
ATOM   4823  Cl2 TCM A 965       1.228  31.312  31.104  1.00  0.00      A   CL
ATOM   4824  Cl3 TCM A 965       2.042  34.049  31.286  1.00  0.00      A   CL
ATOM   4825  HC  TCM A 965       0.978  32.726  32.956  1.00  0.00      A    H
ATOM   4826  CT  TCM A 966       9.669  18.718  17.879  1.00  0.00      A    C
ATOM   4827  Cl1 TCM A 966       8.051  18.506  17.220  1.00  0.00      A   CL
ATOM   4828  Cl2 TCM A 966      10.724  19.286  16.564  1.00  0.00      A   CL
ATOM   4829  Cl3 TCM A 966      10.314  17.326  18.705  1.00  0.00      A   CL
ATOM   4830  HC  TCM A 966       9.706  19.543  18.591  1.00  0.00      A    H
ATOM   4831  CT  TCM A 967      16.119  22.782  38.250  1.00  0.00      A    C
ATOM   4832  Cl1 TCM A 967      14.403  22.527  38.597  1.00  0.00      A   CL
ATOM   4833  Cl2 TCM A 967      17.275  22.205  39.512  1.00  0.00      A   CL
ATOM   4834  Cl3 TCM A 967      16.242  24.484  37.877  1.00  0.00      A   CL
ATOM   4835  HC  TCM A 967      16.342  22.197  37.357  1.00  0.00      A    H
ATOM   4836  CT  TCM A 968      48.510  38.546   9.241  1.00  0.00      A    C
ATOM   4837  Cl1 TCM A 968      48.946  36.808   9.235  1.00  0.00      A   CL
ATOM   4838  Cl2 TCM A 968      49.586  39.641   8.381  1.00  0.00      A   CL
ATOM   4839  Cl3 TCM A 968      48.309  39.138  10.887  1.00  0.00      A   CL
ATOM   4840  HC  TCM A 968      47.550  38.562   8.726  1.00  0.00      A    H
ATOM   4841  CT  TCM A 969       4.032  42.527   7.863  1.00  0.00      A    C
ATOM   4842  Cl1 TCM A 969       3.092  43.959   7.947  1.00  0.00      A   CL
ATOM   4843  Cl2 TCM A 969       4.287  41.969   6.170  1.00  0.00      A   CL
ATOM   4844  Cl3 TCM A 969       3.317  41.239   8.820  1.00  0.00      A   CL
ATOM   4845  HC  TCM A 969       4.959  42.910   8.289  1.00  0.00      A    H
ATOM   4846  CT  TCM A 970      50.933   9.476  18.911  1.00  0.00      A    C
ATOM   4847  Cl1 TCM A 970      50.390   7.952  19.694  1.00  0.00      A   CL
ATOM   4848  Cl2 TCM A 970      51.769  10.558  20.179  1.00  0.00      A   CL
ATOM   4849  Cl3 TCM A 970      49.660  10.339  18.149  1.00  0.00      A   CL
ATOM   4850  HC  TCM A 970      51.716   9.160  18.222  1.00  0.00      A    H
ATOM   4851  CT  TCM A 971      32.651   2.156   2.664  1.00  0.00      A    C
ATOM   4852  Cl1 TCM A 971      33.180   3.828   2.836  1.00  0.00      A   CL
ATOM   4853  Cl2 TCM A 971      34.037   1.179   2.068  1.00  0.00      A   CL
ATOM   4854  Cl3 TCM A 971      31.334   2.091   1.504  1.00  0.00      A   CL
ATOM   4855  HC  TCM A 971      32.233   1.760   3.590  1.00  0.00      A    H
ATOM   4856  CT  TCM A 972      32.508  43.975  31.024  1.00  0.00      A    C
ATOM   4857  Cl1 TCM A 972      33.382  44.386  32.533  1.00  0.00      A   CL
ATOM   4858  Cl2 TCM A 972      33.000  44.949  29.656  1.00  0.00      A   CL
ATOM   4859  Cl3 TCM A 972      30.773  44.145  31.351  1.00  0.00      A   CL
ATOM   4860  HC  TCM A 972      32.747  42.941  30.775  1.00  0.00      A    H
ATOM   4861  CT  TCM A 973      14.455   2.646  16.299  1.00  0.00      A    C
ATOM   4862  Cl1 TCM A 973      14.725   2.168  17.990  1.00  0.00      A   CL
ATOM   4863  Cl2 TCM A 973      13.650   1.396  15.334  1.00  0.00      A   CL
ATOM   4864  Cl3 TCM A 973      16.030   3.096  15.544  1.00  0.00      A   CL
ATOM   4865  HC  TCM A 973      13.805   3.521  16.280  1.00  0.00      A    H
ATOM   4866  CT  TCM A 974      16.674  16.558  28.466  1.00  0.00      A    C
ATOM   4867  Cl1 TCM A 974      15.832  15.034  27.960  1.00  0.00      A   CL
ATOM   4868  Cl2 TCM A 974      15.493  17.852  28.798  1.00  0.00      A   CL
ATOM   4869  Cl3 TCM A 974      17.775  17.006  27.174  1.00  0.00      A   CL
ATOM   4870  HC  TCM A 974      17.115  16.382  29.447  1.00  0.00      A    H
ATOM   4871  CT  TCM A 975      30.346  49.276  27.790  1.00  0.00      A    C
ATOM   4872  Cl1 TCM A 975      30.764  50.856  28.371  1.00  0.00      A   CL
ATOM   4873  Cl2 TCM A 975      31.760  48.191  27.707  1.00  0.00      A   CL
ATOM   4874  Cl3 TCM A 975      29.495  49.455  26.181  1.00  0.00      A   CL
ATOM   4875  HC  TCM A 975      29.615  48.895  28.503  1.00  0.00      A    H
ATOM   4876  CT  TCM A 976      14.989  25.411   1.054  1.00  0.00      A    C
ATOM   4877  Cl1 TCM A 976      16.369  26.209   1.776  1.00  0.00      A   CL
ATOM   4878  Cl2 TCM A 976      14.516  23.861   1.830  1.00  0.00      A   CL
ATOM   4879  Cl3 TCM A 976      15.177  25.213  -0.698  1.00  0.00      A   CL
ATOM   4880  HC  TCM A 976      14.138  26.069   1.223  1.00  0.00      A    H
ATOM   4881  CT  TCM A 977      18.253  11.438  28.732  1.00  0.00      A    C
ATOM   4882  Cl1 TCM A 977      18.860  13.043  28.259  1.00  0.00      A   CL
ATOM   4883  Cl2 TCM A 977      16.568  11.360  29.332  1.00  0.00      A   CL
ATOM   4884  Cl3 TCM A 977      19.337  10.565  29.806  1.00  0.00      A   CL
ATOM   4885  HC  TCM A 977      18.266  10.829  27.829  1.00  0.00      A    H
ATOM   4886  CT  TCM A 978      42.993  42.686  21.874  1.00  0.00      A    C
ATOM   4887  Cl1 TCM A 978      42.715  41.054  22.559  1.00  0.00      A   CL
ATOM   4888  Cl2 TCM A 978      41.965  42.909  20.471  1.00  0.00      A   CL
ATOM   4889  Cl3 TCM A 978      44.665  42.926  21.550  1.00  0.00      A   CL
ATOM   4890  HC  TCM A 978      42.703  43.369  22.672  1.00  0.00      A    H
ATOM   4891  CT  TCM A 979      18.256  36.042  37.139  1.00  0.00      A    C
ATOM   4892  Cl1 TCM A 979      17.422  34.484  37.131  1.00  0.00      A   CL
ATOM   4893  Cl2 TCM A 979      17.139  37.279  36.359  1.00  0.00      A   CL
ATOM   4894  Cl3 TCM A 979      19.751  35.911  36.277  1.00  0.00      A   CL
ATOM   4895  HC  TCM A 979      18.416  36.380  38.162  1.00  0.00      A    H
ATOM   4896  CT  TCM A 980      15.379  12.250  21.822  1.00  0.00      A    C
ATOM   4897  Cl1 TCM A 980      16.484  11.684  23.102  1.00  0.00      A   CL
ATOM   4898  Cl2 TCM A 980      14.582  10.789  21.252  1.00  0.00      A   CL
ATOM   4899  Cl3 TCM A 980      16.134  13.313  20.678  1.00  0.00      A   CL
ATOM   4900  HC  TCM A 980      14.593  12.838  22.295  1.00  0.00      A    H
ATOM   4901  CT  TCM A 981      14.378  40.689   1.586  1.00  0.00      A    C
ATOM   4902  Cl1 TCM A 981      15.231  42.202   0.978  1.00  0.00      A   CL
ATOM   4903  Cl2 TCM A 981      12.669  40.942   1.832  1.00  0.00      A   CL
ATOM   4904  Cl3 TCM A 981      15.226  39.978   2.976  1.00  0.00      A   CL
ATOM   4905  HC  TCM A 981      14.423  40.033   0.716  1.00  0.00      A    H
ATOM   4906  CT  TCM A 982      26.845  44.822  23.189  1.00  0.00      A    C
ATOM   4907  Cl1 TCM A 982      27.235  43.087  22.955  1.00  0.00      A   CL
ATOM   4908  Cl2 TCM A 982      28.098  45.791  22.375  1.00  0.00      A   CL
ATOM   4909  Cl3 TCM A 982      26.413  45.296  24.793  1.00  0.00      A   CL
ATOM   4910  HC  TCM A 982      25.927  44.985  22.624  1.00  0.00      A    H
ATOM   4911  CT  TCM A 983      34.323  34.350  20.497  1.00  0.00      A    C
ATOM   4912  Cl1 TCM A 983      33.409  35.188  21.875  1.00  0.00      A   CL
ATOM   4913  Cl2 TCM A 983      35.160  35.588  19.501  1.00  0.00      A   CL
ATOM   4914  Cl3 TCM A 983      33.243  33.261  19.582  1.00  0.00      A   CL
ATOM   4915  HC  TCM A 983      35.090  33.725  20.955  1.00  0.00      A    H
ATOM   4916  CT  TCM A 984      13.526  23.012  42.712  1.00  0.00      A    C
ATOM   4917  Cl1 TCM A 984      13.062  22.161  44.182  1.00  0.00      A   CL
ATOM   4918  Cl2 TCM A 984      14.946  24.113  42.910  1.00  0.00      A   CL
ATOM   4919  Cl3 TCM A 984      12.164  23.797  42.003  1.00  0.00      A   CL
ATOM   4920  HC  TCM A 984      13.917  22.182  42.124  1.00  0.00      A    H
ATOM   4921  CT  TCM A 985       7.900  13.250  28.723  1.00  0.00      A    C
ATOM   4922  Cl1 TCM A 985       6.571  13.653  29.809  1.00  0.00      A   CL
ATOM   4923  Cl2 TCM A 985       7.497  13.900  27.150  1.00  0.00      A   CL
ATOM   4924  Cl3 TCM A 985       8.105  11.509  28.555  1.00  0.00      A   CL
ATOM   4925  HC  TCM A 985       8.801  13.767  29.055  1.00  0.00      A    H
ATOM   4926  CT  TCM A 986      12.407  39.100  14.765  1.00  0.00      A    C
ATOM   4927  Cl1 TCM A 986      13.385  37.696  15.318  1.00  0.00      A   CL
ATOM   4928  Cl2 TCM A 986      12.296  39.443  12.986  1.00  0.00      A   CL
ATOM   4929  Cl3 TCM A 986      13.183  40.490  15.586  1.00  0.00      A   CL
ATOM   4930  HC  TCM A 986      11.406  38.995  15.184  1.00  0.00      A    H
ATOM   4931  CT  TCM A 987      28.046  42.026  44.009  1.00  0.00      A    C
ATOM   4932  Cl1 TCM A 987      28.562  40.317  44.052  1.00  0.00      A   CL
ATOM   4933  Cl2 TCM A 987      27.464  42.484  45.640  1.00  0.00      A   CL
ATOM   4934  Cl3 TCM A 987      26.827  42.297  42.715  1.00  0.00      A   CL
ATOM   4935  HC  TCM A 987      28.946  42.603  43.795  1.00  0.00      A    H
ATOM   4936  CT  TCM A 988      44.514  25.751  20.010  1.00  0.00      A    C
ATOM   4937  Cl1 TCM A 988      46.274  25.973  20.370  1.00  0.00      A   CL
ATOM   4938  Cl2 TCM A 988      44.025  26.821  18.639  1.00  0.00      A   CL
ATOM   4939  Cl3 TCM A 988      43.400  25.932  21.331  1.00  0.00      A   CL
ATOM   4940  HC  TCM A 988      44.348  24.751  19.609  1.00  0.00      A    H
ATOM   4941  CT  TCM A 989       4.992  33.817  21.147  1.00  0.00      A    C
ATOM   4942  Cl1 TCM A 989       4.340  35.457  20.968  1.00  0.00      A   CL
ATOM   4943  Cl2 TCM A 989       4.445  32.815  19.811  1.00  0.00      A   CL
ATOM   4944  Cl3 TCM A 989       4.421  33.211  22.756  1.00  0.00      A   CL
ATOM   4945  HC  TCM A 989       6.080  33.833  21.099  1.00  0.00      A    H
ATOM   4946  CT  TCM A 990      18.260  50.339   8.519  1.00  0.00      A    C
ATOM   4947  Cl1 TCM A 990      17.670  49.025   9.579  1.00  0.00      A   CL
ATOM   4948  Cl2 TCM A 990      19.909  50.884   8.998  1.00  0.00      A   CL
ATOM   4949  Cl3 TCM A 990      17.124  51.700   8.430  1.00  0.00      A   CL
ATOM   4950  HC  TCM A 990      18.416  49.871   7.547  1.00  0.00      A    H
ATOM   4951  CT  TCM A 991      44.914  39.925  15.172  1.00  0.00      A    C
ATOM   4952  Cl1 TCM A 991      44.674  38.817  16.533  1.00  0.00      A   CL
ATOM   4953  Cl2 TCM A 991      44.890  39.028  13.610  1.00  0.00      A   CL
ATOM   4954  Cl3 TCM A 991      46.534  40.839  15.271  1.00  0.00      A   CL
ATOM   4955  HC  TCM A 991      44.196  40.740  15.085  1.00  0.00      A    H
ATOM   4956  CT  TCM A 992      40.552  28.734  44.113  1.00  0.00      A    C
ATOM   4957  Cl1 TCM A 992      41.609  29.661  45.117  1.00  0.00      A   CL
ATOM   4958  Cl2 TCM A 992      40.235  27.164  44.958  1.00  0.00      A   CL
ATOM   4959  Cl3 TCM A 992      41.288  28.515  42.582  1.00  0.00      A   CL
ATOM   4960  HC  TCM A 992      39.567  29.166  43.939  1.00  0.00      A    H
ATOM   4961  CT  TCM A 993      15.521   9.427  47.405  1.00  0.00      A    C
ATOM   4962  Cl1 TCM A 993      16.475   8.446  48.536  1.00  0.00      A   CL
ATOM   4963  Cl2 TCM A 993      14.326   8.328  46.618  1.00  0.00      A   CL
ATOM   4964  Cl3 TCM A 993      16.486  10.068  46.146  1.00  0.00      A   CL
ATOM   4965  HC  TCM A 993      15.004  10.191  47.987  1.00  0.00      A    H
ATOM   4966  CT  TCM A 994      39.256  22.469  31.562  1.00  0.00      A    C
ATOM   4967  Cl1 TCM A 994      37.698  22.147  30.955  1.00  0.00      A   CL
ATOM   4968  Cl2 TCM A 994      39.987  23.767  30.641  1.00  0.00      A   CL
ATOM   4969  Cl3 TCM A 994      40.219  20.953  31.588  1.00  0.00      A   CL
ATOM   4970  HC  TCM A 994      39.106  22.854  32.571  1.00  0.00      A    H
ATOM   4971  CT  TCM A 995      18.292  48.440  31.464  1.00  0.00      A    C
ATOM   4972  Cl1 TCM A 995      16.512  48.747  31.384  1.00  0.00      A   CL
ATOM   4973  Cl2 TCM A 995      18.751  46.730  31.381  1.00  0.00      A   CL
ATOM   4974  Cl3 TCM A 995      18.764  49.127  32.907  1.00  0.00      A   CL
ATOM   4975  HC  TCM A 995      18.803  48.975  30.664  1.00  0.00      A    H
ATOM   4976  CT  TCM A 996      25.548  20.185  38.827  1.00  0.00      A    C
ATOM   4977  Cl1 TCM A 996      26.682  19.407  37.733  1.00  0.00      A   CL
ATOM   4978  Cl2 TCM A 996      24.401  19.027  39.483  1.00  0.00      A   CL
ATOM   4979  Cl3 TCM A 996      24.774  21.554  37.955  1.00  0.00      A   CL
ATOM   4980  HC  TCM A 996      26.193  20.578  39.613  1.00  0.00      A    H
ATOM   4981  CT  TCM A 997       3.026  23.107  14.938  1.00  0.00      A    C
ATOM   4982  Cl1 TCM A 997       2.468  24.351  13.843  1.00  0.00      A   CL
ATOM   4983  Cl2 TCM A 997       3.000  21.569  14.062  1.00  0.00      A   CL
ATOM   4984  Cl3 TCM A 997       2.177  22.946  16.502  1.00  0.00      A   CL
ATOM   4985  HC  TCM A 997       4.027  23.339  15.301  1.00  0.00      A    H
ATOM   4986  CT  TCM A 998       4.545  47.732   8.170  1.00  0.00      A    C
ATOM   4987  Cl1 TCM A 998       4.887  47.725   6.403  1.00  0.00      A   CL
ATOM   4988  Cl2 TCM A 998       2.833  47.571   8.323  1.00  0.00      A   CL
ATOM   4989  Cl3 TCM A 998       5.336  49.026   9.078  1.00  0.00      A   CL
ATOM   4990  HC  TCM A 998       5.065  46.828   8.489  1.00  0.00      A    H
ATOM   4991  CT  TCM A 999      28.561  20.157  25.159  1.00  0.00      A    C
ATOM   4992  Cl1 TCM A 999      29.886  19.183  24.408  1.00  0.00      A   CL
ATOM   4993  Cl2 TCM A 999      27.051  19.759  24.455  1.00  0.00      A   CL
ATOM   4994  Cl3 TCM A 999      28.779  21.898  25.276  1.00  0.00      A   CL
ATOM   4995  HC  TCM A 999      28.435  20.034  26.234  1.00  0.00      A    H
ATOM   4996  CT  TCM A1000      34.345  48.129  49.206  1.00  0.00      A    C
ATOM   4997  Cl1 TCM A1000      35.454  47.160  50.158  1.00  0.00      A   CL
ATOM   4998  Cl2 TCM A1000      32.695  47.439  49.019  1.00  0.00      A   CL
ATOM   4999  Cl3 TCM A1000      35.106  48.438  47.574  1.00  0.00      A   CL
ATOM   5000  HC  TCM A1000      34.220  49.007  49.840  1.00  0.00      A    H
ATOM   5001 FE   Fc  B   1      43.985  29.076  15.355  1.00  0.00      B   FE
ATOM   5002  Cr1 Fc  B   1      45.414  29.003  13.934  1.00  0.00      B    C
ATOM   5003  Cr2 Fc  B   1      45.449  27.788  14.758  1.00  0.00      B    C
ATOM   5004  Cr3 Fc  B   1      45.627  28.065  16.182  1.00  0.00      B    C
ATOM   5005  Cr4 Fc  B   1      45.867  29.504  16.156  1.00  0.00      B    C
ATOM   5006  Cr5 Fc  B   1      45.743  30.075  14.812  1.00  0.00      B    C
ATOM   5007  Cr6 Fc  B   1      42.519  30.489  15.348  1.00  0.00      B    C
ATOM   5008  Cr7 Fc  B   1      42.290  29.505  14.347  1.00  0.00      B    C
ATOM   5009  Cr8 Fc  B   1      42.188  28.206  15.022  1.00  0.00      B    C
ATOM   5010  Cr9 Fc  B   1      42.242  28.468  16.423  1.00  0.00      B    C
ATOM   5011 Cr10 Fc  B   1      42.576  29.871  16.647  1.00  0.00      B    C
ATOM   5012  Hr1 Fc  B   1      45.269  29.075  12.866  1.00  0.00      B    H
ATOM   5013  Hr2 Fc  B   1      45.128  26.787  14.508  1.00  0.00      B    H
ATOM   5014  Hr3 Fc  B   1      45.446  27.381  16.999  1.00  0.00      B    H
ATOM   5015  Hr4 Fc  B   1      46.150  30.046  17.047  1.00  0.00      B    H
ATOM   5016  Hr5 Fc  B   1      46.026  31.089  14.574  1.00  0.00      B    H
ATOM   5017  Hr6 Fc  B   1      42.684  31.551  15.245  1.00  0.00      B    H
ATOM   5018  Hr7 Fc  B   1      42.133  29.780  13.315  1.00  0.00      B    H
ATOM   5019  Hr8 Fc  B   1      42.045  27.245  14.548  1.00  0.00      B    H
ATOM   5020  Hr9 Fc  B   1      42.195  27.791  17.263  1.00  0.00      B    H
ATOM   5021 Hr10 Fc  B   1      42.734  30.379  17.587  1.00  0.00      B    H
END
