# Supplementary material for: Ion and Solvent Modulation of Ferrocene and Decamethylferrocene Oxidation Potentials in Organic Electrolytes as Predicted by Molecular Dynamics Simulations
Source: J Phys Chem B. 2025 Feb 11;129(7):2067–81. doi: 10.1021/acs.jpcb.4c08321 (PMC11848929; doi:10.1021/acs.jpcb.4c08321)
Supplement: Supplementary file 2 — jp4c08321_si_002.zip [file jp4c08321_si_002.zip › simulation_files/pdb_files/Fc_BMIMBF4_0300_DCE_0200.pdb]

TITLE     MDANALYSIS FRAME 0: Created by PDBWriter
CRYST1   49.617   49.617   49.617  90.00  90.00  90.00 P 1           1
ATOM      1  CT  DCE A   1      24.424  29.749  22.879  1.00  0.00      A    C
ATOM      2  HC  DCE A   1      24.956  30.580  22.416  1.00  0.00      A    H
ATOM      3  HC1 DCE A   1      23.550  29.572  22.252  1.00  0.00      A    H
ATOM      4  Cl  DCE A   1      25.504  28.336  22.779  1.00  0.00      A   CL
ATOM      5  CT1 DCE A   1      24.044  30.097  24.376  1.00  0.00      A    C
ATOM      6  HC2 DCE A   1      23.538  29.296  24.916  1.00  0.00      A    H
ATOM      7  Cl1 DCE A   1      25.584  30.480  25.270  1.00  0.00      A   CL
ATOM      8  HC3 DCE A   1      23.354  30.940  24.418  1.00  0.00      A    H
ATOM     13  CT  DCE A   2       1.775   0.727   8.192  1.00  0.00      A    C
ATOM     14  HC  DCE A   2       2.130  -0.169   8.702  1.00  0.00      A    H
ATOM     15  HC1 DCE A   2       1.024   0.330   7.509  1.00  0.00      A    H
ATOM     16  Cl  DCE A   2       0.910   1.845   9.225  1.00  0.00      A   CL
ATOM     17  CT1 DCE A   2       2.955   1.467   7.477  1.00  0.00      A    C
ATOM     18  HC2 DCE A   2       2.633   2.373   6.963  1.00  0.00      A    H
ATOM     19  Cl1 DCE A   2       4.163   2.016   8.586  1.00  0.00      A   CL
ATOM     20  HC3 DCE A   2       3.492   0.827   6.776  1.00  0.00      A    H
ATOM     25  CT  DCE A   3      17.590  22.309  46.605  1.00  0.00      A    C
ATOM     26  HC  DCE A   3      17.647  21.349  46.092  1.00  0.00      A    H
ATOM     27  HC1 DCE A   3      18.491  22.876  46.369  1.00  0.00      A    H
ATOM     28  Cl  DCE A   3      16.201  23.265  46.093  1.00  0.00      A   CL
ATOM     29  CT1 DCE A   3      17.408  22.039  48.026  1.00  0.00      A    C
ATOM     30  HC2 DCE A   3      18.230  21.420  48.383  1.00  0.00      A    H
ATOM     31  Cl1 DCE A   3      17.406  23.569  48.949  1.00  0.00      A   CL
ATOM     32  HC3 DCE A   3      16.483  21.523  48.283  1.00  0.00      A    H
ATOM     37  CT  DCE A   4      45.710  11.026  47.458  1.00  0.00      A    C
ATOM     38  HC  DCE A   4      46.215  11.244  46.517  1.00  0.00      A    H
ATOM     39  HC1 DCE A   4      45.258  11.961  47.789  1.00  0.00      A    H
ATOM     40  Cl  DCE A   4      44.397   9.959  47.018  1.00  0.00      A   CL
ATOM     41  CT1 DCE A   4      46.725  10.440  48.375  1.00  0.00      A    C
ATOM     42  HC2 DCE A   4      47.652  11.014  48.390  1.00  0.00      A    H
ATOM     43  Cl1 DCE A   4      46.023   9.852  49.972  1.00  0.00      A   CL
ATOM     44  HC3 DCE A   4      47.092   9.583  47.810  1.00  0.00      A    H
ATOM     49  CT  DCE A   5      42.293  24.670  36.684  1.00  0.00      A    C
ATOM     50  HC  DCE A   5      41.274  25.022  36.849  1.00  0.00      A    H
ATOM     51  HC1 DCE A   5      42.717  25.428  36.025  1.00  0.00      A    H
ATOM     52  Cl  DCE A   5      43.267  24.496  38.123  1.00  0.00      A   CL
ATOM     53  CT1 DCE A   5      42.340  23.344  35.929  1.00  0.00      A    C
ATOM     54  HC2 DCE A   5      43.374  23.080  35.710  1.00  0.00      A    H
ATOM     55  Cl1 DCE A   5      41.630  22.077  36.928  1.00  0.00      A   CL
ATOM     56  HC3 DCE A   5      41.644  23.267  35.093  1.00  0.00      A    H
ATOM     61  CT  DCE A   6      41.565  17.591  36.060  1.00  0.00      A    C
ATOM     62  HC  DCE A   6      41.740  16.515  36.052  1.00  0.00      A    H
ATOM     63  HC1 DCE A   6      40.900  17.900  35.254  1.00  0.00      A    H
ATOM     64  Cl  DCE A   6      40.662  18.113  37.530  1.00  0.00      A   CL
ATOM     65  CT1 DCE A   6      42.839  18.524  35.969  1.00  0.00      A    C
ATOM     66  HC2 DCE A   6      42.538  19.532  35.685  1.00  0.00      A    H
ATOM     67  Cl1 DCE A   6      43.521  18.592  37.654  1.00  0.00      A   CL
ATOM     68  HC3 DCE A   6      43.464  17.978  35.263  1.00  0.00      A    H
ATOM     73  CT  DCE A   7       8.181  37.120   0.977  1.00  0.00      A    C
ATOM     74  HC  DCE A   7       8.906  37.179   0.166  1.00  0.00      A    H
ATOM     75  HC1 DCE A   7       7.776  38.116   1.156  1.00  0.00      A    H
ATOM     76  Cl  DCE A   7       6.824  36.061   0.501  1.00  0.00      A   CL
ATOM     77  CT1 DCE A   7       8.888  36.442   2.173  1.00  0.00      A    C
ATOM     78  HC2 DCE A   7       9.695  37.087   2.521  1.00  0.00      A    H
ATOM     79  Cl1 DCE A   7       7.977  36.191   3.743  1.00  0.00      A   CL
ATOM     80  HC3 DCE A   7       9.337  35.489   1.892  1.00  0.00      A    H
ATOM     85  CT  DCE A   8      47.980   8.415  44.299  1.00  0.00      A    C
ATOM     86  HC  DCE A   8      47.012   8.830  44.579  1.00  0.00      A    H
ATOM     87  HC1 DCE A   8      48.744   9.168  44.489  1.00  0.00      A    H
ATOM     88  Cl  DCE A   8      48.276   7.080  45.443  1.00  0.00      A   CL
ATOM     89  CT1 DCE A   8      48.000   8.015  42.766  1.00  0.00      A    C
ATOM     90  HC2 DCE A   8      47.759   8.799  42.047  1.00  0.00      A    H
ATOM     91  Cl1 DCE A   8      49.729   7.642  42.503  1.00  0.00      A   CL
ATOM     92  HC3 DCE A   8      47.485   7.090  42.510  1.00  0.00      A    H
ATOM     97  CT  DCE A   9      24.837   7.867  33.890  1.00  0.00      A    C
ATOM     98  HC  DCE A   9      24.051   8.277  33.256  1.00  0.00      A    H
ATOM     99  HC1 DCE A   9      25.289   7.013  33.387  1.00  0.00      A    H
ATOM    100  Cl  DCE A   9      26.108   9.157  34.281  1.00  0.00      A   CL
ATOM    101  CT1 DCE A   9      24.311   7.271  35.153  1.00  0.00      A    C
ATOM    102  HC2 DCE A   9      24.884   7.746  35.949  1.00  0.00      A    H
ATOM    103  Cl1 DCE A   9      22.570   7.597  35.410  1.00  0.00      A   CL
ATOM    104  HC3 DCE A   9      24.488   6.196  35.107  1.00  0.00      A    H
ATOM    109  CT  DCE A  10      13.506  11.627  38.984  1.00  0.00      A    C
ATOM    110  HC  DCE A  10      13.062  11.881  39.946  1.00  0.00      A    H
ATOM    111  HC1 DCE A  10      14.337  10.921  38.986  1.00  0.00      A    H
ATOM    112  Cl  DCE A  10      12.223  10.880  38.020  1.00  0.00      A   CL
ATOM    113  CT1 DCE A  10      13.976  12.843  38.288  1.00  0.00      A    C
ATOM    114  HC2 DCE A  10      14.879  13.244  38.749  1.00  0.00      A    H
ATOM    115  Cl1 DCE A  10      14.400  12.435  36.597  1.00  0.00      A   CL
ATOM    116  HC3 DCE A  10      13.133  13.533  38.247  1.00  0.00      A    H
ATOM    121  CT  DCE A  11       9.444  38.175  23.279  1.00  0.00      A    C
ATOM    122  HC  DCE A  11       9.254  39.222  23.040  1.00  0.00      A    H
ATOM    123  HC1 DCE A  11       8.445  37.778  23.101  1.00  0.00      A    H
ATOM    124  Cl  DCE A  11      10.559  37.551  22.083  1.00  0.00      A   CL
ATOM    125  CT1 DCE A  11       9.848  37.879  24.792  1.00  0.00      A    C
ATOM    126  HC2 DCE A  11       8.949  37.877  25.408  1.00  0.00      A    H
ATOM    127  Cl1 DCE A  11      10.333  36.165  25.037  1.00  0.00      A   CL
ATOM    128  HC3 DCE A  11      10.597  38.526  25.249  1.00  0.00      A    H
ATOM    133  CT  DCE A  12      49.689  11.185   7.416  1.00  0.00      A    C
ATOM    134  HC  DCE A  12      50.234  11.996   7.900  1.00  0.00      A    H
ATOM    135  HC1 DCE A  12      49.122  11.673   6.623  1.00  0.00      A    H
ATOM    136  Cl  DCE A  12      50.853  10.171   6.573  1.00  0.00      A   CL
ATOM    137  CT1 DCE A  12      48.657  10.405   8.220  1.00  0.00      A    C
ATOM    138  HC2 DCE A  12      48.001  10.993   8.862  1.00  0.00      A    H
ATOM    139  Cl1 DCE A  12      47.640   9.528   7.011  1.00  0.00      A   CL
ATOM    140  HC3 DCE A  12      49.121   9.637   8.839  1.00  0.00      A    H
ATOM    145  CT  DCE A  13      43.902  46.204  20.889  1.00  0.00      A    C
ATOM    146  HC  DCE A  13      44.876  46.465  20.473  1.00  0.00      A    H
ATOM    147  HC1 DCE A  13      44.050  45.168  21.192  1.00  0.00      A    H
ATOM    148  Cl  DCE A  13      43.421  47.343  22.177  1.00  0.00      A   CL
ATOM    149  CT1 DCE A  13      42.983  46.381  19.744  1.00  0.00      A    C
ATOM    150  HC2 DCE A  13      42.122  45.789  20.056  1.00  0.00      A    H
ATOM    151  Cl1 DCE A  13      42.577  48.040  19.361  1.00  0.00      A   CL
ATOM    152  HC3 DCE A  13      43.390  45.963  18.823  1.00  0.00      A    H
ATOM    157  CT  DCE A  14      19.298  11.284  24.109  1.00  0.00      A    C
ATOM    158  HC  DCE A  14      18.336  11.796  24.090  1.00  0.00      A    H
ATOM    159  HC1 DCE A  14      20.046  12.077  24.121  1.00  0.00      A    H
ATOM    160  Cl  DCE A  14      19.544  10.211  25.536  1.00  0.00      A   CL
ATOM    161  CT1 DCE A  14      19.477  10.554  22.770  1.00  0.00      A    C
ATOM    162  HC2 DCE A  14      20.459  10.081  22.789  1.00  0.00      A    H
ATOM    163  Cl1 DCE A  14      18.285   9.252  22.688  1.00  0.00      A   CL
ATOM    164  HC3 DCE A  14      19.495  11.228  21.913  1.00  0.00      A    H
ATOM    169  CT  DCE A  15      43.990  46.902  33.575  1.00  0.00      A    C
ATOM    170  HC  DCE A  15      44.958  46.407  33.493  1.00  0.00      A    H
ATOM    171  HC1 DCE A  15      43.223  46.155  33.367  1.00  0.00      A    H
ATOM    172  Cl  DCE A  15      43.787  47.381  35.273  1.00  0.00      A   CL
ATOM    173  CT1 DCE A  15      43.753  48.083  32.627  1.00  0.00      A    C
ATOM    174  HC2 DCE A  15      44.456  48.913  32.700  1.00  0.00      A    H
ATOM    175  Cl1 DCE A  15      43.842  47.526  30.913  1.00  0.00      A   CL
ATOM    176  HC3 DCE A  15      42.795  48.544  32.865  1.00  0.00      A    H
ATOM    181  CT  DCE A  16       3.923  44.881  31.413  1.00  0.00      A    C
ATOM    182  HC  DCE A  16       3.482  44.303  32.226  1.00  0.00      A    H
ATOM    183  HC1 DCE A  16       3.226  45.675  31.145  1.00  0.00      A    H
ATOM    184  Cl  DCE A  16       5.397  45.728  31.970  1.00  0.00      A   CL
ATOM    185  CT1 DCE A  16       4.205  43.915  30.303  1.00  0.00      A    C
ATOM    186  HC2 DCE A  16       5.088  43.348  30.597  1.00  0.00      A    H
ATOM    187  Cl1 DCE A  16       2.773  42.971  29.860  1.00  0.00      A   CL
ATOM    188  HC3 DCE A  16       4.471  44.425  29.378  1.00  0.00      A    H
ATOM    193  CT  DCE A  17       3.858  49.533  35.175  1.00  0.00      A    C
ATOM    194  HC  DCE A  17       3.183  48.859  34.647  1.00  0.00      A    H
ATOM    195  HC1 DCE A  17       3.504  50.500  34.820  1.00  0.00      A    H
ATOM    196  Cl  DCE A  17       3.642  49.407  36.933  1.00  0.00      A   CL
ATOM    197  CT1 DCE A  17       5.359  49.186  34.954  1.00  0.00      A    C
ATOM    198  HC2 DCE A  17       5.552  48.143  35.204  1.00  0.00      A    H
ATOM    199  Cl1 DCE A  17       5.698  49.379  33.235  1.00  0.00      A   CL
ATOM    200  HC3 DCE A  17       5.984  49.954  35.410  1.00  0.00      A    H
ATOM    205  CT  DCE A  18       2.209  28.235  18.638  1.00  0.00      A    C
ATOM    206  HC  DCE A  18       3.122  28.830  18.608  1.00  0.00      A    H
ATOM    207  HC1 DCE A  18       2.154  27.397  17.944  1.00  0.00      A    H
ATOM    208  Cl  DCE A  18       2.151  27.475  20.224  1.00  0.00      A   CL
ATOM    209  CT1 DCE A  18       0.977  29.096  18.511  1.00  0.00      A    C
ATOM    210  HC2 DCE A  18       1.020  29.720  17.618  1.00  0.00      A    H
ATOM    211  Cl1 DCE A  18      -0.391  27.993  18.345  1.00  0.00      A   CL
ATOM    212  HC3 DCE A  18       0.894  29.615  19.466  1.00  0.00      A    H
ATOM    217  CT  DCE A  19      47.217  48.742   7.775  1.00  0.00      A    C
ATOM    218  HC  DCE A  19      47.724  47.833   7.452  1.00  0.00      A    H
ATOM    219  HC1 DCE A  19      47.917  49.405   8.284  1.00  0.00      A    H
ATOM    220  Cl  DCE A  19      46.658  49.743   6.370  1.00  0.00      A   CL
ATOM    221  CT1 DCE A  19      45.972  48.424   8.673  1.00  0.00      A    C
ATOM    222  HC2 DCE A  19      46.098  48.570   9.746  1.00  0.00      A    H
ATOM    223  Cl1 DCE A  19      44.652  49.588   8.215  1.00  0.00      A   CL
ATOM    224  HC3 DCE A  19      45.582  47.419   8.513  1.00  0.00      A    H
ATOM    229  CT  DCE A  20      46.210  41.232  27.719  1.00  0.00      A    C
ATOM    230  HC  DCE A  20      46.204  41.357  28.802  1.00  0.00      A    H
ATOM    231  HC1 DCE A  20      46.655  40.239  27.662  1.00  0.00      A    H
ATOM    232  Cl  DCE A  20      44.528  41.218  27.151  1.00  0.00      A   CL
ATOM    233  CT1 DCE A  20      47.030  42.308  27.036  1.00  0.00      A    C
ATOM    234  HC2 DCE A  20      48.064  42.305  27.382  1.00  0.00      A    H
ATOM    235  Cl1 DCE A  20      46.810  42.069  25.296  1.00  0.00      A   CL
ATOM    236  HC3 DCE A  20      46.530  43.250  27.260  1.00  0.00      A    H
ATOM    241  CT  DCE A  21       3.737  48.496  11.818  1.00  0.00      A    C
ATOM    242  HC  DCE A  21       3.005  49.301  11.745  1.00  0.00      A    H
ATOM    243  HC1 DCE A  21       3.460  47.764  11.059  1.00  0.00      A    H
ATOM    244  Cl  DCE A  21       5.494  48.882  11.620  1.00  0.00      A   CL
ATOM    245  CT1 DCE A  21       3.398  47.738  13.107  1.00  0.00      A    C
ATOM    246  HC2 DCE A  21       2.327  47.671  13.299  1.00  0.00      A    H
ATOM    247  Cl1 DCE A  21       4.049  46.110  13.024  1.00  0.00      A   CL
ATOM    248  HC3 DCE A  21       3.826  48.359  13.893  1.00  0.00      A    H
ATOM    253  CT  DCE A  22      13.899  28.478   9.050  1.00  0.00      A    C
ATOM    254  HC  DCE A  22      14.384  29.230   8.428  1.00  0.00      A    H
ATOM    255  HC1 DCE A  22      14.639  27.779   9.440  1.00  0.00      A    H
ATOM    256  Cl  DCE A  22      13.260  29.258  10.532  1.00  0.00      A   CL
ATOM    257  CT1 DCE A  22      12.875  27.628   8.234  1.00  0.00      A    C
ATOM    258  HC2 DCE A  22      12.195  28.374   7.822  1.00  0.00      A    H
ATOM    259  Cl1 DCE A  22      13.597  26.640   6.907  1.00  0.00      A   CL
ATOM    260  HC3 DCE A  22      12.165  27.058   8.833  1.00  0.00      A    H
ATOM    265  CT  DCE A  23      14.690  48.723   7.424  1.00  0.00      A    C
ATOM    266  HC  DCE A  23      15.529  48.501   6.765  1.00  0.00      A    H
ATOM    267  HC1 DCE A  23      13.848  48.728   6.731  1.00  0.00      A    H
ATOM    268  Cl  DCE A  23      14.540  47.417   8.614  1.00  0.00      A   CL
ATOM    269  CT1 DCE A  23      14.823  50.098   8.147  1.00  0.00      A    C
ATOM    270  HC2 DCE A  23      15.638  50.058   8.870  1.00  0.00      A    H
ATOM    271  Cl1 DCE A  23      15.329  51.417   6.990  1.00  0.00      A   CL
ATOM    272  HC3 DCE A  23      13.849  50.368   8.555  1.00  0.00      A    H
ATOM    277  CT  DCE A  24      48.747  37.475  10.851  1.00  0.00      A    C
ATOM    278  HC  DCE A  24      47.871  37.399  11.495  1.00  0.00      A    H
ATOM    279  HC1 DCE A  24      48.382  37.517   9.825  1.00  0.00      A    H
ATOM    280  Cl  DCE A  24      49.737  38.841  11.182  1.00  0.00      A   CL
ATOM    281  CT1 DCE A  24      49.562  36.249  11.167  1.00  0.00      A    C
ATOM    282  HC2 DCE A  24      49.122  35.355  10.725  1.00  0.00      A    H
ATOM    283  Cl1 DCE A  24      51.077  36.291  10.228  1.00  0.00      A   CL
ATOM    284  HC3 DCE A  24      49.969  36.216  12.177  1.00  0.00      A    H
ATOM    289  CT  DCE A  25       0.612   1.546  47.096  1.00  0.00      A    C
ATOM    290  HC  DCE A  25       0.848   0.589  46.631  1.00  0.00      A    H
ATOM    291  HC1 DCE A  25       0.167   2.215  46.360  1.00  0.00      A    H
ATOM    292  Cl  DCE A  25      -0.625   1.349  48.366  1.00  0.00      A   CL
ATOM    293  CT1 DCE A  25       1.901   2.289  47.551  1.00  0.00      A    C
ATOM    294  HC2 DCE A  25       2.748   2.367  46.869  1.00  0.00      A    H
ATOM    295  Cl1 DCE A  25       1.752   3.812  48.496  1.00  0.00      A   CL
ATOM    296  HC3 DCE A  25       2.308   1.544  48.234  1.00  0.00      A    H
ATOM    301  CT  DCE A  26      21.974  25.526   1.983  1.00  0.00      A    C
ATOM    302  HC  DCE A  26      22.363  25.773   0.995  1.00  0.00      A    H
ATOM    303  HC1 DCE A  26      22.017  24.444   2.108  1.00  0.00      A    H
ATOM    304  Cl  DCE A  26      23.225  26.380   2.997  1.00  0.00      A   CL
ATOM    305  CT1 DCE A  26      20.618  26.228   2.093  1.00  0.00      A    C
ATOM    306  HC2 DCE A  26      20.693  27.290   2.327  1.00  0.00      A    H
ATOM    307  Cl1 DCE A  26      19.651  25.967   0.647  1.00  0.00      A   CL
ATOM    308  HC3 DCE A  26      19.981  25.889   2.910  1.00  0.00      A    H
ATOM    313  CT  DCE A  27       9.427  15.861  17.308  1.00  0.00      A    C
ATOM    314  HC  DCE A  27       9.750  16.042  18.333  1.00  0.00      A    H
ATOM    315  HC1 DCE A  27      10.308  15.821  16.668  1.00  0.00      A    H
ATOM    316  Cl  DCE A  27       8.603  14.308  17.187  1.00  0.00      A   CL
ATOM    317  CT1 DCE A  27       8.639  17.150  16.970  1.00  0.00      A    C
ATOM    318  HC2 DCE A  27       9.151  18.099  17.130  1.00  0.00      A    H
ATOM    319  Cl1 DCE A  27       8.132  17.139  15.277  1.00  0.00      A   CL
ATOM    320  HC3 DCE A  27       7.674  17.151  17.476  1.00  0.00      A    H
ATOM    325  CT  DCE A  28      12.711   4.319  10.587  1.00  0.00      A    C
ATOM    326  HC  DCE A  28      11.883   3.662  10.852  1.00  0.00      A    H
ATOM    327  HC1 DCE A  28      12.828   5.114  11.325  1.00  0.00      A    H
ATOM    328  Cl  DCE A  28      14.218   3.360  10.685  1.00  0.00      A   CL
ATOM    329  CT1 DCE A  28      12.621   4.937   9.219  1.00  0.00      A    C
ATOM    330  HC2 DCE A  28      13.450   5.585   8.934  1.00  0.00      A    H
ATOM    331  Cl1 DCE A  28      12.414   3.742   7.929  1.00  0.00      A   CL
ATOM    332  HC3 DCE A  28      11.739   5.578   9.220  1.00  0.00      A    H
ATOM    337  CT  DCE A  29       2.521  42.893   1.689  1.00  0.00      A    C
ATOM    338  HC  DCE A  29       2.458  42.208   2.535  1.00  0.00      A    H
ATOM    339  HC1 DCE A  29       2.062  42.187   0.997  1.00  0.00      A    H
ATOM    340  Cl  DCE A  29       1.569  44.315   1.846  1.00  0.00      A   CL
ATOM    341  CT1 DCE A  29       3.986  43.282   1.396  1.00  0.00      A    C
ATOM    342  HC2 DCE A  29       3.951  43.789   0.432  1.00  0.00      A    H
ATOM    343  Cl1 DCE A  29       4.523  44.513   2.577  1.00  0.00      A   CL
ATOM    344  HC3 DCE A  29       4.701  42.475   1.233  1.00  0.00      A    H
ATOM    349  CT  DCE A  30      26.666  35.516  47.503  1.00  0.00      A    C
ATOM    350  HC  DCE A  30      25.588  35.438  47.361  1.00  0.00      A    H
ATOM    351  HC1 DCE A  30      27.101  35.065  46.611  1.00  0.00      A    H
ATOM    352  Cl  DCE A  30      27.114  37.226  47.536  1.00  0.00      A   CL
ATOM    353  CT1 DCE A  30      27.251  34.790  48.658  1.00  0.00      A    C
ATOM    354  HC2 DCE A  30      26.944  35.336  49.550  1.00  0.00      A    H
ATOM    355  Cl1 DCE A  30      26.552  33.195  48.762  1.00  0.00      A   CL
ATOM    356  HC3 DCE A  30      28.338  34.726  48.615  1.00  0.00      A    H
ATOM    361  CT  DCE A  31      22.299  11.516  12.465  1.00  0.00      A    C
ATOM    362  HC  DCE A  31      22.722  10.740  11.827  1.00  0.00      A    H
ATOM    363  HC1 DCE A  31      22.613  11.458  13.507  1.00  0.00      A    H
ATOM    364  Cl  DCE A  31      22.984  12.984  11.900  1.00  0.00      A   CL
ATOM    365  CT1 DCE A  31      20.827  11.590  12.242  1.00  0.00      A    C
ATOM    366  HC2 DCE A  31      20.703  11.639  11.160  1.00  0.00      A    H
ATOM    367  Cl1 DCE A  31      20.074  10.192  12.920  1.00  0.00      A   CL
ATOM    368  HC3 DCE A  31      20.429  12.469  12.750  1.00  0.00      A    H
ATOM    373  CT  DCE A  32      27.187  19.772  11.316  1.00  0.00      A    C
ATOM    374  HC  DCE A  32      27.605  18.835  11.685  1.00  0.00      A    H
ATOM    375  HC1 DCE A  32      26.369  19.725  10.597  1.00  0.00      A    H
ATOM    376  Cl  DCE A  32      26.638  20.846  12.636  1.00  0.00      A   CL
ATOM    377  CT1 DCE A  32      28.375  20.510  10.635  1.00  0.00      A    C
ATOM    378  HC2 DCE A  32      29.124  20.844  11.353  1.00  0.00      A    H
ATOM    379  Cl1 DCE A  32      29.059  19.477   9.297  1.00  0.00      A   CL
ATOM    380  HC3 DCE A  32      27.925  21.410  10.216  1.00  0.00      A    H
ATOM    385  CT  DCE A  33       5.613  33.267   6.453  1.00  0.00      A    C
ATOM    386  HC  DCE A  33       5.777  32.717   5.526  1.00  0.00      A    H
ATOM    387  HC1 DCE A  33       6.471  33.784   6.882  1.00  0.00      A    H
ATOM    388  Cl  DCE A  33       4.321  34.464   6.110  1.00  0.00      A   CL
ATOM    389  CT1 DCE A  33       5.207  32.301   7.596  1.00  0.00      A    C
ATOM    390  HC2 DCE A  33       6.120  31.775   7.874  1.00  0.00      A    H
ATOM    391  Cl1 DCE A  33       4.655  33.185   9.038  1.00  0.00      A   CL
ATOM    392  HC3 DCE A  33       4.433  31.622   7.238  1.00  0.00      A    H
ATOM    397  CT  DCE A  34      19.261   2.292  47.345  1.00  0.00      A    C
ATOM    398  HC  DCE A  34      18.256   1.879  47.433  1.00  0.00      A    H
ATOM    399  HC1 DCE A  34      20.019   1.541  47.570  1.00  0.00      A    H
ATOM    400  Cl  DCE A  34      19.605   2.601  45.606  1.00  0.00      A   CL
ATOM    401  CT1 DCE A  34      19.644   3.522  48.103  1.00  0.00      A    C
ATOM    402  HC2 DCE A  34      19.276   3.433  49.126  1.00  0.00      A    H
ATOM    403  Cl1 DCE A  34      21.394   3.783  48.032  1.00  0.00      A   CL
ATOM    404  HC3 DCE A  34      19.172   4.423  47.710  1.00  0.00      A    H
ATOM    409  CT  DCE A  35      46.675   5.985  38.539  1.00  0.00      A    C
ATOM    410  HC  DCE A  35      45.959   5.927  39.358  1.00  0.00      A    H
ATOM    411  HC1 DCE A  35      47.551   6.587  38.779  1.00  0.00      A    H
ATOM    412  Cl  DCE A  35      47.371   4.330  38.241  1.00  0.00      A   CL
ATOM    413  CT1 DCE A  35      45.908   6.438  37.334  1.00  0.00      A    C
ATOM    414  HC2 DCE A  35      46.587   6.364  36.484  1.00  0.00      A    H
ATOM    415  Cl1 DCE A  35      44.412   5.608  37.147  1.00  0.00      A   CL
ATOM    416  HC3 DCE A  35      45.654   7.479  37.530  1.00  0.00      A    H
ATOM    421  CT  DCE A  36      11.081  45.207  16.120  1.00  0.00      A    C
ATOM    422  HC  DCE A  36      11.689  45.938  15.586  1.00  0.00      A    H
ATOM    423  HC1 DCE A  36      10.628  45.669  16.997  1.00  0.00      A    H
ATOM    424  Cl  DCE A  36       9.776  44.659  15.108  1.00  0.00      A   CL
ATOM    425  CT1 DCE A  36      12.020  44.076  16.597  1.00  0.00      A    C
ATOM    426  HC2 DCE A  36      12.705  44.456  17.355  1.00  0.00      A    H
ATOM    427  Cl1 DCE A  36      11.094  42.659  17.195  1.00  0.00      A   CL
ATOM    428  HC3 DCE A  36      12.623  43.755  15.748  1.00  0.00      A    H
ATOM    433  CT  DCE A  37       9.407  27.023   2.656  1.00  0.00      A    C
ATOM    434  HC  DCE A  37       9.545  27.828   1.935  1.00  0.00      A    H
ATOM    435  HC1 DCE A  37       8.442  27.168   3.141  1.00  0.00      A    H
ATOM    436  Cl  DCE A  37       9.272  25.579   1.687  1.00  0.00      A   CL
ATOM    437  CT1 DCE A  37      10.611  27.025   3.527  1.00  0.00      A    C
ATOM    438  HC2 DCE A  37      10.552  27.926   4.137  1.00  0.00      A    H
ATOM    439  Cl1 DCE A  37      10.445  25.814   4.838  1.00  0.00      A   CL
ATOM    440  HC3 DCE A  37      11.509  26.875   2.928  1.00  0.00      A    H
ATOM    445  CT  DCE A  38      37.084  48.761  14.258  1.00  0.00      A    C
ATOM    446  HC  DCE A  38      37.916  48.941  14.939  1.00  0.00      A    H
ATOM    447  HC1 DCE A  38      36.192  49.161  14.741  1.00  0.00      A    H
ATOM    448  Cl  DCE A  38      37.159  49.803  12.808  1.00  0.00      A   CL
ATOM    449  CT1 DCE A  38      36.981  47.316  13.843  1.00  0.00      A    C
ATOM    450  HC2 DCE A  38      36.054  47.251  13.273  1.00  0.00      A    H
ATOM    451  Cl1 DCE A  38      38.347  46.846  12.818  1.00  0.00      A   CL
ATOM    452  HC3 DCE A  38      36.890  46.779  14.787  1.00  0.00      A    H
ATOM    457  CT  DCE A  39      28.385  48.614  11.948  1.00  0.00      A    C
ATOM    458  HC  DCE A  39      28.738  49.382  12.636  1.00  0.00      A    H
ATOM    459  HC1 DCE A  39      27.425  48.188  12.238  1.00  0.00      A    H
ATOM    460  Cl  DCE A  39      28.252  49.453  10.422  1.00  0.00      A   CL
ATOM    461  CT1 DCE A  39      29.431  47.516  11.713  1.00  0.00      A    C
ATOM    462  HC2 DCE A  39      29.675  47.004  12.644  1.00  0.00      A    H
ATOM    463  Cl1 DCE A  39      28.711  46.291  10.578  1.00  0.00      A   CL
ATOM    464  HC3 DCE A  39      30.350  47.963  11.334  1.00  0.00      A    H
ATOM    469  CT  DCE A  40      27.835  24.333  14.731  1.00  0.00      A    C
ATOM    470  HC  DCE A  40      28.666  25.027  14.853  1.00  0.00      A    H
ATOM    471  HC1 DCE A  40      27.715  24.101  13.673  1.00  0.00      A    H
ATOM    472  Cl  DCE A  40      28.141  22.670  15.397  1.00  0.00      A   CL
ATOM    473  CT1 DCE A  40      26.620  25.000  15.460  1.00  0.00      A    C
ATOM    474  HC2 DCE A  40      25.593  24.862  15.121  1.00  0.00      A    H
ATOM    475  Cl1 DCE A  40      26.613  24.726  17.194  1.00  0.00      A   CL
ATOM    476  HC3 DCE A  40      26.676  26.073  15.279  1.00  0.00      A    H
ATOM    481  CT  DCE A  41       1.298   3.278  35.212  1.00  0.00      A    C
ATOM    482  HC  DCE A  41       2.147   2.858  35.751  1.00  0.00      A    H
ATOM    483  HC1 DCE A  41       1.663   4.272  34.955  1.00  0.00      A    H
ATOM    484  Cl  DCE A  41       1.220   2.212  33.734  1.00  0.00      A   CL
ATOM    485  CT1 DCE A  41       0.013   3.282  36.088  1.00  0.00      A    C
ATOM    486  HC2 DCE A  41      -0.774   3.861  35.606  1.00  0.00      A    H
ATOM    487  Cl1 DCE A  41      -0.581   1.575  36.285  1.00  0.00      A   CL
ATOM    488  HC3 DCE A  41       0.264   3.696  37.065  1.00  0.00      A    H
ATOM    493  CT  DCE A  42      42.629   2.853   6.976  1.00  0.00      A    C
ATOM    494  HC  DCE A  42      42.073   3.408   7.732  1.00  0.00      A    H
ATOM    495  HC1 DCE A  42      43.374   2.290   7.540  1.00  0.00      A    H
ATOM    496  Cl  DCE A  42      41.534   1.576   6.323  1.00  0.00      A   CL
ATOM    497  CT1 DCE A  42      43.162   3.702   5.854  1.00  0.00      A    C
ATOM    498  HC2 DCE A  42      43.969   4.374   6.148  1.00  0.00      A    H
ATOM    499  Cl1 DCE A  42      43.742   2.584   4.626  1.00  0.00      A   CL
ATOM    500  HC3 DCE A  42      42.260   4.095   5.385  1.00  0.00      A    H
ATOM    505  CT  DCE A  43      47.308  42.120  31.944  1.00  0.00      A    C
ATOM    506  HC  DCE A  43      47.430  41.961  33.016  1.00  0.00      A    H
ATOM    507  HC1 DCE A  43      46.660  41.339  31.547  1.00  0.00      A    H
ATOM    508  Cl  DCE A  43      46.470  43.682  31.750  1.00  0.00      A   CL
ATOM    509  CT1 DCE A  43      48.654  42.317  31.295  1.00  0.00      A    C
ATOM    510  HC2 DCE A  43      48.870  41.396  30.754  1.00  0.00      A    H
ATOM    511  Cl1 DCE A  43      48.498  43.654  30.129  1.00  0.00      A   CL
ATOM    512  HC3 DCE A  43      49.514  42.603  31.901  1.00  0.00      A    H
ATOM    517  CT  DCE A  44      32.324  19.958  35.295  1.00  0.00      A    C
ATOM    518  HC  DCE A  44      31.760  19.632  34.420  1.00  0.00      A    H
ATOM    519  HC1 DCE A  44      31.984  19.305  36.098  1.00  0.00      A    H
ATOM    520  Cl  DCE A  44      33.933  19.387  34.993  1.00  0.00      A   CL
ATOM    521  CT1 DCE A  44      32.270  21.383  35.829  1.00  0.00      A    C
ATOM    522  HC2 DCE A  44      32.573  21.539  36.864  1.00  0.00      A    H
ATOM    523  Cl1 DCE A  44      33.234  22.440  34.765  1.00  0.00      A   CL
ATOM    524  HC3 DCE A  44      31.279  21.822  35.717  1.00  0.00      A    H
ATOM    529  CT  DCE A  45      26.901   4.549  39.589  1.00  0.00      A    C
ATOM    530  HC  DCE A  45      27.779   5.193  39.543  1.00  0.00      A    H
ATOM    531  HC1 DCE A  45      27.211   3.799  40.317  1.00  0.00      A    H
ATOM    532  Cl  DCE A  45      25.479   5.221  40.324  1.00  0.00      A   CL
ATOM    533  CT1 DCE A  45      26.548   3.841  38.266  1.00  0.00      A    C
ATOM    534  HC2 DCE A  45      25.524   3.477  38.353  1.00  0.00      A    H
ATOM    535  Cl1 DCE A  45      26.498   5.022  36.924  1.00  0.00      A   CL
ATOM    536  HC3 DCE A  45      27.228   3.061  37.922  1.00  0.00      A    H
ATOM    541  CT  DCE A  46      24.947  33.536  44.924  1.00  0.00      A    C
ATOM    542  HC  DCE A  46      24.178  33.082  45.550  1.00  0.00      A    H
ATOM    543  HC1 DCE A  46      25.162  34.517  45.347  1.00  0.00      A    H
ATOM    544  Cl  DCE A  46      26.386  32.495  44.859  1.00  0.00      A   CL
ATOM    545  CT1 DCE A  46      24.364  33.685  43.480  1.00  0.00      A    C
ATOM    546  HC2 DCE A  46      25.135  34.117  42.843  1.00  0.00      A    H
ATOM    547  Cl1 DCE A  46      24.090  32.011  42.855  1.00  0.00      A   CL
ATOM    548  HC3 DCE A  46      23.499  34.341  43.580  1.00  0.00      A    H
ATOM    553  CT  DCE A  47      20.507  34.463  49.016  1.00  0.00      A    C
ATOM    554  HC  DCE A  47      20.912  33.556  49.466  1.00  0.00      A    H
ATOM    555  HC1 DCE A  47      19.418  34.453  49.057  1.00  0.00      A    H
ATOM    556  Cl  DCE A  47      21.110  35.856  49.928  1.00  0.00      A   CL
ATOM    557  CT1 DCE A  47      21.066  34.620  47.604  1.00  0.00      A    C
ATOM    558  HC2 DCE A  47      20.885  35.660  47.332  1.00  0.00      A    H
ATOM    559  Cl1 DCE A  47      22.856  34.359  47.456  1.00  0.00      A   CL
ATOM    560  HC3 DCE A  47      20.512  33.922  46.975  1.00  0.00      A    H
ATOM    565  CT  DCE A  48      19.561  39.725  41.399  1.00  0.00      A    C
ATOM    566  HC  DCE A  48      19.209  40.682  41.012  1.00  0.00      A    H
ATOM    567  HC1 DCE A  48      18.686  39.201  41.783  1.00  0.00      A    H
ATOM    568  Cl  DCE A  48      20.062  38.541  40.211  1.00  0.00      A   CL
ATOM    569  CT1 DCE A  48      20.787  39.912  42.315  1.00  0.00      A    C
ATOM    570  HC2 DCE A  48      21.619  40.327  41.746  1.00  0.00      A    H
ATOM    571  Cl1 DCE A  48      20.242  41.102  43.495  1.00  0.00      A   CL
ATOM    572  HC3 DCE A  48      21.043  38.977  42.814  1.00  0.00      A    H
ATOM    577  CT  DCE A  49      26.123  20.699   7.559  1.00  0.00      A    C
ATOM    578  HC  DCE A  49      27.141  20.361   7.363  1.00  0.00      A    H
ATOM    579  HC1 DCE A  49      25.611  20.033   8.252  1.00  0.00      A    H
ATOM    580  Cl  DCE A  49      26.092  22.372   8.155  1.00  0.00      A   CL
ATOM    581  CT1 DCE A  49      25.348  20.657   6.232  1.00  0.00      A    C
ATOM    582  HC2 DCE A  49      24.338  21.016   6.431  1.00  0.00      A    H
ATOM    583  Cl1 DCE A  49      25.939  21.793   5.054  1.00  0.00      A   CL
ATOM    584  HC3 DCE A  49      25.348  19.675   5.759  1.00  0.00      A    H
ATOM    589  CT  DCE A  50       2.006   7.096  22.913  1.00  0.00      A    C
ATOM    590  HC  DCE A  50       1.363   6.286  23.256  1.00  0.00      A    H
ATOM    591  HC1 DCE A  50       1.328   7.946  22.839  1.00  0.00      A    H
ATOM    592  Cl  DCE A  50       3.385   7.432  24.077  1.00  0.00      A   CL
ATOM    593  CT1 DCE A  50       2.551   6.749  21.507  1.00  0.00      A    C
ATOM    594  HC2 DCE A  50       1.721   6.735  20.800  1.00  0.00      A    H
ATOM    595  Cl1 DCE A  50       3.694   8.028  21.099  1.00  0.00      A   CL
ATOM    596  HC3 DCE A  50       3.095   5.810  21.606  1.00  0.00      A    H
ATOM    601  CT  DCE A  51      11.290  39.593   2.824  1.00  0.00      A    C
ATOM    602  HC  DCE A  51      11.155  38.643   2.306  1.00  0.00      A    H
ATOM    603  HC1 DCE A  51      12.370  39.518   2.954  1.00  0.00      A    H
ATOM    604  Cl  DCE A  51      10.879  40.926   1.752  1.00  0.00      A   CL
ATOM    605  CT1 DCE A  51      10.614  39.713   4.216  1.00  0.00      A    C
ATOM    606  HC2 DCE A  51      10.961  40.613   4.724  1.00  0.00      A    H
ATOM    607  Cl1 DCE A  51       8.947  39.977   3.937  1.00  0.00      A   CL
ATOM    608  HC3 DCE A  51      10.748  38.787   4.775  1.00  0.00      A    H
ATOM    613  CT  DCE A  52      17.830  21.015  13.339  1.00  0.00      A    C
ATOM    614  HC  DCE A  52      17.232  21.664  13.979  1.00  0.00      A    H
ATOM    615  HC1 DCE A  52      17.512  21.112  12.300  1.00  0.00      A    H
ATOM    616  Cl  DCE A  52      19.475  21.653  13.638  1.00  0.00      A   CL
ATOM    617  CT1 DCE A  52      17.847  19.573  13.852  1.00  0.00      A    C
ATOM    618  HC2 DCE A  52      18.247  19.554  14.866  1.00  0.00      A    H
ATOM    619  Cl1 DCE A  52      16.172  18.885  13.775  1.00  0.00      A   CL
ATOM    620  HC3 DCE A  52      18.442  18.909  13.225  1.00  0.00      A    H
ATOM    625  CT  DCE A  53      30.167  43.033   7.573  1.00  0.00      A    C
ATOM    626  HC  DCE A  53      30.902  42.520   6.952  1.00  0.00      A    H
ATOM    627  HC1 DCE A  53      30.698  43.909   7.945  1.00  0.00      A    H
ATOM    628  Cl  DCE A  53      28.757  43.570   6.738  1.00  0.00      A   CL
ATOM    629  CT1 DCE A  53      29.607  42.079   8.599  1.00  0.00      A    C
ATOM    630  HC2 DCE A  53      30.308  41.826   9.395  1.00  0.00      A    H
ATOM    631  Cl1 DCE A  53      28.286  42.899   9.424  1.00  0.00      A   CL
ATOM    632  HC3 DCE A  53      29.218  41.178   8.123  1.00  0.00      A    H
ATOM    637  CT  DCE A  54      34.663   8.781  20.783  1.00  0.00      A    C
ATOM    638  HC  DCE A  54      35.510   8.798  20.097  1.00  0.00      A    H
ATOM    639  HC1 DCE A  54      33.776   8.813  20.151  1.00  0.00      A    H
ATOM    640  Cl  DCE A  54      34.768   7.153  21.503  1.00  0.00      A   CL
ATOM    641  CT1 DCE A  54      34.664   9.725  22.016  1.00  0.00      A    C
ATOM    642  HC2 DCE A  54      33.721   9.633  22.554  1.00  0.00      A    H
ATOM    643  Cl1 DCE A  54      36.072   9.094  22.977  1.00  0.00      A   CL
ATOM    644  HC3 DCE A  54      34.936  10.736  21.711  1.00  0.00      A    H
ATOM    649  CT  DCE A  55      27.242  23.910  -0.459  1.00  0.00      A    C
ATOM    650  HC  DCE A  55      27.704  24.433  -1.297  1.00  0.00      A    H
ATOM    651  HC1 DCE A  55      26.253  23.522  -0.701  1.00  0.00      A    H
ATOM    652  Cl  DCE A  55      28.325  22.540  -0.121  1.00  0.00      A   CL
ATOM    653  CT1 DCE A  55      27.103  24.768   0.828  1.00  0.00      A    C
ATOM    654  HC2 DCE A  55      27.993  25.307   1.153  1.00  0.00      A    H
ATOM    655  Cl1 DCE A  55      25.821  25.943   0.524  1.00  0.00      A   CL
ATOM    656  HC3 DCE A  55      26.759  24.114   1.629  1.00  0.00      A    H
ATOM    661  CT  DCE A  56      14.586   9.154  43.114  1.00  0.00      A    C
ATOM    662  HC  DCE A  56      15.001   9.889  43.803  1.00  0.00      A    H
ATOM    663  HC1 DCE A  56      15.154   8.233  43.249  1.00  0.00      A    H
ATOM    664  Cl  DCE A  56      12.833   8.777  43.463  1.00  0.00      A   CL
ATOM    665  CT1 DCE A  56      14.684   9.665  41.670  1.00  0.00      A    C
ATOM    666  HC2 DCE A  56      15.704   9.785  41.306  1.00  0.00      A    H
ATOM    667  Cl1 DCE A  56      13.893   8.463  40.657  1.00  0.00      A   CL
ATOM    668  HC3 DCE A  56      14.226  10.654  41.653  1.00  0.00      A    H
ATOM    673  CT  DCE A  57      42.391   8.894  38.079  1.00  0.00      A    C
ATOM    674  HC  DCE A  57      43.435   8.670  38.296  1.00  0.00      A    H
ATOM    675  HC1 DCE A  57      42.055   8.339  37.203  1.00  0.00      A    H
ATOM    676  Cl  DCE A  57      41.401   8.758  39.517  1.00  0.00      A   CL
ATOM    677  CT1 DCE A  57      42.329  10.373  37.775  1.00  0.00      A    C
ATOM    678  HC2 DCE A  57      43.005  10.758  37.012  1.00  0.00      A    H
ATOM    679  Cl1 DCE A  57      40.660  10.827  37.430  1.00  0.00      A   CL
ATOM    680  HC3 DCE A  57      42.519  10.914  38.703  1.00  0.00      A    H
ATOM    685  CT  DCE A  58      35.787  45.155  41.326  1.00  0.00      A    C
ATOM    686  HC  DCE A  58      35.776  44.485  40.466  1.00  0.00      A    H
ATOM    687  HC1 DCE A  58      34.869  45.736  41.246  1.00  0.00      A    H
ATOM    688  Cl  DCE A  58      35.523  44.300  42.840  1.00  0.00      A   CL
ATOM    689  CT1 DCE A  58      37.155  45.913  41.507  1.00  0.00      A    C
ATOM    690  HC2 DCE A  58      37.016  46.641  42.307  1.00  0.00      A    H
ATOM    691  Cl1 DCE A  58      38.432  44.801  42.110  1.00  0.00      A   CL
ATOM    692  HC3 DCE A  58      37.499  46.436  40.615  1.00  0.00      A    H
ATOM    697  CT  DCE A  59      19.889  35.955  37.846  1.00  0.00      A    C
ATOM    698  HC  DCE A  59      20.882  36.401  37.790  1.00  0.00      A    H
ATOM    699  HC1 DCE A  59      19.677  35.710  38.886  1.00  0.00      A    H
ATOM    700  Cl  DCE A  59      18.699  37.188  37.656  1.00  0.00      A   CL
ATOM    701  CT1 DCE A  59      19.808  34.897  36.773  1.00  0.00      A    C
ATOM    702  HC2 DCE A  59      20.744  34.338  36.791  1.00  0.00      A    H
ATOM    703  Cl1 DCE A  59      18.308  33.834  36.985  1.00  0.00      A   CL
ATOM    704  HC3 DCE A  59      19.701  35.473  35.854  1.00  0.00      A    H
ATOM    709  CT  DCE A  60       6.789  39.885  46.795  1.00  0.00      A    C
ATOM    710  HC  DCE A  60       7.499  40.664  46.517  1.00  0.00      A    H
ATOM    711  HC1 DCE A  60       6.293  39.623  45.860  1.00  0.00      A    H
ATOM    712  Cl  DCE A  60       7.785  38.505  47.264  1.00  0.00      A   CL
ATOM    713  CT1 DCE A  60       5.957  40.141  47.988  1.00  0.00      A    C
ATOM    714  HC2 DCE A  60       5.576  39.221  48.431  1.00  0.00      A    H
ATOM    715  Cl1 DCE A  60       6.850  41.047  49.162  1.00  0.00      A   CL
ATOM    716  HC3 DCE A  60       5.121  40.786  47.715  1.00  0.00      A    H
ATOM    721  CT  DCE A  61      44.487   0.558  37.424  1.00  0.00      A    C
ATOM    722  HC  DCE A  61      45.177   0.091  36.722  1.00  0.00      A    H
ATOM    723  HC1 DCE A  61      43.512   0.229  37.064  1.00  0.00      A    H
ATOM    724  Cl  DCE A  61      44.772   0.104  39.088  1.00  0.00      A   CL
ATOM    725  CT1 DCE A  61      44.488   2.080  37.336  1.00  0.00      A    C
ATOM    726  HC2 DCE A  61      43.712   2.554  36.735  1.00  0.00      A    H
ATOM    727  Cl1 DCE A  61      44.150   2.655  39.047  1.00  0.00      A   CL
ATOM    728  HC3 DCE A  61      45.416   2.524  36.974  1.00  0.00      A    H
ATOM    733  CT  DCE A  62      26.643  36.444  13.435  1.00  0.00      A    C
ATOM    734  HC  DCE A  62      25.691  36.210  13.912  1.00  0.00      A    H
ATOM    735  HC1 DCE A  62      27.242  35.536  13.371  1.00  0.00      A    H
ATOM    736  Cl  DCE A  62      26.137  36.989  11.782  1.00  0.00      A   CL
ATOM    737  CT1 DCE A  62      27.361  37.659  14.130  1.00  0.00      A    C
ATOM    738  HC2 DCE A  62      28.007  38.219  13.454  1.00  0.00      A    H
ATOM    739  Cl1 DCE A  62      26.017  38.735  14.616  1.00  0.00      A   CL
ATOM    740  HC3 DCE A  62      27.910  37.367  15.025  1.00  0.00      A    H
ATOM    745  CT  DCE A  63      28.633  35.458  41.618  1.00  0.00      A    C
ATOM    746  HC  DCE A  63      29.651  35.642  41.273  1.00  0.00      A    H
ATOM    747  HC1 DCE A  63      27.991  36.213  41.164  1.00  0.00      A    H
ATOM    748  Cl  DCE A  63      28.304  34.026  40.582  1.00  0.00      A   CL
ATOM    749  CT1 DCE A  63      28.467  35.232  43.122  1.00  0.00      A    C
ATOM    750  HC2 DCE A  63      29.460  34.895  43.419  1.00  0.00      A    H
ATOM    751  Cl1 DCE A  63      28.359  36.754  44.008  1.00  0.00      A   CL
ATOM    752  HC3 DCE A  63      27.662  34.564  43.430  1.00  0.00      A    H
ATOM    757  CT  DCE A  64      35.666  13.214  39.904  1.00  0.00      A    C
ATOM    758  HC  DCE A  64      35.115  12.403  40.379  1.00  0.00      A    H
ATOM    759  HC1 DCE A  64      35.260  13.573  38.959  1.00  0.00      A    H
ATOM    760  Cl  DCE A  64      35.799  14.591  41.010  1.00  0.00      A   CL
ATOM    761  CT1 DCE A  64      37.025  12.562  39.691  1.00  0.00      A    C
ATOM    762  HC2 DCE A  64      37.734  13.182  39.143  1.00  0.00      A    H
ATOM    763  Cl1 DCE A  64      37.790  12.529  41.261  1.00  0.00      A   CL
ATOM    764  HC3 DCE A  64      36.879  11.554  39.304  1.00  0.00      A    H
ATOM    769  CT  DCE A  65      11.797  33.344   8.699  1.00  0.00      A    C
ATOM    770  HC  DCE A  65      11.763  33.287   7.611  1.00  0.00      A    H
ATOM    771  HC1 DCE A  65      12.780  33.073   9.084  1.00  0.00      A    H
ATOM    772  Cl  DCE A  65      11.464  35.107   9.012  1.00  0.00      A   CL
ATOM    773  CT1 DCE A  65      10.678  32.466   9.258  1.00  0.00      A    C
ATOM    774  HC2 DCE A  65      10.585  32.635  10.331  1.00  0.00      A    H
ATOM    775  Cl1 DCE A  65       9.082  32.787   8.515  1.00  0.00      A   CL
ATOM    776  HC3 DCE A  65      10.886  31.397   9.211  1.00  0.00      A    H
ATOM    781  CT  DCE A  66       5.213  41.631   5.684  1.00  0.00      A    C
ATOM    782  HC  DCE A  66       5.419  41.082   6.604  1.00  0.00      A    H
ATOM    783  HC1 DCE A  66       6.005  41.351   4.990  1.00  0.00      A    H
ATOM    784  Cl  DCE A  66       3.682  41.097   4.896  1.00  0.00      A   CL
ATOM    785  CT1 DCE A  66       4.978  43.132   5.917  1.00  0.00      A    C
ATOM    786  HC2 DCE A  66       4.279  43.457   5.145  1.00  0.00      A    H
ATOM    787  Cl1 DCE A  66       4.178  43.490   7.472  1.00  0.00      A   CL
ATOM    788  HC3 DCE A  66       5.855  43.761   5.766  1.00  0.00      A    H
ATOM    793  CT  DCE A  67      37.303   2.804  24.670  1.00  0.00      A    C
ATOM    794  HC  DCE A  67      36.885   1.797  24.667  1.00  0.00      A    H
ATOM    795  HC1 DCE A  67      37.824   2.881  25.624  1.00  0.00      A    H
ATOM    796  Cl  DCE A  67      38.422   2.884  23.323  1.00  0.00      A   CL
ATOM    797  CT1 DCE A  67      36.262   3.881  24.560  1.00  0.00      A    C
ATOM    798  HC2 DCE A  67      35.522   3.816  25.358  1.00  0.00      A    H
ATOM    799  Cl1 DCE A  67      37.034   5.435  24.661  1.00  0.00      A   CL
ATOM    800  HC3 DCE A  67      35.805   3.850  23.572  1.00  0.00      A    H
ATOM    805  CT  DCE A  68      20.236   8.174  32.859  1.00  0.00      A    C
ATOM    806  HC  DCE A  68      20.730   7.285  33.249  1.00  0.00      A    H
ATOM    807  HC1 DCE A  68      20.621   8.224  31.841  1.00  0.00      A    H
ATOM    808  Cl  DCE A  68      18.470   7.857  32.804  1.00  0.00      A   CL
ATOM    809  CT1 DCE A  68      20.476   9.464  33.631  1.00  0.00      A    C
ATOM    810  HC2 DCE A  68      21.485   9.839  33.460  1.00  0.00      A    H
ATOM    811  Cl1 DCE A  68      19.293  10.712  33.053  1.00  0.00      A   CL
ATOM    812  HC3 DCE A  68      20.263   9.292  34.686  1.00  0.00      A    H
ATOM    817  CT  DCE A  69       4.680   6.013  40.159  1.00  0.00      A    C
ATOM    818  HC  DCE A  69       3.774   6.398  40.627  1.00  0.00      A    H
ATOM    819  HC1 DCE A  69       4.671   4.923  40.166  1.00  0.00      A    H
ATOM    820  Cl  DCE A  69       4.727   6.589  38.437  1.00  0.00      A   CL
ATOM    821  CT1 DCE A  69       5.800   6.508  41.029  1.00  0.00      A    C
ATOM    822  HC2 DCE A  69       5.654   7.585  41.118  1.00  0.00      A    H
ATOM    823  Cl1 DCE A  69       5.625   5.841  42.691  1.00  0.00      A   CL
ATOM    824  HC3 DCE A  69       6.763   6.197  40.623  1.00  0.00      A    H
ATOM    829  CT  DCE A  70      37.192  11.202  10.098  1.00  0.00      A    C
ATOM    830  HC  DCE A  70      36.139  11.248  10.376  1.00  0.00      A    H
ATOM    831  HC1 DCE A  70      37.695  12.027  10.604  1.00  0.00      A    H
ATOM    832  Cl  DCE A  70      37.915   9.599  10.697  1.00  0.00      A   CL
ATOM    833  CT1 DCE A  70      37.426  11.256   8.554  1.00  0.00      A    C
ATOM    834  HC2 DCE A  70      36.677  11.856   8.038  1.00  0.00      A    H
ATOM    835  Cl1 DCE A  70      39.127  11.794   8.236  1.00  0.00      A   CL
ATOM    836  HC3 DCE A  70      37.236  10.280   8.106  1.00  0.00      A    H
ATOM    841  CT  DCE A  71       2.635   1.035  41.620  1.00  0.00      A    C
ATOM    842  HC  DCE A  71       3.407   0.859  40.871  1.00  0.00      A    H
ATOM    843  HC1 DCE A  71       2.763   0.383  42.484  1.00  0.00      A    H
ATOM    844  Cl  DCE A  71       2.500   2.774  42.124  1.00  0.00      A   CL
ATOM    845  CT1 DCE A  71       1.270   0.629  40.953  1.00  0.00      A    C
ATOM    846  HC2 DCE A  71       0.413   0.749  41.615  1.00  0.00      A    H
ATOM    847  Cl1 DCE A  71       0.863   1.635  39.564  1.00  0.00      A   CL
ATOM    848  HC3 DCE A  71       1.465  -0.398  40.642  1.00  0.00      A    H
ATOM    853  CT  DCE A  72      38.152  28.151  37.049  1.00  0.00      A    C
ATOM    854  HC  DCE A  72      37.492  28.479  37.852  1.00  0.00      A    H
ATOM    855  HC1 DCE A  72      37.561  28.251  36.138  1.00  0.00      A    H
ATOM    856  Cl  DCE A  72      39.596  29.187  36.967  1.00  0.00      A   CL
ATOM    857  CT1 DCE A  72      38.606  26.744  37.225  1.00  0.00      A    C
ATOM    858  HC2 DCE A  72      37.831  26.275  37.831  1.00  0.00      A    H
ATOM    859  Cl1 DCE A  72      38.972  25.989  35.699  1.00  0.00      A   CL
ATOM    860  HC3 DCE A  72      39.364  26.632  38.000  1.00  0.00      A    H
ATOM    865  CT  DCE A  73      10.812   4.225  46.491  1.00  0.00      A    C
ATOM    866  HC  DCE A  73      10.959   3.640  47.399  1.00  0.00      A    H
ATOM    867  HC1 DCE A  73      10.125   3.695  45.831  1.00  0.00      A    H
ATOM    868  Cl  DCE A  73      10.249   5.855  46.868  1.00  0.00      A   CL
ATOM    869  CT1 DCE A  73      12.168   4.227  45.768  1.00  0.00      A    C
ATOM    870  HC2 DCE A  73      12.462   3.216  45.483  1.00  0.00      A    H
ATOM    871  Cl1 DCE A  73      11.823   5.159  44.304  1.00  0.00      A   CL
ATOM    872  HC3 DCE A  73      13.012   4.719  46.252  1.00  0.00      A    H
ATOM    877  CT  DCE A  74      30.852  14.004  40.012  1.00  0.00      A    C
ATOM    878  HC  DCE A  74      30.701  14.723  39.207  1.00  0.00      A    H
ATOM    879  HC1 DCE A  74      30.033  13.290  40.089  1.00  0.00      A    H
ATOM    880  Cl  DCE A  74      32.230  13.147  39.214  1.00  0.00      A   CL
ATOM    881  CT1 DCE A  74      31.311  14.645  41.307  1.00  0.00      A    C
ATOM    882  HC2 DCE A  74      31.939  15.518  41.128  1.00  0.00      A    H
ATOM    883  Cl1 DCE A  74      30.040  15.187  42.458  1.00  0.00      A   CL
ATOM    884  HC3 DCE A  74      31.931  13.861  41.742  1.00  0.00      A    H
ATOM    889  CT  DCE A  75      20.682   0.610   6.798  1.00  0.00      A    C
ATOM    890  HC  DCE A  75      21.130   0.411   7.771  1.00  0.00      A    H
ATOM    891  HC1 DCE A  75      21.477   0.308   6.115  1.00  0.00      A    H
ATOM    892  Cl  DCE A  75      19.369  -0.553   6.789  1.00  0.00      A   CL
ATOM    893  CT1 DCE A  75      20.171   2.036   6.490  1.00  0.00      A    C
ATOM    894  HC2 DCE A  75      21.036   2.698   6.477  1.00  0.00      A    H
ATOM    895  Cl1 DCE A  75      19.483   2.021   4.786  1.00  0.00      A   CL
ATOM    896  HC3 DCE A  75      19.377   2.338   7.173  1.00  0.00      A    H
ATOM    901  CT  DCE A  76       3.141  27.935   6.486  1.00  0.00      A    C
ATOM    902  HC  DCE A  76       2.135  27.653   6.176  1.00  0.00      A    H
ATOM    903  HC1 DCE A  76       3.598  28.709   5.869  1.00  0.00      A    H
ATOM    904  Cl  DCE A  76       3.091  28.546   8.207  1.00  0.00      A   CL
ATOM    905  CT1 DCE A  76       3.985  26.711   6.468  1.00  0.00      A    C
ATOM    906  HC2 DCE A  76       4.993  27.126   6.465  1.00  0.00      A    H
ATOM    907  Cl1 DCE A  76       3.551  25.701   7.848  1.00  0.00      A   CL
ATOM    908  HC3 DCE A  76       3.808  26.181   5.531  1.00  0.00      A    H
ATOM    913  CT  DCE A  77       3.164  46.274  47.309  1.00  0.00      A    C
ATOM    914  HC  DCE A  77       2.243  46.806  47.069  1.00  0.00      A    H
ATOM    915  HC1 DCE A  77       4.078  46.737  46.937  1.00  0.00      A    H
ATOM    916  Cl  DCE A  77       3.312  46.268  49.052  1.00  0.00      A   CL
ATOM    917  CT1 DCE A  77       3.057  44.796  46.900  1.00  0.00      A    C
ATOM    918  HC2 DCE A  77       3.167  44.729  45.818  1.00  0.00      A    H
ATOM    919  Cl1 DCE A  77       4.511  43.979  47.516  1.00  0.00      A   CL
ATOM    920  HC3 DCE A  77       2.145  44.335  47.280  1.00  0.00      A    H
ATOM    925  CT  DCE A  78      25.169  10.020  38.935  1.00  0.00      A    C
ATOM    926  HC  DCE A  78      25.080  10.120  37.853  1.00  0.00      A    H
ATOM    927  HC1 DCE A  78      26.208  10.205  39.207  1.00  0.00      A    H
ATOM    928  Cl  DCE A  78      24.108  11.309  39.707  1.00  0.00      A   CL
ATOM    929  CT1 DCE A  78      24.895   8.625  39.405  1.00  0.00      A    C
ATOM    930  HC2 DCE A  78      25.148   8.484  40.456  1.00  0.00      A    H
ATOM    931  Cl1 DCE A  78      23.172   8.207  39.129  1.00  0.00      A   CL
ATOM    932  HC3 DCE A  78      25.427   7.897  38.793  1.00  0.00      A    H
ATOM    937  CT  DCE A  79      10.540  22.806   8.799  1.00  0.00      A    C
ATOM    938  HC  DCE A  79      10.005  23.450   8.101  1.00  0.00      A    H
ATOM    939  HC1 DCE A  79      11.088  23.422   9.512  1.00  0.00      A    H
ATOM    940  Cl  DCE A  79       9.214  22.025   9.760  1.00  0.00      A   CL
ATOM    941  CT1 DCE A  79      11.358  21.719   8.112  1.00  0.00      A    C
ATOM    942  HC2 DCE A  79      10.860  21.203   7.290  1.00  0.00      A    H
ATOM    943  Cl1 DCE A  79      12.835  22.575   7.512  1.00  0.00      A   CL
ATOM    944  HC3 DCE A  79      11.710  20.929   8.775  1.00  0.00      A    H
ATOM    949  CT  DCE A  80      46.908  16.237  47.666  1.00  0.00      A    C
ATOM    950  HC  DCE A  80      45.908  16.608  47.892  1.00  0.00      A    H
ATOM    951  HC1 DCE A  80      46.798  16.099  46.590  1.00  0.00      A    H
ATOM    952  Cl  DCE A  80      48.105  17.578  47.790  1.00  0.00      A   CL
ATOM    953  CT1 DCE A  80      47.293  14.974  48.416  1.00  0.00      A    C
ATOM    954  HC2 DCE A  80      47.945  15.138  49.274  1.00  0.00      A    H
ATOM    955  Cl1 DCE A  80      45.897  14.045  48.934  1.00  0.00      A   CL
ATOM    956  HC3 DCE A  80      47.724  14.254  47.720  1.00  0.00      A    H
ATOM    961  CT  DCE A  81      34.419  42.326   7.880  1.00  0.00      A    C
ATOM    962  HC  DCE A  81      33.955  42.671   6.956  1.00  0.00      A    H
ATOM    963  HC1 DCE A  81      34.938  41.395   7.653  1.00  0.00      A    H
ATOM    964  Cl  DCE A  81      35.702  43.392   8.450  1.00  0.00      A   CL
ATOM    965  CT1 DCE A  81      33.512  42.193   9.048  1.00  0.00      A    C
ATOM    966  HC2 DCE A  81      33.928  41.649   9.896  1.00  0.00      A    H
ATOM    967  Cl1 DCE A  81      33.184  43.966   9.584  1.00  0.00      A   CL
ATOM    968  HC3 DCE A  81      32.600  41.730   8.671  1.00  0.00      A    H
ATOM    973  CT  DCE A  82      41.641  27.539  40.051  1.00  0.00      A    C
ATOM    974  HC  DCE A  82      41.243  26.782  39.375  1.00  0.00      A    H
ATOM    975  HC1 DCE A  82      40.828  28.236  40.255  1.00  0.00      A    H
ATOM    976  Cl  DCE A  82      42.022  26.817  41.619  1.00  0.00      A   CL
ATOM    977  CT1 DCE A  82      42.942  28.173  39.572  1.00  0.00      A    C
ATOM    978  HC2 DCE A  82      43.721  27.438  39.370  1.00  0.00      A    H
ATOM    979  Cl1 DCE A  82      42.838  28.933  37.996  1.00  0.00      A   CL
ATOM    980  HC3 DCE A  82      43.300  28.887  40.314  1.00  0.00      A    H
ATOM    985  CT  DCE A  83      29.020  48.933   0.228  1.00  0.00      A    C
ATOM    986  HC  DCE A  83      29.272  48.190  -0.528  1.00  0.00      A    H
ATOM    987  HC1 DCE A  83      29.911  49.536   0.403  1.00  0.00      A    H
ATOM    988  Cl  DCE A  83      27.727  50.097  -0.273  1.00  0.00      A   CL
ATOM    989  CT1 DCE A  83      28.590  48.363   1.534  1.00  0.00      A    C
ATOM    990  HC2 DCE A  83      28.779  49.022   2.382  1.00  0.00      A    H
ATOM    991  Cl1 DCE A  83      26.894  47.801   1.413  1.00  0.00      A   CL
ATOM    992  HC3 DCE A  83      29.182  47.475   1.754  1.00  0.00      A    H
ATOM    997  CT  DCE A  84      34.166  43.227  30.562  1.00  0.00      A    C
ATOM    998  HC  DCE A  84      33.080  43.142  30.534  1.00  0.00      A    H
ATOM    999  HC1 DCE A  84      34.606  42.616  31.351  1.00  0.00      A    H
ATOM   1000  Cl  DCE A  84      34.832  42.880  28.928  1.00  0.00      A   CL
ATOM   1001  CT1 DCE A  84      34.396  44.713  30.979  1.00  0.00      A    C
ATOM   1002  HC2 DCE A  84      33.925  45.560  30.481  1.00  0.00      A    H
ATOM   1003  Cl1 DCE A  84      33.825  44.922  32.642  1.00  0.00      A   CL
ATOM   1004  HC3 DCE A  84      35.411  45.085  30.837  1.00  0.00      A    H
ATOM   1009  CT  DCE A  85       3.659  38.838  12.250  1.00  0.00      A    C
ATOM   1010  HC  DCE A  85       3.702  38.043  11.506  1.00  0.00      A    H
ATOM   1011  HC1 DCE A  85       2.674  39.249  12.471  1.00  0.00      A    H
ATOM   1012  Cl  DCE A  85       4.278  38.078  13.771  1.00  0.00      A   CL
ATOM   1013  CT1 DCE A  85       4.427  40.101  11.816  1.00  0.00      A    C
ATOM   1014  HC2 DCE A  85       4.380  40.952  12.496  1.00  0.00      A    H
ATOM   1015  Cl1 DCE A  85       6.138  39.608  11.644  1.00  0.00      A   CL
ATOM   1016  HC3 DCE A  85       4.008  40.319  10.834  1.00  0.00      A    H
ATOM   1021  CT  DCE A  86      19.782  20.558  17.453  1.00  0.00      A    C
ATOM   1022  HC  DCE A  86      19.338  21.070  16.599  1.00  0.00      A    H
ATOM   1023  HC1 DCE A  86      19.106  20.268  18.257  1.00  0.00      A    H
ATOM   1024  Cl  DCE A  86      20.621  19.197  16.679  1.00  0.00      A   CL
ATOM   1025  CT1 DCE A  86      20.921  21.492  18.065  1.00  0.00      A    C
ATOM   1026  HC2 DCE A  86      21.650  20.913  18.632  1.00  0.00      A    H
ATOM   1027  Cl1 DCE A  86      21.902  22.238  16.780  1.00  0.00      A   CL
ATOM   1028  HC3 DCE A  86      20.571  22.334  18.661  1.00  0.00      A    H
ATOM   1033  CT  DCE A  87      40.226   4.705  42.266  1.00  0.00      A    C
ATOM   1034  HC  DCE A  87      39.905   5.726  42.470  1.00  0.00      A    H
ATOM   1035  HC1 DCE A  87      39.538   4.086  42.843  1.00  0.00      A    H
ATOM   1036  Cl  DCE A  87      39.960   4.335  40.540  1.00  0.00      A   CL
ATOM   1037  CT1 DCE A  87      41.633   4.359  42.733  1.00  0.00      A    C
ATOM   1038  HC2 DCE A  87      41.827   4.612  43.775  1.00  0.00      A    H
ATOM   1039  Cl1 DCE A  87      42.129   2.621  42.555  1.00  0.00      A   CL
ATOM   1040  HC3 DCE A  87      42.328   4.940  42.127  1.00  0.00      A    H
ATOM   1045  CT  DCE A  88      44.925   7.299   3.627  1.00  0.00      A    C
ATOM   1046  HC  DCE A  88      45.130   6.231   3.551  1.00  0.00      A    H
ATOM   1047  HC1 DCE A  88      44.965   7.703   2.615  1.00  0.00      A    H
ATOM   1048  Cl  DCE A  88      43.265   7.594   4.278  1.00  0.00      A   CL
ATOM   1049  CT1 DCE A  88      45.991   8.010   4.428  1.00  0.00      A    C
ATOM   1050  HC2 DCE A  88      45.945   7.668   5.462  1.00  0.00      A    H
ATOM   1051  Cl1 DCE A  88      47.636   7.774   3.758  1.00  0.00      A   CL
ATOM   1052  HC3 DCE A  88      45.772   9.076   4.366  1.00  0.00      A    H
ATOM   1057  CT  DCE A  89      42.360   0.894  10.927  1.00  0.00      A    C
ATOM   1058  HC  DCE A  89      42.826   1.758  10.455  1.00  0.00      A    H
ATOM   1059  HC1 DCE A  89      41.670   0.399  10.244  1.00  0.00      A    H
ATOM   1060  Cl  DCE A  89      43.588  -0.258  11.436  1.00  0.00      A   CL
ATOM   1061  CT1 DCE A  89      41.618   1.322  12.262  1.00  0.00      A    C
ATOM   1062  HC2 DCE A  89      40.699   1.875  12.068  1.00  0.00      A    H
ATOM   1063  Cl1 DCE A  89      41.283  -0.128  13.348  1.00  0.00      A   CL
ATOM   1064  HC3 DCE A  89      42.080   2.094  12.878  1.00  0.00      A    H
ATOM   1069  CT  DCE A  90      12.288   0.533  22.400  1.00  0.00      A    C
ATOM   1070  HC  DCE A  90      12.356  -0.521  22.128  1.00  0.00      A    H
ATOM   1071  HC1 DCE A  90      11.252   0.717  22.686  1.00  0.00      A    H
ATOM   1072  Cl  DCE A  90      13.322   0.716  23.826  1.00  0.00      A   CL
ATOM   1073  CT1 DCE A  90      12.627   1.603  21.364  1.00  0.00      A    C
ATOM   1074  HC2 DCE A  90      12.078   2.508  21.623  1.00  0.00      A    H
ATOM   1075  Cl1 DCE A  90      14.342   1.830  21.089  1.00  0.00      A   CL
ATOM   1076  HC3 DCE A  90      12.199   1.341  20.397  1.00  0.00      A    H
ATOM   1081  CT  DCE A  91      23.533  26.427  46.568  1.00  0.00      A    C
ATOM   1082  HC  DCE A  91      23.298  26.926  45.629  1.00  0.00      A    H
ATOM   1083  HC1 DCE A  91      24.514  25.958  46.486  1.00  0.00      A    H
ATOM   1084  Cl  DCE A  91      23.809  27.554  47.900  1.00  0.00      A   CL
ATOM   1085  CT1 DCE A  91      22.547  25.308  46.834  1.00  0.00      A    C
ATOM   1086  HC2 DCE A  91      22.560  24.732  45.908  1.00  0.00      A    H
ATOM   1087  Cl1 DCE A  91      23.143  24.253  48.231  1.00  0.00      A   CL
ATOM   1088  HC3 DCE A  91      21.500  25.550  47.017  1.00  0.00      A    H
ATOM   1093  CT  DCE A  92      48.511   3.288  42.597  1.00  0.00      A    C
ATOM   1094  HC  DCE A  92      49.320   3.077  41.898  1.00  0.00      A    H
ATOM   1095  HC1 DCE A  92      48.220   4.329  42.461  1.00  0.00      A    H
ATOM   1096  Cl  DCE A  92      47.107   2.338  41.995  1.00  0.00      A   CL
ATOM   1097  CT1 DCE A  92      48.886   3.068  44.042  1.00  0.00      A    C
ATOM   1098  HC2 DCE A  92      49.170   2.071  44.379  1.00  0.00      A    H
ATOM   1099  Cl1 DCE A  92      50.179   4.218  44.470  1.00  0.00      A   CL
ATOM   1100  HC3 DCE A  92      48.008   3.316  44.637  1.00  0.00      A    H
ATOM   1105  CT  DCE A  93       5.822   6.346  34.160  1.00  0.00      A    C
ATOM   1106  HC  DCE A  93       5.584   5.906  33.191  1.00  0.00      A    H
ATOM   1107  HC1 DCE A  93       6.700   6.966  33.981  1.00  0.00      A    H
ATOM   1108  Cl  DCE A  93       4.476   7.302  34.914  1.00  0.00      A   CL
ATOM   1109  CT1 DCE A  93       6.223   5.194  35.088  1.00  0.00      A    C
ATOM   1110  HC2 DCE A  93       6.709   5.544  35.999  1.00  0.00      A    H
ATOM   1111  Cl1 DCE A  93       4.883   4.081  35.495  1.00  0.00      A   CL
ATOM   1112  HC3 DCE A  93       6.901   4.556  34.522  1.00  0.00      A    H
ATOM   1117  CT  DCE A  94      44.448   7.125  19.200  1.00  0.00      A    C
ATOM   1118  HC  DCE A  94      44.892   6.367  18.555  1.00  0.00      A    H
ATOM   1119  HC1 DCE A  94      43.556   7.310  18.600  1.00  0.00      A    H
ATOM   1120  Cl  DCE A  94      43.975   6.346  20.738  1.00  0.00      A   CL
ATOM   1121  CT1 DCE A  94      45.062   8.493  19.432  1.00  0.00      A    C
ATOM   1122  HC2 DCE A  94      45.612   8.783  18.537  1.00  0.00      A    H
ATOM   1123  Cl1 DCE A  94      43.645   9.509  19.897  1.00  0.00      A   CL
ATOM   1124  HC3 DCE A  94      45.792   8.340  20.226  1.00  0.00      A    H
ATOM   1129  CT  DCE A  95      47.774  34.368  27.517  1.00  0.00      A    C
ATOM   1130  HC  DCE A  95      47.795  34.213  26.438  1.00  0.00      A    H
ATOM   1131  HC1 DCE A  95      48.095  35.407  27.590  1.00  0.00      A    H
ATOM   1132  Cl  DCE A  95      46.018  34.213  27.974  1.00  0.00      A   CL
ATOM   1133  CT1 DCE A  95      48.606  33.368  28.372  1.00  0.00      A    C
ATOM   1134  HC2 DCE A  95      48.886  33.850  29.309  1.00  0.00      A    H
ATOM   1135  Cl1 DCE A  95      47.767  31.797  28.646  1.00  0.00      A   CL
ATOM   1136  HC3 DCE A  95      49.551  33.164  27.869  1.00  0.00      A    H
ATOM   1141  CT  DCE A  96      13.304   4.738  39.726  1.00  0.00      A    C
ATOM   1142  HC  DCE A  96      13.153   4.244  38.766  1.00  0.00      A    H
ATOM   1143  HC1 DCE A  96      12.730   5.655  39.594  1.00  0.00      A    H
ATOM   1144  Cl  DCE A  96      12.478   3.874  41.093  1.00  0.00      A   CL
ATOM   1145  CT1 DCE A  96      14.777   5.099  40.226  1.00  0.00      A    C
ATOM   1146  HC2 DCE A  96      14.751   5.608  41.189  1.00  0.00      A    H
ATOM   1147  Cl1 DCE A  96      15.635   3.504  40.313  1.00  0.00      A   CL
ATOM   1148  HC3 DCE A  96      15.350   5.728  39.545  1.00  0.00      A    H
ATOM   1153  CT  DCE A  97      16.761   5.056  44.951  1.00  0.00      A    C
ATOM   1154  HC  DCE A  97      17.501   4.421  45.439  1.00  0.00      A    H
ATOM   1155  HC1 DCE A  97      15.805   4.810  45.412  1.00  0.00      A    H
ATOM   1156  Cl  DCE A  97      17.101   6.702  45.476  1.00  0.00      A   CL
ATOM   1157  CT1 DCE A  97      16.827   4.835  43.420  1.00  0.00      A    C
ATOM   1158  HC2 DCE A  97      16.036   5.413  42.942  1.00  0.00      A    H
ATOM   1159  Cl1 DCE A  97      18.328   5.446  42.776  1.00  0.00      A   CL
ATOM   1160  HC3 DCE A  97      16.689   3.773  43.216  1.00  0.00      A    H
ATOM   1165  CT  DCE A  98      47.623  44.380  47.926  1.00  0.00      A    C
ATOM   1166  HC  DCE A  98      47.637  44.732  46.895  1.00  0.00      A    H
ATOM   1167  HC1 DCE A  98      46.656  43.878  47.970  1.00  0.00      A    H
ATOM   1168  Cl  DCE A  98      48.902  43.226  48.116  1.00  0.00      A   CL
ATOM   1169  CT1 DCE A  98      47.764  45.475  48.960  1.00  0.00      A    C
ATOM   1170  HC2 DCE A  98      47.917  44.989  49.924  1.00  0.00      A    H
ATOM   1171  Cl1 DCE A  98      49.162  46.554  48.582  1.00  0.00      A   CL
ATOM   1172  HC3 DCE A  98      46.891  46.124  48.882  1.00  0.00      A    H
ATOM   1177  CT  DCE A  99       8.146  43.286   3.348  1.00  0.00      A    C
ATOM   1178  HC  DCE A  99       9.149  43.079   3.721  1.00  0.00      A    H
ATOM   1179  HC1 DCE A  99       7.425  42.615   3.814  1.00  0.00      A    H
ATOM   1180  Cl  DCE A  99       7.682  44.934   3.878  1.00  0.00      A   CL
ATOM   1181  CT1 DCE A  99       7.916  43.183   1.845  1.00  0.00      A    C
ATOM   1182  HC2 DCE A  99       6.923  43.530   1.559  1.00  0.00      A    H
ATOM   1183  Cl1 DCE A  99       9.100  44.183   1.045  1.00  0.00      A   CL
ATOM   1184  HC3 DCE A  99       8.132  42.174   1.494  1.00  0.00      A    H
ATOM   1189  CT  DCE A 100       5.963  36.304  33.404  1.00  0.00      A    C
ATOM   1190  HC  DCE A 100       5.332  35.531  33.842  1.00  0.00      A    H
ATOM   1191  HC1 DCE A 100       6.902  35.770  33.255  1.00  0.00      A    H
ATOM   1192  Cl  DCE A 100       5.191  36.980  31.948  1.00  0.00      A   CL
ATOM   1193  CT1 DCE A 100       5.977  37.396  34.411  1.00  0.00      A    C
ATOM   1194  HC2 DCE A 100       4.996  37.716  34.762  1.00  0.00      A    H
ATOM   1195  Cl1 DCE A 100       6.788  36.753  35.831  1.00  0.00      A   CL
ATOM   1196  HC3 DCE A 100       6.325  38.319  33.947  1.00  0.00      A    H
ATOM   1201  CT  DCE A 101      20.920   0.692  41.293  1.00  0.00      A    C
ATOM   1202  HC  DCE A 101      21.539   1.136  42.073  1.00  0.00      A    H
ATOM   1203  HC1 DCE A 101      21.163   1.277  40.406  1.00  0.00      A    H
ATOM   1204  Cl  DCE A 101      21.607  -0.974  40.932  1.00  0.00      A   CL
ATOM   1205  CT1 DCE A 101      19.437   0.638  41.728  1.00  0.00      A    C
ATOM   1206  HC2 DCE A 101      19.250   0.025  42.611  1.00  0.00      A    H
ATOM   1207  Cl1 DCE A 101      18.764   2.217  42.080  1.00  0.00      A   CL
ATOM   1208  HC3 DCE A 101      18.847   0.175  40.938  1.00  0.00      A    H
ATOM   1213  CT  DCE A 102      10.207   5.416  15.177  1.00  0.00      A    C
ATOM   1214  HC  DCE A 102      11.199   5.536  15.612  1.00  0.00      A    H
ATOM   1215  HC1 DCE A 102       9.417   5.714  15.867  1.00  0.00      A    H
ATOM   1216  Cl  DCE A 102      10.055   6.520  13.811  1.00  0.00      A   CL
ATOM   1217  CT1 DCE A 102      10.047   3.946  14.825  1.00  0.00      A    C
ATOM   1218  HC2 DCE A 102       9.298   3.944  14.034  1.00  0.00      A    H
ATOM   1219  Cl1 DCE A 102      11.600   3.336  14.352  1.00  0.00      A   CL
ATOM   1220  HC3 DCE A 102       9.648   3.466  15.719  1.00  0.00      A    H
ATOM   1225  CT  DCE A 103      40.513  19.043  20.361  1.00  0.00      A    C
ATOM   1226  HC  DCE A 103      41.329  19.733  20.146  1.00  0.00      A    H
ATOM   1227  HC1 DCE A 103      40.604  18.956  21.444  1.00  0.00      A    H
ATOM   1228  Cl  DCE A 103      38.887  19.765  20.143  1.00  0.00      A   CL
ATOM   1229  CT1 DCE A 103      40.707  17.628  19.758  1.00  0.00      A    C
ATOM   1230  HC2 DCE A 103      41.698  17.232  19.980  1.00  0.00      A    H
ATOM   1231  Cl1 DCE A 103      39.481  16.570  20.530  1.00  0.00      A   CL
ATOM   1232  HC3 DCE A 103      40.583  17.647  18.675  1.00  0.00      A    H
ATOM   1237  CT  DCE A 104      22.909  23.549  39.770  1.00  0.00      A    C
ATOM   1238  HC  DCE A 104      23.617  24.338  40.023  1.00  0.00      A    H
ATOM   1239  HC1 DCE A 104      22.317  24.072  39.019  1.00  0.00      A    H
ATOM   1240  Cl  DCE A 104      23.727  22.193  38.969  1.00  0.00      A   CL
ATOM   1241  CT1 DCE A 104      22.169  23.096  41.045  1.00  0.00      A    C
ATOM   1242  HC2 DCE A 104      21.775  23.979  41.550  1.00  0.00      A    H
ATOM   1243  Cl1 DCE A 104      20.804  22.032  40.666  1.00  0.00      A   CL
ATOM   1244  HC3 DCE A 104      22.783  22.460  41.682  1.00  0.00      A    H
ATOM   1249  CT  DCE A 105      30.131   8.497  38.252  1.00  0.00      A    C
ATOM   1250  HC  DCE A 105      30.368   7.844  39.093  1.00  0.00      A    H
ATOM   1251  HC1 DCE A 105      30.686   8.231  37.353  1.00  0.00      A    H
ATOM   1252  Cl  DCE A 105      28.395   8.512  37.845  1.00  0.00      A   CL
ATOM   1253  CT1 DCE A 105      30.520   9.935  38.695  1.00  0.00      A    C
ATOM   1254  HC2 DCE A 105      30.800  10.558  37.846  1.00  0.00      A    H
ATOM   1255  Cl1 DCE A 105      29.249  10.764  39.671  1.00  0.00      A   CL
ATOM   1256  HC3 DCE A 105      31.326   9.712  39.394  1.00  0.00      A    H
ATOM   1261  CT  DCE A 106      33.464  42.850  47.694  1.00  0.00      A    C
ATOM   1262  HC  DCE A 106      32.564  43.052  48.274  1.00  0.00      A    H
ATOM   1263  HC1 DCE A 106      34.248  43.490  48.099  1.00  0.00      A    H
ATOM   1264  Cl  DCE A 106      34.172  41.293  48.063  1.00  0.00      A   CL
ATOM   1265  CT1 DCE A 106      33.216  43.169  46.211  1.00  0.00      A    C
ATOM   1266  HC2 DCE A 106      34.119  43.414  45.652  1.00  0.00      A    H
ATOM   1267  Cl1 DCE A 106      32.571  41.811  45.308  1.00  0.00      A   CL
ATOM   1268  HC3 DCE A 106      32.493  43.971  46.064  1.00  0.00      A    H
ATOM   1273  CT  DCE A 107      40.544  49.260  23.294  1.00  0.00      A    C
ATOM   1274  HC  DCE A 107      41.282  48.515  22.998  1.00  0.00      A    H
ATOM   1275  HC1 DCE A 107      40.949  50.265  23.180  1.00  0.00      A    H
ATOM   1276  Cl  DCE A 107      39.128  49.371  22.191  1.00  0.00      A   CL
ATOM   1277  CT1 DCE A 107      40.076  49.138  24.683  1.00  0.00      A    C
ATOM   1278  HC2 DCE A 107      39.210  48.476  24.687  1.00  0.00      A    H
ATOM   1279  Cl1 DCE A 107      41.337  48.362  25.705  1.00  0.00      A   CL
ATOM   1280  HC3 DCE A 107      39.748  50.089  25.103  1.00  0.00      A    H
ATOM   1285  CT  DCE A 108      23.353   4.098  42.872  1.00  0.00      A    C
ATOM   1286  HC  DCE A 108      24.156   4.681  43.321  1.00  0.00      A    H
ATOM   1287  HC1 DCE A 108      23.663   4.010  41.830  1.00  0.00      A    H
ATOM   1288  Cl  DCE A 108      23.263   2.486  43.538  1.00  0.00      A   CL
ATOM   1289  CT1 DCE A 108      22.098   4.867  43.121  1.00  0.00      A    C
ATOM   1290  HC2 DCE A 108      21.867   5.009  44.177  1.00  0.00      A    H
ATOM   1291  Cl1 DCE A 108      22.356   6.531  42.504  1.00  0.00      A   CL
ATOM   1292  HC3 DCE A 108      21.212   4.431  42.658  1.00  0.00      A    H
ATOM   1297  CT  DCE A 109       3.079  12.778   0.656  1.00  0.00      A    C
ATOM   1298  HC  DCE A 109       3.311  13.836   0.781  1.00  0.00      A    H
ATOM   1299  HC1 DCE A 109       3.846  12.298   0.048  1.00  0.00      A    H
ATOM   1300  Cl  DCE A 109       3.046  12.012   2.258  1.00  0.00      A   CL
ATOM   1301  CT1 DCE A 109       1.674  12.681  -0.005  1.00  0.00      A    C
ATOM   1302  HC2 DCE A 109       0.870  12.630   0.728  1.00  0.00      A    H
ATOM   1303  Cl1 DCE A 109       1.416  14.003  -1.165  1.00  0.00      A   CL
ATOM   1304  HC3 DCE A 109       1.737  11.737  -0.546  1.00  0.00      A    H
ATOM   1309  CT  DCE A 110      22.192  45.321  24.125  1.00  0.00      A    C
ATOM   1310  HC  DCE A 110      21.983  46.089  23.380  1.00  0.00      A    H
ATOM   1311  HC1 DCE A 110      21.543  44.479  23.884  1.00  0.00      A    H
ATOM   1312  Cl  DCE A 110      23.969  44.790  23.922  1.00  0.00      A   CL
ATOM   1313  CT1 DCE A 110      22.005  45.840  25.556  1.00  0.00      A    C
ATOM   1314  HC2 DCE A 110      21.011  46.206  25.811  1.00  0.00      A    H
ATOM   1315  Cl1 DCE A 110      22.474  44.552  26.707  1.00  0.00      A   CL
ATOM   1316  HC3 DCE A 110      22.807  46.543  25.783  1.00  0.00      A    H
ATOM   1321  CT  DCE A 111      36.218  47.163  28.175  1.00  0.00      A    C
ATOM   1322  HC  DCE A 111      35.893  46.190  28.543  1.00  0.00      A    H
ATOM   1323  HC1 DCE A 111      35.582  47.513  27.361  1.00  0.00      A    H
ATOM   1324  Cl  DCE A 111      36.364  48.464  29.415  1.00  0.00      A   CL
ATOM   1325  CT1 DCE A 111      37.608  46.770  27.735  1.00  0.00      A    C
ATOM   1326  HC2 DCE A 111      38.311  46.873  28.561  1.00  0.00      A    H
ATOM   1327  Cl1 DCE A 111      37.693  45.198  26.869  1.00  0.00      A   CL
ATOM   1328  HC3 DCE A 111      37.786  47.609  27.062  1.00  0.00      A    H
ATOM   1333  CT  DCE A 112      23.585  40.014   7.600  1.00  0.00      A    C
ATOM   1334  HC  DCE A 112      23.333  40.886   8.204  1.00  0.00      A    H
ATOM   1335  HC1 DCE A 112      24.160  39.305   8.197  1.00  0.00      A    H
ATOM   1336  Cl  DCE A 112      22.096  39.062   7.417  1.00  0.00      A   CL
ATOM   1337  CT1 DCE A 112      24.110  40.432   6.229  1.00  0.00      A    C
ATOM   1338  HC2 DCE A 112      23.280  40.907   5.707  1.00  0.00      A    H
ATOM   1339  Cl1 DCE A 112      25.567  41.409   6.193  1.00  0.00      A   CL
ATOM   1340  HC3 DCE A 112      24.519  39.546   5.743  1.00  0.00      A    H
ATOM   1345  CT  DCE A 113       2.799  17.007   2.465  1.00  0.00      A    C
ATOM   1346  HC  DCE A 113       2.470  16.829   3.489  1.00  0.00      A    H
ATOM   1347  HC1 DCE A 113       3.196  18.011   2.612  1.00  0.00      A    H
ATOM   1348  Cl  DCE A 113       4.140  15.895   2.252  1.00  0.00      A   CL
ATOM   1349  CT1 DCE A 113       1.696  16.861   1.427  1.00  0.00      A    C
ATOM   1350  HC2 DCE A 113       1.182  15.901   1.392  1.00  0.00      A    H
ATOM   1351  Cl1 DCE A 113       0.372  17.946   1.720  1.00  0.00      A   CL
ATOM   1352  HC3 DCE A 113       2.017  17.136   0.422  1.00  0.00      A    H
ATOM   1357  CT  DCE A 114      23.498  24.077   6.042  1.00  0.00      A    C
ATOM   1358  HC  DCE A 114      24.058  23.352   6.633  1.00  0.00      A    H
ATOM   1359  HC1 DCE A 114      24.153  24.690   5.423  1.00  0.00      A    H
ATOM   1360  Cl  DCE A 114      22.583  23.067   4.879  1.00  0.00      A   CL
ATOM   1361  CT1 DCE A 114      22.545  24.850   6.812  1.00  0.00      A    C
ATOM   1362  HC2 DCE A 114      22.075  25.624   6.205  1.00  0.00      A    H
ATOM   1363  Cl1 DCE A 114      21.217  23.809   7.292  1.00  0.00      A   CL
ATOM   1364  HC3 DCE A 114      23.059  25.219   7.699  1.00  0.00      A    H
ATOM   1369  CT  DCE A 115      41.208   4.061  23.072  1.00  0.00      A    C
ATOM   1370  HC  DCE A 115      40.941   3.808  24.099  1.00  0.00      A    H
ATOM   1371  HC1 DCE A 115      40.792   3.231  22.501  1.00  0.00      A    H
ATOM   1372  Cl  DCE A 115      40.421   5.547  22.553  1.00  0.00      A   CL
ATOM   1373  CT1 DCE A 115      42.705   4.027  23.072  1.00  0.00      A    C
ATOM   1374  HC2 DCE A 115      43.136   4.780  23.732  1.00  0.00      A    H
ATOM   1375  Cl1 DCE A 115      43.366   2.492  23.713  1.00  0.00      A   CL
ATOM   1376  HC3 DCE A 115      43.073   4.100  22.048  1.00  0.00      A    H
ATOM   1381  CT  DCE A 116       7.369   9.911  31.151  1.00  0.00      A    C
ATOM   1382  HC  DCE A 116       7.775  10.898  31.372  1.00  0.00      A    H
ATOM   1383  HC1 DCE A 116       6.281   9.925  31.074  1.00  0.00      A    H
ATOM   1384  Cl  DCE A 116       8.099   9.315  29.674  1.00  0.00      A   CL
ATOM   1385  CT1 DCE A 116       7.809   8.947  32.211  1.00  0.00      A    C
ATOM   1386  HC2 DCE A 116       7.707   7.899  31.929  1.00  0.00      A    H
ATOM   1387  Cl1 DCE A 116       9.487   9.391  32.664  1.00  0.00      A   CL
ATOM   1388  HC3 DCE A 116       7.220   9.162  33.103  1.00  0.00      A    H
ATOM   1393  CT  DCE A 117      36.589  45.298   5.747  1.00  0.00      A    C
ATOM   1394  HC  DCE A 117      36.748  45.240   6.824  1.00  0.00      A    H
ATOM   1395  HC1 DCE A 117      36.077  44.365   5.510  1.00  0.00      A    H
ATOM   1396  Cl  DCE A 117      35.394  46.499   5.349  1.00  0.00      A   CL
ATOM   1397  CT1 DCE A 117      37.839  45.414   4.990  1.00  0.00      A    C
ATOM   1398  HC2 DCE A 117      37.665  45.017   3.990  1.00  0.00      A    H
ATOM   1399  Cl1 DCE A 117      38.666  46.979   4.994  1.00  0.00      A   CL
ATOM   1400  HC3 DCE A 117      38.651  44.749   5.284  1.00  0.00      A    H
ATOM   1405  CT  DCE A 118      29.236  24.801  32.420  1.00  0.00      A    C
ATOM   1406  HC  DCE A 118      29.426  25.792  32.832  1.00  0.00      A    H
ATOM   1407  HC1 DCE A 118      29.426  24.788  31.346  1.00  0.00      A    H
ATOM   1408  Cl  DCE A 118      30.193  23.650  33.286  1.00  0.00      A   CL
ATOM   1409  CT1 DCE A 118      27.774  24.482  32.649  1.00  0.00      A    C
ATOM   1410  HC2 DCE A 118      27.579  23.414  32.552  1.00  0.00      A    H
ATOM   1411  Cl1 DCE A 118      27.345  25.024  34.283  1.00  0.00      A   CL
ATOM   1412  HC3 DCE A 118      27.204  25.086  31.943  1.00  0.00      A    H
ATOM   1417  CT  DCE A 119      49.115  25.820  11.359  1.00  0.00      A    C
ATOM   1418  HC  DCE A 119      49.966  25.591  10.717  1.00  0.00      A    H
ATOM   1419  HC1 DCE A 119      49.528  26.615  11.978  1.00  0.00      A    H
ATOM   1420  Cl  DCE A 119      47.879  26.616  10.406  1.00  0.00      A   CL
ATOM   1421  CT1 DCE A 119      48.642  24.639  12.054  1.00  0.00      A    C
ATOM   1422  HC2 DCE A 119      48.320  23.870  11.353  1.00  0.00      A    H
ATOM   1423  Cl1 DCE A 119      49.973  24.042  13.124  1.00  0.00      A   CL
ATOM   1424  HC3 DCE A 119      47.784  24.857  12.691  1.00  0.00      A    H
ATOM   1429  CT  DCE A 120      30.975  28.086   5.212  1.00  0.00      A    C
ATOM   1430  HC  DCE A 120      31.457  28.895   5.761  1.00  0.00      A    H
ATOM   1431  HC1 DCE A 120      31.123  28.192   4.138  1.00  0.00      A    H
ATOM   1432  Cl  DCE A 120      31.959  26.714   5.498  1.00  0.00      A   CL
ATOM   1433  CT1 DCE A 120      29.538  28.016   5.622  1.00  0.00      A    C
ATOM   1434  HC2 DCE A 120      28.997  27.356   4.944  1.00  0.00      A    H
ATOM   1435  Cl1 DCE A 120      29.414  27.433   7.259  1.00  0.00      A   CL
ATOM   1436  HC3 DCE A 120      29.028  28.976   5.538  1.00  0.00      A    H
ATOM   1441  CT  DCE A 121      45.680   0.151  21.246  1.00  0.00      A    C
ATOM   1442  HC  DCE A 121      45.618  -0.921  21.058  1.00  0.00      A    H
ATOM   1443  HC1 DCE A 121      45.164   0.437  22.163  1.00  0.00      A    H
ATOM   1444  Cl  DCE A 121      47.343   0.634  21.502  1.00  0.00      A   CL
ATOM   1445  CT1 DCE A 121      45.091   0.921  20.108  1.00  0.00      A    C
ATOM   1446  HC2 DCE A 121      44.081   0.534  19.973  1.00  0.00      A    H
ATOM   1447  Cl1 DCE A 121      45.035   2.685  20.377  1.00  0.00      A   CL
ATOM   1448  HC3 DCE A 121      45.666   0.737  19.201  1.00  0.00      A    H
ATOM   1453  CT  DCE A 122      18.432  27.335   7.662  1.00  0.00      A    C
ATOM   1454  HC  DCE A 122      18.612  28.131   8.386  1.00  0.00      A    H
ATOM   1455  HC1 DCE A 122      19.261  26.628   7.654  1.00  0.00      A    H
ATOM   1456  Cl  DCE A 122      16.952  26.388   8.083  1.00  0.00      A   CL
ATOM   1457  CT1 DCE A 122      18.397  27.921   6.316  1.00  0.00      A    C
ATOM   1458  HC2 DCE A 122      19.401  28.074   5.919  1.00  0.00      A    H
ATOM   1459  Cl1 DCE A 122      17.715  26.632   5.342  1.00  0.00      A   CL
ATOM   1460  HC3 DCE A 122      17.763  28.797   6.185  1.00  0.00      A    H
ATOM   1465  CT  DCE A 123      31.415  24.442  11.941  1.00  0.00      A    C
ATOM   1466  HC  DCE A 123      31.615  23.866  12.844  1.00  0.00      A    H
ATOM   1467  HC1 DCE A 123      32.105  24.269  11.115  1.00  0.00      A    H
ATOM   1468  Cl  DCE A 123      29.845  23.832  11.351  1.00  0.00      A   CL
ATOM   1469  CT1 DCE A 123      31.218  25.943  12.131  1.00  0.00      A    C
ATOM   1470  HC2 DCE A 123      32.062  26.558  12.444  1.00  0.00      A    H
ATOM   1471  Cl1 DCE A 123      30.621  26.701  10.646  1.00  0.00      A   CL
ATOM   1472  HC3 DCE A 123      30.328  26.051  12.751  1.00  0.00      A    H
ATOM   1477  CT  DCE A 124      37.800  32.592  14.766  1.00  0.00      A    C
ATOM   1478  HC  DCE A 124      37.238  31.819  15.291  1.00  0.00      A    H
ATOM   1479  HC1 DCE A 124      37.125  33.435  14.620  1.00  0.00      A    H
ATOM   1480  Cl  DCE A 124      39.107  33.208  15.811  1.00  0.00      A   CL
ATOM   1481  CT1 DCE A 124      38.312  32.120  13.436  1.00  0.00      A    C
ATOM   1482  HC2 DCE A 124      37.581  31.844  12.676  1.00  0.00      A    H
ATOM   1483  Cl1 DCE A 124      39.335  33.362  12.732  1.00  0.00      A   CL
ATOM   1484  HC3 DCE A 124      38.859  31.204  13.658  1.00  0.00      A    H
ATOM   1489  CT  DCE A 125      31.545  30.724  19.653  1.00  0.00      A    C
ATOM   1490  HC  DCE A 125      31.086  31.514  19.059  1.00  0.00      A    H
ATOM   1491  HC1 DCE A 125      32.408  31.095  20.205  1.00  0.00      A    H
ATOM   1492  Cl  DCE A 125      30.395  30.214  20.934  1.00  0.00      A   CL
ATOM   1493  CT1 DCE A 125      31.894  29.468  18.859  1.00  0.00      A    C
ATOM   1494  HC2 DCE A 125      32.464  29.835  18.006  1.00  0.00      A    H
ATOM   1495  Cl1 DCE A 125      32.627  28.152  19.868  1.00  0.00      A   CL
ATOM   1496  HC3 DCE A 125      30.953  29.099  18.450  1.00  0.00      A    H
ATOM   1501  CT  DCE A 126      18.095  39.777  24.217  1.00  0.00      A    C
ATOM   1502  HC  DCE A 126      17.109  39.626  23.777  1.00  0.00      A    H
ATOM   1503  HC1 DCE A 126      18.102  39.474  25.264  1.00  0.00      A    H
ATOM   1504  Cl  DCE A 126      19.227  38.561  23.652  1.00  0.00      A   CL
ATOM   1505  CT1 DCE A 126      18.680  41.174  23.914  1.00  0.00      A    C
ATOM   1506  HC2 DCE A 126      17.890  41.884  24.157  1.00  0.00      A    H
ATOM   1507  Cl1 DCE A 126      20.120  41.524  24.838  1.00  0.00      A   CL
ATOM   1508  HC3 DCE A 126      18.882  41.362  22.859  1.00  0.00      A    H
ATOM   1513  CT  DCE A 127      22.163  25.204  32.427  1.00  0.00      A    C
ATOM   1514  HC  DCE A 127      22.631  26.184  32.528  1.00  0.00      A    H
ATOM   1515  HC1 DCE A 127      21.110  25.222  32.707  1.00  0.00      A    H
ATOM   1516  Cl  DCE A 127      22.292  24.837  30.741  1.00  0.00      A   CL
ATOM   1517  CT1 DCE A 127      22.910  24.079  33.237  1.00  0.00      A    C
ATOM   1518  HC2 DCE A 127      22.279  23.212  33.435  1.00  0.00      A    H
ATOM   1519  Cl1 DCE A 127      24.418  23.631  32.328  1.00  0.00      A   CL
ATOM   1520  HC3 DCE A 127      23.263  24.348  34.233  1.00  0.00      A    H
ATOM   1525  CT  DCE A 128      44.517   5.634  45.983  1.00  0.00      A    C
ATOM   1526  HC  DCE A 128      44.141   5.177  46.898  1.00  0.00      A    H
ATOM   1527  HC1 DCE A 128      45.394   6.241  46.203  1.00  0.00      A    H
ATOM   1528  Cl  DCE A 128      45.038   4.410  44.918  1.00  0.00      A   CL
ATOM   1529  CT1 DCE A 128      43.635   6.634  45.235  1.00  0.00      A    C
ATOM   1530  HC2 DCE A 128      43.580   7.529  45.855  1.00  0.00      A    H
ATOM   1531  Cl1 DCE A 128      44.280   7.101  43.605  1.00  0.00      A   CL
ATOM   1532  HC3 DCE A 128      42.613   6.287  45.088  1.00  0.00      A    H
ATOM   1537  CT  DCE A 129       5.076  15.749  47.743  1.00  0.00      A    C
ATOM   1538  HC  DCE A 129       4.901  14.814  47.211  1.00  0.00      A    H
ATOM   1539  HC1 DCE A 129       4.238  16.141  48.319  1.00  0.00      A    H
ATOM   1540  Cl  DCE A 129       6.446  15.457  48.822  1.00  0.00      A   CL
ATOM   1541  CT1 DCE A 129       5.655  16.876  46.815  1.00  0.00      A    C
ATOM   1542  HC2 DCE A 129       6.232  17.555  47.442  1.00  0.00      A    H
ATOM   1543  Cl1 DCE A 129       6.756  16.378  45.560  1.00  0.00      A   CL
ATOM   1544  HC3 DCE A 129       4.927  17.523  46.325  1.00  0.00      A    H
ATOM   1549  CT  DCE A 130       4.593  47.749  27.519  1.00  0.00      A    C
ATOM   1550  HC  DCE A 130       4.372  47.654  26.456  1.00  0.00      A    H
ATOM   1551  HC1 DCE A 130       5.141  46.877  27.875  1.00  0.00      A    H
ATOM   1552  Cl  DCE A 130       5.750  49.014  27.637  1.00  0.00      A   CL
ATOM   1553  CT1 DCE A 130       3.375  48.099  28.395  1.00  0.00      A    C
ATOM   1554  HC2 DCE A 130       2.750  48.746  27.779  1.00  0.00      A    H
ATOM   1555  Cl1 DCE A 130       2.404  46.680  28.728  1.00  0.00      A   CL
ATOM   1556  HC3 DCE A 130       3.641  48.640  29.303  1.00  0.00      A    H
ATOM   1561  CT  DCE A 131      23.716  35.964  39.863  1.00  0.00      A    C
ATOM   1562  HC  DCE A 131      24.681  36.377  40.157  1.00  0.00      A    H
ATOM   1563  HC1 DCE A 131      22.880  36.339  40.454  1.00  0.00      A    H
ATOM   1564  Cl  DCE A 131      23.546  36.435  38.203  1.00  0.00      A   CL
ATOM   1565  CT1 DCE A 131      23.662  34.379  39.916  1.00  0.00      A    C
ATOM   1566  HC2 DCE A 131      23.020  34.069  40.741  1.00  0.00      A    H
ATOM   1567  Cl1 DCE A 131      22.831  33.848  38.460  1.00  0.00      A   CL
ATOM   1568  HC3 DCE A 131      24.599  33.846  40.073  1.00  0.00      A    H
ATOM   1573  CT  DCE A 132       7.877  46.485  10.924  1.00  0.00      A    C
ATOM   1574  HC  DCE A 132       7.666  46.928  11.898  1.00  0.00      A    H
ATOM   1575  HC1 DCE A 132       7.119  46.949  10.293  1.00  0.00      A    H
ATOM   1576  Cl  DCE A 132       9.364  47.214  10.347  1.00  0.00      A   CL
ATOM   1577  CT1 DCE A 132       8.063  44.973  10.904  1.00  0.00      A    C
ATOM   1578  HC2 DCE A 132       8.759  44.681  11.690  1.00  0.00      A    H
ATOM   1579  Cl1 DCE A 132       6.555  44.219  11.191  1.00  0.00      A   CL
ATOM   1580  HC3 DCE A 132       8.441  44.636   9.939  1.00  0.00      A    H
ATOM   1585  CT  DCE A 133      46.980  17.711  17.703  1.00  0.00      A    C
ATOM   1586  HC  DCE A 133      46.327  18.219  18.413  1.00  0.00      A    H
ATOM   1587  HC1 DCE A 133      47.832  18.391  17.689  1.00  0.00      A    H
ATOM   1588  Cl  DCE A 133      47.400  16.042  18.175  1.00  0.00      A   CL
ATOM   1589  CT1 DCE A 133      46.316  17.543  16.358  1.00  0.00      A    C
ATOM   1590  HC2 DCE A 133      45.934  18.494  15.986  1.00  0.00      A    H
ATOM   1591  Cl1 DCE A 133      47.335  16.806  15.064  1.00  0.00      A   CL
ATOM   1592  HC3 DCE A 133      45.426  16.915  16.395  1.00  0.00      A    H
ATOM   1597  CT  DCE A 134      44.424  12.203   3.815  1.00  0.00      A    C
ATOM   1598  HC  DCE A 134      44.668  11.266   4.316  1.00  0.00      A    H
ATOM   1599  HC1 DCE A 134      43.899  11.983   2.885  1.00  0.00      A    H
ATOM   1600  Cl  DCE A 134      43.177  12.999   4.834  1.00  0.00      A   CL
ATOM   1601  CT1 DCE A 134      45.613  13.084   3.672  1.00  0.00      A    C
ATOM   1602  HC2 DCE A 134      46.063  13.427   4.603  1.00  0.00      A    H
ATOM   1603  Cl1 DCE A 134      46.870  12.130   2.850  1.00  0.00      A   CL
ATOM   1604  HC3 DCE A 134      45.413  13.919   3.000  1.00  0.00      A    H
ATOM   1609  CT  DCE A 135      42.508   8.894   0.377  1.00  0.00      A    C
ATOM   1610  HC  DCE A 135      42.820   9.254   1.357  1.00  0.00      A    H
ATOM   1611  HC1 DCE A 135      43.004   9.337  -0.486  1.00  0.00      A    H
ATOM   1612  Cl  DCE A 135      42.989   7.243   0.192  1.00  0.00      A   CL
ATOM   1613  CT1 DCE A 135      40.955   9.088   0.398  1.00  0.00      A    C
ATOM   1614  HC2 DCE A 135      40.577   8.784  -0.578  1.00  0.00      A    H
ATOM   1615  Cl1 DCE A 135      40.218   8.107   1.623  1.00  0.00      A   CL
ATOM   1616  HC3 DCE A 135      40.745  10.145   0.557  1.00  0.00      A    H
ATOM   1621  CT  DCE A 136       5.670   8.312  49.110  1.00  0.00      A    C
ATOM   1622  HC  DCE A 136       5.067   8.352  48.203  1.00  0.00      A    H
ATOM   1623  HC1 DCE A 136       5.109   8.924  49.817  1.00  0.00      A    H
ATOM   1624  Cl  DCE A 136       5.870   6.555  49.647  1.00  0.00      A   CL
ATOM   1625  CT1 DCE A 136       6.968   8.858  48.713  1.00  0.00      A    C
ATOM   1626  HC2 DCE A 136       6.958   9.938  48.567  1.00  0.00      A    H
ATOM   1627  Cl1 DCE A 136       8.209   8.379  49.801  1.00  0.00      A   CL
ATOM   1628  HC3 DCE A 136       7.287   8.415  47.770  1.00  0.00      A    H
ATOM   1633  CT  DCE A 137      20.222  35.799   3.910  1.00  0.00      A    C
ATOM   1634  HC  DCE A 137      21.241  35.535   3.628  1.00  0.00      A    H
ATOM   1635  HC1 DCE A 137      19.732  35.846   2.937  1.00  0.00      A    H
ATOM   1636  Cl  DCE A 137      19.616  34.501   4.924  1.00  0.00      A   CL
ATOM   1637  CT1 DCE A 137      20.115  37.148   4.565  1.00  0.00      A    C
ATOM   1638  HC2 DCE A 137      20.366  37.036   5.620  1.00  0.00      A    H
ATOM   1639  Cl1 DCE A 137      21.269  38.333   3.926  1.00  0.00      A   CL
ATOM   1640  HC3 DCE A 137      19.108  37.534   4.402  1.00  0.00      A    H
ATOM   1645  CT  DCE A 138      17.219  25.357  31.632  1.00  0.00      A    C
ATOM   1646  HC  DCE A 138      17.789  25.600  30.735  1.00  0.00      A    H
ATOM   1647  HC1 DCE A 138      16.762  24.386  31.443  1.00  0.00      A    H
ATOM   1648  Cl  DCE A 138      18.196  25.262  33.033  1.00  0.00      A   CL
ATOM   1649  CT1 DCE A 138      16.125  26.459  31.869  1.00  0.00      A    C
ATOM   1650  HC2 DCE A 138      15.429  26.525  31.034  1.00  0.00      A    H
ATOM   1651  Cl1 DCE A 138      15.295  26.144  33.472  1.00  0.00      A   CL
ATOM   1652  HC3 DCE A 138      16.610  27.431  31.964  1.00  0.00      A    H
ATOM   1657  CT  DCE A 139      27.840  24.812  28.083  1.00  0.00      A    C
ATOM   1658  HC  DCE A 139      28.338  25.350  28.890  1.00  0.00      A    H
ATOM   1659  HC1 DCE A 139      26.792  24.867  28.378  1.00  0.00      A    H
ATOM   1660  Cl  DCE A 139      27.934  25.588  26.415  1.00  0.00      A   CL
ATOM   1661  CT1 DCE A 139      28.076  23.357  28.115  1.00  0.00      A    C
ATOM   1662  HC2 DCE A 139      29.137  23.128  28.023  1.00  0.00      A    H
ATOM   1663  Cl1 DCE A 139      27.683  22.795  29.725  1.00  0.00      A   CL
ATOM   1664  HC3 DCE A 139      27.526  22.655  27.488  1.00  0.00      A    H
ATOM   1669  CT  DCE A 140       7.105   1.977  38.347  1.00  0.00      A    C
ATOM   1670  HC  DCE A 140       6.619   1.085  38.743  1.00  0.00      A    H
ATOM   1671  HC1 DCE A 140       6.876   2.279  37.325  1.00  0.00      A    H
ATOM   1672  Cl  DCE A 140       6.329   3.270  39.235  1.00  0.00      A   CL
ATOM   1673  CT1 DCE A 140       8.585   2.131  38.340  1.00  0.00      A    C
ATOM   1674  HC2 DCE A 140       8.840   1.492  37.495  1.00  0.00      A    H
ATOM   1675  Cl1 DCE A 140       9.050   3.752  37.902  1.00  0.00      A   CL
ATOM   1676  HC3 DCE A 140       9.165   1.830  39.213  1.00  0.00      A    H
ATOM   1681  CT  DCE A 141      10.209  39.555  33.880  1.00  0.00      A    C
ATOM   1682  HC  DCE A 141      10.876  39.798  33.053  1.00  0.00      A    H
ATOM   1683  HC1 DCE A 141      10.634  39.817  34.850  1.00  0.00      A    H
ATOM   1684  Cl  DCE A 141       8.614  40.544  33.804  1.00  0.00      A   CL
ATOM   1685  CT1 DCE A 141       9.886  38.089  33.880  1.00  0.00      A    C
ATOM   1686  HC2 DCE A 141       9.239  37.828  34.717  1.00  0.00      A    H
ATOM   1687  Cl1 DCE A 141       9.160  37.771  32.285  1.00  0.00      A   CL
ATOM   1688  HC3 DCE A 141      10.781  37.481  34.014  1.00  0.00      A    H
ATOM   1693  CT  DCE A 142      11.261  41.044  27.825  1.00  0.00      A    C
ATOM   1694  HC  DCE A 142      11.501  41.148  26.766  1.00  0.00      A    H
ATOM   1695  HC1 DCE A 142      10.179  40.950  27.918  1.00  0.00      A    H
ATOM   1696  Cl  DCE A 142      11.933  39.524  28.394  1.00  0.00      A   CL
ATOM   1697  CT1 DCE A 142      11.757  42.145  28.799  1.00  0.00      A    C
ATOM   1698  HC2 DCE A 142      11.508  43.137  28.423  1.00  0.00      A    H
ATOM   1699  Cl1 DCE A 142      11.219  41.784  30.512  1.00  0.00      A   CL
ATOM   1700  HC3 DCE A 142      12.840  42.031  28.757  1.00  0.00      A    H
ATOM   1705  CT  DCE A 143      48.095  28.936  30.583  1.00  0.00      A    C
ATOM   1706  HC  DCE A 143      49.050  28.961  30.058  1.00  0.00      A    H
ATOM   1707  HC1 DCE A 143      47.708  29.949  30.692  1.00  0.00      A    H
ATOM   1708  Cl  DCE A 143      46.838  27.974  29.786  1.00  0.00      A   CL
ATOM   1709  CT1 DCE A 143      48.213  28.220  31.917  1.00  0.00      A    C
ATOM   1710  HC2 DCE A 143      49.150  28.514  32.390  1.00  0.00      A    H
ATOM   1711  Cl1 DCE A 143      46.893  28.568  33.006  1.00  0.00      A   CL
ATOM   1712  HC3 DCE A 143      48.235  27.138  31.787  1.00  0.00      A    H
ATOM   1717  CT  DCE A 144      33.137  37.760  41.877  1.00  0.00      A    C
ATOM   1718  HC  DCE A 144      32.333  38.490  41.789  1.00  0.00      A    H
ATOM   1719  HC1 DCE A 144      32.627  36.847  41.569  1.00  0.00      A    H
ATOM   1720  Cl  DCE A 144      34.337  38.215  40.590  1.00  0.00      A   CL
ATOM   1721  CT1 DCE A 144      33.749  37.434  43.205  1.00  0.00      A    C
ATOM   1722  HC2 DCE A 144      34.207  36.451  43.102  1.00  0.00      A    H
ATOM   1723  Cl1 DCE A 144      34.927  38.531  43.857  1.00  0.00      A   CL
ATOM   1724  HC3 DCE A 144      32.976  37.363  43.971  1.00  0.00      A    H
ATOM   1729  CT  DCE A 145      25.528   2.081  47.038  1.00  0.00      A    C
ATOM   1730  HC  DCE A 145      25.027   1.970  46.076  1.00  0.00      A    H
ATOM   1731  HC1 DCE A 145      26.061   1.132  46.982  1.00  0.00      A    H
ATOM   1732  Cl  DCE A 145      26.692   3.464  46.850  1.00  0.00      A   CL
ATOM   1733  CT1 DCE A 145      24.659   2.185  48.241  1.00  0.00      A    C
ATOM   1734  HC2 DCE A 145      23.917   2.981  48.185  1.00  0.00      A    H
ATOM   1735  Cl1 DCE A 145      23.922   0.591  48.575  1.00  0.00      A   CL
ATOM   1736  HC3 DCE A 145      25.294   2.413  49.097  1.00  0.00      A    H
ATOM   1741  CT  DCE A 146       6.161  17.687  12.409  1.00  0.00      A    C
ATOM   1742  HC  DCE A 146       5.362  17.973  11.724  1.00  0.00      A    H
ATOM   1743  HC1 DCE A 146       5.783  17.615  13.429  1.00  0.00      A    H
ATOM   1744  Cl  DCE A 146       6.344  15.980  11.997  1.00  0.00      A   CL
ATOM   1745  CT1 DCE A 146       7.458  18.439  12.172  1.00  0.00      A    C
ATOM   1746  HC2 DCE A 146       7.711  18.321  11.118  1.00  0.00      A    H
ATOM   1747  Cl1 DCE A 146       7.394  20.160  12.486  1.00  0.00      A   CL
ATOM   1748  HC3 DCE A 146       8.241  18.048  12.820  1.00  0.00      A    H
ATOM   1753  CT  DCE A 147      11.802  24.715  21.116  1.00  0.00      A    C
ATOM   1754  HC  DCE A 147      10.884  25.290  21.233  1.00  0.00      A    H
ATOM   1755  HC1 DCE A 147      12.406  24.951  20.240  1.00  0.00      A    H
ATOM   1756  Cl  DCE A 147      12.922  25.151  22.432  1.00  0.00      A   CL
ATOM   1757  CT1 DCE A 147      11.458  23.241  21.159  1.00  0.00      A    C
ATOM   1758  HC2 DCE A 147      10.863  23.038  20.269  1.00  0.00      A    H
ATOM   1759  Cl1 DCE A 147      12.955  22.312  20.945  1.00  0.00      A   CL
ATOM   1760  HC3 DCE A 147      10.881  23.000  22.052  1.00  0.00      A    H
ATOM   1765  CT  DCE A 148      26.055  47.101  14.700  1.00  0.00      A    C
ATOM   1766  HC  DCE A 148      25.843  47.860  13.947  1.00  0.00      A    H
ATOM   1767  HC1 DCE A 148      25.182  46.532  15.018  1.00  0.00      A    H
ATOM   1768  Cl  DCE A 148      27.319  45.970  14.171  1.00  0.00      A   CL
ATOM   1769  CT1 DCE A 148      26.770  47.900  15.752  1.00  0.00      A    C
ATOM   1770  HC2 DCE A 148      26.017  48.502  16.261  1.00  0.00      A    H
ATOM   1771  Cl1 DCE A 148      27.626  46.704  16.863  1.00  0.00      A   CL
ATOM   1772  HC3 DCE A 148      27.486  48.535  15.230  1.00  0.00      A    H
ATOM   1777  CT  DCE A 149       1.364  31.016  10.435  1.00  0.00      A    C
ATOM   1778  HC  DCE A 149       2.023  30.152  10.353  1.00  0.00      A    H
ATOM   1779  HC1 DCE A 149       1.554  31.683  11.277  1.00  0.00      A    H
ATOM   1780  Cl  DCE A 149       1.520  32.150   9.051  1.00  0.00      A   CL
ATOM   1781  CT1 DCE A 149       0.042  30.309  10.566  1.00  0.00      A    C
ATOM   1782  HC2 DCE A 149       0.102  29.559  11.354  1.00  0.00      A    H
ATOM   1783  Cl1 DCE A 149      -1.366  31.376  10.889  1.00  0.00      A   CL
ATOM   1784  HC3 DCE A 149      -0.263  29.952   9.582  1.00  0.00      A    H
ATOM   1789  CT  DCE A 150      25.639  27.870   6.989  1.00  0.00      A    C
ATOM   1790  HC  DCE A 150      24.947  28.435   7.614  1.00  0.00      A    H
ATOM   1791  HC1 DCE A 150      26.522  28.508   7.017  1.00  0.00      A    H
ATOM   1792  Cl  DCE A 150      25.912  26.295   7.808  1.00  0.00      A   CL
ATOM   1793  CT1 DCE A 150      25.041  27.805   5.537  1.00  0.00      A    C
ATOM   1794  HC2 DCE A 150      24.935  28.821   5.158  1.00  0.00      A    H
ATOM   1795  Cl1 DCE A 150      26.167  26.836   4.541  1.00  0.00      A   CL
ATOM   1796  HC3 DCE A 150      24.056  27.339   5.554  1.00  0.00      A    H
ATOM   1801  CT  DCE A 151       9.252  40.830   9.133  1.00  0.00      A    C
ATOM   1802  HC  DCE A 151      10.089  41.518   9.256  1.00  0.00      A    H
ATOM   1803  HC1 DCE A 151       8.677  40.751  10.055  1.00  0.00      A    H
ATOM   1804  Cl  DCE A 151       8.179  41.593   7.883  1.00  0.00      A   CL
ATOM   1805  CT1 DCE A 151       9.760  39.438   8.746  1.00  0.00      A    C
ATOM   1806  HC2 DCE A 151      10.193  39.328   7.752  1.00  0.00      A    H
ATOM   1807  Cl1 DCE A 151      10.954  38.815   9.965  1.00  0.00      A   CL
ATOM   1808  HC3 DCE A 151       8.967  38.696   8.839  1.00  0.00      A    H
ATOM   1813  CT  DCE A 152       6.881  37.184   8.242  1.00  0.00      A    C
ATOM   1814  HC  DCE A 152       7.729  36.591   7.898  1.00  0.00      A    H
ATOM   1815  HC1 DCE A 152       7.274  37.960   8.899  1.00  0.00      A    H
ATOM   1816  Cl  DCE A 152       6.010  37.931   6.885  1.00  0.00      A   CL
ATOM   1817  CT1 DCE A 152       5.794  36.460   9.010  1.00  0.00      A    C
ATOM   1818  HC2 DCE A 152       5.214  35.718   8.461  1.00  0.00      A    H
ATOM   1819  Cl1 DCE A 152       6.561  35.604  10.376  1.00  0.00      A   CL
ATOM   1820  HC3 DCE A 152       5.050  37.121   9.454  1.00  0.00      A    H
ATOM   1825  CT  DCE A 153       2.875  43.059  25.970  1.00  0.00      A    C
ATOM   1826  HC  DCE A 153       3.472  43.163  26.875  1.00  0.00      A    H
ATOM   1827  HC1 DCE A 153       3.662  42.854  25.244  1.00  0.00      A    H
ATOM   1828  Cl  DCE A 153       1.806  41.701  26.280  1.00  0.00      A   CL
ATOM   1829  CT1 DCE A 153       1.985  44.226  25.663  1.00  0.00      A    C
ATOM   1830  HC2 DCE A 153       1.726  44.194  24.605  1.00  0.00      A    H
ATOM   1831  Cl1 DCE A 153       0.705  44.437  26.822  1.00  0.00      A   CL
ATOM   1832  HC3 DCE A 153       2.567  45.137  25.805  1.00  0.00      A    H
ATOM   1837  CT  DCE A 154      13.787   2.323  27.677  1.00  0.00      A    C
ATOM   1838  HC  DCE A 154      13.941   2.686  28.694  1.00  0.00      A    H
ATOM   1839  HC1 DCE A 154      13.638   1.249  27.788  1.00  0.00      A    H
ATOM   1840  Cl  DCE A 154      12.225   2.995  27.114  1.00  0.00      A   CL
ATOM   1841  CT1 DCE A 154      14.867   2.622  26.689  1.00  0.00      A    C
ATOM   1842  HC2 DCE A 154      14.546   2.244  25.719  1.00  0.00      A    H
ATOM   1843  Cl1 DCE A 154      15.142   4.363  26.651  1.00  0.00      A   CL
ATOM   1844  HC3 DCE A 154      15.794   2.065  26.831  1.00  0.00      A    H
ATOM   1849  CT  DCE A 155      37.868  12.739  20.580  1.00  0.00      A    C
ATOM   1850  HC  DCE A 155      37.565  13.488  19.848  1.00  0.00      A    H
ATOM   1851  HC1 DCE A 155      37.607  11.752  20.199  1.00  0.00      A    H
ATOM   1852  Cl  DCE A 155      39.723  12.929  20.811  1.00  0.00      A   CL
ATOM   1853  CT1 DCE A 155      37.310  12.925  21.955  1.00  0.00      A    C
ATOM   1854  HC2 DCE A 155      36.270  12.602  21.944  1.00  0.00      A    H
ATOM   1855  Cl1 DCE A 155      38.261  11.731  23.000  1.00  0.00      A   CL
ATOM   1856  HC3 DCE A 155      37.407  13.974  22.237  1.00  0.00      A    H
ATOM   1861  CT  DCE A 156      46.839   4.266   2.535  1.00  0.00      A    C
ATOM   1862  HC  DCE A 156      45.856   3.954   2.890  1.00  0.00      A    H
ATOM   1863  HC1 DCE A 156      46.893   5.340   2.360  1.00  0.00      A    H
ATOM   1864  Cl  DCE A 156      47.783   3.852   3.934  1.00  0.00      A   CL
ATOM   1865  CT1 DCE A 156      47.343   3.573   1.291  1.00  0.00      A    C
ATOM   1866  HC2 DCE A 156      47.331   2.487   1.379  1.00  0.00      A    H
ATOM   1867  Cl1 DCE A 156      46.344   3.976  -0.097  1.00  0.00      A   CL
ATOM   1868  HC3 DCE A 156      48.398   3.790   1.119  1.00  0.00      A    H
ATOM   1873  CT  DCE A 157      42.583  30.659  48.751  1.00  0.00      A    C
ATOM   1874  HC  DCE A 157      42.265  30.677  47.709  1.00  0.00      A    H
ATOM   1875  HC1 DCE A 157      43.392  31.389  48.758  1.00  0.00      A    H
ATOM   1876  Cl  DCE A 157      41.234  31.340  49.603  1.00  0.00      A   CL
ATOM   1877  CT1 DCE A 157      42.996  29.301  49.233  1.00  0.00      A    C
ATOM   1878  HC2 DCE A 157      42.172  28.587  49.229  1.00  0.00      A    H
ATOM   1879  Cl1 DCE A 157      44.176  28.636  48.024  1.00  0.00      A   CL
ATOM   1880  HC3 DCE A 157      43.456  29.320  50.221  1.00  0.00      A    H
ATOM   1885  CT  DCE A 158       1.649  41.521  21.991  1.00  0.00      A    C
ATOM   1886  HC  DCE A 158       2.381  41.869  22.720  1.00  0.00      A    H
ATOM   1887  HC1 DCE A 158       1.990  40.546  21.643  1.00  0.00      A    H
ATOM   1888  Cl  DCE A 158       0.122  41.071  22.877  1.00  0.00      A   CL
ATOM   1889  CT1 DCE A 158       1.424  42.401  20.805  1.00  0.00      A    C
ATOM   1890  HC2 DCE A 158       0.461  42.118  20.380  1.00  0.00      A    H
ATOM   1891  Cl1 DCE A 158       1.215  44.066  21.396  1.00  0.00      A   CL
ATOM   1892  HC3 DCE A 158       2.267  42.342  20.116  1.00  0.00      A    H
ATOM   1897  CT  DCE A 159      34.679  33.566  27.145  1.00  0.00      A    C
ATOM   1898  HC  DCE A 159      34.223  33.711  26.166  1.00  0.00      A    H
ATOM   1899  HC1 DCE A 159      35.190  34.515  27.306  1.00  0.00      A    H
ATOM   1900  Cl  DCE A 159      33.464  33.320  28.432  1.00  0.00      A   CL
ATOM   1901  CT1 DCE A 159      35.625  32.422  27.144  1.00  0.00      A    C
ATOM   1902  HC2 DCE A 159      35.101  31.466  27.145  1.00  0.00      A    H
ATOM   1903  Cl1 DCE A 159      36.646  32.454  25.658  1.00  0.00      A   CL
ATOM   1904  HC3 DCE A 159      36.269  32.384  28.023  1.00  0.00      A    H
ATOM   1909  CT  DCE A 160      36.457   2.386  33.933  1.00  0.00      A    C
ATOM   1910  HC  DCE A 160      37.428   2.295  34.419  1.00  0.00      A    H
ATOM   1911  HC1 DCE A 160      35.580   2.430  34.578  1.00  0.00      A    H
ATOM   1912  Cl  DCE A 160      36.452   3.892  32.975  1.00  0.00      A   CL
ATOM   1913  CT1 DCE A 160      36.366   1.246  32.955  1.00  0.00      A    C
ATOM   1914  HC2 DCE A 160      35.368   1.083  32.546  1.00  0.00      A    H
ATOM   1915  Cl1 DCE A 160      37.384   1.681  31.520  1.00  0.00      A   CL
ATOM   1916  HC3 DCE A 160      36.593   0.264  33.369  1.00  0.00      A    H
ATOM   1921  CT  DCE A 161       1.124  48.145   2.003  1.00  0.00      A    C
ATOM   1922  HC  DCE A 161       1.022  47.337   1.278  1.00  0.00      A    H
ATOM   1923  HC1 DCE A 161       2.159  48.118   2.344  1.00  0.00      A    H
ATOM   1924  Cl  DCE A 161       1.010  49.468   0.949  1.00  0.00      A   CL
ATOM   1925  CT1 DCE A 161       0.176  48.352   3.150  1.00  0.00      A    C
ATOM   1926  HC2 DCE A 161      -0.138  47.435   3.648  1.00  0.00      A    H
ATOM   1927  Cl1 DCE A 161       0.905  49.350   4.367  1.00  0.00      A   CL
ATOM   1928  HC3 DCE A 161      -0.767  48.808   2.849  1.00  0.00      A    H
ATOM   1933  CT  DCE A 162      28.773  40.008  40.440  1.00  0.00      A    C
ATOM   1934  HC  DCE A 162      29.004  41.032  40.146  1.00  0.00      A    H
ATOM   1935  HC1 DCE A 162      27.896  39.545  39.989  1.00  0.00      A    H
ATOM   1936  Cl  DCE A 162      30.167  38.956  39.910  1.00  0.00      A   CL
ATOM   1937  CT1 DCE A 162      28.483  39.950  41.882  1.00  0.00      A    C
ATOM   1938  HC2 DCE A 162      28.488  38.899  42.167  1.00  0.00      A    H
ATOM   1939  Cl1 DCE A 162      29.865  40.681  42.641  1.00  0.00      A   CL
ATOM   1940  HC3 DCE A 162      27.596  40.535  42.124  1.00  0.00      A    H
ATOM   1945  CT  DCE A 163       2.311  28.099  15.079  1.00  0.00      A    C
ATOM   1946  HC  DCE A 163       1.730  29.018  14.996  1.00  0.00      A    H
ATOM   1947  HC1 DCE A 163       2.814  28.089  16.046  1.00  0.00      A    H
ATOM   1948  Cl  DCE A 163       1.255  26.642  15.017  1.00  0.00      A   CL
ATOM   1949  CT1 DCE A 163       3.442  27.939  14.061  1.00  0.00      A    C
ATOM   1950  HC2 DCE A 163       3.857  26.932  14.037  1.00  0.00      A    H
ATOM   1951  Cl1 DCE A 163       2.900  28.346  12.442  1.00  0.00      A   CL
ATOM   1952  HC3 DCE A 163       4.168  28.698  14.353  1.00  0.00      A    H
ATOM   1957  CT  DCE A 164      41.725  15.602  10.057  1.00  0.00      A    C
ATOM   1958  HC  DCE A 164      42.446  15.687  10.871  1.00  0.00      A    H
ATOM   1959  HC1 DCE A 164      41.886  16.535   9.517  1.00  0.00      A    H
ATOM   1960  Cl  DCE A 164      42.032  14.060   9.243  1.00  0.00      A   CL
ATOM   1961  CT1 DCE A 164      40.343  15.404  10.657  1.00  0.00      A    C
ATOM   1962  HC2 DCE A 164      40.404  14.861  11.601  1.00  0.00      A    H
ATOM   1963  Cl1 DCE A 164      39.683  17.063  11.037  1.00  0.00      A   CL
ATOM   1964  HC3 DCE A 164      39.743  14.803   9.975  1.00  0.00      A    H
ATOM   1969  CT  DCE A 165      41.804  12.470  48.161  1.00  0.00      A    C
ATOM   1970  HC  DCE A 165      42.538  11.720  48.459  1.00  0.00      A    H
ATOM   1971  HC1 DCE A 165      42.244  12.828  47.230  1.00  0.00      A    H
ATOM   1972  Cl  DCE A 165      40.257  11.671  48.186  1.00  0.00      A   CL
ATOM   1973  CT1 DCE A 165      41.914  13.554  49.184  1.00  0.00      A    C
ATOM   1974  HC2 DCE A 165      41.086  14.263  49.160  1.00  0.00      A    H
ATOM   1975  Cl1 DCE A 165      42.002  12.829  50.805  1.00  0.00      A   CL
ATOM   1976  HC3 DCE A 165      42.886  14.020  49.023  1.00  0.00      A    H
ATOM   1981  CT  DCE A 166      38.342  28.784   1.642  1.00  0.00      A    C
ATOM   1982  HC  DCE A 166      39.006  29.407   1.043  1.00  0.00      A    H
ATOM   1983  HC1 DCE A 166      38.026  29.464   2.434  1.00  0.00      A    H
ATOM   1984  Cl  DCE A 166      36.947  28.272   0.680  1.00  0.00      A   CL
ATOM   1985  CT1 DCE A 166      39.031  27.580   2.295  1.00  0.00      A    C
ATOM   1986  HC2 DCE A 166      38.383  26.972   2.926  1.00  0.00      A    H
ATOM   1987  Cl1 DCE A 166      39.909  26.627   1.095  1.00  0.00      A   CL
ATOM   1988  HC3 DCE A 166      39.861  27.915   2.917  1.00  0.00      A    H
ATOM   1993  CT  DCE A 167      44.129  44.986  27.396  1.00  0.00      A    C
ATOM   1994  HC  DCE A 167      44.009  43.903  27.393  1.00  0.00      A    H
ATOM   1995  HC1 DCE A 167      44.463  45.294  28.387  1.00  0.00      A    H
ATOM   1996  Cl  DCE A 167      45.544  45.554  26.497  1.00  0.00      A   CL
ATOM   1997  CT1 DCE A 167      42.852  45.744  27.042  1.00  0.00      A    C
ATOM   1998  HC2 DCE A 167      42.491  45.821  26.016  1.00  0.00      A    H
ATOM   1999  Cl1 DCE A 167      41.584  44.960  27.977  1.00  0.00      A   CL
ATOM   2000  HC3 DCE A 167      42.914  46.761  27.428  1.00  0.00      A    H
ATOM   2005  CT  DCE A 168      21.195  18.760   5.557  1.00  0.00      A    C
ATOM   2006  HC  DCE A 168      20.621  18.031   6.129  1.00  0.00      A    H
ATOM   2007  HC1 DCE A 168      20.512  19.548   5.239  1.00  0.00      A    H
ATOM   2008  Cl  DCE A 168      22.080  19.489   6.886  1.00  0.00      A   CL
ATOM   2009  CT1 DCE A 168      22.053  17.937   4.563  1.00  0.00      A    C
ATOM   2010  HC2 DCE A 168      21.561  17.434   3.731  1.00  0.00      A    H
ATOM   2011  Cl1 DCE A 168      23.171  19.044   3.727  1.00  0.00      A   CL
ATOM   2012  HC3 DCE A 168      22.588  17.229   5.196  1.00  0.00      A    H
ATOM   2017  CT  DCE A 169       4.731  24.548  27.913  1.00  0.00      A    C
ATOM   2018  HC  DCE A 169       5.540  25.122  28.364  1.00  0.00      A    H
ATOM   2019  HC1 DCE A 169       4.325  23.724  28.501  1.00  0.00      A    H
ATOM   2020  Cl  DCE A 169       3.437  25.794  27.801  1.00  0.00      A   CL
ATOM   2021  CT1 DCE A 169       5.164  24.162  26.547  1.00  0.00      A    C
ATOM   2022  HC2 DCE A 169       6.071  23.570  26.424  1.00  0.00      A    H
ATOM   2023  Cl1 DCE A 169       3.702  23.493  25.614  1.00  0.00      A   CL
ATOM   2024  HC3 DCE A 169       5.548  24.962  25.915  1.00  0.00      A    H
ATOM   2029  CT  DCE A 170       7.903  48.300   1.648  1.00  0.00      A    C
ATOM   2030  HC  DCE A 170       8.899  48.254   1.207  1.00  0.00      A    H
ATOM   2031  HC1 DCE A 170       7.997  48.352   2.733  1.00  0.00      A    H
ATOM   2032  Cl  DCE A 170       7.407  49.939   1.210  1.00  0.00      A   CL
ATOM   2033  CT1 DCE A 170       6.921  47.261   1.274  1.00  0.00      A    C
ATOM   2034  HC2 DCE A 170       5.962  47.434   1.764  1.00  0.00      A    H
ATOM   2035  Cl1 DCE A 170       6.499  47.431  -0.448  1.00  0.00      A   CL
ATOM   2036  HC3 DCE A 170       7.111  46.202   1.451  1.00  0.00      A    H
ATOM   2041  CT  DCE A 171       7.104  27.449   8.994  1.00  0.00      A    C
ATOM   2042  HC  DCE A 171       6.288  27.282   8.290  1.00  0.00      A    H
ATOM   2043  HC1 DCE A 171       6.545  27.852   9.839  1.00  0.00      A    H
ATOM   2044  Cl  DCE A 171       7.853  25.848   9.273  1.00  0.00      A   CL
ATOM   2045  CT1 DCE A 171       8.147  28.436   8.525  1.00  0.00      A    C
ATOM   2046  HC2 DCE A 171       7.697  29.408   8.327  1.00  0.00      A    H
ATOM   2047  Cl1 DCE A 171       9.410  28.580   9.804  1.00  0.00      A   CL
ATOM   2048  HC3 DCE A 171       8.674  28.064   7.646  1.00  0.00      A    H
ATOM   2053  CT  DCE A 172      28.118   7.560  41.358  1.00  0.00      A    C
ATOM   2054  HC  DCE A 172      28.441   8.338  40.666  1.00  0.00      A    H
ATOM   2055  HC1 DCE A 172      27.425   6.952  40.777  1.00  0.00      A    H
ATOM   2056  Cl  DCE A 172      29.504   6.496  41.968  1.00  0.00      A   CL
ATOM   2057  CT1 DCE A 172      27.362   8.266  42.467  1.00  0.00      A    C
ATOM   2058  HC2 DCE A 172      26.687   9.028  42.075  1.00  0.00      A    H
ATOM   2059  Cl1 DCE A 172      26.388   7.076  43.368  1.00  0.00      A   CL
ATOM   2060  HC3 DCE A 172      27.868   8.913  43.183  1.00  0.00      A    H
ATOM   2065  CT  DCE A 173      33.975   3.581  30.029  1.00  0.00      A    C
ATOM   2066  HC  DCE A 173      34.690   3.447  30.841  1.00  0.00      A    H
ATOM   2067  HC1 DCE A 173      33.198   4.334  30.156  1.00  0.00      A    H
ATOM   2068  Cl  DCE A 173      34.852   4.134  28.632  1.00  0.00      A   CL
ATOM   2069  CT1 DCE A 173      33.212   2.282  29.706  1.00  0.00      A    C
ATOM   2070  HC2 DCE A 173      32.488   2.002  30.471  1.00  0.00      A    H
ATOM   2071  Cl1 DCE A 173      32.163   2.416  28.212  1.00  0.00      A   CL
ATOM   2072  HC3 DCE A 173      33.879   1.434  29.551  1.00  0.00      A    H
ATOM   2077  CT  DCE A 174      12.279  29.781  32.697  1.00  0.00      A    C
ATOM   2078  HC  DCE A 174      12.034  29.993  31.657  1.00  0.00      A    H
ATOM   2079  HC1 DCE A 174      12.149  30.670  33.315  1.00  0.00      A    H
ATOM   2080  Cl  DCE A 174      11.002  28.673  33.096  1.00  0.00      A   CL
ATOM   2081  CT1 DCE A 174      13.717  29.182  32.883  1.00  0.00      A    C
ATOM   2082  HC2 DCE A 174      14.024  28.510  32.081  1.00  0.00      A    H
ATOM   2083  Cl1 DCE A 174      15.031  30.377  32.864  1.00  0.00      A   CL
ATOM   2084  HC3 DCE A 174      13.809  28.651  33.831  1.00  0.00      A    H
ATOM   2089  CT  DCE A 175      -0.027  23.007   6.461  1.00  0.00      A    C
ATOM   2090  HC  DCE A 175       0.394  22.180   5.889  1.00  0.00      A    H
ATOM   2091  HC1 DCE A 175      -1.037  23.126   6.070  1.00  0.00      A    H
ATOM   2092  Cl  DCE A 175      -0.296  22.710   8.144  1.00  0.00      A   CL
ATOM   2093  CT1 DCE A 175       0.731  24.286   6.335  1.00  0.00      A    C
ATOM   2094  HC2 DCE A 175       0.878  24.489   5.274  1.00  0.00      A    H
ATOM   2095  Cl1 DCE A 175      -0.244  25.687   7.002  1.00  0.00      A   CL
ATOM   2096  HC3 DCE A 175       1.676  24.091   6.842  1.00  0.00      A    H
ATOM   2101  CT  DCE A 176      46.613  21.172  33.786  1.00  0.00      A    C
ATOM   2102  HC  DCE A 176      46.497  20.289  34.415  1.00  0.00      A    H
ATOM   2103  HC1 DCE A 176      46.015  21.061  32.881  1.00  0.00      A    H
ATOM   2104  Cl  DCE A 176      45.850  22.490  34.630  1.00  0.00      A   CL
ATOM   2105  CT1 DCE A 176      48.068  21.483  33.623  1.00  0.00      A    C
ATOM   2106  HC2 DCE A 176      48.571  21.232  32.689  1.00  0.00      A    H
ATOM   2107  Cl1 DCE A 176      48.075  23.209  33.867  1.00  0.00      A   CL
ATOM   2108  HC3 DCE A 176      48.726  21.075  34.390  1.00  0.00      A    H
ATOM   2113  CT  DCE A 177      14.633  15.314  17.844  1.00  0.00      A    C
ATOM   2114  HC  DCE A 177      13.847  16.045  18.032  1.00  0.00      A    H
ATOM   2115  HC1 DCE A 177      15.590  15.514  18.327  1.00  0.00      A    H
ATOM   2116  Cl  DCE A 177      14.204  13.567  18.247  1.00  0.00      A   CL
ATOM   2117  CT1 DCE A 177      14.874  15.392  16.340  1.00  0.00      A    C
ATOM   2118  HC2 DCE A 177      15.590  14.663  15.960  1.00  0.00      A    H
ATOM   2119  Cl1 DCE A 177      13.242  15.104  15.433  1.00  0.00      A   CL
ATOM   2120  HC3 DCE A 177      15.308  16.359  16.087  1.00  0.00      A    H
ATOM   2125  CT  DCE A 178      23.825  35.627   5.411  1.00  0.00      A    C
ATOM   2126  HC  DCE A 178      24.234  36.557   5.016  1.00  0.00      A    H
ATOM   2127  HC1 DCE A 178      22.793  35.823   5.705  1.00  0.00      A    H
ATOM   2128  Cl  DCE A 178      23.647  34.304   4.258  1.00  0.00      A   CL
ATOM   2129  CT1 DCE A 178      24.813  35.311   6.509  1.00  0.00      A    C
ATOM   2130  HC2 DCE A 178      25.793  35.216   6.041  1.00  0.00      A    H
ATOM   2131  Cl1 DCE A 178      24.977  36.608   7.733  1.00  0.00      A   CL
ATOM   2132  HC3 DCE A 178      24.516  34.395   7.020  1.00  0.00      A    H
ATOM   2137  CT  DCE A 179       5.580   2.031  47.823  1.00  0.00      A    C
ATOM   2138  HC  DCE A 179       4.633   2.309  48.286  1.00  0.00      A    H
ATOM   2139  HC1 DCE A 179       6.004   1.247  48.450  1.00  0.00      A    H
ATOM   2140  Cl  DCE A 179       5.133   1.337  46.216  1.00  0.00      A   CL
ATOM   2141  CT1 DCE A 179       6.525   3.282  47.596  1.00  0.00      A    C
ATOM   2142  HC2 DCE A 179       7.473   3.107  47.089  1.00  0.00      A    H
ATOM   2143  Cl1 DCE A 179       5.592   4.615  46.855  1.00  0.00      A   CL
ATOM   2144  HC3 DCE A 179       6.805   3.586  48.605  1.00  0.00      A    H
ATOM   2149  CT  DCE A 180      45.736   7.999  23.166  1.00  0.00      A    C
ATOM   2150  HC  DCE A 180      45.391   8.032  22.132  1.00  0.00      A    H
ATOM   2151  HC1 DCE A 180      44.986   8.642  23.625  1.00  0.00      A    H
ATOM   2152  Cl  DCE A 180      45.531   6.263  23.685  1.00  0.00      A   CL
ATOM   2153  CT1 DCE A 180      47.109   8.580  23.394  1.00  0.00      A    C
ATOM   2154  HC2 DCE A 180      47.856   8.054  22.799  1.00  0.00      A    H
ATOM   2155  Cl1 DCE A 180      47.139  10.326  22.901  1.00  0.00      A   CL
ATOM   2156  HC3 DCE A 180      47.292   8.586  24.469  1.00  0.00      A    H
ATOM   2161  CT  DCE A 181      21.222  18.154  12.809  1.00  0.00      A    C
ATOM   2162  HC  DCE A 181      20.710  18.774  13.544  1.00  0.00      A    H
ATOM   2163  HC1 DCE A 181      20.480  17.810  12.088  1.00  0.00      A    H
ATOM   2164  Cl  DCE A 181      22.375  19.221  11.963  1.00  0.00      A   CL
ATOM   2165  CT1 DCE A 181      21.941  17.010  13.491  1.00  0.00      A    C
ATOM   2166  HC2 DCE A 181      22.093  16.217  12.758  1.00  0.00      A    H
ATOM   2167  Cl1 DCE A 181      23.501  17.659  14.112  1.00  0.00      A   CL
ATOM   2168  HC3 DCE A 181      21.364  16.586  14.313  1.00  0.00      A    H
ATOM   2173  CT  DCE A 182      33.653  34.288  22.361  1.00  0.00      A    C
ATOM   2174  HC  DCE A 182      33.418  33.337  22.838  1.00  0.00      A    H
ATOM   2175  HC1 DCE A 182      32.684  34.718  22.110  1.00  0.00      A    H
ATOM   2176  Cl  DCE A 182      34.481  35.345  23.499  1.00  0.00      A   CL
ATOM   2177  CT1 DCE A 182      34.590  34.024  21.177  1.00  0.00      A    C
ATOM   2178  HC2 DCE A 182      34.900  34.916  20.634  1.00  0.00      A    H
ATOM   2179  Cl1 DCE A 182      36.019  33.037  21.612  1.00  0.00      A   CL
ATOM   2180  HC3 DCE A 182      34.071  33.422  20.432  1.00  0.00      A    H
ATOM   2185  CT  DCE A 183      22.681   4.702  21.707  1.00  0.00      A    C
ATOM   2186  HC  DCE A 183      23.081   3.780  22.127  1.00  0.00      A    H
ATOM   2187  HC1 DCE A 183      23.364   5.497  21.409  1.00  0.00      A    H
ATOM   2188  Cl  DCE A 183      21.702   4.316  20.242  1.00  0.00      A   CL
ATOM   2189  CT1 DCE A 183      21.678   5.403  22.662  1.00  0.00      A    C
ATOM   2190  HC2 DCE A 183      21.188   6.269  22.217  1.00  0.00      A    H
ATOM   2191  Cl1 DCE A 183      20.275   4.307  23.063  1.00  0.00      A   CL
ATOM   2192  HC3 DCE A 183      22.113   5.717  23.611  1.00  0.00      A    H
ATOM   2197  CT  DCE A 184      43.250  42.156  42.210  1.00  0.00      A    C
ATOM   2198  HC  DCE A 184      43.425  42.997  41.539  1.00  0.00      A    H
ATOM   2199  HC1 DCE A 184      43.902  42.430  43.040  1.00  0.00      A    H
ATOM   2200  Cl  DCE A 184      41.516  42.338  42.704  1.00  0.00      A   CL
ATOM   2201  CT1 DCE A 184      43.738  40.725  41.912  1.00  0.00      A    C
ATOM   2202  HC2 DCE A 184      43.087  40.292  41.153  1.00  0.00      A    H
ATOM   2203  Cl1 DCE A 184      45.332  40.936  41.256  1.00  0.00      A   CL
ATOM   2204  HC3 DCE A 184      43.821  40.245  42.888  1.00  0.00      A    H
ATOM   2209  CT  DCE A 185      48.795  41.214  36.975  1.00  0.00      A    C
ATOM   2210  HC  DCE A 185      48.954  40.153  36.785  1.00  0.00      A    H
ATOM   2211  HC1 DCE A 185      49.274  41.510  37.908  1.00  0.00      A    H
ATOM   2212  Cl  DCE A 185      49.537  42.121  35.661  1.00  0.00      A   CL
ATOM   2213  CT1 DCE A 185      47.335  41.586  37.057  1.00  0.00      A    C
ATOM   2214  HC2 DCE A 185      46.903  41.542  36.058  1.00  0.00      A    H
ATOM   2215  Cl1 DCE A 185      46.420  40.507  38.070  1.00  0.00      A   CL
ATOM   2216  HC3 DCE A 185      47.191  42.614  37.391  1.00  0.00      A    H
ATOM   2221  CT  DCE A 186      11.620  27.507  26.720  1.00  0.00      A    C
ATOM   2222  HC  DCE A 186      12.078  26.703  27.296  1.00  0.00      A    H
ATOM   2223  HC1 DCE A 186      11.483  28.365  27.377  1.00  0.00      A    H
ATOM   2224  Cl  DCE A 186      12.877  27.661  25.429  1.00  0.00      A   CL
ATOM   2225  CT1 DCE A 186      10.287  27.115  26.149  1.00  0.00      A    C
ATOM   2226  HC2 DCE A 186      10.340  26.111  25.730  1.00  0.00      A    H
ATOM   2227  Cl1 DCE A 186       8.978  27.124  27.292  1.00  0.00      A   CL
ATOM   2228  HC3 DCE A 186       9.969  27.730  25.307  1.00  0.00      A    H
ATOM   2233  CT  DCE A 187      13.715  10.334  33.077  1.00  0.00      A    C
ATOM   2234  HC  DCE A 187      12.999  10.913  32.494  1.00  0.00      A    H
ATOM   2235  HC1 DCE A 187      14.354  10.979  33.679  1.00  0.00      A    H
ATOM   2236  Cl  DCE A 187      12.812   9.284  34.235  1.00  0.00      A   CL
ATOM   2237  CT1 DCE A 187      14.569   9.533  32.116  1.00  0.00      A    C
ATOM   2238  HC2 DCE A 187      15.395   8.954  32.531  1.00  0.00      A    H
ATOM   2239  Cl1 DCE A 187      13.456   8.719  30.933  1.00  0.00      A   CL
ATOM   2240  HC3 DCE A 187      15.161  10.273  31.576  1.00  0.00      A    H
ATOM   2245  CT  DCE A 188      21.132  45.188  47.767  1.00  0.00      A    C
ATOM   2246  HC  DCE A 188      21.945  45.913  47.729  1.00  0.00      A    H
ATOM   2247  HC1 DCE A 188      20.217  45.770  47.875  1.00  0.00      A    H
ATOM   2248  Cl  DCE A 188      21.123  44.320  46.218  1.00  0.00      A   CL
ATOM   2249  CT1 DCE A 188      21.469  44.384  48.983  1.00  0.00      A    C
ATOM   2250  HC2 DCE A 188      21.327  44.955  49.900  1.00  0.00      A    H
ATOM   2251  Cl1 DCE A 188      20.421  43.017  48.955  1.00  0.00      A   CL
ATOM   2252  HC3 DCE A 188      22.516  44.088  48.915  1.00  0.00      A    H
ATOM   2257  CT  DCE A 189      15.202   7.715  36.281  1.00  0.00      A    C
ATOM   2258  HC  DCE A 189      14.942   8.419  35.491  1.00  0.00      A    H
ATOM   2259  HC1 DCE A 189      14.560   7.835  37.154  1.00  0.00      A    H
ATOM   2260  Cl  DCE A 189      14.998   6.115  35.845  1.00  0.00      A   CL
ATOM   2261  CT1 DCE A 189      16.649   7.868  36.833  1.00  0.00      A    C
ATOM   2262  HC2 DCE A 189      17.182   8.523  36.144  1.00  0.00      A    H
ATOM   2263  Cl1 DCE A 189      16.634   8.815  38.272  1.00  0.00      A   CL
ATOM   2264  HC3 DCE A 189      17.233   6.953  36.930  1.00  0.00      A    H
ATOM   2269  CT  DCE A 190      10.698   3.777  30.471  1.00  0.00      A    C
ATOM   2270  HC  DCE A 190      10.449   3.964  29.426  1.00  0.00      A    H
ATOM   2271  HC1 DCE A 190       9.826   3.322  30.941  1.00  0.00      A    H
ATOM   2272  Cl  DCE A 190      11.976   2.620  30.636  1.00  0.00      A   CL
ATOM   2273  CT1 DCE A 190      11.254   5.041  31.218  1.00  0.00      A    C
ATOM   2274  HC2 DCE A 190      10.559   5.877  31.138  1.00  0.00      A    H
ATOM   2275  Cl1 DCE A 190      11.548   4.612  32.893  1.00  0.00      A   CL
ATOM   2276  HC3 DCE A 190      12.198   5.383  30.793  1.00  0.00      A    H
ATOM   2281  CT  DCE A 191      39.125  20.471  34.527  1.00  0.00      A    C
ATOM   2282  HC  DCE A 191      38.583  20.049  33.680  1.00  0.00      A    H
ATOM   2283  HC1 DCE A 191      40.071  19.935  34.595  1.00  0.00      A    H
ATOM   2284  Cl  DCE A 191      39.314  22.193  34.144  1.00  0.00      A   CL
ATOM   2285  CT1 DCE A 191      38.214  20.303  35.724  1.00  0.00      A    C
ATOM   2286  HC2 DCE A 191      38.726  20.525  36.660  1.00  0.00      A    H
ATOM   2287  Cl1 DCE A 191      36.837  21.385  35.661  1.00  0.00      A   CL
ATOM   2288  HC3 DCE A 191      37.728  19.328  35.757  1.00  0.00      A    H
ATOM   2293  CT  DCE A 192      40.317  -0.109  30.242  1.00  0.00      A    C
ATOM   2294  HC  DCE A 192      39.283   0.142  30.478  1.00  0.00      A    H
ATOM   2295  HC1 DCE A 192      40.748  -0.364  31.210  1.00  0.00      A    H
ATOM   2296  Cl  DCE A 192      40.462  -1.630  29.258  1.00  0.00      A   CL
ATOM   2297  CT1 DCE A 192      41.046   1.020  29.515  1.00  0.00      A    C
ATOM   2298  HC2 DCE A 192      42.050   0.678  29.261  1.00  0.00      A    H
ATOM   2299  Cl1 DCE A 192      40.207   1.449  27.985  1.00  0.00      A   CL
ATOM   2300  HC3 DCE A 192      41.187   1.879  30.171  1.00  0.00      A    H
ATOM   2305  CT  DCE A 193       9.130  32.759  33.562  1.00  0.00      A    C
ATOM   2306  HC  DCE A 193      10.079  33.241  33.325  1.00  0.00      A    H
ATOM   2307  HC1 DCE A 193       9.285  31.682  33.496  1.00  0.00      A    H
ATOM   2308  Cl  DCE A 193       8.536  33.380  35.087  1.00  0.00      A   CL
ATOM   2309  CT1 DCE A 193       8.050  33.119  32.484  1.00  0.00      A    C
ATOM   2310  HC2 DCE A 193       8.163  32.570  31.549  1.00  0.00      A    H
ATOM   2311  Cl1 DCE A 193       6.456  32.676  33.111  1.00  0.00      A   CL
ATOM   2312  HC3 DCE A 193       8.117  34.160  32.167  1.00  0.00      A    H
ATOM   2317  CT  DCE A 194      28.364  30.251  37.316  1.00  0.00      A    C
ATOM   2318  HC  DCE A 194      27.481  29.612  37.306  1.00  0.00      A    H
ATOM   2319  HC1 DCE A 194      28.960  29.964  38.183  1.00  0.00      A    H
ATOM   2320  Cl  DCE A 194      29.219  29.932  35.711  1.00  0.00      A   CL
ATOM   2321  CT1 DCE A 194      28.006  31.776  37.288  1.00  0.00      A    C
ATOM   2322  HC2 DCE A 194      27.341  32.143  38.070  1.00  0.00      A    H
ATOM   2323  Cl1 DCE A 194      29.497  32.794  37.075  1.00  0.00      A   CL
ATOM   2324  HC3 DCE A 194      27.429  31.940  36.377  1.00  0.00      A    H
ATOM   2329  CT  DCE A 195      15.552  44.714  37.582  1.00  0.00      A    C
ATOM   2330  HC  DCE A 195      15.966  44.482  38.563  1.00  0.00      A    H
ATOM   2331  HC1 DCE A 195      16.338  45.048  36.904  1.00  0.00      A    H
ATOM   2332  Cl  DCE A 195      14.808  43.330  36.884  1.00  0.00      A   CL
ATOM   2333  CT1 DCE A 195      14.434  45.714  37.765  1.00  0.00      A    C
ATOM   2334  HC2 DCE A 195      13.904  45.986  36.852  1.00  0.00      A    H
ATOM   2335  Cl1 DCE A 195      13.286  45.105  38.953  1.00  0.00      A   CL
ATOM   2336  HC3 DCE A 195      14.815  46.675  38.113  1.00  0.00      A    H
ATOM   2341  CT  DCE A 196      48.466  47.700  34.418  1.00  0.00      A    C
ATOM   2342  HC  DCE A 196      49.116  48.205  33.702  1.00  0.00      A    H
ATOM   2343  HC1 DCE A 196      48.847  47.544  35.427  1.00  0.00      A    H
ATOM   2344  Cl  DCE A 196      46.959  48.774  34.413  1.00  0.00      A   CL
ATOM   2345  CT1 DCE A 196      47.745  46.399  34.082  1.00  0.00      A    C
ATOM   2346  HC2 DCE A 196      47.025  46.585  33.285  1.00  0.00      A    H
ATOM   2347  Cl1 DCE A 196      48.834  45.148  33.615  1.00  0.00      A   CL
ATOM   2348  HC3 DCE A 196      47.191  45.912  34.884  1.00  0.00      A    H
ATOM   2353  CT  DCE A 197       2.094   3.398   2.702  1.00  0.00      A    C
ATOM   2354  HC  DCE A 197       1.258   2.860   3.148  1.00  0.00      A    H
ATOM   2355  HC1 DCE A 197       1.855   3.838   1.733  1.00  0.00      A    H
ATOM   2356  Cl  DCE A 197       2.307   4.759   3.830  1.00  0.00      A   CL
ATOM   2357  CT1 DCE A 197       3.390   2.565   2.749  1.00  0.00      A    C
ATOM   2358  HC2 DCE A 197       3.179   1.530   2.480  1.00  0.00      A    H
ATOM   2359  Cl1 DCE A 197       4.627   3.250   1.687  1.00  0.00      A   CL
ATOM   2360  HC3 DCE A 197       3.736   2.656   3.779  1.00  0.00      A    H
ATOM   2365  CT  DCE A 198      14.665  48.485  12.677  1.00  0.00      A    C
ATOM   2366  HC  DCE A 198      15.460  47.797  12.964  1.00  0.00      A    H
ATOM   2367  HC1 DCE A 198      14.684  49.004  13.635  1.00  0.00      A    H
ATOM   2368  Cl  DCE A 198      15.236  49.655  11.527  1.00  0.00      A   CL
ATOM   2369  CT1 DCE A 198      13.303  47.821  12.321  1.00  0.00      A    C
ATOM   2370  HC2 DCE A 198      13.133  46.966  12.975  1.00  0.00      A    H
ATOM   2371  Cl1 DCE A 198      11.971  48.936  12.633  1.00  0.00      A   CL
ATOM   2372  HC3 DCE A 198      13.288  47.541  11.267  1.00  0.00      A    H
ATOM   2377  CT  DCE A 199       0.441  26.868  23.218  1.00  0.00      A    C
ATOM   2378  HC  DCE A 199      -0.500  27.402  23.350  1.00  0.00      A    H
ATOM   2379  HC1 DCE A 199       0.706  26.892  22.161  1.00  0.00      A    H
ATOM   2380  Cl  DCE A 199       1.729  27.717  24.055  1.00  0.00      A   CL
ATOM   2381  CT1 DCE A 199       0.319  25.383  23.744  1.00  0.00      A    C
ATOM   2382  HC2 DCE A 199       1.231  24.816  23.557  1.00  0.00      A    H
ATOM   2383  Cl1 DCE A 199       0.277  25.453  25.496  1.00  0.00      A   CL
ATOM   2384  HC3 DCE A 199      -0.541  24.820  23.383  1.00  0.00      A    H
ATOM   2389  CT  DCE A 200      31.196  26.738  23.561  1.00  0.00      A    C
ATOM   2390  HC  DCE A 200      31.452  27.693  24.019  1.00  0.00      A    H
ATOM   2391  HC1 DCE A 200      31.932  26.539  22.783  1.00  0.00      A    H
ATOM   2392  Cl  DCE A 200      31.177  25.470  24.804  1.00  0.00      A   CL
ATOM   2393  CT1 DCE A 200      29.805  26.819  23.020  1.00  0.00      A    C
ATOM   2394  HC2 DCE A 200      29.742  27.620  22.284  1.00  0.00      A    H
ATOM   2395  Cl1 DCE A 200      29.403  25.193  22.336  1.00  0.00      A   CL
ATOM   2396  HC3 DCE A 200      29.162  27.002  23.881  1.00  0.00      A    H
ATOM   2401  N1  BMIMB   1       6.426  15.049  20.187  1.00  0.00      B    N
ATOM   2402  N11 BMIMB   1       6.409  12.902  20.399  1.00  0.00      B    N
ATOM   2403  C1  BMIMB   1       5.784  13.947  19.862  1.00  0.00      B    C
ATOM   2404  H1  BMIMB   1       4.784  13.847  19.497  1.00  0.00      B    H
ATOM   2405  C2  BMIMB   1       7.622  14.675  20.710  1.00  0.00      B    C
ATOM   2406  H2  BMIMB   1       8.418  15.366  20.883  1.00  0.00      B    H
ATOM   2407  C21 BMIMB   1       7.648  13.313  20.890  1.00  0.00      B    C
ATOM   2408  H21 BMIMB   1       8.411  12.657  21.246  1.00  0.00      B    H
ATOM   2409  C3  BMIMB   1       6.011  16.432  19.998  1.00  0.00      B    C
ATOM   2410  H3  BMIMB   1       6.746  16.950  20.597  1.00  0.00      B    H
ATOM   2411  H31 BMIMB   1       6.044  16.712  18.955  1.00  0.00      B    H
ATOM   2412  H32 BMIMB   1       5.007  16.453  20.394  1.00  0.00      B    H
ATOM   2413  C4  BMIMB   1       5.962  11.511  20.378  1.00  0.00      B    C
ATOM   2414  H4  BMIMB   1       4.952  11.470  19.998  1.00  0.00      B    H
ATOM   2415  H41 BMIMB   1       6.001  11.247  21.424  1.00  0.00      B    H
ATOM   2416  C5  BMIMB   1       6.875  10.596  19.573  1.00  0.00      B    C
ATOM   2417  H5  BMIMB   1       7.936  10.674  19.798  1.00  0.00      B    H
ATOM   2418  H51 BMIMB   1       6.655   9.553  19.789  1.00  0.00      B    H
ATOM   2419  C51 BMIMB   1       6.674  10.719  18.073  1.00  0.00      B    C
ATOM   2420  H52 BMIMB   1       5.870  10.044  17.789  1.00  0.00      B    H
ATOM   2421  H53 BMIMB   1       6.426  11.757  17.866  1.00  0.00      B    H
ATOM   2422  C6  BMIMB   1       7.853  10.406  17.254  1.00  0.00      B    C
ATOM   2423  H6  BMIMB   1       8.105   9.353  17.314  1.00  0.00      B    H
ATOM   2424  H61 BMIMB   1       7.528  10.638  16.246  1.00  0.00      B    H
ATOM   2425  H62 BMIMB   1       8.701  11.011  17.554  1.00  0.00      B    H
ATOM   2436  N1  BMIMB   2      18.443  14.540  10.460  1.00  0.00      B    N
ATOM   2437  N11 BMIMB   2      16.710  14.690  11.669  1.00  0.00      B    N
ATOM   2438  C1  BMIMB   2      17.781  15.311  11.273  1.00  0.00      B    C
ATOM   2439  H1  BMIMB   2      18.056  16.272  11.653  1.00  0.00      B    H
ATOM   2440  C2  BMIMB   2      17.877  13.275  10.444  1.00  0.00      B    C
ATOM   2441  H2  BMIMB   2      18.319  12.439   9.947  1.00  0.00      B    H
ATOM   2442  C21 BMIMB   2      16.647  13.495  11.020  1.00  0.00      B    C
ATOM   2443  H21 BMIMB   2      15.871  12.764  11.073  1.00  0.00      B    H
ATOM   2444  C3  BMIMB   2      19.769  14.788   9.950  1.00  0.00      B    C
ATOM   2445  H3  BMIMB   2      19.892  14.477   8.923  1.00  0.00      B    H
ATOM   2446  H31 BMIMB   2      19.874  15.863   9.946  1.00  0.00      B    H
ATOM   2447  H32 BMIMB   2      20.413  14.251  10.632  1.00  0.00      B    H
ATOM   2448  C4  BMIMB   2      15.680  15.259  12.598  1.00  0.00      B    C
ATOM   2449  H4  BMIMB   2      16.196  15.841  13.347  1.00  0.00      B    H
ATOM   2450  H41 BMIMB   2      15.273  14.435  13.165  1.00  0.00      B    H
ATOM   2451  C5  BMIMB   2      14.698  16.017  11.855  1.00  0.00      B    C
ATOM   2452  H5  BMIMB   2      14.512  16.769  12.617  1.00  0.00      B    H
ATOM   2453  H51 BMIMB   2      15.238  16.599  11.112  1.00  0.00      B    H
ATOM   2454  C51 BMIMB   2      13.509  15.205  11.434  1.00  0.00      B    C
ATOM   2455  H52 BMIMB   2      13.930  14.383  10.862  1.00  0.00      B    H
ATOM   2456  H53 BMIMB   2      13.041  14.839  12.345  1.00  0.00      B    H
ATOM   2457  C6  BMIMB   2      12.534  16.026  10.606  1.00  0.00      B    C
ATOM   2458  H6  BMIMB   2      13.022  16.657   9.872  1.00  0.00      B    H
ATOM   2459  H61 BMIMB   2      11.754  15.415  10.167  1.00  0.00      B    H
ATOM   2460  H62 BMIMB   2      12.071  16.717  11.300  1.00  0.00      B    H
ATOM   2471  N1  BMIMB   3      28.173  14.693  45.257  1.00  0.00      B    N
ATOM   2472  N11 BMIMB   3      26.913  14.398  43.559  1.00  0.00      B    N
ATOM   2473  C1  BMIMB   3      27.349  15.237  44.466  1.00  0.00      B    C
ATOM   2474  H1  BMIMB   3      27.218  16.298  44.479  1.00  0.00      B    H
ATOM   2475  C2  BMIMB   3      28.401  13.400  44.807  1.00  0.00      B    C
ATOM   2476  H2  BMIMB   3      29.063  12.693  45.255  1.00  0.00      B    H
ATOM   2477  C21 BMIMB   3      27.587  13.211  43.811  1.00  0.00      B    C
ATOM   2478  H21 BMIMB   3      27.548  12.349  43.183  1.00  0.00      B    H
ATOM   2479  C3  BMIMB   3      28.652  15.356  46.413  1.00  0.00      B    C
ATOM   2480  H3  BMIMB   3      28.077  16.152  46.863  1.00  0.00      B    H
ATOM   2481  H31 BMIMB   3      28.807  14.657  47.221  1.00  0.00      B    H
ATOM   2482  H32 BMIMB   3      29.587  15.855  46.207  1.00  0.00      B    H
ATOM   2483  C4  BMIMB   3      26.036  14.758  42.396  1.00  0.00      B    C
ATOM   2484  H4  BMIMB   3      25.778  15.798  42.528  1.00  0.00      B    H
ATOM   2485  H41 BMIMB   3      25.129  14.173  42.444  1.00  0.00      B    H
ATOM   2486  C5  BMIMB   3      26.550  14.458  40.994  1.00  0.00      B    C
ATOM   2487  H5  BMIMB   3      27.637  14.471  40.992  1.00  0.00      B    H
ATOM   2488  H51 BMIMB   3      26.131  13.549  40.572  1.00  0.00      B    H
ATOM   2489  C51 BMIMB   3      26.014  15.483  39.960  1.00  0.00      B    C
ATOM   2490  H52 BMIMB   3      24.984  15.229  39.723  1.00  0.00      B    H
ATOM   2491  H53 BMIMB   3      26.186  16.480  40.357  1.00  0.00      B    H
ATOM   2492  C6  BMIMB   3      26.882  15.556  38.641  1.00  0.00      B    C
ATOM   2493  H6  BMIMB   3      27.740  16.216  38.704  1.00  0.00      B    H
ATOM   2494  H61 BMIMB   3      27.079  14.550  38.289  1.00  0.00      B    H
ATOM   2495  H62 BMIMB   3      26.388  16.079  37.830  1.00  0.00      B    H
ATOM   2506  N1  BMIMB   4      28.062  11.082  29.609  1.00  0.00      B    N
ATOM   2507  N11 BMIMB   4      28.610  11.447  27.603  1.00  0.00      B    N
ATOM   2508  C1  BMIMB   4      29.035  11.435  28.842  1.00  0.00      B    C
ATOM   2509  H1  BMIMB   4      29.991  11.781  29.174  1.00  0.00      B    H
ATOM   2510  C2  BMIMB   4      26.903  10.943  28.857  1.00  0.00      B    C
ATOM   2511  H2  BMIMB   4      25.955  10.717  29.294  1.00  0.00      B    H
ATOM   2512  C21 BMIMB   4      27.300  11.022  27.607  1.00  0.00      B    C
ATOM   2513  H21 BMIMB   4      26.740  10.921  26.702  1.00  0.00      B    H
ATOM   2514  C3  BMIMB   4      28.230  10.939  31.028  1.00  0.00      B    C
ATOM   2515  H3  BMIMB   4      27.894  11.832  31.534  1.00  0.00      B    H
ATOM   2516  H31 BMIMB   4      27.725  10.060  31.399  1.00  0.00      B    H
ATOM   2517  H32 BMIMB   4      29.264  10.832  31.319  1.00  0.00      B    H
ATOM   2518  C4  BMIMB   4      29.389  11.722  26.347  1.00  0.00      B    C
ATOM   2519  H4  BMIMB   4      29.039  11.101  25.536  1.00  0.00      B    H
ATOM   2520  H41 BMIMB   4      30.439  11.542  26.527  1.00  0.00      B    H
ATOM   2521  C5  BMIMB   4      29.217  13.200  26.210  1.00  0.00      B    C
ATOM   2522  H5  BMIMB   4      29.207  13.384  25.139  1.00  0.00      B    H
ATOM   2523  H51 BMIMB   4      28.171  13.284  26.493  1.00  0.00      B    H
ATOM   2524  C51 BMIMB   4      30.131  14.158  26.958  1.00  0.00      B    C
ATOM   2525  H52 BMIMB   4      30.067  13.911  28.015  1.00  0.00      B    H
ATOM   2526  H53 BMIMB   4      31.104  13.913  26.541  1.00  0.00      B    H
ATOM   2527  C6  BMIMB   4      29.808  15.588  26.573  1.00  0.00      B    C
ATOM   2528  H6  BMIMB   4      30.591  16.194  27.015  1.00  0.00      B    H
ATOM   2529  H61 BMIMB   4      29.828  15.894  25.534  1.00  0.00      B    H
ATOM   2530  H62 BMIMB   4      28.850  15.738  27.058  1.00  0.00      B    H
ATOM   2541  N1  BMIMB   5      34.252  19.404   2.496  1.00  0.00      B    N
ATOM   2542  N11 BMIMB   5      34.525  21.525   2.430  1.00  0.00      B    N
ATOM   2543  C1  BMIMB   5      34.934  20.392   3.013  1.00  0.00      B    C
ATOM   2544  H1  BMIMB   5      35.617  20.232   3.819  1.00  0.00      B    H
ATOM   2545  C2  BMIMB   5      33.322  19.868   1.556  1.00  0.00      B    C
ATOM   2546  H2  BMIMB   5      32.732  19.242   0.923  1.00  0.00      B    H
ATOM   2547  C21 BMIMB   5      33.559  21.247   1.482  1.00  0.00      B    C
ATOM   2548  H21 BMIMB   5      33.058  21.902   0.804  1.00  0.00      B    H
ATOM   2549  C3  BMIMB   5      34.427  17.981   2.831  1.00  0.00      B    C
ATOM   2550  H3  BMIMB   5      33.485  17.471   2.693  1.00  0.00      B    H
ATOM   2551  H31 BMIMB   5      35.104  17.462   2.168  1.00  0.00      B    H
ATOM   2552  H32 BMIMB   5      34.962  17.920   3.767  1.00  0.00      B    H
ATOM   2553  C4  BMIMB   5      34.998  22.952   2.691  1.00  0.00      B    C
ATOM   2554  H4  BMIMB   5      35.853  22.894   3.348  1.00  0.00      B    H
ATOM   2555  H41 BMIMB   5      34.266  23.551   3.213  1.00  0.00      B    H
ATOM   2556  C5  BMIMB   5      35.513  23.664   1.443  1.00  0.00      B    C
ATOM   2557  H5  BMIMB   5      34.670  23.634   0.758  1.00  0.00      B    H
ATOM   2558  H51 BMIMB   5      35.643  24.718   1.672  1.00  0.00      B    H
ATOM   2559  C51 BMIMB   5      36.789  23.034   0.823  1.00  0.00      B    C
ATOM   2560  H52 BMIMB   5      37.491  22.956   1.650  1.00  0.00      B    H
ATOM   2561  H53 BMIMB   5      36.715  22.135   0.217  1.00  0.00      B    H
ATOM   2562  C6  BMIMB   5      37.317  24.002  -0.209  1.00  0.00      B    C
ATOM   2563  H6  BMIMB   5      36.538  24.221  -0.930  1.00  0.00      B    H
ATOM   2564  H61 BMIMB   5      37.618  24.934   0.256  1.00  0.00      B    H
ATOM   2565  H62 BMIMB   5      38.202  23.525  -0.616  1.00  0.00      B    H
ATOM   2576  N1  BMIMB   6      46.390  13.977  42.656  1.00  0.00      B    N
ATOM   2577  N11 BMIMB   6      44.968  12.796  43.727  1.00  0.00      B    N
ATOM   2578  C1  BMIMB   6      45.759  12.853  42.655  1.00  0.00      B    C
ATOM   2579  H1  BMIMB   6      45.808  12.080  41.919  1.00  0.00      B    H
ATOM   2580  C2  BMIMB   6      46.039  14.712  43.741  1.00  0.00      B    C
ATOM   2581  H2  BMIMB   6      46.273  15.753  43.786  1.00  0.00      B    H
ATOM   2582  C21 BMIMB   6      45.072  13.994  44.353  1.00  0.00      B    C
ATOM   2583  H21 BMIMB   6      44.388  14.270  45.125  1.00  0.00      B    H
ATOM   2584  C3  BMIMB   6      47.368  14.470  41.651  1.00  0.00      B    C
ATOM   2585  H3  BMIMB   6      46.802  14.685  40.757  1.00  0.00      B    H
ATOM   2586  H31 BMIMB   6      47.730  15.453  41.915  1.00  0.00      B    H
ATOM   2587  H32 BMIMB   6      48.161  13.753  41.495  1.00  0.00      B    H
ATOM   2588  C4  BMIMB   6      44.085  11.607  44.062  1.00  0.00      B    C
ATOM   2589  H4  BMIMB   6      44.063  11.690  45.138  1.00  0.00      B    H
ATOM   2590  H41 BMIMB   6      44.611  10.700  43.801  1.00  0.00      B    H
ATOM   2591  C5  BMIMB   6      42.718  11.847  43.499  1.00  0.00      B    C
ATOM   2592  H5  BMIMB   6      42.142  12.631  43.985  1.00  0.00      B    H
ATOM   2593  H51 BMIMB   6      42.882  12.186  42.479  1.00  0.00      B    H
ATOM   2594  C51 BMIMB   6      41.900  10.523  43.522  1.00  0.00      B    C
ATOM   2595  H52 BMIMB   6      42.560   9.667  43.404  1.00  0.00      B    H
ATOM   2596  H53 BMIMB   6      41.672  10.298  44.561  1.00  0.00      B    H
ATOM   2597  C6  BMIMB   6      40.620  10.390  42.702  1.00  0.00      B    C
ATOM   2598  H6  BMIMB   6      40.035  11.301  42.762  1.00  0.00      B    H
ATOM   2599  H61 BMIMB   6      40.765  10.283  41.633  1.00  0.00      B    H
ATOM   2600  H62 BMIMB   6      39.968   9.593  43.041  1.00  0.00      B    H
ATOM   2611  N1  BMIMB   7      48.677   4.190  30.267  1.00  0.00      B    N
ATOM   2612  N11 BMIMB   7      48.779   2.154  30.860  1.00  0.00      B    N
ATOM   2613  C1  BMIMB   7      48.088   3.283  31.020  1.00  0.00      B    C
ATOM   2614  H1  BMIMB   7      47.386   3.490  31.799  1.00  0.00      B    H
ATOM   2615  C2  BMIMB   7      49.789   3.669  29.673  1.00  0.00      B    C
ATOM   2616  H2  BMIMB   7      50.481   4.193  29.051  1.00  0.00      B    H
ATOM   2617  C21 BMIMB   7      49.843   2.404  30.024  1.00  0.00      B    C
ATOM   2618  H21 BMIMB   7      50.604   1.728  29.697  1.00  0.00      B    H
ATOM   2619  C3  BMIMB   7      48.318   5.533  30.004  1.00  0.00      B    C
ATOM   2620  H3  BMIMB   7      48.039   6.087  30.888  1.00  0.00      B    H
ATOM   2621  H31 BMIMB   7      49.181   6.030  29.587  1.00  0.00      B    H
ATOM   2622  H32 BMIMB   7      47.492   5.653  29.318  1.00  0.00      B    H
ATOM   2623  C4  BMIMB   7      48.418   0.934  31.528  1.00  0.00      B    C
ATOM   2624  H4  BMIMB   7      47.814   1.191  32.386  1.00  0.00      B    H
ATOM   2625  H41 BMIMB   7      49.376   0.580  31.877  1.00  0.00      B    H
ATOM   2626  C5  BMIMB   7      47.911  -0.223  30.680  1.00  0.00      B    C
ATOM   2627  H5  BMIMB   7      47.483  -0.806  31.491  1.00  0.00      B    H
ATOM   2628  H51 BMIMB   7      47.148   0.278  30.090  1.00  0.00      B    H
ATOM   2629  C51 BMIMB   7      48.964  -1.076  29.958  1.00  0.00      B    C
ATOM   2630  H52 BMIMB   7      49.306  -0.565  29.062  1.00  0.00      B    H
ATOM   2631  H53 BMIMB   7      49.801  -1.140  30.648  1.00  0.00      B    H
ATOM   2632  C6  BMIMB   7      48.391  -2.388  29.449  1.00  0.00      B    C
ATOM   2633  H6  BMIMB   7      49.093  -3.068  28.979  1.00  0.00      B    H
ATOM   2634  H61 BMIMB   7      47.915  -2.855  30.304  1.00  0.00      B    H
ATOM   2635  H62 BMIMB   7      47.668  -2.192  28.665  1.00  0.00      B    H
ATOM   2646  N1  BMIMB   8      39.363   3.304  46.149  1.00  0.00      B    N
ATOM   2647  N11 BMIMB   8      41.114   3.404  47.452  1.00  0.00      B    N
ATOM   2648  C1  BMIMB   8      39.900   3.806  47.233  1.00  0.00      B    C
ATOM   2649  H1  BMIMB   8      39.525   4.673  47.734  1.00  0.00      B    H
ATOM   2650  C2  BMIMB   8      40.298   2.449  45.676  1.00  0.00      B    C
ATOM   2651  H2  BMIMB   8      40.099   1.941  44.757  1.00  0.00      B    H
ATOM   2652  C21 BMIMB   8      41.413   2.492  46.447  1.00  0.00      B    C
ATOM   2653  H21 BMIMB   8      42.344   1.985  46.316  1.00  0.00      B    H
ATOM   2654  C3  BMIMB   8      38.141   3.646  45.479  1.00  0.00      B    C
ATOM   2655  H3  BMIMB   8      37.488   2.799  45.331  1.00  0.00      B    H
ATOM   2656  H31 BMIMB   8      37.637   4.210  46.251  1.00  0.00      B    H
ATOM   2657  H32 BMIMB   8      38.421   4.193  44.591  1.00  0.00      B    H
ATOM   2658  C4  BMIMB   8      42.051   3.893  48.438  1.00  0.00      B    C
ATOM   2659  H4  BMIMB   8      41.552   4.630  49.049  1.00  0.00      B    H
ATOM   2660  H41 BMIMB   8      42.782   4.229  47.717  1.00  0.00      B    H
ATOM   2661  C5  BMIMB   8      42.634   2.674  49.229  1.00  0.00      B    C
ATOM   2662  H5  BMIMB   8      42.978   1.919  48.526  1.00  0.00      B    H
ATOM   2663  H51 BMIMB   8      43.512   3.088  49.720  1.00  0.00      B    H
ATOM   2664  C51 BMIMB   8      41.865   2.062  50.365  1.00  0.00      B    C
ATOM   2665  H52 BMIMB   8      41.766   2.802  51.155  1.00  0.00      B    H
ATOM   2666  H53 BMIMB   8      40.979   1.814  49.786  1.00  0.00      B    H
ATOM   2667  C6  BMIMB   8      42.533   0.803  50.891  1.00  0.00      B    C
ATOM   2668  H6  BMIMB   8      42.094   0.271  51.727  1.00  0.00      B    H
ATOM   2669  H61 BMIMB   8      42.615  -0.008  50.176  1.00  0.00      B    H
ATOM   2670  H62 BMIMB   8      43.526   1.109  51.202  1.00  0.00      B    H
ATOM   2681  N1  BMIMB   9      35.797  19.366  46.890  1.00  0.00      B    N
ATOM   2682  N11 BMIMB   9      34.219  18.125  46.124  1.00  0.00      B    N
ATOM   2683  C1  BMIMB   9      35.001  19.127  45.902  1.00  0.00      B    C
ATOM   2684  H1  BMIMB   9      35.008  19.698  44.999  1.00  0.00      B    H
ATOM   2685  C2  BMIMB   9      35.343  18.551  47.950  1.00  0.00      B    C
ATOM   2686  H2  BMIMB   9      35.825  18.521  48.902  1.00  0.00      B    H
ATOM   2687  C21 BMIMB   9      34.345  17.783  47.478  1.00  0.00      B    C
ATOM   2688  H21 BMIMB   9      33.792  17.021  47.981  1.00  0.00      B    H
ATOM   2689  C3  BMIMB   9      36.870  20.436  46.852  1.00  0.00      B    C
ATOM   2690  H3  BMIMB   9      36.914  21.037  47.748  1.00  0.00      B    H
ATOM   2691  H31 BMIMB   9      37.897  20.157  46.671  1.00  0.00      B    H
ATOM   2692  H32 BMIMB   9      36.482  21.107  46.101  1.00  0.00      B    H
ATOM   2693  C4  BMIMB   9      33.067  17.826  45.264  1.00  0.00      B    C
ATOM   2694  H4  BMIMB   9      32.950  18.626  44.549  1.00  0.00      B    H
ATOM   2695  H41 BMIMB   9      32.135  17.863  45.808  1.00  0.00      B    H
ATOM   2696  C5  BMIMB   9      33.183  16.502  44.548  1.00  0.00      B    C
ATOM   2697  H5  BMIMB   9      32.185  16.074  44.605  1.00  0.00      B    H
ATOM   2698  H51 BMIMB   9      33.439  16.738  43.518  1.00  0.00      B    H
ATOM   2699  C51 BMIMB   9      34.050  15.383  45.188  1.00  0.00      B    C
ATOM   2700  H52 BMIMB   9      35.089  15.703  45.210  1.00  0.00      B    H
ATOM   2701  H53 BMIMB   9      33.792  15.223  46.232  1.00  0.00      B    H
ATOM   2702  C6  BMIMB   9      33.817  14.060  44.520  1.00  0.00      B    C
ATOM   2703  H6  BMIMB   9      32.747  13.953  44.383  1.00  0.00      B    H
ATOM   2704  H61 BMIMB   9      34.327  14.000  43.566  1.00  0.00      B    H
ATOM   2705  H62 BMIMB   9      34.248  13.223  45.057  1.00  0.00      B    H
ATOM   2716  N1  BMIMB  10      36.153  20.204  11.249  1.00  0.00      B    N
ATOM   2717  N11 BMIMB  10      34.065  19.912  10.782  1.00  0.00      B    N
ATOM   2718  C1  BMIMB  10      35.119  20.686  10.548  1.00  0.00      B    C
ATOM   2719  H1  BMIMB  10      35.202  21.544   9.916  1.00  0.00      B    H
ATOM   2720  C2  BMIMB  10      35.731  19.148  12.106  1.00  0.00      B    C
ATOM   2721  H2  BMIMB  10      36.335  18.611  12.803  1.00  0.00      B    H
ATOM   2722  C21 BMIMB  10      34.462  18.966  11.715  1.00  0.00      B    C
ATOM   2723  H21 BMIMB  10      33.801  18.159  11.946  1.00  0.00      B    H
ATOM   2724  C3  BMIMB  10      37.423  20.897  11.420  1.00  0.00      B    C
ATOM   2725  H3  BMIMB  10      37.341  21.582  12.250  1.00  0.00      B    H
ATOM   2726  H31 BMIMB  10      38.105  20.096  11.664  1.00  0.00      B    H
ATOM   2727  H32 BMIMB  10      37.562  21.359  10.453  1.00  0.00      B    H
ATOM   2728  C4  BMIMB  10      32.758  20.042  10.124  1.00  0.00      B    C
ATOM   2729  H4  BMIMB  10      32.477  21.084  10.138  1.00  0.00      B    H
ATOM   2730  H41 BMIMB  10      32.042  19.555  10.769  1.00  0.00      B    H
ATOM   2731  C5  BMIMB  10      32.824  19.402   8.730  1.00  0.00      B    C
ATOM   2732  H5  BMIMB  10      31.802  19.384   8.362  1.00  0.00      B    H
ATOM   2733  H51 BMIMB  10      33.304  20.053   8.004  1.00  0.00      B    H
ATOM   2734  C51 BMIMB  10      33.396  18.019   8.607  1.00  0.00      B    C
ATOM   2735  H52 BMIMB  10      34.432  18.118   8.921  1.00  0.00      B    H
ATOM   2736  H53 BMIMB  10      32.807  17.396   9.275  1.00  0.00      B    H
ATOM   2737  C6  BMIMB  10      33.403  17.651   7.154  1.00  0.00      B    C
ATOM   2738  H6  BMIMB  10      32.374  17.620   6.814  1.00  0.00      B    H
ATOM   2739  H61 BMIMB  10      33.995  18.344   6.568  1.00  0.00      B    H
ATOM   2740  H62 BMIMB  10      33.829  16.687   6.897  1.00  0.00      B    H
ATOM   2751  N1  BMIMB  11       2.821  37.907   2.980  1.00  0.00      B    N
ATOM   2752  N11 BMIMB  11       1.325  37.474   4.465  1.00  0.00      B    N
ATOM   2753  C1  BMIMB  11       2.522  37.149   3.998  1.00  0.00      B    C
ATOM   2754  H1  BMIMB  11       3.129  36.317   4.282  1.00  0.00      B    H
ATOM   2755  C2  BMIMB  11       1.729  38.749   2.704  1.00  0.00      B    C
ATOM   2756  H2  BMIMB  11       1.861  39.468   1.925  1.00  0.00      B    H
ATOM   2757  C21 BMIMB  11       0.745  38.442   3.595  1.00  0.00      B    C
ATOM   2758  H21 BMIMB  11      -0.211  38.862   3.821  1.00  0.00      B    H
ATOM   2759  C3  BMIMB  11       4.053  37.744   2.113  1.00  0.00      B    C
ATOM   2760  H3  BMIMB  11       4.618  36.961   2.598  1.00  0.00      B    H
ATOM   2761  H31 BMIMB  11       3.737  37.462   1.120  1.00  0.00      B    H
ATOM   2762  H32 BMIMB  11       4.659  38.630   2.002  1.00  0.00      B    H
ATOM   2763  C4  BMIMB  11       0.659  37.043   5.761  1.00  0.00      B    C
ATOM   2764  H4  BMIMB  11       1.065  36.044   5.803  1.00  0.00      B    H
ATOM   2765  H41 BMIMB  11      -0.395  36.995   5.526  1.00  0.00      B    H
ATOM   2766  C5  BMIMB  11       0.932  38.056   6.899  1.00  0.00      B    C
ATOM   2767  H5  BMIMB  11       0.469  39.024   6.728  1.00  0.00      B    H
ATOM   2768  H51 BMIMB  11       0.640  37.583   7.833  1.00  0.00      B    H
ATOM   2769  C51 BMIMB  11       2.436  38.241   7.178  1.00  0.00      B    C
ATOM   2770  H52 BMIMB  11       2.884  37.298   7.480  1.00  0.00      B    H
ATOM   2771  H53 BMIMB  11       2.962  38.444   6.249  1.00  0.00      B    H
ATOM   2772  C6  BMIMB  11       2.653  39.193   8.333  1.00  0.00      B    C
ATOM   2773  H6  BMIMB  11       3.636  39.382   8.749  1.00  0.00      B    H
ATOM   2774  H61 BMIMB  11       2.298  40.161   7.998  1.00  0.00      B    H
ATOM   2775  H62 BMIMB  11       1.991  38.927   9.149  1.00  0.00      B    H
ATOM   2786  N1  BMIMB  12      23.595   2.592   3.131  1.00  0.00      B    N
ATOM   2787  N11 BMIMB  12      24.885   2.779   4.859  1.00  0.00      B    N
ATOM   2788  C1  BMIMB  12      23.633   2.889   4.385  1.00  0.00      B    C
ATOM   2789  H1  BMIMB  12      22.848   3.127   5.070  1.00  0.00      B    H
ATOM   2790  C2  BMIMB  12      24.831   2.204   2.747  1.00  0.00      B    C
ATOM   2791  H2  BMIMB  12      24.919   1.826   1.752  1.00  0.00      B    H
ATOM   2792  C21 BMIMB  12      25.646   2.339   3.775  1.00  0.00      B    C
ATOM   2793  H21 BMIMB  12      26.693   2.131   3.812  1.00  0.00      B    H
ATOM   2794  C3  BMIMB  12      22.392   2.598   2.275  1.00  0.00      B    C
ATOM   2795  H3  BMIMB  12      21.875   3.546   2.263  1.00  0.00      B    H
ATOM   2796  H31 BMIMB  12      22.810   2.326   1.317  1.00  0.00      B    H
ATOM   2797  H32 BMIMB  12      21.803   1.825   2.746  1.00  0.00      B    H
ATOM   2798  C4  BMIMB  12      25.272   3.209   6.190  1.00  0.00      B    C
ATOM   2799  H4  BMIMB  12      25.871   2.446   6.665  1.00  0.00      B    H
ATOM   2800  H41 BMIMB  12      24.342   3.156   6.737  1.00  0.00      B    H
ATOM   2801  C5  BMIMB  12      26.000   4.544   6.262  1.00  0.00      B    C
ATOM   2802  H5  BMIMB  12      26.067   4.798   7.317  1.00  0.00      B    H
ATOM   2803  H51 BMIMB  12      26.932   4.405   5.722  1.00  0.00      B    H
ATOM   2804  C51 BMIMB  12      25.292   5.730   5.586  1.00  0.00      B    C
ATOM   2805  H52 BMIMB  12      25.483   5.510   4.539  1.00  0.00      B    H
ATOM   2806  H53 BMIMB  12      24.222   5.724   5.778  1.00  0.00      B    H
ATOM   2807  C6  BMIMB  12      25.770   7.131   6.019  1.00  0.00      B    C
ATOM   2808  H6  BMIMB  12      26.805   7.344   5.780  1.00  0.00      B    H
ATOM   2809  H61 BMIMB  12      25.190   7.940   5.590  1.00  0.00      B    H
ATOM   2810  H62 BMIMB  12      25.616   7.196   7.090  1.00  0.00      B    H
ATOM   2821  N1  BMIMB  13      14.942  26.963  15.673  1.00  0.00      B    N
ATOM   2822  N11 BMIMB  13      15.804  25.692  17.161  1.00  0.00      B    N
ATOM   2823  C1  BMIMB  13      16.078  26.435  16.110  1.00  0.00      B    C
ATOM   2824  H1  BMIMB  13      17.071  26.456  15.715  1.00  0.00      B    H
ATOM   2825  C2  BMIMB  13      13.934  26.587  16.499  1.00  0.00      B    C
ATOM   2826  H2  BMIMB  13      12.963  27.028  16.433  1.00  0.00      B    H
ATOM   2827  C21 BMIMB  13      14.486  25.868  17.474  1.00  0.00      B    C
ATOM   2828  H21 BMIMB  13      14.072  25.442  18.362  1.00  0.00      B    H
ATOM   2829  C3  BMIMB  13      14.798  27.735  14.455  1.00  0.00      B    C
ATOM   2830  H3  BMIMB  13      15.550  28.475  14.226  1.00  0.00      B    H
ATOM   2831  H31 BMIMB  13      14.567  27.080  13.627  1.00  0.00      B    H
ATOM   2832  H32 BMIMB  13      13.832  28.205  14.565  1.00  0.00      B    H
ATOM   2833  C4  BMIMB  13      16.866  25.013  17.999  1.00  0.00      B    C
ATOM   2834  H4  BMIMB  13      16.734  25.406  18.996  1.00  0.00      B    H
ATOM   2835  H41 BMIMB  13      17.841  25.262  17.606  1.00  0.00      B    H
ATOM   2836  C5  BMIMB  13      16.584  23.528  18.069  1.00  0.00      B    C
ATOM   2837  H5  BMIMB  13      17.455  23.071  18.532  1.00  0.00      B    H
ATOM   2838  H51 BMIMB  13      15.767  23.461  18.783  1.00  0.00      B    H
ATOM   2839  C51 BMIMB  13      16.281  22.817  16.770  1.00  0.00      B    C
ATOM   2840  H52 BMIMB  13      15.354  23.210  16.361  1.00  0.00      B    H
ATOM   2841  H53 BMIMB  13      17.120  22.894  16.084  1.00  0.00      B    H
ATOM   2842  C6  BMIMB  13      15.929  21.342  17.090  1.00  0.00      B    C
ATOM   2843  H6  BMIMB  13      15.956  20.803  16.150  1.00  0.00      B    H
ATOM   2844  H61 BMIMB  13      16.689  20.970  17.767  1.00  0.00      B    H
ATOM   2845  H62 BMIMB  13      14.928  21.249  17.496  1.00  0.00      B    H
ATOM   2856  N1  BMIMB  14      43.500   4.254  33.360  1.00  0.00      B    N
ATOM   2857  N11 BMIMB  14      41.604   4.811  32.677  1.00  0.00      B    N
ATOM   2858  C1  BMIMB  14      42.356   3.781  33.021  1.00  0.00      B    C
ATOM   2859  H1  BMIMB  14      42.113   2.744  32.934  1.00  0.00      B    H
ATOM   2860  C2  BMIMB  14      43.340   5.593  33.465  1.00  0.00      B    C
ATOM   2861  H2  BMIMB  14      44.120   6.179  33.900  1.00  0.00      B    H
ATOM   2862  C21 BMIMB  14      42.216   6.025  32.958  1.00  0.00      B    C
ATOM   2863  H21 BMIMB  14      41.763   6.978  32.790  1.00  0.00      B    H
ATOM   2864  C3  BMIMB  14      44.666   3.475  33.941  1.00  0.00      B    C
ATOM   2865  H3  BMIMB  14      44.864   3.928  34.902  1.00  0.00      B    H
ATOM   2866  H31 BMIMB  14      44.471   2.413  33.935  1.00  0.00      B    H
ATOM   2867  H32 BMIMB  14      45.586   3.662  33.406  1.00  0.00      B    H
ATOM   2868  C4  BMIMB  14      40.155   4.695  32.256  1.00  0.00      B    C
ATOM   2869  H4  BMIMB  14      39.586   5.164  33.045  1.00  0.00      B    H
ATOM   2870  H41 BMIMB  14      40.035   3.621  32.267  1.00  0.00      B    H
ATOM   2871  C5  BMIMB  14      39.843   5.309  30.917  1.00  0.00      B    C
ATOM   2872  H5  BMIMB  14      40.166   6.346  30.930  1.00  0.00      B    H
ATOM   2873  H51 BMIMB  14      40.571   4.847  30.255  1.00  0.00      B    H
ATOM   2874  C51 BMIMB  14      38.436   5.117  30.182  1.00  0.00      B    C
ATOM   2875  H52 BMIMB  14      38.393   4.066  29.905  1.00  0.00      B    H
ATOM   2876  H53 BMIMB  14      37.696   5.367  30.937  1.00  0.00      B    H
ATOM   2877  C6  BMIMB  14      38.125   6.119  29.061  1.00  0.00      B    C
ATOM   2878  H6  BMIMB  14      38.083   7.151  29.392  1.00  0.00      B    H
ATOM   2879  H61 BMIMB  14      38.755   6.147  28.179  1.00  0.00      B    H
ATOM   2880  H62 BMIMB  14      37.121   5.923  28.701  1.00  0.00      B    H
ATOM   2891  N1  BMIMB  15      24.217  28.659  34.486  1.00  0.00      B    N
ATOM   2892  N11 BMIMB  15      22.705  30.066  35.169  1.00  0.00      B    N
ATOM   2893  C1  BMIMB  15      23.736  29.331  35.530  1.00  0.00      B    C
ATOM   2894  H1  BMIMB  15      24.116  29.121  36.507  1.00  0.00      B    H
ATOM   2895  C2  BMIMB  15      23.375  28.918  33.373  1.00  0.00      B    C
ATOM   2896  H2  BMIMB  15      23.520  28.459  32.419  1.00  0.00      B    H
ATOM   2897  C21 BMIMB  15      22.393  29.717  33.859  1.00  0.00      B    C
ATOM   2898  H21 BMIMB  15      21.467  30.081  33.473  1.00  0.00      B    H
ATOM   2899  C3  BMIMB  15      25.254  27.615  34.592  1.00  0.00      B    C
ATOM   2900  H3  BMIMB  15      25.847  27.536  33.692  1.00  0.00      B    H
ATOM   2901  H31 BMIMB  15      25.880  27.674  35.470  1.00  0.00      B    H
ATOM   2902  H32 BMIMB  15      24.759  26.656  34.638  1.00  0.00      B    H
ATOM   2903  C4  BMIMB  15      21.902  31.005  36.035  1.00  0.00      B    C
ATOM   2904  H4  BMIMB  15      21.629  31.784  35.339  1.00  0.00      B    H
ATOM   2905  H41 BMIMB  15      22.572  31.387  36.791  1.00  0.00      B    H
ATOM   2906  C5  BMIMB  15      20.700  30.301  36.708  1.00  0.00      B    C
ATOM   2907  H5  BMIMB  15      21.085  29.742  37.556  1.00  0.00      B    H
ATOM   2908  H51 BMIMB  15      20.085  31.088  37.136  1.00  0.00      B    H
ATOM   2909  C51 BMIMB  15      19.971  29.376  35.723  1.00  0.00      B    C
ATOM   2910  H52 BMIMB  15      19.828  29.937  34.803  1.00  0.00      B    H
ATOM   2911  H53 BMIMB  15      20.572  28.568  35.315  1.00  0.00      B    H
ATOM   2912  C6  BMIMB  15      18.487  29.144  36.096  1.00  0.00      B    C
ATOM   2913  H6  BMIMB  15      17.935  28.725  35.262  1.00  0.00      B    H
ATOM   2914  H61 BMIMB  15      18.346  28.617  37.033  1.00  0.00      B    H
ATOM   2915  H62 BMIMB  15      17.987  30.100  36.199  1.00  0.00      B    H
ATOM   2926  N1  BMIMB  16      31.326  38.227  13.938  1.00  0.00      B    N
ATOM   2927  N11 BMIMB  16      31.280  40.146  12.875  1.00  0.00      B    N
ATOM   2928  C1  BMIMB  16      31.553  39.514  14.014  1.00  0.00      B    C
ATOM   2929  H1  BMIMB  16      31.986  39.986  14.870  1.00  0.00      B    H
ATOM   2930  C2  BMIMB  16      30.866  38.060  12.644  1.00  0.00      B    C
ATOM   2931  H2  BMIMB  16      30.613  37.079  12.304  1.00  0.00      B    H
ATOM   2932  C21 BMIMB  16      30.783  39.251  11.979  1.00  0.00      B    C
ATOM   2933  H21 BMIMB  16      30.474  39.520  10.992  1.00  0.00      B    H
ATOM   2934  C3  BMIMB  16      31.612  37.158  14.898  1.00  0.00      B    C
ATOM   2935  H3  BMIMB  16      30.748  37.077  15.541  1.00  0.00      B    H
ATOM   2936  H31 BMIMB  16      31.623  36.200  14.400  1.00  0.00      B    H
ATOM   2937  H32 BMIMB  16      32.542  37.359  15.409  1.00  0.00      B    H
ATOM   2938  C4  BMIMB  16      31.526  41.572  12.450  1.00  0.00      B    C
ATOM   2939  H4  BMIMB  16      31.964  41.671  11.468  1.00  0.00      B    H
ATOM   2940  H41 BMIMB  16      32.233  42.001  13.145  1.00  0.00      B    H
ATOM   2941  C5  BMIMB  16      30.288  42.420  12.628  1.00  0.00      B    C
ATOM   2942  H5  BMIMB  16      30.357  42.708  13.674  1.00  0.00      B    H
ATOM   2943  H51 BMIMB  16      30.284  43.351  12.067  1.00  0.00      B    H
ATOM   2944  C51 BMIMB  16      28.922  41.790  12.706  1.00  0.00      B    C
ATOM   2945  H52 BMIMB  16      28.634  41.282  11.789  1.00  0.00      B    H
ATOM   2946  H53 BMIMB  16      28.770  40.968  13.400  1.00  0.00      B    H
ATOM   2947  C6  BMIMB  16      27.916  42.811  13.049  1.00  0.00      B    C
ATOM   2948  H6  BMIMB  16      27.839  43.627  12.340  1.00  0.00      B    H
ATOM   2949  H61 BMIMB  16      26.889  42.483  13.166  1.00  0.00      B    H
ATOM   2950  H62 BMIMB  16      28.168  43.291  13.988  1.00  0.00      B    H
ATOM   2961  N1  BMIMB  17      26.120  44.033  19.172  1.00  0.00      B    N
ATOM   2962  N11 BMIMB  17      25.606  42.431  17.873  1.00  0.00      B    N
ATOM   2963  C1  BMIMB  17      25.167  43.209  18.869  1.00  0.00      B    C
ATOM   2964  H1  BMIMB  17      24.191  43.287  19.297  1.00  0.00      B    H
ATOM   2965  C2  BMIMB  17      27.275  43.659  18.472  1.00  0.00      B    C
ATOM   2966  H2  BMIMB  17      28.167  44.206  18.684  1.00  0.00      B    H
ATOM   2967  C21 BMIMB  17      26.961  42.678  17.670  1.00  0.00      B    C
ATOM   2968  H21 BMIMB  17      27.607  42.151  17.003  1.00  0.00      B    H
ATOM   2969  C3  BMIMB  17      26.018  45.134  20.137  1.00  0.00      B    C
ATOM   2970  H3  BMIMB  17      26.654  44.930  20.986  1.00  0.00      B    H
ATOM   2971  H31 BMIMB  17      26.308  46.048  19.640  1.00  0.00      B    H
ATOM   2972  H32 BMIMB  17      24.995  45.190  20.479  1.00  0.00      B    H
ATOM   2973  C4  BMIMB  17      24.916  41.522  16.995  1.00  0.00      B    C
ATOM   2974  H4  BMIMB  17      24.138  41.201  17.671  1.00  0.00      B    H
ATOM   2975  H41 BMIMB  17      25.685  40.778  16.849  1.00  0.00      B    H
ATOM   2976  C5  BMIMB  17      24.439  42.050  15.631  1.00  0.00      B    C
ATOM   2977  H5  BMIMB  17      25.365  41.958  15.068  1.00  0.00      B    H
ATOM   2978  H51 BMIMB  17      23.781  41.272  15.252  1.00  0.00      B    H
ATOM   2979  C51 BMIMB  17      23.815  43.456  15.518  1.00  0.00      B    C
ATOM   2980  H52 BMIMB  17      22.851  43.389  16.017  1.00  0.00      B    H
ATOM   2981  H53 BMIMB  17      24.459  44.154  16.046  1.00  0.00      B    H
ATOM   2982  C6  BMIMB  17      23.673  43.743  14.060  1.00  0.00      B    C
ATOM   2983  H6  BMIMB  17      22.996  43.006  13.645  1.00  0.00      B    H
ATOM   2984  H61 BMIMB  17      23.196  44.709  13.940  1.00  0.00      B    H
ATOM   2985  H62 BMIMB  17      24.657  43.838  13.615  1.00  0.00      B    H
ATOM   2996  N1  BMIMB  18       3.965  39.961  37.368  1.00  0.00      B    N
ATOM   2997  N11 BMIMB  18       5.136  38.648  38.579  1.00  0.00      B    N
ATOM   2998  C1  BMIMB  18       3.975  39.196  38.356  1.00  0.00      B    C
ATOM   2999  H1  BMIMB  18       3.071  38.941  38.867  1.00  0.00      B    H
ATOM   3000  C2  BMIMB  18       5.347  40.138  37.035  1.00  0.00      B    C
ATOM   3001  H2  BMIMB  18       5.710  40.778  36.260  1.00  0.00      B    H
ATOM   3002  C21 BMIMB  18       6.061  39.313  37.801  1.00  0.00      B    C
ATOM   3003  H21 BMIMB  18       7.113  39.134  37.815  1.00  0.00      B    H
ATOM   3004  C3  BMIMB  18       2.722  40.543  36.798  1.00  0.00      B    C
ATOM   3005  H3  BMIMB  18       2.781  40.467  35.723  1.00  0.00      B    H
ATOM   3006  H31 BMIMB  18       1.854  39.979  37.108  1.00  0.00      B    H
ATOM   3007  H32 BMIMB  18       2.611  41.568  37.119  1.00  0.00      B    H
ATOM   3008  C4  BMIMB  18       5.406  37.580  39.502  1.00  0.00      B    C
ATOM   3009  H4  BMIMB  18       6.260  37.212  38.954  1.00  0.00      B    H
ATOM   3010  H41 BMIMB  18       4.717  36.772  39.310  1.00  0.00      B    H
ATOM   3011  C5  BMIMB  18       5.636  37.925  40.905  1.00  0.00      B    C
ATOM   3012  H5  BMIMB  18       4.726  38.040  41.488  1.00  0.00      B    H
ATOM   3013  H51 BMIMB  18       6.294  37.131  41.248  1.00  0.00      B    H
ATOM   3014  C51 BMIMB  18       6.350  39.125  41.484  1.00  0.00      B    C
ATOM   3015  H52 BMIMB  18       7.229  39.213  40.850  1.00  0.00      B    H
ATOM   3016  H53 BMIMB  18       5.727  39.984  41.247  1.00  0.00      B    H
ATOM   3017  C6  BMIMB  18       6.734  39.132  42.958  1.00  0.00      B    C
ATOM   3018  H6  BMIMB  18       7.333  39.998  43.216  1.00  0.00      B    H
ATOM   3019  H61 BMIMB  18       5.801  39.141  43.510  1.00  0.00      B    H
ATOM   3020  H62 BMIMB  18       7.331  38.241  43.117  1.00  0.00      B    H
ATOM   3031  N1  BMIMB  19      33.777  17.009  22.613  1.00  0.00      B    N
ATOM   3032  N11 BMIMB  19      34.961  18.616  21.873  1.00  0.00      B    N
ATOM   3033  C1  BMIMB  19      33.778  18.228  22.167  1.00  0.00      B    C
ATOM   3034  H1  BMIMB  19      32.924  18.847  21.990  1.00  0.00      B    H
ATOM   3035  C2  BMIMB  19      35.073  16.560  22.550  1.00  0.00      B    C
ATOM   3036  H2  BMIMB  19      35.368  15.568  22.816  1.00  0.00      B    H
ATOM   3037  C21 BMIMB  19      35.768  17.524  22.084  1.00  0.00      B    C
ATOM   3038  H21 BMIMB  19      36.825  17.535  21.925  1.00  0.00      B    H
ATOM   3039  C3  BMIMB  19      32.613  16.198  23.038  1.00  0.00      B    C
ATOM   3040  H3  BMIMB  19      32.687  16.335  24.107  1.00  0.00      B    H
ATOM   3041  H31 BMIMB  19      31.778  16.606  22.487  1.00  0.00      B    H
ATOM   3042  H32 BMIMB  19      32.785  15.162  22.783  1.00  0.00      B    H
ATOM   3043  C4  BMIMB  19      35.293  19.941  21.285  1.00  0.00      B    C
ATOM   3044  H4  BMIMB  19      36.337  20.069  21.526  1.00  0.00      B    H
ATOM   3045  H41 BMIMB  19      34.719  20.657  21.855  1.00  0.00      B    H
ATOM   3046  C5  BMIMB  19      34.912  19.991  19.799  1.00  0.00      B    C
ATOM   3047  H5  BMIMB  19      35.412  19.153  19.321  1.00  0.00      B    H
ATOM   3048  H51 BMIMB  19      33.838  19.925  19.642  1.00  0.00      B    H
ATOM   3049  C51 BMIMB  19      35.395  21.179  19.015  1.00  0.00      B    C
ATOM   3050  H52 BMIMB  19      34.742  21.999  19.301  1.00  0.00      B    H
ATOM   3051  H53 BMIMB  19      36.466  21.323  19.128  1.00  0.00      B    H
ATOM   3052  C6  BMIMB  19      35.096  21.040  17.535  1.00  0.00      B    C
ATOM   3053  H6  BMIMB  19      34.022  21.063  17.385  1.00  0.00      B    H
ATOM   3054  H61 BMIMB  19      35.478  21.905  17.004  1.00  0.00      B    H
ATOM   3055  H62 BMIMB  19      35.532  20.146  17.104  1.00  0.00      B    H
ATOM   3066  N1  BMIMB  20       8.383   1.116  28.921  1.00  0.00      B    N
ATOM   3067  N11 BMIMB  20       7.890   2.366  27.232  1.00  0.00      B    N
ATOM   3068  C1  BMIMB  20       7.524   1.983  28.445  1.00  0.00      B    C
ATOM   3069  H1  BMIMB  20       6.759   2.410  29.059  1.00  0.00      B    H
ATOM   3070  C2  BMIMB  20       9.284   0.835  27.945  1.00  0.00      B    C
ATOM   3071  H2  BMIMB  20      10.137   0.242  28.192  1.00  0.00      B    H
ATOM   3072  C21 BMIMB  20       8.990   1.550  26.898  1.00  0.00      B    C
ATOM   3073  H21 BMIMB  20       9.572   1.684  26.013  1.00  0.00      B    H
ATOM   3074  C3  BMIMB  20       8.446   0.521  30.249  1.00  0.00      B    C
ATOM   3075  H3  BMIMB  20       8.310  -0.548  30.175  1.00  0.00      B    H
ATOM   3076  H31 BMIMB  20       9.366   0.709  30.782  1.00  0.00      B    H
ATOM   3077  H32 BMIMB  20       7.639   0.894  30.863  1.00  0.00      B    H
ATOM   3078  C4  BMIMB  20       7.271   3.467  26.431  1.00  0.00      B    C
ATOM   3079  H4  BMIMB  20       6.221   3.237  26.527  1.00  0.00      B    H
ATOM   3080  H41 BMIMB  20       7.553   3.373  25.392  1.00  0.00      B    H
ATOM   3081  C5  BMIMB  20       7.662   4.808  26.969  1.00  0.00      B    C
ATOM   3082  H5  BMIMB  20       7.050   5.535  26.443  1.00  0.00      B    H
ATOM   3083  H51 BMIMB  20       7.189   4.887  27.944  1.00  0.00      B    H
ATOM   3084  C51 BMIMB  20       9.145   5.112  26.778  1.00  0.00      B    C
ATOM   3085  H52 BMIMB  20       9.618   4.690  27.661  1.00  0.00      B    H
ATOM   3086  H53 BMIMB  20       9.450   4.679  25.829  1.00  0.00      B    H
ATOM   3087  C6  BMIMB  20       9.516   6.576  26.772  1.00  0.00      B    C
ATOM   3088  H6  BMIMB  20       8.940   7.214  26.112  1.00  0.00      B    H
ATOM   3089  H61 BMIMB  20       9.313   6.875  27.794  1.00  0.00      B    H
ATOM   3090  H62 BMIMB  20      10.563   6.720  26.532  1.00  0.00      B    H
ATOM   3101  N1  BMIMB  21      32.336  27.480  32.159  1.00  0.00      B    N
ATOM   3102  N11 BMIMB  21      32.035  25.908  30.876  1.00  0.00      B    N
ATOM   3103  C1  BMIMB  21      31.698  27.171  31.066  1.00  0.00      B    C
ATOM   3104  H1  BMIMB  21      31.000  27.764  30.515  1.00  0.00      B    H
ATOM   3105  C2  BMIMB  21      33.291  26.551  32.524  1.00  0.00      B    C
ATOM   3106  H2  BMIMB  21      34.080  26.658  33.236  1.00  0.00      B    H
ATOM   3107  C21 BMIMB  21      32.992  25.499  31.759  1.00  0.00      B    C
ATOM   3108  H21 BMIMB  21      33.477  24.560  31.607  1.00  0.00      B    H
ATOM   3109  C3  BMIMB  21      32.057  28.742  32.927  1.00  0.00      B    C
ATOM   3110  H3  BMIMB  21      31.751  28.663  33.960  1.00  0.00      B    H
ATOM   3111  H31 BMIMB  21      32.977  29.307  32.899  1.00  0.00      B    H
ATOM   3112  H32 BMIMB  21      31.274  29.286  32.421  1.00  0.00      B    H
ATOM   3113  C4  BMIMB  21      31.564  25.010  29.753  1.00  0.00      B    C
ATOM   3114  H4  BMIMB  21      30.629  25.475  29.478  1.00  0.00      B    H
ATOM   3115  H41 BMIMB  21      31.337  24.053  30.199  1.00  0.00      B    H
ATOM   3116  C5  BMIMB  21      32.509  24.970  28.596  1.00  0.00      B    C
ATOM   3117  H5  BMIMB  21      32.311  24.021  28.105  1.00  0.00      B    H
ATOM   3118  H51 BMIMB  21      32.374  25.803  27.911  1.00  0.00      B    H
ATOM   3119  C51 BMIMB  21      33.982  24.879  28.956  1.00  0.00      B    C
ATOM   3120  H52 BMIMB  21      34.331  25.840  29.322  1.00  0.00      B    H
ATOM   3121  H53 BMIMB  21      34.212  24.187  29.762  1.00  0.00      B    H
ATOM   3122  C6  BMIMB  21      34.963  24.483  27.826  1.00  0.00      B    C
ATOM   3123  H6  BMIMB  21      34.835  23.441  27.556  1.00  0.00      B    H
ATOM   3124  H61 BMIMB  21      34.918  25.187  27.003  1.00  0.00      B    H
ATOM   3125  H62 BMIMB  21      36.008  24.484  28.115  1.00  0.00      B    H
ATOM   3136  N1  BMIMB  22      13.021  33.411  46.683  1.00  0.00      B    N
ATOM   3137  N11 BMIMB  22      11.860  35.200  46.281  1.00  0.00      B    N
ATOM   3138  C1  BMIMB  22      11.831  33.877  46.413  1.00  0.00      B    C
ATOM   3139  H1  BMIMB  22      11.028  33.222  46.152  1.00  0.00      B    H
ATOM   3140  C2  BMIMB  22      13.799  34.470  46.811  1.00  0.00      B    C
ATOM   3141  H2  BMIMB  22      14.818  34.523  47.128  1.00  0.00      B    H
ATOM   3142  C21 BMIMB  22      13.181  35.584  46.458  1.00  0.00      B    C
ATOM   3143  H21 BMIMB  22      13.528  36.594  46.488  1.00  0.00      B    H
ATOM   3144  C3  BMIMB  22      13.459  31.986  46.793  1.00  0.00      B    C
ATOM   3145  H3  BMIMB  22      13.750  31.784  47.814  1.00  0.00      B    H
ATOM   3146  H31 BMIMB  22      12.586  31.415  46.512  1.00  0.00      B    H
ATOM   3147  H32 BMIMB  22      14.244  31.719  46.102  1.00  0.00      B    H
ATOM   3148  C4  BMIMB  22      10.834  36.101  45.743  1.00  0.00      B    C
ATOM   3149  H4  BMIMB  22      10.853  36.940  46.422  1.00  0.00      B    H
ATOM   3150  H41 BMIMB  22       9.929  35.515  45.805  1.00  0.00      B    H
ATOM   3151  C5  BMIMB  22      11.119  36.519  44.310  1.00  0.00      B    C
ATOM   3152  H5  BMIMB  22      11.930  37.231  44.446  1.00  0.00      B    H
ATOM   3153  H51 BMIMB  22      11.521  35.742  43.666  1.00  0.00      B    H
ATOM   3154  C51 BMIMB  22      10.018  37.190  43.546  1.00  0.00      B    C
ATOM   3155  H52 BMIMB  22       9.346  36.431  43.153  1.00  0.00      B    H
ATOM   3156  H53 BMIMB  22       9.553  37.893  44.233  1.00  0.00      B    H
ATOM   3157  C6  BMIMB  22      10.673  37.960  42.476  1.00  0.00      B    C
ATOM   3158  H6  BMIMB  22      11.415  38.573  42.973  1.00  0.00      B    H
ATOM   3159  H61 BMIMB  22      11.171  37.429  41.672  1.00  0.00      B    H
ATOM   3160  H62 BMIMB  22      10.062  38.715  41.995  1.00  0.00      B    H
ATOM   3171  N1  BMIMB  23      16.111  44.547  31.533  1.00  0.00      B    N
ATOM   3172  N11 BMIMB  23      15.800  45.973  29.965  1.00  0.00      B    N
ATOM   3173  C1  BMIMB  23      16.543  45.700  30.991  1.00  0.00      B    C
ATOM   3174  H1  BMIMB  23      17.332  46.381  31.229  1.00  0.00      B    H
ATOM   3175  C2  BMIMB  23      14.978  44.118  30.849  1.00  0.00      B    C
ATOM   3176  H2  BMIMB  23      14.470  43.214  31.108  1.00  0.00      B    H
ATOM   3177  C21 BMIMB  23      14.852  44.983  29.823  1.00  0.00      B    C
ATOM   3178  H21 BMIMB  23      14.037  45.027  29.134  1.00  0.00      B    H
ATOM   3179  C3  BMIMB  23      16.597  43.827  32.673  1.00  0.00      B    C
ATOM   3180  H3  BMIMB  23      17.600  43.456  32.524  1.00  0.00      B    H
ATOM   3181  H31 BMIMB  23      16.655  44.365  33.608  1.00  0.00      B    H
ATOM   3182  H32 BMIMB  23      15.988  42.948  32.826  1.00  0.00      B    H
ATOM   3183  C4  BMIMB  23      15.960  47.123  29.111  1.00  0.00      B    C
ATOM   3184  H4  BMIMB  23      16.765  47.725  29.505  1.00  0.00      B    H
ATOM   3185  H41 BMIMB  23      14.990  47.596  29.077  1.00  0.00      B    H
ATOM   3186  C5  BMIMB  23      16.306  46.585  27.761  1.00  0.00      B    C
ATOM   3187  H5  BMIMB  23      17.096  45.839  27.762  1.00  0.00      B    H
ATOM   3188  H51 BMIMB  23      15.431  46.095  27.340  1.00  0.00      B    H
ATOM   3189  C51 BMIMB  23      16.764  47.645  26.791  1.00  0.00      B    C
ATOM   3190  H52 BMIMB  23      17.480  48.248  27.344  1.00  0.00      B    H
ATOM   3191  H53 BMIMB  23      17.219  47.164  25.929  1.00  0.00      B    H
ATOM   3192  C6  BMIMB  23      15.536  48.504  26.293  1.00  0.00      B    C
ATOM   3193  H6  BMIMB  23      15.945  49.078  25.469  1.00  0.00      B    H
ATOM   3194  H61 BMIMB  23      14.841  47.834  25.799  1.00  0.00      B    H
ATOM   3195  H62 BMIMB  23      15.130  49.177  27.040  1.00  0.00      B    H
ATOM   3206  N1  BMIMB  24       9.814  12.695  36.172  1.00  0.00      B    N
ATOM   3207  N11 BMIMB  24       8.413  11.311  37.008  1.00  0.00      B    N
ATOM   3208  C1  BMIMB  24       8.929  11.832  35.934  1.00  0.00      B    C
ATOM   3209  H1  BMIMB  24       8.780  11.447  34.948  1.00  0.00      B    H
ATOM   3210  C2  BMIMB  24       9.655  13.050  37.545  1.00  0.00      B    C
ATOM   3211  H2  BMIMB  24      10.185  13.866  37.984  1.00  0.00      B    H
ATOM   3212  C21 BMIMB  24       8.797  12.174  38.042  1.00  0.00      B    C
ATOM   3213  H21 BMIMB  24       8.397  12.035  39.023  1.00  0.00      B    H
ATOM   3214  C3  BMIMB  24      10.765  13.185  35.261  1.00  0.00      B    C
ATOM   3215  H3  BMIMB  24      11.218  14.079  35.665  1.00  0.00      B    H
ATOM   3216  H31 BMIMB  24      11.489  12.400  35.099  1.00  0.00      B    H
ATOM   3217  H32 BMIMB  24      10.372  13.448  34.290  1.00  0.00      B    H
ATOM   3218  C4  BMIMB  24       7.542  10.104  37.202  1.00  0.00      B    C
ATOM   3219  H4  BMIMB  24       6.565  10.538  37.052  1.00  0.00      B    H
ATOM   3220  H41 BMIMB  24       7.469   9.893  38.259  1.00  0.00      B    H
ATOM   3221  C5  BMIMB  24       7.751   8.800  36.361  1.00  0.00      B    C
ATOM   3222  H5  BMIMB  24       7.254   8.034  36.950  1.00  0.00      B    H
ATOM   3223  H51 BMIMB  24       7.322   9.077  35.401  1.00  0.00      B    H
ATOM   3224  C51 BMIMB  24       9.250   8.380  36.328  1.00  0.00      B    C
ATOM   3225  H52 BMIMB  24       9.871   9.021  35.707  1.00  0.00      B    H
ATOM   3226  H53 BMIMB  24       9.566   8.456  37.365  1.00  0.00      B    H
ATOM   3227  C6  BMIMB  24       9.473   6.931  35.946  1.00  0.00      B    C
ATOM   3228  H6  BMIMB  24       8.727   6.340  36.465  1.00  0.00      B    H
ATOM   3229  H61 BMIMB  24       9.286   6.840  34.882  1.00  0.00      B    H
ATOM   3230  H62 BMIMB  24      10.477   6.625  36.217  1.00  0.00      B    H
ATOM   3241  N1  BMIMB  25       1.838  23.172  41.351  1.00  0.00      B    N
ATOM   3242  N11 BMIMB  25       3.847  23.943  41.286  1.00  0.00      B    N
ATOM   3243  C1  BMIMB  25       2.976  23.156  40.687  1.00  0.00      B    C
ATOM   3244  H1  BMIMB  25       3.128  22.814  39.685  1.00  0.00      B    H
ATOM   3245  C2  BMIMB  25       2.147  23.811  42.543  1.00  0.00      B    C
ATOM   3246  H2  BMIMB  25       1.444  23.925  43.339  1.00  0.00      B    H
ATOM   3247  C21 BMIMB  25       3.329  24.316  42.526  1.00  0.00      B    C
ATOM   3248  H21 BMIMB  25       3.890  24.823  43.281  1.00  0.00      B    H
ATOM   3249  C3  BMIMB  25       0.607  22.347  41.215  1.00  0.00      B    C
ATOM   3250  H3  BMIMB  25       0.968  21.341  41.059  1.00  0.00      B    H
ATOM   3251  H31 BMIMB  25      -0.003  22.424  42.103  1.00  0.00      B    H
ATOM   3252  H32 BMIMB  25       0.094  22.792  40.376  1.00  0.00      B    H
ATOM   3253  C4  BMIMB  25       5.282  24.127  40.910  1.00  0.00      B    C
ATOM   3254  H4  BMIMB  25       5.519  23.238  40.344  1.00  0.00      B    H
ATOM   3255  H41 BMIMB  25       5.814  24.158  41.849  1.00  0.00      B    H
ATOM   3256  C5  BMIMB  25       5.612  25.438  40.233  1.00  0.00      B    C
ATOM   3257  H5  BMIMB  25       5.025  25.356  39.322  1.00  0.00      B    H
ATOM   3258  H51 BMIMB  25       5.308  26.253  40.885  1.00  0.00      B    H
ATOM   3259  C51 BMIMB  25       7.124  25.473  39.998  1.00  0.00      B    C
ATOM   3260  H52 BMIMB  25       7.576  25.834  40.918  1.00  0.00      B    H
ATOM   3261  H53 BMIMB  25       7.442  24.436  39.925  1.00  0.00      B    H
ATOM   3262  C6  BMIMB  25       7.669  26.307  38.852  1.00  0.00      B    C
ATOM   3263  H6  BMIMB  25       8.615  25.827  38.630  1.00  0.00      B    H
ATOM   3264  H61 BMIMB  25       6.937  26.175  38.063  1.00  0.00      B    H
ATOM   3265  H62 BMIMB  25       7.766  27.356  39.105  1.00  0.00      B    H
ATOM   3276  N1  BMIMB  26       8.129  44.146  33.655  1.00  0.00      B    N
ATOM   3277  N11 BMIMB  26       7.110  44.597  35.550  1.00  0.00      B    N
ATOM   3278  C1  BMIMB  26       7.404  43.642  34.640  1.00  0.00      B    C
ATOM   3279  H1  BMIMB  26       7.012  42.652  34.540  1.00  0.00      B    H
ATOM   3280  C2  BMIMB  26       8.451  45.412  34.040  1.00  0.00      B    C
ATOM   3281  H2  BMIMB  26       9.049  46.059  33.436  1.00  0.00      B    H
ATOM   3282  C21 BMIMB  26       7.775  45.756  35.167  1.00  0.00      B    C
ATOM   3283  H21 BMIMB  26       7.531  46.660  35.681  1.00  0.00      B    H
ATOM   3284  C3  BMIMB  26       8.542  43.442  32.436  1.00  0.00      B    C
ATOM   3285  H3  BMIMB  26       8.003  42.530  32.225  1.00  0.00      B    H
ATOM   3286  H31 BMIMB  26       8.347  44.186  31.678  1.00  0.00      B    H
ATOM   3287  H32 BMIMB  26       9.612  43.293  32.437  1.00  0.00      B    H
ATOM   3288  C4  BMIMB  26       6.286  44.587  36.768  1.00  0.00      B    C
ATOM   3289  H4  BMIMB  26       6.744  45.253  37.485  1.00  0.00      B    H
ATOM   3290  H41 BMIMB  26       6.527  43.643  37.235  1.00  0.00      B    H
ATOM   3291  C5  BMIMB  26       4.821  44.820  36.756  1.00  0.00      B    C
ATOM   3292  H5  BMIMB  26       4.356  43.837  36.765  1.00  0.00      B    H
ATOM   3293  H51 BMIMB  26       4.421  45.286  37.653  1.00  0.00      B    H
ATOM   3294  C51 BMIMB  26       4.200  45.376  35.439  1.00  0.00      B    C
ATOM   3295  H52 BMIMB  26       4.443  46.407  35.195  1.00  0.00      B    H
ATOM   3296  H53 BMIMB  26       4.623  44.673  34.726  1.00  0.00      B    H
ATOM   3297  C6  BMIMB  26       2.686  45.132  35.383  1.00  0.00      B    C
ATOM   3298  H6  BMIMB  26       2.499  45.574  34.411  1.00  0.00      B    H
ATOM   3299  H61 BMIMB  26       2.332  44.112  35.286  1.00  0.00      B    H
ATOM   3300  H62 BMIMB  26       2.164  45.627  36.194  1.00  0.00      B    H
ATOM   3311  N1  BMIMB  27      32.129   4.552  39.448  1.00  0.00      B    N
ATOM   3312  N11 BMIMB  27      34.062   5.062  40.153  1.00  0.00      B    N
ATOM   3313  C1  BMIMB  27      33.275   5.023  39.091  1.00  0.00      B    C
ATOM   3314  H1  BMIMB  27      33.479   5.433  38.125  1.00  0.00      B    H
ATOM   3315  C2  BMIMB  27      32.173   4.259  40.809  1.00  0.00      B    C
ATOM   3316  H2  BMIMB  27      31.372   3.896  41.415  1.00  0.00      B    H
ATOM   3317  C21 BMIMB  27      33.395   4.544  41.244  1.00  0.00      B    C
ATOM   3318  H21 BMIMB  27      33.819   4.493  42.223  1.00  0.00      B    H
ATOM   3319  C3  BMIMB  27      31.016   4.335  38.542  1.00  0.00      B    C
ATOM   3320  H3  BMIMB  27      31.335   4.768  37.606  1.00  0.00      B    H
ATOM   3321  H31 BMIMB  27      30.868   3.272  38.419  1.00  0.00      B    H
ATOM   3322  H32 BMIMB  27      30.140   4.896  38.832  1.00  0.00      B    H
ATOM   3323  C4  BMIMB  27      35.562   5.380  40.170  1.00  0.00      B    C
ATOM   3324  H4  BMIMB  27      35.690   5.320  39.100  1.00  0.00      B    H
ATOM   3325  H41 BMIMB  27      36.019   4.527  40.648  1.00  0.00      B    H
ATOM   3326  C5  BMIMB  27      35.908   6.769  40.692  1.00  0.00      B    C
ATOM   3327  H5  BMIMB  27      35.287   7.530  40.227  1.00  0.00      B    H
ATOM   3328  H51 BMIMB  27      35.761   6.739  41.768  1.00  0.00      B    H
ATOM   3329  C51 BMIMB  27      37.415   7.206  40.388  1.00  0.00      B    C
ATOM   3330  H52 BMIMB  27      38.169   6.601  40.886  1.00  0.00      B    H
ATOM   3331  H53 BMIMB  27      37.566   7.114  39.316  1.00  0.00      B    H
ATOM   3332  C6  BMIMB  27      37.512   8.722  40.663  1.00  0.00      B    C
ATOM   3333  H6  BMIMB  27      37.460   8.899  41.732  1.00  0.00      B    H
ATOM   3334  H61 BMIMB  27      38.453   9.159  40.348  1.00  0.00      B    H
ATOM   3335  H62 BMIMB  27      36.641   9.187  40.216  1.00  0.00      B    H
ATOM   3346  N1  BMIMB  28      41.246  43.262  47.115  1.00  0.00      B    N
ATOM   3347  N11 BMIMB  28      39.348  43.532  46.241  1.00  0.00      B    N
ATOM   3348  C1  BMIMB  28      39.957  43.181  47.361  1.00  0.00      B    C
ATOM   3349  H1  BMIMB  28      39.624  42.621  48.208  1.00  0.00      B    H
ATOM   3350  C2  BMIMB  28      41.486  43.801  45.860  1.00  0.00      B    C
ATOM   3351  H2  BMIMB  28      42.487  44.024  45.562  1.00  0.00      B    H
ATOM   3352  C21 BMIMB  28      40.282  44.061  45.362  1.00  0.00      B    C
ATOM   3353  H21 BMIMB  28      39.967  44.536  44.459  1.00  0.00      B    H
ATOM   3354  C3  BMIMB  28      42.211  42.852  48.152  1.00  0.00      B    C
ATOM   3355  H3  BMIMB  28      42.629  43.831  48.335  1.00  0.00      B    H
ATOM   3356  H31 BMIMB  28      41.770  42.344  48.998  1.00  0.00      B    H
ATOM   3357  H32 BMIMB  28      42.866  42.140  47.673  1.00  0.00      B    H
ATOM   3358  C4  BMIMB  28      37.979  43.220  45.823  1.00  0.00      B    C
ATOM   3359  H4  BMIMB  28      37.420  44.056  45.429  1.00  0.00      B    H
ATOM   3360  H41 BMIMB  28      37.460  42.900  46.715  1.00  0.00      B    H
ATOM   3361  C5  BMIMB  28      37.804  42.045  44.869  1.00  0.00      B    C
ATOM   3362  H5  BMIMB  28      36.755  41.869  44.648  1.00  0.00      B    H
ATOM   3363  H51 BMIMB  28      38.285  42.257  43.918  1.00  0.00      B    H
ATOM   3364  C51 BMIMB  28      38.405  40.715  45.493  1.00  0.00      B    C
ATOM   3365  H52 BMIMB  28      38.473  39.909  44.767  1.00  0.00      B    H
ATOM   3366  H53 BMIMB  28      39.376  40.908  45.942  1.00  0.00      B    H
ATOM   3367  C6  BMIMB  28      37.579  40.148  46.694  1.00  0.00      B    C
ATOM   3368  H6  BMIMB  28      36.611  39.844  46.311  1.00  0.00      B    H
ATOM   3369  H61 BMIMB  28      38.050  39.227  47.019  1.00  0.00      B    H
ATOM   3370  H62 BMIMB  28      37.431  40.914  47.446  1.00  0.00      B    H
ATOM   3381  N1  BMIMB  29      10.866   2.832   5.242  1.00  0.00      B    N
ATOM   3382  N11 BMIMB  29      10.101   1.327   6.642  1.00  0.00      B    N
ATOM   3383  C1  BMIMB  29      11.107   1.604   5.775  1.00  0.00      B    C
ATOM   3384  H1  BMIMB  29      11.867   0.892   5.533  1.00  0.00      B    H
ATOM   3385  C2  BMIMB  29       9.776   3.342   5.853  1.00  0.00      B    C
ATOM   3386  H2  BMIMB  29       9.410   4.342   5.783  1.00  0.00      B    H
ATOM   3387  C21 BMIMB  29       9.369   2.423   6.747  1.00  0.00      B    C
ATOM   3388  H21 BMIMB  29       8.573   2.407   7.459  1.00  0.00      B    H
ATOM   3389  C3  BMIMB  29      11.846   3.482   4.350  1.00  0.00      B    C
ATOM   3390  H3  BMIMB  29      12.647   3.816   4.992  1.00  0.00      B    H
ATOM   3391  H31 BMIMB  29      12.173   2.761   3.614  1.00  0.00      B    H
ATOM   3392  H32 BMIMB  29      11.402   4.265   3.754  1.00  0.00      B    H
ATOM   3393  C4  BMIMB  29       9.972   0.054   7.407  1.00  0.00      B    C
ATOM   3394  H4  BMIMB  29       9.716   0.380   8.405  1.00  0.00      B    H
ATOM   3395  H41 BMIMB  29      10.884  -0.521   7.338  1.00  0.00      B    H
ATOM   3396  C5  BMIMB  29       8.886  -0.876   6.797  1.00  0.00      B    C
ATOM   3397  H5  BMIMB  29       9.246  -1.191   5.821  1.00  0.00      B    H
ATOM   3398  H51 BMIMB  29       8.883  -1.728   7.471  1.00  0.00      B    H
ATOM   3399  C51 BMIMB  29       7.521  -0.216   6.677  1.00  0.00      B    C
ATOM   3400  H52 BMIMB  29       7.286   0.253   7.629  1.00  0.00      B    H
ATOM   3401  H53 BMIMB  29       7.518   0.508   5.866  1.00  0.00      B    H
ATOM   3402  C6  BMIMB  29       6.382  -1.178   6.450  1.00  0.00      B    C
ATOM   3403  H6  BMIMB  29       5.543  -0.555   6.165  1.00  0.00      B    H
ATOM   3404  H61 BMIMB  29       6.609  -1.936   5.709  1.00  0.00      B    H
ATOM   3405  H62 BMIMB  29       6.144  -1.568   7.434  1.00  0.00      B    H
ATOM   3416  N1  BMIMB  30      27.843  44.767  48.647  1.00  0.00      B    N
ATOM   3417  N11 BMIMB  30      26.211  45.067  47.219  1.00  0.00      B    N
ATOM   3418  C1  BMIMB  30      26.661  45.283  48.461  1.00  0.00      B    C
ATOM   3419  H1  BMIMB  30      26.105  45.795  49.217  1.00  0.00      B    H
ATOM   3420  C2  BMIMB  30      28.132  44.095  47.478  1.00  0.00      B    C
ATOM   3421  H2  BMIMB  30      28.923  43.401  47.299  1.00  0.00      B    H
ATOM   3422  C21 BMIMB  30      27.091  44.172  46.656  1.00  0.00      B    C
ATOM   3423  H21 BMIMB  30      26.958  43.798  45.665  1.00  0.00      B    H
ATOM   3424  C3  BMIMB  30      28.590  44.790  49.899  1.00  0.00      B    C
ATOM   3425  H3  BMIMB  30      29.272  43.953  49.915  1.00  0.00      B    H
ATOM   3426  H31 BMIMB  30      29.019  45.770  50.046  1.00  0.00      B    H
ATOM   3427  H32 BMIMB  30      27.900  44.529  50.688  1.00  0.00      B    H
ATOM   3428  C4  BMIMB  30      24.982  45.619  46.627  1.00  0.00      B    C
ATOM   3429  H4  BMIMB  30      24.487  46.140  47.433  1.00  0.00      B    H
ATOM   3430  H41 BMIMB  30      24.341  44.792  46.357  1.00  0.00      B    H
ATOM   3431  C5  BMIMB  30      25.251  46.649  45.493  1.00  0.00      B    C
ATOM   3432  H5  BMIMB  30      25.442  46.127  44.559  1.00  0.00      B    H
ATOM   3433  H51 BMIMB  30      24.333  47.231  45.497  1.00  0.00      B    H
ATOM   3434  C51 BMIMB  30      26.339  47.607  45.835  1.00  0.00      B    C
ATOM   3435  H52 BMIMB  30      26.104  48.073  46.789  1.00  0.00      B    H
ATOM   3436  H53 BMIMB  30      27.315  47.129  45.865  1.00  0.00      B    H
ATOM   3437  C6  BMIMB  30      26.279  48.705  44.764  1.00  0.00      B    C
ATOM   3438  H6  BMIMB  30      25.243  49.021  44.722  1.00  0.00      B    H
ATOM   3439  H61 BMIMB  30      26.880  49.605  44.832  1.00  0.00      B    H
ATOM   3440  H62 BMIMB  30      26.441  48.388  43.740  1.00  0.00      B    H
ATOM   3451  N1  BMIMB  31       6.258   3.202  20.210  1.00  0.00      B    N
ATOM   3452  N11 BMIMB  31       7.717   1.835  19.389  1.00  0.00      B    N
ATOM   3453  C1  BMIMB  31       7.524   3.055  19.855  1.00  0.00      B    C
ATOM   3454  H1  BMIMB  31       8.228   3.854  19.939  1.00  0.00      B    H
ATOM   3455  C2  BMIMB  31       5.604   2.002  20.071  1.00  0.00      B    C
ATOM   3456  H2  BMIMB  31       4.584   1.953  20.383  1.00  0.00      B    H
ATOM   3457  C21 BMIMB  31       6.488   1.201  19.525  1.00  0.00      B    C
ATOM   3458  H21 BMIMB  31       6.327   0.207  19.170  1.00  0.00      B    H
ATOM   3459  C3  BMIMB  31       5.633   4.429  20.783  1.00  0.00      B    C
ATOM   3460  H3  BMIMB  31       6.412   5.168  20.888  1.00  0.00      B    H
ATOM   3461  H31 BMIMB  31       4.860   4.663  20.066  1.00  0.00      B    H
ATOM   3462  H32 BMIMB  31       5.332   4.144  21.781  1.00  0.00      B    H
ATOM   3463  C4  BMIMB  31       9.005   1.332  18.937  1.00  0.00      B    C
ATOM   3464  H4  BMIMB  31       9.301   0.482  19.533  1.00  0.00      B    H
ATOM   3465  H41 BMIMB  31       9.618   2.171  19.233  1.00  0.00      B    H
ATOM   3466  C5  BMIMB  31       9.105   1.275  17.387  1.00  0.00      B    C
ATOM   3467  H5  BMIMB  31       8.573   2.070  16.870  1.00  0.00      B    H
ATOM   3468  H51 BMIMB  31      10.130   1.554  17.156  1.00  0.00      B    H
ATOM   3469  C51 BMIMB  31       8.825  -0.123  16.818  1.00  0.00      B    C
ATOM   3470  H52 BMIMB  31       9.531  -0.840  17.230  1.00  0.00      B    H
ATOM   3471  H53 BMIMB  31       7.818  -0.461  17.049  1.00  0.00      B    H
ATOM   3472  C6  BMIMB  31       8.929  -0.172  15.309  1.00  0.00      B    C
ATOM   3473  H6  BMIMB  31       8.751  -1.160  14.901  1.00  0.00      B    H
ATOM   3474  H61 BMIMB  31       8.276   0.632  14.989  1.00  0.00      B    H
ATOM   3475  H62 BMIMB  31       9.906   0.133  14.952  1.00  0.00      B    H
ATOM   3486  N1  BMIMB  32      17.947  34.773  18.927  1.00  0.00      B    N
ATOM   3487  N11 BMIMB  32      16.158  35.168  20.009  1.00  0.00      B    N
ATOM   3488  C1  BMIMB  32      17.132  35.679  19.367  1.00  0.00      B    C
ATOM   3489  H1  BMIMB  32      17.431  36.701  19.282  1.00  0.00      B    H
ATOM   3490  C2  BMIMB  32      17.484  33.517  19.337  1.00  0.00      B    C
ATOM   3491  H2  BMIMB  32      17.888  32.569  19.056  1.00  0.00      B    H
ATOM   3492  C21 BMIMB  32      16.363  33.791  19.956  1.00  0.00      B    C
ATOM   3493  H21 BMIMB  32      15.640  33.222  20.499  1.00  0.00      B    H
ATOM   3494  C3  BMIMB  32      19.158  34.959  18.212  1.00  0.00      B    C
ATOM   3495  H3  BMIMB  32      19.915  34.197  18.320  1.00  0.00      B    H
ATOM   3496  H31 BMIMB  32      18.831  35.212  17.215  1.00  0.00      B    H
ATOM   3497  H32 BMIMB  32      19.618  35.800  18.711  1.00  0.00      B    H
ATOM   3498  C4  BMIMB  32      15.251  35.931  20.851  1.00  0.00      B    C
ATOM   3499  H4  BMIMB  32      15.647  36.933  20.919  1.00  0.00      B    H
ATOM   3500  H41 BMIMB  32      15.331  35.509  21.842  1.00  0.00      B    H
ATOM   3501  C5  BMIMB  32      13.754  35.970  20.370  1.00  0.00      B    C
ATOM   3502  H5  BMIMB  32      13.229  36.671  21.014  1.00  0.00      B    H
ATOM   3503  H51 BMIMB  32      13.729  36.301  19.336  1.00  0.00      B    H
ATOM   3504  C51 BMIMB  32      13.187  34.582  20.433  1.00  0.00      B    C
ATOM   3505  H52 BMIMB  32      13.741  33.955  19.739  1.00  0.00      B    H
ATOM   3506  H53 BMIMB  32      13.365  34.218  21.442  1.00  0.00      B    H
ATOM   3507  C6  BMIMB  32      11.704  34.593  20.051  1.00  0.00      B    C
ATOM   3508  H6  BMIMB  32      11.458  33.543  19.942  1.00  0.00      B    H
ATOM   3509  H61 BMIMB  32      10.957  35.003  20.721  1.00  0.00      B    H
ATOM   3510  H62 BMIMB  32      11.555  34.956  19.041  1.00  0.00      B    H
ATOM   3521  N1  BMIMB  33      43.066   8.866  12.868  1.00  0.00      B    N
ATOM   3522  N11 BMIMB  33      42.106   9.192  10.992  1.00  0.00      B    N
ATOM   3523  C1  BMIMB  33      42.588   8.289  11.815  1.00  0.00      B    C
ATOM   3524  H1  BMIMB  33      42.636   7.229  11.686  1.00  0.00      B    H
ATOM   3525  C2  BMIMB  33      42.862  10.198  12.743  1.00  0.00      B    C
ATOM   3526  H2  BMIMB  33      43.232  10.887  13.471  1.00  0.00      B    H
ATOM   3527  C21 BMIMB  33      42.149  10.436  11.629  1.00  0.00      B    C
ATOM   3528  H21 BMIMB  33      41.771  11.307  11.139  1.00  0.00      B    H
ATOM   3529  C3  BMIMB  33      43.920   8.275  13.886  1.00  0.00      B    C
ATOM   3530  H3  BMIMB  33      44.965   8.518  13.763  1.00  0.00      B    H
ATOM   3531  H31 BMIMB  33      43.546   8.526  14.867  1.00  0.00      B    H
ATOM   3532  H32 BMIMB  33      43.953   7.197  13.828  1.00  0.00      B    H
ATOM   3533  C4  BMIMB  33      41.453   8.939   9.684  1.00  0.00      B    C
ATOM   3534  H4  BMIMB  33      40.587   9.581   9.611  1.00  0.00      B    H
ATOM   3535  H41 BMIMB  33      41.009   7.962   9.803  1.00  0.00      B    H
ATOM   3536  C5  BMIMB  33      42.395   8.941   8.559  1.00  0.00      B    C
ATOM   3537  H5  BMIMB  33      43.189   8.262   8.861  1.00  0.00      B    H
ATOM   3538  H51 BMIMB  33      41.892   8.438   7.737  1.00  0.00      B    H
ATOM   3539  C51 BMIMB  33      43.044  10.240   8.143  1.00  0.00      B    C
ATOM   3540  H52 BMIMB  33      42.215  10.846   7.786  1.00  0.00      B    H
ATOM   3541  H53 BMIMB  33      43.567  10.726   8.963  1.00  0.00      B    H
ATOM   3542  C6  BMIMB  33      44.027  10.106   6.983  1.00  0.00      B    C
ATOM   3543  H6  BMIMB  33      44.583  11.034   6.908  1.00  0.00      B    H
ATOM   3544  H61 BMIMB  33      44.781   9.365   7.221  1.00  0.00      B    H
ATOM   3545  H62 BMIMB  33      43.540   9.970   6.024  1.00  0.00      B    H
ATOM   3556  N1  BMIMB  34       9.427  22.244  16.824  1.00  0.00      B    N
ATOM   3557  N11 BMIMB  34       7.867  22.766  15.412  1.00  0.00      B    N
ATOM   3558  C1  BMIMB  34       8.962  23.161  16.011  1.00  0.00      B    C
ATOM   3559  H1  BMIMB  34       9.337  24.154  15.884  1.00  0.00      B    H
ATOM   3560  C2  BMIMB  34       8.627  21.182  16.705  1.00  0.00      B    C
ATOM   3561  H2  BMIMB  34       8.938  20.276  17.177  1.00  0.00      B    H
ATOM   3562  C21 BMIMB  34       7.591  21.515  15.928  1.00  0.00      B    C
ATOM   3563  H21 BMIMB  34       6.725  20.979  15.606  1.00  0.00      B    H
ATOM   3564  C3  BMIMB  34      10.688  22.249  17.583  1.00  0.00      B    C
ATOM   3565  H3  BMIMB  34      11.381  21.839  16.863  1.00  0.00      B    H
ATOM   3566  H31 BMIMB  34      10.984  23.261  17.818  1.00  0.00      B    H
ATOM   3567  H32 BMIMB  34      10.653  21.626  18.465  1.00  0.00      B    H
ATOM   3568  C4  BMIMB  34       7.235  23.493  14.343  1.00  0.00      B    C
ATOM   3569  H4  BMIMB  34       7.445  22.965  13.424  1.00  0.00      B    H
ATOM   3570  H41 BMIMB  34       7.635  24.492  14.259  1.00  0.00      B    H
ATOM   3571  C5  BMIMB  34       5.684  23.560  14.489  1.00  0.00      B    C
ATOM   3572  H5  BMIMB  34       5.364  24.336  13.798  1.00  0.00      B    H
ATOM   3573  H51 BMIMB  34       5.262  22.588  14.250  1.00  0.00      B    H
ATOM   3574  C51 BMIMB  34       5.099  23.926  15.814  1.00  0.00      B    C
ATOM   3575  H52 BMIMB  34       5.436  23.153  16.500  1.00  0.00      B    H
ATOM   3576  H53 BMIMB  34       5.497  24.890  16.121  1.00  0.00      B    H
ATOM   3577  C6  BMIMB  34       3.563  24.010  15.752  1.00  0.00      B    C
ATOM   3578  H6  BMIMB  34       3.108  24.538  16.582  1.00  0.00      B    H
ATOM   3579  H61 BMIMB  34       3.215  24.411  14.807  1.00  0.00      B    H
ATOM   3580  H62 BMIMB  34       3.204  23.002  15.931  1.00  0.00      B    H
ATOM   3591  N1  BMIMB  35      36.512   6.698  34.448  1.00  0.00      B    N
ATOM   3592  N11 BMIMB  35      38.371   6.942  35.522  1.00  0.00      B    N
ATOM   3593  C1  BMIMB  35      37.112   6.619  35.626  1.00  0.00      B    C
ATOM   3594  H1  BMIMB  35      36.794   6.251  36.577  1.00  0.00      B    H
ATOM   3595  C2  BMIMB  35      37.397   7.345  33.638  1.00  0.00      B    C
ATOM   3596  H2  BMIMB  35      37.003   7.565  32.670  1.00  0.00      B    H
ATOM   3597  C21 BMIMB  35      38.508   7.586  34.314  1.00  0.00      B    C
ATOM   3598  H21 BMIMB  35      39.281   8.213  33.928  1.00  0.00      B    H
ATOM   3599  C3  BMIMB  35      35.075   6.533  34.190  1.00  0.00      B    C
ATOM   3600  H3  BMIMB  35      34.573   7.270  34.799  1.00  0.00      B    H
ATOM   3601  H31 BMIMB  35      34.764   6.665  33.164  1.00  0.00      B    H
ATOM   3602  H32 BMIMB  35      34.702   5.545  34.415  1.00  0.00      B    H
ATOM   3603  C4  BMIMB  35      39.357   7.204  36.646  1.00  0.00      B    C
ATOM   3604  H4  BMIMB  35      38.858   7.144  37.602  1.00  0.00      B    H
ATOM   3605  H41 BMIMB  35      39.755   8.200  36.519  1.00  0.00      B    H
ATOM   3606  C5  BMIMB  35      40.419   6.143  36.785  1.00  0.00      B    C
ATOM   3607  H5  BMIMB  35      41.239   6.435  36.135  1.00  0.00      B    H
ATOM   3608  H51 BMIMB  35      40.711   6.142  37.832  1.00  0.00      B    H
ATOM   3609  C51 BMIMB  35      39.910   4.768  36.337  1.00  0.00      B    C
ATOM   3610  H52 BMIMB  35      39.019   4.534  36.915  1.00  0.00      B    H
ATOM   3611  H53 BMIMB  35      39.698   4.767  35.271  1.00  0.00      B    H
ATOM   3612  C6  BMIMB  35      40.795   3.556  36.675  1.00  0.00      B    C
ATOM   3613  H6  BMIMB  35      41.514   3.305  35.905  1.00  0.00      B    H
ATOM   3614  H61 BMIMB  35      41.437   3.704  37.536  1.00  0.00      B    H
ATOM   3615  H62 BMIMB  35      40.233   2.655  36.893  1.00  0.00      B    H
ATOM   3626  N1  BMIMB  36      25.849  45.650   6.659  1.00  0.00      B    N
ATOM   3627  N11 BMIMB  36      27.244  47.206   6.473  1.00  0.00      B    N
ATOM   3628  C1  BMIMB  36      26.602  46.518   7.330  1.00  0.00      B    C
ATOM   3629  H1  BMIMB  36      26.594  46.557   8.398  1.00  0.00      B    H
ATOM   3630  C2  BMIMB  36      26.144  45.652   5.290  1.00  0.00      B    C
ATOM   3631  H2  BMIMB  36      25.624  45.136   4.512  1.00  0.00      B    H
ATOM   3632  C21 BMIMB  36      27.103  46.567   5.239  1.00  0.00      B    C
ATOM   3633  H21 BMIMB  36      27.468  46.968   4.319  1.00  0.00      B    H
ATOM   3634  C3  BMIMB  36      24.942  44.755   7.364  1.00  0.00      B    C
ATOM   3635  H3  BMIMB  36      25.623  44.123   7.915  1.00  0.00      B    H
ATOM   3636  H31 BMIMB  36      24.247  45.380   7.907  1.00  0.00      B    H
ATOM   3637  H32 BMIMB  36      24.364  44.062   6.771  1.00  0.00      B    H
ATOM   3638  C4  BMIMB  36      28.150  48.365   6.666  1.00  0.00      B    C
ATOM   3639  H4  BMIMB  36      27.752  49.129   7.318  1.00  0.00      B    H
ATOM   3640  H41 BMIMB  36      28.062  48.727   5.652  1.00  0.00      B    H
ATOM   3641  C5  BMIMB  36      29.652  47.882   6.844  1.00  0.00      B    C
ATOM   3642  H5  BMIMB  36      30.238  48.765   7.083  1.00  0.00      B    H
ATOM   3643  H51 BMIMB  36      29.562  47.106   7.600  1.00  0.00      B    H
ATOM   3644  C51 BMIMB  36      30.398  47.255   5.612  1.00  0.00      B    C
ATOM   3645  H52 BMIMB  36      29.866  46.336   5.380  1.00  0.00      B    H
ATOM   3646  H53 BMIMB  36      30.478  47.912   4.750  1.00  0.00      B    H
ATOM   3647  C6  BMIMB  36      31.836  46.862   5.843  1.00  0.00      B    C
ATOM   3648  H6  BMIMB  36      32.447  47.172   5.002  1.00  0.00      B    H
ATOM   3649  H61 BMIMB  36      32.251  47.432   6.666  1.00  0.00      B    H
ATOM   3650  H62 BMIMB  36      31.891  45.805   6.080  1.00  0.00      B    H
ATOM   3661  N1  BMIMB  37      28.230   6.153  20.911  1.00  0.00      B    N
ATOM   3662  N11 BMIMB  37      27.434   6.797  18.969  1.00  0.00      B    N
ATOM   3663  C1  BMIMB  37      28.505   6.487  19.658  1.00  0.00      B    C
ATOM   3664  H1  BMIMB  37      29.472   6.457  19.203  1.00  0.00      B    H
ATOM   3665  C2  BMIMB  37      26.887   6.209  21.023  1.00  0.00      B    C
ATOM   3666  H2  BMIMB  37      26.300   5.911  21.864  1.00  0.00      B    H
ATOM   3667  C21 BMIMB  37      26.354   6.655  19.855  1.00  0.00      B    C
ATOM   3668  H21 BMIMB  37      25.341   6.955  19.698  1.00  0.00      B    H
ATOM   3669  C3  BMIMB  37      29.236   5.748  21.934  1.00  0.00      B    C
ATOM   3670  H3  BMIMB  37      30.231   5.800  21.517  1.00  0.00      B    H
ATOM   3671  H31 BMIMB  37      29.209   6.492  22.717  1.00  0.00      B    H
ATOM   3672  H32 BMIMB  37      29.009   4.818  22.434  1.00  0.00      B    H
ATOM   3673  C4  BMIMB  37      27.451   7.280  17.541  1.00  0.00      B    C
ATOM   3674  H4  BMIMB  37      26.436   7.176  17.187  1.00  0.00      B    H
ATOM   3675  H41 BMIMB  37      28.122   6.771  16.865  1.00  0.00      B    H
ATOM   3676  C5  BMIMB  37      27.794   8.784  17.536  1.00  0.00      B    C
ATOM   3677  H5  BMIMB  37      28.868   8.954  17.518  1.00  0.00      B    H
ATOM   3678  H51 BMIMB  37      27.470   9.233  16.601  1.00  0.00      B    H
ATOM   3679  C51 BMIMB  37      27.119   9.566  18.670  1.00  0.00      B    C
ATOM   3680  H52 BMIMB  37      26.072   9.364  18.456  1.00  0.00      B    H
ATOM   3681  H53 BMIMB  37      27.350   9.383  19.716  1.00  0.00      B    H
ATOM   3682  C6  BMIMB  37      27.349  11.097  18.383  1.00  0.00      B    C
ATOM   3683  H6  BMIMB  37      27.231  11.311  17.326  1.00  0.00      B    H
ATOM   3684  H61 BMIMB  37      26.627  11.569  19.038  1.00  0.00      B    H
ATOM   3685  H62 BMIMB  37      28.344  11.490  18.558  1.00  0.00      B    H
ATOM   3696  N1  BMIMB  38      42.710  41.675  36.940  1.00  0.00      B    N
ATOM   3697  N11 BMIMB  38      42.616  42.851  35.209  1.00  0.00      B    N
ATOM   3698  C1  BMIMB  38      42.059  41.910  35.867  1.00  0.00      B    C
ATOM   3699  H1  BMIMB  38      41.324  41.218  35.517  1.00  0.00      B    H
ATOM   3700  C2  BMIMB  38      43.842  42.554  37.033  1.00  0.00      B    C
ATOM   3701  H2  BMIMB  38      44.614  42.490  37.767  1.00  0.00      B    H
ATOM   3702  C21 BMIMB  38      43.686  43.349  35.956  1.00  0.00      B    C
ATOM   3703  H21 BMIMB  38      44.395  44.049  35.571  1.00  0.00      B    H
ATOM   3704  C3  BMIMB  38      42.464  40.493  37.804  1.00  0.00      B    C
ATOM   3705  H3  BMIMB  38      42.162  39.591  37.294  1.00  0.00      B    H
ATOM   3706  H31 BMIMB  38      43.330  40.189  38.374  1.00  0.00      B    H
ATOM   3707  H32 BMIMB  38      41.613  40.674  38.445  1.00  0.00      B    H
ATOM   3708  C4  BMIMB  38      42.069  43.423  33.961  1.00  0.00      B    C
ATOM   3709  H4  BMIMB  38      42.078  44.496  34.082  1.00  0.00      B    H
ATOM   3710  H41 BMIMB  38      41.068  43.045  33.817  1.00  0.00      B    H
ATOM   3711  C5  BMIMB  38      42.978  43.072  32.784  1.00  0.00      B    C
ATOM   3712  H5  BMIMB  38      44.033  43.264  32.960  1.00  0.00      B    H
ATOM   3713  H51 BMIMB  38      42.832  41.995  32.786  1.00  0.00      B    H
ATOM   3714  C51 BMIMB  38      42.461  43.467  31.377  1.00  0.00      B    C
ATOM   3715  H52 BMIMB  38      41.414  43.264  31.170  1.00  0.00      B    H
ATOM   3716  H53 BMIMB  38      42.722  44.515  31.253  1.00  0.00      B    H
ATOM   3717  C6  BMIMB  38      43.363  42.729  30.386  1.00  0.00      B    C
ATOM   3718  H6  BMIMB  38      42.889  42.611  29.419  1.00  0.00      B    H
ATOM   3719  H61 BMIMB  38      44.266  43.309  30.235  1.00  0.00      B    H
ATOM   3720  H62 BMIMB  38      43.499  41.746  30.823  1.00  0.00      B    H
ATOM   3731  N1  BMIMB  39      12.434  46.596  42.591  1.00  0.00      B    N
ATOM   3732  N11 BMIMB  39      11.792  48.348  41.529  1.00  0.00      B    N
ATOM   3733  C1  BMIMB  39      12.451  47.913  42.581  1.00  0.00      B    C
ATOM   3734  H1  BMIMB  39      12.996  48.471  43.312  1.00  0.00      B    H
ATOM   3735  C2  BMIMB  39      11.701  46.092  41.595  1.00  0.00      B    C
ATOM   3736  H2  BMIMB  39      11.566  45.034  41.532  1.00  0.00      B    H
ATOM   3737  C21 BMIMB  39      11.412  47.201  40.803  1.00  0.00      B    C
ATOM   3738  H21 BMIMB  39      10.973  47.305  39.835  1.00  0.00      B    H
ATOM   3739  C3  BMIMB  39      13.215  45.847  43.560  1.00  0.00      B    C
ATOM   3740  H3  BMIMB  39      13.910  45.213  43.030  1.00  0.00      B    H
ATOM   3741  H31 BMIMB  39      13.646  46.469  44.330  1.00  0.00      B    H
ATOM   3742  H32 BMIMB  39      12.487  45.159  43.964  1.00  0.00      B    H
ATOM   3743  C4  BMIMB  39      11.433  49.784  41.279  1.00  0.00      B    C
ATOM   3744  H4  BMIMB  39      11.408  50.398  42.168  1.00  0.00      B    H
ATOM   3745  H41 BMIMB  39      10.378  49.837  41.053  1.00  0.00      B    H
ATOM   3746  C5  BMIMB  39      12.267  50.466  40.252  1.00  0.00      B    C
ATOM   3747  H5  BMIMB  39      11.655  51.270  39.853  1.00  0.00      B    H
ATOM   3748  H51 BMIMB  39      13.143  50.875  40.749  1.00  0.00      B    H
ATOM   3749  C51 BMIMB  39      12.698  49.583  39.063  1.00  0.00      B    C
ATOM   3750  H52 BMIMB  39      13.280  48.699  39.312  1.00  0.00      B    H
ATOM   3751  H53 BMIMB  39      11.811  49.210  38.558  1.00  0.00      B    H
ATOM   3752  C6  BMIMB  39      13.516  50.323  38.025  1.00  0.00      B    C
ATOM   3753  H6  BMIMB  39      12.992  51.189  37.638  1.00  0.00      B    H
ATOM   3754  H61 BMIMB  39      14.462  50.675  38.420  1.00  0.00      B    H
ATOM   3755  H62 BMIMB  39      13.666  49.670  37.173  1.00  0.00      B    H
ATOM   3766  N1  BMIMB  40      31.625  42.974  36.065  1.00  0.00      B    N
ATOM   3767  N11 BMIMB  40      31.520  43.660  38.071  1.00  0.00      B    N
ATOM   3768  C1  BMIMB  40      30.787  43.224  37.054  1.00  0.00      B    C
ATOM   3769  H1  BMIMB  40      29.739  43.057  36.925  1.00  0.00      B    H
ATOM   3770  C2  BMIMB  40      32.887  43.499  36.364  1.00  0.00      B    C
ATOM   3771  H2  BMIMB  40      33.652  43.430  35.622  1.00  0.00      B    H
ATOM   3772  C21 BMIMB  40      32.804  43.889  37.647  1.00  0.00      B    C
ATOM   3773  H21 BMIMB  40      33.568  44.366  38.221  1.00  0.00      B    H
ATOM   3774  C3  BMIMB  40      31.266  42.406  34.762  1.00  0.00      B    C
ATOM   3775  H3  BMIMB  40      31.126  43.226  34.074  1.00  0.00      B    H
ATOM   3776  H31 BMIMB  40      31.965  41.607  34.562  1.00  0.00      B    H
ATOM   3777  H32 BMIMB  40      30.286  41.951  34.742  1.00  0.00      B    H
ATOM   3778  C4  BMIMB  40      30.991  43.999  39.404  1.00  0.00      B    C
ATOM   3779  H4  BMIMB  40      29.926  44.128  39.280  1.00  0.00      B    H
ATOM   3780  H41 BMIMB  40      31.456  44.932  39.688  1.00  0.00      B    H
ATOM   3781  C5  BMIMB  40      31.297  42.877  40.392  1.00  0.00      B    C
ATOM   3782  H5  BMIMB  40      30.533  42.868  41.164  1.00  0.00      B    H
ATOM   3783  H51 BMIMB  40      31.104  41.945  39.866  1.00  0.00      B    H
ATOM   3784  C51 BMIMB  40      32.617  42.793  41.074  1.00  0.00      B    C
ATOM   3785  H52 BMIMB  40      33.372  43.420  40.607  1.00  0.00      B    H
ATOM   3786  H53 BMIMB  40      32.463  43.013  42.128  1.00  0.00      B    H
ATOM   3787  C6  BMIMB  40      33.101  41.388  41.161  1.00  0.00      B    C
ATOM   3788  H6  BMIMB  40      32.563  40.732  41.835  1.00  0.00      B    H
ATOM   3789  H61 BMIMB  40      33.132  40.979  40.157  1.00  0.00      B    H
ATOM   3790  H62 BMIMB  40      34.134  41.275  41.468  1.00  0.00      B    H
ATOM   3801  N1  BMIMB  41      41.834  24.800  13.978  1.00  0.00      B    N
ATOM   3802  N11 BMIMB  41      42.624  22.938  13.352  1.00  0.00      B    N
ATOM   3803  C1  BMIMB  41      42.279  24.133  12.975  1.00  0.00      B    C
ATOM   3804  H1  BMIMB  41      42.533  24.568  12.033  1.00  0.00      B    H
ATOM   3805  C2  BMIMB  41      41.811  23.924  15.086  1.00  0.00      B    C
ATOM   3806  H2  BMIMB  41      41.469  24.237  16.049  1.00  0.00      B    H
ATOM   3807  C21 BMIMB  41      42.354  22.754  14.672  1.00  0.00      B    C
ATOM   3808  H21 BMIMB  41      42.592  21.839  15.168  1.00  0.00      B    H
ATOM   3809  C3  BMIMB  41      41.547  26.193  14.157  1.00  0.00      B    C
ATOM   3810  H3  BMIMB  41      40.649  26.313  14.745  1.00  0.00      B    H
ATOM   3811  H31 BMIMB  41      42.334  26.581  14.786  1.00  0.00      B    H
ATOM   3812  H32 BMIMB  41      41.338  26.578  13.170  1.00  0.00      B    H
ATOM   3813  C4  BMIMB  41      43.411  21.967  12.535  1.00  0.00      B    C
ATOM   3814  H4  BMIMB  41      44.357  21.758  13.012  1.00  0.00      B    H
ATOM   3815  H41 BMIMB  41      43.517  22.387  11.546  1.00  0.00      B    H
ATOM   3816  C5  BMIMB  41      42.777  20.589  12.416  1.00  0.00      B    C
ATOM   3817  H5  BMIMB  41      42.790  20.050  13.360  1.00  0.00      B    H
ATOM   3818  H51 BMIMB  41      41.729  20.749  12.175  1.00  0.00      B    H
ATOM   3819  C51 BMIMB  41      43.467  19.830  11.345  1.00  0.00      B    C
ATOM   3820  H52 BMIMB  41      43.128  20.221  10.389  1.00  0.00      B    H
ATOM   3821  H53 BMIMB  41      44.492  20.187  11.397  1.00  0.00      B    H
ATOM   3822  C6  BMIMB  41      43.361  18.345  11.582  1.00  0.00      B    C
ATOM   3823  H6  BMIMB  41      43.348  18.124  12.643  1.00  0.00      B    H
ATOM   3824  H61 BMIMB  41      42.490  17.837  11.184  1.00  0.00      B    H
ATOM   3825  H62 BMIMB  41      44.256  17.875  11.190  1.00  0.00      B    H
ATOM   3836  N1  BMIMB  42      12.188  44.439  34.537  1.00  0.00      B    N
ATOM   3837  N11 BMIMB  42      11.679  46.392  35.003  1.00  0.00      B    N
ATOM   3838  C1  BMIMB  42      12.359  45.667  34.175  1.00  0.00      B    C
ATOM   3839  H1  BMIMB  42      12.837  46.033  33.291  1.00  0.00      B    H
ATOM   3840  C2  BMIMB  42      11.533  44.361  35.732  1.00  0.00      B    C
ATOM   3841  H2  BMIMB  42      11.319  43.402  36.151  1.00  0.00      B    H
ATOM   3842  C21 BMIMB  42      11.355  45.623  36.059  1.00  0.00      B    C
ATOM   3843  H21 BMIMB  42      10.829  46.047  36.886  1.00  0.00      B    H
ATOM   3844  C3  BMIMB  42      12.672  43.292  33.699  1.00  0.00      B    C
ATOM   3845  H3  BMIMB  42      12.166  42.378  33.976  1.00  0.00      B    H
ATOM   3846  H31 BMIMB  42      12.504  43.473  32.648  1.00  0.00      B    H
ATOM   3847  H32 BMIMB  42      13.745  43.307  33.820  1.00  0.00      B    H
ATOM   3848  C4  BMIMB  42      11.716  47.847  35.018  1.00  0.00      B    C
ATOM   3849  H4  BMIMB  42      12.468  48.037  34.266  1.00  0.00      B    H
ATOM   3850  H41 BMIMB  42      12.140  48.075  35.984  1.00  0.00      B    H
ATOM   3851  C5  BMIMB  42      10.484  48.590  34.789  1.00  0.00      B    C
ATOM   3852  H5  BMIMB  42      10.023  48.264  33.860  1.00  0.00      B    H
ATOM   3853  H51 BMIMB  42       9.769  48.240  35.528  1.00  0.00      B    H
ATOM   3854  C51 BMIMB  42      10.771  50.110  34.810  1.00  0.00      B    C
ATOM   3855  H52 BMIMB  42      11.102  50.262  35.834  1.00  0.00      B    H
ATOM   3856  H53 BMIMB  42      11.481  50.407  34.042  1.00  0.00      B    H
ATOM   3857  C6  BMIMB  42       9.502  50.823  34.782  1.00  0.00      B    C
ATOM   3858  H6  BMIMB  42       9.703  51.866  34.568  1.00  0.00      B    H
ATOM   3859  H61 BMIMB  42       8.961  50.434  33.926  1.00  0.00      B    H
ATOM   3860  H62 BMIMB  42       8.896  50.640  35.662  1.00  0.00      B    H
ATOM   3871  N1  BMIMB  43       1.344  10.914  40.227  1.00  0.00      B    N
ATOM   3872  N11 BMIMB  43       1.285   9.618  38.508  1.00  0.00      B    N
ATOM   3873  C1  BMIMB  43       0.607  10.165  39.469  1.00  0.00      B    C
ATOM   3874  H1  BMIMB  43      -0.425  10.008  39.699  1.00  0.00      B    H
ATOM   3875  C2  BMIMB  43       2.605  10.865  39.670  1.00  0.00      B    C
ATOM   3876  H2  BMIMB  43       3.363  11.473  40.112  1.00  0.00      B    H
ATOM   3877  C21 BMIMB  43       2.623  10.003  38.636  1.00  0.00      B    C
ATOM   3878  H21 BMIMB  43       3.389   9.700  37.955  1.00  0.00      B    H
ATOM   3879  C3  BMIMB  43       0.938  11.649  41.431  1.00  0.00      B    C
ATOM   3880  H3  BMIMB  43       1.515  11.432  42.317  1.00  0.00      B    H
ATOM   3881  H31 BMIMB  43       0.999  12.692  41.158  1.00  0.00      B    H
ATOM   3882  H32 BMIMB  43      -0.111  11.526  41.659  1.00  0.00      B    H
ATOM   3883  C4  BMIMB  43       0.718   8.777  37.419  1.00  0.00      B    C
ATOM   3884  H4  BMIMB  43       1.102   9.038  36.444  1.00  0.00      B    H
ATOM   3885  H41 BMIMB  43      -0.326   9.050  37.369  1.00  0.00      B    H
ATOM   3886  C5  BMIMB  43       0.901   7.269  37.657  1.00  0.00      B    C
ATOM   3887  H5  BMIMB  43      -0.030   6.746  37.453  1.00  0.00      B    H
ATOM   3888  H51 BMIMB  43       1.736   6.959  37.034  1.00  0.00      B    H
ATOM   3889  C51 BMIMB  43       1.188   6.817  39.077  1.00  0.00      B    C
ATOM   3890  H52 BMIMB  43       2.084   7.352  39.379  1.00  0.00      B    H
ATOM   3891  H53 BMIMB  43       0.368   7.216  39.669  1.00  0.00      B    H
ATOM   3892  C6  BMIMB  43       1.555   5.335  39.122  1.00  0.00      B    C
ATOM   3893  H6  BMIMB  43       2.336   5.017  38.441  1.00  0.00      B    H
ATOM   3894  H61 BMIMB  43       1.719   4.958  40.125  1.00  0.00      B    H
ATOM   3895  H62 BMIMB  43       0.710   4.721  38.831  1.00  0.00      B    H
ATOM   3906  N1  BMIMB  44      17.305  43.975  43.996  1.00  0.00      B    N
ATOM   3907  N11 BMIMB  44      18.297  45.858  43.852  1.00  0.00      B    N
ATOM   3908  C1  BMIMB  44      17.415  45.188  44.513  1.00  0.00      B    C
ATOM   3909  H1  BMIMB  44      16.888  45.522  45.381  1.00  0.00      B    H
ATOM   3910  C2  BMIMB  44      18.033  43.883  42.875  1.00  0.00      B    C
ATOM   3911  H2  BMIMB  44      18.106  42.978  42.313  1.00  0.00      B    H
ATOM   3912  C21 BMIMB  44      18.665  45.053  42.786  1.00  0.00      B    C
ATOM   3913  H21 BMIMB  44      19.389  45.276  42.033  1.00  0.00      B    H
ATOM   3914  C3  BMIMB  44      16.498  42.834  44.426  1.00  0.00      B    C
ATOM   3915  H3  BMIMB  44      16.297  42.329  43.492  1.00  0.00      B    H
ATOM   3916  H31 BMIMB  44      17.085  42.106  44.967  1.00  0.00      B    H
ATOM   3917  H32 BMIMB  44      15.577  43.044  44.949  1.00  0.00      B    H
ATOM   3918  C4  BMIMB  44      18.674  47.246  44.079  1.00  0.00      B    C
ATOM   3919  H4  BMIMB  44      17.825  47.555  44.670  1.00  0.00      B    H
ATOM   3920  H41 BMIMB  44      18.735  47.620  43.067  1.00  0.00      B    H
ATOM   3921  C5  BMIMB  44      19.992  47.454  44.722  1.00  0.00      B    C
ATOM   3922  H5  BMIMB  44      20.090  46.622  45.415  1.00  0.00      B    H
ATOM   3923  H51 BMIMB  44      20.753  47.276  43.967  1.00  0.00      B    H
ATOM   3924  C51 BMIMB  44      20.375  48.851  45.481  1.00  0.00      B    C
ATOM   3925  H52 BMIMB  44      20.402  49.546  44.646  1.00  0.00      B    H
ATOM   3926  H53 BMIMB  44      19.634  49.167  46.211  1.00  0.00      B    H
ATOM   3927  C6  BMIMB  44      21.795  48.720  45.983  1.00  0.00      B    C
ATOM   3928  H6  BMIMB  44      21.955  49.706  46.406  1.00  0.00      B    H
ATOM   3929  H61 BMIMB  44      21.890  48.042  46.824  1.00  0.00      B    H
ATOM   3930  H62 BMIMB  44      22.644  48.558  45.328  1.00  0.00      B    H
ATOM   3941  N1  BMIMB  45      46.526  35.493  19.178  1.00  0.00      B    N
ATOM   3942  N11 BMIMB  45      48.140  34.208  18.596  1.00  0.00      B    N
ATOM   3943  C1  BMIMB  45      47.759  35.115  19.437  1.00  0.00      B    C
ATOM   3944  H1  BMIMB  45      48.272  35.569  20.258  1.00  0.00      B    H
ATOM   3945  C2  BMIMB  45      46.209  34.832  18.008  1.00  0.00      B    C
ATOM   3946  H2  BMIMB  45      45.288  35.104  17.542  1.00  0.00      B    H
ATOM   3947  C21 BMIMB  45      47.123  33.989  17.706  1.00  0.00      B    C
ATOM   3948  H21 BMIMB  45      47.266  33.376  16.843  1.00  0.00      B    H
ATOM   3949  C3  BMIMB  45      45.813  36.684  19.692  1.00  0.00      B    C
ATOM   3950  H3  BMIMB  45      44.893  36.433  20.198  1.00  0.00      B    H
ATOM   3951  H31 BMIMB  45      46.383  37.310  20.364  1.00  0.00      B    H
ATOM   3952  H32 BMIMB  45      45.548  37.293  18.841  1.00  0.00      B    H
ATOM   3953  C4  BMIMB  45      49.426  33.555  18.679  1.00  0.00      B    C
ATOM   3954  H4  BMIMB  45      50.081  34.157  19.292  1.00  0.00      B    H
ATOM   3955  H41 BMIMB  45      49.973  33.488  17.750  1.00  0.00      B    H
ATOM   3956  C5  BMIMB  45      49.467  32.091  19.285  1.00  0.00      B    C
ATOM   3957  H5  BMIMB  45      49.211  31.314  18.570  1.00  0.00      B    H
ATOM   3958  H51 BMIMB  45      50.534  31.951  19.440  1.00  0.00      B    H
ATOM   3959  C51 BMIMB  45      48.518  32.018  20.484  1.00  0.00      B    C
ATOM   3960  H52 BMIMB  45      48.935  32.726  21.196  1.00  0.00      B    H
ATOM   3961  H53 BMIMB  45      47.502  32.222  20.156  1.00  0.00      B    H
ATOM   3962  C6  BMIMB  45      48.431  30.605  21.195  1.00  0.00      B    C
ATOM   3963  H6  BMIMB  45      48.178  29.777  20.543  1.00  0.00      B    H
ATOM   3964  H61 BMIMB  45      49.276  30.254  21.777  1.00  0.00      B    H
ATOM   3965  H62 BMIMB  45      47.656  30.559  21.951  1.00  0.00      B    H
ATOM   3976  N1  BMIMB  46      43.812  32.032  21.334  1.00  0.00      B    N
ATOM   3977  N11 BMIMB  46      44.395  30.698  22.883  1.00  0.00      B    N
ATOM   3978  C1  BMIMB  46      44.109  31.933  22.606  1.00  0.00      B    C
ATOM   3979  H1  BMIMB  46      43.953  32.727  23.305  1.00  0.00      B    H
ATOM   3980  C2  BMIMB  46      44.212  30.822  20.744  1.00  0.00      B    C
ATOM   3981  H2  BMIMB  46      44.127  30.605  19.702  1.00  0.00      B    H
ATOM   3982  C21 BMIMB  46      44.535  29.970  21.721  1.00  0.00      B    C
ATOM   3983  H21 BMIMB  46      44.848  28.949  21.742  1.00  0.00      B    H
ATOM   3984  C3  BMIMB  46      43.441  33.193  20.542  1.00  0.00      B    C
ATOM   3985  H3  BMIMB  46      43.932  32.979  19.604  1.00  0.00      B    H
ATOM   3986  H31 BMIMB  46      42.371  33.340  20.521  1.00  0.00      B    H
ATOM   3987  H32 BMIMB  46      43.893  34.065  20.991  1.00  0.00      B    H
ATOM   3988  C4  BMIMB  46      44.753  30.079  24.100  1.00  0.00      B    C
ATOM   3989  H4  BMIMB  46      44.015  29.291  24.077  1.00  0.00      B    H
ATOM   3990  H41 BMIMB  46      44.542  30.797  24.878  1.00  0.00      B    H
ATOM   3991  C5  BMIMB  46      46.232  29.796  24.201  1.00  0.00      B    C
ATOM   3992  H5  BMIMB  46      46.575  29.156  23.392  1.00  0.00      B    H
ATOM   3993  H51 BMIMB  46      46.806  30.717  24.128  1.00  0.00      B    H
ATOM   3994  C51 BMIMB  46      46.582  29.121  25.569  1.00  0.00      B    C
ATOM   3995  H52 BMIMB  46      46.148  29.806  26.292  1.00  0.00      B    H
ATOM   3996  H53 BMIMB  46      46.089  28.152  25.553  1.00  0.00      B    H
ATOM   3997  C6  BMIMB  46      48.128  29.152  25.879  1.00  0.00      B    C
ATOM   3998  H6  BMIMB  46      48.682  28.758  25.034  1.00  0.00      B    H
ATOM   3999  H61 BMIMB  46      48.552  30.097  26.198  1.00  0.00      B    H
ATOM   4000  H62 BMIMB  46      48.360  28.521  26.729  1.00  0.00      B    H
ATOM   4011  N1  BMIMB  47      15.692  13.773  46.756  1.00  0.00      B    N
ATOM   4012  N11 BMIMB  47      16.452  15.026  48.316  1.00  0.00      B    N
ATOM   4013  C1  BMIMB  47      15.996  13.824  48.037  1.00  0.00      B    C
ATOM   4014  H1  BMIMB  47      15.828  13.142  48.842  1.00  0.00      B    H
ATOM   4015  C2  BMIMB  47      16.059  14.887  46.129  1.00  0.00      B    C
ATOM   4016  H2  BMIMB  47      15.850  15.026  45.090  1.00  0.00      B    H
ATOM   4017  C21 BMIMB  47      16.518  15.745  47.114  1.00  0.00      B    C
ATOM   4018  H21 BMIMB  47      16.824  16.767  47.155  1.00  0.00      B    H
ATOM   4019  C3  BMIMB  47      14.888  12.720  46.172  1.00  0.00      B    C
ATOM   4020  H3  BMIMB  47      15.162  12.321  45.206  1.00  0.00      B    H
ATOM   4021  H31 BMIMB  47      14.903  11.841  46.799  1.00  0.00      B    H
ATOM   4022  H32 BMIMB  47      13.903  13.161  46.196  1.00  0.00      B    H
ATOM   4023  C4  BMIMB  47      16.690  15.529  49.638  1.00  0.00      B    C
ATOM   4024  H4  BMIMB  47      17.033  16.549  49.548  1.00  0.00      B    H
ATOM   4025  H41 BMIMB  47      17.445  14.970  50.172  1.00  0.00      B    H
ATOM   4026  C5  BMIMB  47      15.447  15.585  50.536  1.00  0.00      B    C
ATOM   4027  H5  BMIMB  47      15.687  16.457  51.138  1.00  0.00      B    H
ATOM   4028  H51 BMIMB  47      14.618  15.790  49.863  1.00  0.00      B    H
ATOM   4029  C51 BMIMB  47      15.252  14.292  51.410  1.00  0.00      B    C
ATOM   4030  H52 BMIMB  47      14.787  13.470  50.871  1.00  0.00      B    H
ATOM   4031  H53 BMIMB  47      16.159  13.986  51.925  1.00  0.00      B    H
ATOM   4032  C6  BMIMB  47      14.380  14.546  52.638  1.00  0.00      B    C
ATOM   4033  H6  BMIMB  47      14.005  13.611  53.039  1.00  0.00      B    H
ATOM   4034  H61 BMIMB  47      14.931  15.170  53.333  1.00  0.00      B    H
ATOM   4035  H62 BMIMB  47      13.530  15.119  52.285  1.00  0.00      B    H
ATOM   4046  N1  BMIMB  48       2.910   8.795  45.064  1.00  0.00      B    N
ATOM   4047  N11 BMIMB  48       2.312   8.129  46.967  1.00  0.00      B    N
ATOM   4048  C1  BMIMB  48       2.358   9.171  46.166  1.00  0.00      B    C
ATOM   4049  H1  BMIMB  48       2.043  10.158  46.429  1.00  0.00      B    H
ATOM   4050  C2  BMIMB  48       3.182   7.482  45.144  1.00  0.00      B    C
ATOM   4051  H2  BMIMB  48       3.714   6.940  44.393  1.00  0.00      B    H
ATOM   4052  C21 BMIMB  48       2.896   7.074  46.336  1.00  0.00      B    C
ATOM   4053  H21 BMIMB  48       2.941   6.131  46.834  1.00  0.00      B    H
ATOM   4054  C3  BMIMB  48       3.445   9.622  43.964  1.00  0.00      B    C
ATOM   4055  H3  BMIMB  48       4.403   9.245  43.636  1.00  0.00      B    H
ATOM   4056  H31 BMIMB  48       2.798   9.467  43.114  1.00  0.00      B    H
ATOM   4057  H32 BMIMB  48       3.545  10.674  44.187  1.00  0.00      B    H
ATOM   4058  C4  BMIMB  48       1.900   8.120  48.455  1.00  0.00      B    C
ATOM   4059  H4  BMIMB  48       1.922   9.140  48.808  1.00  0.00      B    H
ATOM   4060  H41 BMIMB  48       2.593   7.580  49.084  1.00  0.00      B    H
ATOM   4061  C5  BMIMB  48       0.574   7.351  48.553  1.00  0.00      B    C
ATOM   4062  H5  BMIMB  48      -0.249   7.981  48.226  1.00  0.00      B    H
ATOM   4063  H51 BMIMB  48       0.673   6.430  47.985  1.00  0.00      B    H
ATOM   4064  C51 BMIMB  48       0.201   7.060  49.974  1.00  0.00      B    C
ATOM   4065  H52 BMIMB  48      -0.774   6.578  49.968  1.00  0.00      B    H
ATOM   4066  H53 BMIMB  48       0.926   6.348  50.360  1.00  0.00      B    H
ATOM   4067  C6  BMIMB  48       0.076   8.375  50.808  1.00  0.00      B    C
ATOM   4068  H6  BMIMB  48      -0.114   7.964  51.793  1.00  0.00      B    H
ATOM   4069  H61 BMIMB  48       1.041   8.839  50.973  1.00  0.00      B    H
ATOM   4070  H62 BMIMB  48      -0.696   9.071  50.499  1.00  0.00      B    H
ATOM   4081  N1  BMIMB  49      22.200  13.347  28.113  1.00  0.00      B    N
ATOM   4082  N11 BMIMB  49      20.097  13.204  28.613  1.00  0.00      B    N
ATOM   4083  C1  BMIMB  49      21.257  13.621  28.965  1.00  0.00      B    C
ATOM   4084  H1  BMIMB  49      21.437  14.060  29.924  1.00  0.00      B    H
ATOM   4085  C2  BMIMB  49      21.588  12.909  26.977  1.00  0.00      B    C
ATOM   4086  H2  BMIMB  49      22.141  12.708  26.086  1.00  0.00      B    H
ATOM   4087  C21 BMIMB  49      20.233  12.949  27.233  1.00  0.00      B    C
ATOM   4088  H21 BMIMB  49      19.367  12.812  26.624  1.00  0.00      B    H
ATOM   4089  C3  BMIMB  49      23.646  13.335  28.317  1.00  0.00      B    C
ATOM   4090  H3  BMIMB  49      24.088  12.356  28.204  1.00  0.00      B    H
ATOM   4091  H31 BMIMB  49      23.998  13.971  27.518  1.00  0.00      B    H
ATOM   4092  H32 BMIMB  49      23.889  13.813  29.254  1.00  0.00      B    H
ATOM   4093  C4  BMIMB  49      18.835  13.222  29.353  1.00  0.00      B    C
ATOM   4094  H4  BMIMB  49      18.226  13.678  28.586  1.00  0.00      B    H
ATOM   4095  H41 BMIMB  49      19.018  13.715  30.296  1.00  0.00      B    H
ATOM   4096  C5  BMIMB  49      18.325  11.758  29.592  1.00  0.00      B    C
ATOM   4097  H5  BMIMB  49      17.743  11.674  30.506  1.00  0.00      B    H
ATOM   4098  H51 BMIMB  49      17.615  11.519  28.805  1.00  0.00      B    H
ATOM   4099  C51 BMIMB  49      19.403  10.629  29.585  1.00  0.00      B    C
ATOM   4100  H52 BMIMB  49      20.008  10.673  28.683  1.00  0.00      B    H
ATOM   4101  H53 BMIMB  49      20.097  10.788  30.407  1.00  0.00      B    H
ATOM   4102  C6  BMIMB  49      18.675   9.228  29.796  1.00  0.00      B    C
ATOM   4103  H6  BMIMB  49      19.301   8.388  30.076  1.00  0.00      B    H
ATOM   4104  H61 BMIMB  49      17.976   9.304  30.621  1.00  0.00      B    H
ATOM   4105  H62 BMIMB  49      18.076   8.958  28.934  1.00  0.00      B    H
ATOM   4116  N1  BMIMB  50      27.620  15.268  31.196  1.00  0.00      B    N
ATOM   4117  N11 BMIMB  50      27.484  15.260  33.344  1.00  0.00      B    N
ATOM   4118  C1  BMIMB  50      26.821  15.065  32.197  1.00  0.00      B    C
ATOM   4119  H1  BMIMB  50      25.854  14.633  32.059  1.00  0.00      B    H
ATOM   4120  C2  BMIMB  50      28.725  15.874  31.762  1.00  0.00      B    C
ATOM   4121  H2  BMIMB  50      29.534  16.196  31.143  1.00  0.00      B    H
ATOM   4122  C21 BMIMB  50      28.627  15.910  33.076  1.00  0.00      B    C
ATOM   4123  H21 BMIMB  50      29.319  16.128  33.860  1.00  0.00      B    H
ATOM   4124  C3  BMIMB  50      27.366  15.194  29.756  1.00  0.00      B    C
ATOM   4125  H3  BMIMB  50      27.709  16.093  29.265  1.00  0.00      B    H
ATOM   4126  H31 BMIMB  50      27.814  14.336  29.277  1.00  0.00      B    H
ATOM   4127  H32 BMIMB  50      26.300  15.187  29.585  1.00  0.00      B    H
ATOM   4128  C4  BMIMB  50      26.847  15.023  34.701  1.00  0.00      B    C
ATOM   4129  H4  BMIMB  50      25.798  14.765  34.674  1.00  0.00      B    H
ATOM   4130  H41 BMIMB  50      27.075  15.873  35.327  1.00  0.00      B    H
ATOM   4131  C5  BMIMB  50      27.603  13.859  35.280  1.00  0.00      B    C
ATOM   4132  H5  BMIMB  50      28.535  14.209  35.717  1.00  0.00      B    H
ATOM   4133  H51 BMIMB  50      26.963  13.481  36.074  1.00  0.00      B    H
ATOM   4134  C51 BMIMB  50      27.943  12.739  34.331  1.00  0.00      B    C
ATOM   4135  H52 BMIMB  50      27.105  12.441  33.707  1.00  0.00      B    H
ATOM   4136  H53 BMIMB  50      28.707  13.072  33.633  1.00  0.00      B    H
ATOM   4137  C6  BMIMB  50      28.608  11.674  35.207  1.00  0.00      B    C
ATOM   4138  H6  BMIMB  50      27.832  11.537  35.951  1.00  0.00      B    H
ATOM   4139  H61 BMIMB  50      28.720  10.695  34.756  1.00  0.00      B    H
ATOM   4140  H62 BMIMB  50      29.491  12.049  35.712  1.00  0.00      B    H
ATOM   4151  N1  BMIMB  51      36.784  32.773  47.434  1.00  0.00      B    N
ATOM   4152  N11 BMIMB  51      34.954  33.765  46.936  1.00  0.00      B    N
ATOM   4153  C1  BMIMB  51      35.575  33.069  47.898  1.00  0.00      B    C
ATOM   4154  H1  BMIMB  51      35.277  32.840  48.898  1.00  0.00      B    H
ATOM   4155  C2  BMIMB  51      36.828  33.133  46.088  1.00  0.00      B    C
ATOM   4156  H2  BMIMB  51      37.641  32.816  45.473  1.00  0.00      B    H
ATOM   4157  C21 BMIMB  51      35.714  33.797  45.748  1.00  0.00      B    C
ATOM   4158  H21 BMIMB  51      35.304  34.226  44.860  1.00  0.00      B    H
ATOM   4159  C3  BMIMB  51      37.895  32.025  48.115  1.00  0.00      B    C
ATOM   4160  H3  BMIMB  51      38.545  31.626  47.350  1.00  0.00      B    H
ATOM   4161  H31 BMIMB  51      38.496  32.779  48.601  1.00  0.00      B    H
ATOM   4162  H32 BMIMB  51      37.577  31.261  48.809  1.00  0.00      B    H
ATOM   4163  C4  BMIMB  51      33.650  34.425  47.134  1.00  0.00      B    C
ATOM   4164  H4  BMIMB  51      33.260  34.085  48.083  1.00  0.00      B    H
ATOM   4165  H41 BMIMB  51      32.919  33.984  46.473  1.00  0.00      B    H
ATOM   4166  C5  BMIMB  51      33.660  35.974  47.049  1.00  0.00      B    C
ATOM   4167  H5  BMIMB  51      34.436  36.315  47.730  1.00  0.00      B    H
ATOM   4168  H51 BMIMB  51      33.922  36.189  46.016  1.00  0.00      B    H
ATOM   4169  C51 BMIMB  51      32.263  36.560  47.348  1.00  0.00      B    C
ATOM   4170  H52 BMIMB  51      31.709  36.021  46.584  1.00  0.00      B    H
ATOM   4171  H53 BMIMB  51      31.955  36.243  48.341  1.00  0.00      B    H
ATOM   4172  C6  BMIMB  51      32.137  37.976  47.045  1.00  0.00      B    C
ATOM   4173  H6  BMIMB  51      32.553  38.334  46.111  1.00  0.00      B    H
ATOM   4174  H61 BMIMB  51      31.107  38.313  47.047  1.00  0.00      B    H
ATOM   4175  H62 BMIMB  51      32.656  38.499  47.840  1.00  0.00      B    H
ATOM   4186  N1  BMIMB  52      31.295  13.781  20.753  1.00  0.00      B    N
ATOM   4187  N11 BMIMB  52      29.233  14.474  20.982  1.00  0.00      B    N
ATOM   4188  C1  BMIMB  52      30.102  13.558  21.318  1.00  0.00      B    C
ATOM   4189  H1  BMIMB  52      29.877  12.681  21.886  1.00  0.00      B    H
ATOM   4190  C2  BMIMB  52      31.107  14.782  19.792  1.00  0.00      B    C
ATOM   4191  H2  BMIMB  52      31.881  15.037  19.102  1.00  0.00      B    H
ATOM   4192  C21 BMIMB  52      29.782  15.183  19.934  1.00  0.00      B    C
ATOM   4193  H21 BMIMB  52      29.234  15.898  19.360  1.00  0.00      B    H
ATOM   4194  C3  BMIMB  52      32.401  12.851  20.739  1.00  0.00      B    C
ATOM   4195  H3  BMIMB  52      33.279  13.457  20.907  1.00  0.00      B    H
ATOM   4196  H31 BMIMB  52      32.370  12.046  21.458  1.00  0.00      B    H
ATOM   4197  H32 BMIMB  52      32.285  12.356  19.787  1.00  0.00      B    H
ATOM   4198  C4  BMIMB  52      27.826  14.400  21.314  1.00  0.00      B    C
ATOM   4199  H4  BMIMB  52      27.664  13.333  21.271  1.00  0.00      B    H
ATOM   4200  H41 BMIMB  52      27.214  14.857  20.551  1.00  0.00      B    H
ATOM   4201  C5  BMIMB  52      27.505  14.958  22.694  1.00  0.00      B    C
ATOM   4202  H5  BMIMB  52      26.427  14.986  22.835  1.00  0.00      B    H
ATOM   4203  H51 BMIMB  52      27.816  14.275  23.481  1.00  0.00      B    H
ATOM   4204  C51 BMIMB  52      27.865  16.445  23.084  1.00  0.00      B    C
ATOM   4205  H52 BMIMB  52      27.730  16.602  24.151  1.00  0.00      B    H
ATOM   4206  H53 BMIMB  52      28.924  16.549  22.864  1.00  0.00      B    H
ATOM   4207  C6  BMIMB  52      26.936  17.483  22.417  1.00  0.00      B    C
ATOM   4208  H6  BMIMB  52      27.090  17.520  21.345  1.00  0.00      B    H
ATOM   4209  H61 BMIMB  52      25.901  17.171  22.496  1.00  0.00      B    H
ATOM   4210  H62 BMIMB  52      27.102  18.443  22.893  1.00  0.00      B    H
ATOM   4221  N1  BMIMB  53      32.364  19.425  16.151  1.00  0.00      B    N
ATOM   4222  N11 BMIMB  53      33.276  17.497  15.911  1.00  0.00      B    N
ATOM   4223  C1  BMIMB  53      32.397  18.203  16.574  1.00  0.00      B    C
ATOM   4224  H1  BMIMB  53      31.689  17.809  17.271  1.00  0.00      B    H
ATOM   4225  C2  BMIMB  53      33.348  19.510  15.186  1.00  0.00      B    C
ATOM   4226  H2  BMIMB  53      33.499  20.398  14.613  1.00  0.00      B    H
ATOM   4227  C21 BMIMB  53      33.970  18.325  15.114  1.00  0.00      B    C
ATOM   4228  H21 BMIMB  53      34.552  17.879  14.337  1.00  0.00      B    H
ATOM   4229  C3  BMIMB  53      31.386  20.452  16.565  1.00  0.00      B    C
ATOM   4230  H3  BMIMB  53      31.430  21.337  15.948  1.00  0.00      B    H
ATOM   4231  H31 BMIMB  53      30.414  19.981  16.590  1.00  0.00      B    H
ATOM   4232  H32 BMIMB  53      31.680  20.619  17.591  1.00  0.00      B    H
ATOM   4233  C4  BMIMB  53      33.545  16.045  16.052  1.00  0.00      B    C
ATOM   4234  H4  BMIMB  53      33.607  15.494  15.126  1.00  0.00      B    H
ATOM   4235  H41 BMIMB  53      32.751  15.587  16.623  1.00  0.00      B    H
ATOM   4236  C5  BMIMB  53      34.899  15.949  16.823  1.00  0.00      B    C
ATOM   4237  H5  BMIMB  53      35.232  14.914  16.827  1.00  0.00      B    H
ATOM   4238  H51 BMIMB  53      35.586  16.579  16.263  1.00  0.00      B    H
ATOM   4239  C51 BMIMB  53      34.916  16.311  18.256  1.00  0.00      B    C
ATOM   4240  H52 BMIMB  53      34.598  17.311  18.541  1.00  0.00      B    H
ATOM   4241  H53 BMIMB  53      34.169  15.652  18.691  1.00  0.00      B    H
ATOM   4242  C6  BMIMB  53      36.214  16.056  18.866  1.00  0.00      B    C
ATOM   4243  H6  BMIMB  53      35.935  15.888  19.899  1.00  0.00      B    H
ATOM   4244  H61 BMIMB  53      36.619  15.184  18.367  1.00  0.00      B    H
ATOM   4245  H62 BMIMB  53      36.871  16.916  18.797  1.00  0.00      B    H
ATOM   4256  N1  BMIMB  54      16.092  26.865  22.624  1.00  0.00      B    N
ATOM   4257  N11 BMIMB  54      17.456  25.974  23.938  1.00  0.00      B    N
ATOM   4258  C1  BMIMB  54      17.102  26.074  22.663  1.00  0.00      B    C
ATOM   4259  H1  BMIMB  54      17.429  25.412  21.889  1.00  0.00      B    H
ATOM   4260  C2  BMIMB  54      15.892  27.317  23.910  1.00  0.00      B    C
ATOM   4261  H2  BMIMB  54      15.241  28.129  24.152  1.00  0.00      B    H
ATOM   4262  C21 BMIMB  54      16.730  26.826  24.675  1.00  0.00      B    C
ATOM   4263  H21 BMIMB  54      16.905  26.946  25.722  1.00  0.00      B    H
ATOM   4264  C3  BMIMB  54      15.387  27.366  21.439  1.00  0.00      B    C
ATOM   4265  H3  BMIMB  54      14.389  27.726  21.644  1.00  0.00      B    H
ATOM   4266  H31 BMIMB  54      16.033  28.167  21.110  1.00  0.00      B    H
ATOM   4267  H32 BMIMB  54      15.329  26.628  20.653  1.00  0.00      B    H
ATOM   4268  C4  BMIMB  54      18.535  25.154  24.521  1.00  0.00      B    C
ATOM   4269  H4  BMIMB  54      18.980  25.830  25.236  1.00  0.00      B    H
ATOM   4270  H41 BMIMB  54      19.315  24.851  23.839  1.00  0.00      B    H
ATOM   4271  C5  BMIMB  54      17.978  23.906  25.235  1.00  0.00      B    C
ATOM   4272  H5  BMIMB  54      17.592  24.455  26.090  1.00  0.00      B    H
ATOM   4273  H51 BMIMB  54      17.185  23.427  24.666  1.00  0.00      B    H
ATOM   4274  C51 BMIMB  54      19.100  22.933  25.595  1.00  0.00      B    C
ATOM   4275  H52 BMIMB  54      18.610  22.149  26.166  1.00  0.00      B    H
ATOM   4276  H53 BMIMB  54      19.608  22.615  24.688  1.00  0.00      B    H
ATOM   4277  C6  BMIMB  54      20.133  23.603  26.527  1.00  0.00      B    C
ATOM   4278  H6  BMIMB  54      20.907  22.881  26.764  1.00  0.00      B    H
ATOM   4279  H61 BMIMB  54      20.487  24.604  26.309  1.00  0.00      B    H
ATOM   4280  H62 BMIMB  54      19.701  23.763  27.508  1.00  0.00      B    H
ATOM   4291  N1  BMIMB  55       9.850  29.361  21.359  1.00  0.00      B    N
ATOM   4292  N11 BMIMB  55       8.322  29.875  19.998  1.00  0.00      B    N
ATOM   4293  C1  BMIMB  55       8.647  29.101  20.965  1.00  0.00      B    C
ATOM   4294  H1  BMIMB  55       7.983  28.416  21.447  1.00  0.00      B    H
ATOM   4295  C2  BMIMB  55      10.364  30.400  20.667  1.00  0.00      B    C
ATOM   4296  H2  BMIMB  55      11.293  30.824  20.978  1.00  0.00      B    H
ATOM   4297  C21 BMIMB  55       9.408  30.684  19.761  1.00  0.00      B    C
ATOM   4298  H21 BMIMB  55       9.397  31.456  19.023  1.00  0.00      B    H
ATOM   4299  C3  BMIMB  55      10.517  28.621  22.415  1.00  0.00      B    C
ATOM   4300  H3  BMIMB  55       9.856  27.838  22.757  1.00  0.00      B    H
ATOM   4301  H31 BMIMB  55      11.404  28.126  22.048  1.00  0.00      B    H
ATOM   4302  H32 BMIMB  55      10.788  29.232  23.263  1.00  0.00      B    H
ATOM   4303  C4  BMIMB  55       7.094  30.014  19.255  1.00  0.00      B    C
ATOM   4304  H4  BMIMB  55       7.354  30.855  18.630  1.00  0.00      B    H
ATOM   4305  H41 BMIMB  55       6.400  30.408  19.982  1.00  0.00      B    H
ATOM   4306  C5  BMIMB  55       6.527  28.881  18.396  1.00  0.00      B    C
ATOM   4307  H5  BMIMB  55       5.682  29.349  17.898  1.00  0.00      B    H
ATOM   4308  H51 BMIMB  55       7.337  28.502  17.779  1.00  0.00      B    H
ATOM   4309  C51 BMIMB  55       5.886  27.708  19.074  1.00  0.00      B    C
ATOM   4310  H52 BMIMB  55       6.636  27.202  19.676  1.00  0.00      B    H
ATOM   4311  H53 BMIMB  55       5.237  27.997  19.897  1.00  0.00      B    H
ATOM   4312  C6  BMIMB  55       5.434  26.705  18.123  1.00  0.00      B    C
ATOM   4313  H6  BMIMB  55       5.386  25.726  18.586  1.00  0.00      B    H
ATOM   4314  H61 BMIMB  55       4.469  26.993  17.723  1.00  0.00      B    H
ATOM   4315  H62 BMIMB  55       6.079  26.570  17.262  1.00  0.00      B    H
ATOM   4326  N1  BMIMB  56       1.668  13.355  35.112  1.00  0.00      B    N
ATOM   4327  N11 BMIMB  56       2.457  11.769  33.947  1.00  0.00      B    N
ATOM   4328  C1  BMIMB  56       1.966  12.948  33.956  1.00  0.00      B    C
ATOM   4329  H1  BMIMB  56       1.905  13.561  33.082  1.00  0.00      B    H
ATOM   4330  C2  BMIMB  56       1.920  12.306  35.967  1.00  0.00      B    C
ATOM   4331  H2  BMIMB  56       1.664  12.361  37.002  1.00  0.00      B    H
ATOM   4332  C21 BMIMB  56       2.455  11.330  35.251  1.00  0.00      B    C
ATOM   4333  H21 BMIMB  56       2.773  10.353  35.543  1.00  0.00      B    H
ATOM   4334  C3  BMIMB  56       0.960  14.580  35.451  1.00  0.00      B    C
ATOM   4335  H3  BMIMB  56       0.557  15.108  34.599  1.00  0.00      B    H
ATOM   4336  H31 BMIMB  56       0.109  14.428  36.098  1.00  0.00      B    H
ATOM   4337  H32 BMIMB  56       1.723  15.173  35.933  1.00  0.00      B    H
ATOM   4338  C4  BMIMB  56       2.821  10.927  32.736  1.00  0.00      B    C
ATOM   4339  H4  BMIMB  56       3.679  10.314  32.971  1.00  0.00      B    H
ATOM   4340  H41 BMIMB  56       3.224  11.578  31.974  1.00  0.00      B    H
ATOM   4341  C5  BMIMB  56       1.670  10.085  32.194  1.00  0.00      B    C
ATOM   4342  H5  BMIMB  56       1.645   9.200  32.824  1.00  0.00      B    H
ATOM   4343  H51 BMIMB  56       0.821  10.692  32.498  1.00  0.00      B    H
ATOM   4344  C51 BMIMB  56       1.677   9.792  30.649  1.00  0.00      B    C
ATOM   4345  H52 BMIMB  56       1.611  10.695  30.047  1.00  0.00      B    H
ATOM   4346  H53 BMIMB  56       2.602   9.253  30.464  1.00  0.00      B    H
ATOM   4347  C6  BMIMB  56       0.508   8.984  30.163  1.00  0.00      B    C
ATOM   4348  H6  BMIMB  56      -0.406   9.502  30.429  1.00  0.00      B    H
ATOM   4349  H61 BMIMB  56       0.608   8.747  29.110  1.00  0.00      B    H
ATOM   4350  H62 BMIMB  56       0.521   8.038  30.694  1.00  0.00      B    H
ATOM   4361  N1  BMIMB  57      21.600  16.221  23.485  1.00  0.00      B    N
ATOM   4362  N11 BMIMB  57      21.346  17.251  21.615  1.00  0.00      B    N
ATOM   4363  C1  BMIMB  57      20.929  17.201  22.887  1.00  0.00      B    C
ATOM   4364  H1  BMIMB  57      20.017  17.665  23.196  1.00  0.00      B    H
ATOM   4365  C2  BMIMB  57      22.664  15.846  22.657  1.00  0.00      B    C
ATOM   4366  H2  BMIMB  57      23.343  15.076  22.954  1.00  0.00      B    H
ATOM   4367  C21 BMIMB  57      22.625  16.587  21.542  1.00  0.00      B    C
ATOM   4368  H21 BMIMB  57      23.126  16.454  20.609  1.00  0.00      B    H
ATOM   4369  C3  BMIMB  57      21.447  15.631  24.791  1.00  0.00      B    C
ATOM   4370  H3  BMIMB  57      22.388  15.159  25.031  1.00  0.00      B    H
ATOM   4371  H31 BMIMB  57      21.266  16.409  25.518  1.00  0.00      B    H
ATOM   4372  H32 BMIMB  57      20.583  14.990  24.694  1.00  0.00      B    H
ATOM   4373  C4  BMIMB  57      20.813  18.103  20.600  1.00  0.00      B    C
ATOM   4374  H4  BMIMB  57      21.501  17.939  19.784  1.00  0.00      B    H
ATOM   4375  H41 BMIMB  57      20.895  19.114  20.970  1.00  0.00      B    H
ATOM   4376  C5  BMIMB  57      19.401  17.827  20.121  1.00  0.00      B    C
ATOM   4377  H5  BMIMB  57      18.732  17.665  20.962  1.00  0.00      B    H
ATOM   4378  H51 BMIMB  57      19.149  18.782  19.669  1.00  0.00      B    H
ATOM   4379  C51 BMIMB  57      19.226  16.749  19.023  1.00  0.00      B    C
ATOM   4380  H52 BMIMB  57      19.891  16.964  18.190  1.00  0.00      B    H
ATOM   4381  H53 BMIMB  57      19.613  15.806  19.400  1.00  0.00      B    H
ATOM   4382  C6  BMIMB  57      17.793  16.746  18.465  1.00  0.00      B    C
ATOM   4383  H6  BMIMB  57      17.682  15.919  17.773  1.00  0.00      B    H
ATOM   4384  H61 BMIMB  57      17.074  16.448  19.220  1.00  0.00      B    H
ATOM   4385  H62 BMIMB  57      17.544  17.697  18.010  1.00  0.00      B    H
ATOM   4396  N1  BMIMB  58      15.299  15.198  26.943  1.00  0.00      B    N
ATOM   4397  N11 BMIMB  58      14.578  13.493  25.920  1.00  0.00      B    N
ATOM   4398  C1  BMIMB  58      14.393  14.262  26.944  1.00  0.00      B    C
ATOM   4399  H1  BMIMB  58      13.551  14.242  27.603  1.00  0.00      B    H
ATOM   4400  C2  BMIMB  58      16.114  15.047  25.871  1.00  0.00      B    C
ATOM   4401  H2  BMIMB  58      16.819  15.816  25.643  1.00  0.00      B    H
ATOM   4402  C21 BMIMB  58      15.741  13.949  25.299  1.00  0.00      B    C
ATOM   4403  H21 BMIMB  58      16.147  13.612  24.371  1.00  0.00      B    H
ATOM   4404  C3  BMIMB  58      15.268  16.273  27.873  1.00  0.00      B    C
ATOM   4405  H3  BMIMB  58      15.852  16.165  28.775  1.00  0.00      B    H
ATOM   4406  H31 BMIMB  58      15.586  17.082  27.232  1.00  0.00      B    H
ATOM   4407  H32 BMIMB  58      14.225  16.313  28.153  1.00  0.00      B    H
ATOM   4408  C4  BMIMB  58      13.559  12.349  25.561  1.00  0.00      B    C
ATOM   4409  H4  BMIMB  58      13.069  12.753  24.687  1.00  0.00      B    H
ATOM   4410  H41 BMIMB  58      12.883  12.337  26.404  1.00  0.00      B    H
ATOM   4411  C5  BMIMB  58      14.324  11.036  25.353  1.00  0.00      B    C
ATOM   4412  H5  BMIMB  58      13.720  10.140  25.237  1.00  0.00      B    H
ATOM   4413  H51 BMIMB  58      14.862  11.120  24.412  1.00  0.00      B    H
ATOM   4414  C51 BMIMB  58      15.365  10.736  26.314  1.00  0.00      B    C
ATOM   4415  H52 BMIMB  58      16.216  11.413  26.330  1.00  0.00      B    H
ATOM   4416  H53 BMIMB  58      14.995  10.454  27.297  1.00  0.00      B    H
ATOM   4417  C6  BMIMB  58      15.972   9.403  25.899  1.00  0.00      B    C
ATOM   4418  H6  BMIMB  58      16.538   9.290  24.982  1.00  0.00      B    H
ATOM   4419  H61 BMIMB  58      16.756   9.205  26.621  1.00  0.00      B    H
ATOM   4420  H62 BMIMB  58      15.305   8.550  25.936  1.00  0.00      B    H
ATOM   4431  N1  BMIMB  59      33.329   7.689  17.611  1.00  0.00      B    N
ATOM   4432  N11 BMIMB  59      35.395   7.016  17.378  1.00  0.00      B    N
ATOM   4433  C1  BMIMB  59      34.540   7.990  17.256  1.00  0.00      B    C
ATOM   4434  H1  BMIMB  59      34.851   8.945  16.889  1.00  0.00      B    H
ATOM   4435  C2  BMIMB  59      33.403   6.376  17.986  1.00  0.00      B    C
ATOM   4436  H2  BMIMB  59      32.537   5.793  18.215  1.00  0.00      B    H
ATOM   4437  C21 BMIMB  59      34.654   5.932  17.742  1.00  0.00      B    C
ATOM   4438  H21 BMIMB  59      35.058   4.945  17.781  1.00  0.00      B    H
ATOM   4439  C3  BMIMB  59      32.139   8.479  17.519  1.00  0.00      B    C
ATOM   4440  H3  BMIMB  59      32.225   9.254  16.772  1.00  0.00      B    H
ATOM   4441  H31 BMIMB  59      31.398   7.743  17.242  1.00  0.00      B    H
ATOM   4442  H32 BMIMB  59      31.963   8.858  18.514  1.00  0.00      B    H
ATOM   4443  C4  BMIMB  59      36.709   7.011  16.816  1.00  0.00      B    C
ATOM   4444  H4  BMIMB  59      36.678   7.949  16.282  1.00  0.00      B    H
ATOM   4445  H41 BMIMB  59      36.817   6.184  16.130  1.00  0.00      B    H
ATOM   4446  C5  BMIMB  59      37.837   7.013  17.804  1.00  0.00      B    C
ATOM   4447  H5  BMIMB  59      38.108   5.980  18.007  1.00  0.00      B    H
ATOM   4448  H51 BMIMB  59      38.716   7.487  17.375  1.00  0.00      B    H
ATOM   4449  C51 BMIMB  59      37.431   7.618  19.137  1.00  0.00      B    C
ATOM   4450  H52 BMIMB  59      37.122   8.660  19.132  1.00  0.00      B    H
ATOM   4451  H53 BMIMB  59      36.581   7.115  19.590  1.00  0.00      B    H
ATOM   4452  C6  BMIMB  59      38.553   7.478  20.191  1.00  0.00      B    C
ATOM   4453  H6  BMIMB  59      39.373   8.108  19.865  1.00  0.00      B    H
ATOM   4454  H61 BMIMB  59      38.165   7.660  21.187  1.00  0.00      B    H
ATOM   4455  H62 BMIMB  59      38.881   6.447  20.133  1.00  0.00      B    H
ATOM   4466  N1  BMIMB  60      22.670  37.299  15.878  1.00  0.00      B    N
ATOM   4467  N11 BMIMB  60      22.277  38.168  13.935  1.00  0.00      B    N
ATOM   4468  C1  BMIMB  60      22.448  38.400  15.222  1.00  0.00      B    C
ATOM   4469  H1  BMIMB  60      22.354  39.389  15.617  1.00  0.00      B    H
ATOM   4470  C2  BMIMB  60      22.681  36.305  14.912  1.00  0.00      B    C
ATOM   4471  H2  BMIMB  60      22.768  35.281  15.200  1.00  0.00      B    H
ATOM   4472  C21 BMIMB  60      22.676  36.881  13.680  1.00  0.00      B    C
ATOM   4473  H21 BMIMB  60      22.694  36.497  12.684  1.00  0.00      B    H
ATOM   4474  C3  BMIMB  60      22.830  37.302  17.331  1.00  0.00      B    C
ATOM   4475  H3  BMIMB  60      23.170  36.326  17.644  1.00  0.00      B    H
ATOM   4476  H31 BMIMB  60      23.481  38.084  17.693  1.00  0.00      B    H
ATOM   4477  H32 BMIMB  60      21.821  37.377  17.709  1.00  0.00      B    H
ATOM   4478  C4  BMIMB  60      22.085  39.318  12.972  1.00  0.00      B    C
ATOM   4479  H4  BMIMB  60      21.557  40.110  13.483  1.00  0.00      B    H
ATOM   4480  H41 BMIMB  60      21.543  38.922  12.126  1.00  0.00      B    H
ATOM   4481  C5  BMIMB  60      23.386  39.988  12.507  1.00  0.00      B    C
ATOM   4482  H5  BMIMB  60      23.965  40.343  13.356  1.00  0.00      B    H
ATOM   4483  H51 BMIMB  60      23.902  39.218  11.939  1.00  0.00      B    H
ATOM   4484  C51 BMIMB  60      23.155  41.021  11.459  1.00  0.00      B    C
ATOM   4485  H52 BMIMB  60      22.468  40.616  10.721  1.00  0.00      B    H
ATOM   4486  H53 BMIMB  60      22.654  41.860  11.936  1.00  0.00      B    H
ATOM   4487  C6  BMIMB  60      24.383  41.548  10.725  1.00  0.00      B    C
ATOM   4488  H6  BMIMB  60      25.123  41.824  11.467  1.00  0.00      B    H
ATOM   4489  H61 BMIMB  60      24.882  40.687  10.292  1.00  0.00      B    H
ATOM   4490  H62 BMIMB  60      24.289  42.384  10.041  1.00  0.00      B    H
ATOM   4501  N1  BMIMB  61      27.746  46.763  26.851  1.00  0.00      B    N
ATOM   4502  N11 BMIMB  61      29.773  47.250  27.148  1.00  0.00      B    N
ATOM   4503  C1  BMIMB  61      28.769  47.336  26.319  1.00  0.00      B    C
ATOM   4504  H1  BMIMB  61      28.753  47.876  25.397  1.00  0.00      B    H
ATOM   4505  C2  BMIMB  61      28.052  46.265  28.111  1.00  0.00      B    C
ATOM   4506  H2  BMIMB  61      27.329  45.791  28.738  1.00  0.00      B    H
ATOM   4507  C21 BMIMB  61      29.353  46.561  28.286  1.00  0.00      B    C
ATOM   4508  H21 BMIMB  61      30.007  46.272  29.080  1.00  0.00      B    H
ATOM   4509  C3  BMIMB  61      26.363  46.625  26.260  1.00  0.00      B    C
ATOM   4510  H3  BMIMB  61      26.162  45.580  26.446  1.00  0.00      B    H
ATOM   4511  H31 BMIMB  61      25.651  47.205  26.829  1.00  0.00      B    H
ATOM   4512  H32 BMIMB  61      26.357  47.000  25.247  1.00  0.00      B    H
ATOM   4513  C4  BMIMB  61      30.990  48.069  27.031  1.00  0.00      B    C
ATOM   4514  H4  BMIMB  61      31.018  48.462  28.036  1.00  0.00      B    H
ATOM   4515  H41 BMIMB  61      30.860  48.894  26.346  1.00  0.00      B    H
ATOM   4516  C5  BMIMB  61      32.204  47.183  26.692  1.00  0.00      B    C
ATOM   4517  H5  BMIMB  61      33.069  47.832  26.580  1.00  0.00      B    H
ATOM   4518  H51 BMIMB  61      32.369  46.487  27.510  1.00  0.00      B    H
ATOM   4519  C51 BMIMB  61      31.988  46.463  25.346  1.00  0.00      B    C
ATOM   4520  H52 BMIMB  61      31.095  45.865  25.510  1.00  0.00      B    H
ATOM   4521  H53 BMIMB  61      31.725  47.207  24.599  1.00  0.00      B    H
ATOM   4522  C6  BMIMB  61      33.076  45.592  24.823  1.00  0.00      B    C
ATOM   4523  H6  BMIMB  61      33.586  45.023  25.592  1.00  0.00      B    H
ATOM   4524  H61 BMIMB  61      32.635  44.923  24.093  1.00  0.00      B    H
ATOM   4525  H62 BMIMB  61      33.786  46.160  24.234  1.00  0.00      B    H
ATOM   4536  N1  BMIMB  62      13.055   8.939   0.748  1.00  0.00      B    N
ATOM   4537  N11 BMIMB  62      14.976   8.355   1.675  1.00  0.00      B    N
ATOM   4538  C1  BMIMB  62      13.688   8.048   1.559  1.00  0.00      B    C
ATOM   4539  H1  BMIMB  62      13.286   7.138   1.951  1.00  0.00      B    H
ATOM   4540  C2  BMIMB  62      14.006   9.675   0.223  1.00  0.00      B    C
ATOM   4541  H2  BMIMB  62      13.792  10.395  -0.536  1.00  0.00      B    H
ATOM   4542  C21 BMIMB  62      15.167   9.409   0.811  1.00  0.00      B    C
ATOM   4543  H21 BMIMB  62      16.125   9.880   0.772  1.00  0.00      B    H
ATOM   4544  C3  BMIMB  62      11.625   9.016   0.444  1.00  0.00      B    C
ATOM   4545  H3  BMIMB  62      11.069   9.569   1.186  1.00  0.00      B    H
ATOM   4546  H31 BMIMB  62      11.529   9.570  -0.478  1.00  0.00      B    H
ATOM   4547  H32 BMIMB  62      11.320   7.990   0.300  1.00  0.00      B    H
ATOM   4548  C4  BMIMB  62      16.016   7.650   2.441  1.00  0.00      B    C
ATOM   4549  H4  BMIMB  62      15.507   6.947   3.085  1.00  0.00      B    H
ATOM   4550  H41 BMIMB  62      16.480   8.453   2.993  1.00  0.00      B    H
ATOM   4551  C5  BMIMB  62      17.131   6.925   1.648  1.00  0.00      B    C
ATOM   4552  H5  BMIMB  62      16.724   6.114   1.050  1.00  0.00      B    H
ATOM   4553  H51 BMIMB  62      17.656   7.572   0.950  1.00  0.00      B    H
ATOM   4554  C51 BMIMB  62      18.268   6.242   2.396  1.00  0.00      B    C
ATOM   4555  H52 BMIMB  62      18.809   6.946   3.022  1.00  0.00      B    H
ATOM   4556  H53 BMIMB  62      17.782   5.468   2.985  1.00  0.00      B    H
ATOM   4557  C6  BMIMB  62      19.209   5.550   1.428  1.00  0.00      B    C
ATOM   4558  H6  BMIMB  62      19.813   4.801   1.927  1.00  0.00      B    H
ATOM   4559  H61 BMIMB  62      18.564   5.010   0.744  1.00  0.00      B    H
ATOM   4560  H62 BMIMB  62      19.979   6.215   1.055  1.00  0.00      B    H
ATOM   4571  N1  BMIMB  63      51.506  18.892  38.402  1.00  0.00      B    N
ATOM   4572  N11 BMIMB  63      49.387  18.809  38.569  1.00  0.00      B    N
ATOM   4573  C1  BMIMB  63      50.416  19.029  37.744  1.00  0.00      B    C
ATOM   4574  H1  BMIMB  63      50.403  19.140  36.681  1.00  0.00      B    H
ATOM   4575  C2  BMIMB  63      51.164  18.928  39.708  1.00  0.00      B    C
ATOM   4576  H2  BMIMB  63      51.799  18.912  40.567  1.00  0.00      B    H
ATOM   4577  C21 BMIMB  63      49.853  18.960  39.834  1.00  0.00      B    C
ATOM   4578  H21 BMIMB  63      49.363  19.080  40.775  1.00  0.00      B    H
ATOM   4579  C3  BMIMB  63      52.847  19.185  37.878  1.00  0.00      B    C
ATOM   4580  H3  BMIMB  63      53.213  19.957  38.538  1.00  0.00      B    H
ATOM   4581  H31 BMIMB  63      53.536  18.381  38.088  1.00  0.00      B    H
ATOM   4582  H32 BMIMB  63      52.680  19.385  36.830  1.00  0.00      B    H
ATOM   4583  C4  BMIMB  63      47.966  18.637  38.143  1.00  0.00      B    C
ATOM   4584  H4  BMIMB  63      47.545  18.104  38.982  1.00  0.00      B    H
ATOM   4585  H41 BMIMB  63      47.946  17.986  37.281  1.00  0.00      B    H
ATOM   4586  C5  BMIMB  63      47.227  19.929  37.799  1.00  0.00      B    C
ATOM   4587  H5  BMIMB  63      47.849  20.539  37.149  1.00  0.00      B    H
ATOM   4588  H51 BMIMB  63      46.268  19.668  37.357  1.00  0.00      B    H
ATOM   4589  C51 BMIMB  63      46.824  20.670  39.147  1.00  0.00      B    C
ATOM   4590  H52 BMIMB  63      46.117  20.097  39.740  1.00  0.00      B    H
ATOM   4591  H53 BMIMB  63      47.689  20.810  39.790  1.00  0.00      B    H
ATOM   4592  C6  BMIMB  63      46.321  22.030  38.730  1.00  0.00      B    C
ATOM   4593  H6  BMIMB  63      45.472  21.896  38.069  1.00  0.00      B    H
ATOM   4594  H61 BMIMB  63      45.944  22.526  39.617  1.00  0.00      B    H
ATOM   4595  H62 BMIMB  63      47.043  22.676  38.244  1.00  0.00      B    H
ATOM   4606  N1  BMIMB  64      43.526  47.326  42.363  1.00  0.00      B    N
ATOM   4607  N11 BMIMB  64      45.415  48.121  42.161  1.00  0.00      B    N
ATOM   4608  C1  BMIMB  64      44.773  47.002  42.226  1.00  0.00      B    C
ATOM   4609  H1  BMIMB  64      45.112  46.001  42.064  1.00  0.00      B    H
ATOM   4610  C2  BMIMB  64      43.348  48.743  42.567  1.00  0.00      B    C
ATOM   4611  H2  BMIMB  64      42.384  49.178  42.716  1.00  0.00      B    H
ATOM   4612  C21 BMIMB  64      44.577  49.208  42.442  1.00  0.00      B    C
ATOM   4613  H21 BMIMB  64      44.957  50.205  42.486  1.00  0.00      B    H
ATOM   4614  C3  BMIMB  64      42.436  46.401  42.455  1.00  0.00      B    C
ATOM   4615  H3  BMIMB  64      41.635  46.842  41.880  1.00  0.00      B    H
ATOM   4616  H31 BMIMB  64      42.695  45.424  42.074  1.00  0.00      B    H
ATOM   4617  H32 BMIMB  64      42.134  46.286  43.485  1.00  0.00      B    H
ATOM   4618  C4  BMIMB  64      46.818  48.263  41.746  1.00  0.00      B    C
ATOM   4619  H4  BMIMB  64      46.997  49.221  41.281  1.00  0.00      B    H
ATOM   4620  H41 BMIMB  64      47.088  47.580  40.955  1.00  0.00      B    H
ATOM   4621  C5  BMIMB  64      47.827  48.001  42.849  1.00  0.00      B    C
ATOM   4622  H5  BMIMB  64      48.004  46.934  42.959  1.00  0.00      B    H
ATOM   4623  H51 BMIMB  64      48.786  48.276  42.417  1.00  0.00      B    H
ATOM   4624  C51 BMIMB  64      47.513  48.581  44.232  1.00  0.00      B    C
ATOM   4625  H52 BMIMB  64      47.780  49.634  44.264  1.00  0.00      B    H
ATOM   4626  H53 BMIMB  64      46.478  48.508  44.556  1.00  0.00      B    H
ATOM   4627  C6  BMIMB  64      48.378  47.970  45.287  1.00  0.00      B    C
ATOM   4628  H6  BMIMB  64      48.036  47.025  45.691  1.00  0.00      B    H
ATOM   4629  H61 BMIMB  64      49.390  47.897  44.904  1.00  0.00      B    H
ATOM   4630  H62 BMIMB  64      48.363  48.543  46.207  1.00  0.00      B    H
ATOM   4641  N1  BMIMB  65       9.135  31.980  48.216  1.00  0.00      B    N
ATOM   4642  N11 BMIMB  65       9.520  29.871  48.029  1.00  0.00      B    N
ATOM   4643  C1  BMIMB  65       8.811  30.877  47.570  1.00  0.00      B    C
ATOM   4644  H1  BMIMB  65       8.136  30.863  46.742  1.00  0.00      B    H
ATOM   4645  C2  BMIMB  65       9.959  31.615  49.318  1.00  0.00      B    C
ATOM   4646  H2  BMIMB  65      10.325  32.219  50.119  1.00  0.00      B    H
ATOM   4647  C21 BMIMB  65      10.245  30.272  49.191  1.00  0.00      B    C
ATOM   4648  H21 BMIMB  65      10.871  29.590  49.724  1.00  0.00      B    H
ATOM   4649  C3  BMIMB  65       8.517  33.314  48.113  1.00  0.00      B    C
ATOM   4650  H3  BMIMB  65       8.290  33.606  49.127  1.00  0.00      B    H
ATOM   4651  H31 BMIMB  65       9.220  34.001  47.665  1.00  0.00      B    H
ATOM   4652  H32 BMIMB  65       7.629  33.223  47.505  1.00  0.00      B    H
ATOM   4653  C4  BMIMB  65       9.529  28.634  47.215  1.00  0.00      B    C
ATOM   4654  H4  BMIMB  65      10.431  28.108  47.491  1.00  0.00      B    H
ATOM   4655  H41 BMIMB  65       9.624  28.897  46.172  1.00  0.00      B    H
ATOM   4656  C5  BMIMB  65       8.339  27.768  47.461  1.00  0.00      B    C
ATOM   4657  H5  BMIMB  65       8.341  27.560  48.528  1.00  0.00      B    H
ATOM   4658  H51 BMIMB  65       7.356  28.213  47.325  1.00  0.00      B    H
ATOM   4659  C51 BMIMB  65       8.336  26.443  46.702  1.00  0.00      B    C
ATOM   4660  H52 BMIMB  65       7.406  26.006  47.058  1.00  0.00      B    H
ATOM   4661  H53 BMIMB  65       8.401  26.694  45.647  1.00  0.00      B    H
ATOM   4662  C6  BMIMB  65       9.449  25.514  47.036  1.00  0.00      B    C
ATOM   4663  H6  BMIMB  65      10.413  25.985  46.879  1.00  0.00      B    H
ATOM   4664  H61 BMIMB  65       9.346  25.226  48.076  1.00  0.00      B    H
ATOM   4665  H62 BMIMB  65       9.333  24.592  46.478  1.00  0.00      B    H
ATOM   4676  N1  BMIMB  66      45.778  31.587  45.811  1.00  0.00      B    N
ATOM   4677  N11 BMIMB  66      45.415  29.788  44.703  1.00  0.00      B    N
ATOM   4678  C1  BMIMB  66      46.279  30.466  45.370  1.00  0.00      B    C
ATOM   4679  H1  BMIMB  66      47.248  30.028  45.480  1.00  0.00      B    H
ATOM   4680  C2  BMIMB  66      44.511  31.705  45.330  1.00  0.00      B    C
ATOM   4681  H2  BMIMB  66      43.813  32.510  45.408  1.00  0.00      B    H
ATOM   4682  C21 BMIMB  66      44.337  30.613  44.521  1.00  0.00      B    C
ATOM   4683  H21 BMIMB  66      43.501  30.388  43.895  1.00  0.00      B    H
ATOM   4684  C3  BMIMB  66      46.413  32.636  46.657  1.00  0.00      B    C
ATOM   4685  H3  BMIMB  66      46.620  32.339  47.674  1.00  0.00      B    H
ATOM   4686  H31 BMIMB  66      47.314  33.002  46.185  1.00  0.00      B    H
ATOM   4687  H32 BMIMB  66      45.655  33.401  46.733  1.00  0.00      B    H
ATOM   4688  C4  BMIMB  66      45.665  28.411  44.257  1.00  0.00      B    C
ATOM   4689  H4  BMIMB  66      44.906  27.754  44.654  1.00  0.00      B    H
ATOM   4690  H41 BMIMB  66      46.662  28.088  44.520  1.00  0.00      B    H
ATOM   4691  C5  BMIMB  66      45.528  28.500  42.770  1.00  0.00      B    C
ATOM   4692  H5  BMIMB  66      45.072  27.653  42.264  1.00  0.00      B    H
ATOM   4693  H51 BMIMB  66      44.945  29.390  42.548  1.00  0.00      B    H
ATOM   4694  C51 BMIMB  66      46.875  28.761  42.129  1.00  0.00      B    C
ATOM   4695  H52 BMIMB  66      47.240  29.740  42.428  1.00  0.00      B    H
ATOM   4696  H53 BMIMB  66      47.576  28.016  42.499  1.00  0.00      B    H
ATOM   4697  C6  BMIMB  66      46.805  28.622  40.629  1.00  0.00      B    C
ATOM   4698  H6  BMIMB  66      46.313  27.819  40.092  1.00  0.00      B    H
ATOM   4699  H61 BMIMB  66      46.303  29.503  40.245  1.00  0.00      B    H
ATOM   4700  H62 BMIMB  66      47.782  28.712  40.169  1.00  0.00      B    H
ATOM   4711  N1  BMIMB  67      37.771  12.531   2.793  1.00  0.00      B    N
ATOM   4712  N11 BMIMB  67      38.363  14.498   3.412  1.00  0.00      B    N
ATOM   4713  C1  BMIMB  67      37.365  13.680   3.239  1.00  0.00      B    C
ATOM   4714  H1  BMIMB  67      36.363  14.033   3.355  1.00  0.00      B    H
ATOM   4715  C2  BMIMB  67      39.178  12.561   2.826  1.00  0.00      B    C
ATOM   4716  H2  BMIMB  67      39.865  11.758   2.668  1.00  0.00      B    H
ATOM   4717  C21 BMIMB  67      39.561  13.784   3.267  1.00  0.00      B    C
ATOM   4718  H21 BMIMB  67      40.530  14.199   3.436  1.00  0.00      B    H
ATOM   4719  C3  BMIMB  67      36.938  11.396   2.425  1.00  0.00      B    C
ATOM   4720  H3  BMIMB  67      35.903  11.700   2.472  1.00  0.00      B    H
ATOM   4721  H31 BMIMB  67      37.261  11.054   1.453  1.00  0.00      B    H
ATOM   4722  H32 BMIMB  67      37.025  10.572   3.117  1.00  0.00      B    H
ATOM   4723  C4  BMIMB  67      38.351  15.913   3.784  1.00  0.00      B    C
ATOM   4724  H4  BMIMB  67      37.409  16.368   3.515  1.00  0.00      B    H
ATOM   4725  H41 BMIMB  67      39.091  16.471   3.228  1.00  0.00      B    H
ATOM   4726  C5  BMIMB  67      38.633  16.115   5.308  1.00  0.00      B    C
ATOM   4727  H5  BMIMB  67      39.715  16.088   5.400  1.00  0.00      B    H
ATOM   4728  H51 BMIMB  67      38.225  17.070   5.629  1.00  0.00      B    H
ATOM   4729  C51 BMIMB  67      38.112  14.918   6.153  1.00  0.00      B    C
ATOM   4730  H52 BMIMB  67      37.029  14.874   6.074  1.00  0.00      B    H
ATOM   4731  H53 BMIMB  67      38.662  14.024   5.871  1.00  0.00      B    H
ATOM   4732  C6  BMIMB  67      38.329  15.086   7.677  1.00  0.00      B    C
ATOM   4733  H6  BMIMB  67      38.080  16.058   8.088  1.00  0.00      B    H
ATOM   4734  H61 BMIMB  67      37.834  14.344   8.293  1.00  0.00      B    H
ATOM   4735  H62 BMIMB  67      39.384  14.940   7.881  1.00  0.00      B    H
ATOM   4746  N1  BMIMB  68      15.908  39.051  36.654  1.00  0.00      B    N
ATOM   4747  N11 BMIMB  68      17.466  40.405  36.305  1.00  0.00      B    N
ATOM   4748  C1  BMIMB  68      16.628  39.634  35.729  1.00  0.00      B    C
ATOM   4749  H1  BMIMB  68      16.598  39.447  34.677  1.00  0.00      B    H
ATOM   4750  C2  BMIMB  68      16.296  39.463  37.892  1.00  0.00      B    C
ATOM   4751  H2  BMIMB  68      15.784  39.112  38.761  1.00  0.00      B    H
ATOM   4752  C21 BMIMB  68      17.251  40.296  37.689  1.00  0.00      B    C
ATOM   4753  H21 BMIMB  68      17.932  40.792  38.346  1.00  0.00      B    H
ATOM   4754  C3  BMIMB  68      15.046  37.910  36.401  1.00  0.00      B    C
ATOM   4755  H3  BMIMB  68      14.132  38.056  36.958  1.00  0.00      B    H
ATOM   4756  H31 BMIMB  68      14.912  37.816  35.334  1.00  0.00      B    H
ATOM   4757  H32 BMIMB  68      15.678  37.071  36.653  1.00  0.00      B    H
ATOM   4758  C4  BMIMB  68      18.398  41.285  35.641  1.00  0.00      B    C
ATOM   4759  H4  BMIMB  68      18.457  42.195  36.219  1.00  0.00      B    H
ATOM   4760  H41 BMIMB  68      17.877  41.751  34.818  1.00  0.00      B    H
ATOM   4761  C5  BMIMB  68      19.697  40.725  35.328  1.00  0.00      B    C
ATOM   4762  H5  BMIMB  68      19.422  39.815  34.801  1.00  0.00      B    H
ATOM   4763  H51 BMIMB  68      20.276  41.395  34.699  1.00  0.00      B    H
ATOM   4764  C51 BMIMB  68      20.590  40.315  36.573  1.00  0.00      B    C
ATOM   4765  H52 BMIMB  68      21.042  41.205  37.004  1.00  0.00      B    H
ATOM   4766  H53 BMIMB  68      20.037  39.811  37.361  1.00  0.00      B    H
ATOM   4767  C6  BMIMB  68      21.686  39.336  36.142  1.00  0.00      B    C
ATOM   4768  H6  BMIMB  68      21.396  38.340  35.825  1.00  0.00      B    H
ATOM   4769  H61 BMIMB  68      22.249  39.673  35.279  1.00  0.00      B    H
ATOM   4770  H62 BMIMB  68      22.387  39.277  36.966  1.00  0.00      B    H
ATOM   4781  N1  BMIMB  69      43.859  22.628  19.781  1.00  0.00      B    N
ATOM   4782  N11 BMIMB  69      45.480  21.705  20.896  1.00  0.00      B    N
ATOM   4783  C1  BMIMB  69      44.342  22.319  20.990  1.00  0.00      B    C
ATOM   4784  H1  BMIMB  69      43.748  22.401  21.875  1.00  0.00      B    H
ATOM   4785  C2  BMIMB  69      44.878  22.329  18.888  1.00  0.00      B    C
ATOM   4786  H2  BMIMB  69      44.749  22.370  17.829  1.00  0.00      B    H
ATOM   4787  C21 BMIMB  69      45.873  21.755  19.561  1.00  0.00      B    C
ATOM   4788  H21 BMIMB  69      46.797  21.291  19.292  1.00  0.00      B    H
ATOM   4789  C3  BMIMB  69      42.495  23.100  19.453  1.00  0.00      B    C
ATOM   4790  H3  BMIMB  69      42.039  22.461  18.711  1.00  0.00      B    H
ATOM   4791  H31 BMIMB  69      41.987  23.051  20.404  1.00  0.00      B    H
ATOM   4792  H32 BMIMB  69      42.598  24.131  19.148  1.00  0.00      B    H
ATOM   4793  C4  BMIMB  69      46.224  21.028  21.943  1.00  0.00      B    C
ATOM   4794  H4  BMIMB  69      45.627  21.146  22.835  1.00  0.00      B    H
ATOM   4795  H41 BMIMB  69      47.157  21.563  22.041  1.00  0.00      B    H
ATOM   4796  C5  BMIMB  69      46.452  19.525  21.595  1.00  0.00      B    C
ATOM   4797  H5  BMIMB  69      46.939  19.601  20.626  1.00  0.00      B    H
ATOM   4798  H51 BMIMB  69      47.112  18.986  22.269  1.00  0.00      B    H
ATOM   4799  C51 BMIMB  69      45.130  18.758  21.337  1.00  0.00      B    C
ATOM   4800  H52 BMIMB  69      44.569  18.749  22.269  1.00  0.00      B    H
ATOM   4801  H53 BMIMB  69      44.504  19.212  20.573  1.00  0.00      B    H
ATOM   4802  C6  BMIMB  69      45.223  17.246  21.012  1.00  0.00      B    C
ATOM   4803  H6  BMIMB  69      45.588  16.675  21.858  1.00  0.00      B    H
ATOM   4804  H61 BMIMB  69      44.203  16.975  20.765  1.00  0.00      B    H
ATOM   4805  H62 BMIMB  69      45.737  17.010  20.088  1.00  0.00      B    H
ATOM   4816  N1  BMIMB  70      39.880   0.124  39.633  1.00  0.00      B    N
ATOM   4817  N11 BMIMB  70      37.932   0.753  40.221  1.00  0.00      B    N
ATOM   4818  C1  BMIMB  70      39.174   0.720  40.573  1.00  0.00      B    C
ATOM   4819  H1  BMIMB  70      39.415   0.835  41.608  1.00  0.00      B    H
ATOM   4820  C2  BMIMB  70      39.147  -0.023  38.520  1.00  0.00      B    C
ATOM   4821  H2  BMIMB  70      39.546  -0.278  37.563  1.00  0.00      B    H
ATOM   4822  C21 BMIMB  70      37.867   0.239  38.885  1.00  0.00      B    C
ATOM   4823  H21 BMIMB  70      36.907   0.226  38.418  1.00  0.00      B    H
ATOM   4824  C3  BMIMB  70      41.341  -0.106  39.611  1.00  0.00      B    C
ATOM   4825  H3  BMIMB  70      41.565  -0.905  38.920  1.00  0.00      B    H
ATOM   4826  H31 BMIMB  70      41.853   0.788  39.287  1.00  0.00      B    H
ATOM   4827  H32 BMIMB  70      41.566  -0.255  40.657  1.00  0.00      B    H
ATOM   4828  C4  BMIMB  70      36.844   1.000  41.121  1.00  0.00      B    C
ATOM   4829  H4  BMIMB  70      36.170   1.563  40.492  1.00  0.00      B    H
ATOM   4830  H41 BMIMB  70      37.237   1.478  42.006  1.00  0.00      B    H
ATOM   4831  C5  BMIMB  70      36.213  -0.335  41.432  1.00  0.00      B    C
ATOM   4832  H5  BMIMB  70      35.743  -0.712  40.527  1.00  0.00      B    H
ATOM   4833  H51 BMIMB  70      36.829  -1.027  42.001  1.00  0.00      B    H
ATOM   4834  C51 BMIMB  70      34.940  -0.166  42.361  1.00  0.00      B    C
ATOM   4835  H52 BMIMB  70      34.514  -1.153  42.520  1.00  0.00      B    H
ATOM   4836  H53 BMIMB  70      35.178   0.193  43.360  1.00  0.00      B    H
ATOM   4837  C6  BMIMB  70      33.783   0.675  41.809  1.00  0.00      B    C
ATOM   4838  H6  BMIMB  70      34.038   1.708  41.599  1.00  0.00      B    H
ATOM   4839  H61 BMIMB  70      33.437   0.218  40.890  1.00  0.00      B    H
ATOM   4840  H62 BMIMB  70      32.900   0.704  42.437  1.00  0.00      B    H
ATOM   4851  N1  BMIMB  71      46.665  29.945  13.857  1.00  0.00      B    N
ATOM   4852  N11 BMIMB  71      48.594  30.604  14.557  1.00  0.00      B    N
ATOM   4853  C1  BMIMB  71      47.278  30.831  14.570  1.00  0.00      B    C
ATOM   4854  H1  BMIMB  71      46.758  31.593  15.110  1.00  0.00      B    H
ATOM   4855  C2  BMIMB  71      47.573  29.036  13.553  1.00  0.00      B    C
ATOM   4856  H2  BMIMB  71      47.259  28.070  13.224  1.00  0.00      B    H
ATOM   4857  C21 BMIMB  71      48.789  29.418  13.927  1.00  0.00      B    C
ATOM   4858  H21 BMIMB  71      49.730  28.922  13.833  1.00  0.00      B    H
ATOM   4859  C3  BMIMB  71      45.235  29.889  13.680  1.00  0.00      B    C
ATOM   4860  H3  BMIMB  71      44.891  28.888  13.892  1.00  0.00      B    H
ATOM   4861  H31 BMIMB  71      44.854  30.607  14.392  1.00  0.00      B    H
ATOM   4862  H32 BMIMB  71      45.099  30.188  12.651  1.00  0.00      B    H
ATOM   4863  C4  BMIMB  71      49.627  31.425  15.157  1.00  0.00      B    C
ATOM   4864  H4  BMIMB  71      50.296  30.850  15.780  1.00  0.00      B    H
ATOM   4865  H41 BMIMB  71      49.007  32.076  15.755  1.00  0.00      B    H
ATOM   4866  C5  BMIMB  71      50.539  32.147  14.138  1.00  0.00      B    C
ATOM   4867  H5  BMIMB  71      51.100  31.324  13.702  1.00  0.00      B    H
ATOM   4868  H51 BMIMB  71      49.888  32.556  13.369  1.00  0.00      B    H
ATOM   4869  C51 BMIMB  71      51.711  33.120  14.614  1.00  0.00      B    C
ATOM   4870  H52 BMIMB  71      51.303  33.631  15.482  1.00  0.00      B    H
ATOM   4871  H53 BMIMB  71      52.485  32.450  14.979  1.00  0.00      B    H
ATOM   4872  C6  BMIMB  71      52.242  34.043  13.528  1.00  0.00      B    C
ATOM   4873  H6  BMIMB  71      53.119  34.558  13.903  1.00  0.00      B    H
ATOM   4874  H61 BMIMB  71      52.407  33.496  12.607  1.00  0.00      B    H
ATOM   4875  H62 BMIMB  71      51.494  34.806  13.341  1.00  0.00      B    H
ATOM   4886  N1  BMIMB  72      -1.815  37.928  40.907  1.00  0.00      B    N
ATOM   4887  N11 BMIMB  72       0.176  37.417  40.225  1.00  0.00      B    N
ATOM   4888  C1  BMIMB  72      -0.986  36.938  40.651  1.00  0.00      B    C
ATOM   4889  H1  BMIMB  72      -1.289  35.913  40.646  1.00  0.00      B    H
ATOM   4890  C2  BMIMB  72      -1.138  39.108  40.721  1.00  0.00      B    C
ATOM   4891  H2  BMIMB  72      -1.577  40.074  40.839  1.00  0.00      B    H
ATOM   4892  C21 BMIMB  72       0.056  38.760  40.334  1.00  0.00      B    C
ATOM   4893  H21 BMIMB  72       0.896  39.390  40.139  1.00  0.00      B    H
ATOM   4894  C3  BMIMB  72      -3.250  37.755  41.243  1.00  0.00      B    C
ATOM   4895  H3  BMIMB  72      -3.919  38.286  40.583  1.00  0.00      B    H
ATOM   4896  H31 BMIMB  72      -3.462  36.704  41.115  1.00  0.00      B    H
ATOM   4897  H32 BMIMB  72      -3.227  38.114  42.261  1.00  0.00      B    H
ATOM   4898  C4  BMIMB  72       1.300  36.621  39.674  1.00  0.00      B    C
ATOM   4899  H4  BMIMB  72       1.840  37.153  38.905  1.00  0.00      B    H
ATOM   4900  H41 BMIMB  72       0.716  35.768  39.361  1.00  0.00      B    H
ATOM   4901  C5  BMIMB  72       2.322  36.352  40.717  1.00  0.00      B    C
ATOM   4902  H5  BMIMB  72       2.652  35.333  40.532  1.00  0.00      B    H
ATOM   4903  H51 BMIMB  72       3.025  37.178  40.652  1.00  0.00      B    H
ATOM   4904  C51 BMIMB  72       1.861  36.441  42.149  1.00  0.00      B    C
ATOM   4905  H52 BMIMB  72       1.620  37.476  42.378  1.00  0.00      B    H
ATOM   4906  H53 BMIMB  72       1.061  35.732  42.347  1.00  0.00      B    H
ATOM   4907  C6  BMIMB  72       3.023  36.109  43.121  1.00  0.00      B    C
ATOM   4908  H6  BMIMB  72       3.683  36.925  43.392  1.00  0.00      B    H
ATOM   4909  H61 BMIMB  72       2.589  35.799  44.065  1.00  0.00      B    H
ATOM   4910  H62 BMIMB  72       3.554  35.342  42.570  1.00  0.00      B    H
ATOM   4921  N1  BMIMB  73      19.029  19.131  38.407  1.00  0.00      B    N
ATOM   4922  N11 BMIMB  73      19.662  20.623  37.038  1.00  0.00      B    N
ATOM   4923  C1  BMIMB  73      20.059  19.608  37.704  1.00  0.00      B    C
ATOM   4924  H1  BMIMB  73      21.084  19.326  37.821  1.00  0.00      B    H
ATOM   4925  C2  BMIMB  73      17.885  19.870  38.108  1.00  0.00      B    C
ATOM   4926  H2  BMIMB  73      16.954  19.679  38.596  1.00  0.00      B    H
ATOM   4927  C21 BMIMB  73      18.258  20.737  37.147  1.00  0.00      B    C
ATOM   4928  H21 BMIMB  73      17.652  21.441  36.620  1.00  0.00      B    H
ATOM   4929  C3  BMIMB  73      19.097  18.021  39.336  1.00  0.00      B    C
ATOM   4930  H3  BMIMB  73      18.111  17.698  39.635  1.00  0.00      B    H
ATOM   4931  H31 BMIMB  73      19.663  17.170  38.986  1.00  0.00      B    H
ATOM   4932  H32 BMIMB  73      19.648  18.330  40.212  1.00  0.00      B    H
ATOM   4933  C4  BMIMB  73      20.509  21.392  36.088  1.00  0.00      B    C
ATOM   4934  H4  BMIMB  73      21.551  21.133  36.203  1.00  0.00      B    H
ATOM   4935  H41 BMIMB  73      20.382  22.380  36.505  1.00  0.00      B    H
ATOM   4936  C5  BMIMB  73      20.105  21.356  34.623  1.00  0.00      B    C
ATOM   4937  H5  BMIMB  73      19.047  21.607  34.620  1.00  0.00      B    H
ATOM   4938  H51 BMIMB  73      20.746  22.119  34.190  1.00  0.00      B    H
ATOM   4939  C51 BMIMB  73      20.397  19.969  34.029  1.00  0.00      B    C
ATOM   4940  H52 BMIMB  73      21.424  19.750  34.309  1.00  0.00      B    H
ATOM   4941  H53 BMIMB  73      19.758  19.248  34.533  1.00  0.00      B    H
ATOM   4942  C6  BMIMB  73      20.199  19.968  32.538  1.00  0.00      B    C
ATOM   4943  H6  BMIMB  73      21.130  20.222  32.047  1.00  0.00      B    H
ATOM   4944  H61 BMIMB  73      19.994  19.000  32.094  1.00  0.00      B    H
ATOM   4945  H62 BMIMB  73      19.338  20.578  32.287  1.00  0.00      B    H
ATOM   4956  N1  BMIMB  74      20.818  36.372  30.886  1.00  0.00      B    N
ATOM   4957  N11 BMIMB  74      20.993  35.649  28.847  1.00  0.00      B    N
ATOM   4958  C1  BMIMB  74      20.195  35.786  29.884  1.00  0.00      B    C
ATOM   4959  H1  BMIMB  74      19.177  35.484  29.767  1.00  0.00      B    H
ATOM   4960  C2  BMIMB  74      22.111  36.624  30.491  1.00  0.00      B    C
ATOM   4961  H2  BMIMB  74      22.804  37.117  31.138  1.00  0.00      B    H
ATOM   4962  C21 BMIMB  74      22.164  36.295  29.212  1.00  0.00      B    C
ATOM   4963  H21 BMIMB  74      23.038  36.116  28.625  1.00  0.00      B    H
ATOM   4964  C3  BMIMB  74      20.260  36.893  32.114  1.00  0.00      B    C
ATOM   4965  H3  BMIMB  74      19.312  36.390  32.236  1.00  0.00      B    H
ATOM   4966  H31 BMIMB  74      20.875  36.617  32.957  1.00  0.00      B    H
ATOM   4967  H32 BMIMB  74      20.090  37.959  32.134  1.00  0.00      B    H
ATOM   4968  C4  BMIMB  74      20.797  34.939  27.569  1.00  0.00      B    C
ATOM   4969  H4  BMIMB  74      21.352  35.438  26.789  1.00  0.00      B    H
ATOM   4970  H41 BMIMB  74      19.739  35.018  27.369  1.00  0.00      B    H
ATOM   4971  C5  BMIMB  74      21.082  33.493  27.750  1.00  0.00      B    C
ATOM   4972  H5  BMIMB  74      20.698  33.067  28.673  1.00  0.00      B    H
ATOM   4973  H51 BMIMB  74      20.574  33.052  26.896  1.00  0.00      B    H
ATOM   4974  C51 BMIMB  74      22.552  33.146  27.806  1.00  0.00      B    C
ATOM   4975  H52 BMIMB  74      23.122  33.351  26.903  1.00  0.00      B    H
ATOM   4976  H53 BMIMB  74      23.011  33.768  28.571  1.00  0.00      B    H
ATOM   4977  C6  BMIMB  74      22.831  31.676  28.126  1.00  0.00      B    C
ATOM   4978  H6  BMIMB  74      23.911  31.703  28.208  1.00  0.00      B    H
ATOM   4979  H61 BMIMB  74      22.483  31.286  29.075  1.00  0.00      B    H
ATOM   4980  H62 BMIMB  74      22.617  31.006  27.301  1.00  0.00      B    H
ATOM   4991  N1  BMIMB  75      12.784  41.289  22.505  1.00  0.00      B    N
ATOM   4992  N11 BMIMB  75      13.256  42.641  20.847  1.00  0.00      B    N
ATOM   4993  C1  BMIMB  75      13.734  42.006  21.922  1.00  0.00      B    C
ATOM   4994  H1  BMIMB  75      14.748  42.034  22.258  1.00  0.00      B    H
ATOM   4995  C2  BMIMB  75      11.586  41.644  21.881  1.00  0.00      B    C
ATOM   4996  H2  BMIMB  75      10.656  41.236  22.210  1.00  0.00      B    H
ATOM   4997  C21 BMIMB  75      11.907  42.524  20.863  1.00  0.00      B    C
ATOM   4998  H21 BMIMB  75      11.269  42.962  20.127  1.00  0.00      B    H
ATOM   4999  C3  BMIMB  75      12.842  40.448  23.711  1.00  0.00      B    C
ATOM   5000  H3  BMIMB  75      12.211  40.694  24.553  1.00  0.00      B    H
ATOM   5001  H31 BMIMB  75      12.715  39.406  23.458  1.00  0.00      B    H
ATOM   5002  H32 BMIMB  75      13.887  40.473  23.983  1.00  0.00      B    H
ATOM   5003  C4  BMIMB  75      14.042  43.577  20.048  1.00  0.00      B    C
ATOM   5004  H4  BMIMB  75      13.489  43.769  19.141  1.00  0.00      B    H
ATOM   5005  H41 BMIMB  75      14.952  43.106  19.707  1.00  0.00      B    H
ATOM   5006  C5  BMIMB  75      14.294  44.843  20.864  1.00  0.00      B    C
ATOM   5007  H5  BMIMB  75      13.379  45.036  21.418  1.00  0.00      B    H
ATOM   5008  H51 BMIMB  75      15.113  44.711  21.566  1.00  0.00      B    H
ATOM   5009  C51 BMIMB  75      14.563  46.054  19.941  1.00  0.00      B    C
ATOM   5010  H52 BMIMB  75      15.538  46.007  19.463  1.00  0.00      B    H
ATOM   5011  H53 BMIMB  75      13.759  46.056  19.210  1.00  0.00      B    H
ATOM   5012  C6  BMIMB  75      14.533  47.335  20.815  1.00  0.00      B    C
ATOM   5013  H6  BMIMB  75      14.264  48.220  20.250  1.00  0.00      B    H
ATOM   5014  H61 BMIMB  75      13.815  47.348  21.627  1.00  0.00      B    H
ATOM   5015  H62 BMIMB  75      15.496  47.584  21.244  1.00  0.00      B    H
ATOM   5026  N1  BMIMB  76      35.580  39.939  34.872  1.00  0.00      B    N
ATOM   5027  N11 BMIMB  76      36.148  39.492  36.918  1.00  0.00      B    N
ATOM   5028  C1  BMIMB  76      36.511  39.470  35.650  1.00  0.00      B    C
ATOM   5029  H1  BMIMB  76      37.502  39.160  35.393  1.00  0.00      B    H
ATOM   5030  C2  BMIMB  76      34.416  40.038  35.624  1.00  0.00      B    C
ATOM   5031  H2  BMIMB  76      33.452  40.198  35.194  1.00  0.00      B    H
ATOM   5032  C21 BMIMB  76      34.793  39.709  36.898  1.00  0.00      B    C
ATOM   5033  H21 BMIMB  76      34.198  39.631  37.781  1.00  0.00      B    H
ATOM   5034  C3  BMIMB  76      35.638  40.250  33.472  1.00  0.00      B    C
ATOM   5035  H3  BMIMB  76      36.612  39.978  33.092  1.00  0.00      B    H
ATOM   5036  H31 BMIMB  76      34.943  39.653  32.901  1.00  0.00      B    H
ATOM   5037  H32 BMIMB  76      35.638  41.320  33.327  1.00  0.00      B    H
ATOM   5038  C4  BMIMB  76      37.010  39.175  38.094  1.00  0.00      B    C
ATOM   5039  H4  BMIMB  76      38.010  38.895  37.798  1.00  0.00      B    H
ATOM   5040  H41 BMIMB  76      36.424  38.363  38.498  1.00  0.00      B    H
ATOM   5041  C5  BMIMB  76      37.126  40.256  39.178  1.00  0.00      B    C
ATOM   5042  H5  BMIMB  76      37.791  40.988  38.727  1.00  0.00      B    H
ATOM   5043  H51 BMIMB  76      36.156  40.677  39.432  1.00  0.00      B    H
ATOM   5044  C51 BMIMB  76      37.783  39.561  40.309  1.00  0.00      B    C
ATOM   5045  H52 BMIMB  76      37.364  38.559  40.343  1.00  0.00      B    H
ATOM   5046  H53 BMIMB  76      38.866  39.650  40.315  1.00  0.00      B    H
ATOM   5047  C6  BMIMB  76      37.263  40.257  41.571  1.00  0.00      B    C
ATOM   5048  H6  BMIMB  76      36.241  40.077  41.883  1.00  0.00      B    H
ATOM   5049  H61 BMIMB  76      37.933  39.976  42.376  1.00  0.00      B    H
ATOM   5050  H62 BMIMB  76      37.459  41.317  41.454  1.00  0.00      B    H
ATOM   5061  N1  BMIMB  77      27.761  40.504  46.643  1.00  0.00      B    N
ATOM   5062  N11 BMIMB  77      25.723  40.724  46.122  1.00  0.00      B    N
ATOM   5063  C1  BMIMB  77      26.869  40.255  45.701  1.00  0.00      B    C
ATOM   5064  H1  BMIMB  77      27.037  40.114  44.655  1.00  0.00      B    H
ATOM   5065  C2  BMIMB  77      27.159  40.883  47.810  1.00  0.00      B    C
ATOM   5066  H2  BMIMB  77      27.730  40.881  48.713  1.00  0.00      B    H
ATOM   5067  C21 BMIMB  77      25.870  41.127  47.462  1.00  0.00      B    C
ATOM   5068  H21 BMIMB  77      25.082  41.481  48.089  1.00  0.00      B    H
ATOM   5069  C3  BMIMB  77      29.076  39.998  46.505  1.00  0.00      B    C
ATOM   5070  H3  BMIMB  77      29.910  40.674  46.618  1.00  0.00      B    H
ATOM   5071  H31 BMIMB  77      28.960  39.168  47.187  1.00  0.00      B    H
ATOM   5072  H32 BMIMB  77      29.157  39.659  45.483  1.00  0.00      B    H
ATOM   5073  C4  BMIMB  77      24.463  40.722  45.257  1.00  0.00      B    C
ATOM   5074  H4  BMIMB  77      24.740  40.811  44.217  1.00  0.00      B    H
ATOM   5075  H41 BMIMB  77      23.950  41.640  45.503  1.00  0.00      B    H
ATOM   5076  C5  BMIMB  77      23.381  39.653  45.570  1.00  0.00      B    C
ATOM   5077  H5  BMIMB  77      22.603  39.879  44.845  1.00  0.00      B    H
ATOM   5078  H51 BMIMB  77      23.759  38.650  45.393  1.00  0.00      B    H
ATOM   5079  C51 BMIMB  77      22.796  39.869  46.964  1.00  0.00      B    C
ATOM   5080  H52 BMIMB  77      23.626  39.743  47.654  1.00  0.00      B    H
ATOM   5081  H53 BMIMB  77      22.428  40.892  46.973  1.00  0.00      B    H
ATOM   5082  C6  BMIMB  77      21.658  38.975  47.425  1.00  0.00      B    C
ATOM   5083  H6  BMIMB  77      22.152  38.040  47.662  1.00  0.00      B    H
ATOM   5084  H61 BMIMB  77      21.264  39.437  48.324  1.00  0.00      B    H
ATOM   5085  H62 BMIMB  77      20.805  38.891  46.761  1.00  0.00      B    H
ATOM   5096  N1  BMIMB  78      31.290   2.689  23.742  1.00  0.00      B    N
ATOM   5097  N11 BMIMB  78      32.571   4.232  24.231  1.00  0.00      B    N
ATOM   5098  C1  BMIMB  78      31.650   3.476  24.694  1.00  0.00      B    C
ATOM   5099  H1  BMIMB  78      31.266   3.329  25.681  1.00  0.00      B    H
ATOM   5100  C2  BMIMB  78      32.029   2.920  22.613  1.00  0.00      B    C
ATOM   5101  H2  BMIMB  78      32.059   2.321  21.730  1.00  0.00      B    H
ATOM   5102  C21 BMIMB  78      32.672   4.018  22.871  1.00  0.00      B    C
ATOM   5103  H21 BMIMB  78      33.347   4.576  22.259  1.00  0.00      B    H
ATOM   5104  C3  BMIMB  78      30.426   1.502  23.792  1.00  0.00      B    C
ATOM   5105  H3  BMIMB  78      30.561   0.930  22.886  1.00  0.00      B    H
ATOM   5106  H31 BMIMB  78      30.658   0.841  24.615  1.00  0.00      B    H
ATOM   5107  H32 BMIMB  78      29.433   1.901  23.935  1.00  0.00      B    H
ATOM   5108  C4  BMIMB  78      33.306   5.282  24.959  1.00  0.00      B    C
ATOM   5109  H4  BMIMB  78      33.916   5.805  24.238  1.00  0.00      B    H
ATOM   5110  H41 BMIMB  78      33.820   4.776  25.763  1.00  0.00      B    H
ATOM   5111  C5  BMIMB  78      32.504   6.431  25.539  1.00  0.00      B    C
ATOM   5112  H5  BMIMB  78      31.846   6.078  26.328  1.00  0.00      B    H
ATOM   5113  H51 BMIMB  78      33.386   6.899  25.968  1.00  0.00      B    H
ATOM   5114  C51 BMIMB  78      31.679   7.207  24.504  1.00  0.00      B    C
ATOM   5115  H52 BMIMB  78      32.322   7.557  23.700  1.00  0.00      B    H
ATOM   5116  H53 BMIMB  78      30.942   6.509  24.115  1.00  0.00      B    H
ATOM   5117  C6  BMIMB  78      30.899   8.429  25.051  1.00  0.00      B    C
ATOM   5118  H6  BMIMB  78      31.555   9.088  25.608  1.00  0.00      B    H
ATOM   5119  H61 BMIMB  78      30.477   8.964  24.209  1.00  0.00      B    H
ATOM   5120  H62 BMIMB  78      30.135   8.132  25.761  1.00  0.00      B    H
ATOM   5131  N1  BMIMB  79      39.616  31.464   4.454  1.00  0.00      B    N
ATOM   5132  N11 BMIMB  79      38.380  32.423   5.984  1.00  0.00      B    N
ATOM   5133  C1  BMIMB  79      39.492  31.711   5.746  1.00  0.00      B    C
ATOM   5134  H1  BMIMB  79      40.221  31.432   6.476  1.00  0.00      B    H
ATOM   5135  C2  BMIMB  79      38.530  32.055   3.857  1.00  0.00      B    C
ATOM   5136  H2  BMIMB  79      38.407  31.930   2.804  1.00  0.00      B    H
ATOM   5137  C21 BMIMB  79      37.762  32.547   4.784  1.00  0.00      B    C
ATOM   5138  H21 BMIMB  79      36.851  33.106   4.772  1.00  0.00      B    H
ATOM   5139  C3  BMIMB  79      40.753  30.745   3.863  1.00  0.00      B    C
ATOM   5140  H3  BMIMB  79      40.528  29.720   4.116  1.00  0.00      B    H
ATOM   5141  H31 BMIMB  79      40.569  30.774   2.799  1.00  0.00      B    H
ATOM   5142  H32 BMIMB  79      41.696  31.156   4.191  1.00  0.00      B    H
ATOM   5143  C4  BMIMB  79      37.944  32.945   7.351  1.00  0.00      B    C
ATOM   5144  H4  BMIMB  79      37.088  33.548   7.090  1.00  0.00      B    H
ATOM   5145  H41 BMIMB  79      38.736  33.531   7.796  1.00  0.00      B    H
ATOM   5146  C5  BMIMB  79      37.591  31.742   8.226  1.00  0.00      B    C
ATOM   5147  H5  BMIMB  79      37.009  30.937   7.785  1.00  0.00      B    H
ATOM   5148  H51 BMIMB  79      38.558  31.299   8.448  1.00  0.00      B    H
ATOM   5149  C51 BMIMB  79      36.985  32.223   9.560  1.00  0.00      B    C
ATOM   5150  H52 BMIMB  79      37.737  32.702  10.181  1.00  0.00      B    H
ATOM   5151  H53 BMIMB  79      36.110  32.835   9.354  1.00  0.00      B    H
ATOM   5152  C6  BMIMB  79      36.458  30.985  10.299  1.00  0.00      B    C
ATOM   5153  H6  BMIMB  79      36.122  31.328  11.271  1.00  0.00      B    H
ATOM   5154  H61 BMIMB  79      35.683  30.468   9.745  1.00  0.00      B    H
ATOM   5155  H62 BMIMB  79      37.228  30.234  10.434  1.00  0.00      B    H
ATOM   5166  N1  BMIMB  80      28.057   4.407  28.297  1.00  0.00      B    N
ATOM   5167  N11 BMIMB  80      27.569   4.711  30.392  1.00  0.00      B    N
ATOM   5168  C1  BMIMB  80      28.492   4.277  29.544  1.00  0.00      B    C
ATOM   5169  H1  BMIMB  80      29.385   3.771  29.844  1.00  0.00      B    H
ATOM   5170  C2  BMIMB  80      26.803   4.889  28.388  1.00  0.00      B    C
ATOM   5171  H2  BMIMB  80      26.241   5.009  27.487  1.00  0.00      B    H
ATOM   5172  C21 BMIMB  80      26.463   5.055  29.647  1.00  0.00      B    C
ATOM   5173  H21 BMIMB  80      25.517   5.385  30.016  1.00  0.00      B    H
ATOM   5174  C3  BMIMB  80      28.878   4.057  27.120  1.00  0.00      B    C
ATOM   5175  H3  BMIMB  80      28.167   3.771  26.359  1.00  0.00      B    H
ATOM   5176  H31 BMIMB  80      29.440   4.950  26.890  1.00  0.00      B    H
ATOM   5177  H32 BMIMB  80      29.527   3.207  27.274  1.00  0.00      B    H
ATOM   5178  C4  BMIMB  80      27.694   4.642  31.853  1.00  0.00      B    C
ATOM   5179  H4  BMIMB  80      28.025   5.567  32.302  1.00  0.00      B    H
ATOM   5180  H41 BMIMB  80      28.492   3.932  32.007  1.00  0.00      B    H
ATOM   5181  C5  BMIMB  80      26.437   4.091  32.557  1.00  0.00      B    C
ATOM   5182  H5  BMIMB  80      25.824   4.803  33.104  1.00  0.00      B    H
ATOM   5183  H51 BMIMB  80      25.819   3.564  31.835  1.00  0.00      B    H
ATOM   5184  C51 BMIMB  80      26.674   3.024  33.663  1.00  0.00      B    C
ATOM   5185  H52 BMIMB  80      27.091   2.151  33.167  1.00  0.00      B    H
ATOM   5186  H53 BMIMB  80      27.407   3.426  34.357  1.00  0.00      B    H
ATOM   5187  C6  BMIMB  80      25.424   2.697  34.465  1.00  0.00      B    C
ATOM   5188  H6  BMIMB  80      25.533   1.927  35.220  1.00  0.00      B    H
ATOM   5189  H61 BMIMB  80      24.939   3.570  34.887  1.00  0.00      B    H
ATOM   5190  H62 BMIMB  80      24.644   2.305  33.822  1.00  0.00      B    H
ATOM   5201  N1  BMIMB  81      40.846  15.715  16.977  1.00  0.00      B    N
ATOM   5202  N11 BMIMB  81      39.991  16.975  15.454  1.00  0.00      B    N
ATOM   5203  C1  BMIMB  81      41.117  16.462  15.915  1.00  0.00      B    C
ATOM   5204  H1  BMIMB  81      42.063  16.674  15.465  1.00  0.00      B    H
ATOM   5205  C2  BMIMB  81      39.476  15.598  17.071  1.00  0.00      B    C
ATOM   5206  H2  BMIMB  81      39.116  14.814  17.702  1.00  0.00      B    H
ATOM   5207  C21 BMIMB  81      38.951  16.456  16.182  1.00  0.00      B    C
ATOM   5208  H21 BMIMB  81      37.957  16.591  15.816  1.00  0.00      B    H
ATOM   5209  C3  BMIMB  81      41.825  14.945  17.777  1.00  0.00      B    C
ATOM   5210  H3  BMIMB  81      42.806  15.335  17.551  1.00  0.00      B    H
ATOM   5211  H31 BMIMB  81      41.563  14.863  18.822  1.00  0.00      B    H
ATOM   5212  H32 BMIMB  81      41.651  13.988  17.306  1.00  0.00      B    H
ATOM   5213  C4  BMIMB  81      39.825  17.716  14.220  1.00  0.00      B    C
ATOM   5214  H4  BMIMB  81      39.073  17.195  13.647  1.00  0.00      B    H
ATOM   5215  H41 BMIMB  81      40.765  17.668  13.690  1.00  0.00      B    H
ATOM   5216  C5  BMIMB  81      39.628  19.210  14.404  1.00  0.00      B    C
ATOM   5217  H5  BMIMB  81      40.413  19.747  14.931  1.00  0.00      B    H
ATOM   5218  H51 BMIMB  81      39.531  19.524  13.368  1.00  0.00      B    H
ATOM   5219  C51 BMIMB  81      38.484  19.560  15.315  1.00  0.00      B    C
ATOM   5220  H52 BMIMB  81      37.555  19.176  14.900  1.00  0.00      B    H
ATOM   5221  H53 BMIMB  81      38.557  19.037  16.265  1.00  0.00      B    H
ATOM   5222  C6  BMIMB  81      38.286  21.048  15.346  1.00  0.00      B    C
ATOM   5223  H6  BMIMB  81      38.099  21.555  14.406  1.00  0.00      B    H
ATOM   5224  H61 BMIMB  81      37.496  21.343  16.026  1.00  0.00      B    H
ATOM   5225  H62 BMIMB  81      39.059  21.499  15.958  1.00  0.00      B    H
ATOM   5236  N1  BMIMB  82      22.282   5.850  15.752  1.00  0.00      B    N
ATOM   5237  N11 BMIMB  82      21.491   3.928  15.411  1.00  0.00      B    N
ATOM   5238  C1  BMIMB  82      21.557   4.911  16.246  1.00  0.00      B    C
ATOM   5239  H1  BMIMB  82      21.063   4.997  17.190  1.00  0.00      B    H
ATOM   5240  C2  BMIMB  82      22.836   5.434  14.563  1.00  0.00      B    C
ATOM   5241  H2  BMIMB  82      23.586   6.026  14.087  1.00  0.00      B    H
ATOM   5242  C21 BMIMB  82      22.452   4.170  14.415  1.00  0.00      B    C
ATOM   5243  H21 BMIMB  82      22.714   3.379  13.747  1.00  0.00      B    H
ATOM   5244  C3  BMIMB  82      22.703   7.086  16.497  1.00  0.00      B    C
ATOM   5245  H3  BMIMB  82      23.713   6.963  16.859  1.00  0.00      B    H
ATOM   5246  H31 BMIMB  82      22.983   7.808  15.744  1.00  0.00      B    H
ATOM   5247  H32 BMIMB  82      21.994   7.448  17.227  1.00  0.00      B    H
ATOM   5248  C4  BMIMB  82      20.737   2.642  15.596  1.00  0.00      B    C
ATOM   5249  H4  BMIMB  82      20.605   2.396  16.640  1.00  0.00      B    H
ATOM   5250  H41 BMIMB  82      21.381   1.935  15.093  1.00  0.00      B    H
ATOM   5251  C5  BMIMB  82      19.356   2.640  14.829  1.00  0.00      B    C
ATOM   5252  H5  BMIMB  82      18.915   1.647  14.856  1.00  0.00      B    H
ATOM   5253  H51 BMIMB  82      18.798   3.447  15.296  1.00  0.00      B    H
ATOM   5254  C51 BMIMB  82      19.524   2.971  13.296  1.00  0.00      B    C
ATOM   5255  H52 BMIMB  82      18.511   3.272  13.041  1.00  0.00      B    H
ATOM   5256  H53 BMIMB  82      20.163   3.843  13.183  1.00  0.00      B    H
ATOM   5257  C6  BMIMB  82      20.082   1.823  12.405  1.00  0.00      B    C
ATOM   5258  H6  BMIMB  82      19.536   0.886  12.415  1.00  0.00      B    H
ATOM   5259  H61 BMIMB  82      20.245   2.055  11.359  1.00  0.00      B    H
ATOM   5260  H62 BMIMB  82      21.078   1.569  12.750  1.00  0.00      B    H
ATOM   5271  N1  BMIMB  83      24.435  40.979  37.546  1.00  0.00      B    N
ATOM   5272  N11 BMIMB  83      23.762  41.878  39.421  1.00  0.00      B    N
ATOM   5273  C1  BMIMB  83      23.604  41.872  38.113  1.00  0.00      B    C
ATOM   5274  H1  BMIMB  83      22.930  42.482  37.550  1.00  0.00      B    H
ATOM   5275  C2  BMIMB  83      25.090  40.334  38.569  1.00  0.00      B    C
ATOM   5276  H2  BMIMB  83      25.868  39.603  38.545  1.00  0.00      B    H
ATOM   5277  C21 BMIMB  83      24.607  40.797  39.692  1.00  0.00      B    C
ATOM   5278  H21 BMIMB  83      24.941  40.674  40.699  1.00  0.00      B    H
ATOM   5279  C3  BMIMB  83      24.678  40.699  36.142  1.00  0.00      B    C
ATOM   5280  H3  BMIMB  83      25.684  41.015  35.905  1.00  0.00      B    H
ATOM   5281  H31 BMIMB  83      24.610  39.628  36.019  1.00  0.00      B    H
ATOM   5282  H32 BMIMB  83      24.007  41.196  35.457  1.00  0.00      B    H
ATOM   5283  C4  BMIMB  83      22.909  42.681  40.397  1.00  0.00      B    C
ATOM   5284  H4  BMIMB  83      23.008  42.270  41.391  1.00  0.00      B    H
ATOM   5285  H41 BMIMB  83      21.970  42.502  39.895  1.00  0.00      B    H
ATOM   5286  C5  BMIMB  83      23.224  44.213  40.461  1.00  0.00      B    C
ATOM   5287  H5  BMIMB  83      24.296  44.269  40.293  1.00  0.00      B    H
ATOM   5288  H51 BMIMB  83      22.760  44.799  39.671  1.00  0.00      B    H
ATOM   5289  C51 BMIMB  83      22.925  44.666  41.878  1.00  0.00      B    C
ATOM   5290  H52 BMIMB  83      21.881  44.382  41.983  1.00  0.00      B    H
ATOM   5291  H53 BMIMB  83      23.554  44.094  42.555  1.00  0.00      B    H
ATOM   5292  C6  BMIMB  83      23.343  46.128  42.124  1.00  0.00      B    C
ATOM   5293  H6  BMIMB  83      24.401  46.204  42.343  1.00  0.00      B    H
ATOM   5294  H61 BMIMB  83      23.151  46.604  41.169  1.00  0.00      B    H
ATOM   5295  H62 BMIMB  83      22.801  46.581  42.946  1.00  0.00      B    H
ATOM   5306  N1  BMIMB  84      37.664  28.701  26.637  1.00  0.00      B    N
ATOM   5307  N11 BMIMB  84      37.045  28.678  24.560  1.00  0.00      B    N
ATOM   5308  C1  BMIMB  84      37.692  29.323  25.471  1.00  0.00      B    C
ATOM   5309  H1  BMIMB  84      38.317  30.185  25.377  1.00  0.00      B    H
ATOM   5310  C2  BMIMB  84      36.928  27.577  26.470  1.00  0.00      B    C
ATOM   5311  H2  BMIMB  84      36.781  26.896  27.280  1.00  0.00      B    H
ATOM   5312  C21 BMIMB  84      36.536  27.557  25.215  1.00  0.00      B    C
ATOM   5313  H21 BMIMB  84      35.939  26.833  24.706  1.00  0.00      B    H
ATOM   5314  C3  BMIMB  84      38.306  29.113  27.928  1.00  0.00      B    C
ATOM   5315  H3  BMIMB  84      37.461  29.591  28.402  1.00  0.00      B    H
ATOM   5316  H31 BMIMB  84      38.701  28.241  28.427  1.00  0.00      B    H
ATOM   5317  H32 BMIMB  84      39.092  29.841  27.789  1.00  0.00      B    H
ATOM   5318  C4  BMIMB  84      36.820  29.063  23.143  1.00  0.00      B    C
ATOM   5319  H4  BMIMB  84      36.749  28.192  22.508  1.00  0.00      B    H
ATOM   5320  H41 BMIMB  84      37.698  29.674  22.990  1.00  0.00      B    H
ATOM   5321  C5  BMIMB  84      35.678  30.056  23.007  1.00  0.00      B    C
ATOM   5322  H5  BMIMB  84      36.084  30.946  23.482  1.00  0.00      B    H
ATOM   5323  H51 BMIMB  84      35.560  30.179  21.933  1.00  0.00      B    H
ATOM   5324  C51 BMIMB  84      34.308  29.603  23.649  1.00  0.00      B    C
ATOM   5325  H52 BMIMB  84      33.898  28.920  22.909  1.00  0.00      B    H
ATOM   5326  H53 BMIMB  84      34.358  29.041  24.579  1.00  0.00      B    H
ATOM   5327  C6  BMIMB  84      33.304  30.733  23.693  1.00  0.00      B    C
ATOM   5328  H6  BMIMB  84      32.267  30.463  23.856  1.00  0.00      B    H
ATOM   5329  H61 BMIMB  84      33.486  31.604  24.312  1.00  0.00      B    H
ATOM   5330  H62 BMIMB  84      33.291  31.097  22.672  1.00  0.00      B    H
ATOM   5341  N1  BMIMB  85      39.132  16.781  46.935  1.00  0.00      B    N
ATOM   5342  N11 BMIMB  85      38.872  15.138  45.631  1.00  0.00      B    N
ATOM   5343  C1  BMIMB  85      39.225  15.498  46.822  1.00  0.00      B    C
ATOM   5344  H1  BMIMB  85      39.493  14.942  47.694  1.00  0.00      B    H
ATOM   5345  C2  BMIMB  85      38.801  17.350  45.703  1.00  0.00      B    C
ATOM   5346  H2  BMIMB  85      38.604  18.396  45.627  1.00  0.00      B    H
ATOM   5347  C21 BMIMB  85      38.618  16.267  44.869  1.00  0.00      B    C
ATOM   5348  H21 BMIMB  85      38.226  16.223  43.877  1.00  0.00      B    H
ATOM   5349  C3  BMIMB  85      39.143  17.539  48.204  1.00  0.00      B    C
ATOM   5350  H3  BMIMB  85      40.050  17.303  48.741  1.00  0.00      B    H
ATOM   5351  H31 BMIMB  85      39.012  18.598  48.034  1.00  0.00      B    H
ATOM   5352  H32 BMIMB  85      38.297  17.135  48.740  1.00  0.00      B    H
ATOM   5353  C4  BMIMB  85      38.942  13.769  45.135  1.00  0.00      B    C
ATOM   5354  H4  BMIMB  85      39.485  13.133  45.817  1.00  0.00      B    H
ATOM   5355  H41 BMIMB  85      39.656  13.752  44.325  1.00  0.00      B    H
ATOM   5356  C5  BMIMB  85      37.586  13.155  44.936  1.00  0.00      B    C
ATOM   5357  H5  BMIMB  85      36.826  13.356  45.687  1.00  0.00      B    H
ATOM   5358  H51 BMIMB  85      37.230  13.547  43.987  1.00  0.00      B    H
ATOM   5359  C51 BMIMB  85      37.601  11.664  44.856  1.00  0.00      B    C
ATOM   5360  H52 BMIMB  85      38.331  11.431  44.085  1.00  0.00      B    H
ATOM   5361  H53 BMIMB  85      37.967  11.272  45.802  1.00  0.00      B    H
ATOM   5362  C6  BMIMB  85      36.264  11.030  44.540  1.00  0.00      B    C
ATOM   5363  H6  BMIMB  85      36.340   9.955  44.425  1.00  0.00      B    H
ATOM   5364  H61 BMIMB  85      35.560  11.199  45.348  1.00  0.00      B    H
ATOM   5365  H62 BMIMB  85      36.022  11.568  43.631  1.00  0.00      B    H
ATOM   5376  N1  BMIMB  86      31.129  18.640  40.443  1.00  0.00      B    N
ATOM   5377  N11 BMIMB  86      33.158  18.399  39.908  1.00  0.00      B    N
ATOM   5378  C1  BMIMB  86      31.982  18.859  39.468  1.00  0.00      B    C
ATOM   5379  H1  BMIMB  86      31.791  19.284  38.506  1.00  0.00      B    H
ATOM   5380  C2  BMIMB  86      31.768  18.110  41.555  1.00  0.00      B    C
ATOM   5381  H2  BMIMB  86      31.189  17.806  42.399  1.00  0.00      B    H
ATOM   5382  C21 BMIMB  86      33.072  18.067  41.256  1.00  0.00      B    C
ATOM   5383  H21 BMIMB  86      33.914  17.711  41.809  1.00  0.00      B    H
ATOM   5384  C3  BMIMB  86      29.653  18.834  40.317  1.00  0.00      B    C
ATOM   5385  H3  BMIMB  86      29.403  19.795  40.742  1.00  0.00      B    H
ATOM   5386  H31 BMIMB  86      29.505  18.990  39.259  1.00  0.00      B    H
ATOM   5387  H32 BMIMB  86      28.948  18.094  40.665  1.00  0.00      B    H
ATOM   5388  C4  BMIMB  86      34.465  18.459  39.133  1.00  0.00      B    C
ATOM   5389  H4  BMIMB  86      35.108  18.833  39.916  1.00  0.00      B    H
ATOM   5390  H41 BMIMB  86      34.425  19.265  38.415  1.00  0.00      B    H
ATOM   5391  C5  BMIMB  86      34.907  17.113  38.622  1.00  0.00      B    C
ATOM   5392  H5  BMIMB  86      34.981  16.406  39.444  1.00  0.00      B    H
ATOM   5393  H51 BMIMB  86      34.194  16.792  37.866  1.00  0.00      B    H
ATOM   5394  C51 BMIMB  86      36.195  17.240  37.796  1.00  0.00      B    C
ATOM   5395  H52 BMIMB  86      35.959  17.844  36.924  1.00  0.00      B    H
ATOM   5396  H53 BMIMB  86      36.900  17.722  38.469  1.00  0.00      B    H
ATOM   5397  C6  BMIMB  86      36.632  15.864  37.411  1.00  0.00      B    C
ATOM   5398  H6  BMIMB  86      37.303  16.016  36.573  1.00  0.00      B    H
ATOM   5399  H61 BMIMB  86      37.083  15.332  38.240  1.00  0.00      B    H
ATOM   5400  H62 BMIMB  86      35.747  15.341  37.067  1.00  0.00      B    H
ATOM   5411  N1  BMIMB  87      18.254  48.741  38.084  1.00  0.00      B    N
ATOM   5412  N11 BMIMB  87      20.028  47.563  37.871  1.00  0.00      B    N
ATOM   5413  C1  BMIMB  87      18.792  47.573  38.319  1.00  0.00      B    C
ATOM   5414  H1  BMIMB  87      18.203  46.750  38.663  1.00  0.00      B    H
ATOM   5415  C2  BMIMB  87      19.100  49.484  37.311  1.00  0.00      B    C
ATOM   5416  H2  BMIMB  87      18.829  50.460  36.973  1.00  0.00      B    H
ATOM   5417  C21 BMIMB  87      20.186  48.760  37.182  1.00  0.00      B    C
ATOM   5418  H21 BMIMB  87      20.998  49.003  36.532  1.00  0.00      B    H
ATOM   5419  C3  BMIMB  87      16.931  49.125  38.452  1.00  0.00      B    C
ATOM   5420  H3  BMIMB  87      16.311  49.438  37.625  1.00  0.00      B    H
ATOM   5421  H31 BMIMB  87      16.540  48.203  38.856  1.00  0.00      B    H
ATOM   5422  H32 BMIMB  87      16.921  49.921  39.182  1.00  0.00      B    H
ATOM   5423  C4  BMIMB  87      21.001  46.460  37.941  1.00  0.00      B    C
ATOM   5424  H4  BMIMB  87      20.903  45.718  38.719  1.00  0.00      B    H
ATOM   5425  H41 BMIMB  87      21.867  47.085  38.106  1.00  0.00      B    H
ATOM   5426  C5  BMIMB  87      21.204  45.660  36.618  1.00  0.00      B    C
ATOM   5427  H5  BMIMB  87      21.831  46.321  36.026  1.00  0.00      B    H
ATOM   5428  H51 BMIMB  87      21.798  44.782  36.858  1.00  0.00      B    H
ATOM   5429  C51 BMIMB  87      19.968  45.233  35.818  1.00  0.00      B    C
ATOM   5430  H52 BMIMB  87      19.410  44.550  36.453  1.00  0.00      B    H
ATOM   5431  H53 BMIMB  87      19.281  46.072  35.736  1.00  0.00      B    H
ATOM   5432  C6  BMIMB  87      20.308  44.704  34.459  1.00  0.00      B    C
ATOM   5433  H6  BMIMB  87      19.605  43.947  34.129  1.00  0.00      B    H
ATOM   5434  H61 BMIMB  87      20.452  45.437  33.674  1.00  0.00      B    H
ATOM   5435  H62 BMIMB  87      21.254  44.190  34.579  1.00  0.00      B    H
ATOM   5446  N1  BMIMB  88       8.957   5.467   2.507  1.00  0.00      B    N
ATOM   5447  N11 BMIMB  88       7.895   6.722   3.930  1.00  0.00      B    N
ATOM   5448  C1  BMIMB  88       8.814   6.668   2.986  1.00  0.00      B    C
ATOM   5449  H1  BMIMB  88       9.429   7.469   2.638  1.00  0.00      B    H
ATOM   5450  C2  BMIMB  88       7.915   4.724   3.065  1.00  0.00      B    C
ATOM   5451  H2  BMIMB  88       7.818   3.724   2.702  1.00  0.00      B    H
ATOM   5452  C21 BMIMB  88       7.323   5.466   4.036  1.00  0.00      B    C
ATOM   5453  H21 BMIMB  88       6.685   5.208   4.853  1.00  0.00      B    H
ATOM   5454  C3  BMIMB  88       9.894   5.097   1.426  1.00  0.00      B    C
ATOM   5455  H3  BMIMB  88      10.644   5.872   1.374  1.00  0.00      B    H
ATOM   5456  H31 BMIMB  88      10.470   4.231   1.719  1.00  0.00      B    H
ATOM   5457  H32 BMIMB  88       9.375   4.946   0.491  1.00  0.00      B    H
ATOM   5458  C4  BMIMB  88       7.482   7.908   4.655  1.00  0.00      B    C
ATOM   5459  H4  BMIMB  88       8.291   8.616   4.758  1.00  0.00      B    H
ATOM   5460  H41 BMIMB  88       7.247   7.461   5.610  1.00  0.00      B    H
ATOM   5461  C5  BMIMB  88       6.354   8.563   3.800  1.00  0.00      B    C
ATOM   5462  H5  BMIMB  88       6.714   9.449   3.282  1.00  0.00      B    H
ATOM   5463  H51 BMIMB  88       6.171   7.823   3.024  1.00  0.00      B    H
ATOM   5464  C51 BMIMB  88       5.085   8.828   4.591  1.00  0.00      B    C
ATOM   5465  H52 BMIMB  88       4.854   7.985   5.236  1.00  0.00      B    H
ATOM   5466  H53 BMIMB  88       5.295   9.712   5.189  1.00  0.00      B    H
ATOM   5467  C6  BMIMB  88       3.863   8.953   3.672  1.00  0.00      B    C
ATOM   5468  H6  BMIMB  88       4.191   9.532   2.816  1.00  0.00      B    H
ATOM   5469  H61 BMIMB  88       3.452   7.994   3.377  1.00  0.00      B    H
ATOM   5470  H62 BMIMB  88       3.050   9.447   4.191  1.00  0.00      B    H
ATOM   5481  N1  BMIMB  89      11.601  22.092  40.047  1.00  0.00      B    N
ATOM   5482  N11 BMIMB  89      11.525  24.129  39.485  1.00  0.00      B    N
ATOM   5483  C1  BMIMB  89      12.240  23.227  40.155  1.00  0.00      B    C
ATOM   5484  H1  BMIMB  89      13.068  23.476  40.784  1.00  0.00      B    H
ATOM   5485  C2  BMIMB  89      10.546  22.199  39.149  1.00  0.00      B    C
ATOM   5486  H2  BMIMB  89       9.997  21.366  38.768  1.00  0.00      B    H
ATOM   5487  C21 BMIMB  89      10.427  23.511  38.906  1.00  0.00      B    C
ATOM   5488  H21 BMIMB  89       9.695  24.080  38.376  1.00  0.00      B    H
ATOM   5489  C3  BMIMB  89      11.974  20.868  40.725  1.00  0.00      B    C
ATOM   5490  H3  BMIMB  89      11.593  20.070  40.106  1.00  0.00      B    H
ATOM   5491  H31 BMIMB  89      13.043  20.780  40.852  1.00  0.00      B    H
ATOM   5492  H32 BMIMB  89      11.338  20.874  41.598  1.00  0.00      B    H
ATOM   5493  C4  BMIMB  89      11.896  25.544  39.547  1.00  0.00      B    C
ATOM   5494  H4  BMIMB  89      12.452  25.642  40.468  1.00  0.00      B    H
ATOM   5495  H41 BMIMB  89      10.874  25.879  39.640  1.00  0.00      B    H
ATOM   5496  C5  BMIMB  89      12.567  26.163  38.311  1.00  0.00      B    C
ATOM   5497  H5  BMIMB  89      12.414  27.235  38.404  1.00  0.00      B    H
ATOM   5498  H51 BMIMB  89      13.648  26.076  38.240  1.00  0.00      B    H
ATOM   5499  C51 BMIMB  89      12.078  25.728  36.898  1.00  0.00      B    C
ATOM   5500  H52 BMIMB  89      12.473  24.740  36.671  1.00  0.00      B    H
ATOM   5501  H53 BMIMB  89      11.009  25.626  37.064  1.00  0.00      B    H
ATOM   5502  C6  BMIMB  89      12.303  26.808  35.885  1.00  0.00      B    C
ATOM   5503  H6  BMIMB  89      11.793  27.704  36.221  1.00  0.00      B    H
ATOM   5504  H61 BMIMB  89      13.371  26.992  35.892  1.00  0.00      B    H
ATOM   5505  H62 BMIMB  89      11.899  26.614  34.898  1.00  0.00      B    H
ATOM   5516  N1  BMIMB  90      31.022  15.485   8.995  1.00  0.00      B    N
ATOM   5517  N11 BMIMB  90      32.626  14.181   9.428  1.00  0.00      B    N
ATOM   5518  C1  BMIMB  90      31.779  14.451   8.547  1.00  0.00      B    C
ATOM   5519  H1  BMIMB  90      31.703  13.881   7.645  1.00  0.00      B    H
ATOM   5520  C2  BMIMB  90      31.349  15.708  10.270  1.00  0.00      B    C
ATOM   5521  H2  BMIMB  90      30.792  16.373  10.893  1.00  0.00      B    H
ATOM   5522  C21 BMIMB  90      32.400  14.958  10.602  1.00  0.00      B    C
ATOM   5523  H21 BMIMB  90      32.969  14.925  11.506  1.00  0.00      B    H
ATOM   5524  C3  BMIMB  90      29.915  16.032   8.370  1.00  0.00      B    C
ATOM   5525  H3  BMIMB  90      29.108  16.052   9.086  1.00  0.00      B    H
ATOM   5526  H31 BMIMB  90      30.078  17.081   8.170  1.00  0.00      B    H
ATOM   5527  H32 BMIMB  90      29.557  15.434   7.545  1.00  0.00      B    H
ATOM   5528  C4  BMIMB  90      33.723  13.220   9.273  1.00  0.00      B    C
ATOM   5529  H4  BMIMB  90      34.519  13.621   9.883  1.00  0.00      B    H
ATOM   5530  H41 BMIMB  90      33.978  13.226   8.224  1.00  0.00      B    H
ATOM   5531  C5  BMIMB  90      33.414  11.858   9.927  1.00  0.00      B    C
ATOM   5532  H5  BMIMB  90      33.840  11.947  10.923  1.00  0.00      B    H
ATOM   5533  H51 BMIMB  90      32.343  11.915  10.103  1.00  0.00      B    H
ATOM   5534  C51 BMIMB  90      33.872  10.578   9.172  1.00  0.00      B    C
ATOM   5535  H52 BMIMB  90      33.433  10.515   8.180  1.00  0.00      B    H
ATOM   5536  H53 BMIMB  90      34.883  10.674   8.785  1.00  0.00      B    H
ATOM   5537  C6  BMIMB  90      33.621   9.272   9.956  1.00  0.00      B    C
ATOM   5538  H6  BMIMB  90      33.771   9.429  11.018  1.00  0.00      B    H
ATOM   5539  H61 BMIMB  90      32.614   8.910   9.786  1.00  0.00      B    H
ATOM   5540  H62 BMIMB  90      34.190   8.482   9.480  1.00  0.00      B    H
ATOM   5551  N1  BMIMB  91      40.343  48.253  47.966  1.00  0.00      B    N
ATOM   5552  N11 BMIMB  91      42.401  47.464  47.506  1.00  0.00      B    N
ATOM   5553  C1  BMIMB  91      41.396  48.249  47.103  1.00  0.00      B    C
ATOM   5554  H1  BMIMB  91      41.459  48.928  46.279  1.00  0.00      B    H
ATOM   5555  C2  BMIMB  91      40.666  47.399  48.974  1.00  0.00      B    C
ATOM   5556  H2  BMIMB  91      39.989  47.248  49.785  1.00  0.00      B    H
ATOM   5557  C21 BMIMB  91      41.870  46.906  48.728  1.00  0.00      B    C
ATOM   5558  H21 BMIMB  91      42.485  46.280  49.336  1.00  0.00      B    H
ATOM   5559  C3  BMIMB  91      39.229  49.179  47.924  1.00  0.00      B    C
ATOM   5560  H3  BMIMB  91      39.298  49.749  48.839  1.00  0.00      B    H
ATOM   5561  H31 BMIMB  91      39.266  49.867  47.093  1.00  0.00      B    H
ATOM   5562  H32 BMIMB  91      38.238  48.752  47.976  1.00  0.00      B    H
ATOM   5563  C4  BMIMB  91      43.753  47.267  46.831  1.00  0.00      B    C
ATOM   5564  H4  BMIMB  91      43.632  47.144  45.765  1.00  0.00      B    H
ATOM   5565  H41 BMIMB  91      44.165  46.343  47.208  1.00  0.00      B    H
ATOM   5566  C5  BMIMB  91      44.697  48.420  47.020  1.00  0.00      B    C
ATOM   5567  H5  BMIMB  91      45.629  48.113  46.551  1.00  0.00      B    H
ATOM   5568  H51 BMIMB  91      44.148  49.249  46.582  1.00  0.00      B    H
ATOM   5569  C51 BMIMB  91      44.941  48.669  48.537  1.00  0.00      B    C
ATOM   5570  H52 BMIMB  91      44.026  49.040  48.991  1.00  0.00      B    H
ATOM   5571  H53 BMIMB  91      45.146  47.686  48.953  1.00  0.00      B    H
ATOM   5572  C6  BMIMB  91      46.155  49.501  48.716  1.00  0.00      B    C
ATOM   5573  H6  BMIMB  91      46.330  49.595  49.782  1.00  0.00      B    H
ATOM   5574  H61 BMIMB  91      47.074  49.134  48.275  1.00  0.00      B    H
ATOM   5575  H62 BMIMB  91      46.027  50.524  48.382  1.00  0.00      B    H
ATOM   5586  N1  BMIMB  92      37.610  11.053  26.527  1.00  0.00      B    N
ATOM   5587  N11 BMIMB  92      39.074   9.517  26.440  1.00  0.00      B    N
ATOM   5588  C1  BMIMB  92      37.814   9.812  26.178  1.00  0.00      B    C
ATOM   5589  H1  BMIMB  92      37.088   9.179  25.715  1.00  0.00      B    H
ATOM   5590  C2  BMIMB  92      38.819  11.550  27.064  1.00  0.00      B    C
ATOM   5591  H2  BMIMB  92      38.921  12.494  27.554  1.00  0.00      B    H
ATOM   5592  C21 BMIMB  92      39.695  10.600  26.971  1.00  0.00      B    C
ATOM   5593  H21 BMIMB  92      40.742  10.602  27.179  1.00  0.00      B    H
ATOM   5594  C3  BMIMB  92      36.400  11.767  26.285  1.00  0.00      B    C
ATOM   5595  H3  BMIMB  92      35.719  11.081  25.805  1.00  0.00      B    H
ATOM   5596  H31 BMIMB  92      35.914  11.946  27.232  1.00  0.00      B    H
ATOM   5597  H32 BMIMB  92      36.629  12.712  25.814  1.00  0.00      B    H
ATOM   5598  C4  BMIMB  92      39.718   8.229  26.095  1.00  0.00      B    C
ATOM   5599  H4  BMIMB  92      39.040   7.402  26.245  1.00  0.00      B    H
ATOM   5600  H41 BMIMB  92      40.580   8.092  26.732  1.00  0.00      B    H
ATOM   5601  C5  BMIMB  92      40.265   8.206  24.656  1.00  0.00      B    C
ATOM   5602  H5  BMIMB  92      40.941   7.365  24.524  1.00  0.00      B    H
ATOM   5603  H51 BMIMB  92      39.469   8.170  23.917  1.00  0.00      B    H
ATOM   5604  C51 BMIMB  92      41.031   9.433  24.267  1.00  0.00      B    C
ATOM   5605  H52 BMIMB  92      40.407  10.316  24.156  1.00  0.00      B    H
ATOM   5606  H53 BMIMB  92      41.794   9.518  25.036  1.00  0.00      B    H
ATOM   5607  C6  BMIMB  92      41.561   9.334  22.877  1.00  0.00      B    C
ATOM   5608  H6  BMIMB  92      40.795   9.125  22.139  1.00  0.00      B    H
ATOM   5609  H61 BMIMB  92      42.038  10.261  22.581  1.00  0.00      B    H
ATOM   5610  H62 BMIMB  92      42.213   8.469  22.925  1.00  0.00      B    H
ATOM   5621  N1  BMIMB  93      33.755   7.889   5.939  1.00  0.00      B    N
ATOM   5622  N11 BMIMB  93      31.804   8.842   6.497  1.00  0.00      B    N
ATOM   5623  C1  BMIMB  93      32.936   8.974   5.818  1.00  0.00      B    C
ATOM   5624  H1  BMIMB  93      33.339   9.812   5.291  1.00  0.00      B    H
ATOM   5625  C2  BMIMB  93      33.088   7.052   6.786  1.00  0.00      B    C
ATOM   5626  H2  BMIMB  93      33.449   6.112   7.143  1.00  0.00      B    H
ATOM   5627  C21 BMIMB  93      31.929   7.598   7.086  1.00  0.00      B    C
ATOM   5628  H21 BMIMB  93      31.141   7.174   7.669  1.00  0.00      B    H
ATOM   5629  C3  BMIMB  93      35.152   7.727   5.514  1.00  0.00      B    C
ATOM   5630  H3  BMIMB  93      35.447   8.734   5.258  1.00  0.00      B    H
ATOM   5631  H31 BMIMB  93      35.772   7.351   6.314  1.00  0.00      B    H
ATOM   5632  H32 BMIMB  93      35.284   7.195   4.584  1.00  0.00      B    H
ATOM   5633  C4  BMIMB  93      30.759   9.902   6.800  1.00  0.00      B    C
ATOM   5634  H4  BMIMB  93      31.138  10.913   6.776  1.00  0.00      B    H
ATOM   5635  H41 BMIMB  93      30.573   9.607   7.822  1.00  0.00      B    H
ATOM   5636  C5  BMIMB  93      29.482   9.740   5.936  1.00  0.00      B    C
ATOM   5637  H5  BMIMB  93      29.099   8.729   6.050  1.00  0.00      B    H
ATOM   5638  H51 BMIMB  93      28.785  10.467   6.346  1.00  0.00      B    H
ATOM   5639  C51 BMIMB  93      29.523   9.992   4.436  1.00  0.00      B    C
ATOM   5640  H52 BMIMB  93      29.713  11.048   4.259  1.00  0.00      B    H
ATOM   5641  H53 BMIMB  93      30.314   9.346   4.064  1.00  0.00      B    H
ATOM   5642  C6  BMIMB  93      28.166   9.611   3.783  1.00  0.00      B    C
ATOM   5643  H6  BMIMB  93      27.898   8.565   3.885  1.00  0.00      B    H
ATOM   5644  H61 BMIMB  93      27.421  10.296   4.171  1.00  0.00      B    H
ATOM   5645  H62 BMIMB  93      28.086   9.737   2.709  1.00  0.00      B    H
ATOM   5656  N1  BMIMB  94      42.861   3.564  14.875  1.00  0.00      B    N
ATOM   5657  N11 BMIMB  94      41.256   2.379  15.548  1.00  0.00      B    N
ATOM   5658  C1  BMIMB  94      42.573   2.470  15.439  1.00  0.00      B    C
ATOM   5659  H1  BMIMB  94      43.269   1.672  15.583  1.00  0.00      B    H
ATOM   5660  C2  BMIMB  94      41.747   4.328  14.720  1.00  0.00      B    C
ATOM   5661  H2  BMIMB  94      41.859   5.323  14.348  1.00  0.00      B    H
ATOM   5662  C21 BMIMB  94      40.684   3.583  15.171  1.00  0.00      B    C
ATOM   5663  H21 BMIMB  94      39.668   3.909  15.218  1.00  0.00      B    H
ATOM   5664  C3  BMIMB  94      44.198   3.965  14.529  1.00  0.00      B    C
ATOM   5665  H3  BMIMB  94      44.227   3.687  13.486  1.00  0.00      B    H
ATOM   5666  H31 BMIMB  94      44.487   4.998  14.660  1.00  0.00      B    H
ATOM   5667  H32 BMIMB  94      44.917   3.355  15.055  1.00  0.00      B    H
ATOM   5668  C4  BMIMB  94      40.621   1.230  16.201  1.00  0.00      B    C
ATOM   5669  H4  BMIMB  94      41.305   0.409  16.039  1.00  0.00      B    H
ATOM   5670  H41 BMIMB  94      39.729   0.959  15.655  1.00  0.00      B    H
ATOM   5671  C5  BMIMB  94      40.368   1.495  17.656  1.00  0.00      B    C
ATOM   5672  H5  BMIMB  94      39.684   2.339  17.627  1.00  0.00      B    H
ATOM   5673  H51 BMIMB  94      40.004   0.602  18.160  1.00  0.00      B    H
ATOM   5674  C51 BMIMB  94      41.585   2.091  18.419  1.00  0.00      B    C
ATOM   5675  H52 BMIMB  94      42.489   1.494  18.330  1.00  0.00      B    H
ATOM   5676  H53 BMIMB  94      41.910   2.999  17.917  1.00  0.00      B    H
ATOM   5677  C6  BMIMB  94      41.319   2.430  19.888  1.00  0.00      B    C
ATOM   5678  H6  BMIMB  94      40.300   2.753  20.070  1.00  0.00      B    H
ATOM   5679  H61 BMIMB  94      41.496   1.555  20.502  1.00  0.00      B    H
ATOM   5680  H62 BMIMB  94      41.948   3.214  20.294  1.00  0.00      B    H
ATOM   5691  N1  BMIMB  95      42.671  33.102   9.588  1.00  0.00      B    N
ATOM   5692  N11 BMIMB  95      44.336  34.496   9.704  1.00  0.00      B    N
ATOM   5693  C1  BMIMB  95      43.199  34.209   9.086  1.00  0.00      B    C
ATOM   5694  H1  BMIMB  95      42.851  34.813   8.276  1.00  0.00      B    H
ATOM   5695  C2  BMIMB  95      43.495  32.662  10.613  1.00  0.00      B    C
ATOM   5696  H2  BMIMB  95      43.297  31.768  11.163  1.00  0.00      B    H
ATOM   5697  C21 BMIMB  95      44.541  33.537  10.639  1.00  0.00      B    C
ATOM   5698  H21 BMIMB  95      45.419  33.511  11.247  1.00  0.00      B    H
ATOM   5699  C3  BMIMB  95      41.311  32.586   9.174  1.00  0.00      B    C
ATOM   5700  H3  BMIMB  95      40.821  33.363   8.606  1.00  0.00      B    H
ATOM   5701  H31 BMIMB  95      41.477  31.785   8.468  1.00  0.00      B    H
ATOM   5702  H32 BMIMB  95      40.814  32.320  10.095  1.00  0.00      B    H
ATOM   5703  C4  BMIMB  95      45.191  35.698   9.467  1.00  0.00      B    C
ATOM   5704  H4  BMIMB  95      45.510  36.013  10.450  1.00  0.00      B    H
ATOM   5705  H41 BMIMB  95      44.574  36.479   9.048  1.00  0.00      B    H
ATOM   5706  C5  BMIMB  95      46.355  35.413   8.497  1.00  0.00      B    C
ATOM   5707  H5  BMIMB  95      46.064  35.547   7.458  1.00  0.00      B    H
ATOM   5708  H51 BMIMB  95      47.138  36.145   8.682  1.00  0.00      B    H
ATOM   5709  C51 BMIMB  95      47.027  34.075   8.581  1.00  0.00      B    C
ATOM   5710  H52 BMIMB  95      47.514  33.998   9.550  1.00  0.00      B    H
ATOM   5711  H53 BMIMB  95      46.345  33.230   8.528  1.00  0.00      B    H
ATOM   5712  C6  BMIMB  95      48.106  33.805   7.570  1.00  0.00      B    C
ATOM   5713  H6  BMIMB  95      48.780  34.653   7.520  1.00  0.00      B    H
ATOM   5714  H61 BMIMB  95      48.527  32.829   7.781  1.00  0.00      B    H
ATOM   5715  H62 BMIMB  95      47.612  33.856   6.606  1.00  0.00      B    H
ATOM   5726  N1  BMIMB  96      45.641   8.237  30.245  1.00  0.00      B    N
ATOM   5727  N11 BMIMB  96      45.081   6.630  28.974  1.00  0.00      B    N
ATOM   5728  C1  BMIMB  96      45.469   7.870  29.024  1.00  0.00      B    C
ATOM   5729  H1  BMIMB  96      45.711   8.511  28.204  1.00  0.00      B    H
ATOM   5730  C2  BMIMB  96      45.290   7.215  31.094  1.00  0.00      B    C
ATOM   5731  H2  BMIMB  96      45.465   7.245  32.147  1.00  0.00      B    H
ATOM   5732  C21 BMIMB  96      45.012   6.137  30.319  1.00  0.00      B    C
ATOM   5733  H21 BMIMB  96      44.639   5.151  30.489  1.00  0.00      B    H
ATOM   5734  C3  BMIMB  96      46.220   9.483  30.655  1.00  0.00      B    C
ATOM   5735  H3  BMIMB  96      45.519  10.296  30.773  1.00  0.00      B    H
ATOM   5736  H31 BMIMB  96      46.663   9.285  31.620  1.00  0.00      B    H
ATOM   5737  H32 BMIMB  96      47.082   9.710  30.045  1.00  0.00      B    H
ATOM   5738  C4  BMIMB  96      44.681   5.999  27.698  1.00  0.00      B    C
ATOM   5739  H4  BMIMB  96      45.104   5.007  27.764  1.00  0.00      B    H
ATOM   5740  H41 BMIMB  96      45.198   6.500  26.894  1.00  0.00      B    H
ATOM   5741  C5  BMIMB  96      43.126   6.002  27.616  1.00  0.00      B    C
ATOM   5742  H5  BMIMB  96      42.704   5.920  28.615  1.00  0.00      B    H
ATOM   5743  H51 BMIMB  96      42.735   6.865  27.085  1.00  0.00      B    H
ATOM   5744  C51 BMIMB  96      42.763   4.730  26.781  1.00  0.00      B    C
ATOM   5745  H52 BMIMB  96      43.148   4.757  25.765  1.00  0.00      B    H
ATOM   5746  H53 BMIMB  96      43.047   3.822  27.308  1.00  0.00      B    H
ATOM   5747  C6  BMIMB  96      41.213   4.492  26.686  1.00  0.00      B    C
ATOM   5748  H6  BMIMB  96      40.916   3.665  26.051  1.00  0.00      B    H
ATOM   5749  H61 BMIMB  96      40.779   4.201  27.635  1.00  0.00      B    H
ATOM   5750  H62 BMIMB  96      40.622   5.304  26.277  1.00  0.00      B    H
ATOM   5761  N1  BMIMB  97      45.846  40.670  19.072  1.00  0.00      B    N
ATOM   5762  N11 BMIMB  97      46.187  39.753  17.104  1.00  0.00      B    N
ATOM   5763  C1  BMIMB  97      46.732  40.296  18.160  1.00  0.00      B    C
ATOM   5764  H1  BMIMB  97      47.771  40.461  18.348  1.00  0.00      B    H
ATOM   5765  C2  BMIMB  97      44.622  40.297  18.601  1.00  0.00      B    C
ATOM   5766  H2  BMIMB  97      43.761  40.248  19.230  1.00  0.00      B    H
ATOM   5767  C21 BMIMB  97      44.836  39.606  17.435  1.00  0.00      B    C
ATOM   5768  H21 BMIMB  97      44.154  39.056  16.825  1.00  0.00      B    H
ATOM   5769  C3  BMIMB  97      46.029  41.239  20.412  1.00  0.00      B    C
ATOM   5770  H3  BMIMB  97      45.792  40.536  21.196  1.00  0.00      B    H
ATOM   5771  H31 BMIMB  97      47.041  41.612  20.454  1.00  0.00      B    H
ATOM   5772  H32 BMIMB  97      45.380  42.102  20.441  1.00  0.00      B    H
ATOM   5773  C4  BMIMB  97      46.932  39.237  15.925  1.00  0.00      B    C
ATOM   5774  H4  BMIMB  97      47.448  40.084  15.498  1.00  0.00      B    H
ATOM   5775  H41 BMIMB  97      46.260  38.861  15.168  1.00  0.00      B    H
ATOM   5776  C5  BMIMB  97      47.775  38.092  16.461  1.00  0.00      B    C
ATOM   5777  H5  BMIMB  97      48.355  38.341  17.346  1.00  0.00      B    H
ATOM   5778  H51 BMIMB  97      47.054  37.308  16.676  1.00  0.00      B    H
ATOM   5779  C51 BMIMB  97      48.825  37.715  15.369  1.00  0.00      B    C
ATOM   5780  H52 BMIMB  97      48.222  37.646  14.467  1.00  0.00      B    H
ATOM   5781  H53 BMIMB  97      49.524  38.534  15.219  1.00  0.00      B    H
ATOM   5782  C6  BMIMB  97      49.543  36.384  15.671  1.00  0.00      B    C
ATOM   5783  H6  BMIMB  97      50.271  36.172  14.897  1.00  0.00      B    H
ATOM   5784  H61 BMIMB  97      50.002  36.264  16.646  1.00  0.00      B    H
ATOM   5785  H62 BMIMB  97      48.925  35.498  15.577  1.00  0.00      B    H
ATOM   5796  N1  BMIMB  98      16.574  32.807  13.840  1.00  0.00      B    N
ATOM   5797  N11 BMIMB  98      16.143  33.476  11.864  1.00  0.00      B    N
ATOM   5798  C1  BMIMB  98      16.717  33.850  13.024  1.00  0.00      B    C
ATOM   5799  H1  BMIMB  98      17.162  34.789  13.277  1.00  0.00      B    H
ATOM   5800  C2  BMIMB  98      15.743  31.881  13.226  1.00  0.00      B    C
ATOM   5801  H2  BMIMB  98      15.354  31.096  13.836  1.00  0.00      B    H
ATOM   5802  C21 BMIMB  98      15.578  32.266  11.995  1.00  0.00      B    C
ATOM   5803  H21 BMIMB  98      14.926  31.826  11.273  1.00  0.00      B    H
ATOM   5804  C3  BMIMB  98      17.045  32.716  15.231  1.00  0.00      B    C
ATOM   5805  H3  BMIMB  98      16.152  32.697  15.838  1.00  0.00      B    H
ATOM   5806  H31 BMIMB  98      17.564  31.771  15.300  1.00  0.00      B    H
ATOM   5807  H32 BMIMB  98      17.599  33.619  15.443  1.00  0.00      B    H
ATOM   5808  C4  BMIMB  98      16.105  34.328  10.639  1.00  0.00      B    C
ATOM   5809  H4  BMIMB  98      16.241  33.834   9.688  1.00  0.00      B    H
ATOM   5810  H41 BMIMB  98      16.956  34.953  10.865  1.00  0.00      B    H
ATOM   5811  C5  BMIMB  98      14.857  35.089  10.475  1.00  0.00      B    C
ATOM   5812  H5  BMIMB  98      14.834  35.330   9.415  1.00  0.00      B    H
ATOM   5813  H51 BMIMB  98      14.056  34.409  10.753  1.00  0.00      B    H
ATOM   5814  C51 BMIMB  98      14.889  36.363  11.370  1.00  0.00      B    C
ATOM   5815  H52 BMIMB  98      15.093  36.162  12.419  1.00  0.00      B    H
ATOM   5816  H53 BMIMB  98      15.692  36.981  10.976  1.00  0.00      B    H
ATOM   5817  C6  BMIMB  98      13.590  37.164  11.229  1.00  0.00      B    C
ATOM   5818  H6  BMIMB  98      12.739  36.511  11.389  1.00  0.00      B    H
ATOM   5819  H61 BMIMB  98      13.572  37.969  11.955  1.00  0.00      B    H
ATOM   5820  H62 BMIMB  98      13.469  37.763  10.334  1.00  0.00      B    H
ATOM   5831  N1  BMIMB  99       3.699  32.282  22.439  1.00  0.00      B    N
ATOM   5832  N11 BMIMB  99       2.285  32.081  23.984  1.00  0.00      B    N
ATOM   5833  C1  BMIMB  99       3.475  32.540  23.743  1.00  0.00      B    C
ATOM   5834  H1  BMIMB  99       4.125  32.855  24.531  1.00  0.00      B    H
ATOM   5835  C2  BMIMB  99       2.686  31.526  21.965  1.00  0.00      B    C
ATOM   5836  H2  BMIMB  99       2.704  31.164  20.961  1.00  0.00      B    H
ATOM   5837  C21 BMIMB  99       1.775  31.480  22.933  1.00  0.00      B    C
ATOM   5838  H21 BMIMB  99       0.841  30.965  22.974  1.00  0.00      B    H
ATOM   5839  C3  BMIMB  99       4.876  32.611  21.614  1.00  0.00      B    C
ATOM   5840  H3  BMIMB  99       4.338  33.074  20.800  1.00  0.00      B    H
ATOM   5841  H31 BMIMB  99       5.561  33.276  22.121  1.00  0.00      B    H
ATOM   5842  H32 BMIMB  99       5.318  31.666  21.338  1.00  0.00      B    H
ATOM   5843  C4  BMIMB  99       1.568  32.412  25.195  1.00  0.00      B    C
ATOM   5844  H4  BMIMB  99       0.690  32.929  24.836  1.00  0.00      B    H
ATOM   5845  H41 BMIMB  99       2.245  33.078  25.709  1.00  0.00      B    H
ATOM   5846  C5  BMIMB  99       1.390  31.181  26.097  1.00  0.00      B    C
ATOM   5847  H5  BMIMB  99       1.055  31.554  27.061  1.00  0.00      B    H
ATOM   5848  H51 BMIMB  99       0.714  30.471  25.629  1.00  0.00      B    H
ATOM   5849  C51 BMIMB  99       2.665  30.509  26.474  1.00  0.00      B    C
ATOM   5850  H52 BMIMB  99       3.070  30.026  25.589  1.00  0.00      B    H
ATOM   5851  H53 BMIMB  99       3.394  31.181  26.919  1.00  0.00      B    H
ATOM   5852  C6  BMIMB  99       2.654  29.481  27.607  1.00  0.00      B    C
ATOM   5853  H6  BMIMB  99       2.739  30.018  28.544  1.00  0.00      B    H
ATOM   5854  H61 BMIMB  99       1.765  28.865  27.537  1.00  0.00      B    H
ATOM   5855  H62 BMIMB  99       3.522  28.832  27.576  1.00  0.00      B    H
ATOM   5866  N1  BMIMB 100      35.864  14.751  28.982  1.00  0.00      B    N
ATOM   5867  N11 BMIMB 100      34.787  16.294  28.038  1.00  0.00      B    N
ATOM   5868  C1  BMIMB 100      35.874  16.028  28.683  1.00  0.00      B    C
ATOM   5869  H1  BMIMB 100      36.712  16.691  28.701  1.00  0.00      B    H
ATOM   5870  C2  BMIMB 100      34.575  14.285  28.791  1.00  0.00      B    C
ATOM   5871  H2  BMIMB 100      34.391  13.314  29.197  1.00  0.00      B    H
ATOM   5872  C21 BMIMB 100      33.962  15.186  28.122  1.00  0.00      B    C
ATOM   5873  H21 BMIMB 100      32.961  15.205  27.750  1.00  0.00      B    H
ATOM   5874  C3  BMIMB 100      36.864  14.024  29.683  1.00  0.00      B    C
ATOM   5875  H3  BMIMB 100      37.186  13.172  29.102  1.00  0.00      B    H
ATOM   5876  H31 BMIMB 100      37.760  14.601  29.861  1.00  0.00      B    H
ATOM   5877  H32 BMIMB 100      36.465  13.795  30.660  1.00  0.00      B    H
ATOM   5878  C4  BMIMB 100      34.235  17.584  27.584  1.00  0.00      B    C
ATOM   5879  H4  BMIMB 100      33.908  17.511  26.557  1.00  0.00      B    H
ATOM   5880  H41 BMIMB 100      35.080  18.254  27.640  1.00  0.00      B    H
ATOM   5881  C5  BMIMB 100      33.122  18.132  28.481  1.00  0.00      B    C
ATOM   5882  H5  BMIMB 100      33.002  19.190  28.261  1.00  0.00      B    H
ATOM   5883  H51 BMIMB 100      32.164  17.675  28.249  1.00  0.00      B    H
ATOM   5884  C51 BMIMB 100      33.138  17.721  29.967  1.00  0.00      B    C
ATOM   5885  H52 BMIMB 100      33.434  16.696  30.178  1.00  0.00      B    H
ATOM   5886  H53 BMIMB 100      33.891  18.448  30.259  1.00  0.00      B    H
ATOM   5887  C6  BMIMB 100      31.814  18.025  30.740  1.00  0.00      B    C
ATOM   5888  H6  BMIMB 100      30.994  17.380  30.447  1.00  0.00      B    H
ATOM   5889  H61 BMIMB 100      31.881  18.086  31.820  1.00  0.00      B    H
ATOM   5890  H62 BMIMB 100      31.559  19.063  30.556  1.00  0.00      B    H
ATOM   5901  N1  BMIMB 101       7.982  18.361   1.744  1.00  0.00      B    N
ATOM   5902  N11 BMIMB 101       7.561  20.388   2.144  1.00  0.00      B    N
ATOM   5903  C1  BMIMB 101       8.556  19.473   2.130  1.00  0.00      B    C
ATOM   5904  H1  BMIMB 101       9.550  19.560   2.514  1.00  0.00      B    H
ATOM   5905  C2  BMIMB 101       6.636  18.568   1.408  1.00  0.00      B    C
ATOM   5906  H2  BMIMB 101       6.022  17.762   1.069  1.00  0.00      B    H
ATOM   5907  C21 BMIMB 101       6.400  19.844   1.646  1.00  0.00      B    C
ATOM   5908  H21 BMIMB 101       5.554  20.486   1.528  1.00  0.00      B    H
ATOM   5909  C3  BMIMB 101       8.694  17.073   1.700  1.00  0.00      B    C
ATOM   5910  H3  BMIMB 101       9.601  17.236   2.264  1.00  0.00      B    H
ATOM   5911  H31 BMIMB 101       8.127  16.323   2.231  1.00  0.00      B    H
ATOM   5912  H32 BMIMB 101       8.784  16.886   0.640  1.00  0.00      B    H
ATOM   5913  C4  BMIMB 101       7.633  21.725   2.732  1.00  0.00      B    C
ATOM   5914  H4  BMIMB 101       7.594  22.446   1.928  1.00  0.00      B    H
ATOM   5915  H41 BMIMB 101       8.628  21.795   3.145  1.00  0.00      B    H
ATOM   5916  C5  BMIMB 101       6.618  21.960   3.831  1.00  0.00      B    C
ATOM   5917  H5  BMIMB 101       5.704  22.372   3.413  1.00  0.00      B    H
ATOM   5918  H51 BMIMB 101       6.422  21.014   4.328  1.00  0.00      B    H
ATOM   5919  C51 BMIMB 101       7.128  22.987   4.821  1.00  0.00      B    C
ATOM   5920  H52 BMIMB 101       8.058  22.586   5.216  1.00  0.00      B    H
ATOM   5921  H53 BMIMB 101       7.384  23.904   4.298  1.00  0.00      B    H
ATOM   5922  C6  BMIMB 101       6.218  23.123   6.025  1.00  0.00      B    C
ATOM   5923  H6  BMIMB 101       6.680  23.840   6.694  1.00  0.00      B    H
ATOM   5924  H61 BMIMB 101       5.248  23.526   5.755  1.00  0.00      B    H
ATOM   5925  H62 BMIMB 101       5.984  22.147   6.437  1.00  0.00      B    H
ATOM   5936  N1  BMIMB 102      31.992   2.716   8.370  1.00  0.00      B    N
ATOM   5937  N11 BMIMB 102      32.624   0.896   9.253  1.00  0.00      B    N
ATOM   5938  C1  BMIMB 102      32.650   1.608   8.122  1.00  0.00      B    C
ATOM   5939  H1  BMIMB 102      33.032   1.337   7.161  1.00  0.00      B    H
ATOM   5940  C2  BMIMB 102      31.559   2.765   9.718  1.00  0.00      B    C
ATOM   5941  H2  BMIMB 102      30.988   3.553  10.159  1.00  0.00      B    H
ATOM   5942  C21 BMIMB 102      31.958   1.620  10.237  1.00  0.00      B    C
ATOM   5943  H21 BMIMB 102      31.683   1.242  11.197  1.00  0.00      B    H
ATOM   5944  C3  BMIMB 102      31.845   3.721   7.297  1.00  0.00      B    C
ATOM   5945  H3  BMIMB 102      32.444   4.590   7.525  1.00  0.00      B    H
ATOM   5946  H31 BMIMB 102      32.218   3.284   6.383  1.00  0.00      B    H
ATOM   5947  H32 BMIMB 102      30.784   3.916   7.233  1.00  0.00      B    H
ATOM   5948  C4  BMIMB 102      32.941  -0.546   9.409  1.00  0.00      B    C
ATOM   5949  H4  BMIMB 102      32.602  -1.190   8.612  1.00  0.00      B    H
ATOM   5950  H41 BMIMB 102      32.560  -0.998  10.313  1.00  0.00      B    H
ATOM   5951  C5  BMIMB 102      34.532  -0.606   9.348  1.00  0.00      B    C
ATOM   5952  H5  BMIMB 102      34.914  -0.083   8.475  1.00  0.00      B    H
ATOM   5953  H51 BMIMB 102      34.853   0.013  10.181  1.00  0.00      B    H
ATOM   5954  C51 BMIMB 102      35.057  -1.984   9.580  1.00  0.00      B    C
ATOM   5955  H52 BMIMB 102      34.919  -2.293  10.613  1.00  0.00      B    H
ATOM   5956  H53 BMIMB 102      34.413  -2.688   9.059  1.00  0.00      B    H
ATOM   5957  C6  BMIMB 102      36.513  -2.159   8.984  1.00  0.00      B    C
ATOM   5958  H6  BMIMB 102      36.846  -3.178   9.146  1.00  0.00      B    H
ATOM   5959  H61 BMIMB 102      36.533  -1.973   7.917  1.00  0.00      B    H
ATOM   5960  H62 BMIMB 102      37.197  -1.451   9.438  1.00  0.00      B    H
ATOM   5971  N1  BMIMB 103      19.818  29.345  11.452  1.00  0.00      B    N
ATOM   5972  N11 BMIMB 103      21.303  27.775  11.688  1.00  0.00      B    N
ATOM   5973  C1  BMIMB 103      20.144  28.095  11.097  1.00  0.00      B    C
ATOM   5974  H1  BMIMB 103      19.533  27.372  10.600  1.00  0.00      B    H
ATOM   5975  C2  BMIMB 103      20.947  29.833  12.072  1.00  0.00      B    C
ATOM   5976  H2  BMIMB 103      21.101  30.846  12.373  1.00  0.00      B    H
ATOM   5977  C21 BMIMB 103      21.796  28.906  12.265  1.00  0.00      B    C
ATOM   5978  H21 BMIMB 103      22.808  28.978  12.601  1.00  0.00      B    H
ATOM   5979  C3  BMIMB 103      18.538  30.017  11.276  1.00  0.00      B    C
ATOM   5980  H3  BMIMB 103      17.809  29.867  12.059  1.00  0.00      B    H
ATOM   5981  H31 BMIMB 103      18.664  31.082  11.154  1.00  0.00      B    H
ATOM   5982  H32 BMIMB 103      18.054  29.511  10.453  1.00  0.00      B    H
ATOM   5983  C4  BMIMB 103      21.887  26.458  11.867  1.00  0.00      B    C
ATOM   5984  H4  BMIMB 103      21.126  25.846  11.406  1.00  0.00      B    H
ATOM   5985  H41 BMIMB 103      21.995  26.326  12.933  1.00  0.00      B    H
ATOM   5986  C5  BMIMB 103      23.231  26.146  11.216  1.00  0.00      B    C
ATOM   5987  H5  BMIMB 103      23.077  26.171  10.141  1.00  0.00      B    H
ATOM   5988  H51 BMIMB 103      23.792  27.040  11.475  1.00  0.00      B    H
ATOM   5989  C51 BMIMB 103      23.749  24.807  11.681  1.00  0.00      B    C
ATOM   5990  H52 BMIMB 103      23.694  24.930  12.760  1.00  0.00      B    H
ATOM   5991  H53 BMIMB 103      23.062  24.008  11.414  1.00  0.00      B    H
ATOM   5992  C6  BMIMB 103      25.232  24.538  11.353  1.00  0.00      B    C
ATOM   5993  H6  BMIMB 103      25.656  23.936  12.148  1.00  0.00      B    H
ATOM   5994  H61 BMIMB 103      25.347  24.095  10.370  1.00  0.00      B    H
ATOM   5995  H62 BMIMB 103      25.783  25.451  11.162  1.00  0.00      B    H
ATOM   6006  N1  BMIMB 104      47.304  17.555  31.630  1.00  0.00      B    N
ATOM   6007  N11 BMIMB 104      48.459  17.480  29.816  1.00  0.00      B    N
ATOM   6008  C1  BMIMB 104      48.499  17.816  31.071  1.00  0.00      B    C
ATOM   6009  H1  BMIMB 104      49.299  18.231  31.647  1.00  0.00      B    H
ATOM   6010  C2  BMIMB 104      46.524  16.976  30.690  1.00  0.00      B    C
ATOM   6011  H2  BMIMB 104      45.492  16.733  30.819  1.00  0.00      B    H
ATOM   6012  C21 BMIMB 104      47.215  16.985  29.534  1.00  0.00      B    C
ATOM   6013  H21 BMIMB 104      46.920  16.760  28.533  1.00  0.00      B    H
ATOM   6014  C3  BMIMB 104      47.052  17.650  33.039  1.00  0.00      B    C
ATOM   6015  H3  BMIMB 104      45.985  17.553  33.170  1.00  0.00      B    H
ATOM   6016  H31 BMIMB 104      47.567  16.890  33.609  1.00  0.00      B    H
ATOM   6017  H32 BMIMB 104      47.423  18.641  33.253  1.00  0.00      B    H
ATOM   6018  C4  BMIMB 104      49.567  17.557  28.878  1.00  0.00      B    C
ATOM   6019  H4  BMIMB 104      50.374  18.036  29.412  1.00  0.00      B    H
ATOM   6020  H41 BMIMB 104      49.363  18.236  28.062  1.00  0.00      B    H
ATOM   6021  C5  BMIMB 104      50.006  16.202  28.567  1.00  0.00      B    C
ATOM   6022  H5  BMIMB 104      49.284  15.791  27.865  1.00  0.00      B    H
ATOM   6023  H51 BMIMB 104      50.958  16.241  28.044  1.00  0.00      B    H
ATOM   6024  C51 BMIMB 104      50.193  15.327  29.787  1.00  0.00      B    C
ATOM   6025  H52 BMIMB 104      51.107  15.685  30.254  1.00  0.00      B    H
ATOM   6026  H53 BMIMB 104      49.410  15.230  30.535  1.00  0.00      B    H
ATOM   6027  C6  BMIMB 104      50.523  13.904  29.328  1.00  0.00      B    C
ATOM   6028  H6  BMIMB 104      50.522  13.201  30.153  1.00  0.00      B    H
ATOM   6029  H61 BMIMB 104      49.803  13.568  28.591  1.00  0.00      B    H
ATOM   6030  H62 BMIMB 104      51.481  13.884  28.821  1.00  0.00      B    H
ATOM   6041  N1  BMIMB 105       0.449  35.535  47.934  1.00  0.00      B    N
ATOM   6042  N11 BMIMB 105       2.576  35.298  47.836  1.00  0.00      B    N
ATOM   6043  C1  BMIMB 105       1.581  35.923  48.346  1.00  0.00      B    C
ATOM   6044  H1  BMIMB 105       1.572  36.817  48.933  1.00  0.00      B    H
ATOM   6045  C2  BMIMB 105       0.705  34.515  47.090  1.00  0.00      B    C
ATOM   6046  H2  BMIMB 105      -0.133  34.092  46.582  1.00  0.00      B    H
ATOM   6047  C21 BMIMB 105       1.997  34.428  46.931  1.00  0.00      B    C
ATOM   6048  H21 BMIMB 105       2.592  33.767  46.339  1.00  0.00      B    H
ATOM   6049  C3  BMIMB 105      -0.787  36.308  48.207  1.00  0.00      B    C
ATOM   6050  H3  BMIMB 105      -1.148  36.246  49.223  1.00  0.00      B    H
ATOM   6051  H31 BMIMB 105      -0.457  37.320  48.020  1.00  0.00      B    H
ATOM   6052  H32 BMIMB 105      -1.567  35.897  47.583  1.00  0.00      B    H
ATOM   6053  C4  BMIMB 105       4.015  35.493  48.049  1.00  0.00      B    C
ATOM   6054  H4  BMIMB 105       4.350  34.536  48.420  1.00  0.00      B    H
ATOM   6055  H41 BMIMB 105       4.060  36.215  48.851  1.00  0.00      B    H
ATOM   6056  C5  BMIMB 105       4.833  36.081  46.895  1.00  0.00      B    C
ATOM   6057  H5  BMIMB 105       4.094  36.506  46.221  1.00  0.00      B    H
ATOM   6058  H51 BMIMB 105       5.550  36.818  47.247  1.00  0.00      B    H
ATOM   6059  C51 BMIMB 105       5.719  34.995  46.146  1.00  0.00      B    C
ATOM   6060  H52 BMIMB 105       5.815  34.115  46.778  1.00  0.00      B    H
ATOM   6061  H53 BMIMB 105       5.046  34.708  45.342  1.00  0.00      B    H
ATOM   6062  C6  BMIMB 105       7.062  35.451  45.617  1.00  0.00      B    C
ATOM   6063  H6  BMIMB 105       7.753  35.717  46.409  1.00  0.00      B    H
ATOM   6064  H61 BMIMB 105       7.611  34.706  45.053  1.00  0.00      B    H
ATOM   6065  H62 BMIMB 105       6.793  36.263  44.952  1.00  0.00      B    H
ATOM   6076  N1  BMIMB 106      22.341  12.333  19.623  1.00  0.00      B    N
ATOM   6077  N11 BMIMB 106      22.591  11.561  17.639  1.00  0.00      B    N
ATOM   6078  C1  BMIMB 106      23.126  11.667  18.819  1.00  0.00      B    C
ATOM   6079  H1  BMIMB 106      24.090  11.313  19.115  1.00  0.00      B    H
ATOM   6080  C2  BMIMB 106      21.325  12.887  18.915  1.00  0.00      B    C
ATOM   6081  H2  BMIMB 106      20.590  13.519  19.363  1.00  0.00      B    H
ATOM   6082  C21 BMIMB 106      21.437  12.316  17.717  1.00  0.00      B    C
ATOM   6083  H21 BMIMB 106      20.787  12.303  16.870  1.00  0.00      B    H
ATOM   6084  C3  BMIMB 106      22.747  12.715  20.977  1.00  0.00      B    C
ATOM   6085  H3  BMIMB 106      23.745  12.416  21.259  1.00  0.00      B    H
ATOM   6086  H31 BMIMB 106      22.758  13.794  20.932  1.00  0.00      B    H
ATOM   6087  H32 BMIMB 106      22.034  12.420  21.733  1.00  0.00      B    H
ATOM   6088  C4  BMIMB 106      23.118  10.931  16.422  1.00  0.00      B    C
ATOM   6089  H4  BMIMB 106      22.212  10.858  15.839  1.00  0.00      B    H
ATOM   6090  H41 BMIMB 106      23.536   9.966  16.670  1.00  0.00      B    H
ATOM   6091  C5  BMIMB 106      24.286  11.629  15.654  1.00  0.00      B    C
ATOM   6092  H5  BMIMB 106      25.197  11.276  16.130  1.00  0.00      B    H
ATOM   6093  H51 BMIMB 106      24.321  11.170  14.670  1.00  0.00      B    H
ATOM   6094  C51 BMIMB 106      24.089  13.090  15.492  1.00  0.00      B    C
ATOM   6095  H52 BMIMB 106      23.341  13.164  14.707  1.00  0.00      B    H
ATOM   6096  H53 BMIMB 106      23.714  13.567  16.394  1.00  0.00      B    H
ATOM   6097  C6  BMIMB 106      25.440  13.810  15.151  1.00  0.00      B    C
ATOM   6098  H6  BMIMB 106      26.023  13.310  14.386  1.00  0.00      B    H
ATOM   6099  H61 BMIMB 106      25.274  14.850  14.892  1.00  0.00      B    H
ATOM   6100  H62 BMIMB 106      26.004  13.773  16.075  1.00  0.00      B    H
ATOM   6111  N1  BMIMB 107      36.687   6.232  12.107  1.00  0.00      B    N
ATOM   6112  N11 BMIMB 107      38.272   5.529  10.876  1.00  0.00      B    N
ATOM   6113  C1  BMIMB 107      37.822   5.548  12.089  1.00  0.00      B    C
ATOM   6114  H1  BMIMB 107      38.288   5.136  12.958  1.00  0.00      B    H
ATOM   6115  C2  BMIMB 107      36.359   6.624  10.835  1.00  0.00      B    C
ATOM   6116  H2  BMIMB 107      35.440   7.136  10.651  1.00  0.00      B    H
ATOM   6117  C21 BMIMB 107      37.323   6.104  10.067  1.00  0.00      B    C
ATOM   6118  H21 BMIMB 107      37.559   6.327   9.049  1.00  0.00      B    H
ATOM   6119  C3  BMIMB 107      35.743   6.505  13.210  1.00  0.00      B    C
ATOM   6120  H3  BMIMB 107      35.412   7.530  13.122  1.00  0.00      B    H
ATOM   6121  H31 BMIMB 107      34.806   5.968  13.175  1.00  0.00      B    H
ATOM   6122  H32 BMIMB 107      36.203   6.385  14.179  1.00  0.00      B    H
ATOM   6123  C4  BMIMB 107      39.570   4.937  10.360  1.00  0.00      B    C
ATOM   6124  H4  BMIMB 107      40.038   4.858  11.330  1.00  0.00      B    H
ATOM   6125  H41 BMIMB 107      40.036   5.776   9.865  1.00  0.00      B    H
ATOM   6126  C5  BMIMB 107      39.719   3.615   9.558  1.00  0.00      B    C
ATOM   6127  H5  BMIMB 107      39.654   3.817   8.492  1.00  0.00      B    H
ATOM   6128  H51 BMIMB 107      40.704   3.168   9.674  1.00  0.00      B    H
ATOM   6129  C51 BMIMB 107      38.613   2.558   9.922  1.00  0.00      B    C
ATOM   6130  H52 BMIMB 107      38.999   2.032  10.791  1.00  0.00      B    H
ATOM   6131  H53 BMIMB 107      37.663   3.067  10.061  1.00  0.00      B    H
ATOM   6132  C6  BMIMB 107      38.536   1.672   8.714  1.00  0.00      B    C
ATOM   6133  H6  BMIMB 107      37.878   0.850   8.973  1.00  0.00      B    H
ATOM   6134  H61 BMIMB 107      38.087   2.156   7.854  1.00  0.00      B    H
ATOM   6135  H62 BMIMB 107      39.539   1.291   8.559  1.00  0.00      B    H
ATOM   6146  N1  BMIMB 108      31.564  10.935  49.841  1.00  0.00      B    N
ATOM   6147  N11 BMIMB 108      33.240  11.375  48.637  1.00  0.00      B    N
ATOM   6148  C1  BMIMB 108      32.492  10.432  49.071  1.00  0.00      B    C
ATOM   6149  H1  BMIMB 108      32.449   9.415  48.746  1.00  0.00      B    H
ATOM   6150  C2  BMIMB 108      31.958  12.251  50.198  1.00  0.00      B    C
ATOM   6151  H2  BMIMB 108      31.346  12.685  50.958  1.00  0.00      B    H
ATOM   6152  C21 BMIMB 108      32.949  12.502  49.417  1.00  0.00      B    C
ATOM   6153  H21 BMIMB 108      33.414  13.444  49.223  1.00  0.00      B    H
ATOM   6154  C3  BMIMB 108      30.290  10.318  50.152  1.00  0.00      B    C
ATOM   6155  H3  BMIMB 108      29.529  11.082  50.194  1.00  0.00      B    H
ATOM   6156  H31 BMIMB 108      30.086   9.620  49.353  1.00  0.00      B    H
ATOM   6157  H32 BMIMB 108      30.348   9.765  51.078  1.00  0.00      B    H
ATOM   6158  C4  BMIMB 108      34.406  11.286  47.637  1.00  0.00      B    C
ATOM   6159  H4  BMIMB 108      34.419  12.284  47.223  1.00  0.00      B    H
ATOM   6160  H41 BMIMB 108      34.061  10.702  46.797  1.00  0.00      B    H
ATOM   6161  C5  BMIMB 108      35.702  10.862  48.325  1.00  0.00      B    C
ATOM   6162  H5  BMIMB 108      36.535  11.284  47.770  1.00  0.00      B    H
ATOM   6163  H51 BMIMB 108      35.659  11.334  49.304  1.00  0.00      B    H
ATOM   6164  C51 BMIMB 108      35.998   9.347  48.288  1.00  0.00      B    C
ATOM   6165  H52 BMIMB 108      35.329   8.863  48.995  1.00  0.00      B    H
ATOM   6166  H53 BMIMB 108      35.860   8.948  47.286  1.00  0.00      B    H
ATOM   6167  C6  BMIMB 108      37.472   9.035  48.632  1.00  0.00      B    C
ATOM   6168  H6  BMIMB 108      37.591   9.138  49.705  1.00  0.00      B    H
ATOM   6169  H61 BMIMB 108      37.899   8.086  48.329  1.00  0.00      B    H
ATOM   6170  H62 BMIMB 108      38.130   9.744  48.142  1.00  0.00      B    H
ATOM   6181  N1  BMIMB 109      38.642  39.971  17.229  1.00  0.00      B    N
ATOM   6182  N11 BMIMB 109      36.851  38.751  16.944  1.00  0.00      B    N
ATOM   6183  C1  BMIMB 109      38.100  38.772  17.340  1.00  0.00      B    C
ATOM   6184  H1  BMIMB 109      38.572  37.913  17.766  1.00  0.00      B    H
ATOM   6185  C2  BMIMB 109      37.658  40.818  16.666  1.00  0.00      B    C
ATOM   6186  H2  BMIMB 109      37.872  41.845  16.466  1.00  0.00      B    H
ATOM   6187  C21 BMIMB 109      36.538  40.054  16.586  1.00  0.00      B    C
ATOM   6188  H21 BMIMB 109      35.567  40.378  16.282  1.00  0.00      B    H
ATOM   6189  C3  BMIMB 109      39.964  40.479  17.669  1.00  0.00      B    C
ATOM   6190  H3  BMIMB 109      40.487  39.574  17.941  1.00  0.00      B    H
ATOM   6191  H31 BMIMB 109      40.447  40.947  16.824  1.00  0.00      B    H
ATOM   6192  H32 BMIMB 109      39.931  41.177  18.493  1.00  0.00      B    H
ATOM   6193  C4  BMIMB 109      35.917  37.603  16.956  1.00  0.00      B    C
ATOM   6194  H4  BMIMB 109      34.974  38.003  17.298  1.00  0.00      B    H
ATOM   6195  H41 BMIMB 109      36.273  36.886  17.680  1.00  0.00      B    H
ATOM   6196  C5  BMIMB 109      35.690  36.851  15.648  1.00  0.00      B    C
ATOM   6197  H5  BMIMB 109      35.670  35.781  15.838  1.00  0.00      B    H
ATOM   6198  H51 BMIMB 109      34.668  37.029  15.323  1.00  0.00      B    H
ATOM   6199  C51 BMIMB 109      36.681  37.155  14.518  1.00  0.00      B    C
ATOM   6200  H52 BMIMB 109      36.645  38.213  14.269  1.00  0.00      B    H
ATOM   6201  H53 BMIMB 109      37.736  37.049  14.754  1.00  0.00      B    H
ATOM   6202  C6  BMIMB 109      36.469  36.352  13.226  1.00  0.00      B    C
ATOM   6203  H6  BMIMB 109      36.562  35.307  13.499  1.00  0.00      B    H
ATOM   6204  H61 BMIMB 109      35.514  36.561  12.759  1.00  0.00      B    H
ATOM   6205  H62 BMIMB 109      37.214  36.665  12.503  1.00  0.00      B    H
ATOM   6216  N1  BMIMB 110       8.204  43.828  39.919  1.00  0.00      B    N
ATOM   6217  N11 BMIMB 110       6.560  44.169  41.234  1.00  0.00      B    N
ATOM   6218  C1  BMIMB 110       7.706  44.641  40.838  1.00  0.00      B    C
ATOM   6219  H1  BMIMB 110       8.236  45.464  41.268  1.00  0.00      B    H
ATOM   6220  C2  BMIMB 110       7.262  42.897  39.603  1.00  0.00      B    C
ATOM   6221  H2  BMIMB 110       7.496  42.148  38.878  1.00  0.00      B    H
ATOM   6222  C21 BMIMB 110       6.240  43.113  40.423  1.00  0.00      B    C
ATOM   6223  H21 BMIMB 110       5.353  42.545  40.598  1.00  0.00      B    H
ATOM   6224  C3  BMIMB 110       9.487  43.935  39.272  1.00  0.00      B    C
ATOM   6225  H3  BMIMB 110      10.054  44.554  39.952  1.00  0.00      B    H
ATOM   6226  H31 BMIMB 110       9.942  42.970  39.105  1.00  0.00      B    H
ATOM   6227  H32 BMIMB 110       9.347  44.515  38.372  1.00  0.00      B    H
ATOM   6228  C4  BMIMB 110       5.679  44.753  42.301  1.00  0.00      B    C
ATOM   6229  H4  BMIMB 110       4.648  44.723  41.979  1.00  0.00      B    H
ATOM   6230  H41 BMIMB 110       5.994  45.771  42.478  1.00  0.00      B    H
ATOM   6231  C5  BMIMB 110       5.749  44.031  43.647  1.00  0.00      B    C
ATOM   6232  H5  BMIMB 110       6.750  44.101  44.064  1.00  0.00      B    H
ATOM   6233  H51 BMIMB 110       4.984  44.440  44.302  1.00  0.00      B    H
ATOM   6234  C51 BMIMB 110       5.325  42.548  43.544  1.00  0.00      B    C
ATOM   6235  H52 BMIMB 110       4.387  42.644  43.002  1.00  0.00      B    H
ATOM   6236  H53 BMIMB 110       6.044  42.040  42.906  1.00  0.00      B    H
ATOM   6237  C6  BMIMB 110       5.090  41.931  44.876  1.00  0.00      B    C
ATOM   6238  H6  BMIMB 110       4.187  42.455  45.166  1.00  0.00      B    H
ATOM   6239  H61 BMIMB 110       4.931  40.860  44.820  1.00  0.00      B    H
ATOM   6240  H62 BMIMB 110       5.830  42.271  45.591  1.00  0.00      B    H
ATOM   6251  N1  BMIMB 111      21.805   7.787  10.629  1.00  0.00      B    N
ATOM   6252  N11 BMIMB 111      19.729   7.371  11.019  1.00  0.00      B    N
ATOM   6253  C1  BMIMB 111      20.572   7.835  10.134  1.00  0.00      B    C
ATOM   6254  H1  BMIMB 111      20.231   8.131   9.166  1.00  0.00      B    H
ATOM   6255  C2  BMIMB 111      21.694   7.280  11.848  1.00  0.00      B    C
ATOM   6256  H2  BMIMB 111      22.518   7.315  12.527  1.00  0.00      B    H
ATOM   6257  C21 BMIMB 111      20.472   6.967  12.109  1.00  0.00      B    C
ATOM   6258  H21 BMIMB 111      20.090   6.716  13.075  1.00  0.00      B    H
ATOM   6259  C3  BMIMB 111      22.910   8.119   9.821  1.00  0.00      B    C
ATOM   6260  H3  BMIMB 111      23.281   9.052  10.218  1.00  0.00      B    H
ATOM   6261  H31 BMIMB 111      23.654   7.362  10.021  1.00  0.00      B    H
ATOM   6262  H32 BMIMB 111      22.620   8.203   8.784  1.00  0.00      B    H
ATOM   6263  C4  BMIMB 111      18.263   7.306  10.909  1.00  0.00      B    C
ATOM   6264  H4  BMIMB 111      18.093   7.657   9.902  1.00  0.00      B    H
ATOM   6265  H41 BMIMB 111      17.865   8.014  11.622  1.00  0.00      B    H
ATOM   6266  C5  BMIMB 111      17.650   5.858  10.991  1.00  0.00      B    C
ATOM   6267  H5  BMIMB 111      17.468   5.447  11.981  1.00  0.00      B    H
ATOM   6268  H51 BMIMB 111      16.714   5.973  10.452  1.00  0.00      B    H
ATOM   6269  C51 BMIMB 111      18.461   4.832  10.345  1.00  0.00      B    C
ATOM   6270  H52 BMIMB 111      18.858   5.302   9.448  1.00  0.00      B    H
ATOM   6271  H53 BMIMB 111      19.366   4.596  10.898  1.00  0.00      B    H
ATOM   6272  C6  BMIMB 111      17.688   3.529   9.988  1.00  0.00      B    C
ATOM   6273  H6  BMIMB 111      17.377   3.053  10.910  1.00  0.00      B    H
ATOM   6274  H61 BMIMB 111      16.835   3.753   9.357  1.00  0.00      B    H
ATOM   6275  H62 BMIMB 111      18.302   2.883   9.371  1.00  0.00      B    H
ATOM   6286  N1  BMIMB 112      46.406  11.345  35.221  1.00  0.00      B    N
ATOM   6287  N11 BMIMB 112      46.523  13.179  36.409  1.00  0.00      B    N
ATOM   6288  C1  BMIMB 112      47.027  11.947  36.192  1.00  0.00      B    C
ATOM   6289  H1  BMIMB 112      47.841  11.591  36.787  1.00  0.00      B    H
ATOM   6290  C2  BMIMB 112      45.373  12.111  34.907  1.00  0.00      B    C
ATOM   6291  H2  BMIMB 112      44.729  11.836  34.101  1.00  0.00      B    H
ATOM   6292  C21 BMIMB 112      45.452  13.247  35.577  1.00  0.00      B    C
ATOM   6293  H21 BMIMB 112      44.890  14.133  35.377  1.00  0.00      B    H
ATOM   6294  C3  BMIMB 112      46.461   9.941  34.718  1.00  0.00      B    C
ATOM   6295  H3  BMIMB 112      45.462   9.611  34.476  1.00  0.00      B    H
ATOM   6296  H31 BMIMB 112      47.029  10.048  33.806  1.00  0.00      B    H
ATOM   6297  H32 BMIMB 112      46.995   9.330  35.431  1.00  0.00      B    H
ATOM   6298  C4  BMIMB 112      46.942  14.150  37.470  1.00  0.00      B    C
ATOM   6299  H4  BMIMB 112      47.604  14.729  36.844  1.00  0.00      B    H
ATOM   6300  H41 BMIMB 112      47.546  13.649  38.212  1.00  0.00      B    H
ATOM   6301  C5  BMIMB 112      45.874  15.044  38.132  1.00  0.00      B    C
ATOM   6302  H5  BMIMB 112      46.304  15.820  38.760  1.00  0.00      B    H
ATOM   6303  H51 BMIMB 112      45.460  15.684  37.356  1.00  0.00      B    H
ATOM   6304  C51 BMIMB 112      44.737  14.301  38.848  1.00  0.00      B    C
ATOM   6305  H52 BMIMB 112      44.404  13.431  38.287  1.00  0.00      B    H
ATOM   6306  H53 BMIMB 112      45.162  13.917  39.772  1.00  0.00      B    H
ATOM   6307  C6  BMIMB 112      43.574  15.197  39.247  1.00  0.00      B    C
ATOM   6308  H6  BMIMB 112      42.964  15.463  38.391  1.00  0.00      B    H
ATOM   6309  H61 BMIMB 112      42.948  14.690  39.973  1.00  0.00      B    H
ATOM   6310  H62 BMIMB 112      43.950  16.113  39.689  1.00  0.00      B    H
ATOM   6321  N1  BMIMB 113       3.468  28.809  43.811  1.00  0.00      B    N
ATOM   6322  N11 BMIMB 113       4.765  30.452  43.988  1.00  0.00      B    N
ATOM   6323  C1  BMIMB 113       3.537  30.145  43.873  1.00  0.00      B    C
ATOM   6324  H1  BMIMB 113       2.757  30.849  43.676  1.00  0.00      B    H
ATOM   6325  C2  BMIMB 113       4.743  28.304  44.090  1.00  0.00      B    C
ATOM   6326  H2  BMIMB 113       4.829  27.257  44.280  1.00  0.00      B    H
ATOM   6327  C21 BMIMB 113       5.566  29.295  44.002  1.00  0.00      B    C
ATOM   6328  H21 BMIMB 113       6.618  29.417  44.134  1.00  0.00      B    H
ATOM   6329  C3  BMIMB 113       2.280  27.989  43.481  1.00  0.00      B    C
ATOM   6330  H3  BMIMB 113       1.532  28.310  44.191  1.00  0.00      B    H
ATOM   6331  H31 BMIMB 113       1.920  28.208  42.486  1.00  0.00      B    H
ATOM   6332  H32 BMIMB 113       2.484  26.930  43.525  1.00  0.00      B    H
ATOM   6333  C4  BMIMB 113       5.199  31.856  44.006  1.00  0.00      B    C
ATOM   6334  H4  BMIMB 113       6.063  32.003  44.637  1.00  0.00      B    H
ATOM   6335  H41 BMIMB 113       4.341  32.402  44.371  1.00  0.00      B    H
ATOM   6336  C5  BMIMB 113       5.579  32.411  42.665  1.00  0.00      B    C
ATOM   6337  H5  BMIMB 113       6.262  31.842  42.039  1.00  0.00      B    H
ATOM   6338  H51 BMIMB 113       4.657  32.352  42.093  1.00  0.00      B    H
ATOM   6339  C51 BMIMB 113       6.212  33.790  42.702  1.00  0.00      B    C
ATOM   6340  H52 BMIMB 113       5.532  34.482  43.193  1.00  0.00      B    H
ATOM   6341  H53 BMIMB 113       7.121  33.792  43.297  1.00  0.00      B    H
ATOM   6342  C6  BMIMB 113       6.431  34.164  41.274  1.00  0.00      B    C
ATOM   6343  H6  BMIMB 113       7.108  34.996  41.118  1.00  0.00      B    H
ATOM   6344  H61 BMIMB 113       6.805  33.327  40.695  1.00  0.00      B    H
ATOM   6345  H62 BMIMB 113       5.527  34.294  40.690  1.00  0.00      B    H
ATOM   6356  N1  BMIMB 114      22.043  30.850  16.561  1.00  0.00      B    N
ATOM   6357  N11 BMIMB 114      20.846  29.126  16.923  1.00  0.00      B    N
ATOM   6358  C1  BMIMB 114      21.909  29.806  17.300  1.00  0.00      B    C
ATOM   6359  H1  BMIMB 114      22.576  29.491  18.073  1.00  0.00      B    H
ATOM   6360  C2  BMIMB 114      20.929  30.909  15.722  1.00  0.00      B    C
ATOM   6361  H2  BMIMB 114      20.820  31.717  15.032  1.00  0.00      B    H
ATOM   6362  C21 BMIMB 114      20.194  29.805  15.907  1.00  0.00      B    C
ATOM   6363  H21 BMIMB 114      19.341  29.435  15.383  1.00  0.00      B    H
ATOM   6364  C3  BMIMB 114      23.032  31.926  16.841  1.00  0.00      B    C
ATOM   6365  H3  BMIMB 114      23.784  31.695  17.581  1.00  0.00      B    H
ATOM   6366  H31 BMIMB 114      23.654  31.993  15.961  1.00  0.00      B    H
ATOM   6367  H32 BMIMB 114      22.575  32.854  17.152  1.00  0.00      B    H
ATOM   6368  C4  BMIMB 114      20.460  27.882  17.683  1.00  0.00      B    C
ATOM   6369  H4  BMIMB 114      19.448  28.026  18.032  1.00  0.00      B    H
ATOM   6370  H41 BMIMB 114      21.144  27.813  18.516  1.00  0.00      B    H
ATOM   6371  C5  BMIMB 114      20.506  26.552  16.856  1.00  0.00      B    C
ATOM   6372  H5  BMIMB 114      21.575  26.361  16.889  1.00  0.00      B    H
ATOM   6373  H51 BMIMB 114      20.093  25.736  17.443  1.00  0.00      B    H
ATOM   6374  C51 BMIMB 114      19.941  26.499  15.447  1.00  0.00      B    C
ATOM   6375  H52 BMIMB 114      18.880  26.728  15.385  1.00  0.00      B    H
ATOM   6376  H53 BMIMB 114      20.413  27.272  14.845  1.00  0.00      B    H
ATOM   6377  C6  BMIMB 114      20.218  25.110  14.825  1.00  0.00      B    C
ATOM   6378  H6  BMIMB 114      21.285  24.921  14.814  1.00  0.00      B    H
ATOM   6379  H61 BMIMB 114      19.712  24.327  15.377  1.00  0.00      B    H
ATOM   6380  H62 BMIMB 114      19.839  25.036  13.812  1.00  0.00      B    H
ATOM   6391  N1  BMIMB 115      23.995  24.683  21.021  1.00  0.00      B    N
ATOM   6392  N11 BMIMB 115      23.359  25.317  22.996  1.00  0.00      B    N
ATOM   6393  C1  BMIMB 115      23.602  25.772  21.727  1.00  0.00      B    C
ATOM   6394  H1  BMIMB 115      23.610  26.800  21.431  1.00  0.00      B    H
ATOM   6395  C2  BMIMB 115      23.748  23.579  21.777  1.00  0.00      B    C
ATOM   6396  H2  BMIMB 115      23.765  22.611  21.327  1.00  0.00      B    H
ATOM   6397  C21 BMIMB 115      23.337  23.996  22.953  1.00  0.00      B    C
ATOM   6398  H21 BMIMB 115      22.978  23.413  23.772  1.00  0.00      B    H
ATOM   6399  C3  BMIMB 115      24.565  24.724  19.641  1.00  0.00      B    C
ATOM   6400  H3  BMIMB 115      25.574  24.341  19.661  1.00  0.00      B    H
ATOM   6401  H31 BMIMB 115      24.021  24.016  19.033  1.00  0.00      B    H
ATOM   6402  H32 BMIMB 115      24.393  25.734  19.298  1.00  0.00      B    H
ATOM   6403  C4  BMIMB 115      22.970  26.234  24.080  1.00  0.00      B    C
ATOM   6404  H4  BMIMB 115      21.934  26.094  24.349  1.00  0.00      B    H
ATOM   6405  H41 BMIMB 115      23.030  27.221  23.645  1.00  0.00      B    H
ATOM   6406  C5  BMIMB 115      23.866  26.080  25.293  1.00  0.00      B    C
ATOM   6407  H5  BMIMB 115      23.798  25.024  25.543  1.00  0.00      B    H
ATOM   6408  H51 BMIMB 115      24.894  26.280  25.003  1.00  0.00      B    H
ATOM   6409  C51 BMIMB 115      23.482  26.886  26.592  1.00  0.00      B    C
ATOM   6410  H52 BMIMB 115      23.482  27.949  26.362  1.00  0.00      B    H
ATOM   6411  H53 BMIMB 115      22.505  26.607  26.978  1.00  0.00      B    H
ATOM   6412  C6  BMIMB 115      24.407  26.626  27.756  1.00  0.00      B    C
ATOM   6413  H6  BMIMB 115      24.585  25.560  27.844  1.00  0.00      B    H
ATOM   6414  H61 BMIMB 115      25.250  27.265  27.522  1.00  0.00      B    H
ATOM   6415  H62 BMIMB 115      23.912  27.065  28.615  1.00  0.00      B    H
ATOM   6426  N1  BMIMB 116      20.891  40.951  20.523  1.00  0.00      B    N
ATOM   6427  N11 BMIMB 116      20.367  43.021  20.369  1.00  0.00      B    N
ATOM   6428  C1  BMIMB 116      19.904  41.796  20.235  1.00  0.00      B    C
ATOM   6429  H1  BMIMB 116      18.921  41.528  19.910  1.00  0.00      B    H
ATOM   6430  C2  BMIMB 116      21.923  41.674  21.107  1.00  0.00      B    C
ATOM   6431  H2  BMIMB 116      22.827  41.213  21.439  1.00  0.00      B    H
ATOM   6432  C21 BMIMB 116      21.631  42.942  20.939  1.00  0.00      B    C
ATOM   6433  H21 BMIMB 116      22.304  43.735  21.181  1.00  0.00      B    H
ATOM   6434  C3  BMIMB 116      20.846  39.449  20.344  1.00  0.00      B    C
ATOM   6435  H3  BMIMB 116      19.926  39.142  19.870  1.00  0.00      B    H
ATOM   6436  H31 BMIMB 116      21.690  39.190  19.721  1.00  0.00      B    H
ATOM   6437  H32 BMIMB 116      21.042  39.240  21.385  1.00  0.00      B    H
ATOM   6438  C4  BMIMB 116      19.671  44.305  20.056  1.00  0.00      B    C
ATOM   6439  H4  BMIMB 116      19.428  44.226  19.007  1.00  0.00      B    H
ATOM   6440  H41 BMIMB 116      20.359  45.131  20.157  1.00  0.00      B    H
ATOM   6441  C5  BMIMB 116      18.416  44.567  20.901  1.00  0.00      B    C
ATOM   6442  H5  BMIMB 116      17.937  45.432  20.451  1.00  0.00      B    H
ATOM   6443  H51 BMIMB 116      17.707  43.748  20.806  1.00  0.00      B    H
ATOM   6444  C51 BMIMB 116      18.827  44.863  22.350  1.00  0.00      B    C
ATOM   6445  H52 BMIMB 116      19.282  44.045  22.903  1.00  0.00      B    H
ATOM   6446  H53 BMIMB 116      19.632  45.591  22.400  1.00  0.00      B    H
ATOM   6447  C6  BMIMB 116      17.549  45.257  23.201  1.00  0.00      B    C
ATOM   6448  H6  BMIMB 116      16.868  44.421  23.309  1.00  0.00      B    H
ATOM   6449  H61 BMIMB 116      17.858  45.518  24.207  1.00  0.00      B    H
ATOM   6450  H62 BMIMB 116      16.988  46.045  22.711  1.00  0.00      B    H
ATOM   6461  N1  BMIMB 117      50.329  36.592  24.096  1.00  0.00      B    N
ATOM   6462  N11 BMIMB 117      48.749  37.951  24.377  1.00  0.00      B    N
ATOM   6463  C1  BMIMB 117      49.254  37.049  23.571  1.00  0.00      B    C
ATOM   6464  H1  BMIMB 117      49.006  36.804  22.561  1.00  0.00      B    H
ATOM   6465  C2  BMIMB 117      50.504  37.207  25.339  1.00  0.00      B    C
ATOM   6466  H2  BMIMB 117      51.251  36.910  26.042  1.00  0.00      B    H
ATOM   6467  C21 BMIMB 117      49.508  38.044  25.516  1.00  0.00      B    C
ATOM   6468  H21 BMIMB 117      49.334  38.672  26.362  1.00  0.00      B    H
ATOM   6469  C3  BMIMB 117      51.384  35.752  23.502  1.00  0.00      B    C
ATOM   6470  H3  BMIMB 117      52.302  36.319  23.460  1.00  0.00      B    H
ATOM   6471  H31 BMIMB 117      51.541  34.861  24.092  1.00  0.00      B    H
ATOM   6472  H32 BMIMB 117      51.042  35.443  22.525  1.00  0.00      B    H
ATOM   6473  C4  BMIMB 117      47.568  38.816  24.153  1.00  0.00      B    C
ATOM   6474  H4  BMIMB 117      47.574  38.824  23.073  1.00  0.00      B    H
ATOM   6475  H41 BMIMB 117      47.797  39.803  24.525  1.00  0.00      B    H
ATOM   6476  C5  BMIMB 117      46.244  38.374  24.707  1.00  0.00      B    C
ATOM   6477  H5  BMIMB 117      45.465  39.124  24.600  1.00  0.00      B    H
ATOM   6478  H51 BMIMB 117      45.893  37.497  24.170  1.00  0.00      B    H
ATOM   6479  C51 BMIMB 117      46.344  37.804  26.117  1.00  0.00      B    C
ATOM   6480  H52 BMIMB 117      47.068  36.994  26.070  1.00  0.00      B    H
ATOM   6481  H53 BMIMB 117      46.615  38.562  26.847  1.00  0.00      B    H
ATOM   6482  C6  BMIMB 117      44.933  37.384  26.462  1.00  0.00      B    C
ATOM   6483  H6  BMIMB 117      44.946  37.261  27.539  1.00  0.00      B    H
ATOM   6484  H61 BMIMB 117      44.201  38.114  26.134  1.00  0.00      B    H
ATOM   6485  H62 BMIMB 117      44.713  36.375  26.134  1.00  0.00      B    H
ATOM   6496  N1  BMIMB 118       4.000  23.475  34.416  1.00  0.00      B    N
ATOM   6497  N11 BMIMB 118       3.168  23.203  32.432  1.00  0.00      B    N
ATOM   6498  C1  BMIMB 118       3.641  24.047  33.310  1.00  0.00      B    C
ATOM   6499  H1  BMIMB 118       3.742  25.090  33.097  1.00  0.00      B    H
ATOM   6500  C2  BMIMB 118       3.526  22.165  34.383  1.00  0.00      B    C
ATOM   6501  H2  BMIMB 118       3.629  21.566  35.262  1.00  0.00      B    H
ATOM   6502  C21 BMIMB 118       3.062  21.996  33.110  1.00  0.00      B    C
ATOM   6503  H21 BMIMB 118       2.571  21.152  32.677  1.00  0.00      B    H
ATOM   6504  C3  BMIMB 118       4.478  24.047  35.694  1.00  0.00      B    C
ATOM   6505  H3  BMIMB 118       5.504  24.381  35.732  1.00  0.00      B    H
ATOM   6506  H31 BMIMB 118       3.790  24.838  35.955  1.00  0.00      B    H
ATOM   6507  H32 BMIMB 118       4.193  23.227  36.337  1.00  0.00      B    H
ATOM   6508  C4  BMIMB 118       2.568  23.500  31.089  1.00  0.00      B    C
ATOM   6509  H4  BMIMB 118       2.668  22.584  30.526  1.00  0.00      B    H
ATOM   6510  H41 BMIMB 118       3.177  24.348  30.812  1.00  0.00      B    H
ATOM   6511  C5  BMIMB 118       1.153  23.864  31.301  1.00  0.00      B    C
ATOM   6512  H5  BMIMB 118       0.562  22.956  31.212  1.00  0.00      B    H
ATOM   6513  H51 BMIMB 118       1.114  24.345  32.275  1.00  0.00      B    H
ATOM   6514  C51 BMIMB 118       0.582  24.798  30.278  1.00  0.00      B    C
ATOM   6515  H52 BMIMB 118      -0.444  25.030  30.549  1.00  0.00      B    H
ATOM   6516  H53 BMIMB 118       1.091  25.759  30.281  1.00  0.00      B    H
ATOM   6517  C6  BMIMB 118       0.617  24.248  28.866  1.00  0.00      B    C
ATOM   6518  H6  BMIMB 118       0.074  23.319  28.738  1.00  0.00      B    H
ATOM   6519  H61 BMIMB 118       0.202  24.951  28.152  1.00  0.00      B    H
ATOM   6520  H62 BMIMB 118       1.570  24.122  28.365  1.00  0.00      B    H
ATOM   6531  N1  BMIMB 119      14.096  33.464  41.765  1.00  0.00      B    N
ATOM   6532  N11 BMIMB 119      14.365  33.669  39.641  1.00  0.00      B    N
ATOM   6533  C1  BMIMB 119      14.969  33.339  40.799  1.00  0.00      B    C
ATOM   6534  H1  BMIMB 119      16.029  33.264  40.916  1.00  0.00      B    H
ATOM   6535  C2  BMIMB 119      12.974  34.079  41.261  1.00  0.00      B    C
ATOM   6536  H2  BMIMB 119      12.150  34.319  41.897  1.00  0.00      B    H
ATOM   6537  C21 BMIMB 119      13.056  34.008  39.952  1.00  0.00      B    C
ATOM   6538  H21 BMIMB 119      12.337  34.366  39.247  1.00  0.00      B    H
ATOM   6539  C3  BMIMB 119      14.436  33.327  43.144  1.00  0.00      B    C
ATOM   6540  H3  BMIMB 119      15.513  33.300  43.232  1.00  0.00      B    H
ATOM   6541  H31 BMIMB 119      13.898  34.125  43.634  1.00  0.00      B    H
ATOM   6542  H32 BMIMB 119      14.028  32.373  43.442  1.00  0.00      B    H
ATOM   6543  C4  BMIMB 119      14.973  33.754  38.302  1.00  0.00      B    C
ATOM   6544  H4  BMIMB 119      16.016  34.001  38.428  1.00  0.00      B    H
ATOM   6545  H41 BMIMB 119      14.519  34.575  37.767  1.00  0.00      B    H
ATOM   6546  C5  BMIMB 119      14.865  32.460  37.465  1.00  0.00      B    C
ATOM   6547  H5  BMIMB 119      13.824  32.429  37.155  1.00  0.00      B    H
ATOM   6548  H51 BMIMB 119      15.476  32.536  36.568  1.00  0.00      B    H
ATOM   6549  C51 BMIMB 119      15.150  31.171  38.279  1.00  0.00      B    C
ATOM   6550  H52 BMIMB 119      16.208  31.056  38.499  1.00  0.00      B    H
ATOM   6551  H53 BMIMB 119      14.595  31.271  39.209  1.00  0.00      B    H
ATOM   6552  C6  BMIMB 119      14.713  29.908  37.643  1.00  0.00      B    C
ATOM   6553  H6  BMIMB 119      14.478  29.236  38.461  1.00  0.00      B    H
ATOM   6554  H61 BMIMB 119      13.932  29.978  36.895  1.00  0.00      B    H
ATOM   6555  H62 BMIMB 119      15.551  29.526  37.070  1.00  0.00      B    H
ATOM   6566  N1  BMIMB 120      19.489  12.940  40.402  1.00  0.00      B    N
ATOM   6567  N11 BMIMB 120      19.804  10.884  40.693  1.00  0.00      B    N
ATOM   6568  C1  BMIMB 120      18.912  11.753  40.325  1.00  0.00      B    C
ATOM   6569  H1  BMIMB 120      17.902  11.547  40.042  1.00  0.00      B    H
ATOM   6570  C2  BMIMB 120      20.845  12.753  40.729  1.00  0.00      B    C
ATOM   6571  H2  BMIMB 120      21.545  13.559  40.702  1.00  0.00      B    H
ATOM   6572  C21 BMIMB 120      21.018  11.505  41.082  1.00  0.00      B    C
ATOM   6573  H21 BMIMB 120      21.854  11.012  41.528  1.00  0.00      B    H
ATOM   6574  C3  BMIMB 120      18.845  14.243  40.106  1.00  0.00      B    C
ATOM   6575  H3  BMIMB 120      19.518  14.748  39.428  1.00  0.00      B    H
ATOM   6576  H31 BMIMB 120      17.885  14.020  39.664  1.00  0.00      B    H
ATOM   6577  H32 BMIMB 120      18.863  14.825  41.015  1.00  0.00      B    H
ATOM   6578  C4  BMIMB 120      19.607   9.467  40.866  1.00  0.00      B    C
ATOM   6579  H4  BMIMB 120      20.518   8.939  40.626  1.00  0.00      B    H
ATOM   6580  H41 BMIMB 120      18.980   9.293  40.004  1.00  0.00      B    H
ATOM   6581  C5  BMIMB 120      19.104   9.201  42.251  1.00  0.00      B    C
ATOM   6582  H5  BMIMB 120      18.048   8.967  42.141  1.00  0.00      B    H
ATOM   6583  H51 BMIMB 120      19.533   8.228  42.478  1.00  0.00      B    H
ATOM   6584  C51 BMIMB 120      19.580  10.166  43.360  1.00  0.00      B    C
ATOM   6585  H52 BMIMB 120      20.665  10.129  43.422  1.00  0.00      B    H
ATOM   6586  H53 BMIMB 120      19.126  11.139  43.195  1.00  0.00      B    H
ATOM   6587  C6  BMIMB 120      18.931   9.783  44.703  1.00  0.00      B    C
ATOM   6588  H6  BMIMB 120      17.855   9.777  44.566  1.00  0.00      B    H
ATOM   6589  H61 BMIMB 120      19.156   8.783  45.057  1.00  0.00      B    H
ATOM   6590  H62 BMIMB 120      19.031  10.514  45.496  1.00  0.00      B    H
ATOM   6601  N1  BMIMB 121       3.712   4.062  31.448  1.00  0.00      B    N
ATOM   6602  N11 BMIMB 121       3.107   5.531  30.059  1.00  0.00      B    N
ATOM   6603  C1  BMIMB 121       3.913   4.498  30.216  1.00  0.00      B    C
ATOM   6604  H1  BMIMB 121       4.522   4.063  29.453  1.00  0.00      B    H
ATOM   6605  C2  BMIMB 121       2.788   4.906  32.152  1.00  0.00      B    C
ATOM   6606  H2  BMIMB 121       2.480   4.786  33.168  1.00  0.00      B    H
ATOM   6607  C21 BMIMB 121       2.521   5.841  31.279  1.00  0.00      B    C
ATOM   6608  H21 BMIMB 121       1.878   6.689  31.367  1.00  0.00      B    H
ATOM   6609  C3  BMIMB 121       4.332   2.863  31.882  1.00  0.00      B    C
ATOM   6610  H3  BMIMB 121       4.004   2.141  31.149  1.00  0.00      B    H
ATOM   6611  H31 BMIMB 121       5.394   3.028  31.769  1.00  0.00      B    H
ATOM   6612  H32 BMIMB 121       3.958   2.721  32.885  1.00  0.00      B    H
ATOM   6613  C4  BMIMB 121       3.061   6.455  28.887  1.00  0.00      B    C
ATOM   6614  H4  BMIMB 121       2.119   6.979  28.813  1.00  0.00      B    H
ATOM   6615  H41 BMIMB 121       2.966   5.832  28.010  1.00  0.00      B    H
ATOM   6616  C5  BMIMB 121       4.344   7.360  28.873  1.00  0.00      B    C
ATOM   6617  H5  BMIMB 121       4.530   7.788  29.855  1.00  0.00      B    H
ATOM   6618  H51 BMIMB 121       5.213   6.773  28.584  1.00  0.00      B    H
ATOM   6619  C51 BMIMB 121       4.138   8.582  27.917  1.00  0.00      B    C
ATOM   6620  H52 BMIMB 121       4.378   8.271  26.903  1.00  0.00      B    H
ATOM   6621  H53 BMIMB 121       3.093   8.869  28.009  1.00  0.00      B    H
ATOM   6622  C6  BMIMB 121       5.007   9.790  28.359  1.00  0.00      B    C
ATOM   6623  H6  BMIMB 121       4.991   9.815  29.442  1.00  0.00      B    H
ATOM   6624  H61 BMIMB 121       6.004   9.575  27.991  1.00  0.00      B    H
ATOM   6625  H62 BMIMB 121       4.656  10.771  28.059  1.00  0.00      B    H
ATOM   6636  N1  BMIMB 122      28.099  36.309  19.223  1.00  0.00      B    N
ATOM   6637  N11 BMIMB 122      26.559  35.080  20.165  1.00  0.00      B    N
ATOM   6638  C1  BMIMB 122      26.824  35.926  19.194  1.00  0.00      B    C
ATOM   6639  H1  BMIMB 122      26.088  36.283  18.506  1.00  0.00      B    H
ATOM   6640  C2  BMIMB 122      28.672  35.424  20.098  1.00  0.00      B    C
ATOM   6641  H2  BMIMB 122      29.733  35.305  20.053  1.00  0.00      B    H
ATOM   6642  C21 BMIMB 122      27.735  34.649  20.689  1.00  0.00      B    C
ATOM   6643  H21 BMIMB 122      27.817  33.778  21.300  1.00  0.00      B    H
ATOM   6644  C3  BMIMB 122      28.762  37.126  18.156  1.00  0.00      B    C
ATOM   6645  H3  BMIMB 122      29.707  37.363  18.621  1.00  0.00      B    H
ATOM   6646  H31 BMIMB 122      28.712  36.438  17.325  1.00  0.00      B    H
ATOM   6647  H32 BMIMB 122      28.312  38.045  17.810  1.00  0.00      B    H
ATOM   6648  C4  BMIMB 122      25.240  34.504  20.511  1.00  0.00      B    C
ATOM   6649  H4  BMIMB 122      25.290  33.430  20.419  1.00  0.00      B    H
ATOM   6650  H41 BMIMB 122      24.568  34.802  19.720  1.00  0.00      B    H
ATOM   6651  C5  BMIMB 122      24.620  34.876  21.923  1.00  0.00      B    C
ATOM   6652  H5  BMIMB 122      24.790  35.935  22.100  1.00  0.00      B    H
ATOM   6653  H51 BMIMB 122      23.574  34.600  21.819  1.00  0.00      B    H
ATOM   6654  C51 BMIMB 122      25.268  34.181  23.085  1.00  0.00      B    C
ATOM   6655  H52 BMIMB 122      25.374  33.127  22.842  1.00  0.00      B    H
ATOM   6656  H53 BMIMB 122      26.219  34.687  23.230  1.00  0.00      B    H
ATOM   6657  C6  BMIMB 122      24.482  34.373  24.464  1.00  0.00      B    C
ATOM   6658  H6  BMIMB 122      23.528  33.860  24.437  1.00  0.00      B    H
ATOM   6659  H61 BMIMB 122      25.099  33.903  25.222  1.00  0.00      B    H
ATOM   6660  H62 BMIMB 122      24.472  35.434  24.682  1.00  0.00      B    H
ATOM   6671  N1  BMIMB 123      24.151  31.716   1.334  1.00  0.00      B    N
ATOM   6672  N11 BMIMB 123      25.844  30.436   1.818  1.00  0.00      B    N
ATOM   6673  C1  BMIMB 123      25.356  31.632   1.875  1.00  0.00      B    C
ATOM   6674  H1  BMIMB 123      25.861  32.450   2.343  1.00  0.00      B    H
ATOM   6675  C2  BMIMB 123      23.918  30.488   0.726  1.00  0.00      B    C
ATOM   6676  H2  BMIMB 123      23.108  30.243   0.075  1.00  0.00      B    H
ATOM   6677  C21 BMIMB 123      24.988  29.667   1.046  1.00  0.00      B    C
ATOM   6678  H21 BMIMB 123      25.237  28.671   0.753  1.00  0.00      B    H
ATOM   6679  C3  BMIMB 123      23.175  32.838   1.198  1.00  0.00      B    C
ATOM   6680  H3  BMIMB 123      23.740  33.723   0.945  1.00  0.00      B    H
ATOM   6681  H31 BMIMB 123      22.685  32.428   0.327  1.00  0.00      B    H
ATOM   6682  H32 BMIMB 123      22.661  32.957   2.140  1.00  0.00      B    H
ATOM   6683  C4  BMIMB 123      27.117  30.030   2.472  1.00  0.00      B    C
ATOM   6684  H4  BMIMB 123      26.967  29.034   2.861  1.00  0.00      B    H
ATOM   6685  H41 BMIMB 123      27.188  30.721   3.298  1.00  0.00      B    H
ATOM   6686  C5  BMIMB 123      28.401  30.145   1.729  1.00  0.00      B    C
ATOM   6687  H5  BMIMB 123      28.610  31.196   1.542  1.00  0.00      B    H
ATOM   6688  H51 BMIMB 123      29.194  29.937   2.443  1.00  0.00      B    H
ATOM   6689  C51 BMIMB 123      28.538  29.182   0.485  1.00  0.00      B    C
ATOM   6690  H52 BMIMB 123      28.670  28.219   0.970  1.00  0.00      B    H
ATOM   6691  H53 BMIMB 123      27.608  29.252  -0.075  1.00  0.00      B    H
ATOM   6692  C6  BMIMB 123      29.800  29.477  -0.309  1.00  0.00      B    C
ATOM   6693  H6  BMIMB 123      29.881  30.535  -0.526  1.00  0.00      B    H
ATOM   6694  H61 BMIMB 123      30.700  29.280   0.264  1.00  0.00      B    H
ATOM   6695  H62 BMIMB 123      29.690  29.115  -1.324  1.00  0.00      B    H
ATOM   6706  N1  BMIMB 124      41.540  20.798   0.290  1.00  0.00      B    N
ATOM   6707  N11 BMIMB 124      42.510  18.868   0.527  1.00  0.00      B    N
ATOM   6708  C1  BMIMB 124      41.961  19.893   1.154  1.00  0.00      B    C
ATOM   6709  H1  BMIMB 124      41.756  19.979   2.200  1.00  0.00      B    H
ATOM   6710  C2  BMIMB 124      41.793  20.233  -0.949  1.00  0.00      B    C
ATOM   6711  H2  BMIMB 124      41.503  20.675  -1.876  1.00  0.00      B    H
ATOM   6712  C21 BMIMB 124      42.524  19.106  -0.823  1.00  0.00      B    C
ATOM   6713  H21 BMIMB 124      42.983  18.379  -1.456  1.00  0.00      B    H
ATOM   6714  C3  BMIMB 124      40.640  21.921   0.543  1.00  0.00      B    C
ATOM   6715  H3  BMIMB 124      39.680  21.736   0.086  1.00  0.00      B    H
ATOM   6716  H31 BMIMB 124      40.478  22.094   1.597  1.00  0.00      B    H
ATOM   6717  H32 BMIMB 124      41.223  22.683   0.049  1.00  0.00      B    H
ATOM   6718  C4  BMIMB 124      42.945  17.654   1.203  1.00  0.00      B    C
ATOM   6719  H4  BMIMB 124      42.528  16.776   0.732  1.00  0.00      B    H
ATOM   6720  H41 BMIMB 124      42.465  17.676   2.170  1.00  0.00      B    H
ATOM   6721  C5  BMIMB 124      44.515  17.632   1.470  1.00  0.00      B    C
ATOM   6722  H5  BMIMB 124      45.023  17.702   0.512  1.00  0.00      B    H
ATOM   6723  H51 BMIMB 124      44.855  18.538   1.966  1.00  0.00      B    H
ATOM   6724  C51 BMIMB 124      45.120  16.631   2.440  1.00  0.00      B    C
ATOM   6725  H52 BMIMB 124      44.576  16.771   3.371  1.00  0.00      B    H
ATOM   6726  H53 BMIMB 124      45.023  15.617   2.061  1.00  0.00      B    H
ATOM   6727  C6  BMIMB 124      46.689  16.975   2.682  1.00  0.00      B    C
ATOM   6728  H6  BMIMB 124      46.827  17.906   3.220  1.00  0.00      B    H
ATOM   6729  H61 BMIMB 124      47.077  16.153   3.273  1.00  0.00      B    H
ATOM   6730  H62 BMIMB 124      47.243  16.975   1.751  1.00  0.00      B    H
ATOM   6741  N1  BMIMB 125       2.008  38.662  30.594  1.00  0.00      B    N
ATOM   6742  N11 BMIMB 125       1.429  36.968  31.733  1.00  0.00      B    N
ATOM   6743  C1  BMIMB 125       1.477  37.453  30.490  1.00  0.00      B    C
ATOM   6744  H1  BMIMB 125       0.923  37.049  29.669  1.00  0.00      B    H
ATOM   6745  C2  BMIMB 125       2.241  38.954  31.955  1.00  0.00      B    C
ATOM   6746  H2  BMIMB 125       2.623  39.880  32.326  1.00  0.00      B    H
ATOM   6747  C21 BMIMB 125       1.950  37.829  32.654  1.00  0.00      B    C
ATOM   6748  H21 BMIMB 125       1.983  37.567  33.689  1.00  0.00      B    H
ATOM   6749  C3  BMIMB 125       2.104  39.551  29.489  1.00  0.00      B    C
ATOM   6750  H3  BMIMB 125       3.022  40.113  29.568  1.00  0.00      B    H
ATOM   6751  H31 BMIMB 125       2.208  38.841  28.682  1.00  0.00      B    H
ATOM   6752  H32 BMIMB 125       1.196  40.115  29.332  1.00  0.00      B    H
ATOM   6753  C4  BMIMB 125       1.193  35.578  31.934  1.00  0.00      B    C
ATOM   6754  H4  BMIMB 125       0.614  35.200  31.104  1.00  0.00      B    H
ATOM   6755  H41 BMIMB 125       0.508  35.555  32.768  1.00  0.00      B    H
ATOM   6756  C5  BMIMB 125       2.479  34.748  32.142  1.00  0.00      B    C
ATOM   6757  H5  BMIMB 125       3.132  34.721  31.273  1.00  0.00      B    H
ATOM   6758  H51 BMIMB 125       2.982  35.085  33.044  1.00  0.00      B    H
ATOM   6759  C51 BMIMB 125       2.140  33.335  32.365  1.00  0.00      B    C
ATOM   6760  H52 BMIMB 125       1.320  33.259  33.074  1.00  0.00      B    H
ATOM   6761  H53 BMIMB 125       1.826  32.830  31.456  1.00  0.00      B    H
ATOM   6762  C6  BMIMB 125       3.140  32.445  33.090  1.00  0.00      B    C
ATOM   6763  H6  BMIMB 125       3.521  32.953  33.969  1.00  0.00      B    H
ATOM   6764  H61 BMIMB 125       2.617  31.568  33.453  1.00  0.00      B    H
ATOM   6765  H62 BMIMB 125       4.007  32.223  32.480  1.00  0.00      B    H
ATOM   6776  N1  BMIMB 126      16.775  44.603  10.012  1.00  0.00      B    N
ATOM   6777  N11 BMIMB 126      15.369  42.927  10.221  1.00  0.00      B    N
ATOM   6778  C1  BMIMB 126      16.194  43.753  10.850  1.00  0.00      B    C
ATOM   6779  H1  BMIMB 126      16.258  43.717  11.917  1.00  0.00      B    H
ATOM   6780  C2  BMIMB 126      16.185  44.300   8.785  1.00  0.00      B    C
ATOM   6781  H2  BMIMB 126      16.407  44.807   7.872  1.00  0.00      B    H
ATOM   6782  C21 BMIMB 126      15.421  43.252   8.939  1.00  0.00      B    C
ATOM   6783  H21 BMIMB 126      14.808  42.861   8.157  1.00  0.00      B    H
ATOM   6784  C3  BMIMB 126      17.601  45.684  10.386  1.00  0.00      B    C
ATOM   6785  H3  BMIMB 126      17.245  45.956  11.369  1.00  0.00      B    H
ATOM   6786  H31 BMIMB 126      18.642  45.398  10.424  1.00  0.00      B    H
ATOM   6787  H32 BMIMB 126      17.385  46.462   9.669  1.00  0.00      B    H
ATOM   6788  C4  BMIMB 126      14.662  41.836  10.816  1.00  0.00      B    C
ATOM   6789  H4  BMIMB 126      15.119  41.370  11.677  1.00  0.00      B    H
ATOM   6790  H41 BMIMB 126      14.810  41.072  10.068  1.00  0.00      B    H
ATOM   6791  C5  BMIMB 126      13.203  42.144  11.087  1.00  0.00      B    C
ATOM   6792  H5  BMIMB 126      12.646  41.325  10.639  1.00  0.00      B    H
ATOM   6793  H51 BMIMB 126      13.070  42.195  12.165  1.00  0.00      B    H
ATOM   6794  C51 BMIMB 126      12.802  43.530  10.569  1.00  0.00      B    C
ATOM   6795  H52 BMIMB 126      13.638  44.202  10.742  1.00  0.00      B    H
ATOM   6796  H53 BMIMB 126      12.522  43.544   9.519  1.00  0.00      B    H
ATOM   6797  C6  BMIMB 126      11.469  43.938  11.195  1.00  0.00      B    C
ATOM   6798  H6  BMIMB 126      10.605  43.440  10.770  1.00  0.00      B    H
ATOM   6799  H61 BMIMB 126      11.437  43.816  12.272  1.00  0.00      B    H
ATOM   6800  H62 BMIMB 126      11.266  44.997  11.083  1.00  0.00      B    H
ATOM   6811  N1  BMIMB 127      44.616  34.654  43.955  1.00  0.00      B    N
ATOM   6812  N11 BMIMB 127      44.194  33.234  42.418  1.00  0.00      B    N
ATOM   6813  C1  BMIMB 127      43.649  34.063  43.299  1.00  0.00      B    C
ATOM   6814  H1  BMIMB 127      42.598  34.157  43.470  1.00  0.00      B    H
ATOM   6815  C2  BMIMB 127      45.776  34.468  43.214  1.00  0.00      B    C
ATOM   6816  H2  BMIMB 127      46.615  35.111  43.365  1.00  0.00      B    H
ATOM   6817  C21 BMIMB 127      45.552  33.592  42.255  1.00  0.00      B    C
ATOM   6818  H21 BMIMB 127      46.171  33.242  41.458  1.00  0.00      B    H
ATOM   6819  C3  BMIMB 127      44.544  35.553  45.124  1.00  0.00      B    C
ATOM   6820  H3  BMIMB 127      43.940  36.399  44.832  1.00  0.00      B    H
ATOM   6821  H31 BMIMB 127      44.022  35.032  45.913  1.00  0.00      B    H
ATOM   6822  H32 BMIMB 127      45.547  35.851  45.391  1.00  0.00      B    H
ATOM   6823  C4  BMIMB 127      43.564  32.282  41.577  1.00  0.00      B    C
ATOM   6824  H4  BMIMB 127      42.864  31.769  42.220  1.00  0.00      B    H
ATOM   6825  H41 BMIMB 127      44.343  31.602  41.267  1.00  0.00      B    H
ATOM   6826  C5  BMIMB 127      42.885  33.011  40.404  1.00  0.00      B    C
ATOM   6827  H5  BMIMB 127      41.867  33.223  40.722  1.00  0.00      B    H
ATOM   6828  H51 BMIMB 127      43.376  33.968  40.244  1.00  0.00      B    H
ATOM   6829  C51 BMIMB 127      42.841  32.191  39.112  1.00  0.00      B    C
ATOM   6830  H52 BMIMB 127      43.845  31.780  39.040  1.00  0.00      B    H
ATOM   6831  H53 BMIMB 127      42.065  31.430  39.094  1.00  0.00      B    H
ATOM   6832  C6  BMIMB 127      42.640  32.940  37.826  1.00  0.00      B    C
ATOM   6833  H6  BMIMB 127      42.620  32.271  36.972  1.00  0.00      B    H
ATOM   6834  H61 BMIMB 127      41.676  33.433  37.768  1.00  0.00      B    H
ATOM   6835  H62 BMIMB 127      43.331  33.764  37.692  1.00  0.00      B    H
ATOM   6846  N1  BMIMB 128      28.293  38.395  32.066  1.00  0.00      B    N
ATOM   6847  N11 BMIMB 128      27.523  40.446  32.019  1.00  0.00      B    N
ATOM   6848  C1  BMIMB 128      28.421  39.613  32.597  1.00  0.00      B    C
ATOM   6849  H1  BMIMB 128      29.175  39.846  33.318  1.00  0.00      B    H
ATOM   6850  C2  BMIMB 128      27.276  38.496  31.045  1.00  0.00      B    C
ATOM   6851  H2  BMIMB 128      26.971  37.595  30.560  1.00  0.00      B    H
ATOM   6852  C21 BMIMB 128      26.827  39.745  31.044  1.00  0.00      B    C
ATOM   6853  H21 BMIMB 128      26.073  40.251  30.481  1.00  0.00      B    H
ATOM   6854  C3  BMIMB 128      29.121  37.232  32.243  1.00  0.00      B    C
ATOM   6855  H3  BMIMB 128      30.060  37.388  32.753  1.00  0.00      B    H
ATOM   6856  H31 BMIMB 128      28.597  36.381  32.651  1.00  0.00      B    H
ATOM   6857  H32 BMIMB 128      29.378  37.028  31.214  1.00  0.00      B    H
ATOM   6858  C4  BMIMB 128      27.348  41.931  32.372  1.00  0.00      B    C
ATOM   6859  H4  BMIMB 128      27.688  42.406  31.464  1.00  0.00      B    H
ATOM   6860  H41 BMIMB 128      28.104  42.236  33.080  1.00  0.00      B    H
ATOM   6861  C5  BMIMB 128      25.886  42.327  32.589  1.00  0.00      B    C
ATOM   6862  H5  BMIMB 128      25.165  41.892  31.902  1.00  0.00      B    H
ATOM   6863  H51 BMIMB 128      25.680  41.827  33.532  1.00  0.00      B    H
ATOM   6864  C51 BMIMB 128      25.710  43.838  32.828  1.00  0.00      B    C
ATOM   6865  H52 BMIMB 128      26.492  44.248  33.463  1.00  0.00      B    H
ATOM   6866  H53 BMIMB 128      25.824  44.358  31.880  1.00  0.00      B    H
ATOM   6867  C6  BMIMB 128      24.384  44.188  33.498  1.00  0.00      B    C
ATOM   6868  H6  BMIMB 128      24.439  43.744  34.485  1.00  0.00      B    H
ATOM   6869  H61 BMIMB 128      24.272  45.266  33.471  1.00  0.00      B    H
ATOM   6870  H62 BMIMB 128      23.691  43.739  32.796  1.00  0.00      B    H
ATOM   6881  N1  BMIMB 129      33.165  -0.365  20.255  1.00  0.00      B    N
ATOM   6882  N11 BMIMB 129      34.975   0.320  19.485  1.00  0.00      B    N
ATOM   6883  C1  BMIMB 129      34.463  -0.248  20.521  1.00  0.00      B    C
ATOM   6884  H1  BMIMB 129      34.955  -0.699  21.355  1.00  0.00      B    H
ATOM   6885  C2  BMIMB 129      32.857   0.294  19.130  1.00  0.00      B    C
ATOM   6886  H2  BMIMB 129      31.842   0.372  18.808  1.00  0.00      B    H
ATOM   6887  C21 BMIMB 129      33.978   0.874  18.712  1.00  0.00      B    C
ATOM   6888  H21 BMIMB 129      34.136   1.497  17.859  1.00  0.00      B    H
ATOM   6889  C3  BMIMB 129      32.185  -1.137  21.036  1.00  0.00      B    C
ATOM   6890  H3  BMIMB 129      31.598  -1.787  20.404  1.00  0.00      B    H
ATOM   6891  H31 BMIMB 129      32.624  -1.792  21.774  1.00  0.00      B    H
ATOM   6892  H32 BMIMB 129      31.504  -0.519  21.602  1.00  0.00      B    H
ATOM   6893  C4  BMIMB 129      36.388   0.608  19.137  1.00  0.00      B    C
ATOM   6894  H4  BMIMB 129      36.663   0.343  18.127  1.00  0.00      B    H
ATOM   6895  H41 BMIMB 129      36.946  -0.004  19.830  1.00  0.00      B    H
ATOM   6896  C5  BMIMB 129      36.868   2.039  19.367  1.00  0.00      B    C
ATOM   6897  H5  BMIMB 129      37.951   2.020  19.463  1.00  0.00      B    H
ATOM   6898  H51 BMIMB 129      36.632   2.583  18.456  1.00  0.00      B    H
ATOM   6899  C51 BMIMB 129      36.425   2.841  20.615  1.00  0.00      B    C
ATOM   6900  H52 BMIMB 129      35.366   3.069  20.525  1.00  0.00      B    H
ATOM   6901  H53 BMIMB 129      36.588   2.373  21.582  1.00  0.00      B    H
ATOM   6902  C6  BMIMB 129      37.155   4.143  20.622  1.00  0.00      B    C
ATOM   6903  H6  BMIMB 129      38.209   3.984  20.821  1.00  0.00      B    H
ATOM   6904  H61 BMIMB 129      37.123   4.739  19.717  1.00  0.00      B    H
ATOM   6905  H62 BMIMB 129      36.805   4.701  21.483  1.00  0.00      B    H
ATOM   6916  N1  BMIMB 130      21.562  14.780   2.566  1.00  0.00      B    N
ATOM   6917  N11 BMIMB 130      21.352  15.917   0.766  1.00  0.00      B    N
ATOM   6918  C1  BMIMB 130      20.690  15.310   1.721  1.00  0.00      B    C
ATOM   6919  H1  BMIMB 130      19.625  15.296   1.811  1.00  0.00      B    H
ATOM   6920  C2  BMIMB 130      22.840  15.087   2.208  1.00  0.00      B    C
ATOM   6921  H2  BMIMB 130      23.661  14.625   2.711  1.00  0.00      B    H
ATOM   6922  C21 BMIMB 130      22.702  15.774   1.057  1.00  0.00      B    C
ATOM   6923  H21 BMIMB 130      23.413  16.084   0.323  1.00  0.00      B    H
ATOM   6924  C3  BMIMB 130      21.176  14.095   3.791  1.00  0.00      B    C
ATOM   6925  H3  BMIMB 130      22.023  13.596   4.238  1.00  0.00      B    H
ATOM   6926  H31 BMIMB 130      20.711  14.866   4.388  1.00  0.00      B    H
ATOM   6927  H32 BMIMB 130      20.438  13.370   3.478  1.00  0.00      B    H
ATOM   6928  C4  BMIMB 130      20.860  16.495  -0.515  1.00  0.00      B    C
ATOM   6929  H4  BMIMB 130      20.204  15.764  -0.963  1.00  0.00      B    H
ATOM   6930  H41 BMIMB 130      21.733  16.564  -1.147  1.00  0.00      B    H
ATOM   6931  C5  BMIMB 130      20.269  17.876  -0.439  1.00  0.00      B    C
ATOM   6932  H5  BMIMB 130      20.432  18.169  -1.472  1.00  0.00      B    H
ATOM   6933  H51 BMIMB 130      19.217  17.823  -0.170  1.00  0.00      B    H
ATOM   6934  C51 BMIMB 130      21.133  18.868   0.425  1.00  0.00      B    C
ATOM   6935  H52 BMIMB 130      21.114  18.506   1.449  1.00  0.00      B    H
ATOM   6936  H53 BMIMB 130      22.168  18.820   0.095  1.00  0.00      B    H
ATOM   6937  C6  BMIMB 130      20.681  20.300   0.642  1.00  0.00      B    C
ATOM   6938  H6  BMIMB 130      19.600  20.368   0.672  1.00  0.00      B    H
ATOM   6939  H61 BMIMB 130      21.266  20.650   1.485  1.00  0.00      B    H
ATOM   6940  H62 BMIMB 130      20.975  20.988  -0.142  1.00  0.00      B    H
ATOM   6951  N1  BMIMB 131      44.593  25.285   0.557  1.00  0.00      B    N
ATOM   6952  N11 BMIMB 131      46.225  25.627   1.940  1.00  0.00      B    N
ATOM   6953  C1  BMIMB 131      44.989  25.186   1.789  1.00  0.00      B    C
ATOM   6954  H1  BMIMB 131      44.377  24.675   2.501  1.00  0.00      B    H
ATOM   6955  C2  BMIMB 131      45.603  25.933  -0.064  1.00  0.00      B    C
ATOM   6956  H2  BMIMB 131      45.422  26.274  -1.060  1.00  0.00      B    H
ATOM   6957  C21 BMIMB 131      46.599  26.214   0.758  1.00  0.00      B    C
ATOM   6958  H21 BMIMB 131      47.456  26.851   0.748  1.00  0.00      B    H
ATOM   6959  C3  BMIMB 131      43.302  24.958   0.051  1.00  0.00      B    C
ATOM   6960  H3  BMIMB 131      43.465  23.969  -0.350  1.00  0.00      B    H
ATOM   6961  H31 BMIMB 131      42.666  25.050   0.920  1.00  0.00      B    H
ATOM   6962  H32 BMIMB 131      43.010  25.687  -0.692  1.00  0.00      B    H
ATOM   6963  C4  BMIMB 131      46.958  25.636   3.153  1.00  0.00      B    C
ATOM   6964  H4  BMIMB 131      46.325  25.992   3.953  1.00  0.00      B    H
ATOM   6965  H41 BMIMB 131      47.716  26.387   2.988  1.00  0.00      B    H
ATOM   6966  C5  BMIMB 131      47.649  24.412   3.427  1.00  0.00      B    C
ATOM   6967  H5  BMIMB 131      48.437  24.583   4.157  1.00  0.00      B    H
ATOM   6968  H51 BMIMB 131      46.932  23.763   3.924  1.00  0.00      B    H
ATOM   6969  C51 BMIMB 131      48.202  23.714   2.210  1.00  0.00      B    C
ATOM   6970  H52 BMIMB 131      47.434  23.580   1.452  1.00  0.00      B    H
ATOM   6971  H53 BMIMB 131      48.978  24.325   1.755  1.00  0.00      B    H
ATOM   6972  C6  BMIMB 131      49.016  22.459   2.500  1.00  0.00      B    C
ATOM   6973  H6  BMIMB 131      48.440  21.818   3.157  1.00  0.00      B    H
ATOM   6974  H61 BMIMB 131      49.170  21.855   1.613  1.00  0.00      B    H
ATOM   6975  H62 BMIMB 131      49.911  22.580   3.100  1.00  0.00      B    H
ATOM   6986  N1  BMIMB 132      26.234   3.698  10.870  1.00  0.00      B    N
ATOM   6987  N11 BMIMB 132      25.231   1.852  10.549  1.00  0.00      B    N
ATOM   6988  C1  BMIMB 132      25.355   2.851  11.396  1.00  0.00      B    C
ATOM   6989  H1  BMIMB 132      24.646   3.148  12.139  1.00  0.00      B    H
ATOM   6990  C2  BMIMB 132      26.779   3.080   9.737  1.00  0.00      B    C
ATOM   6991  H2  BMIMB 132      27.576   3.614   9.268  1.00  0.00      B    H
ATOM   6992  C21 BMIMB 132      26.061   2.038   9.443  1.00  0.00      B    C
ATOM   6993  H21 BMIMB 132      26.007   1.428   8.568  1.00  0.00      B    H
ATOM   6994  C3  BMIMB 132      26.638   5.045  11.371  1.00  0.00      B    C
ATOM   6995  H3  BMIMB 132      27.711   5.055  11.253  1.00  0.00      B    H
ATOM   6996  H31 BMIMB 132      26.175   5.844  10.811  1.00  0.00      B    H
ATOM   6997  H32 BMIMB 132      26.358   5.112  12.412  1.00  0.00      B    H
ATOM   6998  C4  BMIMB 132      24.249   0.725  10.510  1.00  0.00      B    C
ATOM   6999  H4  BMIMB 132      23.888   0.720   9.493  1.00  0.00      B    H
ATOM   7000  H41 BMIMB 132      23.466   0.932  11.224  1.00  0.00      B    H
ATOM   7001  C5  BMIMB 132      24.838  -0.686  10.836  1.00  0.00      B    C
ATOM   7002  H5  BMIMB 132      25.651  -0.839  10.130  1.00  0.00      B    H
ATOM   7003  H51 BMIMB 132      25.320  -0.744  11.809  1.00  0.00      B    H
ATOM   7004  C51 BMIMB 132      23.709  -1.752  10.711  1.00  0.00      B    C
ATOM   7005  H52 BMIMB 132      22.815  -1.538  11.291  1.00  0.00      B    H
ATOM   7006  H53 BMIMB 132      23.367  -1.931   9.694  1.00  0.00      B    H
ATOM   7007  C6  BMIMB 132      24.239  -3.119  11.025  1.00  0.00      B    C
ATOM   7008  H6  BMIMB 132      23.515  -3.925  11.082  1.00  0.00      B    H
ATOM   7009  H61 BMIMB 132      24.867  -3.541  10.249  1.00  0.00      B    H
ATOM   7010  H62 BMIMB 132      24.797  -3.231  11.947  1.00  0.00      B    H
ATOM   7021  N1  BMIMB 133       4.908  39.675  24.417  1.00  0.00      B    N
ATOM   7022  N11 BMIMB 133       5.524  38.583  26.113  1.00  0.00      B    N
ATOM   7023  C1  BMIMB 133       5.817  39.545  25.295  1.00  0.00      B    C
ATOM   7024  H1  BMIMB 133       6.706  40.137  25.348  1.00  0.00      B    H
ATOM   7025  C2  BMIMB 133       3.858  38.786  24.737  1.00  0.00      B    C
ATOM   7026  H2  BMIMB 133       2.969  38.608  24.172  1.00  0.00      B    H
ATOM   7027  C21 BMIMB 133       4.360  38.050  25.677  1.00  0.00      B    C
ATOM   7028  H21 BMIMB 133       3.930  37.179  26.122  1.00  0.00      B    H
ATOM   7029  C3  BMIMB 133       5.061  40.420  23.216  1.00  0.00      B    C
ATOM   7030  H3  BMIMB 133       4.775  41.438  23.436  1.00  0.00      B    H
ATOM   7031  H31 BMIMB 133       6.105  40.315  22.962  1.00  0.00      B    H
ATOM   7032  H32 BMIMB 133       4.428  40.047  22.424  1.00  0.00      B    H
ATOM   7033  C4  BMIMB 133       6.472  38.079  27.113  1.00  0.00      B    C
ATOM   7034  H4  BMIMB 133       7.447  38.293  26.701  1.00  0.00      B    H
ATOM   7035  H41 BMIMB 133       6.390  37.005  27.191  1.00  0.00      B    H
ATOM   7036  C5  BMIMB 133       6.103  38.622  28.437  1.00  0.00      B    C
ATOM   7037  H5  BMIMB 133       5.108  38.206  28.574  1.00  0.00      B    H
ATOM   7038  H51 BMIMB 133       6.776  38.267  29.213  1.00  0.00      B    H
ATOM   7039  C51 BMIMB 133       6.047  40.175  28.570  1.00  0.00      B    C
ATOM   7040  H52 BMIMB 133       7.017  40.573  28.285  1.00  0.00      B    H
ATOM   7041  H53 BMIMB 133       5.214  40.643  28.051  1.00  0.00      B    H
ATOM   7042  C6  BMIMB 133       5.927  40.459  30.100  1.00  0.00      B    C
ATOM   7043  H6  BMIMB 133       6.657  39.863  30.635  1.00  0.00      B    H
ATOM   7044  H61 BMIMB 133       6.214  41.503  30.145  1.00  0.00      B    H
ATOM   7045  H62 BMIMB 133       4.994  40.238  30.606  1.00  0.00      B    H
ATOM   7056  N1  BMIMB 134      14.859  31.198  27.023  1.00  0.00      B    N
ATOM   7057  N11 BMIMB 134      16.639  29.986  27.335  1.00  0.00      B    N
ATOM   7058  C1  BMIMB 134      16.171  31.087  26.760  1.00  0.00      B    C
ATOM   7059  H1  BMIMB 134      16.788  31.822  26.288  1.00  0.00      B    H
ATOM   7060  C2  BMIMB 134      14.468  29.990  27.587  1.00  0.00      B    C
ATOM   7061  H2  BMIMB 134      13.445  29.759  27.789  1.00  0.00      B    H
ATOM   7062  C21 BMIMB 134      15.551  29.327  27.815  1.00  0.00      B    C
ATOM   7063  H21 BMIMB 134      15.612  28.350  28.244  1.00  0.00      B    H
ATOM   7064  C3  BMIMB 134      14.004  32.248  26.608  1.00  0.00      B    C
ATOM   7065  H3  BMIMB 134      14.584  33.041  26.159  1.00  0.00      B    H
ATOM   7066  H31 BMIMB 134      13.372  31.836  25.835  1.00  0.00      B    H
ATOM   7067  H32 BMIMB 134      13.477  32.670  27.451  1.00  0.00      B    H
ATOM   7068  C4  BMIMB 134      18.058  29.562  27.526  1.00  0.00      B    C
ATOM   7069  H4  BMIMB 134      18.570  30.286  26.908  1.00  0.00      B    H
ATOM   7070  H41 BMIMB 134      18.143  28.576  27.094  1.00  0.00      B    H
ATOM   7071  C5  BMIMB 134      18.505  29.536  28.938  1.00  0.00      B    C
ATOM   7072  H5  BMIMB 134      18.298  30.477  29.442  1.00  0.00      B    H
ATOM   7073  H51 BMIMB 134      17.809  28.818  29.365  1.00  0.00      B    H
ATOM   7074  C51 BMIMB 134      19.907  28.919  28.988  1.00  0.00      B    C
ATOM   7075  H52 BMIMB 134      19.906  28.075  28.303  1.00  0.00      B    H
ATOM   7076  H53 BMIMB 134      20.605  29.652  28.591  1.00  0.00      B    H
ATOM   7077  C6  BMIMB 134      20.291  28.434  30.426  1.00  0.00      B    C
ATOM   7078  H6  BMIMB 134      20.205  29.257  31.126  1.00  0.00      B    H
ATOM   7079  H61 BMIMB 134      19.524  27.695  30.626  1.00  0.00      B    H
ATOM   7080  H62 BMIMB 134      21.248  27.953  30.591  1.00  0.00      B    H
ATOM   7091  N1  BMIMB 135      21.734   0.376  19.259  1.00  0.00      B    N
ATOM   7092  N11 BMIMB 135      20.313  -0.167  20.796  1.00  0.00      B    N
ATOM   7093  C1  BMIMB 135      20.692  -0.325  19.570  1.00  0.00      B    C
ATOM   7094  H1  BMIMB 135      20.277  -1.077  18.933  1.00  0.00      B    H
ATOM   7095  C2  BMIMB 135      22.111   1.084  20.339  1.00  0.00      B    C
ATOM   7096  H2  BMIMB 135      22.915   1.783  20.269  1.00  0.00      B    H
ATOM   7097  C21 BMIMB 135      21.116   0.810  21.288  1.00  0.00      B    C
ATOM   7098  H21 BMIMB 135      20.927   1.283  22.227  1.00  0.00      B    H
ATOM   7099  C3  BMIMB 135      22.582   0.309  18.053  1.00  0.00      B    C
ATOM   7100  H3  BMIMB 135      23.593   0.038  18.319  1.00  0.00      B    H
ATOM   7101  H31 BMIMB 135      22.123  -0.270  17.265  1.00  0.00      B    H
ATOM   7102  H32 BMIMB 135      22.611   1.345  17.749  1.00  0.00      B    H
ATOM   7103  C4  BMIMB 135      19.025  -0.688  21.442  1.00  0.00      B    C
ATOM   7104  H4  BMIMB 135      19.198  -1.484  22.151  1.00  0.00      B    H
ATOM   7105  H41 BMIMB 135      18.551  -1.232  20.638  1.00  0.00      B    H
ATOM   7106  C5  BMIMB 135      18.023   0.301  21.912  1.00  0.00      B    C
ATOM   7107  H5  BMIMB 135      18.087   1.122  21.202  1.00  0.00      B    H
ATOM   7108  H51 BMIMB 135      17.067  -0.203  21.796  1.00  0.00      B    H
ATOM   7109  C51 BMIMB 135      18.213   0.848  23.400  1.00  0.00      B    C
ATOM   7110  H52 BMIMB 135      18.107  -0.010  24.058  1.00  0.00      B    H
ATOM   7111  H53 BMIMB 135      19.249   1.168  23.480  1.00  0.00      B    H
ATOM   7112  C6  BMIMB 135      17.289   2.035  23.750  1.00  0.00      B    C
ATOM   7113  H6  BMIMB 135      16.231   1.800  23.739  1.00  0.00      B    H
ATOM   7114  H61 BMIMB 135      17.442   2.429  24.748  1.00  0.00      B    H
ATOM   7115  H62 BMIMB 135      17.448   2.918  23.141  1.00  0.00      B    H
ATOM   7126  N1  BMIMB 136      13.111  15.297  21.382  1.00  0.00      B    N
ATOM   7127  N11 BMIMB 136      14.411  16.888  22.082  1.00  0.00      B    N
ATOM   7128  C1  BMIMB 136      13.182  16.601  21.682  1.00  0.00      B    C
ATOM   7129  H1  BMIMB 136      12.299  17.194  21.791  1.00  0.00      B    H
ATOM   7130  C2  BMIMB 136      14.390  14.774  21.499  1.00  0.00      B    C
ATOM   7131  H2  BMIMB 136      14.708  13.786  21.246  1.00  0.00      B    H
ATOM   7132  C21 BMIMB 136      15.115  15.742  21.898  1.00  0.00      B    C
ATOM   7133  H21 BMIMB 136      16.170  15.855  22.023  1.00  0.00      B    H
ATOM   7134  C3  BMIMB 136      11.897  14.592  21.007  1.00  0.00      B    C
ATOM   7135  H3  BMIMB 136      11.345  15.273  20.376  1.00  0.00      B    H
ATOM   7136  H31 BMIMB 136      11.974  13.632  20.518  1.00  0.00      B    H
ATOM   7137  H32 BMIMB 136      11.308  14.531  21.910  1.00  0.00      B    H
ATOM   7138  C4  BMIMB 136      14.917  18.143  22.491  1.00  0.00      B    C
ATOM   7139  H4  BMIMB 136      15.775  17.997  23.130  1.00  0.00      B    H
ATOM   7140  H41 BMIMB 136      14.096  18.573  23.046  1.00  0.00      B    H
ATOM   7141  C5  BMIMB 136      15.344  18.945  21.229  1.00  0.00      B    C
ATOM   7142  H5  BMIMB 136      15.767  18.177  20.587  1.00  0.00      B    H
ATOM   7143  H51 BMIMB 136      14.484  19.410  20.754  1.00  0.00      B    H
ATOM   7144  C51 BMIMB 136      16.365  19.939  21.749  1.00  0.00      B    C
ATOM   7145  H52 BMIMB 136      15.943  20.334  22.670  1.00  0.00      B    H
ATOM   7146  H53 BMIMB 136      17.275  19.422  22.042  1.00  0.00      B    H
ATOM   7147  C6  BMIMB 136      16.977  21.033  20.794  1.00  0.00      B    C
ATOM   7148  H6  BMIMB 136      16.257  21.537  20.160  1.00  0.00      B    H
ATOM   7149  H61 BMIMB 136      17.498  21.805  21.348  1.00  0.00      B    H
ATOM   7150  H62 BMIMB 136      17.637  20.708  19.997  1.00  0.00      B    H
ATOM   7161  N1  BMIMB 137       7.079  44.023  20.861  1.00  0.00      B    N
ATOM   7162  N11 BMIMB 137       6.910  45.373  19.173  1.00  0.00      B    N
ATOM   7163  C1  BMIMB 137       7.601  44.407  19.720  1.00  0.00      B    C
ATOM   7164  H1  BMIMB 137       8.409  43.989  19.159  1.00  0.00      B    H
ATOM   7165  C2  BMIMB 137       5.871  44.663  20.914  1.00  0.00      B    C
ATOM   7166  H2  BMIMB 137       5.257  44.407  21.749  1.00  0.00      B    H
ATOM   7167  C21 BMIMB 137       5.761  45.575  19.909  1.00  0.00      B    C
ATOM   7168  H21 BMIMB 137       4.921  46.200  19.700  1.00  0.00      B    H
ATOM   7169  C3  BMIMB 137       7.584  43.076  21.863  1.00  0.00      B    C
ATOM   7170  H3  BMIMB 137       8.529  42.635  21.582  1.00  0.00      B    H
ATOM   7171  H31 BMIMB 137       7.673  43.595  22.806  1.00  0.00      B    H
ATOM   7172  H32 BMIMB 137       6.785  42.357  21.966  1.00  0.00      B    H
ATOM   7173  C4  BMIMB 137       7.268  46.033  17.872  1.00  0.00      B    C
ATOM   7174  H4  BMIMB 137       8.269  45.678  17.677  1.00  0.00      B    H
ATOM   7175  H41 BMIMB 137       7.362  47.107  17.940  1.00  0.00      B    H
ATOM   7176  C5  BMIMB 137       6.411  45.594  16.685  1.00  0.00      B    C
ATOM   7177  H5  BMIMB 137       5.342  45.793  16.713  1.00  0.00      B    H
ATOM   7178  H51 BMIMB 137       6.781  46.148  15.826  1.00  0.00      B    H
ATOM   7179  C51 BMIMB 137       6.410  44.190  16.430  1.00  0.00      B    C
ATOM   7180  H52 BMIMB 137       7.360  43.699  16.624  1.00  0.00      B    H
ATOM   7181  H53 BMIMB 137       5.690  43.731  17.102  1.00  0.00      B    H
ATOM   7182  C6  BMIMB 137       6.069  43.816  14.946  1.00  0.00      B    C
ATOM   7183  H6  BMIMB 137       6.359  42.800  14.703  1.00  0.00      B    H
ATOM   7184  H61 BMIMB 137       5.061  43.951  14.572  1.00  0.00      B    H
ATOM   7185  H62 BMIMB 137       6.763  44.364  14.318  1.00  0.00      B    H
ATOM   7196  N1  BMIMB 138      29.271   5.079   2.993  1.00  0.00      B    N
ATOM   7197  N11 BMIMB 138      29.970   3.761   1.388  1.00  0.00      B    N
ATOM   7198  C1  BMIMB 138      30.324   4.466   2.408  1.00  0.00      B    C
ATOM   7199  H1  BMIMB 138      31.318   4.528   2.796  1.00  0.00      B    H
ATOM   7200  C2  BMIMB 138      28.160   4.732   2.308  1.00  0.00      B    C
ATOM   7201  H2  BMIMB 138      27.139   4.877   2.587  1.00  0.00      B    H
ATOM   7202  C21 BMIMB 138      28.622   3.947   1.261  1.00  0.00      B    C
ATOM   7203  H21 BMIMB 138      27.978   3.582   0.491  1.00  0.00      B    H
ATOM   7204  C3  BMIMB 138      29.396   5.790   4.284  1.00  0.00      B    C
ATOM   7205  H3  BMIMB 138      28.491   6.331   4.515  1.00  0.00      B    H
ATOM   7206  H31 BMIMB 138      29.613   5.077   5.067  1.00  0.00      B    H
ATOM   7207  H32 BMIMB 138      30.214   6.495   4.265  1.00  0.00      B    H
ATOM   7208  C4  BMIMB 138      30.812   2.960   0.507  1.00  0.00      B    C
ATOM   7209  H4  BMIMB 138      30.184   2.095   0.349  1.00  0.00      B    H
ATOM   7210  H41 BMIMB 138      31.687   2.612   1.036  1.00  0.00      B    H
ATOM   7211  C5  BMIMB 138      31.261   3.617  -0.788  1.00  0.00      B    C
ATOM   7212  H5  BMIMB 138      32.041   4.310  -0.483  1.00  0.00      B    H
ATOM   7213  H51 BMIMB 138      31.534   2.859  -1.518  1.00  0.00      B    H
ATOM   7214  C51 BMIMB 138      30.362   4.456  -1.739  1.00  0.00      B    C
ATOM   7215  H52 BMIMB 138      30.896   4.619  -2.672  1.00  0.00      B    H
ATOM   7216  H53 BMIMB 138      29.465   3.943  -2.078  1.00  0.00      B    H
ATOM   7217  C6  BMIMB 138      29.908   5.881  -1.297  1.00  0.00      B    C
ATOM   7218  H6  BMIMB 138      29.168   5.801  -0.509  1.00  0.00      B    H
ATOM   7219  H61 BMIMB 138      30.654   6.608  -0.996  1.00  0.00      B    H
ATOM   7220  H62 BMIMB 138      29.413   6.345  -2.143  1.00  0.00      B    H
ATOM   7231  N1  BMIMB 139      15.611  10.333  14.377  1.00  0.00      B    N
ATOM   7232  N11 BMIMB 139      13.617   9.991  15.066  1.00  0.00      B    N
ATOM   7233  C1  BMIMB 139      14.772   9.422  14.757  1.00  0.00      B    C
ATOM   7234  H1  BMIMB 139      14.963   8.395  14.986  1.00  0.00      B    H
ATOM   7235  C2  BMIMB 139      14.914  11.531  14.180  1.00  0.00      B    C
ATOM   7236  H2  BMIMB 139      15.395  12.344  13.682  1.00  0.00      B    H
ATOM   7237  C21 BMIMB 139      13.649  11.330  14.608  1.00  0.00      B    C
ATOM   7238  H21 BMIMB 139      12.747  11.900  14.560  1.00  0.00      B    H
ATOM   7239  C3  BMIMB 139      17.042  10.064  14.177  1.00  0.00      B    C
ATOM   7240  H3  BMIMB 139      17.246   9.123  13.688  1.00  0.00      B    H
ATOM   7241  H31 BMIMB 139      17.434  10.895  13.609  1.00  0.00      B    H
[truncated: 439,245 more chars]
