# Supplementary material for: Ion and Solvent Modulation of Ferrocene and Decamethylferrocene Oxidation Potentials in Organic Electrolytes as Predicted by Molecular Dynamics Simulations
Source: J Phys Chem B. 2025 Feb 11;129(7):2067–81. doi: 10.1021/acs.jpcb.4c08321 (PMC11848929; doi:10.1021/acs.jpcb.4c08321)
Supplement: Supplementary file 2 — jp4c08321_si_002.zip [file jp4c08321_si_002.zip › simulation_files/pdb_files/Fc_BMIMBF4_0020_ACN_1000.pdb]

CRYST1   44.952   44.952   44.952  90.00  90.00  90.00 P 1           1
ATOM      1  CT  ACN A   1      38.530   3.381  15.393  1.00  0.00      A    C
ATOM      2  CZ  ACN A   1      38.158   2.425  16.427  1.00  0.00      A    C
ATOM      3  NZ  ACN A   1      37.868   1.690  17.246  1.00  0.00      A    N
ATOM      4  HZ  ACN A   1      37.823   3.226  14.582  1.00  0.00      A    H
ATOM      5  HZ1 ACN A   1      39.514   3.137  15.000  1.00  0.00      A    H
ATOM      6  HZ2 ACN A   1      38.569   4.412  15.737  1.00  0.00      A    H
ATOM     10  CT  ACN A   2      22.525  42.152  14.814  1.00  0.00      A    C
ATOM     11  CZ  ACN A   2      21.139  41.645  14.621  1.00  0.00      A    C
ATOM     12  NZ  ACN A   2      20.076  41.163  14.542  1.00  0.00      A    N
ATOM     13  HZ  ACN A   2      22.808  42.673  13.903  1.00  0.00      A    H
ATOM     14  HZ1 ACN A   2      23.158  41.297  15.038  1.00  0.00      A    H
ATOM     15  HZ2 ACN A   2      22.680  42.814  15.663  1.00  0.00      A    H
ATOM     19  CT  ACN A   3      11.399  27.527  29.062  1.00  0.00      A    C
ATOM     20  CZ  ACN A   3      11.122  28.992  28.916  1.00  0.00      A    C
ATOM     21  NZ  ACN A   3      10.919  30.119  28.864  1.00  0.00      A    N
ATOM     22  HZ  ACN A   3      11.363  27.025  28.099  1.00  0.00      A    H
ATOM     23  HZ1 ACN A   3      10.641  27.085  29.704  1.00  0.00      A    H
ATOM     24  HZ2 ACN A   3      12.373  27.318  29.497  1.00  0.00      A    H
ATOM     28  CT  ACN A   4       9.773  39.110  23.366  1.00  0.00      A    C
ATOM     29  CZ  ACN A   4       9.991  39.920  24.582  1.00  0.00      A    C
ATOM     30  NZ  ACN A   4      10.133  40.558  25.555  1.00  0.00      A    N
ATOM     31  HZ  ACN A   4      10.351  38.190  23.330  1.00  0.00      A    H
ATOM     32  HZ1 ACN A   4       9.942  39.713  22.477  1.00  0.00      A    H
ATOM     33  HZ2 ACN A   4       8.728  38.815  23.399  1.00  0.00      A    H
ATOM     37  CT  ACN A   5      37.101  13.240  30.547  1.00  0.00      A    C
ATOM     38  CZ  ACN A   5      35.713  13.579  30.135  1.00  0.00      A    C
ATOM     39  NZ  ACN A   5      34.692  13.810  29.634  1.00  0.00      A    N
ATOM     40  HZ  ACN A   5      37.128  12.202  30.871  1.00  0.00      A    H
ATOM     41  HZ1 ACN A   5      37.365  13.850  31.407  1.00  0.00      A    H
ATOM     42  HZ2 ACN A   5      37.820  13.417  29.752  1.00  0.00      A    H
ATOM     46  CT  ACN A   6      22.843   5.481  19.293  1.00  0.00      A    C
ATOM     47  CZ  ACN A   6      21.902   4.548  18.653  1.00  0.00      A    C
ATOM     48  NZ  ACN A   6      21.093   3.779  18.240  1.00  0.00      A    N
ATOM     49  HZ  ACN A   6      22.492   6.507  19.218  1.00  0.00      A    H
ATOM     50  HZ1 ACN A   6      23.801   5.293  18.814  1.00  0.00      A    H
ATOM     51  HZ2 ACN A   6      22.909   5.188  20.338  1.00  0.00      A    H
ATOM     55  CT  ACN A   7      12.911  29.026  40.645  1.00  0.00      A    C
ATOM     56  CZ  ACN A   7      13.726  29.834  39.735  1.00  0.00      A    C
ATOM     57  NZ  ACN A   7      14.398  30.450  39.055  1.00  0.00      A    N
ATOM     58  HZ  ACN A   7      11.996  28.678  40.175  1.00  0.00      A    H
ATOM     59  HZ1 ACN A   7      12.569  29.693  41.433  1.00  0.00      A    H
ATOM     60  HZ2 ACN A   7      13.354  28.105  41.016  1.00  0.00      A    H
ATOM     64  CT  ACN A   8      17.241  28.705  40.853  1.00  0.00      A    C
ATOM     65  CZ  ACN A   8      18.015  30.011  41.052  1.00  0.00      A    C
ATOM     66  NZ  ACN A   8      18.572  30.978  41.191  1.00  0.00      A    N
ATOM     67  HZ  ACN A   8      16.161  28.698  40.983  1.00  0.00      A    H
ATOM     68  HZ1 ACN A   8      17.716  27.998  41.528  1.00  0.00      A    H
ATOM     69  HZ2 ACN A   8      17.483  28.437  39.828  1.00  0.00      A    H
ATOM     73  CT  ACN A   9      43.747   9.122  25.837  1.00  0.00      A    C
ATOM     74  CZ  ACN A   9      44.359   8.774  27.085  1.00  0.00      A    C
ATOM     75  NZ  ACN A   9      44.877   8.516  28.056  1.00  0.00      A    N
ATOM     76  HZ  ACN A   9      42.986   9.887  25.961  1.00  0.00      A    H
ATOM     77  HZ1 ACN A   9      43.176   8.267  25.483  1.00  0.00      A    H
ATOM     78  HZ2 ACN A   9      44.523   9.269  25.090  1.00  0.00      A    H
ATOM     82  CT  ACN A  10      25.987  17.326  17.503  1.00  0.00      A    C
ATOM     83  CZ  ACN A  10      24.832  17.718  16.691  1.00  0.00      A    C
ATOM     84  NZ  ACN A  10      23.938  18.045  16.023  1.00  0.00      A    N
ATOM     85  HZ  ACN A  10      26.418  18.257  17.863  1.00  0.00      A    H
ATOM     86  HZ1 ACN A  10      26.517  16.759  16.742  1.00  0.00      A    H
ATOM     87  HZ2 ACN A  10      25.656  16.585  18.226  1.00  0.00      A    H
ATOM     91  CT  ACN A  11      39.822  26.998  37.975  1.00  0.00      A    C
ATOM     92  CZ  ACN A  11      41.127  27.306  37.460  1.00  0.00      A    C
ATOM     93  NZ  ACN A  11      42.210  27.561  37.116  1.00  0.00      A    N
ATOM     94  HZ  ACN A  11      40.103  26.684  38.978  1.00  0.00      A    H
ATOM     95  HZ1 ACN A  11      39.342  26.166  37.467  1.00  0.00      A    H
ATOM     96  HZ2 ACN A  11      39.187  27.875  38.059  1.00  0.00      A    H
ATOM    100  CT  ACN A  12       7.087  13.416  18.575  1.00  0.00      A    C
ATOM    101  CZ  ACN A  12       8.252  14.270  18.847  1.00  0.00      A    C
ATOM    102  NZ  ACN A  12       9.192  15.000  19.023  1.00  0.00      A    N
ATOM    103  HZ  ACN A  12       7.101  12.971  17.583  1.00  0.00      A    H
ATOM    104  HZ1 ACN A  12       6.181  13.983  18.776  1.00  0.00      A    H
ATOM    105  HZ2 ACN A  12       7.025  12.599  19.288  1.00  0.00      A    H
ATOM    109  CT  ACN A  13      44.073  29.922  38.653  1.00  0.00      A    C
ATOM    110  CZ  ACN A  13      45.507  29.557  38.657  1.00  0.00      A    C
ATOM    111  NZ  ACN A  13      46.666  29.426  38.610  1.00  0.00      A    N
ATOM    112  HZ  ACN A  13      43.838  30.525  39.525  1.00  0.00      A    H
ATOM    113  HZ1 ACN A  13      43.469  29.022  38.740  1.00  0.00      A    H
ATOM    114  HZ2 ACN A  13      43.782  30.350  37.697  1.00  0.00      A    H
ATOM    118  CT  ACN A  14      14.869  18.944   5.053  1.00  0.00      A    C
ATOM    119  CZ  ACN A  14      13.481  18.705   4.618  1.00  0.00      A    C
ATOM    120  NZ  ACN A  14      12.357  18.544   4.371  1.00  0.00      A    N
ATOM    121  HZ  ACN A  14      14.887  20.026   5.155  1.00  0.00      A    H
ATOM    122  HZ1 ACN A  14      15.398  18.489   4.219  1.00  0.00      A    H
ATOM    123  HZ2 ACN A  14      15.044  18.458   6.009  1.00  0.00      A    H
ATOM    127  CT  ACN A  15      25.706  31.612  23.734  1.00  0.00      A    C
ATOM    128  CZ  ACN A  15      25.563  31.813  22.236  1.00  0.00      A    C
ATOM    129  NZ  ACN A  15      25.359  31.981  21.091  1.00  0.00      A    N
ATOM    130  HZ  ACN A  15      26.244  32.448  24.174  1.00  0.00      A    H
ATOM    131  HZ1 ACN A  15      26.441  30.856  23.998  1.00  0.00      A    H
ATOM    132  HZ2 ACN A  15      24.719  31.538  24.183  1.00  0.00      A    H
ATOM    136  CT  ACN A  16      15.904  42.036  19.242  1.00  0.00      A    C
ATOM    137  CZ  ACN A  16      17.156  41.276  19.034  1.00  0.00      A    C
ATOM    138  NZ  ACN A  16      18.105  40.639  18.860  1.00  0.00      A    N
ATOM    139  HZ  ACN A  16      15.452  42.222  18.272  1.00  0.00      A    H
ATOM    140  HZ1 ACN A  16      16.066  43.003  19.712  1.00  0.00      A    H
ATOM    141  HZ2 ACN A  16      15.302  41.331  19.809  1.00  0.00      A    H
ATOM    145  CT  ACN A  17      10.962  16.051  28.783  1.00  0.00      A    C
ATOM    146  CZ  ACN A  17      11.222  16.382  30.173  1.00  0.00      A    C
ATOM    147  NZ  ACN A  17      11.416  16.641  31.237  1.00  0.00      A    N
ATOM    148  HZ  ACN A  17      10.607  15.026  28.710  1.00  0.00      A    H
ATOM    149  HZ1 ACN A  17      11.920  16.134  28.275  1.00  0.00      A    H
ATOM    150  HZ2 ACN A  17      10.194  16.752  28.467  1.00  0.00      A    H
ATOM    154  CT  ACN A  18      34.597  41.723  18.142  1.00  0.00      A    C
ATOM    155  CZ  ACN A  18      33.913  42.143  16.930  1.00  0.00      A    C
ATOM    156  NZ  ACN A  18      33.386  42.400  15.919  1.00  0.00      A    N
ATOM    157  HZ  ACN A  18      34.486  40.646  18.238  1.00  0.00      A    H
ATOM    158  HZ1 ACN A  18      34.127  42.309  18.927  1.00  0.00      A    H
ATOM    159  HZ2 ACN A  18      35.648  41.907  17.933  1.00  0.00      A    H
ATOM    163  CT  ACN A  19      24.535   8.946  17.755  1.00  0.00      A    C
ATOM    164  CZ  ACN A  19      23.666   9.963  18.474  1.00  0.00      A    C
ATOM    165  NZ  ACN A  19      22.950  10.723  19.008  1.00  0.00      A    N
ATOM    166  HZ  ACN A  19      25.576   8.888  18.064  1.00  0.00      A    H
ATOM    167  HZ1 ACN A  19      24.497   9.159  16.689  1.00  0.00      A    H
ATOM    168  HZ2 ACN A  19      24.172   7.958  18.023  1.00  0.00      A    H
ATOM    172  CT  ACN A  20      28.702   3.260  16.113  1.00  0.00      A    C
ATOM    173  CZ  ACN A  20      27.674   2.864  15.141  1.00  0.00      A    C
ATOM    174  NZ  ACN A  20      26.871   2.539  14.339  1.00  0.00      A    N
ATOM    175  HZ  ACN A  20      29.698   3.397  15.701  1.00  0.00      A    H
ATOM    176  HZ1 ACN A  20      28.801   2.562  16.940  1.00  0.00      A    H
ATOM    177  HZ2 ACN A  20      28.638   4.229  16.600  1.00  0.00      A    H
ATOM    181  CT  ACN A  21      32.122  22.058  35.496  1.00  0.00      A    C
ATOM    182  CZ  ACN A  21      33.333  21.521  36.173  1.00  0.00      A    C
ATOM    183  NZ  ACN A  21      34.264  21.147  36.720  1.00  0.00      A    N
ATOM    184  HZ  ACN A  21      31.790  21.369  34.723  1.00  0.00      A    H
ATOM    185  HZ1 ACN A  21      32.096  23.093  35.164  1.00  0.00      A    H
ATOM    186  HZ2 ACN A  21      31.350  22.043  36.261  1.00  0.00      A    H
ATOM    190  CT  ACN A  22       8.890  32.693   5.702  1.00  0.00      A    C
ATOM    191  CZ  ACN A  22       8.167  33.781   6.428  1.00  0.00      A    C
ATOM    192  NZ  ACN A  22       7.598  34.605   7.078  1.00  0.00      A    N
ATOM    193  HZ  ACN A  22       8.251  31.824   5.566  1.00  0.00      A    H
ATOM    194  HZ1 ACN A  22       9.680  32.328   6.352  1.00  0.00      A    H
ATOM    195  HZ2 ACN A  22       9.392  32.998   4.787  1.00  0.00      A    H
ATOM    199  CT  ACN A  23      17.801  18.999  28.433  1.00  0.00      A    C
ATOM    200  CZ  ACN A  23      16.895  17.942  28.822  1.00  0.00      A    C
ATOM    201  NZ  ACN A  23      16.079  17.167  29.159  1.00  0.00      A    N
ATOM    202  HZ  ACN A  23      17.326  19.924  28.117  1.00  0.00      A    H
ATOM    203  HZ1 ACN A  23      18.452  18.696  27.616  1.00  0.00      A    H
ATOM    204  HZ2 ACN A  23      18.357  19.148  29.355  1.00  0.00      A    H
ATOM    208  CT  ACN A  24      33.055  24.764   1.322  1.00  0.00      A    C
ATOM    209  CZ  ACN A  24      33.899  25.098   2.444  1.00  0.00      A    C
ATOM    210  NZ  ACN A  24      34.562  25.311   3.355  1.00  0.00      A    N
ATOM    211  HZ  ACN A  24      33.252  23.712   1.127  1.00  0.00      A    H
ATOM    212  HZ1 ACN A  24      33.330  25.335   0.439  1.00  0.00      A    H
ATOM    213  HZ2 ACN A  24      32.005  24.888   1.574  1.00  0.00      A    H
ATOM    217  CT  ACN A  25       6.656  18.486   8.140  1.00  0.00      A    C
ATOM    218  CZ  ACN A  25       6.737  18.735   9.571  1.00  0.00      A    C
ATOM    219  NZ  ACN A  25       6.731  18.998  10.717  1.00  0.00      A    N
ATOM    220  HZ  ACN A  25       6.495  17.440   7.891  1.00  0.00      A    H
ATOM    221  HZ1 ACN A  25       7.654  18.718   7.777  1.00  0.00      A    H
ATOM    222  HZ2 ACN A  25       5.879  19.075   7.659  1.00  0.00      A    H
ATOM    226  CT  ACN A  26      10.354  25.778  25.206  1.00  0.00      A    C
ATOM    227  CZ  ACN A  26       9.630  26.319  24.101  1.00  0.00      A    C
ATOM    228  NZ  ACN A  26       9.045  26.795  23.220  1.00  0.00      A    N
ATOM    229  HZ  ACN A  26      10.452  24.706  25.057  1.00  0.00      A    H
ATOM    230  HZ1 ACN A  26       9.780  26.051  26.088  1.00  0.00      A    H
ATOM    231  HZ2 ACN A  26      11.330  26.252  25.267  1.00  0.00      A    H
ATOM    235  CT  ACN A  27       5.692  34.877  34.780  1.00  0.00      A    C
ATOM    236  CZ  ACN A  27       6.198  33.480  34.877  1.00  0.00      A    C
ATOM    237  NZ  ACN A  27       6.582  32.427  35.012  1.00  0.00      A    N
ATOM    238  HZ  ACN A  27       5.036  35.074  35.624  1.00  0.00      A    H
ATOM    239  HZ1 ACN A  27       5.205  34.979  33.814  1.00  0.00      A    H
ATOM    240  HZ2 ACN A  27       6.479  35.625  34.724  1.00  0.00      A    H
ATOM    244  CT  ACN A  28      24.249  16.747  23.175  1.00  0.00      A    C
ATOM    245  CZ  ACN A  28      25.508  16.884  22.458  1.00  0.00      A    C
ATOM    246  NZ  ACN A  28      26.521  16.995  21.869  1.00  0.00      A    N
ATOM    247  HZ  ACN A  28      24.102  15.762  23.611  1.00  0.00      A    H
ATOM    248  HZ1 ACN A  28      23.468  16.828  22.423  1.00  0.00      A    H
ATOM    249  HZ2 ACN A  28      24.121  17.449  23.994  1.00  0.00      A    H
ATOM    253  CT  ACN A  29       9.989  16.307  10.999  1.00  0.00      A    C
ATOM    254  CZ  ACN A  29      10.800  15.172  10.437  1.00  0.00      A    C
ATOM    255  NZ  ACN A  29      11.410  14.288   9.993  1.00  0.00      A    N
ATOM    256  HZ  ACN A  29       9.926  17.156  10.324  1.00  0.00      A    H
ATOM    257  HZ1 ACN A  29      10.538  16.628  11.880  1.00  0.00      A    H
ATOM    258  HZ2 ACN A  29       8.977  15.939  11.152  1.00  0.00      A    H
ATOM    262  CT  ACN A  30      21.206  13.493  20.394  1.00  0.00      A    C
ATOM    263  CZ  ACN A  30      22.631  13.556  20.706  1.00  0.00      A    C
ATOM    264  NZ  ACN A  30      23.740  13.598  20.911  1.00  0.00      A    N
ATOM    265  HZ  ACN A  30      21.086  13.883  19.386  1.00  0.00      A    H
ATOM    266  HZ1 ACN A  30      20.693  14.107  21.130  1.00  0.00      A    H
ATOM    267  HZ2 ACN A  30      20.849  12.478  20.549  1.00  0.00      A    H
ATOM    271  CT  ACN A  31      29.370  28.543  36.392  1.00  0.00      A    C
ATOM    272  CZ  ACN A  31      29.572  29.759  35.626  1.00  0.00      A    C
ATOM    273  NZ  ACN A  31      29.795  30.690  34.938  1.00  0.00      A    N
ATOM    274  HZ  ACN A  31      30.359  28.092  36.363  1.00  0.00      A    H
ATOM    275  HZ1 ACN A  31      28.576  27.939  35.960  1.00  0.00      A    H
ATOM    276  HZ2 ACN A  31      29.081  28.752  37.419  1.00  0.00      A    H
ATOM    280  CT  ACN A  32      31.157  26.514  41.479  1.00  0.00      A    C
ATOM    281  CZ  ACN A  32      30.060  26.861  40.622  1.00  0.00      A    C
ATOM    282  NZ  ACN A  32      29.181  27.156  39.903  1.00  0.00      A    N
ATOM    283  HZ  ACN A  32      31.457  25.474  41.376  1.00  0.00      A    H
ATOM    284  HZ1 ACN A  32      30.770  26.633  42.488  1.00  0.00      A    H
ATOM    285  HZ2 ACN A  32      32.013  27.149  41.268  1.00  0.00      A    H
ATOM    289  CT  ACN A  33      39.108  12.295  24.728  1.00  0.00      A    C
ATOM    290  CZ  ACN A  33      38.100  11.302  24.225  1.00  0.00      A    C
ATOM    291  NZ  ACN A  33      37.354  10.532  23.779  1.00  0.00      A    N
ATOM    292  HZ  ACN A  33      38.867  13.315  24.440  1.00  0.00      A    H
ATOM    293  HZ1 ACN A  33      40.099  12.139  24.311  1.00  0.00      A    H
ATOM    294  HZ2 ACN A  33      39.189  11.998  25.770  1.00  0.00      A    H
ATOM    298  CT  ACN A  34      44.367  21.283  33.624  1.00  0.00      A    C
ATOM    299  CZ  ACN A  34      43.727  21.035  34.945  1.00  0.00      A    C
ATOM    300  NZ  ACN A  34      43.302  20.791  35.989  1.00  0.00      A    N
ATOM    301  HZ  ACN A  34      43.606  20.788  33.025  1.00  0.00      A    H
ATOM    302  HZ1 ACN A  34      45.363  20.852  33.571  1.00  0.00      A    H
ATOM    303  HZ2 ACN A  34      44.386  22.353  33.433  1.00  0.00      A    H
ATOM    307  CT  ACN A  35      18.736  17.760  32.590  1.00  0.00      A    C
ATOM    308  CZ  ACN A  35      17.516  17.012  32.888  1.00  0.00      A    C
ATOM    309  NZ  ACN A  35      16.528  16.480  33.160  1.00  0.00      A    N
ATOM    310  HZ  ACN A  35      18.593  18.654  33.192  1.00  0.00      A    H
ATOM    311  HZ1 ACN A  35      18.791  17.869  31.510  1.00  0.00      A    H
ATOM    312  HZ2 ACN A  35      19.653  17.309  32.961  1.00  0.00      A    H
ATOM    316  CT  ACN A  36       0.207  16.275  24.488  1.00  0.00      A    C
ATOM    317  CZ  ACN A  36       1.621  16.177  24.813  1.00  0.00      A    C
ATOM    318  NZ  ACN A  36       2.719  16.103  25.058  1.00  0.00      A    N
ATOM    319  HZ  ACN A  36       0.023  16.847  23.582  1.00  0.00      A    H
ATOM    320  HZ1 ACN A  36      -0.318  16.789  25.289  1.00  0.00      A    H
ATOM    321  HZ2 ACN A  36      -0.314  15.334  24.334  1.00  0.00      A    H
ATOM    325  CT  ACN A  37       3.332  18.530  11.046  1.00  0.00      A    C
ATOM    326  CZ  ACN A  37       1.960  18.455  11.543  1.00  0.00      A    C
ATOM    327  NZ  ACN A  37       0.883  18.338  11.939  1.00  0.00      A    N
ATOM    328  HZ  ACN A  37       3.979  18.565  11.919  1.00  0.00      A    H
ATOM    329  HZ1 ACN A  37       3.545  19.477  10.557  1.00  0.00      A    H
ATOM    330  HZ2 ACN A  37       3.517  17.619  10.483  1.00  0.00      A    H
ATOM    334  CT  ACN A  38      23.115   8.842  34.583  1.00  0.00      A    C
ATOM    335  CZ  ACN A  38      24.540   8.867  34.269  1.00  0.00      A    C
ATOM    336  NZ  ACN A  38      25.673   8.920  33.984  1.00  0.00      A    N
ATOM    337  HZ  ACN A  38      23.013   8.029  35.297  1.00  0.00      A    H
ATOM    338  HZ1 ACN A  38      22.479   8.542  33.754  1.00  0.00      A    H
ATOM    339  HZ2 ACN A  38      22.857   9.790  35.050  1.00  0.00      A    H
ATOM    343  CT  ACN A  39      24.621  32.696   7.571  1.00  0.00      A    C
ATOM    344  CZ  ACN A  39      24.578  31.236   7.356  1.00  0.00      A    C
ATOM    345  NZ  ACN A  39      24.447  30.090   7.159  1.00  0.00      A    N
ATOM    346  HZ  ACN A  39      24.970  33.181   6.663  1.00  0.00      A    H
ATOM    347  HZ1 ACN A  39      25.233  32.930   8.438  1.00  0.00      A    H
ATOM    348  HZ2 ACN A  39      23.563  32.942   7.611  1.00  0.00      A    H
ATOM    352  CT  ACN A  40      27.111  35.070  20.662  1.00  0.00      A    C
ATOM    353  CZ  ACN A  40      27.400  36.045  19.598  1.00  0.00      A    C
ATOM    354  NZ  ACN A  40      27.576  36.747  18.684  1.00  0.00      A    N
ATOM    355  HZ  ACN A  40      27.177  34.038  20.329  1.00  0.00      A    H
ATOM    356  HZ1 ACN A  40      26.077  35.199  20.971  1.00  0.00      A    H
ATOM    357  HZ2 ACN A  40      27.762  35.240  21.516  1.00  0.00      A    H
ATOM    361  CT  ACN A  41       8.317  43.735  33.902  1.00  0.00      A    C
ATOM    362  CZ  ACN A  41       8.897  44.886  33.207  1.00  0.00      A    C
ATOM    363  NZ  ACN A  41       9.361  45.814  32.732  1.00  0.00      A    N
ATOM    364  HZ  ACN A  41       7.513  44.019  34.577  1.00  0.00      A    H
ATOM    365  HZ1 ACN A  41       9.111  43.231  34.446  1.00  0.00      A    H
ATOM    366  HZ2 ACN A  41       8.167  43.013  33.103  1.00  0.00      A    H
ATOM    370  CT  ACN A  42      41.740   7.770  11.800  1.00  0.00      A    C
ATOM    371  CZ  ACN A  42      41.906   6.662  10.887  1.00  0.00      A    C
ATOM    372  NZ  ACN A  42      42.043   5.795  10.138  1.00  0.00      A    N
ATOM    373  HZ  ACN A  42      41.562   7.244  12.735  1.00  0.00      A    H
ATOM    374  HZ1 ACN A  42      40.880   8.365  11.505  1.00  0.00      A    H
ATOM    375  HZ2 ACN A  42      42.670   8.322  11.910  1.00  0.00      A    H
ATOM    379  CT  ACN A  43      29.946   7.649   6.681  1.00  0.00      A    C
ATOM    380  CZ  ACN A  43      31.103   7.497   7.521  1.00  0.00      A    C
ATOM    381  NZ  ACN A  43      32.030   7.381   8.200  1.00  0.00      A    N
ATOM    382  HZ  ACN A  43      29.105   7.079   7.068  1.00  0.00      A    H
ATOM    383  HZ1 ACN A  43      30.145   7.387   5.645  1.00  0.00      A    H
ATOM    384  HZ2 ACN A  43      29.672   8.697   6.770  1.00  0.00      A    H
ATOM    388  CT  ACN A  44      27.440  35.407   1.056  1.00  0.00      A    C
ATOM    389  CZ  ACN A  44      27.387  33.970   0.799  1.00  0.00      A    C
ATOM    390  NZ  ACN A  44      27.311  32.813   0.672  1.00  0.00      A    N
ATOM    391  HZ  ACN A  44      27.578  35.539   2.126  1.00  0.00      A    H
ATOM    392  HZ1 ACN A  44      26.572  35.919   0.650  1.00  0.00      A    H
ATOM    393  HZ2 ACN A  44      28.355  35.739   0.572  1.00  0.00      A    H
ATOM    397  CT  ACN A  45      39.724  36.579  38.406  1.00  0.00      A    C
ATOM    398  CZ  ACN A  45      41.137  36.146  38.265  1.00  0.00      A    C
ATOM    399  NZ  ACN A  45      42.244  35.826  38.110  1.00  0.00      A    N
ATOM    400  HZ  ACN A  45      39.729  37.241  39.268  1.00  0.00      A    H
ATOM    401  HZ1 ACN A  45      38.976  35.798  38.510  1.00  0.00      A    H
ATOM    402  HZ2 ACN A  45      39.541  37.169  37.511  1.00  0.00      A    H
ATOM    406  CT  ACN A  46      37.204  13.443  41.920  1.00  0.00      A    C
ATOM    407  CZ  ACN A  46      38.273  13.307  40.873  1.00  0.00      A    C
ATOM    408  NZ  ACN A  46      39.036  13.231  40.019  1.00  0.00      A    N
ATOM    409  HZ  ACN A  46      36.299  12.889  41.682  1.00  0.00      A    H
ATOM    410  HZ1 ACN A  46      37.000  14.500  42.066  1.00  0.00      A    H
ATOM    411  HZ2 ACN A  46      37.551  13.245  42.931  1.00  0.00      A    H
ATOM    415  CT  ACN A  47      17.395  28.213  33.745  1.00  0.00      A    C
ATOM    416  CZ  ACN A  47      18.415  29.177  34.151  1.00  0.00      A    C
ATOM    417  NZ  ACN A  47      19.249  29.857  34.524  1.00  0.00      A    N
ATOM    418  HZ  ACN A  47      17.804  27.427  33.116  1.00  0.00      A    H
ATOM    419  HZ1 ACN A  47      16.618  28.738  33.195  1.00  0.00      A    H
ATOM    420  HZ2 ACN A  47      17.154  27.679  34.661  1.00  0.00      A    H
ATOM    424  CT  ACN A  48       1.003   6.907  40.888  1.00  0.00      A    C
ATOM    425  CZ  ACN A  48       0.141   6.603  39.743  1.00  0.00      A    C
ATOM    426  NZ  ACN A  48      -0.636   6.403  38.929  1.00  0.00      A    N
ATOM    427  HZ  ACN A  48       1.832   6.210  40.987  1.00  0.00      A    H
ATOM    428  HZ1 ACN A  48       0.392   6.800  41.780  1.00  0.00      A    H
ATOM    429  HZ2 ACN A  48       1.394   7.913  40.758  1.00  0.00      A    H
ATOM    433  CT  ACN A  49       5.132  41.370  20.274  1.00  0.00      A    C
ATOM    434  CZ  ACN A  49       4.293  41.364  19.034  1.00  0.00      A    C
ATOM    435  NZ  ACN A  49       3.700  41.328  18.024  1.00  0.00      A    N
ATOM    436  HZ  ACN A  49       4.933  42.277  20.840  1.00  0.00      A    H
ATOM    437  HZ1 ACN A  49       6.168  41.215  19.986  1.00  0.00      A    H
ATOM    438  HZ2 ACN A  49       4.878  40.484  20.849  1.00  0.00      A    H
ATOM    442  CT  ACN A  50       4.400   4.835   9.305  1.00  0.00      A    C
ATOM    443  CZ  ACN A  50       4.631   3.554   8.698  1.00  0.00      A    C
ATOM    444  NZ  ACN A  50       4.733   2.470   8.244  1.00  0.00      A    N
ATOM    445  HZ  ACN A  50       3.514   5.230   8.814  1.00  0.00      A    H
ATOM    446  HZ1 ACN A  50       5.226   5.488   9.032  1.00  0.00      A    H
ATOM    447  HZ2 ACN A  50       4.184   4.837  10.370  1.00  0.00      A    H
ATOM    451  CT  ACN A  51      16.063  27.340  14.318  1.00  0.00      A    C
ATOM    452  CZ  ACN A  51      16.632  28.496  13.694  1.00  0.00      A    C
ATOM    453  NZ  ACN A  51      17.206  29.355  13.183  1.00  0.00      A    N
ATOM    454  HZ  ACN A  51      16.429  26.972  15.273  1.00  0.00      A    H
ATOM    455  HZ1 ACN A  51      16.078  26.485  13.646  1.00  0.00      A    H
ATOM    456  HZ2 ACN A  51      15.007  27.579  14.411  1.00  0.00      A    H
ATOM    460  CT  ACN A  52      24.670  12.621  43.335  1.00  0.00      A    C
ATOM    461  CZ  ACN A  52      23.674  13.240  42.432  1.00  0.00      A    C
ATOM    462  NZ  ACN A  52      22.941  13.728  41.665  1.00  0.00      A    N
ATOM    463  HZ  ACN A  52      25.526  13.273  43.491  1.00  0.00      A    H
ATOM    464  HZ1 ACN A  52      24.947  11.664  42.899  1.00  0.00      A    H
ATOM    465  HZ2 ACN A  52      24.168  12.426  44.279  1.00  0.00      A    H
ATOM    469  CT  ACN A  53       7.719   9.284   7.138  1.00  0.00      A    C
ATOM    470  CZ  ACN A  53       8.871   9.896   6.406  1.00  0.00      A    C
ATOM    471  NZ  ACN A  53       9.768  10.451   5.895  1.00  0.00      A    N
ATOM    472  HZ  ACN A  53       7.724   9.427   8.215  1.00  0.00      A    H
ATOM    473  HZ1 ACN A  53       7.596   8.222   6.939  1.00  0.00      A    H
ATOM    474  HZ2 ACN A  53       6.799   9.746   6.789  1.00  0.00      A    H
ATOM    478  CT  ACN A  54      40.949  11.386  17.280  1.00  0.00      A    C
ATOM    479  CZ  ACN A  54      39.967  10.318  17.680  1.00  0.00      A    C
ATOM    480  NZ  ACN A  54      39.195   9.556  17.987  1.00  0.00      A    N
ATOM    481  HZ  ACN A  54      41.602  10.915  16.549  1.00  0.00      A    H
ATOM    482  HZ1 ACN A  54      41.602  11.587  18.124  1.00  0.00      A    H
ATOM    483  HZ2 ACN A  54      40.454  12.335  17.091  1.00  0.00      A    H
ATOM    487  CT  ACN A  55      28.932  34.578  16.518  1.00  0.00      A    C
ATOM    488  CZ  ACN A  55      28.428  33.200  16.528  1.00  0.00      A    C
ATOM    489  NZ  ACN A  55      27.982  32.148  16.504  1.00  0.00      A    N
ATOM    490  HZ  ACN A  55      28.021  35.157  16.642  1.00  0.00      A    H
ATOM    491  HZ1 ACN A  55      29.498  34.738  15.604  1.00  0.00      A    H
ATOM    492  HZ2 ACN A  55      29.612  34.685  17.359  1.00  0.00      A    H
ATOM    496  CT  ACN A  56      39.834  30.380  33.135  1.00  0.00      A    C
ATOM    497  CZ  ACN A  56      39.580  30.166  34.552  1.00  0.00      A    C
ATOM    498  NZ  ACN A  56      39.388  30.000  35.677  1.00  0.00      A    N
ATOM    499  HZ  ACN A  56      40.737  29.835  32.871  1.00  0.00      A    H
ATOM    500  HZ1 ACN A  56      40.056  31.443  33.072  1.00  0.00      A    H
ATOM    501  HZ2 ACN A  56      39.030  30.095  32.461  1.00  0.00      A    H
ATOM    505  CT  ACN A  57      39.275  33.635  35.696  1.00  0.00      A    C
ATOM    506  CZ  ACN A  57      40.676  33.343  35.668  1.00  0.00      A    C
ATOM    507  NZ  ACN A  57      41.786  33.091  35.647  1.00  0.00      A    N
ATOM    508  HZ  ACN A  57      38.923  34.257  34.877  1.00  0.00      A    H
ATOM    509  HZ1 ACN A  57      39.156  34.133  36.655  1.00  0.00      A    H
ATOM    510  HZ2 ACN A  57      38.763  32.681  35.598  1.00  0.00      A    H
ATOM    514  CT  ACN A  58       2.592  32.558  27.482  1.00  0.00      A    C
ATOM    515  CZ  ACN A  58       3.342  32.625  28.751  1.00  0.00      A    C
ATOM    516  NZ  ACN A  58       3.884  32.687  29.801  1.00  0.00      A    N
ATOM    517  HZ  ACN A  58       2.473  31.483  27.376  1.00  0.00      A    H
ATOM    518  HZ1 ACN A  58       3.188  32.946  26.660  1.00  0.00      A    H
ATOM    519  HZ2 ACN A  58       1.633  33.049  27.625  1.00  0.00      A    H
ATOM    523  CT  ACN A  59       0.353   0.230  34.963  1.00  0.00      A    C
ATOM    524  CZ  ACN A  59       0.364   0.359  33.480  1.00  0.00      A    C
ATOM    525  NZ  ACN A  59       0.329   0.442  32.290  1.00  0.00      A    N
ATOM    526  HZ  ACN A  59       1.126   0.940  35.245  1.00  0.00      A    H
ATOM    527  HZ1 ACN A  59       0.617  -0.787  35.243  1.00  0.00      A    H
ATOM    528  HZ2 ACN A  59      -0.626   0.475  35.368  1.00  0.00      A    H
ATOM    532  CT  ACN A  60      34.159  11.715  43.358  1.00  0.00      A    C
ATOM    533  CZ  ACN A  60      32.925  12.366  43.844  1.00  0.00      A    C
ATOM    534  NZ  ACN A  60      31.888  12.843  44.163  1.00  0.00      A    N
ATOM    535  HZ  ACN A  60      34.632  12.425  42.686  1.00  0.00      A    H
ATOM    536  HZ1 ACN A  60      34.035  10.773  42.829  1.00  0.00      A    H
ATOM    537  HZ2 ACN A  60      34.844  11.497  44.173  1.00  0.00      A    H
ATOM    541  CT  ACN A  61      42.769  16.200  35.646  1.00  0.00      A    C
ATOM    542  CZ  ACN A  61      43.289  14.873  35.435  1.00  0.00      A    C
ATOM    543  NZ  ACN A  61      43.782  13.806  35.243  1.00  0.00      A    N
ATOM    544  HZ  ACN A  61      43.588  16.892  35.471  1.00  0.00      A    H
ATOM    545  HZ1 ACN A  61      42.522  16.291  36.700  1.00  0.00      A    H
ATOM    546  HZ2 ACN A  61      41.898  16.384  35.023  1.00  0.00      A    H
ATOM    550  CT  ACN A  62       0.876  10.373  13.258  1.00  0.00      A    C
ATOM    551  CZ  ACN A  62       0.535  10.481  11.813  1.00  0.00      A    C
ATOM    552  NZ  ACN A  62       0.324  10.631  10.676  1.00  0.00      A    N
ATOM    553  HZ  ACN A  62       1.129   9.316  13.238  1.00  0.00      A    H
ATOM    554  HZ1 ACN A  62       0.064  10.433  13.979  1.00  0.00      A    H
ATOM    555  HZ2 ACN A  62       1.743  10.987  13.483  1.00  0.00      A    H
ATOM    559  CT  ACN A  63      35.245  43.212  42.568  1.00  0.00      A    C
ATOM    560  CZ  ACN A  63      34.607  42.028  43.125  1.00  0.00      A    C
ATOM    561  NZ  ACN A  63      34.114  41.065  43.538  1.00  0.00      A    N
ATOM    562  HZ  ACN A  63      34.915  44.145  43.016  1.00  0.00      A    H
ATOM    563  HZ1 ACN A  63      35.118  43.240  41.489  1.00  0.00      A    H
ATOM    564  HZ2 ACN A  63      36.314  43.108  42.739  1.00  0.00      A    H
ATOM    568  CT  ACN A  64      26.993  30.609  10.312  1.00  0.00      A    C
ATOM    569  CZ  ACN A  64      27.852  30.930   9.170  1.00  0.00      A    C
ATOM    570  NZ  ACN A  64      28.507  31.126   8.274  1.00  0.00      A    N
ATOM    571  HZ  ACN A  64      27.461  30.250  11.225  1.00  0.00      A    H
ATOM    572  HZ1 ACN A  64      26.298  29.897   9.874  1.00  0.00      A    H
ATOM    573  HZ2 ACN A  64      26.314  31.425  10.546  1.00  0.00      A    H
ATOM    577  CT  ACN A  65       5.555   0.946  35.895  1.00  0.00      A    C
ATOM    578  CZ  ACN A  65       4.410   0.480  35.130  1.00  0.00      A    C
ATOM    579  NZ  ACN A  65       3.547   0.084  34.458  1.00  0.00      A    N
ATOM    580  HZ  ACN A  65       6.543   0.923  35.444  1.00  0.00      A    H
ATOM    581  HZ1 ACN A  65       5.714   0.388  36.815  1.00  0.00      A    H
ATOM    582  HZ2 ACN A  65       5.246   1.971  36.080  1.00  0.00      A    H
ATOM    586  CT  ACN A  66      16.585  21.541   0.826  1.00  0.00      A    C
ATOM    587  CZ  ACN A  66      15.976  21.694   2.175  1.00  0.00      A    C
ATOM    588  NZ  ACN A  66      15.453  21.831   3.189  1.00  0.00      A    N
ATOM    589  HZ  ACN A  66      15.875  21.082   0.143  1.00  0.00      A    H
ATOM    590  HZ1 ACN A  66      17.476  20.950   1.019  1.00  0.00      A    H
ATOM    591  HZ2 ACN A  66      16.936  22.490   0.428  1.00  0.00      A    H
ATOM    595  CT  ACN A  67       6.945   6.733   3.109  1.00  0.00      A    C
ATOM    596  CZ  ACN A  67       8.050   7.562   3.600  1.00  0.00      A    C
ATOM    597  NZ  ACN A  67       8.883   8.160   4.026  1.00  0.00      A    N
ATOM    598  HZ  ACN A  67       6.092   6.767   3.781  1.00  0.00      A    H
ATOM    599  HZ1 ACN A  67       7.325   5.728   2.943  1.00  0.00      A    H
ATOM    600  HZ2 ACN A  67       6.599   6.980   2.109  1.00  0.00      A    H
ATOM    604  CT  ACN A  68      16.787  15.435  18.874  1.00  0.00      A    C
ATOM    605  CZ  ACN A  68      17.491  16.420  18.102  1.00  0.00      A    C
ATOM    606  NZ  ACN A  68      18.062  17.221  17.497  1.00  0.00      A    N
ATOM    607  HZ  ACN A  68      15.778  15.827  18.978  1.00  0.00      A    H
ATOM    608  HZ1 ACN A  68      17.130  15.280  19.893  1.00  0.00      A    H
ATOM    609  HZ2 ACN A  68      16.642  14.471  18.393  1.00  0.00      A    H
ATOM    613  CT  ACN A  69       1.014   2.429  15.472  1.00  0.00      A    C
ATOM    614  CZ  ACN A  69       0.367   2.341  16.873  1.00  0.00      A    C
ATOM    615  NZ  ACN A  69      -0.132   2.278  17.895  1.00  0.00      A    N
ATOM    616  HZ  ACN A  69       1.298   1.451  15.092  1.00  0.00      A    H
ATOM    617  HZ1 ACN A  69       2.058   2.723  15.536  1.00  0.00      A    H
ATOM    618  HZ2 ACN A  69       0.288   2.898  14.813  1.00  0.00      A    H
ATOM    622  CT  ACN A  70      27.804  13.545  20.247  1.00  0.00      A    C
ATOM    623  CZ  ACN A  70      28.115  12.078  20.337  1.00  0.00      A    C
ATOM    624  NZ  ACN A  70      28.434  10.977  20.342  1.00  0.00      A    N
ATOM    625  HZ  ACN A  70      28.760  14.022  20.443  1.00  0.00      A    H
ATOM    626  HZ1 ACN A  70      27.043  13.910  20.932  1.00  0.00      A    H
ATOM    627  HZ2 ACN A  70      27.323  13.802  19.307  1.00  0.00      A    H
ATOM    631  CT  ACN A  71      10.320  22.399  27.685  1.00  0.00      A    C
ATOM    632  CZ  ACN A  71       9.446  23.365  28.393  1.00  0.00      A    C
ATOM    633  NZ  ACN A  71       8.770  24.063  29.014  1.00  0.00      A    N
ATOM    634  HZ  ACN A  71      10.246  21.467  28.239  1.00  0.00      A    H
ATOM    635  HZ1 ACN A  71      11.324  22.794  27.813  1.00  0.00      A    H
ATOM    636  HZ2 ACN A  71      10.191  22.496  26.610  1.00  0.00      A    H
ATOM    640  CT  ACN A  72      19.280   0.703   3.496  1.00  0.00      A    C
ATOM    641  CZ  ACN A  72      19.959   0.514   2.206  1.00  0.00      A    C
ATOM    642  NZ  ACN A  72      20.556   0.344   1.224  1.00  0.00      A    N
ATOM    643  HZ  ACN A  72      18.966   1.742   3.553  1.00  0.00      A    H
ATOM    644  HZ1 ACN A  72      20.010   0.521   4.280  1.00  0.00      A    H
ATOM    645  HZ2 ACN A  72      18.413   0.053   3.583  1.00  0.00      A    H
ATOM    649  CT  ACN A  73       0.684  34.959  37.816  1.00  0.00      A    C
ATOM    650  CZ  ACN A  73       1.096  35.223  39.204  1.00  0.00      A    C
ATOM    651  NZ  ACN A  73       1.430  35.414  40.286  1.00  0.00      A    N
ATOM    652  HZ  ACN A  73       1.387  34.205  37.471  1.00  0.00      A    H
ATOM    653  HZ1 ACN A  73       0.650  35.792  37.119  1.00  0.00      A    H
ATOM    654  HZ2 ACN A  73      -0.319  34.564  37.674  1.00  0.00      A    H
ATOM    658  CT  ACN A  74      32.262  40.389  31.026  1.00  0.00      A    C
ATOM    659  CZ  ACN A  74      32.602  39.000  30.891  1.00  0.00      A    C
ATOM    660  NZ  ACN A  74      32.822  37.914  30.625  1.00  0.00      A    N
ATOM    661  HZ  ACN A  74      31.440  40.352  30.315  1.00  0.00      A    H
ATOM    662  HZ1 ACN A  74      33.025  41.086  30.690  1.00  0.00      A    H
ATOM    663  HZ2 ACN A  74      31.973  40.747  32.011  1.00  0.00      A    H
ATOM    667  CT  ACN A  75      44.208  18.016  18.225  1.00  0.00      A    C
ATOM    668  CZ  ACN A  75      45.030  17.326  17.253  1.00  0.00      A    C
ATOM    669  NZ  ACN A  75      45.639  16.836  16.466  1.00  0.00      A    N
ATOM    670  HZ  ACN A  75      43.803  17.280  18.915  1.00  0.00      A    H
ATOM    671  HZ1 ACN A  75      43.359  18.459  17.711  1.00  0.00      A    H
ATOM    672  HZ2 ACN A  75      44.654  18.872  18.725  1.00  0.00      A    H
ATOM    676  CT  ACN A  76       8.653  35.716  10.149  1.00  0.00      A    C
ATOM    677  CZ  ACN A  76       8.332  34.385  10.623  1.00  0.00      A    C
ATOM    678  NZ  ACN A  76       8.162  33.289  11.012  1.00  0.00      A    N
ATOM    679  HZ  ACN A  76       9.435  36.071  10.815  1.00  0.00      A    H
ATOM    680  HZ1 ACN A  76       7.736  36.298  10.205  1.00  0.00      A    H
ATOM    681  HZ2 ACN A  76       8.930  35.640   9.101  1.00  0.00      A    H
ATOM    685  CT  ACN A  77      36.715   8.366  19.883  1.00  0.00      A    C
ATOM    686  CZ  ACN A  77      36.832   6.938  19.837  1.00  0.00      A    C
ATOM    687  NZ  ACN A  77      36.872   5.807  19.878  1.00  0.00      A    N
ATOM    688  HZ  ACN A  77      35.994   8.705  20.622  1.00  0.00      A    H
ATOM    689  HZ1 ACN A  77      36.385   8.812  18.948  1.00  0.00      A    H
ATOM    690  HZ2 ACN A  77      37.726   8.598  20.208  1.00  0.00      A    H
ATOM    694  CT  ACN A  78      30.785  21.919   3.863  1.00  0.00      A    C
ATOM    695  CZ  ACN A  78      29.323  21.939   3.596  1.00  0.00      A    C
ATOM    696  NZ  ACN A  78      28.163  21.874   3.355  1.00  0.00      A    N
ATOM    697  HZ  ACN A  78      31.206  21.135   3.239  1.00  0.00      A    H
ATOM    698  HZ1 ACN A  78      30.981  21.520   4.855  1.00  0.00      A    H
ATOM    699  HZ2 ACN A  78      31.260  22.896   3.809  1.00  0.00      A    H
ATOM    703  CT  ACN A  79      36.687  38.027  21.552  1.00  0.00      A    C
ATOM    704  CZ  ACN A  79      37.941  37.880  20.838  1.00  0.00      A    C
ATOM    705  NZ  ACN A  79      38.900  37.768  20.251  1.00  0.00      A    N
ATOM    706  HZ  ACN A  79      36.133  38.877  21.164  1.00  0.00      A    H
ATOM    707  HZ1 ACN A  79      36.859  38.109  22.622  1.00  0.00      A    H
ATOM    708  HZ2 ACN A  79      36.090  37.137  21.372  1.00  0.00      A    H
ATOM    712  CT  ACN A  80      41.983  14.300   2.625  1.00  0.00      A    C
ATOM    713  CZ  ACN A  80      41.329  13.361   3.587  1.00  0.00      A    C
ATOM    714  NZ  ACN A  80      40.821  12.688   4.365  1.00  0.00      A    N
ATOM    715  HZ  ACN A  80      41.484  14.133   1.674  1.00  0.00      A    H
ATOM    716  HZ1 ACN A  80      43.033  14.026   2.677  1.00  0.00      A    H
ATOM    717  HZ2 ACN A  80      41.806  15.323   2.948  1.00  0.00      A    H
ATOM    721  CT  ACN A  81      32.775  32.017  42.512  1.00  0.00      A    C
ATOM    722  CZ  ACN A  81      34.059  31.543  42.014  1.00  0.00      A    C
ATOM    723  NZ  ACN A  81      35.117  31.163  41.720  1.00  0.00      A    N
ATOM    724  HZ  ACN A  81      32.033  31.791  41.752  1.00  0.00      A    H
ATOM    725  HZ1 ACN A  81      32.744  33.078  42.747  1.00  0.00      A    H
ATOM    726  HZ2 ACN A  81      32.665  31.464  43.442  1.00  0.00      A    H
ATOM    730  CT  ACN A  82      39.695  16.219  38.923  1.00  0.00      A    C
ATOM    731  CZ  ACN A  82      40.050  17.242  37.891  1.00  0.00      A    C
ATOM    732  NZ  ACN A  82      40.400  18.085  37.090  1.00  0.00      A    N
ATOM    733  HZ  ACN A  82      39.338  15.281  38.505  1.00  0.00      A    H
ATOM    734  HZ1 ACN A  82      38.873  16.637  39.498  1.00  0.00      A    H
ATOM    735  HZ2 ACN A  82      40.588  16.014  39.508  1.00  0.00      A    H
ATOM    739  CT  ACN A  83      21.223  12.750  16.827  1.00  0.00      A    C
ATOM    740  CZ  ACN A  83      19.808  13.106  16.958  1.00  0.00      A    C
ATOM    741  NZ  ACN A  83      18.685  13.371  16.955  1.00  0.00      A    N
ATOM    742  HZ  ACN A  83      21.380  11.805  17.339  1.00  0.00      A    H
ATOM    743  HZ1 ACN A  83      21.828  13.574  17.196  1.00  0.00      A    H
ATOM    744  HZ2 ACN A  83      21.240  12.702  15.741  1.00  0.00      A    H
ATOM    748  CT  ACN A  84       6.449   9.583  38.531  1.00  0.00      A    C
ATOM    749  CZ  ACN A  84       7.120  10.152  39.696  1.00  0.00      A    C
ATOM    750  NZ  ACN A  84       7.594  10.688  40.633  1.00  0.00      A    N
ATOM    751  HZ  ACN A  84       5.898   8.737  38.933  1.00  0.00      A    H
ATOM    752  HZ1 ACN A  84       7.221   9.279  37.829  1.00  0.00      A    H
ATOM    753  HZ2 ACN A  84       5.729  10.300  38.145  1.00  0.00      A    H
ATOM    757  CT  ACN A  85      14.196  14.438  31.535  1.00  0.00      A    C
ATOM    758  CZ  ACN A  85      13.664  14.006  30.283  1.00  0.00      A    C
ATOM    759  NZ  ACN A  85      13.217  13.627  29.275  1.00  0.00      A    N
ATOM    760  HZ  ACN A  85      15.138  14.948  31.350  1.00  0.00      A    H
ATOM    761  HZ1 ACN A  85      14.423  13.562  32.138  1.00  0.00      A    H
ATOM    762  HZ2 ACN A  85      13.589  15.196  32.022  1.00  0.00      A    H
ATOM    766  CT  ACN A  86      24.925  17.644  31.438  1.00  0.00      A    C
ATOM    767  CZ  ACN A  86      25.946  18.658  31.156  1.00  0.00      A    C
ATOM    768  NZ  ACN A  86      26.731  19.458  30.910  1.00  0.00      A    N
ATOM    769  HZ  ACN A  86      24.911  16.884  30.660  1.00  0.00      A    H
ATOM    770  HZ1 ACN A  86      23.998  18.178  31.245  1.00  0.00      A    H
ATOM    771  HZ2 ACN A  86      24.913  17.128  32.395  1.00  0.00      A    H
ATOM    775  CT  ACN A  87      30.705  42.280  38.003  1.00  0.00      A    C
ATOM    776  CZ  ACN A  87      29.555  43.001  38.684  1.00  0.00      A    C
ATOM    777  NZ  ACN A  87      28.696  43.584  39.249  1.00  0.00      A    N
ATOM    778  HZ  ACN A  87      30.578  41.250  37.680  1.00  0.00      A    H
ATOM    779  HZ1 ACN A  87      31.584  42.277  38.642  1.00  0.00      A    H
ATOM    780  HZ2 ACN A  87      30.998  42.739  37.062  1.00  0.00      A    H
ATOM    784  CT  ACN A  88      31.062  30.931  22.391  1.00  0.00      A    C
ATOM    785  CZ  ACN A  88      30.118  29.940  23.014  1.00  0.00      A    C
ATOM    786  NZ  ACN A  88      29.416  29.222  23.531  1.00  0.00      A    N
ATOM    787  HZ  ACN A  88      30.505  31.859  22.284  1.00  0.00      A    H
ATOM    788  HZ1 ACN A  88      31.478  30.546  21.464  1.00  0.00      A    H
ATOM    789  HZ2 ACN A  88      31.856  31.090  23.117  1.00  0.00      A    H
ATOM    793  CT  ACN A  89      30.124  18.026  37.393  1.00  0.00      A    C
ATOM    794  CZ  ACN A  89      29.733  19.433  37.244  1.00  0.00      A    C
ATOM    795  NZ  ACN A  89      29.377  20.522  37.039  1.00  0.00      A    N
ATOM    796  HZ  ACN A  89      29.396  17.644  38.104  1.00  0.00      A    H
ATOM    797  HZ1 ACN A  89      31.142  17.758  37.664  1.00  0.00      A    H
ATOM    798  HZ2 ACN A  89      29.997  17.656  36.378  1.00  0.00      A    H
ATOM    802  CT  ACN A  90       5.116  31.730  14.853  1.00  0.00      A    C
ATOM    803  CZ  ACN A  90       4.670  30.395  14.449  1.00  0.00      A    C
ATOM    804  NZ  ACN A  90       4.307  29.286  14.134  1.00  0.00      A    N
ATOM    805  HZ  ACN A  90       5.507  31.700  15.867  1.00  0.00      A    H
ATOM    806  HZ1 ACN A  90       4.361  32.508  14.772  1.00  0.00      A    H
ATOM    807  HZ2 ACN A  90       5.944  31.906  14.172  1.00  0.00      A    H
ATOM    811  CT  ACN A  91       4.456  28.730  41.884  1.00  0.00      A    C
ATOM    812  CZ  ACN A  91       3.669  29.943  41.829  1.00  0.00      A    C
ATOM    813  NZ  ACN A  91       3.048  30.907  41.794  1.00  0.00      A    N
ATOM    814  HZ  ACN A  91       5.372  29.138  42.305  1.00  0.00      A    H
ATOM    815  HZ1 ACN A  91       4.537  28.300  40.889  1.00  0.00      A    H
ATOM    816  HZ2 ACN A  91       4.203  27.911  42.552  1.00  0.00      A    H
ATOM    820  CT  ACN A  92      26.736   3.618  20.023  1.00  0.00      A    C
ATOM    821  CZ  ACN A  92      27.151   3.272  21.381  1.00  0.00      A    C
ATOM    822  NZ  ACN A  92      27.415   3.003  22.501  1.00  0.00      A    N
ATOM    823  HZ  ACN A  92      25.656   3.744  20.011  1.00  0.00      A    H
ATOM    824  HZ1 ACN A  92      27.027   2.776  19.400  1.00  0.00      A    H
ATOM    825  HZ2 ACN A  92      27.334   4.512  19.861  1.00  0.00      A    H
ATOM    829  CT  ACN A  93      38.169  38.700  16.778  1.00  0.00      A    C
ATOM    830  CZ  ACN A  93      37.271  39.501  15.991  1.00  0.00      A    C
ATOM    831  NZ  ACN A  93      36.539  40.116  15.357  1.00  0.00      A    N
ATOM    832  HZ  ACN A  93      39.133  39.156  16.992  1.00  0.00      A    H
ATOM    833  HZ1 ACN A  93      38.368  37.812  16.183  1.00  0.00      A    H
ATOM    834  HZ2 ACN A  93      37.711  38.448  17.732  1.00  0.00      A    H
ATOM    838  CT  ACN A  94      32.474  21.440  39.631  1.00  0.00      A    C
ATOM    839  CZ  ACN A  94      32.885  20.029  39.837  1.00  0.00      A    C
ATOM    840  NZ  ACN A  94      33.196  18.955  40.057  1.00  0.00      A    N
ATOM    841  HZ  ACN A  94      32.600  21.936  40.591  1.00  0.00      A    H
ATOM    842  HZ1 ACN A  94      31.453  21.477  39.261  1.00  0.00      A    H
ATOM    843  HZ2 ACN A  94      33.272  21.849  39.017  1.00  0.00      A    H
ATOM    847  CT  ACN A  95      34.060   9.273   3.573  1.00  0.00      A    C
ATOM    848  CZ  ACN A  95      33.988   8.066   2.701  1.00  0.00      A    C
ATOM    849  NZ  ACN A  95      33.944   7.125   2.050  1.00  0.00      A    N
ATOM    850  HZ  ACN A  95      33.424   9.008   4.413  1.00  0.00      A    H
ATOM    851  HZ1 ACN A  95      33.534  10.105   3.113  1.00  0.00      A    H
ATOM    852  HZ2 ACN A  95      35.095   9.476   3.839  1.00  0.00      A    H
ATOM    856  CT  ACN A  96      31.576   0.816  13.085  1.00  0.00      A    C
ATOM    857  CZ  ACN A  96      31.674   0.174  11.753  1.00  0.00      A    C
ATOM    858  NZ  ACN A  96      31.721  -0.322  10.733  1.00  0.00      A    N
ATOM    859  HZ  ACN A  96      30.688   0.360  13.516  1.00  0.00      A    H
ATOM    860  HZ1 ACN A  96      31.543   1.895  12.952  1.00  0.00      A    H
ATOM    861  HZ2 ACN A  96      32.444   0.491  13.653  1.00  0.00      A    H
ATOM    865  CT  ACN A  97       2.260  12.387   2.626  1.00  0.00      A    C
ATOM    866  CZ  ACN A  97       1.095  12.980   3.295  1.00  0.00      A    C
ATOM    867  NZ  ACN A  97       0.169  13.476   3.791  1.00  0.00      A    N
ATOM    868  HZ  ACN A  97       2.547  11.537   3.239  1.00  0.00      A    H
ATOM    869  HZ1 ACN A  97       3.056  13.127   2.634  1.00  0.00      A    H
ATOM    870  HZ2 ACN A  97       1.909  12.135   1.628  1.00  0.00      A    H
ATOM    874  CT  ACN A  98      33.660  31.214  32.805  1.00  0.00      A    C
ATOM    875  CZ  ACN A  98      33.424  30.579  31.543  1.00  0.00      A    C
ATOM    876  NZ  ACN A  98      33.279  30.157  30.478  1.00  0.00      A    N
ATOM    877  HZ  ACN A  98      32.668  31.510  33.137  1.00  0.00      A    H
ATOM    878  HZ1 ACN A  98      34.318  32.027  32.509  1.00  0.00      A    H
ATOM    879  HZ2 ACN A  98      34.189  30.536  33.470  1.00  0.00      A    H
ATOM    883  CT  ACN A  99      36.332  29.290  36.199  1.00  0.00      A    C
ATOM    884  CZ  ACN A  99      36.490  30.349  35.210  1.00  0.00      A    C
ATOM    885  NZ  ACN A  99      36.659  31.190  34.461  1.00  0.00      A    N
ATOM    886  HZ  ACN A  99      35.373  28.827  35.981  1.00  0.00      A    H
ATOM    887  HZ1 ACN A  99      36.244  29.622  37.231  1.00  0.00      A    H
ATOM    888  HZ2 ACN A  99      37.130  28.561  36.090  1.00  0.00      A    H
ATOM    892  CT  ACN A 100      10.658   3.712  32.534  1.00  0.00      A    C
ATOM    893  CZ  ACN A 100      10.779   4.917  33.374  1.00  0.00      A    C
ATOM    894  NZ  ACN A 100      10.987   5.866  34.036  1.00  0.00      A    N
ATOM    895  HZ  ACN A 100      10.967   2.843  33.109  1.00  0.00      A    H
ATOM    896  HZ1 ACN A 100      11.404   3.862  31.757  1.00  0.00      A    H
ATOM    897  HZ2 ACN A 100       9.667   3.729  32.087  1.00  0.00      A    H
ATOM    901  CT  ACN A 101      45.517   5.420  18.750  1.00  0.00      A    C
ATOM    902  CZ  ACN A 101      44.455   5.813  19.615  1.00  0.00      A    C
ATOM    903  NZ  ACN A 101      43.565   6.138  20.276  1.00  0.00      A    N
ATOM    904  HZ  ACN A 101      46.201   4.837  19.362  1.00  0.00      A    H
ATOM    905  HZ1 ACN A 101      45.880   6.380  18.392  1.00  0.00      A    H
ATOM    906  HZ2 ACN A 101      45.031   4.780  18.018  1.00  0.00      A    H
ATOM    910  CT  ACN A 102      36.352  34.020  23.062  1.00  0.00      A    C
ATOM    911  CZ  ACN A 102      35.326  34.422  22.086  1.00  0.00      A    C
ATOM    912  NZ  ACN A 102      34.532  34.778  21.283  1.00  0.00      A    N
ATOM    913  HZ  ACN A 102      36.645  34.908  23.615  1.00  0.00      A    H
ATOM    914  HZ1 ACN A 102      37.203  33.512  22.614  1.00  0.00      A    H
ATOM    915  HZ2 ACN A 102      35.825  33.421  23.800  1.00  0.00      A    H
ATOM    919  CT  ACN A 103       3.262   9.501  10.027  1.00  0.00      A    C
ATOM    920  CZ  ACN A 103       4.543   8.928   9.484  1.00  0.00      A    C
ATOM    921  NZ  ACN A 103       5.525   8.629   8.970  1.00  0.00      A    N
ATOM    922  HZ  ACN A 103       3.413  10.284  10.764  1.00  0.00      A    H
ATOM    923  HZ1 ACN A 103       2.799   8.660  10.537  1.00  0.00      A    H
ATOM    924  HZ2 ACN A 103       2.670   9.863   9.190  1.00  0.00      A    H
ATOM    928  CT  ACN A 104      17.336   6.125  19.950  1.00  0.00      A    C
ATOM    929  CZ  ACN A 104      17.540   7.548  20.246  1.00  0.00      A    C
ATOM    930  NZ  ACN A 104      17.671   8.657  20.562  1.00  0.00      A    N
ATOM    931  HZ  ACN A 104      18.238   5.520  20.000  1.00  0.00      A    H
ATOM    932  HZ1 ACN A 104      16.830   6.004  18.995  1.00  0.00      A    H
ATOM    933  HZ2 ACN A 104      16.555   5.837  20.648  1.00  0.00      A    H
ATOM    937  CT  ACN A 105      44.459  15.717  30.757  1.00  0.00      A    C
ATOM    938  CZ  ACN A 105      43.992  16.673  31.847  1.00  0.00      A    C
ATOM    939  NZ  ACN A 105      43.659  17.404  32.641  1.00  0.00      A    N
ATOM    940  HZ  ACN A 105      43.831  15.919  29.893  1.00  0.00      A    H
ATOM    941  HZ1 ACN A 105      44.317  14.666  30.995  1.00  0.00      A    H
ATOM    942  HZ2 ACN A 105      45.495  15.906  30.488  1.00  0.00      A    H
ATOM    946  CT  ACN A 106       5.952  25.021  16.728  1.00  0.00      A    C
ATOM    947  CZ  ACN A 106       4.525  25.403  16.907  1.00  0.00      A    C
ATOM    948  NZ  ACN A 106       3.465  25.687  17.133  1.00  0.00      A    N
ATOM    949  HZ  ACN A 106       5.998  23.935  16.742  1.00  0.00      A    H
ATOM    950  HZ1 ACN A 106       6.498  25.341  17.612  1.00  0.00      A    H
ATOM    951  HZ2 ACN A 106       6.329  25.486  15.821  1.00  0.00      A    H
ATOM    955  CT  ACN A 107      23.407   5.891  31.757  1.00  0.00      A    C
ATOM    956  CZ  ACN A 107      24.029   5.356  32.992  1.00  0.00      A    C
ATOM    957  NZ  ACN A 107      24.506   4.840  33.930  1.00  0.00      A    N
ATOM    958  HZ  ACN A 107      22.652   5.228  31.343  1.00  0.00      A    H
ATOM    959  HZ1 ACN A 107      24.128   6.317  31.064  1.00  0.00      A    H
ATOM    960  HZ2 ACN A 107      22.869   6.773  32.098  1.00  0.00      A    H
ATOM    964  CT  ACN A 108       6.143  39.222  12.790  1.00  0.00      A    C
ATOM    965  CZ  ACN A 108       7.581  39.240  12.418  1.00  0.00      A    C
ATOM    966  NZ  ACN A 108       8.661  39.295  12.024  1.00  0.00      A    N
ATOM    967  HZ  ACN A 108       5.921  38.241  13.202  1.00  0.00      A    H
ATOM    968  HZ1 ACN A 108       5.481  39.472  11.964  1.00  0.00      A    H
ATOM    969  HZ2 ACN A 108       6.063  39.884  13.648  1.00  0.00      A    H
ATOM    973  CT  ACN A 109      14.430  18.457  32.106  1.00  0.00      A    C
ATOM    974  CZ  ACN A 109      15.594  19.313  32.275  1.00  0.00      A    C
ATOM    975  NZ  ACN A 109      16.477  20.115  32.330  1.00  0.00      A    N
ATOM    976  HZ  ACN A 109      14.668  17.451  31.769  1.00  0.00      A    H
ATOM    977  HZ1 ACN A 109      13.905  19.056  31.367  1.00  0.00      A    H
ATOM    978  HZ2 ACN A 109      13.753  18.357  32.950  1.00  0.00      A    H
ATOM    982  CT  ACN A 110      12.467  29.163   4.429  1.00  0.00      A    C
ATOM    983  CZ  ACN A 110      11.010  29.558   4.545  1.00  0.00      A    C
ATOM    984  NZ  ACN A 110       9.889  29.848   4.623  1.00  0.00      A    N
ATOM    985  HZ  ACN A 110      12.688  28.261   3.866  1.00  0.00      A    H
ATOM    986  HZ1 ACN A 110      12.844  29.039   5.441  1.00  0.00      A    H
ATOM    987  HZ2 ACN A 110      13.011  30.031   4.064  1.00  0.00      A    H
ATOM    991  CT  ACN A 111      44.664  25.274  38.323  1.00  0.00      A    C
ATOM    992  CZ  ACN A 111      43.414  24.582  38.629  1.00  0.00      A    C
ATOM    993  NZ  ACN A 111      42.462  24.055  38.954  1.00  0.00      A    N
ATOM    994  HZ  ACN A 111      45.527  25.073  38.952  1.00  0.00      A    H
ATOM    995  HZ1 ACN A 111      44.547  26.347  38.446  1.00  0.00      A    H
ATOM    996  HZ2 ACN A 111      44.870  25.173  37.260  1.00  0.00      A    H
ATOM   1000  CT  ACN A 112      44.310   8.235   8.786  1.00  0.00      A    C
ATOM   1001  CZ  ACN A 112      45.406   7.570   9.527  1.00  0.00      A    C
ATOM   1002  NZ  ACN A 112      46.270   7.057  10.062  1.00  0.00      A    N
ATOM   1003  HZ  ACN A 112      43.494   7.597   8.456  1.00  0.00      A    H
ATOM   1004  HZ1 ACN A 112      44.571   8.815   7.905  1.00  0.00      A    H
ATOM   1005  HZ2 ACN A 112      43.829   8.953   9.445  1.00  0.00      A    H
ATOM   1009  CT  ACN A 113      38.868  41.115  12.716  1.00  0.00      A    C
ATOM   1010  CZ  ACN A 113      39.688  40.013  13.322  1.00  0.00      A    C
ATOM   1011  NZ  ACN A 113      40.301  39.150  13.763  1.00  0.00      A    N
ATOM   1012  HZ  ACN A 113      39.061  42.113  13.100  1.00  0.00      A    H
ATOM   1013  HZ1 ACN A 113      37.832  40.821  12.860  1.00  0.00      A    H
ATOM   1014  HZ2 ACN A 113      39.090  41.218  11.657  1.00  0.00      A    H
ATOM   1018  CT  ACN A 114      10.302  11.618  42.302  1.00  0.00      A    C
ATOM   1019  CZ  ACN A 114      10.988  12.741  41.538  1.00  0.00      A    C
ATOM   1020  NZ  ACN A 114      11.547  13.635  40.979  1.00  0.00      A    N
ATOM   1021  HZ  ACN A 114       9.286  11.989  42.404  1.00  0.00      A    H
ATOM   1022  HZ1 ACN A 114      10.723  11.567  43.303  1.00  0.00      A    H
ATOM   1023  HZ2 ACN A 114      10.329  10.698  41.724  1.00  0.00      A    H
ATOM   1027  CT  ACN A 115       1.570   2.727  26.456  1.00  0.00      A    C
ATOM   1028  CZ  ACN A 115       2.214   1.903  25.431  1.00  0.00      A    C
ATOM   1029  NZ  ACN A 115       2.736   1.231  24.678  1.00  0.00      A    N
ATOM   1030  HZ  ACN A 115       2.159   3.098  27.291  1.00  0.00      A    H
ATOM   1031  HZ1 ACN A 115       0.748   2.147  26.868  1.00  0.00      A    H
ATOM   1032  HZ2 ACN A 115       1.202   3.543  25.840  1.00  0.00      A    H
ATOM   1036  CT  ACN A 116      40.225  24.968  24.157  1.00  0.00      A    C
ATOM   1037  CZ  ACN A 116      41.677  25.165  23.971  1.00  0.00      A    C
ATOM   1038  NZ  ACN A 116      42.827  25.300  23.880  1.00  0.00      A    N
ATOM   1039  HZ  ACN A 116      39.890  24.312  23.357  1.00  0.00      A    H
ATOM   1040  HZ1 ACN A 116      39.724  25.926  24.047  1.00  0.00      A    H
ATOM   1041  HZ2 ACN A 116      40.033  24.637  25.174  1.00  0.00      A    H
ATOM   1045  CT  ACN A 117      25.581  12.932  33.777  1.00  0.00      A    C
ATOM   1046  CZ  ACN A 117      24.318  12.373  33.322  1.00  0.00      A    C
ATOM   1047  NZ  ACN A 117      23.321  11.913  32.973  1.00  0.00      A    N
ATOM   1048  HZ  ACN A 117      26.440  12.480  33.288  1.00  0.00      A    H
ATOM   1049  HZ1 ACN A 117      25.578  12.813  34.858  1.00  0.00      A    H
ATOM   1050  HZ2 ACN A 117      25.422  13.997  33.632  1.00  0.00      A    H
ATOM   1054  CT  ACN A 118       4.293  19.997   5.274  1.00  0.00      A    C
ATOM   1055  CZ  ACN A 118       4.485  21.392   5.331  1.00  0.00      A    C
ATOM   1056  NZ  ACN A 118       4.608  22.514   5.427  1.00  0.00      A    N
ATOM   1057  HZ  ACN A 118       5.264  19.540   5.444  1.00  0.00      A    H
ATOM   1058  HZ1 ACN A 118       3.798  19.697   4.354  1.00  0.00      A    H
ATOM   1059  HZ2 ACN A 118       3.598  19.835   6.095  1.00  0.00      A    H
ATOM   1063  CT  ACN A 119      13.083  17.282   1.348  1.00  0.00      A    C
ATOM   1064  CZ  ACN A 119      14.364  17.931   1.440  1.00  0.00      A    C
ATOM   1065  NZ  ACN A 119      15.379  18.483   1.584  1.00  0.00      A    N
ATOM   1066  HZ  ACN A 119      12.863  16.986   0.325  1.00  0.00      A    H
ATOM   1067  HZ1 ACN A 119      12.378  17.995   1.767  1.00  0.00      A    H
ATOM   1068  HZ2 ACN A 119      13.175  16.377   1.943  1.00  0.00      A    H
ATOM   1072  CT  ACN A 120      41.717  14.945   6.475  1.00  0.00      A    C
ATOM   1073  CZ  ACN A 120      42.335  16.258   6.722  1.00  0.00      A    C
ATOM   1074  NZ  ACN A 120      42.888  17.259   6.958  1.00  0.00      A    N
ATOM   1075  HZ  ACN A 120      42.510  14.316   6.082  1.00  0.00      A    H
ATOM   1076  HZ1 ACN A 120      40.970  15.049   5.692  1.00  0.00      A    H
ATOM   1077  HZ2 ACN A 120      41.407  14.568   7.447  1.00  0.00      A    H
ATOM   1081  CT  ACN A 121      10.399  12.537  16.892  1.00  0.00      A    C
ATOM   1082  CZ  ACN A 121      10.007  11.132  17.341  1.00  0.00      A    C
ATOM   1083  NZ  ACN A 121       9.719  10.067  17.657  1.00  0.00      A    N
ATOM   1084  HZ  ACN A 121      11.117  12.366  16.094  1.00  0.00      A    H
ATOM   1085  HZ1 ACN A 121      10.923  12.983  17.733  1.00  0.00      A    H
ATOM   1086  HZ2 ACN A 121       9.550  13.119  16.544  1.00  0.00      A    H
ATOM   1090  CT  ACN A 122       4.844   8.956  23.170  1.00  0.00      A    C
ATOM   1091  CZ  ACN A 122       6.292   9.252  22.872  1.00  0.00      A    C
ATOM   1092  NZ  ACN A 122       7.374   9.405  22.563  1.00  0.00      A    N
ATOM   1093  HZ  ACN A 122       4.756   8.408  24.105  1.00  0.00      A    H
ATOM   1094  HZ1 ACN A 122       4.364   8.305  22.444  1.00  0.00      A    H
ATOM   1095  HZ2 ACN A 122       4.291   9.888  23.247  1.00  0.00      A    H
ATOM   1099  CT  ACN A 123      43.367  42.002  33.913  1.00  0.00      A    C
ATOM   1100  CZ  ACN A 123      41.914  41.904  33.753  1.00  0.00      A    C
ATOM   1101  NZ  ACN A 123      40.814  41.895  33.541  1.00  0.00      A    N
ATOM   1102  HZ  ACN A 123      43.537  42.988  34.337  1.00  0.00      A    H
ATOM   1103  HZ1 ACN A 123      43.876  41.760  32.983  1.00  0.00      A    H
ATOM   1104  HZ2 ACN A 123      43.508  41.213  34.647  1.00  0.00      A    H
ATOM   1108  CT  ACN A 124      10.208  43.786  26.203  1.00  0.00      A    C
ATOM   1109  CZ  ACN A 124       9.746  45.030  26.948  1.00  0.00      A    C
ATOM   1110  NZ  ACN A 124       9.419  45.985  27.483  1.00  0.00      A    N
ATOM   1111  HZ  ACN A 124      10.096  43.954  25.135  1.00  0.00      A    H
ATOM   1112  HZ1 ACN A 124       9.744  42.876  26.574  1.00  0.00      A    H
ATOM   1113  HZ2 ACN A 124      11.256  43.701  26.479  1.00  0.00      A    H
ATOM   1117  CT  ACN A 125      40.389  10.792  21.484  1.00  0.00      A    C
ATOM   1118  CZ  ACN A 125      40.717  10.190  22.778  1.00  0.00      A    C
ATOM   1119  NZ  ACN A 125      40.924   9.738  23.844  1.00  0.00      A    N
ATOM   1120  HZ  ACN A 125      40.076  11.810  21.704  1.00  0.00      A    H
ATOM   1121  HZ1 ACN A 125      39.719  10.260  20.814  1.00  0.00      A    H
ATOM   1122  HZ2 ACN A 125      41.339  10.916  20.971  1.00  0.00      A    H
ATOM   1126  CT  ACN A 126      26.911   5.870   4.118  1.00  0.00      A    C
ATOM   1127  CZ  ACN A 126      28.089   4.926   3.881  1.00  0.00      A    C
ATOM   1128  NZ  ACN A 126      29.007   4.253   3.649  1.00  0.00      A    N
ATOM   1129  HZ  ACN A 126      25.963   5.371   4.300  1.00  0.00      A    H
ATOM   1130  HZ1 ACN A 126      26.848   6.394   3.168  1.00  0.00      A    H
ATOM   1131  HZ2 ACN A 126      27.195   6.601   4.870  1.00  0.00      A    H
ATOM   1135  CT  ACN A 127      22.027  31.208  40.661  1.00  0.00      A    C
ATOM   1136  CZ  ACN A 127      23.278  31.997  40.786  1.00  0.00      A    C
ATOM   1137  NZ  ACN A 127      24.253  32.708  40.882  1.00  0.00      A    N
ATOM   1138  HZ  ACN A 127      21.299  31.620  39.967  1.00  0.00      A    H
ATOM   1139  HZ1 ACN A 127      21.616  31.165  41.667  1.00  0.00      A    H
ATOM   1140  HZ2 ACN A 127      22.273  30.171  40.451  1.00  0.00      A    H
ATOM   1144  CT  ACN A 128      37.371  22.553  21.430  1.00  0.00      A    C
ATOM   1145  CZ  ACN A 128      36.930  22.527  22.840  1.00  0.00      A    C
ATOM   1146  NZ  ACN A 128      36.572  22.429  23.951  1.00  0.00      A    N
ATOM   1147  HZ  ACN A 128      37.371  23.604  21.152  1.00  0.00      A    H
ATOM   1148  HZ1 ACN A 128      36.693  21.969  20.813  1.00  0.00      A    H
ATOM   1149  HZ2 ACN A 128      38.379  22.149  21.392  1.00  0.00      A    H
ATOM   1153  CT  ACN A 129       4.285  44.461   6.281  1.00  0.00      A    C
ATOM   1154  CZ  ACN A 129       4.627  43.552   7.409  1.00  0.00      A    C
ATOM   1155  NZ  ACN A 129       4.855  42.809   8.252  1.00  0.00      A    N
ATOM   1156  HZ  ACN A 129       4.247  43.859   5.376  1.00  0.00      A    H
ATOM   1157  HZ1 ACN A 129       5.113  45.141   6.103  1.00  0.00      A    H
ATOM   1158  HZ2 ACN A 129       3.379  44.965   6.608  1.00  0.00      A    H
ATOM   1162  CT  ACN A 130       9.939  25.064  31.977  1.00  0.00      A    C
ATOM   1163  CZ  ACN A 130       9.354  25.009  33.302  1.00  0.00      A    C
ATOM   1164  NZ  ACN A 130       8.895  24.928  34.377  1.00  0.00      A    N
ATOM   1165  HZ  ACN A 130       9.269  25.462  31.220  1.00  0.00      A    H
ATOM   1166  HZ1 ACN A 130      10.259  24.106  31.574  1.00  0.00      A    H
ATOM   1167  HZ2 ACN A 130      10.769  25.756  32.094  1.00  0.00      A    H
ATOM   1171  CT  ACN A 131       9.484  18.112   4.835  1.00  0.00      A    C
ATOM   1172  CZ  ACN A 131       8.106  17.776   4.736  1.00  0.00      A    C
ATOM   1173  NZ  ACN A 131       7.047  17.455   4.645  1.00  0.00      A    N
ATOM   1174  HZ  ACN A 131       9.703  18.980   5.452  1.00  0.00      A    H
ATOM   1175  HZ1 ACN A 131       9.751  18.175   3.784  1.00  0.00      A    H
ATOM   1176  HZ2 ACN A 131       9.883  17.217   5.306  1.00  0.00      A    H
ATOM   1180  CT  ACN A 132      23.639  11.090  26.593  1.00  0.00      A    C
ATOM   1181  CZ  ACN A 132      22.519  11.563  27.408  1.00  0.00      A    C
ATOM   1182  NZ  ACN A 132      21.603  11.859  28.074  1.00  0.00      A    N
ATOM   1183  HZ  ACN A 132      23.325  10.083  26.328  1.00  0.00      A    H
ATOM   1184  HZ1 ACN A 132      24.520  11.023  27.226  1.00  0.00      A    H
ATOM   1185  HZ2 ACN A 132      23.854  11.690  25.712  1.00  0.00      A    H
ATOM   1189  CT  ACN A 133      22.357   7.229  25.057  1.00  0.00      A    C
ATOM   1190  CZ  ACN A 133      20.923   7.207  25.378  1.00  0.00      A    C
ATOM   1191  NZ  ACN A 133      19.825   7.162  25.657  1.00  0.00      A    N
ATOM   1192  HZ  ACN A 133      22.859   8.023  25.604  1.00  0.00      A    H
ATOM   1193  HZ1 ACN A 133      22.493   7.438  23.999  1.00  0.00      A    H
ATOM   1194  HZ2 ACN A 133      22.761   6.243  25.275  1.00  0.00      A    H
ATOM   1198  CT  ACN A 134      34.726  43.156  38.087  1.00  0.00      A    C
ATOM   1199  CZ  ACN A 134      34.088  41.885  37.680  1.00  0.00      A    C
ATOM   1200  NZ  ACN A 134      33.563  40.904  37.387  1.00  0.00      A    N
ATOM   1201  HZ  ACN A 134      34.461  43.423  39.107  1.00  0.00      A    H
ATOM   1202  HZ1 ACN A 134      34.509  43.919  37.343  1.00  0.00      A    H
ATOM   1203  HZ2 ACN A 134      35.764  42.842  38.010  1.00  0.00      A    H
ATOM   1207  CT  ACN A 135      32.419  11.123   7.674  1.00  0.00      A    C
ATOM   1208  CZ  ACN A 135      32.865  12.210   8.558  1.00  0.00      A    C
ATOM   1209  NZ  ACN A 135      33.251  12.993   9.319  1.00  0.00      A    N
ATOM   1210  HZ  ACN A 135      31.337  11.107   7.569  1.00  0.00      A    H
ATOM   1211  HZ1 ACN A 135      32.756  10.170   8.074  1.00  0.00      A    H
ATOM   1212  HZ2 ACN A 135      33.031  11.376   6.813  1.00  0.00      A    H
ATOM   1216  CT  ACN A 136      35.348  26.331   9.107  1.00  0.00      A    C
ATOM   1217  CZ  ACN A 136      35.586  25.285   9.978  1.00  0.00      A    C
ATOM   1218  NZ  ACN A 136      35.791  24.421  10.731  1.00  0.00      A    N
ATOM   1219  HZ  ACN A 136      36.234  26.472   8.494  1.00  0.00      A    H
ATOM   1220  HZ1 ACN A 136      34.890  27.202   9.570  1.00  0.00      A    H
ATOM   1221  HZ2 ACN A 136      34.635  25.972   8.369  1.00  0.00      A    H
ATOM   1225  CT  ACN A 137      16.134  18.709  38.417  1.00  0.00      A    C
ATOM   1226  CZ  ACN A 137      16.290  17.329  37.953  1.00  0.00      A    C
ATOM   1227  NZ  ACN A 137      16.448  16.239  37.606  1.00  0.00      A    N
ATOM   1228  HZ  ACN A 137      15.553  18.642  39.333  1.00  0.00      A    H
ATOM   1229  HZ1 ACN A 137      15.484  19.329  37.805  1.00  0.00      A    H
ATOM   1230  HZ2 ACN A 137      17.086  19.211  38.569  1.00  0.00      A    H
ATOM   1234  CT  ACN A 138      41.237  42.682  44.097  1.00  0.00      A    C
ATOM   1235  CZ  ACN A 138      39.977  42.948  43.361  1.00  0.00      A    C
ATOM   1236  NZ  ACN A 138      39.008  43.152  42.767  1.00  0.00      A    N
ATOM   1237  HZ  ACN A 138      40.944  41.943  44.839  1.00  0.00      A    H
ATOM   1238  HZ1 ACN A 138      41.721  43.609  44.394  1.00  0.00      A    H
ATOM   1239  HZ2 ACN A 138      41.781  42.175  43.304  1.00  0.00      A    H
ATOM   1243  CT  ACN A 139      31.283  29.364   9.869  1.00  0.00      A    C
ATOM   1244  CZ  ACN A 139      32.181  28.742   8.832  1.00  0.00      A    C
ATOM   1245  NZ  ACN A 139      32.862  28.280   8.005  1.00  0.00      A    N
ATOM   1246  HZ  ACN A 139      31.921  29.594  10.719  1.00  0.00      A    H
ATOM   1247  HZ1 ACN A 139      30.597  28.700  10.388  1.00  0.00      A    H
ATOM   1248  HZ2 ACN A 139      30.714  30.205   9.481  1.00  0.00      A    H
ATOM   1252  CT  ACN A 140      -0.161   0.347  43.152  1.00  0.00      A    C
ATOM   1253  CZ  ACN A 140       1.197  -0.029  43.647  1.00  0.00      A    C
ATOM   1254  NZ  ACN A 140       2.257  -0.294  43.954  1.00  0.00      A    N
ATOM   1255  HZ  ACN A 140      -0.835   0.123  43.976  1.00  0.00      A    H
ATOM   1256  HZ1 ACN A 140      -0.368  -0.404  42.394  1.00  0.00      A    H
ATOM   1257  HZ2 ACN A 140      -0.439   1.368  42.905  1.00  0.00      A    H
ATOM   1261  CT  ACN A 141      29.643  16.026   0.732  1.00  0.00      A    C
ATOM   1262  CZ  ACN A 141      30.349  16.248   2.005  1.00  0.00      A    C
ATOM   1263  NZ  ACN A 141      30.924  16.479   3.011  1.00  0.00      A    N
ATOM   1264  HZ  ACN A 141      28.743  16.624   0.612  1.00  0.00      A    H
ATOM   1265  HZ1 ACN A 141      29.431  14.967   0.607  1.00  0.00      A    H
ATOM   1266  HZ2 ACN A 141      30.234  16.350  -0.120  1.00  0.00      A    H
ATOM   1270  CT  ACN A 142      38.754   7.986  26.175  1.00  0.00      A    C
ATOM   1271  CZ  ACN A 142      39.949   8.253  27.016  1.00  0.00      A    C
ATOM   1272  NZ  ACN A 142      40.931   8.469  27.633  1.00  0.00      A    N
ATOM   1273  HZ  ACN A 142      39.124   7.482  25.286  1.00  0.00      A    H
ATOM   1274  HZ1 ACN A 142      38.237   8.915  25.949  1.00  0.00      A    H
ATOM   1275  HZ2 ACN A 142      38.107   7.302  26.718  1.00  0.00      A    H
ATOM   1279  CT  ACN A 143       2.871  12.895  10.948  1.00  0.00      A    C
ATOM   1280  CZ  ACN A 143       3.586  14.120  11.201  1.00  0.00      A    C
ATOM   1281  NZ  ACN A 143       4.140  15.115  11.475  1.00  0.00      A    N
ATOM   1282  HZ  ACN A 143       3.099  12.189  11.743  1.00  0.00      A    H
ATOM   1283  HZ1 ACN A 143       3.238  12.606   9.967  1.00  0.00      A    H
ATOM   1284  HZ2 ACN A 143       1.811  13.136  10.928  1.00  0.00      A    H
ATOM   1288  CT  ACN A 144      38.994  16.152  14.691  1.00  0.00      A    C
ATOM   1289  CZ  ACN A 144      40.345  15.609  14.960  1.00  0.00      A    C
ATOM   1290  NZ  ACN A 144      41.387  15.187  15.212  1.00  0.00      A    N
ATOM   1291  HZ  ACN A 144      38.650  16.523  15.653  1.00  0.00      A    H
ATOM   1292  HZ1 ACN A 144      38.391  15.313  14.355  1.00  0.00      A    H
ATOM   1293  HZ2 ACN A 144      39.048  16.989  14.000  1.00  0.00      A    H
ATOM   1297  CT  ACN A 145      14.748  14.099  35.735  1.00  0.00      A    C
ATOM   1298  CZ  ACN A 145      13.415  14.137  35.154  1.00  0.00      A    C
ATOM   1299  NZ  ACN A 145      12.350  14.158  34.758  1.00  0.00      A    N
ATOM   1300  HZ  ACN A 145      15.138  15.108  35.842  1.00  0.00      A    H
ATOM   1301  HZ1 ACN A 145      15.366  13.467  35.103  1.00  0.00      A    H
ATOM   1302  HZ2 ACN A 145      14.593  13.699  36.734  1.00  0.00      A    H
ATOM   1306  CT  ACN A 146       4.239  41.580  33.700  1.00  0.00      A    C
ATOM   1307  CZ  ACN A 146       5.266  41.863  34.705  1.00  0.00      A    C
ATOM   1308  NZ  ACN A 146       6.140  42.146  35.435  1.00  0.00      A    N
ATOM   1309  HZ  ACN A 146       4.226  40.499  33.582  1.00  0.00      A    H
ATOM   1310  HZ1 ACN A 146       4.624  42.020  32.784  1.00  0.00      A    H
ATOM   1311  HZ2 ACN A 146       3.270  41.947  34.027  1.00  0.00      A    H
ATOM   1315  CT  ACN A 147       8.499  12.590  22.138  1.00  0.00      A    C
ATOM   1316  CZ  ACN A 147       9.890  12.204  22.388  1.00  0.00      A    C
ATOM   1317  NZ  ACN A 147      11.035  11.913  22.624  1.00  0.00      A    N
ATOM   1318  HZ  ACN A 147       8.004  12.534  23.104  1.00  0.00      A    H
ATOM   1319  HZ1 ACN A 147       8.041  11.958  21.381  1.00  0.00      A    H
ATOM   1320  HZ2 ACN A 147       8.586  13.634  21.848  1.00  0.00      A    H
ATOM   1324  CT  ACN A 148      19.036  15.833  36.224  1.00  0.00      A    C
ATOM   1325  CZ  ACN A 148      18.923  14.604  35.482  1.00  0.00      A    C
ATOM   1326  NZ  ACN A 148      18.793  13.629  34.834  1.00  0.00      A    N
ATOM   1327  HZ  ACN A 148      18.300  16.570  35.912  1.00  0.00      A    H
ATOM   1328  HZ1 ACN A 148      20.033  16.255  36.128  1.00  0.00      A    H
ATOM   1329  HZ2 ACN A 148      18.780  15.579  37.249  1.00  0.00      A    H
ATOM   1333  CT  ACN A 149       0.306  15.708  42.631  1.00  0.00      A    C
ATOM   1334  CZ  ACN A 149       0.985  16.979  42.184  1.00  0.00      A    C
ATOM   1335  NZ  ACN A 149       1.461  17.994  41.867  1.00  0.00      A    N
ATOM   1336  HZ  ACN A 149      -0.684  15.767  42.187  1.00  0.00      A    H
ATOM   1337  HZ1 ACN A 149       0.386  15.764  43.714  1.00  0.00      A    H
ATOM   1338  HZ2 ACN A 149       0.878  14.919  42.150  1.00  0.00      A    H
ATOM   1342  CT  ACN A 150      20.173  28.864  19.982  1.00  0.00      A    C
ATOM   1343  CZ  ACN A 150      19.817  27.489  20.054  1.00  0.00      A    C
ATOM   1344  NZ  ACN A 150      19.490  26.363  20.148  1.00  0.00      A    N
ATOM   1345  HZ  ACN A 150      20.419  29.271  20.959  1.00  0.00      A    H
ATOM   1346  HZ1 ACN A 150      19.296  29.345  19.558  1.00  0.00      A    H
ATOM   1347  HZ2 ACN A 150      21.039  28.987  19.336  1.00  0.00      A    H
ATOM   1351  CT  ACN A 151      31.762  19.629   8.137  1.00  0.00      A    C
ATOM   1352  CZ  ACN A 151      30.606  18.892   7.690  1.00  0.00      A    C
ATOM   1353  NZ  ACN A 151      29.682  18.238   7.463  1.00  0.00      A    N
ATOM   1354  HZ  ACN A 151      31.773  19.630   9.224  1.00  0.00      A    H
ATOM   1355  HZ1 ACN A 151      31.823  20.618   7.691  1.00  0.00      A    H
ATOM   1356  HZ2 ACN A 151      32.670  19.098   7.866  1.00  0.00      A    H
ATOM   1360  CT  ACN A 152      23.587  38.864  39.814  1.00  0.00      A    C
ATOM   1361  CZ  ACN A 152      22.301  39.376  39.251  1.00  0.00      A    C
ATOM   1362  NZ  ACN A 152      21.341  39.754  38.862  1.00  0.00      A    N
ATOM   1363  HZ  ACN A 152      23.421  38.529  40.835  1.00  0.00      A    H
ATOM   1364  HZ1 ACN A 152      24.129  39.803  39.891  1.00  0.00      A    H
ATOM   1365  HZ2 ACN A 152      24.166  38.262  39.119  1.00  0.00      A    H
ATOM   1369  CT  ACN A 153      15.572  26.600  19.936  1.00  0.00      A    C
ATOM   1370  CZ  ACN A 153      16.300  27.268  18.812  1.00  0.00      A    C
ATOM   1371  NZ  ACN A 153      16.907  27.792  17.957  1.00  0.00      A    N
ATOM   1372  HZ  ACN A 153      14.632  27.127  20.079  1.00  0.00      A    H
ATOM   1373  HZ1 ACN A 153      16.225  26.665  20.803  1.00  0.00      A    H
ATOM   1374  HZ2 ACN A 153      15.226  25.617  19.627  1.00  0.00      A    H
ATOM   1378  CT  ACN A 154      36.366   2.419  26.553  1.00  0.00      A    C
ATOM   1379  CZ  ACN A 154      37.348   1.490  25.907  1.00  0.00      A    C
ATOM   1380  NZ  ACN A 154      38.085   0.746  25.479  1.00  0.00      A    N
ATOM   1381  HZ  ACN A 154      36.125   3.237  25.878  1.00  0.00      A    H
ATOM   1382  HZ1 ACN A 154      36.832   2.885  27.418  1.00  0.00      A    H
ATOM   1383  HZ2 ACN A 154      35.410   2.018  26.880  1.00  0.00      A    H
ATOM   1387  CT  ACN A 155      19.919   4.277   0.067  1.00  0.00      A    C
ATOM   1388  CZ  ACN A 155      19.204   3.868   1.260  1.00  0.00      A    C
ATOM   1389  NZ  ACN A 155      18.689   3.591   2.250  1.00  0.00      A    N
ATOM   1390  HZ  ACN A 155      20.882   3.774   0.105  1.00  0.00      A    H
ATOM   1391  HZ1 ACN A 155      20.053   5.347   0.201  1.00  0.00      A    H
ATOM   1392  HZ2 ACN A 155      19.340   4.168  -0.847  1.00  0.00      A    H
ATOM   1396  CT  ACN A 156       8.721  34.830  15.036  1.00  0.00      A    C
ATOM   1397  CZ  ACN A 156       9.717  35.413  14.116  1.00  0.00      A    C
ATOM   1398  NZ  ACN A 156      10.422  35.918  13.352  1.00  0.00      A    N
ATOM   1399  HZ  ACN A 156       9.416  34.494  15.801  1.00  0.00      A    H
ATOM   1400  HZ1 ACN A 156       8.111  34.008  14.668  1.00  0.00      A    H
ATOM   1401  HZ2 ACN A 156       8.003  35.564  15.391  1.00  0.00      A    H
ATOM   1405  CT  ACN A 157      40.894  41.110  24.072  1.00  0.00      A    C
ATOM   1406  CZ  ACN A 157      41.224  39.709  23.956  1.00  0.00      A    C
ATOM   1407  NZ  ACN A 157      41.463  38.600  23.911  1.00  0.00      A    N
ATOM   1408  HZ  ACN A 157      41.164  41.563  23.121  1.00  0.00      A    H
ATOM   1409  HZ1 ACN A 157      41.349  41.572  24.944  1.00  0.00      A    H
ATOM   1410  HZ2 ACN A 157      39.823  41.220  24.222  1.00  0.00      A    H
ATOM   1414  CT  ACN A 158      18.377   3.882  24.661  1.00  0.00      A    C
ATOM   1415  CZ  ACN A 158      19.812   4.066  25.017  1.00  0.00      A    C
ATOM   1416  NZ  ACN A 158      20.940   4.184  25.350  1.00  0.00      A    N
ATOM   1417  HZ  ACN A 158      17.912   3.484  25.560  1.00  0.00      A    H
ATOM   1418  HZ1 ACN A 158      18.293   3.192  23.826  1.00  0.00      A    H
ATOM   1419  HZ2 ACN A 158      17.965   4.879  24.528  1.00  0.00      A    H
ATOM   1423  CT  ACN A 159      21.128  32.842  35.297  1.00  0.00      A    C
ATOM   1424  CZ  ACN A 159      20.341  33.152  34.150  1.00  0.00      A    C
ATOM   1425  NZ  ACN A 159      19.712  33.354  33.167  1.00  0.00      A    N
ATOM   1426  HZ  ACN A 159      21.522  33.752  35.742  1.00  0.00      A    H
ATOM   1427  HZ1 ACN A 159      21.913  32.145  35.014  1.00  0.00      A    H
ATOM   1428  HZ2 ACN A 159      20.362  32.370  35.907  1.00  0.00      A    H
ATOM   1432  CT  ACN A 160      26.423  21.265  37.430  1.00  0.00      A    C
ATOM   1433  CZ  ACN A 160      25.051  21.365  37.850  1.00  0.00      A    C
ATOM   1434  NZ  ACN A 160      23.975  21.469  38.298  1.00  0.00      A    N
ATOM   1435  HZ  ACN A 160      26.577  22.058  36.703  1.00  0.00      A    H
ATOM   1436  HZ1 ACN A 160      26.556  20.264  37.027  1.00  0.00      A    H
ATOM   1437  HZ2 ACN A 160      26.993  21.483  38.330  1.00  0.00      A    H
ATOM   1441  CT  ACN A 161      36.683  31.759  30.502  1.00  0.00      A    C
ATOM   1442  CZ  ACN A 161      37.938  32.399  30.963  1.00  0.00      A    C
ATOM   1443  NZ  ACN A 161      38.870  32.892  31.373  1.00  0.00      A    N
ATOM   1444  HZ  ACN A 161      36.177  31.406  31.396  1.00  0.00      A    H
ATOM   1445  HZ1 ACN A 161      36.954  30.987  29.785  1.00  0.00      A    H
ATOM   1446  HZ2 ACN A 161      36.197  32.485  29.856  1.00  0.00      A    H
ATOM   1450  CT  ACN A 162       1.768   2.425   7.144  1.00  0.00      A    C
ATOM   1451  CZ  ACN A 162       1.734   3.624   6.358  1.00  0.00      A    C
ATOM   1452  NZ  ACN A 162       1.753   4.581   5.723  1.00  0.00      A    N
ATOM   1453  HZ  ACN A 162       2.000   2.804   8.136  1.00  0.00      A    H
ATOM   1454  HZ1 ACN A 162       2.622   1.781   6.948  1.00  0.00      A    H
ATOM   1455  HZ2 ACN A 162       0.821   1.891   7.110  1.00  0.00      A    H
ATOM   1459  CT  ACN A 163      35.196  43.992  28.773  1.00  0.00      A    C
ATOM   1460  CZ  ACN A 163      34.949  45.396  29.165  1.00  0.00      A    C
ATOM   1461  NZ  ACN A 163      34.700  46.495  29.462  1.00  0.00      A    N
ATOM   1462  HZ  ACN A 163      36.032  43.720  29.413  1.00  0.00      A    H
ATOM   1463  HZ1 ACN A 163      35.503  43.992  27.731  1.00  0.00      A    H
ATOM   1464  HZ2 ACN A 163      34.362  43.370  29.091  1.00  0.00      A    H
ATOM   1468  CT  ACN A 164      20.592  39.248  26.959  1.00  0.00      A    C
ATOM   1469  CZ  ACN A 164      21.735  39.081  25.981  1.00  0.00      A    C
ATOM   1470  NZ  ACN A 164      22.597  38.945  25.241  1.00  0.00      A    N
ATOM   1471  HZ  ACN A 164      19.702  39.151  26.342  1.00  0.00      A    H
ATOM   1472  HZ1 ACN A 164      20.660  40.252  27.371  1.00  0.00      A    H
ATOM   1473  HZ2 ACN A 164      20.550  38.632  27.853  1.00  0.00      A    H
ATOM   1477  CT  ACN A 165      19.037  37.271  38.034  1.00  0.00      A    C
ATOM   1478  CZ  ACN A 165      18.069  36.211  38.453  1.00  0.00      A    C
ATOM   1479  NZ  ACN A 165      17.244  35.434  38.764  1.00  0.00      A    N
ATOM   1480  HZ  ACN A 165      19.523  37.698  38.908  1.00  0.00      A    H
ATOM   1481  HZ1 ACN A 165      18.588  38.105  37.500  1.00  0.00      A    H
ATOM   1482  HZ2 ACN A 165      19.758  36.756  37.404  1.00  0.00      A    H
ATOM   1486  CT  ACN A 166      22.531  18.879  33.627  1.00  0.00      A    C
ATOM   1487  CZ  ACN A 166      22.274  17.424  33.691  1.00  0.00      A    C
ATOM   1488  NZ  ACN A 166      21.986  16.333  33.714  1.00  0.00      A    N
ATOM   1489  HZ  ACN A 166      22.607  19.281  34.634  1.00  0.00      A    H
ATOM   1490  HZ1 ACN A 166      21.693  19.403  33.174  1.00  0.00      A    H
ATOM   1491  HZ2 ACN A 166      23.456  19.083  33.092  1.00  0.00      A    H
ATOM   1495  CT  ACN A 167      30.476  35.611  29.931  1.00  0.00      A    C
ATOM   1496  CZ  ACN A 167      31.446  35.549  28.875  1.00  0.00      A    C
ATOM   1497  NZ  ACN A 167      32.265  35.519  28.022  1.00  0.00      A    N
ATOM   1498  HZ  ACN A 167      29.989  36.575  30.054  1.00  0.00      A    H
ATOM   1499  HZ1 ACN A 167      30.890  35.389  30.911  1.00  0.00      A    H
ATOM   1500  HZ2 ACN A 167      29.635  34.982  29.650  1.00  0.00      A    H
ATOM   1504  CT  ACN A 168       5.819  44.826   2.579  1.00  0.00      A    C
ATOM   1505  CZ  ACN A 168       7.070  44.417   1.896  1.00  0.00      A    C
ATOM   1506  NZ  ACN A 168       8.069  44.114   1.395  1.00  0.00      A    N
ATOM   1507  HZ  ACN A 168       6.116  45.352   3.483  1.00  0.00      A    H
ATOM   1508  HZ1 ACN A 168       5.173  43.985   2.817  1.00  0.00      A    H
ATOM   1509  HZ2 ACN A 168       5.316  45.487   1.879  1.00  0.00      A    H
ATOM   1513  CT  ACN A 169      33.932  10.680  22.361  1.00  0.00      A    C
ATOM   1514  CZ  ACN A 169      33.771   9.439  21.547  1.00  0.00      A    C
ATOM   1515  NZ  ACN A 169      33.673   8.442  20.971  1.00  0.00      A    N
ATOM   1516  HZ  ACN A 169      34.869  11.194  22.167  1.00  0.00      A    H
ATOM   1517  HZ1 ACN A 169      33.765  10.493  23.419  1.00  0.00      A    H
ATOM   1518  HZ2 ACN A 169      33.191  11.385  21.991  1.00  0.00      A    H
ATOM   1522  CT  ACN A 170       5.158  17.391  35.794  1.00  0.00      A    C
ATOM   1523  CZ  ACN A 170       4.449  18.375  34.984  1.00  0.00      A    C
ATOM   1524  NZ  ACN A 170       3.925  19.132  34.303  1.00  0.00      A    N
ATOM   1525  HZ  ACN A 170       6.191  17.458  35.463  1.00  0.00      A    H
ATOM   1526  HZ1 ACN A 170       4.747  16.502  35.323  1.00  0.00      A    H
ATOM   1527  HZ2 ACN A 170       4.956  17.517  36.855  1.00  0.00      A    H
ATOM   1531  CT  ACN A 171       3.919  14.860   7.038  1.00  0.00      A    C
ATOM   1532  CZ  ACN A 171       4.260  13.460   6.742  1.00  0.00      A    C
ATOM   1533  NZ  ACN A 171       4.521  12.321   6.595  1.00  0.00      A    N
ATOM   1534  HZ  ACN A 171       3.765  15.447   6.136  1.00  0.00      A    H
ATOM   1535  HZ1 ACN A 171       4.659  15.290   7.708  1.00  0.00      A    H
ATOM   1536  HZ2 ACN A 171       3.008  14.802   7.629  1.00  0.00      A    H
ATOM   1540  CT  ACN A 172       6.052  43.651  24.288  1.00  0.00      A    C
ATOM   1541  CZ  ACN A 172       6.381  43.533  25.741  1.00  0.00      A    C
ATOM   1542  NZ  ACN A 172       6.624  43.433  26.845  1.00  0.00      A    N
ATOM   1543  HZ  ACN A 172       5.816  44.682  24.037  1.00  0.00      A    H
ATOM   1544  HZ1 ACN A 172       5.217  43.006  24.028  1.00  0.00      A    H
ATOM   1545  HZ2 ACN A 172       6.982  43.336  23.820  1.00  0.00      A    H
ATOM   1549  CT  ACN A 173      32.342  27.113  34.118  1.00  0.00      A    C
ATOM   1550  CZ  ACN A 173      30.887  26.946  33.753  1.00  0.00      A    C
ATOM   1551  NZ  ACN A 173      29.731  26.822  33.499  1.00  0.00      A    N
ATOM   1552  HZ  ACN A 173      32.900  27.384  33.225  1.00  0.00      A    H
ATOM   1553  HZ1 ACN A 173      32.601  26.180  34.611  1.00  0.00      A    H
ATOM   1554  HZ2 ACN A 173      32.490  27.952  34.793  1.00  0.00      A    H
ATOM   1558  CT  ACN A 174      11.650  38.923  12.620  1.00  0.00      A    C
ATOM   1559  CZ  ACN A 174      12.991  38.414  12.617  1.00  0.00      A    C
ATOM   1560  NZ  ACN A 174      14.090  37.999  12.566  1.00  0.00      A    N
ATOM   1561  HZ  ACN A 174      11.507  39.855  12.080  1.00  0.00      A    H
ATOM   1562  HZ1 ACN A 174      11.230  38.873  13.622  1.00  0.00      A    H
ATOM   1563  HZ2 ACN A 174      11.063  38.222  12.033  1.00  0.00      A    H
ATOM   1567  CT  ACN A 175       1.265  28.362   4.193  1.00  0.00      A    C
ATOM   1568  CZ  ACN A 175       0.456  27.079   4.115  1.00  0.00      A    C
ATOM   1569  NZ  ACN A 175      -0.261  26.191   4.122  1.00  0.00      A    N
ATOM   1570  HZ  ACN A 175       1.606  28.557   3.180  1.00  0.00      A    H
ATOM   1571  HZ1 ACN A 175       2.138  28.148   4.804  1.00  0.00      A    H
ATOM   1572  HZ2 ACN A 175       0.683  29.252   4.415  1.00  0.00      A    H
ATOM   1576  CT  ACN A 176      43.585   2.918  31.149  1.00  0.00      A    C
ATOM   1577  CZ  ACN A 176      42.244   3.251  30.823  1.00  0.00      A    C
ATOM   1578  NZ  ACN A 176      41.136   3.534  30.615  1.00  0.00      A    N
ATOM   1579  HZ  ACN A 176      43.879   3.505  32.016  1.00  0.00      A    H
ATOM   1580  HZ1 ACN A 176      44.187   3.037  30.251  1.00  0.00      A    H
ATOM   1581  HZ2 ACN A 176      43.439   1.956  31.634  1.00  0.00      A    H
ATOM   1585  CT  ACN A 177      39.401  37.293   0.502  1.00  0.00      A    C
ATOM   1586  CZ  ACN A 177      40.662  37.972   0.833  1.00  0.00      A    C
ATOM   1587  NZ  ACN A 177      41.655  38.538   1.121  1.00  0.00      A    N
ATOM   1588  HZ  ACN A 177      39.599  36.294   0.124  1.00  0.00      A    H
ATOM   1589  HZ1 ACN A 177      38.759  37.991  -0.029  1.00  0.00      A    H
ATOM   1590  HZ2 ACN A 177      38.922  37.189   1.472  1.00  0.00      A    H
ATOM   1594  CT  ACN A 178       7.196   3.508  31.245  1.00  0.00      A    C
ATOM   1595  CZ  ACN A 178       7.011   3.844  32.738  1.00  0.00      A    C
ATOM   1596  NZ  ACN A 178       6.921   4.075  33.879  1.00  0.00      A    N
ATOM   1597  HZ  ACN A 178       7.616   2.516  31.097  1.00  0.00      A    H
ATOM   1598  HZ1 ACN A 178       7.814   4.313  30.856  1.00  0.00      A    H
ATOM   1599  HZ2 ACN A 178       6.192   3.584  30.837  1.00  0.00      A    H
ATOM   1603  CT  ACN A 179      35.932  34.115  34.312  1.00  0.00      A    C
ATOM   1604  CZ  ACN A 179      36.374  35.453  33.902  1.00  0.00      A    C
ATOM   1605  NZ  ACN A 179      36.727  36.515  33.594  1.00  0.00      A    N
ATOM   1606  HZ  ACN A 179      35.093  33.865  33.668  1.00  0.00      A    H
ATOM   1607  HZ1 ACN A 179      35.694  34.207  35.369  1.00  0.00      A    H
ATOM   1608  HZ2 ACN A 179      36.836  33.546  34.112  1.00  0.00      A    H
ATOM   1612  CT  ACN A 180       9.638  30.628  24.821  1.00  0.00      A    C
ATOM   1613  CZ  ACN A 180      10.645  29.606  25.358  1.00  0.00      A    C
ATOM   1614  NZ  ACN A 180      11.413  28.837  25.729  1.00  0.00      A    N
ATOM   1615  HZ  ACN A 180       9.310  30.337  23.826  1.00  0.00      A    H
ATOM   1616  HZ1 ACN A 180      10.080  31.619  24.770  1.00  0.00      A    H
ATOM   1617  HZ2 ACN A 180       8.737  30.718  25.422  1.00  0.00      A    H
ATOM   1621  CT  ACN A 181      23.392  28.357  21.698  1.00  0.00      A    C
ATOM   1622  CZ  ACN A 181      24.123  28.060  22.920  1.00  0.00      A    C
ATOM   1623  NZ  ACN A 181      24.603  27.808  23.971  1.00  0.00      A    N
ATOM   1624  HZ  ACN A 181      24.134  28.846  21.073  1.00  0.00      A    H
ATOM   1625  HZ1 ACN A 181      22.728  29.166  21.992  1.00  0.00      A    H
ATOM   1626  HZ2 ACN A 181      22.947  27.504  21.192  1.00  0.00      A    H
ATOM   1630  CT  ACN A 182      44.151  12.543  25.047  1.00  0.00      A    C
ATOM   1631  CZ  ACN A 182      42.942  12.697  25.875  1.00  0.00      A    C
ATOM   1632  NZ  ACN A 182      41.991  12.915  26.469  1.00  0.00      A    N
ATOM   1633  HZ  ACN A 182      44.311  13.470  24.503  1.00  0.00      A    H
ATOM   1634  HZ1 ACN A 182      44.095  11.800  24.255  1.00  0.00      A    H
ATOM   1635  HZ2 ACN A 182      44.957  12.310  25.738  1.00  0.00      A    H
ATOM   1639  CT  ACN A 183      14.709  25.636  24.756  1.00  0.00      A    C
ATOM   1640  CZ  ACN A 183      15.901  25.651  23.958  1.00  0.00      A    C
ATOM   1641  NZ  ACN A 183      16.932  25.680  23.351  1.00  0.00      A    N
ATOM   1642  HZ  ACN A 183      14.768  24.892  25.545  1.00  0.00      A    H
ATOM   1643  HZ1 ACN A 183      13.869  25.319  24.142  1.00  0.00      A    H
ATOM   1644  HZ2 ACN A 183      14.608  26.640  25.162  1.00  0.00      A    H
ATOM   1648  CT  ACN A 184       3.746  25.494   3.645  1.00  0.00      A    C
ATOM   1649  CZ  ACN A 184       4.135  25.913   5.033  1.00  0.00      A    C
ATOM   1650  NZ  ACN A 184       4.528  26.211   6.079  1.00  0.00      A    N
ATOM   1651  HZ  ACN A 184       3.463  24.446   3.612  1.00  0.00      A    H
ATOM   1652  HZ1 ACN A 184       4.538  25.553   2.903  1.00  0.00      A    H
ATOM   1653  HZ2 ACN A 184       2.904  26.108   3.333  1.00  0.00      A    H
ATOM   1657  CT  ACN A 185      44.905   4.665   2.904  1.00  0.00      A    C
ATOM   1658  CZ  ACN A 185      43.736   5.516   3.288  1.00  0.00      A    C
ATOM   1659  NZ  ACN A 185      42.816   6.144   3.580  1.00  0.00      A    N
ATOM   1660  HZ  ACN A 185      45.826   5.223   3.050  1.00  0.00      A    H
ATOM   1661  HZ1 ACN A 185      44.773   4.413   1.854  1.00  0.00      A    H
ATOM   1662  HZ2 ACN A 185      44.968   3.713   3.425  1.00  0.00      A    H
ATOM   1666  CT  ACN A 186      13.697  15.551  40.536  1.00  0.00      A    C
ATOM   1667  CZ  ACN A 186      13.231  16.515  39.530  1.00  0.00      A    C
ATOM   1668  NZ  ACN A 186      12.927  17.295  38.734  1.00  0.00      A    N
ATOM   1669  HZ  ACN A 186      13.562  14.517  40.229  1.00  0.00      A    H
ATOM   1670  HZ1 ACN A 186      13.073  15.680  41.417  1.00  0.00      A    H
ATOM   1671  HZ2 ACN A 186      14.754  15.773  40.661  1.00  0.00      A    H
ATOM   1675  CT  ACN A 187      43.836  22.392  41.722  1.00  0.00      A    C
ATOM   1676  CZ  ACN A 187      44.900  22.629  40.741  1.00  0.00      A    C
ATOM   1677  NZ  ACN A 187      45.684  22.893  39.922  1.00  0.00      A    N
ATOM   1678  HZ  ACN A 187      44.301  21.603  42.308  1.00  0.00      A    H
ATOM   1679  HZ1 ACN A 187      42.894  22.106  41.262  1.00  0.00      A    H
ATOM   1680  HZ2 ACN A 187      43.621  23.256  42.345  1.00  0.00      A    H
ATOM   1684  CT  ACN A 188      16.284  37.491   9.911  1.00  0.00      A    C
ATOM   1685  CZ  ACN A 188      16.064  36.109  10.426  1.00  0.00      A    C
ATOM   1686  NZ  ACN A 188      15.855  35.047  10.821  1.00  0.00      A    N
ATOM   1687  HZ  ACN A 188      16.699  37.568   8.909  1.00  0.00      A    H
ATOM   1688  HZ1 ACN A 188      16.888  38.059  10.614  1.00  0.00      A    H
ATOM   1689  HZ2 ACN A 188      15.415  38.141   9.854  1.00  0.00      A    H
ATOM   1693  CT  ACN A 189       4.183  14.629  42.920  1.00  0.00      A    C
ATOM   1694  CZ  ACN A 189       4.347  13.342  43.568  1.00  0.00      A    C
ATOM   1695  NZ  ACN A 189       4.472  12.311  44.107  1.00  0.00      A    N
ATOM   1696  HZ  ACN A 189       3.811  14.575  41.900  1.00  0.00      A    H
ATOM   1697  HZ1 ACN A 189       5.124  15.140  42.732  1.00  0.00      A    H
ATOM   1698  HZ2 ACN A 189       3.559  15.267  43.539  1.00  0.00      A    H
ATOM   1702  CT  ACN A 190      22.733   0.332  36.813  1.00  0.00      A    C
ATOM   1703  CZ  ACN A 190      22.761   0.522  38.267  1.00  0.00      A    C
ATOM   1704  NZ  ACN A 190      22.803   0.639  39.420  1.00  0.00      A    N
ATOM   1705  HZ  ACN A 190      23.488  -0.360  36.447  1.00  0.00      A    H
ATOM   1706  HZ1 ACN A 190      22.925   1.336  36.445  1.00  0.00      A    H
ATOM   1707  HZ2 ACN A 190      21.775   0.063  36.377  1.00  0.00      A    H
ATOM   1711  CT  ACN A 191      11.119  24.894  42.530  1.00  0.00      A    C
ATOM   1712  CZ  ACN A 191       9.704  24.659  42.301  1.00  0.00      A    C
ATOM   1713  NZ  ACN A 191       8.585  24.482  42.110  1.00  0.00      A    N
ATOM   1714  HZ  ACN A 191      11.740  24.656  41.671  1.00  0.00      A    H
ATOM   1715  HZ1 ACN A 191      11.391  24.270  43.378  1.00  0.00      A    H
ATOM   1716  HZ2 ACN A 191      11.315  25.923  42.823  1.00  0.00      A    H
ATOM   1720  CT  ACN A 192       7.845   1.193  20.860  1.00  0.00      A    C
ATOM   1721  CZ  ACN A 192       6.928   0.112  21.140  1.00  0.00      A    C
ATOM   1722  NZ  ACN A 192       6.162  -0.748  21.368  1.00  0.00      A    N
ATOM   1723  HZ  ACN A 192       7.426   1.993  21.465  1.00  0.00      A    H
ATOM   1724  HZ1 ACN A 192       7.758   1.408  19.798  1.00  0.00      A    H
ATOM   1725  HZ2 ACN A 192       8.847   1.002  21.235  1.00  0.00      A    H
ATOM   1729  CT  ACN A 193       3.343   8.407   6.236  1.00  0.00      A    C
ATOM   1730  CZ  ACN A 193       2.164   9.290   5.919  1.00  0.00      A    C
ATOM   1731  NZ  ACN A 193       1.229   9.998   5.730  1.00  0.00      A    N
ATOM   1732  HZ  ACN A 193       4.350   8.789   6.088  1.00  0.00      A    H
ATOM   1733  HZ1 ACN A 193       3.230   7.493   5.659  1.00  0.00      A    H
ATOM   1734  HZ2 ACN A 193       3.232   8.103   7.274  1.00  0.00      A    H
ATOM   1738  CT  ACN A 194      19.057  22.940  33.329  1.00  0.00      A    C
ATOM   1739  CZ  ACN A 194      18.154  24.102  32.921  1.00  0.00      A    C
ATOM   1740  NZ  ACN A 194      17.470  25.028  32.657  1.00  0.00      A    N
ATOM   1741  HZ  ACN A 194      19.308  22.303  32.485  1.00  0.00      A    H
ATOM   1742  HZ1 ACN A 194      18.643  22.516  34.240  1.00  0.00      A    H
ATOM   1743  HZ2 ACN A 194      20.023  23.387  33.549  1.00  0.00      A    H
ATOM   1747  CT  ACN A 195      44.412  27.879  34.030  1.00  0.00      A    C
ATOM   1748  CZ  ACN A 195      43.455  27.569  32.900  1.00  0.00      A    C
ATOM   1749  NZ  ACN A 195      42.674  27.484  32.006  1.00  0.00      A    N
ATOM   1750  HZ  ACN A 195      45.076  28.739  33.998  1.00  0.00      A    H
ATOM   1751  HZ1 ACN A 195      44.969  26.968  34.232  1.00  0.00      A    H
ATOM   1752  HZ2 ACN A 195      43.856  28.020  34.954  1.00  0.00      A    H
ATOM   1756  CT  ACN A 196      35.924  20.843   2.662  1.00  0.00      A    C
ATOM   1757  CZ  ACN A 196      36.850  21.699   3.405  1.00  0.00      A    C
ATOM   1758  NZ  ACN A 196      37.606  22.419   3.963  1.00  0.00      A    N
ATOM   1759  HZ  ACN A 196      35.692  19.903   3.156  1.00  0.00      A    H
ATOM   1760  HZ1 ACN A 196      36.402  20.420   1.782  1.00  0.00      A    H
ATOM   1761  HZ2 ACN A 196      34.927  21.261   2.553  1.00  0.00      A    H
ATOM   1765  CT  ACN A 197      30.858  36.022  38.307  1.00  0.00      A    C
ATOM   1766  CZ  ACN A 197      31.704  35.428  39.280  1.00  0.00      A    C
ATOM   1767  NZ  ACN A 197      32.424  34.937  40.066  1.00  0.00      A    N
ATOM   1768  HZ  ACN A 197      30.830  35.386  37.426  1.00  0.00      A    H
ATOM   1769  HZ1 ACN A 197      31.064  37.061  38.062  1.00  0.00      A    H
ATOM   1770  HZ2 ACN A 197      29.845  35.980  38.699  1.00  0.00      A    H
ATOM   1774  CT  ACN A 198      22.545  35.877  -0.040  1.00  0.00      A    C
ATOM   1775  CZ  ACN A 198      23.535  36.023   1.053  1.00  0.00      A    C
ATOM   1776  NZ  ACN A 198      24.277  36.190   1.917  1.00  0.00      A    N
ATOM   1777  HZ  ACN A 198      22.235  34.838  -0.121  1.00  0.00      A    H
ATOM   1778  HZ1 ACN A 198      23.059  36.190  -0.946  1.00  0.00      A    H
ATOM   1779  HZ2 ACN A 198      21.702  36.514   0.216  1.00  0.00      A    H
ATOM   1783  CT  ACN A 199       1.205   8.277  21.711  1.00  0.00      A    C
ATOM   1784  CZ  ACN A 199       1.862   6.923  21.765  1.00  0.00      A    C
ATOM   1785  NZ  ACN A 199       2.464   5.946  21.711  1.00  0.00      A    N
ATOM   1786  HZ  ACN A 199       0.384   8.359  21.004  1.00  0.00      A    H
ATOM   1787  HZ1 ACN A 199       2.003   9.002  21.570  1.00  0.00      A    H
ATOM   1788  HZ2 ACN A 199       0.734   8.466  22.673  1.00  0.00      A    H
ATOM   1792  CT  ACN A 200      18.030  11.317  13.019  1.00  0.00      A    C
ATOM   1793  CZ  ACN A 200      17.946  10.181  13.941  1.00  0.00      A    C
ATOM   1794  NZ  ACN A 200      17.820   9.316  14.672  1.00  0.00      A    N
ATOM   1795  HZ  ACN A 200      17.524  10.955  12.127  1.00  0.00      A    H
ATOM   1796  HZ1 ACN A 200      19.039  11.617  12.748  1.00  0.00      A    H
ATOM   1797  HZ2 ACN A 200      17.429  12.128  13.424  1.00  0.00      A    H
ATOM   1801  CT  ACN A 201      14.580  30.289  21.908  1.00  0.00      A    C
ATOM   1802  CZ  ACN A 201      15.939  29.757  21.606  1.00  0.00      A    C
ATOM   1803  NZ  ACN A 201      17.008  29.363  21.422  1.00  0.00      A    N
ATOM   1804  HZ  ACN A 201      14.232  31.027  21.190  1.00  0.00      A    H
ATOM   1805  HZ1 ACN A 201      14.713  30.565  22.951  1.00  0.00      A    H
ATOM   1806  HZ2 ACN A 201      13.969  29.402  21.757  1.00  0.00      A    H
ATOM   1810  CT  ACN A 202      34.101  18.953  17.696  1.00  0.00      A    C
ATOM   1811  CZ  ACN A 202      35.299  18.213  17.942  1.00  0.00      A    C
ATOM   1812  NZ  ACN A 202      36.297  17.658  18.122  1.00  0.00      A    N
ATOM   1813  HZ  ACN A 202      34.485  19.913  17.360  1.00  0.00      A    H
ATOM   1814  HZ1 ACN A 202      33.513  19.117  18.595  1.00  0.00      A    H
ATOM   1815  HZ2 ACN A 202      33.479  18.518  16.917  1.00  0.00      A    H
ATOM   1819  CT  ACN A 203       3.230  10.339  31.094  1.00  0.00      A    C
ATOM   1820  CZ  ACN A 203       3.247   8.863  30.900  1.00  0.00      A    C
ATOM   1821  NZ  ACN A 203       3.340   7.712  30.759  1.00  0.00      A    N
ATOM   1822  HZ  ACN A 203       3.358  10.570  32.148  1.00  0.00      A    H
ATOM   1823  HZ1 ACN A 203       2.314  10.804  30.740  1.00  0.00      A    H
ATOM   1824  HZ2 ACN A 203       4.123  10.782  30.661  1.00  0.00      A    H
ATOM   1828  CT  ACN A 204      16.036   4.413  40.494  1.00  0.00      A    C
ATOM   1829  CZ  ACN A 204      16.672   3.496  41.485  1.00  0.00      A    C
ATOM   1830  NZ  ACN A 204      17.174   2.700  42.195  1.00  0.00      A    N
ATOM   1831  HZ  ACN A 204      16.693   4.676  39.668  1.00  0.00      A    H
ATOM   1832  HZ1 ACN A 204      15.827   5.356  40.993  1.00  0.00      A    H
ATOM   1833  HZ2 ACN A 204      15.131   3.971  40.087  1.00  0.00      A    H
ATOM   1837  CT  ACN A 205      43.152   3.282  36.710  1.00  0.00      A    C
ATOM   1838  CZ  ACN A 205      42.272   3.481  37.899  1.00  0.00      A    C
ATOM   1839  NZ  ACN A 205      41.495   3.668  38.831  1.00  0.00      A    N
ATOM   1840  HZ  ACN A 205      43.860   4.108  36.715  1.00  0.00      A    H
ATOM   1841  HZ1 ACN A 205      42.514   3.365  35.834  1.00  0.00      A    H
ATOM   1842  HZ2 ACN A 205      43.798   2.431  36.911  1.00  0.00      A    H
ATOM   1846  CT  ACN A 206       2.859  21.544  44.664  1.00  0.00      A    C
ATOM   1847  CZ  ACN A 206       4.080  20.779  45.050  1.00  0.00      A    C
ATOM   1848  NZ  ACN A 206       4.992  20.133  45.352  1.00  0.00      A    N
ATOM   1849  HZ  ACN A 206       1.920  21.071  44.939  1.00  0.00      A    H
ATOM   1850  HZ1 ACN A 206       2.866  21.796  43.607  1.00  0.00      A    H
ATOM   1851  HZ2 ACN A 206       2.914  22.509  45.162  1.00  0.00      A    H
ATOM   1855  CT  ACN A 207      14.207  40.041  24.682  1.00  0.00      A    C
ATOM   1856  CZ  ACN A 207      13.607  38.783  24.258  1.00  0.00      A    C
ATOM   1857  NZ  ACN A 207      13.157  37.763  23.968  1.00  0.00      A    N
ATOM   1858  HZ  ACN A 207      13.504  40.841  24.465  1.00  0.00      A    H
ATOM   1859  HZ1 ACN A 207      15.167  40.161  24.187  1.00  0.00      A    H
ATOM   1860  HZ2 ACN A 207      14.352  39.988  25.758  1.00  0.00      A    H
ATOM   1864  CT  ACN A 208      38.174  33.138  10.425  1.00  0.00      A    C
ATOM   1865  CZ  ACN A 208      38.741  31.855   9.894  1.00  0.00      A    C
ATOM   1866  NZ  ACN A 208      39.191  30.890   9.463  1.00  0.00      A    N
ATOM   1867  HZ  ACN A 208      38.340  33.187  11.498  1.00  0.00      A    H
ATOM   1868  HZ1 ACN A 208      37.094  33.011  10.421  1.00  0.00      A    H
ATOM   1869  HZ2 ACN A 208      38.494  34.065   9.956  1.00  0.00      A    H
ATOM   1873  CT  ACN A 209      26.371  21.224  20.971  1.00  0.00      A    C
ATOM   1874  CZ  ACN A 209      25.233  20.342  20.792  1.00  0.00      A    C
ATOM   1875  NZ  ACN A 209      24.355  19.680  20.590  1.00  0.00      A    N
ATOM   1876  HZ  ACN A 209      26.783  21.098  21.970  1.00  0.00      A    H
ATOM   1877  HZ1 ACN A 209      26.090  22.273  20.925  1.00  0.00      A    H
ATOM   1878  HZ2 ACN A 209      26.945  21.104  20.055  1.00  0.00      A    H
ATOM   1882  CT  ACN A 210      36.934   1.760  43.085  1.00  0.00      A    C
ATOM   1883  CZ  ACN A 210      37.443   1.017  44.209  1.00  0.00      A    C
ATOM   1884  NZ  ACN A 210      37.885   0.481  45.083  1.00  0.00      A    N
ATOM   1885  HZ  ACN A 210      37.767   2.298  42.641  1.00  0.00      A    H
ATOM   1886  HZ1 ACN A 210      36.243   2.456  43.554  1.00  0.00      A    H
ATOM   1887  HZ2 ACN A 210      36.445   1.055  42.418  1.00  0.00      A    H
ATOM   1891  CT  ACN A 211       5.162  21.730  30.559  1.00  0.00      A    C
ATOM   1892  CZ  ACN A 211       5.037  22.063  29.118  1.00  0.00      A    C
ATOM   1893  NZ  ACN A 211       4.867  22.312  28.013  1.00  0.00      A    N
ATOM   1894  HZ  ACN A 211       4.836  22.603  31.117  1.00  0.00      A    H
ATOM   1895  HZ1 ACN A 211       6.232  21.663  30.735  1.00  0.00      A    H
ATOM   1896  HZ2 ACN A 211       4.776  20.753  30.840  1.00  0.00      A    H
ATOM   1900  CT  ACN A 212      31.383   3.828  35.604  1.00  0.00      A    C
ATOM   1901  CZ  ACN A 212      29.934   3.739  35.864  1.00  0.00      A    C
ATOM   1902  NZ  ACN A 212      28.771   3.685  36.082  1.00  0.00      A    N
ATOM   1903  HZ  ACN A 212      31.790   2.835  35.427  1.00  0.00      A    H
ATOM   1904  HZ1 ACN A 212      31.877   4.141  36.520  1.00  0.00      A    H
ATOM   1905  HZ2 ACN A 212      31.547   4.546  34.804  1.00  0.00      A    H
ATOM   1909  CT  ACN A 213      32.839  18.512   4.544  1.00  0.00      A    C
ATOM   1910  CZ  ACN A 213      33.007  18.879   3.099  1.00  0.00      A    C
ATOM   1911  NZ  ACN A 213      33.097  19.174   1.985  1.00  0.00      A    N
ATOM   1912  HZ  ACN A 213      31.771  18.548   4.743  1.00  0.00      A    H
ATOM   1913  HZ1 ACN A 213      33.392  19.199   5.179  1.00  0.00      A    H
ATOM   1914  HZ2 ACN A 213      33.210  17.508   4.732  1.00  0.00      A    H
ATOM   1918  CT  ACN A 214      24.032   2.428  15.644  1.00  0.00      A    C
ATOM   1919  CZ  ACN A 214      23.955   1.857  14.273  1.00  0.00      A    C
ATOM   1920  NZ  ACN A 214      23.791   1.397  13.195  1.00  0.00      A    N
ATOM   1921  HZ  ACN A 214      23.921   3.505  15.551  1.00  0.00      A    H
ATOM   1922  HZ1 ACN A 214      24.977   2.273  16.158  1.00  0.00      A    H
ATOM   1923  HZ2 ACN A 214      23.237   2.062  16.289  1.00  0.00      A    H
ATOM   1927  CT  ACN A 215      20.441  23.712   0.642  1.00  0.00      A    C
ATOM   1928  CZ  ACN A 215      21.796  23.234   0.927  1.00  0.00      A    C
ATOM   1929  NZ  ACN A 215      22.859  22.876   1.237  1.00  0.00      A    N
ATOM   1930  HZ  ACN A 215      20.382  24.725   0.253  1.00  0.00      A    H
ATOM   1931  HZ1 ACN A 215      19.937  23.770   1.603  1.00  0.00      A    H
ATOM   1932  HZ2 ACN A 215      19.975  22.958   0.012  1.00  0.00      A    H
ATOM   1936  CT  ACN A 216      41.736  34.076  30.363  1.00  0.00      A    C
ATOM   1937  CZ  ACN A 216      42.657  33.230  31.147  1.00  0.00      A    C
ATOM   1938  NZ  ACN A 216      43.368  32.553  31.765  1.00  0.00      A    N
ATOM   1939  HZ  ACN A 216      41.001  34.507  31.039  1.00  0.00      A    H
ATOM   1940  HZ1 ACN A 216      41.210  33.398  29.696  1.00  0.00      A    H
ATOM   1941  HZ2 ACN A 216      42.283  34.802  29.767  1.00  0.00      A    H
ATOM   1945  CT  ACN A 217      39.958  23.171  31.151  1.00  0.00      A    C
ATOM   1946  CZ  ACN A 217      41.071  22.216  30.947  1.00  0.00      A    C
ATOM   1947  NZ  ACN A 217      42.028  21.529  30.746  1.00  0.00      A    N
ATOM   1948  HZ  ACN A 217      39.551  23.523  30.206  1.00  0.00      A    H
ATOM   1949  HZ1 ACN A 217      40.250  24.039  31.736  1.00  0.00      A    H
ATOM   1950  HZ2 ACN A 217      39.121  22.809  31.742  1.00  0.00      A    H
ATOM   1954  CT  ACN A 218       4.747  34.067   9.229  1.00  0.00      A    C
ATOM   1955  CZ  ACN A 218       3.337  34.254   8.913  1.00  0.00      A    C
ATOM   1956  NZ  ACN A 218       2.240  34.348   8.633  1.00  0.00      A    N
ATOM   1957  HZ  ACN A 218       4.915  33.063   9.611  1.00  0.00      A    H
ATOM   1958  HZ1 ACN A 218       5.042  34.833   9.941  1.00  0.00      A    H
ATOM   1959  HZ2 ACN A 218       5.269  34.218   8.287  1.00  0.00      A    H
ATOM   1963  CT  ACN A 219      28.775  10.259  34.772  1.00  0.00      A    C
ATOM   1964  CZ  ACN A 219      29.565  10.492  33.555  1.00  0.00      A    C
ATOM   1965  NZ  ACN A 219      30.136  10.623  32.566  1.00  0.00      A    N
ATOM   1966  HZ  ACN A 219      29.138   9.357  35.258  1.00  0.00      A    H
ATOM   1967  HZ1 ACN A 219      27.708  10.171  34.584  1.00  0.00      A    H
ATOM   1968  HZ2 ACN A 219      28.970  11.070  35.468  1.00  0.00      A    H
ATOM   1972  CT  ACN A 220      35.664  23.753  41.526  1.00  0.00      A    C
ATOM   1973  CZ  ACN A 220      35.280  25.104  41.139  1.00  0.00      A    C
ATOM   1974  NZ  ACN A 220      34.945  26.208  40.896  1.00  0.00      A    N
ATOM   1975  HZ  ACN A 220      35.217  23.016  40.863  1.00  0.00      A    H
ATOM   1976  HZ1 ACN A 220      35.417  23.442  42.538  1.00  0.00      A    H
ATOM   1977  HZ2 ACN A 220      36.728  23.787  41.309  1.00  0.00      A    H
ATOM   1981  CT  ACN A 221       2.914  30.456  22.519  1.00  0.00      A    C
ATOM   1982  CZ  ACN A 221       2.687  30.497  23.986  1.00  0.00      A    C
ATOM   1983  NZ  ACN A 221       2.500  30.629  25.118  1.00  0.00      A    N
ATOM   1984  HZ  ACN A 221       3.793  29.822  22.434  1.00  0.00      A    H
ATOM   1985  HZ1 ACN A 221       3.187  31.460  22.204  1.00  0.00      A    H
ATOM   1986  HZ2 ACN A 221       2.009  30.015  22.107  1.00  0.00      A    H
ATOM   1990  CT  ACN A 222      -0.232  20.516  30.046  1.00  0.00      A    C
ATOM   1991  CZ  ACN A 222       1.093  20.022  29.615  1.00  0.00      A    C
ATOM   1992  NZ  ACN A 222       2.180  19.682  29.310  1.00  0.00      A    N
ATOM   1993  HZ  ACN A 222      -0.886  20.750  29.209  1.00  0.00      A    H
ATOM   1994  HZ1 ACN A 222       0.001  21.372  30.673  1.00  0.00      A    H
ATOM   1995  HZ2 ACN A 222      -0.694  19.712  30.614  1.00  0.00      A    H
ATOM   1999  CT  ACN A 223      14.985   2.472  26.001  1.00  0.00      A    C
ATOM   2000  CZ  ACN A 223      14.352   1.200  25.759  1.00  0.00      A    C
ATOM   2001  NZ  ACN A 223      13.797   0.212  25.606  1.00  0.00      A    N
ATOM   2002  HZ  ACN A 223      16.016   2.431  26.344  1.00  0.00      A    H
ATOM   2003  HZ1 ACN A 223      14.363   3.036  26.692  1.00  0.00      A    H
ATOM   2004  HZ2 ACN A 223      14.963   3.028  25.068  1.00  0.00      A    H
ATOM   2008  CT  ACN A 224      13.303  13.588  -0.568  1.00  0.00      A    C
ATOM   2009  CZ  ACN A 224      13.670  13.699   0.795  1.00  0.00      A    C
ATOM   2010  NZ  ACN A 224      13.954  13.706   1.910  1.00  0.00      A    N
ATOM   2011  HZ  ACN A 224      14.054  12.895  -0.938  1.00  0.00      A    H
ATOM   2012  HZ1 ACN A 224      13.450  14.573  -1.003  1.00  0.00      A    H
ATOM   2013  HZ2 ACN A 224      12.295  13.229  -0.760  1.00  0.00      A    H
ATOM   2017  CT  ACN A 225      14.240  41.902  44.543  1.00  0.00      A    C
ATOM   2018  CZ  ACN A 225      14.128  40.522  44.979  1.00  0.00      A    C
ATOM   2019  NZ  ACN A 225      14.022  39.420  45.352  1.00  0.00      A    N
ATOM   2020  HZ  ACN A 225      14.855  42.481  45.227  1.00  0.00      A    H
ATOM   2021  HZ1 ACN A 225      13.258  42.320  44.338  1.00  0.00      A    H
ATOM   2022  HZ2 ACN A 225      14.740  41.957  43.579  1.00  0.00      A    H
ATOM   2026  CT  ACN A 226      44.648  33.699  14.234  1.00  0.00      A    C
ATOM   2027  CZ  ACN A 226      44.385  34.921  13.494  1.00  0.00      A    C
ATOM   2028  NZ  ACN A 226      44.156  35.907  12.926  1.00  0.00      A    N
ATOM   2029  HZ  ACN A 226      43.829  33.016  14.025  1.00  0.00      A    H
ATOM   2030  HZ1 ACN A 226      44.740  33.916  15.295  1.00  0.00      A    H
ATOM   2031  HZ2 ACN A 226      45.580  33.376  13.776  1.00  0.00      A    H
ATOM   2035  CT  ACN A 227       3.855   2.334  21.494  1.00  0.00      A    C
ATOM   2036  CZ  ACN A 227       4.756   2.757  20.449  1.00  0.00      A    C
ATOM   2037  NZ  ACN A 227       5.497   3.096  19.604  1.00  0.00      A    N
ATOM   2038  HZ  ACN A 227       3.219   3.117  21.899  1.00  0.00      A    H
ATOM   2039  HZ1 ACN A 227       4.425   2.009  22.362  1.00  0.00      A    H
ATOM   2040  HZ2 ACN A 227       3.274   1.450  21.245  1.00  0.00      A    H
ATOM   2044  CT  ACN A 228      40.889  35.831  18.419  1.00  0.00      A    C
ATOM   2045  CZ  ACN A 228      42.355  35.570  18.349  1.00  0.00      A    C
ATOM   2046  NZ  ACN A 228      43.487  35.424  18.338  1.00  0.00      A    N
ATOM   2047  HZ  ACN A 228      40.497  36.046  17.428  1.00  0.00      A    H
ATOM   2048  HZ1 ACN A 228      40.642  36.660  19.077  1.00  0.00      A    H
ATOM   2049  HZ2 ACN A 228      40.423  34.945  18.842  1.00  0.00      A    H
ATOM   2053  CT  ACN A 229      12.666  45.515  28.620  1.00  0.00      A    C
ATOM   2054  CZ  ACN A 229      11.906  44.305  28.945  1.00  0.00      A    C
ATOM   2055  NZ  ACN A 229      11.339  43.333  29.240  1.00  0.00      A    N
ATOM   2056  HZ  ACN A 229      12.141  45.942  27.770  1.00  0.00      A    H
ATOM   2057  HZ1 ACN A 229      13.725  45.282  28.545  1.00  0.00      A    H
ATOM   2058  HZ2 ACN A 229      12.477  46.128  29.498  1.00  0.00      A    H
ATOM   2062  CT  ACN A 230       4.995  37.862  22.705  1.00  0.00      A    C
ATOM   2063  CZ  ACN A 230       4.901  39.192  23.263  1.00  0.00      A    C
ATOM   2064  NZ  ACN A 230       4.873  40.302  23.689  1.00  0.00      A    N
ATOM   2065  HZ  ACN A 230       3.942  37.605  22.786  1.00  0.00      A    H
ATOM   2066  HZ1 ACN A 230       5.658  37.200  23.256  1.00  0.00      A    H
ATOM   2067  HZ2 ACN A 230       5.145  38.154  21.668  1.00  0.00      A    H
ATOM   2071  CT  ACN A 231       7.961  26.727   8.689  1.00  0.00      A    C
ATOM   2072  CZ  ACN A 231       7.279  26.622   9.997  1.00  0.00      A    C
ATOM   2073  NZ  ACN A 231       6.711  26.491  10.983  1.00  0.00      A    N
ATOM   2074  HZ  ACN A 231       7.262  26.343   7.951  1.00  0.00      A    H
ATOM   2075  HZ1 ACN A 231       8.774  26.007   8.646  1.00  0.00      A    H
ATOM   2076  HZ2 ACN A 231       8.288  27.725   8.405  1.00  0.00      A    H
ATOM   2080  CT  ACN A 232      39.549  19.385  24.698  1.00  0.00      A    C
ATOM   2081  CZ  ACN A 232      39.837  20.764  24.139  1.00  0.00      A    C
ATOM   2082  NZ  ACN A 232      40.027  21.815  23.752  1.00  0.00      A    N
ATOM   2083  HZ  ACN A 232      40.465  18.822  24.538  1.00  0.00      A    H
ATOM   2084  HZ1 ACN A 232      38.615  19.024  24.275  1.00  0.00      A    H
ATOM   2085  HZ2 ACN A 232      39.339  19.519  25.756  1.00  0.00      A    H
ATOM   2089  CT  ACN A 233      42.315  26.625  26.743  1.00  0.00      A    C
ATOM   2090  CZ  ACN A 233      41.916  25.565  27.628  1.00  0.00      A    C
ATOM   2091  NZ  ACN A 233      41.555  24.727  28.318  1.00  0.00      A    N
ATOM   2092  HZ  ACN A 233      41.518  26.636  26.005  1.00  0.00      A    H
ATOM   2093  HZ1 ACN A 233      43.307  26.410  26.353  1.00  0.00      A    H
ATOM   2094  HZ2 ACN A 233      42.319  27.633  27.150  1.00  0.00      A    H
ATOM   2098  CT  ACN A 234       7.788  30.601  29.078  1.00  0.00      A    C
ATOM   2099  CZ  ACN A 234       7.395  29.447  28.319  1.00  0.00      A    C
ATOM   2100  NZ  ACN A 234       7.027  28.504  27.734  1.00  0.00      A    N
ATOM   2101  HZ  ACN A 234       8.420  30.277  29.901  1.00  0.00      A    H
ATOM   2102  HZ1 ACN A 234       6.946  31.252  29.299  1.00  0.00      A    H
ATOM   2103  HZ2 ACN A 234       8.457  31.196  28.462  1.00  0.00      A    H
ATOM   2107  CT  ACN A 235      29.968  37.769  42.578  1.00  0.00      A    C
ATOM   2108  CZ  ACN A 235      30.161  36.325  42.763  1.00  0.00      A    C
ATOM   2109  NZ  ACN A 235      30.317  35.160  42.976  1.00  0.00      A    N
ATOM   2110  HZ  ACN A 235      30.673  38.378  43.138  1.00  0.00      A    H
ATOM   2111  HZ1 ACN A 235      28.920  37.899  42.835  1.00  0.00      A    H
ATOM   2112  HZ2 ACN A 235      29.922  37.949  41.507  1.00  0.00      A    H
ATOM   2116  CT  ACN A 236      13.647  18.850  42.683  1.00  0.00      A    C
ATOM   2117  CZ  ACN A 236      14.627  17.714  42.746  1.00  0.00      A    C
ATOM   2118  NZ  ACN A 236      15.399  16.855  42.763  1.00  0.00      A    N
ATOM   2119  HZ  ACN A 236      13.958  19.506  43.491  1.00  0.00      A    H
ATOM   2120  HZ1 ACN A 236      12.598  18.577  42.769  1.00  0.00      A    H
ATOM   2121  HZ2 ACN A 236      13.869  19.549  41.881  1.00  0.00      A    H
ATOM   2125  CT  ACN A 237      43.010  10.031   4.526  1.00  0.00      A    C
ATOM   2126  CZ  ACN A 237      43.744  10.407   3.318  1.00  0.00      A    C
ATOM   2127  NZ  ACN A 237      44.317  10.649   2.367  1.00  0.00      A    N
ATOM   2128  HZ  ACN A 237      43.661  10.263   5.364  1.00  0.00      A    H
ATOM   2129  HZ1 ACN A 237      42.871   8.954   4.571  1.00  0.00      A    H
ATOM   2130  HZ2 ACN A 237      42.111  10.618   4.356  1.00  0.00      A    H
ATOM   2134  CT  ACN A 238       9.421  42.169  13.649  1.00  0.00      A    C
ATOM   2135  CZ  ACN A 238      10.271  42.007  14.805  1.00  0.00      A    C
ATOM   2136  NZ  ACN A 238      10.953  41.813  15.742  1.00  0.00      A    N
ATOM   2137  HZ  ACN A 238       8.361  42.091  13.877  1.00  0.00      A    H
ATOM   2138  HZ1 ACN A 238       9.742  41.274  13.122  1.00  0.00      A    H
ATOM   2139  HZ2 ACN A 238       9.686  43.016  13.021  1.00  0.00      A    H
ATOM   2143  CT  ACN A 239      20.891  27.907  41.887  1.00  0.00      A    C
ATOM   2144  CZ  ACN A 239      20.012  26.915  41.266  1.00  0.00      A    C
ATOM   2145  NZ  ACN A 239      19.410  26.103  40.717  1.00  0.00      A    N
ATOM   2146  HZ  ACN A 239      20.814  28.814  41.293  1.00  0.00      A    H
ATOM   2147  HZ1 ACN A 239      21.953  27.679  41.923  1.00  0.00      A    H
ATOM   2148  HZ2 ACN A 239      20.567  28.183  42.887  1.00  0.00      A    H
ATOM   2152  CT  ACN A 240      38.941  31.024  27.498  1.00  0.00      A    C
ATOM   2153  CZ  ACN A 240      40.324  30.603  27.767  1.00  0.00      A    C
ATOM   2154  NZ  ACN A 240      41.390  30.245  28.032  1.00  0.00      A    N
ATOM   2155  HZ  ACN A 240      38.254  30.548  28.192  1.00  0.00      A    H
ATOM   2156  HZ1 ACN A 240      38.629  30.825  26.476  1.00  0.00      A    H
ATOM   2157  HZ2 ACN A 240      38.990  32.108  27.567  1.00  0.00      A    H
ATOM   2161  CT  ACN A 241      21.394  16.553  41.415  1.00  0.00      A    C
ATOM   2162  CZ  ACN A 241      21.119  15.849  40.144  1.00  0.00      A    C
ATOM   2163  NZ  ACN A 241      20.956  15.255  39.143  1.00  0.00      A    N
ATOM   2164  HZ  ACN A 241      21.070  15.936  42.249  1.00  0.00      A    H
ATOM   2165  HZ1 ACN A 241      20.822  17.476  41.468  1.00  0.00      A    H
ATOM   2166  HZ2 ACN A 241      22.456  16.785  41.430  1.00  0.00      A    H
ATOM   2170  CT  ACN A 242       0.967  37.723  19.665  1.00  0.00      A    C
ATOM   2171  CZ  ACN A 242       2.382  37.300  19.585  1.00  0.00      A    C
ATOM   2172  NZ  ACN A 242       3.487  36.950  19.520  1.00  0.00      A    N
ATOM   2173  HZ  ACN A 242       0.540  37.543  18.681  1.00  0.00      A    H
ATOM   2174  HZ1 ACN A 242       0.999  38.795  19.842  1.00  0.00      A    H
ATOM   2175  HZ2 ACN A 242       0.525  37.228  20.526  1.00  0.00      A    H
ATOM   2179  CT  ACN A 243      11.625  33.059  30.121  1.00  0.00      A    C
ATOM   2180  CZ  ACN A 243      12.395  34.096  30.746  1.00  0.00      A    C
ATOM   2181  NZ  ACN A 243      12.972  34.956  31.266  1.00  0.00      A    N
ATOM   2182  HZ  ACN A 243      12.040  33.020  29.118  1.00  0.00      A    H
ATOM   2183  HZ1 ACN A 243      10.555  33.246  30.069  1.00  0.00      A    H
ATOM   2184  HZ2 ACN A 243      11.793  32.152  30.696  1.00  0.00      A    H
ATOM   2188  CT  ACN A 244      15.926  23.399   6.726  1.00  0.00      A    C
ATOM   2189  CZ  ACN A 244      14.614  23.106   7.321  1.00  0.00      A    C
ATOM   2190  NZ  ACN A 244      13.570  22.834   7.801  1.00  0.00      A    N
ATOM   2191  HZ  ACN A 244      15.800  22.824   5.812  1.00  0.00      A    H
ATOM   2192  HZ1 ACN A 244      16.800  22.911   7.151  1.00  0.00      A    H
ATOM   2193  HZ2 ACN A 244      15.985  24.474   6.575  1.00  0.00      A    H
ATOM   2197  CT  ACN A 245      28.673  41.864  24.879  1.00  0.00      A    C
ATOM   2198  CZ  ACN A 245      28.523  43.085  25.608  1.00  0.00      A    C
ATOM   2199  NZ  ACN A 245      28.389  44.070  26.127  1.00  0.00      A    N
ATOM   2200  HZ  ACN A 245      27.954  41.139  25.252  1.00  0.00      A    H
ATOM   2201  HZ1 ACN A 245      29.677  41.452  24.954  1.00  0.00      A    H
ATOM   2202  HZ2 ACN A 245      28.377  42.187  23.884  1.00  0.00      A    H
ATOM   2206  CT  ACN A 246      35.853  17.854  41.801  1.00  0.00      A    C
ATOM   2207  CZ  ACN A 246      36.060  19.201  41.239  1.00  0.00      A    C
ATOM   2208  NZ  ACN A 246      36.194  20.254  40.790  1.00  0.00      A    N
ATOM   2209  HZ  ACN A 246      34.805  17.576  41.871  1.00  0.00      A    H
ATOM   2210  HZ1 ACN A 246      36.306  17.833  42.789  1.00  0.00      A    H
ATOM   2211  HZ2 ACN A 246      36.313  17.116  41.147  1.00  0.00      A    H
ATOM   2215  CT  ACN A 247      40.511   9.408  33.977  1.00  0.00      A    C
ATOM   2216  CZ  ACN A 247      39.554   9.573  35.057  1.00  0.00      A    C
ATOM   2217  NZ  ACN A 247      38.759   9.572  35.932  1.00  0.00      A    N
ATOM   2218  HZ  ACN A 247      41.123   8.545  34.224  1.00  0.00      A    H
ATOM   2219  HZ1 ACN A 247      41.089  10.323  33.871  1.00  0.00      A    H
ATOM   2220  HZ2 ACN A 247      40.037   9.230  33.015  1.00  0.00      A    H
ATOM   2224  CT  ACN A 248      29.359  19.444  40.785  1.00  0.00      A    C
ATOM   2225  CZ  ACN A 248      28.239  18.608  40.242  1.00  0.00      A    C
ATOM   2226  NZ  ACN A 248      27.386  17.912  39.838  1.00  0.00      A    N
ATOM   2227  HZ  ACN A 248      29.313  20.402  40.273  1.00  0.00      A    H
ATOM   2228  HZ1 ACN A 248      30.313  18.938  40.664  1.00  0.00      A    H
ATOM   2229  HZ2 ACN A 248      29.113  19.603  41.832  1.00  0.00      A    H
ATOM   2233  CT  ACN A 249      32.069   0.829  31.516  1.00  0.00      A    C
ATOM   2234  CZ  ACN A 249      32.534  -0.516  31.883  1.00  0.00      A    C
ATOM   2235  NZ  ACN A 249      32.924  -1.588  32.153  1.00  0.00      A    N
ATOM   2236  HZ  ACN A 249      32.826   1.240  30.854  1.00  0.00      A    H
ATOM   2237  HZ1 ACN A 249      31.915   1.415  32.418  1.00  0.00      A    H
ATOM   2238  HZ2 ACN A 249      31.196   0.772  30.870  1.00  0.00      A    H
ATOM   2242  CT  ACN A 250      11.457  21.825   2.846  1.00  0.00      A    C
ATOM   2243  CZ  ACN A 250      11.768  21.464   1.486  1.00  0.00      A    C
ATOM   2244  NZ  ACN A 250      12.070  21.161   0.405  1.00  0.00      A    N
ATOM   2245  HZ  ACN A 250      12.166  22.593   3.143  1.00  0.00      A    H
ATOM   2246  HZ1 ACN A 250      11.438  21.021   3.578  1.00  0.00      A    H
ATOM   2247  HZ2 ACN A 250      10.522  22.368   2.733  1.00  0.00      A    H
ATOM   2251  CT  ACN A 251       1.741  32.159   1.575  1.00  0.00      A    C
ATOM   2252  CZ  ACN A 251       2.368  33.130   2.503  1.00  0.00      A    C
ATOM   2253  NZ  ACN A 251       2.912  33.835   3.212  1.00  0.00      A    N
ATOM   2254  HZ  ACN A 251       0.816  32.601   1.215  1.00  0.00      A    H
ATOM   2255  HZ1 ACN A 251       1.586  31.274   2.186  1.00  0.00      A    H
ATOM   2256  HZ2 ACN A 251       2.561  31.938   0.895  1.00  0.00      A    H
ATOM   2260  CT  ACN A 252      25.268  31.047  43.654  1.00  0.00      A    C
ATOM   2261  CZ  ACN A 252      25.866  29.918  44.317  1.00  0.00      A    C
ATOM   2262  NZ  ACN A 252      26.312  29.008  44.839  1.00  0.00      A    N
ATOM   2263  HZ  ACN A 252      24.197  31.140  43.814  1.00  0.00      A    H
ATOM   2264  HZ1 ACN A 252      25.378  30.945  42.577  1.00  0.00      A    H
ATOM   2265  HZ2 ACN A 252      25.705  32.021  43.859  1.00  0.00      A    H
ATOM   2269  CT  ACN A 253       9.250  16.565  15.613  1.00  0.00      A    C
ATOM   2270  CZ  ACN A 253       8.248  17.510  16.013  1.00  0.00      A    C
ATOM   2271  NZ  ACN A 253       7.468  18.233  16.388  1.00  0.00      A    N
ATOM   2272  HZ  ACN A 253       9.089  16.375  14.555  1.00  0.00      A    H
ATOM   2273  HZ1 ACN A 253       9.430  15.623  16.123  1.00  0.00      A    H
ATOM   2274  HZ2 ACN A 253      10.184  17.078  15.830  1.00  0.00      A    H
ATOM   2278  CT  ACN A 254      13.849  15.874  12.840  1.00  0.00      A    C
ATOM   2279  CZ  ACN A 254      12.605  15.476  13.490  1.00  0.00      A    C
ATOM   2280  NZ  ACN A 254      11.608  15.115  13.968  1.00  0.00      A    N
ATOM   2281  HZ  ACN A 254      14.611  15.287  13.347  1.00  0.00      A    H
ATOM   2282  HZ1 ACN A 254      13.986  16.952  12.850  1.00  0.00      A    H
ATOM   2283  HZ2 ACN A 254      13.886  15.624  11.783  1.00  0.00      A    H
ATOM   2287  CT  ACN A 255      18.352  34.551  14.072  1.00  0.00      A    C
ATOM   2288  CZ  ACN A 255      18.672  35.796  13.331  1.00  0.00      A    C
ATOM   2289  NZ  ACN A 255      18.863  36.772  12.732  1.00  0.00      A    N
ATOM   2290  HZ  ACN A 255      18.972  34.512  14.964  1.00  0.00      A    H
ATOM   2291  HZ1 ACN A 255      18.672  33.777  13.379  1.00  0.00      A    H
ATOM   2292  HZ2 ACN A 255      17.306  34.496  14.363  1.00  0.00      A    H
ATOM   2296  CT  ACN A 256      18.170  27.940   1.522  1.00  0.00      A    C
ATOM   2297  CZ  ACN A 256      19.467  27.561   0.871  1.00  0.00      A    C
ATOM   2298  NZ  ACN A 256      20.390  27.181   0.322  1.00  0.00      A    N
ATOM   2299  HZ  ACN A 256      17.408  28.109   0.766  1.00  0.00      A    H
ATOM   2300  HZ1 ACN A 256      18.178  28.923   1.986  1.00  0.00      A    H
ATOM   2301  HZ2 ACN A 256      17.891  27.245   2.311  1.00  0.00      A    H
ATOM   2305  CT  ACN A 257      36.802  12.266  35.919  1.00  0.00      A    C
ATOM   2306  CZ  ACN A 257      36.204  12.927  34.684  1.00  0.00      A    C
ATOM   2307  NZ  ACN A 257      35.761  13.472  33.749  1.00  0.00      A    N
ATOM   2308  HZ  ACN A 257      36.210  11.474  36.371  1.00  0.00      A    H
ATOM   2309  HZ1 ACN A 257      36.938  13.031  36.680  1.00  0.00      A    H
ATOM   2310  HZ2 ACN A 257      37.739  11.800  35.627  1.00  0.00      A    H
ATOM   2314  CT  ACN A 258      16.249  38.757  43.152  1.00  0.00      A    C
ATOM   2315  CZ  ACN A 258      15.495  39.581  42.220  1.00  0.00      A    C
ATOM   2316  NZ  ACN A 258      14.857  40.298  41.485  1.00  0.00      A    N
ATOM   2317  HZ  ACN A 258      17.293  38.617  42.882  1.00  0.00      A    H
ATOM   2318  HZ1 ACN A 258      15.810  37.779  43.328  1.00  0.00      A    H
ATOM   2319  HZ2 ACN A 258      16.308  39.281  44.103  1.00  0.00      A    H
ATOM   2323  CT  ACN A 259       2.055  37.381  34.320  1.00  0.00      A    C
ATOM   2324  CZ  ACN A 259       2.908  37.835  35.433  1.00  0.00      A    C
ATOM   2325  NZ  ACN A 259       3.661  38.246  36.198  1.00  0.00      A    N
ATOM   2326  HZ  ACN A 259       2.489  36.534  33.796  1.00  0.00      A    H
ATOM   2327  HZ1 ACN A 259       1.900  38.155  33.573  1.00  0.00      A    H
ATOM   2328  HZ2 ACN A 259       1.038  37.254  34.683  1.00  0.00      A    H
ATOM   2332  CT  ACN A 260      25.869  44.488  18.345  1.00  0.00      A    C
ATOM   2333  CZ  ACN A 260      24.512  44.382  17.896  1.00  0.00      A    C
ATOM   2334  NZ  ACN A 260      23.415  44.294  17.466  1.00  0.00      A    N
ATOM   2335  HZ  ACN A 260      26.564  44.625  17.521  1.00  0.00      A    H
ATOM   2336  HZ1 ACN A 260      26.220  43.540  18.743  1.00  0.00      A    H
ATOM   2337  HZ2 ACN A 260      25.876  45.293  19.075  1.00  0.00      A    H
ATOM   2341  CT  ACN A 261       2.049   0.619  38.535  1.00  0.00      A    C
ATOM   2342  CZ  ACN A 261       1.245   1.431  39.412  1.00  0.00      A    C
ATOM   2343  NZ  ACN A 261       0.606   2.084  40.138  1.00  0.00      A    N
ATOM   2344  HZ  ACN A 261       1.817  -0.429  38.704  1.00  0.00      A    H
ATOM   2345  HZ1 ACN A 261       3.090   0.838  38.756  1.00  0.00      A    H
ATOM   2346  HZ2 ACN A 261       1.781   0.796  37.496  1.00  0.00      A    H
ATOM   2350  CT  ACN A 262      42.298  39.522  11.056  1.00  0.00      A    C
ATOM   2351  CZ  ACN A 262      43.323  39.967  11.993  1.00  0.00      A    C
ATOM   2352  NZ  ACN A 262      44.178  40.287  12.730  1.00  0.00      A    N
ATOM   2353  HZ  ACN A 262      41.282  39.551  11.441  1.00  0.00      A    H
ATOM   2354  HZ1 ACN A 262      42.485  38.451  11.059  1.00  0.00      A    H
ATOM   2355  HZ2 ACN A 262      42.558  39.961  10.096  1.00  0.00      A    H
ATOM   2359  CT  ACN A 263      10.439  13.349  31.762  1.00  0.00      A    C
ATOM   2360  CZ  ACN A 263       9.289  12.392  31.531  1.00  0.00      A    C
ATOM   2361  NZ  ACN A 263       8.428  11.625  31.324  1.00  0.00      A    N
ATOM   2362  HZ  ACN A 263      10.336  14.140  31.024  1.00  0.00      A    H
ATOM   2363  HZ1 ACN A 263      11.383  12.827  31.624  1.00  0.00      A    H
ATOM   2364  HZ2 ACN A 263      10.583  13.791  32.745  1.00  0.00      A    H
ATOM   2368  CT  ACN A 264      40.765   2.877  27.072  1.00  0.00      A    C
ATOM   2369  CZ  ACN A 264      42.066   2.256  27.373  1.00  0.00      A    C
ATOM   2370  NZ  ACN A 264      43.042   1.782  27.681  1.00  0.00      A    N
ATOM   2371  HZ  ACN A 264      40.706   3.902  27.430  1.00  0.00      A    H
ATOM   2372  HZ1 ACN A 264      39.956   2.291  27.500  1.00  0.00      A    H
ATOM   2373  HZ2 ACN A 264      40.613   2.923  25.997  1.00  0.00      A    H
ATOM   2377  CT  ACN A 265      25.558  18.834  27.542  1.00  0.00      A    C
ATOM   2378  CZ  ACN A 265      26.312  17.878  26.706  1.00  0.00      A    C
ATOM   2379  NZ  ACN A 265      26.934  17.099  26.113  1.00  0.00      A    N
ATOM   2380  HZ  ACN A 265      24.774  19.350  26.994  1.00  0.00      A    H
ATOM   2381  HZ1 ACN A 265      26.269  19.548  27.949  1.00  0.00      A    H
ATOM   2382  HZ2 ACN A 265      25.095  18.236  28.323  1.00  0.00      A    H
ATOM   2386  CT  ACN A 266      44.415  44.505  25.924  1.00  0.00      A    C
ATOM   2387  CZ  ACN A 266      44.198  43.740  24.663  1.00  0.00      A    C
ATOM   2388  NZ  ACN A 266      44.021  43.218  23.640  1.00  0.00      A    N
ATOM   2389  HZ  ACN A 266      45.418  44.175  26.183  1.00  0.00      A    H
ATOM   2390  HZ1 ACN A 266      43.713  44.211  26.700  1.00  0.00      A    H
ATOM   2391  HZ2 ACN A 266      44.378  45.568  25.697  1.00  0.00      A    H
ATOM   2395  CT  ACN A 267      10.647  13.849   3.153  1.00  0.00      A    C
ATOM   2396  CZ  ACN A 267       9.855  14.882   2.435  1.00  0.00      A    C
ATOM   2397  NZ  ACN A 267       9.210  15.724   1.884  1.00  0.00      A    N
ATOM   2398  HZ  ACN A 267      10.938  14.180   4.146  1.00  0.00      A    H
ATOM   2399  HZ1 ACN A 267      11.590  13.729   2.626  1.00  0.00      A    H
ATOM   2400  HZ2 ACN A 267      10.041  12.952   3.252  1.00  0.00      A    H
ATOM   2404  CT  ACN A 268      13.139   7.419  37.379  1.00  0.00      A    C
ATOM   2405  CZ  ACN A 268      13.091   6.060  37.820  1.00  0.00      A    C
ATOM   2406  NZ  ACN A 268      13.004   4.931  38.109  1.00  0.00      A    N
ATOM   2407  HZ  ACN A 268      12.682   8.080  38.111  1.00  0.00      A    H
ATOM   2408  HZ1 ACN A 268      12.636   7.478  36.418  1.00  0.00      A    H
ATOM   2409  HZ2 ACN A 268      14.180   7.656  37.173  1.00  0.00      A    H
ATOM   2413  CT  ACN A 269       6.436  25.623  30.770  1.00  0.00      A    C
ATOM   2414  CZ  ACN A 269       5.152  25.618  30.127  1.00  0.00      A    C
ATOM   2415  NZ  ACN A 269       4.111  25.593  29.640  1.00  0.00      A    N
ATOM   2416  HZ  ACN A 269       7.060  24.809  30.408  1.00  0.00      A    H
ATOM   2417  HZ1 ACN A 269       6.295  25.330  31.807  1.00  0.00      A    H
ATOM   2418  HZ2 ACN A 269       6.983  26.555  30.649  1.00  0.00      A    H
ATOM   2422  CT  ACN A 270      10.480  19.768  22.416  1.00  0.00      A    C
ATOM   2423  CZ  ACN A 270      10.548  18.349  22.183  1.00  0.00      A    C
ATOM   2424  NZ  ACN A 270      10.697  17.218  21.934  1.00  0.00      A    N
ATOM   2425  HZ  ACN A 270       9.704  20.096  23.104  1.00  0.00      A    H
ATOM   2426  HZ1 ACN A 270      10.287  20.290  21.482  1.00  0.00      A    H
ATOM   2427  HZ2 ACN A 270      11.382  20.036  22.960  1.00  0.00      A    H
ATOM   2431  CT  ACN A 271      30.374   1.528   2.655  1.00  0.00      A    C
ATOM   2432  CZ  ACN A 271      31.298   2.269   1.804  1.00  0.00      A    C
ATOM   2433  NZ  ACN A 271      32.016   2.813   1.080  1.00  0.00      A    N
ATOM   2434  HZ  ACN A 271      30.325   1.990   3.638  1.00  0.00      A    H
ATOM   2435  HZ1 ACN A 271      30.767   0.515   2.697  1.00  0.00      A    H
ATOM   2436  HZ2 ACN A 271      29.374   1.508   2.231  1.00  0.00      A    H
ATOM   2440  CT  ACN A 272      23.085   8.322   7.783  1.00  0.00      A    C
ATOM   2441  CZ  ACN A 272      23.810   8.926   6.655  1.00  0.00      A    C
ATOM   2442  NZ  ACN A 272      24.345   9.332   5.766  1.00  0.00      A    N
ATOM   2443  HZ  ACN A 272      23.685   7.573   8.293  1.00  0.00      A    H
ATOM   2444  HZ1 ACN A 272      22.108   8.042   7.396  1.00  0.00      A    H
ATOM   2445  HZ2 ACN A 272      22.926   9.166   8.449  1.00  0.00      A    H
ATOM   2449  CT  ACN A 273       6.383  34.587   0.382  1.00  0.00      A    C
ATOM   2450  CZ  ACN A 273       5.970  33.223   0.253  1.00  0.00      A    C
ATOM   2451  NZ  ACN A 273       5.644  32.125   0.149  1.00  0.00      A    N
ATOM   2452  HZ  ACN A 273       5.623  35.016   1.031  1.00  0.00      A    H
ATOM   2453  HZ1 ACN A 273       6.398  35.030  -0.610  1.00  0.00      A    H
ATOM   2454  HZ2 ACN A 273       7.364  34.743   0.824  1.00  0.00      A    H
ATOM   2458  CT  ACN A 274      35.012  30.982   4.345  1.00  0.00      A    C
ATOM   2459  CZ  ACN A 274      34.202  30.799   3.125  1.00  0.00      A    C
ATOM   2460  NZ  ACN A 274      33.513  30.691   2.183  1.00  0.00      A    N
ATOM   2461  HZ  ACN A 274      35.248  29.954   4.609  1.00  0.00      A    H
ATOM   2462  HZ1 ACN A 274      34.502  31.581   5.095  1.00  0.00      A    H
ATOM   2463  HZ2 ACN A 274      35.934  31.489   4.073  1.00  0.00      A    H
ATOM   2467  CT  ACN A 275      40.133  43.401  27.610  1.00  0.00      A    C
ATOM   2468  CZ  ACN A 275      39.293  43.934  28.731  1.00  0.00      A    C
ATOM   2469  NZ  ACN A 275      38.618  44.346  29.634  1.00  0.00      A    N
ATOM   2470  HZ  ACN A 275      40.869  42.757  28.086  1.00  0.00      A    H
ATOM   2471  HZ1 ACN A 275      40.494  44.250  27.036  1.00  0.00      A    H
ATOM   2472  HZ2 ACN A 275      39.553  42.756  26.956  1.00  0.00      A    H
ATOM   2476  CT  ACN A 276      18.022   7.606  31.949  1.00  0.00      A    C
ATOM   2477  CZ  ACN A 276      19.486   7.813  31.579  1.00  0.00      A    C
ATOM   2478  NZ  ACN A 276      20.589   8.047  31.258  1.00  0.00      A    N
ATOM   2479  HZ  ACN A 276      17.435   8.510  31.810  1.00  0.00      A    H
ATOM   2480  HZ1 ACN A 276      17.911   7.253  32.972  1.00  0.00      A    H
ATOM   2481  HZ2 ACN A 276      17.584   6.818  31.341  1.00  0.00      A    H
ATOM   2485  CT  ACN A 277      44.678  12.531   7.189  1.00  0.00      A    C
ATOM   2486  CZ  ACN A 277      44.998  13.450   8.255  1.00  0.00      A    C
ATOM   2487  NZ  ACN A 277      45.267  14.194   9.113  1.00  0.00      A    N
ATOM   2488  HZ  ACN A 277      45.015  11.514   7.371  1.00  0.00      A    H
ATOM   2489  HZ1 ACN A 277      45.052  12.834   6.214  1.00  0.00      A    H
ATOM   2490  HZ2 ACN A 277      43.593  12.540   7.124  1.00  0.00      A    H
ATOM   2494  CT  ACN A 278       9.752  33.002   1.739  1.00  0.00      A    C
ATOM   2495  CZ  ACN A 278      10.982  32.298   1.552  1.00  0.00      A    C
ATOM   2496  NZ  ACN A 278      11.980  31.702   1.432  1.00  0.00      A    N
ATOM   2497  HZ  ACN A 278       9.113  32.950   0.861  1.00  0.00      A    H
ATOM   2498  HZ1 ACN A 278      10.014  33.991   2.107  1.00  0.00      A    H
ATOM   2499  HZ2 ACN A 278       9.199  32.552   2.559  1.00  0.00      A    H
ATOM   2503  CT  ACN A 279      18.613  15.151  14.374  1.00  0.00      A    C
ATOM   2504  CZ  ACN A 279      19.996  14.713  14.148  1.00  0.00      A    C
ATOM   2505  NZ  ACN A 279      21.066  14.310  14.000  1.00  0.00      A    N
ATOM   2506  HZ  ACN A 279      18.172  15.606  13.491  1.00  0.00      A    H
ATOM   2507  HZ1 ACN A 279      18.716  15.522  15.390  1.00  0.00      A    H
ATOM   2508  HZ2 ACN A 279      17.967  14.285  14.493  1.00  0.00      A    H
ATOM   2512  CT  ACN A 280      18.390  17.643  43.362  1.00  0.00      A    C
ATOM   2513  CZ  ACN A 280      17.974  18.487  42.236  1.00  0.00      A    C
ATOM   2514  NZ  ACN A 280      17.653  19.100  41.301  1.00  0.00      A    N
ATOM   2515  HZ  ACN A 280      17.926  16.664  43.279  1.00  0.00      A    H
ATOM   2516  HZ1 ACN A 280      17.808  18.113  44.151  1.00  0.00      A    H
ATOM   2517  HZ2 ACN A 280      19.463  17.627  43.536  1.00  0.00      A    H
ATOM   2521  CT  ACN A 281       7.564  11.426   3.628  1.00  0.00      A    C
ATOM   2522  CZ  ACN A 281       6.255  10.810   3.511  1.00  0.00      A    C
ATOM   2523  NZ  ACN A 281       5.192  10.326   3.411  1.00  0.00      A    N
ATOM   2524  HZ  ACN A 281       7.691  12.397   3.156  1.00  0.00      A    H
ATOM   2525  HZ1 ACN A 281       8.278  10.738   3.181  1.00  0.00      A    H
ATOM   2526  HZ2 ACN A 281       7.726  11.506   4.700  1.00  0.00      A    H
ATOM   2530  CT  ACN A 282      38.311  16.006  35.067  1.00  0.00      A    C
ATOM   2531  CZ  ACN A 282      39.039  14.842  35.531  1.00  0.00      A    C
ATOM   2532  NZ  ACN A 282      39.652  13.979  35.929  1.00  0.00      A    N
ATOM   2533  HZ  ACN A 282      37.545  16.392  35.735  1.00  0.00      A    H
ATOM   2534  HZ1 ACN A 282      37.847  15.833  34.100  1.00  0.00      A    H
ATOM   2535  HZ2 ACN A 282      38.980  16.862  35.072  1.00  0.00      A    H
ATOM   2539  CT  ACN A 283       6.798   8.568  12.829  1.00  0.00      A    C
ATOM   2540  CZ  ACN A 283       5.451   9.143  12.976  1.00  0.00      A    C
ATOM   2541  NZ  ACN A 283       4.382   9.590  13.055  1.00  0.00      A    N
ATOM   2542  HZ  ACN A 283       7.038   8.194  11.837  1.00  0.00      A    H
ATOM   2543  HZ1 ACN A 283       6.851   7.780  13.576  1.00  0.00      A    H
ATOM   2544  HZ2 ACN A 283       7.424   9.449  12.952  1.00  0.00      A    H
ATOM   2548  CT  ACN A 284      27.050  22.464  10.229  1.00  0.00      A    C
ATOM   2549  CZ  ACN A 284      28.399  22.996  10.336  1.00  0.00      A    C
ATOM   2550  NZ  ACN A 284      29.440  23.447  10.379  1.00  0.00      A    N
ATOM   2551  HZ  ACN A 284      26.875  21.736  11.017  1.00  0.00      A    H
ATOM   2552  HZ1 ACN A 284      26.873  22.065   9.233  1.00  0.00      A    H
ATOM   2553  HZ2 ACN A 284      26.505  23.377  10.457  1.00  0.00      A    H
ATOM   2557  CT  ACN A 285      19.635   1.675  39.566  1.00  0.00      A    C
ATOM   2558  CZ  ACN A 285      19.280   2.031  38.183  1.00  0.00      A    C
ATOM   2559  NZ  ACN A 285      18.995   2.251  37.133  1.00  0.00      A    N
ATOM   2560  HZ  ACN A 285      20.198   2.520  39.955  1.00  0.00      A    H
ATOM   2561  HZ1 ACN A 285      20.127   0.711  39.461  1.00  0.00      A    H
ATOM   2562  HZ2 ACN A 285      18.798   1.499  40.237  1.00  0.00      A    H
ATOM   2566  CT  ACN A 286      13.910   5.800  24.073  1.00  0.00      A    C
ATOM   2567  CZ  ACN A 286      14.955   5.098  23.371  1.00  0.00      A    C
ATOM   2568  NZ  ACN A 286      15.711   4.471  22.747  1.00  0.00      A    N
ATOM   2569  HZ  ACN A 286      14.429   6.420  24.801  1.00  0.00      A    H
ATOM   2570  HZ1 ACN A 286      13.279   5.082  24.590  1.00  0.00      A    H
ATOM   2571  HZ2 ACN A 286      13.326   6.350  23.340  1.00  0.00      A    H
ATOM   2575  CT  ACN A 287      31.503  16.206  41.187  1.00  0.00      A    C
ATOM   2576  CZ  ACN A 287      32.677  15.340  41.231  1.00  0.00      A    C
ATOM   2577  NZ  ACN A 287      33.579  14.667  41.269  1.00  0.00      A    N
ATOM   2578  HZ  ACN A 287      30.825  15.645  40.549  1.00  0.00      A    H
ATOM   2579  HZ1 ACN A 287      31.707  17.094  40.594  1.00  0.00      A    H
ATOM   2580  HZ2 ACN A 287      31.039  16.414  42.147  1.00  0.00      A    H
ATOM   2584  CT  ACN A 288      25.532   6.477  14.121  1.00  0.00      A    C
ATOM   2585  CZ  ACN A 288      24.349   6.559  15.002  1.00  0.00      A    C
ATOM   2586  NZ  ACN A 288      23.409   6.665  15.624  1.00  0.00      A    N
ATOM   2587  HZ  ACN A 288      25.237   7.082  13.267  1.00  0.00      A    H
ATOM   2588  HZ1 ACN A 288      25.819   5.444  13.945  1.00  0.00      A    H
ATOM   2589  HZ2 ACN A 288      26.391   7.002  14.531  1.00  0.00      A    H
ATOM   2593  CT  ACN A 289       2.473  16.477  28.162  1.00  0.00      A    C
ATOM   2594  CZ  ACN A 289       1.632  15.304  27.773  1.00  0.00      A    C
ATOM   2595  NZ  ACN A 289       0.989  14.390  27.450  1.00  0.00      A    N
ATOM   2596  HZ  ACN A 289       2.458  16.627  29.239  1.00  0.00      A    H
ATOM   2597  HZ1 ACN A 289       2.091  17.258  27.510  1.00  0.00      A    H
ATOM   2598  HZ2 ACN A 289       3.462  16.083  27.944  1.00  0.00      A    H
ATOM   2602  CT  ACN A 290      24.802  25.156  25.652  1.00  0.00      A    C
ATOM   2603  CZ  ACN A 290      24.192  25.682  26.848  1.00  0.00      A    C
ATOM   2604  NZ  ACN A 290      23.685  26.021  27.852  1.00  0.00      A    N
ATOM   2605  HZ  ACN A 290      24.234  24.236  25.537  1.00  0.00      A    H
ATOM   2606  HZ1 ACN A 290      25.863  25.004  25.831  1.00  0.00      A    H
ATOM   2607  HZ2 ACN A 290      24.623  25.866  24.849  1.00  0.00      A    H
ATOM   2611  CT  ACN A 291       3.594  27.817   8.905  1.00  0.00      A    C
ATOM   2612  CZ  ACN A 291       2.408  27.321   9.633  1.00  0.00      A    C
ATOM   2613  NZ  ACN A 291       1.527  26.877  10.222  1.00  0.00      A    N
ATOM   2614  HZ  ACN A 291       4.142  26.887   8.776  1.00  0.00      A    H
ATOM   2615  HZ1 ACN A 291       4.140  28.394   9.647  1.00  0.00      A    H
ATOM   2616  HZ2 ACN A 291       3.366  28.280   7.948  1.00  0.00      A    H
ATOM   2620  CT  ACN A 292      43.198  27.988  21.333  1.00  0.00      A    C
ATOM   2621  CZ  ACN A 292      44.663  27.787  21.427  1.00  0.00      A    C
ATOM   2622  NZ  ACN A 292      45.807  27.654  21.447  1.00  0.00      A    N
ATOM   2623  HZ  ACN A 292      43.001  29.056  21.275  1.00  0.00      A    H
ATOM   2624  HZ1 ACN A 292      42.781  27.557  22.240  1.00  0.00      A    H
ATOM   2625  HZ2 ACN A 292      42.767  27.424  20.510  1.00  0.00      A    H
ATOM   2629  CT  ACN A 293      23.973   4.134  23.289  1.00  0.00      A    C
ATOM   2630  CZ  ACN A 293      24.628   4.181  24.609  1.00  0.00      A    C
ATOM   2631  NZ  ACN A 293      25.127   4.090  25.666  1.00  0.00      A    N
ATOM   2632  HZ  ACN A 293      24.577   4.676  22.566  1.00  0.00      A    H
ATOM   2633  HZ1 ACN A 293      23.006   4.629  23.251  1.00  0.00      A    H
ATOM   2634  HZ2 ACN A 293      23.879   3.056  23.186  1.00  0.00      A    H
ATOM   2638  CT  ACN A 294       8.320  17.749  25.368  1.00  0.00      A    C
ATOM   2639  CZ  ACN A 294       8.633  16.460  26.022  1.00  0.00      A    C
ATOM   2640  NZ  ACN A 294       8.962  15.453  26.509  1.00  0.00      A    N
ATOM   2641  HZ  ACN A 294       7.865  17.589  24.394  1.00  0.00      A    H
ATOM   2642  HZ1 ACN A 294       9.228  18.310  25.159  1.00  0.00      A    H
ATOM   2643  HZ2 ACN A 294       7.546  18.214  25.973  1.00  0.00      A    H
ATOM   2647  CT  ACN A 295       5.995  36.439   4.451  1.00  0.00      A    C
ATOM   2648  CZ  ACN A 295       7.022  35.800   3.679  1.00  0.00      A    C
ATOM   2649  NZ  ACN A 295       7.816  35.266   3.070  1.00  0.00      A    N
ATOM   2650  HZ  ACN A 295       6.120  36.181   5.499  1.00  0.00      A    H
ATOM   2651  HZ1 ACN A 295       5.048  36.055   4.081  1.00  0.00      A    H
ATOM   2652  HZ2 ACN A 295       6.076  37.519   4.356  1.00  0.00      A    H
ATOM   2656  CT  ACN A 296      26.426  28.938   3.243  1.00  0.00      A    C
ATOM   2657  CZ  ACN A 296      25.068  28.536   3.492  1.00  0.00      A    C
ATOM   2658  NZ  ACN A 296      24.038  28.278   3.778  1.00  0.00      A    N
ATOM   2659  HZ  ACN A 296      26.987  28.077   2.889  1.00  0.00      A    H
ATOM   2660  HZ1 ACN A 296      26.827  29.316   4.179  1.00  0.00      A    H
ATOM   2661  HZ2 ACN A 296      26.296  29.720   2.499  1.00  0.00      A    H
ATOM   2665  CT  ACN A 297      20.196  12.769  24.546  1.00  0.00      A    C
ATOM   2666  CZ  ACN A 297      21.507  13.491  24.518  1.00  0.00      A    C
ATOM   2667  NZ  ACN A 297      22.537  14.014  24.540  1.00  0.00      A    N
ATOM   2668  HZ  ACN A 297      19.498  13.375  23.974  1.00  0.00      A    H
ATOM   2669  HZ1 ACN A 297      19.899  12.756  25.592  1.00  0.00      A    H
ATOM   2670  HZ2 ACN A 297      20.329  11.746  24.205  1.00  0.00      A    H
ATOM   2674  CT  ACN A 298      25.800  31.972  37.113  1.00  0.00      A    C
ATOM   2675  CZ  ACN A 298      24.963  32.699  36.091  1.00  0.00      A    C
ATOM   2676  NZ  ACN A 298      24.259  33.243  35.404  1.00  0.00      A    N
ATOM   2677  HZ  ACN A 298      26.595  31.574  36.488  1.00  0.00      A    H
ATOM   2678  HZ1 ACN A 298      25.186  31.214  37.592  1.00  0.00      A    H
ATOM   2679  HZ2 ACN A 298      26.121  32.659  37.892  1.00  0.00      A    H
ATOM   2683  CT  ACN A 299       3.253  37.501   7.493  1.00  0.00      A    C
ATOM   2684  CZ  ACN A 299       4.051  37.508   8.747  1.00  0.00      A    C
ATOM   2685  NZ  ACN A 299       4.711  37.539   9.680  1.00  0.00      A    N
ATOM   2686  HZ  ACN A 299       3.579  38.263   6.790  1.00  0.00      A    H
ATOM   2687  HZ1 ACN A 299       2.187  37.583   7.686  1.00  0.00      A    H
ATOM   2688  HZ2 ACN A 299       3.442  36.529   7.044  1.00  0.00      A    H
ATOM   2692  CT  ACN A 300      25.855  18.004  35.368  1.00  0.00      A    C
ATOM   2693  CZ  ACN A 300      24.762  17.668  36.280  1.00  0.00      A    C
ATOM   2694  NZ  ACN A 300      23.859  17.509  36.938  1.00  0.00      A    N
ATOM   2695  HZ  ACN A 300      26.136  17.090  34.851  1.00  0.00      A    H
ATOM   2696  HZ1 ACN A 300      26.740  18.407  35.855  1.00  0.00      A    H
ATOM   2697  HZ2 ACN A 300      25.438  18.780  34.731  1.00  0.00      A    H
ATOM   2701  CT  ACN A 301      27.033  25.189  20.977  1.00  0.00      A    C
ATOM   2702  CZ  ACN A 301      26.998  24.443  22.238  1.00  0.00      A    C
ATOM   2703  NZ  ACN A 301      27.005  23.822  23.268  1.00  0.00      A    N
ATOM   2704  HZ  ACN A 301      26.033  25.461  20.648  1.00  0.00      A    H
ATOM   2705  HZ1 ACN A 301      27.503  24.606  20.189  1.00  0.00      A    H
ATOM   2706  HZ2 ACN A 301      27.562  26.094  21.266  1.00  0.00      A    H
ATOM   2710  CT  ACN A 302      37.625   8.312  10.601  1.00  0.00      A    C
ATOM   2711  CZ  ACN A 302      37.979   9.758  10.415  1.00  0.00      A    C
ATOM   2712  NZ  ACN A 302      38.223  10.871  10.275  1.00  0.00      A    N
ATOM   2713  HZ  ACN A 302      37.856   7.647   9.773  1.00  0.00      A    H
ATOM   2714  HZ1 ACN A 302      36.545   8.201  10.641  1.00  0.00      A    H
ATOM   2715  HZ2 ACN A 302      38.079   7.982  11.532  1.00  0.00      A    H
ATOM   2719  CT  ACN A 303       2.101   0.517   2.177  1.00  0.00      A    C
ATOM   2720  CZ  ACN A 303       2.831   1.276   3.192  1.00  0.00      A    C
ATOM   2721  NZ  ACN A 303       3.424   1.899   4.002  1.00  0.00      A    N
ATOM   2722  HZ  ACN A 303       2.803  -0.025   1.548  1.00  0.00      A    H
ATOM   2723  HZ1 ACN A 303       1.416   1.225   1.718  1.00  0.00      A    H
ATOM   2724  HZ2 ACN A 303       1.602  -0.356   2.590  1.00  0.00      A    H
ATOM   2728  CT  ACN A 304       7.067  30.253  18.725  1.00  0.00      A    C
ATOM   2729  CZ  ACN A 304       7.233  28.818  18.609  1.00  0.00      A    C
ATOM   2730  NZ  ACN A 304       7.300  27.665  18.498  1.00  0.00      A    N
ATOM   2731  HZ  ACN A 304       6.642  30.567  19.675  1.00  0.00      A    H
ATOM   2732  HZ1 ACN A 304       6.558  30.559  17.814  1.00  0.00      A    H
ATOM   2733  HZ2 ACN A 304       8.107  30.567  18.763  1.00  0.00      A    H
ATOM   2737  CT  ACN A 305       4.376  42.543  44.940  1.00  0.00      A    C
ATOM   2738  CZ  ACN A 305       4.923  42.256  43.600  1.00  0.00      A    C
ATOM   2739  NZ  ACN A 305       5.418  42.092  42.539  1.00  0.00      A    N
ATOM   2740  HZ  ACN A 305       4.298  43.619  45.073  1.00  0.00      A    H
ATOM   2741  HZ1 ACN A 305       5.074  42.175  45.687  1.00  0.00      A    H
ATOM   2742  HZ2 ACN A 305       3.377  42.130  45.051  1.00  0.00      A    H
ATOM   2746  CT  ACN A 306      44.510  19.641  23.249  1.00  0.00      A    C
ATOM   2747  CZ  ACN A 306      43.659  18.997  22.187  1.00  0.00      A    C
ATOM   2748  NZ  ACN A 306      43.046  18.521  21.348  1.00  0.00      A    N
ATOM   2749  HZ  ACN A 306      44.208  20.683  23.330  1.00  0.00      A    H
ATOM   2750  HZ1 ACN A 306      45.536  19.449  22.949  1.00  0.00      A    H
ATOM   2751  HZ2 ACN A 306      44.403  19.120  24.197  1.00  0.00      A    H
ATOM   2755  CT  ACN A 307      19.752  20.962   7.104  1.00  0.00      A    C
ATOM   2756  CZ  ACN A 307      18.353  20.545   7.197  1.00  0.00      A    C
ATOM   2757  NZ  ACN A 307      17.272  20.264   7.353  1.00  0.00      A    N
ATOM   2758  HZ  ACN A 307      19.859  21.355   8.112  1.00  0.00      A    H
ATOM   2759  HZ1 ACN A 307      19.953  21.691   6.323  1.00  0.00      A    H
ATOM   2760  HZ2 ACN A 307      20.136  19.979   6.844  1.00  0.00      A    H
ATOM   2764  CT  ACN A 308       6.417  25.613  26.695  1.00  0.00      A    C
ATOM   2765  CZ  ACN A 308       5.240  26.395  26.362  1.00  0.00      A    C
ATOM   2766  NZ  ACN A 308       4.279  26.984  26.159  1.00  0.00      A    N
ATOM   2767  HZ  ACN A 308       6.486  24.802  25.974  1.00  0.00      A    H
ATOM   2768  HZ1 ACN A 308       6.428  25.280  27.729  1.00  0.00      A    H
ATOM   2769  HZ2 ACN A 308       7.307  26.203  26.490  1.00  0.00      A    H
ATOM   2773  CT  ACN A 309      29.551  34.294  25.024  1.00  0.00      A    C
ATOM   2774  CZ  ACN A 309      28.291  34.414  25.770  1.00  0.00      A    C
ATOM   2775  NZ  ACN A 309      27.271  34.549  26.355  1.00  0.00      A    N
ATOM   2776  HZ  ACN A 309      30.366  34.839  25.494  1.00  0.00      A    H
ATOM   2777  HZ1 ACN A 309      29.392  34.716  24.035  1.00  0.00      A    H
ATOM   2778  HZ2 ACN A 309      29.889  33.290  24.781  1.00  0.00      A    H
ATOM   2782  CT  ACN A 310       6.454  30.613  10.807  1.00  0.00      A    C
ATOM   2783  CZ  ACN A 310       6.691  30.222   9.408  1.00  0.00      A    C
ATOM   2784  NZ  ACN A 310       6.830  29.816   8.301  1.00  0.00      A    N
ATOM   2785  HZ  ACN A 310       7.365  30.503  11.389  1.00  0.00      A    H
ATOM   2786  HZ1 ACN A 310       5.674  29.925  11.123  1.00  0.00      A    H
ATOM   2787  HZ2 ACN A 310       6.099  31.639  10.769  1.00  0.00      A    H
ATOM   2791  CT  ACN A 311      28.930  25.298  37.163  1.00  0.00      A    C
ATOM   2792  CZ  ACN A 311      30.325  25.049  37.395  1.00  0.00      A    C
ATOM   2793  NZ  ACN A 311      31.433  24.865  37.537  1.00  0.00      A    N
ATOM   2794  HZ  ACN A 311      28.645  26.044  37.901  1.00  0.00      A    H
ATOM   2795  HZ1 ACN A 311      28.291  24.422  37.237  1.00  0.00      A    H
ATOM   2796  HZ2 ACN A 311      28.932  25.773  36.185  1.00  0.00      A    H
ATOM   2800  CT  ACN A 312       9.575  40.292  18.402  1.00  0.00      A    C
ATOM   2801  CZ  ACN A 312       8.694  39.784  19.441  1.00  0.00      A    C
ATOM   2802  NZ  ACN A 312       8.042  39.414  20.286  1.00  0.00      A    N
ATOM   2803  HZ  ACN A 312       9.051  40.880  17.654  1.00  0.00      A    H
ATOM   2804  HZ1 ACN A 312       9.907  39.421  17.843  1.00  0.00      A    H
ATOM   2805  HZ2 ACN A 312      10.403  40.904  18.750  1.00  0.00      A    H
ATOM   2809  CT  ACN A 313      27.819  37.818  32.067  1.00  0.00      A    C
ATOM   2810  CZ  ACN A 313      27.109  38.463  33.193  1.00  0.00      A    C
ATOM   2811  NZ  ACN A 313      26.480  38.976  34.022  1.00  0.00      A    N
ATOM   2812  HZ  ACN A 313      27.176  37.116  31.542  1.00  0.00      A    H
ATOM   2813  HZ1 ACN A 313      28.740  37.359  32.416  1.00  0.00      A    H
ATOM   2814  HZ2 ACN A 313      28.120  38.577  31.350  1.00  0.00      A    H
ATOM   2818  CT  ACN A 314      26.601  13.366   4.755  1.00  0.00      A    C
ATOM   2819  CZ  ACN A 314      26.457  14.240   5.887  1.00  0.00      A    C
ATOM   2820  NZ  ACN A 314      26.280  14.996   6.767  1.00  0.00      A    N
ATOM   2821  HZ  ACN A 314      26.295  12.367   5.052  1.00  0.00      A    H
ATOM   2822  HZ1 ACN A 314      27.657  13.389   4.498  1.00  0.00      A    H
ATOM   2823  HZ2 ACN A 314      25.928  13.669   3.957  1.00  0.00      A    H
ATOM   2827  CT  ACN A 315      44.398  29.424  29.925  1.00  0.00      A    C
ATOM   2828  CZ  ACN A 315      44.868  28.578  28.833  1.00  0.00      A    C
ATOM   2829  NZ  ACN A 315      45.220  27.914  27.991  1.00  0.00      A    N
ATOM   2830  HZ  ACN A 315      43.620  28.923  30.495  1.00  0.00      A    H
ATOM   2831  HZ1 ACN A 315      43.871  30.276  29.503  1.00  0.00      A    H
ATOM   2832  HZ2 ACN A 315      45.284  29.724  30.480  1.00  0.00      A    H
ATOM   2836  CT  ACN A 316      -0.117   6.818  35.478  1.00  0.00      A    C
ATOM   2837  CZ  ACN A 316       0.647   7.736  34.662  1.00  0.00      A    C
ATOM   2838  NZ  ACN A 316       1.218   8.461  33.922  1.00  0.00      A    N
ATOM   2839  HZ  ACN A 316       0.509   6.470  36.296  1.00  0.00      A    H
ATOM   2840  HZ1 ACN A 316      -0.407   6.037  34.780  1.00  0.00      A    H
ATOM   2841  HZ2 ACN A 316      -1.024   7.282  35.855  1.00  0.00      A    H
ATOM   2845  CT  ACN A 317      21.895   1.214  20.069  1.00  0.00      A    C
ATOM   2846  CZ  ACN A 317      23.257   1.544  20.435  1.00  0.00      A    C
ATOM   2847  NZ  ACN A 317      24.361   1.819  20.722  1.00  0.00      A    N
ATOM   2848  HZ  ACN A 317      22.066   0.708  19.122  1.00  0.00      A    H
ATOM   2849  HZ1 ACN A 317      21.422   2.179  19.909  1.00  0.00      A    H
ATOM   2850  HZ2 ACN A 317      21.577   0.542  20.862  1.00  0.00      A    H
ATOM   2854  CT  ACN A 318       8.417   3.169   8.757  1.00  0.00      A    C
ATOM   2855  CZ  ACN A 318       7.727   3.697   9.965  1.00  0.00      A    C
ATOM   2856  NZ  ACN A 318       7.178   4.103  10.935  1.00  0.00      A    N
ATOM   2857  HZ  ACN A 318       7.877   2.283   8.433  1.00  0.00      A    H
ATOM   2858  HZ1 ACN A 318       9.447   2.934   9.013  1.00  0.00      A    H
ATOM   2859  HZ2 ACN A 318       8.454   3.909   7.961  1.00  0.00      A    H
ATOM   2863  CT  ACN A 319      36.880  38.918  42.262  1.00  0.00      A    C
ATOM   2864  CZ  ACN A 319      37.755  37.894  41.628  1.00  0.00      A    C
ATOM   2865  NZ  ACN A 319      38.427  37.059  41.139  1.00  0.00      A    N
ATOM   2866  HZ  ACN A 319      35.853  38.741  41.954  1.00  0.00      A    H
ATOM   2867  HZ1 ACN A 319      37.204  39.844  41.794  1.00  0.00      A    H
ATOM   2868  HZ2 ACN A 319      37.114  38.840  43.321  1.00  0.00      A    H
ATOM   2872  CT  ACN A 320      34.452  14.534  37.744  1.00  0.00      A    C
ATOM   2873  CZ  ACN A 320      35.588  15.435  38.025  1.00  0.00      A    C
ATOM   2874  NZ  ACN A 320      36.511  16.101  38.221  1.00  0.00      A    N
ATOM   2875  HZ  ACN A 320      34.534  13.703  38.441  1.00  0.00      A    H
ATOM   2876  HZ1 ACN A 320      34.337  14.170  36.726  1.00  0.00      A    H
ATOM   2877  HZ2 ACN A 320      33.634  15.205  37.993  1.00  0.00      A    H
ATOM   2881  CT  ACN A 321       9.569   5.949  40.173  1.00  0.00      A    C
ATOM   2882  CZ  ACN A 321       9.727   6.863  39.055  1.00  0.00      A    C
ATOM   2883  NZ  ACN A 321       9.780   7.589  38.183  1.00  0.00      A    N
ATOM   2884  HZ  ACN A 321       9.350   4.956  39.790  1.00  0.00      A    H
ATOM   2885  HZ1 ACN A 321       8.760   6.269  40.825  1.00  0.00      A    H
ATOM   2886  HZ2 ACN A 321      10.471   5.891  40.776  1.00  0.00      A    H
ATOM   2890  CT  ACN A 322      38.568  19.091  12.903  1.00  0.00      A    C
ATOM   2891  CZ  ACN A 322      37.469  19.029  13.934  1.00  0.00      A    C
ATOM   2892  NZ  ACN A 322      36.714  18.983  14.790  1.00  0.00      A    N
ATOM   2893  HZ  ACN A 322      38.641  19.982  12.285  1.00  0.00      A    H
ATOM   2894  HZ1 ACN A 322      38.455  18.211  12.275  1.00  0.00      A    H
ATOM   2895  HZ2 ACN A 322      39.536  19.031  13.395  1.00  0.00      A    H
ATOM   2899  CT  ACN A 323      26.633  14.584  38.417  1.00  0.00      A    C
ATOM   2900  CZ  ACN A 323      26.990  14.787  36.991  1.00  0.00      A    C
ATOM   2901  NZ  ACN A 323      27.264  14.929  35.904  1.00  0.00      A    N
ATOM   2902  HZ  ACN A 323      27.596  14.508  38.916  1.00  0.00      A    H
ATOM   2903  HZ1 ACN A 323      26.155  13.612  38.502  1.00  0.00      A    H
ATOM   2904  HZ2 ACN A 323      26.057  15.444  38.749  1.00  0.00      A    H
ATOM   2908  CT  ACN A 324      15.394  35.753   0.799  1.00  0.00      A    C
ATOM   2909  CZ  ACN A 324      15.769  35.586   2.184  1.00  0.00      A    C
ATOM   2910  NZ  ACN A 324      16.128  35.473   3.282  1.00  0.00      A    N
ATOM   2911  HZ  ACN A 324      14.611  36.483   0.608  1.00  0.00      A    H
ATOM   2912  HZ1 ACN A 324      14.920  34.831   0.474  1.00  0.00      A    H
ATOM   2913  HZ2 ACN A 324      16.238  35.994   0.157  1.00  0.00      A    H
ATOM   2917  CT  ACN A 325      37.133  19.480  36.456  1.00  0.00      A    C
ATOM   2918  CZ  ACN A 325      37.201  19.301  35.008  1.00  0.00      A    C
ATOM   2919  NZ  ACN A 325      37.172  19.199  33.834  1.00  0.00      A    N
ATOM   2920  HZ  ACN A 325      37.542  20.464  36.666  1.00  0.00      A    H
ATOM   2921  HZ1 ACN A 325      37.755  18.681  36.850  1.00  0.00      A    H
ATOM   2922  HZ2 ACN A 325      36.102  19.335  36.770  1.00  0.00      A    H
ATOM   2926  CT  ACN A 326       4.060  18.070  22.408  1.00  0.00      A    C
ATOM   2927  CZ  ACN A 326       3.177  18.728  21.439  1.00  0.00      A    C
ATOM   2928  NZ  ACN A 326       2.464  19.216  20.654  1.00  0.00      A    N
ATOM   2929  HZ  ACN A 326       3.483  17.916  23.316  1.00  0.00      A    H
ATOM   2930  HZ1 ACN A 326       4.878  18.695  22.759  1.00  0.00      A    H
ATOM   2931  HZ2 ACN A 326       4.316  17.065  22.082  1.00  0.00      A    H
ATOM   2935  CT  ACN A 327      33.128  11.154  39.214  1.00  0.00      A    C
ATOM   2936  CZ  ACN A 327      32.182  10.955  40.322  1.00  0.00      A    C
ATOM   2937  NZ  ACN A 327      31.446  10.743  41.210  1.00  0.00      A    N
ATOM   2938  HZ  ACN A 327      33.191  12.210  38.966  1.00  0.00      A    H
ATOM   2939  HZ1 ACN A 327      32.764  10.566  38.375  1.00  0.00      A    H
ATOM   2940  HZ2 ACN A 327      34.135  10.825  39.455  1.00  0.00      A    H
ATOM   2944  CT  ACN A 328      14.393  26.242  37.551  1.00  0.00      A    C
ATOM   2945  CZ  ACN A 328      14.421  26.358  36.013  1.00  0.00      A    C
ATOM   2946  NZ  ACN A 328      14.477  26.453  34.850  1.00  0.00      A    N
ATOM   2947  HZ  ACN A 328      14.655  25.228  37.843  1.00  0.00      A    H
ATOM   2948  HZ1 ACN A 328      13.395  26.577  37.823  1.00  0.00      A    H
ATOM   2949  HZ2 ACN A 328      15.033  27.026  37.947  1.00  0.00      A    H
ATOM   2953  CT  ACN A 329      12.053  37.335  42.344  1.00  0.00      A    C
ATOM   2954  CZ  ACN A 329      10.881  37.991  42.961  1.00  0.00      A    C
ATOM   2955  NZ  ACN A 329       9.966  38.527  43.435  1.00  0.00      A    N
ATOM   2956  HZ  ACN A 329      11.726  36.689  41.533  1.00  0.00      A    H
ATOM   2957  HZ1 ACN A 329      12.618  36.809  43.110  1.00  0.00      A    H
ATOM   2958  HZ2 ACN A 329      12.471  38.157  41.769  1.00  0.00      A    H
ATOM   2962  CT  ACN A 330      17.720  27.653  29.639  1.00  0.00      A    C
ATOM   2963  CZ  ACN A 330      19.208  27.468  29.649  1.00  0.00      A    C
ATOM   2964  NZ  ACN A 330      20.339  27.380  29.635  1.00  0.00      A    N
ATOM   2965  HZ  ACN A 330      17.511  28.471  30.324  1.00  0.00      A    H
ATOM   2966  HZ1 ACN A 330      17.265  26.738  30.010  1.00  0.00      A    H
ATOM   2967  HZ2 ACN A 330      17.326  27.958  28.673  1.00  0.00      A    H
ATOM   2971  CT  ACN A 331      25.688  39.978  10.554  1.00  0.00      A    C
ATOM   2972  CZ  ACN A 331      24.374  40.004   9.739  1.00  0.00      A    C
ATOM   2973  NZ  ACN A 331      23.407  40.079   9.190  1.00  0.00      A    N
ATOM   2974  HZ  ACN A 331      26.622  39.678  10.085  1.00  0.00      A    H
ATOM   2975  HZ1 ACN A 331      25.533  39.387  11.453  1.00  0.00      A    H
ATOM   2976  HZ2 ACN A 331      25.837  40.942  11.034  1.00  0.00      A    H
ATOM   2980  CT  ACN A 332      25.130  38.142  27.012  1.00  0.00      A    C
ATOM   2981  CZ  ACN A 332      23.989  37.613  27.772  1.00  0.00      A    C
ATOM   2982  NZ  ACN A 332      23.053  37.235  28.367  1.00  0.00      A    N
ATOM   2983  HZ  ACN A 332      25.886  38.562  27.670  1.00  0.00      A    H
ATOM   2984  HZ1 ACN A 332      24.739  38.896  26.333  1.00  0.00      A    H
ATOM   2985  HZ2 ACN A 332      25.604  37.396  26.379  1.00  0.00      A    H
ATOM   2989  CT  ACN A 333      12.861   3.369  15.691  1.00  0.00      A    C
ATOM   2990  CZ  ACN A 333      12.373   4.241  16.786  1.00  0.00      A    C
ATOM   2991  NZ  ACN A 333      12.006   4.833  17.706  1.00  0.00      A    N
ATOM   2992  HZ  ACN A 333      12.261   2.470  15.571  1.00  0.00      A    H
ATOM   2993  HZ1 ACN A 333      13.810   3.014  16.083  1.00  0.00      A    H
ATOM   2994  HZ2 ACN A 333      13.016   3.887  14.749  1.00  0.00      A    H
ATOM   2998  CT  ACN A 334       1.588  21.151  18.643  1.00  0.00      A    C
ATOM   2999  CZ  ACN A 334       2.646  22.116  18.572  1.00  0.00      A    C
ATOM   3000  NZ  ACN A 334       3.527  22.881  18.486  1.00  0.00      A    N
ATOM   3001  HZ  ACN A 334       0.868  21.358  17.856  1.00  0.00      A    H
ATOM   3002  HZ1 ACN A 334       1.068  21.291  19.587  1.00  0.00      A    H
ATOM   3003  HZ2 ACN A 334       2.024  20.155  18.619  1.00  0.00      A    H
ATOM   3007  CT  ACN A 335       1.310  29.564  14.494  1.00  0.00      A    C
ATOM   3008  CZ  ACN A 335       1.597  30.872  15.025  1.00  0.00      A    C
ATOM   3009  NZ  ACN A 335       1.830  31.919  15.470  1.00  0.00      A    N
ATOM   3010  HZ  ACN A 335       2.020  28.827  14.862  1.00  0.00      A    H
ATOM   3011  HZ1 ACN A 335       1.474  29.551  13.419  1.00  0.00      A    H
ATOM   3012  HZ2 ACN A 335       0.280  29.266  14.668  1.00  0.00      A    H
ATOM   3016  CT  ACN A 336      41.381  25.191  18.312  1.00  0.00      A    C
ATOM   3017  CZ  ACN A 336      40.397  24.975  19.395  1.00  0.00      A    C
ATOM   3018  NZ  ACN A 336      39.639  24.746  20.236  1.00  0.00      A    N
ATOM   3019  HZ  ACN A 336      41.821  24.228  18.065  1.00  0.00      A    H
ATOM   3020  HZ1 ACN A 336      42.190  25.848  18.622  1.00  0.00      A    H
ATOM   3021  HZ2 ACN A 336      40.873  25.635  17.459  1.00  0.00      A    H
ATOM   3025  CT  ACN A 337      18.403   0.238  20.604  1.00  0.00      A    C
ATOM   3026  CZ  ACN A 337      17.318   0.481  19.548  1.00  0.00      A    C
ATOM   3027  NZ  ACN A 337      16.424   0.571  18.798  1.00  0.00      A    N
ATOM   3028  HZ  ACN A 337      19.388   0.092  20.170  1.00  0.00      A    H
ATOM   3029  HZ1 ACN A 337      18.051  -0.611  21.184  1.00  0.00      A    H
ATOM   3030  HZ2 ACN A 337      18.416   1.092  21.277  1.00  0.00      A    H
ATOM   3034  CT  ACN A 338      25.002  31.553  18.069  1.00  0.00      A    C
ATOM   3035  CZ  ACN A 338      23.899  30.879  18.682  1.00  0.00      A    C
ATOM   3036  NZ  ACN A 338      23.013  30.303  19.159  1.00  0.00      A    N
ATOM   3037  HZ  ACN A 338      25.041  31.457  16.987  1.00  0.00      A    H
ATOM   3038  HZ1 ACN A 338      25.877  31.124  18.551  1.00  0.00      A    H
ATOM   3039  HZ2 ACN A 338      24.978  32.618  18.286  1.00  0.00      A    H
ATOM   3043  CT  ACN A 339      21.354  25.421  22.906  1.00  0.00      A    C
ATOM   3044  CZ  ACN A 339      22.489  24.922  22.118  1.00  0.00      A    C
ATOM   3045  NZ  ACN A 339      23.374  24.582  21.469  1.00  0.00      A    N
ATOM   3046  HZ  ACN A 339      20.906  26.369  22.622  1.00  0.00      A    H
ATOM   3047  HZ1 ACN A 339      21.768  25.623  23.891  1.00  0.00      A    H
ATOM   3048  HZ2 ACN A 339      20.750  24.518  22.859  1.00  0.00      A    H
ATOM   3052  CT  ACN A 340       6.249  14.594  29.484  1.00  0.00      A    C
ATOM   3053  CZ  ACN A 340       7.438  15.213  30.068  1.00  0.00      A    C
ATOM   3054  NZ  ACN A 340       8.392  15.677  30.539  1.00  0.00      A    N
ATOM   3055  HZ  ACN A 340       5.967  13.729  30.078  1.00  0.00      A    H
ATOM   3056  HZ1 ACN A 340       6.454  14.285  28.463  1.00  0.00      A    H
ATOM   3057  HZ2 ACN A 340       5.424  15.292  29.607  1.00  0.00      A    H
ATOM   3061  CT  ACN A 341       9.909  37.157   1.402  1.00  0.00      A    C
ATOM   3062  CZ  ACN A 341      11.168  36.366   1.372  1.00  0.00      A    C
ATOM   3063  NZ  ACN A 341      12.132  35.666   1.445  1.00  0.00      A    N
ATOM   3064  HZ  ACN A 341       9.238  36.795   0.627  1.00  0.00      A    H
ATOM   3065  HZ1 ACN A 341      10.130  38.188   1.139  1.00  0.00      A    H
ATOM   3066  HZ2 ACN A 341       9.454  37.269   2.383  1.00  0.00      A    H
ATOM   3070  CT  ACN A 342      40.098   8.085   7.464  1.00  0.00      A    C
ATOM   3071  CZ  ACN A 342      39.126   6.940   7.479  1.00  0.00      A    C
ATOM   3072  NZ  ACN A 342      38.411   6.030   7.411  1.00  0.00      A    N
ATOM   3073  HZ  ACN A 342      41.037   7.693   7.847  1.00  0.00      A    H
ATOM   3074  HZ1 ACN A 342      39.554   8.766   8.114  1.00  0.00      A    H
ATOM   3075  HZ2 ACN A 342      40.130   8.404   6.425  1.00  0.00      A    H
ATOM   3079  CT  ACN A 343       2.499  34.570  43.983  1.00  0.00      A    C
ATOM   3080  CZ  ACN A 343       1.354  35.508  44.257  1.00  0.00      A    C
ATOM   3081  NZ  ACN A 343       0.459  36.229  44.491  1.00  0.00      A    N
ATOM   3082  HZ  ACN A 343       3.042  34.360  44.901  1.00  0.00      A    H
ATOM   3083  HZ1 ACN A 343       3.198  34.925  43.230  1.00  0.00      A    H
ATOM   3084  HZ2 ACN A 343       2.131  33.636  43.567  1.00  0.00      A    H
ATOM   3088  CT  ACN A 344      24.859   9.289   1.989  1.00  0.00      A    C
ATOM   3089  CZ  ACN A 344      26.034   8.552   1.615  1.00  0.00      A    C
ATOM   3090  NZ  ACN A 344      26.970   7.939   1.306  1.00  0.00      A    N
ATOM   3091  HZ  ACN A 344      24.806  10.075   1.239  1.00  0.00      A    H
ATOM   3092  HZ1 ACN A 344      25.003   9.872   2.895  1.00  0.00      A    H
ATOM   3093  HZ2 ACN A 344      23.998   8.632   2.087  1.00  0.00      A    H
ATOM   3097  CT  ACN A 345      20.599  19.243  37.532  1.00  0.00      A    C
ATOM   3098  CZ  ACN A 345      19.606  19.470  36.492  1.00  0.00      A    C
ATOM   3099  NZ  ACN A 345      18.770  19.598  35.663  1.00  0.00      A    N
ATOM   3100  HZ  ACN A 345      20.095  19.018  38.469  1.00  0.00      A    H
ATOM   3101  HZ1 ACN A 345      21.267  20.100  37.547  1.00  0.00      A    H
ATOM   3102  HZ2 ACN A 345      21.205  18.390  37.238  1.00  0.00      A    H
ATOM   3106  CT  ACN A 346      13.485  43.336  14.745  1.00  0.00      A    C
ATOM   3107  CZ  ACN A 346      14.011  44.705  14.458  1.00  0.00      A    C
ATOM   3108  NZ  ACN A 346      14.430  45.747  14.215  1.00  0.00      A    N
ATOM   3109  HZ  ACN A 346      14.001  42.601  14.131  1.00  0.00      A    H
ATOM   3110  HZ1 ACN A 346      12.486  43.146  14.363  1.00  0.00      A    H
ATOM   3111  HZ2 ACN A 346      13.596  43.099  15.800  1.00  0.00      A    H
ATOM   3115  CT  ACN A 347      34.565  34.591  14.092  1.00  0.00      A    C
ATOM   3116  CZ  ACN A 347      35.899  34.203  13.669  1.00  0.00      A    C
ATOM   3117  NZ  ACN A 347      36.968  33.845  13.326  1.00  0.00      A    N
ATOM   3118  HZ  ACN A 347      34.193  34.057  14.963  1.00  0.00      A    H
ATOM   3119  HZ1 ACN A 347      33.853  34.503  13.275  1.00  0.00      A    H
ATOM   3120  HZ2 ACN A 347      34.560  35.677  14.068  1.00  0.00      A    H
ATOM   3124  CT  ACN A 348      40.593  44.847  15.020  1.00  0.00      A    C
ATOM   3125  CZ  ACN A 348      39.828  44.341  16.193  1.00  0.00      A    C
ATOM   3126  NZ  ACN A 348      39.245  43.938  17.128  1.00  0.00      A    N
ATOM   3127  HZ  ACN A 348      40.849  44.077  14.296  1.00  0.00      A    H
ATOM   3128  HZ1 ACN A 348      41.568  45.248  15.282  1.00  0.00      A    H
ATOM   3129  HZ2 ACN A 348      39.957  45.666  14.694  1.00  0.00      A    H
ATOM   3133  CT  ACN A 349      32.042  33.606  19.451  1.00  0.00      A    C
ATOM   3134  CZ  ACN A 349      30.980  33.880  20.398  1.00  0.00      A    C
ATOM   3135  NZ  ACN A 349      30.079  34.052  21.173  1.00  0.00      A    N
ATOM   3136  HZ  ACN A 349      31.602  33.335  18.495  1.00  0.00      A    H
ATOM   3137  HZ1 ACN A 349      32.588  32.723  19.774  1.00  0.00      A    H
ATOM   3138  HZ2 ACN A 349      32.678  34.476  19.311  1.00  0.00      A    H
ATOM   3142  CT  ACN A 350      42.714   4.743   6.793  1.00  0.00      A    C
ATOM   3143  CZ  ACN A 350      43.156   3.649   6.004  1.00  0.00      A    C
ATOM   3144  NZ  ACN A 350      43.472   2.783   5.334  1.00  0.00      A    N
ATOM   3145  HZ  ACN A 350      42.560   4.348   7.794  1.00  0.00      A    H
ATOM   3146  HZ1 ACN A 350      41.769   5.118   6.408  1.00  0.00      A    H
ATOM   3147  HZ2 ACN A 350      43.446   5.546   6.826  1.00  0.00      A    H
ATOM   3151  CT  ACN A 351      10.105  26.011  17.995  1.00  0.00      A    C
ATOM   3152  CZ  ACN A 351      10.789  24.794  18.421  1.00  0.00      A    C
ATOM   3153  NZ  ACN A 351      11.347  23.854  18.723  1.00  0.00      A    N
ATOM   3154  HZ  ACN A 351      10.399  26.562  17.105  1.00  0.00      A    H
ATOM   3155  HZ1 ACN A 351      10.082  26.779  18.764  1.00  0.00      A    H
ATOM   3156  HZ2 ACN A 351       9.055  25.787  17.821  1.00  0.00      A    H
ATOM   3160  CT  ACN A 352      22.780  23.587  40.253  1.00  0.00      A    C
ATOM   3161  CZ  ACN A 352      22.216  24.050  41.515  1.00  0.00      A    C
ATOM   3162  NZ  ACN A 352      21.716  24.380  42.515  1.00  0.00      A    N
ATOM   3163  HZ  ACN A 352      22.071  22.819  39.954  1.00  0.00      A    H
ATOM   3164  HZ1 ACN A 352      23.778  23.182  40.406  1.00  0.00      A    H
ATOM   3165  HZ2 ACN A 352      22.771  24.416  39.550  1.00  0.00      A    H
ATOM   3169  CT  ACN A 353      15.748  32.495  41.529  1.00  0.00      A    C
ATOM   3170  CZ  ACN A 353      14.345  32.767  41.160  1.00  0.00      A    C
ATOM   3171  NZ  ACN A 353      13.234  32.933  40.925  1.00  0.00      A    N
ATOM   3172  HZ  ACN A 353      16.292  32.595  40.593  1.00  0.00      A    H
ATOM   3173  HZ1 ACN A 353      15.949  31.501  41.921  1.00  0.00      A    H
ATOM   3174  HZ2 ACN A 353      16.049  33.210  42.290  1.00  0.00      A    H
ATOM   3178  CT  ACN A 354      42.689  39.219  37.624  1.00  0.00      A    C
ATOM   3179  CZ  ACN A 354      44.116  38.910  37.754  1.00  0.00      A    C
ATOM   3180  NZ  ACN A 354      45.232  38.578  37.852  1.00  0.00      A    N
ATOM   3181  HZ  ACN A 354      42.380  40.239  37.838  1.00  0.00      A    H
ATOM   3182  HZ1 ACN A 354      42.270  38.641  38.444  1.00  0.00      A    H
ATOM   3183  HZ2 ACN A 354      42.338  38.852  36.662  1.00  0.00      A    H
ATOM   3187  CT  ACN A 355      34.554  41.650  34.218  1.00  0.00      A    C
ATOM   3188  CZ  ACN A 355      34.965  40.960  32.993  1.00  0.00      A    C
ATOM   3189  NZ  ACN A 355      35.381  40.404  32.082  1.00  0.00      A    N
ATOM   3190  HZ  ACN A 355      33.469  41.716  34.247  1.00  0.00      A    H
ATOM   3191  HZ1 ACN A 355      34.995  42.643  34.230  1.00  0.00      A    H
ATOM   3192  HZ2 ACN A 355      34.917  41.094  35.079  1.00  0.00      A    H
ATOM   3196  CT  ACN A 356      13.901  35.558  14.557  1.00  0.00      A    C
ATOM   3197  CZ  ACN A 356      14.763  34.882  15.561  1.00  0.00      A    C
ATOM   3198  NZ  ACN A 356      15.435  34.385  16.371  1.00  0.00      A    N
ATOM   3199  HZ  ACN A 356      13.848  36.574  14.942  1.00  0.00      A    H
ATOM   3200  HZ1 ACN A 356      12.875  35.238  14.724  1.00  0.00      A    H
ATOM   3201  HZ2 ACN A 356      14.343  35.374  13.582  1.00  0.00      A    H
ATOM   3205  CT  ACN A 357      16.799  44.065  35.754  1.00  0.00      A    C
ATOM   3206  CZ  ACN A 357      17.061  44.440  34.375  1.00  0.00      A    C
ATOM   3207  NZ  ACN A 357      17.278  44.769  33.272  1.00  0.00      A    N
ATOM   3208  HZ  ACN A 357      15.827  44.450  36.052  1.00  0.00      A    H
ATOM   3209  HZ1 ACN A 357      17.545  44.664  36.270  1.00  0.00      A    H
ATOM   3210  HZ2 ACN A 357      16.879  43.007  35.990  1.00  0.00      A    H
ATOM   3214  CT  ACN A 358      25.091  29.971  14.419  1.00  0.00      A    C
ATOM   3215  CZ  ACN A 358      24.331  30.238  13.212  1.00  0.00      A    C
ATOM   3216  NZ  ACN A 358      23.688  30.431  12.238  1.00  0.00      A    N
ATOM   3217  HZ  ACN A 358      24.481  29.594  15.237  1.00  0.00      A    H
ATOM   3218  HZ1 ACN A 358      25.352  31.023  14.506  1.00  0.00      A    H
ATOM   3219  HZ2 ACN A 358      26.007  29.402  14.287  1.00  0.00      A    H
ATOM   3223  CT  ACN A 359      21.713   0.982  43.337  1.00  0.00      A    C
ATOM   3224  CZ  ACN A 359      21.616  -0.472  43.397  1.00  0.00      A    C
ATOM   3225  NZ  ACN A 359      21.512  -1.619  43.444  1.00  0.00      A    N
ATOM   3226  HZ  ACN A 359      20.766   1.329  42.931  1.00  0.00      A    H
ATOM   3227  HZ1 ACN A 359      22.509   1.201  42.631  1.00  0.00      A    H
ATOM   3228  HZ2 ACN A 359      21.944   1.380  44.322  1.00  0.00      A    H
ATOM   3232  CT  ACN A 360       1.027  38.665  29.940  1.00  0.00      A    C
ATOM   3233  CZ  ACN A 360       1.474  39.471  31.141  1.00  0.00      A    C
ATOM   3234  NZ  ACN A 360       1.763  40.120  32.055  1.00  0.00      A    N
ATOM   3235  HZ  ACN A 360       0.389  39.243  29.277  1.00  0.00      A    H
ATOM   3236  HZ1 ACN A 360       0.435  37.786  30.183  1.00  0.00      A    H
ATOM   3237  HZ2 ACN A 360       1.924  38.440  29.369  1.00  0.00      A    H
ATOM   3241  CT  ACN A 361      22.048  41.963  19.558  1.00  0.00      A    C
ATOM   3242  CZ  ACN A 361      23.431  42.211  19.989  1.00  0.00      A    C
ATOM   3243  NZ  ACN A 361      24.524  42.406  20.306  1.00  0.00      A    N
ATOM   3244  HZ  ACN A 361      21.952  41.168  18.822  1.00  0.00      A    H
ATOM   3245  HZ1 ACN A 361      21.678  42.936  19.246  1.00  0.00      A    H
ATOM   3246  HZ2 ACN A 361      21.291  41.770  20.314  1.00  0.00      A    H
ATOM   3250  CT  ACN A 362      39.302   6.328  29.658  1.00  0.00      A    C
ATOM   3251  CZ  ACN A 362      38.638   5.700  28.558  1.00  0.00      A    C
ATOM   3252  NZ  ACN A 362      38.041   5.176  27.701  1.00  0.00      A    N
ATOM   3253  HZ  ACN A 362      38.746   7.258  29.748  1.00  0.00      A    H
ATOM   3254  HZ1 ACN A 362      40.314   6.713  29.555  1.00  0.00      A    H
ATOM   3255  HZ2 ACN A 362      39.168   5.670  30.512  1.00  0.00      A    H
ATOM   3259  CT  ACN A 363      44.443  31.808  34.447  1.00  0.00      A    C
ATOM   3260  CZ  ACN A 363      45.111  31.957  35.777  1.00  0.00      A    C
ATOM   3261  NZ  ACN A 363      45.663  32.115  36.752  1.00  0.00      A    N
ATOM   3262  HZ  ACN A 363      44.180  32.742  33.959  1.00  0.00      A    H
ATOM   3263  HZ1 ACN A 363      43.547  31.200  34.545  1.00  0.00      A    H
ATOM   3264  HZ2 ACN A 363      45.103  31.196  33.838  1.00  0.00      A    H
ATOM   3268  CT  ACN A 364      43.852  43.111  20.402  1.00  0.00      A    C
ATOM   3269  CZ  ACN A 364      43.055  44.357  20.646  1.00  0.00      A    C
ATOM   3270  NZ  ACN A 364      42.480  45.380  20.821  1.00  0.00      A    N
ATOM   3271  HZ  ACN A 364      44.861  43.384  20.103  1.00  0.00      A    H
ATOM   3272  HZ1 ACN A 364      43.506  42.561  19.530  1.00  0.00      A    H
ATOM   3273  HZ2 ACN A 364      43.779  42.463  21.272  1.00  0.00      A    H
ATOM   3277  CT  ACN A 365      29.062  29.096  15.793  1.00  0.00      A    C
ATOM   3278  CZ  ACN A 365      29.205  29.644  14.480  1.00  0.00      A    C
ATOM   3279  NZ  ACN A 365      29.326  30.088  13.382  1.00  0.00      A    N
ATOM   3280  HZ  ACN A 365      29.058  28.017  15.664  1.00  0.00      A    H
ATOM   3281  HZ1 ACN A 365      28.211  29.507  16.332  1.00  0.00      A    H
ATOM   3282  HZ2 ACN A 365      29.951  29.363  16.358  1.00  0.00      A    H
ATOM   3286  CT  ACN A 366      30.288  42.364  14.649  1.00  0.00      A    C
ATOM   3287  CZ  ACN A 366      29.442  43.293  15.463  1.00  0.00      A    C
ATOM   3288  NZ  ACN A 366      28.809  44.021  16.123  1.00  0.00      A    N
ATOM   3289  HZ  ACN A 366      30.938  42.913  13.973  1.00  0.00      A    H
ATOM   3290  HZ1 ACN A 366      29.641  41.816  13.969  1.00  0.00      A    H
ATOM   3291  HZ2 ACN A 366      30.886  41.733  15.302  1.00  0.00      A    H
ATOM   3295  CT  ACN A 367      26.035  25.786  15.286  1.00  0.00      A    C
ATOM   3296  CZ  ACN A 367      26.459  25.155  13.977  1.00  0.00      A    C
ATOM   3297  NZ  ACN A 367      26.776  24.719  13.031  1.00  0.00      A    N
ATOM   3298  HZ  ACN A 367      25.001  25.520  15.488  1.00  0.00      A    H
ATOM   3299  HZ1 ACN A 367      26.077  26.872  15.242  1.00  0.00      A    H
ATOM   3300  HZ2 ACN A 367      26.713  25.345  16.012  1.00  0.00      A    H
ATOM   3304  CT  ACN A 368      38.090  29.365  18.847  1.00  0.00      A    C
ATOM   3305  CZ  ACN A 368      37.786  30.377  19.877  1.00  0.00      A    C
ATOM   3306  NZ  ACN A 368      37.451  31.197  20.658  1.00  0.00      A    N
ATOM   3307  HZ  ACN A 368      37.104  28.984  18.595  1.00  0.00      A    H
ATOM   3308  HZ1 ACN A 368      38.807  28.683  19.296  1.00  0.00      A    H
ATOM   3309  HZ2 ACN A 368      38.453  29.785  17.913  1.00  0.00      A    H
ATOM   3313  CT  ACN A 369      16.821   9.875  37.621  1.00  0.00      A    C
ATOM   3314  CZ  ACN A 369      16.817  11.353  37.398  1.00  0.00      A    C
ATOM   3315  NZ  ACN A 369      16.811  12.494  37.144  1.00  0.00      A    N
ATOM   3316  HZ  ACN A 369      17.637   9.610  38.289  1.00  0.00      A    H
ATOM   3317  HZ1 ACN A 369      17.011   9.414  36.655  1.00  0.00      A    H
ATOM   3318  HZ2 ACN A 369      15.829   9.641  37.999  1.00  0.00      A    H
ATOM   3322  CT  ACN A 370      31.613  12.652  24.341  1.00  0.00      A    C
ATOM   3323  CZ  ACN A 370      30.808  13.495  23.449  1.00  0.00      A    C
ATOM   3324  NZ  ACN A 370      30.194  14.141  22.690  1.00  0.00      A    N
ATOM   3325  HZ  ACN A 370      31.198  11.649  24.397  1.00  0.00      A    H
ATOM   3326  HZ1 ACN A 370      31.791  13.165  25.283  1.00  0.00      A    H
ATOM   3327  HZ2 ACN A 370      32.548  12.407  23.844  1.00  0.00      A    H
ATOM   3331  CT  ACN A 371      35.301   7.237   7.871  1.00  0.00      A    C
ATOM   3332  CZ  ACN A 371      35.511   8.713   7.727  1.00  0.00      A    C
ATOM   3333  NZ  ACN A 371      35.715   9.876   7.642  1.00  0.00      A    N
ATOM   3334  HZ  ACN A 371      36.080   6.768   7.275  1.00  0.00      A    H
ATOM   3335  HZ1 ACN A 371      34.384   6.799   7.485  1.00  0.00      A    H
ATOM   3336  HZ2 ACN A 371      35.461   7.002   8.920  1.00  0.00      A    H
ATOM   3340  CT  ACN A 372      18.583  18.088   2.498  1.00  0.00      A    C
ATOM   3341  CZ  ACN A 372      19.442  18.063   3.737  1.00  0.00      A    C
ATOM   3342  NZ  ACN A 372      20.094  18.093   4.669  1.00  0.00      A    N
ATOM   3343  HZ  ACN A 372      17.710  17.486   2.736  1.00  0.00      A    H
ATOM   3344  HZ1 ACN A 372      19.125  17.624   1.678  1.00  0.00      A    H
ATOM   3345  HZ2 ACN A 372      18.230  19.089   2.265  1.00  0.00      A    H
ATOM   3349  CT  ACN A 373      37.753  25.763   3.633  1.00  0.00      A    C
ATOM   3350  CZ  ACN A 373      37.298  26.882   4.442  1.00  0.00      A    C
ATOM   3351  NZ  ACN A 373      36.973  27.754   5.123  1.00  0.00      A    N
ATOM   3352  HZ  ACN A 373      37.497  24.745   3.917  1.00  0.00      A    H
ATOM   3353  HZ1 ACN A 373      38.838  25.768   3.707  1.00  0.00      A    H
ATOM   3354  HZ2 ACN A 373      37.382  25.902   2.621  1.00  0.00      A    H
ATOM   3358  CT  ACN A 374      40.388  21.775  38.583  1.00  0.00      A    C
ATOM   3359  CZ  ACN A 374      39.074  22.489  38.806  1.00  0.00      A    C
ATOM   3360  NZ  ACN A 374      38.101  23.074  38.984  1.00  0.00      A    N
ATOM   3361  HZ  ACN A 374      40.145  20.716  38.548  1.00  0.00      A    H
ATOM   3362  HZ1 ACN A 374      41.056  21.980  39.416  1.00  0.00      A    H
ATOM   3363  HZ2 ACN A 374      40.488  21.843  37.502  1.00  0.00      A    H
ATOM   3367  CT  ACN A 375      39.701  19.169   1.991  1.00  0.00      A    C
ATOM   3368  CZ  ACN A 375      40.671  18.635   2.914  1.00  0.00      A    C
ATOM   3369  NZ  ACN A 375      41.402  18.124   3.664  1.00  0.00      A    N
ATOM   3370  HZ  ACN A 375      39.148  18.286   1.681  1.00  0.00      A    H
ATOM   3371  HZ1 ACN A 375      40.232  19.578   1.135  1.00  0.00      A    H
ATOM   3372  HZ2 ACN A 375      39.026  19.863   2.485  1.00  0.00      A    H
ATOM   3376  CT  ACN A 376      41.337  30.711  11.845  1.00  0.00      A    C
ATOM   3377  CZ  ACN A 376      42.689  30.207  11.993  1.00  0.00      A    C
ATOM   3378  NZ  ACN A 376      43.781  29.812  12.128  1.00  0.00      A    N
ATOM   3379  HZ  ACN A 376      40.606  30.213  12.476  1.00  0.00      A    H
ATOM   3380  HZ1 ACN A 376      41.124  30.505  10.799  1.00  0.00      A    H
ATOM   3381  HZ2 ACN A 376      41.326  31.797  11.795  1.00  0.00      A    H
ATOM   3385  CT  ACN A 377      18.632  22.241  39.842  1.00  0.00      A    C
ATOM   3386  CZ  ACN A 377      18.969  22.745  38.503  1.00  0.00      A    C
ATOM   3387  NZ  ACN A 377      19.343  23.078  37.476  1.00  0.00      A    N
ATOM   3388  HZ  ACN A 377      18.635  23.050  40.569  1.00  0.00      A    H
ATOM   3389  HZ1 ACN A 377      19.457  21.577  40.086  1.00  0.00      A    H
ATOM   3390  HZ2 ACN A 377      17.665  21.752  39.924  1.00  0.00      A    H
ATOM   3394  CT  ACN A 378      12.046  10.352  28.517  1.00  0.00      A    C
ATOM   3395  CZ  ACN A 378      11.029   9.379  28.131  1.00  0.00      A    C
ATOM   3396  NZ  ACN A 378      10.231   8.594  27.880  1.00  0.00      A    N
ATOM   3397  HZ  ACN A 378      11.588  11.003  29.257  1.00  0.00      A    H
ATOM   3398  HZ1 ACN A 378      12.281  10.986  27.666  1.00  0.00      A    H
ATOM   3399  HZ2 ACN A 378      12.887   9.735  28.822  1.00  0.00      A    H
ATOM   3403  CT  ACN A 379      29.802  27.236   1.043  1.00  0.00      A    C
ATOM   3404  CZ  ACN A 379      29.737  28.505   1.756  1.00  0.00      A    C
ATOM   3405  NZ  ACN A 379      29.698  29.537   2.356  1.00  0.00      A    N
ATOM   3406  HZ  ACN A 379      30.579  26.549   1.369  1.00  0.00      A    H
ATOM   3407  HZ1 ACN A 379      29.879  27.468  -0.016  1.00  0.00      A    H
ATOM   3408  HZ2 ACN A 379      28.865  26.686   1.052  1.00  0.00      A    H
ATOM   3412  CT  ACN A 380      19.947  29.269  11.039  1.00  0.00      A    C
ATOM   3413  CZ  ACN A 380      18.865  28.474  10.395  1.00  0.00      A    C
ATOM   3414  NZ  ACN A 380      18.013  27.847   9.906  1.00  0.00      A    N
ATOM   3415  HZ  ACN A 380      19.743  29.532  12.073  1.00  0.00      A    H
ATOM   3416  HZ1 ACN A 380      20.170  30.151  10.443  1.00  0.00      A    H
ATOM   3417  HZ2 ACN A 380      20.777  28.568  11.005  1.00  0.00      A    H
ATOM   3421  CT  ACN A 381      10.065  34.877  35.181  1.00  0.00      A    C
ATOM   3422  CZ  ACN A 381       9.745  34.426  33.806  1.00  0.00      A    C
ATOM   3423  NZ  ACN A 381       9.513  34.099  32.701  1.00  0.00      A    N
ATOM   3424  HZ  ACN A 381      10.119  35.937  34.950  1.00  0.00      A    H
ATOM   3425  HZ1 ACN A 381      11.016  34.453  35.496  1.00  0.00      A    H
ATOM   3426  HZ2 ACN A 381       9.224  34.636  35.826  1.00  0.00      A    H
ATOM   3430  CT  ACN A 382      36.928   7.253  36.079  1.00  0.00      A    C
ATOM   3431  CZ  ACN A 382      35.725   6.483  36.303  1.00  0.00      A    C
ATOM   3432  NZ  ACN A 382      34.720   5.946  36.488  1.00  0.00      A    N
ATOM   3433  HZ  ACN A 382      37.594   6.710  36.745  1.00  0.00      A    H
ATOM   3434  HZ1 ACN A 382      36.644   8.199  36.532  1.00  0.00      A    H
ATOM   3435  HZ2 ACN A 382      37.088   7.224  35.004  1.00  0.00      A    H
ATOM   3439  CT  ACN A 383      37.678  40.233  25.701  1.00  0.00      A    C
ATOM   3440  CZ  ACN A 383      38.591  39.696  26.706  1.00  0.00      A    C
ATOM   3441  NZ  ACN A 383      39.317  39.257  27.456  1.00  0.00      A    N
ATOM   3442  HZ  ACN A 383      37.861  41.277  25.463  1.00  0.00      A    H
ATOM   3443  HZ1 ACN A 383      36.682  40.041  26.093  1.00  0.00      A    H
ATOM   3444  HZ2 ACN A 383      37.846  39.482  24.932  1.00  0.00      A    H
ATOM   3448  CT  ACN A 384      21.451   4.605  36.096  1.00  0.00      A    C
ATOM   3449  CZ  ACN A 384      20.814   4.961  34.848  1.00  0.00      A    C
ATOM   3450  NZ  ACN A 384      20.285   5.280  33.863  1.00  0.00      A    N
ATOM   3451  HZ  ACN A 384      22.340   4.015  35.887  1.00  0.00      A    H
ATOM   3452  HZ1 ACN A 384      20.765   4.173  36.819  1.00  0.00      A    H
ATOM   3453  HZ2 ACN A 384      21.806   5.530  36.543  1.00  0.00      A    H
ATOM   3457  CT  ACN A 385      22.689  14.240   1.320  1.00  0.00      A    C
ATOM   3458  CZ  ACN A 385      22.301  14.465   2.657  1.00  0.00      A    C
ATOM   3459  NZ  ACN A 385      22.029  14.640   3.738  1.00  0.00      A    N
ATOM   3460  HZ  ACN A 385      22.487  13.188   1.134  1.00  0.00      A    H
ATOM   3461  HZ1 ACN A 385      23.730  14.482   1.121  1.00  0.00      A    H
ATOM   3462  HZ2 ACN A 385      22.139  14.844   0.604  1.00  0.00      A    H
ATOM   3466  CT  ACN A 386      36.403  20.087  30.750  1.00  0.00      A    C
ATOM   3467  CZ  ACN A 386      35.190  20.305  31.500  1.00  0.00      A    C
ATOM   3468  NZ  ACN A 386      34.154  20.489  32.080  1.00  0.00      A    N
ATOM   3469  HZ  ACN A 386      37.136  20.810  31.101  1.00  0.00      A    H
ATOM   3470  HZ1 ACN A 386      36.300  20.187  29.673  1.00  0.00      A    H
ATOM   3471  HZ2 ACN A 386      36.882  19.129  30.936  1.00  0.00      A    H
ATOM   3475  CT  ACN A 387      32.699   3.995  42.425  1.00  0.00      A    C
ATOM   3476  CZ  ACN A 387      33.341   2.660  42.281  1.00  0.00      A    C
ATOM   3477  NZ  ACN A 387      33.880   1.625  42.193  1.00  0.00      A    N
ATOM   3478  HZ  ACN A 387      31.692   3.807  42.787  1.00  0.00      A    H
ATOM   3479  HZ1 ACN A 387      32.682   4.452  41.439  1.00  0.00      A    H
ATOM   3480  HZ2 ACN A 387      33.260   4.657  43.081  1.00  0.00      A    H
ATOM   3484  CT  ACN A 388      10.645  31.594  12.970  1.00  0.00      A    C
ATOM   3485  CZ  ACN A 388      11.778  31.343  12.097  1.00  0.00      A    C
ATOM   3486  NZ  ACN A 388      12.671  31.174  11.401  1.00  0.00      A    N
ATOM   3487  HZ  ACN A 388      10.531  30.698  13.574  1.00  0.00      A    H
ATOM   3488  HZ1 ACN A 388       9.706  31.751  12.445  1.00  0.00      A    H
ATOM   3489  HZ2 ACN A 388      10.742  32.449  13.633  1.00  0.00      A    H
ATOM   3493  CT  ACN A 389      14.556  28.489  11.000  1.00  0.00      A    C
ATOM   3494  CZ  ACN A 389      14.402  27.371  10.015  1.00  0.00      A    C
ATOM   3495  NZ  ACN A 389      14.290  26.502   9.291  1.00  0.00      A    N
ATOM   3496  HZ  ACN A 389      15.152  28.247  11.876  1.00  0.00      A    H
ATOM   3497  HZ1 ACN A 389      13.581  28.663  11.448  1.00  0.00      A    H
ATOM   3498  HZ2 ACN A 389      14.932  29.418  10.578  1.00  0.00      A    H
ATOM   3502  CT  ACN A 390      19.105  39.642  30.785  1.00  0.00      A    C
ATOM   3503  CZ  ACN A 390      18.157  40.504  31.609  1.00  0.00      A    C
ATOM   3504  NZ  ACN A 390      17.458  41.168  32.231  1.00  0.00      A    N
ATOM   3505  HZ  ACN A 390      19.119  38.708  31.342  1.00  0.00      A    H
ATOM   3506  HZ1 ACN A 390      20.101  40.044  30.952  1.00  0.00      A    H
ATOM   3507  HZ2 ACN A 390      18.782  39.447  29.766  1.00  0.00      A    H
ATOM   3511  CT  ACN A 391      23.755  36.986   6.643  1.00  0.00      A    C
ATOM   3512  CZ  ACN A 391      23.398  35.616   6.224  1.00  0.00      A    C
ATOM   3513  NZ  ACN A 391      23.171  34.548   5.825  1.00  0.00      A    N
ATOM   3514  HZ  ACN A 391      24.271  37.500   5.837  1.00  0.00      A    H
ATOM   3515  HZ1 ACN A 391      24.643  36.909   7.266  1.00  0.00      A    H
ATOM   3516  HZ2 ACN A 391      22.955  37.555   7.109  1.00  0.00      A    H
ATOM   3520  CT  ACN A 392      39.765  23.463   5.915  1.00  0.00      A    C
ATOM   3521  CZ  ACN A 392      40.957  22.640   6.308  1.00  0.00      A    C
ATOM   3522  NZ  ACN A 392      41.838  21.939   6.578  1.00  0.00      A    N
ATOM   3523  HZ  ACN A 392      38.825  23.077   6.301  1.00  0.00      A    H
ATOM   3524  HZ1 ACN A 392      39.676  23.705   4.859  1.00  0.00      A    H
ATOM   3525  HZ2 ACN A 392      39.831  24.365   6.519  1.00  0.00      A    H
ATOM   3529  CT  ACN A 393       6.701   5.673  22.977  1.00  0.00      A    C
ATOM   3530  CZ  ACN A 393       5.956   4.904  24.013  1.00  0.00      A    C
ATOM   3531  NZ  ACN A 393       5.349   4.306  24.813  1.00  0.00      A    N
ATOM   3532  HZ  ACN A 393       6.259   5.247  22.079  1.00  0.00      A    H
ATOM   3533  HZ1 ACN A 393       7.782   5.683  23.089  1.00  0.00      A    H
ATOM   3534  HZ2 ACN A 393       6.409   6.719  23.022  1.00  0.00      A    H
ATOM   3538  CT  ACN A 394      18.709  28.073  23.649  1.00  0.00      A    C
ATOM   3539  CZ  ACN A 394      19.278  27.285  24.708  1.00  0.00      A    C
ATOM   3540  NZ  ACN A 394      19.781  26.656  25.506  1.00  0.00      A    N
ATOM   3541  HZ  ACN A 394      19.171  27.864  22.688  1.00  0.00      A    H
ATOM   3542  HZ1 ACN A 394      19.057  29.080  23.863  1.00  0.00      A    H
ATOM   3543  HZ2 ACN A 394      17.622  28.047  23.654  1.00  0.00      A    H
ATOM   3547  CT  ACN A 395      14.424  18.365  23.268  1.00  0.00      A    C
ATOM   3548  CZ  ACN A 395      15.177  19.039  24.366  1.00  0.00      A    C
ATOM   3549  NZ  ACN A 395      15.772  19.588  25.227  1.00  0.00      A    N
ATOM   3550  HZ  ACN A 395      13.361  18.495  23.457  1.00  0.00      A    H
ATOM   3551  HZ1 ACN A 395      14.750  17.330  23.320  1.00  0.00      A    H
ATOM   3552  HZ2 ACN A 395      14.787  18.767  22.325  1.00  0.00      A    H
ATOM   3556  CT  ACN A 396      39.450  43.156  36.924  1.00  0.00      A    C
ATOM   3557  CZ  ACN A 396      38.315  42.430  36.456  1.00  0.00      A    C
ATOM   3558  NZ  ACN A 396      37.409  41.839  36.095  1.00  0.00      A    N
ATOM   3559  HZ  ACN A 396      40.113  42.350  37.229  1.00  0.00      A    H
ATOM   3560  HZ1 ACN A 396      39.336  43.729  37.841  1.00  0.00      A    H
ATOM   3561  HZ2 ACN A 396      39.934  43.674  36.100  1.00  0.00      A    H
ATOM   3565  CT  ACN A 397      38.021  40.769  30.465  1.00  0.00      A    C
ATOM   3566  CZ  ACN A 397      37.044  41.043  29.368  1.00  0.00      A    C
ATOM   3567  NZ  ACN A 397      36.213  41.189  28.546  1.00  0.00      A    N
ATOM   3568  HZ  ACN A 397      38.036  39.687  30.562  1.00  0.00      A    H
ATOM   3569  HZ1 ACN A 397      37.664  41.203  31.395  1.00  0.00      A    H
ATOM   3570  HZ2 ACN A 397      38.972  41.232  30.214  1.00  0.00      A    H
ATOM   3574  CT  ACN A 398      21.283  24.620  31.144  1.00  0.00      A    C
ATOM   3575  CZ  ACN A 398      22.266  25.129  32.155  1.00  0.00      A    C
ATOM   3576  NZ  ACN A 398      23.092  25.537  32.892  1.00  0.00      A    N
ATOM   3577  HZ  ACN A 398      21.598  24.651  30.104  1.00  0.00      A    H
ATOM   3578  HZ1 ACN A 398      20.434  25.293  31.229  1.00  0.00      A    H
ATOM   3579  HZ2 ACN A 398      20.950  23.590  31.234  1.00  0.00      A    H
ATOM   3583  CT  ACN A 399      43.704   2.377  11.785  1.00  0.00      A    C
ATOM   3584  CZ  ACN A 399      42.356   1.805  11.693  1.00  0.00      A    C
ATOM   3585  NZ  ACN A 399      41.310   1.335  11.590  1.00  0.00      A    N
ATOM   3586  HZ  ACN A 399      44.237   1.940  12.625  1.00  0.00      A    H
ATOM   3587  HZ1 ACN A 399      43.682   3.439  12.015  1.00  0.00      A    H
ATOM   3588  HZ2 ACN A 399      44.199   2.237  10.827  1.00  0.00      A    H
ATOM   3592  CT  ACN A 400      30.865  -0.354  18.673  1.00  0.00      A    C
ATOM   3593  CZ  ACN A 400      29.952   0.680  19.168  1.00  0.00      A    C
ATOM   3594  NZ  ACN A 400      29.265   1.491  19.662  1.00  0.00      A    N
ATOM   3595  HZ  ACN A 400      30.892  -1.228  19.318  1.00  0.00      A    H
ATOM   3596  HZ1 ACN A 400      31.829   0.141  18.585  1.00  0.00      A    H
ATOM   3597  HZ2 ACN A 400      30.599  -0.683  17.671  1.00  0.00      A    H
ATOM   3601  CT  ACN A 401      38.813  12.494  13.340  1.00  0.00      A    C
ATOM   3602  CZ  ACN A 401      37.898  12.736  14.559  1.00  0.00      A    C
ATOM   3603  NZ  ACN A 401      37.236  12.904  15.501  1.00  0.00      A    N
ATOM   3604  HZ  ACN A 401      39.813  12.451  13.763  1.00  0.00      A    H
ATOM   3605  HZ1 ACN A 401      38.698  13.216  12.535  1.00  0.00      A    H
ATOM   3606  HZ2 ACN A 401      38.617  11.452  13.100  1.00  0.00      A    H
ATOM   3610  CT  ACN A 402      32.082  40.962  21.755  1.00  0.00      A    C
ATOM   3611  CZ  ACN A 402      33.294  40.680  22.531  1.00  0.00      A    C
ATOM   3612  NZ  ACN A 402      34.232  40.385  23.150  1.00  0.00      A    N
ATOM   3613  HZ  ACN A 402      32.184  41.762  21.026  1.00  0.00      A    H
ATOM   3614  HZ1 ACN A 402      31.162  41.043  22.329  1.00  0.00      A    H
ATOM   3615  HZ2 ACN A 402      31.994  40.132  21.059  1.00  0.00      A    H
ATOM   3619  CT  ACN A 403       7.831  19.257  38.168  1.00  0.00      A    C
ATOM   3620  CZ  ACN A 403       8.384  20.672  38.259  1.00  0.00      A    C
ATOM   3621  NZ  ACN A 403       8.897  21.673  38.376  1.00  0.00      A    N
ATOM   3622  HZ  ACN A 403       6.947  19.292  37.536  1.00  0.00      A    H
ATOM   3623  HZ1 ACN A 403       7.635  18.801  39.135  1.00  0.00      A    H
ATOM   3624  HZ2 ACN A 403       8.673  18.760  37.694  1.00  0.00      A    H
ATOM   3628  CT  ACN A 404       1.330  30.682  11.122  1.00  0.00      A    C
ATOM   3629  CZ  ACN A 404       2.516  30.933  10.274  1.00  0.00      A    C
ATOM   3630  NZ  ACN A 404       3.447  31.038   9.641  1.00  0.00      A    N
ATOM   3631  HZ  ACN A 404       0.476  31.350  11.052  1.00  0.00      A    H
ATOM   3632  HZ1 ACN A 404       1.755  30.862  12.106  1.00  0.00      A    H
ATOM   3633  HZ2 ACN A 404       1.125  29.622  10.998  1.00  0.00      A    H
ATOM   3637  CT  ACN A 405       3.010  43.313  14.187  1.00  0.00      A    C
ATOM   3638  CZ  ACN A 405       3.182  42.174  13.299  1.00  0.00      A    C
ATOM   3639  NZ  ACN A 405       3.297  41.234  12.605  1.00  0.00      A    N
ATOM   3640  HZ  ACN A 405       3.368  42.934  15.141  1.00  0.00      A    H
ATOM   3641  HZ1 ACN A 405       2.021  43.755  14.095  1.00  0.00      A    H
ATOM   3642  HZ2 ACN A 405       3.695  44.101  13.887  1.00  0.00      A    H
ATOM   3646  CT  ACN A 406      13.789  38.401  20.655  1.00  0.00      A    C
ATOM   3647  CZ  ACN A 406      15.141  38.697  21.182  1.00  0.00      A    C
ATOM   3648  NZ  ACN A 406      16.171  39.058  21.570  1.00  0.00      A    N
ATOM   3649  HZ  ACN A 406      13.962  37.948  19.682  1.00  0.00      A    H
ATOM   3650  HZ1 ACN A 406      13.169  39.254  20.392  1.00  0.00      A    H
ATOM   3651  HZ2 ACN A 406      13.284  37.752  21.365  1.00  0.00      A    H
ATOM   3655  CT  ACN A 407      36.329  43.943  15.187  1.00  0.00      A    C
ATOM   3656  CZ  ACN A 407      35.381  44.939  14.615  1.00  0.00      A    C
ATOM   3657  NZ  ACN A 407      34.632  45.803  14.235  1.00  0.00      A    N
ATOM   3658  HZ  ACN A 407      35.797  43.003  15.309  1.00  0.00      A    H
ATOM   3659  HZ1 ACN A 407      36.815  44.396  16.047  1.00  0.00      A    H
ATOM   3660  HZ2 ACN A 407      37.131  43.811  14.466  1.00  0.00      A    H
ATOM   3664  CT  ACN A 408      35.680   4.858  23.399  1.00  0.00      A    C
ATOM   3665  CZ  ACN A 408      36.317   3.576  23.264  1.00  0.00      A    C
ATOM   3666  NZ  ACN A 408      36.849   2.558  23.158  1.00  0.00      A    N
ATOM   3667  HZ  ACN A 408      36.400   5.575  23.785  1.00  0.00      A    H
ATOM   3668  HZ1 ACN A 408      34.854   4.765  24.100  1.00  0.00      A    H
ATOM   3669  HZ2 ACN A 408      35.377   5.259  22.435  1.00  0.00      A    H
ATOM   3673  CT  ACN A 409       2.450  37.766  26.118  1.00  0.00      A    C
ATOM   3674  CZ  ACN A 409       2.648  36.743  27.134  1.00  0.00      A    C
ATOM   3675  NZ  ACN A 409       2.886  35.899  27.874  1.00  0.00      A    N
ATOM   3676  HZ  ACN A 409       2.548  37.508  25.067  1.00  0.00      A    H
ATOM   3677  HZ1 ACN A 409       3.133  38.596  26.274  1.00  0.00      A    H
ATOM   3678  HZ2 ACN A 409       1.449  38.139  26.320  1.00  0.00      A    H
ATOM   3682  CT  ACN A 410       4.510   3.794  14.681  1.00  0.00      A    C
ATOM   3683  CZ  ACN A 410       3.847   3.159  13.524  1.00  0.00      A    C
ATOM   3684  NZ  ACN A 410       3.260   2.606  12.693  1.00  0.00      A    N
ATOM   3685  HZ  ACN A 410       5.377   4.299  14.262  1.00  0.00      A    H
ATOM   3686  HZ1 ACN A 410       4.821   3.108  15.464  1.00  0.00      A    H
ATOM   3687  HZ2 ACN A 410       3.805   4.495  15.121  1.00  0.00      A    H
ATOM   3691  CT  ACN A 411      19.338  15.938  10.400  1.00  0.00      A    C
ATOM   3692  CZ  ACN A 411      19.660  14.524  10.588  1.00  0.00      A    C
ATOM   3693  NZ  ACN A 411      19.936  13.395  10.700  1.00  0.00      A    N
ATOM   3694  HZ  ACN A 411      18.277  16.170  10.382  1.00  0.00      A    H
ATOM   3695  HZ1 ACN A 411      19.922  16.198   9.521  1.00  0.00      A    H
ATOM   3696  HZ2 ACN A 411      19.654  16.542  11.246  1.00  0.00      A    H
ATOM   3700  CT  ACN A 412       0.806  24.587  20.010  1.00  0.00      A    C
ATOM   3701  CZ  ACN A 412       0.896  23.685  21.207  1.00  0.00      A    C
ATOM   3702  NZ  ACN A 412       1.000  22.944  22.110  1.00  0.00      A    N
ATOM   3703  HZ  ACN A 412       0.355  23.967  19.240  1.00  0.00      A    H
ATOM   3704  HZ1 ACN A 412       1.812  24.889  19.730  1.00  0.00      A    H
ATOM   3705  HZ2 ACN A 412       0.089  25.370  20.242  1.00  0.00      A    H
ATOM   3709  CT  ACN A 413      37.328  24.021  27.154  1.00  0.00      A    C
ATOM   3710  CZ  ACN A 413      37.799  22.645  27.557  1.00  0.00      A    C
ATOM   3711  NZ  ACN A 413      38.194  21.615  27.875  1.00  0.00      A    N
ATOM   3712  HZ  ACN A 413      37.995  24.409  26.388  1.00  0.00      A    H
ATOM   3713  HZ1 ACN A 413      37.189  24.688  28.001  1.00  0.00      A    H
ATOM   3714  HZ2 ACN A 413      36.364  24.023  26.652  1.00  0.00      A    H
ATOM   3718  CT  ACN A 414      18.454  38.551   2.012  1.00  0.00      A    C
ATOM   3719  CZ  ACN A 414      19.314  39.624   2.581  1.00  0.00      A    C
ATOM   3720  NZ  ACN A 414      19.955  40.477   3.087  1.00  0.00      A    N
ATOM   3721  HZ  ACN A 414      18.763  38.320   0.996  1.00  0.00      A    H
ATOM   3722  HZ1 ACN A 414      17.422  38.888   1.950  1.00  0.00      A    H
ATOM   3723  HZ2 ACN A 414      18.576  37.668   2.634  1.00  0.00      A    H
ATOM   3727  CT  ACN A 415      15.432  13.688   5.023  1.00  0.00      A    C
ATOM   3728  CZ  ACN A 415      15.885  15.083   5.132  1.00  0.00      A    C
ATOM   3729  NZ  ACN A 415      16.187  16.186   5.125  1.00  0.00      A    N
ATOM   3730  HZ  ACN A 415      15.469  13.534   3.947  1.00  0.00      A    H
ATOM   3731  HZ1 ACN A 415      14.388  13.671   5.324  1.00  0.00      A    H
ATOM   3732  HZ2 ACN A 415      16.003  13.053   5.695  1.00  0.00      A    H
ATOM   3736  CT  ACN A 416      26.551   6.979  27.179  1.00  0.00      A    C
ATOM   3737  CZ  ACN A 416      27.832   6.374  27.349  1.00  0.00      A    C
ATOM   3738  NZ  ACN A 416      28.869   5.866  27.431  1.00  0.00      A    N
ATOM   3739  HZ  ACN A 416      25.854   6.612  27.927  1.00  0.00      A    H
ATOM   3740  HZ1 ACN A 416      26.117   6.734  26.213  1.00  0.00      A    H
ATOM   3741  HZ2 ACN A 416      26.642   8.061  27.237  1.00  0.00      A    H
ATOM   3745  CT  ACN A 417      20.233   5.442   8.640  1.00  0.00      A    C
ATOM   3746  CZ  ACN A 417      20.957   5.178   7.401  1.00  0.00      A    C
ATOM   3747  NZ  ACN A 417      21.485   4.934   6.417  1.00  0.00      A    N
ATOM   3748  HZ  ACN A 417      19.961   4.559   9.213  1.00  0.00      A    H
ATOM   3749  HZ1 ACN A 417      19.271   5.872   8.372  1.00  0.00      A    H
ATOM   3750  HZ2 ACN A 417      20.887   6.067   9.241  1.00  0.00      A    H
ATOM   3754  CT  ACN A 418      36.965  21.662  16.973  1.00  0.00      A    C
ATOM   3755  CZ  ACN A 418      38.107  22.383  17.486  1.00  0.00      A    C
ATOM   3756  NZ  ACN A 418      39.027  23.028  17.878  1.00  0.00      A    N
ATOM   3757  HZ  ACN A 418      36.074  22.191  17.300  1.00  0.00      A    H
ATOM   3758  HZ1 ACN A 418      36.938  20.640  17.344  1.00  0.00      A    H
ATOM   3759  HZ2 ACN A 418      36.939  21.772  15.892  1.00  0.00      A    H
ATOM   3763  CT  ACN A 419      34.225  15.921  22.157  1.00  0.00      A    C
ATOM   3764  CZ  ACN A 419      34.474  14.840  23.140  1.00  0.00      A    C
ATOM   3765  NZ  ACN A 419      34.734  14.019  23.937  1.00  0.00      A    N
ATOM   3766  HZ  ACN A 419      34.781  15.877  21.224  1.00  0.00      A    H
ATOM   3767  HZ1 ACN A 419      34.646  16.752  22.718  1.00  0.00      A    H
ATOM   3768  HZ2 ACN A 419      33.161  16.126  22.066  1.00  0.00      A    H
ATOM   3772  CT  ACN A 420      39.287  20.096  42.494  1.00  0.00      A    C
ATOM   3773  CZ  ACN A 420      38.649  20.242  43.752  1.00  0.00      A    C
ATOM   3774  NZ  ACN A 420      38.103  20.257  44.809  1.00  0.00      A    N
ATOM   3775  HZ  ACN A 420      39.076  19.129  42.046  1.00  0.00      A    H
ATOM   3776  HZ1 ACN A 420      40.356  20.262  42.609  1.00  0.00      A    H
ATOM   3777  HZ2 ACN A 420      38.859  20.851  41.840  1.00  0.00      A    H
ATOM   3781  CT  ACN A 421      20.086  20.642  11.521  1.00  0.00      A    C
ATOM   3782  CZ  ACN A 421      20.163  19.560  10.481  1.00  0.00      A    C
ATOM   3783  NZ  ACN A 421      20.262  18.737   9.699  1.00  0.00      A    N
ATOM   3784  HZ  ACN A 421      19.622  20.325  12.452  1.00  0.00      A    H
ATOM   3785  HZ1 ACN A 421      19.503  21.415  11.026  1.00  0.00      A    H
ATOM   3786  HZ2 ACN A 421      20.992  21.149  11.844  1.00  0.00      A    H
ATOM   3790  CT  ACN A 422      39.679  27.143  29.763  1.00  0.00      A    C
ATOM   3791  CZ  ACN A 422      38.533  27.908  30.051  1.00  0.00      A    C
ATOM   3792  NZ  ACN A 422      37.591  28.433  30.328  1.00  0.00      A    N
ATOM   3793  HZ  ACN A 422      39.373  26.126  29.533  1.00  0.00      A    H
ATOM   3794  HZ1 ACN A 422      40.391  27.164  30.585  1.00  0.00      A    H
ATOM   3795  HZ2 ACN A 422      40.228  27.541  28.913  1.00  0.00      A    H
ATOM   3799  CT  ACN A 423      17.674  25.805  43.395  1.00  0.00      A    C
ATOM   3800  CZ  ACN A 423      17.877  24.412  43.006  1.00  0.00      A    C
ATOM   3801  NZ  ACN A 423      17.986  23.269  42.726  1.00  0.00      A    N
ATOM   3802  HZ  ACN A 423      16.783  26.137  42.868  1.00  0.00      A    H
ATOM   3803  HZ1 ACN A 423      18.532  26.468  43.315  1.00  0.00      A    H
ATOM   3804  HZ2 ACN A 423      17.389  25.712  44.440  1.00  0.00      A    H
ATOM   3808  CT  ACN A 424      30.076  39.512  10.162  1.00  0.00      A    C
ATOM   3809  CZ  ACN A 424      30.059  38.061  10.365  1.00  0.00      A    C
ATOM   3810  NZ  ACN A 424      30.063  36.911  10.456  1.00  0.00      A    N
ATOM   3811  HZ  ACN A 424      31.100  39.849  10.306  1.00  0.00      A    H
ATOM   3812  HZ1 ACN A 424      29.386  39.889  10.913  1.00  0.00      A    H
ATOM   3813  HZ2 ACN A 424      29.784  39.800   9.156  1.00  0.00      A    H
ATOM   3817  CT  ACN A 425      34.698  12.100  17.435  1.00  0.00      A    C
ATOM   3818  CZ  ACN A 425      34.761  12.950  18.651  1.00  0.00      A    C
ATOM   3819  NZ  ACN A 425      34.795  13.599  19.613  1.00  0.00      A    N
ATOM   3820  HZ  ACN A 425      34.818  12.658  16.510  1.00  0.00      A    H
ATOM   3821  HZ1 ACN A 425      33.755  11.561  17.488  1.00  0.00      A    H
ATOM   3822  HZ2 ACN A 425      35.470  11.335  17.417  1.00  0.00      A    H
ATOM   3826  CT  ACN A 426      12.977  20.330  12.313  1.00  0.00      A    C
ATOM   3827  CZ  ACN A 426      12.398  21.387  13.134  1.00  0.00      A    C
ATOM   3828  NZ  ACN A 426      11.876  22.139  13.813  1.00  0.00      A    N
ATOM   3829  HZ  ACN A 426      14.049  20.513  12.316  1.00  0.00      A    H
ATOM   3830  HZ1 ACN A 426      12.483  20.320  11.345  1.00  0.00      A    H
ATOM   3831  HZ2 ACN A 426      12.831  19.338  12.731  1.00  0.00      A    H
ATOM   3835  CT  ACN A 427      20.330  35.155   3.944  1.00  0.00      A    C
ATOM   3836  CZ  ACN A 427      20.267  33.861   3.286  1.00  0.00      A    C
ATOM   3837  NZ  ACN A 427      20.261  32.857   2.756  1.00  0.00      A    N
ATOM   3838  HZ  ACN A 427      20.923  35.966   3.529  1.00  0.00      A    H
ATOM   3839  HZ1 ACN A 427      20.769  35.030   4.931  1.00  0.00      A    H
ATOM   3840  HZ2 ACN A 427      19.352  35.593   4.125  1.00  0.00      A    H
ATOM   3844  CT  ACN A 428      15.331   2.653  30.107  1.00  0.00      A    C
ATOM   3845  CZ  ACN A 428      16.091   3.559  30.920  1.00  0.00      A    C
ATOM   3846  NZ  ACN A 428      16.648   4.372  31.608  1.00  0.00      A    N
ATOM   3847  HZ  ACN A 428      14.303   3.004  30.062  1.00  0.00      A    H
ATOM   3848  HZ1 ACN A 428      15.334   1.678  30.588  1.00  0.00      A    H
ATOM   3849  HZ2 ACN A 428      15.770   2.657  29.113  1.00  0.00      A    H
ATOM   3853  CT  ACN A 429      17.426  41.988   6.706  1.00  0.00      A    C
ATOM   3854  CZ  ACN A 429      17.237  42.605   8.027  1.00  0.00      A    C
ATOM   3855  NZ  ACN A 429      17.171  43.125   9.054  1.00  0.00      A    N
ATOM   3856  HZ  ACN A 429      16.515  42.116   6.127  1.00  0.00      A    H
ATOM   3857  HZ1 ACN A 429      17.735  40.958   6.867  1.00  0.00      A    H
ATOM   3858  HZ2 ACN A 429      18.159  42.564   6.146  1.00  0.00      A    H
ATOM   3862  CT  ACN A 430      35.695  33.925  39.109  1.00  0.00      A    C
ATOM   3863  CZ  ACN A 430      36.166  35.190  38.523  1.00  0.00      A    C
ATOM   3864  NZ  ACN A 430      36.490  36.160  38.009  1.00  0.00      A    N
ATOM   3865  HZ  ACN A 430      35.881  32.982  38.601  1.00  0.00      A    H
ATOM   3866  HZ1 ACN A 430      34.620  33.931  39.270  1.00  0.00      A    H
ATOM   3867  HZ2 ACN A 430      36.186  33.963  40.078  1.00  0.00      A    H
ATOM   3871  CT  ACN A 431      21.717  39.225  11.959  1.00  0.00      A    C
ATOM   3872  CZ  ACN A 431      23.015  38.985  12.641  1.00  0.00      A    C
ATOM   3873  NZ  ACN A 431      24.081  38.773  13.147  1.00  0.00      A    N
ATOM   3874  HZ  ACN A 431      21.912  39.986  11.207  1.00  0.00      A    H
ATOM   3875  HZ1 ACN A 431      20.925  39.456  12.667  1.00  0.00      A    H
ATOM   3876  HZ2 ACN A 431      21.515  38.273  11.476  1.00  0.00      A    H
ATOM   3880  CT  ACN A 432      21.957  30.180   1.678  1.00  0.00      A    C
ATOM   3881  CZ  ACN A 432      22.401  31.428   0.894  1.00  0.00      A    C
ATOM   3882  NZ  ACN A 432      22.805  32.346   0.285  1.00  0.00      A    N
ATOM   3883  HZ  ACN A 432      20.922  30.425   1.901  1.00  0.00      A    H
ATOM   3884  HZ1 ACN A 432      22.411  30.034   2.655  1.00  0.00      A    H
ATOM   3885  HZ2 ACN A 432      22.023  29.279   1.072  1.00  0.00      A    H
ATOM   3889  CT  ACN A 433      15.668  43.002   2.889  1.00  0.00      A    C
ATOM   3890  CZ  ACN A 433      16.336  41.852   3.442  1.00  0.00      A    C
ATOM   3891  NZ  ACN A 433      16.902  40.953   3.872  1.00  0.00      A    N
ATOM   3892  HZ  ACN A 433      14.704  42.733   2.464  1.00  0.00      A    H
ATOM   3893  HZ1 ACN A 433      16.406  43.432   2.217  1.00  0.00      A    H
ATOM   3894  HZ2 ACN A 433      15.464  43.600   3.773  1.00  0.00      A    H
ATOM   3898  CT  ACN A 434      27.914  34.158  40.854  1.00  0.00      A    C
ATOM   3899  CZ  ACN A 434      28.370  33.407  39.653  1.00  0.00      A    C
ATOM   3900  NZ  ACN A 434      28.674  32.855  38.680  1.00  0.00      A    N
ATOM   3901  HZ  ACN A 434      28.374  33.865  41.794  1.00  0.00      A    H
ATOM   3902  HZ1 ACN A 434      26.830  34.106  40.907  1.00  0.00      A    H
ATOM   3903  HZ2 ACN A 434      28.203  35.200  40.742  1.00  0.00      A    H
ATOM   3907  CT  ACN A 435      29.089   3.468  39.657  1.00  0.00      A    C
ATOM   3908  CZ  ACN A 435      29.783   2.628  40.640  1.00  0.00      A    C
ATOM   3909  NZ  ACN A 435      30.442   2.019  41.373  1.00  0.00      A    N
ATOM   3910  HZ  ACN A 435      28.250   3.959  40.142  1.00  0.00      A    H
ATOM   3911  HZ1 ACN A 435      28.462   2.795  39.078  1.00  0.00      A    H
ATOM   3912  HZ2 ACN A 435      29.704   4.190  39.125  1.00  0.00      A    H
ATOM   3916  CT  ACN A 436      14.875  22.167  27.345  1.00  0.00      A    C
ATOM   3917  CZ  ACN A 436      13.898  22.490  26.297  1.00  0.00      A    C
ATOM   3918  NZ  ACN A 436      13.189  22.778  25.443  1.00  0.00      A    N
ATOM   3919  HZ  ACN A 436      14.333  21.639  28.125  1.00  0.00      A    H
ATOM   3920  HZ1 ACN A 436      15.280  23.094  27.743  1.00  0.00      A    H
ATOM   3921  HZ2 ACN A 436      15.660  21.533  26.941  1.00  0.00      A    H
ATOM   3925  CT  ACN A 437      29.466  22.085  13.772  1.00  0.00      A    C
ATOM   3926  CZ  ACN A 437      28.460  21.174  14.407  1.00  0.00      A    C
ATOM   3927  NZ  ACN A 437      27.697  20.430  14.880  1.00  0.00      A    N
ATOM   3928  HZ  ACN A 437      30.253  21.480  13.331  1.00  0.00      A    H
ATOM   3929  HZ1 ACN A 437      29.858  22.842  14.446  1.00  0.00      A    H
ATOM   3930  HZ2 ACN A 437      28.946  22.584  12.958  1.00  0.00      A    H
ATOM   3934  CT  ACN A 438      28.841  31.709  27.824  1.00  0.00      A    C
ATOM   3935  CZ  ACN A 438      29.389  30.471  28.233  1.00  0.00      A    C
ATOM   3936  NZ  ACN A 438      29.777  29.462  28.581  1.00  0.00      A    N
ATOM   3937  HZ  ACN A 438      28.882  31.852  26.747  1.00  0.00      A    H
ATOM   3938  HZ1 ACN A 438      29.478  32.491  28.229  1.00  0.00      A    H
ATOM   3939  HZ2 ACN A 438      27.780  31.790  28.050  1.00  0.00      A    H
ATOM   3943  CT  ACN A 439      39.539  41.960  19.610  1.00  0.00      A    C
ATOM   3944  CZ  ACN A 439      38.220  41.234  19.477  1.00  0.00      A    C
ATOM   3945  NZ  ACN A 439      37.230  40.646  19.309  1.00  0.00      A    N
ATOM   3946  HZ  ACN A 439      39.921  41.672  20.586  1.00  0.00      A    H
ATOM   3947  HZ1 ACN A 439      39.373  43.032  19.676  1.00  0.00      A    H
ATOM   3948  HZ2 ACN A 439      40.198  41.594  18.827  1.00  0.00      A    H
ATOM   3952  CT  ACN A 440       3.620  44.932  10.765  1.00  0.00      A    C
ATOM   3953  CZ  ACN A 440       2.168  44.830  10.568  1.00  0.00      A    C
ATOM   3954  NZ  ACN A 440       1.036  44.701  10.471  1.00  0.00      A    N
ATOM   3955  HZ  ACN A 440       4.090  44.553  11.669  1.00  0.00      A    H
ATOM   3956  HZ1 ACN A 440       3.958  45.965  10.763  1.00  0.00      A    H
ATOM   3957  HZ2 ACN A 440       4.074  44.429   9.915  1.00  0.00      A    H
ATOM   3961  CT  ACN A 441      22.731   9.205  43.433  1.00  0.00      A    C
ATOM   3962  CZ  ACN A 441      22.350  10.256  44.420  1.00  0.00      A    C
ATOM   3963  NZ  ACN A 441      22.066  11.065  45.197  1.00  0.00      A    N
ATOM   3964  HZ  ACN A 441      21.936   8.489  43.243  1.00  0.00      A    H
ATOM   3965  HZ1 ACN A 441      23.694   8.866  43.805  1.00  0.00      A    H
ATOM   3966  HZ2 ACN A 441      22.871   9.651  42.451  1.00  0.00      A    H
ATOM   3970  CT  ACN A 442      32.872  12.154  33.235  1.00  0.00      A    C
ATOM   3971  CZ  ACN A 442      32.517  11.940  34.631  1.00  0.00      A    C
ATOM   3972  NZ  ACN A 442      32.320  11.800  35.788  1.00  0.00      A    N
ATOM   3973  HZ  ACN A 442      33.089  13.218  33.177  1.00  0.00      A    H
ATOM   3974  HZ1 ACN A 442      32.036  11.888  32.594  1.00  0.00      A    H
ATOM   3975  HZ2 ACN A 442      33.699  11.518  32.930  1.00  0.00      A    H
ATOM   3979  CT  ACN A 443      33.927  29.115  18.298  1.00  0.00      A    C
ATOM   3980  CZ  ACN A 443      34.524  30.426  18.348  1.00  0.00      A    C
ATOM   3981  NZ  ACN A 443      35.043  31.484  18.393  1.00  0.00      A    N
ATOM   3982  HZ  ACN A 443      34.736  28.427  18.066  1.00  0.00      A    H
ATOM   3983  HZ1 ACN A 443      33.246  28.973  17.463  1.00  0.00      A    H
ATOM   3984  HZ2 ACN A 443      33.555  28.831  19.279  1.00  0.00      A    H
ATOM   3988  CT  ACN A 444      35.165  15.690  15.364  1.00  0.00      A    C
ATOM   3989  CZ  ACN A 444      33.830  16.186  15.369  1.00  0.00      A    C
ATOM   3990  NZ  ACN A 444      32.741  16.535  15.424  1.00  0.00      A    N
ATOM   3991  HZ  ACN A 444      35.357  14.813  14.752  1.00  0.00      A    H
ATOM   3992  HZ1 ACN A 444      35.223  15.336  16.390  1.00  0.00      A    H
ATOM   3993  HZ2 ACN A 444      35.851  16.481  15.071  1.00  0.00      A    H
ATOM   3997  CT  ACN A 445       4.837   9.318  42.443  1.00  0.00      A    C
ATOM   3998  CZ  ACN A 445       5.079   8.304  43.421  1.00  0.00      A    C
ATOM   3999  NZ  ACN A 445       5.262   7.497  44.189  1.00  0.00      A    N
ATOM   4000  HZ  ACN A 445       3.769   9.343  42.246  1.00  0.00      A    H
ATOM   4001  HZ1 ACN A 445       5.329   8.919  41.560  1.00  0.00      A    H
ATOM   4002  HZ2 ACN A 445       5.002  10.349  42.749  1.00  0.00      A    H
ATOM   4006  CT  ACN A 446      10.520   8.218  31.482  1.00  0.00      A    C
ATOM   4007  CZ  ACN A 446      11.994   8.088  31.506  1.00  0.00      A    C
ATOM   4008  NZ  ACN A 446      13.114   8.034  31.534  1.00  0.00      A    N
ATOM   4009  HZ  ACN A 446      10.416   8.955  30.690  1.00  0.00      A    H
ATOM   4010  HZ1 ACN A 446      10.046   8.536  32.406  1.00  0.00      A    H
ATOM   4011  HZ2 ACN A 446      10.053   7.298  31.139  1.00  0.00      A    H
ATOM   4015  CT  ACN A 447       5.021   2.077  27.251  1.00  0.00      A    C
ATOM   4016  CZ  ACN A 447       4.263   1.020  28.019  1.00  0.00      A    C
ATOM   4017  NZ  ACN A 447       3.618   0.299  28.630  1.00  0.00      A    N
ATOM   4018  HZ  ACN A 447       4.715   3.090  27.497  1.00  0.00      A    H
ATOM   4019  HZ1 ACN A 447       4.813   1.914  26.196  1.00  0.00      A    H
ATOM   4020  HZ2 ACN A 447       6.081   1.933  27.446  1.00  0.00      A    H
ATOM   4024  CT  ACN A 448      40.584  15.486  22.332  1.00  0.00      A    C
ATOM   4025  CZ  ACN A 448      41.527  16.231  23.174  1.00  0.00      A    C
ATOM   4026  NZ  ACN A 448      42.320  16.807  23.829  1.00  0.00      A    N
ATOM   4027  HZ  ACN A 448      41.214  14.881  21.685  1.00  0.00      A    H
ATOM   4028  HZ1 ACN A 448      40.056  16.160  21.662  1.00  0.00      A    H
ATOM   4029  HZ2 ACN A 448      39.966  14.811  22.918  1.00  0.00      A    H
ATOM   4033  CT  ACN A 449      24.272  22.341  13.039  1.00  0.00      A    C
ATOM   4034  CZ  ACN A 449      23.045  21.679  13.531  1.00  0.00      A    C
ATOM   4035  NZ  ACN A 449      22.033  21.230  13.991  1.00  0.00      A    N
ATOM   4036  HZ  ACN A 449      24.280  22.370  11.953  1.00  0.00      A    H
ATOM   4037  HZ1 ACN A 449      25.058  21.764  13.519  1.00  0.00      A    H
ATOM   4038  HZ2 ACN A 449      24.232  23.342  13.462  1.00  0.00      A    H
ATOM   4042  CT  ACN A 450      25.964  25.195   2.050  1.00  0.00      A    C
ATOM   4043  CZ  ACN A 450      27.179  25.326   2.881  1.00  0.00      A    C
ATOM   4044  NZ  ACN A 450      28.126  25.494   3.464  1.00  0.00      A    N
ATOM   4045  HZ  ACN A 450      25.709  26.125   1.548  1.00  0.00      A    H
ATOM   4046  HZ1 ACN A 450      25.107  25.093   2.711  1.00  0.00      A    H
ATOM   4047  HZ2 ACN A 450      26.141  24.247   1.549  1.00  0.00      A    H
ATOM   4051  CT  ACN A 451      15.600  -0.376  40.505  1.00  0.00      A    C
ATOM   4052  CZ  ACN A 451      15.771   0.585  39.362  1.00  0.00      A    C
ATOM   4053  NZ  ACN A 451      15.931   1.282  38.493  1.00  0.00      A    N
ATOM   4054  HZ  ACN A 451      14.828  -1.006  40.071  1.00  0.00      A    H
ATOM   4055  HZ1 ACN A 451      15.176   0.151  41.355  1.00  0.00      A    H
ATOM   4056  HZ2 ACN A 451      16.559  -0.802  40.789  1.00  0.00      A    H
ATOM   4060  CT  ACN A 452      42.813  36.266  42.144  1.00  0.00      A    C
ATOM   4061  CZ  ACN A 452      43.743  37.352  41.834  1.00  0.00      A    C
ATOM   4062  NZ  ACN A 452      44.443  38.249  41.585  1.00  0.00      A    N
ATOM   4063  HZ  ACN A 452      43.196  35.275  41.917  1.00  0.00      A    H
ATOM   4064  HZ1 ACN A 452      41.898  36.397  41.572  1.00  0.00      A    H
ATOM   4065  HZ2 ACN A 452      42.660  36.315  43.219  1.00  0.00      A    H
ATOM   4069  CT  ACN A 453       5.053  17.209   2.074  1.00  0.00      A    C
ATOM   4070  CZ  ACN A 453       3.765  16.899   1.324  1.00  0.00      A    C
ATOM   4071  NZ  ACN A 453       2.775  16.633   0.764  1.00  0.00      A    N
ATOM   4072  HZ  ACN A 453       5.232  16.466   2.847  1.00  0.00      A    H
ATOM   4073  HZ1 ACN A 453       4.956  18.219   2.465  1.00  0.00      A    H
ATOM   4074  HZ2 ACN A 453       5.880  17.157   1.371  1.00  0.00      A    H
ATOM   4078  CT  ACN A 454       9.495   2.115   3.553  1.00  0.00      A    C
ATOM   4079  CZ  ACN A 454       9.755   3.588   3.783  1.00  0.00      A    C
ATOM   4080  NZ  ACN A 454       9.965   4.689   3.994  1.00  0.00      A    N
ATOM   4081  HZ  ACN A 454       9.638   1.546   4.468  1.00  0.00      A    H
ATOM   4082  HZ1 ACN A 454      10.288   1.896   2.843  1.00  0.00      A    H
ATOM   4083  HZ2 ACN A 454       8.488   1.848   3.244  1.00  0.00      A    H
ATOM   4087  CT  ACN A 455      18.193   1.628   8.589  1.00  0.00      A    C
ATOM   4088  CZ  ACN A 455      18.275   0.867   7.331  1.00  0.00      A    C
ATOM   4089  NZ  ACN A 455      18.284   0.296   6.346  1.00  0.00      A    N
ATOM   4090  HZ  ACN A 455      18.127   0.877   9.372  1.00  0.00      A    H
ATOM   4091  HZ1 ACN A 455      17.304   2.254   8.602  1.00  0.00      A    H
ATOM   4092  HZ2 ACN A 455      19.096   2.226   8.685  1.00  0.00      A    H
ATOM   4096  CT  ACN A 456      24.375  23.661  18.425  1.00  0.00      A    C
ATOM   4097  CZ  ACN A 456      24.287  23.196  17.024  1.00  0.00      A    C
ATOM   4098  NZ  ACN A 456      24.278  22.813  15.926  1.00  0.00      A    N
ATOM   4099  HZ  ACN A 456      24.035  22.826  19.032  1.00  0.00      A    H
ATOM   4100  HZ1 ACN A 456      23.698  24.506  18.516  1.00  0.00      A    H
ATOM   4101  HZ2 ACN A 456      25.370  23.909  18.786  1.00  0.00      A    H
ATOM   4105  CT  ACN A 457       6.250  28.672  34.552  1.00  0.00      A    C
ATOM   4106  CZ  ACN A 457       7.095  28.235  35.730  1.00  0.00      A    C
ATOM   4107  NZ  ACN A 457       7.703  27.898  36.670  1.00  0.00      A    N
ATOM   4108  HZ  ACN A 457       6.579  28.397  33.554  1.00  0.00      A    H
ATOM   4109  HZ1 ACN A 457       6.178  29.754  34.626  1.00  0.00      A    H
ATOM   4110  HZ2 ACN A 457       5.256  28.237  34.621  1.00  0.00      A    H
ATOM   4114  CT  ACN A 458       6.631  43.750  39.096  1.00  0.00      A    C
ATOM   4115  CZ  ACN A 458       7.447  42.635  39.688  1.00  0.00      A    C
ATOM   4116  NZ  ACN A 458       8.060  41.753  40.088  1.00  0.00      A    N
ATOM   4117  HZ  ACN A 458       6.585  44.483  39.897  1.00  0.00      A    H
ATOM   4118  HZ1 ACN A 458       5.621  43.430  38.852  1.00  0.00      A    H
ATOM   4119  HZ2 ACN A 458       7.243  44.154  38.294  1.00  0.00      A    H
ATOM   4123  CT  ACN A 459      17.033   2.687  15.608  1.00  0.00      A    C
ATOM   4124  CZ  ACN A 459      16.474   3.879  15.022  1.00  0.00      A    C
ATOM   4125  NZ  ACN A 459      16.018   4.825  14.602  1.00  0.00      A    N
ATOM   4126  HZ  ACN A 459      17.367   2.858  16.629  1.00  0.00      A    H
ATOM   4127  HZ1 ACN A 459      17.753   2.212  14.947  1.00  0.00      A    H
ATOM   4128  HZ2 ACN A 459      16.114   2.110  15.665  1.00  0.00      A    H
ATOM   4132  CT  ACN A 460       0.736   6.209  13.341  1.00  0.00      A    C
ATOM   4133  CZ  ACN A 460       1.226   6.098  14.760  1.00  0.00      A    C
ATOM   4134  NZ  ACN A 460       1.638   5.969  15.826  1.00  0.00      A    N
ATOM   4135  HZ  ACN A 460      -0.325   6.039  13.505  1.00  0.00      A    H
ATOM   4136  HZ1 ACN A 460       1.266   5.492  12.719  1.00  0.00      A    H
ATOM   4137  HZ2 ACN A 460       0.988   7.199  12.971  1.00  0.00      A    H
ATOM   4141  CT  ACN A 461      29.569   9.197   0.270  1.00  0.00      A    C
ATOM   4142  CZ  ACN A 461      30.987   9.563   0.454  1.00  0.00      A    C
ATOM   4143  NZ  ACN A 461      32.109   9.834   0.516  1.00  0.00      A    N
ATOM   4144  HZ  ACN A 461      29.471   9.085  -0.806  1.00  0.00      A    H
ATOM   4145  HZ1 ACN A 461      28.905   9.954   0.680  1.00  0.00      A    H
ATOM   4146  HZ2 ACN A 461      29.440   8.214   0.715  1.00  0.00      A    H
ATOM   4150  CT  ACN A 462      19.485  25.447   8.310  1.00  0.00      A    C
ATOM   4151  CZ  ACN A 462      20.542  26.367   8.667  1.00  0.00      A    C
ATOM   4152  NZ  ACN A 462      21.362  27.122   8.962  1.00  0.00      A    N
ATOM   4153  HZ  ACN A 462      19.628  24.488   8.800  1.00  0.00      A    H
ATOM   4154  HZ1 ACN A 462      19.536  25.395   7.225  1.00  0.00      A    H
ATOM   4155  HZ2 ACN A 462      18.516  25.909   8.479  1.00  0.00      A    H
ATOM   4159  CT  ACN A 463      40.861   2.680   0.037  1.00  0.00      A    C
ATOM   4160  CZ  ACN A 463      42.339   2.728   0.135  1.00  0.00      A    C
ATOM   4161  NZ  ACN A 463      43.506   2.793   0.238  1.00  0.00      A    N
ATOM   4162  HZ  ACN A 463      40.556   3.556  -0.530  1.00  0.00      A    H
ATOM   4163  HZ1 ACN A 463      40.546   2.808   1.070  1.00  0.00      A    H
ATOM   4164  HZ2 ACN A 463      40.559   1.714  -0.359  1.00  0.00      A    H
ATOM   4168  CT  ACN A 464      12.138   0.014  10.763  1.00  0.00      A    C
ATOM   4169  CZ  ACN A 464      10.720   0.407  10.617  1.00  0.00      A    C
ATOM   4170  NZ  ACN A 464       9.557   0.675  10.528  1.00  0.00      A    N
ATOM   4171  HZ  ACN A 464      12.685   0.264   9.858  1.00  0.00      A    H
ATOM   4172  HZ1 ACN A 464      12.121  -1.035  11.049  1.00  0.00      A    H
ATOM   4173  HZ2 ACN A 464      12.601   0.594  11.558  1.00  0.00      A    H
ATOM   4177  CT  ACN A 465       5.751  12.423  13.912  1.00  0.00      A    C
ATOM   4178  CZ  ACN A 465       7.013  11.844  14.250  1.00  0.00      A    C
ATOM   4179  NZ  ACN A 465       8.026  11.371  14.556  1.00  0.00      A    N
ATOM   4180  HZ  ACN A 465       5.609  13.427  14.303  1.00  0.00      A    H
ATOM   4181  HZ1 ACN A 465       5.072  11.705  14.367  1.00  0.00      A    H
ATOM   4182  HZ2 ACN A 465       5.810  12.465  12.827  1.00  0.00      A    H
ATOM   4186  CT  ACN A 466      34.324   1.947  16.943  1.00  0.00      A    C
ATOM   4187  CZ  ACN A 466      34.925   3.055  16.227  1.00  0.00      A    C
ATOM   4188  NZ  ACN A 466      35.362   3.997  15.703  1.00  0.00      A    N
ATOM   4189  HZ  ACN A 466      34.921   1.057  16.759  1.00  0.00      A    H
ATOM   4190  HZ1 ACN A 466      33.335   1.853  16.502  1.00  0.00      A    H
ATOM   4191  HZ2 ACN A 466      34.268   2.139  18.012  1.00  0.00      A    H
ATOM   4195  CT  ACN A 467       2.591  25.422  33.247  1.00  0.00      A    C
ATOM   4196  CZ  ACN A 467       1.687  24.925  34.248  1.00  0.00      A    C
ATOM   4197  NZ  ACN A 467       1.001  24.480  35.029  1.00  0.00      A    N
ATOM   4198  HZ  ACN A 467       3.404  26.018  33.653  1.00  0.00      A    H
ATOM   4199  HZ1 ACN A 467       2.064  26.040  32.524  1.00  0.00      A    H
ATOM   4200  HZ2 ACN A 467       3.061  24.518  32.868  1.00  0.00      A    H
ATOM   4204  CT  ACN A 468      15.963  12.890   9.535  1.00  0.00      A    C
ATOM   4205  CZ  ACN A 468      16.222  13.846  10.590  1.00  0.00      A    C
ATOM   4206  NZ  ACN A 468      16.460  14.526  11.469  1.00  0.00      A    N
ATOM   4207  HZ  ACN A 468      14.985  13.094   9.108  1.00  0.00      A    H
ATOM   4208  HZ1 ACN A 468      16.022  11.919  10.021  1.00  0.00      A    H
ATOM   4209  HZ2 ACN A 468      16.736  12.937   8.772  1.00  0.00      A    H
ATOM   4213  CT  ACN A 469      26.164  39.883  15.167  1.00  0.00      A    C
ATOM   4214  CZ  ACN A 469      27.367  39.807  14.291  1.00  0.00      A    C
ATOM   4215  NZ  ACN A 469      28.304  39.622  13.601  1.00  0.00      A    N
ATOM   4216  HZ  ACN A 469      26.329  40.507  16.042  1.00  0.00      A    H
ATOM   4217  HZ1 ACN A 469      25.985  38.845  15.436  1.00  0.00      A    H
ATOM   4218  HZ2 ACN A 469      25.332  40.361  14.656  1.00  0.00      A    H
ATOM   4222  CT  ACN A 470       0.945  34.337  31.045  1.00  0.00      A    C
ATOM   4223  CZ  ACN A 470       0.348  35.351  31.874  1.00  0.00      A    C
ATOM   4224  NZ  ACN A 470      -0.095  36.155  32.514  1.00  0.00      A    N
ATOM   4225  HZ  ACN A 470       1.567  33.718  31.689  1.00  0.00      A    H
ATOM   4226  HZ1 ACN A 470       1.687  34.717  30.348  1.00  0.00      A    H
ATOM   4227  HZ2 ACN A 470       0.161  33.738  30.590  1.00  0.00      A    H
ATOM   4231  CT  ACN A 471       5.855  12.540  34.210  1.00  0.00      A    C
ATOM   4232  CZ  ACN A 471       6.289  13.933  34.037  1.00  0.00      A    C
ATOM   4233  NZ  ACN A 471       6.583  15.025  33.910  1.00  0.00      A    N
ATOM   4234  HZ  ACN A 471       4.775  12.439  34.289  1.00  0.00      A    H
ATOM   4235  HZ1 ACN A 471       6.465  12.023  34.946  1.00  0.00      A    H
ATOM   4236  HZ2 ACN A 471       6.057  12.270  33.176  1.00  0.00      A    H
ATOM   4240  CT  ACN A 472      27.703  12.907  14.784  1.00  0.00      A    C
ATOM   4241  CZ  ACN A 472      27.261  11.635  15.460  1.00  0.00      A    C
ATOM   4242  NZ  ACN A 472      26.830  10.681  15.967  1.00  0.00      A    N
ATOM   4243  HZ  ACN A 472      26.878  13.525  14.441  1.00  0.00      A    H
ATOM   4244  HZ1 ACN A 472      28.094  12.563  13.830  1.00  0.00      A    H
ATOM   4245  HZ2 ACN A 472      28.344  13.480  15.450  1.00  0.00      A    H
ATOM   4249  CT  ACN A 473      17.984  43.774  15.364  1.00  0.00      A    C
ATOM   4250  CZ  ACN A 473      19.075  44.578  15.890  1.00  0.00      A    C
ATOM   4251  NZ  ACN A 473      19.903  45.277  16.350  1.00  0.00      A    N
ATOM   4252  HZ  ACN A 473      17.722  44.179  14.390  1.00  0.00      A    H
ATOM   4253  HZ1 ACN A 473      17.092  43.856  15.980  1.00  0.00      A    H
ATOM   4254  HZ2 ACN A 473      18.245  42.721  15.299  1.00  0.00      A    H
ATOM   4258  CT  ACN A 474      39.864  11.429  28.998  1.00  0.00      A    C
ATOM   4259  CZ  ACN A 474      38.703  11.101  28.276  1.00  0.00      A    C
ATOM   4260  NZ  ACN A 474      37.777  10.784  27.625  1.00  0.00      A    N
ATOM   4261  HZ  ACN A 474      39.787  11.234  30.065  1.00  0.00      A    H
ATOM   4262  HZ1 ACN A 474      40.218  12.435  28.786  1.00  0.00      A    H
ATOM   4263  HZ2 ACN A 474      40.754  10.909  28.654  1.00  0.00      A    H
ATOM   4267  CT  ACN A 475       4.438  28.549   1.058  1.00  0.00      A    C
ATOM   4268  CZ  ACN A 475       3.001  28.793   0.767  1.00  0.00      A    C
ATOM   4269  NZ  ACN A 475       1.818  28.938   0.581  1.00  0.00      A    N
ATOM   4270  HZ  ACN A 475       4.511  27.964   1.972  1.00  0.00      A    H
ATOM   4271  HZ1 ACN A 475       4.962  29.501   1.046  1.00  0.00      A    H
ATOM   4272  HZ2 ACN A 475       4.813  28.036   0.177  1.00  0.00      A    H
ATOM   4276  CT  ACN A 476      37.646  37.385   4.861  1.00  0.00      A    C
ATOM   4277  CZ  ACN A 476      36.874  38.587   5.398  1.00  0.00      A    C
ATOM   4278  NZ  ACN A 476      36.270  39.529   5.758  1.00  0.00      A    N
ATOM   4279  HZ  ACN A 476      38.257  37.846   4.089  1.00  0.00      A    H
ATOM   4280  HZ1 ACN A 476      37.018  36.612   4.424  1.00  0.00      A    H
ATOM   4281  HZ2 ACN A 476      38.375  37.211   5.648  1.00  0.00      A    H
ATOM   4285  CT  ACN A 477      33.326   1.685  38.635  1.00  0.00      A    C
ATOM   4286  CZ  ACN A 477      32.561   1.072  37.576  1.00  0.00      A    C
ATOM   4287  NZ  ACN A 477      31.991   0.580  36.726  1.00  0.00      A    N
ATOM   4288  HZ  ACN A 477      34.319   1.254  38.729  1.00  0.00      A    H
ATOM   4289  HZ1 ACN A 477      32.756   1.631  39.559  1.00  0.00      A    H
ATOM   4290  HZ2 ACN A 477      33.327   2.694  38.230  1.00  0.00      A    H
ATOM   4294  CT  ACN A 478      11.623  11.338  38.380  1.00  0.00      A    C
ATOM   4295  CZ  ACN A 478      12.506  10.836  37.380  1.00  0.00      A    C
ATOM   4296  NZ  ACN A 478      13.196  10.438  36.535  1.00  0.00      A    N
ATOM   4297  HZ  ACN A 478      10.730  11.764  37.930  1.00  0.00      A    H
ATOM   4298  HZ1 ACN A 478      12.159  12.016  39.039  1.00  0.00      A    H
ATOM   4299  HZ2 ACN A 478      11.259  10.490  38.954  1.00  0.00      A    H
ATOM   4303  CT  ACN A 479       3.907  31.737  38.459  1.00  0.00      A    C
ATOM   4304  CZ  ACN A 479       4.760  32.917  38.154  1.00  0.00      A    C
ATOM   4305  NZ  ACN A 479       5.403  33.823  37.979  1.00  0.00      A    N
ATOM   4306  HZ  ACN A 479       3.952  31.552  39.529  1.00  0.00      A    H
ATOM   4307  HZ1 ACN A 479       4.361  30.892  37.949  1.00  0.00      A    H
ATOM   4308  HZ2 ACN A 479       2.885  31.967  38.169  1.00  0.00      A    H
ATOM   4312  CT  ACN A 480      30.312  17.354  29.485  1.00  0.00      A    C
ATOM   4313  CZ  ACN A 480      28.922  16.896  29.915  1.00  0.00      A    C
ATOM   4314  NZ  ACN A 480      27.883  16.558  30.210  1.00  0.00      A    N
ATOM   4315  HZ  ACN A 480      30.645  16.678  28.701  1.00  0.00      A    H
ATOM   4316  HZ1 ACN A 480      31.085  17.346  30.249  1.00  0.00      A    H
ATOM   4317  HZ2 ACN A 480      30.328  18.346  29.039  1.00  0.00      A    H
ATOM   4321  CT  ACN A 481      22.706  23.894  36.288  1.00  0.00      A    C
ATOM   4322  CZ  ACN A 481      23.213  22.750  35.502  1.00  0.00      A    C
ATOM   4323  NZ  ACN A 481      23.604  21.873  34.888  1.00  0.00      A    N
ATOM   4324  HZ  ACN A 481      22.841  23.803  37.363  1.00  0.00      A    H
ATOM   4325  HZ1 ACN A 481      21.640  24.020  36.115  1.00  0.00      A    H
ATOM   4326  HZ2 ACN A 481      23.336  24.762  36.113  1.00  0.00      A    H
ATOM   4330  CT  ACN A 482       9.252   5.278  27.651  1.00  0.00      A    C
ATOM   4331  CZ  ACN A 482      10.439   4.749  28.359  1.00  0.00      A    C
ATOM   4332  NZ  ACN A 482      11.294   4.264  28.956  1.00  0.00      A    N
ATOM   4333  HZ  ACN A 482       8.638   5.699  28.443  1.00  0.00      A    H
ATOM   4334  HZ1 ACN A 482       8.597   4.508  27.250  1.00  0.00      A    H
ATOM   4335  HZ2 ACN A 482       9.632   6.069  27.009  1.00  0.00      A    H
ATOM   4339  CT  ACN A 483      10.295   4.993  12.933  1.00  0.00      A    C
ATOM   4340  CZ  ACN A 483       9.876   6.303  13.315  1.00  0.00      A    C
ATOM   4341  NZ  ACN A 483       9.501   7.389  13.582  1.00  0.00      A    N
ATOM   4342  HZ  ACN A 483       9.459   4.337  12.703  1.00  0.00      A    H
ATOM   4343  HZ1 ACN A 483      10.884   4.604  13.760  1.00  0.00      A    H
ATOM   4344  HZ2 ACN A 483      10.847   4.882  12.004  1.00  0.00      A    H
ATOM   4348  CT  ACN A 484      31.338  19.840  21.912  1.00  0.00      A    C
ATOM   4349  CZ  ACN A 484      30.186  19.680  22.771  1.00  0.00      A    C
ATOM   4350  NZ  ACN A 484      29.307  19.462  23.534  1.00  0.00      A    N
ATOM   4351  HZ  ACN A 484      31.080  19.932  20.860  1.00  0.00      A    H
ATOM   4352  HZ1 ACN A 484      32.004  19.004  22.111  1.00  0.00      A    H
ATOM   4353  HZ2 ACN A 484      31.778  20.758  22.294  1.00  0.00      A    H
ATOM   4357  CT  ACN A 485      21.380  44.127   7.526  1.00  0.00      A    C
ATOM   4358  CZ  ACN A 485      21.180  44.648   8.826  1.00  0.00      A    C
ATOM   4359  NZ  ACN A 485      21.008  45.020   9.908  1.00  0.00      A    N
ATOM   4360  HZ  ACN A 485      22.426  44.047   7.239  1.00  0.00      A    H
ATOM   4361  HZ1 ACN A 485      20.798  44.723   6.827  1.00  0.00      A    H
ATOM   4362  HZ2 ACN A 485      20.931  43.138   7.570  1.00  0.00      A    H
ATOM   4366  CT  ACN A 486      35.897  33.209  45.205  1.00  0.00      A    C
ATOM   4367  CZ  ACN A 486      36.198  34.198  44.137  1.00  0.00      A    C
ATOM   4368  NZ  ACN A 486      36.425  35.027  43.370  1.00  0.00      A    N
ATOM   4369  HZ  ACN A 486      36.809  32.955  45.739  1.00  0.00      A    H
ATOM   4370  HZ1 ACN A 486      35.719  32.238  44.749  1.00  0.00      A    H
ATOM   4371  HZ2 ACN A 486      35.045  33.598  45.757  1.00  0.00      A    H
ATOM   4375  CT  ACN A 487      44.332  32.681  25.521  1.00  0.00      A    C
ATOM   4376  CZ  ACN A 487      43.628  33.394  24.527  1.00  0.00      A    C
ATOM   4377  NZ  ACN A 487      43.040  33.989  23.714  1.00  0.00      A    N
ATOM   4378  HZ  ACN A 487      43.792  33.058  26.386  1.00  0.00      A    H
ATOM   4379  HZ1 ACN A 487      45.375  32.941  25.682  1.00  0.00      A    H
ATOM   4380  HZ2 ACN A 487      44.168  31.627  25.310  1.00  0.00      A    H
ATOM   4384  CT  ACN A 488      43.901  25.229  12.683  1.00  0.00      A    C
ATOM   4385  CZ  ACN A 488      42.940  26.186  12.123  1.00  0.00      A    C
ATOM   4386  NZ  ACN A 488      42.214  26.957  11.648  1.00  0.00      A    N
ATOM   4387  HZ  ACN A 488      44.707  25.070  11.971  1.00  0.00      A    H
ATOM   4388  HZ1 ACN A 488      43.399  24.264  12.682  1.00  0.00      A    H
ATOM   4389  HZ2 ACN A 488      44.295  25.497  13.660  1.00  0.00      A    H
ATOM   4393  CT  ACN A 489      29.673  38.972  17.175  1.00  0.00      A    C
ATOM   4394  CZ  ACN A 489      30.841  39.674  17.726  1.00  0.00      A    C
ATOM   4395  NZ  ACN A 489      31.711  40.271  18.241  1.00  0.00      A    N
ATOM   4396  HZ  ACN A 489      29.968  37.926  17.214  1.00  0.00      A    H
ATOM   4397  HZ1 ACN A 489      29.361  39.298  16.186  1.00  0.00      A    H
ATOM   4398  HZ2 ACN A 489      28.863  38.967  17.899  1.00  0.00      A    H
ATOM   4402  CT  ACN A 490      39.219  32.551  15.451  1.00  0.00      A    C
ATOM   4403  CZ  ACN A 490      39.074  31.115  15.299  1.00  0.00      A    C
ATOM   4404  NZ  ACN A 490      38.951  29.978  15.189  1.00  0.00      A    N
ATOM   4405  HZ  ACN A 490      38.305  32.843  15.961  1.00  0.00      A    H
ATOM   4406  HZ1 ACN A 490      39.355  33.058  14.499  1.00  0.00      A    H
ATOM   4407  HZ2 ACN A 490      40.072  32.736  16.099  1.00  0.00      A    H
ATOM   4411  CT  ACN A 491      16.268  35.622  23.518  1.00  0.00      A    C
ATOM   4412  CZ  ACN A 491      15.766  34.556  22.614  1.00  0.00      A    C
ATOM   4413  NZ  ACN A 491      15.352  33.697  21.928  1.00  0.00      A    N
ATOM   4414  HZ  ACN A 491      16.560  35.122  24.437  1.00  0.00      A    H
ATOM   4415  HZ1 ACN A 491      15.501  36.336  23.807  1.00  0.00      A    H
ATOM   4416  HZ2 ACN A 491      17.124  36.204  23.186  1.00  0.00      A    H
ATOM   4420  CT  ACN A 492      29.338   8.148  14.078  1.00  0.00      A    C
ATOM   4421  CZ  ACN A 492      29.403   6.681  14.022  1.00  0.00      A    C
ATOM   4422  NZ  ACN A 492      29.473   5.517  13.951  1.00  0.00      A    N
ATOM   4423  HZ  ACN A 492      28.274   8.337  13.959  1.00  0.00      A    H
ATOM   4424  HZ1 ACN A 492      29.887   8.701  13.320  1.00  0.00      A    H
ATOM   4425  HZ2 ACN A 492      29.618   8.480  15.075  1.00  0.00      A    H
ATOM   4429  CT  ACN A 493      19.504  12.704  43.809  1.00  0.00      A    C
ATOM   4430  CZ  ACN A 493      19.692  14.070  44.253  1.00  0.00      A    C
ATOM   4431  NZ  ACN A 493      19.729  15.190  44.661  1.00  0.00      A    N
ATOM   4432  HZ  ACN A 493      19.290  12.104  44.689  1.00  0.00      A    H
ATOM   4433  HZ1 ACN A 493      20.381  12.407  43.239  1.00  0.00      A    H
ATOM   4434  HZ2 ACN A 493      18.560  12.740  43.272  1.00  0.00      A    H
ATOM   4438  CT  ACN A 494      21.413   0.791  24.539  1.00  0.00      A    C
ATOM   4439  CZ  ACN A 494      21.202   1.845  23.538  1.00  0.00      A    C
ATOM   4440  NZ  ACN A 494      21.110   2.628  22.727  1.00  0.00      A    N
ATOM   4441  HZ  ACN A 494      22.398   0.804  24.998  1.00  0.00      A    H
ATOM   4442  HZ1 ACN A 494      21.308  -0.164  24.031  1.00  0.00      A    H
ATOM   4443  HZ2 ACN A 494      20.700   0.800  25.359  1.00  0.00      A    H
ATOM   4447  CT  ACN A 495      19.525   5.892  28.520  1.00  0.00      A    C
ATOM   4448  CZ  ACN A 495      18.868   4.602  28.139  1.00  0.00      A    C
ATOM   4449  NZ  ACN A 495      18.317   3.575  27.954  1.00  0.00      A    N
ATOM   4450  HZ  ACN A 495      19.837   6.595  27.751  1.00  0.00      A    H
ATOM   4451  HZ1 ACN A 495      20.388   5.669  29.142  1.00  0.00      A    H
ATOM   4452  HZ2 ACN A 495      18.868   6.398  29.222  1.00  0.00      A    H
ATOM   4456  CT  ACN A 496      16.502  43.653  28.712  1.00  0.00      A    C
ATOM   4457  CZ  ACN A 496      17.892  43.261  28.558  1.00  0.00      A    C
ATOM   4458  NZ  ACN A 496      18.976  42.875  28.403  1.00  0.00      A    N
ATOM   4459  HZ  ACN A 496      16.515  44.727  28.543  1.00  0.00      A    H
ATOM   4460  HZ1 ACN A 496      16.268  43.323  29.721  1.00  0.00      A    H
ATOM   4461  HZ2 ACN A 496      15.922  43.105  27.974  1.00  0.00      A    H
ATOM   4465  CT  ACN A 497      26.235  42.905  33.226  1.00  0.00      A    C
ATOM   4466  CZ  ACN A 497      26.462  42.522  34.630  1.00  0.00      A    C
ATOM   4467  NZ  ACN A 497      26.692  42.230  35.736  1.00  0.00      A    N
ATOM   4468  HZ  ACN A 497      25.184  42.790  32.975  1.00  0.00      A    H
ATOM   4469  HZ1 ACN A 497      26.796  42.274  32.541  1.00  0.00      A    H
ATOM   4470  HZ2 ACN A 497      26.546  43.944  33.153  1.00  0.00      A    H
ATOM   4474  CT  ACN A 498      13.879  30.611  44.469  1.00  0.00      A    C
ATOM   4475  CZ  ACN A 498      14.697  29.517  43.820  1.00  0.00      A    C
ATOM   4476  NZ  ACN A 498      15.408  28.668  43.419  1.00  0.00      A    N
ATOM   4477  HZ  ACN A 498      14.177  30.746  45.506  1.00  0.00      A    H
ATOM   4478  HZ1 ACN A 498      12.864  30.226  44.414  1.00  0.00      A    H
ATOM   4479  HZ2 ACN A 498      13.785  31.527  43.891  1.00  0.00      A    H
ATOM   4483  CT  ACN A 499      44.628   2.934  21.929  1.00  0.00      A    C
ATOM   4484  CZ  ACN A 499      45.157   1.659  21.484  1.00  0.00      A    C
ATOM   4485  NZ  ACN A 499      45.639   0.626  21.147  1.00  0.00      A    N
ATOM   4486  HZ  ACN A 499      45.157   3.765  21.470  1.00  0.00      A    H
ATOM   4487  HZ1 ACN A 499      44.641   3.080  23.006  1.00  0.00      A    H
ATOM   4488  HZ2 ACN A 499      43.563   2.919  21.713  1.00  0.00      A    H
ATOM   4492  CT  ACN A 500      20.431   7.496  15.925  1.00  0.00      A    C
ATOM   4493  CZ  ACN A 500      20.949   8.806  15.567  1.00  0.00      A    C
ATOM   4494  NZ  ACN A 500      21.383   9.879  15.346  1.00  0.00      A    N
ATOM   4495  HZ  ACN A 500      20.598   6.764  15.139  1.00  0.00      A    H
ATOM   4496  HZ1 ACN A 500      19.359   7.423  16.086  1.00  0.00      A    H
ATOM   4497  HZ2 ACN A 500      21.089   7.158  16.722  1.00  0.00      A    H
ATOM   4501  CT  ACN A 501      34.364   1.748  11.050  1.00  0.00      A    C
ATOM   4502  CZ  ACN A 501      35.581   2.514  10.665  1.00  0.00      A    C
ATOM   4503  NZ  ACN A 501      36.570   3.003  10.311  1.00  0.00      A    N
ATOM   4504  HZ  ACN A 501      34.441   0.666  10.983  1.00  0.00      A    H
ATOM   4505  HZ1 ACN A 501      33.572   2.058  10.373  1.00  0.00      A    H
ATOM   4506  HZ2 ACN A 501      34.016   1.925  12.065  1.00  0.00      A    H
ATOM   4510  CT  ACN A 502      39.349   4.839  33.152  1.00  0.00      A    C
ATOM   4511  CZ  ACN A 502      39.402   4.992  34.649  1.00  0.00      A    C
ATOM   4512  NZ  ACN A 502      39.432   5.055  35.825  1.00  0.00      A    N
ATOM   4513  HZ  ACN A 502      40.373   4.971  32.811  1.00  0.00      A    H
ATOM   4514  HZ1 ACN A 502      38.617   5.554  32.786  1.00  0.00      A    H
ATOM   4515  HZ2 ACN A 502      39.070   3.791  33.086  1.00  0.00      A    H
ATOM   4519  CT  ACN A 503      28.523  29.928  19.281  1.00  0.00      A    C
ATOM   4520  CZ  ACN A 503      29.867  30.215  18.781  1.00  0.00      A    C
ATOM   4521  NZ  ACN A 503      30.922  30.453  18.411  1.00  0.00      A    N
ATOM   4522  HZ  ACN A 503      28.513  28.986  19.822  1.00  0.00      A    H
ATOM   4523  HZ1 ACN A 503      27.810  29.617  18.522  1.00  0.00      A    H
ATOM   4524  HZ2 ACN A 503      28.181  30.826  19.790  1.00  0.00      A    H
ATOM   4528  CT  ACN A 504       5.982   8.467  28.936  1.00  0.00      A    C
ATOM   4529  CZ  ACN A 504       5.926   7.067  29.206  1.00  0.00      A    C
ATOM   4530  NZ  ACN A 504       5.869   5.944  29.482  1.00  0.00      A    N
ATOM   4531  HZ  ACN A 504       5.050   8.828  28.509  1.00  0.00      A    H
ATOM   4532  HZ1 ACN A 504       6.792   8.772  28.278  1.00  0.00      A    H
ATOM   4533  HZ2 ACN A 504       6.195   9.013  29.851  1.00  0.00      A    H
ATOM   4537  CT  ACN A 505      21.648  17.953  14.328  1.00  0.00      A    C
ATOM   4538  CZ  ACN A 505      20.315  17.868  13.658  1.00  0.00      A    C
ATOM   4539  NZ  ACN A 505      19.293  17.776  13.204  1.00  0.00      A    N
ATOM   4540  HZ  ACN A 505      22.363  18.417  13.654  1.00  0.00      A    H
ATOM   4541  HZ1 ACN A 505      22.040  17.019  14.722  1.00  0.00      A    H
ATOM   4542  HZ2 ACN A 505      21.499  18.722  15.082  1.00  0.00      A    H
ATOM   4546  CT  ACN A 506      40.592  19.529  33.682  1.00  0.00      A    C
ATOM   4547  CZ  ACN A 506      39.924  20.753  34.109  1.00  0.00      A    C
ATOM   4548  NZ  ACN A 506      39.483  21.762  34.395  1.00  0.00      A    N
ATOM   4549  HZ  ACN A 506      40.503  19.352  32.613  1.00  0.00      A    H
ATOM   4550  HZ1 ACN A 506      40.140  18.713  34.240  1.00  0.00      A    H
ATOM   4551  HZ2 ACN A 506      41.639  19.504  33.972  1.00  0.00      A    H
ATOM   4555  CT  ACN A 507       3.123   1.197  31.375  1.00  0.00      A    C
ATOM   4556  CZ  ACN A 507       4.581   1.067  31.483  1.00  0.00      A    C
ATOM   4557  NZ  ACN A 507       5.694   0.948  31.547  1.00  0.00      A    N
ATOM   4558  HZ  ACN A 507       2.778   1.915  32.116  1.00  0.00      A    H
ATOM   4559  HZ1 ACN A 507       2.746   0.197  31.573  1.00  0.00      A    H
ATOM   4560  HZ2 ACN A 507       2.883   1.580  30.387  1.00  0.00      A    H
ATOM   4564  CT  ACN A 508       7.740   4.477  37.066  1.00  0.00      A    C
ATOM   4565  CZ  ACN A 508       6.983   5.737  37.183  1.00  0.00      A    C
ATOM   4566  NZ  ACN A 508       6.405   6.692  37.240  1.00  0.00      A    N
ATOM   4567  HZ  ACN A 508       7.491   3.631  37.702  1.00  0.00      A    H
ATOM   4568  HZ1 ACN A 508       8.805   4.691  37.073  1.00  0.00      A    H
ATOM   4569  HZ2 ACN A 508       7.722   4.195  36.016  1.00  0.00      A    H
ATOM   4573  CT  ACN A 509      26.326  27.361  34.040  1.00  0.00      A    C
ATOM   4574  CZ  ACN A 509      26.067  28.391  35.013  1.00  0.00      A    C
ATOM   4575  NZ  ACN A 509      25.863  29.183  35.773  1.00  0.00      A    N
ATOM   4576  HZ  ACN A 509      25.775  26.447  34.247  1.00  0.00      A    H
ATOM   4577  HZ1 ACN A 509      27.386  27.117  34.040  1.00  0.00      A    H
ATOM   4578  HZ2 ACN A 509      26.059  27.622  33.020  1.00  0.00      A    H
ATOM   4582  CT  ACN A 510      33.801  42.711   8.904  1.00  0.00      A    C
ATOM   4583  CZ  ACN A 510      34.639  43.905   8.592  1.00  0.00      A    C
ATOM   4584  NZ  ACN A 510      35.261  44.833   8.330  1.00  0.00      A    N
ATOM   4585  HZ  ACN A 510      34.386  41.848   8.597  1.00  0.00      A    H
ATOM   4586  HZ1 ACN A 510      32.899  42.782   8.301  1.00  0.00      A    H
ATOM   4587  HZ2 ACN A 510      33.606  42.816   9.968  1.00  0.00      A    H
ATOM   4591  CT  ACN A 511      39.363  33.881  42.214  1.00  0.00      A    C
ATOM   4592  CZ  ACN A 511      39.611  33.699  43.665  1.00  0.00      A    C
ATOM   4593  NZ  ACN A 511      39.849  33.606  44.798  1.00  0.00      A    N
ATOM   4594  HZ  ACN A 511      38.294  33.799  42.031  1.00  0.00      A    H
ATOM   4595  HZ1 ACN A 511      39.944  33.085  41.755  1.00  0.00      A    H
ATOM   4596  HZ2 ACN A 511      39.717  34.831  41.824  1.00  0.00      A    H
ATOM   4600  CT  ACN A 512      37.894  15.012  19.639  1.00  0.00      A    C
ATOM   4601  CZ  ACN A 512      39.237  14.481  19.478  1.00  0.00      A    C
ATOM   4602  NZ  ACN A 512      40.264  14.075  19.273  1.00  0.00      A    N
ATOM   4603  HZ  ACN A 512      38.082  16.082  19.611  1.00  0.00      A    H
ATOM   4604  HZ1 ACN A 512      37.440  14.651  20.558  1.00  0.00      A    H
ATOM   4605  HZ2 ACN A 512      37.319  14.706  18.769  1.00  0.00      A    H
ATOM   4609  CT  ACN A 513      21.243  33.439  19.103  1.00  0.00      A    C
ATOM   4610  CZ  ACN A 513      22.378  34.258  19.436  1.00  0.00      A    C
ATOM   4611  NZ  ACN A 513      23.334  34.883  19.699  1.00  0.00      A    N
ATOM   4612  HZ  ACN A 513      20.317  34.007  19.075  1.00  0.00      A    H
ATOM   4613  HZ1 ACN A 513      21.117  32.623  19.810  1.00  0.00      A    H
ATOM   4614  HZ2 ACN A 513      21.383  32.953  18.140  1.00  0.00      A    H
ATOM   4618  CT  ACN A 514       8.773   6.432  44.195  1.00  0.00      A    C
ATOM   4619  CZ  ACN A 514       9.956   5.714  44.686  1.00  0.00      A    C
ATOM   4620  NZ  ACN A 514      10.873   5.146  45.114  1.00  0.00      A    N
ATOM   4621  HZ  ACN A 514       7.999   5.681  44.063  1.00  0.00      A    H
ATOM   4622  HZ1 ACN A 514       8.970   6.856  43.213  1.00  0.00      A    H
ATOM   4623  HZ2 ACN A 514       8.422   7.046  45.020  1.00  0.00      A    H
ATOM   4627  CT  ACN A 515       4.698  22.381  21.830  1.00  0.00      A    C
ATOM   4628  CZ  ACN A 515       5.765  22.207  20.834  1.00  0.00      A    C
ATOM   4629  NZ  ACN A 515       6.626  22.149  20.021  1.00  0.00      A    N
ATOM   4630  HZ  ACN A 515       3.914  21.660  21.615  1.00  0.00      A    H
ATOM   4631  HZ1 ACN A 515       4.318  23.394  21.728  1.00  0.00      A    H
ATOM   4632  HZ2 ACN A 515       4.984  22.085  22.836  1.00  0.00      A    H
ATOM   4636  CT  ACN A 516      38.266  25.145  44.716  1.00  0.00      A    C
ATOM   4637  CZ  ACN A 516      36.932  24.712  44.719  1.00  0.00      A    C
ATOM   4638  NZ  ACN A 516      35.872  24.363  44.751  1.00  0.00      A    N
ATOM   4639  HZ  ACN A 516      38.526  25.746  43.848  1.00  0.00      A    H
ATOM   4640  HZ1 ACN A 516      38.890  24.258  44.782  1.00  0.00      A    H
ATOM   4641  HZ2 ACN A 516      38.481  25.743  45.598  1.00  0.00      A    H
ATOM   4645  CT  ACN A 517      22.589  40.313  43.271  1.00  0.00      A    C
ATOM   4646  CZ  ACN A 517      21.736  39.107  43.170  1.00  0.00      A    C
ATOM   4647  NZ  ACN A 517      21.118  38.111  43.076  1.00  0.00      A    N
ATOM   4648  HZ  ACN A 517      22.502  40.867  44.202  1.00  0.00      A    H
ATOM   4649  HZ1 ACN A 517      22.267  40.994  42.487  1.00  0.00      A    H
ATOM   4650  HZ2 ACN A 517      23.587  39.891  43.179  1.00  0.00      A    H
ATOM   4654  CT  ACN A 518      26.228  36.589  12.883  1.00  0.00      A    C
ATOM   4655  CZ  ACN A 518      27.505  36.288  13.441  1.00  0.00      A    C
ATOM   4656  NZ  ACN A 518      28.536  36.059  13.903  1.00  0.00      A    N
ATOM   4657  HZ  ACN A 518      26.266  37.425  12.190  1.00  0.00      A    H
ATOM   4658  HZ1 ACN A 518      25.725  36.965  13.771  1.00  0.00      A    H
ATOM   4659  HZ2 ACN A 518      25.676  35.730  12.510  1.00  0.00      A    H
ATOM   4663  CT  ACN A 519      29.775  25.809  17.984  1.00  0.00      A    C
ATOM   4664  CZ  ACN A 519      31.173  26.203  18.259  1.00  0.00      A    C
ATOM   4665  NZ  ACN A 519      32.285  26.478  18.442  1.00  0.00      A    N
ATOM   4666  HZ  ACN A 519      28.990  26.421  18.420  1.00  0.00      A    H
ATOM   4667  HZ1 ACN A 519      29.628  24.823  18.417  1.00  0.00      A    H
ATOM   4668  HZ2 ACN A 519      29.730  25.828  16.898  1.00  0.00      A    H
ATOM   4672  CT  ACN A 520      18.856  18.572  23.714  1.00  0.00      A    C
ATOM   4673  CZ  ACN A 520      17.957  17.667  22.984  1.00  0.00      A    C
ATOM   4674  NZ  ACN A 520      17.254  16.901  22.474  1.00  0.00      A    N
ATOM   4675  HZ  ACN A 520      19.136  18.166  24.683  1.00  0.00      A    H
ATOM   4676  HZ1 ACN A 520      18.300  19.488  23.896  1.00  0.00      A    H
ATOM   4677  HZ2 ACN A 520      19.787  18.770  23.190  1.00  0.00      A    H
ATOM   4681  CT  ACN A 521      28.781  38.109  26.865  1.00  0.00      A    C
ATOM   4682  CZ  ACN A 521      29.018  38.730  28.204  1.00  0.00      A    C
ATOM   4683  NZ  ACN A 521      29.208  39.201  29.235  1.00  0.00      A    N
ATOM   4684  HZ  ACN A 521      27.770  38.430  26.628  1.00  0.00      A    H
ATOM   4685  HZ1 ACN A 521      28.663  37.037  26.997  1.00  0.00      A    H
ATOM   4686  HZ2 ACN A 521      29.547  38.339  26.129  1.00  0.00      A    H
ATOM   4690  CT  ACN A 522      28.585  10.094   3.589  1.00  0.00      A    C
ATOM   4691  CZ  ACN A 522      29.491   8.995   3.417  1.00  0.00      A    C
ATOM   4692  NZ  ACN A 522      30.264   8.155   3.340  1.00  0.00      A    N
ATOM   4693  HZ  ACN A 522      28.350  10.220   4.643  1.00  0.00      A    H
ATOM   4694  HZ1 ACN A 522      27.626   9.830   3.151  1.00  0.00      A    H
ATOM   4695  HZ2 ACN A 522      28.955  11.054   3.239  1.00  0.00      A    H
ATOM   4699  CT  ACN A 523       7.369   3.132  17.346  1.00  0.00      A    C
ATOM   4700  CZ  ACN A 523       8.165   3.724  16.182  1.00  0.00      A    C
ATOM   4701  NZ  ACN A 523       8.798   4.130  15.287  1.00  0.00      A    N
ATOM   4702  HZ  ACN A 523       7.624   2.077  17.284  1.00  0.00      A    H
ATOM   4703  HZ1 ACN A 523       6.301   3.297  17.228  1.00  0.00      A    H
ATOM   4704  HZ2 ACN A 523       7.775   3.699  18.179  1.00  0.00      A    H
ATOM   4708  CT  ACN A 524       0.763  35.136  22.287  1.00  0.00      A    C
ATOM   4709  CZ  ACN A 524       1.145  34.187  21.264  1.00  0.00      A    C
ATOM   4710  NZ  ACN A 524       1.504  33.467  20.464  1.00  0.00      A    N
ATOM   4711  HZ  ACN A 524       0.864  34.759  23.302  1.00  0.00      A    H
ATOM   4712  HZ1 ACN A 524      -0.279  35.351  22.065  1.00  0.00      A    H
ATOM   4713  HZ2 ACN A 524       1.331  36.042  22.092  1.00  0.00      A    H
ATOM   4717  CT  ACN A 525      44.579   7.279  31.162  1.00  0.00      A    C
ATOM   4718  CZ  ACN A 525      43.181   7.643  31.371  1.00  0.00      A    C
ATOM   4719  NZ  ACN A 525      42.086   7.896  31.624  1.00  0.00      A    N
ATOM   4720  HZ  ACN A 525      45.155   8.096  31.589  1.00  0.00      A    H
ATOM   4721  HZ1 ACN A 525      44.918   7.167  30.135  1.00  0.00      A    H
ATOM   4722  HZ2 ACN A 525      44.892   6.435  31.771  1.00  0.00      A    H
ATOM   4726  CT  ACN A 526       2.893   7.751   2.289  1.00  0.00      A    C
ATOM   4727  CZ  ACN A 526       1.970   7.328   1.260  1.00  0.00      A    C
ATOM   4728  NZ  ACN A 526       1.212   7.089   0.438  1.00  0.00      A    N
ATOM   4729  HZ  ACN A 526       2.861   8.836   2.361  1.00  0.00      A    H
ATOM   4730  HZ1 ACN A 526       3.866   7.400   1.956  1.00  0.00      A    H
ATOM   4731  HZ2 ACN A 526       2.579   7.201   3.172  1.00  0.00      A    H
ATOM   4735  CT  ACN A 527       5.580  17.947  31.035  1.00  0.00      A    C
ATOM   4736  CZ  ACN A 527       5.943  18.567  29.748  1.00  0.00      A    C
ATOM   4737  NZ  ACN A 527       6.261  19.036  28.739  1.00  0.00      A    N
ATOM   4738  HZ  ACN A 527       5.713  18.687  31.820  1.00  0.00      A    H
ATOM   4739  HZ1 ACN A 527       6.312  17.189  31.302  1.00  0.00      A    H
ATOM   4740  HZ2 ACN A 527       4.546  17.614  31.065  1.00  0.00      A    H
ATOM   4744  CT  ACN A 528       4.875  33.571  21.254  1.00  0.00      A    C
ATOM   4745  CZ  ACN A 528       4.318  34.056  22.556  1.00  0.00      A    C
ATOM   4746  NZ  ACN A 528       3.816  34.395  23.524  1.00  0.00      A    N
ATOM   4747  HZ  ACN A 528       5.318  34.442  20.778  1.00  0.00      A    H
ATOM   4748  HZ1 ACN A 528       4.047  33.227  20.639  1.00  0.00      A    H
ATOM   4749  HZ2 ACN A 528       5.645  32.812  21.362  1.00  0.00      A    H
ATOM   4753  CT  ACN A 529      17.451  14.461  40.214  1.00  0.00      A    C
ATOM   4754  CZ  ACN A 529      16.621  13.604  40.984  1.00  0.00      A    C
ATOM   4755  NZ  ACN A 529      15.947  12.881  41.580  1.00  0.00      A    N
ATOM   4756  HZ  ACN A 529      17.261  14.205  39.175  1.00  0.00      A    H
ATOM   4757  HZ1 ACN A 529      18.437  14.285  40.636  1.00  0.00      A    H
ATOM   4758  HZ2 ACN A 529      17.138  15.491  40.366  1.00  0.00      A    H
ATOM   4762  CT  ACN A 530      30.946  23.518   7.473  1.00  0.00      A    C
ATOM   4763  CZ  ACN A 530      29.498  23.578   7.272  1.00  0.00      A    C
ATOM   4764  NZ  ACN A 530      28.341  23.658   7.109  1.00  0.00      A    N
ATOM   4765  HZ  ACN A 530      31.017  22.705   8.190  1.00  0.00      A    H
ATOM   4766  HZ1 ACN A 530      31.428  24.484   7.602  1.00  0.00      A    H
ATOM   4767  HZ2 ACN A 530      31.438  23.186   6.562  1.00  0.00      A    H
ATOM   4771  CT  ACN A 531      14.514  32.342   8.503  1.00  0.00      A    C
ATOM   4772  CZ  ACN A 531      13.387  32.586   7.664  1.00  0.00      A    C
ATOM   4773  NZ  ACN A 531      12.491  32.689   6.974  1.00  0.00      A    N
ATOM   4774  HZ  ACN A 531      15.449  32.247   7.958  1.00  0.00      A    H
ATOM   4775  HZ1 ACN A 531      14.489  31.481   9.166  1.00  0.00      A    H
ATOM   4776  HZ2 ACN A 531      14.682  33.204   9.144  1.00  0.00      A    H
ATOM   4780  CT  ACN A 532      31.121  41.193  45.285  1.00  0.00      A    C
ATOM   4781  CZ  ACN A 532      30.690  41.233  43.918  1.00  0.00      A    C
ATOM   4782  NZ  ACN A 532      30.363  41.262  42.816  1.00  0.00      A    N
ATOM   4783  HZ  ACN A 532      31.941  40.479  45.279  1.00  0.00      A    H
ATOM   4784  HZ1 ACN A 532      30.347  40.856  45.970  1.00  0.00      A    H
ATOM   4785  HZ2 ACN A 532      31.299  42.238  45.522  1.00  0.00      A    H
ATOM   4789  CT  ACN A 533       9.869  44.806   7.149  1.00  0.00      A    C
ATOM   4790  CZ  ACN A 533       8.516  44.580   6.575  1.00  0.00      A    C
ATOM   4791  NZ  ACN A 533       7.498  44.466   6.050  1.00  0.00      A    N
ATOM   4792  HZ  ACN A 533      10.606  44.162   6.675  1.00  0.00      A    H
ATOM   4793  HZ1 ACN A 533       9.855  44.546   8.205  1.00  0.00      A    H
ATOM   4794  HZ2 ACN A 533      10.098  45.858   7.005  1.00  0.00      A    H
ATOM   4798  CT  ACN A 534      22.954  21.473  23.666  1.00  0.00      A    C
ATOM   4799  CZ  ACN A 534      21.517  21.590  23.699  1.00  0.00      A    C
ATOM   4800  NZ  ACN A 534      20.287  21.664  23.721  1.00  0.00      A    N
ATOM   4801  HZ  ACN A 534      23.259  21.923  22.724  1.00  0.00      A    H
ATOM   4802  HZ1 ACN A 534      23.343  20.472  23.498  1.00  0.00      A    H
ATOM   4803  HZ2 ACN A 534      23.401  21.908  24.556  1.00  0.00      A    H
ATOM   4807  CT  ACN A 535      27.528  21.164  25.082  1.00  0.00      A    C
ATOM   4808  CZ  ACN A 535      26.386  20.391  24.668  1.00  0.00      A    C
ATOM   4809  NZ  ACN A 535      25.493  19.660  24.347  1.00  0.00      A    N
ATOM   4810  HZ  ACN A 535      27.157  22.016  25.647  1.00  0.00      A    H
ATOM   4811  HZ1 ACN A 535      28.229  21.424  24.293  1.00  0.00      A    H
ATOM   4812  HZ2 ACN A 535      28.012  20.451  25.744  1.00  0.00      A    H
ATOM   4816  CT  ACN A 536      40.151  29.676  43.623  1.00  0.00      A    C
ATOM   4817  CZ  ACN A 536      38.932  30.440  43.873  1.00  0.00      A    C
ATOM   4818  NZ  ACN A 536      37.872  30.922  44.074  1.00  0.00      A    N
ATOM   4819  HZ  ACN A 536      40.440  29.825  42.586  1.00  0.00      A    H
ATOM   4820  HZ1 ACN A 536      39.897  28.640  43.831  1.00  0.00      A    H
ATOM   4821  HZ2 ACN A 536      40.981  30.024  44.233  1.00  0.00      A    H
ATOM   4825  CT  ACN A 537      13.576  30.175  35.603  1.00  0.00      A    C
ATOM   4826  CZ  ACN A 537      12.956  31.452  35.326  1.00  0.00      A    C
ATOM   4827  NZ  ACN A 537      12.428  32.473  35.142  1.00  0.00      A    N
ATOM   4828  HZ  ACN A 537      14.127  29.848  34.725  1.00  0.00      A    H
ATOM   4829  HZ1 ACN A 537      12.799  29.466  35.877  1.00  0.00      A    H
ATOM   4830  HZ2 ACN A 537      14.241  30.266  36.459  1.00  0.00      A    H
ATOM   4834  CT  ACN A 538      29.496   9.686  27.362  1.00  0.00      A    C
ATOM   4835  CZ  ACN A 538      29.182   9.048  26.058  1.00  0.00      A    C
ATOM   4836  NZ  ACN A 538      29.009   8.495  25.072  1.00  0.00      A    N
ATOM   4837  HZ  ACN A 538      30.537   9.610  27.666  1.00  0.00      A    H
ATOM   4838  HZ1 ACN A 538      28.940   9.168  28.140  1.00  0.00      A    H
ATOM   4839  HZ2 ACN A 538      29.275  10.750  27.353  1.00  0.00      A    H
ATOM   4843  CT  ACN A 539      13.502   4.256   7.061  1.00  0.00      A    C
ATOM   4844  CZ  ACN A 539      12.259   3.538   6.858  1.00  0.00      A    C
ATOM   4845  NZ  ACN A 539      11.275   2.892   6.674  1.00  0.00      A    N
ATOM   4846  HZ  ACN A 539      14.383   3.820   6.598  1.00  0.00      A    H
ATOM   4847  HZ1 ACN A 539      13.639   4.324   8.137  1.00  0.00      A    H
ATOM   4848  HZ2 ACN A 539      13.492   5.248   6.617  1.00  0.00      A    H
ATOM   4852  CT  ACN A 540       5.852   3.688  -0.732  1.00  0.00      A    C
ATOM   4853  CZ  ACN A 540       6.308   3.408   0.611  1.00  0.00      A    C
ATOM   4854  NZ  ACN A 540       6.660   3.197   1.684  1.00  0.00      A    N
ATOM   4855  HZ  ACN A 540       4.869   3.247  -0.875  1.00  0.00      A    H
ATOM   4856  HZ1 ACN A 540       6.564   3.179  -1.377  1.00  0.00      A    H
ATOM   4857  HZ2 ACN A 540       5.709   4.743  -0.952  1.00  0.00      A    H
ATOM   4861  CT  ACN A 541      44.739  41.594  15.745  1.00  0.00      A    C
ATOM   4862  CZ  ACN A 541      44.762  43.080  15.906  1.00  0.00      A    C
ATOM   4863  NZ  ACN A 541      44.764  44.233  16.063  1.00  0.00      A    N
ATOM   4864  HZ  ACN A 541      43.758  41.126  15.705  1.00  0.00      A    H
ATOM   4865  HZ1 ACN A 541      45.298  41.063  16.511  1.00  0.00      A    H
ATOM   4866  HZ2 ACN A 541      45.310  41.354  14.852  1.00  0.00      A    H
ATOM   4870  CT  ACN A 542      43.797  19.389  39.190  1.00  0.00      A    C
ATOM   4871  CZ  ACN A 542      42.686  19.520  40.169  1.00  0.00      A    C
ATOM   4872  NZ  ACN A 542      41.836  19.667  40.929  1.00  0.00      A    N
ATOM   4873  HZ  ACN A 542      43.861  20.306  38.611  1.00  0.00      A    H
ATOM   4874  HZ1 ACN A 542      43.721  18.539  38.516  1.00  0.00      A    H
ATOM   4875  HZ2 ACN A 542      44.775  19.262  39.647  1.00  0.00      A    H
ATOM   4879  CT  ACN A 543      26.677  13.954  28.408  1.00  0.00      A    C
ATOM   4880  CZ  ACN A 543      25.960  13.998  29.658  1.00  0.00      A    C
ATOM   4881  NZ  ACN A 543      25.387  14.097  30.653  1.00  0.00      A    N
ATOM   4882  HZ  ACN A 543      27.615  14.451  28.641  1.00  0.00      A    H
ATOM   4883  HZ1 ACN A 543      26.224  14.666  27.722  1.00  0.00      A    H
ATOM   4884  HZ2 ACN A 543      26.814  12.900  28.179  1.00  0.00      A    H
ATOM   4888  CT  ACN A 544      35.123  28.819  44.462  1.00  0.00      A    C
ATOM   4889  CZ  ACN A 544      36.278  28.401  45.257  1.00  0.00      A    C
ATOM   4890  NZ  ACN A 544      37.140  28.037  45.921  1.00  0.00      A    N
ATOM   4891  HZ  ACN A 544      35.196  28.503  43.424  1.00  0.00      A    H
ATOM   4892  HZ1 ACN A 544      35.245  29.897  44.513  1.00  0.00      A    H
ATOM   4893  HZ2 ACN A 544      34.206  28.365  44.831  1.00  0.00      A    H
ATOM   4897  CT  ACN A 545       1.831   4.038  43.566  1.00  0.00      A    C
ATOM   4898  CZ  ACN A 545       2.421   3.939  44.908  1.00  0.00      A    C
ATOM   4899  NZ  ACN A 545       2.848   3.775  45.957  1.00  0.00      A    N
ATOM   4900  HZ  ACN A 545       2.554   3.506  42.954  1.00  0.00      A    H
ATOM   4901  HZ1 ACN A 545       1.797   5.098  43.326  1.00  0.00      A    H
ATOM   4902  HZ2 ACN A 545       0.855   3.561  43.600  1.00  0.00      A    H
ATOM   4906  CT  ACN A 546       6.872  24.897  45.103  1.00  0.00      A    C
ATOM   4907  CZ  ACN A 546       6.705  25.981  44.135  1.00  0.00      A    C
ATOM   4908  NZ  ACN A 546       6.635  26.861  43.394  1.00  0.00      A    N
ATOM   4909  HZ  ACN A 546       6.205  25.197  45.907  1.00  0.00      A    H
ATOM   4910  HZ1 ACN A 546       7.868  24.666  45.474  1.00  0.00      A    H
ATOM   4911  HZ2 ACN A 546       6.439  23.968  44.742  1.00  0.00      A    H
ATOM   4915  CT  ACN A 547      15.727   8.489   7.144  1.00  0.00      A    C
ATOM   4916  CZ  ACN A 547      15.569   9.911   6.931  1.00  0.00      A    C
ATOM   4917  NZ  ACN A 547      15.348  11.034   6.735  1.00  0.00      A    N
ATOM   4918  HZ  ACN A 547      15.970   8.154   6.139  1.00  0.00      A    H
ATOM   4919  HZ1 ACN A 547      14.809   8.068   7.546  1.00  0.00      A    H
ATOM   4920  HZ2 ACN A 547      16.503   8.289   7.879  1.00  0.00      A    H
ATOM   4924  CT  ACN A 548       7.618  40.676  -0.319  1.00  0.00      A    C
ATOM   4925  CZ  ACN A 548       7.351  39.867   0.889  1.00  0.00      A    C
ATOM   4926  NZ  ACN A 548       7.118  39.251   1.834  1.00  0.00      A    N
ATOM   4927  HZ  ACN A 548       8.698  40.768  -0.403  1.00  0.00      A    H
ATOM   4928  HZ1 ACN A 548       7.146  41.633  -0.114  1.00  0.00      A    H
ATOM   4929  HZ2 ACN A 548       7.190  40.124  -1.152  1.00  0.00      A    H
ATOM   4933  CT  ACN A 549      44.529  17.377   2.575  1.00  0.00      A    C
ATOM   4934  CZ  ACN A 549      43.622  17.715   1.443  1.00  0.00      A    C
ATOM   4935  NZ  ACN A 549      42.909  18.011   0.548  1.00  0.00      A    N
ATOM   4936  HZ  ACN A 549      45.327  18.113   2.626  1.00  0.00      A    H
ATOM   4937  HZ1 ACN A 549      45.029  16.443   2.329  1.00  0.00      A    H
ATOM   4938  HZ2 ACN A 549      43.898  17.334   3.458  1.00  0.00      A    H
ATOM   4942  CT  ACN A 550      23.577  26.564  44.949  1.00  0.00      A    C
ATOM   4943  CZ  ACN A 550      24.634  25.896  44.152  1.00  0.00      A    C
ATOM   4944  NZ  ACN A 550      25.378  25.301  43.478  1.00  0.00      A    N
ATOM   4945  HZ  ACN A 550      23.637  27.630  44.745  1.00  0.00      A    H
ATOM   4946  HZ1 ACN A 550      23.792  26.462  46.009  1.00  0.00      A    H
ATOM   4947  HZ2 ACN A 550      22.702  26.069  44.536  1.00  0.00      A    H
ATOM   4951  CT  ACN A 551      40.462  31.487  39.638  1.00  0.00      A    C
ATOM   4952  CZ  ACN A 551      39.307  32.240  39.062  1.00  0.00      A    C
ATOM   4953  NZ  ACN A 551      38.452  32.801  38.580  1.00  0.00      A    N
ATOM   4954  HZ  ACN A 551      40.558  30.557  39.085  1.00  0.00      A    H
ATOM   4955  HZ1 ACN A 551      40.299  31.281  40.693  1.00  0.00      A    H
ATOM   4956  HZ2 ACN A 551      41.420  31.976  39.480  1.00  0.00      A    H
ATOM   4960  CT  ACN A 552      30.479  31.512   4.590  1.00  0.00      A    C
ATOM   4961  CZ  ACN A 552      31.463  31.829   5.676  1.00  0.00      A    C
ATOM   4962  NZ  ACN A 552      32.209  32.036   6.496  1.00  0.00      A    N
ATOM   4963  HZ  ACN A 552      29.585  31.209   5.130  1.00  0.00      A    H
ATOM   4964  HZ1 ACN A 552      30.859  30.640   4.064  1.00  0.00      A    H
ATOM   4965  HZ2 ACN A 552      30.279  32.437   4.056  1.00  0.00      A    H
ATOM   4969  CT  ACN A 553      30.429   2.689  22.614  1.00  0.00      A    C
ATOM   4970  CZ  ACN A 553      31.853   3.161  22.718  1.00  0.00      A    C
ATOM   4971  NZ  ACN A 553      32.979   3.535  22.759  1.00  0.00      A    N
ATOM   4972  HZ  ACN A 553      29.870   3.046  23.475  1.00  0.00      A    H
ATOM   4973  HZ1 ACN A 553      30.479   1.606  22.530  1.00  0.00      A    H
ATOM   4974  HZ2 ACN A 553      29.959   3.170  21.760  1.00  0.00      A    H
ATOM   4978  CT  ACN A 554      35.670  30.375   7.627  1.00  0.00      A    C
ATOM   4979  CZ  ACN A 554      35.595  30.299   9.064  1.00  0.00      A    C
ATOM   4980  NZ  ACN A 554      35.481  30.262  10.179  1.00  0.00      A    N
ATOM   4981  HZ  ACN A 554      34.973  31.090   7.196  1.00  0.00      A    H
ATOM   4982  HZ1 ACN A 554      35.457  29.390   7.220  1.00  0.00      A    H
ATOM   4983  HZ2 ACN A 554      36.689  30.656   7.377  1.00  0.00      A    H
ATOM   4987  CT  ACN A 555      28.352   2.749  10.019  1.00  0.00      A    C
ATOM   4988  CZ  ACN A 555      29.793   2.761  10.048  1.00  0.00      A    C
ATOM   4989  NZ  ACN A 555      30.936   2.710  10.126  1.00  0.00      A    N
ATOM   4990  HZ  ACN A 555      27.977   2.232  10.899  1.00  0.00      A    H
ATOM   4991  HZ1 ACN A 555      27.906   2.237   9.170  1.00  0.00      A    H
ATOM   4992  HZ2 ACN A 555      28.101   3.806  10.028  1.00  0.00      A    H
ATOM   4996  CT  ACN A 556      21.911   8.806  38.261  1.00  0.00      A    C
ATOM   4997  CZ  ACN A 556      22.785   8.304  39.295  1.00  0.00      A    C
ATOM   4998  NZ  ACN A 556      23.504   7.922  40.120  1.00  0.00      A    N
ATOM   4999  HZ  ACN A 556      21.479   8.051  37.608  1.00  0.00      A    H
ATOM   5000  HZ1 ACN A 556      22.552   9.325  37.554  1.00  0.00      A    H
ATOM   5001  HZ2 ACN A 556      21.159   9.498  38.632  1.00  0.00      A    H
ATOM   5005  CT  ACN A 557      32.024   6.759  25.572  1.00  0.00      A    C
ATOM   5006  CZ  ACN A 557      32.536   8.114  25.615  1.00  0.00      A    C
ATOM   5007  NZ  ACN A 557      32.945   9.179  25.664  1.00  0.00      A    N
ATOM   5008  HZ  ACN A 557      32.602   6.121  26.235  1.00  0.00      A    H
ATOM   5009  HZ1 ACN A 557      32.074   6.359  24.562  1.00  0.00      A    H
ATOM   5010  HZ2 ACN A 557      31.029   6.716  26.007  1.00  0.00      A    H
ATOM   5014  CT  ACN A 558      10.900  43.856   2.835  1.00  0.00      A    C
ATOM   5015  CZ  ACN A 558      11.816  44.352   3.956  1.00  0.00      A    C
ATOM   5016  NZ  ACN A 558      12.551  44.713   4.794  1.00  0.00      A    N
ATOM   5017  HZ  ACN A 558      10.551  42.950   3.324  1.00  0.00      A    H
ATOM   5018  HZ1 ACN A 558      11.461  43.647   1.928  1.00  0.00      A    H
ATOM   5019  HZ2 ACN A 558      10.204  44.662   2.621  1.00  0.00      A    H
ATOM   5023  CT  ACN A 559      14.884   6.149  33.724  1.00  0.00      A    C
ATOM   5024  CZ  ACN A 559      15.695   7.125  34.379  1.00  0.00      A    C
ATOM   5025  NZ  ACN A 559      16.392   7.914  34.847  1.00  0.00      A    N
ATOM   5026  HZ  ACN A 559      13.988   6.026  34.327  1.00  0.00      A    H
ATOM   5027  HZ1 ACN A 559      15.441   5.236  33.918  1.00  0.00      A    H
ATOM   5028  HZ2 ACN A 559      14.651   6.386  32.689  1.00  0.00      A    H
ATOM   5032  CT  ACN A 560      30.714  32.381   0.533  1.00  0.00      A    C
ATOM   5033  CZ  ACN A 560      30.508  31.122  -0.194  1.00  0.00      A    C
ATOM   5034  NZ  ACN A 560      30.360  30.086  -0.689  1.00  0.00      A    N
ATOM   5035  HZ  ACN A 560      30.483  32.342   1.595  1.00  0.00      A    H
ATOM   5036  HZ1 ACN A 560      30.241  33.177  -0.037  1.00  0.00      A    H
ATOM   5037  HZ2 ACN A 560      31.789  32.536   0.502  1.00  0.00      A    H
ATOM   5041  CT  ACN A 561      34.584  24.186   6.512  1.00  0.00      A    C
ATOM   5042  CZ  ACN A 561      33.915  22.958   5.993  1.00  0.00      A    C
ATOM   5043  NZ  ACN A 561      33.449  22.015   5.574  1.00  0.00      A    N
ATOM   5044  HZ  ACN A 561      34.981  24.794   5.703  1.00  0.00      A    H
ATOM   5045  HZ1 ACN A 561      35.393  24.124   7.235  1.00  0.00      A    H
ATOM   5046  HZ2 ACN A 561      33.736  24.787   6.830  1.00  0.00      A    H
ATOM   5050  CT  ACN A 562      42.115   5.269  41.559  1.00  0.00      A    C
ATOM   5051  CZ  ACN A 562      42.081   6.745  41.360  1.00  0.00      A    C
ATOM   5052  NZ  ACN A 562      42.036   7.885  41.221  1.00  0.00      A    N
ATOM   5053  HZ  ACN A 562      42.683   4.835  40.741  1.00  0.00      A    H
ATOM   5054  HZ1 ACN A 562      41.160   4.760  41.656  1.00  0.00      A    H
ATOM   5055  HZ2 ACN A 562      42.645   5.070  42.487  1.00  0.00      A    H
ATOM   5059  CT  ACN A 563      40.330  34.642   7.181  1.00  0.00      A    C
ATOM   5060  CZ  ACN A 563      40.885  34.047   5.950  1.00  0.00      A    C
ATOM   5061  NZ  ACN A 563      41.335  33.524   4.988  1.00  0.00      A    N
ATOM   5062  HZ  ACN A 563      41.160  34.961   7.806  1.00  0.00      A    H
ATOM   5063  HZ1 ACN A 563      39.741  33.960   7.790  1.00  0.00      A    H
ATOM   5064  HZ2 ACN A 563      39.778  35.518   6.851  1.00  0.00      A    H
ATOM   5068  CT  ACN A 564      40.635  35.602  12.156  1.00  0.00      A    C
ATOM   5069  CZ  ACN A 564      40.723  35.159  13.574  1.00  0.00      A    C
ATOM   5070  NZ  ACN A 564      40.907  34.813  14.656  1.00  0.00      A    N
ATOM   5071  HZ  ACN A 564      41.236  35.014  11.468  1.00  0.00      A    H
ATOM   5072  HZ1 ACN A 564      40.863  36.630  11.887  1.00  0.00      A    H
ATOM   5073  HZ2 ACN A 564      39.584  35.466  11.913  1.00  0.00      A    H
ATOM   5077  CT  ACN A 565       8.786  18.748   0.818  1.00  0.00      A    C
ATOM   5078  CZ  ACN A 565       8.718  20.195   0.641  1.00  0.00      A    C
ATOM   5079  NZ  ACN A 565       8.650  21.354   0.482  1.00  0.00      A    N
ATOM   5080  HZ  ACN A 565       8.290  18.438   1.734  1.00  0.00      A    H
ATOM   5081  HZ1 ACN A 565       9.822  18.449   0.955  1.00  0.00      A    H
ATOM   5082  HZ2 ACN A 565       8.463  18.069   0.033  1.00  0.00      A    H
ATOM   5086  CT  ACN A 566      17.489   6.226  11.798  1.00  0.00      A    C
ATOM   5087  CZ  ACN A 566      18.850   5.992  12.332  1.00  0.00      A    C
ATOM   5088  NZ  ACN A 566      19.932   5.789  12.708  1.00  0.00      A    N
ATOM   5089  HZ  ACN A 566      16.886   5.325  11.876  1.00  0.00      A    H
ATOM   5090  HZ1 ACN A 566      17.488   6.758  10.850  1.00  0.00      A    H
ATOM   5091  HZ2 ACN A 566      17.098   6.997  12.456  1.00  0.00      A    H
ATOM   5095  CT  ACN A 567      11.947   7.903  17.043  1.00  0.00      A    C
ATOM   5096  CZ  ACN A 567      12.152   7.348  15.718  1.00  0.00      A    C
ATOM   5097  NZ  ACN A 567      12.373   6.979  14.629  1.00  0.00      A    N
ATOM   5098  HZ  ACN A 567      10.893   7.835  17.302  1.00  0.00      A    H
ATOM   5099  HZ1 ACN A 567      12.025   8.978  16.898  1.00  0.00      A    H
ATOM   5100  HZ2 ACN A 567      12.623   7.449  17.763  1.00  0.00      A    H
ATOM   5104  CT  ACN A 568      25.768  10.018  39.652  1.00  0.00      A    C
ATOM   5105  CZ  ACN A 568      26.292  10.514  38.354  1.00  0.00      A    C
ATOM   5106  NZ  ACN A 568      26.781  10.900  37.365  1.00  0.00      A    N
ATOM   5107  HZ  ACN A 568      26.423  10.159  40.509  1.00  0.00      A    H
ATOM   5108  HZ1 ACN A 568      25.637   8.940  39.621  1.00  0.00      A    H
ATOM   5109  HZ2 ACN A 568      24.783  10.399  39.911  1.00  0.00      A    H
ATOM   5113  CT  ACN A 569      12.402  34.750  10.604  1.00  0.00      A    C
ATOM   5114  CZ  ACN A 569      11.799  35.982  10.036  1.00  0.00      A    C
ATOM   5115  NZ  ACN A 569      11.428  36.926   9.516  1.00  0.00      A    N
ATOM   5116  HZ  ACN A 569      11.545  34.117  10.820  1.00  0.00      A    H
ATOM   5117  HZ1 ACN A 569      13.063  34.949  11.444  1.00  0.00      A    H
ATOM   5118  HZ2 ACN A 569      13.007  34.203   9.885  1.00  0.00      A    H
ATOM   5122  CT  ACN A 570      27.612   6.044  33.198  1.00  0.00      A    C
ATOM   5123  CZ  ACN A 570      28.961   6.403  33.777  1.00  0.00      A    C
ATOM   5124  NZ  ACN A 570      29.980   6.665  34.279  1.00  0.00      A    N
ATOM   5125  HZ  ACN A 570      27.301   5.070  33.566  1.00  0.00      A    H
ATOM   5126  HZ1 ACN A 570      27.703   5.965  32.117  1.00  0.00      A    H
ATOM   5127  HZ2 ACN A 570      26.897   6.836  33.405  1.00  0.00      A    H
ATOM   5131  CT  ACN A 571      38.652  11.684   6.654  1.00  0.00      A    C
ATOM   5132  CZ  ACN A 571      38.231  10.719   5.615  1.00  0.00      A    C
ATOM   5133  NZ  ACN A 571      37.890   9.986   4.812  1.00  0.00      A    N
ATOM   5134  HZ  ACN A 571      39.514  11.305   7.199  1.00  0.00      A    H
ATOM   5135  HZ1 ACN A 571      37.830  11.870   7.340  1.00  0.00      A    H
ATOM   5136  HZ2 ACN A 571      38.900  12.585   6.099  1.00  0.00      A    H
ATOM   5140  CT  ACN A 572      13.044   5.952   2.027  1.00  0.00      A    C
ATOM   5141  CZ  ACN A 572      13.725   5.613   3.234  1.00  0.00      A    C
ATOM   5142  NZ  ACN A 572      14.360   5.337   4.160  1.00  0.00      A    N
ATOM   5143  HZ  ACN A 572      13.249   5.137   1.338  1.00  0.00      A    H
ATOM   5144  HZ1 ACN A 572      13.441   6.860   1.580  1.00  0.00      A    H
ATOM   5145  HZ2 ACN A 572      11.971   6.055   2.167  1.00  0.00      A    H
ATOM   5149  CT  ACN A 573      30.393  10.129  10.869  1.00  0.00      A    C
ATOM   5150  CZ  ACN A 573      29.555   9.781   9.706  1.00  0.00      A    C
ATOM   5151  NZ  ACN A 573      28.842   9.521   8.817  1.00  0.00      A    N
ATOM   5152  HZ  ACN A 573      31.287   9.518  10.771  1.00  0.00      A    H
ATOM   5153  HZ1 ACN A 573      29.895   9.788  11.773  1.00  0.00      A    H
ATOM   5154  HZ2 ACN A 573      30.533  11.206  10.808  1.00  0.00      A    H
ATOM   5158  CT  ACN A 574      11.781  11.655   8.378  1.00  0.00      A    C
ATOM   5159  CZ  ACN A 574      12.014  12.531   7.199  1.00  0.00      A    C
ATOM   5160  NZ  ACN A 574      12.129  13.211   6.266  1.00  0.00      A    N
ATOM   5161  HZ  ACN A 574      12.198  10.653   8.316  1.00  0.00      A    H
ATOM   5162  HZ1 ACN A 574      10.705  11.598   8.521  1.00  0.00      A    H
ATOM   5163  HZ2 ACN A 574      12.232  11.968   9.316  1.00  0.00      A    H
ATOM   5167  CT  ACN A 575      19.853  35.969  30.391  1.00  0.00      A    C
ATOM   5168  CZ  ACN A 575      20.261  36.535  31.758  1.00  0.00      A    C
ATOM   5169  NZ  ACN A 575      20.542  36.972  32.807  1.00  0.00      A    N
ATOM   5170  HZ  ACN A 575      19.299  36.704  29.814  1.00  0.00      A    H
ATOM   5171  HZ1 ACN A 575      19.360  35.036  30.651  1.00  0.00      A    H
ATOM   5172  HZ2 ACN A 575      20.784  35.745  29.875  1.00  0.00      A    H
ATOM   5176  CT  ACN A 576      25.367  27.365  38.674  1.00  0.00      A    C
ATOM   5177  CZ  ACN A 576      25.513  26.201  37.840  1.00  0.00      A    C
ATOM   5178  NZ  ACN A 576      25.712  25.292  37.146  1.00  0.00      A    N
ATOM   5179  HZ  ACN A 576      24.438  27.927  38.611  1.00  0.00      A    H
ATOM   5180  HZ1 ACN A 576      26.222  27.977  38.400  1.00  0.00      A    H
ATOM   5181  HZ2 ACN A 576      25.498  27.088  39.717  1.00  0.00      A    H
ATOM   5185  CT  ACN A 577      34.980  13.846   6.188  1.00  0.00      A    C
ATOM   5186  CZ  ACN A 577      34.761  13.040   4.957  1.00  0.00      A    C
ATOM   5187  NZ  ACN A 577      34.629  12.440   4.024  1.00  0.00      A    N
ATOM   5188  HZ  ACN A 577      34.071  13.821   6.785  1.00  0.00      A    H
ATOM   5189  HZ1 ACN A 577      35.333  14.854   5.989  1.00  0.00      A    H
ATOM   5190  HZ2 ACN A 577      35.882  13.415   6.613  1.00  0.00      A    H
ATOM   5194  CT  ACN A 578      35.260  16.328  31.982  1.00  0.00      A    C
ATOM   5195  CZ  ACN A 578      34.358  17.070  31.084  1.00  0.00      A    C
ATOM   5196  NZ  ACN A 578      33.737  17.729  30.349  1.00  0.00      A    N
ATOM   5197  HZ  ACN A 578      34.844  15.356  32.238  1.00  0.00      A    H
ATOM   5198  HZ1 ACN A 578      35.390  17.058  32.777  1.00  0.00      A    H
ATOM   5199  HZ2 ACN A 578      36.234  16.167  31.528  1.00  0.00      A    H
ATOM   5203  CT  ACN A 579      37.650  41.048   8.777  1.00  0.00      A    C
ATOM   5204  CZ  ACN A 579      38.965  41.704   8.554  1.00  0.00      A    C
ATOM   5205  NZ  ACN A 579      39.946  42.234   8.337  1.00  0.00      A    N
ATOM   5206  HZ  ACN A 579      37.711  40.366   9.620  1.00  0.00      A    H
ATOM   5207  HZ1 ACN A 579      37.456  40.498   7.859  1.00  0.00      A    H
ATOM   5208  HZ2 ACN A 579      36.894  41.824   8.872  1.00  0.00      A    H
ATOM   5212  CT  ACN A 580       1.942  19.865  37.796  1.00  0.00      A    C
ATOM   5213  CZ  ACN A 580       3.312  20.204  37.992  1.00  0.00      A    C
ATOM   5214  NZ  ACN A 580       4.394  20.548  38.154  1.00  0.00      A    N
ATOM   5215  HZ  ACN A 580       1.858  19.300  36.871  1.00  0.00      A    H
ATOM   5216  HZ1 ACN A 580       1.317  20.753  37.825  1.00  0.00      A    H
ATOM   5217  HZ2 ACN A 580       1.591  19.276  38.640  1.00  0.00      A    H
ATOM   5221  CT  ACN A 581      31.106  26.626  21.691  1.00  0.00      A    C
ATOM   5222  CZ  ACN A 581      31.286  26.600  23.109  1.00  0.00      A    C
ATOM   5223  NZ  ACN A 581      31.407  26.686  24.243  1.00  0.00      A    N
ATOM   5224  HZ  ACN A 581      31.703  27.447  21.302  1.00  0.00      A    H
ATOM   5225  HZ1 ACN A 581      30.048  26.769  21.483  1.00  0.00      A    H
ATOM   5226  HZ2 ACN A 581      31.500  25.759  21.167  1.00  0.00      A    H
ATOM   5230  CT  ACN A 582       9.120  37.416  39.762  1.00  0.00      A    C
ATOM   5231  CZ  ACN A 582       8.363  36.781  38.629  1.00  0.00      A    C
ATOM   5232  NZ  ACN A 582       7.750  36.281  37.760  1.00  0.00      A    N
ATOM   5233  HZ  ACN A 582       8.621  38.344  40.029  1.00  0.00      A    H
ATOM   5234  HZ1 ACN A 582      10.179  37.501  39.530  1.00  0.00      A    H
ATOM   5235  HZ2 ACN A 582       8.984  36.762  40.620  1.00  0.00      A    H
ATOM   5239  CT  ACN A 583       0.946  41.527   4.055  1.00  0.00      A    C
ATOM   5240  CZ  ACN A 583       2.183  42.099   3.376  1.00  0.00      A    C
ATOM   5241  NZ  ACN A 583       3.152  42.461   2.772  1.00  0.00      A    N
ATOM   5242  HZ  ACN A 583       1.156  41.693   5.109  1.00  0.00      A    H
ATOM   5243  HZ1 ACN A 583       0.736  40.510   3.735  1.00  0.00      A    H
ATOM   5244  HZ2 ACN A 583       0.134  42.129   3.655  1.00  0.00      A    H
ATOM   5248  CT  ACN A 584      30.788   5.698  45.379  1.00  0.00      A    C
ATOM   5249  CZ  ACN A 584      30.961   6.148  44.008  1.00  0.00      A    C
ATOM   5250  NZ  ACN A 584      31.124   6.539  42.922  1.00  0.00      A    N
ATOM   5251  HZ  ACN A 584      31.485   6.190  46.053  1.00  0.00      A    H
ATOM   5252  HZ1 ACN A 584      30.689   4.617  45.427  1.00  0.00      A    H
ATOM   5253  HZ2 ACN A 584      29.819   6.172  45.511  1.00  0.00      A    H
ATOM   5257  CT  ACN A 585      25.580   5.561  36.640  1.00  0.00      A    C
ATOM   5258  CZ  ACN A 585      26.320   6.236  37.720  1.00  0.00      A    C
ATOM   5259  NZ  ACN A 585      26.977   6.721  38.557  1.00  0.00      A    N
ATOM   5260  HZ  ACN A 585      24.619   6.021  36.426  1.00  0.00      A    H
ATOM   5261  HZ1 ACN A 585      25.460   4.576  37.084  1.00  0.00      A    H
ATOM   5262  HZ2 ACN A 585      26.252   5.447  35.794  1.00  0.00      A    H
ATOM   5266  CT  ACN A 586      27.659   7.187  42.204  1.00  0.00      A    C
ATOM   5267  CZ  ACN A 586      26.772   8.263  42.616  1.00  0.00      A    C
ATOM   5268  NZ  ACN A 586      26.080   9.098  42.993  1.00  0.00      A    N
ATOM   5269  HZ  ACN A 586      28.684   7.545  42.153  1.00  0.00      A    H
ATOM   5270  HZ1 ACN A 586      27.306   6.761  41.268  1.00  0.00      A    H
ATOM   5271  HZ2 ACN A 586      27.595   6.476  43.025  1.00  0.00      A    H
ATOM   5275  CT  ACN A 587      28.169  21.840  29.385  1.00  0.00      A    C
ATOM   5276  CZ  ACN A 587      28.291  22.903  28.390  1.00  0.00      A    C
ATOM   5277  NZ  ACN A 587      28.350  23.741  27.577  1.00  0.00      A    N
ATOM   5278  HZ  ACN A 587      27.133  21.708  29.687  1.00  0.00      A    H
ATOM   5279  HZ1 ACN A 587      28.729  22.239  30.226  1.00  0.00      A    H
ATOM   5280  HZ2 ACN A 587      28.592  20.972  28.886  1.00  0.00      A    H
ATOM   5284  CT  ACN A 588       1.369  15.925  34.097  1.00  0.00      A    C
ATOM   5285  CZ  ACN A 588       1.301  16.287  35.517  1.00  0.00      A    C
ATOM   5286  NZ  ACN A 588       1.183  16.542  36.635  1.00  0.00      A    N
ATOM   5287  HZ  ACN A 588       0.665  15.141  33.831  1.00  0.00      A    H
ATOM   5288  HZ1 ACN A 588       2.346  15.501  33.883  1.00  0.00      A    H
ATOM   5289  HZ2 ACN A 588       1.123  16.800  33.501  1.00  0.00      A    H
ATOM   5293  CT  ACN A 589      41.249  21.768  20.600  1.00  0.00      A    C
ATOM   5294  CZ  ACN A 589      42.440  22.098  19.847  1.00  0.00      A    C
ATOM   5295  NZ  ACN A 589      43.394  22.334  19.276  1.00  0.00      A    N
ATOM   5296  HZ  ACN A 589      40.384  21.987  19.979  1.00  0.00      A    H
ATOM   5297  HZ1 ACN A 589      41.279  22.303  21.546  1.00  0.00      A    H
ATOM   5298  HZ2 ACN A 589      41.405  20.704  20.757  1.00  0.00      A    H
ATOM   5302  CT  ACN A 590      23.403  41.831  27.834  1.00  0.00      A    C
ATOM   5303  CZ  ACN A 590      23.766  43.147  27.352  1.00  0.00      A    C
ATOM   5304  NZ  ACN A 590      24.090  44.221  27.016  1.00  0.00      A    N
ATOM   5305  HZ  ACN A 590      23.883  41.112  27.175  1.00  0.00      A    H
ATOM   5306  HZ1 ACN A 590      22.338  41.861  27.617  1.00  0.00      A    H
ATOM   5307  HZ2 ACN A 590      23.538  41.715  28.906  1.00  0.00      A    H
ATOM   5311  CT  ACN A 591      11.984  13.278  25.494  1.00  0.00      A    C
ATOM   5312  CZ  ACN A 591      12.573  14.592  25.071  1.00  0.00      A    C
ATOM   5313  NZ  ACN A 591      13.058  15.589  24.732  1.00  0.00      A    N
ATOM   5314  HZ  ACN A 591      11.270  12.919  24.757  1.00  0.00      A    H
ATOM   5315  HZ1 ACN A 591      11.575  13.373  26.496  1.00  0.00      A    H
ATOM   5316  HZ2 ACN A 591      12.850  12.623  25.540  1.00  0.00      A    H
ATOM   5320  CT  ACN A 592       3.257  24.642  42.987  1.00  0.00      A    C
ATOM   5321  CZ  ACN A 592       3.371  24.739  44.433  1.00  0.00      A    C
ATOM   5322  NZ  ACN A 592       3.524  24.855  45.576  1.00  0.00      A    N
ATOM   5323  HZ  ACN A 592       2.229  24.776  42.658  1.00  0.00      A    H
ATOM   5324  HZ1 ACN A 592       3.500  23.674  42.556  1.00  0.00      A    H
ATOM   5325  HZ2 ACN A 592       3.737  25.500  42.523  1.00  0.00      A    H
ATOM   5329  CT  ACN A 593      10.377  31.999  18.434  1.00  0.00      A    C
ATOM   5330  CZ  ACN A 593      11.022  32.295  17.129  1.00  0.00      A    C
ATOM   5331  NZ  ACN A 593      11.581  32.601  16.162  1.00  0.00      A    N
ATOM   5332  HZ  ACN A 593      11.088  31.742  19.215  1.00  0.00      A    H
ATOM   5333  HZ1 ACN A 593       9.673  31.183  18.290  1.00  0.00      A    H
ATOM   5334  HZ2 ACN A 593       9.686  32.778  18.748  1.00  0.00      A    H
ATOM   5338  CT  ACN A 594      28.004  22.695  44.489  1.00  0.00      A    C
ATOM   5339  CZ  ACN A 594      29.277  23.377  44.814  1.00  0.00      A    C
ATOM   5340  NZ  ACN A 594      30.319  23.929  45.005  1.00  0.00      A    N
ATOM   5341  HZ  ACN A 594      28.175  21.621  44.467  1.00  0.00      A    H
ATOM   5342  HZ1 ACN A 594      27.691  23.090  43.526  1.00  0.00      A    H
ATOM   5343  HZ2 ACN A 594      27.242  22.849  45.248  1.00  0.00      A    H
ATOM   5347  CT  ACN A 595       4.458  22.126  15.250  1.00  0.00      A    C
ATOM   5348  CZ  ACN A 595       4.737  21.069  14.309  1.00  0.00      A    C
ATOM   5349  NZ  ACN A 595       4.953  20.219  13.537  1.00  0.00      A    N
ATOM   5350  HZ  ACN A 595       4.617  23.102  14.798  1.00  0.00      A    H
ATOM   5351  HZ1 ACN A 595       5.010  22.018  16.180  1.00  0.00      A    H
ATOM   5352  HZ2 ACN A 595       3.447  22.008  15.631  1.00  0.00      A    H
ATOM   5356  CT  ACN A 596      13.371  39.722  16.372  1.00  0.00      A    C
ATOM   5357  CZ  ACN A 596      14.367  38.838  16.910  1.00  0.00      A    C
ATOM   5358  NZ  ACN A 596      15.195  38.136  17.319  1.00  0.00      A    N
ATOM   5359  HZ  ACN A 596      13.863  40.687  16.281  1.00  0.00      A    H
ATOM   5360  HZ1 ACN A 596      12.441  39.786  16.930  1.00  0.00      A    H
ATOM   5361  HZ2 ACN A 596      13.223  39.393  15.347  1.00  0.00      A    H
ATOM   5365  CT  ACN A 597      28.615  30.539  41.832  1.00  0.00      A    C
ATOM   5366  CZ  ACN A 597      27.275  30.152  41.281  1.00  0.00      A    C
ATOM   5367  NZ  ACN A 597      26.233  29.859  40.858  1.00  0.00      A    N
ATOM   5368  HZ  ACN A 597      29.159  30.833  40.938  1.00  0.00      A    H
ATOM   5369  HZ1 ACN A 597      29.107  29.665  42.252  1.00  0.00      A    H
ATOM   5370  HZ2 ACN A 597      28.594  31.238  42.664  1.00  0.00      A    H
ATOM   5374  CT  ACN A 598       7.746  13.188  10.690  1.00  0.00      A    C
ATOM   5375  CZ  ACN A 598       7.459  14.246   9.743  1.00  0.00      A    C
ATOM   5376  NZ  ACN A 598       7.257  15.096   8.992  1.00  0.00      A    N
ATOM   5377  HZ  ACN A 598       8.302  13.525  11.562  1.00  0.00      A    H
ATOM   5378  HZ1 ACN A 598       8.429  12.437  10.302  1.00  0.00      A    H
ATOM   5379  HZ2 ACN A 598       6.811  12.664  10.875  1.00  0.00      A    H
ATOM   5383  CT  ACN A 599      38.829   9.144  42.626  1.00  0.00      A    C
ATOM   5384  CZ  ACN A 599      37.722   9.405  41.674  1.00  0.00      A    C
ATOM   5385  NZ  ACN A 599      36.897   9.621  40.888  1.00  0.00      A    N
ATOM   5386  HZ  ACN A 599      39.534   8.336  42.452  1.00  0.00      A    H
ATOM   5387  HZ1 ACN A 599      38.384   9.005  43.608  1.00  0.00      A    H
ATOM   5388  HZ2 ACN A 599      39.381  10.079  42.577  1.00  0.00      A    H
ATOM   5392  CT  ACN A 600       0.376  25.761   0.831  1.00  0.00      A    C
ATOM   5393  CZ  ACN A 600       0.447  24.523  -0.030  1.00  0.00      A    C
ATOM   5394  NZ  ACN A 600       0.574  23.507  -0.597  1.00  0.00      A    N
ATOM   5395  HZ  ACN A 600       1.224  25.881   1.501  1.00  0.00      A    H
ATOM   5396  HZ1 ACN A 600      -0.522  25.704   1.440  1.00  0.00      A    H
ATOM   5397  HZ2 ACN A 600       0.264  26.528   0.068  1.00  0.00      A    H
ATOM   5401  CT  ACN A 601      10.050  21.716   7.207  1.00  0.00      A    C
ATOM   5402  CZ  ACN A 601       8.766  21.147   6.710  1.00  0.00      A    C
ATOM   5403  NZ  ACN A 601       7.717  20.763   6.331  1.00  0.00      A    N
ATOM   5404  HZ  ACN A 601      10.321  21.290   8.170  1.00  0.00      A    H
ATOM   5405  HZ1 ACN A 601      10.017  22.787   7.387  1.00  0.00      A    H
ATOM   5406  HZ2 ACN A 601      10.865  21.517   6.516  1.00  0.00      A    H
ATOM   5410  CT  ACN A 602      30.854  20.398  31.086  1.00  0.00      A    C
ATOM   5411  CZ  ACN A 602      31.486  20.997  29.899  1.00  0.00      A    C
ATOM   5412  NZ  ACN A 602      32.070  21.438  28.999  1.00  0.00      A    N
ATOM   5413  HZ  ACN A 602      29.918  20.835  31.424  1.00  0.00      A    H
ATOM   5414  HZ1 ACN A 602      31.522  20.552  31.930  1.00  0.00      A    H
ATOM   5415  HZ2 ACN A 602      30.710  19.325  30.995  1.00  0.00      A    H
ATOM   5419  CT  ACN A 603      42.126  25.703  41.564  1.00  0.00      A    C
ATOM   5420  CZ  ACN A 603      42.173  26.586  42.668  1.00  0.00      A    C
ATOM   5421  NZ  ACN A 603      42.239  27.317  43.597  1.00  0.00      A    N
ATOM   5422  HZ  ACN A 603      41.766  26.214  40.675  1.00  0.00      A    H
ATOM   5423  HZ1 ACN A 603      41.394  24.910  41.700  1.00  0.00      A    H
ATOM   5424  HZ2 ACN A 603      43.145  25.332  41.497  1.00  0.00      A    H
ATOM   5428  CT  ACN A 604      14.599  22.088  16.857  1.00  0.00      A    C
ATOM   5429  CZ  ACN A 604      14.564  23.529  16.718  1.00  0.00      A    C
ATOM   5430  NZ  ACN A 604      14.478  24.614  16.576  1.00  0.00      A    N
ATOM   5431  HZ  ACN A 604      13.832  21.680  16.205  1.00  0.00      A    H
ATOM   5432  HZ1 ACN A 604      14.344  21.834  17.883  1.00  0.00      A    H
ATOM   5433  HZ2 ACN A 604      15.565  21.766  16.474  1.00  0.00      A    H
ATOM   5437  CT  ACN A 605      29.382  30.477  31.895  1.00  0.00      A    C
ATOM   5438  CZ  ACN A 605      30.127  31.753  31.904  1.00  0.00      A    C
ATOM   5439  NZ  ACN A 605      30.681  32.779  31.917  1.00  0.00      A    N
ATOM   5440  HZ  ACN A 605      29.799  29.833  32.664  1.00  0.00      A    H
ATOM   5441  HZ1 ACN A 605      29.444  29.851  31.009  1.00  0.00      A    H
ATOM   5442  HZ2 ACN A 605      28.334  30.657  32.122  1.00  0.00      A    H
ATOM   5446  CT  ACN A 606       2.663  43.384  22.923  1.00  0.00      A    C
ATOM   5447  CZ  ACN A 606       2.314  42.182  22.152  1.00  0.00      A    C
ATOM   5448  NZ  ACN A 606       2.033  41.181  21.568  1.00  0.00      A    N
ATOM   5449  HZ  ACN A 606       3.599  43.665  22.447  1.00  0.00      A    H
ATOM   5450  HZ1 ACN A 606       2.839  43.343  23.995  1.00  0.00      A    H
ATOM   5451  HZ2 ACN A 606       1.825  44.055  22.751  1.00  0.00      A    H
ATOM   5455  CT  ACN A 607      39.254   4.053  11.697  1.00  0.00      A    C
ATOM   5456  CZ  ACN A 607      38.601   5.176  12.298  1.00  0.00      A    C
ATOM   5457  NZ  ACN A 607      38.081   6.083  12.834  1.00  0.00      A    N
ATOM   5458  HZ  ACN A 607      40.179   3.836  12.225  1.00  0.00      A    H
ATOM   5459  HZ1 ACN A 607      39.551   4.274  10.676  1.00  0.00      A    H
ATOM   5460  HZ2 ACN A 607      38.575   3.204  11.718  1.00  0.00      A    H
ATOM   5464  CT  ACN A 608      10.535  20.313  31.866  1.00  0.00      A    C
ATOM   5465  CZ  ACN A 608      11.488  20.586  30.778  1.00  0.00      A    C
ATOM   5466  NZ  ACN A 608      12.248  20.824  29.933  1.00  0.00      A    N
ATOM   5467  HZ  ACN A 608      10.372  21.218  32.445  1.00  0.00      A    H
ATOM   5468  HZ1 ACN A 608      10.815  19.439  32.448  1.00  0.00      A    H
ATOM   5469  HZ2 ACN A 608       9.569  20.031  31.454  1.00  0.00      A    H
ATOM   5473  CT  ACN A 609      36.121  22.675  34.281  1.00  0.00      A    C
ATOM   5474  CZ  ACN A 609      35.126  23.661  33.805  1.00  0.00      A    C
ATOM   5475  NZ  ACN A 609      34.387  24.496  33.514  1.00  0.00      A    N
ATOM   5476  HZ  ACN A 609      35.520  21.771  34.328  1.00  0.00      A    H
ATOM   5477  HZ1 ACN A 609      36.370  23.132  35.235  1.00  0.00      A    H
ATOM   5478  HZ2 ACN A 609      36.964  22.519  33.612  1.00  0.00      A    H
ATOM   5482  CT  ACN A 610      41.203  40.061  40.695  1.00  0.00      A    C
ATOM   5483  CZ  ACN A 610      40.617  39.841  42.003  1.00  0.00      A    C
ATOM   5484  NZ  ACN A 610      40.152  39.742  43.099  1.00  0.00      A    N
ATOM   5485  HZ  ACN A 610      41.284  41.140  40.587  1.00  0.00      A    H
ATOM   5486  HZ1 ACN A 610      40.481  39.765  39.938  1.00  0.00      A    H
ATOM   5487  HZ2 ACN A 610      42.144  39.531  40.578  1.00  0.00      A    H
ATOM   5491  CT  ACN A 611      36.791  11.162   2.016  1.00  0.00      A    C
ATOM   5492  CZ  ACN A 611      37.792  11.792   1.235  1.00  0.00      A    C
ATOM   5493  NZ  ACN A 611      38.579  12.290   0.523  1.00  0.00      A    N
ATOM   5494  HZ  ACN A 611      36.756  11.597   3.011  1.00  0.00      A    H
ATOM   5495  HZ1 ACN A 611      37.232  10.183   2.188  1.00  0.00      A    H
ATOM   5496  HZ2 ACN A 611      35.862  11.042   1.463  1.00  0.00      A    H
ATOM   5500  CT  ACN A 612      11.669  25.522   7.296  1.00  0.00      A    C
ATOM   5501  CZ  ACN A 612      12.588  25.683   6.132  1.00  0.00      A    C
ATOM   5502  NZ  ACN A 612      13.231  25.787   5.195  1.00  0.00      A    N
ATOM   5503  HZ  ACN A 612      11.139  26.397   7.665  1.00  0.00      A    H
ATOM   5504  HZ1 ACN A 612      12.307  25.055   8.041  1.00  0.00      A    H
ATOM   5505  HZ2 ACN A 612      11.013  24.700   7.022  1.00  0.00      A    H
ATOM   5509  CT  ACN A 613      45.083  39.337   0.366  1.00  0.00      A    C
ATOM   5510  CZ  ACN A 613      44.751  40.705  -0.003  1.00  0.00      A    C
ATOM   5511  NZ  ACN A 613      44.481  41.801  -0.245  1.00  0.00      A    N
ATOM   5512  HZ  ACN A 613      46.086  39.204  -0.032  1.00  0.00      A    H
ATOM   5513  HZ1 ACN A 613      44.449  38.605  -0.128  1.00  0.00      A    H
ATOM   5514  HZ2 ACN A 613      45.234  39.230   1.437  1.00  0.00      A    H
ATOM   5518  CT  ACN A 614       3.122  11.787  27.429  1.00  0.00      A    C
ATOM   5519  CZ  ACN A 614       2.714  11.520  26.007  1.00  0.00      A    C
ATOM   5520  NZ  ACN A 614       2.418  11.218  24.924  1.00  0.00      A    N
ATOM   5521  HZ  ACN A 614       3.855  12.583  27.538  1.00  0.00      A    H
ATOM   5522  HZ1 ACN A 614       3.503  10.875  27.882  1.00  0.00      A    H
ATOM   5523  HZ2 ACN A 614       2.283  12.230  27.960  1.00  0.00      A    H
ATOM   5527  CT  ACN A 615      34.474  44.915   1.668  1.00  0.00      A    C
ATOM   5528  CZ  ACN A 615      35.585  44.146   2.218  1.00  0.00      A    C
ATOM   5529  NZ  ACN A 615      36.481  43.555   2.734  1.00  0.00      A    N
ATOM   5530  HZ  ACN A 615      34.223  44.735   0.626  1.00  0.00      A    H
ATOM   5531  HZ1 ACN A 615      34.692  45.974   1.779  1.00  0.00      A    H
ATOM   5532  HZ2 ACN A 615      33.584  44.818   2.283  1.00  0.00      A    H
ATOM   5536  CT  ACN A 616      30.386   8.949  22.293  1.00  0.00      A    C
ATOM   5537  CZ  ACN A 616      30.308   7.953  21.173  1.00  0.00      A    C
ATOM   5538  NZ  ACN A 616      30.234   7.200  20.261  1.00  0.00      A    N
ATOM   5539  HZ  ACN A 616      30.785   8.533  23.215  1.00  0.00      A    H
ATOM   5540  HZ1 ACN A 616      29.368   9.269  22.502  1.00  0.00      A    H
ATOM   5541  HZ2 ACN A 616      30.891   9.886  22.072  1.00  0.00      A    H
ATOM   5545  CT  ACN A 617      16.026  29.567   7.516  1.00  0.00      A    C
ATOM   5546  CZ  ACN A 617      15.603  30.198   6.302  1.00  0.00      A    C
ATOM   5547  NZ  ACN A 617      15.296  30.673   5.291  1.00  0.00      A    N
ATOM   5548  HZ  ACN A 617      15.702  28.529   7.519  1.00  0.00      A    H
ATOM   5549  HZ1 ACN A 617      15.629  29.976   8.441  1.00  0.00      A    H
ATOM   5550  HZ2 ACN A 617      17.105  29.620   7.636  1.00  0.00      A    H
ATOM   5554  CT  ACN A 618      15.087   9.164  42.385  1.00  0.00      A    C
ATOM   5555  CZ  ACN A 618      14.706   9.195  40.954  1.00  0.00      A    C
ATOM   5556  NZ  ACN A 618      14.364   9.188  39.833  1.00  0.00      A    N
ATOM   5557  HZ  ACN A 618      15.614   8.275  42.725  1.00  0.00      A    H
ATOM   5558  HZ1 ACN A 618      14.246   9.331  43.053  1.00  0.00      A    H
ATOM   5559  HZ2 ACN A 618      15.871   9.878  42.622  1.00  0.00      A    H
ATOM   5563  CT  ACN A 619      19.415  32.942  43.634  1.00  0.00      A    C
ATOM   5564  CZ  ACN A 619      19.406  31.572  44.124  1.00  0.00      A    C
ATOM   5565  NZ  ACN A 619      19.448  30.495  44.572  1.00  0.00      A    N
ATOM   5566  HZ  ACN A 619      20.074  33.452  44.331  1.00  0.00      A    H
ATOM   5567  HZ1 ACN A 619      18.395  33.317  43.657  1.00  0.00      A    H
ATOM   5568  HZ2 ACN A 619      19.844  32.971  42.636  1.00  0.00      A    H
ATOM   5572  CT  ACN A 620       6.317  28.757  24.220  1.00  0.00      A    C
ATOM   5573  CZ  ACN A 620       6.860  29.103  22.923  1.00  0.00      A    C
ATOM   5574  NZ  ACN A 620       7.375  29.427  21.974  1.00  0.00      A    N
ATOM   5575  HZ  ACN A 620       6.055  27.708  24.113  1.00  0.00      A    H
ATOM   5576  HZ1 ACN A 620       5.398  29.327  24.325  1.00  0.00      A    H
ATOM   5577  HZ2 ACN A 620       7.036  28.935  25.016  1.00  0.00      A    H
ATOM   5581  CT  ACN A 621      32.311   0.618   6.924  1.00  0.00      A    C
ATOM   5582  CZ  ACN A 621      30.983   0.548   6.206  1.00  0.00      A    C
ATOM   5583  NZ  ACN A 621      29.928   0.546   5.624  1.00  0.00      A    N
ATOM   5584  HZ  ACN A 621      33.102   0.070   6.419  1.00  0.00      A    H
ATOM   5585  HZ1 ACN A 621      32.018   0.101   7.834  1.00  0.00      A    H
ATOM   5586  HZ2 ACN A 621      32.673   1.569   7.308  1.00  0.00      A    H
ATOM   5590  CT  ACN A 622      12.569   5.977  42.428  1.00  0.00      A    C
ATOM   5591  CZ  ACN A 622      11.912   7.274  42.483  1.00  0.00      A    C
ATOM   5592  NZ  ACN A 622      11.419   8.329  42.608  1.00  0.00      A    N
ATOM   5593  HZ  ACN A 622      13.142   5.958  43.351  1.00  0.00      A    H
ATOM   5594  HZ1 ACN A 622      13.157   5.741  41.545  1.00  0.00      A    H
ATOM   5595  HZ2 ACN A 622      11.702   5.322  42.389  1.00  0.00      A    H
ATOM   5599  CT  ACN A 623      24.851   5.549  -0.605  1.00  0.00      A    C
ATOM   5600  CZ  ACN A 623      24.888   4.628   0.574  1.00  0.00      A    C
ATOM   5601  NZ  ACN A 623      24.928   4.002   1.537  1.00  0.00      A    N
ATOM   5602  HZ  ACN A 623      25.195   4.949  -1.444  1.00  0.00      A    H
ATOM   5603  HZ1 ACN A 623      25.416   6.458  -0.417  1.00  0.00      A    H
ATOM   5604  HZ2 ACN A 623      23.795   5.773  -0.740  1.00  0.00      A    H
ATOM   5608  CT  ACN A 624      14.213  11.004  33.292  1.00  0.00      A    C
ATOM   5609  CZ  ACN A 624      15.577  10.953  32.791  1.00  0.00      A    C
ATOM   5610  NZ  ACN A 624      16.621  10.924  32.326  1.00  0.00      A    N
ATOM   5611  HZ  ACN A 624      14.123  11.870  33.942  1.00  0.00      A    H
ATOM   5612  HZ1 ACN A 624      13.961  10.126  33.882  1.00  0.00      A    H
ATOM   5613  HZ2 ACN A 624      13.436  11.137  32.543  1.00  0.00      A    H
ATOM   5617  CT  ACN A 625      43.033  31.800  19.686  1.00  0.00      A    C
ATOM   5618  CZ  ACN A 625      41.595  32.234  19.674  1.00  0.00      A    C
ATOM   5619  NZ  ACN A 625      40.481  32.580  19.635  1.00  0.00      A    N
ATOM   5620  HZ  ACN A 625      43.194  31.116  18.857  1.00  0.00      A    H
ATOM   5621  HZ1 ACN A 625      43.303  31.198  20.550  1.00  0.00      A    H
ATOM   5622  HZ2 ACN A 625      43.639  32.699  19.603  1.00  0.00      A    H
ATOM   5626  CT  ACN A 626      37.112  28.640  40.790  1.00  0.00      A    C
ATOM   5627  CZ  ACN A 626      38.565  28.347  40.901  1.00  0.00      A    C
ATOM   5628  NZ  ACN A 626      39.729  28.114  40.935  1.00  0.00      A    N
ATOM   5629  HZ  ACN A 626      36.628  28.218  41.666  1.00  0.00      A    H
ATOM   5630  HZ1 ACN A 626      36.696  28.164  39.906  1.00  0.00      A    H
ATOM   5631  HZ2 ACN A 626      37.079  29.727  40.765  1.00  0.00      A    H
ATOM   5635  CT  ACN A 627      36.784   9.560  32.212  1.00  0.00      A    C
ATOM   5636  CZ  ACN A 627      35.481   9.777  31.593  1.00  0.00      A    C
ATOM   5637  NZ  ACN A 627      34.452   9.988  31.067  1.00  0.00      A    N
ATOM   5638  HZ  ACN A 627      37.021  10.341  32.931  1.00  0.00      A    H
ATOM   5639  HZ1 ACN A 627      37.551   9.373  31.465  1.00  0.00      A    H
ATOM   5640  HZ2 ACN A 627      36.820   8.722  32.903  1.00  0.00      A    H
ATOM   5644  CT  ACN A 628      30.241   7.389  30.831  1.00  0.00      A    C
ATOM   5645  CZ  ACN A 628      31.200   7.444  29.750  1.00  0.00      A    C
ATOM   5646  NZ  ACN A 628      31.906   7.512  28.835  1.00  0.00      A    N
ATOM   5647  HZ  ACN A 628      30.318   6.367  31.193  1.00  0.00      A    H
ATOM   5648  HZ1 ACN A 628      29.306   7.648  30.341  1.00  0.00      A    H
ATOM   5649  HZ2 ACN A 628      30.504   8.072  31.634  1.00  0.00      A    H
ATOM   5653  CT  ACN A 629      44.994  32.501  41.305  1.00  0.00      A    C
ATOM   5654  CZ  ACN A 629      43.601  32.343  41.679  1.00  0.00      A    C
ATOM   5655  NZ  ACN A 629      42.496  32.290  41.942  1.00  0.00      A    N
ATOM   5656  HZ  ACN A 629      45.614  31.609  41.337  1.00  0.00      A    H
ATOM   5657  HZ1 ACN A 629      45.442  33.224  41.982  1.00  0.00      A    H
ATOM   5658  HZ2 ACN A 629      45.003  32.816  40.264  1.00  0.00      A    H
ATOM   5662  CT  ACN A 630      41.499  12.237  10.879  1.00  0.00      A    C
ATOM   5663  CZ  ACN A 630      41.564  11.007  10.159  1.00  0.00      A    C
ATOM   5664  NZ  ACN A 630      41.617  10.011   9.560  1.00  0.00      A    N
ATOM   5665  HZ  ACN A 630      40.823  12.863  10.303  1.00  0.00      A    H
ATOM   5666  HZ1 ACN A 630      42.539  12.552  10.857  1.00  0.00      A    H
ATOM   5667  HZ2 ACN A 630      41.271  12.044  11.924  1.00  0.00      A    H
ATOM   5671  CT  ACN A 631      12.406  20.468  39.243  1.00  0.00      A    C
ATOM   5672  CZ  ACN A 631      11.566  19.881  40.264  1.00  0.00      A    C
ATOM   5673  NZ  ACN A 631      10.956  19.431  41.142  1.00  0.00      A    N
ATOM   5674  HZ  ACN A 631      12.488  21.444  39.714  1.00  0.00      A    H
ATOM   5675  HZ1 ACN A 631      11.955  20.411  38.255  1.00  0.00      A    H
ATOM   5676  HZ2 ACN A 631      13.319  19.902  39.075  1.00  0.00      A    H
ATOM   5680  CT  ACN A 632       4.979  19.515  41.554  1.00  0.00      A    C
ATOM   5681  CZ  ACN A 632       5.280  18.082  41.272  1.00  0.00      A    C
ATOM   5682  NZ  ACN A 632       5.482  16.972  40.951  1.00  0.00      A    N
ATOM   5683  HZ  ACN A 632       3.893  19.563  41.523  1.00  0.00      A    H
ATOM   5684  HZ1 ACN A 632       5.328  20.212  40.797  1.00  0.00      A    H
ATOM   5685  HZ2 ACN A 632       5.335  19.694  42.565  1.00  0.00      A    H
ATOM   5689  CT  ACN A 633      24.856   3.918  40.355  1.00  0.00      A    C
ATOM   5690  CZ  ACN A 633      23.786   3.961  39.329  1.00  0.00      A    C
ATOM   5691  NZ  ACN A 633      22.966   3.902  38.538  1.00  0.00      A    N
ATOM   5692  HZ  ACN A 633      24.731   3.020  40.955  1.00  0.00      A    H
ATOM   5693  HZ1 ACN A 633      24.927   4.787  41.004  1.00  0.00      A    H
ATOM   5694  HZ2 ACN A 633      25.797   3.955  39.812  1.00  0.00      A    H
ATOM   5698  CT  ACN A 634      40.830  15.760  44.612  1.00  0.00      A    C
ATOM   5699  CZ  ACN A 634      39.532  16.211  44.036  1.00  0.00      A    C
ATOM   5700  NZ  ACN A 634      38.504  16.520  43.621  1.00  0.00      A    N
ATOM   5701  HZ  ACN A 634      40.772  15.778  45.697  1.00  0.00      A    H
ATOM   5702  HZ1 ACN A 634      41.666  16.345  44.236  1.00  0.00      A    H
ATOM   5703  HZ2 ACN A 634      41.102  14.716  44.482  1.00  0.00      A    H
ATOM   5707  CT  ACN A 635       8.191   7.870  16.547  1.00  0.00      A    C
ATOM   5708  CZ  ACN A 635       6.943   7.123  16.167  1.00  0.00      A    C
ATOM   5709  NZ  ACN A 635       6.010   6.548  15.806  1.00  0.00      A    N
ATOM   5710  HZ  ACN A 635       8.432   8.634  15.812  1.00  0.00      A    H
ATOM   5711  HZ1 ACN A 635       8.995   7.164  16.355  1.00  0.00      A    H
ATOM   5712  HZ2 ACN A 635       8.121   8.132  17.600  1.00  0.00      A    H
ATOM   5716  CT  ACN A 636      29.237  26.807  12.031  1.00  0.00      A    C
ATOM   5717  CZ  ACN A 636      29.581  26.030  13.227  1.00  0.00      A    C
ATOM   5718  NZ  ACN A 636      29.867  25.425  14.211  1.00  0.00      A    N
ATOM   5719  HZ  ACN A 636      29.711  26.362  11.159  1.00  0.00      A    H
ATOM   5720  HZ1 ACN A 636      29.509  27.851  12.163  1.00  0.00      A    H
ATOM   5721  HZ2 ACN A 636      28.150  26.826  12.025  1.00  0.00      A    H
ATOM   5725  CT  ACN A 637      22.113   2.207  27.593  1.00  0.00      A    C
ATOM   5726  CZ  ACN A 637      22.556   2.696  28.935  1.00  0.00      A    C
ATOM   5727  NZ  ACN A 637      22.920   3.076  29.938  1.00  0.00      A    N
ATOM   5728  HZ  ACN A 637      22.834   2.509  26.838  1.00  0.00      A    H
ATOM   5729  HZ1 ACN A 637      21.182   2.750  27.450  1.00  0.00      A    H
ATOM   5730  HZ2 ACN A 637      21.893   1.142  27.604  1.00  0.00      A    H
ATOM   5734  CT  ACN A 638      22.989  18.072   1.566  1.00  0.00      A    C
ATOM   5735  CZ  ACN A 638      22.757  18.073   0.119  1.00  0.00      A    C
ATOM   5736  NZ  ACN A 638      22.550  18.044  -1.033  1.00  0.00      A    N
ATOM   5737  HZ  ACN A 638      22.002  18.043   2.020  1.00  0.00      A    H
ATOM   5738  HZ1 ACN A 638      23.549  18.948   1.884  1.00  0.00      A    H
ATOM   5739  HZ2 ACN A 638      23.476  17.105   1.665  1.00  0.00      A    H
ATOM   5743  CT  ACN A 639      34.064  16.083   0.425  1.00  0.00      A    C
ATOM   5744  CZ  ACN A 639      34.720  14.760   0.416  1.00  0.00      A    C
ATOM   5745  NZ  ACN A 639      35.264  13.738   0.441  1.00  0.00      A    N
ATOM   5746  HZ  ACN A 639      33.054  15.858   0.092  1.00  0.00      A    H
ATOM   5747  HZ1 ACN A 639      34.715  16.692  -0.197  1.00  0.00      A    H
ATOM   5748  HZ2 ACN A 639      34.220  16.568   1.385  1.00  0.00      A    H
ATOM   5752  CT  ACN A 640       9.505  39.380  31.237  1.00  0.00      A    C
ATOM   5753  CZ  ACN A 640       9.747  40.239  32.424  1.00  0.00      A    C
ATOM   5754  NZ  ACN A 640       9.862  40.923  33.347  1.00  0.00      A    N
ATOM   5755  HZ  ACN A 640       9.952  38.432  31.524  1.00  0.00      A    H
ATOM   5756  HZ1 ACN A 640       9.800  39.792  30.275  1.00  0.00      A    H
ATOM   5757  HZ2 ACN A 640       8.425  39.264  31.226  1.00  0.00      A    H
ATOM   5761  CT  ACN A 641       5.887   3.735   5.021  1.00  0.00      A    C
ATOM   5762  CZ  ACN A 641       5.702   4.857   5.898  1.00  0.00      A    C
ATOM   5763  NZ  ACN A 641       5.529   5.763   6.567  1.00  0.00      A    N
ATOM   5764  HZ  ACN A 641       5.543   2.898   5.622  1.00  0.00      A    H
ATOM   5765  HZ1 ACN A 641       6.957   3.581   4.913  1.00  0.00      A    H
ATOM   5766  HZ2 ACN A 641       5.345   4.068   4.139  1.00  0.00      A    H
ATOM   5770  CT  ACN A 642      23.746  36.003  33.633  1.00  0.00      A    C
ATOM   5771  CZ  ACN A 642      23.482  36.544  34.951  1.00  0.00      A    C
ATOM   5772  NZ  ACN A 642      23.342  36.966  36.035  1.00  0.00      A    N
ATOM   5773  HZ  ACN A 642      24.761  36.302  33.385  1.00  0.00      A    H
ATOM   5774  HZ1 ACN A 642      23.138  36.520  32.896  1.00  0.00      A    H
ATOM   5775  HZ2 ACN A 642      23.465  34.954  33.585  1.00  0.00      A    H
ATOM   5779  CT  ACN A 643      37.737  27.074  21.615  1.00  0.00      A    C
ATOM   5780  CZ  ACN A 643      39.002  27.768  21.966  1.00  0.00      A    C
ATOM   5781  NZ  ACN A 643      39.947  28.333  22.307  1.00  0.00      A    N
ATOM   5782  HZ  ACN A 643      37.896  26.730  20.596  1.00  0.00      A    H
ATOM   5783  HZ1 ACN A 643      36.932  27.805  21.610  1.00  0.00      A    H
ATOM   5784  HZ2 ACN A 643      37.556  26.240  22.288  1.00  0.00      A    H
ATOM   5788  CT  ACN A 644      21.545  18.734  20.845  1.00  0.00      A    C
ATOM   5789  CZ  ACN A 644      21.512  17.368  20.272  1.00  0.00      A    C
ATOM   5790  NZ  ACN A 644      21.441  16.315  19.787  1.00  0.00      A    N
ATOM   5791  HZ  ACN A 644      20.515  19.078  20.795  1.00  0.00      A    H
ATOM   5792  HZ1 ACN A 644      22.115  19.308  20.119  1.00  0.00      A    H
ATOM   5793  HZ2 ACN A 644      22.035  18.789  21.814  1.00  0.00      A    H
ATOM   5797  CT  ACN A 645       5.076   7.224  33.858  1.00  0.00      A    C
ATOM   5798  CZ  ACN A 645       6.301   7.315  33.050  1.00  0.00      A    C
ATOM   5799  NZ  ACN A 645       7.259   7.408  32.400  1.00  0.00      A    N
ATOM   5800  HZ  ACN A 645       4.970   6.193  34.188  1.00  0.00      A    H
ATOM   5801  HZ1 ACN A 645       4.153   7.586  33.413  1.00  0.00      A    H
ATOM   5802  HZ2 ACN A 645       5.214   7.945  34.660  1.00  0.00      A    H
ATOM   5806  CT  ACN A 646      39.521  18.018  17.823  1.00  0.00      A    C
ATOM   5807  CZ  ACN A 646      39.282  18.945  18.898  1.00  0.00      A    C
ATOM   5808  NZ  ACN A 646      39.065  19.616  19.792  1.00  0.00      A    N
ATOM   5809  HZ  ACN A 646      40.553  18.012  17.481  1.00  0.00      A    H
ATOM   5810  HZ1 ACN A 646      38.855  18.324  17.021  1.00  0.00      A    H
ATOM   5811  HZ2 ACN A 646      39.304  17.008  18.164  1.00  0.00      A    H
ATOM   5815  CT  ACN A 647      35.645  23.181  13.445  1.00  0.00      A    C
ATOM   5816  CZ  ACN A 647      37.020  22.774  13.334  1.00  0.00      A    C
ATOM   5817  NZ  ACN A 647      38.146  22.438  13.292  1.00  0.00      A    N
ATOM   5818  HZ  ACN A 647      35.504  24.258  13.481  1.00  0.00      A    H
ATOM   5819  HZ1 ACN A 647      35.246  22.618  14.286  1.00  0.00      A    H
ATOM   5820  HZ2 ACN A 647      35.109  22.659  12.657  1.00  0.00      A    H
ATOM   5824  CT  ACN A 648      29.802   7.522  38.615  1.00  0.00      A    C
ATOM   5825  CZ  ACN A 648      31.218   7.723  38.750  1.00  0.00      A    C
ATOM   5826  NZ  ACN A 648      32.353   7.905  38.879  1.00  0.00      A    N
ATOM   5827  HZ  ACN A 648      29.520   6.819  39.394  1.00  0.00      A    H
ATOM   5828  HZ1 ACN A 648      29.643   7.162  37.601  1.00  0.00      A    H
ATOM   5829  HZ2 ACN A 648      29.328   8.484  38.792  1.00  0.00      A    H
ATOM   5833  CT  ACN A 649       7.835  12.926  44.613  1.00  0.00      A    C
ATOM   5834  CZ  ACN A 649       7.456  14.353  44.466  1.00  0.00      A    C
ATOM   5835  NZ  ACN A 649       7.139  15.414  44.322  1.00  0.00      A    N
ATOM   5836  HZ  ACN A 649       7.296  12.450  45.428  1.00  0.00      A    H
ATOM   5837  HZ1 ACN A 649       8.893  12.924  44.862  1.00  0.00      A    H
ATOM   5838  HZ2 ACN A 649       7.727  12.480  43.627  1.00  0.00      A    H
ATOM   5842  CT  ACN A 650      19.682  10.374  33.781  1.00  0.00      A    C
ATOM   5843  CZ  ACN A 650      19.790   9.655  35.055  1.00  0.00      A    C
ATOM   5844  NZ  ACN A 650      19.859   9.096  36.068  1.00  0.00      A    N
ATOM   5845  HZ  ACN A 650      19.120   9.763  33.079  1.00  0.00      A    H
ATOM   5846  HZ1 ACN A 650      20.697  10.546  33.431  1.00  0.00      A    H
ATOM   5847  HZ2 ACN A 650      19.226  11.347  33.942  1.00  0.00      A    H
ATOM   5851  CT  ACN A 651       6.642  14.228  39.535  1.00  0.00      A    C
ATOM   5852  CZ  ACN A 651       7.280  15.453  38.915  1.00  0.00      A    C
ATOM   5853  NZ  ACN A 651       7.786  16.394  38.446  1.00  0.00      A    N
ATOM   5854  HZ  ACN A 651       7.402  13.663  40.068  1.00  0.00      A    H
ATOM   5855  HZ1 ACN A 651       6.436  13.702  38.606  1.00  0.00      A    H
ATOM   5856  HZ2 ACN A 651       5.665  14.238  40.010  1.00  0.00      A    H
ATOM   5860  CT  ACN A 652      14.709  24.789  31.616  1.00  0.00      A    C
ATOM   5861  CZ  ACN A 652      13.527  24.992  30.780  1.00  0.00      A    C
ATOM   5862  NZ  ACN A 652      12.589  25.060  30.124  1.00  0.00      A    N
ATOM   5863  HZ  ACN A 652      14.440  24.085  32.400  1.00  0.00      A    H
ATOM   5864  HZ1 ACN A 652      15.098  25.682  32.099  1.00  0.00      A    H
ATOM   5865  HZ2 ACN A 652      15.418  24.383  30.900  1.00  0.00      A    H
ATOM   5869  CT  ACN A 653      38.107  41.200   1.403  1.00  0.00      A    C
ATOM   5870  CZ  ACN A 653      37.227  40.030   1.308  1.00  0.00      A    C
ATOM   5871  NZ  ACN A 653      36.591  39.073   1.216  1.00  0.00      A    N
ATOM   5872  HZ  ACN A 653      38.009  41.589   2.413  1.00  0.00      A    H
ATOM   5873  HZ1 ACN A 653      37.817  41.877   0.604  1.00  0.00      A    H
ATOM   5874  HZ2 ACN A 653      39.079  40.719   1.325  1.00  0.00      A    H
ATOM   5878  CT  ACN A 654      13.360  18.680  27.809  1.00  0.00      A    C
ATOM   5879  CZ  ACN A 654      12.118  18.911  27.096  1.00  0.00      A    C
ATOM   5880  NZ  ACN A 654      11.120  19.107  26.508  1.00  0.00      A    N
ATOM   5881  HZ  ACN A 654      13.845  17.736  27.575  1.00  0.00      A    H
ATOM   5882  HZ1 ACN A 654      13.278  18.713  28.892  1.00  0.00      A    H
ATOM   5883  HZ2 ACN A 654      14.075  19.375  27.375  1.00  0.00      A    H
ATOM   5887  CT  ACN A 655      32.314   5.394  10.559  1.00  0.00      A    C
ATOM   5888  CZ  ACN A 655      31.245   6.375  10.872  1.00  0.00      A    C
ATOM   5889  NZ  ACN A 655      30.308   7.061  11.170  1.00  0.00      A    N
ATOM   5890  HZ  ACN A 655      31.984   4.813   9.701  1.00  0.00      A    H
ATOM   5891  HZ1 ACN A 655      32.497   4.705  11.380  1.00  0.00      A    H
ATOM   5892  HZ2 ACN A 655      33.303   5.787  10.338  1.00  0.00      A    H
ATOM   5896  CT  ACN A 656      25.839  23.587  33.176  1.00  0.00      A    C
ATOM   5897  CZ  ACN A 656      26.657  24.113  32.075  1.00  0.00      A    C
ATOM   5898  NZ  ACN A 656      27.277  24.525  31.251  1.00  0.00      A    N
ATOM   5899  HZ  ACN A 656      25.321  24.361  33.737  1.00  0.00      A    H
ATOM   5900  HZ1 ACN A 656      26.404  23.002  33.898  1.00  0.00      A    H
ATOM   5901  HZ2 ACN A 656      25.148  22.857  32.763  1.00  0.00      A    H
ATOM   5905  CT  ACN A 657      16.118  22.237  35.416  1.00  0.00      A    C
ATOM   5906  CZ  ACN A 657      15.694  21.981  36.801  1.00  0.00      A    C
ATOM   5907  NZ  ACN A 657      15.338  21.771  37.919  1.00  0.00      A    N
ATOM   5908  HZ  ACN A 657      15.638  21.436  34.859  1.00  0.00      A    H
ATOM   5909  HZ1 ACN A 657      17.183  22.020  35.441  1.00  0.00      A    H
ATOM   5910  HZ2 ACN A 657      15.892  23.262  35.132  1.00  0.00      A    H
ATOM   5914  CT  ACN A 658      12.293  16.656   7.876  1.00  0.00      A    C
ATOM   5915  CZ  ACN A 658      11.543  17.792   8.313  1.00  0.00      A    C
ATOM   5916  NZ  ACN A 658      10.897  18.684   8.609  1.00  0.00      A    N
ATOM   5917  HZ  ACN A 658      12.642  16.134   8.763  1.00  0.00      A    H
ATOM   5918  HZ1 ACN A 658      13.171  16.919   7.291  1.00  0.00      A    H
ATOM   5919  HZ2 ACN A 658      11.651  16.069   7.223  1.00  0.00      A    H
ATOM   5923  CT  ACN A 659      31.644  44.978  43.693  1.00  0.00      A    C
ATOM   5924  CZ  ACN A 659      30.418  44.541  44.421  1.00  0.00      A    C
ATOM   5925  NZ  ACN A 659      29.526  44.196  44.988  1.00  0.00      A    N
ATOM   5926  HZ  ACN A 659      31.309  45.170  42.676  1.00  0.00      A    H
ATOM   5927  HZ1 ACN A 659      32.440  44.245  43.601  1.00  0.00      A    H
ATOM   5928  HZ2 ACN A 659      31.939  45.893  44.201  1.00  0.00      A    H
ATOM   5932  CT  ACN A 660      30.787  24.686  31.188  1.00  0.00      A    C
ATOM   5933  CZ  ACN A 660      30.444  23.691  32.143  1.00  0.00      A    C
ATOM   5934  NZ  ACN A 660      30.230  22.884  32.915  1.00  0.00      A    N
ATOM   5935  HZ  ACN A 660      30.184  25.510  31.559  1.00  0.00      A    H
ATOM   5936  HZ1 ACN A 660      30.456  24.413  30.189  1.00  0.00      A    H
ATOM   5937  HZ2 ACN A 660      31.842  24.949  31.207  1.00  0.00      A    H
ATOM   5941  CT  ACN A 661      15.594   9.440  23.050  1.00  0.00      A    C
ATOM   5942  CZ  ACN A 661      14.437   9.433  23.885  1.00  0.00      A    C
ATOM   5943  NZ  ACN A 661      13.539   9.402  24.603  1.00  0.00      A    N
ATOM   5944  HZ  ACN A 661      15.311   9.215  22.026  1.00  0.00      A    H
ATOM   5945  HZ1 ACN A 661      16.236   8.588  23.258  1.00  0.00      A    H
ATOM   5946  HZ2 ACN A 661      16.235  10.308  23.191  1.00  0.00      A    H
ATOM   5950  CT  ACN A 662       8.005  21.483  42.340  1.00  0.00      A    C
ATOM   5951  CZ  ACN A 662       6.772  22.316  42.487  1.00  0.00      A    C
ATOM   5952  NZ  ACN A 662       5.797  22.973  42.608  1.00  0.00      A    N
ATOM   5953  HZ  ACN A 662       8.314  21.567  41.301  1.00  0.00      A    H
ATOM   5954  HZ1 ACN A 662       7.604  20.485  42.492  1.00  0.00      A    H
ATOM   5955  HZ2 ACN A 662       8.772  21.798  43.043  1.00  0.00      A    H
ATOM   5959  CT  ACN A 663      42.612  18.645  13.877  1.00  0.00      A    C
ATOM   5960  CZ  ACN A 663      42.298  19.837  13.065  1.00  0.00      A    C
ATOM   5961  NZ  ACN A 663      42.002  20.729  12.379  1.00  0.00      A    N
ATOM   5962  HZ  ACN A 663      42.696  18.998  14.902  1.00  0.00      A    H
ATOM   5963  HZ1 ACN A 663      43.461  18.058  13.538  1.00  0.00      A    H
ATOM   5964  HZ2 ACN A 663      41.790  17.946  13.749  1.00  0.00      A    H
ATOM   5968  CT  ACN A 664       7.706  43.222   9.839  1.00  0.00      A    C
ATOM   5969  CZ  ACN A 664       7.038  43.014  11.093  1.00  0.00      A    C
ATOM   5970  NZ  ACN A 664       6.441  42.883  12.092  1.00  0.00      A    N
ATOM   5971  HZ  ACN A 664       7.779  44.264   9.541  1.00  0.00      A    H
ATOM   5972  HZ1 ACN A 664       7.203  42.660   9.055  1.00  0.00      A    H
ATOM   5973  HZ2 ACN A 664       8.731  42.861   9.840  1.00  0.00      A    H
ATOM   5977  CT  ACN A 665      31.253  37.523  14.026  1.00  0.00      A    C
ATOM   5978  CZ  ACN A 665      32.183  38.619  14.500  1.00  0.00      A    C
ATOM   5979  NZ  ACN A 665      32.867  39.481  14.925  1.00  0.00      A    N
ATOM   5980  HZ  ACN A 665      31.700  36.539  13.908  1.00  0.00      A    H
ATOM   5981  HZ1 ACN A 665      30.737  37.769  13.102  1.00  0.00      A    H
ATOM   5982  HZ2 ACN A 665      30.470  37.434  14.774  1.00  0.00      A    H
ATOM   5986  CT  ACN A 666      32.691   4.411  29.103  1.00  0.00      A    C
ATOM   5987  CZ  ACN A 666      31.604   3.938  29.999  1.00  0.00      A    C
ATOM   5988  NZ  ACN A 666      30.748   3.540  30.677  1.00  0.00      A    N
ATOM   5989  HZ  ACN A 666      32.287   5.256  28.551  1.00  0.00      A    H
ATOM   5990  HZ1 ACN A 666      33.069   3.652  28.423  1.00  0.00      A    H
ATOM   5991  HZ2 ACN A 666      33.447   4.841  29.755  1.00  0.00      A    H
ATOM   5995  CT  ACN A 667      34.186  36.950  44.485  1.00  0.00      A    C
ATOM   5996  CZ  ACN A 667      33.439  35.841  45.037  1.00  0.00      A    C
ATOM   5997  NZ  ACN A 667      32.834  34.954  45.464  1.00  0.00      A    N
ATOM   5998  HZ  ACN A 667      35.020  37.095  45.167  1.00  0.00      A    H
ATOM   5999  HZ1 ACN A 667      33.425  37.725  44.516  1.00  0.00      A    H
ATOM   6000  HZ2 ACN A 667      34.518  36.808  43.459  1.00  0.00      A    H
ATOM   6004  CT  ACN A 668       9.212  16.801  33.605  1.00  0.00      A    C
ATOM   6005  CZ  ACN A 668       8.378  17.936  33.371  1.00  0.00      A    C
ATOM   6006  NZ  ACN A 668       7.705  18.872  33.154  1.00  0.00      A    N
ATOM   6007  HZ  ACN A 668       9.104  16.590  34.666  1.00  0.00      A    H
ATOM   6008  HZ1 ACN A 668      10.254  17.057  33.431  1.00  0.00      A    H
ATOM   6009  HZ2 ACN A 668       8.881  15.919  33.063  1.00  0.00      A    H
ATOM   6013  CT  ACN A 669      18.176  43.691  44.784  1.00  0.00      A    C
ATOM   6014  CZ  ACN A 669      18.211  42.215  44.691  1.00  0.00      A    C
ATOM   6015  NZ  ACN A 669      18.251  41.077  44.619  1.00  0.00      A    N
ATOM   6016  HZ  ACN A 669      17.933  43.972  45.806  1.00  0.00      A    H
ATOM   6017  HZ1 ACN A 669      17.461  44.073  44.060  1.00  0.00      A    H
ATOM   6018  HZ2 ACN A 669      19.172  44.109  44.663  1.00  0.00      A    H
ATOM   6022  CT  ACN A 670      30.155  40.876  34.196  1.00  0.00      A    C
ATOM   6023  CZ  ACN A 670      29.773  41.583  32.966  1.00  0.00      A    C
ATOM   6024  NZ  ACN A 670      29.400  42.195  32.041  1.00  0.00      A    N
ATOM   6025  HZ  ACN A 670      31.139  40.415  34.145  1.00  0.00      A    H
ATOM   6026  HZ1 ACN A 670      29.438  40.130  34.529  1.00  0.00      A    H
ATOM   6027  HZ2 ACN A 670      30.225  41.640  34.965  1.00  0.00      A    H
ATOM   6031  CT  ACN A 671      27.100   1.467  43.823  1.00  0.00      A    C
ATOM   6032  CZ  ACN A 671      27.196   2.699  43.036  1.00  0.00      A    C
ATOM   6033  NZ  ACN A 671      27.301   3.663  42.411  1.00  0.00      A    N
ATOM   6034  HZ  ACN A 671      27.854   0.733  43.549  1.00  0.00      A    H
ATOM   6035  HZ1 ACN A 671      26.197   0.937  43.532  1.00  0.00      A    H
ATOM   6036  HZ2 ACN A 671      27.083   1.721  44.879  1.00  0.00      A    H
ATOM   6040  CT  ACN A 672      43.459   5.580  27.838  1.00  0.00      A    C
ATOM   6041  CZ  ACN A 672      43.696   5.630  26.369  1.00  0.00      A    C
ATOM   6042  NZ  ACN A 672      43.958   5.665  25.239  1.00  0.00      A    N
ATOM   6043  HZ  ACN A 672      43.188   4.560  28.096  1.00  0.00      A    H
ATOM   6044  HZ1 ACN A 672      42.613   6.217  28.086  1.00  0.00      A    H
ATOM   6045  HZ2 ACN A 672      44.350   5.935  28.350  1.00  0.00      A    H
ATOM   6049  CT  ACN A 673      -0.031  40.434  24.265  1.00  0.00      A    C
ATOM   6050  CZ  ACN A 673       0.232  39.152  23.561  1.00  0.00      A    C
ATOM   6051  NZ  ACN A 673       0.413  38.106  23.058  1.00  0.00      A    N
ATOM   6052  HZ  ACN A 673      -1.026  40.469  24.702  1.00  0.00      A    H
ATOM   6053  HZ1 ACN A 673       0.118  41.198  23.506  1.00  0.00      A    H
ATOM   6054  HZ2 ACN A 673       0.775  40.799  24.897  1.00  0.00      A    H
ATOM   6058  CT  ACN A 674      13.467  34.080  18.913  1.00  0.00      A    C
ATOM   6059  CZ  ACN A 674      14.022  32.701  18.839  1.00  0.00      A    C
ATOM   6060  NZ  ACN A 674      14.423  31.631  18.747  1.00  0.00      A    N
ATOM   6061  HZ  ACN A 674      14.207  34.755  19.335  1.00  0.00      A    H
ATOM   6062  HZ1 ACN A 674      12.585  34.041  19.547  1.00  0.00      A    H
ATOM   6063  HZ2 ACN A 674      13.271  34.383  17.887  1.00  0.00      A    H
ATOM   6067  CT  ACN A 675      18.523  26.230  37.001  1.00  0.00      A    C
ATOM   6068  CZ  ACN A 675      19.276  26.047  35.785  1.00  0.00      A    C
ATOM   6069  NZ  ACN A 675      19.872  25.879  34.779  1.00  0.00      A    N
ATOM   6070  HZ  ACN A 675      17.557  25.732  37.026  1.00  0.00      A    H
ATOM   6071  HZ1 ACN A 675      18.271  27.246  37.294  1.00  0.00      A    H
ATOM   6072  HZ2 ACN A 675      19.113  25.807  37.811  1.00  0.00      A    H
ATOM   6076  CT  ACN A 676      32.481   5.079  19.421  1.00  0.00      A    C
ATOM   6077  CZ  ACN A 676      31.917   4.696  18.151  1.00  0.00      A    C
ATOM   6078  NZ  ACN A 676      31.466   4.428  17.117  1.00  0.00      A    N
ATOM   6079  HZ  ACN A 676      31.884   4.534  20.148  1.00  0.00      A    H
ATOM   6080  HZ1 ACN A 676      32.284   6.123  19.650  1.00  0.00      A    H
ATOM   6081  HZ2 ACN A 676      33.542   4.874  19.308  1.00  0.00      A    H
ATOM   6085  CT  ACN A 677       1.422  41.268  35.974  1.00  0.00      A    C
ATOM   6086  CZ  ACN A 677       2.369  42.229  36.595  1.00  0.00      A    C
ATOM   6087  NZ  ACN A 677       3.088  43.019  37.077  1.00  0.00      A    N
ATOM   6088  HZ  ACN A 677       0.644  41.907  35.564  1.00  0.00      A    H
ATOM   6089  HZ1 ACN A 677       0.947  40.756  36.807  1.00  0.00      A    H
ATOM   6090  HZ2 ACN A 677       1.841  40.591  35.235  1.00  0.00      A    H
ATOM   6094  CT  ACN A 678      22.725   9.993  30.264  1.00  0.00      A    C
ATOM   6095  CZ  ACN A 678      22.789   9.033  29.157  1.00  0.00      A    C
ATOM   6096  NZ  ACN A 678      22.863   8.374  28.206  1.00  0.00      A    N
ATOM   6097  HZ  ACN A 678      23.147  10.944  29.951  1.00  0.00      A    H
ATOM   6098  HZ1 ACN A 678      23.288   9.744  31.160  1.00  0.00      A    H
ATOM   6099  HZ2 ACN A 678      21.680  10.211  30.469  1.00  0.00      A    H
ATOM   6103  CT  ACN A 679      23.487  35.768  23.092  1.00  0.00      A    C
ATOM   6104  CZ  ACN A 679      22.168  36.390  22.956  1.00  0.00      A    C
ATOM   6105  NZ  ACN A 679      21.114  36.842  22.924  1.00  0.00      A    N
ATOM   6106  HZ  ACN A 679      23.597  35.549  24.151  1.00  0.00      A    H
ATOM   6107  HZ1 ACN A 679      24.175  36.468  22.625  1.00  0.00      A    H
ATOM   6108  HZ2 ACN A 679      23.398  34.956  22.375  1.00  0.00      A    H
ATOM   6112  CT  ACN A 680      10.997  29.506  21.183  1.00  0.00      A    C
ATOM   6113  CZ  ACN A 680      11.247  28.930  19.808  1.00  0.00      A    C
ATOM   6114  NZ  ACN A 680      11.508  28.573  18.702  1.00  0.00      A    N
ATOM   6115  HZ  ACN A 680      10.928  28.818  22.022  1.00  0.00      A    H
ATOM   6116  HZ1 ACN A 680      10.243  30.284  21.088  1.00  0.00      A    H
ATOM   6117  HZ2 ACN A 680      11.935  30.018  21.385  1.00  0.00      A    H
ATOM   6121  CT  ACN A 681      35.319   8.233  28.295  1.00  0.00      A    C
ATOM   6122  CZ  ACN A 681      35.255   7.053  27.396  1.00  0.00      A    C
ATOM   6123  NZ  ACN A 681      35.171   6.120  26.696  1.00  0.00      A    N
ATOM   6124  HZ  ACN A 681      35.125   7.954  29.328  1.00  0.00      A    H
ATOM   6125  HZ1 ACN A 681      34.574   8.954  27.971  1.00  0.00      A    H
ATOM   6126  HZ2 ACN A 681      36.281   8.712  28.132  1.00  0.00      A    H
ATOM   6130  CT  ACN A 682      10.122  21.292  16.534  1.00  0.00      A    C
ATOM   6131  CZ  ACN A 682       9.348  22.438  15.994  1.00  0.00      A    C
ATOM   6132  NZ  ACN A 682       8.779  23.330  15.510  1.00  0.00      A    N
ATOM   6133  HZ  ACN A 682       9.889  21.171  17.589  1.00  0.00      A    H
ATOM   6134  HZ1 ACN A 682      11.200  21.415  16.480  1.00  0.00      A    H
ATOM   6135  HZ2 ACN A 682       9.825  20.398  15.990  1.00  0.00      A    H
ATOM   6139  CT  ACN A 683      38.928   0.927   3.226  1.00  0.00      A    C
ATOM   6140  CZ  ACN A 683      39.654  -0.140   2.560  1.00  0.00      A    C
ATOM   6141  NZ  ACN A 683      40.271  -0.959   1.986  1.00  0.00      A    N
ATOM   6142  HZ  ACN A 683      38.066   0.390   3.611  1.00  0.00      A    H
ATOM   6143  HZ1 ACN A 683      38.563   1.602   2.456  1.00  0.00      A    H
ATOM   6144  HZ2 ACN A 683      39.571   1.452   3.929  1.00  0.00      A    H
ATOM   6148  CT  ACN A 684      23.720  39.960  31.398  1.00  0.00      A    C
ATOM   6149  CZ  ACN A 684      24.363  38.705  31.204  1.00  0.00      A    C
ATOM   6150  NZ  ACN A 684      24.890  37.667  31.067  1.00  0.00      A    N
ATOM   6151  HZ  ACN A 684      23.348  40.123  32.406  1.00  0.00      A    H
ATOM   6152  HZ1 ACN A 684      22.761  39.918  30.887  1.00  0.00      A    H
ATOM   6153  HZ2 ACN A 684      24.330  40.676  30.853  1.00  0.00      A    H
ATOM   6157  CT  ACN A 685      20.584   9.668  21.974  1.00  0.00      A    C
ATOM   6158  CZ  ACN A 685      21.495   8.599  21.565  1.00  0.00      A    C
ATOM   6159  NZ  ACN A 685      22.166   7.737  21.235  1.00  0.00      A    N
ATOM   6160  HZ  ACN A 685      20.030  10.181  21.192  1.00  0.00      A    H
ATOM   6161  HZ1 ACN A 685      21.180  10.361  22.562  1.00  0.00      A    H
ATOM   6162  HZ2 ACN A 685      19.835   9.203  22.609  1.00  0.00      A    H
ATOM   6166  CT  ACN A 686      32.923  18.153  34.225  1.00  0.00      A    C
ATOM   6167  CZ  ACN A 686      32.708  16.940  34.970  1.00  0.00      A    C
ATOM   6168  NZ  ACN A 686      32.549  15.963  35.542  1.00  0.00      A    N
ATOM   6169  HZ  ACN A 686      33.422  17.945  33.282  1.00  0.00      A    H
ATOM   6170  HZ1 ACN A 686      33.425  18.893  34.842  1.00  0.00      A    H
ATOM   6171  HZ2 ACN A 686      31.911  18.493  34.021  1.00  0.00      A    H
ATOM   6175  CT  ACN A 687      15.644   7.533  16.349  1.00  0.00      A    C
ATOM   6176  CZ  ACN A 687      15.692   8.879  16.948  1.00  0.00      A    C
ATOM   6177  NZ  ACN A 687      15.679   9.973  17.408  1.00  0.00      A    N
ATOM   6178  HZ  ACN A 687      15.054   6.886  16.994  1.00  0.00      A    H
ATOM   6179  HZ1 ACN A 687      16.650   7.136  16.238  1.00  0.00      A    H
ATOM   6180  HZ2 ACN A 687      15.208   7.621  15.357  1.00  0.00      A    H
ATOM   6184  CT  ACN A 688      37.734  14.412   3.572  1.00  0.00      A    C
ATOM   6185  CZ  ACN A 688      37.401  15.634   2.847  1.00  0.00      A    C
ATOM   6186  NZ  ACN A 688      37.181  16.673   2.319  1.00  0.00      A    N
ATOM   6187  HZ  ACN A 688      37.302  13.594   3.002  1.00  0.00      A    H
ATOM   6188  HZ1 ACN A 688      37.137  14.350   4.478  1.00  0.00      A    H
ATOM   6189  HZ2 ACN A 688      38.806  14.248   3.649  1.00  0.00      A    H
ATOM   6193  CT  ACN A 689      11.277  33.725  43.182  1.00  0.00      A    C
ATOM   6194  CZ  ACN A 689       9.958  34.395  43.311  1.00  0.00      A    C
ATOM   6195  NZ  ACN A 689       8.943  34.953  43.375  1.00  0.00      A    N
ATOM   6196  HZ  ACN A 689      11.296  33.082  42.306  1.00  0.00      A    H
ATOM   6197  HZ1 ACN A 689      11.666  33.303  44.105  1.00  0.00      A    H
ATOM   6198  HZ2 ACN A 689      12.016  34.515  43.073  1.00  0.00      A    H
ATOM   6202  CT  ACN A 690      21.283  40.210   6.393  1.00  0.00      A    C
ATOM   6203  CZ  ACN A 690      20.450  39.024   6.085  1.00  0.00      A    C
ATOM   6204  NZ  ACN A 690      19.819  38.079   5.938  1.00  0.00      A    N
ATOM   6205  HZ  ACN A 690      20.734  41.145   6.320  1.00  0.00      A    H
ATOM   6206  HZ1 ACN A 690      22.156  40.067   5.761  1.00  0.00      A    H
ATOM   6207  HZ2 ACN A 690      21.676  40.165   7.406  1.00  0.00      A    H
ATOM   6211  CT  ACN A 691      42.384  37.085  34.633  1.00  0.00      A    C
ATOM   6212  CZ  ACN A 691      42.112  37.307  33.243  1.00  0.00      A    C
ATOM   6213  NZ  ACN A 691      41.839  37.446  32.107  1.00  0.00      A    N
ATOM   6214  HZ  ACN A 691      42.548  36.046  34.905  1.00  0.00      A    H
ATOM   6215  HZ1 ACN A 691      41.501  37.416  35.174  1.00  0.00      A    H
ATOM   6216  HZ2 ACN A 691      43.277  37.581  35.004  1.00  0.00      A    H
ATOM   6220  CT  ACN A 692      32.448  22.719  19.946  1.00  0.00      A    C
ATOM   6221  CZ  ACN A 692      33.344  21.588  20.224  1.00  0.00      A    C
ATOM   6222  NZ  ACN A 692      34.083  20.731  20.454  1.00  0.00      A    N
ATOM   6223  HZ  ACN A 692      32.930  23.497  19.361  1.00  0.00      A    H
ATOM   6224  HZ1 ACN A 692      32.070  23.150  20.870  1.00  0.00      A    H
ATOM   6225  HZ2 ACN A 692      31.636  22.417  19.290  1.00  0.00      A    H
ATOM   6229  CT  ACN A 693       5.997  34.937  26.450  1.00  0.00      A    C
ATOM   6230  CZ  ACN A 693       6.223  33.497  26.537  1.00  0.00      A    C
ATOM   6231  NZ  ACN A 693       6.393  32.343  26.583  1.00  0.00      A    N
ATOM   6232  HZ  ACN A 693       6.825  35.433  26.949  1.00  0.00      A    H
ATOM   6233  HZ1 ACN A 693       5.039  35.277  26.836  1.00  0.00      A    H
ATOM   6234  HZ2 ACN A 693       5.979  35.145  25.383  1.00  0.00      A    H
ATOM   6238  CT  ACN A 694      16.569   8.351   2.509  1.00  0.00      A    C
ATOM   6239  CZ  ACN A 694      18.022   8.277   2.604  1.00  0.00      A    C
ATOM   6240  NZ  ACN A 694      19.173   8.204   2.654  1.00  0.00      A    N
ATOM   6241  HZ  ACN A 694      16.285   9.256   1.978  1.00  0.00      A    H
ATOM   6242  HZ1 ACN A 694      16.138   8.538   3.489  1.00  0.00      A    H
ATOM   6243  HZ2 ACN A 694      16.194   7.453   2.024  1.00  0.00      A    H
ATOM   6247  CT  ACN A 695      27.965   6.859  18.159  1.00  0.00      A    C
ATOM   6248  CZ  ACN A 695      26.898   5.963  17.752  1.00  0.00      A    C
ATOM   6249  NZ  ACN A 695      26.035   5.268  17.468  1.00  0.00      A    N
ATOM   6250  HZ  ACN A 695      28.293   7.419  17.286  1.00  0.00      A    H
ATOM   6251  HZ1 ACN A 695      28.821   6.292  18.515  1.00  0.00      A    H
ATOM   6252  HZ2 ACN A 695      27.628   7.527  18.947  1.00  0.00      A    H
ATOM   6256  CT  ACN A 696      19.755  21.390   3.761  1.00  0.00      A    C
ATOM   6257  CZ  ACN A 696      19.871  22.701   4.336  1.00  0.00      A    C
ATOM   6258  NZ  ACN A 696      19.926  23.772   4.793  1.00  0.00      A    N
ATOM   6259  HZ  ACN A 696      19.377  21.471   2.745  1.00  0.00      A    H
ATOM   6260  HZ1 ACN A 696      18.893  20.941   4.249  1.00  0.00      A    H
ATOM   6261  HZ2 ACN A 696      20.620  20.733   3.803  1.00  0.00      A    H
ATOM   6265  CT  ACN A 697      34.394   7.780  43.734  1.00  0.00      A    C
ATOM   6266  CZ  ACN A 697      35.409   8.484  44.388  1.00  0.00      A    C
ATOM   6267  NZ  ACN A 697      36.202   9.152  44.945  1.00  0.00      A    N
ATOM   6268  HZ  ACN A 697      33.702   7.357  44.458  1.00  0.00      A    H
ATOM   6269  HZ1 ACN A 697      34.675   6.973  43.062  1.00  0.00      A    H
ATOM   6270  HZ2 ACN A 697      33.944   8.651  43.265  1.00  0.00      A    H
ATOM   6274  CT  ACN A 698      32.454  44.129  23.275  1.00  0.00      A    C
ATOM   6275  CZ  ACN A 698      31.957  45.172  24.159  1.00  0.00      A    C
ATOM   6276  NZ  ACN A 698      31.515  45.952  24.893  1.00  0.00      A    N
ATOM   6277  HZ  ACN A 698      33.524  44.019  23.120  1.00  0.00      A    H
ATOM   6278  HZ1 ACN A 698      32.011  44.245  22.290  1.00  0.00      A    H
ATOM   6279  HZ2 ACN A 698      31.979  43.258  23.720  1.00  0.00      A    H
ATOM   6283  CT  ACN A 699      28.123  27.321  25.671  1.00  0.00      A    C
ATOM   6284  CZ  ACN A 699      27.609  28.700  25.951  1.00  0.00      A    C
ATOM   6285  NZ  ACN A 699      27.165  29.795  26.132  1.00  0.00      A    N
ATOM   6286  HZ  ACN A 699      27.653  26.547  26.272  1.00  0.00      A    H
ATOM   6287  HZ1 ACN A 699      29.112  27.304  26.121  1.00  0.00      A    H
ATOM   6288  HZ2 ACN A 699      28.062  27.107  24.607  1.00  0.00      A    H
ATOM   6292  CT  ACN A 700      31.450  24.631  27.069  1.00  0.00      A    C
ATOM   6293  CZ  ACN A 700      32.938  24.910  27.171  1.00  0.00      A    C
ATOM   6294  NZ  ACN A 700      34.067  25.125  27.222  1.00  0.00      A    N
ATOM   6295  HZ  ACN A 700      31.214  23.687  27.554  1.00  0.00      A    H
ATOM   6296  HZ1 ACN A 700      31.193  24.623  26.013  1.00  0.00      A    H
ATOM   6297  HZ2 ACN A 700      30.946  25.415  27.629  1.00  0.00      A    H
ATOM   6301  CT  ACN A 701      28.857  15.393  32.960  1.00  0.00      A    C
ATOM   6302  CZ  ACN A 701      29.022  16.805  33.264  1.00  0.00      A    C
ATOM   6303  NZ  ACN A 701      29.227  17.962  33.556  1.00  0.00      A    N
ATOM   6304  HZ  ACN A 701      27.777  15.266  32.950  1.00  0.00      A    H
ATOM   6305  HZ1 ACN A 701      29.130  14.697  33.749  1.00  0.00      A    H
ATOM   6306  HZ2 ACN A 701      29.347  15.221  32.005  1.00  0.00      A    H
ATOM   6310  CT  ACN A 702      20.609  20.724  43.347  1.00  0.00      A    C
ATOM   6311  CZ  ACN A 702      20.179  20.422  44.690  1.00  0.00      A    C
ATOM   6312  NZ  ACN A 702      19.849  20.216  45.737  1.00  0.00      A    N
ATOM   6313  HZ  ACN A 702      19.818  20.868  42.615  1.00  0.00      A    H
ATOM   6314  HZ1 ACN A 702      21.291  19.977  42.949  1.00  0.00      A    H
ATOM   6315  HZ2 ACN A 702      21.119  21.678  43.449  1.00  0.00      A    H
ATOM   6319  CT  ACN A 703      26.023  18.494  13.427  1.00  0.00      A    C
ATOM   6320  CZ  ACN A 703      25.389  17.886  12.275  1.00  0.00      A    C
ATOM   6321  NZ  ACN A 703      24.856  17.393  11.392  1.00  0.00      A    N
ATOM   6322  HZ  ACN A 703      25.335  19.197  13.890  1.00  0.00      A    H
ATOM   6323  HZ1 ACN A 703      26.990  18.933  13.197  1.00  0.00      A    H
ATOM   6324  HZ2 ACN A 703      26.164  17.629  14.071  1.00  0.00      A    H
ATOM   6328  CT  ACN A 704      19.927  42.342  39.698  1.00  0.00      A    C
ATOM   6329  CZ  ACN A 704      19.090  41.490  38.780  1.00  0.00      A    C
ATOM   6330  NZ  ACN A 704      18.415  40.874  38.099  1.00  0.00      A    N
ATOM   6331  HZ  ACN A 704      20.497  41.650  40.313  1.00  0.00      A    H
ATOM   6332  HZ1 ACN A 704      19.305  42.969  40.332  1.00  0.00      A    H
ATOM   6333  HZ2 ACN A 704      20.614  42.901  39.069  1.00  0.00      A    H
ATOM   6337  CT  ACN A 705       5.774  13.251  25.164  1.00  0.00      A    C
ATOM   6338  CZ  ACN A 705       6.108  12.008  25.830  1.00  0.00      A    C
ATOM   6339  NZ  ACN A 705       6.291  10.979  26.322  1.00  0.00      A    N
ATOM   6340  HZ  ACN A 705       5.320  13.125  24.185  1.00  0.00      A    H
ATOM   6341  HZ1 ACN A 705       6.637  13.896  25.016  1.00  0.00      A    H
ATOM   6342  HZ2 ACN A 705       5.113  13.714  25.892  1.00  0.00      A    H
ATOM   6346  CT  ACN A 706      18.600  22.951  21.150  1.00  0.00      A    C
ATOM   6347  CZ  ACN A 706      18.155  22.566  19.816  1.00  0.00      A    C
ATOM   6348  NZ  ACN A 706      17.795  22.249  18.746  1.00  0.00      A    N
ATOM   6349  HZ  ACN A 706      19.676  22.931  21.302  1.00  0.00      A    H
ATOM   6350  HZ1 ACN A 706      18.254  22.138  21.783  1.00  0.00      A    H
ATOM   6351  HZ2 ACN A 706      18.067  23.858  21.422  1.00  0.00      A    H
ATOM   6355  CT  ACN A 707      16.058  33.983  32.962  1.00  0.00      A    C
ATOM   6356  CZ  ACN A 707      16.360  35.408  32.790  1.00  0.00      A    C
ATOM   6357  NZ  ACN A 707      16.548  36.551  32.629  1.00  0.00      A    N
ATOM   6358  HZ  ACN A 707      15.643  33.597  32.034  1.00  0.00      A    H
ATOM   6359  HZ1 ACN A 707      15.390  33.879  33.813  1.00  0.00      A    H
ATOM   6360  HZ2 ACN A 707      16.903  33.378  33.279  1.00  0.00      A    H
ATOM   6364  CT  ACN A 708      18.237   5.038   4.931  1.00  0.00      A    C
ATOM   6365  CZ  ACN A 708      17.623   4.694   6.276  1.00  0.00      A    C
ATOM   6366  NZ  ACN A 708      17.182   4.484   7.328  1.00  0.00      A    N
ATOM   6367  HZ  ACN A 708      17.346   4.918   4.319  1.00  0.00      A    H
ATOM   6368  HZ1 ACN A 708      18.991   4.313   4.638  1.00  0.00      A    H
ATOM   6369  HZ2 ACN A 708      18.678   6.031   4.965  1.00  0.00      A    H
ATOM   6373  CT  ACN A 709      34.173  41.292   2.079  1.00  0.00      A    C
ATOM   6374  CZ  ACN A 709      33.182  42.075   2.786  1.00  0.00      A    C
ATOM   6375  NZ  ACN A 709      32.372  42.683   3.324  1.00  0.00      A    N
ATOM   6376  HZ  ACN A 709      34.280  41.463   1.011  1.00  0.00      A    H
ATOM   6377  HZ1 ACN A 709      33.920  40.251   2.263  1.00  0.00      A    H
ATOM   6378  HZ2 ACN A 709      35.117  41.362   2.612  1.00  0.00      A    H
ATOM   6382  CT  ACN A 710      23.751   1.627  33.488  1.00  0.00      A    C
ATOM   6383  CZ  ACN A 710      24.133   0.738  32.407  1.00  0.00      A    C
ATOM   6384  NZ  ACN A 710      24.446   0.028  31.531  1.00  0.00      A    N
ATOM   6385  HZ  ACN A 710      24.675   1.996  33.927  1.00  0.00      A    H
ATOM   6386  HZ1 ACN A 710      23.186   1.294  34.355  1.00  0.00      A    H
ATOM   6387  HZ2 ACN A 710      23.189   2.429  33.016  1.00  0.00      A    H
ATOM   6391  CT  ACN A 711      42.174  11.979  43.433  1.00  0.00      A    C
ATOM   6392  CZ  ACN A 711      43.187  12.861  43.986  1.00  0.00      A    C
ATOM   6393  NZ  ACN A 711      43.997  13.542  44.520  1.00  0.00      A    N
ATOM   6394  HZ  ACN A 711      41.280  12.054  44.047  1.00  0.00      A    H
ATOM   6395  HZ1 ACN A 711      42.635  11.002  43.551  1.00  0.00      A    H
ATOM   6396  HZ2 ACN A 711      41.990  12.093  42.368  1.00  0.00      A    H
ATOM   6400  CT  ACN A 712      32.558  23.906  11.511  1.00  0.00      A    C
ATOM   6401  CZ  ACN A 712      32.508  25.300  11.132  1.00  0.00      A    C
ATOM   6402  NZ  ACN A 712      32.443  26.411  10.863  1.00  0.00      A    N
ATOM   6403  HZ  ACN A 712      31.648  23.591  12.017  1.00  0.00      A    H
ATOM   6404  HZ1 ACN A 712      33.516  23.795  12.012  1.00  0.00      A    H
ATOM   6405  HZ2 ACN A 712      32.655  23.222  10.672  1.00  0.00      A    H
ATOM   6409  CT  ACN A 713      19.480  11.232   8.383  1.00  0.00      A    C
ATOM   6410  CZ  ACN A 713      19.654   9.773   8.406  1.00  0.00      A    C
ATOM   6411  NZ  ACN A 713      19.837   8.630   8.522  1.00  0.00      A    N
ATOM   6412  HZ  ACN A 713      18.642  11.459   9.037  1.00  0.00      A    H
ATOM   6413  HZ1 ACN A 713      19.162  11.576   7.401  1.00  0.00      A    H
ATOM   6414  HZ2 ACN A 713      20.306  11.796   8.808  1.00  0.00      A    H
ATOM   6418  CT  ACN A 714       0.953  17.170   8.285  1.00  0.00      A    C
ATOM   6419  CZ  ACN A 714       1.464  18.516   7.909  1.00  0.00      A    C
ATOM   6420  NZ  ACN A 714       1.779  19.568   7.610  1.00  0.00      A    N
ATOM   6421  HZ  ACN A 714      -0.035  17.178   8.738  1.00  0.00      A    H
ATOM   6422  HZ1 ACN A 714       1.685  16.727   8.955  1.00  0.00      A    H
ATOM   6423  HZ2 ACN A 714       0.798  16.553   7.403  1.00  0.00      A    H
ATOM   6427  CT  ACN A 715      33.785  20.929  44.148  1.00  0.00      A    C
ATOM   6428  CZ  ACN A 715      32.914  19.883  43.689  1.00  0.00      A    C
ATOM   6429  NZ  ACN A 715      32.208  18.994  43.274  1.00  0.00      A    N
ATOM   6430  HZ  ACN A 715      34.033  20.909  45.206  1.00  0.00      A    H
ATOM   6431  HZ1 ACN A 715      33.202  21.835  43.997  1.00  0.00      A    H
ATOM   6432  HZ2 ACN A 715      34.678  20.896  43.531  1.00  0.00      A    H
ATOM   6436  CT  ACN A 716      15.814  24.598  11.037  1.00  0.00      A    C
ATOM   6437  CZ  ACN A 716      16.565  23.509  10.349  1.00  0.00      A    C
ATOM   6438  NZ  ACN A 716      17.147  22.701   9.882  1.00  0.00      A    N
ATOM   6439  HZ  ACN A 716      16.300  25.527  10.750  1.00  0.00      A    H
ATOM   6440  HZ1 ACN A 716      15.921  24.348  12.089  1.00  0.00      A    H
ATOM   6441  HZ2 ACN A 716      14.748  24.482  10.856  1.00  0.00      A    H
ATOM   6445  CT  ACN A 717      20.371  12.465  40.157  1.00  0.00      A    C
ATOM   6446  CZ  ACN A 717      20.219  11.064  40.656  1.00  0.00      A    C
ATOM   6447  NZ  ACN A 717      20.053   9.987  41.041  1.00  0.00      A    N
ATOM   6448  HZ  ACN A 717      19.883  12.547  39.189  1.00  0.00      A    H
ATOM   6449  HZ1 ACN A 717      21.434  12.500  39.936  1.00  0.00      A    H
ATOM   6450  HZ2 ACN A 717      19.994  13.159  40.904  1.00  0.00      A    H
ATOM   6454  CT  ACN A 718      43.992  13.943  19.500  1.00  0.00      A    C
ATOM   6455  CZ  ACN A 718      43.806  13.801  21.012  1.00  0.00      A    C
ATOM   6456  NZ  ACN A 718      43.644  13.664  22.155  1.00  0.00      A    N
ATOM   6457  HZ  ACN A 718      43.239  13.387  18.948  1.00  0.00      A    H
ATOM   6458  HZ1 ACN A 718      45.011  13.592  19.358  1.00  0.00      A    H
ATOM   6459  HZ2 ACN A 718      43.875  14.991  19.237  1.00  0.00      A    H
ATOM   6463  CT  ACN A 719      37.645  33.824  19.017  1.00  0.00      A    C
ATOM   6464  CZ  ACN A 719      37.523  34.953  18.022  1.00  0.00      A    C
ATOM   6465  NZ  ACN A 719      37.361  35.808  17.251  1.00  0.00      A    N
ATOM   6466  HZ  ACN A 719      38.241  34.197  19.846  1.00  0.00      A    H
ATOM   6467  HZ1 ACN A 719      38.112  33.008  18.471  1.00  0.00      A    H
ATOM   6468  HZ2 ACN A 719      36.623  33.579  19.294  1.00  0.00      A    H
ATOM   6472  CT  ACN A 720      24.281  36.325  16.535  1.00  0.00      A    C
ATOM   6473  CZ  ACN A 720      24.694  35.049  15.868  1.00  0.00      A    C
ATOM   6474  NZ  ACN A 720      25.081  34.103  15.310  1.00  0.00      A    N
ATOM   6475  HZ  ACN A 720      23.352  36.186  17.082  1.00  0.00      A    H
ATOM   6476  HZ1 ACN A 720      24.019  36.976  15.705  1.00  0.00      A    H
ATOM   6477  HZ2 ACN A 720      25.106  36.738  17.109  1.00  0.00      A    H
ATOM   6481  CT  ACN A 721      34.271  41.686  13.254  1.00  0.00      A    C
ATOM   6482  CZ  ACN A 721      35.304  42.176  12.368  1.00  0.00      A    C
ATOM   6483  NZ  ACN A 721      36.132  42.589  11.654  1.00  0.00      A    N
ATOM   6484  HZ  ACN A 721      34.690  41.152  14.103  1.00  0.00      A    H
ATOM   6485  HZ1 ACN A 721      33.603  41.012  12.723  1.00  0.00      A    H
ATOM   6486  HZ2 ACN A 721      33.783  42.586  13.619  1.00  0.00      A    H
ATOM   6490  CT  ACN A 722      42.321  24.372  34.896  1.00  0.00      A    C
ATOM   6491  CZ  ACN A 722      40.977  24.937  34.900  1.00  0.00      A    C
ATOM   6492  NZ  ACN A 722      39.880  25.343  34.929  1.00  0.00      A    N
ATOM   6493  HZ  ACN A 722      42.586  23.875  35.826  1.00  0.00      A    H
ATOM   6494  HZ1 ACN A 722      43.002  25.217  34.964  1.00  0.00      A    H
ATOM   6495  HZ2 ACN A 722      42.413  23.876  33.934  1.00  0.00      A    H
ATOM   6499  CT  ACN A 723      28.701  21.916  17.518  1.00  0.00      A    C
ATOM   6500  CZ  ACN A 723      28.854  22.397  18.845  1.00  0.00      A    C
ATOM   6501  NZ  ACN A 723      28.985  22.770  19.970  1.00  0.00      A    N
ATOM   6502  HZ  ACN A 723      28.595  22.700  16.772  1.00  0.00      A    H
ATOM   6503  HZ1 ACN A 723      27.787  21.341  17.639  1.00  0.00      A    H
ATOM   6504  HZ2 ACN A 723      29.505  21.217  17.303  1.00  0.00      A    H
ATOM   6508  CT  ACN A 724      16.599  14.744  24.747  1.00  0.00      A    C
ATOM   6509  CZ  ACN A 724      17.692  14.772  25.767  1.00  0.00      A    C
ATOM   6510  NZ  ACN A 724      18.526  14.813  26.530  1.00  0.00      A    N
ATOM   6511  HZ  ACN A 724      16.438  15.723  24.305  1.00  0.00      A    H
ATOM   6512  HZ1 ACN A 724      15.710  14.375  25.253  1.00  0.00      A    H
ATOM   6513  HZ2 ACN A 724      16.904  14.026  23.989  1.00  0.00      A    H
ATOM   6517  CT  ACN A 725       9.861  13.263  35.811  1.00  0.00      A    C
ATOM   6518  CZ  ACN A 725       8.676  12.672  36.426  1.00  0.00      A    C
ATOM   6519  NZ  ACN A 725       7.740  12.225  36.948  1.00  0.00      A    N
ATOM   6520  HZ  ACN A 725      10.433  12.466  35.343  1.00  0.00      A    H
ATOM   6521  HZ1 ACN A 725      10.574  13.722  36.491  1.00  0.00      A    H
ATOM   6522  HZ2 ACN A 725       9.650  13.987  35.028  1.00  0.00      A    H
ATOM   6526  CT  ACN A 726      17.299  11.572  19.441  1.00  0.00      A    C
ATOM   6527  CZ  ACN A 726      17.593  11.953  20.818  1.00  0.00      A    C
ATOM   6528  NZ  ACN A 726      17.856  12.299  21.888  1.00  0.00      A    N
ATOM   6529  HZ  ACN A 726      18.210  11.344  18.893  1.00  0.00      A    H
ATOM   6530  HZ1 ACN A 726      16.749  12.294  18.844  1.00  0.00      A    H
ATOM   6531  HZ2 ACN A 726      16.761  10.634  19.555  1.00  0.00      A    H
ATOM   6535  CT  ACN A 727      36.411  39.342  38.607  1.00  0.00      A    C
ATOM   6536  CZ  ACN A 727      36.260  40.486  39.467  1.00  0.00      A    C
ATOM   6537  NZ  ACN A 727      36.067  41.439  40.104  1.00  0.00      A    N
ATOM   6538  HZ  ACN A 727      37.357  38.825  38.747  1.00  0.00      A    H
ATOM   6539  HZ1 ACN A 727      36.272  39.709  37.594  1.00  0.00      A    H
ATOM   6540  HZ2 ACN A 727      35.584  38.673  38.835  1.00  0.00      A    H
ATOM   6544  CT  ACN A 728      11.407   8.581   1.441  1.00  0.00      A    C
ATOM   6545  CZ  ACN A 728      10.910   9.954   1.261  1.00  0.00      A    C
ATOM   6546  NZ  ACN A 728      10.505  11.017   1.177  1.00  0.00      A    N
ATOM   6547  HZ  ACN A 728      12.424   8.665   1.816  1.00  0.00      A    H
ATOM   6548  HZ1 ACN A 728      11.489   8.162   0.441  1.00  0.00      A    H
ATOM   6549  HZ2 ACN A 728      10.657   8.087   2.052  1.00  0.00      A    H
ATOM   6553  CT  ACN A 729      10.884   5.832  20.400  1.00  0.00      A    C
ATOM   6554  CZ  ACN A 729       9.682   5.022  20.384  1.00  0.00      A    C
ATOM   6555  NZ  ACN A 729       8.704   4.371  20.365  1.00  0.00      A    N
ATOM   6556  HZ  ACN A 729      11.170   6.322  21.327  1.00  0.00      A    H
ATOM   6557  HZ1 ACN A 729      10.861   6.456  19.510  1.00  0.00      A    H
ATOM   6558  HZ2 ACN A 729      11.635   5.046  20.424  1.00  0.00      A    H
ATOM   6562  CT  ACN A 730      12.642  17.698  35.530  1.00  0.00      A    C
ATOM   6563  CZ  ACN A 730      12.160  19.063  35.264  1.00  0.00      A    C
ATOM   6564  NZ  ACN A 730      11.759  20.112  34.975  1.00  0.00      A    N
ATOM   6565  HZ  ACN A 730      11.847  17.257  36.125  1.00  0.00      A    H
ATOM   6566  HZ1 ACN A 730      13.596  17.735  36.051  1.00  0.00      A    H
ATOM   6567  HZ2 ACN A 730      12.819  17.163  34.601  1.00  0.00      A    H
ATOM   6571  CT  ACN A 731      11.423   6.825   6.448  1.00  0.00      A    C
ATOM   6572  CZ  ACN A 731      11.740   6.728   7.869  1.00  0.00      A    C
ATOM   6573  NZ  ACN A 731      11.978   6.747   8.998  1.00  0.00      A    N
ATOM   6574  HZ  ACN A 731      10.514   6.308   6.150  1.00  0.00      A    H
ATOM   6575  HZ1 ACN A 731      12.234   6.458   5.824  1.00  0.00      A    H
ATOM   6576  HZ2 ACN A 731      11.276   7.884   6.249  1.00  0.00      A    H
ATOM   6580  CT  ACN A 732      24.634  21.180  42.589  1.00  0.00      A    C
ATOM   6581  CZ  ACN A 732      25.964  21.205  41.938  1.00  0.00      A    C
ATOM   6582  NZ  ACN A 732      26.990  21.225  41.439  1.00  0.00      A    N
ATOM   6583  HZ  ACN A 732      24.681  21.525  43.619  1.00  0.00      A    H
ATOM   6584  HZ1 ACN A 732      24.228  20.172  42.582  1.00  0.00      A    H
ATOM   6585  HZ2 ACN A 732      24.122  21.967  42.041  1.00  0.00      A    H
ATOM   6589  CT  ACN A 733       1.954  37.760  12.519  1.00  0.00      A    C
ATOM   6590  CZ  ACN A 733       1.219  37.892  11.261  1.00  0.00      A    C
ATOM   6591  NZ  ACN A 733       0.635  38.021  10.270  1.00  0.00      A    N
ATOM   6592  HZ  ACN A 733       2.962  37.467  12.238  1.00  0.00      A    H
ATOM   6593  HZ1 ACN A 733       1.439  37.097  13.209  1.00  0.00      A    H
ATOM   6594  HZ2 ACN A 733       2.109  38.804  12.777  1.00  0.00      A    H
ATOM   6598  CT  ACN A 734      39.975   7.356  15.279  1.00  0.00      A    C
ATOM   6599  CZ  ACN A 734      40.233   8.674  14.717  1.00  0.00      A    C
ATOM   6600  NZ  ACN A 734      40.446   9.689  14.280  1.00  0.00      A    N
ATOM   6601  HZ  ACN A 734      40.499   7.303  16.230  1.00  0.00      A    H
ATOM   6602  HZ1 ACN A 734      40.430   6.560  14.695  1.00  0.00      A    H
ATOM   6603  HZ2 ACN A 734      38.907   7.301  15.473  1.00  0.00      A    H
ATOM   6607  CT  ACN A 735       6.951  38.725  35.309  1.00  0.00      A    C
ATOM   6608  CZ  ACN A 735       7.670  38.107  34.172  1.00  0.00      A    C
ATOM   6609  NZ  ACN A 735       8.207  37.628  33.278  1.00  0.00      A    N
ATOM   6610  HZ  ACN A 735       6.058  39.257  34.990  1.00  0.00      A    H
ATOM   6611  HZ1 ACN A 735       7.605  39.518  35.659  1.00  0.00      A    H
ATOM   6612  HZ2 ACN A 735       6.752  38.090  36.169  1.00  0.00      A    H
ATOM   6616  CT  ACN A 736      29.652  33.329  13.091  1.00  0.00      A    C
ATOM   6617  CZ  ACN A 736      30.627  32.618  12.199  1.00  0.00      A    C
ATOM   6618  NZ  ACN A 736      31.462  32.050  11.542  1.00  0.00      A    N
ATOM   6619  HZ  ACN A 736      28.732  33.559  12.559  1.00  0.00      A    H
ATOM   6620  HZ1 ACN A 736      30.200  34.222  13.377  1.00  0.00      A    H
ATOM   6621  HZ2 ACN A 736      29.452  32.781  14.009  1.00  0.00      A    H
ATOM   6625  CT  ACN A 737      21.791  16.582  26.711  1.00  0.00      A    C
ATOM   6626  CZ  ACN A 737      21.430  16.631  25.248  1.00  0.00      A    C
ATOM   6627  NZ  ACN A 737      21.297  16.810  24.115  1.00  0.00      A    N
ATOM   6628  HZ  ACN A 737      21.942  17.584  27.106  1.00  0.00      A    H
ATOM   6629  HZ1 ACN A 737      22.772  16.116  26.735  1.00  0.00      A    H
ATOM   6630  HZ2 ACN A 737      21.114  15.883  27.194  1.00  0.00      A    H
ATOM   6634  CT  ACN A 738      14.607  37.293  39.257  1.00  0.00      A    C
ATOM   6635  CZ  ACN A 738      14.809  36.448  40.463  1.00  0.00      A    C
ATOM   6636  NZ  ACN A 738      15.043  35.804  41.386  1.00  0.00      A    N
ATOM   6637  HZ  ACN A 738      13.554  37.312  38.986  1.00  0.00      A    H
ATOM   6638  HZ1 ACN A 738      15.061  36.788  38.408  1.00  0.00      A    H
ATOM   6639  HZ2 ACN A 738      15.144  38.217  39.455  1.00  0.00      A    H
ATOM   6643  CT  ACN A 739      29.916  23.289  23.191  1.00  0.00      A    C
ATOM   6644  CZ  ACN A 739      31.338  22.980  23.418  1.00  0.00      A    C
ATOM   6645  NZ  ACN A 739      32.488  22.803  23.576  1.00  0.00      A    N
ATOM   6646  HZ  ACN A 739      29.365  22.464  22.747  1.00  0.00      A    H
ATOM   6647  HZ1 ACN A 739      29.669  24.121  22.537  1.00  0.00      A    H
ATOM   6648  HZ2 ACN A 739      29.536  23.458  24.196  1.00  0.00      A    H
ATOM   6652  CT  ACN A 740      27.931  42.885  29.097  1.00  0.00      A    C
ATOM   6653  CZ  ACN A 740      27.118  41.800  28.634  1.00  0.00      A    C
ATOM   6654  NZ  ACN A 740      26.472  40.911  28.213  1.00  0.00      A    N
ATOM   6655  HZ  ACN A 740      27.385  43.752  29.459  1.00  0.00      A    H
ATOM   6656  HZ1 ACN A 740      28.602  43.188  28.297  1.00  0.00      A    H
ATOM   6657  HZ2 ACN A 740      28.561  42.541  29.914  1.00  0.00      A    H
ATOM   6661  CT  ACN A 741      19.749   2.816  31.386  1.00  0.00      A    C
ATOM   6662  CZ  ACN A 741      20.151   2.195  32.691  1.00  0.00      A    C
ATOM   6663  NZ  ACN A 741      20.510   1.763  33.703  1.00  0.00      A    N
ATOM   6664  HZ  ACN A 741      20.155   3.823  31.355  1.00  0.00      A    H
ATOM   6665  HZ1 ACN A 741      18.663   2.842  31.416  1.00  0.00      A    H
ATOM   6666  HZ2 ACN A 741      20.158   2.175  30.608  1.00  0.00      A    H
ATOM   6670  CT  ACN A 742      35.990  43.252  23.389  1.00  0.00      A    C
ATOM   6671  CZ  ACN A 742      37.332  42.896  22.943  1.00  0.00      A    C
ATOM   6672  NZ  ACN A 742      38.362  42.609  22.585  1.00  0.00      A    N
ATOM   6673  HZ  ACN A 742      36.087  44.297  23.672  1.00  0.00      A    H
ATOM   6674  HZ1 ACN A 742      35.837  42.653  24.284  1.00  0.00      A    H
ATOM   6675  HZ2 ACN A 742      35.215  43.055  22.653  1.00  0.00      A    H
ATOM   6679  CT  ACN A 743      18.719  35.945  42.061  1.00  0.00      A    C
ATOM   6680  CZ  ACN A 743      18.677  35.984  43.525  1.00  0.00      A    C
ATOM   6681  NZ  ACN A 743      18.596  36.074  44.663  1.00  0.00      A    N
ATOM   6682  HZ  ACN A 743      19.759  36.210  41.892  1.00  0.00      A    H
ATOM   6683  HZ1 ACN A 743      17.972  36.596  41.614  1.00  0.00      A    H
ATOM   6684  HZ2 ACN A 743      18.437  34.937  41.768  1.00  0.00      A    H
ATOM   6688  CT  ACN A 744      26.654  38.786   3.710  1.00  0.00      A    C
ATOM   6689  CZ  ACN A 744      25.259  39.293   3.844  1.00  0.00      A    C
ATOM   6690  NZ  ACN A 744      24.169  39.717   3.978  1.00  0.00      A    N
ATOM   6691  HZ  ACN A 744      27.371  39.577   3.502  1.00  0.00      A    H
ATOM   6692  HZ1 ACN A 744      26.701  38.041   2.920  1.00  0.00      A    H
ATOM   6693  HZ2 ACN A 744      26.993  38.378   4.658  1.00  0.00      A    H
ATOM   6697  CT  ACN A 745      27.455  35.291   9.175  1.00  0.00      A    C
ATOM   6698  CZ  ACN A 745      26.779  34.495  10.159  1.00  0.00      A    C
ATOM   6699  NZ  ACN A 745      26.252  33.812  10.938  1.00  0.00      A    N
ATOM   6700  HZ  ACN A 745      27.315  36.291   9.578  1.00  0.00      A    H
ATOM   6701  HZ1 ACN A 745      26.903  35.160   8.248  1.00  0.00      A    H
ATOM   6702  HZ2 ACN A 745      28.488  34.963   9.262  1.00  0.00      A    H
ATOM   6706  CT  ACN A 746      18.273  16.987   7.280  1.00  0.00      A    C
ATOM   6707  CZ  ACN A 746      18.248  15.526   7.398  1.00  0.00      A    C
ATOM   6708  NZ  ACN A 746      18.268  14.394   7.502  1.00  0.00      A    N
ATOM   6709  HZ  ACN A 746      17.215  17.168   7.453  1.00  0.00      A    H
ATOM   6710  HZ1 ACN A 746      18.556  17.248   6.264  1.00  0.00      A    H
ATOM   6711  HZ2 ACN A 746      18.869  17.493   8.036  1.00  0.00      A    H
ATOM   6715  CT  ACN A 747      32.100  28.069   4.565  1.00  0.00      A    C
ATOM   6716  CZ  ACN A 747      31.423  26.787   4.850  1.00  0.00      A    C
ATOM   6717  NZ  ACN A 747      30.938  25.785   5.107  1.00  0.00      A    N
ATOM   6718  HZ  ACN A 747      33.127  27.997   4.911  1.00  0.00      A    H
ATOM   6719  HZ1 ACN A 747      31.668  29.009   4.899  1.00  0.00      A    H
ATOM   6720  HZ2 ACN A 747      32.097  28.193   3.485  1.00  0.00      A    H
ATOM   6724  CT  ACN A 748      20.230  36.197   8.898  1.00  0.00      A    C
ATOM   6725  CZ  ACN A 748      21.577  36.500   9.489  1.00  0.00      A    C
ATOM   6726  NZ  ACN A 748      22.629  36.706   9.930  1.00  0.00      A    N
ATOM   6727  HZ  ACN A 748      20.263  36.678   7.924  1.00  0.00      A    H
ATOM   6728  HZ1 ACN A 748      19.487  36.686   9.523  1.00  0.00      A    H
ATOM   6729  HZ2 ACN A 748      20.141  35.114   8.864  1.00  0.00      A    H
ATOM   6733  CT  ACN A 749      31.404  14.905  12.236  1.00  0.00      A    C
ATOM   6734  CZ  ACN A 749      30.228  15.254  13.083  1.00  0.00      A    C
ATOM   6735  NZ  ACN A 749      29.331  15.511  13.729  1.00  0.00      A    N
ATOM   6736  HZ  ACN A 749      32.010  15.804  12.157  1.00  0.00      A    H
ATOM   6737  HZ1 ACN A 749      31.137  14.554  11.242  1.00  0.00      A    H
ATOM   6738  HZ2 ACN A 749      31.895  14.159  12.855  1.00  0.00      A    H
ATOM   6742  CT  ACN A 750      32.387   4.961   4.348  1.00  0.00      A    C
ATOM   6743  CZ  ACN A 750      33.424   4.817   5.394  1.00  0.00      A    C
ATOM   6744  NZ  ACN A 750      34.278   4.715   6.167  1.00  0.00      A    N
ATOM   6745  HZ  ACN A 750      31.529   5.408   4.843  1.00  0.00      A    H
ATOM   6746  HZ1 ACN A 750      32.046   4.035   3.891  1.00  0.00      A    H
ATOM   6747  HZ2 ACN A 750      32.692   5.668   3.581  1.00  0.00      A    H
ATOM   6751  CT  ACN A 751      22.417  14.090  36.204  1.00  0.00      A    C
ATOM   6752  CZ  ACN A 751      21.893  12.756  36.569  1.00  0.00      A    C
ATOM   6753  NZ  ACN A 751      21.473  11.714  36.858  1.00  0.00      A    N
ATOM   6754  HZ  ACN A 751      23.068  14.334  37.040  1.00  0.00      A    H
ATOM   6755  HZ1 ACN A 751      21.647  14.853  36.275  1.00  0.00      A    H
ATOM   6756  HZ2 ACN A 751      22.938  14.096  35.249  1.00  0.00      A    H
ATOM   6760  CT  ACN A 752      34.444  12.628  12.236  1.00  0.00      A    C
ATOM   6761  CZ  ACN A 752      35.319  11.533  12.500  1.00  0.00      A    C
ATOM   6762  NZ  ACN A 752      36.040  10.617  12.745  1.00  0.00      A    N
ATOM   6763  HZ  ACN A 752      33.482  12.385  11.792  1.00  0.00      A    H
ATOM   6764  HZ1 ACN A 752      34.970  13.250  11.517  1.00  0.00      A    H
ATOM   6765  HZ2 ACN A 752      34.312  13.129  13.192  1.00  0.00      A    H
ATOM   6769  CT  ACN A 753      34.730  21.263  25.836  1.00  0.00      A    C
ATOM   6770  CZ  ACN A 753      34.035  20.011  25.491  1.00  0.00      A    C
ATOM   6771  NZ  ACN A 753      33.464  19.054  25.217  1.00  0.00      A    N
ATOM   6772  HZ  ACN A 753      34.507  22.106  25.187  1.00  0.00      A    H
ATOM   6773  HZ1 ACN A 753      35.799  21.070  25.787  1.00  0.00      A    H
ATOM   6774  HZ2 ACN A 753      34.354  21.607  26.796  1.00  0.00      A    H
ATOM   6778  CT  ACN A 754      24.758  33.145   2.911  1.00  0.00      A    C
ATOM   6779  CZ  ACN A 754      25.772  32.634   3.827  1.00  0.00      A    C
ATOM   6780  NZ  ACN A 754      26.442  32.168   4.631  1.00  0.00      A    N
ATOM   6781  HZ  ACN A 754      24.907  32.565   2.004  1.00  0.00      A    H
ATOM   6782  HZ1 ACN A 754      25.104  34.164   2.758  1.00  0.00      A    H
ATOM   6783  HZ2 ACN A 754      23.695  33.065   3.120  1.00  0.00      A    H
ATOM   6787  CT  ACN A 755      41.064   0.488   8.655  1.00  0.00      A    C
ATOM   6788  CZ  ACN A 755      40.478   0.949   7.391  1.00  0.00      A    C
ATOM   6789  NZ  ACN A 755      40.116   1.340   6.352  1.00  0.00      A    N
ATOM   6790  HZ  ACN A 755      42.114   0.734   8.519  1.00  0.00      A    H
ATOM   6791  HZ1 ACN A 755      41.128  -0.591   8.769  1.00  0.00      A    H
ATOM   6792  HZ2 ACN A 755      40.476   1.031   9.390  1.00  0.00      A    H
ATOM   6796  CT  ACN A 756       9.020  36.196  18.528  1.00  0.00      A    C
ATOM   6797  CZ  ACN A 756      10.425  36.430  18.960  1.00  0.00      A    C
ATOM   6798  NZ  ACN A 756      11.483  36.692  19.309  1.00  0.00      A    N
ATOM   6799  HZ  ACN A 756       8.388  35.920  19.368  1.00  0.00      A    H
ATOM   6800  HZ1 ACN A 756       9.072  35.370  17.824  1.00  0.00      A    H
ATOM   6801  HZ2 ACN A 756       8.565  37.024  17.990  1.00  0.00      A    H
ATOM   6805  CT  ACN A 757      33.979  38.100  35.962  1.00  0.00      A    C
ATOM   6806  CZ  ACN A 757      33.700  36.669  35.942  1.00  0.00      A    C
ATOM   6807  NZ  ACN A 757      33.462  35.533  35.895  1.00  0.00      A    N
ATOM   6808  HZ  ACN A 757      34.520  38.368  35.058  1.00  0.00      A    H
ATOM   6809  HZ1 ACN A 757      34.541  38.428  36.833  1.00  0.00      A    H
ATOM   6810  HZ2 ACN A 757      33.047  38.655  36.035  1.00  0.00      A    H
ATOM   6814  CT  ACN A 758      31.491  34.159   9.051  1.00  0.00      A    C
ATOM   6815  CZ  ACN A 758      31.209  34.962   7.863  1.00  0.00      A    C
ATOM   6816  NZ  ACN A 758      30.928  35.594   6.896  1.00  0.00      A    N
ATOM   6817  HZ  ACN A 758      30.893  34.459   9.908  1.00  0.00      A    H
ATOM   6818  HZ1 ACN A 758      32.529  34.182   9.371  1.00  0.00      A    H
ATOM   6819  HZ2 ACN A 758      31.156  33.138   8.884  1.00  0.00      A    H
ATOM   6823  CT  ACN A 759      31.158  10.266  18.132  1.00  0.00      A    C
ATOM   6824  CZ  ACN A 759      31.520   8.952  17.487  1.00  0.00      A    C
ATOM   6825  NZ  ACN A 759      31.785   7.974  16.928  1.00  0.00      A    N
ATOM   6826  HZ  ACN A 759      30.321  10.808  17.700  1.00  0.00      A    H
ATOM   6827  HZ1 ACN A 759      32.091  10.785  17.926  1.00  0.00      A    H
ATOM   6828  HZ2 ACN A 759      30.961  10.252  19.201  1.00  0.00      A    H
ATOM   6832  CT  ACN A 760      12.578  43.883  33.104  1.00  0.00      A    C
ATOM   6833  CZ  ACN A 760      13.378  43.801  31.851  1.00  0.00      A    C
ATOM   6834  NZ  ACN A 760      13.984  43.711  30.798  1.00  0.00      A    N
ATOM   6835  HZ  ACN A 760      13.110  44.569  33.759  1.00  0.00      A    H
ATOM   6836  HZ1 ACN A 760      12.552  42.857  33.463  1.00  0.00      A    H
ATOM   6837  HZ2 ACN A 760      11.523  44.120  32.995  1.00  0.00      A    H
ATOM   6841  CT  ACN A 761      15.992  18.667  19.821  1.00  0.00      A    C
ATOM   6842  CZ  ACN A 761      15.388  19.948  20.202  1.00  0.00      A    C
ATOM   6843  NZ  ACN A 761      14.970  20.976  20.541  1.00  0.00      A    N
ATOM   6844  HZ  ACN A 761      15.210  18.047  19.391  1.00  0.00      A    H
ATOM   6845  HZ1 ACN A 761      16.366  18.189  20.724  1.00  0.00      A    H
ATOM   6846  HZ2 ACN A 761      16.846  18.867  19.179  1.00  0.00      A    H
ATOM   6850  CT  ACN A 762      39.536  28.100   7.608  1.00  0.00      A    C
ATOM   6851  CZ  ACN A 762      40.025  27.417   6.433  1.00  0.00      A    C
ATOM   6852  NZ  ACN A 762      40.493  26.957   5.471  1.00  0.00      A    N
ATOM   6853  HZ  ACN A 762      38.916  28.922   7.257  1.00  0.00      A    H
ATOM   6854  HZ1 ACN A 762      40.446  28.401   8.120  1.00  0.00      A    H
ATOM   6855  HZ2 ACN A 762      38.927  27.435   8.216  1.00  0.00      A    H
ATOM   6859  CT  ACN A 763      27.651  44.766  13.039  1.00  0.00      A    C
ATOM   6860  CZ  ACN A 763      27.540  43.579  12.322  1.00  0.00      A    C
ATOM   6861  NZ  ACN A 763      27.411  42.604  11.729  1.00  0.00      A    N
ATOM   6862  HZ  ACN A 763      27.678  44.671  14.122  1.00  0.00      A    H
ATOM   6863  HZ1 ACN A 763      26.646  45.151  12.888  1.00  0.00      A    H
ATOM   6864  HZ2 ACN A 763      28.358  45.499  12.659  1.00  0.00      A    H
ATOM   6868  CT  ACN A 764      26.680   6.787   9.969  1.00  0.00      A    C
ATOM   6869  CZ  ACN A 764      26.783   7.833  10.979  1.00  0.00      A    C
ATOM   6870  NZ  ACN A 764      26.834   8.615  11.832  1.00  0.00      A    N
ATOM   6871  HZ  ACN A 764      26.098   6.003  10.445  1.00  0.00      A    H
ATOM   6872  HZ1 ACN A 764      27.545   6.444   9.407  1.00  0.00      A    H
ATOM   6873  HZ2 ACN A 764      26.022   7.259   9.244  1.00  0.00      A    H
ATOM   6877  CT  ACN A 765       6.759  32.925  40.963  1.00  0.00      A    C
ATOM   6878  CZ  ACN A 765       6.797  31.523  40.662  1.00  0.00      A    C
ATOM   6879  NZ  ACN A 765       6.781  30.376  40.458  1.00  0.00      A    N
ATOM   6880  HZ  ACN A 765       7.327  33.117  41.870  1.00  0.00      A    H
ATOM   6881  HZ1 ACN A 765       5.785  33.409  40.971  1.00  0.00      A    H
ATOM   6882  HZ2 ACN A 765       7.295  33.361  40.124  1.00  0.00      A    H
ATOM   6886  CT  ACN A 766      25.804  31.826  33.013  1.00  0.00      A    C
ATOM   6887  CZ  ACN A 766      26.083  33.277  33.028  1.00  0.00      A    C
ATOM   6888  NZ  ACN A 766      26.262  34.427  32.976  1.00  0.00      A    N
ATOM   6889  HZ  ACN A 766      26.042  31.433  32.028  1.00  0.00      A    H
ATOM   6890  HZ1 ACN A 766      24.760  31.616  33.231  1.00  0.00      A    H
ATOM   6891  HZ2 ACN A 766      26.475  31.544  33.821  1.00  0.00      A    H
ATOM   6895  CT  ACN A 767      10.847  36.269  26.623  1.00  0.00      A    C
ATOM   6896  CZ  ACN A 767      10.147  36.701  27.834  1.00  0.00      A    C
ATOM   6897  NZ  ACN A 767       9.623  36.966  28.826  1.00  0.00      A    N
ATOM   6898  HZ  ACN A 767      10.920  37.091  25.916  1.00  0.00      A    H
ATOM   6899  HZ1 ACN A 767      10.279  35.474  26.148  1.00  0.00      A    H
ATOM   6900  HZ2 ACN A 767      11.838  35.932  26.916  1.00  0.00      A    H
ATOM   6904  CT  ACN A 768      38.385  35.292  27.538  1.00  0.00      A    C
ATOM   6905  CZ  ACN A 768      39.837  34.964  27.440  1.00  0.00      A    C
ATOM   6906  NZ  ACN A 768      40.958  34.671  27.278  1.00  0.00      A    N
ATOM   6907  HZ  ACN A 768      37.890  34.674  28.283  1.00  0.00      A    H
ATOM   6908  HZ1 ACN A 768      37.867  35.099  26.602  1.00  0.00      A    H
ATOM   6909  HZ2 ACN A 768      38.369  36.369  27.688  1.00  0.00      A    H
ATOM   6913  CT  ACN A 769      19.089   8.254  44.345  1.00  0.00      A    C
ATOM   6914  CZ  ACN A 769      18.349   9.464  44.612  1.00  0.00      A    C
ATOM   6915  NZ  ACN A 769      17.716  10.412  44.771  1.00  0.00      A    N
ATOM   6916  HZ  ACN A 769      20.112   8.337  44.701  1.00  0.00      A    H
ATOM   6917  HZ1 ACN A 769      18.940   7.937  43.315  1.00  0.00      A    H
ATOM   6918  HZ2 ACN A 769      18.659   7.500  45.000  1.00  0.00      A    H
ATOM   6922  CT  ACN A 770      37.401  43.331   5.867  1.00  0.00      A    C
ATOM   6923  CZ  ACN A 770      38.294  42.277   5.322  1.00  0.00      A    C
ATOM   6924  NZ  ACN A 770      38.983  41.411   4.982  1.00  0.00      A    N
ATOM   6925  HZ  ACN A 770      37.789  44.344   5.940  1.00  0.00      A    H
ATOM   6926  HZ1 ACN A 770      36.943  43.093   6.824  1.00  0.00      A    H
ATOM   6927  HZ2 ACN A 770      36.551  43.391   5.192  1.00  0.00      A    H
ATOM   6931  CT  ACN A 771      14.898  41.306  38.018  1.00  0.00      A    C
ATOM   6932  CZ  ACN A 771      14.410  41.545  36.627  1.00  0.00      A    C
ATOM   6933  NZ  ACN A 771      14.056  41.832  35.511  1.00  0.00      A    N
ATOM   6934  HZ  ACN A 771      15.935  40.978  38.013  1.00  0.00      A    H
ATOM   6935  HZ1 ACN A 771      14.362  40.427  38.367  1.00  0.00      A    H
ATOM   6936  HZ2 ACN A 771      14.732  42.205  38.606  1.00  0.00      A    H
ATOM   6940  CT  ACN A 772      26.829  35.492  36.113  1.00  0.00      A    C
ATOM   6941  CZ  ACN A 772      26.621  35.817  37.477  1.00  0.00      A    C
ATOM   6942  NZ  ACN A 772      26.457  36.033  38.584  1.00  0.00      A    N
ATOM   6943  HZ  ACN A 772      27.716  34.904  35.894  1.00  0.00      A    H
ATOM   6944  HZ1 ACN A 772      26.968  36.411  35.549  1.00  0.00      A    H
ATOM   6945  HZ2 ACN A 772      25.987  34.977  35.658  1.00  0.00      A    H
ATOM   6949  CT  ACN A 773      35.947   1.090  20.434  1.00  0.00      A    C
ATOM   6950  CZ  ACN A 773      34.802   0.153  20.621  1.00  0.00      A    C
ATOM   6951  NZ  ACN A 773      33.904  -0.573  20.775  1.00  0.00      A    N
ATOM   6952  HZ  ACN A 773      36.032   1.345  19.381  1.00  0.00      A    H
ATOM   6953  HZ1 ACN A 773      36.890   0.740  20.846  1.00  0.00      A    H
ATOM   6954  HZ2 ACN A 773      35.705   2.015  20.951  1.00  0.00      A    H
ATOM   6958  CT  ACN A 774      36.086  37.513  30.943  1.00  0.00      A    C
ATOM   6959  CZ  ACN A 774      36.125  36.197  30.387  1.00  0.00      A    C
ATOM   6960  NZ  ACN A 774      36.172  35.133  29.949  1.00  0.00      A    N
ATOM   6961  HZ  ACN A 774      35.355  37.607  31.742  1.00  0.00      A    H
ATOM   6962  HZ1 ACN A 774      35.795  38.233  30.182  1.00  0.00      A    H
ATOM   6963  HZ2 ACN A 774      37.041  37.805  31.373  1.00  0.00      A    H
ATOM   6967  CT  ACN A 775      43.471   8.595  17.785  1.00  0.00      A    C
ATOM   6968  CZ  ACN A 775      43.584   9.455  18.997  1.00  0.00      A    C
ATOM   6969  NZ  ACN A 775      43.657  10.134  19.922  1.00  0.00      A    N
ATOM   6970  HZ  ACN A 775      42.423   8.404  17.567  1.00  0.00      A    H
ATOM   6971  HZ1 ACN A 775      44.102   7.715  17.870  1.00  0.00      A    H
ATOM   6972  HZ2 ACN A 775      43.719   9.332  17.025  1.00  0.00      A    H
ATOM   6976  CT  ACN A 776      12.103  34.976  22.444  1.00  0.00      A    C
ATOM   6977  CZ  ACN A 776      11.505  33.763  21.921  1.00  0.00      A    C
ATOM   6978  NZ  ACN A 776      11.010  32.780  21.472  1.00  0.00      A    N
ATOM   6979  HZ  ACN A 776      12.512  35.554  21.620  1.00  0.00      A    H
ATOM   6980  HZ1 ACN A 776      12.859  34.730  23.186  1.00  0.00      A    H
ATOM   6981  HZ2 ACN A 776      11.311  35.613  22.829  1.00  0.00      A    H
ATOM   6985  CT  ACN A 777      19.939  23.021  27.338  1.00  0.00      A    C
ATOM   6986  CZ  ACN A 777      18.725  23.573  27.955  1.00  0.00      A    C
ATOM   6987  NZ  ACN A 777      17.797  23.967  28.463  1.00  0.00      A    N
ATOM   6988  HZ  ACN A 777      19.988  23.237  26.274  1.00  0.00      A    H
ATOM   6989  HZ1 ACN A 777      19.941  21.945  27.493  1.00  0.00      A    H
ATOM   6990  HZ2 ACN A 777      20.778  23.525  27.812  1.00  0.00      A    H
ATOM   6994  CT  ACN A 778      21.727   6.220   3.438  1.00  0.00      A    C
ATOM   6995  CZ  ACN A 778      22.048   6.582   2.043  1.00  0.00      A    C
ATOM   6996  NZ  ACN A 778      22.396   6.758   0.959  1.00  0.00      A    N
ATOM   6997  HZ  ACN A 778      22.625   5.796   3.880  1.00  0.00      A    H
ATOM   6998  HZ1 ACN A 778      20.945   5.470   3.522  1.00  0.00      A    H
ATOM   6999  HZ2 ACN A 778      21.405   7.117   3.962  1.00  0.00      A    H
ATOM   7003  CT  ACN A 779       6.784  28.713   5.451  1.00  0.00      A    C
ATOM   7004  CZ  ACN A 779       6.714  27.769   4.236  1.00  0.00      A    C
ATOM   7005  NZ  ACN A 779       6.681  27.133   3.261  1.00  0.00      A    N
ATOM   7006  HZ  ACN A 779       7.061  29.748   5.271  1.00  0.00      A    H
ATOM   7007  HZ1 ACN A 779       7.498  28.320   6.171  1.00  0.00      A    H
ATOM   7008  HZ2 ACN A 779       5.807  28.767   5.925  1.00  0.00      A    H
ATOM   7012  CT  ACN A 780      20.423  27.274   4.124  1.00  0.00      A    C
ATOM   7013  CZ  ACN A 780      19.202  27.264   4.958  1.00  0.00      A    C
ATOM   7014  NZ  ACN A 780      18.284  27.330   5.656  1.00  0.00      A    N
ATOM   7015  HZ  ACN A 780      20.556  28.224   3.614  1.00  0.00      A    H
ATOM   7016  HZ1 ACN A 780      20.339  26.510   3.356  1.00  0.00      A    H
ATOM   7017  HZ2 ACN A 780      21.167  27.022   4.876  1.00  0.00      A    H
ATOM   7021  CT  ACN A 781      29.254  43.101   8.703  1.00  0.00      A    C
ATOM   7022  CZ  ACN A 781      28.277  44.133   8.439  1.00  0.00      A    C
ATOM   7023  NZ  ACN A 781      27.443  44.944   8.220  1.00  0.00      A    N
ATOM   7024  HZ  ACN A 781      29.036  42.648   9.667  1.00  0.00      A    H
ATOM   7025  HZ1 ACN A 781      30.274  43.475   8.673  1.00  0.00      A    H
ATOM   7026  HZ2 ACN A 781      29.017  42.419   7.891  1.00  0.00      A    H
ATOM   7030  CT  ACN A 782      16.738  43.044  25.142  1.00  0.00      A    C
ATOM   7031  CZ  ACN A 782      17.203  44.439  24.797  1.00  0.00      A    C
ATOM   7032  NZ  ACN A 782      17.640  45.479  24.513  1.00  0.00      A    N
ATOM   7033  HZ  ACN A 782      15.911  43.010  25.846  1.00  0.00      A    H
ATOM   7034  HZ1 ACN A 782      17.610  42.556  25.570  1.00  0.00      A    H
ATOM   7035  HZ2 ACN A 782      16.582  42.424  24.263  1.00  0.00      A    H
ATOM   7039  CT  ACN A 783      32.235  28.434  26.920  1.00  0.00      A    C
ATOM   7040  CZ  ACN A 783      33.051  29.071  25.911  1.00  0.00      A    C
ATOM   7041  NZ  ACN A 783      33.680  29.622  25.128  1.00  0.00      A    N
ATOM   7042  HZ  ACN A 783      31.311  28.030  26.512  1.00  0.00      A    H
ATOM   7043  HZ1 ACN A 783      32.001  29.221  27.631  1.00  0.00      A    H
ATOM   7044  HZ2 ACN A 783      32.771  27.657  27.459  1.00  0.00      A    H
ATOM   7048  CT  ACN A 784      20.348   1.445  12.670  1.00  0.00      A    C
ATOM   7049  CZ  ACN A 784      19.388   2.360  11.936  1.00  0.00      A    C
ATOM   7050  NZ  ACN A 784      18.638   3.048  11.329  1.00  0.00      A    N
ATOM   7051  HZ  ACN A 784      20.978   0.976  11.919  1.00  0.00      A    H
ATOM   7052  HZ1 ACN A 784      19.686   0.643  12.986  1.00  0.00      A    H
ATOM   7053  HZ2 ACN A 784      20.808   1.870  13.558  1.00  0.00      A    H
ATOM   7057  CT  ACN A 785      39.738   0.796  22.771  1.00  0.00      A    C
ATOM   7058  CZ  ACN A 785      40.886   0.717  23.692  1.00  0.00      A    C
ATOM   7059  NZ  ACN A 785      41.846   0.727  24.357  1.00  0.00      A    N
ATOM   7060  HZ  ACN A 785      40.050   0.417  21.800  1.00  0.00      A    H
ATOM   7061  HZ1 ACN A 785      39.431   1.830  22.644  1.00  0.00      A    H
ATOM   7062  HZ2 ACN A 785      38.946   0.179  23.186  1.00  0.00      A    H
ATOM   7066  CT  ACN A 786      10.660  27.307  35.472  1.00  0.00      A    C
ATOM   7067  CZ  ACN A 786      10.983  27.901  36.712  1.00  0.00      A    C
ATOM   7068  NZ  ACN A 786      11.322  28.354  37.726  1.00  0.00      A    N
ATOM   7069  HZ  ACN A 786      11.387  27.250  34.666  1.00  0.00      A    H
ATOM   7070  HZ1 ACN A 786       9.761  27.805  35.117  1.00  0.00      A    H
ATOM   7071  HZ2 ACN A 786      10.336  26.301  35.728  1.00  0.00      A    H
ATOM   7075  CT  ACN A 787      31.873  12.787  29.591  1.00  0.00      A    C
ATOM   7076  CZ  ACN A 787      30.439  12.473  29.639  1.00  0.00      A    C
ATOM   7077  NZ  ACN A 787      29.337  12.289  29.728  1.00  0.00      A    N
ATOM   7078  HZ  ACN A 787      32.117  13.134  28.591  1.00  0.00      A    H
ATOM   7079  HZ1 ACN A 787      32.393  11.846  29.755  1.00  0.00      A    H
ATOM   7080  HZ2 ACN A 787      32.267  13.544  30.265  1.00  0.00      A    H
ATOM   7084  CT  ACN A 788      30.133  34.748  34.531  1.00  0.00      A    C
ATOM   7085  CZ  ACN A 788      30.077  36.216  34.662  1.00  0.00      A    C
ATOM   7086  NZ  ACN A 788      30.151  37.384  34.796  1.00  0.00      A    N
ATOM   7087  HZ  ACN A 788      29.941  34.290  35.497  1.00  0.00      A    H
ATOM   7088  HZ1 ACN A 788      31.141  34.403  34.313  1.00  0.00      A    H
ATOM   7089  HZ2 ACN A 788      29.417  34.377  33.802  1.00  0.00      A    H
ATOM   7093  CT  ACN A 789      15.639  19.084  15.363  1.00  0.00      A    C
ATOM   7094  CZ  ACN A 789      15.252  17.671  15.725  1.00  0.00      A    C
ATOM   7095  NZ  ACN A 789      14.966  16.542  15.960  1.00  0.00      A    N
ATOM   7096  HZ  ACN A 789      14.721  19.384  14.865  1.00  0.00      A    H
ATOM   7097  HZ1 ACN A 789      16.502  19.120  14.702  1.00  0.00      A    H
ATOM   7098  HZ2 ACN A 789      15.832  19.517  16.341  1.00  0.00      A    H
ATOM   7102  CT  ACN A 790      34.980  24.210  38.004  1.00  0.00      A    C
ATOM   7103  CZ  ACN A 790      35.870  25.432  37.856  1.00  0.00      A    C
ATOM   7104  NZ  ACN A 790      36.526  26.381  37.730  1.00  0.00      A    N
ATOM   7105  HZ  ACN A 790      34.644  23.859  37.032  1.00  0.00      A    H
ATOM   7106  HZ1 ACN A 790      34.198  24.307  38.752  1.00  0.00      A    H
ATOM   7107  HZ2 ACN A 790      35.601  23.410  38.399  1.00  0.00      A    H
ATOM   7111  CT  ACN A 791      16.365  38.083   5.447  1.00  0.00      A    C
ATOM   7112  CZ  ACN A 791      16.047  36.990   6.310  1.00  0.00      A    C
ATOM   7113  NZ  ACN A 791      15.715  36.044   6.954  1.00  0.00      A    N
ATOM   7114  HZ  ACN A 791      17.326  38.499   5.736  1.00  0.00      A    H
ATOM   7115  HZ1 ACN A 791      15.664  38.911   5.507  1.00  0.00      A    H
ATOM   7116  HZ2 ACN A 791      16.494  37.603   4.480  1.00  0.00      A    H
ATOM   7120  CT  ACN A 792      42.849  37.030  26.186  1.00  0.00      A    C
ATOM   7121  CZ  ACN A 792      43.695  36.834  27.380  1.00  0.00      A    C
ATOM   7122  NZ  ACN A 792      44.346  36.688  28.317  1.00  0.00      A    N
ATOM   7123  HZ  ACN A 792      41.941  37.621  26.274  1.00  0.00      A    H
ATOM   7124  HZ1 ACN A 792      42.637  36.010  25.874  1.00  0.00      A    H
ATOM   7125  HZ2 ACN A 792      43.533  37.445  25.450  1.00  0.00      A    H
ATOM   7129  CT  ACN A 793      31.502  13.993  17.709  1.00  0.00      A    C
ATOM   7130  CZ  ACN A 793      30.120  14.571  17.844  1.00  0.00      A    C
ATOM   7131  NZ  ACN A 793      29.064  14.969  17.970  1.00  0.00      A    N
ATOM   7132  HZ  ACN A 793      31.515  13.216  16.949  1.00  0.00      A    H
ATOM   7133  HZ1 ACN A 793      31.941  13.748  18.673  1.00  0.00      A    H
ATOM   7134  HZ2 ACN A 793      32.054  14.803  17.238  1.00  0.00      A    H
ATOM   7138  CT  ACN A 794      31.966  36.088  23.394  1.00  0.00      A    C
ATOM   7139  CZ  ACN A 794      32.785  35.002  24.077  1.00  0.00      A    C
ATOM   7140  NZ  ACN A 794      33.438  34.147  24.473  1.00  0.00      A    N
ATOM   7141  HZ  ACN A 794      30.990  35.736  23.072  1.00  0.00      A    H
ATOM   7142  HZ1 ACN A 794      32.586  36.349  22.540  1.00  0.00      A    H
ATOM   7143  HZ2 ACN A 794      31.867  36.895  24.115  1.00  0.00      A    H
ATOM   7147  CT  ACN A 795       2.922  44.412  18.615  1.00  0.00      A    C
ATOM   7148  CZ  ACN A 795       3.931  45.042  17.724  1.00  0.00      A    C
ATOM   7149  NZ  ACN A 795       4.730  45.518  16.987  1.00  0.00      A    N
ATOM   7150  HZ  ACN A 795       2.476  43.574  18.084  1.00  0.00      A    H
ATOM   7151  HZ1 ACN A 795       2.115  45.087  18.890  1.00  0.00      A    H
ATOM   7152  HZ2 ACN A 795       3.362  43.931  19.485  1.00  0.00      A    H
ATOM   7156  CT  ACN A 796      34.772  25.242  24.195  1.00  0.00      A    C
ATOM   7157  CZ  ACN A 796      34.567  25.026  22.773  1.00  0.00      A    C
ATOM   7158  NZ  ACN A 796      34.437  24.882  21.633  1.00  0.00      A    N
ATOM   7159  HZ  ACN A 796      34.256  26.190  24.319  1.00  0.00      A    H
ATOM   7160  HZ1 ACN A 796      35.853  25.267  24.312  1.00  0.00      A    H
ATOM   7161  HZ2 ACN A 796      34.341  24.456  24.810  1.00  0.00      A    H
ATOM   7165  CT  ACN A 797       1.317  10.585  43.717  1.00  0.00      A    C
ATOM   7166  CZ  ACN A 797       0.566  10.882  42.482  1.00  0.00      A    C
ATOM   7167  NZ  ACN A 797      -0.054  11.155  41.531  1.00  0.00      A    N
ATOM   7168  HZ  ACN A 797       1.808  11.448  44.159  1.00  0.00      A    H
ATOM   7169  HZ1 ACN A 797       1.930   9.728  43.451  1.00  0.00      A    H
ATOM   7170  HZ2 ACN A 797       0.678  10.159  44.487  1.00  0.00      A    H
ATOM   7174  CT  ACN A 798      14.698  23.066  40.989  1.00  0.00      A    C
ATOM   7175  CZ  ACN A 798      14.374  24.513  40.868  1.00  0.00      A    C
ATOM   7176  NZ  ACN A 798      14.175  25.626  40.585  1.00  0.00      A    N
ATOM   7177  HZ  ACN A 798      14.620  22.791  42.037  1.00  0.00      A    H
ATOM   7178  HZ1 ACN A 798      15.691  22.823  40.618  1.00  0.00      A    H
ATOM   7179  HZ2 ACN A 798      14.017  22.425  40.436  1.00  0.00      A    H
ATOM   7183  CT  ACN A 799      32.882  35.405   4.198  1.00  0.00      A    C
ATOM   7184  CZ  ACN A 799      34.029  35.945   4.952  1.00  0.00      A    C
ATOM   7185  NZ  ACN A 799      34.900  36.375   5.584  1.00  0.00      A    N
ATOM   7186  HZ  ACN A 799      31.992  35.779   4.697  1.00  0.00      A    H
ATOM   7187  HZ1 ACN A 799      32.957  34.321   4.238  1.00  0.00      A    H
ATOM   7188  HZ2 ACN A 799      32.904  35.739   3.164  1.00  0.00      A    H
ATOM   7192  CT  ACN A 800      42.385  28.805  15.939  1.00  0.00      A    C
ATOM   7193  CZ  ACN A 800      41.624  28.871  17.177  1.00  0.00      A    C
ATOM   7194  NZ  ACN A 800      41.026  28.958  18.177  1.00  0.00      A    N
ATOM   7195  HZ  ACN A 800      43.196  28.088  16.035  1.00  0.00      A    H
ATOM   7196  HZ1 ACN A 800      42.892  29.765  15.896  1.00  0.00      A    H
ATOM   7197  HZ2 ACN A 800      41.666  28.621  15.145  1.00  0.00      A    H
ATOM   7201  CT  ACN A 801      12.019  41.194   6.996  1.00  0.00      A    C
ATOM   7202  CZ  ACN A 801      13.347  40.662   7.117  1.00  0.00      A    C
ATOM   7203  NZ  ACN A 801      14.409  40.262   7.281  1.00  0.00      A    N
ATOM   7204  HZ  ACN A 801      11.881  41.849   6.140  1.00  0.00      A    H
ATOM   7205  HZ1 ACN A 801      11.597  41.570   7.925  1.00  0.00      A    H
ATOM   7206  HZ2 ACN A 801      11.426  40.293   6.869  1.00  0.00      A    H
ATOM   7210  CT  ACN A 802      34.374  23.150  30.190  1.00  0.00      A    C
ATOM   7211  CZ  ACN A 802      35.744  23.378  30.640  1.00  0.00      A    C
ATOM   7212  NZ  ACN A 802      36.829  23.612  30.950  1.00  0.00      A    N
ATOM   7213  HZ  ACN A 802      34.556  22.219  29.661  1.00  0.00      A    H
ATOM   7214  HZ1 ACN A 802      34.117  23.916  29.462  1.00  0.00      A    H
ATOM   7215  HZ2 ACN A 802      33.610  22.950  30.937  1.00  0.00      A    H
ATOM   7219  CT  ACN A 803       7.979  43.914  29.766  1.00  0.00      A    C
ATOM   7220  CZ  ACN A 803       7.490  42.602  30.307  1.00  0.00      A    C
ATOM   7221  NZ  ACN A 803       7.113  41.577  30.711  1.00  0.00      A    N
ATOM   7222  HZ  ACN A 803       7.229  44.642  29.467  1.00  0.00      A    H
ATOM   7223  HZ1 ACN A 803       8.546  43.784  28.848  1.00  0.00      A    H
ATOM   7224  HZ2 ACN A 803       8.519  44.287  30.633  1.00  0.00      A    H
ATOM   7228  CT  ACN A 804      26.644   7.720  23.134  1.00  0.00      A    C
ATOM   7229  CZ  ACN A 804      26.021   7.253  21.869  1.00  0.00      A    C
ATOM   7230  NZ  ACN A 804      25.613   6.926  20.862  1.00  0.00      A    N
ATOM   7231  HZ  ACN A 804      26.965   8.756  23.065  1.00  0.00      A    H
ATOM   7232  HZ1 ACN A 804      27.531   7.120  23.321  1.00  0.00      A    H
ATOM   7233  HZ2 ACN A 804      25.889   7.705  23.916  1.00  0.00      A    H
ATOM   7237  CT  ACN A 805      32.743  39.443  40.756  1.00  0.00      A    C
ATOM   7238  CZ  ACN A 805      31.470  39.329  40.070  1.00  0.00      A    C
ATOM   7239  NZ  ACN A 805      30.469  39.196  39.470  1.00  0.00      A    N
ATOM   7240  HZ  ACN A 805      33.409  38.713  40.303  1.00  0.00      A    H
ATOM   7241  HZ1 ACN A 805      32.755  39.556  41.837  1.00  0.00      A    H
ATOM   7242  HZ2 ACN A 805      33.151  40.403  40.451  1.00  0.00      A    H
ATOM   7246  CT  ACN A 806      26.762  10.256  31.192  1.00  0.00      A    C
ATOM   7247  CZ  ACN A 806      26.822   8.921  30.663  1.00  0.00      A    C
ATOM   7248  NZ  ACN A 806      26.851   7.833  30.250  1.00  0.00      A    N
ATOM   7249  HZ  ACN A 806      27.166  10.190  32.199  1.00  0.00      A    H
ATOM   7250  HZ1 ACN A 806      25.732  10.572  31.053  1.00  0.00      A    H
ATOM   7251  HZ2 ACN A 806      27.435  10.858  30.587  1.00  0.00      A    H
ATOM   7255  CT  ACN A 807      36.097  21.174   9.225  1.00  0.00      A    C
ATOM   7256  CZ  ACN A 807      34.785  20.979   9.947  1.00  0.00      A    C
ATOM   7257  NZ  ACN A 807      33.772  20.771  10.425  1.00  0.00      A    N
ATOM   7258  HZ  ACN A 807      36.747  21.922   9.672  1.00  0.00      A    H
ATOM   7259  HZ1 ACN A 807      35.827  21.611   8.267  1.00  0.00      A    H
ATOM   7260  HZ2 ACN A 807      36.598  20.220   9.082  1.00  0.00      A    H
ATOM   7264  CT  ACN A 808      33.779  32.850  27.987  1.00  0.00      A    C
ATOM   7265  CZ  ACN A 808      34.975  32.074  27.603  1.00  0.00      A    C
ATOM   7266  NZ  ACN A 808      35.911  31.529  27.236  1.00  0.00      A    N
ATOM   7267  HZ  ACN A 808      33.012  32.145  28.296  1.00  0.00      A    H
ATOM   7268  HZ1 ACN A 808      33.435  33.450  27.149  1.00  0.00      A    H
ATOM   7269  HZ2 ACN A 808      34.128  33.450  28.824  1.00  0.00      A    H
ATOM   7273  CT  ACN A 809      34.357  27.080  30.435  1.00  0.00      A    C
ATOM   7274  CZ  ACN A 809      32.981  26.903  30.036  1.00  0.00      A    C
ATOM   7275  NZ  ACN A 809      31.872  26.807  29.674  1.00  0.00      A    N
ATOM   7276  HZ  ACN A 809      34.667  26.280  31.101  1.00  0.00      A    H
ATOM   7277  HZ1 ACN A 809      34.380  28.130  30.717  1.00  0.00      A    H
ATOM   7278  HZ2 ACN A 809      34.967  27.063  29.535  1.00  0.00      A    H
ATOM   7282  CT  ACN A 810       0.620  11.779  33.959  1.00  0.00      A    C
ATOM   7283  CZ  ACN A 810      -0.317  10.893  34.749  1.00  0.00      A    C
ATOM   7284  NZ  ACN A 810      -1.133  10.227  35.273  1.00  0.00      A    N
ATOM   7285  HZ  ACN A 810       0.033  12.519  33.422  1.00  0.00      A    H
ATOM   7286  HZ1 ACN A 810       1.152  11.084  33.314  1.00  0.00      A    H
ATOM   7287  HZ2 ACN A 810       1.292  12.272  34.656  1.00  0.00      A    H
ATOM   7291  CT  ACN A 811      12.093  25.131  15.144  1.00  0.00      A    C
ATOM   7292  CZ  ACN A 811      13.048  25.365  14.033  1.00  0.00      A    C
ATOM   7293  NZ  ACN A 811      13.877  25.493  13.140  1.00  0.00      A    N
ATOM   7294  HZ  ACN A 811      12.376  25.745  15.995  1.00  0.00      A    H
ATOM   7295  HZ1 ACN A 811      12.278  24.103  15.446  1.00  0.00      A    H
ATOM   7296  HZ2 ACN A 811      11.086  25.327  14.785  1.00  0.00      A    H
ATOM   7300  CT  ACN A 812       6.907  22.324  24.808  1.00  0.00      A    C
ATOM   7301  CZ  ACN A 812       8.135  22.694  24.078  1.00  0.00      A    C
ATOM   7302  NZ  ACN A 812       9.117  22.944  23.546  1.00  0.00      A    N
ATOM   7303  HZ  ACN A 812       7.159  21.687  25.652  1.00  0.00      A    H
ATOM   7304  HZ1 ACN A 812       6.231  21.947  24.045  1.00  0.00      A    H
ATOM   7305  HZ2 ACN A 812       6.437  23.182  25.281  1.00  0.00      A    H
ATOM   7309  CT  ACN A 813      36.349  19.025  21.652  1.00  0.00      A    C
ATOM   7310  CZ  ACN A 813      37.213  18.001  22.295  1.00  0.00      A    C
ATOM   7311  NZ  ACN A 813      37.921  17.275  22.843  1.00  0.00      A    N
ATOM   7312  HZ  ACN A 813      36.478  19.815  22.386  1.00  0.00      A    H
ATOM   7313  HZ1 ACN A 813      35.283  18.836  21.554  1.00  0.00      A    H
ATOM   7314  HZ2 ACN A 813      36.812  19.305  20.709  1.00  0.00      A    H
ATOM   7318  CT  ACN A 814      35.614   7.004  40.178  1.00  0.00      A    C
ATOM   7319  CZ  ACN A 814      34.994   5.663  39.968  1.00  0.00      A    C
ATOM   7320  NZ  ACN A 814      34.477   4.611  39.898  1.00  0.00      A    N
ATOM   7321  HZ  ACN A 814      36.587   7.084  40.654  1.00  0.00      A    H
ATOM   7322  HZ1 ACN A 814      34.902   7.817  40.299  1.00  0.00      A    H
ATOM   7323  HZ2 ACN A 814      36.000   7.111  39.167  1.00  0.00      A    H
ATOM   7327  CT  ACN A 815       2.554  12.928  22.017  1.00  0.00      A    C
ATOM   7328  CZ  ACN A 815       3.619  13.895  21.740  1.00  0.00      A    C
ATOM   7329  NZ  ACN A 815       4.458  14.632  21.513  1.00  0.00      A    N
ATOM   7330  HZ  ACN A 815       1.613  13.343  21.665  1.00  0.00      A    H
ATOM   7331  HZ1 ACN A 815       2.612  12.744  23.086  1.00  0.00      A    H
ATOM   7332  HZ2 ACN A 815       2.592  11.903  21.657  1.00  0.00      A    H
ATOM   7336  CT  ACN A 816      14.694   3.352  11.972  1.00  0.00      A    C
ATOM   7337  CZ  ACN A 816      14.273   2.851  10.689  1.00  0.00      A    C
ATOM   7338  NZ  ACN A 816      13.948   2.502   9.620  1.00  0.00      A    N
ATOM   7339  HZ  ACN A 816      15.677   2.994  12.267  1.00  0.00      A    H
ATOM   7340  HZ1 ACN A 816      14.019   3.178  12.806  1.00  0.00      A    H
ATOM   7341  HZ2 ACN A 816      14.729   4.426  11.811  1.00  0.00      A    H
ATOM   7345  CT  ACN A 817      41.749  32.147   1.783  1.00  0.00      A    C
ATOM   7346  CZ  ACN A 817      42.833  31.522   0.973  1.00  0.00      A    C
ATOM   7347  NZ  ACN A 817      43.698  31.048   0.327  1.00  0.00      A    N
ATOM   7348  HZ  ACN A 817      40.742  31.796   1.573  1.00  0.00      A    H
ATOM   7349  HZ1 ACN A 817      41.942  33.208   1.643  1.00  0.00      A    H
ATOM   7350  HZ2 ACN A 817      41.837  31.908   2.840  1.00  0.00      A    H
ATOM   7354  CT  ACN A 818       4.779   6.532  18.805  1.00  0.00      A    C
ATOM   7355  CZ  ACN A 818       4.447   7.827  19.419  1.00  0.00      A    C
ATOM   7356  NZ  ACN A 818       4.156   8.906  19.911  1.00  0.00      A    N
ATOM   7357  HZ  ACN A 818       5.772   6.499  18.364  1.00  0.00      A    H
ATOM   7358  HZ1 ACN A 818       4.058   6.352  18.012  1.00  0.00      A    H
ATOM   7359  HZ2 ACN A 818       4.681   5.784  19.588  1.00  0.00      A    H
ATOM   7363  CT  ACN A 819       9.325  20.575  11.644  1.00  0.00      A    C
ATOM   7364  CZ  ACN A 819       9.791  19.577  12.587  1.00  0.00      A    C
ATOM   7365  NZ  ACN A 819      10.127  18.714  13.298  1.00  0.00      A    N
ATOM   7366  HZ  ACN A 819       9.271  20.116  10.660  1.00  0.00      A    H
ATOM   7367  HZ1 ACN A 819       9.950  21.463  11.709  1.00  0.00      A    H
ATOM   7368  HZ2 ACN A 819       8.342  20.813  12.041  1.00  0.00      A    H
ATOM   7372  CT  ACN A 820       8.693  29.908  44.009  1.00  0.00      A    C
ATOM   7373  CZ  ACN A 820       9.915  29.190  43.637  1.00  0.00      A    C
ATOM   7374  NZ  ACN A 820      10.916  28.584  43.493  1.00  0.00      A    N
ATOM   7375  HZ  ACN A 820       7.839  29.746  43.357  1.00  0.00      A    H
ATOM   7376  HZ1 ACN A 820       9.003  30.947  43.943  1.00  0.00      A    H
ATOM   7377  HZ2 ACN A 820       8.473  29.700  45.053  1.00  0.00      A    H
ATOM   7381  CT  ACN A 821      44.158  35.471   9.673  1.00  0.00      A    C
ATOM   7382  CZ  ACN A 821      43.665  34.149  10.061  1.00  0.00      A    C
ATOM   7383  NZ  ACN A 821      43.293  33.138  10.290  1.00  0.00      A    N
ATOM   7384  HZ  ACN A 821      43.320  36.015  10.101  1.00  0.00      A    H
ATOM   7385  HZ1 ACN A 821      44.162  35.509   8.587  1.00  0.00      A    H
ATOM   7386  HZ2 ACN A 821      45.122  35.625  10.151  1.00  0.00      A    H
ATOM   7390  CT  ACN A 822      45.602  24.781  16.474  1.00  0.00      A    C
ATOM   7391  CZ  ACN A 822      44.177  25.155  16.241  1.00  0.00      A    C
ATOM   7392  NZ  ACN A 822      43.080  25.404  16.014  1.00  0.00      A    N
ATOM   7393  HZ  ACN A 822      46.174  25.524  15.925  1.00  0.00      A    H
ATOM   7394  HZ1 ACN A 822      45.853  23.848  15.975  1.00  0.00      A    H
ATOM   7395  HZ2 ACN A 822      45.955  24.897  17.495  1.00  0.00      A    H
ATOM   7399  CT  ACN A 823       6.542  41.626   4.262  1.00  0.00      A    C
ATOM   7400  CZ  ACN A 823       5.812  40.564   4.950  1.00  0.00      A    C
ATOM   7401  NZ  ACN A 823       5.210  39.712   5.450  1.00  0.00      A    N
ATOM   7402  HZ  ACN A 823       6.566  41.579   3.177  1.00  0.00      A    H
ATOM   7403  HZ1 ACN A 823       7.580  41.665   4.583  1.00  0.00      A    H
ATOM   7404  HZ2 ACN A 823       5.992  42.543   4.459  1.00  0.00      A    H
ATOM   7408  CT  ACN A 824      16.233  34.415  27.376  1.00  0.00      A    C
ATOM   7409  CZ  ACN A 824      15.136  34.022  26.474  1.00  0.00      A    C
ATOM   7410  NZ  ACN A 824      14.390  33.757  25.607  1.00  0.00      A    N
ATOM   7411  HZ  ACN A 824      16.746  33.517  27.710  1.00  0.00      A    H
ATOM   7412  HZ1 ACN A 824      15.892  34.976  28.242  1.00  0.00      A    H
ATOM   7413  HZ2 ACN A 824      16.876  34.993  26.717  1.00  0.00      A    H
ATOM   7417  CT  ACN A 825      11.203   2.876  24.905  1.00  0.00      A    C
ATOM   7418  CZ  ACN A 825      11.252   2.220  23.549  1.00  0.00      A    C
ATOM   7419  NZ  ACN A 825      11.301   1.653  22.520  1.00  0.00      A    N
ATOM   7420  HZ  ACN A 825      11.722   2.303  25.669  1.00  0.00      A    H
ATOM   7421  HZ1 ACN A 825      10.186   2.997  25.269  1.00  0.00      A    H
ATOM   7422  HZ2 ACN A 825      11.551   3.898  24.775  1.00  0.00      A    H
ATOM   7426  CT  ACN A 826      37.037  26.487  33.600  1.00  0.00      A    C
ATOM   7427  CZ  ACN A 826      36.030  27.455  33.329  1.00  0.00      A    C
ATOM   7428  NZ  ACN A 826      35.165  28.247  33.152  1.00  0.00      A    N
ATOM   7429  HZ  ACN A 826      37.946  27.060  33.761  1.00  0.00      A    H
ATOM   7430  HZ1 ACN A 826      37.202  25.819  32.759  1.00  0.00      A    H
ATOM   7431  HZ2 ACN A 826      36.689  25.969  34.490  1.00  0.00      A    H
ATOM   7435  CT  ACN A 827       6.791  43.065  16.074  1.00  0.00      A    C
ATOM   7436  CZ  ACN A 827       7.467  43.412  17.309  1.00  0.00      A    C
ATOM   7437  NZ  ACN A 827       7.933  43.664  18.306  1.00  0.00      A    N
ATOM   7438  HZ  ACN A 827       5.759  42.860  16.347  1.00  0.00      A    H
ATOM   7439  HZ1 ACN A 827       7.217  42.130  15.718  1.00  0.00      A    H
ATOM   7440  HZ2 ACN A 827       6.869  43.809  15.285  1.00  0.00      A    H
ATOM   7444  CT  ACN A 828      10.886  42.802  37.012  1.00  0.00      A    C
ATOM   7445  CZ  ACN A 828      11.979  43.681  37.519  1.00  0.00      A    C
ATOM   7446  NZ  ACN A 828      12.848  44.396  37.834  1.00  0.00      A    N
ATOM   7447  HZ  ACN A 828      11.054  42.789  35.939  1.00  0.00      A    H
ATOM   7448  HZ1 ACN A 828       9.951  43.302  37.253  1.00  0.00      A    H
ATOM   7449  HZ2 ACN A 828      10.937  41.815  37.463  1.00  0.00      A    H
ATOM   7453  CT  ACN A 829      12.767  38.976   3.318  1.00  0.00      A    C
ATOM   7454  CZ  ACN A 829      12.687  40.444   3.069  1.00  0.00      A    C
ATOM   7455  NZ  ACN A 829      12.607  41.556   2.843  1.00  0.00      A    N
ATOM   7456  HZ  ACN A 829      12.812  39.017   4.404  1.00  0.00      A    H
ATOM   7457  HZ1 ACN A 829      13.646  38.667   2.759  1.00  0.00      A    H
ATOM   7458  HZ2 ACN A 829      11.893  38.474   2.913  1.00  0.00      A    H
ATOM   7462  CT  ACN A 830      16.074  25.123   3.656  1.00  0.00      A    C
ATOM   7463  CZ  ACN A 830      16.924  24.805   2.469  1.00  0.00      A    C
ATOM   7464  NZ  ACN A 830      17.592  24.622   1.570  1.00  0.00      A    N
ATOM   7465  HZ  ACN A 830      15.775  26.168   3.631  1.00  0.00      A    H
ATOM   7466  HZ1 ACN A 830      16.643  24.914   4.558  1.00  0.00      A    H
ATOM   7467  HZ2 ACN A 830      15.138  24.600   3.832  1.00  0.00      A    H
ATOM   7471  CT  ACN A 831      25.835  11.130   9.499  1.00  0.00      A    C
ATOM   7472  CZ  ACN A 831      24.487  11.631   9.212  1.00  0.00      A    C
ATOM   7473  NZ  ACN A 831      23.456  12.045   8.991  1.00  0.00      A    N
ATOM   7474  HZ  ACN A 831      25.825  10.072   9.746  1.00  0.00      A    H
ATOM   7475  HZ1 ACN A 831      26.290  11.779  10.243  1.00  0.00      A    H
ATOM   7476  HZ2 ACN A 831      26.442  11.254   8.606  1.00  0.00      A    H
ATOM   7480  CT  ACN A 832      17.022  38.970  14.171  1.00  0.00      A    C
ATOM   7481  CZ  ACN A 832      16.512  40.301  14.583  1.00  0.00      A    C
ATOM   7482  NZ  ACN A 832      16.062  41.328  14.871  1.00  0.00      A    N
ATOM   7483  HZ  ACN A 832      17.468  39.042  13.183  1.00  0.00      A    H
ATOM   7484  HZ1 ACN A 832      16.113  38.375  14.129  1.00  0.00      A    H
ATOM   7485  HZ2 ACN A 832      17.721  38.617  14.925  1.00  0.00      A    H
ATOM   7489  CT  ACN A 833      42.193   0.293  40.210  1.00  0.00      A    C
ATOM   7490  CZ  ACN A 833      41.634   1.127  41.309  1.00  0.00      A    C
ATOM   7491  NZ  ACN A 833      41.288   1.810  42.180  1.00  0.00      A    N
ATOM   7492  HZ  ACN A 833      42.049   0.698  39.212  1.00  0.00      A    H
ATOM   7493  HZ1 ACN A 833      41.716  -0.683  40.255  1.00  0.00      A    H
ATOM   7494  HZ2 ACN A 833      43.260   0.239  40.409  1.00  0.00      A    H
ATOM   7498  CT  ACN A 834      13.752  14.399  21.857  1.00  0.00      A    C
ATOM   7499  CZ  ACN A 834      13.784  13.834  20.548  1.00  0.00      A    C
ATOM   7500  NZ  ACN A 834      13.820  13.353  19.531  1.00  0.00      A    N
ATOM   7501  HZ  ACN A 834      13.221  15.340  21.736  1.00  0.00      A    H
ATOM   7502  HZ1 ACN A 834      14.773  14.637  22.142  1.00  0.00      A    H
ATOM   7503  HZ2 ACN A 834      13.227  13.692  22.494  1.00  0.00      A    H
ATOM   7507  CT  ACN A 835       3.428  29.155  29.298  1.00  0.00      A    C
ATOM   7508  CZ  ACN A 835       4.578  29.233  30.284  1.00  0.00      A    C
ATOM   7509  NZ  ACN A 835       5.445  29.319  31.064  1.00  0.00      A    N
ATOM   7510  HZ  ACN A 835       3.778  29.149  28.268  1.00  0.00      A    H
ATOM   7511  HZ1 ACN A 835       2.703  29.956  29.418  1.00  0.00      A    H
ATOM   7512  HZ2 ACN A 835       2.880  28.231  29.460  1.00  0.00      A    H
ATOM   7516  CT  ACN A 836      38.757  38.919  34.740  1.00  0.00      A    C
ATOM   7517  CZ  ACN A 836      39.249  39.209  36.101  1.00  0.00      A    C
ATOM   7518  NZ  ACN A 836      39.684  39.400  37.174  1.00  0.00      A    N
ATOM   7519  HZ  ACN A 836      39.157  39.614  34.006  1.00  0.00      A    H
ATOM   7520  HZ1 ACN A 836      37.687  38.831  34.904  1.00  0.00      A    H
ATOM   7521  HZ2 ACN A 836      39.091  37.960  34.351  1.00  0.00      A    H
ATOM   7525  CT  ACN A 837      34.721   0.955  34.549  1.00  0.00      A    C
ATOM   7526  CZ  ACN A 837      35.739   1.873  34.145  1.00  0.00      A    C
ATOM   7527  NZ  ACN A 837      36.578   2.604  33.871  1.00  0.00      A    N
ATOM   7528  HZ  ACN A 837      33.907   0.978  33.829  1.00  0.00      A    H
ATOM   7529  HZ1 ACN A 837      34.278   1.270  35.490  1.00  0.00      A    H
ATOM   7530  HZ2 ACN A 837      35.171  -0.030  34.639  1.00  0.00      A    H
ATOM   7534  CT  ACN A 838      34.482  17.168  10.024  1.00  0.00      A    C
ATOM   7535  CZ  ACN A 838      34.568  16.396  11.314  1.00  0.00      A    C
ATOM   7536  NZ  ACN A 838      34.728  15.791  12.287  1.00  0.00      A    N
ATOM   7537  HZ  ACN A 838      33.510  17.634   9.877  1.00  0.00      A    H
ATOM   7538  HZ1 ACN A 838      34.812  16.437   9.290  1.00  0.00      A    H
ATOM   7539  HZ2 ACN A 838      35.241  17.945  10.041  1.00  0.00      A    H
ATOM   7543  CT  ACN A 839      32.860   8.418  35.338  1.00  0.00      A    C
ATOM   7544  CZ  ACN A 839      34.090   9.133  35.088  1.00  0.00      A    C
ATOM   7545  NZ  ACN A 839      35.063   9.700  34.853  1.00  0.00      A    N
ATOM   7546  HZ  ACN A 839      33.190   7.581  35.948  1.00  0.00      A    H
ATOM   7547  HZ1 ACN A 839      32.359   7.942  34.499  1.00  0.00      A    H
ATOM   7548  HZ2 ACN A 839      32.095   8.975  35.872  1.00  0.00      A    H
ATOM   7552  CT  ACN A 840       3.658  42.026  29.317  1.00  0.00      A    C
ATOM   7553  CZ  ACN A 840       2.621  41.363  28.526  1.00  0.00      A    C
ATOM   7554  NZ  ACN A 840       1.832  40.815  27.891  1.00  0.00      A    N
ATOM   7555  HZ  ACN A 840       4.203  42.679  28.639  1.00  0.00      A    H
ATOM   7556  HZ1 ACN A 840       4.342  41.273  29.702  1.00  0.00      A    H
ATOM   7557  HZ2 ACN A 840       3.264  42.609  30.145  1.00  0.00      A    H
ATOM   7561  CT  ACN A 841       7.238  39.811   8.338  1.00  0.00      A    C
ATOM   7562  CZ  ACN A 841       8.255  40.753   7.739  1.00  0.00      A    C
ATOM   7563  NZ  ACN A 841       9.022  41.508   7.300  1.00  0.00      A    N
ATOM   7564  HZ  ACN A 841       7.693  39.392   9.232  1.00  0.00      A    H
ATOM   7565  HZ1 ACN A 841       7.013  39.020   7.627  1.00  0.00      A    H
ATOM   7566  HZ2 ACN A 841       6.294  40.305   8.552  1.00  0.00      A    H
ATOM   7570  CT  ACN A 842      27.037  13.956  23.774  1.00  0.00      A    C
ATOM   7571  CZ  ACN A 842      27.146  12.686  24.464  1.00  0.00      A    C
ATOM   7572  NZ  ACN A 842      27.269  11.706  25.020  1.00  0.00      A    N
ATOM   7573  HZ  ACN A 842      26.524  13.897  22.818  1.00  0.00      A    H
ATOM   7574  HZ1 ACN A 842      28.053  14.326  23.658  1.00  0.00      A    H
ATOM   7575  HZ2 ACN A 842      26.629  14.825  24.284  1.00  0.00      A    H
ATOM   7579  CT  ACN A 843      11.451  17.277  18.566  1.00  0.00      A    C
ATOM   7580  CZ  ACN A 843      12.253  18.191  17.696  1.00  0.00      A    C
ATOM   7581  NZ  ACN A 843      12.936  18.811  17.016  1.00  0.00      A    N
ATOM   7582  HZ  ACN A 843      10.560  17.830  18.855  1.00  0.00      A    H
ATOM   7583  HZ1 ACN A 843      11.973  17.001  19.478  1.00  0.00      A    H
ATOM   7584  HZ2 ACN A 843      11.206  16.403  17.968  1.00  0.00      A    H
ATOM   7588  CT  ACN A 844      21.929  20.285  17.529  1.00  0.00      A    C
ATOM   7589  CZ  ACN A 844      21.393  21.445  18.298  1.00  0.00      A    C
ATOM   7590  NZ  ACN A 844      21.038  22.365  18.873  1.00  0.00      A    N
ATOM   7591  HZ  ACN A 844      21.266  19.460  17.279  1.00  0.00      A    H
[truncated: 123,166 more chars]
