# Supplementary material for: Ion and Solvent Modulation of Ferrocene and Decamethylferrocene Oxidation Potentials in Organic Electrolytes as Predicted by Molecular Dynamics Simulations
Source: J Phys Chem B. 2025 Feb 11;129(7):2067–81. doi: 10.1021/acs.jpcb.4c08321 (PMC11848929; doi:10.1021/acs.jpcb.4c08321)
Supplement: Supplementary file 2 — jp4c08321_si_002.zip [file jp4c08321_si_002.zip › simulation_files/pdb_files/Fc_BMIMBF4_0220_DCE_0750.pdb]

CRYST1   55.107   55.107   55.107  90.00  90.00  90.00 P 1           1
ATOM      1  CT  DCE A   1      45.895  22.968  53.880  1.00  0.00      A    C
ATOM      2  HC  DCE A   1      45.474  21.968  53.982  1.00  0.00      A    H
ATOM      3  HC1 DCE A   1      45.073  23.682  53.835  1.00  0.00      A    H
ATOM      4  Cl  DCE A   1      46.832  23.126  55.410  1.00  0.00      A   CL
ATOM      5  CT1 DCE A   1      46.920  23.281  52.736  1.00  0.00      A    C
ATOM      6  HC2 DCE A   1      46.921  24.343  52.491  1.00  0.00      A    H
ATOM      7  Cl1 DCE A   1      48.528  22.581  53.061  1.00  0.00      A   CL
ATOM      8  HC3 DCE A   1      46.670  22.842  51.771  1.00  0.00      A    H
ATOM     13  CT  DCE A   2      22.831  51.938  24.692  1.00  0.00      A    C
ATOM     14  HC  DCE A   2      21.847  51.474  24.761  1.00  0.00      A    H
ATOM     15  HC1 DCE A   2      22.701  52.465  23.747  1.00  0.00      A    H
ATOM     16  Cl  DCE A   2      23.132  53.253  25.991  1.00  0.00      A   CL
ATOM     17  CT1 DCE A   2      23.816  50.789  24.666  1.00  0.00      A    C
ATOM     18  HC2 DCE A   2      24.862  51.095  24.634  1.00  0.00      A    H
ATOM     19  Cl1 DCE A   2      23.726  49.883  26.216  1.00  0.00      A   CL
ATOM     20  HC3 DCE A   2      23.601  50.116  23.836  1.00  0.00      A    H
ATOM     25  CT  DCE A   3      36.658  21.468  26.620  1.00  0.00      A    C
ATOM     26  HC  DCE A   3      36.081  22.361  26.861  1.00  0.00      A    H
ATOM     27  HC1 DCE A   3      36.619  21.323  25.541  1.00  0.00      A    H
ATOM     28  Cl  DCE A   3      38.336  21.956  26.936  1.00  0.00      A   CL
ATOM     29  CT1 DCE A   3      36.376  20.115  27.378  1.00  0.00      A    C
ATOM     30  HC2 DCE A   3      36.642  20.199  28.431  1.00  0.00      A    H
ATOM     31  Cl1 DCE A   3      34.608  19.844  27.218  1.00  0.00      A   CL
ATOM     32  HC3 DCE A   3      36.874  19.243  26.955  1.00  0.00      A    H
ATOM     37  CT  DCE A   4      34.896  16.294  27.668  1.00  0.00      A    C
ATOM     38  HC  DCE A   4      34.654  17.108  26.985  1.00  0.00      A    H
ATOM     39  HC1 DCE A   4      34.598  15.347  27.217  1.00  0.00      A    H
ATOM     40  Cl  DCE A   4      36.599  16.227  27.884  1.00  0.00      A   CL
ATOM     41  CT1 DCE A   4      34.371  16.510  29.037  1.00  0.00      A    C
ATOM     42  HC2 DCE A   4      33.283  16.587  29.018  1.00  0.00      A    H
ATOM     43  Cl1 DCE A   4      34.916  15.254  30.256  1.00  0.00      A   CL
ATOM     44  HC3 DCE A   4      34.788  17.452  29.391  1.00  0.00      A    H
ATOM     49  CT  DCE A   5      47.376  38.367  17.462  1.00  0.00      A    C
ATOM     50  HC  DCE A   5      47.763  39.284  17.906  1.00  0.00      A    H
ATOM     51  HC1 DCE A   5      47.408  37.543  18.174  1.00  0.00      A    H
ATOM     52  Cl  DCE A   5      45.643  38.499  17.041  1.00  0.00      A   CL
ATOM     53  CT1 DCE A   5      48.085  37.916  16.196  1.00  0.00      A    C
ATOM     54  HC2 DCE A   5      47.810  38.460  15.292  1.00  0.00      A    H
ATOM     55  Cl1 DCE A   5      49.860  38.253  16.470  1.00  0.00      A   CL
ATOM     56  HC3 DCE A   5      47.896  36.869  15.959  1.00  0.00      A    H
ATOM     61  CT  DCE A   6      31.472   2.665  52.846  1.00  0.00      A    C
ATOM     62  HC  DCE A   6      31.849   3.673  53.017  1.00  0.00      A    H
ATOM     63  HC1 DCE A   6      30.653   2.479  53.540  1.00  0.00      A    H
ATOM     64  Cl  DCE A   6      31.106   2.463  51.136  1.00  0.00      A   CL
ATOM     65  CT1 DCE A   6      32.584   1.777  53.334  1.00  0.00      A    C
ATOM     66  HC2 DCE A   6      33.599   2.150  53.193  1.00  0.00      A    H
ATOM     67  Cl1 DCE A   6      32.342   1.379  55.108  1.00  0.00      A   CL
ATOM     68  HC3 DCE A   6      32.450   0.810  52.850  1.00  0.00      A    H
ATOM     73  CT  DCE A   7      24.648  24.728  43.173  1.00  0.00      A    C
ATOM     74  HC  DCE A   7      25.568  25.269  42.951  1.00  0.00      A    H
ATOM     75  HC1 DCE A   7      23.976  25.263  43.845  1.00  0.00      A    H
ATOM     76  Cl  DCE A   7      23.845  24.439  41.614  1.00  0.00      A   CL
ATOM     77  CT1 DCE A   7      25.009  23.370  43.876  1.00  0.00      A    C
ATOM     78  HC2 DCE A   7      25.833  23.551  44.566  1.00  0.00      A    H
ATOM     79  Cl1 DCE A   7      23.670  22.632  44.877  1.00  0.00      A   CL
ATOM     80  HC3 DCE A   7      25.287  22.599  43.157  1.00  0.00      A    H
ATOM     85  CT  DCE A   8      48.126  22.986  30.188  1.00  0.00      A    C
ATOM     86  HC  DCE A   8      47.419  22.159  30.261  1.00  0.00      A    H
ATOM     87  HC1 DCE A   8      49.081  22.464  30.262  1.00  0.00      A    H
ATOM     88  Cl  DCE A   8      48.078  23.756  28.570  1.00  0.00      A   CL
ATOM     89  CT1 DCE A   8      47.821  23.958  31.316  1.00  0.00      A    C
ATOM     90  HC2 DCE A   8      46.985  24.591  31.018  1.00  0.00      A    H
ATOM     91  Cl1 DCE A   8      47.263  23.095  32.731  1.00  0.00      A   CL
ATOM     92  HC3 DCE A   8      48.680  24.585  31.554  1.00  0.00      A    H
ATOM     97  CT  DCE A   9      31.284  46.741   1.969  1.00  0.00      A    C
ATOM     98  HC  DCE A   9      31.572  46.568   3.006  1.00  0.00      A    H
ATOM     99  HC1 DCE A   9      30.377  47.345   1.949  1.00  0.00      A    H
ATOM    100  Cl  DCE A   9      32.613  47.747   1.304  1.00  0.00      A   CL
ATOM    101  CT1 DCE A   9      31.162  45.463   1.184  1.00  0.00      A    C
ATOM    102  HC2 DCE A   9      30.463  44.754   1.628  1.00  0.00      A    H
ATOM    103  Cl1 DCE A   9      30.540  45.786  -0.526  1.00  0.00      A   CL
ATOM    104  HC3 DCE A   9      32.166  45.050   1.091  1.00  0.00      A    H
ATOM    109  CT  DCE A  10      51.477   9.711  18.848  1.00  0.00      A    C
ATOM    110  HC  DCE A  10      51.487   8.653  18.585  1.00  0.00      A    H
ATOM    111  HC1 DCE A  10      50.736  10.076  18.136  1.00  0.00      A    H
ATOM    112  Cl  DCE A  10      50.916   9.877  20.542  1.00  0.00      A   CL
ATOM    113  CT1 DCE A  10      52.839  10.293  18.530  1.00  0.00      A    C
ATOM    114  HC2 DCE A  10      53.679  10.060  19.185  1.00  0.00      A    H
ATOM    115  Cl1 DCE A  10      53.357   9.832  16.834  1.00  0.00      A   CL
ATOM    116  HC3 DCE A  10      52.841  11.382  18.480  1.00  0.00      A    H
ATOM    121  CT  DCE A  11      14.007  54.239   4.524  1.00  0.00      A    C
ATOM    122  HC  DCE A  11      14.611  53.453   4.977  1.00  0.00      A    H
ATOM    123  HC1 DCE A  11      14.706  55.075   4.477  1.00  0.00      A    H
ATOM    124  Cl  DCE A  11      13.434  53.776   2.873  1.00  0.00      A   CL
ATOM    125  CT1 DCE A  11      12.767  54.540   5.358  1.00  0.00      A    C
ATOM    126  HC2 DCE A  11      12.252  53.587   5.480  1.00  0.00      A    H
ATOM    127  Cl1 DCE A  11      12.979  55.198   7.015  1.00  0.00      A   CL
ATOM    128  HC3 DCE A  11      12.120  55.232   4.819  1.00  0.00      A    H
ATOM    133  CT  DCE A  12      33.315  12.053  48.015  1.00  0.00      A    C
ATOM    134  HC  DCE A  12      33.168  12.727  48.859  1.00  0.00      A    H
ATOM    135  HC1 DCE A  12      34.377  11.830  47.909  1.00  0.00      A    H
ATOM    136  Cl  DCE A  12      32.534  10.438  48.272  1.00  0.00      A   CL
ATOM    137  CT1 DCE A  12      32.941  12.753  46.674  1.00  0.00      A    C
ATOM    138  HC2 DCE A  12      33.297  12.087  45.888  1.00  0.00      A    H
ATOM    139  Cl1 DCE A  12      31.232  13.009  46.532  1.00  0.00      A   CL
ATOM    140  HC3 DCE A  12      33.467  13.687  46.480  1.00  0.00      A    H
ATOM    145  CT  DCE A  13      21.075  44.040  51.309  1.00  0.00      A    C
ATOM    146  HC  DCE A  13      22.103  44.155  50.965  1.00  0.00      A    H
ATOM    147  HC1 DCE A  13      20.445  43.414  50.678  1.00  0.00      A    H
ATOM    148  Cl  DCE A  13      21.114  43.372  52.945  1.00  0.00      A   CL
ATOM    149  CT1 DCE A  13      20.345  45.352  51.375  1.00  0.00      A    C
ATOM    150  HC2 DCE A  13      20.557  45.928  52.275  1.00  0.00      A    H
ATOM    151  Cl1 DCE A  13      20.815  46.341  49.894  1.00  0.00      A   CL
ATOM    152  HC3 DCE A  13      19.278  45.272  51.165  1.00  0.00      A    H
ATOM    157  CT  DCE A  14      38.183   6.455   4.477  1.00  0.00      A    C
ATOM    158  HC  DCE A  14      38.604   7.194   3.795  1.00  0.00      A    H
ATOM    159  HC1 DCE A  14      37.110   6.607   4.590  1.00  0.00      A    H
ATOM    160  Cl  DCE A  14      38.309   4.926   3.642  1.00  0.00      A   CL
ATOM    161  CT1 DCE A  14      38.904   6.490   5.853  1.00  0.00      A    C
ATOM    162  HC2 DCE A  14      38.359   5.861   6.557  1.00  0.00      A    H
ATOM    163  Cl1 DCE A  14      40.633   5.943   5.647  1.00  0.00      A   CL
ATOM    164  HC3 DCE A  14      38.808   7.488   6.281  1.00  0.00      A    H
ATOM    169  CT  DCE A  15      34.922  43.449  53.691  1.00  0.00      A    C
ATOM    170  HC  DCE A  15      35.601  42.773  54.211  1.00  0.00      A    H
ATOM    171  HC1 DCE A  15      33.996  42.888  53.813  1.00  0.00      A    H
ATOM    172  Cl  DCE A  15      34.681  44.869  54.709  1.00  0.00      A   CL
ATOM    173  CT1 DCE A  15      35.180  43.697  52.202  1.00  0.00      A    C
ATOM    174  HC2 DCE A  15      35.986  44.414  52.044  1.00  0.00      A    H
ATOM    175  Cl1 DCE A  15      35.620  42.127  51.471  1.00  0.00      A   CL
ATOM    176  HC3 DCE A  15      34.219  43.886  51.724  1.00  0.00      A    H
ATOM    181  CT  DCE A  16      23.642  44.624  11.585  1.00  0.00      A    C
ATOM    182  HC  DCE A  16      22.908  45.217  11.040  1.00  0.00      A    H
ATOM    183  HC1 DCE A  16      24.443  45.284  11.919  1.00  0.00      A    H
ATOM    184  Cl  DCE A  16      22.993  43.822  13.015  1.00  0.00      A   CL
ATOM    185  CT1 DCE A  16      24.025  43.508  10.640  1.00  0.00      A    C
ATOM    186  HC2 DCE A  16      25.019  43.169  10.932  1.00  0.00      A    H
ATOM    187  Cl1 DCE A  16      22.899  42.230  10.501  1.00  0.00      A   CL
ATOM    188  HC3 DCE A  16      24.245  43.941   9.664  1.00  0.00      A    H
ATOM    193  CT  DCE A  17      24.104  23.514  53.624  1.00  0.00      A    C
ATOM    194  HC  DCE A  17      24.253  23.795  54.666  1.00  0.00      A    H
ATOM    195  HC1 DCE A  17      23.121  23.062  53.492  1.00  0.00      A    H
ATOM    196  Cl  DCE A  17      24.021  25.084  52.810  1.00  0.00      A   CL
ATOM    197  CT1 DCE A  17      25.433  22.923  53.098  1.00  0.00      A    C
ATOM    198  HC2 DCE A  17      26.269  23.325  53.671  1.00  0.00      A    H
ATOM    199  Cl1 DCE A  17      25.379  21.077  53.131  1.00  0.00      A   CL
ATOM    200  HC3 DCE A  17      25.637  23.249  52.078  1.00  0.00      A    H
ATOM    205  CT  DCE A  18      38.843  26.996  30.140  1.00  0.00      A    C
ATOM    206  HC  DCE A  18      38.276  27.922  30.041  1.00  0.00      A    H
ATOM    207  HC1 DCE A  18      38.237  26.500  30.899  1.00  0.00      A    H
ATOM    208  Cl  DCE A  18      38.720  26.092  28.558  1.00  0.00      A   CL
ATOM    209  CT1 DCE A  18      40.246  27.449  30.359  1.00  0.00      A    C
ATOM    210  HC2 DCE A  18      40.883  26.569  30.451  1.00  0.00      A    H
ATOM    211  Cl1 DCE A  18      40.707  28.694  29.162  1.00  0.00      A   CL
ATOM    212  HC3 DCE A  18      40.208  27.906  31.348  1.00  0.00      A    H
ATOM    217  CT  DCE A  19      49.138  28.984  39.308  1.00  0.00      A    C
ATOM    218  HC  DCE A  19      49.165  29.610  40.200  1.00  0.00      A    H
ATOM    219  HC1 DCE A  19      48.732  28.004  39.557  1.00  0.00      A    H
ATOM    220  Cl  DCE A  19      48.154  29.787  38.085  1.00  0.00      A   CL
ATOM    221  CT1 DCE A  19      50.518  28.716  38.829  1.00  0.00      A    C
ATOM    222  HC2 DCE A  19      50.557  28.011  37.999  1.00  0.00      A    H
ATOM    223  Cl1 DCE A  19      51.261  30.195  38.142  1.00  0.00      A   CL
ATOM    224  HC3 DCE A  19      51.175  28.272  39.577  1.00  0.00      A    H
ATOM    229  CT  DCE A  20      42.258   4.227  29.130  1.00  0.00      A    C
ATOM    230  HC  DCE A  20      41.181   4.234  29.292  1.00  0.00      A    H
ATOM    231  HC1 DCE A  20      42.537   5.269  29.286  1.00  0.00      A    H
ATOM    232  Cl  DCE A  20      43.095   3.246  30.285  1.00  0.00      A   CL
ATOM    233  CT1 DCE A  20      42.635   3.835  27.663  1.00  0.00      A    C
ATOM    234  HC2 DCE A  20      43.638   4.171  27.401  1.00  0.00      A    H
ATOM    235  Cl1 DCE A  20      42.535   2.082  27.383  1.00  0.00      A   CL
ATOM    236  HC3 DCE A  20      41.953   4.301  26.952  1.00  0.00      A    H
ATOM    241  CT  DCE A  21      20.337   9.286  21.868  1.00  0.00      A    C
ATOM    242  HC  DCE A  21      19.706   9.201  22.752  1.00  0.00      A    H
ATOM    243  HC1 DCE A  21      19.749   9.907  21.191  1.00  0.00      A    H
ATOM    244  Cl  DCE A  21      21.896  10.117  22.425  1.00  0.00      A   CL
ATOM    245  CT1 DCE A  21      20.771   8.039  21.185  1.00  0.00      A    C
ATOM    246  HC2 DCE A  21      19.969   7.688  20.537  1.00  0.00      A    H
ATOM    247  Cl1 DCE A  21      22.125   8.239  20.107  1.00  0.00      A   CL
ATOM    248  HC3 DCE A  21      20.985   7.254  21.910  1.00  0.00      A    H
ATOM    253  CT  DCE A  22      19.421   8.492   8.545  1.00  0.00      A    C
ATOM    254  HC  DCE A  22      19.245   7.844   9.404  1.00  0.00      A    H
ATOM    255  HC1 DCE A  22      20.446   8.414   8.183  1.00  0.00      A    H
ATOM    256  Cl  DCE A  22      18.340   8.102   7.206  1.00  0.00      A   CL
ATOM    257  CT1 DCE A  22      19.118   9.923   8.899  1.00  0.00      A    C
ATOM    258  HC2 DCE A  22      19.905  10.322   9.539  1.00  0.00      A    H
ATOM    259  Cl1 DCE A  22      19.203  10.969   7.436  1.00  0.00      A   CL
ATOM    260  HC3 DCE A  22      18.114  10.070   9.298  1.00  0.00      A    H
ATOM    265  CT  DCE A  23       3.587  19.328  46.042  1.00  0.00      A    C
ATOM    266  HC  DCE A  23       2.910  19.320  46.896  1.00  0.00      A    H
ATOM    267  HC1 DCE A  23       3.734  18.349  45.586  1.00  0.00      A    H
ATOM    268  Cl  DCE A  23       2.795  20.512  44.898  1.00  0.00      A   CL
ATOM    269  CT1 DCE A  23       4.907  19.862  46.470  1.00  0.00      A    C
ATOM    270  HC2 DCE A  23       5.688  19.925  45.712  1.00  0.00      A    H
ATOM    271  Cl1 DCE A  23       4.589  21.465  47.276  1.00  0.00      A   CL
ATOM    272  HC3 DCE A  23       5.339  19.258  47.267  1.00  0.00      A    H
ATOM    277  CT  DCE A  24      38.287   5.631  38.672  1.00  0.00      A    C
ATOM    278  HC  DCE A  24      37.860   5.463  39.661  1.00  0.00      A    H
ATOM    279  HC1 DCE A  24      37.474   5.941  38.016  1.00  0.00      A    H
ATOM    280  Cl  DCE A  24      39.391   7.034  38.653  1.00  0.00      A   CL
ATOM    281  CT1 DCE A  24      39.010   4.426  38.122  1.00  0.00      A    C
ATOM    282  HC2 DCE A  24      39.652   4.634  37.265  1.00  0.00      A    H
ATOM    283  Cl1 DCE A  24      39.992   3.688  39.415  1.00  0.00      A   CL
ATOM    284  HC3 DCE A  24      38.253   3.730  37.762  1.00  0.00      A    H
ATOM    289  CT  DCE A  25      28.604  34.413  24.070  1.00  0.00      A    C
ATOM    290  HC  DCE A  25      27.553  34.211  23.865  1.00  0.00      A    H
ATOM    291  HC1 DCE A  25      29.156  33.780  23.375  1.00  0.00      A    H
ATOM    292  Cl  DCE A  25      29.020  36.172  23.833  1.00  0.00      A   CL
ATOM    293  CT1 DCE A  25      28.851  33.998  25.522  1.00  0.00      A    C
ATOM    294  HC2 DCE A  25      29.848  33.856  25.940  1.00  0.00      A    H
ATOM    295  Cl1 DCE A  25      27.864  35.041  26.607  1.00  0.00      A   CL
ATOM    296  HC3 DCE A  25      28.408  33.014  25.675  1.00  0.00      A    H
ATOM    301  CT  DCE A  26      50.109  32.897  14.736  1.00  0.00      A    C
ATOM    302  HC  DCE A  26      51.088  32.825  15.210  1.00  0.00      A    H
ATOM    303  HC1 DCE A  26      49.669  31.907  14.619  1.00  0.00      A    H
ATOM    304  Cl  DCE A  26      49.045  33.959  15.721  1.00  0.00      A   CL
ATOM    305  CT1 DCE A  26      50.315  33.540  13.355  1.00  0.00      A    C
ATOM    306  HC2 DCE A  26      50.971  34.404  13.458  1.00  0.00      A    H
ATOM    307  Cl1 DCE A  26      51.231  32.265  12.498  1.00  0.00      A   CL
ATOM    308  HC3 DCE A  26      49.432  33.807  12.774  1.00  0.00      A    H
ATOM    313  CT  DCE A  27      38.670   7.960  25.618  1.00  0.00      A    C
ATOM    314  HC  DCE A  27      38.033   7.257  26.156  1.00  0.00      A    H
ATOM    315  HC1 DCE A  27      39.488   8.205  26.295  1.00  0.00      A    H
ATOM    316  Cl  DCE A  27      39.276   7.203  24.112  1.00  0.00      A   CL
ATOM    317  CT1 DCE A  27      37.864   9.182  25.236  1.00  0.00      A    C
ATOM    318  HC2 DCE A  27      37.536   9.648  26.165  1.00  0.00      A    H
ATOM    319  Cl1 DCE A  27      38.904  10.278  24.348  1.00  0.00      A   CL
ATOM    320  HC3 DCE A  27      36.988   8.866  24.670  1.00  0.00      A    H
ATOM    325  CT  DCE A  28      29.151  22.354  41.364  1.00  0.00      A    C
ATOM    326  HC  DCE A  28      28.879  21.810  40.459  1.00  0.00      A    H
ATOM    327  HC1 DCE A  28      29.815  23.163  41.060  1.00  0.00      A    H
ATOM    328  Cl  DCE A  28      27.727  23.127  42.132  1.00  0.00      A   CL
ATOM    329  CT1 DCE A  28      29.715  21.198  42.298  1.00  0.00      A    C
ATOM    330  HC2 DCE A  28      29.084  20.309  42.271  1.00  0.00      A    H
ATOM    331  Cl1 DCE A  28      31.346  20.749  41.860  1.00  0.00      A   CL
ATOM    332  HC3 DCE A  28      29.738  21.543  43.332  1.00  0.00      A    H
ATOM    337  CT  DCE A  29      10.724  19.016  32.541  1.00  0.00      A    C
ATOM    338  HC  DCE A  29      10.826  18.083  33.095  1.00  0.00      A    H
ATOM    339  HC1 DCE A  29      11.133  19.908  33.017  1.00  0.00      A    H
ATOM    340  Cl  DCE A  29      11.828  18.734  31.146  1.00  0.00      A   CL
ATOM    341  CT1 DCE A  29       9.282  19.156  32.136  1.00  0.00      A    C
ATOM    342  HC2 DCE A  29       8.606  19.222  32.988  1.00  0.00      A    H
ATOM    343  Cl1 DCE A  29       8.924  20.679  31.307  1.00  0.00      A   CL
ATOM    344  HC3 DCE A  29       9.031  18.340  31.458  1.00  0.00      A    H
ATOM    349  CT  DCE A  30      15.250  25.888  29.081  1.00  0.00      A    C
ATOM    350  HC  DCE A  30      16.061  25.357  29.579  1.00  0.00      A    H
ATOM    351  HC1 DCE A  30      15.484  25.908  28.016  1.00  0.00      A    H
ATOM    352  Cl  DCE A  30      13.707  25.056  29.383  1.00  0.00      A   CL
ATOM    353  CT1 DCE A  30      15.268  27.303  29.611  1.00  0.00      A    C
ATOM    354  HC2 DCE A  30      14.906  27.267  30.638  1.00  0.00      A    H
ATOM    355  Cl1 DCE A  30      16.892  27.963  29.425  1.00  0.00      A   CL
ATOM    356  HC3 DCE A  30      14.604  27.950  29.037  1.00  0.00      A    H
ATOM    361  CT  DCE A  31      52.608  37.166  12.824  1.00  0.00      A    C
ATOM    362  HC  DCE A  31      52.809  36.543  13.695  1.00  0.00      A    H
ATOM    363  HC1 DCE A  31      53.453  37.844  12.705  1.00  0.00      A    H
ATOM    364  Cl  DCE A  31      52.500  36.161  11.368  1.00  0.00      A   CL
ATOM    365  CT1 DCE A  31      51.370  38.058  12.815  1.00  0.00      A    C
ATOM    366  HC2 DCE A  31      51.290  38.586  11.865  1.00  0.00      A    H
ATOM    367  Cl1 DCE A  31      49.861  37.064  12.804  1.00  0.00      A   CL
ATOM    368  HC3 DCE A  31      51.297  38.800  13.610  1.00  0.00      A    H
ATOM    373  CT  DCE A  32      49.957  12.080  14.612  1.00  0.00      A    C
ATOM    374  HC  DCE A  32      49.897  11.392  13.768  1.00  0.00      A    H
ATOM    375  HC1 DCE A  32      49.669  11.536  15.511  1.00  0.00      A    H
ATOM    376  Cl  DCE A  32      51.691  12.504  14.882  1.00  0.00      A   CL
ATOM    377  CT1 DCE A  32      49.214  13.445  14.545  1.00  0.00      A    C
ATOM    378  HC2 DCE A  32      48.144  13.407  14.342  1.00  0.00      A    H
ATOM    379  Cl1 DCE A  32      49.333  14.282  16.164  1.00  0.00      A   CL
ATOM    380  HC3 DCE A  32      49.586  14.124  13.777  1.00  0.00      A    H
ATOM    385  CT  DCE A  33      37.481  45.748  47.618  1.00  0.00      A    C
ATOM    386  HC  DCE A  33      38.524  45.434  47.666  1.00  0.00      A    H
ATOM    387  HC1 DCE A  33      36.837  45.116  47.006  1.00  0.00      A    H
ATOM    388  Cl  DCE A  33      36.800  45.658  49.300  1.00  0.00      A   CL
ATOM    389  CT1 DCE A  33      37.209  47.223  47.206  1.00  0.00      A    C
ATOM    390  HC2 DCE A  33      36.162  47.374  47.471  1.00  0.00      A    H
ATOM    391  Cl1 DCE A  33      38.036  48.208  48.474  1.00  0.00      A   CL
ATOM    392  HC3 DCE A  33      37.494  47.453  46.180  1.00  0.00      A    H
ATOM    397  CT  DCE A  34      38.006   3.516  26.532  1.00  0.00      A    C
ATOM    398  HC  DCE A  34      37.298   4.005  27.202  1.00  0.00      A    H
ATOM    399  HC1 DCE A  34      37.603   3.604  25.523  1.00  0.00      A    H
ATOM    400  Cl  DCE A  34      39.396   4.657  26.634  1.00  0.00      A   CL
ATOM    401  CT1 DCE A  34      38.358   2.067  26.998  1.00  0.00      A    C
ATOM    402  HC2 DCE A  34      39.070   1.606  26.312  1.00  0.00      A    H
ATOM    403  Cl1 DCE A  34      39.140   1.995  28.553  1.00  0.00      A   CL
ATOM    404  HC3 DCE A  34      37.359   1.650  27.123  1.00  0.00      A    H
ATOM    409  CT  DCE A  35      40.351  28.145  40.616  1.00  0.00      A    C
ATOM    410  HC  DCE A  35      41.356  28.362  40.976  1.00  0.00      A    H
ATOM    411  HC1 DCE A  35      40.393  28.264  39.533  1.00  0.00      A    H
ATOM    412  Cl  DCE A  35      40.025  26.440  40.976  1.00  0.00      A   CL
ATOM    413  CT1 DCE A  35      39.337  29.038  41.271  1.00  0.00      A    C
ATOM    414  HC2 DCE A  35      39.603  30.084  41.114  1.00  0.00      A    H
ATOM    415  Cl1 DCE A  35      37.688  28.648  40.559  1.00  0.00      A   CL
ATOM    416  HC3 DCE A  35      39.257  28.815  42.335  1.00  0.00      A    H
ATOM    421  CT  DCE A  36      48.254  40.933  43.891  1.00  0.00      A    C
ATOM    422  HC  DCE A  36      47.260  40.545  44.113  1.00  0.00      A    H
ATOM    423  HC1 DCE A  36      48.576  40.213  43.139  1.00  0.00      A    H
ATOM    424  Cl  DCE A  36      48.019  42.567  43.241  1.00  0.00      A   CL
ATOM    425  CT1 DCE A  36      49.117  40.921  45.231  1.00  0.00      A    C
ATOM    426  HC2 DCE A  36      48.675  41.529  46.021  1.00  0.00      A    H
ATOM    427  Cl1 DCE A  36      49.406  39.217  45.798  1.00  0.00      A   CL
ATOM    428  HC3 DCE A  36      50.055  41.385  44.925  1.00  0.00      A    H
ATOM    433  CT  DCE A  37       8.559  25.140   2.889  1.00  0.00      A    C
ATOM    434  HC  DCE A  37       7.834  25.426   2.128  1.00  0.00      A    H
ATOM    435  HC1 DCE A  37       8.931  24.146   2.640  1.00  0.00      A    H
ATOM    436  Cl  DCE A  37       9.995  26.108   3.151  1.00  0.00      A   CL
ATOM    437  CT1 DCE A  37       7.824  25.136   4.232  1.00  0.00      A    C
ATOM    438  HC2 DCE A  37       7.407  26.096   4.536  1.00  0.00      A    H
ATOM    439  Cl1 DCE A  37       6.562  23.917   4.159  1.00  0.00      A   CL
ATOM    440  HC3 DCE A  37       8.508  24.723   4.973  1.00  0.00      A    H
ATOM    445  CT  DCE A  38      29.027  55.203  46.470  1.00  0.00      A    C
ATOM    446  HC  DCE A  38      29.237  55.334  47.532  1.00  0.00      A    H
ATOM    447  HC1 DCE A  38      28.012  55.453  46.162  1.00  0.00      A    H
ATOM    448  Cl  DCE A  38      30.055  56.370  45.734  1.00  0.00      A   CL
ATOM    449  CT1 DCE A  38      29.555  53.806  46.120  1.00  0.00      A    C
ATOM    450  HC2 DCE A  38      30.631  53.759  46.290  1.00  0.00      A    H
ATOM    451  Cl1 DCE A  38      28.781  52.556  47.109  1.00  0.00      A   CL
ATOM    452  HC3 DCE A  38      29.469  53.680  45.040  1.00  0.00      A    H
ATOM    457  CT  DCE A  39      54.346   2.123  40.510  1.00  0.00      A    C
ATOM    458  HC  DCE A  39      54.387   2.309  39.437  1.00  0.00      A    H
ATOM    459  HC1 DCE A  39      54.097   1.101  40.794  1.00  0.00      A    H
ATOM    460  Cl  DCE A  39      55.967   2.465  41.134  1.00  0.00      A   CL
ATOM    461  CT1 DCE A  39      53.343   2.988  41.258  1.00  0.00      A    C
ATOM    462  HC2 DCE A  39      53.328   2.588  42.272  1.00  0.00      A    H
ATOM    463  Cl1 DCE A  39      53.872   4.759  41.254  1.00  0.00      A   CL
ATOM    464  HC3 DCE A  39      52.388   2.995  40.732  1.00  0.00      A    H
ATOM    469  CT  DCE A  40      55.356  29.676   9.181  1.00  0.00      A    C
ATOM    470  HC  DCE A  40      55.649  30.547   9.768  1.00  0.00      A    H
ATOM    471  HC1 DCE A  40      55.342  30.012   8.145  1.00  0.00      A    H
ATOM    472  Cl  DCE A  40      56.686  28.558   9.275  1.00  0.00      A   CL
ATOM    473  CT1 DCE A  40      54.144  28.975   9.725  1.00  0.00      A    C
ATOM    474  HC2 DCE A  40      54.331  28.529  10.702  1.00  0.00      A    H
ATOM    475  Cl1 DCE A  40      52.937  30.124  10.007  1.00  0.00      A   CL
ATOM    476  HC3 DCE A  40      53.691  28.248   9.051  1.00  0.00      A    H
ATOM    481  CT  DCE A  41       1.217  25.448  42.340  1.00  0.00      A    C
ATOM    482  HC  DCE A  41       2.076  25.570  41.681  1.00  0.00      A    H
ATOM    483  HC1 DCE A  41       0.400  25.145  41.686  1.00  0.00      A    H
ATOM    484  Cl  DCE A  41       1.538  24.371  43.659  1.00  0.00      A   CL
ATOM    485  CT1 DCE A  41       0.925  26.764  42.878  1.00  0.00      A    C
ATOM    486  HC2 DCE A  41       1.781  27.439  42.886  1.00  0.00      A    H
ATOM    487  Cl1 DCE A  41      -0.432  27.599  42.072  1.00  0.00      A   CL
ATOM    488  HC3 DCE A  41       0.631  26.694  43.925  1.00  0.00      A    H
ATOM    493  CT  DCE A  42      49.940   0.498  50.468  1.00  0.00      A    C
ATOM    494  HC  DCE A  42      49.553   1.387  50.966  1.00  0.00      A    H
ATOM    495  HC1 DCE A  42      50.803   0.881  49.923  1.00  0.00      A    H
ATOM    496  Cl  DCE A  42      50.615  -0.452  51.768  1.00  0.00      A   CL
ATOM    497  CT1 DCE A  42      48.888  -0.324  49.728  1.00  0.00      A    C
ATOM    498  HC2 DCE A  42      48.120  -0.775  50.355  1.00  0.00      A    H
ATOM    499  Cl1 DCE A  42      48.164   0.912  48.668  1.00  0.00      A   CL
ATOM    500  HC3 DCE A  42      49.307  -1.025  49.005  1.00  0.00      A    H
ATOM    505  CT  DCE A  43      45.139  38.996  51.111  1.00  0.00      A    C
ATOM    506  HC  DCE A  43      44.736  39.983  50.880  1.00  0.00      A    H
ATOM    507  HC1 DCE A  43      44.562  38.370  51.791  1.00  0.00      A    H
ATOM    508  Cl  DCE A  43      45.285  38.001  49.678  1.00  0.00      A   CL
ATOM    509  CT1 DCE A  43      46.447  39.265  51.664  1.00  0.00      A    C
ATOM    510  HC2 DCE A  43      46.817  38.320  52.060  1.00  0.00      A    H
ATOM    511  Cl1 DCE A  43      47.558  39.813  50.410  1.00  0.00      A   CL
ATOM    512  HC3 DCE A  43      46.421  40.003  52.466  1.00  0.00      A    H
ATOM    517  CT  DCE A  44       3.517   5.062  17.241  1.00  0.00      A    C
ATOM    518  HC  DCE A  44       3.864   5.109  18.274  1.00  0.00      A    H
ATOM    519  HC1 DCE A  44       4.003   4.170  16.846  1.00  0.00      A    H
ATOM    520  Cl  DCE A  44       1.759   4.692  17.355  1.00  0.00      A   CL
ATOM    521  CT1 DCE A  44       3.987   6.339  16.531  1.00  0.00      A    C
ATOM    522  HC2 DCE A  44       3.519   7.220  16.969  1.00  0.00      A    H
ATOM    523  Cl1 DCE A  44       5.758   6.477  16.797  1.00  0.00      A   CL
ATOM    524  HC3 DCE A  44       3.776   6.296  15.463  1.00  0.00      A    H
ATOM    529  CT  DCE A  45      25.479   6.242  12.638  1.00  0.00      A    C
ATOM    530  HC  DCE A  45      24.564   5.979  13.169  1.00  0.00      A    H
ATOM    531  HC1 DCE A  45      26.112   6.836  13.296  1.00  0.00      A    H
ATOM    532  Cl  DCE A  45      26.507   4.822  12.272  1.00  0.00      A   CL
ATOM    533  CT1 DCE A  45      25.041   6.870  11.281  1.00  0.00      A    C
ATOM    534  HC2 DCE A  45      24.628   7.877  11.336  1.00  0.00      A    H
ATOM    535  Cl1 DCE A  45      26.542   6.966  10.252  1.00  0.00      A   CL
ATOM    536  HC3 DCE A  45      24.327   6.246  10.742  1.00  0.00      A    H
ATOM    541  CT  DCE A  46      11.580  25.615  37.373  1.00  0.00      A    C
ATOM    542  HC  DCE A  46      10.679  25.700  37.981  1.00  0.00      A    H
ATOM    543  HC1 DCE A  46      11.283  24.932  36.577  1.00  0.00      A    H
ATOM    544  Cl  DCE A  46      11.657  27.241  36.793  1.00  0.00      A   CL
ATOM    545  CT1 DCE A  46      12.810  25.231  38.098  1.00  0.00      A    C
ATOM    546  HC2 DCE A  46      13.634  25.444  37.417  1.00  0.00      A    H
ATOM    547  Cl1 DCE A  46      12.936  26.036  39.716  1.00  0.00      A   CL
ATOM    548  HC3 DCE A  46      12.887  24.165  38.312  1.00  0.00      A    H
ATOM    553  CT  DCE A  47      36.599  30.978  31.968  1.00  0.00      A    C
ATOM    554  HC  DCE A  47      35.719  31.367  31.456  1.00  0.00      A    H
ATOM    555  HC1 DCE A  47      36.769  31.662  32.799  1.00  0.00      A    H
ATOM    556  Cl  DCE A  47      36.529  29.294  32.595  1.00  0.00      A   CL
ATOM    557  CT1 DCE A  47      37.791  30.972  31.041  1.00  0.00      A    C
ATOM    558  HC2 DCE A  47      37.990  32.017  30.804  1.00  0.00      A    H
ATOM    559  Cl1 DCE A  47      39.326  30.326  31.825  1.00  0.00      A   CL
ATOM    560  HC3 DCE A  47      37.583  30.533  30.065  1.00  0.00      A    H
ATOM    565  CT  DCE A  48      36.636  48.929  39.783  1.00  0.00      A    C
ATOM    566  HC  DCE A  48      36.954  48.132  39.112  1.00  0.00      A    H
ATOM    567  HC1 DCE A  48      35.546  48.909  39.800  1.00  0.00      A    H
ATOM    568  Cl  DCE A  48      37.387  48.517  41.359  1.00  0.00      A   CL
ATOM    569  CT1 DCE A  48      37.318  50.165  39.243  1.00  0.00      A    C
ATOM    570  HC2 DCE A  48      38.222  49.979  38.664  1.00  0.00      A    H
ATOM    571  Cl1 DCE A  48      36.166  51.041  38.154  1.00  0.00      A   CL
ATOM    572  HC3 DCE A  48      37.533  50.809  40.096  1.00  0.00      A    H
ATOM    577  CT  DCE A  49      28.367  29.929  48.004  1.00  0.00      A    C
ATOM    578  HC  DCE A  49      28.341  29.208  47.187  1.00  0.00      A    H
ATOM    579  HC1 DCE A  49      29.296  30.496  47.952  1.00  0.00      A    H
ATOM    580  Cl  DCE A  49      27.042  31.089  47.931  1.00  0.00      A   CL
ATOM    581  CT1 DCE A  49      28.225  29.093  49.244  1.00  0.00      A    C
ATOM    582  HC2 DCE A  49      27.266  28.580  49.186  1.00  0.00      A    H
ATOM    583  Cl1 DCE A  49      29.622  28.024  49.189  1.00  0.00      A   CL
ATOM    584  HC3 DCE A  49      28.350  29.697  50.142  1.00  0.00      A    H
ATOM    589  CT  DCE A  50      41.778   0.577  43.780  1.00  0.00      A    C
ATOM    590  HC  DCE A  50      40.730   0.619  43.483  1.00  0.00      A    H
ATOM    591  HC1 DCE A  50      42.289   1.538  43.840  1.00  0.00      A    H
ATOM    592  Cl  DCE A  50      41.969  -0.328  45.302  1.00  0.00      A   CL
ATOM    593  CT1 DCE A  50      42.391  -0.305  42.649  1.00  0.00      A    C
ATOM    594  HC2 DCE A  50      41.888  -1.269  42.574  1.00  0.00      A    H
ATOM    595  Cl1 DCE A  50      42.544   0.599  41.177  1.00  0.00      A   CL
ATOM    596  HC3 DCE A  50      43.404  -0.600  42.923  1.00  0.00      A    H
ATOM    601  CT  DCE A  51      17.039  45.744   5.095  1.00  0.00      A    C
ATOM    602  HC  DCE A  51      16.467  46.055   4.222  1.00  0.00      A    H
ATOM    603  HC1 DCE A  51      16.516  46.168   5.952  1.00  0.00      A    H
ATOM    604  Cl  DCE A  51      17.179  43.895   5.134  1.00  0.00      A   CL
ATOM    605  CT1 DCE A  51      18.405  46.365   5.036  1.00  0.00      A    C
ATOM    606  HC2 DCE A  51      18.828  46.359   4.031  1.00  0.00      A    H
ATOM    607  Cl1 DCE A  51      18.163  47.947   5.519  1.00  0.00      A   CL
ATOM    608  HC3 DCE A  51      19.065  45.687   5.579  1.00  0.00      A    H
ATOM    613  CT  DCE A  52      41.607   5.362  16.162  1.00  0.00      A    C
ATOM    614  HC  DCE A  52      40.558   5.111  16.005  1.00  0.00      A    H
ATOM    615  HC1 DCE A  52      41.727   5.635  17.211  1.00  0.00      A    H
ATOM    616  Cl  DCE A  52      42.763   3.952  15.993  1.00  0.00      A   CL
ATOM    617  CT1 DCE A  52      42.068   6.442  15.183  1.00  0.00      A    C
ATOM    618  HC2 DCE A  52      41.305   7.202  15.012  1.00  0.00      A    H
ATOM    619  Cl1 DCE A  52      43.552   7.281  15.688  1.00  0.00      A   CL
ATOM    620  HC3 DCE A  52      42.270   6.123  14.161  1.00  0.00      A    H
ATOM    625  CT  DCE A  53      21.287  17.380  42.199  1.00  0.00      A    C
ATOM    626  HC  DCE A  53      22.108  17.665  41.541  1.00  0.00      A    H
ATOM    627  HC1 DCE A  53      21.653  16.940  43.127  1.00  0.00      A    H
ATOM    628  Cl  DCE A  53      20.278  18.804  42.681  1.00  0.00      A   CL
ATOM    629  CT1 DCE A  53      20.394  16.481  41.416  1.00  0.00      A    C
ATOM    630  HC2 DCE A  53      19.596  16.002  41.984  1.00  0.00      A    H
ATOM    631  Cl1 DCE A  53      19.666  17.535  40.117  1.00  0.00      A   CL
ATOM    632  HC3 DCE A  53      21.022  15.815  40.824  1.00  0.00      A    H
ATOM    637  CT  DCE A  54      51.190  12.521  49.977  1.00  0.00      A    C
ATOM    638  HC  DCE A  54      51.936  11.783  50.272  1.00  0.00      A    H
ATOM    639  HC1 DCE A  54      51.663  13.468  50.235  1.00  0.00      A    H
ATOM    640  Cl  DCE A  54      50.677  12.570  48.295  1.00  0.00      A   CL
ATOM    641  CT1 DCE A  54      49.970  12.395  50.826  1.00  0.00      A    C
ATOM    642  HC2 DCE A  54      49.202  13.132  50.589  1.00  0.00      A    H
ATOM    643  Cl1 DCE A  54      49.369  10.716  50.588  1.00  0.00      A   CL
ATOM    644  HC3 DCE A  54      50.251  12.646  51.849  1.00  0.00      A    H
ATOM    649  CT  DCE A  55      32.806  19.159  33.548  1.00  0.00      A    C
ATOM    650  HC  DCE A  55      32.451  19.223  32.520  1.00  0.00      A    H
ATOM    651  HC1 DCE A  55      33.870  19.389  33.496  1.00  0.00      A    H
ATOM    652  Cl  DCE A  55      31.893  20.332  34.597  1.00  0.00      A   CL
ATOM    653  CT1 DCE A  55      32.594  17.774  34.152  1.00  0.00      A    C
ATOM    654  HC2 DCE A  55      33.049  17.098  33.427  1.00  0.00      A    H
ATOM    655  Cl1 DCE A  55      33.274  17.618  35.865  1.00  0.00      A   CL
ATOM    656  HC3 DCE A  55      31.547  17.472  34.179  1.00  0.00      A    H
ATOM    661  CT  DCE A  56      35.685   1.487  22.075  1.00  0.00      A    C
ATOM    662  HC  DCE A  56      34.764   1.082  21.656  1.00  0.00      A    H
ATOM    663  HC1 DCE A  56      36.008   0.794  22.852  1.00  0.00      A    H
ATOM    664  Cl  DCE A  56      36.925   1.522  20.725  1.00  0.00      A   CL
ATOM    665  CT1 DCE A  56      35.409   2.870  22.755  1.00  0.00      A    C
ATOM    666  HC2 DCE A  56      34.985   3.556  22.022  1.00  0.00      A    H
ATOM    667  Cl1 DCE A  56      34.213   2.664  24.100  1.00  0.00      A   CL
ATOM    668  HC3 DCE A  56      36.266   3.472  23.056  1.00  0.00      A    H
ATOM    673  CT  DCE A  57      12.405  27.963  25.402  1.00  0.00      A    C
ATOM    674  HC  DCE A  57      12.267  27.616  24.378  1.00  0.00      A    H
ATOM    675  HC1 DCE A  57      11.399  28.262  25.696  1.00  0.00      A    H
ATOM    676  Cl  DCE A  57      13.008  26.574  26.334  1.00  0.00      A   CL
ATOM    677  CT1 DCE A  57      13.414  29.083  25.547  1.00  0.00      A    C
ATOM    678  HC2 DCE A  57      13.477  29.640  26.483  1.00  0.00      A    H
ATOM    679  Cl1 DCE A  57      15.028  28.384  25.441  1.00  0.00      A   CL
ATOM    680  HC3 DCE A  57      13.351  29.830  24.756  1.00  0.00      A    H
ATOM    685  CT  DCE A  58      33.674  12.037  34.340  1.00  0.00      A    C
ATOM    686  HC  DCE A  58      33.387  11.554  33.406  1.00  0.00      A    H
ATOM    687  HC1 DCE A  58      33.224  11.530  35.194  1.00  0.00      A    H
ATOM    688  Cl  DCE A  58      35.425  11.914  34.346  1.00  0.00      A   CL
ATOM    689  CT1 DCE A  58      33.306  13.514  34.505  1.00  0.00      A    C
ATOM    690  HC2 DCE A  58      33.546  13.963  33.542  1.00  0.00      A    H
ATOM    691  Cl1 DCE A  58      31.585  13.584  34.790  1.00  0.00      A   CL
ATOM    692  HC3 DCE A  58      33.882  14.003  35.291  1.00  0.00      A    H
ATOM    697  CT  DCE A  59      13.114  11.838  51.127  1.00  0.00      A    C
ATOM    698  HC  DCE A  59      13.869  12.034  50.366  1.00  0.00      A    H
ATOM    699  HC1 DCE A  59      12.093  11.812  50.746  1.00  0.00      A    H
ATOM    700  Cl  DCE A  59      13.521  10.372  51.985  1.00  0.00      A   CL
ATOM    701  CT1 DCE A  59      13.142  12.991  52.094  1.00  0.00      A    C
ATOM    702  HC2 DCE A  59      12.938  13.912  51.548  1.00  0.00      A    H
ATOM    703  Cl1 DCE A  59      11.958  12.807  53.333  1.00  0.00      A   CL
ATOM    704  HC3 DCE A  59      14.139  12.982  52.534  1.00  0.00      A    H
ATOM    709  CT  DCE A  60      50.404  24.279  24.437  1.00  0.00      A    C
ATOM    710  HC  DCE A  60      51.140  23.951  23.703  1.00  0.00      A    H
ATOM    711  HC1 DCE A  60      49.497  23.700  24.266  1.00  0.00      A    H
ATOM    712  Cl  DCE A  60      50.991  23.552  25.900  1.00  0.00      A   CL
ATOM    713  CT1 DCE A  60      50.257  25.838  24.473  1.00  0.00      A    C
ATOM    714  HC2 DCE A  60      49.701  26.239  25.320  1.00  0.00      A    H
ATOM    715  Cl1 DCE A  60      51.955  26.464  24.604  1.00  0.00      A   CL
ATOM    716  HC3 DCE A  60      49.813  26.311  23.597  1.00  0.00      A    H
ATOM    721  CT  DCE A  61      54.340   2.964   3.634  1.00  0.00      A    C
ATOM    722  HC  DCE A  61      55.077   3.698   3.960  1.00  0.00      A    H
ATOM    723  HC1 DCE A  61      54.538   2.056   4.203  1.00  0.00      A    H
ATOM    724  Cl  DCE A  61      52.612   3.469   3.956  1.00  0.00      A   CL
ATOM    725  CT1 DCE A  61      54.626   2.511   2.173  1.00  0.00      A    C
ATOM    726  HC2 DCE A  61      55.601   2.031   2.096  1.00  0.00      A    H
ATOM    727  Cl1 DCE A  61      53.441   1.292   1.606  1.00  0.00      A   CL
ATOM    728  HC3 DCE A  61      54.574   3.378   1.514  1.00  0.00      A    H
ATOM    733  CT  DCE A  62       5.595   2.750  13.111  1.00  0.00      A    C
ATOM    734  HC  DCE A  62       6.655   3.003  13.146  1.00  0.00      A    H
ATOM    735  HC1 DCE A  62       5.485   1.680  13.289  1.00  0.00      A    H
ATOM    736  Cl  DCE A  62       4.676   3.463  14.472  1.00  0.00      A   CL
ATOM    737  CT1 DCE A  62       5.027   3.091  11.773  1.00  0.00      A    C
ATOM    738  HC2 DCE A  62       5.476   2.507  10.970  1.00  0.00      A    H
ATOM    739  Cl1 DCE A  62       3.282   2.602  11.919  1.00  0.00      A   CL
ATOM    740  HC3 DCE A  62       5.111   4.176  11.701  1.00  0.00      A    H
ATOM    745  CT  DCE A  63       3.205  29.812  42.310  1.00  0.00      A    C
ATOM    746  HC  DCE A  63       2.488  28.991  42.316  1.00  0.00      A    H
ATOM    747  HC1 DCE A  63       3.601  29.734  41.297  1.00  0.00      A    H
ATOM    748  Cl  DCE A  63       2.349  31.364  42.613  1.00  0.00      A   CL
ATOM    749  CT1 DCE A  63       4.210  29.412  43.309  1.00  0.00      A    C
ATOM    750  HC2 DCE A  63       4.860  30.240  43.592  1.00  0.00      A    H
ATOM    751  Cl1 DCE A  63       3.449  28.844  44.815  1.00  0.00      A   CL
ATOM    752  HC3 DCE A  63       4.960  28.729  42.911  1.00  0.00      A    H
ATOM    757  CT  DCE A  64       6.937   5.549  21.945  1.00  0.00      A    C
ATOM    758  HC  DCE A  64       7.611   5.135  22.695  1.00  0.00      A    H
ATOM    759  HC1 DCE A  64       6.351   4.743  21.502  1.00  0.00      A    H
ATOM    760  Cl  DCE A  64       5.702   6.713  22.678  1.00  0.00      A   CL
ATOM    761  CT1 DCE A  64       7.641   6.182  20.710  1.00  0.00      A    C
ATOM    762  HC2 DCE A  64       7.932   7.225  20.841  1.00  0.00      A    H
ATOM    763  Cl1 DCE A  64       9.172   5.236  20.395  1.00  0.00      A   CL
ATOM    764  HC3 DCE A  64       7.010   6.191  19.822  1.00  0.00      A    H
ATOM    769  CT  DCE A  65      27.358  51.981  50.567  1.00  0.00      A    C
ATOM    770  HC  DCE A  65      28.338  51.785  50.131  1.00  0.00      A    H
ATOM    771  HC1 DCE A  65      26.969  52.616  49.771  1.00  0.00      A    H
ATOM    772  Cl  DCE A  65      26.675  50.368  50.424  1.00  0.00      A   CL
ATOM    773  CT1 DCE A  65      27.346  52.581  52.005  1.00  0.00      A    C
ATOM    774  HC2 DCE A  65      26.314  52.748  52.314  1.00  0.00      A    H
ATOM    775  Cl1 DCE A  65      28.130  51.455  53.153  1.00  0.00      A   CL
ATOM    776  HC3 DCE A  65      27.885  53.529  51.991  1.00  0.00      A    H
ATOM    781  CT  DCE A  66      31.651  21.269  17.746  1.00  0.00      A    C
ATOM    782  HC  DCE A  66      32.102  22.260  17.799  1.00  0.00      A    H
ATOM    783  HC1 DCE A  66      32.368  20.483  17.509  1.00  0.00      A    H
ATOM    784  Cl  DCE A  66      30.942  20.961  19.329  1.00  0.00      A   CL
ATOM    785  CT1 DCE A  66      30.490  21.238  16.758  1.00  0.00      A    C
ATOM    786  HC2 DCE A  66      30.855  21.467  15.757  1.00  0.00      A    H
ATOM    787  Cl1 DCE A  66      29.740  19.571  16.615  1.00  0.00      A   CL
ATOM    788  HC3 DCE A  66      29.696  21.946  16.994  1.00  0.00      A    H
ATOM    793  CT  DCE A  67       7.580   2.529  42.369  1.00  0.00      A    C
ATOM    794  HC  DCE A  67       8.264   2.762  43.185  1.00  0.00      A    H
ATOM    795  HC1 DCE A  67       7.902   1.584  41.932  1.00  0.00      A    H
ATOM    796  Cl  DCE A  67       6.053   2.097  43.140  1.00  0.00      A   CL
ATOM    797  CT1 DCE A  67       7.468   3.623  41.352  1.00  0.00      A    C
ATOM    798  HC2 DCE A  67       8.422   3.760  40.843  1.00  0.00      A    H
ATOM    799  Cl1 DCE A  67       6.385   3.008  40.127  1.00  0.00      A   CL
ATOM    800  HC3 DCE A  67       6.978   4.498  41.778  1.00  0.00      A    H
ATOM    805  CT  DCE A  68      42.078  10.502  19.148  1.00  0.00      A    C
ATOM    806  HC  DCE A  68      41.273  10.235  19.832  1.00  0.00      A    H
ATOM    807  HC1 DCE A  68      43.014  10.254  19.649  1.00  0.00      A    H
ATOM    808  Cl  DCE A  68      41.920   9.567  17.666  1.00  0.00      A   CL
ATOM    809  CT1 DCE A  68      42.022  11.877  18.724  1.00  0.00      A    C
ATOM    810  HC2 DCE A  68      42.758  12.021  17.933  1.00  0.00      A    H
ATOM    811  Cl1 DCE A  68      40.377  12.086  18.161  1.00  0.00      A   CL
ATOM    812  HC3 DCE A  68      42.171  12.627  19.501  1.00  0.00      A    H
ATOM    817  CT  DCE A  69      47.502  41.495   7.993  1.00  0.00      A    C
ATOM    818  HC  DCE A  69      48.064  40.978   7.216  1.00  0.00      A    H
ATOM    819  HC1 DCE A  69      46.667  42.099   7.638  1.00  0.00      A    H
ATOM    820  Cl  DCE A  69      47.043  40.355   9.254  1.00  0.00      A   CL
ATOM    821  CT1 DCE A  69      48.620  42.350   8.572  1.00  0.00      A    C
ATOM    822  HC2 DCE A  69      49.162  42.944   7.836  1.00  0.00      A    H
ATOM    823  Cl1 DCE A  69      47.895  43.665   9.634  1.00  0.00      A   CL
ATOM    824  HC3 DCE A  69      49.348  41.831   9.197  1.00  0.00      A    H
ATOM    829  CT  DCE A  70       8.890  27.133  13.160  1.00  0.00      A    C
ATOM    830  HC  DCE A  70       8.473  26.127  13.200  1.00  0.00      A    H
ATOM    831  HC1 DCE A  70       8.765  27.763  14.041  1.00  0.00      A    H
ATOM    832  Cl  DCE A  70      10.642  27.079  12.740  1.00  0.00      A   CL
ATOM    833  CT1 DCE A  70       8.213  28.074  12.051  1.00  0.00      A    C
ATOM    834  HC2 DCE A  70       7.181  28.405  12.162  1.00  0.00      A    H
ATOM    835  Cl1 DCE A  70       9.204  29.614  12.044  1.00  0.00      A   CL
ATOM    836  HC3 DCE A  70       8.107  27.640  11.057  1.00  0.00      A    H
ATOM    841  CT  DCE A  71       5.927  17.629  24.209  1.00  0.00      A    C
ATOM    842  HC  DCE A  71       5.823  17.057  23.287  1.00  0.00      A    H
ATOM    843  HC1 DCE A  71       4.973  17.642  24.737  1.00  0.00      A    H
ATOM    844  Cl  DCE A  71       7.168  16.806  25.198  1.00  0.00      A   CL
ATOM    845  CT1 DCE A  71       6.402  19.004  23.858  1.00  0.00      A    C
ATOM    846  HC2 DCE A  71       7.379  19.012  23.375  1.00  0.00      A    H
ATOM    847  Cl1 DCE A  71       5.336  19.822  22.757  1.00  0.00      A   CL
ATOM    848  HC3 DCE A  71       6.346  19.558  24.795  1.00  0.00      A    H
ATOM    853  CT  DCE A  72       2.778  36.077  42.765  1.00  0.00      A    C
ATOM    854  HC  DCE A  72       1.695  36.192  42.716  1.00  0.00      A    H
ATOM    855  HC1 DCE A  72       3.103  36.010  43.803  1.00  0.00      A    H
ATOM    856  Cl  DCE A  72       3.101  34.547  41.854  1.00  0.00      A   CL
ATOM    857  CT1 DCE A  72       3.552  37.223  42.080  1.00  0.00      A    C
ATOM    858  HC2 DCE A  72       3.780  36.995  41.039  1.00  0.00      A    H
ATOM    859  Cl1 DCE A  72       2.601  38.705  42.450  1.00  0.00      A   CL
ATOM    860  HC3 DCE A  72       4.446  37.391  42.682  1.00  0.00      A    H
ATOM    865  CT  DCE A  73      47.661  50.958  38.465  1.00  0.00      A    C
ATOM    866  HC  DCE A  73      48.408  50.377  37.924  1.00  0.00      A    H
ATOM    867  HC1 DCE A  73      47.841  51.969  38.099  1.00  0.00      A    H
ATOM    868  Cl  DCE A  73      46.143  50.226  37.862  1.00  0.00      A   CL
ATOM    869  CT1 DCE A  73      47.645  50.769  39.972  1.00  0.00      A    C
ATOM    870  HC2 DCE A  73      47.595  49.682  40.035  1.00  0.00      A    H
ATOM    871  Cl1 DCE A  73      49.251  51.298  40.642  1.00  0.00      A   CL
ATOM    872  HC3 DCE A  73      46.948  51.428  40.491  1.00  0.00      A    H
ATOM    877  CT  DCE A  74      36.094  40.273  38.657  1.00  0.00      A    C
ATOM    878  HC  DCE A  74      36.084  41.029  39.442  1.00  0.00      A    H
ATOM    879  HC1 DCE A  74      35.218  40.513  38.054  1.00  0.00      A    H
ATOM    880  Cl  DCE A  74      37.581  40.358  37.701  1.00  0.00      A   CL
ATOM    881  CT1 DCE A  74      35.924  38.828  39.238  1.00  0.00      A    C
ATOM    882  HC2 DCE A  74      36.040  38.130  38.409  1.00  0.00      A    H
ATOM    883  Cl1 DCE A  74      37.260  38.478  40.298  1.00  0.00      A   CL
ATOM    884  HC3 DCE A  74      35.007  38.718  39.818  1.00  0.00      A    H
ATOM    889  CT  DCE A  75      15.662  38.686  45.166  1.00  0.00      A    C
ATOM    890  HC  DCE A  75      15.923  37.663  44.896  1.00  0.00      A    H
ATOM    891  HC1 DCE A  75      15.330  39.230  44.282  1.00  0.00      A    H
ATOM    892  Cl  DCE A  75      14.280  38.508  46.244  1.00  0.00      A   CL
ATOM    893  CT1 DCE A  75      16.795  39.468  45.723  1.00  0.00      A    C
ATOM    894  HC2 DCE A  75      17.360  39.968  44.937  1.00  0.00      A    H
ATOM    895  Cl1 DCE A  75      16.272  40.669  46.881  1.00  0.00      A   CL
ATOM    896  HC3 DCE A  75      17.568  38.884  46.222  1.00  0.00      A    H
ATOM    901  CT  DCE A  76      51.246  48.999  38.146  1.00  0.00      A    C
ATOM    902  HC  DCE A  76      51.110  49.970  37.670  1.00  0.00      A    H
ATOM    903  HC1 DCE A  76      50.241  48.591  38.253  1.00  0.00      A    H
ATOM    904  Cl  DCE A  76      52.096  48.076  36.969  1.00  0.00      A   CL
ATOM    905  CT1 DCE A  76      51.878  48.921  39.509  1.00  0.00      A    C
ATOM    906  HC2 DCE A  76      51.737  47.962  40.009  1.00  0.00      A    H
ATOM    907  Cl1 DCE A  76      53.603  49.047  39.306  1.00  0.00      A   CL
ATOM    908  HC3 DCE A  76      51.487  49.667  40.202  1.00  0.00      A    H
ATOM    913  CT  DCE A  77      15.094  46.349   0.796  1.00  0.00      A    C
ATOM    914  HC  DCE A  77      15.851  45.761   1.313  1.00  0.00      A    H
ATOM    915  HC1 DCE A  77      14.123  46.080   1.212  1.00  0.00      A    H
ATOM    916  Cl  DCE A  77      15.332  48.083   1.149  1.00  0.00      A   CL
ATOM    917  CT1 DCE A  77      15.116  46.094  -0.699  1.00  0.00      A    C
ATOM    918  HC2 DCE A  77      14.288  46.555  -1.237  1.00  0.00      A    H
ATOM    919  Cl1 DCE A  77      16.774  46.577  -1.229  1.00  0.00      A   CL
ATOM    920  HC3 DCE A  77      15.039  45.041  -0.972  1.00  0.00      A    H
ATOM    925  CT  DCE A  78      24.478  12.098  26.781  1.00  0.00      A    C
ATOM    926  HC  DCE A  78      23.664  11.400  26.587  1.00  0.00      A    H
ATOM    927  HC1 DCE A  78      24.127  12.777  27.558  1.00  0.00      A    H
ATOM    928  Cl  DCE A  78      25.843  11.275  27.511  1.00  0.00      A   CL
ATOM    929  CT1 DCE A  78      24.913  12.854  25.505  1.00  0.00      A    C
ATOM    930  HC2 DCE A  78      25.469  12.202  24.831  1.00  0.00      A    H
ATOM    931  Cl1 DCE A  78      23.527  13.636  24.671  1.00  0.00      A   CL
ATOM    932  HC3 DCE A  78      25.614  13.595  25.890  1.00  0.00      A    H
ATOM    937  CT  DCE A  79      50.406  15.622   4.882  1.00  0.00      A    C
ATOM    938  HC  DCE A  79      49.900  16.283   5.586  1.00  0.00      A    H
ATOM    939  HC1 DCE A  79      51.130  16.169   4.279  1.00  0.00      A    H
ATOM    940  Cl  DCE A  79      51.206  14.258   5.678  1.00  0.00      A   CL
ATOM    941  CT1 DCE A  79      49.325  15.151   3.926  1.00  0.00      A    C
ATOM    942  HC2 DCE A  79      49.842  14.558   3.171  1.00  0.00      A    H
ATOM    943  Cl1 DCE A  79      48.258  14.162   4.837  1.00  0.00      A   CL
ATOM    944  HC3 DCE A  79      48.762  15.995   3.527  1.00  0.00      A    H
ATOM    949  CT  DCE A  80      30.841  38.431  11.156  1.00  0.00      A    C
ATOM    950  HC  DCE A  80      30.900  38.248  12.229  1.00  0.00      A    H
ATOM    951  HC1 DCE A  80      31.828  38.390  10.695  1.00  0.00      A    H
ATOM    952  Cl  DCE A  80      30.005  37.001  10.570  1.00  0.00      A   CL
ATOM    953  CT1 DCE A  80      29.959  39.674  10.634  1.00  0.00      A    C
ATOM    954  HC2 DCE A  80      29.921  39.772   9.549  1.00  0.00      A    H
ATOM    955  Cl1 DCE A  80      28.270  39.218  10.963  1.00  0.00      A   CL
ATOM    956  HC3 DCE A  80      30.167  40.644  11.087  1.00  0.00      A    H
ATOM    961  CT  DCE A  81      42.291  52.553  51.346  1.00  0.00      A    C
ATOM    962  HC  DCE A  81      42.357  52.558  52.434  1.00  0.00      A    H
ATOM    963  HC1 DCE A  81      43.254  52.963  51.039  1.00  0.00      A    H
ATOM    964  Cl  DCE A  81      42.203  50.907  50.828  1.00  0.00      A   CL
ATOM    965  CT1 DCE A  81      41.043  53.302  50.916  1.00  0.00      A    C
ATOM    966  HC2 DCE A  81      40.234  52.761  51.407  1.00  0.00      A    H
ATOM    967  Cl1 DCE A  81      40.921  55.033  51.587  1.00  0.00      A   CL
ATOM    968  HC3 DCE A  81      40.888  53.312  49.837  1.00  0.00      A    H
ATOM    973  CT  DCE A  82      32.557  11.853  42.251  1.00  0.00      A    C
ATOM    974  HC  DCE A  82      32.696  10.933  42.819  1.00  0.00      A    H
ATOM    975  HC1 DCE A  82      32.337  11.564  41.223  1.00  0.00      A    H
ATOM    976  Cl  DCE A  82      31.239  12.713  43.034  1.00  0.00      A   CL
ATOM    977  CT1 DCE A  82      33.862  12.630  42.164  1.00  0.00      A    C
ATOM    978  HC2 DCE A  82      34.264  12.954  43.124  1.00  0.00      A    H
ATOM    979  Cl1 DCE A  82      35.150  11.602  41.490  1.00  0.00      A   CL
ATOM    980  HC3 DCE A  82      33.758  13.569  41.619  1.00  0.00      A    H
ATOM    985  CT  DCE A  83      30.734  43.197  20.827  1.00  0.00      A    C
ATOM    986  HC  DCE A  83      29.805  42.633  20.915  1.00  0.00      A    H
ATOM    987  HC1 DCE A  83      30.677  44.232  21.166  1.00  0.00      A    H
ATOM    988  Cl  DCE A  83      31.900  42.321  21.821  1.00  0.00      A   CL
ATOM    989  CT1 DCE A  83      31.162  43.119  19.364  1.00  0.00      A    C
ATOM    990  HC2 DCE A  83      31.406  42.100  19.064  1.00  0.00      A    H
ATOM    991  Cl1 DCE A  83      29.967  43.815  18.296  1.00  0.00      A   CL
ATOM    992  HC3 DCE A  83      32.060  43.719  19.219  1.00  0.00      A    H
ATOM    997  CT  DCE A  84       9.229  47.390  27.995  1.00  0.00      A    C
ATOM    998  HC  DCE A  84       9.762  47.969  28.749  1.00  0.00      A    H
ATOM    999  HC1 DCE A  84       9.374  46.368  28.347  1.00  0.00      A    H
ATOM   1000  Cl  DCE A  84       7.516  47.722  27.992  1.00  0.00      A   CL
ATOM   1001  CT1 DCE A  84       9.726  47.629  26.569  1.00  0.00      A    C
ATOM   1002  HC2 DCE A  84      10.788  47.862  26.488  1.00  0.00      A    H
ATOM   1003  Cl1 DCE A  84       9.145  46.301  25.546  1.00  0.00      A   CL
ATOM   1004  HC3 DCE A  84       9.237  48.475  26.085  1.00  0.00      A    H
ATOM   1009  CT  DCE A  85       1.190  22.144   5.296  1.00  0.00      A    C
ATOM   1010  HC  DCE A  85       1.215  21.220   4.719  1.00  0.00      A    H
ATOM   1011  HC1 DCE A  85       0.563  22.852   4.754  1.00  0.00      A    H
ATOM   1012  Cl  DCE A  85       0.563  22.009   6.950  1.00  0.00      A   CL
ATOM   1013  CT1 DCE A  85       2.598  22.687   5.274  1.00  0.00      A    C
ATOM   1014  HC2 DCE A  85       2.621  23.733   5.578  1.00  0.00      A    H
ATOM   1015  Cl1 DCE A  85       3.763  21.763   6.224  1.00  0.00      A   CL
ATOM   1016  HC3 DCE A  85       2.919  22.828   4.242  1.00  0.00      A    H
ATOM   1021  CT  DCE A  86      10.228   6.922  13.322  1.00  0.00      A    C
ATOM   1022  HC  DCE A  86      10.466   7.887  12.876  1.00  0.00      A    H
ATOM   1023  HC1 DCE A  86      10.650   6.199  12.623  1.00  0.00      A    H
ATOM   1024  Cl  DCE A  86      11.214   6.594  14.729  1.00  0.00      A   CL
ATOM   1025  CT1 DCE A  86       8.760   6.798  13.656  1.00  0.00      A    C
ATOM   1026  HC2 DCE A  86       8.278   7.081  12.721  1.00  0.00      A    H
ATOM   1027  Cl1 DCE A  86       8.223   5.184  14.225  1.00  0.00      A   CL
ATOM   1028  HC3 DCE A  86       8.391   7.539  14.366  1.00  0.00      A    H
ATOM   1033  CT  DCE A  87      35.749  44.183  12.787  1.00  0.00      A    C
ATOM   1034  HC  DCE A  87      36.740  44.426  12.404  1.00  0.00      A    H
ATOM   1035  HC1 DCE A  87      35.039  44.105  11.963  1.00  0.00      A    H
ATOM   1036  Cl  DCE A  87      36.035  42.708  13.617  1.00  0.00      A   CL
ATOM   1037  CT1 DCE A  87      35.307  45.250  13.732  1.00  0.00      A    C
ATOM   1038  HC2 DCE A  87      36.022  45.453  14.529  1.00  0.00      A    H
ATOM   1039  Cl1 DCE A  87      35.124  46.823  12.903  1.00  0.00      A   CL
ATOM   1040  HC3 DCE A  87      34.425  44.966  14.306  1.00  0.00      A    H
ATOM   1045  CT  DCE A  88       0.568  22.428  20.964  1.00  0.00      A    C
ATOM   1046  HC  DCE A  88       0.148  22.140  20.000  1.00  0.00      A    H
ATOM   1047  HC1 DCE A  88       0.848  21.612  21.630  1.00  0.00      A    H
ATOM   1048  Cl  DCE A  88       2.033  23.467  20.840  1.00  0.00      A   CL
ATOM   1049  CT1 DCE A  88      -0.687  23.160  21.545  1.00  0.00      A    C
ATOM   1050  HC2 DCE A  88      -1.437  22.417  21.816  1.00  0.00      A    H
ATOM   1051  Cl1 DCE A  88      -0.131  23.925  22.996  1.00  0.00      A   CL
ATOM   1052  HC3 DCE A  88      -1.004  23.908  20.818  1.00  0.00      A    H
ATOM   1057  CT  DCE A  89      17.570  19.824  29.487  1.00  0.00      A    C
ATOM   1058  HC  DCE A  89      17.354  20.874  29.682  1.00  0.00      A    H
ATOM   1059  HC1 DCE A  89      16.640  19.300  29.264  1.00  0.00      A    H
ATOM   1060  Cl  DCE A  89      18.465  19.735  28.021  1.00  0.00      A   CL
ATOM   1061  CT1 DCE A  89      18.272  19.116  30.662  1.00  0.00      A    C
ATOM   1062  HC2 DCE A  89      19.197  19.545  31.046  1.00  0.00      A    H
ATOM   1063  Cl1 DCE A  89      17.066  19.021  31.979  1.00  0.00      A   CL
ATOM   1064  HC3 DCE A  89      18.640  18.104  30.490  1.00  0.00      A    H
ATOM   1069  CT  DCE A  90      41.041  32.383  54.195  1.00  0.00      A    C
ATOM   1070  HC  DCE A  90      40.741  32.933  53.303  1.00  0.00      A    H
ATOM   1071  HC1 DCE A  90      42.120  32.465  54.324  1.00  0.00      A    H
ATOM   1072  Cl  DCE A  90      40.109  33.282  55.396  1.00  0.00      A   CL
ATOM   1073  CT1 DCE A  90      40.614  30.946  54.170  1.00  0.00      A    C
ATOM   1074  HC2 DCE A  90      41.370  30.337  53.676  1.00  0.00      A    H
ATOM   1075  Cl1 DCE A  90      40.602  30.369  55.826  1.00  0.00      A   CL
ATOM   1076  HC3 DCE A  90      39.687  30.768  53.624  1.00  0.00      A    H
ATOM   1081  CT  DCE A  91      28.109  22.167  12.101  1.00  0.00      A    C
ATOM   1082  HC  DCE A  91      27.598  21.236  12.349  1.00  0.00      A    H
ATOM   1083  HC1 DCE A  91      27.575  22.545  11.229  1.00  0.00      A    H
ATOM   1084  Cl  DCE A  91      27.887  23.291  13.489  1.00  0.00      A   CL
ATOM   1085  CT1 DCE A  91      29.590  21.812  11.854  1.00  0.00      A    C
ATOM   1086  HC2 DCE A  91      29.700  21.111  11.027  1.00  0.00      A    H
ATOM   1087  Cl1 DCE A  91      30.423  23.381  11.485  1.00  0.00      A   CL
ATOM   1088  HC3 DCE A  91      30.065  21.269  12.671  1.00  0.00      A    H
ATOM   1093  CT  DCE A  92      39.868  17.703  19.479  1.00  0.00      A    C
ATOM   1094  HC  DCE A  92      40.722  18.272  19.111  1.00  0.00      A    H
ATOM   1095  HC1 DCE A  92      39.423  17.324  18.560  1.00  0.00      A    H
ATOM   1096  Cl  DCE A  92      40.225  16.498  20.716  1.00  0.00      A   CL
ATOM   1097  CT1 DCE A  92      38.864  18.683  20.087  1.00  0.00      A    C
ATOM   1098  HC2 DCE A  92      38.259  18.102  20.783  1.00  0.00      A    H
ATOM   1099  Cl1 DCE A  92      39.859  19.874  21.162  1.00  0.00      A   CL
ATOM   1100  HC3 DCE A  92      38.306  19.223  19.323  1.00  0.00      A    H
ATOM   1105  CT  DCE A  93      25.614  41.255  39.116  1.00  0.00      A    C
ATOM   1106  HC  DCE A  93      25.387  41.919  39.950  1.00  0.00      A    H
ATOM   1107  HC1 DCE A  93      24.883  40.448  39.072  1.00  0.00      A    H
ATOM   1108  Cl  DCE A  93      25.758  42.206  37.511  1.00  0.00      A   CL
ATOM   1109  CT1 DCE A  93      26.962  40.521  39.315  1.00  0.00      A    C
ATOM   1110  HC2 DCE A  93      26.673  39.864  40.135  1.00  0.00      A    H
ATOM   1111  Cl1 DCE A  93      27.244  39.522  37.905  1.00  0.00      A   CL
ATOM   1112  HC3 DCE A  93      27.806  41.132  39.635  1.00  0.00      A    H
ATOM   1117  CT  DCE A  94      12.096  20.476   4.145  1.00  0.00      A    C
ATOM   1118  HC  DCE A  94      13.106  20.775   3.867  1.00  0.00      A    H
ATOM   1119  HC1 DCE A  94      12.059  19.478   3.710  1.00  0.00      A    H
ATOM   1120  Cl  DCE A  94      12.000  20.254   5.883  1.00  0.00      A   CL
ATOM   1121  CT1 DCE A  94      10.972  21.494   3.607  1.00  0.00      A    C
ATOM   1122  HC2 DCE A  94       9.967  21.094   3.740  1.00  0.00      A    H
ATOM   1123  Cl1 DCE A  94      11.088  23.103   4.351  1.00  0.00      A   CL
ATOM   1124  HC3 DCE A  94      11.106  21.499   2.526  1.00  0.00      A    H
ATOM   1129  CT  DCE A  95      13.028  38.651  39.463  1.00  0.00      A    C
ATOM   1130  HC  DCE A  95      12.444  37.832  39.884  1.00  0.00      A    H
ATOM   1131  HC1 DCE A  95      12.400  39.491  39.164  1.00  0.00      A    H
ATOM   1132  Cl  DCE A  95      13.948  39.325  40.803  1.00  0.00      A   CL
ATOM   1133  CT1 DCE A  95      14.020  38.232  38.383  1.00  0.00      A    C
ATOM   1134  HC2 DCE A  95      14.555  37.349  38.732  1.00  0.00      A    H
ATOM   1135  Cl1 DCE A  95      13.020  37.493  37.060  1.00  0.00      A   CL
ATOM   1136  HC3 DCE A  95      14.579  39.067  37.962  1.00  0.00      A    H
ATOM   1141  CT  DCE A  96      33.071  19.145  13.108  1.00  0.00      A    C
ATOM   1142  HC  DCE A  96      33.160  20.067  12.534  1.00  0.00      A    H
ATOM   1143  HC1 DCE A  96      33.958  18.528  12.962  1.00  0.00      A    H
ATOM   1144  Cl  DCE A  96      32.923  19.238  14.928  1.00  0.00      A   CL
ATOM   1145  CT1 DCE A  96      31.973  18.208  12.630  1.00  0.00      A    C
ATOM   1146  HC2 DCE A  96      32.045  17.316  13.252  1.00  0.00      A    H
ATOM   1147  Cl1 DCE A  96      30.350  18.787  13.055  1.00  0.00      A   CL
ATOM   1148  HC3 DCE A  96      32.038  18.077  11.549  1.00  0.00      A    H
ATOM   1153  CT  DCE A  97      10.963  51.560  15.280  1.00  0.00      A    C
ATOM   1154  HC  DCE A  97      11.207  51.867  16.297  1.00  0.00      A    H
ATOM   1155  HC1 DCE A  97      10.596  50.533  15.259  1.00  0.00      A    H
ATOM   1156  Cl  DCE A  97       9.665  52.548  14.616  1.00  0.00      A   CL
ATOM   1157  CT1 DCE A  97      12.221  51.599  14.410  1.00  0.00      A    C
ATOM   1158  HC2 DCE A  97      12.039  51.384  13.357  1.00  0.00      A    H
ATOM   1159  Cl1 DCE A  97      12.972  53.180  14.399  1.00  0.00      A   CL
ATOM   1160  HC3 DCE A  97      12.886  50.778  14.678  1.00  0.00      A    H
ATOM   1165  CT  DCE A  98      28.576   3.875   2.236  1.00  0.00      A    C
ATOM   1166  HC  DCE A  98      27.563   3.924   1.836  1.00  0.00      A    H
ATOM   1167  HC1 DCE A  98      28.713   3.958   3.314  1.00  0.00      A    H
ATOM   1168  Cl  DCE A  98      29.010   2.198   1.698  1.00  0.00      A   CL
ATOM   1169  CT1 DCE A  98      29.544   4.831   1.540  1.00  0.00      A    C
ATOM   1170  HC2 DCE A  98      30.580   4.500   1.464  1.00  0.00      A    H
ATOM   1171  Cl1 DCE A  98      28.834   4.894  -0.110  1.00  0.00      A   CL
ATOM   1172  HC3 DCE A  98      29.375   5.819   1.968  1.00  0.00      A    H
ATOM   1177  CT  DCE A  99       3.242  44.441  43.422  1.00  0.00      A    C
ATOM   1178  HC  DCE A  99       2.645  44.674  42.541  1.00  0.00      A    H
ATOM   1179  HC1 DCE A  99       4.294  44.611  43.193  1.00  0.00      A    H
ATOM   1180  Cl  DCE A  99       2.987  45.780  44.568  1.00  0.00      A   CL
ATOM   1181  CT1 DCE A  99       3.047  43.143  44.119  1.00  0.00      A    C
ATOM   1182  HC2 DCE A  99       1.979  43.127  44.338  1.00  0.00      A    H
ATOM   1183  Cl1 DCE A  99       3.360  41.810  42.985  1.00  0.00      A   CL
ATOM   1184  HC3 DCE A  99       3.682  43.009  44.996  1.00  0.00      A    H
ATOM   1189  CT  DCE A 100      38.574   3.460  17.428  1.00  0.00      A    C
ATOM   1190  HC  DCE A 100      38.353   4.527  17.410  1.00  0.00      A    H
ATOM   1191  HC1 DCE A 100      39.120   3.282  16.501  1.00  0.00      A    H
ATOM   1192  Cl  DCE A 100      39.575   3.146  18.830  1.00  0.00      A   CL
ATOM   1193  CT1 DCE A 100      37.321   2.592  17.534  1.00  0.00      A    C
ATOM   1194  HC2 DCE A 100      36.568   2.811  16.776  1.00  0.00      A    H
ATOM   1195  Cl1 DCE A 100      37.849   0.881  17.269  1.00  0.00      A   CL
ATOM   1196  HC3 DCE A 100      36.863   2.731  18.513  1.00  0.00      A    H
ATOM   1201  CT  DCE A 101       0.628  19.364  15.074  1.00  0.00      A    C
ATOM   1202  HC  DCE A 101       0.872  20.159  15.778  1.00  0.00      A    H
ATOM   1203  HC1 DCE A 101       0.978  18.390  15.416  1.00  0.00      A    H
ATOM   1204  Cl  DCE A 101      -1.110  19.422  15.035  1.00  0.00      A   CL
ATOM   1205  CT1 DCE A 101       1.118  19.491  13.627  1.00  0.00      A    C
ATOM   1206  HC2 DCE A 101       2.193  19.321  13.564  1.00  0.00      A    H
ATOM   1207  Cl1 DCE A 101       0.253  18.330  12.623  1.00  0.00      A   CL
ATOM   1208  HC3 DCE A 101       1.031  20.548  13.376  1.00  0.00      A    H
ATOM   1213  CT  DCE A 102      45.474   6.380  50.733  1.00  0.00      A    C
ATOM   1214  HC  DCE A 102      44.985   6.332  49.760  1.00  0.00      A    H
ATOM   1215  HC1 DCE A 102      46.436   6.890  50.678  1.00  0.00      A    H
ATOM   1216  Cl  DCE A 102      44.406   7.248  51.848  1.00  0.00      A   CL
ATOM   1217  CT1 DCE A 102      45.727   4.954  51.359  1.00  0.00      A    C
ATOM   1218  HC2 DCE A 102      44.873   4.316  51.132  1.00  0.00      A    H
ATOM   1219  Cl1 DCE A 102      47.122   4.272  50.477  1.00  0.00      A   CL
ATOM   1220  HC3 DCE A 102      45.971   4.935  52.422  1.00  0.00      A    H
ATOM   1225  CT  DCE A 103      47.260  16.402  28.098  1.00  0.00      A    C
ATOM   1226  HC  DCE A 103      46.899  15.654  28.804  1.00  0.00      A    H
ATOM   1227  HC1 DCE A 103      47.765  17.180  28.670  1.00  0.00      A    H
ATOM   1228  Cl  DCE A 103      48.594  15.578  27.183  1.00  0.00      A   CL
ATOM   1229  CT1 DCE A 103      46.172  16.975  27.223  1.00  0.00      A    C
ATOM   1230  HC2 DCE A 103      46.000  16.283  26.399  1.00  0.00      A    H
ATOM   1231  Cl1 DCE A 103      44.636  17.105  28.089  1.00  0.00      A   CL
ATOM   1232  HC3 DCE A 103      46.396  18.019  27.004  1.00  0.00      A    H
ATOM   1237  CT  DCE A 104      45.966  27.994  22.968  1.00  0.00      A    C
ATOM   1238  HC  DCE A 104      44.926  27.677  23.032  1.00  0.00      A    H
ATOM   1239  HC1 DCE A 104      46.125  29.047  23.201  1.00  0.00      A    H
ATOM   1240  Cl  DCE A 104      46.876  27.032  24.199  1.00  0.00      A   CL
ATOM   1241  CT1 DCE A 104      46.551  27.404  21.646  1.00  0.00      A    C
ATOM   1242  HC2 DCE A 104      45.870  27.615  20.821  1.00  0.00      A    H
ATOM   1243  Cl1 DCE A 104      48.165  28.185  21.449  1.00  0.00      A   CL
ATOM   1244  HC3 DCE A 104      46.696  26.326  21.722  1.00  0.00      A    H
ATOM   1249  CT  DCE A 105      13.370   7.009   5.114  1.00  0.00      A    C
ATOM   1250  HC  DCE A 105      13.542   7.932   5.669  1.00  0.00      A    H
ATOM   1251  HC1 DCE A 105      12.839   7.300   4.207  1.00  0.00      A    H
ATOM   1252  Cl  DCE A 105      14.919   6.460   4.526  1.00  0.00      A   CL
ATOM   1253  CT1 DCE A 105      12.594   5.960   6.001  1.00  0.00      A    C
ATOM   1254  HC2 DCE A 105      11.569   6.330   5.978  1.00  0.00      A    H
ATOM   1255  Cl1 DCE A 105      12.554   4.342   5.230  1.00  0.00      A   CL
ATOM   1256  HC3 DCE A 105      13.001   5.762   6.993  1.00  0.00      A    H
ATOM   1261  CT  DCE A 106       1.116  48.848  23.347  1.00  0.00      A    C
ATOM   1262  HC  DCE A 106       1.437  49.364  22.442  1.00  0.00      A    H
ATOM   1263  HC1 DCE A 106       0.223  49.395  23.647  1.00  0.00      A    H
ATOM   1264  Cl  DCE A 106       0.621  47.211  22.931  1.00  0.00      A   CL
ATOM   1265  CT1 DCE A 106       1.914  48.873  24.661  1.00  0.00      A    C
ATOM   1266  HC2 DCE A 106       2.518  49.781  24.684  1.00  0.00      A    H
ATOM   1267  Cl1 DCE A 106       0.857  48.721  26.081  1.00  0.00      A   CL
ATOM   1268  HC3 DCE A 106       2.657  48.076  24.661  1.00  0.00      A    H
ATOM   1273  CT  DCE A 107      42.785  29.846  44.613  1.00  0.00      A    C
ATOM   1274  HC  DCE A 107      43.873  29.839  44.536  1.00  0.00      A    H
ATOM   1275  HC1 DCE A 107      42.559  30.761  45.161  1.00  0.00      A    H
ATOM   1276  Cl  DCE A 107      42.194  30.040  42.976  1.00  0.00      A   CL
ATOM   1277  CT1 DCE A 107      42.271  28.619  45.386  1.00  0.00      A    C
ATOM   1278  HC2 DCE A 107      42.514  27.749  44.777  1.00  0.00      A    H
ATOM   1279  Cl1 DCE A 107      43.385  28.447  46.790  1.00  0.00      A   CL
ATOM   1280  HC3 DCE A 107      41.238  28.627  45.733  1.00  0.00      A    H
ATOM   1285  CT  DCE A 108      36.143  53.470  18.263  1.00  0.00      A    C
ATOM   1286  HC  DCE A 108      37.138  53.786  18.577  1.00  0.00      A    H
ATOM   1287  HC1 DCE A 108      35.397  54.238  18.468  1.00  0.00      A    H
ATOM   1288  Cl  DCE A 108      36.051  53.058  16.497  1.00  0.00      A   CL
ATOM   1289  CT1 DCE A 108      35.797  52.272  19.153  1.00  0.00      A    C
ATOM   1290  HC2 DCE A 108      36.469  51.437  18.959  1.00  0.00      A    H
ATOM   1291  Cl1 DCE A 108      36.069  52.510  20.909  1.00  0.00      A   CL
ATOM   1292  HC3 DCE A 108      34.783  51.977  18.883  1.00  0.00      A    H
ATOM   1297  CT  DCE A 109      19.156  13.559   4.521  1.00  0.00      A    C
ATOM   1298  HC  DCE A 109      19.998  14.158   4.174  1.00  0.00      A    H
ATOM   1299  HC1 DCE A 109      19.421  13.167   5.503  1.00  0.00      A    H
ATOM   1300  Cl  DCE A 109      17.761  14.683   4.622  1.00  0.00      A   CL
ATOM   1301  CT1 DCE A 109      18.836  12.491   3.473  1.00  0.00      A    C
ATOM   1302  HC2 DCE A 109      19.101  12.965   2.528  1.00  0.00      A    H
ATOM   1303  Cl1 DCE A 109      19.750  10.950   3.643  1.00  0.00      A   CL
ATOM   1304  HC3 DCE A 109      17.787  12.196   3.452  1.00  0.00      A    H
ATOM   1309  CT  DCE A 110      18.431  37.074  18.760  1.00  0.00      A    C
ATOM   1310  HC  DCE A 110      17.550  37.669  19.000  1.00  0.00      A    H
ATOM   1311  HC1 DCE A 110      18.893  36.768  19.698  1.00  0.00      A    H
ATOM   1312  Cl  DCE A 110      18.253  35.541  17.865  1.00  0.00      A   CL
ATOM   1313  CT1 DCE A 110      19.542  37.911  18.088  1.00  0.00      A    C
ATOM   1314  HC2 DCE A 110      20.525  37.480  17.895  1.00  0.00      A    H
ATOM   1315  Cl1 DCE A 110      18.964  38.567  16.451  1.00  0.00      A   CL
ATOM   1316  HC3 DCE A 110      19.668  38.720  18.807  1.00  0.00      A    H
ATOM   1321  CT  DCE A 111      37.987  40.358  49.376  1.00  0.00      A    C
ATOM   1322  HC  DCE A 111      38.467  40.876  50.206  1.00  0.00      A    H
ATOM   1323  HC1 DCE A 111      38.657  39.661  48.872  1.00  0.00      A    H
ATOM   1324  Cl  DCE A 111      36.639  39.386  49.897  1.00  0.00      A   CL
ATOM   1325  CT1 DCE A 111      37.412  41.303  48.382  1.00  0.00      A    C
ATOM   1326  HC2 DCE A 111      36.835  42.024  48.961  1.00  0.00      A    H
ATOM   1327  Cl1 DCE A 111      38.794  42.135  47.510  1.00  0.00      A   CL
ATOM   1328  HC3 DCE A 111      36.868  40.687  47.666  1.00  0.00      A    H
ATOM   1333  CT  DCE A 112      22.576  48.903  33.132  1.00  0.00      A    C
ATOM   1334  HC  DCE A 112      22.865  48.019  33.700  1.00  0.00      A    H
ATOM   1335  HC1 DCE A 112      23.405  49.479  32.720  1.00  0.00      A    H
ATOM   1336  Cl  DCE A 112      21.467  48.437  31.827  1.00  0.00      A   CL
ATOM   1337  CT1 DCE A 112      21.965  49.838  34.047  1.00  0.00      A    C
ATOM   1338  HC2 DCE A 112      21.422  50.656  33.573  1.00  0.00      A    H
ATOM   1339  Cl1 DCE A 112      20.805  48.980  35.092  1.00  0.00      A   CL
ATOM   1340  HC3 DCE A 112      22.667  50.383  34.677  1.00  0.00      A    H
ATOM   1345  CT  DCE A 113      13.692  23.182   1.269  1.00  0.00      A    C
ATOM   1346  HC  DCE A 113      14.036  24.178   0.990  1.00  0.00      A    H
ATOM   1347  HC1 DCE A 113      13.196  23.339   2.226  1.00  0.00      A    H
ATOM   1348  Cl  DCE A 113      12.446  22.698   0.154  1.00  0.00      A   CL
ATOM   1349  CT1 DCE A 113      14.805  22.116   1.118  1.00  0.00      A    C
ATOM   1350  HC2 DCE A 113      15.215  22.162   0.109  1.00  0.00      A    H
ATOM   1351  Cl1 DCE A 113      16.078  22.496   2.290  1.00  0.00      A   CL
ATOM   1352  HC3 DCE A 113      14.334  21.160   1.346  1.00  0.00      A    H
ATOM   1357  CT  DCE A 114      18.109  15.731  24.734  1.00  0.00      A    C
ATOM   1358  HC  DCE A 114      17.403  15.222  25.389  1.00  0.00      A    H
ATOM   1359  HC1 DCE A 114      18.106  15.437  23.684  1.00  0.00      A    H
ATOM   1360  Cl  DCE A 114      17.811  17.457  24.681  1.00  0.00      A   CL
ATOM   1361  CT1 DCE A 114      19.495  15.657  25.344  1.00  0.00      A    C
ATOM   1362  HC2 DCE A 114      19.806  14.659  25.650  1.00  0.00      A    H
ATOM   1363  Cl1 DCE A 114      20.667  16.340  24.165  1.00  0.00      A   CL
ATOM   1364  HC3 DCE A 114      19.563  16.275  26.239  1.00  0.00      A    H
ATOM   1369  CT  DCE A 115       6.850  22.695  54.746  1.00  0.00      A    C
ATOM   1370  HC  DCE A 115       6.089  22.811  53.974  1.00  0.00      A    H
ATOM   1371  HC1 DCE A 115       7.130  23.677  55.127  1.00  0.00      A    H
ATOM   1372  Cl  DCE A 115       6.013  21.917  56.126  1.00  0.00      A   CL
ATOM   1373  CT1 DCE A 115       8.137  21.921  54.222  1.00  0.00      A    C
ATOM   1374  HC2 DCE A 115       8.767  22.423  53.488  1.00  0.00      A    H
ATOM   1375  Cl1 DCE A 115       9.169  21.781  55.563  1.00  0.00      A   CL
ATOM   1376  HC3 DCE A 115       7.867  20.921  53.882  1.00  0.00      A    H
ATOM   1381  CT  DCE A 116      23.268  12.728  34.319  1.00  0.00      A    C
ATOM   1382  HC  DCE A 116      23.376  13.688  34.824  1.00  0.00      A    H
ATOM   1383  HC1 DCE A 116      23.824  12.052  34.968  1.00  0.00      A    H
ATOM   1384  Cl  DCE A 116      21.533  12.264  34.239  1.00  0.00      A   CL
ATOM   1385  CT1 DCE A 116      23.887  12.852  32.920  1.00  0.00      A    C
ATOM   1386  HC2 DCE A 116      24.959  13.010  33.031  1.00  0.00      A    H
ATOM   1387  Cl1 DCE A 116      23.719  11.324  32.017  1.00  0.00      A   CL
ATOM   1388  HC3 DCE A 116      23.414  13.696  32.419  1.00  0.00      A    H
ATOM   1393  CT  DCE A 117      34.983   5.772  10.180  1.00  0.00      A    C
ATOM   1394  HC  DCE A 117      34.308   5.493   9.371  1.00  0.00      A    H
ATOM   1395  HC1 DCE A 117      35.797   5.051  10.262  1.00  0.00      A    H
ATOM   1396  Cl  DCE A 117      35.652   7.439   9.965  1.00  0.00      A   CL
ATOM   1397  CT1 DCE A 117      34.240   5.918  11.530  1.00  0.00      A    C
ATOM   1398  HC2 DCE A 117      33.330   6.505  11.402  1.00  0.00      A    H
ATOM   1399  Cl1 DCE A 117      33.749   4.238  11.921  1.00  0.00      A   CL
ATOM   1400  HC3 DCE A 117      34.763   6.206  12.442  1.00  0.00      A    H
ATOM   1405  CT  DCE A 118      15.662   2.791  22.182  1.00  0.00      A    C
ATOM   1406  HC  DCE A 118      15.379   3.835  22.319  1.00  0.00      A    H
ATOM   1407  HC1 DCE A 118      15.621   2.545  21.121  1.00  0.00      A    H
ATOM   1408  Cl  DCE A 118      17.337   2.578  22.782  1.00  0.00      A   CL
ATOM   1409  CT1 DCE A 118      14.774   1.860  22.941  1.00  0.00      A    C
ATOM   1410  HC2 DCE A 118      15.108   0.874  22.617  1.00  0.00      A    H
ATOM   1411  Cl1 DCE A 118      15.417   2.005  24.646  1.00  0.00      A   CL
ATOM   1412  HC3 DCE A 118      13.735   2.172  22.836  1.00  0.00      A    H
ATOM   1417  CT  DCE A 119      25.237  23.326  25.180  1.00  0.00      A    C
ATOM   1418  HC  DCE A 119      24.426  22.932  25.793  1.00  0.00      A    H
ATOM   1419  HC1 DCE A 119      26.132  22.732  25.363  1.00  0.00      A    H
ATOM   1420  Cl  DCE A 119      24.824  23.103  23.472  1.00  0.00      A   CL
ATOM   1421  CT1 DCE A 119      25.278  24.891  25.258  1.00  0.00      A    C
ATOM   1422  HC2 DCE A 119      25.717  25.164  26.218  1.00  0.00      A    H
ATOM   1423  Cl1 DCE A 119      26.450  25.502  24.081  1.00  0.00      A   CL
ATOM   1424  HC3 DCE A 119      24.318  25.381  25.101  1.00  0.00      A    H
ATOM   1429  CT  DCE A 120      20.197  31.245  24.559  1.00  0.00      A    C
ATOM   1430  HC  DCE A 120      20.461  32.092  25.192  1.00  0.00      A    H
ATOM   1431  HC1 DCE A 120      20.159  31.507  23.502  1.00  0.00      A    H
ATOM   1432  Cl  DCE A 120      21.518  30.015  24.624  1.00  0.00      A   CL
ATOM   1433  CT1 DCE A 120      19.002  30.567  25.209  1.00  0.00      A    C
ATOM   1434  HC2 DCE A 120      18.231  31.338  25.187  1.00  0.00      A    H
ATOM   1435  Cl1 DCE A 120      18.411  29.025  24.392  1.00  0.00      A   CL
ATOM   1436  HC3 DCE A 120      19.240  30.445  26.266  1.00  0.00      A    H
ATOM   1441  CT  DCE A 121      38.019  40.202  21.326  1.00  0.00      A    C
ATOM   1442  HC  DCE A 121      37.114  40.370  21.911  1.00  0.00      A    H
ATOM   1443  HC1 DCE A 121      37.717  40.630  20.370  1.00  0.00      A    H
ATOM   1444  Cl  DCE A 121      39.353  41.182  22.106  1.00  0.00      A   CL
ATOM   1445  CT1 DCE A 121      38.390  38.720  21.170  1.00  0.00      A    C
ATOM   1446  HC2 DCE A 121      39.208  38.715  20.450  1.00  0.00      A    H
ATOM   1447  Cl1 DCE A 121      38.917  37.937  22.621  1.00  0.00      A   CL
ATOM   1448  HC3 DCE A 121      37.524  38.174  20.796  1.00  0.00      A    H
ATOM   1453  CT  DCE A 122      22.673  38.520   9.909  1.00  0.00      A    C
ATOM   1454  HC  DCE A 122      22.927  38.124   8.926  1.00  0.00      A    H
ATOM   1455  HC1 DCE A 122      23.389  39.321  10.090  1.00  0.00      A    H
ATOM   1456  Cl  DCE A 122      20.931  38.936  10.039  1.00  0.00      A   CL
ATOM   1457  CT1 DCE A 122      22.929  37.377  10.914  1.00  0.00      A    C
ATOM   1458  HC2 DCE A 122      23.405  37.538  11.882  1.00  0.00      A    H
ATOM   1459  Cl1 DCE A 122      21.491  36.277  11.074  1.00  0.00      A   CL
ATOM   1460  HC3 DCE A 122      23.592  36.766  10.301  1.00  0.00      A    H
ATOM   1465  CT  DCE A 123      24.557   1.031  12.130  1.00  0.00      A    C
ATOM   1466  HC  DCE A 123      24.352   0.994  11.061  1.00  0.00      A    H
ATOM   1467  HC1 DCE A 123      25.318   1.787  12.326  1.00  0.00      A    H
ATOM   1468  Cl  DCE A 123      23.010   1.687  12.757  1.00  0.00      A   CL
ATOM   1469  CT1 DCE A 123      24.956  -0.290  12.681  1.00  0.00      A    C
ATOM   1470  HC2 DCE A 123      24.701  -0.380  13.737  1.00  0.00      A    H
ATOM   1471  Cl1 DCE A 123      23.979  -1.639  11.915  1.00  0.00      A   CL
ATOM   1472  HC3 DCE A 123      26.025  -0.406  12.505  1.00  0.00      A    H
ATOM   1477  CT  DCE A 124      53.815  48.931   9.555  1.00  0.00      A    C
ATOM   1478  HC  DCE A 124      54.760  49.458   9.426  1.00  0.00      A    H
ATOM   1479  HC1 DCE A 124      53.228  49.477  10.294  1.00  0.00      A    H
ATOM   1480  Cl  DCE A 124      52.797  49.179   8.099  1.00  0.00      A   CL
ATOM   1481  CT1 DCE A 124      54.056  47.391   9.833  1.00  0.00      A    C
ATOM   1482  HC2 DCE A 124      54.562  47.055   8.928  1.00  0.00      A    H
ATOM   1483  Cl1 DCE A 124      55.270  47.204  11.160  1.00  0.00      A   CL
ATOM   1484  HC3 DCE A 124      53.118  46.901  10.094  1.00  0.00      A    H
ATOM   1489  CT  DCE A 125       9.611  33.427  44.926  1.00  0.00      A    C
ATOM   1490  HC  DCE A 125       8.587  33.109  45.123  1.00  0.00      A    H
ATOM   1491  HC1 DCE A 125       9.648  34.332  44.320  1.00  0.00      A    H
ATOM   1492  Cl  DCE A 125      10.657  33.873  46.298  1.00  0.00      A   CL
ATOM   1493  CT1 DCE A 125      10.309  32.224  44.130  1.00  0.00      A    C
ATOM   1494  HC2 DCE A 125      11.035  32.519  43.372  1.00  0.00      A    H
ATOM   1495  Cl1 DCE A 125      11.136  31.023  45.138  1.00  0.00      A   CL
ATOM   1496  HC3 DCE A 125       9.430  31.718  43.730  1.00  0.00      A    H
ATOM   1501  CT  DCE A 126      17.699  15.805  37.056  1.00  0.00      A    C
ATOM   1502  HC  DCE A 126      18.545  16.017  37.710  1.00  0.00      A    H
ATOM   1503  HC1 DCE A 126      16.749  15.933  37.574  1.00  0.00      A    H
ATOM   1504  Cl  DCE A 126      17.689  16.901  35.628  1.00  0.00      A   CL
ATOM   1505  CT1 DCE A 126      17.762  14.450  36.369  1.00  0.00      A    C
ATOM   1506  HC2 DCE A 126      16.969  14.135  35.691  1.00  0.00      A    H
ATOM   1507  Cl1 DCE A 126      19.283  14.435  35.456  1.00  0.00      A   CL
ATOM   1508  HC3 DCE A 126      17.938  13.669  37.108  1.00  0.00      A    H
ATOM   1513  CT  DCE A 127      48.907  42.272  38.757  1.00  0.00      A    C
ATOM   1514  HC  DCE A 127      49.804  42.115  39.356  1.00  0.00      A    H
ATOM   1515  HC1 DCE A 127      49.256  42.003  37.761  1.00  0.00      A    H
ATOM   1516  Cl  DCE A 127      47.663  41.162  39.295  1.00  0.00      A   CL
ATOM   1517  CT1 DCE A 127      48.360  43.621  38.987  1.00  0.00      A    C
ATOM   1518  HC2 DCE A 127      48.003  43.713  40.012  1.00  0.00      A    H
ATOM   1519  Cl1 DCE A 127      49.565  44.890  38.809  1.00  0.00      A   CL
ATOM   1520  HC3 DCE A 127      47.505  43.821  38.341  1.00  0.00      A    H
ATOM   1525  CT  DCE A 128       2.119  15.140  11.560  1.00  0.00      A    C
ATOM   1526  HC  DCE A 128       2.556  14.182  11.840  1.00  0.00      A    H
ATOM   1527  HC1 DCE A 128       2.216  15.847  12.385  1.00  0.00      A    H
ATOM   1528  Cl  DCE A 128       2.995  15.695  10.135  1.00  0.00      A   CL
ATOM   1529  CT1 DCE A 128       0.661  14.928  11.298  1.00  0.00      A    C
ATOM   1530  HC2 DCE A 128       0.172  15.861  11.019  1.00  0.00      A    H
ATOM   1531  Cl1 DCE A 128       0.345  13.889   9.976  1.00  0.00      A   CL
ATOM   1532  HC3 DCE A 128       0.245  14.525  12.222  1.00  0.00      A    H
ATOM   1537  CT  DCE A 129      49.529  52.873  21.486  1.00  0.00      A    C
ATOM   1538  HC  DCE A 129      49.508  52.121  22.275  1.00  0.00      A    H
ATOM   1539  HC1 DCE A 129      48.911  53.762  21.615  1.00  0.00      A    H
ATOM   1540  Cl  DCE A 129      51.094  53.632  21.185  1.00  0.00      A   CL
ATOM   1541  CT1 DCE A 129      49.194  52.168  20.237  1.00  0.00      A    C
ATOM   1542  HC2 DCE A 129      49.026  52.809  19.372  1.00  0.00      A    H
ATOM   1543  Cl1 DCE A 129      50.247  50.801  19.909  1.00  0.00      A   CL
ATOM   1544  HC3 DCE A 129      48.159  51.828  20.250  1.00  0.00      A    H
ATOM   1549  CT  DCE A 130       8.474   0.670   7.263  1.00  0.00      A    C
ATOM   1550  HC  DCE A 130       9.048   1.026   8.118  1.00  0.00      A    H
ATOM   1551  HC1 DCE A 130       7.443   0.745   7.609  1.00  0.00      A    H
ATOM   1552  Cl  DCE A 130       8.764   1.887   6.006  1.00  0.00      A   CL
ATOM   1553  CT1 DCE A 130       8.686  -0.731   6.823  1.00  0.00      A    C
ATOM   1554  HC2 DCE A 130       8.211  -1.587   7.304  1.00  0.00      A    H
ATOM   1555  Cl1 DCE A 130       8.105  -0.769   5.159  1.00  0.00      A   CL
ATOM   1556  HC3 DCE A 130       9.736  -1.026   6.828  1.00  0.00      A    H
ATOM   1561  CT  DCE A 131      15.365  25.312  23.046  1.00  0.00      A    C
ATOM   1562  HC  DCE A 131      15.099  26.242  23.548  1.00  0.00      A    H
ATOM   1563  HC1 DCE A 131      14.644  25.219  22.233  1.00  0.00      A    H
ATOM   1564  Cl  DCE A 131      17.046  25.380  22.605  1.00  0.00      A   CL
ATOM   1565  CT1 DCE A 131      15.056  24.126  24.020  1.00  0.00      A    C
ATOM   1566  HC2 DCE A 131      15.106  23.136  23.567  1.00  0.00      A    H
ATOM   1567  Cl1 DCE A 131      16.071  24.072  25.482  1.00  0.00      A   CL
ATOM   1568  HC3 DCE A 131      13.975  24.217  24.126  1.00  0.00      A    H
ATOM   1573  CT  DCE A 132       7.466  36.009  47.080  1.00  0.00      A    C
ATOM   1574  HC  DCE A 132       6.973  35.105  47.436  1.00  0.00      A    H
ATOM   1575  HC1 DCE A 132       8.218  35.598  46.407  1.00  0.00      A    H
ATOM   1576  Cl  DCE A 132       6.347  37.081  46.319  1.00  0.00      A   CL
ATOM   1577  CT1 DCE A 132       8.272  36.681  48.196  1.00  0.00      A    C
ATOM   1578  HC2 DCE A 132       8.856  35.988  48.800  1.00  0.00      A    H
ATOM   1579  Cl1 DCE A 132       9.239  38.027  47.567  1.00  0.00      A   CL
ATOM   1580  HC3 DCE A 132       7.656  37.189  48.938  1.00  0.00      A    H
ATOM   1585  CT  DCE A 133      26.778  54.118  28.991  1.00  0.00      A    C
ATOM   1586  HC  DCE A 133      26.618  55.190  28.880  1.00  0.00      A    H
ATOM   1587  HC1 DCE A 133      27.366  53.970  29.897  1.00  0.00      A    H
ATOM   1588  Cl  DCE A 133      25.190  53.264  29.232  1.00  0.00      A   CL
ATOM   1589  CT1 DCE A 133      27.486  53.637  27.736  1.00  0.00      A    C
ATOM   1590  HC2 DCE A 133      26.942  53.890  26.826  1.00  0.00      A    H
ATOM   1591  Cl1 DCE A 133      29.018  54.592  27.619  1.00  0.00      A   CL
ATOM   1592  HC3 DCE A 133      27.711  52.571  27.732  1.00  0.00      A    H
ATOM   1597  CT  DCE A 134       5.603  19.901  35.843  1.00  0.00      A    C
ATOM   1598  HC  DCE A 134       4.748  20.477  36.198  1.00  0.00      A    H
ATOM   1599  HC1 DCE A 134       6.017  19.379  36.705  1.00  0.00      A    H
ATOM   1600  Cl  DCE A 134       5.135  18.730  34.584  1.00  0.00      A   CL
ATOM   1601  CT1 DCE A 134       6.616  20.824  35.287  1.00  0.00      A    C
ATOM   1602  HC2 DCE A 134       7.484  20.379  34.801  1.00  0.00      A    H
ATOM   1603  Cl1 DCE A 134       5.842  21.873  34.059  1.00  0.00      A   CL
ATOM   1604  HC3 DCE A 134       7.052  21.448  36.067  1.00  0.00      A    H
ATOM   1609  CT  DCE A 135      36.849  41.613  27.311  1.00  0.00      A    C
ATOM   1610  HC  DCE A 135      36.523  40.969  26.494  1.00  0.00      A    H
ATOM   1611  HC1 DCE A 135      35.986  41.593  27.977  1.00  0.00      A    H
ATOM   1612  Cl  DCE A 135      38.230  40.823  28.016  1.00  0.00      A   CL
ATOM   1613  CT1 DCE A 135      37.142  43.134  27.215  1.00  0.00      A    C
ATOM   1614  HC2 DCE A 135      37.990  43.400  26.583  1.00  0.00      A    H
ATOM   1615  Cl1 DCE A 135      35.803  44.065  26.563  1.00  0.00      A   CL
ATOM   1616  HC3 DCE A 135      37.432  43.537  28.185  1.00  0.00      A    H
ATOM   1621  CT  DCE A 136      34.768  24.497  35.619  1.00  0.00      A    C
ATOM   1622  HC  DCE A 136      35.845  24.376  35.742  1.00  0.00      A    H
ATOM   1623  HC1 DCE A 136      34.318  25.086  36.418  1.00  0.00      A    H
ATOM   1624  Cl  DCE A 136      34.327  25.162  34.046  1.00  0.00      A   CL
ATOM   1625  CT1 DCE A 136      34.238  23.055  35.875  1.00  0.00      A    C
ATOM   1626  HC2 DCE A 136      33.170  22.875  36.002  1.00  0.00      A    H
ATOM   1627  Cl1 DCE A 136      34.971  21.961  34.675  1.00  0.00      A   CL
ATOM   1628  HC3 DCE A 136      34.688  22.750  36.819  1.00  0.00      A    H
ATOM   1633  CT  DCE A 137      55.288  24.693  38.314  1.00  0.00      A    C
ATOM   1634  HC  DCE A 137      54.930  25.572  38.851  1.00  0.00      A    H
ATOM   1635  HC1 DCE A 137      55.728  25.079  37.395  1.00  0.00      A    H
ATOM   1636  Cl  DCE A 137      56.777  23.955  39.176  1.00  0.00      A   CL
ATOM   1637  CT1 DCE A 137      54.220  23.564  38.255  1.00  0.00      A    C
ATOM   1638  HC2 DCE A 137      53.318  23.954  37.784  1.00  0.00      A    H
ATOM   1639  Cl1 DCE A 137      54.922  22.157  37.363  1.00  0.00      A   CL
ATOM   1640  HC3 DCE A 137      53.915  23.226  39.245  1.00  0.00      A    H
ATOM   1645  CT  DCE A 138      41.918  24.157  38.799  1.00  0.00      A    C
ATOM   1646  HC  DCE A 138      40.987  24.025  39.351  1.00  0.00      A    H
ATOM   1647  HC1 DCE A 138      41.867  25.123  38.295  1.00  0.00      A    H
ATOM   1648  Cl  DCE A 138      43.236  24.074  39.976  1.00  0.00      A   CL
ATOM   1649  CT1 DCE A 138      41.955  23.135  37.754  1.00  0.00      A    C
ATOM   1650  HC2 DCE A 138      42.830  23.397  37.159  1.00  0.00      A    H
ATOM   1651  Cl1 DCE A 138      42.076  21.497  38.480  1.00  0.00      A   CL
ATOM   1652  HC3 DCE A 138      41.064  23.286  37.144  1.00  0.00      A    H
ATOM   1657  CT  DCE A 139      15.185  17.634  27.215  1.00  0.00      A    C
ATOM   1658  HC  DCE A 139      16.014  18.274  26.912  1.00  0.00      A    H
ATOM   1659  HC1 DCE A 139      15.679  17.012  27.961  1.00  0.00      A    H
ATOM   1660  Cl  DCE A 139      13.873  18.506  28.118  1.00  0.00      A   CL
ATOM   1661  CT1 DCE A 139      14.528  16.738  26.087  1.00  0.00      A    C
ATOM   1662  HC2 DCE A 139      13.765  16.098  26.530  1.00  0.00      A    H
ATOM   1663  Cl1 DCE A 139      13.644  17.738  24.933  1.00  0.00      A   CL
ATOM   1664  HC3 DCE A 139      15.276  16.215  25.491  1.00  0.00      A    H
ATOM   1669  CT  DCE A 140       0.553  22.411  26.171  1.00  0.00      A    C
ATOM   1670  HC  DCE A 140      -0.337  21.933  26.579  1.00  0.00      A    H
ATOM   1671  HC1 DCE A 140       0.522  22.131  25.118  1.00  0.00      A    H
ATOM   1672  Cl  DCE A 140       0.479  24.184  26.405  1.00  0.00      A   CL
ATOM   1673  CT1 DCE A 140       1.738  21.853  26.991  1.00  0.00      A    C
ATOM   1674  HC2 DCE A 140       2.731  22.154  26.658  1.00  0.00      A    H
ATOM   1675  Cl1 DCE A 140       1.626  22.483  28.651  1.00  0.00      A   CL
ATOM   1676  HC3 DCE A 140       1.856  20.773  27.083  1.00  0.00      A    H
ATOM   1681  CT  DCE A 141      24.693   3.555  21.851  1.00  0.00      A    C
ATOM   1682  HC  DCE A 141      24.278   2.580  21.596  1.00  0.00      A    H
ATOM   1683  HC1 DCE A 141      23.872   4.265  21.754  1.00  0.00      A    H
ATOM   1684  Cl  DCE A 141      25.325   3.556  23.497  1.00  0.00      A   CL
ATOM   1685  CT1 DCE A 141      25.831   3.859  20.917  1.00  0.00      A    C
ATOM   1686  HC2 DCE A 141      26.760   3.406  21.266  1.00  0.00      A    H
ATOM   1687  Cl1 DCE A 141      25.450   3.247  19.318  1.00  0.00      A   CL
ATOM   1688  HC3 DCE A 141      26.052   4.920  20.805  1.00  0.00      A    H
ATOM   1693  CT  DCE A 142      43.191  37.139  21.955  1.00  0.00      A    C
ATOM   1694  HC  DCE A 142      43.732  37.903  22.514  1.00  0.00      A    H
ATOM   1695  HC1 DCE A 142      43.897  36.440  21.508  1.00  0.00      A    H
ATOM   1696  Cl  DCE A 142      42.385  36.188  23.191  1.00  0.00      A   CL
ATOM   1697  CT1 DCE A 142      42.293  37.734  20.868  1.00  0.00      A    C
ATOM   1698  HC2 DCE A 142      42.912  38.023  20.019  1.00  0.00      A    H
ATOM   1699  Cl1 DCE A 142      41.276  36.462  20.237  1.00  0.00      A   CL
ATOM   1700  HC3 DCE A 142      41.724  38.628  21.124  1.00  0.00      A    H
ATOM   1705  CT  DCE A 143      47.380   1.692  27.576  1.00  0.00      A    C
ATOM   1706  HC  DCE A 143      48.281   1.393  27.041  1.00  0.00      A    H
ATOM   1707  HC1 DCE A 143      47.355   0.974  28.396  1.00  0.00      A    H
ATOM   1708  Cl  DCE A 143      47.602   3.364  28.318  1.00  0.00      A   CL
ATOM   1709  CT1 DCE A 143      46.192   1.598  26.635  1.00  0.00      A    C
ATOM   1710  HC2 DCE A 143      45.391   2.215  27.043  1.00  0.00      A    H
ATOM   1711  Cl1 DCE A 143      46.681   2.116  25.071  1.00  0.00      A   CL
ATOM   1712  HC3 DCE A 143      45.886   0.559  26.508  1.00  0.00      A    H
ATOM   1717  CT  DCE A 144      48.240  47.733  17.288  1.00  0.00      A    C
ATOM   1718  HC  DCE A 144      48.742  48.574  17.766  1.00  0.00      A    H
ATOM   1719  HC1 DCE A 144      47.646  47.948  16.400  1.00  0.00      A    H
ATOM   1720  Cl  DCE A 144      49.515  46.571  16.824  1.00  0.00      A   CL
ATOM   1721  CT1 DCE A 144      47.341  47.078  18.338  1.00  0.00      A    C
ATOM   1722  HC2 DCE A 144      46.983  46.101  18.013  1.00  0.00      A    H
ATOM   1723  Cl1 DCE A 144      48.375  46.817  19.775  1.00  0.00      A   CL
ATOM   1724  HC3 DCE A 144      46.441  47.605  18.657  1.00  0.00      A    H
ATOM   1729  CT  DCE A 145      50.653   3.248  10.061  1.00  0.00      A    C
ATOM   1730  HC  DCE A 145      50.233   3.662  10.978  1.00  0.00      A    H
ATOM   1731  HC1 DCE A 145      51.688   3.238  10.403  1.00  0.00      A    H
ATOM   1732  Cl  DCE A 145      50.357   1.484   9.954  1.00  0.00      A   CL
ATOM   1733  CT1 DCE A 145      50.417   3.850   8.731  1.00  0.00      A    C
ATOM   1734  HC2 DCE A 145      50.641   4.917   8.721  1.00  0.00      A    H
ATOM   1735  Cl1 DCE A 145      51.355   3.068   7.405  1.00  0.00      A   CL
ATOM   1736  HC3 DCE A 145      49.359   3.756   8.486  1.00  0.00      A    H
ATOM   1741  CT  DCE A 146      52.834  13.765  20.302  1.00  0.00      A    C
ATOM   1742  HC  DCE A 146      53.223  13.025  21.002  1.00  0.00      A    H
ATOM   1743  HC1 DCE A 146      52.922  13.458  19.260  1.00  0.00      A    H
ATOM   1744  Cl  DCE A 146      51.127  13.847  20.847  1.00  0.00      A   CL
ATOM   1745  CT1 DCE A 146      53.468  15.101  20.357  1.00  0.00      A    C
ATOM   1746  HC2 DCE A 146      53.130  15.933  19.739  1.00  0.00      A    H
ATOM   1747  Cl1 DCE A 146      53.304  15.675  22.062  1.00  0.00      A   CL
ATOM   1748  HC3 DCE A 146      54.521  15.057  20.078  1.00  0.00      A    H
ATOM   1753  CT  DCE A 147       2.675  16.639  50.348  1.00  0.00      A    C
ATOM   1754  HC  DCE A 147       2.063  17.307  50.954  1.00  0.00      A    H
ATOM   1755  HC1 DCE A 147       1.944  15.980  49.880  1.00  0.00      A    H
ATOM   1756  Cl  DCE A 147       3.402  17.463  48.970  1.00  0.00      A   CL
ATOM   1757  CT1 DCE A 147       3.642  15.918  51.302  1.00  0.00      A    C
ATOM   1758  HC2 DCE A 147       4.302  15.149  50.901  1.00  0.00      A    H
ATOM   1759  Cl1 DCE A 147       4.602  17.075  52.179  1.00  0.00      A   CL
ATOM   1760  HC3 DCE A 147       3.020  15.394  52.028  1.00  0.00      A    H
ATOM   1765  CT  DCE A 148       6.241  40.282  10.496  1.00  0.00      A    C
ATOM   1766  HC  DCE A 148       5.152  40.245  10.530  1.00  0.00      A    H
ATOM   1767  HC1 DCE A 148       6.487  41.123  11.144  1.00  0.00      A    H
ATOM   1768  Cl  DCE A 148       6.993  38.757  11.085  1.00  0.00      A   CL
ATOM   1769  CT1 DCE A 148       6.718  40.483   9.030  1.00  0.00      A    C
ATOM   1770  HC2 DCE A 148       6.350  39.679   8.392  1.00  0.00      A    H
ATOM   1771  Cl1 DCE A 148       6.040  41.977   8.299  1.00  0.00      A   CL
ATOM   1772  HC3 DCE A 148       7.794  40.347   8.922  1.00  0.00      A    H
ATOM   1777  CT  DCE A 149      11.803  44.306  30.585  1.00  0.00      A    C
ATOM   1778  HC  DCE A 149      12.514  44.905  30.017  1.00  0.00      A    H
ATOM   1779  HC1 DCE A 149      11.547  44.874  31.479  1.00  0.00      A    H
ATOM   1780  Cl  DCE A 149      10.329  44.042  29.547  1.00  0.00      A   CL
ATOM   1781  CT1 DCE A 149      12.491  43.043  30.990  1.00  0.00      A    C
ATOM   1782  HC2 DCE A 149      11.965  42.512  31.784  1.00  0.00      A    H
ATOM   1783  Cl1 DCE A 149      12.683  41.904  29.613  1.00  0.00      A   CL
ATOM   1784  HC3 DCE A 149      13.470  43.384  31.326  1.00  0.00      A    H
ATOM   1789  CT  DCE A 150       2.918  47.948  37.213  1.00  0.00      A    C
ATOM   1790  HC  DCE A 150       2.942  47.140  37.945  1.00  0.00      A    H
ATOM   1791  HC1 DCE A 150       3.747  48.649  37.310  1.00  0.00      A    H
ATOM   1792  Cl  DCE A 150       2.918  46.992  35.717  1.00  0.00      A   CL
ATOM   1793  CT1 DCE A 150       1.592  48.669  37.189  1.00  0.00      A    C
ATOM   1794  HC2 DCE A 150       1.531  49.382  38.011  1.00  0.00      A    H
ATOM   1795  Cl1 DCE A 150       1.415  49.509  35.658  1.00  0.00      A   CL
ATOM   1796  HC3 DCE A 150       0.711  48.030  37.249  1.00  0.00      A    H
ATOM   1801  CT  DCE A 151      51.988  48.323  48.771  1.00  0.00      A    C
ATOM   1802  HC  DCE A 151      52.686  48.541  49.580  1.00  0.00      A    H
ATOM   1803  HC1 DCE A 151      51.700  47.285  48.935  1.00  0.00      A    H
ATOM   1804  Cl  DCE A 151      50.553  49.411  48.886  1.00  0.00      A   CL
ATOM   1805  CT1 DCE A 151      52.608  48.420  47.350  1.00  0.00      A    C
ATOM   1806  HC2 DCE A 151      53.508  47.809  47.286  1.00  0.00      A    H
ATOM   1807  Cl1 DCE A 151      51.512  47.881  46.142  1.00  0.00      A   CL
ATOM   1808  HC3 DCE A 151      52.880  49.424  47.025  1.00  0.00      A    H
ATOM   1813  CT  DCE A 152      39.800  45.913  42.869  1.00  0.00      A    C
ATOM   1814  HC  DCE A 152      40.478  45.073  42.714  1.00  0.00      A    H
ATOM   1815  HC1 DCE A 152      39.991  46.737  42.182  1.00  0.00      A    H
ATOM   1816  Cl  DCE A 152      38.191  45.136  42.566  1.00  0.00      A   CL
ATOM   1817  CT1 DCE A 152      39.871  46.281  44.284  1.00  0.00      A    C
ATOM   1818  HC2 DCE A 152      39.891  45.474  45.016  1.00  0.00      A    H
ATOM   1819  Cl1 DCE A 152      41.254  47.417  44.467  1.00  0.00      A   CL
ATOM   1820  HC3 DCE A 152      39.016  46.898  44.558  1.00  0.00      A    H
ATOM   1825  CT  DCE A 153       7.669  23.562  50.486  1.00  0.00      A    C
ATOM   1826  HC  DCE A 153       8.665  23.793  50.864  1.00  0.00      A    H
ATOM   1827  HC1 DCE A 153       7.246  23.182  51.416  1.00  0.00      A    H
ATOM   1828  Cl  DCE A 153       6.847  25.083  50.051  1.00  0.00      A   CL
ATOM   1829  CT1 DCE A 153       8.083  22.693  49.277  1.00  0.00      A    C
ATOM   1830  HC2 DCE A 153       7.223  22.191  48.835  1.00  0.00      A    H
ATOM   1831  Cl1 DCE A 153       8.993  23.762  48.217  1.00  0.00      A   CL
ATOM   1832  HC3 DCE A 153       8.772  21.936  49.652  1.00  0.00      A    H
ATOM   1837  CT  DCE A 154      37.424  15.485  13.825  1.00  0.00      A    C
ATOM   1838  HC  DCE A 154      37.132  16.508  14.062  1.00  0.00      A    H
ATOM   1839  HC1 DCE A 154      36.675  14.864  13.333  1.00  0.00      A    H
ATOM   1840  Cl  DCE A 154      38.798  15.645  12.767  1.00  0.00      A   CL
ATOM   1841  CT1 DCE A 154      37.874  14.791  15.159  1.00  0.00      A    C
ATOM   1842  HC2 DCE A 154      36.978  14.779  15.780  1.00  0.00      A    H
ATOM   1843  Cl1 DCE A 154      38.348  13.092  14.749  1.00  0.00      A   CL
ATOM   1844  HC3 DCE A 154      38.707  15.256  15.687  1.00  0.00      A    H
ATOM   1849  CT  DCE A 155      43.850  11.242  50.154  1.00  0.00      A    C
ATOM   1850  HC  DCE A 155      43.954  11.221  49.069  1.00  0.00      A    H
ATOM   1851  HC1 DCE A 155      43.022  10.574  50.391  1.00  0.00      A    H
ATOM   1852  Cl  DCE A 155      45.173  10.326  50.845  1.00  0.00      A   CL
ATOM   1853  CT1 DCE A 155      43.685  12.614  50.852  1.00  0.00      A    C
ATOM   1854  HC2 DCE A 155      44.616  13.176  50.786  1.00  0.00      A    H
ATOM   1855  Cl1 DCE A 155      42.337  13.663  50.237  1.00  0.00      A   CL
ATOM   1856  HC3 DCE A 155      43.473  12.343  51.886  1.00  0.00      A    H
ATOM   1861  CT  DCE A 156      20.212   4.374  15.966  1.00  0.00      A    C
ATOM   1862  HC  DCE A 156      20.212   5.265  16.594  1.00  0.00      A    H
ATOM   1863  HC1 DCE A 156      20.726   3.512  16.393  1.00  0.00      A    H
ATOM   1864  Cl  DCE A 156      18.526   3.972  15.721  1.00  0.00      A   CL
ATOM   1865  CT1 DCE A 156      20.857   4.670  14.546  1.00  0.00      A    C
ATOM   1866  HC2 DCE A 156      20.280   5.442  14.038  1.00  0.00      A    H
ATOM   1867  Cl1 DCE A 156      22.550   5.110  14.769  1.00  0.00      A   CL
ATOM   1868  HC3 DCE A 156      20.838   3.707  14.034  1.00  0.00      A    H
ATOM   1873  CT  DCE A 157      44.006  14.712  20.751  1.00  0.00      A    C
ATOM   1874  HC  DCE A 157      44.174  13.637  20.819  1.00  0.00      A    H
ATOM   1875  HC1 DCE A 157      43.335  14.828  19.899  1.00  0.00      A    H
ATOM   1876  Cl  DCE A 157      43.149  15.349  22.207  1.00  0.00      A   CL
ATOM   1877  CT1 DCE A 157      45.382  15.361  20.589  1.00  0.00      A    C
ATOM   1878  HC2 DCE A 157      45.370  16.429  20.372  1.00  0.00      A    H
ATOM   1879  Cl1 DCE A 157      46.322  15.027  22.047  1.00  0.00      A   CL
ATOM   1880  HC3 DCE A 157      45.864  14.880  19.738  1.00  0.00      A    H
ATOM   1885  CT  DCE A 158      53.540  53.222   8.050  1.00  0.00      A    C
ATOM   1886  HC  DCE A 158      54.365  53.834   7.686  1.00  0.00      A    H
ATOM   1887  HC1 DCE A 158      53.378  52.515   7.237  1.00  0.00      A    H
ATOM   1888  Cl  DCE A 158      53.998  52.296   9.504  1.00  0.00      A   CL
ATOM   1889  CT1 DCE A 158      52.245  54.050   8.243  1.00  0.00      A    C
ATOM   1890  HC2 DCE A 158      51.938  54.442   7.273  1.00  0.00      A    H
ATOM   1891  Cl1 DCE A 158      50.888  52.965   8.726  1.00  0.00      A   CL
ATOM   1892  HC3 DCE A 158      52.345  54.838   8.989  1.00  0.00      A    H
ATOM   1897  CT  DCE A 159      34.484  23.605  40.470  1.00  0.00      A    C
ATOM   1898  HC  DCE A 159      34.976  24.205  39.704  1.00  0.00      A    H
ATOM   1899  HC1 DCE A 159      34.031  24.365  41.106  1.00  0.00      A    H
ATOM   1900  Cl  DCE A 159      33.179  22.714  39.616  1.00  0.00      A   CL
ATOM   1901  CT1 DCE A 159      35.550  22.748  41.242  1.00  0.00      A    C
ATOM   1902  HC2 DCE A 159      35.967  23.270  42.103  1.00  0.00      A    H
ATOM   1903  Cl1 DCE A 159      34.758  21.276  41.910  1.00  0.00      A   CL
ATOM   1904  HC3 DCE A 159      36.296  22.457  40.503  1.00  0.00      A    H
ATOM   1909  CT  DCE A 160       1.545  45.537  32.094  1.00  0.00      A    C
ATOM   1910  HC  DCE A 160       2.254  44.710  32.152  1.00  0.00      A    H
ATOM   1911  HC1 DCE A 160       1.375  45.849  33.125  1.00  0.00      A    H
ATOM   1912  Cl  DCE A 160       2.230  46.886  31.150  1.00  0.00      A   CL
ATOM   1913  CT1 DCE A 160       0.245  44.937  31.338  1.00  0.00      A    C
ATOM   1914  HC2 DCE A 160       0.526  44.535  30.364  1.00  0.00      A    H
ATOM   1915  Cl1 DCE A 160      -0.711  43.663  32.120  1.00  0.00      A   CL
ATOM   1916  HC3 DCE A 160      -0.313  45.801  30.976  1.00  0.00      A    H
ATOM   1921  CT  DCE A 161      18.738   8.423  14.544  1.00  0.00      A    C
ATOM   1922  HC  DCE A 161      18.960   9.486  14.637  1.00  0.00      A    H
ATOM   1923  HC1 DCE A 161      19.535   7.842  14.082  1.00  0.00      A    H
ATOM   1924  Cl  DCE A 161      18.461   7.917  16.208  1.00  0.00      A   CL
ATOM   1925  CT1 DCE A 161      17.488   8.361  13.741  1.00  0.00      A    C
ATOM   1926  HC2 DCE A 161      16.802   9.149  14.051  1.00  0.00      A    H
ATOM   1927  Cl1 DCE A 161      17.901   8.676  12.058  1.00  0.00      A   CL
ATOM   1928  HC3 DCE A 161      17.002   7.386  13.715  1.00  0.00      A    H
ATOM   1933  CT  DCE A 162      35.474  44.441  38.189  1.00  0.00      A    C
ATOM   1934  HC  DCE A 162      35.772  45.234  37.503  1.00  0.00      A    H
ATOM   1935  HC1 DCE A 162      36.280  43.821  38.581  1.00  0.00      A    H
ATOM   1936  Cl  DCE A 162      34.887  45.255  39.598  1.00  0.00      A   CL
ATOM   1937  CT1 DCE A 162      34.288  43.653  37.583  1.00  0.00      A    C
ATOM   1938  HC2 DCE A 162      33.458  44.279  37.259  1.00  0.00      A    H
ATOM   1939  Cl1 DCE A 162      34.831  42.623  36.175  1.00  0.00      A   CL
ATOM   1940  HC3 DCE A 162      33.918  42.942  38.322  1.00  0.00      A    H
ATOM   1945  CT  DCE A 163       4.702  41.977  39.252  1.00  0.00      A    C
ATOM   1946  HC  DCE A 163       5.730  42.072  38.901  1.00  0.00      A    H
ATOM   1947  HC1 DCE A 163       4.808  42.065  40.333  1.00  0.00      A    H
ATOM   1948  Cl  DCE A 163       3.511  43.157  38.658  1.00  0.00      A   CL
ATOM   1949  CT1 DCE A 163       4.207  40.531  39.069  1.00  0.00      A    C
ATOM   1950  HC2 DCE A 163       3.883  40.317  38.050  1.00  0.00      A    H
ATOM   1951  Cl1 DCE A 163       5.486  39.503  39.477  1.00  0.00      A   CL
ATOM   1952  HC3 DCE A 163       3.323  40.375  39.688  1.00  0.00      A    H
ATOM   1957  CT  DCE A 164      31.472  14.034  38.310  1.00  0.00      A    C
ATOM   1958  HC  DCE A 164      31.425  14.712  39.162  1.00  0.00      A    H
ATOM   1959  HC1 DCE A 164      31.853  14.598  37.459  1.00  0.00      A    H
ATOM   1960  Cl  DCE A 164      32.561  12.640  38.812  1.00  0.00      A   CL
ATOM   1961  CT1 DCE A 164      30.066  13.507  38.034  1.00  0.00      A    C
ATOM   1962  HC2 DCE A 164      30.039  12.923  37.114  1.00  0.00      A    H
ATOM   1963  Cl1 DCE A 164      29.606  12.397  39.349  1.00  0.00      A   CL
ATOM   1964  HC3 DCE A 164      29.361  14.323  37.880  1.00  0.00      A    H
ATOM   1969  CT  DCE A 165      44.406  33.532  41.790  1.00  0.00      A    C
ATOM   1970  HC  DCE A 165      44.345  33.864  42.827  1.00  0.00      A    H
ATOM   1971  HC1 DCE A 165      43.384  33.318  41.476  1.00  0.00      A    H
ATOM   1972  Cl  DCE A 165      45.087  34.726  40.630  1.00  0.00      A   CL
ATOM   1973  CT1 DCE A 165      45.284  32.314  41.595  1.00  0.00      A    C
ATOM   1974  HC2 DCE A 165      45.172  32.041  40.546  1.00  0.00      A    H
ATOM   1975  Cl1 DCE A 165      46.986  32.677  41.970  1.00  0.00      A   CL
ATOM   1976  HC3 DCE A 165      44.838  31.512  42.183  1.00  0.00      A    H
ATOM   1981  CT  DCE A 166      42.314  31.889  20.306  1.00  0.00      A    C
ATOM   1982  HC  DCE A 166      43.243  32.457  20.322  1.00  0.00      A    H
ATOM   1983  HC1 DCE A 166      42.076  31.613  21.333  1.00  0.00      A    H
ATOM   1984  Cl  DCE A 166      40.999  33.041  19.844  1.00  0.00      A   CL
ATOM   1985  CT1 DCE A 166      42.373  30.681  19.346  1.00  0.00      A    C
ATOM   1986  HC2 DCE A 166      41.360  30.280  19.313  1.00  0.00      A    H
ATOM   1987  Cl1 DCE A 166      42.752  31.378  17.748  1.00  0.00      A   CL
ATOM   1988  HC3 DCE A 166      43.011  29.848  19.642  1.00  0.00      A    H
ATOM   1993  CT  DCE A 167      33.726  52.041   1.262  1.00  0.00      A    C
ATOM   1994  HC  DCE A 167      34.103  51.340   0.517  1.00  0.00      A    H
ATOM   1995  HC1 DCE A 167      34.323  51.718   2.115  1.00  0.00      A    H
ATOM   1996  Cl  DCE A 167      34.178  53.666   0.758  1.00  0.00      A   CL
ATOM   1997  CT1 DCE A 167      32.218  51.887   1.564  1.00  0.00      A    C
ATOM   1998  HC2 DCE A 167      31.818  52.604   2.282  1.00  0.00      A    H
ATOM   1999  Cl1 DCE A 167      31.379  52.118   0.035  1.00  0.00      A   CL
ATOM   2000  HC3 DCE A 167      31.898  50.949   2.018  1.00  0.00      A    H
ATOM   2005  CT  DCE A 168      44.560  42.201  33.078  1.00  0.00      A    C
ATOM   2006  HC  DCE A 168      44.063  42.692  33.914  1.00  0.00      A    H
ATOM   2007  HC1 DCE A 168      45.612  42.327  33.333  1.00  0.00      A    H
ATOM   2008  Cl  DCE A 168      44.121  40.477  33.108  1.00  0.00      A   CL
ATOM   2009  CT1 DCE A 168      44.255  42.875  31.706  1.00  0.00      A    C
ATOM   2010  HC2 DCE A 168      45.083  43.096  31.033  1.00  0.00      A    H
ATOM   2011  Cl1 DCE A 168      43.120  41.960  30.764  1.00  0.00      A   CL
ATOM   2012  HC3 DCE A 168      43.747  43.833  31.819  1.00  0.00      A    H
ATOM   2017  CT  DCE A 169      42.870   9.579  54.409  1.00  0.00      A    C
ATOM   2018  HC  DCE A 169      43.769   9.150  53.967  1.00  0.00      A    H
ATOM   2019  HC1 DCE A 169      43.087  10.647  54.406  1.00  0.00      A    H
ATOM   2020  Cl  DCE A 169      41.560   9.297  53.124  1.00  0.00      A   CL
ATOM   2021  CT1 DCE A 169      42.455   9.134  55.858  1.00  0.00      A    C
ATOM   2022  HC2 DCE A 169      42.047   8.124  55.913  1.00  0.00      A    H
ATOM   2023  Cl1 DCE A 169      43.913   9.157  56.888  1.00  0.00      A   CL
ATOM   2024  HC3 DCE A 169      41.653   9.772  56.231  1.00  0.00      A    H
ATOM   2029  CT  DCE A 170       9.237  54.650  25.220  1.00  0.00      A    C
ATOM   2030  HC  DCE A 170       8.390  53.981  25.065  1.00  0.00      A    H
ATOM   2031  HC1 DCE A 170       9.315  55.395  24.428  1.00  0.00      A    H
ATOM   2032  Cl  DCE A 170       8.994  55.342  26.840  1.00  0.00      A   CL
ATOM   2033  CT1 DCE A 170      10.442  53.717  25.113  1.00  0.00      A    C
ATOM   2034  HC2 DCE A 170      10.419  53.229  24.139  1.00  0.00      A    H
ATOM   2035  Cl1 DCE A 170      11.972  54.664  25.208  1.00  0.00      A   CL
ATOM   2036  HC3 DCE A 170      10.531  53.039  25.962  1.00  0.00      A    H
ATOM   2041  CT  DCE A 171      25.093   8.049  23.411  1.00  0.00      A    C
ATOM   2042  HC  DCE A 171      24.412   7.436  22.820  1.00  0.00      A    H
ATOM   2043  HC1 DCE A 171      24.486   8.681  24.059  1.00  0.00      A    H
ATOM   2044  Cl  DCE A 171      26.073   6.944  24.416  1.00  0.00      A   CL
ATOM   2045  CT1 DCE A 171      26.044   8.778  22.476  1.00  0.00      A    C
ATOM   2046  HC2 DCE A 171      26.571   8.110  21.795  1.00  0.00      A    H
ATOM   2047  Cl1 DCE A 171      25.086  10.001  21.589  1.00  0.00      A   CL
ATOM   2048  HC3 DCE A 171      26.833   9.300  23.017  1.00  0.00      A    H
ATOM   2053  CT  DCE A 172      49.558  35.411  20.466  1.00  0.00      A    C
ATOM   2054  HC  DCE A 172      49.886  36.442  20.331  1.00  0.00      A    H
ATOM   2055  HC1 DCE A 172      49.270  35.163  21.487  1.00  0.00      A    H
ATOM   2056  Cl  DCE A 172      48.255  35.070  19.308  1.00  0.00      A   CL
ATOM   2057  CT1 DCE A 172      50.750  34.564  20.129  1.00  0.00      A    C
ATOM   2058  HC2 DCE A 172      51.628  34.776  20.740  1.00  0.00      A    H
ATOM   2059  Cl1 DCE A 172      50.275  32.925  20.487  1.00  0.00      A   CL
ATOM   2060  HC3 DCE A 172      51.013  34.574  19.071  1.00  0.00      A    H
ATOM   2065  CT  DCE A 173      23.452  27.791   2.369  1.00  0.00      A    C
ATOM   2066  HC  DCE A 173      22.714  27.620   1.586  1.00  0.00      A    H
ATOM   2067  HC1 DCE A 173      23.285  28.844   2.598  1.00  0.00      A    H
ATOM   2068  Cl  DCE A 173      23.180  26.833   3.815  1.00  0.00      A   CL
ATOM   2069  CT1 DCE A 173      24.909  27.545   1.865  1.00  0.00      A    C
ATOM   2070  HC2 DCE A 173      25.639  27.654   2.667  1.00  0.00      A    H
ATOM   2071  Cl1 DCE A 173      25.115  25.868   1.273  1.00  0.00      A   CL
ATOM   2072  HC3 DCE A 173      25.095  28.309   1.110  1.00  0.00      A    H
ATOM   2077  CT  DCE A 174      50.168  46.427  43.565  1.00  0.00      A    C
ATOM   2078  HC  DCE A 174      50.694  45.848  44.325  1.00  0.00      A    H
ATOM   2079  HC1 DCE A 174      49.985  47.462  43.851  1.00  0.00      A    H
ATOM   2080  Cl  DCE A 174      51.582  46.538  42.538  1.00  0.00      A   CL
ATOM   2081  CT1 DCE A 174      48.973  45.817  42.872  1.00  0.00      A    C
ATOM   2082  HC2 DCE A 174      49.213  44.837  42.460  1.00  0.00      A    H
ATOM   2083  Cl1 DCE A 174      47.604  45.667  44.044  1.00  0.00      A   CL
ATOM   2084  HC3 DCE A 174      48.582  46.404  42.040  1.00  0.00      A    H
ATOM   2089  CT  DCE A 175      51.006  51.572   2.862  1.00  0.00      A    C
ATOM   2090  HC  DCE A 175      50.343  52.148   2.216  1.00  0.00      A    H
ATOM   2091  HC1 DCE A 175      50.582  51.048   3.718  1.00  0.00      A    H
ATOM   2092  Cl  DCE A 175      51.919  50.396   1.775  1.00  0.00      A   CL
ATOM   2093  CT1 DCE A 175      52.023  52.517   3.444  1.00  0.00      A    C
ATOM   2094  HC2 DCE A 175      52.088  53.404   2.814  1.00  0.00      A    H
ATOM   2095  Cl1 DCE A 175      51.359  53.269   4.857  1.00  0.00      A   CL
ATOM   2096  HC3 DCE A 175      52.973  52.070   3.738  1.00  0.00      A    H
ATOM   2101  CT  DCE A 176      49.729  25.643  54.753  1.00  0.00      A    C
ATOM   2102  HC  DCE A 176      50.720  25.549  55.196  1.00  0.00      A    H
ATOM   2103  HC1 DCE A 176      49.243  24.668  54.727  1.00  0.00      A    H
ATOM   2104  Cl  DCE A 176      48.991  26.627  55.970  1.00  0.00      A   CL
ATOM   2105  CT1 DCE A 176      49.713  26.343  53.405  1.00  0.00      A    C
ATOM   2106  HC2 DCE A 176      48.706  26.732  53.252  1.00  0.00      A    H
ATOM   2107  Cl1 DCE A 176      50.894  27.723  53.406  1.00  0.00      A   CL
ATOM   2108  HC3 DCE A 176      49.907  25.639  52.596  1.00  0.00      A    H
ATOM   2113  CT  DCE A 177      48.352  24.558  48.175  1.00  0.00      A    C
ATOM   2114  HC  DCE A 177      48.764  23.904  47.406  1.00  0.00      A    H
ATOM   2115  HC1 DCE A 177      47.347  24.884  47.908  1.00  0.00      A    H
ATOM   2116  Cl  DCE A 177      48.158  23.616  49.625  1.00  0.00      A   CL
ATOM   2117  CT1 DCE A 177      49.261  25.744  48.517  1.00  0.00      A    C
ATOM   2118  HC2 DCE A 177      49.192  26.585  47.826  1.00  0.00      A    H
ATOM   2119  Cl1 DCE A 177      48.954  26.340  50.131  1.00  0.00      A   CL
ATOM   2120  HC3 DCE A 177      50.311  25.453  48.543  1.00  0.00      A    H
ATOM   2125  CT  DCE A 178      43.453  48.018  30.515  1.00  0.00      A    C
ATOM   2126  HC  DCE A 178      42.647  48.234  31.216  1.00  0.00      A    H
ATOM   2127  HC1 DCE A 178      43.258  47.050  30.053  1.00  0.00      A    H
ATOM   2128  Cl  DCE A 178      43.541  49.293  29.276  1.00  0.00      A   CL
ATOM   2129  CT1 DCE A 178      44.783  47.904  31.104  1.00  0.00      A    C
ATOM   2130  HC2 DCE A 178      44.690  47.388  32.060  1.00  0.00      A    H
ATOM   2131  Cl1 DCE A 178      45.915  47.191  29.898  1.00  0.00      A   CL
ATOM   2132  HC3 DCE A 178      45.235  48.885  31.247  1.00  0.00      A    H
ATOM   2137  CT  DCE A 179      21.422  27.674  42.351  1.00  0.00      A    C
ATOM   2138  HC  DCE A 179      20.734  28.415  41.944  1.00  0.00      A    H
ATOM   2139  HC1 DCE A 179      21.206  26.725  41.860  1.00  0.00      A    H
ATOM   2140  Cl  DCE A 179      23.118  28.069  42.032  1.00  0.00      A   CL
ATOM   2141  CT1 DCE A 179      21.173  27.658  43.822  1.00  0.00      A    C
ATOM   2142  HC2 DCE A 179      20.091  27.721  43.931  1.00  0.00      A    H
ATOM   2143  Cl1 DCE A 179      21.695  26.122  44.539  1.00  0.00      A   CL
ATOM   2144  HC3 DCE A 179      21.691  28.536  44.208  1.00  0.00      A    H
ATOM   2149  CT  DCE A 180      52.157   6.654   1.937  1.00  0.00      A    C
ATOM   2150  HC  DCE A 180      51.522   7.271   2.572  1.00  0.00      A    H
ATOM   2151  HC1 DCE A 180      52.100   5.632   2.314  1.00  0.00      A    H
ATOM   2152  Cl  DCE A 180      51.677   6.683   0.235  1.00  0.00      A   CL
ATOM   2153  CT1 DCE A 180      53.546   7.210   2.104  1.00  0.00      A    C
ATOM   2154  HC2 DCE A 180      53.690   7.290   3.181  1.00  0.00      A    H
ATOM   2155  Cl1 DCE A 180      54.792   6.249   1.283  1.00  0.00      A   CL
ATOM   2156  HC3 DCE A 180      53.443   8.238   1.756  1.00  0.00      A    H
ATOM   2161  CT  DCE A 181      24.154  16.009  45.416  1.00  0.00      A    C
ATOM   2162  HC  DCE A 181      24.532  16.414  46.354  1.00  0.00      A    H
ATOM   2163  HC1 DCE A 181      24.498  14.990  45.234  1.00  0.00      A    H
ATOM   2164  Cl  DCE A 181      22.356  15.966  45.314  1.00  0.00      A   CL
ATOM   2165  CT1 DCE A 181      24.688  16.889  44.320  1.00  0.00      A    C
ATOM   2166  HC2 DCE A 181      24.632  16.413  43.341  1.00  0.00      A    H
ATOM   2167  Cl1 DCE A 181      23.717  18.336  44.294  1.00  0.00      A   CL
ATOM   2168  HC3 DCE A 181      25.733  17.135  44.511  1.00  0.00      A    H
ATOM   2173  CT  DCE A 182       6.137  40.481  45.593  1.00  0.00      A    C
ATOM   2174  HC  DCE A 182       6.549  39.977  46.467  1.00  0.00      A    H
ATOM   2175  HC1 DCE A 182       6.747  40.032  44.809  1.00  0.00      A    H
ATOM   2176  Cl  DCE A 182       4.509  39.953  45.305  1.00  0.00      A   CL
ATOM   2177  CT1 DCE A 182       6.270  41.965  45.583  1.00  0.00      A    C
ATOM   2178  HC2 DCE A 182       5.553  42.366  46.299  1.00  0.00      A    H
ATOM   2179  Cl1 DCE A 182       7.957  42.314  46.001  1.00  0.00      A   CL
ATOM   2180  HC3 DCE A 182       6.032  42.353  44.593  1.00  0.00      A    H
ATOM   2185  CT  DCE A 183      36.293  51.899  44.721  1.00  0.00      A    C
ATOM   2186  HC  DCE A 183      35.411  51.811  45.355  1.00  0.00      A    H
ATOM   2187  HC1 DCE A 183      36.965  52.673  45.091  1.00  0.00      A    H
ATOM   2188  Cl  DCE A 183      37.182  50.335  44.804  1.00  0.00      A   CL
ATOM   2189  CT1 DCE A 183      35.828  52.245  43.344  1.00  0.00      A    C
ATOM   2190  HC2 DCE A 183      36.674  52.414  42.677  1.00  0.00      A    H
ATOM   2191  Cl1 DCE A 183      34.694  50.938  42.836  1.00  0.00      A   CL
ATOM   2192  HC3 DCE A 183      35.313  53.206  43.337  1.00  0.00      A    H
ATOM   2197  CT  DCE A 184      40.136  11.697   4.892  1.00  0.00      A    C
ATOM   2198  HC  DCE A 184      40.750  12.166   4.123  1.00  0.00      A    H
ATOM   2199  HC1 DCE A 184      40.775  11.292   5.676  1.00  0.00      A    H
ATOM   2200  Cl  DCE A 184      39.192  12.945   5.739  1.00  0.00      A   CL
ATOM   2201  CT1 DCE A 184      39.376  10.592   4.227  1.00  0.00      A    C
ATOM   2202  HC2 DCE A 184      39.178  11.007   3.239  1.00  0.00      A    H
ATOM   2203  Cl1 DCE A 184      40.486   9.203   3.940  1.00  0.00      A   CL
ATOM   2204  HC3 DCE A 184      38.531  10.266   4.834  1.00  0.00      A    H
ATOM   2209  CT  DCE A 185      17.549  49.571  33.312  1.00  0.00      A    C
ATOM   2210  HC  DCE A 185      18.286  49.853  34.063  1.00  0.00      A    H
ATOM   2211  HC1 DCE A 185      16.739  50.291  33.190  1.00  0.00      A    H
ATOM   2212  Cl  DCE A 185      18.397  49.665  31.814  1.00  0.00      A   CL
ATOM   2213  CT1 DCE A 185      16.824  48.290  33.414  1.00  0.00      A    C
ATOM   2214  HC2 DCE A 185      16.139  48.195  32.572  1.00  0.00      A    H
ATOM   2215  Cl1 DCE A 185      17.991  46.969  33.418  1.00  0.00      A   CL
ATOM   2216  HC3 DCE A 185      16.129  48.203  34.249  1.00  0.00      A    H
ATOM   2221  CT  DCE A 186       5.930  50.744  36.418  1.00  0.00      A    C
ATOM   2222  HC  DCE A 186       6.412  49.882  36.881  1.00  0.00      A    H
ATOM   2223  HC1 DCE A 186       6.631  51.439  35.957  1.00  0.00      A    H
ATOM   2224  Cl  DCE A 186       4.838  50.264  35.126  1.00  0.00      A   CL
ATOM   2225  CT1 DCE A 186       5.166  51.543  37.482  1.00  0.00      A    C
ATOM   2226  HC2 DCE A 186       5.855  52.020  38.178  1.00  0.00      A    H
ATOM   2227  Cl1 DCE A 186       3.988  52.753  36.838  1.00  0.00      A   CL
ATOM   2228  HC3 DCE A 186       4.562  50.882  38.103  1.00  0.00      A    H
ATOM   2233  CT  DCE A 187      23.903   2.972  27.894  1.00  0.00      A    C
ATOM   2234  HC  DCE A 187      24.281   2.638  26.927  1.00  0.00      A    H
ATOM   2235  HC1 DCE A 187      22.949   2.447  27.951  1.00  0.00      A    H
ATOM   2236  Cl  DCE A 187      24.891   2.342  29.231  1.00  0.00      A   CL
ATOM   2237  CT1 DCE A 187      23.796   4.535  27.993  1.00  0.00      A    C
ATOM   2238  HC2 DCE A 187      23.431   4.868  28.965  1.00  0.00      A    H
ATOM   2239  Cl1 DCE A 187      25.464   5.249  28.028  1.00  0.00      A   CL
ATOM   2240  HC3 DCE A 187      23.174   4.975  27.214  1.00  0.00      A    H
ATOM   2245  CT  DCE A 188      18.906  37.001  36.855  1.00  0.00      A    C
ATOM   2246  HC  DCE A 188      19.403  36.041  36.714  1.00  0.00      A    H
ATOM   2247  HC1 DCE A 188      19.401  37.721  36.203  1.00  0.00      A    H
ATOM   2248  Cl  DCE A 188      17.218  37.068  36.371  1.00  0.00      A   CL
ATOM   2249  CT1 DCE A 188      18.956  37.446  38.351  1.00  0.00      A    C
ATOM   2250  HC2 DCE A 188      18.164  37.018  38.966  1.00  0.00      A    H
ATOM   2251  Cl1 DCE A 188      20.501  37.150  39.223  1.00  0.00      A   CL
ATOM   2252  HC3 DCE A 188      18.734  38.513  38.346  1.00  0.00      A    H
ATOM   2257  CT  DCE A 189       5.155  18.345  11.698  1.00  0.00      A    C
ATOM   2258  HC  DCE A 189       5.151  17.647  10.861  1.00  0.00      A    H
ATOM   2259  HC1 DCE A 189       5.962  19.072  11.616  1.00  0.00      A    H
ATOM   2260  Cl  DCE A 189       3.604  19.287  11.585  1.00  0.00      A   CL
ATOM   2261  CT1 DCE A 189       5.306  17.747  13.040  1.00  0.00      A    C
ATOM   2262  HC2 DCE A 189       6.344  17.434  13.151  1.00  0.00      A    H
ATOM   2263  Cl1 DCE A 189       4.770  18.989  14.217  1.00  0.00      A   CL
ATOM   2264  HC3 DCE A 189       4.629  16.893  13.073  1.00  0.00      A    H
ATOM   2269  CT  DCE A 190      10.158  25.091  30.672  1.00  0.00      A    C
ATOM   2270  HC  DCE A 190       9.291  25.712  30.901  1.00  0.00      A    H
ATOM   2271  HC1 DCE A 190      10.903  25.628  30.085  1.00  0.00      A    H
ATOM   2272  Cl  DCE A 190      10.819  24.642  32.317  1.00  0.00      A   CL
ATOM   2273  CT1 DCE A 190       9.579  23.958  29.958  1.00  0.00      A    C
ATOM   2274  HC2 DCE A 190       8.952  23.325  30.585  1.00  0.00      A    H
ATOM   2275  Cl1 DCE A 190       8.561  24.483  28.546  1.00  0.00      A   CL
ATOM   2276  HC3 DCE A 190      10.390  23.313  29.617  1.00  0.00      A    H
ATOM   2281  CT  DCE A 191      44.071   5.330  39.705  1.00  0.00      A    C
ATOM   2282  HC  DCE A 191      44.617   4.929  40.558  1.00  0.00      A    H
ATOM   2283  HC1 DCE A 191      43.064   5.553  40.057  1.00  0.00      A    H
ATOM   2284  Cl  DCE A 191      44.905   6.852  39.262  1.00  0.00      A   CL
ATOM   2285  CT1 DCE A 191      43.893   4.508  38.472  1.00  0.00      A    C
ATOM   2286  HC2 DCE A 191      43.423   3.544  38.669  1.00  0.00      A    H
ATOM   2287  Cl1 DCE A 191      42.968   5.366  37.244  1.00  0.00      A   CL
ATOM   2288  HC3 DCE A 191      44.842   4.337  37.964  1.00  0.00      A    H
ATOM   2293  CT  DCE A 192      27.801  54.923  34.706  1.00  0.00      A    C
ATOM   2294  HC  DCE A 192      27.273  54.839  35.657  1.00  0.00      A    H
ATOM   2295  HC1 DCE A 192      27.014  55.067  33.966  1.00  0.00      A    H
ATOM   2296  Cl  DCE A 192      28.811  56.348  34.923  1.00  0.00      A   CL
ATOM   2297  CT1 DCE A 192      28.605  53.659  34.503  1.00  0.00      A    C
ATOM   2298  HC2 DCE A 192      29.160  53.581  33.567  1.00  0.00      A    H
ATOM   2299  Cl1 DCE A 192      29.873  53.694  35.712  1.00  0.00      A   CL
ATOM   2300  HC3 DCE A 192      28.037  52.734  34.599  1.00  0.00      A    H
ATOM   2305  CT  DCE A 193      22.035  18.534  36.018  1.00  0.00      A    C
ATOM   2306  HC  DCE A 193      22.589  18.090  36.845  1.00  0.00      A    H
ATOM   2307  HC1 DCE A 193      21.002  18.213  36.150  1.00  0.00      A    H
ATOM   2308  Cl  DCE A 193      21.915  20.244  36.036  1.00  0.00      A   CL
ATOM   2309  CT1 DCE A 193      22.529  18.240  34.586  1.00  0.00      A    C
ATOM   2310  HC2 DCE A 193      23.426  18.837  34.423  1.00  0.00      A    H
ATOM   2311  Cl1 DCE A 193      22.930  16.484  34.418  1.00  0.00      A   CL
ATOM   2312  HC3 DCE A 193      21.781  18.464  33.826  1.00  0.00      A    H
ATOM   2317  CT  DCE A 194      11.917  42.664  23.858  1.00  0.00      A    C
ATOM   2318  HC  DCE A 194      11.158  41.881  23.856  1.00  0.00      A    H
ATOM   2319  HC1 DCE A 194      12.907  42.416  23.477  1.00  0.00      A    H
ATOM   2320  Cl  DCE A 194      11.283  44.018  22.915  1.00  0.00      A   CL
ATOM   2321  CT1 DCE A 194      12.199  43.089  25.299  1.00  0.00      A    C
ATOM   2322  HC2 DCE A 194      12.919  42.314  25.564  1.00  0.00      A    H
ATOM   2323  Cl1 DCE A 194      13.091  44.660  25.242  1.00  0.00      A   CL
ATOM   2324  HC3 DCE A 194      11.333  43.030  25.958  1.00  0.00      A    H
ATOM   2329  CT  DCE A 195      53.272   1.173  35.279  1.00  0.00      A    C
ATOM   2330  HC  DCE A 195      54.144   1.772  35.018  1.00  0.00      A    H
ATOM   2331  HC1 DCE A 195      53.674   0.202  35.570  1.00  0.00      A    H
ATOM   2332  Cl  DCE A 195      52.641   1.762  36.846  1.00  0.00      A   CL
ATOM   2333  CT1 DCE A 195      52.275   1.235  34.163  1.00  0.00      A    C
ATOM   2334  HC2 DCE A 195      52.679   0.679  33.317  1.00  0.00      A    H
ATOM   2335  Cl1 DCE A 195      50.752   0.414  34.658  1.00  0.00      A   CL
ATOM   2336  HC3 DCE A 195      51.987   2.234  33.837  1.00  0.00      A    H
ATOM   2341  CT  DCE A 196      12.919  42.131  12.560  1.00  0.00      A    C
ATOM   2342  HC  DCE A 196      13.931  41.901  12.228  1.00  0.00      A    H
ATOM   2343  HC1 DCE A 196      12.940  42.585  13.551  1.00  0.00      A    H
ATOM   2344  Cl  DCE A 196      12.231  43.259  11.456  1.00  0.00      A   CL
ATOM   2345  CT1 DCE A 196      12.110  40.807  12.470  1.00  0.00      A    C
ATOM   2346  HC2 DCE A 196      12.447  40.162  13.281  1.00  0.00      A    H
ATOM   2347  Cl1 DCE A 196      10.327  41.006  12.677  1.00  0.00      A   CL
ATOM   2348  HC3 DCE A 196      12.278  40.284  11.529  1.00  0.00      A    H
ATOM   2353  CT  DCE A 197      22.910  27.530   7.344  1.00  0.00      A    C
ATOM   2354  HC  DCE A 197      23.238  26.691   7.958  1.00  0.00      A    H
ATOM   2355  HC1 DCE A 197      22.400  27.219   6.432  1.00  0.00      A    H
ATOM   2356  Cl  DCE A 197      21.588  28.143   8.383  1.00  0.00      A   CL
ATOM   2357  CT1 DCE A 197      24.054  28.603   7.266  1.00  0.00      A    C
ATOM   2358  HC2 DCE A 197      24.348  29.051   8.215  1.00  0.00      A    H
ATOM   2359  Cl1 DCE A 197      25.288  27.860   6.253  1.00  0.00      A   CL
ATOM   2360  HC3 DCE A 197      23.632  29.407   6.662  1.00  0.00      A    H
ATOM   2365  CT  DCE A 198      40.558  40.875  11.108  1.00  0.00      A    C
ATOM   2366  HC  DCE A 198      40.771  41.327  10.139  1.00  0.00      A    H
ATOM   2367  HC1 DCE A 198      41.424  40.934  11.768  1.00  0.00      A    H
ATOM   2368  Cl  DCE A 198      39.329  42.066  11.765  1.00  0.00      A   CL
ATOM   2369  CT1 DCE A 198      39.876  39.466  10.920  1.00  0.00      A    C
ATOM   2370  HC2 DCE A 198      40.461  38.911  10.187  1.00  0.00      A    H
ATOM   2371  Cl1 DCE A 198      40.018  38.517  12.332  1.00  0.00      A   CL
ATOM   2372  HC3 DCE A 198      38.858  39.532  10.535  1.00  0.00      A    H
ATOM   2377  CT  DCE A 199       8.285  34.880  25.508  1.00  0.00      A    C
ATOM   2378  HC  DCE A 199       8.386  34.025  26.177  1.00  0.00      A    H
ATOM   2379  HC1 DCE A 199       7.989  35.729  26.123  1.00  0.00      A    H
ATOM   2380  Cl  DCE A 199       9.943  35.105  24.793  1.00  0.00      A   CL
ATOM   2381  CT1 DCE A 199       7.314  34.704  24.294  1.00  0.00      A    C
ATOM   2382  HC2 DCE A 199       6.289  34.733  24.662  1.00  0.00      A    H
ATOM   2383  Cl1 DCE A 199       7.629  36.160  23.330  1.00  0.00      A   CL
ATOM   2384  HC3 DCE A 199       7.467  33.705  23.886  1.00  0.00      A    H
ATOM   2389  CT  DCE A 200      30.106  27.787  41.984  1.00  0.00      A    C
ATOM   2390  HC  DCE A 200      29.474  27.869  42.868  1.00  0.00      A    H
ATOM   2391  HC1 DCE A 200      30.852  28.576  42.081  1.00  0.00      A    H
ATOM   2392  Cl  DCE A 200      30.922  26.203  42.129  1.00  0.00      A   CL
ATOM   2393  CT1 DCE A 200      29.295  27.871  40.674  1.00  0.00      A    C
ATOM   2394  HC2 DCE A 200      29.791  27.309  39.884  1.00  0.00      A    H
ATOM   2395  Cl1 DCE A 200      27.692  27.120  40.944  1.00  0.00      A   CL
ATOM   2396  HC3 DCE A 200      29.221  28.923  40.397  1.00  0.00      A    H
ATOM   2401  CT  DCE A 201       3.635  27.378  20.283  1.00  0.00      A    C
ATOM   2402  HC  DCE A 201       3.983  28.315  20.719  1.00  0.00      A    H
ATOM   2403  HC1 DCE A 201       3.749  27.433  19.201  1.00  0.00      A    H
ATOM   2404  Cl  DCE A 201       4.605  26.094  20.957  1.00  0.00      A   CL
ATOM   2405  CT1 DCE A 201       2.183  27.219  20.619  1.00  0.00      A    C
ATOM   2406  HC2 DCE A 201       1.531  26.508  20.112  1.00  0.00      A    H
ATOM   2407  Cl1 DCE A 201       1.961  27.006  22.364  1.00  0.00      A   CL
ATOM   2408  HC3 DCE A 201       1.667  28.131  20.322  1.00  0.00      A    H
ATOM   2413  CT  DCE A 202      -0.517  39.169  39.022  1.00  0.00      A    C
ATOM   2414  HC  DCE A 202      -1.344  38.623  39.475  1.00  0.00      A    H
ATOM   2415  HC1 DCE A 202      -0.671  39.001  37.956  1.00  0.00      A    H
ATOM   2416  Cl  DCE A 202      -0.933  40.854  39.391  1.00  0.00      A   CL
ATOM   2417  CT1 DCE A 202       0.846  38.810  39.522  1.00  0.00      A    C
ATOM   2418  HC2 DCE A 202       1.057  39.015  40.571  1.00  0.00      A    H
ATOM   2419  Cl1 DCE A 202       1.420  37.165  39.176  1.00  0.00      A   CL
ATOM   2420  HC3 DCE A 202       1.557  39.435  38.981  1.00  0.00      A    H
ATOM   2425  CT  DCE A 203      29.823   8.239  25.482  1.00  0.00      A    C
ATOM   2426  HC  DCE A 203      29.382   7.514  24.798  1.00  0.00      A    H
ATOM   2427  HC1 DCE A 203      30.089   7.858  26.468  1.00  0.00      A    H
ATOM   2428  Cl  DCE A 203      31.330   8.519  24.733  1.00  0.00      A   CL
ATOM   2429  CT1 DCE A 203      28.866   9.478  25.547  1.00  0.00      A    C
ATOM   2430  HC2 DCE A 203      28.029   9.113  26.143  1.00  0.00      A    H
ATOM   2431  Cl1 DCE A 203      29.837  10.744  26.455  1.00  0.00      A   CL
ATOM   2432  HC3 DCE A 203      28.638   9.857  24.551  1.00  0.00      A    H
ATOM   2437  CT  DCE A 204      10.420  20.354  36.727  1.00  0.00      A    C
ATOM   2438  HC  DCE A 204       9.467  20.195  37.231  1.00  0.00      A    H
ATOM   2439  HC1 DCE A 204      10.679  19.377  36.318  1.00  0.00      A    H
ATOM   2440  Cl  DCE A 204      10.286  21.597  35.475  1.00  0.00      A   CL
ATOM   2441  CT1 DCE A 204      11.436  20.863  37.774  1.00  0.00      A    C
ATOM   2442  HC2 DCE A 204      11.776  20.102  38.476  1.00  0.00      A    H
ATOM   2443  Cl1 DCE A 204      12.853  21.414  36.887  1.00  0.00      A   CL
ATOM   2444  HC3 DCE A 204      11.029  21.724  38.304  1.00  0.00      A    H
ATOM   2449  CT  DCE A 205       6.377  51.142  29.713  1.00  0.00      A    C
ATOM   2450  HC  DCE A 205       7.215  50.483  29.484  1.00  0.00      A    H
ATOM   2451  HC1 DCE A 205       5.498  50.809  29.162  1.00  0.00      A    H
ATOM   2452  Cl  DCE A 205       6.038  51.010  31.455  1.00  0.00      A   CL
ATOM   2453  CT1 DCE A 205       6.762  52.597  29.342  1.00  0.00      A    C
ATOM   2454  HC2 DCE A 205       6.317  52.819  28.372  1.00  0.00      A    H
ATOM   2455  Cl1 DCE A 205       5.917  53.689  30.441  1.00  0.00      A   CL
ATOM   2456  HC3 DCE A 205       7.833  52.798  29.362  1.00  0.00      A    H
ATOM   2461  CT  DCE A 206      20.075  46.421   1.211  1.00  0.00      A    C
ATOM   2462  HC  DCE A 206      19.893  46.658   2.259  1.00  0.00      A    H
ATOM   2463  HC1 DCE A 206      19.334  46.970   0.629  1.00  0.00      A    H
ATOM   2464  Cl  DCE A 206      21.596  47.115   0.832  1.00  0.00      A   CL
ATOM   2465  CT1 DCE A 206      20.167  44.947   0.952  1.00  0.00      A    C
ATOM   2466  HC2 DCE A 206      21.127  44.572   1.305  1.00  0.00      A    H
ATOM   2467  Cl1 DCE A 206      18.990  43.955   1.770  1.00  0.00      A   CL
ATOM   2468  HC3 DCE A 206      20.083  44.719  -0.111  1.00  0.00      A    H
ATOM   2473  CT  DCE A 207      31.198   0.893   4.721  1.00  0.00      A    C
ATOM   2474  HC  DCE A 207      30.799   1.704   5.329  1.00  0.00      A    H
ATOM   2475  HC1 DCE A 207      31.595   1.367   3.823  1.00  0.00      A    H
ATOM   2476  Cl  DCE A 207      32.508   0.010   5.477  1.00  0.00      A   CL
ATOM   2477  CT1 DCE A 207      30.128  -0.198   4.475  1.00  0.00      A    C
ATOM   2478  HC2 DCE A 207      30.493  -1.080   3.948  1.00  0.00      A    H
ATOM   2479  Cl1 DCE A 207      29.422  -0.626   6.077  1.00  0.00      A   CL
ATOM   2480  HC3 DCE A 207      29.323   0.258   3.899  1.00  0.00      A    H
ATOM   2485  CT  DCE A 208      20.287  50.232   8.411  1.00  0.00      A    C
ATOM   2486  HC  DCE A 208      20.233  49.326   7.806  1.00  0.00      A    H
ATOM   2487  HC1 DCE A 208      19.966  50.117   9.446  1.00  0.00      A    H
ATOM   2488  Cl  DCE A 208      22.005  50.631   8.424  1.00  0.00      A   CL
ATOM   2489  CT1 DCE A 208      19.384  51.220   7.656  1.00  0.00      A    C
ATOM   2490  HC2 DCE A 208      18.353  50.866   7.623  1.00  0.00      A    H
ATOM   2491  Cl1 DCE A 208      19.565  52.844   8.346  1.00  0.00      A   CL
ATOM   2492  HC3 DCE A 208      19.753  51.217   6.630  1.00  0.00      A    H
ATOM   2497  CT  DCE A 209       2.031   0.784  14.654  1.00  0.00      A    C
ATOM   2498  HC  DCE A 209       1.663   0.230  13.791  1.00  0.00      A    H
ATOM   2499  HC1 DCE A 209       2.180   1.848  14.475  1.00  0.00      A    H
ATOM   2500  Cl  DCE A 209       0.838   0.494  15.833  1.00  0.00      A   CL
ATOM   2501  CT1 DCE A 209       3.341   0.128  15.103  1.00  0.00      A    C
ATOM   2502  HC2 DCE A 209       3.809   0.679  15.918  1.00  0.00      A    H
ATOM   2503  Cl1 DCE A 209       2.820  -1.610  15.434  1.00  0.00      A   CL
ATOM   2504  HC3 DCE A 209       4.097   0.146  14.318  1.00  0.00      A    H
ATOM   2509  CT  DCE A 210      12.695  43.172   4.823  1.00  0.00      A    C
ATOM   2510  HC  DCE A 210      12.480  42.133   4.573  1.00  0.00      A    H
ATOM   2511  HC1 DCE A 210      13.624  43.179   5.393  1.00  0.00      A    H
ATOM   2512  Cl  DCE A 210      12.996  44.006   3.331  1.00  0.00      A   CL
ATOM   2513  CT1 DCE A 210      11.570  43.869   5.590  1.00  0.00      A    C
ATOM   2514  HC2 DCE A 210      11.784  44.925   5.424  1.00  0.00      A    H
ATOM   2515  Cl1 DCE A 210       9.950  43.633   4.848  1.00  0.00      A   CL
ATOM   2516  HC3 DCE A 210      11.535  43.601   6.646  1.00  0.00      A    H
ATOM   2521  CT  DCE A 211      50.818  20.524  44.427  1.00  0.00      A    C
ATOM   2522  HC  DCE A 211      50.705  21.359  45.120  1.00  0.00      A    H
ATOM   2523  HC1 DCE A 211      51.392  20.869  43.567  1.00  0.00      A    H
ATOM   2524  Cl  DCE A 211      51.824  19.252  45.127  1.00  0.00      A   CL
ATOM   2525  CT1 DCE A 211      49.449  19.880  44.046  1.00  0.00      A    C
ATOM   2526  HC2 DCE A 211      48.803  20.613  43.563  1.00  0.00      A    H
ATOM   2527  Cl1 DCE A 211      49.939  18.609  42.919  1.00  0.00      A   CL
ATOM   2528  HC3 DCE A 211      49.010  19.530  44.980  1.00  0.00      A    H
ATOM   2533  CT  DCE A 212       3.191   3.990  43.447  1.00  0.00      A    C
ATOM   2534  HC  DCE A 212       3.871   4.383  44.202  1.00  0.00      A    H
ATOM   2535  HC1 DCE A 212       3.628   3.066  43.066  1.00  0.00      A    H
ATOM   2536  Cl  DCE A 212       1.787   3.491  44.447  1.00  0.00      A   CL
ATOM   2537  CT1 DCE A 212       2.568   5.028  42.499  1.00  0.00      A    C
ATOM   2538  HC2 DCE A 212       2.116   5.846  43.059  1.00  0.00      A    H
ATOM   2539  Cl1 DCE A 212       3.861   5.724  41.520  1.00  0.00      A   CL
ATOM   2540  HC3 DCE A 212       1.730   4.637  41.923  1.00  0.00      A    H
ATOM   2545  CT  DCE A 213      51.482  49.153  29.791  1.00  0.00      A    C
ATOM   2546  HC  DCE A 213      50.418  49.380  29.714  1.00  0.00      A    H
ATOM   2547  HC1 DCE A 213      51.520  48.261  30.416  1.00  0.00      A    H
ATOM   2548  Cl  DCE A 213      52.119  48.708  28.156  1.00  0.00      A   CL
ATOM   2549  CT1 DCE A 213      52.342  50.186  30.355  1.00  0.00      A    C
ATOM   2550  HC2 DCE A 213      53.348  49.770  30.402  1.00  0.00      A    H
ATOM   2551  Cl1 DCE A 213      52.263  51.621  29.221  1.00  0.00      A   CL
ATOM   2552  HC3 DCE A 213      51.904  50.533  31.292  1.00  0.00      A    H
ATOM   2557  CT  DCE A 214      33.837  50.225  47.148  1.00  0.00      A    C
ATOM   2558  HC  DCE A 214      34.527  50.546  46.368  1.00  0.00      A    H
ATOM   2559  HC1 DCE A 214      33.380  49.360  46.668  1.00  0.00      A    H
ATOM   2560  Cl  DCE A 214      34.700  49.846  48.632  1.00  0.00      A   CL
ATOM   2561  CT1 DCE A 214      32.835  51.347  47.273  1.00  0.00      A    C
ATOM   2562  HC2 DCE A 214      33.453  52.191  47.582  1.00  0.00      A    H
ATOM   2563  Cl1 DCE A 214      32.071  51.669  45.673  1.00  0.00      A   CL
ATOM   2564  HC3 DCE A 214      32.072  51.206  48.038  1.00  0.00      A    H
ATOM   2569  CT  DCE A 215      26.384  18.141  29.822  1.00  0.00      A    C
ATOM   2570  HC  DCE A 215      26.094  18.613  28.883  1.00  0.00      A    H
ATOM   2571  HC1 DCE A 215      27.304  18.570  30.219  1.00  0.00      A    H
ATOM   2572  Cl  DCE A 215      25.213  18.562  31.110  1.00  0.00      A   CL
ATOM   2573  CT1 DCE A 215      26.543  16.639  29.620  1.00  0.00      A    C
ATOM   2574  HC2 DCE A 215      27.174  16.531  28.738  1.00  0.00      A    H
ATOM   2575  Cl1 DCE A 215      27.112  15.793  31.051  1.00  0.00      A   CL
ATOM   2576  HC3 DCE A 215      25.529  16.296  29.410  1.00  0.00      A    H
ATOM   2581  CT  DCE A 216       0.746  48.992  19.048  1.00  0.00      A    C
ATOM   2582  HC  DCE A 216       1.543  48.966  19.791  1.00  0.00      A    H
ATOM   2583  HC1 DCE A 216       0.724  48.154  18.351  1.00  0.00      A    H
ATOM   2584  Cl  DCE A 216      -0.789  49.022  19.958  1.00  0.00      A   CL
ATOM   2585  CT1 DCE A 216       0.781  50.286  18.183  1.00  0.00      A    C
ATOM   2586  HC2 DCE A 216       0.540  51.256  18.618  1.00  0.00      A    H
ATOM   2587  Cl1 DCE A 216       2.418  50.463  17.479  1.00  0.00      A   CL
ATOM   2588  HC3 DCE A 216       0.091  50.244  17.340  1.00  0.00      A    H
ATOM   2593  CT  DCE A 217      16.337  41.330  53.938  1.00  0.00      A    C
ATOM   2594  HC  DCE A 217      15.442  41.950  53.903  1.00  0.00      A    H
ATOM   2595  HC1 DCE A 217      16.319  40.875  52.947  1.00  0.00      A    H
ATOM   2596  Cl  DCE A 217      17.750  42.365  53.884  1.00  0.00      A   CL
ATOM   2597  CT1 DCE A 217      16.462  40.259  55.006  1.00  0.00      A    C
ATOM   2598  HC2 DCE A 217      16.360  40.664  56.013  1.00  0.00      A    H
ATOM   2599  Cl1 DCE A 217      15.326  38.928  54.725  1.00  0.00      A   CL
ATOM   2600  HC3 DCE A 217      17.465  39.832  55.014  1.00  0.00      A    H
ATOM   2605  CT  DCE A 218      33.393   4.320  36.036  1.00  0.00      A    C
ATOM   2606  HC  DCE A 218      34.226   3.839  36.550  1.00  0.00      A    H
ATOM   2607  HC1 DCE A 218      33.679   4.904  35.162  1.00  0.00      A    H
ATOM   2608  Cl  DCE A 218      32.264   3.114  35.436  1.00  0.00      A   CL
ATOM   2609  CT1 DCE A 218      32.583   5.242  36.903  1.00  0.00      A    C
ATOM   2610  HC2 DCE A 218      31.626   5.570  36.498  1.00  0.00      A    H
ATOM   2611  Cl1 DCE A 218      31.934   4.405  38.291  1.00  0.00      A   CL
ATOM   2612  HC3 DCE A 218      33.082   6.171  37.181  1.00  0.00      A    H
ATOM   2617  CT  DCE A 219      26.567  17.146   1.363  1.00  0.00      A    C
ATOM   2618  HC  DCE A 219      25.868  16.325   1.524  1.00  0.00      A    H
ATOM   2619  HC1 DCE A 219      26.019  18.050   1.631  1.00  0.00      A    H
ATOM   2620  Cl  DCE A 219      27.772  16.999   2.647  1.00  0.00      A   CL
ATOM   2621  CT1 DCE A 219      27.282  17.147  -0.034  1.00  0.00      A    C
ATOM   2622  HC2 DCE A 219      27.669  16.137  -0.172  1.00  0.00      A    H
ATOM   2623  Cl1 DCE A 219      26.097  17.532  -1.381  1.00  0.00      A   CL
ATOM   2624  HC3 DCE A 219      27.995  17.967  -0.112  1.00  0.00      A    H
ATOM   2629  CT  DCE A 220       9.368  13.071  28.096  1.00  0.00      A    C
ATOM   2630  HC  DCE A 220       9.643  12.091  27.707  1.00  0.00      A    H
ATOM   2631  HC1 DCE A 220       9.293  12.869  29.165  1.00  0.00      A    H
ATOM   2632  Cl  DCE A 220      10.825  14.099  27.809  1.00  0.00      A   CL
ATOM   2633  CT1 DCE A 220       8.122  13.619  27.439  1.00  0.00      A    C
ATOM   2634  HC2 DCE A 220       8.135  13.490  26.357  1.00  0.00      A    H
ATOM   2635  Cl1 DCE A 220       6.647  12.814  28.029  1.00  0.00      A   CL
ATOM   2636  HC3 DCE A 220       8.028  14.674  27.700  1.00  0.00      A    H
ATOM   2641  CT  DCE A 221      44.333  52.789  40.177  1.00  0.00      A    C
ATOM   2642  HC  DCE A 221      44.060  53.429  41.016  1.00  0.00      A    H
ATOM   2643  HC1 DCE A 221      45.350  53.087  39.922  1.00  0.00      A    H
ATOM   2644  Cl  DCE A 221      44.381  51.102  40.749  1.00  0.00      A   CL
ATOM   2645  CT1 DCE A 221      43.457  52.977  38.926  1.00  0.00      A    C
ATOM   2646  HC2 DCE A 221      43.974  52.537  38.073  1.00  0.00      A    H
ATOM   2647  Cl1 DCE A 221      41.953  52.018  39.228  1.00  0.00      A   CL
ATOM   2648  HC3 DCE A 221      43.189  54.026  38.798  1.00  0.00      A    H
ATOM   2653  CT  DCE A 222      36.763  16.084  24.356  1.00  0.00      A    C
ATOM   2654  HC  DCE A 222      37.126  15.237  23.773  1.00  0.00      A    H
ATOM   2655  HC1 DCE A 222      36.781  15.797  25.407  1.00  0.00      A    H
ATOM   2656  Cl  DCE A 222      37.843  17.459  24.366  1.00  0.00      A   CL
ATOM   2657  CT1 DCE A 222      35.409  16.655  24.000  1.00  0.00      A    C
ATOM   2658  HC2 DCE A 222      35.518  17.134  23.027  1.00  0.00      A    H
ATOM   2659  Cl1 DCE A 222      34.210  15.431  23.909  1.00  0.00      A   CL
ATOM   2660  HC3 DCE A 222      35.140  17.452  24.692  1.00  0.00      A    H
ATOM   2665  CT  DCE A 223      22.268  14.092   1.804  1.00  0.00      A    C
ATOM   2666  HC  DCE A 223      21.221  14.186   2.089  1.00  0.00      A    H
ATOM   2667  HC1 DCE A 223      22.517  13.108   1.404  1.00  0.00      A    H
ATOM   2668  Cl  DCE A 223      22.564  15.323   0.569  1.00  0.00      A   CL
ATOM   2669  CT1 DCE A 223      23.130  14.554   3.005  1.00  0.00      A    C
ATOM   2670  HC2 DCE A 223      24.162  14.296   2.770  1.00  0.00      A    H
ATOM   2671  Cl1 DCE A 223      23.053  16.330   3.196  1.00  0.00      A   CL
ATOM   2672  HC3 DCE A 223      22.911  13.989   3.911  1.00  0.00      A    H
ATOM   2677  CT  DCE A 224      11.401   1.404   1.209  1.00  0.00      A    C
ATOM   2678  HC  DCE A 224      10.939   0.476   0.872  1.00  0.00      A    H
ATOM   2679  HC1 DCE A 224      11.542   1.414   2.289  1.00  0.00      A    H
ATOM   2680  Cl  DCE A 224      12.964   1.392   0.415  1.00  0.00      A   CL
ATOM   2681  CT1 DCE A 224      10.634   2.678   0.741  1.00  0.00      A    C
ATOM   2682  HC2 DCE A 224      10.128   2.517  -0.211  1.00  0.00      A    H
ATOM   2683  Cl1 DCE A 224       9.362   2.843   1.908  1.00  0.00      A   CL
ATOM   2684  HC3 DCE A 224      11.205   3.598   0.624  1.00  0.00      A    H
ATOM   2689  CT  DCE A 225      11.460  41.095  44.010  1.00  0.00      A    C
ATOM   2690  HC  DCE A 225      11.166  42.090  44.345  1.00  0.00      A    H
ATOM   2691  HC1 DCE A 225      11.031  40.765  43.064  1.00  0.00      A    H
ATOM   2692  Cl  DCE A 225      13.309  41.071  44.152  1.00  0.00      A   CL
ATOM   2693  CT1 DCE A 225      10.906  40.135  45.058  1.00  0.00      A    C
ATOM   2694  HC2 DCE A 225      11.157  39.093  44.861  1.00  0.00      A    H
ATOM   2695  Cl1 DCE A 225      11.468  40.563  46.704  1.00  0.00      A   CL
ATOM   2696  HC3 DCE A 225       9.820  40.209  45.113  1.00  0.00      A    H
ATOM   2701  CT  DCE A 226      28.340  13.165  53.131  1.00  0.00      A    C
ATOM   2702  HC  DCE A 226      27.378  12.735  53.409  1.00  0.00      A    H
ATOM   2703  HC1 DCE A 226      28.855  12.449  52.491  1.00  0.00      A    H
ATOM   2704  Cl  DCE A 226      28.153  14.792  52.323  1.00  0.00      A   CL
ATOM   2705  CT1 DCE A 226      29.193  13.436  54.286  1.00  0.00      A    C
ATOM   2706  HC2 DCE A 226      29.490  12.575  54.884  1.00  0.00      A    H
ATOM   2707  Cl1 DCE A 226      30.611  14.412  53.818  1.00  0.00      A   CL
ATOM   2708  HC3 DCE A 226      28.605  14.116  54.904  1.00  0.00      A    H
ATOM   2713  CT  DCE A 227      19.586  -0.056   3.861  1.00  0.00      A    C
ATOM   2714  HC  DCE A 227      19.929  -0.180   2.834  1.00  0.00      A    H
ATOM   2715  HC1 DCE A 227      18.617  -0.548   3.940  1.00  0.00      A    H
ATOM   2716  Cl  DCE A 227      20.647  -1.063   4.962  1.00  0.00      A   CL
ATOM   2717  CT1 DCE A 227      19.669   1.401   4.391  1.00  0.00      A    C
ATOM   2718  HC2 DCE A 227      19.266   1.491   5.399  1.00  0.00      A    H
ATOM   2719  Cl1 DCE A 227      21.348   2.098   4.474  1.00  0.00      A   CL
ATOM   2720  HC3 DCE A 227      19.041   2.059   3.789  1.00  0.00      A    H
ATOM   2725  CT  DCE A 228      54.520  33.338  41.579  1.00  0.00      A    C
ATOM   2726  HC  DCE A 228      55.538  33.052  41.844  1.00  0.00      A    H
ATOM   2727  HC1 DCE A 228      53.928  32.430  41.462  1.00  0.00      A    H
ATOM   2728  Cl  DCE A 228      53.653  34.238  42.931  1.00  0.00      A   CL
ATOM   2729  CT1 DCE A 228      54.466  34.246  40.371  1.00  0.00      A    C
ATOM   2730  HC2 DCE A 228      54.864  35.231  40.612  1.00  0.00      A    H
ATOM   2731  Cl1 DCE A 228      55.556  33.594  39.078  1.00  0.00      A   CL
ATOM   2732  HC3 DCE A 228      53.434  34.293  40.022  1.00  0.00      A    H
ATOM   2737  CT  DCE A 229      51.741   2.859  44.992  1.00  0.00      A    C
ATOM   2738  HC  DCE A 229      50.837   3.322  45.388  1.00  0.00      A    H
ATOM   2739  HC1 DCE A 229      51.774   3.110  43.931  1.00  0.00      A    H
ATOM   2740  Cl  DCE A 229      53.223   3.484  45.816  1.00  0.00      A   CL
ATOM   2741  CT1 DCE A 229      51.706   1.400  45.400  1.00  0.00      A    C
ATOM   2742  HC2 DCE A 229      51.434   1.278  46.448  1.00  0.00      A    H
ATOM   2743  Cl1 DCE A 229      50.238   0.724  44.721  1.00  0.00      A   CL
ATOM   2744  HC3 DCE A 229      52.614   0.839  45.180  1.00  0.00      A    H
ATOM   2749  CT  DCE A 230      31.923  28.961   3.083  1.00  0.00      A    C
ATOM   2750  HC  DCE A 230      31.425  28.614   3.988  1.00  0.00      A    H
ATOM   2751  HC1 DCE A 230      32.801  28.321   2.992  1.00  0.00      A    H
ATOM   2752  Cl  DCE A 230      31.099  28.664   1.621  1.00  0.00      A   CL
ATOM   2753  CT1 DCE A 230      32.185  30.427   3.344  1.00  0.00      A    C
ATOM   2754  HC2 DCE A 230      32.546  30.514   4.369  1.00  0.00      A    H
ATOM   2755  Cl1 DCE A 230      33.355  31.095   2.167  1.00  0.00      A   CL
ATOM   2756  HC3 DCE A 230      31.331  31.103   3.309  1.00  0.00      A    H
ATOM   2761  CT  DCE A 231      50.478  31.418  49.564  1.00  0.00      A    C
ATOM   2762  HC  DCE A 231      51.541  31.657  49.532  1.00  0.00      A    H
ATOM   2763  HC1 DCE A 231      50.245  30.531  50.154  1.00  0.00      A    H
ATOM   2764  Cl  DCE A 231      49.770  32.768  50.581  1.00  0.00      A   CL
ATOM   2765  CT1 DCE A 231      49.817  31.373  48.176  1.00  0.00      A    C
ATOM   2766  HC2 DCE A 231      49.609  32.346  47.732  1.00  0.00      A    H
ATOM   2767  Cl1 DCE A 231      50.703  30.342  47.067  1.00  0.00      A   CL
ATOM   2768  HC3 DCE A 231      48.877  30.834  48.296  1.00  0.00      A    H
ATOM   2773  CT  DCE A 232      47.983  39.883  23.704  1.00  0.00      A    C
ATOM   2774  HC  DCE A 232      47.546  40.582  24.417  1.00  0.00      A    H
ATOM   2775  HC1 DCE A 232      49.041  39.730  23.918  1.00  0.00      A    H
ATOM   2776  Cl  DCE A 232      47.061  38.399  23.837  1.00  0.00      A   CL
ATOM   2777  CT1 DCE A 232      48.014  40.214  22.145  1.00  0.00      A    C
ATOM   2778  HC2 DCE A 232      48.821  40.935  22.016  1.00  0.00      A    H
ATOM   2779  Cl1 DCE A 232      48.485  38.646  21.375  1.00  0.00      A   CL
ATOM   2780  HC3 DCE A 232      47.054  40.482  21.704  1.00  0.00      A    H
ATOM   2785  CT  DCE A 233      27.236  20.273  45.136  1.00  0.00      A    C
ATOM   2786  HC  DCE A 233      27.775  20.983  44.507  1.00  0.00      A    H
ATOM   2787  HC1 DCE A 233      26.198  20.175  44.818  1.00  0.00      A    H
ATOM   2788  Cl  DCE A 233      28.113  18.831  44.707  1.00  0.00      A   CL
ATOM   2789  CT1 DCE A 233      27.317  20.518  46.639  1.00  0.00      A    C
ATOM   2790  HC2 DCE A 233      28.365  20.667  46.900  1.00  0.00      A    H
ATOM   2791  Cl1 DCE A 233      26.587  22.061  47.199  1.00  0.00      A   CL
ATOM   2792  HC3 DCE A 233      27.015  19.593  47.131  1.00  0.00      A    H
ATOM   2797  CT  DCE A 234      20.030  47.120  45.478  1.00  0.00      A    C
ATOM   2798  HC  DCE A 234      19.390  47.673  46.166  1.00  0.00      A    H
ATOM   2799  HC1 DCE A 234      20.168  47.827  44.660  1.00  0.00      A    H
ATOM   2800  Cl  DCE A 234      21.606  46.827  46.336  1.00  0.00      A   CL
ATOM   2801  CT1 DCE A 234      19.466  45.775  45.041  1.00  0.00      A    C
ATOM   2802  HC2 DCE A 234      18.446  45.889  44.674  1.00  0.00      A    H
ATOM   2803  Cl1 DCE A 234      20.641  44.913  43.944  1.00  0.00      A   CL
ATOM   2804  HC3 DCE A 234      19.375  45.182  45.951  1.00  0.00      A    H
ATOM   2809  CT  DCE A 235      27.051  24.360  28.969  1.00  0.00      A    C
ATOM   2810  HC  DCE A 235      26.789  23.893  29.919  1.00  0.00      A    H
ATOM   2811  HC1 DCE A 235      26.128  24.609  28.444  1.00  0.00      A    H
ATOM   2812  Cl  DCE A 235      28.112  25.738  29.173  1.00  0.00      A   CL
ATOM   2813  CT1 DCE A 235      27.872  23.392  28.148  1.00  0.00      A    C
ATOM   2814  HC2 DCE A 235      28.857  23.372  28.613  1.00  0.00      A    H
ATOM   2815  Cl1 DCE A 235      27.151  21.753  28.138  1.00  0.00      A   CL
ATOM   2816  HC3 DCE A 235      28.061  23.639  27.103  1.00  0.00      A    H
ATOM   2821  CT  DCE A 236      47.810  26.152  36.285  1.00  0.00      A    C
ATOM   2822  HC  DCE A 236      47.320  27.126  36.272  1.00  0.00      A    H
ATOM   2823  HC1 DCE A 236      48.625  26.254  35.569  1.00  0.00      A    H
ATOM   2824  Cl  DCE A 236      48.497  25.816  37.888  1.00  0.00      A   CL
ATOM   2825  CT1 DCE A 236      46.912  25.009  35.730  1.00  0.00      A    C
ATOM   2826  HC2 DCE A 236      47.419  24.046  35.664  1.00  0.00      A    H
ATOM   2827  Cl1 DCE A 236      45.479  24.695  36.676  1.00  0.00      A   CL
ATOM   2828  HC3 DCE A 236      46.494  25.264  34.756  1.00  0.00      A    H
ATOM   2833  CT  DCE A 237      39.314  47.106  25.823  1.00  0.00      A    C
ATOM   2834  HC  DCE A 237      39.493  46.085  25.485  1.00  0.00      A    H
ATOM   2835  HC1 DCE A 237      40.221  47.406  26.348  1.00  0.00      A    H
ATOM   2836  Cl  DCE A 237      39.196  48.275  24.410  1.00  0.00      A   CL
ATOM   2837  CT1 DCE A 237      37.971  47.107  26.582  1.00  0.00      A    C
ATOM   2838  HC2 DCE A 237      37.900  46.391  27.401  1.00  0.00      A    H
ATOM   2839  Cl1 DCE A 237      37.633  48.792  27.088  1.00  0.00      A   CL
ATOM   2840  HC3 DCE A 237      37.195  46.816  25.875  1.00  0.00      A    H
ATOM   2845  CT  DCE A 238      16.092   3.667   6.963  1.00  0.00      A    C
ATOM   2846  HC  DCE A 238      15.750   3.123   7.844  1.00  0.00      A    H
ATOM   2847  HC1 DCE A 238      15.530   4.600   7.012  1.00  0.00      A    H
ATOM   2848  Cl  DCE A 238      17.872   3.853   7.197  1.00  0.00      A   CL
ATOM   2849  CT1 DCE A 238      15.892   2.663   5.846  1.00  0.00      A    C
ATOM   2850  HC2 DCE A 238      16.471   3.110   5.038  1.00  0.00      A    H
ATOM   2851  Cl1 DCE A 238      16.626   1.103   6.396  1.00  0.00      A   CL
ATOM   2852  HC3 DCE A 238      14.836   2.588   5.587  1.00  0.00      A    H
ATOM   2857  CT  DCE A 239      53.946  28.949  14.030  1.00  0.00      A    C
ATOM   2858  HC  DCE A 239      53.290  29.360  13.264  1.00  0.00      A    H
ATOM   2859  HC1 DCE A 239      54.387  28.039  13.624  1.00  0.00      A    H
ATOM   2860  Cl  DCE A 239      55.123  30.185  14.303  1.00  0.00      A   CL
ATOM   2861  CT1 DCE A 239      53.050  28.681  15.306  1.00  0.00      A    C
ATOM   2862  HC2 DCE A 239      53.689  28.631  16.187  1.00  0.00      A    H
ATOM   2863  Cl1 DCE A 239      51.985  30.044  15.401  1.00  0.00      A   CL
ATOM   2864  HC3 DCE A 239      52.476  27.760  15.197  1.00  0.00      A    H
ATOM   2869  CT  DCE A 240      35.122  49.188  53.994  1.00  0.00      A    C
ATOM   2870  HC  DCE A 240      34.323  48.564  54.394  1.00  0.00      A    H
ATOM   2871  HC1 DCE A 240      35.233  50.107  54.569  1.00  0.00      A    H
ATOM   2872  Cl  DCE A 240      36.605  48.120  54.031  1.00  0.00      A   CL
ATOM   2873  CT1 DCE A 240      34.916  49.433  52.542  1.00  0.00      A    C
ATOM   2874  HC2 DCE A 240      34.300  50.319  52.385  1.00  0.00      A    H
ATOM   2875  Cl1 DCE A 240      36.520  49.848  51.855  1.00  0.00      A   CL
ATOM   2876  HC3 DCE A 240      34.474  48.561  52.061  1.00  0.00      A    H
ATOM   2881  CT  DCE A 241       7.628  16.950  36.594  1.00  0.00      A    C
ATOM   2882  HC  DCE A 241       8.222  17.309  37.435  1.00  0.00      A    H
ATOM   2883  HC1 DCE A 241       6.819  17.664  36.443  1.00  0.00      A    H
ATOM   2884  Cl  DCE A 241       8.590  16.877  35.041  1.00  0.00      A   CL
ATOM   2885  CT1 DCE A 241       7.118  15.509  36.833  1.00  0.00      A    C
ATOM   2886  HC2 DCE A 241       6.585  15.299  37.761  1.00  0.00      A    H
ATOM   2887  Cl1 DCE A 241       6.101  15.006  35.402  1.00  0.00      A   CL
ATOM   2888  HC3 DCE A 241       7.967  14.825  36.848  1.00  0.00      A    H
ATOM   2893  CT  DCE A 242      29.316   2.856  23.980  1.00  0.00      A    C
ATOM   2894  HC  DCE A 242      28.615   2.323  23.338  1.00  0.00      A    H
ATOM   2895  HC1 DCE A 242      30.070   2.092  24.168  1.00  0.00      A    H
ATOM   2896  Cl  DCE A 242      30.096   4.285  23.221  1.00  0.00      A   CL
ATOM   2897  CT1 DCE A 242      28.607   3.313  25.299  1.00  0.00      A    C
ATOM   2898  HC2 DCE A 242      27.978   2.545  25.749  1.00  0.00      A    H
ATOM   2899  Cl1 DCE A 242      29.852   3.796  26.533  1.00  0.00      A   CL
ATOM   2900  HC3 DCE A 242      27.904   4.082  24.977  1.00  0.00      A    H
ATOM   2905  CT  DCE A 243       3.502  53.823  11.550  1.00  0.00      A    C
ATOM   2906  HC  DCE A 243       2.953  53.053  12.092  1.00  0.00      A    H
ATOM   2907  HC1 DCE A 243       3.134  54.786  11.907  1.00  0.00      A    H
ATOM   2908  Cl  DCE A 243       5.233  53.628  12.111  1.00  0.00      A   CL
ATOM   2909  CT1 DCE A 243       3.427  53.576  10.040  1.00  0.00      A    C
ATOM   2910  HC2 DCE A 243       2.415  53.698   9.654  1.00  0.00      A    H
ATOM   2911  Cl1 DCE A 243       4.518  54.789   9.306  1.00  0.00      A   CL
ATOM   2912  HC3 DCE A 243       3.747  52.570   9.769  1.00  0.00      A    H
ATOM   2917  CT  DCE A 244      50.060   8.184  47.458  1.00  0.00      A    C
ATOM   2918  HC  DCE A 244      50.358   7.297  46.897  1.00  0.00      A    H
ATOM   2919  HC1 DCE A 244      50.736   8.174  48.313  1.00  0.00      A    H
ATOM   2920  Cl  DCE A 244      50.546   9.583  46.593  1.00  0.00      A   CL
ATOM   2921  CT1 DCE A 244      48.589   8.333  47.854  1.00  0.00      A    C
ATOM   2922  HC2 DCE A 244      48.509   9.164  48.555  1.00  0.00      A    H
ATOM   2923  Cl1 DCE A 244      47.689   8.542  46.359  1.00  0.00      A   CL
ATOM   2924  HC3 DCE A 244      48.242   7.466  48.417  1.00  0.00      A    H
ATOM   2929  CT  DCE A 245      37.834   6.406  53.989  1.00  0.00      A    C
ATOM   2930  HC  DCE A 245      37.209   5.737  54.581  1.00  0.00      A    H
ATOM   2931  HC1 DCE A 245      38.697   5.811  53.690  1.00  0.00      A    H
ATOM   2932  Cl  DCE A 245      36.976   7.024  52.624  1.00  0.00      A   CL
ATOM   2933  CT1 DCE A 245      38.574   7.548  54.731  1.00  0.00      A    C
ATOM   2934  HC2 DCE A 245      37.954   8.355  55.121  1.00  0.00      A    H
ATOM   2935  Cl1 DCE A 245      39.593   6.840  56.045  1.00  0.00      A   CL
ATOM   2936  HC3 DCE A 245      39.350   7.965  54.089  1.00  0.00      A    H
ATOM   2941  CT  DCE A 246       4.370  23.933  23.763  1.00  0.00      A    C
ATOM   2942  HC  DCE A 246       5.282  24.088  23.187  1.00  0.00      A    H
ATOM   2943  HC1 DCE A 246       3.483  24.018  23.136  1.00  0.00      A    H
ATOM   2944  Cl  DCE A 246       4.359  22.352  24.469  1.00  0.00      A   CL
ATOM   2945  CT1 DCE A 246       4.303  24.881  24.990  1.00  0.00      A    C
ATOM   2946  HC2 DCE A 246       3.579  24.437  25.672  1.00  0.00      A    H
ATOM   2947  Cl1 DCE A 246       5.820  24.859  25.849  1.00  0.00      A   CL
ATOM   2948  HC3 DCE A 246       3.894  25.871  24.787  1.00  0.00      A    H
ATOM   2953  CT  DCE A 247      40.445  46.181  51.290  1.00  0.00      A    C
ATOM   2954  HC  DCE A 247      40.020  46.877  50.567  1.00  0.00      A    H
ATOM   2955  HC1 DCE A 247      39.682  45.706  51.908  1.00  0.00      A    H
ATOM   2956  Cl  DCE A 247      41.432  44.854  50.575  1.00  0.00      A   CL
ATOM   2957  CT1 DCE A 247      41.354  47.040  52.200  1.00  0.00      A    C
ATOM   2958  HC2 DCE A 247      42.141  47.544  51.637  1.00  0.00      A    H
ATOM   2959  Cl1 DCE A 247      40.576  48.422  53.007  1.00  0.00      A   CL
ATOM   2960  HC3 DCE A 247      41.778  46.369  52.947  1.00  0.00      A    H
ATOM   2965  CT  DCE A 248      43.544  43.835  36.418  1.00  0.00      A    C
ATOM   2966  HC  DCE A 248      43.113  44.773  36.769  1.00  0.00      A    H
ATOM   2967  HC1 DCE A 248      43.252  43.741  35.372  1.00  0.00      A    H
ATOM   2968  Cl  DCE A 248      45.394  43.861  36.520  1.00  0.00      A   CL
ATOM   2969  CT1 DCE A 248      43.132  42.755  37.409  1.00  0.00      A    C
ATOM   2970  HC2 DCE A 248      42.079  42.471  37.417  1.00  0.00      A    H
ATOM   2971  Cl1 DCE A 248      44.062  41.246  37.059  1.00  0.00      A   CL
ATOM   2972  HC3 DCE A 248      43.435  43.016  38.423  1.00  0.00      A    H
ATOM   2977  CT  DCE A 249      20.579   5.766  24.835  1.00  0.00      A    C
ATOM   2978  HC  DCE A 249      20.862   5.323  25.789  1.00  0.00      A    H
ATOM   2979  HC1 DCE A 249      20.233   6.777  25.049  1.00  0.00      A    H
ATOM   2980  Cl  DCE A 249      21.936   5.652  23.752  1.00  0.00      A   CL
ATOM   2981  CT1 DCE A 249      19.414   5.008  24.293  1.00  0.00      A    C
ATOM   2982  HC2 DCE A 249      18.535   4.832  24.913  1.00  0.00      A    H
ATOM   2983  Cl1 DCE A 249      18.851   5.780  22.837  1.00  0.00      A   CL
ATOM   2984  HC3 DCE A 249      19.782   4.001  24.096  1.00  0.00      A    H
ATOM   2989  CT  DCE A 250      19.108  31.783  46.083  1.00  0.00      A    C
ATOM   2990  HC  DCE A 250      19.181  32.831  46.374  1.00  0.00      A    H
ATOM   2991  HC1 DCE A 250      18.251  31.592  45.437  1.00  0.00      A    H
ATOM   2992  Cl  DCE A 250      20.596  31.470  45.259  1.00  0.00      A   CL
ATOM   2993  CT1 DCE A 250      19.063  31.018  47.421  1.00  0.00      A    C
ATOM   2994  HC2 DCE A 250      18.053  31.192  47.790  1.00  0.00      A    H
ATOM   2995  Cl1 DCE A 250      19.182  29.281  47.227  1.00  0.00      A   CL
ATOM   2996  HC3 DCE A 250      19.742  31.373  48.196  1.00  0.00      A    H
ATOM   3001  CT  DCE A 251       5.675  22.303  11.497  1.00  0.00      A    C
ATOM   3002  HC  DCE A 251       4.953  23.082  11.744  1.00  0.00      A    H
ATOM   3003  HC1 DCE A 251       5.347  21.479  12.131  1.00  0.00      A    H
ATOM   3004  Cl  DCE A 251       5.527  21.757   9.806  1.00  0.00      A   CL
ATOM   3005  CT1 DCE A 251       7.109  22.729  11.798  1.00  0.00      A    C
ATOM   3006  HC2 DCE A 251       7.137  22.886  12.876  1.00  0.00      A    H
ATOM   3007  Cl1 DCE A 251       8.273  21.375  11.458  1.00  0.00      A   CL
ATOM   3008  HC3 DCE A 251       7.379  23.592  11.189  1.00  0.00      A    H
ATOM   3013  CT  DCE A 252      54.339  19.086  50.040  1.00  0.00      A    C
ATOM   3014  HC  DCE A 252      55.297  19.526  50.315  1.00  0.00      A    H
ATOM   3015  HC1 DCE A 252      53.673  19.904  50.314  1.00  0.00      A    H
ATOM   3016  Cl  DCE A 252      54.429  18.946  48.263  1.00  0.00      A   CL
ATOM   3017  CT1 DCE A 252      53.794  17.888  50.715  1.00  0.00      A    C
ATOM   3018  HC2 DCE A 252      54.319  16.954  50.511  1.00  0.00      A    H
ATOM   3019  Cl1 DCE A 252      53.831  18.067  52.419  1.00  0.00      A   CL
ATOM   3020  HC3 DCE A 252      52.743  17.739  50.468  1.00  0.00      A    H
ATOM   3025  CT  DCE A 253      48.794  33.454  37.565  1.00  0.00      A    C
ATOM   3026  HC  DCE A 253      49.392  32.636  37.161  1.00  0.00      A    H
ATOM   3027  HC1 DCE A 253      49.128  34.343  37.030  1.00  0.00      A    H
ATOM   3028  Cl  DCE A 253      47.093  33.119  37.123  1.00  0.00      A   CL
ATOM   3029  CT1 DCE A 253      48.964  33.486  39.110  1.00  0.00      A    C
ATOM   3030  HC2 DCE A 253      48.740  32.491  39.493  1.00  0.00      A    H
ATOM   3031  Cl1 DCE A 253      50.570  33.928  39.702  1.00  0.00      A   CL
ATOM   3032  HC3 DCE A 253      48.170  34.100  39.534  1.00  0.00      A    H
ATOM   3037  CT  DCE A 254      32.007  29.968  45.869  1.00  0.00      A    C
ATOM   3038  HC  DCE A 254      30.929  30.058  45.739  1.00  0.00      A    H
ATOM   3039  HC1 DCE A 254      32.094  29.272  46.704  1.00  0.00      A    H
ATOM   3040  Cl  DCE A 254      32.632  29.232  44.374  1.00  0.00      A   CL
ATOM   3041  CT1 DCE A 254      32.644  31.363  46.130  1.00  0.00      A    C
ATOM   3042  HC2 DCE A 254      33.731  31.284  46.144  1.00  0.00      A    H
ATOM   3043  Cl1 DCE A 254      32.087  32.532  44.986  1.00  0.00      A   CL
ATOM   3044  HC3 DCE A 254      32.445  31.705  47.145  1.00  0.00      A    H
ATOM   3049  CT  DCE A 255       5.212   1.429  18.190  1.00  0.00      A    C
ATOM   3050  HC  DCE A 255       4.721   1.964  17.376  1.00  0.00      A    H
ATOM   3051  HC1 DCE A 255       4.588   0.847  18.868  1.00  0.00      A    H
ATOM   3052  Cl  DCE A 255       6.383   0.444  17.319  1.00  0.00      A   CL
ATOM   3053  CT1 DCE A 255       5.876   2.432  19.201  1.00  0.00      A    C
ATOM   3054  HC2 DCE A 255       6.455   1.831  19.902  1.00  0.00      A    H
ATOM   3055  Cl1 DCE A 255       6.875   3.560  18.288  1.00  0.00      A   CL
ATOM   3056  HC3 DCE A 255       5.169   3.052  19.751  1.00  0.00      A    H
ATOM   3061  CT  DCE A 256      43.685  43.327  52.696  1.00  0.00      A    C
ATOM   3062  HC  DCE A 256      43.166  42.376  52.575  1.00  0.00      A    H
ATOM   3063  HC1 DCE A 256      43.214  44.116  52.110  1.00  0.00      A    H
ATOM   3064  Cl  DCE A 256      43.363  43.781  54.414  1.00  0.00      A   CL
ATOM   3065  CT1 DCE A 256      45.155  43.139  52.413  1.00  0.00      A    C
ATOM   3066  HC2 DCE A 256      45.531  42.367  53.084  1.00  0.00      A    H
ATOM   3067  Cl1 DCE A 256      45.462  42.483  50.764  1.00  0.00      A   CL
ATOM   3068  HC3 DCE A 256      45.764  44.021  52.613  1.00  0.00      A    H
ATOM   3073  CT  DCE A 257       6.343  39.255  21.225  1.00  0.00      A    C
ATOM   3074  HC  DCE A 257       7.324  38.778  21.235  1.00  0.00      A    H
ATOM   3075  HC1 DCE A 257       6.381  40.303  20.928  1.00  0.00      A    H
ATOM   3076  Cl  DCE A 257       5.407  38.407  19.993  1.00  0.00      A   CL
ATOM   3077  CT1 DCE A 257       5.566  39.054  22.547  1.00  0.00      A    C
ATOM   3078  HC2 DCE A 257       6.096  39.521  23.377  1.00  0.00      A    H
ATOM   3079  Cl1 DCE A 257       3.922  39.722  22.427  1.00  0.00      A   CL
ATOM   3080  HC3 DCE A 257       5.465  37.991  22.769  1.00  0.00      A    H
ATOM   3085  CT  DCE A 258      54.439  27.470  51.540  1.00  0.00      A    C
ATOM   3086  HC  DCE A 258      54.224  28.316  52.192  1.00  0.00      A    H
ATOM   3087  HC1 DCE A 258      55.267  27.759  50.893  1.00  0.00      A    H
ATOM   3088  Cl  DCE A 258      54.948  26.151  52.664  1.00  0.00      A   CL
ATOM   3089  CT1 DCE A 258      53.205  27.057  50.699  1.00  0.00      A    C
ATOM   3090  HC2 DCE A 258      52.465  26.452  51.221  1.00  0.00      A    H
ATOM   3091  Cl1 DCE A 258      52.513  28.402  49.847  1.00  0.00      A   CL
ATOM   3092  HC3 DCE A 258      53.375  26.360  49.878  1.00  0.00      A    H
ATOM   3097  CT  DCE A 259      31.310  13.547  29.437  1.00  0.00      A    C
ATOM   3098  HC  DCE A 259      32.377  13.768  29.400  1.00  0.00      A    H
ATOM   3099  HC1 DCE A 259      31.273  12.466  29.570  1.00  0.00      A    H
ATOM   3100  Cl  DCE A 259      30.604  14.349  30.893  1.00  0.00      A   CL
ATOM   3101  CT1 DCE A 259      30.537  14.040  28.248  1.00  0.00      A    C
ATOM   3102  HC2 DCE A 259      30.595  15.127  28.300  1.00  0.00      A    H
ATOM   3103  Cl1 DCE A 259      31.299  13.575  26.699  1.00  0.00      A   CL
ATOM   3104  HC3 DCE A 259      29.501  13.705  28.212  1.00  0.00      A    H
ATOM   3109  CT  DCE A 260      23.074  16.644  26.606  1.00  0.00      A    C
ATOM   3110  HC  DCE A 260      22.580  15.902  25.979  1.00  0.00      A    H
ATOM   3111  HC1 DCE A 260      22.710  16.512  27.625  1.00  0.00      A    H
ATOM   3112  Cl  DCE A 260      24.785  16.267  26.751  1.00  0.00      A   CL
ATOM   3113  CT1 DCE A 260      22.921  18.083  26.142  1.00  0.00      A    C
ATOM   3114  HC2 DCE A 260      21.867  18.330  26.012  1.00  0.00      A    H
ATOM   3115  Cl1 DCE A 260      23.656  19.195  27.360  1.00  0.00      A   CL
ATOM   3116  HC3 DCE A 260      23.465  18.260  25.214  1.00  0.00      A    H
ATOM   3121  CT  DCE A 261      27.636  21.341   0.958  1.00  0.00      A    C
ATOM   3122  HC  DCE A 261      26.756  21.951   1.161  1.00  0.00      A    H
ATOM   3123  HC1 DCE A 261      27.098  20.451   0.631  1.00  0.00      A    H
ATOM   3124  Cl  DCE A 261      28.614  21.986  -0.384  1.00  0.00      A   CL
ATOM   3125  CT1 DCE A 261      28.506  21.065   2.201  1.00  0.00      A    C
ATOM   3126  HC2 DCE A 261      28.910  22.034   2.493  1.00  0.00      A    H
ATOM   3127  Cl1 DCE A 261      27.413  20.498   3.580  1.00  0.00      A   CL
ATOM   3128  HC3 DCE A 261      29.234  20.280   1.998  1.00  0.00      A    H
ATOM   3133  CT  DCE A 262       9.588   9.022  26.170  1.00  0.00      A    C
ATOM   3134  HC  DCE A 262       9.610   8.517  25.204  1.00  0.00      A    H
ATOM   3135  HC1 DCE A 262      10.299   9.847  26.217  1.00  0.00      A    H
ATOM   3136  Cl  DCE A 262       7.968   9.756  26.422  1.00  0.00      A   CL
ATOM   3137  CT1 DCE A 262       9.883   8.030  27.219  1.00  0.00      A    C
ATOM   3138  HC2 DCE A 262       9.088   7.288  27.146  1.00  0.00      A    H
ATOM   3139  Cl1 DCE A 262      11.476   7.257  26.901  1.00  0.00      A   CL
ATOM   3140  HC3 DCE A 262      10.021   8.482  28.201  1.00  0.00      A    H
ATOM   3145  CT  DCE A 263       6.030  30.170   9.167  1.00  0.00      A    C
ATOM   3146  HC  DCE A 263       5.917  29.992  10.237  1.00  0.00      A    H
ATOM   3147  HC1 DCE A 263       5.560  31.077   8.788  1.00  0.00      A    H
ATOM   3148  Cl  DCE A 263       7.724  30.591   9.088  1.00  0.00      A   CL
ATOM   3149  CT1 DCE A 263       5.786  28.919   8.182  1.00  0.00      A    C
ATOM   3150  HC2 DCE A 263       4.763  28.543   8.161  1.00  0.00      A    H
ATOM   3151  Cl1 DCE A 263       6.458  29.302   6.529  1.00  0.00      A   CL
ATOM   3152  HC3 DCE A 263       6.420  28.141   8.608  1.00  0.00      A    H
ATOM   3157  CT  DCE A 264      20.325  37.169  43.219  1.00  0.00      A    C
ATOM   3158  HC  DCE A 264      19.869  36.191  43.067  1.00  0.00      A    H
ATOM   3159  HC1 DCE A 264      20.332  37.344  44.295  1.00  0.00      A    H
ATOM   3160  Cl  DCE A 264      22.024  37.209  42.622  1.00  0.00      A   CL
ATOM   3161  CT1 DCE A 264      19.505  38.299  42.428  1.00  0.00      A    C
ATOM   3162  HC2 DCE A 264      19.839  38.450  41.402  1.00  0.00      A    H
ATOM   3163  Cl1 DCE A 264      17.751  38.008  42.545  1.00  0.00      A   CL
ATOM   3164  HC3 DCE A 264      19.666  39.221  42.986  1.00  0.00      A    H
ATOM   3169  CT  DCE A 265      27.167  43.122  32.975  1.00  0.00      A    C
ATOM   3170  HC  DCE A 265      27.203  42.081  32.656  1.00  0.00      A    H
ATOM   3171  HC1 DCE A 265      28.200  43.440  32.840  1.00  0.00      A    H
ATOM   3172  Cl  DCE A 265      26.102  44.029  31.896  1.00  0.00      A   CL
ATOM   3173  CT1 DCE A 265      26.668  43.258  34.465  1.00  0.00      A    C
ATOM   3174  HC2 DCE A 265      27.268  42.572  35.063  1.00  0.00      A    H
ATOM   3175  Cl1 DCE A 265      27.016  44.941  34.962  1.00  0.00      A   CL
ATOM   3176  HC3 DCE A 265      25.624  42.945  34.498  1.00  0.00      A    H
ATOM   3181  CT  DCE A 266      28.887  37.503   1.810  1.00  0.00      A    C
ATOM   3182  HC  DCE A 266      29.207  37.056   2.752  1.00  0.00      A    H
ATOM   3183  HC1 DCE A 266      28.308  38.427   1.827  1.00  0.00      A    H
ATOM   3184  Cl  DCE A 266      30.449  37.818   1.013  1.00  0.00      A   CL
ATOM   3185  CT1 DCE A 266      28.093  36.586   0.862  1.00  0.00      A    C
ATOM   3186  HC2 DCE A 266      27.209  36.182   1.355  1.00  0.00      A    H
ATOM   3187  Cl1 DCE A 266      27.688  37.555  -0.593  1.00  0.00      A   CL
ATOM   3188  HC3 DCE A 266      28.710  35.764   0.499  1.00  0.00      A    H
ATOM   3193  CT  DCE A 267      27.712  12.827  19.109  1.00  0.00      A    C
ATOM   3194  HC  DCE A 267      28.318  13.627  19.533  1.00  0.00      A    H
ATOM   3195  HC1 DCE A 267      27.785  12.856  18.022  1.00  0.00      A    H
ATOM   3196  Cl  DCE A 267      28.361  11.241  19.580  1.00  0.00      A   CL
ATOM   3197  CT1 DCE A 267      26.334  12.969  19.668  1.00  0.00      A    C
ATOM   3198  HC2 DCE A 267      26.305  13.049  20.754  1.00  0.00      A    H
ATOM   3199  Cl1 DCE A 267      25.540  14.383  18.868  1.00  0.00      A   CL
ATOM   3200  HC3 DCE A 267      25.628  12.158  19.490  1.00  0.00      A    H
ATOM   3205  CT  DCE A 268      28.098  47.473  28.644  1.00  0.00      A    C
ATOM   3206  HC  DCE A 268      27.398  46.819  29.164  1.00  0.00      A    H
ATOM   3207  HC1 DCE A 268      27.914  48.469  29.047  1.00  0.00      A    H
ATOM   3208  Cl  DCE A 268      29.777  47.064  29.007  1.00  0.00      A   CL
ATOM   3209  CT1 DCE A 268      27.853  47.361  27.168  1.00  0.00      A    C
ATOM   3210  HC2 DCE A 268      28.567  47.986  26.632  1.00  0.00      A    H
ATOM   3211  Cl1 DCE A 268      28.188  45.662  26.693  1.00  0.00      A   CL
ATOM   3212  HC3 DCE A 268      26.830  47.552  26.842  1.00  0.00      A    H
ATOM   3217  CT  DCE A 269      52.598  39.624   8.097  1.00  0.00      A    C
ATOM   3218  HC  DCE A 269      51.958  38.746   8.180  1.00  0.00      A    H
ATOM   3219  HC1 DCE A 269      53.283  39.332   7.300  1.00  0.00      A    H
ATOM   3220  Cl  DCE A 269      51.467  40.811   7.374  1.00  0.00      A   CL
ATOM   3221  CT1 DCE A 269      53.250  40.142   9.357  1.00  0.00      A    C
ATOM   3222  HC2 DCE A 269      52.635  40.294  10.244  1.00  0.00      A    H
ATOM   3223  Cl1 DCE A 269      54.531  38.958   9.599  1.00  0.00      A   CL
ATOM   3224  HC3 DCE A 269      53.746  41.105   9.233  1.00  0.00      A    H
ATOM   3229  CT  DCE A 270      26.497  55.631  22.269  1.00  0.00      A    C
ATOM   3230  HC  DCE A 270      25.483  55.658  22.666  1.00  0.00      A    H
ATOM   3231  HC1 DCE A 270      26.944  56.606  22.071  1.00  0.00      A    H
ATOM   3232  Cl  DCE A 270      27.258  54.836  23.649  1.00  0.00      A   CL
ATOM   3233  CT1 DCE A 270      26.557  54.755  21.019  1.00  0.00      A    C
ATOM   3234  HC2 DCE A 270      26.034  55.242  20.196  1.00  0.00      A    H
ATOM   3235  Cl1 DCE A 270      28.318  54.412  20.740  1.00  0.00      A   CL
ATOM   3236  HC3 DCE A 270      26.061  53.798  21.182  1.00  0.00      A    H
ATOM   3241  CT  DCE A 271      46.167  39.231   0.229  1.00  0.00      A    C
ATOM   3242  HC  DCE A 271      47.051  39.627  -0.271  1.00  0.00      A    H
ATOM   3243  HC1 DCE A 271      45.309  39.838  -0.060  1.00  0.00      A    H
ATOM   3244  Cl  DCE A 271      45.904  37.550  -0.268  1.00  0.00      A   CL
ATOM   3245  CT1 DCE A 271      46.323  39.222   1.816  1.00  0.00      A    C
ATOM   3246  HC2 DCE A 271      46.086  40.192   2.254  1.00  0.00      A    H
ATOM   3247  Cl1 DCE A 271      45.107  38.137   2.535  1.00  0.00      A   CL
ATOM   3248  HC3 DCE A 271      47.315  38.847   2.067  1.00  0.00      A    H
ATOM   3253  CT  DCE A 272      41.323  48.363  38.136  1.00  0.00      A    C
ATOM   3254  HC  DCE A 272      42.403  48.508  38.160  1.00  0.00      A    H
ATOM   3255  HC1 DCE A 272      41.216  47.326  37.816  1.00  0.00      A    H
ATOM   3256  Cl  DCE A 272      40.528  48.517  39.709  1.00  0.00      A   CL
ATOM   3257  CT1 DCE A 272      40.684  49.289  37.092  1.00  0.00      A    C
ATOM   3258  HC2 DCE A 272      41.399  49.481  36.292  1.00  0.00      A    H
ATOM   3259  Cl1 DCE A 272      39.249  48.501  36.442  1.00  0.00      A   CL
ATOM   3260  HC3 DCE A 272      40.380  50.267  37.465  1.00  0.00      A    H
ATOM   3265  CT  DCE A 273      11.458  38.237   3.068  1.00  0.00      A    C
ATOM   3266  HC  DCE A 273      12.527  38.301   3.273  1.00  0.00      A    H
ATOM   3267  HC1 DCE A 273      11.006  37.339   3.491  1.00  0.00      A    H
ATOM   3268  Cl  DCE A 273      10.688  39.587   3.977  1.00  0.00      A   CL
ATOM   3269  CT1 DCE A 273      11.219  38.382   1.594  1.00  0.00      A    C
ATOM   3270  HC2 DCE A 273      11.754  39.269   1.254  1.00  0.00      A    H
ATOM   3271  Cl1 DCE A 273      11.727  36.906   0.729  1.00  0.00      A   CL
ATOM   3272  HC3 DCE A 273      10.138  38.481   1.491  1.00  0.00      A    H
ATOM   3277  CT  DCE A 274      36.054  48.602  34.590  1.00  0.00      A    C
ATOM   3278  HC  DCE A 274      37.015  48.769  35.076  1.00  0.00      A    H
ATOM   3279  HC1 DCE A 274      36.008  49.189  33.673  1.00  0.00      A    H
ATOM   3280  Cl  DCE A 274      35.836  46.846  34.071  1.00  0.00      A   CL
ATOM   3281  CT1 DCE A 274      34.958  48.965  35.548  1.00  0.00      A    C
ATOM   3282  HC2 DCE A 274      33.962  48.917  35.109  1.00  0.00      A    H
ATOM   3283  Cl1 DCE A 274      35.004  47.778  36.825  1.00  0.00      A   CL
ATOM   3284  HC3 DCE A 274      35.104  49.972  35.940  1.00  0.00      A    H
ATOM   3289  CT  DCE A 275      51.968  21.739  17.807  1.00  0.00      A    C
ATOM   3290  HC  DCE A 275      51.463  22.248  16.985  1.00  0.00      A    H
ATOM   3291  HC1 DCE A 275      51.664  22.031  18.813  1.00  0.00      A    H
ATOM   3292  Cl  DCE A 275      51.307  20.172  17.744  1.00  0.00      A   CL
ATOM   3293  CT1 DCE A 275      53.502  21.640  17.721  1.00  0.00      A    C
ATOM   3294  HC2 DCE A 275      53.813  21.178  16.784  1.00  0.00      A    H
ATOM   3295  Cl1 DCE A 275      54.030  23.344  17.642  1.00  0.00      A   CL
ATOM   3296  HC3 DCE A 275      54.025  21.184  18.562  1.00  0.00      A    H
ATOM   3301  CT  DCE A 276      15.570  11.837  20.667  1.00  0.00      A    C
ATOM   3302  HC  DCE A 276      15.543  12.074  19.603  1.00  0.00      A    H
ATOM   3303  HC1 DCE A 276      15.692  12.790  21.182  1.00  0.00      A    H
ATOM   3304  Cl  DCE A 276      14.002  11.211  21.173  1.00  0.00      A   CL
ATOM   3305  CT1 DCE A 276      16.676  10.868  20.976  1.00  0.00      A    C
ATOM   3306  HC2 DCE A 276      17.639  11.376  20.931  1.00  0.00      A    H
ATOM   3307  Cl1 DCE A 276      16.470  10.363  22.665  1.00  0.00      A   CL
ATOM   3308  HC3 DCE A 276      16.537   9.986  20.351  1.00  0.00      A    H
ATOM   3313  CT  DCE A 277       7.958  49.891  23.884  1.00  0.00      A    C
ATOM   3314  HC  DCE A 277       7.839  49.148  23.096  1.00  0.00      A    H
ATOM   3315  HC1 DCE A 277       8.898  49.590  24.347  1.00  0.00      A    H
ATOM   3316  Cl  DCE A 277       8.105  51.321  22.984  1.00  0.00      A   CL
ATOM   3317  CT1 DCE A 277       6.883  50.131  24.963  1.00  0.00      A    C
ATOM   3318  HC2 DCE A 277       7.193  50.986  25.564  1.00  0.00      A    H
ATOM   3319  Cl1 DCE A 277       5.274  50.594  24.289  1.00  0.00      A   CL
ATOM   3320  HC3 DCE A 277       6.858  49.223  25.565  1.00  0.00      A    H
ATOM   3325  CT  DCE A 278      21.727   0.786  24.098  1.00  0.00      A    C
ATOM   3326  HC  DCE A 278      21.711  -0.137  23.519  1.00  0.00      A    H
ATOM   3327  HC1 DCE A 278      22.654   0.900  24.660  1.00  0.00      A    H
ATOM   3328  Cl  DCE A 278      21.353   2.206  23.034  1.00  0.00      A   CL
ATOM   3329  CT1 DCE A 278      20.578   0.741  25.074  1.00  0.00      A    C
ATOM   3330  HC2 DCE A 278      20.728  -0.198  25.608  1.00  0.00      A    H
ATOM   3331  Cl1 DCE A 278      20.646   2.155  26.158  1.00  0.00      A   CL
ATOM   3332  HC3 DCE A 278      19.605   0.755  24.582  1.00  0.00      A    H
ATOM   3337  CT  DCE A 279       4.851  47.976  10.241  1.00  0.00      A    C
ATOM   3338  HC  DCE A 279       4.403  47.802  11.219  1.00  0.00      A    H
ATOM   3339  HC1 DCE A 279       5.129  46.978   9.901  1.00  0.00      A    H
ATOM   3340  Cl  DCE A 279       3.613  48.635   9.102  1.00  0.00      A   CL
ATOM   3341  CT1 DCE A 279       5.925  49.011  10.248  1.00  0.00      A    C
ATOM   3342  HC2 DCE A 279       5.582  50.025  10.453  1.00  0.00      A    H
ATOM   3343  Cl1 DCE A 279       7.107  48.379  11.393  1.00  0.00      A   CL
ATOM   3344  HC3 DCE A 279       6.382  48.968   9.260  1.00  0.00      A    H
ATOM   3349  CT  DCE A 280      28.953  11.695  10.160  1.00  0.00      A    C
ATOM   3350  HC  DCE A 280      29.957  11.606   9.746  1.00  0.00      A    H
ATOM   3351  HC1 DCE A 280      29.147  11.324  11.166  1.00  0.00      A    H
ATOM   3352  Cl  DCE A 280      28.676  13.490  10.088  1.00  0.00      A   CL
ATOM   3353  CT1 DCE A 280      27.922  11.006   9.271  1.00  0.00      A    C
ATOM   3354  HC2 DCE A 280      26.958  11.491   9.419  1.00  0.00      A    H
ATOM   3355  Cl1 DCE A 280      28.302  11.334   7.508  1.00  0.00      A   CL
ATOM   3356  HC3 DCE A 280      27.797   9.940   9.461  1.00  0.00      A    H
ATOM   3361  CT  DCE A 281       1.426   5.342  12.643  1.00  0.00      A    C
ATOM   3362  HC  DCE A 281       2.096   5.748  11.884  1.00  0.00      A    H
ATOM   3363  HC1 DCE A 281       2.167   4.784  13.215  1.00  0.00      A    H
ATOM   3364  Cl  DCE A 281       0.740   6.592  13.734  1.00  0.00      A   CL
ATOM   3365  CT1 DCE A 281       0.376   4.413  12.007  1.00  0.00      A    C
ATOM   3366  HC2 DCE A 281      -0.143   3.809  12.752  1.00  0.00      A    H
ATOM   3367  Cl1 DCE A 281      -0.848   5.485  11.228  1.00  0.00      A   CL
ATOM   3368  HC3 DCE A 281       0.717   3.736  11.224  1.00  0.00      A    H
ATOM   3373  CT  DCE A 282       6.790  52.916   1.531  1.00  0.00      A    C
ATOM   3374  HC  DCE A 282       6.839  53.304   2.548  1.00  0.00      A    H
ATOM   3375  HC1 DCE A 282       5.996  53.482   1.042  1.00  0.00      A    H
ATOM   3376  Cl  DCE A 282       8.299  53.470   0.822  1.00  0.00      A   CL
ATOM   3377  CT1 DCE A 282       6.719  51.422   1.429  1.00  0.00      A    C
ATOM   3378  HC2 DCE A 282       7.661  50.993   1.771  1.00  0.00      A    H
ATOM   3379  Cl1 DCE A 282       5.547  50.902   2.714  1.00  0.00      A   CL
ATOM   3380  HC3 DCE A 282       6.271  50.983   0.538  1.00  0.00      A    H
ATOM   3385  CT  DCE A 283      13.923  19.100  13.648  1.00  0.00      A    C
ATOM   3386  HC  DCE A 283      12.870  19.267  13.875  1.00  0.00      A    H
ATOM   3387  HC1 DCE A 283      14.514  19.277  14.547  1.00  0.00      A    H
ATOM   3388  Cl  DCE A 283      14.036  17.391  13.185  1.00  0.00      A   CL
ATOM   3389  CT1 DCE A 283      14.670  19.893  12.523  1.00  0.00      A    C
ATOM   3390  HC2 DCE A 283      14.751  20.955  12.754  1.00  0.00      A    H
ATOM   3391  Cl1 DCE A 283      16.302  19.203  12.524  1.00  0.00      A   CL
ATOM   3392  HC3 DCE A 283      14.225  19.708  11.545  1.00  0.00      A    H
ATOM   3397  CT  DCE A 284      25.930  46.846  16.986  1.00  0.00      A    C
ATOM   3398  HC  DCE A 284      26.787  47.395  16.596  1.00  0.00      A    H
ATOM   3399  HC1 DCE A 284      26.251  46.434  17.944  1.00  0.00      A    H
ATOM   3400  Cl  DCE A 284      24.589  48.029  17.203  1.00  0.00      A   CL
ATOM   3401  CT1 DCE A 284      25.610  45.650  15.989  1.00  0.00      A    C
ATOM   3402  HC2 DCE A 284      26.318  44.826  15.901  1.00  0.00      A    H
ATOM   3403  Cl1 DCE A 284      24.026  45.066  16.372  1.00  0.00      A   CL
ATOM   3404  HC3 DCE A 284      25.452  45.980  14.963  1.00  0.00      A    H
ATOM   3409  CT  DCE A 285       0.505   1.613  19.627  1.00  0.00      A    C
ATOM   3410  HC  DCE A 285       0.393   1.926  20.665  1.00  0.00      A    H
ATOM   3411  HC1 DCE A 285       0.218   2.455  18.997  1.00  0.00      A    H
ATOM   3412  Cl  DCE A 285       2.268   1.577  19.399  1.00  0.00      A   CL
ATOM   3413  CT1 DCE A 285      -0.265   0.330  19.314  1.00  0.00      A    C
ATOM   3414  HC2 DCE A 285      -0.932   0.264  18.455  1.00  0.00      A    H
ATOM   3415  Cl1 DCE A 285       0.943  -0.938  19.208  1.00  0.00      A   CL
ATOM   3416  HC3 DCE A 285      -0.898   0.050  20.157  1.00  0.00      A    H
ATOM   3421  CT  DCE A 286      36.468   2.480  42.226  1.00  0.00      A    C
ATOM   3422  HC  DCE A 286      36.166   3.169  43.015  1.00  0.00      A    H
ATOM   3423  HC1 DCE A 286      35.728   1.681  42.172  1.00  0.00      A    H
ATOM   3424  Cl  DCE A 286      36.378   3.338  40.587  1.00  0.00      A   CL
ATOM   3425  CT1 DCE A 286      37.819   1.753  42.537  1.00  0.00      A    C
ATOM   3426  HC2 DCE A 286      38.504   2.473  42.984  1.00  0.00      A    H
ATOM   3427  Cl1 DCE A 286      37.552   0.335  43.607  1.00  0.00      A   CL
ATOM   3428  HC3 DCE A 286      38.216   1.446  41.569  1.00  0.00      A    H
ATOM   3433  CT  DCE A 287      31.864  13.870   7.132  1.00  0.00      A    C
ATOM   3434  HC  DCE A 287      32.707  14.452   6.761  1.00  0.00      A    H
ATOM   3435  HC1 DCE A 287      31.684  14.296   8.119  1.00  0.00      A    H
ATOM   3436  Cl  DCE A 287      30.485  13.969   6.017  1.00  0.00      A   CL
ATOM   3437  CT1 DCE A 287      32.211  12.401   7.416  1.00  0.00      A    C
ATOM   3438  HC2 DCE A 287      31.359  11.947   7.922  1.00  0.00      A    H
ATOM   3439  Cl1 DCE A 287      32.426  11.610   5.849  1.00  0.00      A   CL
ATOM   3440  HC3 DCE A 287      33.124  12.209   7.980  1.00  0.00      A    H
ATOM   3445  CT  DCE A 288      43.012  46.643  17.796  1.00  0.00      A    C
ATOM   3446  HC  DCE A 288      42.922  47.355  18.615  1.00  0.00      A    H
ATOM   3447  HC1 DCE A 288      43.908  46.737  17.183  1.00  0.00      A    H
ATOM   3448  Cl  DCE A 288      43.157  44.996  18.523  1.00  0.00      A   CL
ATOM   3449  CT1 DCE A 288      41.783  46.753  16.882  1.00  0.00      A    C
ATOM   3450  HC2 DCE A 288      40.825  46.314  17.158  1.00  0.00      A    H
ATOM   3451  Cl1 DCE A 288      41.534  48.431  16.350  1.00  0.00      A   CL
ATOM   3452  HC3 DCE A 288      41.882  46.168  15.967  1.00  0.00      A    H
ATOM   3457  CT  DCE A 289      52.726  52.945  49.380  1.00  0.00      A    C
ATOM   3458  HC  DCE A 289      53.001  53.983  49.569  1.00  0.00      A    H
ATOM   3459  HC1 DCE A 289      52.071  52.542  50.152  1.00  0.00      A    H
ATOM   3460  Cl  DCE A 289      51.699  52.962  47.924  1.00  0.00      A   CL
ATOM   3461  CT1 DCE A 289      53.840  51.936  49.099  1.00  0.00      A    C
ATOM   3462  HC2 DCE A 289      54.674  52.318  48.510  1.00  0.00      A    H
ATOM   3463  Cl1 DCE A 289      54.545  51.569  50.665  1.00  0.00      A   CL
ATOM   3464  HC3 DCE A 289      53.468  51.037  48.608  1.00  0.00      A    H
ATOM   3469  CT  DCE A 290      30.295  19.128  37.536  1.00  0.00      A    C
ATOM   3470  HC  DCE A 290      30.993  18.291  37.539  1.00  0.00      A    H
ATOM   3471  HC1 DCE A 290      30.027  19.167  36.480  1.00  0.00      A    H
ATOM   3472  Cl  DCE A 290      28.892  18.925  38.621  1.00  0.00      A   CL
ATOM   3473  CT1 DCE A 290      31.207  20.304  37.968  1.00  0.00      A    C
ATOM   3474  HC2 DCE A 290      31.956  20.371  37.179  1.00  0.00      A    H
ATOM   3475  Cl1 DCE A 290      30.271  21.876  38.057  1.00  0.00      A   CL
ATOM   3476  HC3 DCE A 290      31.689  20.145  38.932  1.00  0.00      A    H
ATOM   3481  CT  DCE A 291      18.491  22.927  49.225  1.00  0.00      A    C
ATOM   3482  HC  DCE A 291      17.508  23.385  49.328  1.00  0.00      A    H
ATOM   3483  HC1 DCE A 291      18.469  21.934  48.777  1.00  0.00      A    H
ATOM   3484  Cl  DCE A 291      19.311  24.114  48.141  1.00  0.00      A   CL
ATOM   3485  CT1 DCE A 291      19.113  22.612  50.597  1.00  0.00      A    C
ATOM   3486  HC2 DCE A 291      18.523  21.798  51.017  1.00  0.00      A    H
ATOM   3487  Cl1 DCE A 291      20.786  22.112  50.277  1.00  0.00      A   CL
ATOM   3488  HC3 DCE A 291      19.147  23.500  51.228  1.00  0.00      A    H
ATOM   3493  CT  DCE A 292       9.931  39.864  25.345  1.00  0.00      A    C
ATOM   3494  HC  DCE A 292      10.910  39.999  24.884  1.00  0.00      A    H
ATOM   3495  HC1 DCE A 292       9.849  40.621  26.125  1.00  0.00      A    H
ATOM   3496  Cl  DCE A 292       8.640  40.206  24.274  1.00  0.00      A   CL
ATOM   3497  CT1 DCE A 292       9.664  38.480  26.027  1.00  0.00      A    C
ATOM   3498  HC2 DCE A 292      10.073  37.624  25.491  1.00  0.00      A    H
ATOM   3499  Cl1 DCE A 292      10.489  38.363  27.663  1.00  0.00      A   CL
ATOM   3500  HC3 DCE A 292       8.587  38.393  26.169  1.00  0.00      A    H
ATOM   3505  CT  DCE A 293      31.672  39.372  52.965  1.00  0.00      A    C
ATOM   3506  HC  DCE A 293      31.796  40.363  52.529  1.00  0.00      A    H
ATOM   3507  HC1 DCE A 293      31.460  39.444  54.031  1.00  0.00      A    H
ATOM   3508  Cl  DCE A 293      30.166  38.624  52.377  1.00  0.00      A   CL
ATOM   3509  CT1 DCE A 293      32.888  38.493  52.738  1.00  0.00      A    C
ATOM   3510  HC2 DCE A 293      32.873  38.261  51.673  1.00  0.00      A    H
ATOM   3511  Cl1 DCE A 293      34.416  39.294  53.215  1.00  0.00      A   CL
ATOM   3512  HC3 DCE A 293      32.954  37.513  53.211  1.00  0.00      A    H
ATOM   3517  CT  DCE A 294       7.364  17.487  55.146  1.00  0.00      A    C
ATOM   3518  HC  DCE A 294       7.637  18.000  56.068  1.00  0.00      A    H
ATOM   3519  HC1 DCE A 294       6.301  17.602  54.934  1.00  0.00      A    H
ATOM   3520  Cl  DCE A 294       8.218  18.119  53.681  1.00  0.00      A   CL
ATOM   3521  CT1 DCE A 294       7.745  16.043  55.173  1.00  0.00      A    C
ATOM   3522  HC2 DCE A 294       7.339  15.486  54.328  1.00  0.00      A    H
ATOM   3523  Cl1 DCE A 294       9.470  15.890  55.125  1.00  0.00      A   CL
ATOM   3524  HC3 DCE A 294       7.289  15.599  56.058  1.00  0.00      A    H
ATOM   3529  CT  DCE A 295      32.968  17.051  44.101  1.00  0.00      A    C
ATOM   3530  HC  DCE A 295      32.393  17.419  43.251  1.00  0.00      A    H
ATOM   3531  HC1 DCE A 295      32.359  16.585  44.876  1.00  0.00      A    H
ATOM   3532  Cl  DCE A 295      34.197  15.914  43.561  1.00  0.00      A   CL
ATOM   3533  CT1 DCE A 295      33.636  18.322  44.580  1.00  0.00      A    C
ATOM   3534  HC2 DCE A 295      34.142  18.743  43.711  1.00  0.00      A    H
ATOM   3535  Cl1 DCE A 295      32.385  19.427  45.111  1.00  0.00      A   CL
ATOM   3536  HC3 DCE A 295      34.269  18.199  45.459  1.00  0.00      A    H
ATOM   3541  CT  DCE A 296      50.266  48.288  11.096  1.00  0.00      A    C
ATOM   3542  HC  DCE A 296      49.591  48.239  11.951  1.00  0.00      A    H
ATOM   3543  HC1 DCE A 296      51.247  47.933  11.411  1.00  0.00      A    H
ATOM   3544  Cl  DCE A 296      49.536  47.199   9.879  1.00  0.00      A   CL
ATOM   3545  CT1 DCE A 296      50.313  49.750  10.588  1.00  0.00      A    C
ATOM   3546  HC2 DCE A 296      49.359  50.166  10.263  1.00  0.00      A    H
ATOM   3547  Cl1 DCE A 296      51.036  50.765  11.839  1.00  0.00      A   CL
ATOM   3548  HC3 DCE A 296      50.979  49.809   9.728  1.00  0.00      A    H
ATOM   3553  CT  DCE A 297      25.779   8.073  16.928  1.00  0.00      A    C
ATOM   3554  HC  DCE A 297      24.901   7.933  16.298  1.00  0.00      A    H
ATOM   3555  HC1 DCE A 297      26.083   9.119  16.968  1.00  0.00      A    H
ATOM   3556  Cl  DCE A 297      25.296   7.541  18.632  1.00  0.00      A   CL
ATOM   3557  CT1 DCE A 297      26.836   7.244  16.346  1.00  0.00      A    C
ATOM   3558  HC2 DCE A 297      27.657   7.101  17.049  1.00  0.00      A    H
ATOM   3559  Cl1 DCE A 297      26.308   5.615  16.107  1.00  0.00      A   CL
ATOM   3560  HC3 DCE A 297      27.227   7.752  15.464  1.00  0.00      A    H
ATOM   3565  CT  DCE A 298      50.924  25.473  41.680  1.00  0.00      A    C
ATOM   3566  HC  DCE A 298      51.416  26.311  42.175  1.00  0.00      A    H
ATOM   3567  HC1 DCE A 298      49.846  25.606  41.767  1.00  0.00      A    H
ATOM   3568  Cl  DCE A 298      51.304  25.370  39.903  1.00  0.00      A   CL
ATOM   3569  CT1 DCE A 298      51.244  24.065  42.183  1.00  0.00      A    C
ATOM   3570  HC2 DCE A 298      50.854  23.230  41.601  1.00  0.00      A    H
ATOM   3571  Cl1 DCE A 298      52.993  23.966  42.145  1.00  0.00      A   CL
ATOM   3572  HC3 DCE A 298      50.950  23.944  43.225  1.00  0.00      A    H
ATOM   3577  CT  DCE A 299      31.355   0.997  31.998  1.00  0.00      A    C
ATOM   3578  HC  DCE A 299      31.381   2.085  31.939  1.00  0.00      A    H
ATOM   3579  HC1 DCE A 299      30.675   0.695  32.794  1.00  0.00      A    H
ATOM   3580  Cl  DCE A 299      30.618   0.393  30.451  1.00  0.00      A   CL
ATOM   3581  CT1 DCE A 299      32.808   0.449  31.964  1.00  0.00      A    C
ATOM   3582  HC2 DCE A 299      33.512   0.715  31.176  1.00  0.00      A    H
ATOM   3583  Cl1 DCE A 299      33.754   0.962  33.432  1.00  0.00      A   CL
ATOM   3584  HC3 DCE A 299      32.810  -0.639  32.029  1.00  0.00      A    H
ATOM   3589  CT  DCE A 300      27.436  15.808  24.262  1.00  0.00      A    C
ATOM   3590  HC  DCE A 300      27.502  15.318  23.290  1.00  0.00      A    H
ATOM   3591  HC1 DCE A 300      26.809  15.314  25.004  1.00  0.00      A    H
ATOM   3592  Cl  DCE A 300      28.970  15.830  25.105  1.00  0.00      A   CL
ATOM   3593  CT1 DCE A 300      26.862  17.223  24.057  1.00  0.00      A    C
ATOM   3594  HC2 DCE A 300      27.583  17.756  23.437  1.00  0.00      A    H
ATOM   3595  Cl1 DCE A 300      25.402  17.135  23.157  1.00  0.00      A   CL
ATOM   3596  HC3 DCE A 300      26.626  17.818  24.939  1.00  0.00      A    H
ATOM   3601  CT  DCE A 301      19.190   9.812  53.807  1.00  0.00      A    C
ATOM   3602  HC  DCE A 301      20.183   9.722  53.366  1.00  0.00      A    H
ATOM   3603  HC1 DCE A 301      18.547  10.449  53.199  1.00  0.00      A    H
ATOM   3604  Cl  DCE A 301      18.407   8.318  54.211  1.00  0.00      A   CL
ATOM   3605  CT1 DCE A 301      19.504  10.354  55.166  1.00  0.00      A    C
ATOM   3606  HC2 DCE A 301      20.215   9.689  55.656  1.00  0.00      A    H
ATOM   3607  Cl1 DCE A 301      20.319  11.889  55.021  1.00  0.00      A   CL
ATOM   3608  HC3 DCE A 301      18.624  10.540  55.781  1.00  0.00      A    H
ATOM   3613  CT  DCE A 302      12.217  19.176  54.838  1.00  0.00      A    C
ATOM   3614  HC  DCE A 302      11.840  20.179  54.640  1.00  0.00      A    H
ATOM   3615  HC1 DCE A 302      13.232  19.249  55.229  1.00  0.00      A    H
ATOM   3616  Cl  DCE A 302      11.162  18.424  56.048  1.00  0.00      A   CL
ATOM   3617  CT1 DCE A 302      12.217  18.324  53.602  1.00  0.00      A    C
ATOM   3618  HC2 DCE A 302      12.799  18.868  52.857  1.00  0.00      A    H
ATOM   3619  Cl1 DCE A 302      12.958  16.675  54.079  1.00  0.00      A   CL
ATOM   3620  HC3 DCE A 302      11.205  18.255  53.201  1.00  0.00      A    H
ATOM   3625  CT  DCE A 303      44.104  45.764  39.540  1.00  0.00      A    C
ATOM   3626  HC  DCE A 303      44.682  44.896  39.223  1.00  0.00      A    H
ATOM   3627  HC1 DCE A 303      43.866  46.452  38.728  1.00  0.00      A    H
ATOM   3628  Cl  DCE A 303      42.542  45.208  40.179  1.00  0.00      A   CL
ATOM   3629  CT1 DCE A 303      44.834  46.371  40.739  1.00  0.00      A    C
ATOM   3630  HC2 DCE A 303      44.923  45.723  41.611  1.00  0.00      A    H
ATOM   3631  Cl1 DCE A 303      46.527  46.665  40.264  1.00  0.00      A   CL
ATOM   3632  HC3 DCE A 303      44.342  47.270  41.112  1.00  0.00      A    H
ATOM   3637  CT  DCE A 304      28.397  36.428  15.897  1.00  0.00      A    C
ATOM   3638  HC  DCE A 304      29.289  36.068  16.410  1.00  0.00      A    H
ATOM   3639  HC1 DCE A 304      27.851  35.489  15.814  1.00  0.00      A    H
ATOM   3640  Cl  DCE A 304      27.276  37.434  16.852  1.00  0.00      A   CL
ATOM   3641  CT1 DCE A 304      28.829  37.186  14.619  1.00  0.00      A    C
ATOM   3642  HC2 DCE A 304      29.706  36.671  14.228  1.00  0.00      A    H
ATOM   3643  Cl1 DCE A 304      27.537  37.100  13.392  1.00  0.00      A   CL
ATOM   3644  HC3 DCE A 304      28.955  38.259  14.763  1.00  0.00      A    H
ATOM   3649  CT  DCE A 305       3.318  46.468  27.467  1.00  0.00      A    C
ATOM   3650  HC  DCE A 305       2.345  46.482  27.957  1.00  0.00      A    H
ATOM   3651  HC1 DCE A 305       3.256  46.189  26.415  1.00  0.00      A    H
ATOM   3652  Cl  DCE A 305       3.911  48.186  27.632  1.00  0.00      A   CL
ATOM   3653  CT1 DCE A 305       4.240  45.567  28.335  1.00  0.00      A    C
ATOM   3654  HC2 DCE A 305       4.115  45.881  29.371  1.00  0.00      A    H
ATOM   3655  Cl1 DCE A 305       3.673  43.806  28.306  1.00  0.00      A   CL
ATOM   3656  HC3 DCE A 305       5.287  45.641  28.039  1.00  0.00      A    H
ATOM   3661  CT  DCE A 306      51.367  51.707  44.391  1.00  0.00      A    C
ATOM   3662  HC  DCE A 306      50.870  52.278  45.175  1.00  0.00      A    H
ATOM   3663  HC1 DCE A 306      52.309  51.320  44.780  1.00  0.00      A    H
ATOM   3664  Cl  DCE A 306      50.427  50.246  43.976  1.00  0.00      A   CL
ATOM   3665  CT1 DCE A 306      51.590  52.408  43.033  1.00  0.00      A    C
ATOM   3666  HC2 DCE A 306      52.138  53.313  43.294  1.00  0.00      A    H
ATOM   3667  Cl1 DCE A 306      52.731  51.552  41.952  1.00  0.00      A   CL
ATOM   3668  HC3 DCE A 306      50.686  52.688  42.492  1.00  0.00      A    H
ATOM   3673  CT  DCE A 307      19.266  52.935  21.687  1.00  0.00      A    C
ATOM   3674  HC  DCE A 307      19.485  51.963  21.244  1.00  0.00      A    H
ATOM   3675  HC1 DCE A 307      20.203  53.444  21.915  1.00  0.00      A    H
ATOM   3676  Cl  DCE A 307      18.338  53.809  20.442  1.00  0.00      A   CL
ATOM   3677  CT1 DCE A 307      18.388  52.649  22.898  1.00  0.00      A    C
ATOM   3678  HC2 DCE A 307      17.878  51.690  22.803  1.00  0.00      A    H
ATOM   3679  Cl1 DCE A 307      19.308  52.427  24.425  1.00  0.00      A   CL
ATOM   3680  HC3 DCE A 307      17.597  53.393  22.991  1.00  0.00      A    H
ATOM   3685  CT  DCE A 308       3.026  21.522  52.252  1.00  0.00      A    C
ATOM   3686  HC  DCE A 308       3.397  22.547  52.239  1.00  0.00      A    H
ATOM   3687  HC1 DCE A 308       3.032  21.250  53.308  1.00  0.00      A    H
ATOM   3688  Cl  DCE A 308       1.353  21.499  51.799  1.00  0.00      A   CL
ATOM   3689  CT1 DCE A 308       3.831  20.487  51.325  1.00  0.00      A    C
ATOM   3690  HC2 DCE A 308       3.755  20.631  50.247  1.00  0.00      A    H
ATOM   3691  Cl1 DCE A 308       5.501  20.574  51.797  1.00  0.00      A   CL
ATOM   3692  HC3 DCE A 308       3.362  19.537  51.579  1.00  0.00      A    H
ATOM   3697  CT  DCE A 309      28.502  31.437   2.792  1.00  0.00      A    C
ATOM   3698  HC  DCE A 309      29.551  31.506   3.077  1.00  0.00      A    H
ATOM   3699  HC1 DCE A 309      28.378  31.119   1.757  1.00  0.00      A    H
ATOM   3700  Cl  DCE A 309      27.597  30.220   3.750  1.00  0.00      A   CL
ATOM   3701  CT1 DCE A 309      27.870  32.831   2.773  1.00  0.00      A    C
ATOM   3702  HC2 DCE A 309      28.606  33.506   2.336  1.00  0.00      A    H
ATOM   3703  Cl1 DCE A 309      26.381  32.947   1.677  1.00  0.00      A   CL
ATOM   3704  HC3 DCE A 309      27.644  33.218   3.766  1.00  0.00      A    H
ATOM   3709  CT  DCE A 310      30.531   9.124  12.781  1.00  0.00      A    C
ATOM   3710  HC  DCE A 310      30.757  10.189  12.721  1.00  0.00      A    H
ATOM   3711  HC1 DCE A 310      31.041   8.757  11.890  1.00  0.00      A    H
ATOM   3712  Cl  DCE A 310      31.190   8.541  14.264  1.00  0.00      A   CL
ATOM   3713  CT1 DCE A 310      29.003   8.848  12.672  1.00  0.00      A    C
ATOM   3714  HC2 DCE A 310      28.867   7.767  12.712  1.00  0.00      A    H
ATOM   3715  Cl1 DCE A 310      28.294   9.722  14.085  1.00  0.00      A   CL
ATOM   3716  HC3 DCE A 310      28.577   9.175  11.724  1.00  0.00      A    H
ATOM   3721  CT  DCE A 311      26.030   1.577  38.233  1.00  0.00      A    C
ATOM   3722  HC  DCE A 311      26.814   0.869  37.966  1.00  0.00      A    H
ATOM   3723  HC1 DCE A 311      26.495   2.429  38.728  1.00  0.00      A    H
ATOM   3724  Cl  DCE A 311      25.332   2.115  36.688  1.00  0.00      A   CL
ATOM   3725  CT1 DCE A 311      24.922   0.902  39.041  1.00  0.00      A    C
ATOM   3726  HC2 DCE A 311      25.237   0.676  40.060  1.00  0.00      A    H
ATOM   3727  Cl1 DCE A 311      23.699   2.173  39.172  1.00  0.00      A   CL
ATOM   3728  HC3 DCE A 311      24.421   0.003  38.681  1.00  0.00      A    H
ATOM   3733  CT  DCE A 312      33.044  46.756  19.290  1.00  0.00      A    C
ATOM   3734  HC  DCE A 312      31.994  46.582  19.055  1.00  0.00      A    H
ATOM   3735  HC1 DCE A 312      33.178  46.091  20.143  1.00  0.00      A    H
ATOM   3736  Cl  DCE A 312      33.990  46.258  17.886  1.00  0.00      A   CL
ATOM   3737  CT1 DCE A 312      33.344  48.209  19.680  1.00  0.00      A    C
ATOM   3738  HC2 DCE A 312      33.330  48.962  18.892  1.00  0.00      A    H
ATOM   3739  Cl1 DCE A 312      32.146  48.808  20.845  1.00  0.00      A   CL
ATOM   3740  HC3 DCE A 312      34.371  48.339  20.022  1.00  0.00      A    H
ATOM   3745  CT  DCE A 313       1.599  39.578  12.126  1.00  0.00      A    C
ATOM   3746  HC  DCE A 313       0.645  39.075  11.973  1.00  0.00      A    H
ATOM   3747  HC1 DCE A 313       1.814  40.223  11.274  1.00  0.00      A    H
ATOM   3748  Cl  DCE A 313       1.310  40.854  13.359  1.00  0.00      A   CL
ATOM   3749  CT1 DCE A 313       2.722  38.654  12.592  1.00  0.00      A    C
ATOM   3750  HC2 DCE A 313       2.995  37.974  11.784  1.00  0.00      A    H
ATOM   3751  Cl1 DCE A 313       4.143  39.561  13.135  1.00  0.00      A   CL
ATOM   3752  HC3 DCE A 313       2.492  38.010  13.441  1.00  0.00      A    H
ATOM   3757  CT  DCE A 314      18.435  17.948   2.223  1.00  0.00      A    C
ATOM   3758  HC  DCE A 314      18.799  17.532   1.284  1.00  0.00      A    H
ATOM   3759  HC1 DCE A 314      18.075  17.116   2.828  1.00  0.00      A    H
ATOM   3760  Cl  DCE A 314      19.892  18.579   2.980  1.00  0.00      A   CL
ATOM   3761  CT1 DCE A 314      17.459  19.125   1.956  1.00  0.00      A    C
ATOM   3762  HC2 DCE A 314      17.829  19.589   1.042  1.00  0.00      A    H
ATOM   3763  Cl1 DCE A 314      15.925  18.534   1.451  1.00  0.00      A   CL
ATOM   3764  HC3 DCE A 314      17.356  19.927   2.687  1.00  0.00      A    H
ATOM   3769  CT  DCE A 315       8.148  26.238  53.728  1.00  0.00      A    C
ATOM   3770  HC  DCE A 315       7.163  25.919  53.388  1.00  0.00      A    H
ATOM   3771  HC1 DCE A 315       8.141  26.595  54.758  1.00  0.00      A    H
ATOM   3772  Cl  DCE A 315       9.337  24.944  53.607  1.00  0.00      A   CL
ATOM   3773  CT1 DCE A 315       8.616  27.390  52.857  1.00  0.00      A    C
ATOM   3774  HC2 DCE A 315       8.550  26.992  51.844  1.00  0.00      A    H
ATOM   3775  Cl1 DCE A 315       7.365  28.682  53.001  1.00  0.00      A   CL
ATOM   3776  HC3 DCE A 315       9.650  27.715  52.976  1.00  0.00      A    H
ATOM   3781  CT  DCE A 316       4.348   0.512  25.388  1.00  0.00      A    C
ATOM   3782  HC  DCE A 316       5.277  -0.058  25.425  1.00  0.00      A    H
ATOM   3783  HC1 DCE A 316       4.436   1.248  26.186  1.00  0.00      A    H
ATOM   3784  Cl  DCE A 316       4.255   1.313  23.784  1.00  0.00      A   CL
ATOM   3785  CT1 DCE A 316       3.060  -0.362  25.511  1.00  0.00      A    C
ATOM   3786  HC2 DCE A 316       3.000  -0.912  24.572  1.00  0.00      A    H
ATOM   3787  Cl1 DCE A 316       3.168  -1.511  26.897  1.00  0.00      A   CL
ATOM   3788  HC3 DCE A 316       2.150   0.232  25.591  1.00  0.00      A    H
ATOM   3793  CT  DCE A 317      45.433  32.224  46.583  1.00  0.00      A    C
ATOM   3794  HC  DCE A 317      45.370  33.214  46.132  1.00  0.00      A    H
ATOM   3795  HC1 DCE A 317      44.742  31.550  46.077  1.00  0.00      A    H
ATOM   3796  Cl  DCE A 317      47.100  31.674  46.387  1.00  0.00      A   CL
ATOM   3797  CT1 DCE A 317      45.131  32.155  48.068  1.00  0.00      A    C
ATOM   3798  HC2 DCE A 317      44.068  32.186  48.309  1.00  0.00      A    H
ATOM   3799  Cl1 DCE A 317      45.833  30.566  48.592  1.00  0.00      A   CL
ATOM   3800  HC3 DCE A 317      45.562  32.940  48.689  1.00  0.00      A    H
ATOM   3805  CT  DCE A 318      30.492  25.319  37.586  1.00  0.00      A    C
ATOM   3806  HC  DCE A 318      30.757  24.269  37.467  1.00  0.00      A    H
ATOM   3807  HC1 DCE A 318      31.052  25.714  38.434  1.00  0.00      A    H
ATOM   3808  Cl  DCE A 318      30.957  26.274  36.137  1.00  0.00      A   CL
ATOM   3809  CT1 DCE A 318      29.057  25.506  37.992  1.00  0.00      A    C
ATOM   3810  HC2 DCE A 318      28.896  26.534  38.317  1.00  0.00      A    H
ATOM   3811  Cl1 DCE A 318      27.968  25.263  36.579  1.00  0.00      A   CL
ATOM   3812  HC3 DCE A 318      28.843  24.869  38.850  1.00  0.00      A    H
ATOM   3817  CT  DCE A 319       9.070  41.943  32.479  1.00  0.00      A    C
ATOM   3818  HC  DCE A 319       9.455  42.879  32.075  1.00  0.00      A    H
ATOM   3819  HC1 DCE A 319       8.554  41.424  31.671  1.00  0.00      A    H
ATOM   3820  Cl  DCE A 319      10.369  40.977  33.123  1.00  0.00      A   CL
ATOM   3821  CT1 DCE A 319       8.014  42.272  33.582  1.00  0.00      A    C
ATOM   3822  HC2 DCE A 319       7.641  41.396  34.113  1.00  0.00      A    H
ATOM   3823  Cl1 DCE A 319       8.570  43.368  34.847  1.00  0.00      A   CL
ATOM   3824  HC3 DCE A 319       7.068  42.679  33.226  1.00  0.00      A    H
ATOM   3829  CT  DCE A 320      29.735   7.778  19.972  1.00  0.00      A    C
ATOM   3830  HC  DCE A 320      29.225   8.491  19.324  1.00  0.00      A    H
ATOM   3831  HC1 DCE A 320      30.780   8.047  19.817  1.00  0.00      A    H
ATOM   3832  Cl  DCE A 320      29.285   8.074  21.666  1.00  0.00      A   CL
ATOM   3833  CT1 DCE A 320      29.337   6.354  19.515  1.00  0.00      A    C
ATOM   3834  HC2 DCE A 320      28.345   5.901  19.489  1.00  0.00      A    H
ATOM   3835  Cl1 DCE A 320      29.928   6.385  17.845  1.00  0.00      A   CL
ATOM   3836  HC3 DCE A 320      29.872   5.562  20.039  1.00  0.00      A    H
ATOM   3841  CT  DCE A 321       9.531  15.214  13.337  1.00  0.00      A    C
ATOM   3842  HC  DCE A 321       9.673  14.219  12.914  1.00  0.00      A    H
ATOM   3843  HC1 DCE A 321       8.910  15.238  14.233  1.00  0.00      A    H
ATOM   3844  Cl  DCE A 321      11.227  15.737  13.918  1.00  0.00      A   CL
ATOM   3845  CT1 DCE A 321       9.098  16.285  12.331  1.00  0.00      A    C
ATOM   3846  HC2 DCE A 321       8.143  16.226  11.810  1.00  0.00      A    H
ATOM   3847  Cl1 DCE A 321       9.380  17.826  13.227  1.00  0.00      A   CL
ATOM   3848  HC3 DCE A 321       9.765  16.381  11.474  1.00  0.00      A    H
ATOM   3853  CT  DCE A 322      31.923  48.513  26.425  1.00  0.00      A    C
ATOM   3854  HC  DCE A 322      31.547  47.710  27.059  1.00  0.00      A    H
ATOM   3855  HC1 DCE A 322      32.947  48.219  26.199  1.00  0.00      A    H
ATOM   3856  Cl  DCE A 322      30.908  48.543  25.006  1.00  0.00      A   CL
ATOM   3857  CT1 DCE A 322      31.965  49.891  27.045  1.00  0.00      A    C
ATOM   3858  HC2 DCE A 322      32.209  50.605  26.258  1.00  0.00      A    H
ATOM   3859  Cl1 DCE A 322      30.442  50.539  27.600  1.00  0.00      A   CL
ATOM   3860  HC3 DCE A 322      32.617  49.953  27.917  1.00  0.00      A    H
ATOM   3865  CT  DCE A 323      14.350  47.134  29.059  1.00  0.00      A    C
ATOM   3866  HC  DCE A 323      14.596  46.074  29.119  1.00  0.00      A    H
ATOM   3867  HC1 DCE A 323      13.709  47.278  29.929  1.00  0.00      A    H
ATOM   3868  Cl  DCE A 323      15.716  48.240  29.261  1.00  0.00      A   CL
ATOM   3869  CT1 DCE A 323      13.751  47.395  27.735  1.00  0.00      A    C
ATOM   3870  HC2 DCE A 323      12.910  48.070  27.898  1.00  0.00      A    H
ATOM   3871  Cl1 DCE A 323      14.989  47.977  26.588  1.00  0.00      A   CL
ATOM   3872  HC3 DCE A 323      13.423  46.389  27.473  1.00  0.00      A    H
ATOM   3877  CT  DCE A 324      28.951  24.686  45.710  1.00  0.00      A    C
ATOM   3878  HC  DCE A 324      28.491  24.505  46.681  1.00  0.00      A    H
ATOM   3879  HC1 DCE A 324      28.498  23.958  45.036  1.00  0.00      A    H
ATOM   3880  Cl  DCE A 324      28.409  26.323  45.186  1.00  0.00      A   CL
ATOM   3881  CT1 DCE A 324      30.432  24.541  45.582  1.00  0.00      A    C
ATOM   3882  HC2 DCE A 324      30.967  25.365  46.054  1.00  0.00      A    H
ATOM   3883  Cl1 DCE A 324      30.941  22.916  46.145  1.00  0.00      A   CL
ATOM   3884  HC3 DCE A 324      30.807  24.717  44.574  1.00  0.00      A    H
ATOM   3889  CT  DCE A 325      14.433  43.374  35.179  1.00  0.00      A    C
ATOM   3890  HC  DCE A 325      14.139  44.196  35.832  1.00  0.00      A    H
ATOM   3891  HC1 DCE A 325      14.818  42.618  35.864  1.00  0.00      A    H
ATOM   3892  Cl  DCE A 325      12.933  42.783  34.454  1.00  0.00      A   CL
ATOM   3893  CT1 DCE A 325      15.504  43.878  34.151  1.00  0.00      A    C
ATOM   3894  HC2 DCE A 325      15.687  43.024  33.499  1.00  0.00      A    H
ATOM   3895  Cl1 DCE A 325      15.070  45.453  33.369  1.00  0.00      A   CL
ATOM   3896  HC3 DCE A 325      16.512  44.102  34.501  1.00  0.00      A    H
ATOM   3901  CT  DCE A 326       9.203   3.409   9.021  1.00  0.00      A    C
ATOM   3902  HC  DCE A 326      10.175   3.118   8.621  1.00  0.00      A    H
ATOM   3903  HC1 DCE A 326       8.373   3.038   8.419  1.00  0.00      A    H
ATOM   3904  Cl  DCE A 326       8.932   2.792  10.673  1.00  0.00      A   CL
ATOM   3905  CT1 DCE A 326       9.083   4.886   9.176  1.00  0.00      A    C
ATOM   3906  HC2 DCE A 326       9.929   5.277   9.741  1.00  0.00      A    H
ATOM   3907  Cl1 DCE A 326       9.042   5.623   7.551  1.00  0.00      A   CL
ATOM   3908  HC3 DCE A 326       8.125   5.056   9.667  1.00  0.00      A    H
ATOM   3913  CT  DCE A 327      53.561  41.947  43.374  1.00  0.00      A    C
ATOM   3914  HC  DCE A 327      53.835  41.830  44.423  1.00  0.00      A    H
ATOM   3915  HC1 DCE A 327      54.370  41.466  42.825  1.00  0.00      A    H
ATOM   3916  Cl  DCE A 327      52.144  41.001  43.083  1.00  0.00      A   CL
ATOM   3917  CT1 DCE A 327      53.131  43.338  42.895  1.00  0.00      A    C
ATOM   3918  HC2 DCE A 327      53.921  44.088  42.949  1.00  0.00      A    H
ATOM   3919  Cl1 DCE A 327      52.533  43.261  41.271  1.00  0.00      A   CL
ATOM   3920  HC3 DCE A 327      52.415  43.605  43.673  1.00  0.00      A    H
ATOM   3925  CT  DCE A 328      36.520  39.517  17.109  1.00  0.00      A    C
ATOM   3926  HC  DCE A 328      36.193  38.531  16.779  1.00  0.00      A    H
ATOM   3927  HC1 DCE A 328      37.408  39.464  17.739  1.00  0.00      A    H
ATOM   3928  Cl  DCE A 328      36.960  40.387  15.661  1.00  0.00      A   CL
ATOM   3929  CT1 DCE A 328      35.462  40.432  17.752  1.00  0.00      A    C
ATOM   3930  HC2 DCE A 328      34.502  40.340  17.245  1.00  0.00      A    H
ATOM   3931  Cl1 DCE A 328      35.018  39.852  19.373  1.00  0.00      A   CL
ATOM   3932  HC3 DCE A 328      35.859  41.445  17.827  1.00  0.00      A    H
ATOM   3937  CT  DCE A 329      37.138  34.305  45.722  1.00  0.00      A    C
ATOM   3938  HC  DCE A 329      37.049  33.695  46.621  1.00  0.00      A    H
ATOM   3939  HC1 DCE A 329      38.203  34.450  45.540  1.00  0.00      A    H
ATOM   3940  Cl  DCE A 329      35.990  33.490  44.628  1.00  0.00      A   CL
ATOM   3941  CT1 DCE A 329      36.618  35.753  46.105  1.00  0.00      A    C
ATOM   3942  HC2 DCE A 329      35.610  35.878  46.501  1.00  0.00      A    H
ATOM   3943  Cl1 DCE A 329      37.679  36.673  47.293  1.00  0.00      A   CL
ATOM   3944  HC3 DCE A 329      36.796  36.354  45.214  1.00  0.00      A    H
ATOM   3949  CT  DCE A 330      20.083  41.877  45.431  1.00  0.00      A    C
ATOM   3950  HC  DCE A 330      20.987  42.115  44.870  1.00  0.00      A    H
ATOM   3951  HC1 DCE A 330      19.217  42.004  44.783  1.00  0.00      A    H
ATOM   3952  Cl  DCE A 330      20.195  40.141  45.719  1.00  0.00      A   CL
ATOM   3953  CT1 DCE A 330      20.021  42.654  46.763  1.00  0.00      A    C
ATOM   3954  HC2 DCE A 330      19.036  42.601  47.227  1.00  0.00      A    H
ATOM   3955  Cl1 DCE A 330      21.298  42.182  47.930  1.00  0.00      A   CL
ATOM   3956  HC3 DCE A 330      20.089  43.739  46.685  1.00  0.00      A    H
ATOM   3961  CT  DCE A 331      45.233  20.462  40.252  1.00  0.00      A    C
ATOM   3962  HC  DCE A 331      45.031  21.454  39.849  1.00  0.00      A    H
ATOM   3963  HC1 DCE A 331      44.262  19.993  40.414  1.00  0.00      A    H
ATOM   3964  Cl  DCE A 331      46.226  19.656  39.071  1.00  0.00      A   CL
ATOM   3965  CT1 DCE A 331      45.904  20.534  41.616  1.00  0.00      A    C
ATOM   3966  HC2 DCE A 331      45.417  21.037  42.452  1.00  0.00      A    H
ATOM   3967  Cl1 DCE A 331      46.236  18.866  42.214  1.00  0.00      A   CL
ATOM   3968  HC3 DCE A 331      46.864  21.024  41.456  1.00  0.00      A    H
ATOM   3973  CT  DCE A 332       7.775  52.210  50.264  1.00  0.00      A    C
ATOM   3974  HC  DCE A 332       8.177  51.286  50.681  1.00  0.00      A    H
ATOM   3975  HC1 DCE A 332       6.704  52.100  50.096  1.00  0.00      A    H
ATOM   3976  Cl  DCE A 332       7.827  53.368  51.556  1.00  0.00      A   CL
ATOM   3977  CT1 DCE A 332       8.532  52.726  49.030  1.00  0.00      A    C
ATOM   3978  HC2 DCE A 332       9.617  52.695  49.129  1.00  0.00      A    H
ATOM   3979  Cl1 DCE A 332       8.202  51.594  47.739  1.00  0.00      A   CL
ATOM   3980  HC3 DCE A 332       8.137  53.678  48.675  1.00  0.00      A    H
ATOM   3985  CT  DCE A 333       1.018  54.865  44.473  1.00  0.00      A    C
ATOM   3986  HC  DCE A 333       1.398  53.909  44.834  1.00  0.00      A    H
ATOM   3987  HC1 DCE A 333       1.838  55.316  43.913  1.00  0.00      A    H
ATOM   3988  Cl  DCE A 333      -0.210  54.464  43.309  1.00  0.00      A   CL
ATOM   3989  CT1 DCE A 333       0.491  55.674  45.661  1.00  0.00      A    C
ATOM   3990  HC2 DCE A 333      -0.290  56.275  45.195  1.00  0.00      A    H
ATOM   3991  Cl1 DCE A 333      -0.315  54.521  46.800  1.00  0.00      A   CL
ATOM   3992  HC3 DCE A 333       1.324  56.213  46.112  1.00  0.00      A    H
ATOM   3997  CT  DCE A 334      26.526  29.752  31.376  1.00  0.00      A    C
ATOM   3998  HC  DCE A 334      27.325  30.477  31.526  1.00  0.00      A    H
ATOM   3999  HC1 DCE A 334      26.027  29.654  32.340  1.00  0.00      A    H
ATOM   4000  Cl  DCE A 334      25.395  30.417  30.178  1.00  0.00      A   CL
ATOM   4001  CT1 DCE A 334      27.004  28.441  30.790  1.00  0.00      A    C
ATOM   4002  HC2 DCE A 334      27.611  28.439  29.885  1.00  0.00      A    H
ATOM   4003  Cl1 DCE A 334      28.169  27.712  31.973  1.00  0.00      A   CL
ATOM   4004  HC3 DCE A 334      26.129  27.798  30.685  1.00  0.00      A    H
ATOM   4009  CT  DCE A 335      40.301  42.203   6.923  1.00  0.00      A    C
ATOM   4010  HC  DCE A 335      39.923  42.030   7.931  1.00  0.00      A    H
ATOM   4011  HC1 DCE A 335      39.977  41.488   6.167  1.00  0.00      A    H
ATOM   4012  Cl  DCE A 335      39.511  43.697   6.471  1.00  0.00      A   CL
ATOM   4013  CT1 DCE A 335      41.795  42.318   6.890  1.00  0.00      A    C
ATOM   4014  HC2 DCE A 335      42.349  41.847   6.078  1.00  0.00      A    H
ATOM   4015  Cl1 DCE A 335      42.449  44.022   6.975  1.00  0.00      A   CL
ATOM   4016  HC3 DCE A 335      42.161  41.860   7.809  1.00  0.00      A    H
ATOM   4021  CT  DCE A 336      45.165  16.355  15.490  1.00  0.00      A    C
ATOM   4022  HC  DCE A 336      44.484  17.141  15.163  1.00  0.00      A    H
ATOM   4023  HC1 DCE A 336      45.859  16.058  14.704  1.00  0.00      A    H
ATOM   4024  Cl  DCE A 336      46.041  16.849  16.934  1.00  0.00      A   CL
ATOM   4025  CT1 DCE A 336      44.363  15.060  15.762  1.00  0.00      A    C
ATOM   4026  HC2 DCE A 336      44.999  14.260  16.141  1.00  0.00      A    H
ATOM   4027  Cl1 DCE A 336      43.153  15.275  17.006  1.00  0.00      A   CL
ATOM   4028  HC3 DCE A 336      43.993  14.551  14.872  1.00  0.00      A    H
ATOM   4033  CT  DCE A 337      43.438  35.284  17.116  1.00  0.00      A    C
ATOM   4034  HC  DCE A 337      43.491  36.175  17.741  1.00  0.00      A    H
ATOM   4035  HC1 DCE A 337      42.558  34.684  17.347  1.00  0.00      A    H
ATOM   4036  Cl  DCE A 337      43.435  35.856  15.399  1.00  0.00      A   CL
ATOM   4037  CT1 DCE A 337      44.760  34.675  17.414  1.00  0.00      A    C
ATOM   4038  HC2 DCE A 337      45.642  35.287  17.229  1.00  0.00      A    H
ATOM   4039  Cl1 DCE A 337      44.700  34.317  19.106  1.00  0.00      A   CL
ATOM   4040  HC3 DCE A 337      44.814  33.763  16.818  1.00  0.00      A    H
ATOM   4045  CT  DCE A 338      55.667  30.524  45.797  1.00  0.00      A    C
ATOM   4046  HC  DCE A 338      56.368  31.159  45.254  1.00  0.00      A    H
ATOM   4047  HC1 DCE A 338      55.890  29.528  45.414  1.00  0.00      A    H
ATOM   4048  Cl  DCE A 338      56.085  30.614  47.567  1.00  0.00      A   CL
ATOM   4049  CT1 DCE A 338      54.333  31.102  45.563  1.00  0.00      A    C
ATOM   4050  HC2 DCE A 338      53.598  30.464  46.056  1.00  0.00      A    H
ATOM   4051  Cl1 DCE A 338      54.178  32.810  46.195  1.00  0.00      A   CL
ATOM   4052  HC3 DCE A 338      54.004  30.978  44.532  1.00  0.00      A    H
ATOM   4057  CT  DCE A 339      25.796  22.279  35.271  1.00  0.00      A    C
ATOM   4058  HC  DCE A 339      25.343  21.465  34.704  1.00  0.00      A    H
ATOM   4059  HC1 DCE A 339      25.980  23.013  34.486  1.00  0.00      A    H
ATOM   4060  Cl  DCE A 339      24.719  22.815  36.631  1.00  0.00      A   CL
ATOM   4061  CT1 DCE A 339      27.181  21.824  35.839  1.00  0.00      A    C
ATOM   4062  HC2 DCE A 339      27.154  21.313  36.801  1.00  0.00      A    H
ATOM   4063  Cl1 DCE A 339      27.952  20.785  34.629  1.00  0.00      A   CL
ATOM   4064  HC3 DCE A 339      27.900  22.619  36.038  1.00  0.00      A    H
ATOM   4069  CT  DCE A 340      38.410   1.563  54.953  1.00  0.00      A    C
ATOM   4070  HC  DCE A 340      39.032   0.692  55.159  1.00  0.00      A    H
ATOM   4071  HC1 DCE A 340      38.033   1.829  55.940  1.00  0.00      A    H
ATOM   4072  Cl  DCE A 340      39.385   2.903  54.272  1.00  0.00      A   CL
ATOM   4073  CT1 DCE A 340      37.451   1.246  53.878  1.00  0.00      A    C
ATOM   4074  HC2 DCE A 340      36.780   0.494  54.292  1.00  0.00      A    H
ATOM   4075  Cl1 DCE A 340      36.358   2.665  53.544  1.00  0.00      A   CL
ATOM   4076  HC3 DCE A 340      37.862   0.951  52.913  1.00  0.00      A    H
ATOM   4081  CT  DCE A 341      19.828  37.020  28.942  1.00  0.00      A    C
ATOM   4082  HC  DCE A 341      20.701  36.375  28.842  1.00  0.00      A    H
ATOM   4083  HC1 DCE A 341      19.978  37.926  29.529  1.00  0.00      A    H
ATOM   4084  Cl  DCE A 341      19.172  37.615  27.346  1.00  0.00      A   CL
ATOM   4085  CT1 DCE A 341      18.832  36.054  29.602  1.00  0.00      A    C
ATOM   4086  HC2 DCE A 341      19.076  35.790  30.631  1.00  0.00      A    H
ATOM   4087  Cl1 DCE A 341      17.355  36.906  29.588  1.00  0.00      A   CL
ATOM   4088  HC3 DCE A 341      18.636  35.190  28.966  1.00  0.00      A    H
ATOM   4093  CT  DCE A 342      53.023  11.914  32.653  1.00  0.00      A    C
ATOM   4094  HC  DCE A 342      52.108  12.335  33.071  1.00  0.00      A    H
ATOM   4095  HC1 DCE A 342      53.539  11.526  33.531  1.00  0.00      A    H
ATOM   4096  Cl  DCE A 342      52.667  10.484  31.715  1.00  0.00      A   CL
ATOM   4097  CT1 DCE A 342      53.857  12.951  31.844  1.00  0.00      A    C
ATOM   4098  HC2 DCE A 342      53.916  13.942  32.293  1.00  0.00      A    H
ATOM   4099  Cl1 DCE A 342      55.517  12.298  31.748  1.00  0.00      A   CL
ATOM   4100  HC3 DCE A 342      53.489  13.078  30.825  1.00  0.00      A    H
ATOM   4105  CT  DCE A 343       2.304   6.313  48.188  1.00  0.00      A    C
ATOM   4106  HC  DCE A 343       3.082   5.688  48.627  1.00  0.00      A    H
ATOM   4107  HC1 DCE A 343       1.475   5.689  47.855  1.00  0.00      A    H
ATOM   4108  Cl  DCE A 343       1.732   7.207  49.578  1.00  0.00      A   CL
ATOM   4109  CT1 DCE A 343       2.851   7.302  47.099  1.00  0.00      A    C
ATOM   4110  HC2 DCE A 343       3.567   7.964  47.587  1.00  0.00      A    H
ATOM   4111  Cl1 DCE A 343       3.760   6.522  45.789  1.00  0.00      A   CL
ATOM   4112  HC3 DCE A 343       2.007   7.776  46.597  1.00  0.00      A    H
ATOM   4117  CT  DCE A 344      54.046  40.163  22.470  1.00  0.00      A    C
ATOM   4118  HC  DCE A 344      54.591  39.245  22.690  1.00  0.00      A    H
ATOM   4119  HC1 DCE A 344      53.362  40.218  23.317  1.00  0.00      A    H
ATOM   4120  Cl  DCE A 344      55.095  41.623  22.261  1.00  0.00      A   CL
ATOM   4121  CT1 DCE A 344      53.193  39.880  21.248  1.00  0.00      A    C
ATOM   4122  HC2 DCE A 344      52.542  39.007  21.284  1.00  0.00      A    H
ATOM   4123  Cl1 DCE A 344      52.102  41.263  21.017  1.00  0.00      A   CL
ATOM   4124  HC3 DCE A 344      53.886  39.825  20.408  1.00  0.00      A    H
ATOM   4129  CT  DCE A 345      15.093  22.809  33.181  1.00  0.00      A    C
ATOM   4130  HC  DCE A 345      15.183  21.930  33.821  1.00  0.00      A    H
ATOM   4131  HC1 DCE A 345      15.979  23.420  33.348  1.00  0.00      A    H
ATOM   4132  Cl  DCE A 345      15.280  22.365  31.458  1.00  0.00      A   CL
ATOM   4133  CT1 DCE A 345      13.837  23.625  33.326  1.00  0.00      A    C
ATOM   4134  HC2 DCE A 345      13.035  22.928  33.568  1.00  0.00      A    H
ATOM   4135  Cl1 DCE A 345      13.987  24.794  34.677  1.00  0.00      A   CL
ATOM   4136  HC3 DCE A 345      13.549  24.145  32.412  1.00  0.00      A    H
ATOM   4141  CT  DCE A 346       3.998  53.195  21.134  1.00  0.00      A    C
ATOM   4142  HC  DCE A 346       3.836  52.661  20.198  1.00  0.00      A    H
ATOM   4143  HC1 DCE A 346       3.732  54.242  20.985  1.00  0.00      A    H
ATOM   4144  Cl  DCE A 346       2.961  52.535  22.349  1.00  0.00      A   CL
ATOM   4145  CT1 DCE A 346       5.403  53.192  21.590  1.00  0.00      A    C
ATOM   4146  HC2 DCE A 346       5.857  52.247  21.293  1.00  0.00      A    H
ATOM   4147  Cl1 DCE A 346       6.397  54.451  20.808  1.00  0.00      A   CL
ATOM   4148  HC3 DCE A 346       5.448  53.260  22.677  1.00  0.00      A    H
ATOM   4153  CT  DCE A 347      16.400  41.786  42.309  1.00  0.00      A    C
ATOM   4154  HC  DCE A 347      16.461  40.716  42.110  1.00  0.00      A    H
ATOM   4155  HC1 DCE A 347      15.802  41.935  43.208  1.00  0.00      A    H
ATOM   4156  Cl  DCE A 347      18.146  42.239  42.608  1.00  0.00      A   CL
ATOM   4157  CT1 DCE A 347      15.812  42.497  41.066  1.00  0.00      A    C
ATOM   4158  HC2 DCE A 347      15.648  43.552  41.283  1.00  0.00      A    H
ATOM   4159  Cl1 DCE A 347      16.742  42.294  39.637  1.00  0.00      A   CL
ATOM   4160  HC3 DCE A 347      14.855  42.065  40.775  1.00  0.00      A    H
ATOM   4165  CT  DCE A 348       4.268   6.493   8.885  1.00  0.00      A    C
ATOM   4166  HC  DCE A 348       4.839   7.218   8.305  1.00  0.00      A    H
ATOM   4167  HC1 DCE A 348       4.059   6.904   9.873  1.00  0.00      A    H
ATOM   4168  Cl  DCE A 348       2.699   6.248   7.971  1.00  0.00      A   CL
ATOM   4169  CT1 DCE A 348       4.866   5.096   9.046  1.00  0.00      A    C
ATOM   4170  HC2 DCE A 348       4.106   4.495   9.545  1.00  0.00      A    H
ATOM   4171  Cl1 DCE A 348       5.302   4.297   7.522  1.00  0.00      A   CL
ATOM   4172  HC3 DCE A 348       5.837   5.200   9.531  1.00  0.00      A    H
ATOM   4177  CT  DCE A 349      50.755  23.982   8.163  1.00  0.00      A    C
ATOM   4178  HC  DCE A 349      50.590  23.560   9.154  1.00  0.00      A    H
ATOM   4179  HC1 DCE A 349      51.378  23.244   7.659  1.00  0.00      A    H
ATOM   4180  Cl  DCE A 349      49.274  24.129   7.191  1.00  0.00      A   CL
ATOM   4181  CT1 DCE A 349      51.443  25.325   8.195  1.00  0.00      A    C
ATOM   4182  HC2 DCE A 349      50.781  26.094   8.592  1.00  0.00      A    H
ATOM   4183  Cl1 DCE A 349      52.696  25.133   9.434  1.00  0.00      A   CL
ATOM   4184  HC3 DCE A 349      51.989  25.464   7.262  1.00  0.00      A    H
ATOM   4189  CT  DCE A 350      19.450  27.634  20.838  1.00  0.00      A    C
ATOM   4190  HC  DCE A 350      20.139  27.040  21.439  1.00  0.00      A    H
ATOM   4191  HC1 DCE A 350      18.385  27.613  21.068  1.00  0.00      A    H
ATOM   4192  Cl  DCE A 350      19.960  29.334  21.071  1.00  0.00      A   CL
ATOM   4193  CT1 DCE A 350      19.584  27.155  19.440  1.00  0.00      A    C
ATOM   4194  HC2 DCE A 350      18.961  27.829  18.852  1.00  0.00      A    H
ATOM   4195  Cl1 DCE A 350      21.201  27.485  18.749  1.00  0.00      A   CL
ATOM   4196  HC3 DCE A 350      19.348  26.100  19.300  1.00  0.00      A    H
ATOM   4201  CT  DCE A 351      20.732  38.811  52.038  1.00  0.00      A    C
ATOM   4202  HC  DCE A 351      21.078  37.779  52.093  1.00  0.00      A    H
ATOM   4203  HC1 DCE A 351      19.799  38.959  52.583  1.00  0.00      A    H
ATOM   4204  Cl  DCE A 351      21.850  39.789  52.928  1.00  0.00      A   CL
ATOM   4205  CT1 DCE A 351      20.565  39.336  50.662  1.00  0.00      A    C
ATOM   4206  HC2 DCE A 351      20.040  40.286  50.559  1.00  0.00      A    H
ATOM   4207  Cl1 DCE A 351      22.277  39.454  49.951  1.00  0.00      A   CL
ATOM   4208  HC3 DCE A 351      19.991  38.595  50.106  1.00  0.00      A    H
ATOM   4213  CT  DCE A 352       6.426  33.353  12.776  1.00  0.00      A    C
ATOM   4214  HC  DCE A 352       6.920  34.109  13.385  1.00  0.00      A    H
ATOM   4215  HC1 DCE A 352       5.359  33.440  12.981  1.00  0.00      A    H
ATOM   4216  Cl  DCE A 352       6.819  33.683  11.011  1.00  0.00      A   CL
ATOM   4217  CT1 DCE A 352       7.022  31.994  13.154  1.00  0.00      A    C
ATOM   4218  HC2 DCE A 352       8.024  32.130  12.746  1.00  0.00      A    H
ATOM   4219  Cl1 DCE A 352       7.325  31.964  14.922  1.00  0.00      A   CL
ATOM   4220  HC3 DCE A 352       6.461  31.114  12.839  1.00  0.00      A    H
ATOM   4225  CT  DCE A 353      45.060   4.759  46.857  1.00  0.00      A    C
ATOM   4226  HC  DCE A 353      45.495   5.214  47.747  1.00  0.00      A    H
ATOM   4227  HC1 DCE A 353      45.333   3.704  46.890  1.00  0.00      A    H
ATOM   4228  Cl  DCE A 353      43.263   4.959  46.867  1.00  0.00      A   CL
ATOM   4229  CT1 DCE A 353      45.769   5.252  45.551  1.00  0.00      A    C
ATOM   4230  HC2 DCE A 353      45.670   6.330  45.422  1.00  0.00      A    H
ATOM   4231  Cl1 DCE A 353      47.458   4.689  45.579  1.00  0.00      A   CL
ATOM   4232  HC3 DCE A 353      45.300   4.809  44.673  1.00  0.00      A    H
ATOM   4237  CT  DCE A 354      35.272  22.549  31.062  1.00  0.00      A    C
ATOM   4238  HC  DCE A 354      35.461  21.960  30.165  1.00  0.00      A    H
ATOM   4239  HC1 DCE A 354      35.989  22.166  31.788  1.00  0.00      A    H
ATOM   4240  Cl  DCE A 354      35.482  24.256  30.761  1.00  0.00      A   CL
ATOM   4241  CT1 DCE A 354      33.861  22.320  31.574  1.00  0.00      A    C
ATOM   4242  HC2 DCE A 354      33.536  23.006  32.356  1.00  0.00      A    H
ATOM   4243  Cl1 DCE A 354      32.756  22.592  30.197  1.00  0.00      A   CL
ATOM   4244  HC3 DCE A 354      33.666  21.284  31.851  1.00  0.00      A    H
ATOM   4249  CT  DCE A 355      29.822  48.676  50.968  1.00  0.00      A    C
ATOM   4250  HC  DCE A 355      28.772  48.940  50.844  1.00  0.00      A    H
ATOM   4251  HC1 DCE A 355      29.968  47.666  50.585  1.00  0.00      A    H
ATOM   4252  Cl  DCE A 355      30.645  50.006  50.036  1.00  0.00      A   CL
ATOM   4253  CT1 DCE A 355      30.257  48.714  52.425  1.00  0.00      A    C
ATOM   4254  HC2 DCE A 355      29.717  47.982  53.025  1.00  0.00      A    H
ATOM   4255  Cl1 DCE A 355      31.894  48.204  52.583  1.00  0.00      A   CL
ATOM   4256  HC3 DCE A 355      30.078  49.668  52.920  1.00  0.00      A    H
ATOM   4261  CT  DCE A 356      23.158  20.057   1.660  1.00  0.00      A    C
ATOM   4262  HC  DCE A 356      23.815  19.294   2.078  1.00  0.00      A    H
ATOM   4263  HC1 DCE A 356      22.501  20.259   2.506  1.00  0.00      A    H
ATOM   4264  Cl  DCE A 356      24.015  21.609   1.308  1.00  0.00      A   CL
ATOM   4265  CT1 DCE A 356      22.367  19.548   0.405  1.00  0.00      A    C
ATOM   4266  HC2 DCE A 356      21.677  18.785   0.765  1.00  0.00      A    H
ATOM   4267  Cl1 DCE A 356      21.514  20.834  -0.271  1.00  0.00      A   CL
ATOM   4268  HC3 DCE A 356      23.073  19.084  -0.284  1.00  0.00      A    H
ATOM   4273  CT  DCE A 357      31.151  44.746  34.536  1.00  0.00      A    C
ATOM   4274  HC  DCE A 357      30.139  45.141  34.625  1.00  0.00      A    H
ATOM   4275  HC1 DCE A 357      31.530  44.386  35.493  1.00  0.00      A    H
ATOM   4276  Cl  DCE A 357      31.184  43.568  33.204  1.00  0.00      A   CL
ATOM   4277  CT1 DCE A 357      31.945  46.009  34.167  1.00  0.00      A    C
ATOM   4278  HC2 DCE A 357      33.017  45.878  34.016  1.00  0.00      A    H
ATOM   4279  Cl1 DCE A 357      31.183  46.573  32.666  1.00  0.00      A   CL
ATOM   4280  HC3 DCE A 357      31.877  46.707  35.002  1.00  0.00      A    H
ATOM   4285  CT  DCE A 358       1.064  22.524  47.409  1.00  0.00      A    C
ATOM   4286  HC  DCE A 358       1.729  22.873  46.619  1.00  0.00      A    H
ATOM   4287  HC1 DCE A 358       1.177  21.446  47.532  1.00  0.00      A    H
ATOM   4288  Cl  DCE A 358       1.466  23.285  48.960  1.00  0.00      A   CL
ATOM   4289  CT1 DCE A 358      -0.375  22.884  47.004  1.00  0.00      A    C
ATOM   4290  HC2 DCE A 358      -0.351  23.927  46.688  1.00  0.00      A    H
ATOM   4291  Cl1 DCE A 358      -0.754  21.986  45.566  1.00  0.00      A   CL
ATOM   4292  HC3 DCE A 358      -0.943  22.531  47.865  1.00  0.00      A    H
ATOM   4297  CT  DCE A 359      42.037  54.048  29.933  1.00  0.00      A    C
ATOM   4298  HC  DCE A 359      42.879  53.749  29.309  1.00  0.00      A    H
ATOM   4299  HC1 DCE A 359      41.568  54.805  29.304  1.00  0.00      A    H
ATOM   4300  Cl  DCE A 359      40.985  52.681  30.063  1.00  0.00      A   CL
ATOM   4301  CT1 DCE A 359      42.384  54.644  31.274  1.00  0.00      A    C
ATOM   4302  HC2 DCE A 359      43.016  55.525  31.157  1.00  0.00      A    H
ATOM   4303  Cl1 DCE A 359      40.860  55.007  32.111  1.00  0.00      A   CL
ATOM   4304  HC3 DCE A 359      43.005  54.050  31.945  1.00  0.00      A    H
ATOM   4309  CT  DCE A 360      31.164  19.538  23.653  1.00  0.00      A    C
ATOM   4310  HC  DCE A 360      31.232  20.446  23.054  1.00  0.00      A    H
ATOM   4311  HC1 DCE A 360      30.122  19.299  23.868  1.00  0.00      A    H
ATOM   4312  Cl  DCE A 360      31.881  18.229  22.684  1.00  0.00      A   CL
ATOM   4313  CT1 DCE A 360      31.915  19.735  25.003  1.00  0.00      A    C
ATOM   4314  HC2 DCE A 360      31.230  20.064  25.785  1.00  0.00      A    H
ATOM   4315  Cl1 DCE A 360      32.435  18.078  25.500  1.00  0.00      A   CL
ATOM   4316  HC3 DCE A 360      32.787  20.381  25.098  1.00  0.00      A    H
ATOM   4321  CT  DCE A 361      42.870   8.287  24.787  1.00  0.00      A    C
ATOM   4322  HC  DCE A 361      41.956   8.173  25.369  1.00  0.00      A    H
ATOM   4323  HC1 DCE A 361      43.532   8.928  25.369  1.00  0.00      A    H
ATOM   4324  Cl  DCE A 361      43.823   6.763  24.599  1.00  0.00      A   CL
ATOM   4325  CT1 DCE A 361      42.532   8.841  23.408  1.00  0.00      A    C
ATOM   4326  HC2 DCE A 361      41.764   9.613  23.353  1.00  0.00      A    H
ATOM   4327  Cl1 DCE A 361      43.970   9.602  22.569  1.00  0.00      A   CL
ATOM   4328  HC3 DCE A 361      42.094   8.200  22.642  1.00  0.00      A    H
ATOM   4333  CT  DCE A 362      50.656  -0.261  30.888  1.00  0.00      A    C
ATOM   4334  HC  DCE A 362      50.673   0.027  31.940  1.00  0.00      A    H
ATOM   4335  HC1 DCE A 362      50.049  -1.164  30.837  1.00  0.00      A    H
ATOM   4336  Cl  DCE A 362      49.655   0.867  29.994  1.00  0.00      A   CL
ATOM   4337  CT1 DCE A 362      52.058  -0.331  30.273  1.00  0.00      A    C
ATOM   4338  HC2 DCE A 362      52.235  -0.892  29.356  1.00  0.00      A    H
ATOM   4339  Cl1 DCE A 362      52.568   1.324  29.853  1.00  0.00      A   CL
ATOM   4340  HC3 DCE A 362      52.771  -0.758  30.979  1.00  0.00      A    H
ATOM   4345  CT  DCE A 363      42.359   1.049  17.969  1.00  0.00      A    C
ATOM   4346  HC  DCE A 363      41.537   1.542  17.452  1.00  0.00      A    H
ATOM   4347  HC1 DCE A 363      42.864   1.701  18.681  1.00  0.00      A    H
ATOM   4348  Cl  DCE A 363      41.605  -0.074  19.117  1.00  0.00      A   CL
ATOM   4349  CT1 DCE A 363      43.283   0.268  17.041  1.00  0.00      A    C
ATOM   4350  HC2 DCE A 363      43.996  -0.308  17.631  1.00  0.00      A    H
ATOM   4351  Cl1 DCE A 363      42.135  -0.918  16.252  1.00  0.00      A   CL
ATOM   4352  HC3 DCE A 363      43.779   0.756  16.202  1.00  0.00      A    H
ATOM   4357  CT  DCE A 364       2.194  52.196   1.731  1.00  0.00      A    C
ATOM   4358  HC  DCE A 364       2.514  51.854   0.746  1.00  0.00      A    H
ATOM   4359  HC1 DCE A 364       3.104  52.210   2.331  1.00  0.00      A    H
ATOM   4360  Cl  DCE A 364       1.579  53.896   1.618  1.00  0.00      A   CL
ATOM   4361  CT1 DCE A 364       1.153  51.241   2.238  1.00  0.00      A    C
ATOM   4362  HC2 DCE A 364       1.719  50.393   2.622  1.00  0.00      A    H
ATOM   4363  Cl1 DCE A 364       0.229  52.063   3.505  1.00  0.00      A   CL
ATOM   4364  HC3 DCE A 364       0.503  50.997   1.398  1.00  0.00      A    H
ATOM   4369  CT  DCE A 365      54.129  15.177  16.139  1.00  0.00      A    C
ATOM   4370  HC  DCE A 365      53.275  15.121  16.814  1.00  0.00      A    H
ATOM   4371  HC1 DCE A 365      54.461  14.142  16.063  1.00  0.00      A    H
ATOM   4372  Cl  DCE A 365      53.577  15.632  14.437  1.00  0.00      A   CL
ATOM   4373  CT1 DCE A 365      55.267  15.966  16.722  1.00  0.00      A    C
ATOM   4374  HC2 DCE A 365      55.520  15.571  17.706  1.00  0.00      A    H
ATOM   4375  Cl1 DCE A 365      56.666  15.712  15.664  1.00  0.00      A   CL
ATOM   4376  HC3 DCE A 365      55.121  17.046  16.744  1.00  0.00      A    H
ATOM   4381  CT  DCE A 366      28.573   0.735  41.824  1.00  0.00      A    C
ATOM   4382  HC  DCE A 366      29.033   1.164  42.715  1.00  0.00      A    H
ATOM   4383  HC1 DCE A 366      27.496   0.897  41.855  1.00  0.00      A    H
ATOM   4384  Cl  DCE A 366      29.234   1.712  40.411  1.00  0.00      A   CL
ATOM   4385  CT1 DCE A 366      28.858  -0.766  41.670  1.00  0.00      A    C
ATOM   4386  HC2 DCE A 366      28.247  -1.377  42.334  1.00  0.00      A    H
ATOM   4387  Cl1 DCE A 366      28.261  -1.351  40.133  1.00  0.00      A   CL
ATOM   4388  HC3 DCE A 366      29.935  -0.885  41.789  1.00  0.00      A    H
ATOM   4393  CT  DCE A 367       0.536   1.839   8.055  1.00  0.00      A    C
ATOM   4394  HC  DCE A 367       0.830   0.831   8.350  1.00  0.00      A    H
ATOM   4395  HC1 DCE A 367       0.029   1.801   7.091  1.00  0.00      A    H
ATOM   4396  Cl  DCE A 367      -0.528   2.569   9.187  1.00  0.00      A   CL
ATOM   4397  CT1 DCE A 367       1.833   2.654   7.852  1.00  0.00      A    C
ATOM   4398  HC2 DCE A 367       2.479   2.596   8.728  1.00  0.00      A    H
ATOM   4399  Cl1 DCE A 367       2.854   1.963   6.560  1.00  0.00      A   CL
ATOM   4400  HC3 DCE A 367       1.713   3.724   7.681  1.00  0.00      A    H
ATOM   4405  CT  DCE A 368       8.985  42.309  16.319  1.00  0.00      A    C
ATOM   4406  HC  DCE A 368       9.751  41.777  15.755  1.00  0.00      A    H
ATOM   4407  HC1 DCE A 368       9.208  43.374  16.257  1.00  0.00      A    H
ATOM   4408  Cl  DCE A 368       7.420  41.786  15.677  1.00  0.00      A   CL
ATOM   4409  CT1 DCE A 368       9.094  41.673  17.695  1.00  0.00      A    C
ATOM   4410  HC2 DCE A 368       8.333  42.136  18.324  1.00  0.00      A    H
ATOM   4411  Cl1 DCE A 368       8.739  39.966  17.653  1.00  0.00      A   CL
ATOM   4412  HC3 DCE A 368      10.001  41.917  18.248  1.00  0.00      A    H
ATOM   4417  CT  DCE A 369      46.744  27.923  44.994  1.00  0.00      A    C
ATOM   4418  HC  DCE A 369      45.923  27.851  44.281  1.00  0.00      A    H
ATOM   4419  HC1 DCE A 369      46.388  28.327  45.941  1.00  0.00      A    H
ATOM   4420  Cl  DCE A 369      47.298  26.235  45.434  1.00  0.00      A   CL
ATOM   4421  CT1 DCE A 369      47.962  28.715  44.656  1.00  0.00      A    C
ATOM   4422  HC2 DCE A 369      48.623  28.822  45.516  1.00  0.00      A    H
ATOM   4423  Cl1 DCE A 369      48.950  28.063  43.426  1.00  0.00      A   CL
ATOM   4424  HC3 DCE A 369      47.721  29.750  44.415  1.00  0.00      A    H
ATOM   4429  CT  DCE A 370      27.703  48.794  19.895  1.00  0.00      A    C
ATOM   4430  HC  DCE A 370      26.736  48.643  20.375  1.00  0.00      A    H
ATOM   4431  HC1 DCE A 370      27.537  48.852  18.820  1.00  0.00      A    H
ATOM   4432  Cl  DCE A 370      28.307  50.412  20.378  1.00  0.00      A   CL
ATOM   4433  CT1 DCE A 370      28.707  47.679  20.231  1.00  0.00      A    C
ATOM   4434  HC2 DCE A 370      28.891  47.653  21.305  1.00  0.00      A    H
ATOM   4435  Cl1 DCE A 370      28.025  46.063  19.776  1.00  0.00      A   CL
ATOM   4436  HC3 DCE A 370      29.663  47.834  19.732  1.00  0.00      A    H
ATOM   4441  CT  DCE A 371      15.998  31.512   7.903  1.00  0.00      A    C
ATOM   4442  HC  DCE A 371      16.548  31.687   8.828  1.00  0.00      A    H
ATOM   4443  HC1 DCE A 371      16.392  32.028   7.028  1.00  0.00      A    H
ATOM   4444  Cl  DCE A 371      15.970  29.794   7.558  1.00  0.00      A   CL
ATOM   4445  CT1 DCE A 371      14.484  31.854   8.117  1.00  0.00      A    C
ATOM   4446  HC2 DCE A 371      13.984  31.299   8.911  1.00  0.00      A    H
ATOM   4447  Cl1 DCE A 371      14.270  33.570   8.680  1.00  0.00      A   CL
ATOM   4448  HC3 DCE A 371      13.997  31.770   7.145  1.00  0.00      A    H
ATOM   4453  CT  DCE A 372      38.605  35.719  28.190  1.00  0.00      A    C
ATOM   4454  HC  DCE A 372      38.250  34.694  28.087  1.00  0.00      A    H
ATOM   4455  HC1 DCE A 372      38.014  36.034  29.050  1.00  0.00      A    H
ATOM   4456  Cl  DCE A 372      40.188  35.544  28.793  1.00  0.00      A   CL
ATOM   4457  CT1 DCE A 372      38.397  36.647  26.972  1.00  0.00      A    C
ATOM   4458  HC2 DCE A 372      38.891  37.582  27.235  1.00  0.00      A    H
ATOM   4459  Cl1 DCE A 372      39.342  36.017  25.655  1.00  0.00      A   CL
ATOM   4460  HC3 DCE A 372      37.398  36.816  26.570  1.00  0.00      A    H
ATOM   4465  CT  DCE A 373      -0.505   1.825  49.767  1.00  0.00      A    C
ATOM   4466  HC  DCE A 373      -0.103   0.837  49.546  1.00  0.00      A    H
ATOM   4467  HC1 DCE A 373      -1.038   2.188  48.888  1.00  0.00      A    H
ATOM   4468  Cl  DCE A 373      -1.572   1.781  51.170  1.00  0.00      A   CL
ATOM   4469  CT1 DCE A 373       0.560   2.803  50.156  1.00  0.00      A    C
ATOM   4470  HC2 DCE A 373       1.101   2.360  50.992  1.00  0.00      A    H
ATOM   4471  Cl1 DCE A 373       1.709   3.006  48.770  1.00  0.00      A   CL
ATOM   4472  HC3 DCE A 373       0.166   3.810  50.294  1.00  0.00      A    H
ATOM   4477  CT  DCE A 374      33.683   8.668  38.661  1.00  0.00      A    C
ATOM   4478  HC  DCE A 374      32.614   8.518  38.516  1.00  0.00      A    H
ATOM   4479  HC1 DCE A 374      33.854   9.433  39.419  1.00  0.00      A    H
ATOM   4480  Cl  DCE A 374      34.450   7.132  39.348  1.00  0.00      A   CL
ATOM   4481  CT1 DCE A 374      34.543   9.091  37.417  1.00  0.00      A    C
ATOM   4482  HC2 DCE A 374      33.960   9.711  36.736  1.00  0.00      A    H
ATOM   4483  Cl1 DCE A 374      36.111   9.701  37.941  1.00  0.00      A   CL
ATOM   4484  HC3 DCE A 374      34.682   8.164  36.861  1.00  0.00      A    H
ATOM   4489  CT  DCE A 375      30.083  43.571  50.883  1.00  0.00      A    C
ATOM   4490  HC  DCE A 375      29.039  43.338  51.090  1.00  0.00      A    H
ATOM   4491  HC1 DCE A 375      30.201  44.648  50.760  1.00  0.00      A    H
ATOM   4492  Cl  DCE A 375      30.912  43.137  52.426  1.00  0.00      A   CL
ATOM   4493  CT1 DCE A 375      30.471  42.802  49.553  1.00  0.00      A    C
ATOM   4494  HC2 DCE A 375      31.514  42.930  49.263  1.00  0.00      A    H
ATOM   4495  Cl1 DCE A 375      30.081  41.083  49.841  1.00  0.00      A   CL
ATOM   4496  HC3 DCE A 375      29.886  43.174  48.711  1.00  0.00      A    H
ATOM   4501  CT  DCE A 376      47.992   4.660   3.197  1.00  0.00      A    C
ATOM   4502  HC  DCE A 376      47.516   4.385   2.255  1.00  0.00      A    H
ATOM   4503  HC1 DCE A 376      48.764   3.894   3.269  1.00  0.00      A    H
ATOM   4504  Cl  DCE A 376      48.815   6.215   3.019  1.00  0.00      A   CL
ATOM   4505  CT1 DCE A 376      47.127   4.502   4.513  1.00  0.00      A    C
ATOM   4506  HC2 DCE A 376      46.866   3.446   4.586  1.00  0.00      A    H
ATOM   4507  Cl1 DCE A 376      48.155   4.818   5.940  1.00  0.00      A   CL
ATOM   4508  HC3 DCE A 376      46.210   5.087   4.573  1.00  0.00      A    H
ATOM   4513  CT  DCE A 377      27.744  42.064  24.103  1.00  0.00      A    C
ATOM   4514  HC  DCE A 377      27.106  41.466  24.753  1.00  0.00      A    H
ATOM   4515  HC1 DCE A 377      28.688  42.214  24.627  1.00  0.00      A    H
ATOM   4516  Cl  DCE A 377      28.107  41.209  22.584  1.00  0.00      A   CL
ATOM   4517  CT1 DCE A 377      27.143  43.419  23.831  1.00  0.00      A    C
ATOM   4518  HC2 DCE A 377      26.827  43.972  24.716  1.00  0.00      A    H
ATOM   4519  Cl1 DCE A 377      28.331  44.537  22.992  1.00  0.00      A   CL
ATOM   4520  HC3 DCE A 377      26.290  43.306  23.161  1.00  0.00      A    H
ATOM   4525  CT  DCE A 378      50.186   4.818  23.432  1.00  0.00      A    C
ATOM   4526  HC  DCE A 378      50.848   4.837  24.298  1.00  0.00      A    H
ATOM   4527  HC1 DCE A 378      49.194   4.578  23.814  1.00  0.00      A    H
ATOM   4528  Cl  DCE A 378      50.241   6.540  23.004  1.00  0.00      A   CL
ATOM   4529  CT1 DCE A 378      50.544   3.912  22.317  1.00  0.00      A    C
ATOM   4530  HC2 DCE A 378      51.312   4.386  21.705  1.00  0.00      A    H
ATOM   4531  Cl1 DCE A 378      50.979   2.257  22.880  1.00  0.00      A   CL
ATOM   4532  HC3 DCE A 378      49.713   3.702  21.644  1.00  0.00      A    H
ATOM   4537  CT  DCE A 379      47.659   8.621  53.591  1.00  0.00      A    C
ATOM   4538  HC  DCE A 379      48.176   9.581  53.576  1.00  0.00      A    H
ATOM   4539  HC1 DCE A 379      46.646   8.797  53.230  1.00  0.00      A    H
ATOM   4540  Cl  DCE A 379      48.525   7.410  52.637  1.00  0.00      A   CL
ATOM   4541  CT1 DCE A 379      47.512   8.054  55.013  1.00  0.00      A    C
ATOM   4542  HC2 DCE A 379      47.080   8.703  55.775  1.00  0.00      A    H
ATOM   4543  Cl1 DCE A 379      46.641   6.538  55.228  1.00  0.00      A   CL
ATOM   4544  HC3 DCE A 379      48.533   7.866  55.345  1.00  0.00      A    H
ATOM   4549  CT  DCE A 380      11.771  47.756  36.239  1.00  0.00      A    C
ATOM   4550  HC  DCE A 380      12.297  48.616  36.654  1.00  0.00      A    H
ATOM   4551  HC1 DCE A 380      11.724  46.992  37.015  1.00  0.00      A    H
ATOM   4552  Cl  DCE A 380      10.116  48.411  35.975  1.00  0.00      A   CL
ATOM   4553  CT1 DCE A 380      12.427  47.203  34.984  1.00  0.00      A    C
ATOM   4554  HC2 DCE A 380      13.381  46.776  35.295  1.00  0.00      A    H
ATOM   4555  Cl1 DCE A 380      11.433  45.857  34.225  1.00  0.00      A   CL
ATOM   4556  HC3 DCE A 380      12.618  47.938  34.203  1.00  0.00      A    H
ATOM   4561  CT  DCE A 381      21.712  29.952  53.683  1.00  0.00      A    C
ATOM   4562  HC  DCE A 381      21.280  29.288  52.934  1.00  0.00      A    H
ATOM   4563  HC1 DCE A 381      21.307  30.962  53.618  1.00  0.00      A    H
ATOM   4564  Cl  DCE A 381      21.252  29.306  55.356  1.00  0.00      A   CL
ATOM   4565  CT1 DCE A 381      23.183  29.924  53.577  1.00  0.00      A    C
ATOM   4566  HC2 DCE A 381      23.545  30.344  52.639  1.00  0.00      A    H
ATOM   4567  Cl1 DCE A 381      24.176  30.729  54.891  1.00  0.00      A   CL
ATOM   4568  HC3 DCE A 381      23.605  28.919  53.564  1.00  0.00      A    H
ATOM   4573  CT  DCE A 382      22.517  51.304  40.508  1.00  0.00      A    C
ATOM   4574  HC  DCE A 382      22.238  50.754  41.407  1.00  0.00      A    H
ATOM   4575  HC1 DCE A 382      23.569  51.049  40.387  1.00  0.00      A    H
ATOM   4576  Cl  DCE A 382      21.636  50.701  39.049  1.00  0.00      A   CL
ATOM   4577  CT1 DCE A 382      22.367  52.822  40.616  1.00  0.00      A    C
ATOM   4578  HC2 DCE A 382      23.102  53.229  39.921  1.00  0.00      A    H
ATOM   4579  Cl1 DCE A 382      20.685  53.295  40.237  1.00  0.00      A   CL
ATOM   4580  HC3 DCE A 382      22.467  53.211  41.629  1.00  0.00      A    H
ATOM   4585  CT  DCE A 383      32.827  33.543  53.743  1.00  0.00      A    C
ATOM   4586  HC  DCE A 383      33.269  33.575  52.747  1.00  0.00      A    H
ATOM   4587  HC1 DCE A 383      33.616  33.479  54.493  1.00  0.00      A    H
ATOM   4588  Cl  DCE A 383      32.158  35.173  54.022  1.00  0.00      A   CL
ATOM   4589  CT1 DCE A 383      31.696  32.554  53.749  1.00  0.00      A    C
ATOM   4590  HC2 DCE A 383      32.223  31.648  53.447  1.00  0.00      A    H
ATOM   4591  Cl1 DCE A 383      30.652  32.226  55.153  1.00  0.00      A   CL
ATOM   4592  HC3 DCE A 383      31.023  32.738  52.912  1.00  0.00      A    H
ATOM   4597  CT  DCE A 384      14.049  27.518   9.055  1.00  0.00      A    C
ATOM   4598  HC  DCE A 384      15.092  27.229   8.922  1.00  0.00      A    H
ATOM   4599  HC1 DCE A 384      13.617  27.834   8.106  1.00  0.00      A    H
ATOM   4600  Cl  DCE A 384      13.298  26.030   9.646  1.00  0.00      A   CL
ATOM   4601  CT1 DCE A 384      13.995  28.584  10.147  1.00  0.00      A    C
ATOM   4602  HC2 DCE A 384      14.809  29.309  10.151  1.00  0.00      A    H
ATOM   4603  Cl1 DCE A 384      12.361  29.299  10.308  1.00  0.00      A   CL
ATOM   4604  HC3 DCE A 384      14.130  28.029  11.076  1.00  0.00      A    H
ATOM   4609  CT  DCE A 385      45.866  13.218  25.346  1.00  0.00      A    C
ATOM   4610  HC  DCE A 385      45.308  14.010  25.846  1.00  0.00      A    H
ATOM   4611  HC1 DCE A 385      46.765  13.515  24.805  1.00  0.00      A    H
ATOM   4612  Cl  DCE A 385      46.225  12.046  26.676  1.00  0.00      A   CL
ATOM   4613  CT1 DCE A 385      44.925  12.632  24.254  1.00  0.00      A    C
ATOM   4614  HC2 DCE A 385      45.180  11.597  24.026  1.00  0.00      A    H
ATOM   4615  Cl1 DCE A 385      43.204  12.531  24.815  1.00  0.00      A   CL
ATOM   4616  HC3 DCE A 385      44.786  13.306  23.408  1.00  0.00      A    H
ATOM   4621  CT  DCE A 386       8.954  33.786  29.747  1.00  0.00      A    C
ATOM   4622  HC  DCE A 386       8.195  33.193  30.257  1.00  0.00      A    H
ATOM   4623  HC1 DCE A 386       8.572  33.909  28.734  1.00  0.00      A    H
ATOM   4624  Cl  DCE A 386       9.045  35.306  30.598  1.00  0.00      A   CL
ATOM   4625  CT1 DCE A 386      10.307  33.081  29.800  1.00  0.00      A    C
ATOM   4626  HC2 DCE A 386      10.269  32.150  29.235  1.00  0.00      A    H
ATOM   4627  Cl1 DCE A 386      11.522  34.077  28.960  1.00  0.00      A   CL
ATOM   4628  HC3 DCE A 386      10.666  32.899  30.814  1.00  0.00      A    H
ATOM   4633  CT  DCE A 387      25.458  29.861  26.377  1.00  0.00      A    C
ATOM   4634  HC  DCE A 387      24.827  30.273  27.165  1.00  0.00      A    H
ATOM   4635  HC1 DCE A 387      26.290  29.537  27.002  1.00  0.00      A    H
ATOM   4636  Cl  DCE A 387      24.697  28.365  25.835  1.00  0.00      A   CL
ATOM   4637  CT1 DCE A 387      26.037  30.719  25.241  1.00  0.00      A    C
ATOM   4638  HC2 DCE A 387      26.721  31.456  25.661  1.00  0.00      A    H
ATOM   4639  Cl1 DCE A 387      26.936  29.560  24.291  1.00  0.00      A   CL
ATOM   4640  HC3 DCE A 387      25.317  31.201  24.580  1.00  0.00      A    H
ATOM   4645  CT  DCE A 388      52.174  31.492  25.523  1.00  0.00      A    C
ATOM   4646  HC  DCE A 388      51.980  32.437  25.016  1.00  0.00      A    H
ATOM   4647  HC1 DCE A 388      52.929  31.615  26.299  1.00  0.00      A    H
ATOM   4648  Cl  DCE A 388      50.692  31.364  26.452  1.00  0.00      A   CL
ATOM   4649  CT1 DCE A 388      52.391  30.341  24.480  1.00  0.00      A    C
ATOM   4650  HC2 DCE A 388      52.291  29.321  24.850  1.00  0.00      A    H
ATOM   4651  Cl1 DCE A 388      51.163  30.524  23.107  1.00  0.00      A   CL
ATOM   4652  HC3 DCE A 388      53.404  30.563  24.141  1.00  0.00      A    H
ATOM   4657  CT  DCE A 389      40.279  43.776  29.695  1.00  0.00      A    C
ATOM   4658  HC  DCE A 389      41.062  44.138  30.361  1.00  0.00      A    H
ATOM   4659  HC1 DCE A 389      39.849  42.859  30.100  1.00  0.00      A    H
ATOM   4660  Cl  DCE A 389      39.070  45.055  29.636  1.00  0.00      A   CL
ATOM   4661  CT1 DCE A 389      40.893  43.654  28.369  1.00  0.00      A    C
ATOM   4662  HC2 DCE A 389      40.288  43.371  27.508  1.00  0.00      A    H
ATOM   4663  Cl1 DCE A 389      41.839  45.093  27.997  1.00  0.00      A   CL
ATOM   4664  HC3 DCE A 389      41.544  42.781  28.419  1.00  0.00      A    H
ATOM   4669  CT  DCE A 390      22.852  21.578  31.526  1.00  0.00      A    C
ATOM   4670  HC  DCE A 390      23.079  20.580  31.150  1.00  0.00      A    H
ATOM   4671  HC1 DCE A 390      22.808  22.229  30.653  1.00  0.00      A    H
ATOM   4672  Cl  DCE A 390      21.161  21.463  32.238  1.00  0.00      A   CL
ATOM   4673  CT1 DCE A 390      23.748  22.000  32.700  1.00  0.00      A    C
ATOM   4674  HC2 DCE A 390      24.786  22.247  32.478  1.00  0.00      A    H
ATOM   4675  Cl1 DCE A 390      23.230  23.490  33.524  1.00  0.00      A   CL
ATOM   4676  HC3 DCE A 390      23.739  21.213  33.453  1.00  0.00      A    H
ATOM   4681  CT  DCE A 391      15.398   5.842  15.261  1.00  0.00      A    C
ATOM   4682  HC  DCE A 391      14.833   6.261  14.429  1.00  0.00      A    H
ATOM   4683  HC1 DCE A 391      16.416   5.714  14.892  1.00  0.00      A    H
ATOM   4684  Cl  DCE A 391      15.318   7.167  16.445  1.00  0.00      A   CL
ATOM   4685  CT1 DCE A 391      14.866   4.577  15.892  1.00  0.00      A    C
ATOM   4686  HC2 DCE A 391      13.846   4.587  16.276  1.00  0.00      A    H
ATOM   4687  Cl1 DCE A 391      15.119   3.175  14.717  1.00  0.00      A   CL
ATOM   4688  HC3 DCE A 391      15.446   4.246  16.754  1.00  0.00      A    H
ATOM   4693  CT  DCE A 392      12.138  49.873   5.191  1.00  0.00      A    C
ATOM   4694  HC  DCE A 392      12.648  50.195   4.283  1.00  0.00      A    H
ATOM   4695  HC1 DCE A 392      12.233  48.819   5.452  1.00  0.00      A    H
ATOM   4696  Cl  DCE A 392      12.842  50.824   6.548  1.00  0.00      A   CL
ATOM   4697  CT1 DCE A 392      10.687  50.189   5.179  1.00  0.00      A    C
ATOM   4698  HC2 DCE A 392      10.304  49.228   5.522  1.00  0.00      A    H
ATOM   4699  Cl1 DCE A 392      10.245  51.445   6.286  1.00  0.00      A   CL
ATOM   4700  HC3 DCE A 392      10.423  50.551   4.185  1.00  0.00      A    H
ATOM   4705  CT  DCE A 393      42.126  17.233  42.172  1.00  0.00      A    C
ATOM   4706  HC  DCE A 393      41.212  16.821  42.599  1.00  0.00      A    H
ATOM   4707  HC1 DCE A 393      42.631  16.371  41.734  1.00  0.00      A    H
ATOM   4708  Cl  DCE A 393      41.741  18.296  40.778  1.00  0.00      A   CL
ATOM   4709  CT1 DCE A 393      42.895  18.030  43.274  1.00  0.00      A    C
ATOM   4710  HC2 DCE A 393      43.857  18.476  43.018  1.00  0.00      A    H
ATOM   4711  Cl1 DCE A 393      41.847  19.177  44.012  1.00  0.00      A   CL
ATOM   4712  HC3 DCE A 393      43.253  17.287  43.986  1.00  0.00      A    H
ATOM   4717  CT  DCE A 394      53.702  52.659  53.732  1.00  0.00      A    C
ATOM   4718  HC  DCE A 394      54.755  52.821  53.504  1.00  0.00      A    H
ATOM   4719  HC1 DCE A 394      53.108  52.852  52.838  1.00  0.00      A    H
ATOM   4720  Cl  DCE A 394      53.512  51.024  54.126  1.00  0.00      A   CL
ATOM   4721  CT1 DCE A 394      53.295  53.530  54.954  1.00  0.00      A    C
ATOM   4722  HC2 DCE A 394      53.601  54.576  54.932  1.00  0.00      A    H
ATOM   4723  Cl1 DCE A 394      51.554  53.377  55.099  1.00  0.00      A   CL
ATOM   4724  HC3 DCE A 394      53.733  53.196  55.895  1.00  0.00      A    H
ATOM   4729  CT  DCE A 395      32.124  53.505  20.376  1.00  0.00      A    C
ATOM   4730  HC  DCE A 395      32.810  53.304  21.199  1.00  0.00      A    H
ATOM   4731  HC1 DCE A 395      31.400  54.199  20.802  1.00  0.00      A    H
ATOM   4732  Cl  DCE A 395      32.913  54.301  18.966  1.00  0.00      A   CL
ATOM   4733  CT1 DCE A 395      31.442  52.266  19.927  1.00  0.00      A    C
ATOM   4734  HC2 DCE A 395      30.612  52.029  20.594  1.00  0.00      A    H
ATOM   4735  Cl1 DCE A 395      30.693  52.676  18.384  1.00  0.00      A   CL
ATOM   4736  HC3 DCE A 395      32.057  51.366  19.913  1.00  0.00      A    H
ATOM   4741  CT  DCE A 396      45.758  52.054  45.132  1.00  0.00      A    C
ATOM   4742  HC  DCE A 396      45.437  52.998  44.691  1.00  0.00      A    H
ATOM   4743  HC1 DCE A 396      45.277  52.044  46.110  1.00  0.00      A    H
ATOM   4744  Cl  DCE A 396      45.190  50.579  44.338  1.00  0.00      A   CL
ATOM   4745  CT1 DCE A 396      47.249  51.934  45.381  1.00  0.00      A    C
ATOM   4746  HC2 DCE A 396      47.860  51.952  44.479  1.00  0.00      A    H
ATOM   4747  Cl1 DCE A 396      47.935  53.267  46.387  1.00  0.00      A   CL
ATOM   4748  HC3 DCE A 396      47.384  50.986  45.902  1.00  0.00      A    H
ATOM   4753  CT  DCE A 397      14.157  51.348  21.331  1.00  0.00      A    C
ATOM   4754  HC  DCE A 397      14.161  51.237  22.415  1.00  0.00      A    H
ATOM   4755  HC1 DCE A 397      13.143  51.490  20.959  1.00  0.00      A    H
ATOM   4756  Cl  DCE A 397      15.074  52.874  21.071  1.00  0.00      A   CL
ATOM   4757  CT1 DCE A 397      14.872  50.151  20.657  1.00  0.00      A    C
ATOM   4758  HC2 DCE A 397      15.099  50.479  19.643  1.00  0.00      A    H
ATOM   4759  Cl1 DCE A 397      16.481  49.885  21.473  1.00  0.00      A   CL
ATOM   4760  HC3 DCE A 397      14.257  49.251  20.668  1.00  0.00      A    H
ATOM   4765  CT  DCE A 398      13.502   6.976  33.212  1.00  0.00      A    C
ATOM   4766  HC  DCE A 398      13.070   7.735  32.560  1.00  0.00      A    H
ATOM   4767  HC1 DCE A 398      12.737   6.276  33.549  1.00  0.00      A    H
ATOM   4768  Cl  DCE A 398      14.821   6.174  32.387  1.00  0.00      A   CL
ATOM   4769  CT1 DCE A 398      14.138   7.795  34.404  1.00  0.00      A    C
ATOM   4770  HC2 DCE A 398      14.875   7.214  34.958  1.00  0.00      A    H
ATOM   4771  Cl1 DCE A 398      14.968   9.217  33.803  1.00  0.00      A   CL
ATOM   4772  HC3 DCE A 398      13.447   8.184  35.152  1.00  0.00      A    H
ATOM   4777  CT  DCE A 399      20.843  43.101  40.056  1.00  0.00      A    C
ATOM   4778  HC  DCE A 399      20.419  44.099  39.940  1.00  0.00      A    H
ATOM   4779  HC1 DCE A 399      19.943  42.523  40.268  1.00  0.00      A    H
ATOM   4780  Cl  DCE A 399      21.308  42.563  38.340  1.00  0.00      A   CL
ATOM   4781  CT1 DCE A 399      21.796  42.918  41.234  1.00  0.00      A    C
ATOM   4782  HC2 DCE A 399      21.181  42.983  42.131  1.00  0.00      A    H
ATOM   4783  Cl1 DCE A 399      22.425  41.224  41.142  1.00  0.00      A   CL
ATOM   4784  HC3 DCE A 399      22.582  43.668  41.143  1.00  0.00      A    H
ATOM   4789  CT  DCE A 400       5.363  46.290   5.893  1.00  0.00      A    C
ATOM   4790  HC  DCE A 400       4.962  46.064   6.881  1.00  0.00      A    H
ATOM   4791  HC1 DCE A 400       6.410  45.996   5.966  1.00  0.00      A    H
ATOM   4792  Cl  DCE A 400       4.503  45.296   4.719  1.00  0.00      A   CL
ATOM   4793  CT1 DCE A 400       5.330  47.800   5.465  1.00  0.00      A    C
ATOM   4794  HC2 DCE A 400       5.287  48.440   6.346  1.00  0.00      A    H
ATOM   4795  Cl1 DCE A 400       6.729  48.209   4.354  1.00  0.00      A   CL
ATOM   4796  HC3 DCE A 400       4.372  48.026   4.996  1.00  0.00      A    H
ATOM   4801  CT  DCE A 401      45.570  10.417  14.507  1.00  0.00      A    C
ATOM   4802  HC  DCE A 401      45.947   9.649  13.832  1.00  0.00      A    H
ATOM   4803  HC1 DCE A 401      45.794  10.250  15.561  1.00  0.00      A    H
ATOM   4804  Cl  DCE A 401      46.206  12.029  14.173  1.00  0.00      A   CL
ATOM   4805  CT1 DCE A 401      44.049  10.506  14.357  1.00  0.00      A    C
ATOM   4806  HC2 DCE A 401      43.598  10.640  15.341  1.00  0.00      A    H
ATOM   4807  Cl1 DCE A 401      43.569  11.868  13.363  1.00  0.00      A   CL
ATOM   4808  HC3 DCE A 401      43.607   9.627  13.887  1.00  0.00      A    H
ATOM   4813  CT  DCE A 402      51.536  25.919  45.366  1.00  0.00      A    C
ATOM   4814  HC  DCE A 402      51.034  25.877  44.399  1.00  0.00      A    H
ATOM   4815  HC1 DCE A 402      51.030  26.671  45.971  1.00  0.00      A    H
ATOM   4816  Cl  DCE A 402      51.309  24.430  46.283  1.00  0.00      A   CL
ATOM   4817  CT1 DCE A 402      53.072  26.214  45.210  1.00  0.00      A    C
ATOM   4818  HC2 DCE A 402      53.344  27.084  44.613  1.00  0.00      A    H
ATOM   4819  Cl1 DCE A 402      53.784  26.339  46.778  1.00  0.00      A   CL
ATOM   4820  HC3 DCE A 402      53.534  25.402  44.650  1.00  0.00      A    H
ATOM   4825  CT  DCE A 403      31.637  53.867  50.112  1.00  0.00      A    C
ATOM   4826  HC  DCE A 403      30.894  54.363  50.736  1.00  0.00      A    H
ATOM   4827  HC1 DCE A 403      31.059  53.434  49.296  1.00  0.00      A    H
ATOM   4828  Cl  DCE A 403      32.604  55.017  49.192  1.00  0.00      A   CL
ATOM   4829  CT1 DCE A 403      32.645  52.983  50.891  1.00  0.00      A    C
ATOM   4830  HC2 DCE A 403      33.154  52.219  50.304  1.00  0.00      A    H
ATOM   4831  Cl1 DCE A 403      33.941  53.994  51.634  1.00  0.00      A   CL
ATOM   4832  HC3 DCE A 403      32.147  52.579  51.773  1.00  0.00      A    H
ATOM   4837  CT  DCE A 404      46.933  37.680  39.450  1.00  0.00      A    C
ATOM   4838  HC  DCE A 404      46.767  36.772  40.030  1.00  0.00      A    H
ATOM   4839  HC1 DCE A 404      47.380  38.515  39.989  1.00  0.00      A    H
ATOM   4840  Cl  DCE A 404      48.152  37.069  38.346  1.00  0.00      A   CL
ATOM   4841  CT1 DCE A 404      45.718  38.171  38.727  1.00  0.00      A    C
ATOM   4842  HC2 DCE A 404      45.167  37.313  38.340  1.00  0.00      A    H
ATOM   4843  Cl1 DCE A 404      44.629  38.929  39.904  1.00  0.00      A   CL
ATOM   4844  HC3 DCE A 404      46.027  38.900  37.977  1.00  0.00      A    H
ATOM   4849  CT  DCE A 405      38.023  12.375  54.298  1.00  0.00      A    C
ATOM   4850  HC  DCE A 405      37.092  12.738  53.862  1.00  0.00      A    H
ATOM   4851  HC1 DCE A 405      38.003  12.422  55.386  1.00  0.00      A    H
ATOM   4852  Cl  DCE A 405      38.334  10.673  53.839  1.00  0.00      A   CL
ATOM   4853  CT1 DCE A 405      39.142  13.262  53.628  1.00  0.00      A    C
ATOM   4854  HC2 DCE A 405      40.048  13.044  54.194  1.00  0.00      A    H
ATOM   4855  Cl1 DCE A 405      39.439  12.838  51.952  1.00  0.00      A   CL
ATOM   4856  HC3 DCE A 405      38.859  14.309  53.731  1.00  0.00      A    H
ATOM   4861  CT  DCE A 406       8.778  13.337  17.885  1.00  0.00      A    C
ATOM   4862  HC  DCE A 406       7.960  14.017  18.123  1.00  0.00      A    H
ATOM   4863  HC1 DCE A 406       8.373  12.341  17.702  1.00  0.00      A    H
ATOM   4864  Cl  DCE A 406       9.663  13.895  16.384  1.00  0.00      A   CL
ATOM   4865  CT1 DCE A 406       9.673  13.350  19.114  1.00  0.00      A    C
ATOM   4866  HC2 DCE A 406       9.197  13.024  20.038  1.00  0.00      A    H
ATOM   4867  Cl1 DCE A 406      11.223  12.484  18.906  1.00  0.00      A   CL
ATOM   4868  HC3 DCE A 406       9.974  14.395  19.197  1.00  0.00      A    H
ATOM   4873  CT  DCE A 407       9.437  52.049  10.827  1.00  0.00      A    C
ATOM   4874  HC  DCE A 407       9.458  51.737  11.872  1.00  0.00      A    H
ATOM   4875  HC1 DCE A 407       8.838  51.281  10.336  1.00  0.00      A    H
ATOM   4876  Cl  DCE A 407       8.439  53.438  10.691  1.00  0.00      A   CL
ATOM   4877  CT1 DCE A 407      10.784  52.325  10.086  1.00  0.00      A    C
ATOM   4878  HC2 DCE A 407      10.666  52.445   9.009  1.00  0.00      A    H
ATOM   4879  Cl1 DCE A 407      11.536  53.751  10.787  1.00  0.00      A   CL
ATOM   4880  HC3 DCE A 407      11.450  51.467  10.177  1.00  0.00      A    H
ATOM   4885  CT  DCE A 408      28.084  31.928  20.029  1.00  0.00      A    C
ATOM   4886  HC  DCE A 408      27.086  32.367  20.041  1.00  0.00      A    H
ATOM   4887  HC1 DCE A 408      28.322  31.949  21.092  1.00  0.00      A    H
ATOM   4888  Cl  DCE A 408      28.046  30.355  19.326  1.00  0.00      A   CL
ATOM   4889  CT1 DCE A 408      29.061  32.891  19.297  1.00  0.00      A    C
ATOM   4890  HC2 DCE A 408      29.398  33.665  19.986  1.00  0.00      A    H
ATOM   4891  Cl1 DCE A 408      30.494  31.912  18.908  1.00  0.00      A   CL
ATOM   4892  HC3 DCE A 408      28.630  33.153  18.330  1.00  0.00      A    H
ATOM   4897  CT  DCE A 409      45.145  26.722  40.709  1.00  0.00      A    C
ATOM   4898  HC  DCE A 409      44.342  26.259  41.282  1.00  0.00      A    H
ATOM   4899  HC1 DCE A 409      45.153  26.444  39.655  1.00  0.00      A    H
ATOM   4900  Cl  DCE A 409      44.870  28.494  40.868  1.00  0.00      A   CL
ATOM   4901  CT1 DCE A 409      46.399  26.170  41.360  1.00  0.00      A    C
ATOM   4902  HC2 DCE A 409      46.371  26.522  42.391  1.00  0.00      A    H
ATOM   4903  Cl1 DCE A 409      46.486  24.400  41.184  1.00  0.00      A   CL
ATOM   4904  HC3 DCE A 409      47.257  26.707  40.954  1.00  0.00      A    H
ATOM   4909  CT  DCE A 410      15.110  49.738  48.788  1.00  0.00      A    C
ATOM   4910  HC  DCE A 410      14.143  50.068  48.409  1.00  0.00      A    H
ATOM   4911  HC1 DCE A 410      15.589  49.216  47.960  1.00  0.00      A    H
ATOM   4912  Cl  DCE A 410      16.016  51.106  49.437  1.00  0.00      A   CL
ATOM   4913  CT1 DCE A 410      14.930  48.819  49.965  1.00  0.00      A    C
ATOM   4914  HC2 DCE A 410      14.145  48.091  49.761  1.00  0.00      A    H
ATOM   4915  Cl1 DCE A 410      16.563  48.120  50.353  1.00  0.00      A   CL
ATOM   4916  HC3 DCE A 410      14.507  49.320  50.836  1.00  0.00      A    H
ATOM   4921  CT  DCE A 411      25.293  45.093  54.200  1.00  0.00      A    C
ATOM   4922  HC  DCE A 411      25.336  44.117  53.717  1.00  0.00      A    H
ATOM   4923  HC1 DCE A 411      24.891  45.835  53.510  1.00  0.00      A    H
ATOM   4924  Cl  DCE A 411      24.041  45.053  55.494  1.00  0.00      A   CL
ATOM   4925  CT1 DCE A 411      26.609  45.703  54.737  1.00  0.00      A    C
ATOM   4926  HC2 DCE A 411      26.473  46.767  54.931  1.00  0.00      A    H
ATOM   4927  Cl1 DCE A 411      27.063  44.822  56.195  1.00  0.00      A   CL
ATOM   4928  HC3 DCE A 411      27.408  45.551  54.011  1.00  0.00      A    H
ATOM   4933  CT  DCE A 412       4.428  27.391  50.178  1.00  0.00      A    C
ATOM   4934  HC  DCE A 412       4.966  27.458  51.123  1.00  0.00      A    H
ATOM   4935  HC1 DCE A 412       5.140  27.244  49.366  1.00  0.00      A    H
ATOM   4936  Cl  DCE A 412       3.385  25.933  50.434  1.00  0.00      A   CL
ATOM   4937  CT1 DCE A 412       3.523  28.626  49.880  1.00  0.00      A    C
ATOM   4938  HC2 DCE A 412       2.941  28.879  50.766  1.00  0.00      A    H
ATOM   4939  Cl1 DCE A 412       4.495  30.003  49.379  1.00  0.00      A   CL
ATOM   4940  HC3 DCE A 412       2.980  28.435  48.954  1.00  0.00      A    H
ATOM   4945  CT  DCE A 413       3.315   3.621  54.164  1.00  0.00      A    C
ATOM   4946  HC  DCE A 413       4.214   4.106  54.546  1.00  0.00      A    H
ATOM   4947  HC1 DCE A 413       3.628   3.026  53.307  1.00  0.00      A    H
ATOM   4948  Cl  DCE A 413       2.576   2.452  55.290  1.00  0.00      A   CL
ATOM   4949  CT1 DCE A 413       2.193   4.661  54.002  1.00  0.00      A    C
ATOM   4950  HC2 DCE A 413       2.618   5.163  53.133  1.00  0.00      A    H
ATOM   4951  Cl1 DCE A 413       0.671   3.747  53.627  1.00  0.00      A   CL
ATOM   4952  HC3 DCE A 413       2.111   5.303  54.880  1.00  0.00      A    H
ATOM   4957  CT  DCE A 414      16.461  -0.247  42.366  1.00  0.00      A    C
ATOM   4958  HC  DCE A 414      16.331  -1.317  42.200  1.00  0.00      A    H
ATOM   4959  HC1 DCE A 414      15.894   0.170  41.533  1.00  0.00      A    H
ATOM   4960  Cl  DCE A 414      15.577   0.248  43.895  1.00  0.00      A   CL
ATOM   4961  CT1 DCE A 414      17.934   0.203  42.480  1.00  0.00      A    C
ATOM   4962  HC2 DCE A 414      18.583   0.024  41.623  1.00  0.00      A    H
ATOM   4963  Cl1 DCE A 414      18.028   1.895  43.063  1.00  0.00      A   CL
ATOM   4964  HC3 DCE A 414      18.424  -0.432  43.219  1.00  0.00      A    H
ATOM   4969  CT  DCE A 415      24.118  49.079  52.764  1.00  0.00      A    C
ATOM   4970  HC  DCE A 415      24.577  49.718  52.010  1.00  0.00      A    H
ATOM   4971  HC1 DCE A 415      23.937  48.167  52.196  1.00  0.00      A    H
ATOM   4972  Cl  DCE A 415      25.473  48.835  53.878  1.00  0.00      A   CL
ATOM   4973  CT1 DCE A 415      22.823  49.625  53.483  1.00  0.00      A    C
ATOM   4974  HC2 DCE A 415      22.757  50.695  53.681  1.00  0.00      A    H
ATOM   4975  Cl1 DCE A 415      21.550  49.361  52.325  1.00  0.00      A   CL
ATOM   4976  HC3 DCE A 415      22.581  49.109  54.411  1.00  0.00      A    H
ATOM   4981  CT  DCE A 416      23.654  52.420  46.417  1.00  0.00      A    C
ATOM   4982  HC  DCE A 416      24.584  52.859  46.057  1.00  0.00      A    H
ATOM   4983  HC1 DCE A 416      22.914  53.055  45.929  1.00  0.00      A    H
ATOM   4984  Cl  DCE A 416      23.445  50.775  45.712  1.00  0.00      A   CL
ATOM   4985  CT1 DCE A 416      23.719  52.478  47.983  1.00  0.00      A    C
ATOM   4986  HC2 DCE A 416      23.454  53.441  48.418  1.00  0.00      A    H
ATOM   4987  Cl1 DCE A 416      22.667  51.224  48.726  1.00  0.00      A   CL
ATOM   4988  HC3 DCE A 416      24.752  52.337  48.302  1.00  0.00      A    H
ATOM   4993  CT  DCE A 417      44.358  42.388  11.922  1.00  0.00      A    C
ATOM   4994  HC  DCE A 417      45.291  42.914  12.123  1.00  0.00      A    H
ATOM   4995  HC1 DCE A 417      43.672  42.851  12.631  1.00  0.00      A    H
ATOM   4996  Cl  DCE A 417      43.934  42.735  10.190  1.00  0.00      A   CL
ATOM   4997  CT1 DCE A 417      44.540  40.885  11.952  1.00  0.00      A    C
ATOM   4998  HC2 DCE A 417      45.422  40.589  11.383  1.00  0.00      A    H
ATOM   4999  Cl1 DCE A 417      44.695  40.189  13.554  1.00  0.00      A   CL
ATOM   5000  HC3 DCE A 417      43.716  40.478  11.366  1.00  0.00      A    H
ATOM   5005  CT  DCE A 418      19.871  19.674  18.860  1.00  0.00      A    C
ATOM   5006  HC  DCE A 418      19.739  20.686  19.244  1.00  0.00      A    H
ATOM   5007  HC1 DCE A 418      19.869  19.044  19.749  1.00  0.00      A    H
ATOM   5008  Cl  DCE A 418      18.437  19.377  17.908  1.00  0.00      A   CL
ATOM   5009  CT1 DCE A 418      21.075  19.437  17.940  1.00  0.00      A    C
ATOM   5010  HC2 DCE A 418      21.160  20.181  17.148  1.00  0.00      A    H
ATOM   5011  Cl1 DCE A 418      22.560  19.577  18.882  1.00  0.00      A   CL
ATOM   5012  HC3 DCE A 418      20.968  18.419  17.565  1.00  0.00      A    H
ATOM   5017  CT  DCE A 419      51.172  28.486  19.560  1.00  0.00      A    C
ATOM   5018  HC  DCE A 419      50.433  28.503  20.360  1.00  0.00      A    H
ATOM   5019  HC1 DCE A 419      50.611  28.186  18.675  1.00  0.00      A    H
ATOM   5020  Cl  DCE A 419      51.935  30.122  19.359  1.00  0.00      A   CL
ATOM   5021  CT1 DCE A 419      52.244  27.447  19.955  1.00  0.00      A    C
ATOM   5022  HC2 DCE A 419      51.850  26.431  19.970  1.00  0.00      A    H
ATOM   5023  Cl1 DCE A 419      53.749  27.398  18.943  1.00  0.00      A   CL
ATOM   5024  HC3 DCE A 419      52.476  27.594  21.010  1.00  0.00      A    H
ATOM   5029  CT  DCE A 420       1.819  18.162   0.407  1.00  0.00      A    C
ATOM   5030  HC  DCE A 420       1.328  17.236   0.108  1.00  0.00      A    H
ATOM   5031  HC1 DCE A 420       2.487  18.296  -0.443  1.00  0.00      A    H
ATOM   5032  Cl  DCE A 420       0.477  19.376   0.479  1.00  0.00      A   CL
ATOM   5033  CT1 DCE A 420       2.371  18.049   1.809  1.00  0.00      A    C
ATOM   5034  HC2 DCE A 420       3.307  17.492   1.841  1.00  0.00      A    H
ATOM   5035  Cl1 DCE A 420       2.585  19.670   2.542  1.00  0.00      A   CL
ATOM   5036  HC3 DCE A 420       1.606  17.522   2.380  1.00  0.00      A    H
ATOM   5041  CT  DCE A 421       6.105  20.646  28.612  1.00  0.00      A    C
ATOM   5042  HC  DCE A 421       6.912  19.986  28.932  1.00  0.00      A    H
ATOM   5043  HC1 DCE A 421       6.617  21.525  28.221  1.00  0.00      A    H
ATOM   5044  Cl  DCE A 421       5.007  19.928  27.395  1.00  0.00      A   CL
ATOM   5045  CT1 DCE A 421       5.408  21.068  29.862  1.00  0.00      A    C
ATOM   5046  HC2 DCE A 421       4.669  21.869  29.836  1.00  0.00      A    H
ATOM   5047  Cl1 DCE A 421       4.568  19.561  30.489  1.00  0.00      A   CL
ATOM   5048  HC3 DCE A 421       6.245  21.235  30.539  1.00  0.00      A    H
ATOM   5053  CT  DCE A 422      41.678  26.354   1.958  1.00  0.00      A    C
ATOM   5054  HC  DCE A 422      42.253  25.607   2.505  1.00  0.00      A    H
ATOM   5055  HC1 DCE A 422      40.802  25.922   1.475  1.00  0.00      A    H
ATOM   5056  Cl  DCE A 422      41.153  27.606   3.128  1.00  0.00      A   CL
ATOM   5057  CT1 DCE A 422      42.611  27.167   1.019  1.00  0.00      A    C
ATOM   5058  HC2 DCE A 422      43.454  27.503   1.623  1.00  0.00      A    H
ATOM   5059  Cl1 DCE A 422      43.189  26.081  -0.242  1.00  0.00      A   CL
ATOM   5060  HC3 DCE A 422      42.035  27.993   0.601  1.00  0.00      A    H
ATOM   5065  CT  DCE A 423      35.408   2.706   2.416  1.00  0.00      A    C
ATOM   5066  HC  DCE A 423      36.474   2.822   2.611  1.00  0.00      A    H
ATOM   5067  HC1 DCE A 423      35.355   2.189   1.458  1.00  0.00      A    H
ATOM   5068  Cl  DCE A 423      34.832   1.691   3.683  1.00  0.00      A   CL
ATOM   5069  CT1 DCE A 423      34.573   3.978   2.473  1.00  0.00      A    C
ATOM   5070  HC2 DCE A 423      34.754   4.598   3.351  1.00  0.00      A    H
ATOM   5071  Cl1 DCE A 423      34.555   5.048   1.037  1.00  0.00      A   CL
ATOM   5072  HC3 DCE A 423      33.529   3.712   2.638  1.00  0.00      A    H
ATOM   5077  CT  DCE A 424      49.085  10.271  23.788  1.00  0.00      A    C
ATOM   5078  HC  DCE A 424      49.476   9.594  23.028  1.00  0.00      A    H
ATOM   5079  HC1 DCE A 424      48.012  10.447  23.713  1.00  0.00      A    H
ATOM   5080  Cl  DCE A 424      49.447   9.565  25.246  1.00  0.00      A   CL
ATOM   5081  CT1 DCE A 424      49.938  11.468  23.568  1.00  0.00      A    C
ATOM   5082  HC2 DCE A 424      49.699  12.080  22.698  1.00  0.00      A    H
ATOM   5083  Cl1 DCE A 424      49.527  12.552  24.934  1.00  0.00      A   CL
ATOM   5084  HC3 DCE A 424      50.912  11.027  23.776  1.00  0.00      A    H
ATOM   5089  CT  DCE A 425      41.636   3.421   2.144  1.00  0.00      A    C
ATOM   5090  HC  DCE A 425      42.388   2.852   1.599  1.00  0.00      A    H
ATOM   5091  HC1 DCE A 425      40.940   3.978   1.515  1.00  0.00      A    H
ATOM   5092  Cl  DCE A 425      40.743   2.235   3.073  1.00  0.00      A   CL
ATOM   5093  CT1 DCE A 425      42.057   4.404   3.171  1.00  0.00      A    C
ATOM   5094  HC2 DCE A 425      42.082   4.040   4.198  1.00  0.00      A    H
ATOM   5095  Cl1 DCE A 425      43.667   5.162   2.779  1.00  0.00      A   CL
ATOM   5096  HC3 DCE A 425      41.320   5.206   3.187  1.00  0.00      A    H
ATOM   5101  CT  DCE A 426      29.627  15.724  41.849  1.00  0.00      A    C
ATOM   5102  HC  DCE A 426      29.457  14.852  41.217  1.00  0.00      A    H
ATOM   5103  HC1 DCE A 426      29.872  15.338  42.838  1.00  0.00      A    H
ATOM   5104  Cl  DCE A 426      30.994  16.601  41.049  1.00  0.00      A   CL
ATOM   5105  CT1 DCE A 426      28.390  16.627  41.966  1.00  0.00      A    C
ATOM   5106  HC2 DCE A 426      27.997  17.053  41.043  1.00  0.00      A    H
ATOM   5107  Cl1 DCE A 426      27.120  15.659  42.632  1.00  0.00      A   CL
ATOM   5108  HC3 DCE A 426      28.655  17.307  42.776  1.00  0.00      A    H
ATOM   5113  CT  DCE A 427       2.434  33.385   4.856  1.00  0.00      A    C
ATOM   5114  HC  DCE A 427       1.355  33.304   4.991  1.00  0.00      A    H
ATOM   5115  HC1 DCE A 427       2.980  32.456   4.691  1.00  0.00      A    H
ATOM   5116  Cl  DCE A 427       2.778  34.561   3.574  1.00  0.00      A   CL
ATOM   5117  CT1 DCE A 427       3.121  33.915   6.140  1.00  0.00      A    C
ATOM   5118  HC2 DCE A 427       3.114  35.002   6.067  1.00  0.00      A    H
ATOM   5119  Cl1 DCE A 427       2.441  33.225   7.652  1.00  0.00      A   CL
ATOM   5120  HC3 DCE A 427       4.101  33.460   5.994  1.00  0.00      A    H
ATOM   5125  CT  DCE A 428      22.726  13.810  52.364  1.00  0.00      A    C
ATOM   5126  HC  DCE A 428      22.447  14.791  51.978  1.00  0.00      A    H
ATOM   5127  HC1 DCE A 428      22.241  13.800  53.340  1.00  0.00      A    H
ATOM   5128  Cl  DCE A 428      22.062  12.555  51.340  1.00  0.00      A   CL
ATOM   5129  CT1 DCE A 428      24.204  13.713  52.504  1.00  0.00      A    C
ATOM   5130  HC2 DCE A 428      24.474  12.968  53.252  1.00  0.00      A    H
ATOM   5131  Cl1 DCE A 428      24.979  13.158  50.925  1.00  0.00      A   CL
ATOM   5132  HC3 DCE A 428      24.588  14.680  52.830  1.00  0.00      A    H
ATOM   5137  CT  DCE A 429      29.348  41.877  28.321  1.00  0.00      A    C
ATOM   5138  HC  DCE A 429      30.024  41.352  28.996  1.00  0.00      A    H
ATOM   5139  HC1 DCE A 429      29.977  42.712  28.013  1.00  0.00      A    H
ATOM   5140  Cl  DCE A 429      29.139  40.674  27.008  1.00  0.00      A   CL
ATOM   5141  CT1 DCE A 429      28.085  42.277  28.935  1.00  0.00      A    C
ATOM   5142  HC2 DCE A 429      28.138  43.184  29.537  1.00  0.00      A    H
ATOM   5143  Cl1 DCE A 429      26.806  42.547  27.697  1.00  0.00      A   CL
ATOM   5144  HC3 DCE A 429      27.833  41.422  29.562  1.00  0.00      A    H
ATOM   5149  CT  DCE A 430       6.677  38.489   5.964  1.00  0.00      A    C
ATOM   5150  HC  DCE A 430       7.366  38.677   5.141  1.00  0.00      A    H
ATOM   5151  HC1 DCE A 430       6.332  39.386   6.478  1.00  0.00      A    H
ATOM   5152  Cl  DCE A 430       5.224  37.897   5.082  1.00  0.00      A   CL
ATOM   5153  CT1 DCE A 430       7.328  37.611   7.042  1.00  0.00      A    C
ATOM   5154  HC2 DCE A 430       7.334  36.555   6.773  1.00  0.00      A    H
ATOM   5155  Cl1 DCE A 430       9.029  38.134   7.277  1.00  0.00      A   CL
ATOM   5156  HC3 DCE A 430       6.883  37.739   8.029  1.00  0.00      A    H
ATOM   5161  CT  DCE A 431      11.217  33.836  37.893  1.00  0.00      A    C
ATOM   5162  HC  DCE A 431      10.692  34.380  37.108  1.00  0.00      A    H
ATOM   5163  HC1 DCE A 431      12.167  33.402  37.582  1.00  0.00      A    H
ATOM   5164  Cl  DCE A 431      11.616  35.041  39.121  1.00  0.00      A   CL
ATOM   5165  CT1 DCE A 431      10.419  32.675  38.609  1.00  0.00      A    C
ATOM   5166  HC2 DCE A 431      10.867  32.470  39.582  1.00  0.00      A    H
ATOM   5167  Cl1 DCE A 431       8.742  33.151  38.990  1.00  0.00      A   CL
ATOM   5168  HC3 DCE A 431      10.544  31.843  37.916  1.00  0.00      A    H
ATOM   5173  CT  DCE A 432      21.400  12.345  13.387  1.00  0.00      A    C
ATOM   5174  HC  DCE A 432      21.312  13.365  13.014  1.00  0.00      A    H
ATOM   5175  HC1 DCE A 432      22.283  12.269  14.022  1.00  0.00      A    H
ATOM   5176  Cl  DCE A 432      20.189  12.006  14.538  1.00  0.00      A   CL
ATOM   5177  CT1 DCE A 432      21.266  11.087  12.507  1.00  0.00      A    C
ATOM   5178  HC2 DCE A 432      21.798  11.100  11.555  1.00  0.00      A    H
ATOM   5179  Cl1 DCE A 432      21.689   9.573  13.403  1.00  0.00      A   CL
ATOM   5180  HC3 DCE A 432      20.240  11.025  12.144  1.00  0.00      A    H
ATOM   5185  CT  DCE A 433      25.091  13.882  40.033  1.00  0.00      A    C
ATOM   5186  HC  DCE A 433      24.645  12.887  40.015  1.00  0.00      A    H
ATOM   5187  HC1 DCE A 433      25.715  13.898  40.927  1.00  0.00      A    H
ATOM   5188  Cl  DCE A 433      26.100  14.144  38.679  1.00  0.00      A   CL
ATOM   5189  CT1 DCE A 433      24.035  15.034  39.990  1.00  0.00      A    C
ATOM   5190  HC2 DCE A 433      24.374  16.056  40.155  1.00  0.00      A    H
ATOM   5191  Cl1 DCE A 433      23.187  15.061  38.465  1.00  0.00      A   CL
ATOM   5192  HC3 DCE A 433      23.425  14.931  40.887  1.00  0.00      A    H
ATOM   5197  CT  DCE A 434       1.973   5.233  24.478  1.00  0.00      A    C
ATOM   5198  HC  DCE A 434       2.772   4.735  25.027  1.00  0.00      A    H
ATOM   5199  HC1 DCE A 434       1.080   5.114  25.091  1.00  0.00      A    H
ATOM   5200  Cl  DCE A 434       2.289   6.975  24.273  1.00  0.00      A   CL
ATOM   5201  CT1 DCE A 434       1.728   4.738  23.028  1.00  0.00      A    C
ATOM   5202  HC2 DCE A 434       1.198   5.487  22.441  1.00  0.00      A    H
ATOM   5203  Cl1 DCE A 434       3.287   4.305  22.244  1.00  0.00      A   CL
ATOM   5204  HC3 DCE A 434       1.186   3.796  23.113  1.00  0.00      A    H
ATOM   5209  CT  DCE A 435      35.050  27.316  38.226  1.00  0.00      A    C
ATOM   5210  HC  DCE A 435      35.763  27.749  38.927  1.00  0.00      A    H
ATOM   5211  HC1 DCE A 435      35.286  26.257  38.124  1.00  0.00      A    H
ATOM   5212  Cl  DCE A 435      33.343  27.478  38.756  1.00  0.00      A   CL
ATOM   5213  CT1 DCE A 435      35.217  28.055  36.903  1.00  0.00      A    C
ATOM   5214  HC2 DCE A 435      34.659  27.519  36.135  1.00  0.00      A    H
ATOM   5215  Cl1 DCE A 435      34.532  29.597  37.007  1.00  0.00      A   CL
ATOM   5216  HC3 DCE A 435      36.262  28.150  36.607  1.00  0.00      A    H
ATOM   5221  CT  DCE A 436       8.450  19.127  49.098  1.00  0.00      A    C
ATOM   5222  HC  DCE A 436       8.301  18.047  49.099  1.00  0.00      A    H
ATOM   5223  HC1 DCE A 436       7.538  19.701  48.937  1.00  0.00      A    H
ATOM   5224  Cl  DCE A 436       8.926  19.776  50.704  1.00  0.00      A   CL
ATOM   5225  CT1 DCE A 436       9.581  19.541  48.188  1.00  0.00      A    C
ATOM   5226  HC2 DCE A 436       9.326  20.388  47.550  1.00  0.00      A    H
ATOM   5227  Cl1 DCE A 436      11.086  19.938  49.013  1.00  0.00      A   CL
ATOM   5228  HC3 DCE A 436       9.702  18.683  47.527  1.00  0.00      A    H
ATOM   5233  CT  DCE A 437      15.817  40.510   4.898  1.00  0.00      A    C
ATOM   5234  HC  DCE A 437      15.713  41.320   5.621  1.00  0.00      A    H
ATOM   5235  HC1 DCE A 437      15.446  39.602   5.373  1.00  0.00      A    H
ATOM   5236  Cl  DCE A 437      14.822  40.989   3.516  1.00  0.00      A   CL
ATOM   5237  CT1 DCE A 437      17.291  40.416   4.573  1.00  0.00      A    C
ATOM   5238  HC2 DCE A 437      17.730  41.299   4.108  1.00  0.00      A    H
ATOM   5239  Cl1 DCE A 437      18.216  40.120   6.144  1.00  0.00      A   CL
ATOM   5240  HC3 DCE A 437      17.428  39.570   3.899  1.00  0.00      A    H
ATOM   5245  CT  DCE A 438      32.561  21.084  54.609  1.00  0.00      A    C
ATOM   5246  HC  DCE A 438      31.938  21.286  53.738  1.00  0.00      A    H
ATOM   5247  HC1 DCE A 438      32.368  21.773  55.432  1.00  0.00      A    H
ATOM   5248  Cl  DCE A 438      32.255  19.441  55.160  1.00  0.00      A   CL
ATOM   5249  CT1 DCE A 438      34.080  21.132  54.211  1.00  0.00      A    C
ATOM   5250  HC2 DCE A 438      34.362  22.090  53.774  1.00  0.00      A    H
ATOM   5251  Cl1 DCE A 438      35.052  20.864  55.681  1.00  0.00      A   CL
ATOM   5252  HC3 DCE A 438      34.322  20.331  53.513  1.00  0.00      A    H
ATOM   5257  CT  DCE A 439      36.046  34.830  33.284  1.00  0.00      A    C
ATOM   5258  HC  DCE A 439      36.667  34.309  32.554  1.00  0.00      A    H
ATOM   5259  HC1 DCE A 439      35.037  34.886  32.876  1.00  0.00      A    H
ATOM   5260  Cl  DCE A 439      36.002  33.692  34.672  1.00  0.00      A   CL
ATOM   5261  CT1 DCE A 439      36.797  36.092  33.662  1.00  0.00      A    C
ATOM   5262  HC2 DCE A 439      36.999  36.701  32.780  1.00  0.00      A    H
ATOM   5263  Cl1 DCE A 439      35.858  37.015  34.782  1.00  0.00      A   CL
ATOM   5264  HC3 DCE A 439      37.777  35.981  34.127  1.00  0.00      A    H
ATOM   5269  CT  DCE A 440      50.631  49.280  52.466  1.00  0.00      A    C
ATOM   5270  HC  DCE A 440      51.425  50.011  52.318  1.00  0.00      A    H
ATOM   5271  HC1 DCE A 440      50.004  49.432  51.587  1.00  0.00      A    H
ATOM   5272  Cl  DCE A 440      51.545  47.778  52.342  1.00  0.00      A   CL
ATOM   5273  CT1 DCE A 440      49.893  49.384  53.783  1.00  0.00      A    C
ATOM   5274  HC2 DCE A 440      48.977  49.974  53.741  1.00  0.00      A    H
ATOM   5275  Cl1 DCE A 440      49.204  47.776  54.287  1.00  0.00      A   CL
ATOM   5276  HC3 DCE A 440      50.563  49.823  54.523  1.00  0.00      A    H
ATOM   5281  CT  DCE A 441      21.799  19.190  47.580  1.00  0.00      A    C
ATOM   5282  HC  DCE A 441      22.260  18.264  47.234  1.00  0.00      A    H
ATOM   5283  HC1 DCE A 441      21.289  18.940  48.510  1.00  0.00      A    H
ATOM   5284  Cl  DCE A 441      23.145  20.330  47.854  1.00  0.00      A   CL
ATOM   5285  CT1 DCE A 441      20.742  19.693  46.629  1.00  0.00      A    C
ATOM   5286  HC2 DCE A 441      21.202  19.972  45.681  1.00  0.00      A    H
ATOM   5287  Cl1 DCE A 441      19.342  18.576  46.496  1.00  0.00      A   CL
ATOM   5288  HC3 DCE A 441      20.454  20.702  46.922  1.00  0.00      A    H
ATOM   5293  CT  DCE A 442      29.360   5.113  29.895  1.00  0.00      A    C
ATOM   5294  HC  DCE A 442      29.230   5.771  29.036  1.00  0.00      A    H
ATOM   5295  HC1 DCE A 442      30.259   4.496  29.873  1.00  0.00      A    H
ATOM   5296  Cl  DCE A 442      29.668   6.180  31.353  1.00  0.00      A   CL
ATOM   5297  CT1 DCE A 442      28.262   4.112  30.281  1.00  0.00      A    C
ATOM   5298  HC2 DCE A 442      28.061   3.356  29.522  1.00  0.00      A    H
ATOM   5299  Cl1 DCE A 442      28.693   3.362  31.837  1.00  0.00      A   CL
ATOM   5300  HC3 DCE A 442      27.366   4.687  30.518  1.00  0.00      A    H
ATOM   5305  CT  DCE A 443      15.735  44.793  46.958  1.00  0.00      A    C
ATOM   5306  HC  DCE A 443      14.699  44.981  46.677  1.00  0.00      A    H
ATOM   5307  HC1 DCE A 443      15.839  44.191  47.861  1.00  0.00      A    H
ATOM   5308  Cl  DCE A 443      16.558  43.861  45.664  1.00  0.00      A   CL
ATOM   5309  CT1 DCE A 443      16.464  46.057  47.319  1.00  0.00      A    C
ATOM   5310  HC2 DCE A 443      15.863  46.730  47.931  1.00  0.00      A    H
ATOM   5311  Cl1 DCE A 443      18.052  45.658  48.056  1.00  0.00      A   CL
ATOM   5312  HC3 DCE A 443      16.542  46.704  46.445  1.00  0.00      A    H
ATOM   5317  CT  DCE A 444      52.745   7.140  44.545  1.00  0.00      A    C
ATOM   5318  HC  DCE A 444      51.915   7.684  44.996  1.00  0.00      A    H
ATOM   5319  HC1 DCE A 444      52.304   6.332  43.961  1.00  0.00      A    H
ATOM   5320  Cl  DCE A 444      53.857   8.140  43.511  1.00  0.00      A   CL
ATOM   5321  CT1 DCE A 444      53.564   6.578  45.703  1.00  0.00      A    C
ATOM   5322  HC2 DCE A 444      54.304   5.899  45.280  1.00  0.00      A    H
ATOM   5323  Cl1 DCE A 444      54.440   7.788  46.631  1.00  0.00      A   CL
ATOM   5324  HC3 DCE A 444      52.950   6.008  46.401  1.00  0.00      A    H
ATOM   5329  CT  DCE A 445       6.271  15.822  31.633  1.00  0.00      A    C
ATOM   5330  HC  DCE A 445       6.731  14.858  31.850  1.00  0.00      A    H
ATOM   5331  HC1 DCE A 445       6.898  16.573  32.113  1.00  0.00      A    H
ATOM   5332  Cl  DCE A 445       6.550  16.067  29.894  1.00  0.00      A   CL
ATOM   5333  CT1 DCE A 445       4.875  16.027  32.058  1.00  0.00      A    C
ATOM   5334  HC2 DCE A 445       4.412  16.851  31.515  1.00  0.00      A    H
ATOM   5335  Cl1 DCE A 445       3.945  14.634  31.550  1.00  0.00      A   CL
ATOM   5336  HC3 DCE A 445       4.741  16.067  33.139  1.00  0.00      A    H
ATOM   5341  CT  DCE A 446      46.539   0.539  42.175  1.00  0.00      A    C
ATOM   5342  HC  DCE A 446      46.773   1.006  41.219  1.00  0.00      A    H
ATOM   5343  HC1 DCE A 446      45.478   0.289  42.163  1.00  0.00      A    H
ATOM   5344  Cl  DCE A 446      47.464  -0.969  42.137  1.00  0.00      A   CL
ATOM   5345  CT1 DCE A 446      46.877   1.573  43.289  1.00  0.00      A    C
ATOM   5346  HC2 DCE A 446      46.276   2.467  43.121  1.00  0.00      A    H
ATOM   5347  Cl1 DCE A 446      46.485   0.955  44.915  1.00  0.00      A   CL
ATOM   5348  HC3 DCE A 446      47.913   1.909  43.241  1.00  0.00      A    H
ATOM   5353  CT  DCE A 447      -0.026  48.425  43.847  1.00  0.00      A    C
ATOM   5354  HC  DCE A 447       0.613  47.805  44.475  1.00  0.00      A    H
ATOM   5355  HC1 DCE A 447      -1.090  48.207  43.944  1.00  0.00      A    H
ATOM   5356  Cl  DCE A 447       0.160  50.059  44.632  1.00  0.00      A   CL
ATOM   5357  CT1 DCE A 447       0.454  48.425  42.354  1.00  0.00      A    C
ATOM   5358  HC2 DCE A 447      -0.050  49.191  41.764  1.00  0.00      A    H
ATOM   5359  Cl1 DCE A 447       2.090  48.867  42.226  1.00  0.00      A   CL
ATOM   5360  HC3 DCE A 447       0.357  47.427  41.927  1.00  0.00      A    H
ATOM   5365  CT  DCE A 448      18.536  13.278  50.894  1.00  0.00      A    C
ATOM   5366  HC  DCE A 448      17.926  14.089  51.292  1.00  0.00      A    H
ATOM   5367  HC1 DCE A 448      19.296  12.998  51.623  1.00  0.00      A    H
ATOM   5368  Cl  DCE A 448      17.401  11.950  50.777  1.00  0.00      A   CL
ATOM   5369  CT1 DCE A 448      19.055  13.535  49.469  1.00  0.00      A    C
ATOM   5370  HC2 DCE A 448      18.237  13.586  48.751  1.00  0.00      A    H
ATOM   5371  Cl1 DCE A 448      20.069  15.048  49.532  1.00  0.00      A   CL
ATOM   5372  HC3 DCE A 448      19.737  12.772  49.095  1.00  0.00      A    H
ATOM   5377  CT  DCE A 449      29.318  42.016   7.185  1.00  0.00      A    C
ATOM   5378  HC  DCE A 449      29.015  42.386   8.165  1.00  0.00      A    H
ATOM   5379  HC1 DCE A 449      30.271  41.489   7.233  1.00  0.00      A    H
ATOM   5380  Cl  DCE A 449      28.138  40.825   6.715  1.00  0.00      A   CL
ATOM   5381  CT1 DCE A 449      29.452  43.017   6.045  1.00  0.00      A    C
ATOM   5382  HC2 DCE A 449      30.375  43.578   5.900  1.00  0.00      A    H
ATOM   5383  Cl1 DCE A 449      29.417  42.003   4.549  1.00  0.00      A   CL
ATOM   5384  HC3 DCE A 449      28.617  43.700   5.892  1.00  0.00      A    H
ATOM   5389  CT  DCE A 450      43.182  20.251  17.514  1.00  0.00      A    C
ATOM   5390  HC  DCE A 450      43.616  21.112  17.005  1.00  0.00      A    H
ATOM   5391  HC1 DCE A 450      43.835  20.020  18.355  1.00  0.00      A    H
ATOM   5392  Cl  DCE A 450      41.461  20.699  17.928  1.00  0.00      A   CL
ATOM   5393  CT1 DCE A 450      43.172  19.060  16.513  1.00  0.00      A    C
ATOM   5394  HC2 DCE A 450      42.978  18.180  17.126  1.00  0.00      A    H
ATOM   5395  Cl1 DCE A 450      41.898  19.209  15.267  1.00  0.00      A   CL
ATOM   5396  HC3 DCE A 450      44.093  18.949  15.939  1.00  0.00      A    H
ATOM   5401  CT  DCE A 451      37.522  22.977   1.922  1.00  0.00      A    C
ATOM   5402  HC  DCE A 451      37.359  21.901   1.856  1.00  0.00      A    H
ATOM   5403  HC1 DCE A 451      37.189  23.234   2.928  1.00  0.00      A    H
ATOM   5404  Cl  DCE A 451      39.297  23.176   1.807  1.00  0.00      A   CL
ATOM   5405  CT1 DCE A 451      36.565  23.822   0.976  1.00  0.00      A    C
ATOM   5406  HC2 DCE A 451      35.570  23.796   1.421  1.00  0.00      A    H
ATOM   5407  Cl1 DCE A 451      37.165  25.503   1.112  1.00  0.00      A   CL
ATOM   5408  HC3 DCE A 451      36.475  23.421  -0.034  1.00  0.00      A    H
ATOM   5413  CT  DCE A 452      24.313  21.323  39.813  1.00  0.00      A    C
ATOM   5414  HC  DCE A 452      24.763  20.653  39.079  1.00  0.00      A    H
ATOM   5415  HC1 DCE A 452      24.832  22.270  39.668  1.00  0.00      A    H
ATOM   5416  Cl  DCE A 452      22.580  21.836  39.514  1.00  0.00      A   CL
ATOM   5417  CT1 DCE A 452      24.428  20.520  41.125  1.00  0.00      A    C
ATOM   5418  HC2 DCE A 452      24.003  19.518  41.067  1.00  0.00      A    H
ATOM   5419  Cl1 DCE A 452      26.100  20.060  41.524  1.00  0.00      A   CL
ATOM   5420  HC3 DCE A 452      23.920  20.890  42.015  1.00  0.00      A    H
ATOM   5425  CT  DCE A 453      19.676   5.977  37.827  1.00  0.00      A    C
ATOM   5426  HC  DCE A 453      18.910   5.412  37.296  1.00  0.00      A    H
ATOM   5427  HC1 DCE A 453      19.974   6.796  37.174  1.00  0.00      A    H
ATOM   5428  Cl  DCE A 453      18.996   6.580  39.404  1.00  0.00      A   CL
ATOM   5429  CT1 DCE A 453      20.942   5.102  38.064  1.00  0.00      A    C
ATOM   5430  HC2 DCE A 453      21.485   4.824  37.161  1.00  0.00      A    H
ATOM   5431  Cl1 DCE A 453      22.052   6.115  39.008  1.00  0.00      A   CL
ATOM   5432  HC3 DCE A 453      20.632   4.182  38.559  1.00  0.00      A    H
ATOM   5437  CT  DCE A 454       3.181   9.847  43.508  1.00  0.00      A    C
ATOM   5438  HC  DCE A 454       2.826   8.913  43.071  1.00  0.00      A    H
ATOM   5439  HC1 DCE A 454       3.636   9.735  44.492  1.00  0.00      A    H
ATOM   5440  Cl  DCE A 454       4.390  10.449  42.375  1.00  0.00      A   CL
ATOM   5441  CT1 DCE A 454       2.075  10.821  43.764  1.00  0.00      A    C
ATOM   5442  HC2 DCE A 454       1.386  10.894  42.923  1.00  0.00      A    H
ATOM   5443  Cl1 DCE A 454       1.191  10.306  45.192  1.00  0.00      A   CL
ATOM   5444  HC3 DCE A 454       2.495  11.799  43.998  1.00  0.00      A    H
ATOM   5449  CT  DCE A 455      35.425  47.432  30.628  1.00  0.00      A    C
ATOM   5450  HC  DCE A 455      36.382  47.781  31.016  1.00  0.00      A    H
ATOM   5451  HC1 DCE A 455      35.050  46.942  31.527  1.00  0.00      A    H
ATOM   5452  Cl  DCE A 455      34.506  48.861  30.314  1.00  0.00      A   CL
ATOM   5453  CT1 DCE A 455      35.594  46.540  29.459  1.00  0.00      A    C
ATOM   5454  HC2 DCE A 455      35.966  45.544  29.700  1.00  0.00      A    H
ATOM   5455  Cl1 DCE A 455      34.010  46.353  28.709  1.00  0.00      A   CL
ATOM   5456  HC3 DCE A 455      36.293  46.968  28.741  1.00  0.00      A    H
ATOM   5461  CT  DCE A 456      27.434  18.485  19.347  1.00  0.00      A    C
ATOM   5462  HC  DCE A 456      26.708  17.825  18.873  1.00  0.00      A    H
ATOM   5463  HC1 DCE A 456      27.651  19.383  18.769  1.00  0.00      A    H
ATOM   5464  Cl  DCE A 456      26.828  18.966  20.911  1.00  0.00      A   CL
ATOM   5465  CT1 DCE A 456      28.816  17.902  19.603  1.00  0.00      A    C
ATOM   5466  HC2 DCE A 456      29.467  18.670  20.021  1.00  0.00      A    H
ATOM   5467  Cl1 DCE A 456      28.759  16.418  20.613  1.00  0.00      A   CL
ATOM   5468  HC3 DCE A 456      29.132  17.565  18.616  1.00  0.00      A    H
ATOM   5473  CT  DCE A 457      34.986  46.907  43.752  1.00  0.00      A    C
ATOM   5474  HC  DCE A 457      34.904  47.908  44.174  1.00  0.00      A    H
ATOM   5475  HC1 DCE A 457      35.929  46.822  43.212  1.00  0.00      A    H
ATOM   5476  Cl  DCE A 457      34.927  45.678  45.035  1.00  0.00      A   CL
ATOM   5477  CT1 DCE A 457      33.899  46.568  42.707  1.00  0.00      A    C
ATOM   5478  HC2 DCE A 457      32.951  46.373  43.208  1.00  0.00      A    H
ATOM   5479  Cl1 DCE A 457      33.808  47.892  41.443  1.00  0.00      A   CL
ATOM   5480  HC3 DCE A 457      34.290  45.709  42.161  1.00  0.00      A    H
ATOM   5485  CT  DCE A 458      44.245  33.158   3.555  1.00  0.00      A    C
ATOM   5486  HC  DCE A 458      44.890  32.350   3.901  1.00  0.00      A    H
ATOM   5487  HC1 DCE A 458      43.466  33.374   4.286  1.00  0.00      A    H
ATOM   5488  Cl  DCE A 458      45.201  34.605   3.592  1.00  0.00      A   CL
ATOM   5489  CT1 DCE A 458      43.696  32.827   2.159  1.00  0.00      A    C
ATOM   5490  HC2 DCE A 458      42.904  33.515   1.862  1.00  0.00      A    H
ATOM   5491  Cl1 DCE A 458      45.057  32.875   0.985  1.00  0.00      A   CL
ATOM   5492  HC3 DCE A 458      43.292  31.816   2.198  1.00  0.00      A    H
ATOM   5497  CT  DCE A 459      46.791  51.827  29.082  1.00  0.00      A    C
ATOM   5498  HC  DCE A 459      47.136  52.073  28.078  1.00  0.00      A    H
ATOM   5499  HC1 DCE A 459      46.904  50.757  29.260  1.00  0.00      A    H
ATOM   5500  Cl  DCE A 459      47.878  52.718  30.145  1.00  0.00      A   CL
ATOM   5501  CT1 DCE A 459      45.477  52.467  29.307  1.00  0.00      A    C
ATOM   5502  HC2 DCE A 459      44.796  51.938  28.640  1.00  0.00      A    H
ATOM   5503  Cl1 DCE A 459      45.032  52.393  31.017  1.00  0.00      A   CL
ATOM   5504  HC3 DCE A 459      45.404  53.509  28.997  1.00  0.00      A    H
ATOM   5509  CT  DCE A 460      26.603  50.728  41.654  1.00  0.00      A    C
ATOM   5510  HC  DCE A 460      27.663  50.928  41.812  1.00  0.00      A    H
ATOM   5511  HC1 DCE A 460      26.139  51.577  41.152  1.00  0.00      A    H
ATOM   5512  Cl  DCE A 460      26.383  49.236  40.652  1.00  0.00      A   CL
ATOM   5513  CT1 DCE A 460      25.831  50.567  42.969  1.00  0.00      A    C
ATOM   5514  HC2 DCE A 460      24.749  50.690  42.917  1.00  0.00      A    H
ATOM   5515  Cl1 DCE A 460      26.333  48.996  43.796  1.00  0.00      A   CL
ATOM   5516  HC3 DCE A 460      26.188  51.358  43.628  1.00  0.00      A    H
ATOM   5521  CT  DCE A 461      33.827  20.138   9.608  1.00  0.00      A    C
ATOM   5522  HC  DCE A 461      34.349  21.084   9.472  1.00  0.00      A    H
ATOM   5523  HC1 DCE A 461      33.954  19.801  10.637  1.00  0.00      A    H
ATOM   5524  Cl  DCE A 461      32.073  20.428   9.477  1.00  0.00      A   CL
ATOM   5525  CT1 DCE A 461      34.295  19.028   8.660  1.00  0.00      A    C
ATOM   5526  HC2 DCE A 461      35.121  18.448   9.071  1.00  0.00      A    H
ATOM   5527  Cl1 DCE A 461      32.994  17.944   8.413  1.00  0.00      A   CL
ATOM   5528  HC3 DCE A 461      34.611  19.434   7.699  1.00  0.00      A    H
ATOM   5533  CT  DCE A 462      25.783  49.138  36.579  1.00  0.00      A    C
ATOM   5534  HC  DCE A 462      26.690  49.032  37.173  1.00  0.00      A    H
ATOM   5535  HC1 DCE A 462      25.869  48.504  35.697  1.00  0.00      A    H
ATOM   5536  Cl  DCE A 462      24.638  48.389  37.651  1.00  0.00      A   CL
ATOM   5537  CT1 DCE A 462      25.346  50.557  36.207  1.00  0.00      A    C
ATOM   5538  HC2 DCE A 462      24.438  50.634  35.610  1.00  0.00      A    H
ATOM   5539  Cl1 DCE A 462      25.135  51.388  37.732  1.00  0.00      A   CL
ATOM   5540  HC3 DCE A 462      26.105  51.200  35.762  1.00  0.00      A    H
ATOM   5545  CT  DCE A 463      25.744  41.439   3.232  1.00  0.00      A    C
ATOM   5546  HC  DCE A 463      25.402  42.035   2.386  1.00  0.00      A    H
ATOM   5547  HC1 DCE A 463      26.133  42.221   3.885  1.00  0.00      A    H
ATOM   5548  Cl  DCE A 463      24.211  40.856   3.969  1.00  0.00      A   CL
ATOM   5549  CT1 DCE A 463      26.711  40.249   2.943  1.00  0.00      A    C
ATOM   5550  HC2 DCE A 463      27.258  39.945   3.836  1.00  0.00      A    H
ATOM   5551  Cl1 DCE A 463      25.739  38.929   2.243  1.00  0.00      A   CL
ATOM   5552  HC3 DCE A 463      27.489  40.515   2.228  1.00  0.00      A    H
ATOM   5557  CT  DCE A 464      39.913  51.954  54.419  1.00  0.00      A    C
ATOM   5558  HC  DCE A 464      39.845  51.129  55.129  1.00  0.00      A    H
ATOM   5559  HC1 DCE A 464      40.719  51.706  53.729  1.00  0.00      A    H
ATOM   5560  Cl  DCE A 464      38.388  52.114  53.539  1.00  0.00      A   CL
ATOM   5561  CT1 DCE A 464      40.132  53.302  54.930  1.00  0.00      A    C
ATOM   5562  HC2 DCE A 464      39.255  53.625  55.491  1.00  0.00      A    H
ATOM   5563  Cl1 DCE A 464      41.565  53.602  55.828  1.00  0.00      A   CL
ATOM   5564  HC3 DCE A 464      40.173  53.986  54.082  1.00  0.00      A    H
ATOM   5569  CT  DCE A 465      44.935  29.902  31.945  1.00  0.00      A    C
ATOM   5570  HC  DCE A 465      44.601  29.623  30.945  1.00  0.00      A    H
ATOM   5571  HC1 DCE A 465      45.927  30.347  31.874  1.00  0.00      A    H
ATOM   5572  Cl  DCE A 465      43.903  31.250  32.491  1.00  0.00      A   CL
ATOM   5573  CT1 DCE A 465      44.783  28.722  32.935  1.00  0.00      A    C
ATOM   5574  HC2 DCE A 465      45.365  29.020  33.807  1.00  0.00      A    H
ATOM   5575  Cl1 DCE A 465      43.034  28.496  33.240  1.00  0.00      A   CL
ATOM   5576  HC3 DCE A 465      45.165  27.845  32.412  1.00  0.00      A    H
ATOM   5581  CT  DCE A 466      19.742  33.333  41.857  1.00  0.00      A    C
ATOM   5582  HC  DCE A 466      20.584  33.937  42.194  1.00  0.00      A    H
ATOM   5583  HC1 DCE A 466      18.919  33.664  42.490  1.00  0.00      A    H
ATOM   5584  Cl  DCE A 466      19.463  33.908  40.219  1.00  0.00      A   CL
ATOM   5585  CT1 DCE A 466      19.981  31.810  41.759  1.00  0.00      A    C
ATOM   5586  HC2 DCE A 466      20.101  31.346  42.738  1.00  0.00      A    H
ATOM   5587  Cl1 DCE A 466      18.589  31.057  40.971  1.00  0.00      A   CL
ATOM   5588  HC3 DCE A 466      20.833  31.603  41.112  1.00  0.00      A    H
ATOM   5593  CT  DCE A 467       1.574  24.740  11.526  1.00  0.00      A    C
ATOM   5594  HC  DCE A 467       2.057  25.006  10.586  1.00  0.00      A    H
ATOM   5595  HC1 DCE A 467       2.380  24.579  12.242  1.00  0.00      A    H
ATOM   5596  Cl  DCE A 467       0.586  26.136  11.987  1.00  0.00      A   CL
ATOM   5597  CT1 DCE A 467       0.746  23.494  11.455  1.00  0.00      A    C
ATOM   5598  HC2 DCE A 467      -0.155  23.581  10.847  1.00  0.00      A    H
ATOM   5599  Cl1 DCE A 467       1.764  22.144  10.915  1.00  0.00      A   CL
ATOM   5600  HC3 DCE A 467       0.320  23.226  12.422  1.00  0.00      A    H
ATOM   5605  CT  DCE A 468      34.916   3.421   6.714  1.00  0.00      A    C
ATOM   5606  HC  DCE A 468      34.900   4.009   5.796  1.00  0.00      A    H
ATOM   5607  HC1 DCE A 468      35.199   2.401   6.453  1.00  0.00      A    H
ATOM   5608  Cl  DCE A 468      36.351   3.992   7.558  1.00  0.00      A   CL
ATOM   5609  CT1 DCE A 468      33.627   3.529   7.519  1.00  0.00      A    C
ATOM   5610  HC2 DCE A 468      32.821   3.293   6.824  1.00  0.00      A    H
ATOM   5611  Cl1 DCE A 468      33.745   2.577   8.992  1.00  0.00      A   CL
ATOM   5612  HC3 DCE A 468      33.284   4.552   7.671  1.00  0.00      A    H
ATOM   5617  CT  DCE A 469      36.848  52.937   3.466  1.00  0.00      A    C
ATOM   5618  HC  DCE A 469      37.165  52.831   4.503  1.00  0.00      A    H
ATOM   5619  HC1 DCE A 469      35.825  53.312   3.489  1.00  0.00      A    H
ATOM   5620  Cl  DCE A 469      37.693  54.288   2.690  1.00  0.00      A   CL
ATOM   5621  CT1 DCE A 469      37.063  51.679   2.727  1.00  0.00      A    C
ATOM   5622  HC2 DCE A 469      36.747  51.858   1.700  1.00  0.00      A    H
ATOM   5623  Cl1 DCE A 469      38.698  51.093   2.863  1.00  0.00      A   CL
ATOM   5624  HC3 DCE A 469      36.438  50.911   3.184  1.00  0.00      A    H
ATOM   5629  CT  DCE A 470      24.652   2.615   3.949  1.00  0.00      A    C
ATOM   5630  HC  DCE A 470      23.903   2.006   4.454  1.00  0.00      A    H
ATOM   5631  HC1 DCE A 470      25.016   3.344   4.673  1.00  0.00      A    H
ATOM   5632  Cl  DCE A 470      25.960   1.528   3.528  1.00  0.00      A   CL
ATOM   5633  CT1 DCE A 470      23.948   3.177   2.788  1.00  0.00      A    C
ATOM   5634  HC2 DCE A 470      24.686   3.908   2.458  1.00  0.00      A    H
ATOM   5635  Cl1 DCE A 470      23.341   1.967   1.596  1.00  0.00      A   CL
ATOM   5636  HC3 DCE A 470      23.150   3.830   3.142  1.00  0.00      A    H
ATOM   5641  CT  DCE A 471      46.624  21.830  19.074  1.00  0.00      A    C
ATOM   5642  HC  DCE A 471      45.744  22.301  18.637  1.00  0.00      A    H
ATOM   5643  HC1 DCE A 471      47.240  22.639  19.469  1.00  0.00      A    H
ATOM   5644  Cl  DCE A 471      46.145  20.982  20.561  1.00  0.00      A   CL
ATOM   5645  CT1 DCE A 471      47.375  20.977  18.115  1.00  0.00      A    C
ATOM   5646  HC2 DCE A 471      47.121  19.929  18.277  1.00  0.00      A    H
ATOM   5647  Cl1 DCE A 471      47.172  21.705  16.567  1.00  0.00      A   CL
ATOM   5648  HC3 DCE A 471      48.441  20.988  18.344  1.00  0.00      A    H
ATOM   5653  CT  DCE A 472      46.027  41.634  27.404  1.00  0.00      A    C
ATOM   5654  HC  DCE A 472      46.916  41.925  26.845  1.00  0.00      A    H
ATOM   5655  HC1 DCE A 472      46.133  41.839  28.469  1.00  0.00      A    H
ATOM   5656  Cl  DCE A 472      44.796  42.721  26.924  1.00  0.00      A   CL
ATOM   5657  CT1 DCE A 472      45.616  40.152  27.262  1.00  0.00      A    C
ATOM   5658  HC2 DCE A 472      45.403  39.958  26.211  1.00  0.00      A    H
ATOM   5659  Cl1 DCE A 472      46.927  39.092  27.725  1.00  0.00      A   CL
ATOM   5660  HC3 DCE A 472      44.663  39.932  27.745  1.00  0.00      A    H
ATOM   5665  CT  DCE A 473      24.141   9.692   6.626  1.00  0.00      A    C
ATOM   5666  HC  DCE A 473      24.888   9.504   5.856  1.00  0.00      A    H
ATOM   5667  HC1 DCE A 473      23.172   9.201   6.540  1.00  0.00      A    H
ATOM   5668  Cl  DCE A 473      24.905   9.126   8.101  1.00  0.00      A   CL
ATOM   5669  CT1 DCE A 473      23.933  11.234   6.804  1.00  0.00      A    C
ATOM   5670  HC2 DCE A 473      24.846  11.746   7.109  1.00  0.00      A    H
ATOM   5671  Cl1 DCE A 473      23.524  11.916   5.237  1.00  0.00      A   CL
ATOM   5672  HC3 DCE A 473      23.209  11.460   7.587  1.00  0.00      A    H
ATOM   5677  CT  DCE A 474      11.269  16.603  50.557  1.00  0.00      A    C
ATOM   5678  HC  DCE A 474      12.296  16.577  50.920  1.00  0.00      A    H
ATOM   5679  HC1 DCE A 474      11.056  17.669  50.641  1.00  0.00      A    H
ATOM   5680  Cl  DCE A 474      11.272  16.168  48.793  1.00  0.00      A   CL
ATOM   5681  CT1 DCE A 474      10.414  15.573  51.334  1.00  0.00      A    C
ATOM   5682  HC2 DCE A 474      10.611  15.645  52.403  1.00  0.00      A    H
ATOM   5683  Cl1 DCE A 474       8.716  15.812  50.969  1.00  0.00      A   CL
ATOM   5684  HC3 DCE A 474      10.650  14.592  50.920  1.00  0.00      A    H
ATOM   5689  CT  DCE A 475      31.225  11.819  22.671  1.00  0.00      A    C
ATOM   5690  HC  DCE A 475      31.178  10.985  21.972  1.00  0.00      A    H
ATOM   5691  HC1 DCE A 475      31.064  11.348  23.641  1.00  0.00      A    H
ATOM   5692  Cl  DCE A 475      32.865  12.480  22.481  1.00  0.00      A   CL
ATOM   5693  CT1 DCE A 475      30.198  12.909  22.336  1.00  0.00      A    C
ATOM   5694  HC2 DCE A 475      30.294  13.278  21.315  1.00  0.00      A    H
ATOM   5695  Cl1 DCE A 475      28.531  12.353  22.573  1.00  0.00      A   CL
ATOM   5696  HC3 DCE A 475      30.298  13.718  23.060  1.00  0.00      A    H
ATOM   5701  CT  DCE A 476      45.198  34.990  51.896  1.00  0.00      A    C
ATOM   5702  HC  DCE A 476      45.068  36.030  51.596  1.00  0.00      A    H
ATOM   5703  HC1 DCE A 476      44.965  34.448  50.980  1.00  0.00      A    H
ATOM   5704  Cl  DCE A 476      46.961  34.692  52.312  1.00  0.00      A   CL
ATOM   5705  CT1 DCE A 476      44.311  34.500  53.090  1.00  0.00      A    C
ATOM   5706  HC2 DCE A 476      44.758  34.893  54.003  1.00  0.00      A    H
ATOM   5707  Cl1 DCE A 476      42.690  35.118  52.812  1.00  0.00      A   CL
ATOM   5708  HC3 DCE A 476      44.251  33.414  53.153  1.00  0.00      A    H
ATOM   5713  CT  DCE A 477      32.865  15.284  18.760  1.00  0.00      A    C
ATOM   5714  HC  DCE A 477      33.916  15.128  18.517  1.00  0.00      A    H
ATOM   5715  HC1 DCE A 477      32.381  15.700  17.876  1.00  0.00      A    H
ATOM   5716  Cl  DCE A 477      32.086  13.810  19.387  1.00  0.00      A   CL
ATOM   5717  CT1 DCE A 477      32.828  16.442  19.826  1.00  0.00      A    C
ATOM   5718  HC2 DCE A 477      33.387  16.141  20.712  1.00  0.00      A    H
ATOM   5719  Cl1 DCE A 477      33.570  17.909  19.060  1.00  0.00      A   CL
ATOM   5720  HC3 DCE A 477      31.825  16.705  20.163  1.00  0.00      A    H
ATOM   5725  CT  DCE A 478      24.281  16.142  15.329  1.00  0.00      A    C
ATOM   5726  HC  DCE A 478      24.878  15.319  15.723  1.00  0.00      A    H
ATOM   5727  HC1 DCE A 478      24.842  16.554  14.491  1.00  0.00      A    H
ATOM   5728  Cl  DCE A 478      22.652  15.593  14.672  1.00  0.00      A   CL
ATOM   5729  CT1 DCE A 478      24.044  17.172  16.469  1.00  0.00      A    C
ATOM   5730  HC2 DCE A 478      23.552  18.106  16.200  1.00  0.00      A    H
ATOM   5731  Cl1 DCE A 478      22.915  16.387  17.628  1.00  0.00      A   CL
ATOM   5732  HC3 DCE A 478      24.916  17.496  17.037  1.00  0.00      A    H
ATOM   5737  CT  DCE A 479      53.380  26.945  35.131  1.00  0.00      A    C
ATOM   5738  HC  DCE A 479      53.460  27.621  34.280  1.00  0.00      A    H
ATOM   5739  HC1 DCE A 479      54.004  26.061  34.993  1.00  0.00      A    H
ATOM   5740  Cl  DCE A 479      53.835  27.829  36.614  1.00  0.00      A   CL
ATOM   5741  CT1 DCE A 479      51.958  26.447  35.128  1.00  0.00      A    C
ATOM   5742  HC2 DCE A 479      51.795  25.956  34.169  1.00  0.00      A    H
ATOM   5743  Cl1 DCE A 479      51.663  25.155  36.288  1.00  0.00      A   CL
ATOM   5744  HC3 DCE A 479      51.270  27.281  35.264  1.00  0.00      A    H
ATOM   5749  CT  DCE A 480      33.359  30.446  41.193  1.00  0.00      A    C
ATOM   5750  HC  DCE A 480      33.090  29.540  41.736  1.00  0.00      A    H
ATOM   5751  HC1 DCE A 480      33.794  30.012  40.293  1.00  0.00      A    H
ATOM   5752  Cl  DCE A 480      31.778  31.129  40.668  1.00  0.00      A   CL
ATOM   5753  CT1 DCE A 480      34.258  31.381  41.912  1.00  0.00      A    C
ATOM   5754  HC2 DCE A 480      33.791  31.638  42.862  1.00  0.00      A    H
ATOM   5755  Cl1 DCE A 480      35.842  30.645  42.381  1.00  0.00      A   CL
ATOM   5756  HC3 DCE A 480      34.499  32.299  41.376  1.00  0.00      A    H
ATOM   5761  CT  DCE A 481      23.526  53.695   2.863  1.00  0.00      A    C
ATOM   5762  HC  DCE A 481      23.113  54.624   3.255  1.00  0.00      A    H
ATOM   5763  HC1 DCE A 481      24.459  53.909   2.342  1.00  0.00      A    H
ATOM   5764  Cl  DCE A 481      23.821  52.559   4.113  1.00  0.00      A   CL
ATOM   5765  CT1 DCE A 481      22.560  53.199   1.810  1.00  0.00      A    C
ATOM   5766  HC2 DCE A 481      22.387  53.989   1.079  1.00  0.00      A    H
ATOM   5767  Cl1 DCE A 481      22.984  51.608   1.159  1.00  0.00      A   CL
ATOM   5768  HC3 DCE A 481      21.617  53.049   2.336  1.00  0.00      A    H
ATOM   5773  CT  DCE A 482      36.209  49.705  23.432  1.00  0.00      A    C
ATOM   5774  HC  DCE A 482      37.228  49.362  23.608  1.00  0.00      A    H
ATOM   5775  HC1 DCE A 482      36.337  50.609  22.836  1.00  0.00      A    H
ATOM   5776  Cl  DCE A 482      35.509  48.339  22.490  1.00  0.00      A   CL
ATOM   5777  CT1 DCE A 482      35.211  49.912  24.594  1.00  0.00      A    C
ATOM   5778  HC2 DCE A 482      35.576  50.680  25.275  1.00  0.00      A    H
ATOM   5779  Cl1 DCE A 482      33.709  50.565  24.041  1.00  0.00      A   CL
ATOM   5780  HC3 DCE A 482      35.069  48.948  25.084  1.00  0.00      A    H
ATOM   5785  CT  DCE A 483       6.279  23.370  16.594  1.00  0.00      A    C
ATOM   5786  HC  DCE A 483       5.336  23.774  16.962  1.00  0.00      A    H
ATOM   5787  HC1 DCE A 483       6.816  22.874  17.402  1.00  0.00      A    H
ATOM   5788  Cl  DCE A 483       5.889  22.135  15.347  1.00  0.00      A   CL
ATOM   5789  CT1 DCE A 483       7.092  24.469  16.019  1.00  0.00      A    C
ATOM   5790  HC2 DCE A 483       6.767  24.877  15.062  1.00  0.00      A    H
ATOM   5791  Cl1 DCE A 483       7.126  25.789  17.188  1.00  0.00      A   CL
ATOM   5792  HC3 DCE A 483       8.105  24.106  15.848  1.00  0.00      A    H
ATOM   5797  CT  DCE A 484      17.264   1.475  10.672  1.00  0.00      A    C
ATOM   5798  HC  DCE A 484      16.849   1.023  11.573  1.00  0.00      A    H
ATOM   5799  HC1 DCE A 484      16.458   1.468   9.938  1.00  0.00      A    H
ATOM   5800  Cl  DCE A 484      17.838   3.111  11.123  1.00  0.00      A   CL
ATOM   5801  CT1 DCE A 484      18.436   0.685  10.107  1.00  0.00      A    C
ATOM   5802  HC2 DCE A 484      18.882   1.198   9.255  1.00  0.00      A    H
ATOM   5803  Cl1 DCE A 484      19.741   0.534  11.305  1.00  0.00      A   CL
ATOM   5804  HC3 DCE A 484      18.165  -0.286   9.693  1.00  0.00      A    H
ATOM   5809  CT  DCE A 485      52.961  51.667  35.800  1.00  0.00      A    C
ATOM   5810  HC  DCE A 485      52.662  50.726  36.261  1.00  0.00      A    H
ATOM   5811  HC1 DCE A 485      52.205  52.439  35.946  1.00  0.00      A    H
ATOM   5812  Cl  DCE A 485      54.405  52.291  36.523  1.00  0.00      A   CL
ATOM   5813  CT1 DCE A 485      53.174  51.392  34.334  1.00  0.00      A    C
ATOM   5814  HC2 DCE A 485      52.353  50.730  34.059  1.00  0.00      A    H
ATOM   5815  Cl1 DCE A 485      53.000  52.901  33.430  1.00  0.00      A   CL
ATOM   5816  HC3 DCE A 485      54.052  50.808  34.056  1.00  0.00      A    H
ATOM   5821  CT  DCE A 486      34.592   8.240   6.925  1.00  0.00      A    C
ATOM   5822  HC  DCE A 486      34.379   7.326   7.480  1.00  0.00      A    H
ATOM   5823  HC1 DCE A 486      34.219   8.947   7.666  1.00  0.00      A    H
ATOM   5824  Cl  DCE A 486      36.332   8.475   6.707  1.00  0.00      A   CL
ATOM   5825  CT1 DCE A 486      33.861   8.230   5.659  1.00  0.00      A    C
ATOM   5826  HC2 DCE A 486      33.818   9.235   5.239  1.00  0.00      A    H
ATOM   5827  Cl1 DCE A 486      34.651   7.144   4.488  1.00  0.00      A   CL
ATOM   5828  HC3 DCE A 486      32.807   7.950   5.666  1.00  0.00      A    H
ATOM   5833  CT  DCE A 487       7.846  30.110  46.978  1.00  0.00      A    C
ATOM   5834  HC  DCE A 487       8.863  30.502  47.006  1.00  0.00      A    H
ATOM   5835  HC1 DCE A 487       7.260  30.906  47.437  1.00  0.00      A    H
ATOM   5836  Cl  DCE A 487       7.361  29.682  45.341  1.00  0.00      A   CL
ATOM   5837  CT1 DCE A 487       7.684  28.914  47.927  1.00  0.00      A    C
ATOM   5838  HC2 DCE A 487       6.630  28.651  48.022  1.00  0.00      A    H
ATOM   5839  Cl1 DCE A 487       8.612  27.440  47.505  1.00  0.00      A   CL
ATOM   5840  HC3 DCE A 487       7.994  29.238  48.921  1.00  0.00      A    H
ATOM   5845  CT  DCE A 488       9.849  33.195  54.268  1.00  0.00      A    C
ATOM   5846  HC  DCE A 488       8.885  32.774  54.555  1.00  0.00      A    H
ATOM   5847  HC1 DCE A 488      10.210  32.825  53.309  1.00  0.00      A    H
ATOM   5848  Cl  DCE A 488       9.505  34.880  54.005  1.00  0.00      A   CL
ATOM   5849  CT1 DCE A 488      10.828  32.919  55.406  1.00  0.00      A    C
ATOM   5850  HC2 DCE A 488      11.720  33.489  55.146  1.00  0.00      A    H
ATOM   5851  Cl1 DCE A 488      10.317  33.437  57.025  1.00  0.00      A   CL
ATOM   5852  HC3 DCE A 488      10.935  31.835  55.440  1.00  0.00      A    H
ATOM   5857  CT  DCE A 489       4.139  43.889  11.999  1.00  0.00      A    C
ATOM   5858  HC  DCE A 489       4.501  43.089  11.354  1.00  0.00      A    H
ATOM   5859  HC1 DCE A 489       4.527  44.839  11.633  1.00  0.00      A    H
ATOM   5860  Cl  DCE A 489       2.395  44.075  11.780  1.00  0.00      A   CL
ATOM   5861  CT1 DCE A 489       4.388  43.557  13.477  1.00  0.00      A    C
ATOM   5862  HC2 DCE A 489       5.445  43.616  13.735  1.00  0.00      A    H
ATOM   5863  Cl1 DCE A 489       3.425  44.608  14.580  1.00  0.00      A   CL
ATOM   5864  HC3 DCE A 489       4.117  42.544  13.776  1.00  0.00      A    H
ATOM   5869  CT  DCE A 490      31.189   4.167  42.038  1.00  0.00      A    C
ATOM   5870  HC  DCE A 490      30.698   3.220  41.814  1.00  0.00      A    H
ATOM   5871  HC1 DCE A 490      30.703   4.830  41.323  1.00  0.00      A    H
ATOM   5872  Cl  DCE A 490      30.764   4.631  43.697  1.00  0.00      A   CL
ATOM   5873  CT1 DCE A 490      32.692   3.991  41.783  1.00  0.00      A    C
ATOM   5874  HC2 DCE A 490      32.962   3.888  40.732  1.00  0.00      A    H
ATOM   5875  Cl1 DCE A 490      33.637   5.459  42.319  1.00  0.00      A   CL
ATOM   5876  HC3 DCE A 490      33.234   3.233  42.348  1.00  0.00      A    H
ATOM   5881  CT  DCE A 491      13.082  16.951  36.696  1.00  0.00      A    C
ATOM   5882  HC  DCE A 491      12.532  16.150  37.189  1.00  0.00      A    H
ATOM   5883  HC1 DCE A 491      12.332  17.691  36.419  1.00  0.00      A    H
ATOM   5884  Cl  DCE A 491      13.933  17.960  37.873  1.00  0.00      A   CL
ATOM   5885  CT1 DCE A 491      13.948  16.443  35.564  1.00  0.00      A    C
ATOM   5886  HC2 DCE A 491      13.440  15.711  34.936  1.00  0.00      A    H
ATOM   5887  Cl1 DCE A 491      14.267  17.818  34.479  1.00  0.00      A   CL
ATOM   5888  HC3 DCE A 491      14.909  15.978  35.781  1.00  0.00      A    H
ATOM   5893  CT  DCE A 492      33.070  33.048  22.857  1.00  0.00      A    C
ATOM   5894  HC  DCE A 492      33.912  33.077  22.165  1.00  0.00      A    H
ATOM   5895  HC1 DCE A 492      33.239  33.633  23.761  1.00  0.00      A    H
ATOM   5896  Cl  DCE A 492      31.667  33.634  22.008  1.00  0.00      A   CL
ATOM   5897  CT1 DCE A 492      32.802  31.569  23.132  1.00  0.00      A    C
ATOM   5898  HC2 DCE A 492      33.590  31.178  23.775  1.00  0.00      A    H
ATOM   5899  Cl1 DCE A 492      31.223  31.251  23.827  1.00  0.00      A   CL
ATOM   5900  HC3 DCE A 492      32.977  31.066  22.181  1.00  0.00      A    H
ATOM   5905  CT  DCE A 493      44.860  10.500  32.859  1.00  0.00      A    C
ATOM   5906  HC  DCE A 493      44.065  11.225  33.035  1.00  0.00      A    H
ATOM   5907  HC1 DCE A 493      44.622   9.691  33.550  1.00  0.00      A    H
ATOM   5908  Cl  DCE A 493      44.989  10.145  31.172  1.00  0.00      A   CL
ATOM   5909  CT1 DCE A 493      46.109  11.079  33.460  1.00  0.00      A    C
ATOM   5910  HC2 DCE A 493      45.776  11.316  34.470  1.00  0.00      A    H
ATOM   5911  Cl1 DCE A 493      47.482   9.969  33.418  1.00  0.00      A   CL
ATOM   5912  HC3 DCE A 493      46.429  12.012  32.996  1.00  0.00      A    H
ATOM   5917  CT  DCE A 494      16.789  13.505  54.055  1.00  0.00      A    C
ATOM   5918  HC  DCE A 494      17.862  13.695  54.027  1.00  0.00      A    H
ATOM   5919  HC1 DCE A 494      16.426  13.525  53.027  1.00  0.00      A    H
ATOM   5920  Cl  DCE A 494      16.456  11.884  54.564  1.00  0.00      A   CL
ATOM   5921  CT1 DCE A 494      16.043  14.499  54.901  1.00  0.00      A    C
ATOM   5922  HC2 DCE A 494      15.145  14.008  55.277  1.00  0.00      A    H
ATOM   5923  Cl1 DCE A 494      17.127  14.737  56.342  1.00  0.00      A   CL
ATOM   5924  HC3 DCE A 494      15.772  15.491  54.539  1.00  0.00      A    H
ATOM   5929  CT  DCE A 495       9.178  32.969   6.802  1.00  0.00      A    C
ATOM   5930  HC  DCE A 495       8.351  32.279   6.630  1.00  0.00      A    H
ATOM   5931  HC1 DCE A 495       9.071  33.584   7.695  1.00  0.00      A    H
ATOM   5932  Cl  DCE A 495      10.699  32.072   7.213  1.00  0.00      A   CL
ATOM   5933  CT1 DCE A 495       9.398  33.802   5.527  1.00  0.00      A    C
ATOM   5934  HC2 DCE A 495       8.982  34.807   5.443  1.00  0.00      A    H
ATOM   5935  Cl1 DCE A 495      11.147  34.140   5.573  1.00  0.00      A   CL
ATOM   5936  HC3 DCE A 495       9.134  33.207   4.653  1.00  0.00      A    H
ATOM   5941  CT  DCE A 496       7.131  46.094  32.748  1.00  0.00      A    C
ATOM   5942  HC  DCE A 496       7.794  46.716  33.349  1.00  0.00      A    H
ATOM   5943  HC1 DCE A 496       6.906  45.281  33.437  1.00  0.00      A    H
ATOM   5944  Cl  DCE A 496       5.606  46.886  32.334  1.00  0.00      A   CL
ATOM   5945  CT1 DCE A 496       7.933  45.780  31.492  1.00  0.00      A    C
ATOM   5946  HC2 DCE A 496       8.860  45.253  31.719  1.00  0.00      A    H
ATOM   5947  Cl1 DCE A 496       6.852  44.753  30.466  1.00  0.00      A   CL
ATOM   5948  HC3 DCE A 496       8.085  46.711  30.947  1.00  0.00      A    H
ATOM   5953  CT  DCE A 497      28.894  15.628  15.145  1.00  0.00      A    C
ATOM   5954  HC  DCE A 497      29.405  16.496  14.728  1.00  0.00      A    H
ATOM   5955  HC1 DCE A 497      29.496  15.333  16.004  1.00  0.00      A    H
ATOM   5956  Cl  DCE A 497      27.335  16.174  15.890  1.00  0.00      A   CL
ATOM   5957  CT1 DCE A 497      28.658  14.439  14.152  1.00  0.00      A    C
ATOM   5958  HC2 DCE A 497      29.576  13.879  13.973  1.00  0.00      A    H
ATOM   5959  Cl1 DCE A 497      27.491  13.274  14.657  1.00  0.00      A   CL
ATOM   5960  HC3 DCE A 497      28.341  14.888  13.211  1.00  0.00      A    H
ATOM   5965  CT  DCE A 498      17.799  36.917  50.590  1.00  0.00      A    C
ATOM   5966  HC  DCE A 498      17.253  36.852  49.649  1.00  0.00      A    H
ATOM   5967  HC1 DCE A 498      18.870  36.819  50.415  1.00  0.00      A    H
ATOM   5968  Cl  DCE A 498      17.473  38.516  51.292  1.00  0.00      A   CL
ATOM   5969  CT1 DCE A 498      17.300  36.020  51.764  1.00  0.00      A    C
ATOM   5970  HC2 DCE A 498      17.667  36.254  52.763  1.00  0.00      A    H
ATOM   5971  Cl1 DCE A 498      15.573  36.378  51.773  1.00  0.00      A   CL
ATOM   5972  HC3 DCE A 498      17.384  34.983  51.438  1.00  0.00      A    H
ATOM   5977  CT  DCE A 499      26.178  49.192  32.637  1.00  0.00      A    C
ATOM   5978  HC  DCE A 499      25.483  49.668  33.329  1.00  0.00      A    H
ATOM   5979  HC1 DCE A 499      27.107  49.169  33.206  1.00  0.00      A    H
ATOM   5980  Cl  DCE A 499      25.632  47.511  32.367  1.00  0.00      A   CL
ATOM   5981  CT1 DCE A 499      26.268  49.928  31.335  1.00  0.00      A    C
ATOM   5982  HC2 DCE A 499      27.106  49.588  30.725  1.00  0.00      A    H
ATOM   5983  Cl1 DCE A 499      24.755  49.556  30.392  1.00  0.00      A   CL
ATOM   5984  HC3 DCE A 499      26.162  51.012  31.381  1.00  0.00      A    H
ATOM   5989  CT  DCE A 500      17.937  44.685  30.619  1.00  0.00      A    C
ATOM   5990  HC  DCE A 500      17.221  45.093  31.332  1.00  0.00      A    H
ATOM   5991  HC1 DCE A 500      18.432  43.853  31.119  1.00  0.00      A    H
ATOM   5992  Cl  DCE A 500      16.943  44.131  29.283  1.00  0.00      A   CL
ATOM   5993  CT1 DCE A 500      19.006  45.653  30.214  1.00  0.00      A    C
ATOM   5994  HC2 DCE A 500      19.531  45.890  31.140  1.00  0.00      A    H
ATOM   5995  Cl1 DCE A 500      20.210  44.732  29.224  1.00  0.00      A   CL
ATOM   5996  HC3 DCE A 500      18.639  46.519  29.664  1.00  0.00      A    H
ATOM   6001  CT  DCE A 501      19.730  14.925  30.499  1.00  0.00      A    C
ATOM   6002  HC  DCE A 501      18.894  14.254  30.306  1.00  0.00      A    H
ATOM   6003  HC1 DCE A 501      19.770  15.657  29.692  1.00  0.00      A    H
ATOM   6004  Cl  DCE A 501      19.509  15.911  32.002  1.00  0.00      A   CL
ATOM   6005  CT1 DCE A 501      20.968  14.013  30.503  1.00  0.00      A    C
ATOM   6006  HC2 DCE A 501      20.872  13.054  31.013  1.00  0.00      A    H
ATOM   6007  Cl1 DCE A 501      21.176  13.533  28.826  1.00  0.00      A   CL
ATOM   6008  HC3 DCE A 501      21.900  14.463  30.846  1.00  0.00      A    H
ATOM   6013  CT  DCE A 502       3.310  35.214  18.313  1.00  0.00      A    C
ATOM   6014  HC  DCE A 502       2.606  34.437  18.019  1.00  0.00      A    H
ATOM   6015  HC1 DCE A 502       3.736  34.871  19.256  1.00  0.00      A    H
ATOM   6016  Cl  DCE A 502       4.622  35.226  17.108  1.00  0.00      A   CL
ATOM   6017  CT1 DCE A 502       2.567  36.529  18.528  1.00  0.00      A    C
ATOM   6018  HC2 DCE A 502       2.264  36.963  17.576  1.00  0.00      A    H
ATOM   6019  Cl1 DCE A 502       1.166  36.123  19.493  1.00  0.00      A   CL
ATOM   6020  HC3 DCE A 502       3.246  37.213  19.038  1.00  0.00      A    H
ATOM   6025  CT  DCE A 503       0.503  45.719   4.224  1.00  0.00      A    C
ATOM   6026  HC  DCE A 503      -0.462  45.237   4.064  1.00  0.00      A    H
ATOM   6027  HC1 DCE A 503       1.260  45.001   4.539  1.00  0.00      A    H
ATOM   6028  Cl  DCE A 503       0.863  46.515   2.667  1.00  0.00      A   CL
ATOM   6029  CT1 DCE A 503       0.455  46.879   5.229  1.00  0.00      A    C
ATOM   6030  HC2 DCE A 503       0.631  46.535   6.248  1.00  0.00      A    H
ATOM   6031  Cl1 DCE A 503       1.636  48.141   4.801  1.00  0.00      A   CL
ATOM   6032  HC3 DCE A 503      -0.457  47.470   5.139  1.00  0.00      A    H
ATOM   6037  CT  DCE A 504      49.262   3.768  39.554  1.00  0.00      A    C
ATOM   6038  HC  DCE A 504      48.502   3.650  38.782  1.00  0.00      A    H
ATOM   6039  HC1 DCE A 504      49.687   2.802  39.830  1.00  0.00      A    H
ATOM   6040  Cl  DCE A 504      50.459   4.814  38.840  1.00  0.00      A   CL
ATOM   6041  CT1 DCE A 504      48.681   4.538  40.825  1.00  0.00      A    C
ATOM   6042  HC2 DCE A 504      48.257   3.838  41.545  1.00  0.00      A    H
ATOM   6043  Cl1 DCE A 504      49.926   5.551  41.610  1.00  0.00      A   CL
ATOM   6044  HC3 DCE A 504      47.967   5.319  40.564  1.00  0.00      A    H
ATOM   6049  CT  DCE A 505      13.163  24.968  50.691  1.00  0.00      A    C
ATOM   6050  HC  DCE A 505      13.779  25.391  49.897  1.00  0.00      A    H
ATOM   6051  HC1 DCE A 505      13.838  24.560  51.443  1.00  0.00      A    H
ATOM   6052  Cl  DCE A 505      12.144  26.198  51.401  1.00  0.00      A   CL
ATOM   6053  CT1 DCE A 505      12.249  23.987  49.948  1.00  0.00      A    C
ATOM   6054  HC2 DCE A 505      12.897  23.367  49.327  1.00  0.00      A    H
ATOM   6055  Cl1 DCE A 505      11.199  23.140  51.061  1.00  0.00      A   CL
ATOM   6056  HC3 DCE A 505      11.572  24.627  49.383  1.00  0.00      A    H
ATOM   6061  CT  DCE A 506      14.410  40.218  19.867  1.00  0.00      A    C
ATOM   6062  HC  DCE A 506      13.846  39.448  19.340  1.00  0.00      A    H
ATOM   6063  HC1 DCE A 506      14.429  39.806  20.876  1.00  0.00      A    H
ATOM   6064  Cl  DCE A 506      15.958  40.504  19.077  1.00  0.00      A   CL
ATOM   6065  CT1 DCE A 506      13.543  41.527  19.644  1.00  0.00      A    C
ATOM   6066  HC2 DCE A 506      13.385  41.641  18.571  1.00  0.00      A    H
ATOM   6067  Cl1 DCE A 506      11.921  41.465  20.430  1.00  0.00      A   CL
ATOM   6068  HC3 DCE A 506      14.065  42.446  19.907  1.00  0.00      A    H
ATOM   6073  CT  DCE A 507      40.172  50.084  32.094  1.00  0.00      A    C
ATOM   6074  HC  DCE A 507      40.610  49.288  32.697  1.00  0.00      A    H
ATOM   6075  HC1 DCE A 507      40.922  50.426  31.380  1.00  0.00      A    H
ATOM   6076  Cl  DCE A 507      38.694  49.469  31.414  1.00  0.00      A   CL
ATOM   6077  CT1 DCE A 507      39.714  51.215  32.987  1.00  0.00      A    C
ATOM   6078  HC2 DCE A 507      38.984  50.821  33.693  1.00  0.00      A    H
ATOM   6079  Cl1 DCE A 507      41.063  51.748  33.934  1.00  0.00      A   CL
ATOM   6080  HC3 DCE A 507      39.259  51.980  32.357  1.00  0.00      A    H
ATOM   6085  CT  DCE A 508       5.577  -0.334  47.336  1.00  0.00      A    C
ATOM   6086  HC  DCE A 508       6.236  -0.450  48.197  1.00  0.00      A    H
ATOM   6087  HC1 DCE A 508       5.990  -1.036  46.612  1.00  0.00      A    H
ATOM   6088  Cl  DCE A 508       4.108  -1.039  47.982  1.00  0.00      A   CL
ATOM   6089  CT1 DCE A 508       5.347   1.047  46.774  1.00  0.00      A    C
ATOM   6090  HC2 DCE A 508       4.405   1.186  46.244  1.00  0.00      A    H
ATOM   6091  Cl1 DCE A 508       5.450   2.302  48.065  1.00  0.00      A   CL
ATOM   6092  HC3 DCE A 508       6.173   1.205  46.082  1.00  0.00      A    H
ATOM   6097  CT  DCE A 509       7.295  35.899   1.695  1.00  0.00      A    C
ATOM   6098  HC  DCE A 509       7.256  36.303   0.683  1.00  0.00      A    H
ATOM   6099  HC1 DCE A 509       7.957  35.035   1.756  1.00  0.00      A    H
ATOM   6100  Cl  DCE A 509       8.192  37.152   2.578  1.00  0.00      A   CL
ATOM   6101  CT1 DCE A 509       6.051  35.410   2.381  1.00  0.00      A    C
ATOM   6102  HC2 DCE A 509       5.626  34.509   1.938  1.00  0.00      A    H
ATOM   6103  Cl1 DCE A 509       6.430  34.917   4.034  1.00  0.00      A   CL
ATOM   6104  HC3 DCE A 509       5.281  36.179   2.448  1.00  0.00      A    H
ATOM   6109  CT  DCE A 510       1.785   0.586  29.408  1.00  0.00      A    C
ATOM   6110  HC  DCE A 510       1.801  -0.164  30.199  1.00  0.00      A    H
ATOM   6111  HC1 DCE A 510       2.579   0.352  28.699  1.00  0.00      A    H
ATOM   6112  Cl  DCE A 510       0.360   0.272  28.448  1.00  0.00      A   CL
ATOM   6113  CT1 DCE A 510       1.828   2.056  29.927  1.00  0.00      A    C
ATOM   6114  HC2 DCE A 510       2.643   2.258  30.622  1.00  0.00      A    H
ATOM   6115  Cl1 DCE A 510       2.080   3.132  28.526  1.00  0.00      A   CL
ATOM   6116  HC3 DCE A 510       0.914   2.380  30.423  1.00  0.00      A    H
ATOM   6121  CT  DCE A 511      41.987  24.768  18.363  1.00  0.00      A    C
ATOM   6122  HC  DCE A 511      41.355  24.771  17.475  1.00  0.00      A    H
ATOM   6123  HC1 DCE A 511      41.701  23.994  19.076  1.00  0.00      A    H
ATOM   6124  Cl  DCE A 511      43.617  24.340  17.795  1.00  0.00      A   CL
ATOM   6125  CT1 DCE A 511      42.025  26.137  18.954  1.00  0.00      A    C
ATOM   6126  HC2 DCE A 511      42.852  26.129  19.664  1.00  0.00      A    H
ATOM   6127  Cl1 DCE A 511      42.519  27.396  17.754  1.00  0.00      A   CL
ATOM   6128  HC3 DCE A 511      41.132  26.390  19.526  1.00  0.00      A    H
ATOM   6133  CT  DCE A 512      47.766   1.246   7.490  1.00  0.00      A    C
ATOM   6134  HC  DCE A 512      47.993   2.312   7.532  1.00  0.00      A    H
ATOM   6135  HC1 DCE A 512      47.722   0.858   8.507  1.00  0.00      A    H
ATOM   6136  Cl  DCE A 512      46.004   1.065   6.803  1.00  0.00      A   CL
ATOM   6137  CT1 DCE A 512      48.803   0.358   6.676  1.00  0.00      A    C
ATOM   6138  HC2 DCE A 512      48.537  -0.699   6.651  1.00  0.00      A    H
ATOM   6139  Cl1 DCE A 512      49.186   1.009   5.096  1.00  0.00      A   CL
ATOM   6140  HC3 DCE A 512      49.759   0.351   7.200  1.00  0.00      A    H
ATOM   6145  CT  DCE A 513      26.243   0.774  16.657  1.00  0.00      A    C
ATOM   6146  HC  DCE A 513      26.191  -0.116  16.029  1.00  0.00      A    H
ATOM   6147  HC1 DCE A 513      25.715   0.525  17.577  1.00  0.00      A    H
ATOM   6148  Cl  DCE A 513      27.932   0.877  17.169  1.00  0.00      A   CL
ATOM   6149  CT1 DCE A 513      25.714   2.076  16.006  1.00  0.00      A    C
ATOM   6150  HC2 DCE A 513      26.087   2.248  14.996  1.00  0.00      A    H
ATOM   6151  Cl1 DCE A 513      23.969   2.364  15.922  1.00  0.00      A   CL
ATOM   6152  HC3 DCE A 513      26.053   2.868  16.675  1.00  0.00      A    H
ATOM   6157  CT  DCE A 514      52.816  43.336  12.686  1.00  0.00      A    C
ATOM   6158  HC  DCE A 514      51.918  43.443  13.295  1.00  0.00      A    H
ATOM   6159  HC1 DCE A 514      53.760  43.481  13.210  1.00  0.00      A    H
ATOM   6160  Cl  DCE A 514      52.993  41.616  12.301  1.00  0.00      A   CL
ATOM   6161  CT1 DCE A 514      52.630  44.279  11.427  1.00  0.00      A    C
ATOM   6162  HC2 DCE A 514      53.566  44.573  10.951  1.00  0.00      A    H
ATOM   6163  Cl1 DCE A 514      51.723  43.310  10.217  1.00  0.00      A   CL
ATOM   6164  HC3 DCE A 514      51.925  45.089  11.612  1.00  0.00      A    H
ATOM   6169  CT  DCE A 515      12.729  52.257  52.888  1.00  0.00      A    C
ATOM   6170  HC  DCE A 515      13.531  51.862  53.512  1.00  0.00      A    H
ATOM   6171  HC1 DCE A 515      13.117  53.236  52.606  1.00  0.00      A    H
ATOM   6172  Cl  DCE A 515      12.308  51.350  51.376  1.00  0.00      A   CL
ATOM   6173  CT1 DCE A 515      11.401  52.585  53.663  1.00  0.00      A    C
ATOM   6174  HC2 DCE A 515      10.865  53.509  53.449  1.00  0.00      A    H
ATOM   6175  Cl1 DCE A 515      10.254  51.233  53.477  1.00  0.00      A   CL
ATOM   6176  HC3 DCE A 515      11.764  52.462  54.683  1.00  0.00      A    H
ATOM   6181  CT  DCE A 516      35.687  13.346  38.398  1.00  0.00      A    C
ATOM   6182  HC  DCE A 516      35.319  12.743  39.228  1.00  0.00      A    H
ATOM   6183  HC1 DCE A 516      35.153  13.211  37.457  1.00  0.00      A    H
ATOM   6184  Cl  DCE A 516      35.376  15.074  38.788  1.00  0.00      A   CL
ATOM   6185  CT1 DCE A 516      37.182  13.265  38.159  1.00  0.00      A    C
ATOM   6186  HC2 DCE A 516      37.388  12.229  37.889  1.00  0.00      A    H
ATOM   6187  Cl1 DCE A 516      37.754  14.305  36.849  1.00  0.00      A   CL
ATOM   6188  HC3 DCE A 516      37.752  13.668  38.996  1.00  0.00      A    H
ATOM   6193  CT  DCE A 517      43.581  17.978  10.946  1.00  0.00      A    C
ATOM   6194  HC  DCE A 517      43.339  18.545  10.047  1.00  0.00      A    H
ATOM   6195  HC1 DCE A 517      44.114  17.080  10.629  1.00  0.00      A    H
ATOM   6196  Cl  DCE A 517      44.569  18.824  12.189  1.00  0.00      A   CL
ATOM   6197  CT1 DCE A 517      42.206  17.555  11.488  1.00  0.00      A    C
ATOM   6198  HC2 DCE A 517      41.659  17.072  10.678  1.00  0.00      A    H
ATOM   6199  Cl1 DCE A 517      42.497  16.412  12.849  1.00  0.00      A   CL
ATOM   6200  HC3 DCE A 517      41.679  18.446  11.828  1.00  0.00      A    H
ATOM   6205  CT  DCE A 518      46.559  42.383  18.948  1.00  0.00      A    C
ATOM   6206  HC  DCE A 518      45.567  42.833  18.917  1.00  0.00      A    H
ATOM   6207  HC1 DCE A 518      46.539  41.505  19.593  1.00  0.00      A    H
ATOM   6208  Cl  DCE A 518      47.053  41.884  17.305  1.00  0.00      A   CL
ATOM   6209  CT1 DCE A 518      47.502  43.560  19.466  1.00  0.00      A    C
ATOM   6210  HC2 DCE A 518      46.956  44.176  20.180  1.00  0.00      A    H
ATOM   6211  Cl1 DCE A 518      49.079  43.009  20.178  1.00  0.00      A   CL
ATOM   6212  HC3 DCE A 518      47.766  44.142  18.583  1.00  0.00      A    H
ATOM   6217  CT  DCE A 519      18.595  17.250  51.976  1.00  0.00      A    C
ATOM   6218  HC  DCE A 519      18.683  16.469  51.221  1.00  0.00      A    H
ATOM   6219  HC1 DCE A 519      17.527  17.465  51.999  1.00  0.00      A    H
ATOM   6220  Cl  DCE A 519      19.026  16.589  53.593  1.00  0.00      A   CL
ATOM   6221  CT1 DCE A 519      19.262  18.539  51.623  1.00  0.00      A    C
ATOM   6222  HC2 DCE A 519      20.338  18.612  51.780  1.00  0.00      A    H
ATOM   6223  Cl1 DCE A 519      18.904  18.877  49.923  1.00  0.00      A   CL
ATOM   6224  HC3 DCE A 519      18.909  19.343  52.268  1.00  0.00      A    H
ATOM   6229  CT  DCE A 520      45.004  48.390  52.268  1.00  0.00      A    C
ATOM   6230  HC  DCE A 520      44.402  48.570  51.376  1.00  0.00      A    H
ATOM   6231  HC1 DCE A 520      44.338  48.393  53.131  1.00  0.00      A    H
ATOM   6232  Cl  DCE A 520      45.895  46.921  51.997  1.00  0.00      A   CL
ATOM   6233  CT1 DCE A 520      46.160  49.378  52.399  1.00  0.00      A    C
ATOM   6234  HC2 DCE A 520      46.860  48.955  53.120  1.00  0.00      A    H
ATOM   6235  Cl1 DCE A 520      47.080  49.602  50.855  1.00  0.00      A   CL
ATOM   6236  HC3 DCE A 520      45.810  50.344  52.763  1.00  0.00      A    H
ATOM   6241  CT  DCE A 521      50.216  36.694  48.004  1.00  0.00      A    C
ATOM   6242  HC  DCE A 521      50.093  36.841  46.931  1.00  0.00      A    H
ATOM   6243  HC1 DCE A 521      50.831  35.805  48.145  1.00  0.00      A    H
ATOM   6244  Cl  DCE A 521      51.147  38.059  48.683  1.00  0.00      A   CL
ATOM   6245  CT1 DCE A 521      48.825  36.659  48.552  1.00  0.00      A    C
ATOM   6246  HC2 DCE A 521      48.298  37.609  48.471  1.00  0.00      A    H
ATOM   6247  Cl1 DCE A 521      47.918  35.375  47.739  1.00  0.00      A   CL
ATOM   6248  HC3 DCE A 521      48.800  36.345  49.596  1.00  0.00      A    H
ATOM   6253  CT  DCE A 522      25.970  17.115  36.670  1.00  0.00      A    C
ATOM   6254  HC  DCE A 522      26.636  16.557  37.328  1.00  0.00      A    H
ATOM   6255  HC1 DCE A 522      25.083  16.510  36.481  1.00  0.00      A    H
ATOM   6256  Cl  DCE A 522      25.539  18.570  37.584  1.00  0.00      A   CL
ATOM   6257  CT1 DCE A 522      26.771  17.435  35.352  1.00  0.00      A    C
ATOM   6258  HC2 DCE A 522      27.682  18.027  35.437  1.00  0.00      A    H
ATOM   6259  Cl1 DCE A 522      27.108  15.904  34.513  1.00  0.00      A   CL
ATOM   6260  HC3 DCE A 522      26.095  18.015  34.723  1.00  0.00      A    H
ATOM   6265  CT  DCE A 523      36.193  35.022   0.315  1.00  0.00      A    C
ATOM   6266  HC  DCE A 523      35.330  34.461   0.673  1.00  0.00      A    H
ATOM   6267  HC1 DCE A 523      36.518  34.504  -0.587  1.00  0.00      A    H
ATOM   6268  Cl  DCE A 523      35.547  36.628  -0.011  1.00  0.00      A   CL
ATOM   6269  CT1 DCE A 523      37.377  35.133   1.225  1.00  0.00      A    C
ATOM   6270  HC2 DCE A 523      38.229  35.557   0.695  1.00  0.00      A    H
ATOM   6271  Cl1 DCE A 523      37.002  36.049   2.679  1.00  0.00      A   CL
ATOM   6272  HC3 DCE A 523      37.749  34.179   1.598  1.00  0.00      A    H
ATOM   6277  CT  DCE A 524       7.542  43.470  23.283  1.00  0.00      A    C
ATOM   6278  HC  DCE A 524       8.333  43.074  23.919  1.00  0.00      A    H
ATOM   6279  HC1 DCE A 524       6.728  43.894  23.871  1.00  0.00      A    H
ATOM   6280  Cl  DCE A 524       8.164  44.880  22.326  1.00  0.00      A   CL
ATOM   6281  CT1 DCE A 524       7.126  42.344  22.275  1.00  0.00      A    C
ATOM   6282  HC2 DCE A 524       6.186  42.589  21.781  1.00  0.00      A    H
ATOM   6283  Cl1 DCE A 524       8.400  41.982  21.156  1.00  0.00      A   CL
ATOM   6284  HC3 DCE A 524       7.024  41.429  22.860  1.00  0.00      A    H
ATOM   6289  CT  DCE A 525      30.028  25.172  15.635  1.00  0.00      A    C
ATOM   6290  HC  DCE A 525      30.224  24.101  15.578  1.00  0.00      A    H
ATOM   6291  HC1 DCE A 525      29.001  25.307  15.974  1.00  0.00      A    H
ATOM   6292  Cl  DCE A 525      30.921  25.745  17.020  1.00  0.00      A   CL
ATOM   6293  CT1 DCE A 525      30.419  26.050  14.398  1.00  0.00      A    C
ATOM   6294  HC2 DCE A 525      30.488  25.416  13.514  1.00  0.00      A    H
ATOM   6295  Cl1 DCE A 525      29.257  27.314  14.369  1.00  0.00      A   CL
ATOM   6296  HC3 DCE A 525      31.419  26.431  14.604  1.00  0.00      A    H
ATOM   6301  CT  DCE A 526      37.599  23.087  11.059  1.00  0.00      A    C
ATOM   6302  HC  DCE A 526      38.142  22.671  10.210  1.00  0.00      A    H
ATOM   6303  HC1 DCE A 526      37.488  24.131  10.769  1.00  0.00      A    H
ATOM   6304  Cl  DCE A 526      36.046  22.236  11.144  1.00  0.00      A   CL
ATOM   6305  CT1 DCE A 526      38.358  23.070  12.449  1.00  0.00      A    C
ATOM   6306  HC2 DCE A 526      37.828  23.542  13.276  1.00  0.00      A    H
ATOM   6307  Cl1 DCE A 526      38.550  21.361  12.917  1.00  0.00      A   CL
ATOM   6308  HC3 DCE A 526      39.312  23.577  12.307  1.00  0.00      A    H
ATOM   6313  CT  DCE A 527      16.452  24.885  54.364  1.00  0.00      A    C
ATOM   6314  HC  DCE A 527      16.308  25.900  54.732  1.00  0.00      A    H
ATOM   6315  HC1 DCE A 527      15.637  24.169  54.472  1.00  0.00      A    H
ATOM   6316  Cl  DCE A 527      16.745  24.830  52.569  1.00  0.00      A   CL
ATOM   6317  CT1 DCE A 527      17.756  24.320  54.954  1.00  0.00      A    C
ATOM   6318  HC2 DCE A 527      17.698  24.507  56.026  1.00  0.00      A    H
ATOM   6319  Cl1 DCE A 527      17.980  22.568  54.672  1.00  0.00      A   CL
ATOM   6320  HC3 DCE A 527      18.693  24.829  54.731  1.00  0.00      A    H
ATOM   6325  CT  DCE A 528      50.504  37.033  23.996  1.00  0.00      A    C
ATOM   6326  HC  DCE A 528      50.160  37.040  22.961  1.00  0.00      A    H
ATOM   6327  HC1 DCE A 528      49.797  37.480  24.695  1.00  0.00      A    H
ATOM   6328  Cl  DCE A 528      50.606  35.332  24.468  1.00  0.00      A   CL
ATOM   6329  CT1 DCE A 528      51.964  37.481  24.122  1.00  0.00      A    C
ATOM   6330  HC2 DCE A 528      52.324  37.550  25.149  1.00  0.00      A    H
ATOM   6331  Cl1 DCE A 528      52.998  36.455  23.047  1.00  0.00      A   CL
ATOM   6332  HC3 DCE A 528      52.064  38.491  23.725  1.00  0.00      A    H
ATOM   6337  CT  DCE A 529      53.565   6.731  21.279  1.00  0.00      A    C
ATOM   6338  HC  DCE A 529      53.825   6.293  22.242  1.00  0.00      A    H
ATOM   6339  HC1 DCE A 529      52.478   6.763  21.206  1.00  0.00      A    H
ATOM   6340  Cl  DCE A 529      54.053   8.482  21.326  1.00  0.00      A   CL
ATOM   6341  CT1 DCE A 529      54.283   6.047  20.108  1.00  0.00      A    C
ATOM   6342  HC2 DCE A 529      55.312   5.902  20.438  1.00  0.00      A    H
ATOM   6343  Cl1 DCE A 529      53.665   4.542  19.566  1.00  0.00      A   CL
ATOM   6344  HC3 DCE A 529      54.274   6.658  19.206  1.00  0.00      A    H
ATOM   6349  CT  DCE A 530      52.811  47.279  15.563  1.00  0.00      A    C
ATOM   6350  HC  DCE A 530      51.927  47.906  15.677  1.00  0.00      A    H
ATOM   6351  HC1 DCE A 530      52.490  46.325  15.982  1.00  0.00      A    H
ATOM   6352  Cl  DCE A 530      52.950  46.944  13.774  1.00  0.00      A   CL
ATOM   6353  CT1 DCE A 530      53.982  47.830  16.221  1.00  0.00      A    C
ATOM   6354  HC2 DCE A 530      53.821  48.224  17.224  1.00  0.00      A    H
ATOM   6355  Cl1 DCE A 530      55.210  46.594  16.365  1.00  0.00      A   CL
ATOM   6356  HC3 DCE A 530      54.382  48.682  15.672  1.00  0.00      A    H
ATOM   6361  CT  DCE A 531      30.812  49.614  42.577  1.00  0.00      A    C
ATOM   6362  HC  DCE A 531      31.459  49.921  41.756  1.00  0.00      A    H
ATOM   6363  HC1 DCE A 531      31.537  49.362  43.352  1.00  0.00      A    H
ATOM   6364  Cl  DCE A 531      29.967  51.069  43.087  1.00  0.00      A   CL
ATOM   6365  CT1 DCE A 531      29.776  48.556  42.096  1.00  0.00      A    C
ATOM   6366  HC2 DCE A 531      29.062  48.963  41.381  1.00  0.00      A    H
ATOM   6367  Cl1 DCE A 531      30.534  47.098  41.423  1.00  0.00      A   CL
ATOM   6368  HC3 DCE A 531      29.229  48.305  43.005  1.00  0.00      A    H
ATOM   6373  CT  DCE A 532      43.853  42.611  22.201  1.00  0.00      A    C
ATOM   6374  HC  DCE A 532      43.315  43.423  22.689  1.00  0.00      A    H
ATOM   6375  HC1 DCE A 532      44.791  42.951  21.762  1.00  0.00      A    H
ATOM   6376  Cl  DCE A 532      44.249  41.276  23.318  1.00  0.00      A   CL
ATOM   6377  CT1 DCE A 532      42.980  41.932  21.166  1.00  0.00      A    C
ATOM   6378  HC2 DCE A 532      42.568  42.634  20.441  1.00  0.00      A    H
ATOM   6379  Cl1 DCE A 532      44.012  40.841  20.106  1.00  0.00      A   CL
ATOM   6380  HC3 DCE A 532      42.158  41.306  21.512  1.00  0.00      A    H
ATOM   6385  CT  DCE A 533      22.189  11.532  38.318  1.00  0.00      A    C
ATOM   6386  HC  DCE A 533      23.216  11.759  38.604  1.00  0.00      A    H
ATOM   6387  HC1 DCE A 533      22.081  12.320  37.572  1.00  0.00      A    H
ATOM   6388  Cl  DCE A 533      21.840   9.919  37.671  1.00  0.00      A   CL
ATOM   6389  CT1 DCE A 533      21.168  12.002  39.444  1.00  0.00      A    C
ATOM   6390  HC2 DCE A 533      21.377  12.992  39.848  1.00  0.00      A    H
ATOM   6391  Cl1 DCE A 533      19.515  12.128  38.770  1.00  0.00      A   CL
ATOM   6392  HC3 DCE A 533      21.313  11.365  40.317  1.00  0.00      A    H
ATOM   6397  CT  DCE A 534      12.407  11.965  14.529  1.00  0.00      A    C
ATOM   6398  HC  DCE A 534      13.461  12.205  14.388  1.00  0.00      A    H
ATOM   6399  HC1 DCE A 534      11.838  12.715  15.078  1.00  0.00      A    H
ATOM   6400  Cl  DCE A 534      11.695  11.599  12.949  1.00  0.00      A   CL
ATOM   6401  CT1 DCE A 534      12.223  10.742  15.443  1.00  0.00      A    C
ATOM   6402  HC2 DCE A 534      12.609  10.950  16.440  1.00  0.00      A    H
ATOM   6403  Cl1 DCE A 534      10.536  10.237  15.530  1.00  0.00      A   CL
ATOM   6404  HC3 DCE A 534      12.724   9.934  14.910  1.00  0.00      A    H
ATOM   6409  CT  DCE A 535      32.108   2.539  18.176  1.00  0.00      A    C
ATOM   6410  HC  DCE A 535      32.392   3.122  17.300  1.00  0.00      A    H
ATOM   6411  HC1 DCE A 535      31.761   1.564  17.831  1.00  0.00      A    H
ATOM   6412  Cl  DCE A 535      33.642   2.390  19.099  1.00  0.00      A   CL
ATOM   6413  CT1 DCE A 535      31.067   3.319  18.974  1.00  0.00      A    C
ATOM   6414  HC2 DCE A 535      30.211   3.537  18.336  1.00  0.00      A    H
ATOM   6415  Cl1 DCE A 535      30.381   2.304  20.223  1.00  0.00      A   CL
ATOM   6416  HC3 DCE A 535      31.455   4.236  19.416  1.00  0.00      A    H
ATOM   6421  CT  DCE A 536      21.874   4.257  10.212  1.00  0.00      A    C
ATOM   6422  HC  DCE A 536      22.961   4.279  10.137  1.00  0.00      A    H
ATOM   6423  HC1 DCE A 536      21.541   3.497  10.919  1.00  0.00      A    H
ATOM   6424  Cl  DCE A 536      21.098   5.758  10.798  1.00  0.00      A   CL
ATOM   6425  CT1 DCE A 536      21.220   3.752   8.879  1.00  0.00      A    C
ATOM   6426  HC2 DCE A 536      21.281   4.507   8.094  1.00  0.00      A    H
ATOM   6427  Cl1 DCE A 536      22.032   2.223   8.331  1.00  0.00      A   CL
ATOM   6428  HC3 DCE A 536      20.180   3.453   9.010  1.00  0.00      A    H
ATOM   6433  CT  DCE A 537      47.334   6.414  31.051  1.00  0.00      A    C
ATOM   6434  HC  DCE A 537      47.245   7.499  31.092  1.00  0.00      A    H
ATOM   6435  HC1 DCE A 537      46.704   6.086  30.223  1.00  0.00      A    H
ATOM   6436  Cl  DCE A 537      48.988   5.891  30.723  1.00  0.00      A   CL
ATOM   6437  CT1 DCE A 537      46.811   5.836  32.367  1.00  0.00      A    C
ATOM   6438  HC2 DCE A 537      47.477   6.093  33.191  1.00  0.00      A    H
ATOM   6439  Cl1 DCE A 537      45.227   6.601  32.870  1.00  0.00      A   CL
ATOM   6440  HC3 DCE A 537      46.709   4.754  32.445  1.00  0.00      A    H
ATOM   6445  CT  DCE A 538      51.313  42.383  17.080  1.00  0.00      A    C
ATOM   6446  HC  DCE A 538      51.147  42.947  17.999  1.00  0.00      A    H
ATOM   6447  HC1 DCE A 538      50.330  42.223  16.637  1.00  0.00      A    H
ATOM   6448  Cl  DCE A 538      52.154  43.375  15.870  1.00  0.00      A   CL
ATOM   6449  CT1 DCE A 538      51.980  41.084  17.375  1.00  0.00      A    C
ATOM   6450  HC2 DCE A 538      51.967  40.454  16.486  1.00  0.00      A    H
ATOM   6451  Cl1 DCE A 538      53.677  41.527  17.836  1.00  0.00      A   CL
ATOM   6452  HC3 DCE A 538      51.588  40.605  18.273  1.00  0.00      A    H
ATOM   6457  CT  DCE A 539      53.837  37.394  16.802  1.00  0.00      A    C
ATOM   6458  HC  DCE A 539      53.220  37.987  16.126  1.00  0.00      A    H
ATOM   6459  HC1 DCE A 539      54.719  37.985  17.048  1.00  0.00      A    H
ATOM   6460  Cl  DCE A 539      52.805  37.048  18.275  1.00  0.00      A   CL
ATOM   6461  CT1 DCE A 539      54.242  36.016  16.242  1.00  0.00      A    C
ATOM   6462  HC2 DCE A 539      54.832  35.487  16.991  1.00  0.00      A    H
ATOM   6463  Cl1 DCE A 539      52.793  35.081  15.783  1.00  0.00      A   CL
ATOM   6464  HC3 DCE A 539      54.835  36.136  15.335  1.00  0.00      A    H
ATOM   6469  CT  DCE A 540       0.923  47.104  53.531  1.00  0.00      A    C
ATOM   6470  HC  DCE A 540       0.735  47.010  54.600  1.00  0.00      A    H
ATOM   6471  HC1 DCE A 540       1.965  46.952  53.249  1.00  0.00      A    H
ATOM   6472  Cl  DCE A 540       0.134  45.791  52.694  1.00  0.00      A   CL
ATOM   6473  CT1 DCE A 540       0.590  48.463  52.842  1.00  0.00      A    C
ATOM   6474  HC2 DCE A 540      -0.411  48.876  52.971  1.00  0.00      A    H
ATOM   6475  Cl1 DCE A 540       1.720  49.706  53.433  1.00  0.00      A   CL
ATOM   6476  HC3 DCE A 540       0.546  48.294  51.766  1.00  0.00      A    H
ATOM   6481  CT  DCE A 541       3.297  11.291  29.138  1.00  0.00      A    C
ATOM   6482  HC  DCE A 541       4.155  11.847  29.516  1.00  0.00      A    H
ATOM   6483  HC1 DCE A 541       2.552  11.478  29.911  1.00  0.00      A    H
ATOM   6484  Cl  DCE A 541       2.685  12.043  27.659  1.00  0.00      A   CL
ATOM   6485  CT1 DCE A 541       3.493   9.778  29.033  1.00  0.00      A    C
ATOM   6486  HC2 DCE A 541       2.583   9.291  28.684  1.00  0.00      A    H
ATOM   6487  Cl1 DCE A 541       4.792   9.616  27.792  1.00  0.00      A   CL
ATOM   6488  HC3 DCE A 541       3.924   9.416  29.967  1.00  0.00      A    H
ATOM   6493  CT  DCE A 542      51.111  37.234  36.450  1.00  0.00      A    C
ATOM   6494  HC  DCE A 542      50.705  37.254  37.462  1.00  0.00      A    H
ATOM   6495  HC1 DCE A 542      50.362  37.194  35.659  1.00  0.00      A    H
ATOM   6496  Cl  DCE A 542      52.116  38.695  36.292  1.00  0.00      A   CL
ATOM   6497  CT1 DCE A 542      52.049  36.019  36.304  1.00  0.00      A    C
ATOM   6498  HC2 DCE A 542      52.438  35.786  35.313  1.00  0.00      A    H
ATOM   6499  Cl1 DCE A 542      53.442  36.132  37.426  1.00  0.00      A   CL
ATOM   6500  HC3 DCE A 542      51.563  35.097  36.622  1.00  0.00      A    H
ATOM   6505  CT  DCE A 543      38.887  28.022  34.798  1.00  0.00      A    C
ATOM   6506  HC  DCE A 543      39.442  28.757  34.215  1.00  0.00      A    H
ATOM   6507  HC1 DCE A 543      37.903  28.492  34.821  1.00  0.00      A    H
ATOM   6508  Cl  DCE A 543      38.618  26.534  33.828  1.00  0.00      A   CL
ATOM   6509  CT1 DCE A 543      39.549  27.814  36.160  1.00  0.00      A    C
ATOM   6510  HC2 DCE A 543      40.624  27.682  36.037  1.00  0.00      A    H
ATOM   6511  Cl1 DCE A 543      39.245  29.208  37.203  1.00  0.00      A   CL
ATOM   6512  HC3 DCE A 543      39.213  26.913  36.673  1.00  0.00      A    H
ATOM   6517  CT  DCE A 544      21.058  19.496   7.458  1.00  0.00      A    C
ATOM   6518  HC  DCE A 544      20.596  20.229   6.796  1.00  0.00      A    H
ATOM   6519  HC1 DCE A 544      21.958  19.935   7.889  1.00  0.00      A    H
ATOM   6520  Cl  DCE A 544      19.770  18.995   8.548  1.00  0.00      A   CL
ATOM   6521  CT1 DCE A 544      21.403  18.344   6.473  1.00  0.00      A    C
ATOM   6522  HC2 DCE A 544      22.111  18.682   5.716  1.00  0.00      A    H
ATOM   6523  Cl1 DCE A 544      22.118  17.003   7.336  1.00  0.00      A   CL
ATOM   6524  HC3 DCE A 544      20.568  17.867   5.961  1.00  0.00      A    H
ATOM   6529  CT  DCE A 545      19.930  23.225  36.062  1.00  0.00      A    C
ATOM   6530  HC  DCE A 545      19.870  22.336  36.689  1.00  0.00      A    H
ATOM   6531  HC1 DCE A 545      19.849  22.890  35.028  1.00  0.00      A    H
ATOM   6532  Cl  DCE A 545      18.458  24.224  36.346  1.00  0.00      A   CL
ATOM   6533  CT1 DCE A 545      21.152  24.058  36.420  1.00  0.00      A    C
ATOM   6534  HC2 DCE A 545      21.359  24.860  35.712  1.00  0.00      A    H
ATOM   6535  Cl1 DCE A 545      20.712  24.898  37.947  1.00  0.00      A   CL
ATOM   6536  HC3 DCE A 545      22.087  23.522  36.583  1.00  0.00      A    H
ATOM   6541  CT  DCE A 546       0.675  50.865  12.518  1.00  0.00      A    C
ATOM   6542  HC  DCE A 546       0.786  51.903  12.206  1.00  0.00      A    H
ATOM   6543  HC1 DCE A 546      -0.155  50.394  11.991  1.00  0.00      A    H
ATOM   6544  Cl  DCE A 546       2.158  50.077  11.922  1.00  0.00      A   CL
ATOM   6545  CT1 DCE A 546       0.489  50.639  13.965  1.00  0.00      A    C
ATOM   6546  HC2 DCE A 546       1.215  51.141  14.606  1.00  0.00      A    H
ATOM   6547  Cl1 DCE A 546      -1.071  51.267  14.462  1.00  0.00      A   CL
ATOM   6548  HC3 DCE A 546       0.516  49.598  14.288  1.00  0.00      A    H
ATOM   6553  CT  DCE A 547      33.215  19.060   3.348  1.00  0.00      A    C
ATOM   6554  HC  DCE A 547      34.039  19.530   2.810  1.00  0.00      A    H
ATOM   6555  HC1 DCE A 547      32.482  18.950   2.549  1.00  0.00      A    H
ATOM   6556  Cl  DCE A 547      33.582  17.401   3.880  1.00  0.00      A   CL
ATOM   6557  CT1 DCE A 547      32.675  19.975   4.528  1.00  0.00      A    C
ATOM   6558  HC2 DCE A 547      32.650  21.048   4.334  1.00  0.00      A    H
ATOM   6559  Cl1 DCE A 547      31.118  19.358   5.254  1.00  0.00      A   CL
ATOM   6560  HC3 DCE A 547      33.482  19.940   5.259  1.00  0.00      A    H
ATOM   6565  CT  DCE A 548      22.638  24.297  18.957  1.00  0.00      A    C
ATOM   6566  HC  DCE A 548      22.896  25.207  19.498  1.00  0.00      A    H
ATOM   6567  HC1 DCE A 548      23.045  24.385  17.949  1.00  0.00      A    H
ATOM   6568  Cl  DCE A 548      23.590  23.022  19.808  1.00  0.00      A   CL
ATOM   6569  CT1 DCE A 548      21.132  24.057  18.674  1.00  0.00      A    C
ATOM   6570  HC2 DCE A 548      21.026  23.144  18.089  1.00  0.00      A    H
ATOM   6571  Cl1 DCE A 548      20.184  23.853  20.159  1.00  0.00      A   CL
ATOM   6572  HC3 DCE A 548      20.594  24.745  18.022  1.00  0.00      A    H
ATOM   6577  CT  DCE A 549      44.686   1.569  48.627  1.00  0.00      A    C
ATOM   6578  HC  DCE A 549      44.125   2.222  47.959  1.00  0.00      A    H
ATOM   6579  HC1 DCE A 549      45.665   2.029  48.764  1.00  0.00      A    H
ATOM   6580  Cl  DCE A 549      43.916   1.501  50.189  1.00  0.00      A   CL
ATOM   6581  CT1 DCE A 549      44.785   0.180  47.971  1.00  0.00      A    C
ATOM   6582  HC2 DCE A 549      45.580   0.286  47.233  1.00  0.00      A    H
ATOM   6583  Cl1 DCE A 549      45.155  -0.981  49.200  1.00  0.00      A   CL
ATOM   6584  HC3 DCE A 549      43.940  -0.149  47.367  1.00  0.00      A    H
ATOM   6589  CT  DCE A 550      46.614  31.163  17.774  1.00  0.00      A    C
ATOM   6590  HC  DCE A 550      45.945  31.248  16.918  1.00  0.00      A    H
ATOM   6591  HC1 DCE A 550      46.482  32.166  18.181  1.00  0.00      A    H
ATOM   6592  Cl  DCE A 550      46.002  30.036  18.986  1.00  0.00      A   CL
ATOM   6593  CT1 DCE A 550      48.047  30.840  17.443  1.00  0.00      A    C
ATOM   6594  HC2 DCE A 550      48.472  30.328  18.307  1.00  0.00      A    H
ATOM   6595  Cl1 DCE A 550      48.138  29.584  16.178  1.00  0.00      A   CL
ATOM   6596  HC3 DCE A 550      48.741  31.679  17.383  1.00  0.00      A    H
ATOM   6601  CT  DCE A 551      18.797  15.174   8.147  1.00  0.00      A    C
ATOM   6602  HC  DCE A 551      19.464  14.694   7.431  1.00  0.00      A    H
ATOM   6603  HC1 DCE A 551      18.260  15.968   7.629  1.00  0.00      A    H
ATOM   6604  Cl  DCE A 551      17.633  13.963   8.652  1.00  0.00      A   CL
ATOM   6605  CT1 DCE A 551      19.521  15.597   9.417  1.00  0.00      A    C
ATOM   6606  HC2 DCE A 551      18.929  16.238  10.070  1.00  0.00      A    H
ATOM   6607  Cl1 DCE A 551      20.162  14.202  10.384  1.00  0.00      A   CL
ATOM   6608  HC3 DCE A 551      20.398  16.161   9.098  1.00  0.00      A    H
ATOM   6613  CT  DCE A 552      24.658  21.592  15.018  1.00  0.00      A    C
ATOM   6614  HC  DCE A 552      25.635  22.032  14.818  1.00  0.00      A    H
ATOM   6615  HC1 DCE A 552      23.860  22.161  14.539  1.00  0.00      A    H
ATOM   6616  Cl  DCE A 552      24.676  20.013  14.293  1.00  0.00      A   CL
ATOM   6617  CT1 DCE A 552      24.524  21.459  16.598  1.00  0.00      A    C
ATOM   6618  HC2 DCE A 552      23.549  21.029  16.829  1.00  0.00      A    H
ATOM   6619  Cl1 DCE A 552      25.968  20.805  17.321  1.00  0.00      A   CL
ATOM   6620  HC3 DCE A 552      24.348  22.417  17.086  1.00  0.00      A    H
ATOM   6625  CT  DCE A 553      53.372  33.909   6.679  1.00  0.00      A    C
ATOM   6626  HC  DCE A 553      53.939  33.967   5.750  1.00  0.00      A    H
ATOM   6627  HC1 DCE A 553      52.318  33.774   6.435  1.00  0.00      A    H
ATOM   6628  Cl  DCE A 553      53.679  32.439   7.554  1.00  0.00      A   CL
ATOM   6629  CT1 DCE A 553      53.531  35.153   7.464  1.00  0.00      A    C
ATOM   6630  HC2 DCE A 553      54.495  35.249   7.963  1.00  0.00      A    H
ATOM   6631  Cl1 DCE A 553      53.166  36.496   6.343  1.00  0.00      A   CL
ATOM   6632  HC3 DCE A 553      52.790  35.006   8.250  1.00  0.00      A    H
ATOM   6637  CT  DCE A 554       1.670  24.823  16.548  1.00  0.00      A    C
ATOM   6638  HC  DCE A 554       1.476  24.416  17.540  1.00  0.00      A    H
ATOM   6639  HC1 DCE A 554       0.666  24.877  16.126  1.00  0.00      A    H
ATOM   6640  Cl  DCE A 554       2.219  26.528  16.782  1.00  0.00      A   CL
ATOM   6641  CT1 DCE A 554       2.598  23.964  15.830  1.00  0.00      A    C
ATOM   6642  HC2 DCE A 554       3.364  23.595  16.511  1.00  0.00      A    H
ATOM   6643  Cl1 DCE A 554       1.685  22.694  15.007  1.00  0.00      A   CL
ATOM   6644  HC3 DCE A 554       3.144  24.555  15.094  1.00  0.00      A    H
ATOM   6649  CT  DCE A 555       5.381   4.538  27.184  1.00  0.00      A    C
ATOM   6650  HC  DCE A 555       5.223   3.912  28.063  1.00  0.00      A    H
ATOM   6651  HC1 DCE A 555       5.124   4.028  26.256  1.00  0.00      A    H
ATOM   6652  Cl  DCE A 555       4.294   5.928  27.450  1.00  0.00      A   CL
ATOM   6653  CT1 DCE A 555       6.852   4.833  27.113  1.00  0.00      A    C
ATOM   6654  HC2 DCE A 555       7.357   3.867  27.103  1.00  0.00      A    H
ATOM   6655  Cl1 DCE A 555       7.373   5.754  25.679  1.00  0.00      A   CL
ATOM   6656  HC3 DCE A 555       7.278   5.456  27.900  1.00  0.00      A    H
ATOM   6661  CT  DCE A 556      34.456  16.179  52.909  1.00  0.00      A    C
ATOM   6662  HC  DCE A 556      33.380  16.073  53.048  1.00  0.00      A    H
ATOM   6663  HC1 DCE A 556      34.543  16.391  51.843  1.00  0.00      A    H
ATOM   6664  Cl  DCE A 556      35.048  17.626  53.745  1.00  0.00      A   CL
ATOM   6665  CT1 DCE A 556      35.286  14.952  53.306  1.00  0.00      A    C
ATOM   6666  HC2 DCE A 556      36.336  14.898  53.020  1.00  0.00      A    H
ATOM   6667  Cl1 DCE A 556      35.122  14.663  54.985  1.00  0.00      A   CL
ATOM   6668  HC3 DCE A 556      34.721  14.103  52.920  1.00  0.00      A    H
ATOM   6673  CT  DCE A 557      49.202   3.512  35.539  1.00  0.00      A    C
ATOM   6674  HC  DCE A 557      49.230   2.451  35.789  1.00  0.00      A    H
ATOM   6675  HC1 DCE A 557      50.003   4.064  36.029  1.00  0.00      A    H
ATOM   6676  Cl  DCE A 557      49.543   3.632  33.850  1.00  0.00      A   CL
ATOM   6677  CT1 DCE A 557      47.752   3.912  35.904  1.00  0.00      A    C
ATOM   6678  HC2 DCE A 557      47.464   3.687  36.931  1.00  0.00      A    H
ATOM   6679  Cl1 DCE A 557      47.638   5.630  35.846  1.00  0.00      A   CL
ATOM   6680  HC3 DCE A 557      46.990   3.535  35.223  1.00  0.00      A    H
ATOM   6685  CT  DCE A 558      46.099  30.469  53.534  1.00  0.00      A    C
ATOM   6686  HC  DCE A 558      45.258  31.161  53.567  1.00  0.00      A    H
ATOM   6687  HC1 DCE A 558      46.753  30.900  54.293  1.00  0.00      A    H
ATOM   6688  Cl  DCE A 558      45.486  29.031  54.352  1.00  0.00      A   CL
ATOM   6689  CT1 DCE A 558      46.683  30.312  52.108  1.00  0.00      A    C
ATOM   6690  HC2 DCE A 558      46.865  31.294  51.670  1.00  0.00      A    H
ATOM   6691  Cl1 DCE A 558      48.246  29.409  52.159  1.00  0.00      A   CL
ATOM   6692  HC3 DCE A 558      46.060  29.769  51.397  1.00  0.00      A    H
ATOM   6697  CT  DCE A 559      19.428  49.573  27.125  1.00  0.00      A    C
ATOM   6698  HC  DCE A 559      20.133  50.286  26.697  1.00  0.00      A    H
ATOM   6699  HC1 DCE A 559      18.586  49.365  26.465  1.00  0.00      A    H
ATOM   6700  Cl  DCE A 559      20.154  47.951  27.352  1.00  0.00      A   CL
ATOM   6701  CT1 DCE A 559      18.813  50.045  28.453  1.00  0.00      A    C
ATOM   6702  HC2 DCE A 559      19.556  50.074  29.250  1.00  0.00      A    H
ATOM   6703  Cl1 DCE A 559      18.048  51.630  28.156  1.00  0.00      A   CL
ATOM   6704  HC3 DCE A 559      18.069  49.304  28.744  1.00  0.00      A    H
ATOM   6709  CT  DCE A 560      39.234  43.909  15.682  1.00  0.00      A    C
ATOM   6710  HC  DCE A 560      38.911  42.977  15.219  1.00  0.00      A    H
ATOM   6711  HC1 DCE A 560      40.321  43.846  15.732  1.00  0.00      A    H
ATOM   6712  Cl  DCE A 560      38.927  45.284  14.576  1.00  0.00      A   CL
ATOM   6713  CT1 DCE A 560      38.629  44.291  17.128  1.00  0.00      A    C
ATOM   6714  HC2 DCE A 560      37.571  44.545  17.068  1.00  0.00      A    H
ATOM   6715  Cl1 DCE A 560      38.729  42.938  18.288  1.00  0.00      A   CL
ATOM   6716  HC3 DCE A 560      39.102  45.126  17.645  1.00  0.00      A    H
ATOM   6721  CT  DCE A 561      39.289  35.168  15.455  1.00  0.00      A    C
ATOM   6722  HC  DCE A 561      40.132  35.283  14.773  1.00  0.00      A    H
ATOM   6723  HC1 DCE A 561      39.184  34.095  15.613  1.00  0.00      A    H
ATOM   6724  Cl  DCE A 561      39.670  35.992  17.037  1.00  0.00      A   CL
ATOM   6725  CT1 DCE A 561      37.941  35.744  15.022  1.00  0.00      A    C
ATOM   6726  HC2 DCE A 561      38.113  36.696  14.519  1.00  0.00      A    H
ATOM   6727  Cl1 DCE A 561      37.149  34.503  13.976  1.00  0.00      A   CL
ATOM   6728  HC3 DCE A 561      37.302  35.979  15.873  1.00  0.00      A    H
ATOM   6733  CT  DCE A 562      40.349  47.643  20.649  1.00  0.00      A    C
ATOM   6734  HC  DCE A 562      40.189  47.650  21.727  1.00  0.00      A    H
ATOM   6735  HC1 DCE A 562      41.406  47.857  20.492  1.00  0.00      A    H
ATOM   6736  Cl  DCE A 562      40.147  45.879  20.256  1.00  0.00      A   CL
ATOM   6737  CT1 DCE A 562      39.493  48.590  19.835  1.00  0.00      A    C
ATOM   6738  HC2 DCE A 562      39.749  48.558  18.775  1.00  0.00      A    H
ATOM   6739  Cl1 DCE A 562      37.825  48.034  19.715  1.00  0.00      A   CL
ATOM   6740  HC3 DCE A 562      39.586  49.598  20.241  1.00  0.00      A    H
ATOM   6745  CT  DCE A 563       0.804  22.810   0.263  1.00  0.00      A    C
ATOM   6746  HC  DCE A 563       1.143  21.925   0.802  1.00  0.00      A    H
ATOM   6747  HC1 DCE A 563       1.628  23.023  -0.418  1.00  0.00      A    H
ATOM   6748  Cl  DCE A 563      -0.536  22.273  -0.895  1.00  0.00      A   CL
ATOM   6749  CT1 DCE A 563       0.460  23.962   1.308  1.00  0.00      A    C
ATOM   6750  HC2 DCE A 563      -0.312  23.534   1.948  1.00  0.00      A    H
ATOM   6751  Cl1 DCE A 563       1.833  24.330   2.230  1.00  0.00      A   CL
ATOM   6752  HC3 DCE A 563       0.239  24.875   0.757  1.00  0.00      A    H
ATOM   6757  CT  DCE A 564      24.354  52.688  17.964  1.00  0.00      A    C
ATOM   6758  HC  DCE A 564      23.505  53.216  18.399  1.00  0.00      A    H
ATOM   6759  HC1 DCE A 564      25.139  53.390  17.683  1.00  0.00      A    H
ATOM   6760  Cl  DCE A 564      24.986  51.363  19.000  1.00  0.00      A   CL
ATOM   6761  CT1 DCE A 564      23.799  52.088  16.708  1.00  0.00      A    C
ATOM   6762  HC2 DCE A 564      22.933  51.463  16.928  1.00  0.00      A    H
ATOM   6763  Cl1 DCE A 564      23.157  53.458  15.831  1.00  0.00      A   CL
ATOM   6764  HC3 DCE A 564      24.522  51.579  16.071  1.00  0.00      A    H
ATOM   6769  CT  DCE A 565      36.779  16.115  48.684  1.00  0.00      A    C
ATOM   6770  HC  DCE A 565      36.693  16.955  49.373  1.00  0.00      A    H
ATOM   6771  HC1 DCE A 565      36.630  16.454  47.659  1.00  0.00      A    H
ATOM   6772  Cl  DCE A 565      38.469  15.482  48.741  1.00  0.00      A   CL
ATOM   6773  CT1 DCE A 565      35.656  15.125  49.006  1.00  0.00      A    C
ATOM   6774  HC2 DCE A 565      35.682  14.884  50.069  1.00  0.00      A    H
ATOM   6775  Cl1 DCE A 565      34.100  15.931  48.656  1.00  0.00      A   CL
ATOM   6776  HC3 DCE A 565      35.768  14.192  48.454  1.00  0.00      A    H
ATOM   6781  CT  DCE A 566      45.987  -0.385  53.588  1.00  0.00      A    C
ATOM   6782  HC  DCE A 566      45.714  -0.520  52.541  1.00  0.00      A    H
ATOM   6783  HC1 DCE A 566      45.354  -1.006  54.222  1.00  0.00      A    H
ATOM   6784  Cl  DCE A 566      47.686  -0.931  53.751  1.00  0.00      A   CL
ATOM   6785  CT1 DCE A 566      45.950   1.077  53.966  1.00  0.00      A    C
ATOM   6786  HC2 DCE A 566      46.452   1.760  53.282  1.00  0.00      A    H
ATOM   6787  Cl1 DCE A 566      44.253   1.649  54.300  1.00  0.00      A   CL
ATOM   6788  HC3 DCE A 566      46.501   1.166  54.902  1.00  0.00      A    H
ATOM   6793  CT  DCE A 567      29.032  45.007  38.533  1.00  0.00      A    C
ATOM   6794  HC  DCE A 567      28.612  44.235  37.887  1.00  0.00      A    H
ATOM   6795  HC1 DCE A 567      29.242  44.446  39.444  1.00  0.00      A    H
ATOM   6796  Cl  DCE A 567      30.460  45.680  37.726  1.00  0.00      A   CL
ATOM   6797  CT1 DCE A 567      28.123  46.220  38.736  1.00  0.00      A    C
ATOM   6798  HC2 DCE A 567      27.946  46.707  37.777  1.00  0.00      A    H
ATOM   6799  Cl1 DCE A 567      26.577  45.719  39.400  1.00  0.00      A   CL
ATOM   6800  HC3 DCE A 567      28.501  46.969  39.433  1.00  0.00      A    H
ATOM   6805  CT  DCE A 568      38.002  52.563  48.449  1.00  0.00      A    C
ATOM   6806  HC  DCE A 568      37.546  52.020  47.620  1.00  0.00      A    H
ATOM   6807  HC1 DCE A 568      38.757  52.049  49.043  1.00  0.00      A    H
ATOM   6808  Cl  DCE A 568      38.770  54.032  47.717  1.00  0.00      A   CL
ATOM   6809  CT1 DCE A 568      36.883  53.071  49.379  1.00  0.00      A    C
ATOM   6810  HC2 DCE A 568      36.489  52.281  50.017  1.00  0.00      A    H
ATOM   6811  Cl1 DCE A 568      37.430  54.397  50.381  1.00  0.00      A   CL
ATOM   6812  HC3 DCE A 568      36.046  53.269  48.708  1.00  0.00      A    H
ATOM   6817  CT  DCE A 569      25.146  23.011   5.282  1.00  0.00      A    C
ATOM   6818  HC  DCE A 569      24.515  23.384   4.476  1.00  0.00      A    H
ATOM   6819  HC1 DCE A 569      26.116  22.817   4.823  1.00  0.00      A    H
ATOM   6820  Cl  DCE A 569      25.385  24.355   6.519  1.00  0.00      A   CL
ATOM   6821  CT1 DCE A 569      24.573  21.761   6.051  1.00  0.00      A    C
ATOM   6822  HC2 DCE A 569      23.619  21.990   6.526  1.00  0.00      A    H
ATOM   6823  Cl1 DCE A 569      24.300  20.447   4.980  1.00  0.00      A   CL
ATOM   6824  HC3 DCE A 569      25.245  21.437   6.846  1.00  0.00      A    H
ATOM   6829  CT  DCE A 570      42.006  18.588  23.586  1.00  0.00      A    C
ATOM   6830  HC  DCE A 570      41.147  18.115  23.111  1.00  0.00      A    H
ATOM   6831  HC1 DCE A 570      42.590  17.857  24.146  1.00  0.00      A    H
ATOM   6832  Cl  DCE A 570      42.974  19.368  22.351  1.00  0.00      A   CL
ATOM   6833  CT1 DCE A 570      41.679  19.680  24.578  1.00  0.00      A    C
ATOM   6834  HC2 DCE A 570      40.803  19.451  25.185  1.00  0.00      A    H
ATOM   6835  Cl1 DCE A 570      43.066  20.081  25.654  1.00  0.00      A   CL
ATOM   6836  HC3 DCE A 570      41.528  20.640  24.083  1.00  0.00      A    H
ATOM   6841  CT  DCE A 571      30.918  42.094  14.589  1.00  0.00      A    C
ATOM   6842  HC  DCE A 571      31.460  42.578  13.777  1.00  0.00      A    H
ATOM   6843  HC1 DCE A 571      30.209  42.794  15.034  1.00  0.00      A    H
ATOM   6844  Cl  DCE A 571      29.876  40.758  14.074  1.00  0.00      A   CL
ATOM   6845  CT1 DCE A 571      31.874  41.561  15.672  1.00  0.00      A    C
ATOM   6846  HC2 DCE A 571      32.547  40.820  15.241  1.00  0.00      A    H
ATOM   6847  Cl1 DCE A 571      32.965  42.829  16.084  1.00  0.00      A   CL
ATOM   6848  HC3 DCE A 571      31.279  41.229  16.523  1.00  0.00      A    H
ATOM   6853  CT  DCE A 572      24.635  34.881  42.196  1.00  0.00      A    C
ATOM   6854  HC  DCE A 572      23.825  35.113  41.506  1.00  0.00      A    H
ATOM   6855  HC1 DCE A 572      24.215  34.402  43.081  1.00  0.00      A    H
ATOM   6856  Cl  DCE A 572      25.817  33.862  41.310  1.00  0.00      A   CL
ATOM   6857  CT1 DCE A 572      25.448  36.135  42.545  1.00  0.00      A    C
ATOM   6858  HC2 DCE A 572      26.452  36.090  42.966  1.00  0.00      A    H
ATOM   6859  Cl1 DCE A 572      25.734  37.143  41.105  1.00  0.00      A   CL
ATOM   6860  HC3 DCE A 572      24.833  36.685  43.257  1.00  0.00      A    H
ATOM   6865  CT  DCE A 573      43.277  43.648  43.218  1.00  0.00      A    C
ATOM   6866  HC  DCE A 573      42.493  43.044  42.761  1.00  0.00      A    H
ATOM   6867  HC1 DCE A 573      43.035  44.652  42.868  1.00  0.00      A    H
ATOM   6868  Cl  DCE A 573      43.160  43.801  44.963  1.00  0.00      A   CL
ATOM   6869  CT1 DCE A 573      44.752  43.380  43.090  1.00  0.00      A    C
ATOM   6870  HC2 DCE A 573      45.097  42.655  43.828  1.00  0.00      A    H
ATOM   6871  Cl1 DCE A 573      45.262  42.846  41.437  1.00  0.00      A   CL
ATOM   6872  HC3 DCE A 573      45.419  44.224  43.270  1.00  0.00      A    H
ATOM   6877  CT  DCE A 574      46.602  54.622   2.520  1.00  0.00      A    C
ATOM   6878  HC  DCE A 574      47.318  54.437   3.320  1.00  0.00      A    H
ATOM   6879  HC1 DCE A 574      47.138  55.050   1.673  1.00  0.00      A    H
ATOM   6880  Cl  DCE A 574      46.119  52.996   1.925  1.00  0.00      A   CL
ATOM   6881  CT1 DCE A 574      45.313  55.361   2.737  1.00  0.00      A    C
ATOM   6882  HC2 DCE A 574      44.896  55.136   3.718  1.00  0.00      A    H
ATOM   6883  Cl1 DCE A 574      45.498  57.124   2.410  1.00  0.00      A   CL
ATOM   6884  HC3 DCE A 574      44.581  54.916   2.063  1.00  0.00      A    H
ATOM   6889  CT  DCE A 575      24.685  12.833  12.236  1.00  0.00      A    C
ATOM   6890  HC  DCE A 575      23.670  13.013  12.591  1.00  0.00      A    H
ATOM   6891  HC1 DCE A 575      25.474  13.291  12.831  1.00  0.00      A    H
ATOM   6892  Cl  DCE A 575      25.017  11.101  12.317  1.00  0.00      A   CL
ATOM   6893  CT1 DCE A 575      24.878  13.231  10.701  1.00  0.00      A    C
ATOM   6894  HC2 DCE A 575      25.767  12.800  10.239  1.00  0.00      A    H
ATOM   6895  Cl1 DCE A 575      23.549  12.528   9.794  1.00  0.00      A   CL
ATOM   6896  HC3 DCE A 575      24.885  14.317  10.611  1.00  0.00      A    H
ATOM   6901  CT  DCE A 576      39.809  13.955  23.358  1.00  0.00      A    C
ATOM   6902  HC  DCE A 576      39.236  14.845  23.094  1.00  0.00      A    H
ATOM   6903  HC1 DCE A 576      40.873  14.187  23.327  1.00  0.00      A    H
ATOM   6904  Cl  DCE A 576      39.536  13.412  25.025  1.00  0.00      A   CL
ATOM   6905  CT1 DCE A 576      39.552  12.936  22.299  1.00  0.00      A    C
ATOM   6906  HC2 DCE A 576      39.251  13.358  21.340  1.00  0.00      A    H
ATOM   6907  Cl1 DCE A 576      41.038  11.975  22.072  1.00  0.00      A   CL
ATOM   6908  HC3 DCE A 576      38.749  12.284  22.645  1.00  0.00      A    H
ATOM   6913  CT  DCE A 577      16.874   0.447  -0.051  1.00  0.00      A    C
ATOM   6914  HC  DCE A 577      16.593  -0.572  -0.321  1.00  0.00      A    H
ATOM   6915  HC1 DCE A 577      16.167   1.128  -0.524  1.00  0.00      A    H
ATOM   6916  Cl  DCE A 577      16.737   0.679   1.697  1.00  0.00      A   CL
ATOM   6917  CT1 DCE A 577      18.291   0.830  -0.499  1.00  0.00      A    C
ATOM   6918  HC2 DCE A 577      18.426   1.881  -0.242  1.00  0.00      A    H
ATOM   6919  Cl1 DCE A 577      19.510  -0.277   0.293  1.00  0.00      A   CL
ATOM   6920  HC3 DCE A 577      18.282   0.640  -1.572  1.00  0.00      A    H
ATOM   6925  CT  DCE A 578      51.047  12.381  44.462  1.00  0.00      A    C
ATOM   6926  HC  DCE A 578      51.373  11.806  45.328  1.00  0.00      A    H
ATOM   6927  HC1 DCE A 578      49.990  12.135  44.364  1.00  0.00      A    H
ATOM   6928  Cl  DCE A 578      51.093  14.076  44.949  1.00  0.00      A   CL
ATOM   6929  CT1 DCE A 578      51.887  12.189  43.242  1.00  0.00      A    C
ATOM   6930  HC2 DCE A 578      51.764  12.968  42.489  1.00  0.00      A    H
ATOM   6931  Cl1 DCE A 578      53.595  12.167  43.683  1.00  0.00      A   CL
ATOM   6932  HC3 DCE A 578      51.650  11.197  42.857  1.00  0.00      A    H
ATOM   6937  CT  DCE A 579       3.578  26.591  54.587  1.00  0.00      A    C
ATOM   6938  HC  DCE A 579       3.113  26.990  53.686  1.00  0.00      A    H
ATOM   6939  HC1 DCE A 579       2.789  26.255  55.260  1.00  0.00      A    H
ATOM   6940  Cl  DCE A 579       4.699  25.249  54.212  1.00  0.00      A   CL
ATOM   6941  CT1 DCE A 579       4.170  27.833  55.268  1.00  0.00      A    C
ATOM   6942  HC2 DCE A 579       3.470  28.667  55.237  1.00  0.00      A    H
ATOM   6943  Cl1 DCE A 579       4.653  27.424  56.941  1.00  0.00      A   CL
ATOM   6944  HC3 DCE A 579       5.112  28.180  54.843  1.00  0.00      A    H
ATOM   6949  CT  DCE A 580      46.177  31.891  11.463  1.00  0.00      A    C
ATOM   6950  HC  DCE A 580      45.191  31.492  11.221  1.00  0.00      A    H
ATOM   6951  HC1 DCE A 580      46.959  31.495  10.815  1.00  0.00      A    H
ATOM   6952  Cl  DCE A 580      45.871  33.631  11.247  1.00  0.00      A   CL
ATOM   6953  CT1 DCE A 580      46.557  31.734  12.916  1.00  0.00      A    C
ATOM   6954  HC2 DCE A 580      47.586  31.527  13.207  1.00  0.00      A    H
ATOM   6955  Cl1 DCE A 580      46.147  33.251  13.724  1.00  0.00      A   CL
ATOM   6956  HC3 DCE A 580      45.921  31.014  13.432  1.00  0.00      A    H
ATOM   6961  CT  DCE A 581      53.778  44.826  38.319  1.00  0.00      A    C
ATOM   6962  HC  DCE A 581      52.848  45.366  38.139  1.00  0.00      A    H
ATOM   6963  HC1 DCE A 581      53.577  43.760  38.428  1.00  0.00      A    H
ATOM   6964  Cl  DCE A 581      54.875  45.127  36.853  1.00  0.00      A   CL
ATOM   6965  CT1 DCE A 581      54.286  45.463  39.634  1.00  0.00      A    C
ATOM   6966  HC2 DCE A 581      53.449  45.487  40.332  1.00  0.00      A    H
ATOM   6967  Cl1 DCE A 581      55.661  44.472  40.306  1.00  0.00      A   CL
ATOM   6968  HC3 DCE A 581      54.578  46.494  39.431  1.00  0.00      A    H
ATOM   6973  CT  DCE A 582      53.339   8.783  25.429  1.00  0.00      A    C
ATOM   6974  HC  DCE A 582      52.730   9.606  25.057  1.00  0.00      A    H
ATOM   6975  HC1 DCE A 582      53.493   8.194  24.525  1.00  0.00      A    H
ATOM   6976  Cl  DCE A 582      54.925   9.454  25.824  1.00  0.00      A   CL
ATOM   6977  CT1 DCE A 582      52.898   7.888  26.567  1.00  0.00      A    C
ATOM   6978  HC2 DCE A 582      53.797   7.297  26.742  1.00  0.00      A    H
ATOM   6979  Cl1 DCE A 582      52.575   8.893  28.076  1.00  0.00      A   CL
ATOM   6980  HC3 DCE A 582      52.043   7.274  26.284  1.00  0.00      A    H
ATOM   6985  CT  DCE A 583       0.817  23.730  32.441  1.00  0.00      A    C
ATOM   6986  HC  DCE A 583       1.683  23.792  31.782  1.00  0.00      A    H
ATOM   6987  HC1 DCE A 583       0.183  24.587  32.212  1.00  0.00      A    H
ATOM   6988  Cl  DCE A 583      -0.004  22.196  31.925  1.00  0.00      A   CL
ATOM   6989  CT1 DCE A 583       1.136  23.703  33.977  1.00  0.00      A    C
ATOM   6990  HC2 DCE A 583       0.312  24.183  34.504  1.00  0.00      A    H
ATOM   6991  Cl1 DCE A 583       1.597  22.053  34.588  1.00  0.00      A   CL
ATOM   6992  HC3 DCE A 583       2.021  24.319  34.136  1.00  0.00      A    H
ATOM   6997  CT  DCE A 584      25.923  34.737  29.933  1.00  0.00      A    C
ATOM   6998  HC  DCE A 584      26.210  35.406  29.121  1.00  0.00      A    H
ATOM   6999  HC1 DCE A 584      26.425  33.823  29.618  1.00  0.00      A    H
ATOM   7000  Cl  DCE A 584      26.710  35.252  31.429  1.00  0.00      A   CL
ATOM   7001  CT1 DCE A 584      24.428  34.548  30.203  1.00  0.00      A    C
ATOM   7002  HC2 DCE A 584      24.260  33.823  30.999  1.00  0.00      A    H
ATOM   7003  Cl1 DCE A 584      23.852  36.211  30.653  1.00  0.00      A   CL
ATOM   7004  HC3 DCE A 584      23.834  34.206  29.355  1.00  0.00      A    H
ATOM   7009  CT  DCE A 585      43.249  50.239   1.321  1.00  0.00      A    C
ATOM   7010  HC  DCE A 585      44.055  50.222   2.054  1.00  0.00      A    H
ATOM   7011  HC1 DCE A 585      42.626  51.066   1.661  1.00  0.00      A    H
ATOM   7012  Cl  DCE A 585      43.863  50.792  -0.213  1.00  0.00      A   CL
ATOM   7013  CT1 DCE A 585      42.482  48.963   1.341  1.00  0.00      A    C
ATOM   7014  HC2 DCE A 585      41.626  49.116   0.683  1.00  0.00      A    H
ATOM   7015  Cl1 DCE A 585      43.535  47.645   0.741  1.00  0.00      A   CL
ATOM   7016  HC3 DCE A 585      42.073  48.763   2.331  1.00  0.00      A    H
ATOM   7021  CT  DCE A 586      34.558  35.165  50.809  1.00  0.00      A    C
ATOM   7022  HC  DCE A 586      34.882  35.559  51.772  1.00  0.00      A    H
ATOM   7023  HC1 DCE A 586      33.471  35.095  50.845  1.00  0.00      A    H
ATOM   7024  Cl  DCE A 586      34.819  36.278  49.406  1.00  0.00      A   CL
ATOM   7025  CT1 DCE A 586      35.161  33.772  50.409  1.00  0.00      A    C
ATOM   7026  HC2 DCE A 586      34.916  33.021  51.160  1.00  0.00      A    H
ATOM   7027  Cl1 DCE A 586      34.661  33.414  48.748  1.00  0.00      A   CL
ATOM   7028  HC3 DCE A 586      36.249  33.816  50.347  1.00  0.00      A    H
ATOM   7033  CT  DCE A 587       4.430  33.853  44.974  1.00  0.00      A    C
ATOM   7034  HC  DCE A 587       4.872  34.847  44.911  1.00  0.00      A    H
ATOM   7035  HC1 DCE A 587       3.598  33.690  44.288  1.00  0.00      A    H
ATOM   7036  Cl  DCE A 587       5.755  32.785  44.475  1.00  0.00      A   CL
ATOM   7037  CT1 DCE A 587       4.106  33.482  46.402  1.00  0.00      A    C
ATOM   7038  HC2 DCE A 587       5.002  33.370  47.011  1.00  0.00      A    H
ATOM   7039  Cl1 DCE A 587       2.846  34.699  47.032  1.00  0.00      A   CL
ATOM   7040  HC3 DCE A 587       3.727  32.461  46.445  1.00  0.00      A    H
ATOM   7045  CT  DCE A 588      43.971  20.614  28.871  1.00  0.00      A    C
ATOM   7046  HC  DCE A 588      43.511  21.446  28.338  1.00  0.00      A    H
ATOM   7047  HC1 DCE A 588      43.526  19.643  28.653  1.00  0.00      A    H
ATOM   7048  Cl  DCE A 588      45.686  20.756  28.249  1.00  0.00      A   CL
ATOM   7049  CT1 DCE A 588      44.010  21.070  30.310  1.00  0.00      A    C
ATOM   7050  HC2 DCE A 588      44.230  22.128  30.454  1.00  0.00      A    H
ATOM   7051  Cl1 DCE A 588      42.413  20.790  31.001  1.00  0.00      A   CL
ATOM   7052  HC3 DCE A 588      44.734  20.491  30.885  1.00  0.00      A    H
ATOM   7057  CT  DCE A 589      28.296  54.020   0.846  1.00  0.00      A    C
ATOM   7058  HC  DCE A 589      29.084  53.604   0.219  1.00  0.00      A    H
ATOM   7059  HC1 DCE A 589      28.790  54.717   1.524  1.00  0.00      A    H
ATOM   7060  Cl  DCE A 589      27.284  55.015  -0.246  1.00  0.00      A   CL
ATOM   7061  CT1 DCE A 589      27.417  53.059   1.510  1.00  0.00      A    C
ATOM   7062  HC2 DCE A 589      26.748  52.769   0.699  1.00  0.00      A    H
ATOM   7063  Cl1 DCE A 589      28.446  51.706   2.085  1.00  0.00      A   CL
ATOM   7064  HC3 DCE A 589      26.909  53.370   2.423  1.00  0.00      A    H
ATOM   7069  CT  DCE A 590       6.275  30.779   1.248  1.00  0.00      A    C
ATOM   7070  HC  DCE A 590       5.611  30.091   0.724  1.00  0.00      A    H
ATOM   7071  HC1 DCE A 590       6.807  31.461   0.586  1.00  0.00      A    H
ATOM   7072  Cl  DCE A 590       5.207  31.786   2.265  1.00  0.00      A   CL
ATOM   7073  CT1 DCE A 590       7.139  30.067   2.165  1.00  0.00      A    C
ATOM   7074  HC2 DCE A 590       6.557  29.412   2.814  1.00  0.00      A    H
ATOM   7075  Cl1 DCE A 590       8.253  29.050   1.236  1.00  0.00      A   CL
ATOM   7076  HC3 DCE A 590       7.762  30.738   2.755  1.00  0.00      A    H
ATOM   7081  CT  DCE A 591      33.782   8.899  30.230  1.00  0.00      A    C
ATOM   7082  HC  DCE A 591      34.395   9.501  29.559  1.00  0.00      A    H
ATOM   7083  HC1 DCE A 591      34.532   8.350  30.800  1.00  0.00      A    H
ATOM   7084  Cl  DCE A 591      32.746   9.703  31.491  1.00  0.00      A   CL
ATOM   7085  CT1 DCE A 591      32.945   7.789  29.463  1.00  0.00      A    C
ATOM   7086  HC2 DCE A 591      32.726   6.940  30.110  1.00  0.00      A    H
ATOM   7087  Cl1 DCE A 591      31.348   8.461  28.997  1.00  0.00      A   CL
ATOM   7088  HC3 DCE A 591      33.488   7.414  28.596  1.00  0.00      A    H
ATOM   7093  CT  DCE A 592      36.037  13.819  21.154  1.00  0.00      A    C
ATOM   7094  HC  DCE A 592      36.508  13.599  22.112  1.00  0.00      A    H
ATOM   7095  HC1 DCE A 592      34.960  13.702  21.277  1.00  0.00      A    H
ATOM   7096  Cl  DCE A 592      36.324  15.528  20.631  1.00  0.00      A   CL
ATOM   7097  CT1 DCE A 592      36.636  13.040  20.034  1.00  0.00      A    C
ATOM   7098  HC2 DCE A 592      36.120  12.111  19.792  1.00  0.00      A    H
ATOM   7099  Cl1 DCE A 592      36.462  14.092  18.564  1.00  0.00      A   CL
ATOM   7100  HC3 DCE A 592      37.718  12.907  20.051  1.00  0.00      A    H
ATOM   7105  CT  DCE A 593       3.761  45.854  21.650  1.00  0.00      A    C
ATOM   7106  HC  DCE A 593       3.003  46.577  21.349  1.00  0.00      A    H
ATOM   7107  HC1 DCE A 593       3.195  45.179  22.292  1.00  0.00      A    H
ATOM   7108  Cl  DCE A 593       4.050  45.009  20.087  1.00  0.00      A   CL
ATOM   7109  CT1 DCE A 593       5.070  46.426  22.254  1.00  0.00      A    C
ATOM   7110  HC2 DCE A 593       5.369  47.437  21.976  1.00  0.00      A    H
ATOM   7111  Cl1 DCE A 593       5.045  46.429  24.045  1.00  0.00      A   CL
ATOM   7112  HC3 DCE A 593       5.958  45.909  21.891  1.00  0.00      A    H
ATOM   7117  CT  DCE A 594       4.924  39.479  27.064  1.00  0.00      A    C
ATOM   7118  HC  DCE A 594       4.417  40.292  26.543  1.00  0.00      A    H
ATOM   7119  HC1 DCE A 594       4.216  38.769  27.490  1.00  0.00      A    H
ATOM   7120  Cl  DCE A 594       5.898  38.528  25.897  1.00  0.00      A   CL
ATOM   7121  CT1 DCE A 594       5.798  39.930  28.205  1.00  0.00      A    C
ATOM   7122  HC2 DCE A 594       6.426  39.153  28.641  1.00  0.00      A    H
ATOM   7123  Cl1 DCE A 594       7.089  40.994  27.546  1.00  0.00      A   CL
ATOM   7124  HC3 DCE A 594       5.291  40.502  28.982  1.00  0.00      A    H
ATOM   7129  CT  DCE A 595      35.315  10.987   2.992  1.00  0.00      A    C
ATOM   7130  HC  DCE A 595      35.617  10.057   3.472  1.00  0.00      A    H
ATOM   7131  HC1 DCE A 595      34.228  10.914   2.958  1.00  0.00      A    H
ATOM   7132  Cl  DCE A 595      35.647  12.310   4.196  1.00  0.00      A   CL
ATOM   7133  CT1 DCE A 595      35.732  11.184   1.538  1.00  0.00      A    C
ATOM   7134  HC2 DCE A 595      36.820  11.221   1.490  1.00  0.00      A    H
ATOM   7135  Cl1 DCE A 595      35.161   9.797   0.553  1.00  0.00      A   CL
ATOM   7136  HC3 DCE A 595      35.283  12.081   1.113  1.00  0.00      A    H
ATOM   7141  CT  DCE A 596      20.203  50.785  43.901  1.00  0.00      A    C
ATOM   7142  HC  DCE A 596      20.266  49.770  43.509  1.00  0.00      A    H
ATOM   7143  HC1 DCE A 596      21.095  51.372  43.683  1.00  0.00      A    H
ATOM   7144  Cl  DCE A 596      18.834  51.605  43.049  1.00  0.00      A   CL
ATOM   7145  CT1 DCE A 596      20.000  50.906  45.443  1.00  0.00      A    C
ATOM   7146  HC2 DCE A 596      20.927  50.515  45.862  1.00  0.00      A    H
ATOM   7147  Cl1 DCE A 596      19.665  52.661  45.795  1.00  0.00      A   CL
ATOM   7148  HC3 DCE A 596      19.221  50.256  45.842  1.00  0.00      A    H
ATOM   7153  CT  DCE A 597      50.601  49.501  23.796  1.00  0.00      A    C
ATOM   7154  HC  DCE A 597      50.711  49.024  24.770  1.00  0.00      A    H
ATOM   7155  HC1 DCE A 597      50.060  50.447  23.832  1.00  0.00      A    H
ATOM   7156  Cl  DCE A 597      52.268  49.872  23.283  1.00  0.00      A   CL
ATOM   7157  CT1 DCE A 597      49.879  48.545  22.792  1.00  0.00      A    C
ATOM   7158  HC2 DCE A 597      50.259  47.547  23.010  1.00  0.00      A    H
ATOM   7159  Cl1 DCE A 597      48.133  48.470  22.922  1.00  0.00      A   CL
ATOM   7160  HC3 DCE A 597      50.178  48.857  21.791  1.00  0.00      A    H
ATOM   7165  CT  DCE A 598      39.122   8.178  19.743  1.00  0.00      A    C
ATOM   7166  HC  DCE A 598      38.711   7.498  18.997  1.00  0.00      A    H
ATOM   7167  HC1 DCE A 598      39.812   8.884  19.281  1.00  0.00      A    H
ATOM   7168  Cl  DCE A 598      37.750   9.162  20.266  1.00  0.00      A   CL
ATOM   7169  CT1 DCE A 598      39.900   7.444  20.829  1.00  0.00      A    C
ATOM   7170  HC2 DCE A 598      39.313   6.658  21.305  1.00  0.00      A    H
ATOM   7171  Cl1 DCE A 598      41.338   6.699  20.048  1.00  0.00      A   CL
ATOM   7172  HC3 DCE A 598      40.130   8.250  21.526  1.00  0.00      A    H
ATOM   7177  CT  DCE A 599      12.727  28.150  54.744  1.00  0.00      A    C
ATOM   7178  HC  DCE A 599      12.584  28.087  53.665  1.00  0.00      A    H
ATOM   7179  HC1 DCE A 599      12.344  29.108  55.093  1.00  0.00      A    H
ATOM   7180  Cl  DCE A 599      11.896  26.655  55.423  1.00  0.00      A   CL
ATOM   7181  CT1 DCE A 599      14.307  28.059  54.824  1.00  0.00      A    C
ATOM   7182  HC2 DCE A 599      14.926  28.901  54.515  1.00  0.00      A    H
ATOM   7183  Cl1 DCE A 599      14.692  27.662  56.476  1.00  0.00      A   CL
ATOM   7184  HC3 DCE A 599      14.640  27.245  54.179  1.00  0.00      A    H
ATOM   7189  CT  DCE A 600      22.039  50.293  21.097  1.00  0.00      A    C
ATOM   7190  HC  DCE A 600      22.297  51.039  21.849  1.00  0.00      A    H
ATOM   7191  HC1 DCE A 600      22.059  50.717  20.093  1.00  0.00      A    H
ATOM   7192  Cl  DCE A 600      23.372  49.152  21.161  1.00  0.00      A   CL
ATOM   7193  CT1 DCE A 600      20.773  49.555  21.527  1.00  0.00      A    C
ATOM   7194  HC2 DCE A 600      20.457  48.799  20.809  1.00  0.00      A    H
ATOM   7195  Cl1 DCE A 600      20.818  49.038  23.219  1.00  0.00      A   CL
ATOM   7196  HC3 DCE A 600      19.923  50.236  21.466  1.00  0.00      A    H
ATOM   7201  CT  DCE A 601      17.660  39.303  33.199  1.00  0.00      A    C
ATOM   7202  HC  DCE A 601      18.216  38.593  33.811  1.00  0.00      A    H
ATOM   7203  HC1 DCE A 601      16.769  38.835  32.778  1.00  0.00      A    H
ATOM   7204  Cl  DCE A 601      17.145  40.852  33.920  1.00  0.00      A   CL
ATOM   7205  CT1 DCE A 601      18.601  39.572  32.130  1.00  0.00      A    C
ATOM   7206  HC2 DCE A 601      18.864  38.696  31.537  1.00  0.00      A    H
ATOM   7207  Cl1 DCE A 601      17.937  40.735  30.964  1.00  0.00      A   CL
ATOM   7208  HC3 DCE A 601      19.566  39.965  32.448  1.00  0.00      A    H
ATOM   7213  CT  DCE A 602       9.801  46.827   9.270  1.00  0.00      A    C
ATOM   7214  HC  DCE A 602      10.650  47.459   9.531  1.00  0.00      A    H
ATOM   7215  HC1 DCE A 602       9.244  46.528  10.158  1.00  0.00      A    H
ATOM   7216  Cl  DCE A 602       8.803  47.881   8.200  1.00  0.00      A   CL
ATOM   7217  CT1 DCE A 602      10.352  45.610   8.541  1.00  0.00      A    C
ATOM   7218  HC2 DCE A 602      11.189  45.128   9.046  1.00  0.00      A    H
ATOM   7219  Cl1 DCE A 602       9.055  44.349   8.533  1.00  0.00      A   CL
ATOM   7220  HC3 DCE A 602      10.644  45.894   7.531  1.00  0.00      A    H
ATOM   7225  CT  DCE A 603      50.077  40.588   3.169  1.00  0.00      A    C
ATOM   7226  HC  DCE A 603      51.111  40.675   3.502  1.00  0.00      A    H
ATOM   7227  HC1 DCE A 603      49.867  41.641   2.984  1.00  0.00      A    H
ATOM   7228  Cl  DCE A 603      49.949  39.723   1.656  1.00  0.00      A   CL
ATOM   7229  CT1 DCE A 603      49.151  39.982   4.250  1.00  0.00      A    C
ATOM   7230  HC2 DCE A 603      48.140  39.859   3.861  1.00  0.00      A    H
ATOM   7231  Cl1 DCE A 603      49.768  38.401   4.677  1.00  0.00      A   CL
ATOM   7232  HC3 DCE A 603      49.038  40.614   5.131  1.00  0.00      A    H
ATOM   7237  CT  DCE A 604      38.521  45.494   9.887  1.00  0.00      A    C
ATOM   7238  HC  DCE A 604      37.921  44.776  10.448  1.00  0.00      A    H
ATOM   7239  HC1 DCE A 604      38.189  45.362   8.857  1.00  0.00      A    H
ATOM   7240  Cl  DCE A 604      38.357  47.053  10.723  1.00  0.00      A   CL
ATOM   7241  CT1 DCE A 604      39.938  45.108  10.025  1.00  0.00      A    C
ATOM   7242  HC2 DCE A 604      40.219  44.206   9.481  1.00  0.00      A    H
ATOM   7243  Cl1 DCE A 604      41.089  46.411   9.584  1.00  0.00      A   CL
ATOM   7244  HC3 DCE A 604      40.124  44.930  11.084  1.00  0.00      A    H
ATOM   7249  CT  DCE A 605      35.069  29.589  26.514  1.00  0.00      A    C
ATOM   7250  HC  DCE A 605      35.883  28.912  26.256  1.00  0.00      A    H
ATOM   7251  HC1 DCE A 605      34.984  30.352  25.740  1.00  0.00      A    H
ATOM   7252  Cl  DCE A 605      33.634  28.547  26.594  1.00  0.00      A   CL
ATOM   7253  CT1 DCE A 605      35.273  30.337  27.788  1.00  0.00      A    C
ATOM   7254  HC2 DCE A 605      34.455  31.023  28.009  1.00  0.00      A    H
ATOM   7255  Cl1 DCE A 605      35.389  29.169  29.171  1.00  0.00      A   CL
ATOM   7256  HC3 DCE A 605      36.161  30.968  27.824  1.00  0.00      A    H
ATOM   7261  CT  DCE A 606      22.008  44.688  35.395  1.00  0.00      A    C
ATOM   7262  HC  DCE A 606      22.354  43.684  35.148  1.00  0.00      A    H
ATOM   7263  HC1 DCE A 606      21.462  44.630  36.337  1.00  0.00      A    H
ATOM   7264  Cl  DCE A 606      23.462  45.691  35.583  1.00  0.00      A   CL
ATOM   7265  CT1 DCE A 606      21.202  45.146  34.173  1.00  0.00      A    C
ATOM   7266  HC2 DCE A 606      21.937  45.363  33.399  1.00  0.00      A    H
ATOM   7267  Cl1 DCE A 606      20.001  43.878  33.752  1.00  0.00      A   CL
ATOM   7268  HC3 DCE A 606      20.684  46.073  34.421  1.00  0.00      A    H
ATOM   7273  CT  DCE A 607      32.795  11.107  52.535  1.00  0.00      A    C
ATOM   7274  HC  DCE A 607      33.183  12.057  52.903  1.00  0.00      A    H
ATOM   7275  HC1 DCE A 607      32.160  10.733  53.337  1.00  0.00      A    H
ATOM   7276  Cl  DCE A 607      31.610  11.480  51.322  1.00  0.00      A   CL
ATOM   7277  CT1 DCE A 607      33.820  10.042  52.057  1.00  0.00      A    C
ATOM   7278  HC2 DCE A 607      33.345   9.237  51.496  1.00  0.00      A    H
ATOM   7279  Cl1 DCE A 607      35.108  10.772  51.032  1.00  0.00      A   CL
ATOM   7280  HC3 DCE A 607      34.307   9.619  52.936  1.00  0.00      A    H
ATOM   7285  CT  DCE A 608      37.304  25.087  52.199  1.00  0.00      A    C
ATOM   7286  HC  DCE A 608      36.580  25.098  53.013  1.00  0.00      A    H
ATOM   7287  HC1 DCE A 608      37.149  24.223  51.553  1.00  0.00      A    H
ATOM   7288  Cl  DCE A 608      36.980  26.533  51.134  1.00  0.00      A   CL
ATOM   7289  CT1 DCE A 608      38.778  25.158  52.697  1.00  0.00      A    C
ATOM   7290  HC2 DCE A 608      39.350  25.062  51.774  1.00  0.00      A    H
ATOM   7291  Cl1 DCE A 608      39.140  26.690  53.396  1.00  0.00      A   CL
ATOM   7292  HC3 DCE A 608      39.083  24.341  53.352  1.00  0.00      A    H
ATOM   7297  CT  DCE A 609      15.651  42.028  50.205  1.00  0.00      A    C
ATOM   7298  HC  DCE A 609      15.454  42.011  49.133  1.00  0.00      A    H
ATOM   7299  HC1 DCE A 609      15.569  41.008  50.580  1.00  0.00      A    H
ATOM   7300  Cl  DCE A 609      17.391  42.387  50.341  1.00  0.00      A   CL
ATOM   7301  CT1 DCE A 609      14.828  43.000  51.115  1.00  0.00      A    C
ATOM   7302  HC2 DCE A 609      14.879  42.928  52.201  1.00  0.00      A    H
ATOM   7303  Cl1 DCE A 609      15.062  44.674  50.675  1.00  0.00      A   CL
ATOM   7304  HC3 DCE A 609      13.764  42.808  50.975  1.00  0.00      A    H
ATOM   7309  CT  DCE A 610      36.228  54.516  39.864  1.00  0.00      A    C
ATOM   7310  HC  DCE A 610      35.684  53.591  40.053  1.00  0.00      A    H
ATOM   7311  HC1 DCE A 610      36.244  55.064  40.806  1.00  0.00      A    H
ATOM   7312  Cl  DCE A 610      37.872  54.095  39.387  1.00  0.00      A   CL
ATOM   7313  CT1 DCE A 610      35.485  55.227  38.805  1.00  0.00      A    C
ATOM   7314  HC2 DCE A 610      34.729  55.886  39.229  1.00  0.00      A    H
ATOM   7315  Cl1 DCE A 610      36.553  56.423  37.968  1.00  0.00      A   CL
ATOM   7316  HC3 DCE A 610      35.160  54.501  38.060  1.00  0.00      A    H
ATOM   7321  CT  DCE A 611      25.224  17.492  49.168  1.00  0.00      A    C
ATOM   7322  HC  DCE A 611      26.295  17.680  49.102  1.00  0.00      A    H
ATOM   7323  HC1 DCE A 611      24.813  18.157  48.408  1.00  0.00      A    H
ATOM   7324  Cl  DCE A 611      24.939  15.822  48.692  1.00  0.00      A   CL
ATOM   7325  CT1 DCE A 611      24.630  17.587  50.563  1.00  0.00      A    C
ATOM   7326  HC2 DCE A 611      24.661  18.558  51.057  1.00  0.00      A    H
ATOM   7327  Cl1 DCE A 611      22.907  17.119  50.383  1.00  0.00      A   CL
ATOM   7328  HC3 DCE A 611      25.119  16.891  51.244  1.00  0.00      A    H
ATOM   7333  CT  DCE A 612       9.751  10.091  22.016  1.00  0.00      A    C
ATOM   7334  HC  DCE A 612      10.367  10.310  21.143  1.00  0.00      A    H
ATOM   7335  HC1 DCE A 612       8.996   9.318  21.874  1.00  0.00      A    H
ATOM   7336  Cl  DCE A 612      10.937   9.588  23.182  1.00  0.00      A   CL
ATOM   7337  CT1 DCE A 612       9.048  11.275  22.628  1.00  0.00      A    C
ATOM   7338  HC2 DCE A 612       8.164  10.953  23.179  1.00  0.00      A    H
ATOM   7339  Cl1 DCE A 612      10.102  11.975  23.866  1.00  0.00      A   CL
ATOM   7340  HC3 DCE A 612       8.693  12.004  21.900  1.00  0.00      A    H
ATOM   7345  CT  DCE A 613      50.394   1.328  18.642  1.00  0.00      A    C
ATOM   7346  HC  DCE A 613      50.112   0.442  19.211  1.00  0.00      A    H
ATOM   7347  HC1 DCE A 613      49.574   2.042  18.566  1.00  0.00      A    H
ATOM   7348  Cl  DCE A 613      51.726   2.115  19.429  1.00  0.00      A   CL
ATOM   7349  CT1 DCE A 613      50.824   0.905  17.213  1.00  0.00      A    C
ATOM   7350  HC2 DCE A 613      51.336   1.745  16.744  1.00  0.00      A    H
ATOM   7351  Cl1 DCE A 613      51.940  -0.432  17.270  1.00  0.00      A   CL
ATOM   7352  HC3 DCE A 613      49.963   0.618  16.608  1.00  0.00      A    H
ATOM   7357  CT  DCE A 614       4.503  48.968  14.369  1.00  0.00      A    C
ATOM   7358  HC  DCE A 614       4.730  48.627  13.359  1.00  0.00      A    H
ATOM   7359  HC1 DCE A 614       3.450  48.743  14.536  1.00  0.00      A    H
ATOM   7360  Cl  DCE A 614       5.387  47.991  15.552  1.00  0.00      A   CL
ATOM   7361  CT1 DCE A 614       4.648  50.492  14.566  1.00  0.00      A    C
ATOM   7362  HC2 DCE A 614       4.468  50.824  15.588  1.00  0.00      A    H
ATOM   7363  Cl1 DCE A 614       6.342  50.931  14.040  1.00  0.00      A   CL
ATOM   7364  HC3 DCE A 614       4.038  51.098  13.896  1.00  0.00      A    H
ATOM   7369  CT  DCE A 615      51.543  18.773  29.623  1.00  0.00      A    C
ATOM   7370  HC  DCE A 615      51.010  18.383  30.490  1.00  0.00      A    H
ATOM   7371  HC1 DCE A 615      51.725  17.862  29.054  1.00  0.00      A    H
ATOM   7372  Cl  DCE A 615      50.457  19.926  28.751  1.00  0.00      A   CL
ATOM   7373  CT1 DCE A 615      52.935  19.320  29.922  1.00  0.00      A    C
ATOM   7374  HC2 DCE A 615      53.597  18.568  30.352  1.00  0.00      A    H
ATOM   7375  Cl1 DCE A 615      53.669  19.738  28.346  1.00  0.00      A   CL
ATOM   7376  HC3 DCE A 615      52.916  20.298  30.403  1.00  0.00      A    H
ATOM   7381  CT  DCE A 616      17.998  50.155  54.086  1.00  0.00      A    C
ATOM   7382  HC  DCE A 616      18.614  49.294  53.826  1.00  0.00      A    H
ATOM   7383  HC1 DCE A 616      17.476  50.049  55.038  1.00  0.00      A    H
ATOM   7384  Cl  DCE A 616      18.991  51.550  54.286  1.00  0.00      A   CL
ATOM   7385  CT1 DCE A 616      17.014  50.407  52.956  1.00  0.00      A    C
ATOM   7386  HC2 DCE A 616      16.403  49.526  52.760  1.00  0.00      A    H
ATOM   7387  Cl1 DCE A 616      16.038  51.826  53.437  1.00  0.00      A   CL
ATOM   7388  HC3 DCE A 616      17.474  50.578  51.983  1.00  0.00      A    H
ATOM   7393  CT  DCE A 617       2.574  50.420  49.028  1.00  0.00      A    C
ATOM   7394  HC  DCE A 617       2.327  49.860  49.930  1.00  0.00      A    H
ATOM   7395  HC1 DCE A 617       1.946  51.308  48.956  1.00  0.00      A    H
ATOM   7396  Cl  DCE A 617       4.253  51.008  48.928  1.00  0.00      A   CL
ATOM   7397  CT1 DCE A 617       2.414  49.428  47.833  1.00  0.00      A    C
ATOM   7398  HC2 DCE A 617       3.042  48.540  47.910  1.00  0.00      A    H
ATOM   7399  Cl1 DCE A 617       0.778  48.807  47.913  1.00  0.00      A   CL
ATOM   7400  HC3 DCE A 617       2.510  49.991  46.905  1.00  0.00      A    H
ATOM   7405  CT  DCE A 618      28.069  51.478  23.644  1.00  0.00      A    C
ATOM   7406  HC  DCE A 618      27.849  52.125  22.795  1.00  0.00      A    H
ATOM   7407  HC1 DCE A 618      27.863  51.997  24.581  1.00  0.00      A    H
ATOM   7408  Cl  DCE A 618      27.028  50.057  23.580  1.00  0.00      A   CL
ATOM   7409  CT1 DCE A 618      29.562  51.069  23.612  1.00  0.00      A    C
ATOM   7410  HC2 DCE A 618      29.702  50.488  22.701  1.00  0.00      A    H
ATOM   7411  Cl1 DCE A 618      30.620  52.549  23.440  1.00  0.00      A   CL
ATOM   7412  HC3 DCE A 618      29.892  50.618  24.548  1.00  0.00      A    H
ATOM   7417  CT  DCE A 619      55.131  17.166   7.924  1.00  0.00      A    C
ATOM   7418  HC  DCE A 619      56.082  16.642   7.827  1.00  0.00      A    H
ATOM   7419  HC1 DCE A 619      55.124  17.537   8.949  1.00  0.00      A    H
ATOM   7420  Cl  DCE A 619      55.160  18.396   6.596  1.00  0.00      A   CL
ATOM   7421  CT1 DCE A 619      53.948  16.255   7.760  1.00  0.00      A    C
ATOM   7422  HC2 DCE A 619      53.874  15.516   8.559  1.00  0.00      A    H
ATOM   7423  Cl1 DCE A 619      52.413  17.250   7.763  1.00  0.00      A   CL
ATOM   7424  HC3 DCE A 619      54.003  15.674   6.839  1.00  0.00      A    H
ATOM   7429  CT  DCE A 620      29.474  24.155  32.134  1.00  0.00      A    C
ATOM   7430  HC  DCE A 620      29.763  23.213  31.668  1.00  0.00      A    H
ATOM   7431  HC1 DCE A 620      29.462  24.762  31.229  1.00  0.00      A    H
ATOM   7432  Cl  DCE A 620      27.769  23.957  32.663  1.00  0.00      A   CL
ATOM   7433  CT1 DCE A 620      30.310  24.702  33.188  1.00  0.00      A    C
ATOM   7434  HC2 DCE A 620      29.877  25.319  33.976  1.00  0.00      A    H
ATOM   7435  Cl1 DCE A 620      30.944  23.327  34.145  1.00  0.00      A   CL
ATOM   7436  HC3 DCE A 620      31.010  25.443  32.801  1.00  0.00      A    H
ATOM   7441  CT  DCE A 621      41.194  51.052  43.808  1.00  0.00      A    C
ATOM   7442  HC  DCE A 621      41.656  50.080  43.635  1.00  0.00      A    H
ATOM   7443  HC1 DCE A 621      41.989  51.766  43.591  1.00  0.00      A    H
ATOM   7444  Cl  DCE A 621      39.855  51.288  42.640  1.00  0.00      A   CL
ATOM   7445  CT1 DCE A 621      40.733  51.199  45.201  1.00  0.00      A    C
ATOM   7446  HC2 DCE A 621      39.956  50.457  45.380  1.00  0.00      A    H
ATOM   7447  Cl1 DCE A 621      42.074  50.752  46.279  1.00  0.00      A   CL
ATOM   7448  HC3 DCE A 621      40.468  52.231  45.431  1.00  0.00      A    H
ATOM   7453  CT  DCE A 622      45.856  20.123  35.884  1.00  0.00      A    C
ATOM   7454  HC  DCE A 622      45.831  19.052  35.683  1.00  0.00      A    H
ATOM   7455  HC1 DCE A 622      45.444  20.402  36.854  1.00  0.00      A    H
ATOM   7456  Cl  DCE A 622      47.507  20.702  35.804  1.00  0.00      A   CL
ATOM   7457  CT1 DCE A 622      45.039  20.824  34.859  1.00  0.00      A    C
ATOM   7458  HC2 DCE A 622      45.332  20.555  33.844  1.00  0.00      A    H
ATOM   7459  Cl1 DCE A 622      43.330  20.494  35.179  1.00  0.00      A   CL
ATOM   7460  HC3 DCE A 622      45.132  21.910  34.875  1.00  0.00      A    H
ATOM   7465  CT  DCE A 623      44.720  47.855  47.092  1.00  0.00      A    C
ATOM   7466  HC  DCE A 623      44.545  47.803  46.017  1.00  0.00      A    H
ATOM   7467  HC1 DCE A 623      44.692  48.867  47.495  1.00  0.00      A    H
ATOM   7468  Cl  DCE A 623      43.332  46.897  47.836  1.00  0.00      A   CL
ATOM   7469  CT1 DCE A 623      45.969  47.090  47.453  1.00  0.00      A    C
ATOM   7470  HC2 DCE A 623      45.903  46.124  46.952  1.00  0.00      A    H
ATOM   7471  Cl1 DCE A 623      47.565  47.752  46.995  1.00  0.00      A   CL
ATOM   7472  HC3 DCE A 623      45.903  46.946  48.531  1.00  0.00      A    H
ATOM   7477  CT  DCE A 624      54.181  32.848  18.941  1.00  0.00      A    C
ATOM   7478  HC  DCE A 624      54.167  33.938  18.932  1.00  0.00      A    H
ATOM   7479  HC1 DCE A 624      53.186  32.596  18.575  1.00  0.00      A    H
ATOM   7480  Cl  DCE A 624      55.450  32.358  17.749  1.00  0.00      A   CL
ATOM   7481  CT1 DCE A 624      54.634  32.133  20.200  1.00  0.00      A    C
ATOM   7482  HC2 DCE A 624      55.702  32.323  20.088  1.00  0.00      A    H
ATOM   7483  Cl1 DCE A 624      53.801  32.765  21.614  1.00  0.00      A   CL
ATOM   7484  HC3 DCE A 624      54.428  31.063  20.222  1.00  0.00      A    H
ATOM   7489  CT  DCE A 625      35.326  29.118  11.421  1.00  0.00      A    C
ATOM   7490  HC  DCE A 625      35.683  29.746  12.237  1.00  0.00      A    H
ATOM   7491  HC1 DCE A 625      35.877  29.593  10.610  1.00  0.00      A    H
ATOM   7492  Cl  DCE A 625      35.846  27.426  11.626  1.00  0.00      A   CL
ATOM   7493  CT1 DCE A 625      33.840  29.259  10.901  1.00  0.00      A    C
ATOM   7494  HC2 DCE A 625      33.628  28.829   9.922  1.00  0.00      A    H
ATOM   7495  Cl1 DCE A 625      32.820  28.518  12.071  1.00  0.00      A   CL
ATOM   7496  HC3 DCE A 625      33.591  30.316  10.993  1.00  0.00      A    H
ATOM   7501  CT  DCE A 626       6.296   2.171  52.263  1.00  0.00      A    C
ATOM   7502  HC  DCE A 626       6.867   2.414  51.367  1.00  0.00      A    H
ATOM   7503  HC1 DCE A 626       5.937   3.062  52.780  1.00  0.00      A    H
ATOM   7504  Cl  DCE A 626       4.929   1.180  51.836  1.00  0.00      A   CL
ATOM   7505  CT1 DCE A 626       7.234   1.531  53.241  1.00  0.00      A    C
ATOM   7506  HC2 DCE A 626       8.252   1.897  53.111  1.00  0.00      A    H
ATOM   7507  Cl1 DCE A 626       6.789   2.067  54.806  1.00  0.00      A   CL
ATOM   7508  HC3 DCE A 626       7.169   0.443  53.230  1.00  0.00      A    H
ATOM   7513  CT  DCE A 627      45.466  46.822  14.754  1.00  0.00      A    C
ATOM   7514  HC  DCE A 627      44.904  47.555  15.333  1.00  0.00      A    H
ATOM   7515  HC1 DCE A 627      46.434  47.236  14.473  1.00  0.00      A    H
ATOM   7516  Cl  DCE A 627      45.801  45.364  15.681  1.00  0.00      A   CL
ATOM   7517  CT1 DCE A 627      44.784  46.482  13.334  1.00  0.00      A    C
ATOM   7518  HC2 DCE A 627      45.501  46.259  12.544  1.00  0.00      A    H
ATOM   7519  Cl1 DCE A 627      43.452  45.241  13.421  1.00  0.00      A   CL
ATOM   7520  HC3 DCE A 627      44.271  47.343  12.907  1.00  0.00      A    H
ATOM   7525  CT  DCE A 628      17.289  22.158  15.814  1.00  0.00      A    C
ATOM   7526  HC  DCE A 628      16.338  22.460  15.376  1.00  0.00      A    H
ATOM   7527  HC1 DCE A 628      17.036  21.270  16.393  1.00  0.00      A    H
ATOM   7528  Cl  DCE A 628      18.296  21.787  14.386  1.00  0.00      A   CL
ATOM   7529  CT1 DCE A 628      18.062  23.226  16.608  1.00  0.00      A    C
ATOM   7530  HC2 DCE A 628      18.350  24.070  15.981  1.00  0.00      A    H
ATOM   7531  Cl1 DCE A 628      17.021  23.821  17.982  1.00  0.00      A   CL
ATOM   7532  HC3 DCE A 628      18.998  22.850  17.022  1.00  0.00      A    H
ATOM   7537  CT  DCE A 629      54.220  52.879  23.245  1.00  0.00      A    C
ATOM   7538  HC  DCE A 629      54.234  52.342  22.296  1.00  0.00      A    H
ATOM   7539  HC1 DCE A 629      53.174  52.792  23.535  1.00  0.00      A    H
ATOM   7540  Cl  DCE A 629      55.308  52.144  24.519  1.00  0.00      A   CL
ATOM   7541  CT1 DCE A 629      54.616  54.330  23.056  1.00  0.00      A    C
ATOM   7542  HC2 DCE A 629      54.203  54.742  22.135  1.00  0.00      A    H
ATOM   7543  Cl1 DCE A 629      53.911  55.334  24.303  1.00  0.00      A   CL
ATOM   7544  HC3 DCE A 629      55.691  54.490  22.973  1.00  0.00      A    H
ATOM   7549  CT  DCE A 630      48.345  17.583  32.949  1.00  0.00      A    C
ATOM   7550  HC  DCE A 630      47.409  17.444  33.490  1.00  0.00      A    H
ATOM   7551  HC1 DCE A 630      49.179  17.441  33.637  1.00  0.00      A    H
ATOM   7552  Cl  DCE A 630      48.380  16.413  31.611  1.00  0.00      A   CL
ATOM   7553  CT1 DCE A 630      48.405  19.033  32.403  1.00  0.00      A    C
ATOM   7554  HC2 DCE A 630      49.389  19.325  32.036  1.00  0.00      A    H
ATOM   7555  Cl1 DCE A 630      47.207  19.228  31.131  1.00  0.00      A   CL
ATOM   7556  HC3 DCE A 630      48.162  19.773  33.166  1.00  0.00      A    H
ATOM   7561  CT  DCE A 631      18.504   9.203  25.705  1.00  0.00      A    C
ATOM   7562  HC  DCE A 631      19.401   8.598  25.577  1.00  0.00      A    H
ATOM   7563  HC1 DCE A 631      18.022   8.996  24.750  1.00  0.00      A    H
ATOM   7564  Cl  DCE A 631      17.489   8.370  26.955  1.00  0.00      A   CL
ATOM   7565  CT1 DCE A 631      18.721  10.694  26.022  1.00  0.00      A    C
ATOM   7566  HC2 DCE A 631      19.027  10.908  27.046  1.00  0.00      A    H
ATOM   7567  Cl1 DCE A 631      20.005  11.388  24.946  1.00  0.00      A   CL
ATOM   7568  HC3 DCE A 631      17.803  11.269  25.900  1.00  0.00      A    H
ATOM   7573  CT  DCE A 632      34.514  37.987  27.307  1.00  0.00      A    C
ATOM   7574  HC  DCE A 632      34.285  37.028  26.843  1.00  0.00      A    H
ATOM   7575  HC1 DCE A 632      35.230  38.423  26.611  1.00  0.00      A    H
ATOM   7576  Cl  DCE A 632      33.024  38.969  27.454  1.00  0.00      A   CL
ATOM   7577  CT1 DCE A 632      35.057  37.695  28.715  1.00  0.00      A    C
ATOM   7578  HC2 DCE A 632      36.039  37.223  28.676  1.00  0.00      A    H
ATOM   7579  Cl1 DCE A 632      35.326  39.056  29.776  1.00  0.00      A   CL
ATOM   7580  HC3 DCE A 632      34.434  36.958  29.220  1.00  0.00      A    H
ATOM   7585  CT  DCE A 633       6.122  11.809  31.492  1.00  0.00      A    C
ATOM   7586  HC  DCE A 633       5.059  11.575  31.436  1.00  0.00      A    H
ATOM   7587  HC1 DCE A 633       6.224  12.800  31.049  1.00  0.00      A    H
ATOM   7588  Cl  DCE A 633       6.541  12.024  33.192  1.00  0.00      A   CL
ATOM   7589  CT1 DCE A 633       7.005  10.715  30.925  1.00  0.00      A    C
ATOM   7590  HC2 DCE A 633       6.885  10.534  29.857  1.00  0.00      A    H
[truncated: 597,166 more chars]
