# Supplementary material for: Ion and Solvent Modulation of Ferrocene and Decamethylferrocene Oxidation Potentials in Organic Electrolytes as Predicted by Molecular Dynamics Simulations
Source: J Phys Chem B. 2025 Feb 11;129(7):2067–81. doi: 10.1021/acs.jpcb.4c08321 (PMC11848929; doi:10.1021/acs.jpcb.4c08321)
Supplement: Supplementary file 2 — jp4c08321_si_002.zip [file jp4c08321_si_002.zip › simulation_files/pdb_files/Fc_BMIMBF4_0050_DCE_1000.pdb]

TITLE     MDANALYSIS FRAME 0: Created by PDBWriter
CRYST1   52.800   52.800   52.800  90.00  90.00  90.00 P 1           1
ATOM      1  CT  DCE A   1      13.431  32.148   1.689  1.00  0.00      A    C
ATOM      2  HC  DCE A   1      12.419  31.742   1.689  1.00  0.00      A    H
ATOM      3  HC1 DCE A   1      14.096  31.499   1.120  1.00  0.00      A    H
ATOM      4  Cl  DCE A   1      13.286  33.673   0.749  1.00  0.00      A   CL
ATOM      5  CT1 DCE A   1      14.058  32.282   3.048  1.00  0.00      A    C
ATOM      6  HC2 DCE A   1      13.632  33.032   3.714  1.00  0.00      A    H
ATOM      7  Cl1 DCE A   1      14.092  30.801   3.978  1.00  0.00      A   CL
ATOM      8  HC3 DCE A   1      15.066  32.688   2.971  1.00  0.00      A    H
ATOM     13  CT  DCE A   2      44.906   4.384  31.829  1.00  0.00      A    C
ATOM     14  HC  DCE A   2      45.656   5.039  31.387  1.00  0.00      A    H
ATOM     15  HC1 DCE A   2      44.337   4.967  32.554  1.00  0.00      A    H
ATOM     16  Cl  DCE A   2      43.848   3.870  30.465  1.00  0.00      A   CL
ATOM     17  CT1 DCE A   2      45.406   3.021  32.388  1.00  0.00      A    C
ATOM     18  HC2 DCE A   2      46.140   3.207  33.172  1.00  0.00      A    H
ATOM     19  Cl1 DCE A   2      44.006   2.125  32.978  1.00  0.00      A   CL
ATOM     20  HC3 DCE A   2      45.902   2.440  31.610  1.00  0.00      A    H
ATOM     25  CT  DCE A   3      33.490  33.616  39.572  1.00  0.00      A    C
ATOM     26  HC  DCE A   3      33.557  34.547  39.009  1.00  0.00      A    H
ATOM     27  HC1 DCE A   3      33.742  33.822  40.612  1.00  0.00      A    H
ATOM     28  Cl  DCE A   3      31.773  33.171  39.506  1.00  0.00      A   CL
ATOM     29  CT1 DCE A   3      34.398  32.663  38.830  1.00  0.00      A    C
ATOM     30  HC2 DCE A   3      34.161  32.517  37.776  1.00  0.00      A    H
ATOM     31  Cl1 DCE A   3      36.025  33.443  38.924  1.00  0.00      A   CL
ATOM     32  HC3 DCE A   3      34.451  31.700  39.337  1.00  0.00      A    H
ATOM     37  CT  DCE A   4      45.128  19.073  48.825  1.00  0.00      A    C
ATOM     38  HC  DCE A   4      44.658  19.490  47.935  1.00  0.00      A    H
ATOM     39  HC1 DCE A   4      45.406  18.062  48.527  1.00  0.00      A    H
ATOM     40  Cl  DCE A   4      46.712  19.867  49.122  1.00  0.00      A   CL
ATOM     41  CT1 DCE A   4      44.271  19.191  50.030  1.00  0.00      A    C
ATOM     42  HC2 DCE A   4      44.817  18.966  50.946  1.00  0.00      A    H
ATOM     43  Cl1 DCE A   4      43.648  20.825  50.087  1.00  0.00      A   CL
ATOM     44  HC3 DCE A   4      43.440  18.529  49.787  1.00  0.00      A    H
ATOM     49  CT  DCE A   5      29.594   8.519  13.119  1.00  0.00      A    C
ATOM     50  HC  DCE A   5      29.382   7.990  14.048  1.00  0.00      A    H
ATOM     51  HC1 DCE A   5      29.051   9.461  13.044  1.00  0.00      A    H
ATOM     52  Cl  DCE A   5      31.334   8.577  12.871  1.00  0.00      A   CL
ATOM     53  CT1 DCE A   5      29.092   7.678  11.889  1.00  0.00      A    C
ATOM     54  HC2 DCE A   5      29.671   6.768  11.731  1.00  0.00      A    H
ATOM     55  Cl1 DCE A   5      27.337   7.394  12.152  1.00  0.00      A   CL
ATOM     56  HC3 DCE A   5      29.153   8.309  11.003  1.00  0.00      A    H
ATOM     61  CT  DCE A   6      30.822   2.079  43.008  1.00  0.00      A    C
ATOM     62  HC  DCE A   6      31.378   2.747  43.665  1.00  0.00      A    H
ATOM     63  HC1 DCE A   6      29.974   2.608  42.573  1.00  0.00      A    H
ATOM     64  Cl  DCE A   6      31.785   1.505  41.629  1.00  0.00      A   CL
ATOM     65  CT1 DCE A   6      30.400   0.732  43.659  1.00  0.00      A    C
ATOM     66  HC2 DCE A   6      29.956   0.078  42.908  1.00  0.00      A    H
ATOM     67  Cl1 DCE A   6      31.850  -0.108  44.214  1.00  0.00      A   CL
ATOM     68  HC3 DCE A   6      29.681   0.816  44.474  1.00  0.00      A    H
ATOM     73  CT  DCE A   7      18.597  27.292  49.747  1.00  0.00      A    C
ATOM     74  HC  DCE A   7      19.022  27.693  48.827  1.00  0.00      A    H
ATOM     75  HC1 DCE A   7      17.981  28.016  50.280  1.00  0.00      A    H
ATOM     76  Cl  DCE A   7      17.572  26.012  49.179  1.00  0.00      A   CL
ATOM     77  CT1 DCE A   7      19.650  26.724  50.642  1.00  0.00      A    C
ATOM     78  HC2 DCE A   7      19.238  26.595  51.643  1.00  0.00      A    H
ATOM     79  Cl1 DCE A   7      20.220  25.045  50.159  1.00  0.00      A   CL
ATOM     80  HC3 DCE A   7      20.585  27.285  50.656  1.00  0.00      A    H
ATOM     85  CT  DCE A   8       0.402  48.550  27.763  1.00  0.00      A    C
ATOM     86  HC  DCE A   8       1.151  48.269  28.504  1.00  0.00      A    H
ATOM     87  HC1 DCE A   8       0.528  47.777  27.004  1.00  0.00      A    H
ATOM     88  Cl  DCE A   8      -1.248  48.300  28.492  1.00  0.00      A   CL
ATOM     89  CT1 DCE A   8       0.738  49.875  27.120  1.00  0.00      A    C
ATOM     90  HC2 DCE A   8       0.539  50.776  27.700  1.00  0.00      A    H
ATOM     91  Cl1 DCE A   8       2.465  49.882  26.712  1.00  0.00      A   CL
ATOM     92  HC3 DCE A   8       0.324  50.090  26.135  1.00  0.00      A    H
ATOM     97  CT  DCE A   9      36.758  13.322  28.739  1.00  0.00      A    C
ATOM     98  HC  DCE A   9      36.751  13.977  27.868  1.00  0.00      A    H
ATOM     99  HC1 DCE A   9      36.793  13.916  29.652  1.00  0.00      A    H
ATOM    100  Cl  DCE A   9      35.238  12.412  28.746  1.00  0.00      A   CL
ATOM    101  CT1 DCE A   9      38.026  12.517  28.798  1.00  0.00      A    C
ATOM    102  HC2 DCE A   9      38.187  12.228  29.837  1.00  0.00      A    H
ATOM    103  Cl1 DCE A   9      38.098  11.111  27.727  1.00  0.00      A   CL
ATOM    104  HC3 DCE A   9      38.956  13.044  28.585  1.00  0.00      A    H
ATOM    109  CT  DCE A  10      19.580  25.546  15.023  1.00  0.00      A    C
ATOM    110  HC  DCE A  10      20.498  25.744  15.576  1.00  0.00      A    H
ATOM    111  HC1 DCE A  10      19.472  24.462  14.999  1.00  0.00      A    H
ATOM    112  Cl  DCE A  10      18.184  26.252  15.824  1.00  0.00      A   CL
ATOM    113  CT1 DCE A  10      19.659  26.226  13.697  1.00  0.00      A    C
ATOM    114  HC2 DCE A  10      20.424  25.832  13.028  1.00  0.00      A    H
ATOM    115  Cl1 DCE A  10      18.009  26.071  12.924  1.00  0.00      A   CL
ATOM    116  HC3 DCE A  10      19.864  27.292  13.790  1.00  0.00      A    H
ATOM    121  CT  DCE A  11      19.443  22.324  47.667  1.00  0.00      A    C
ATOM    122  HC  DCE A  11      18.924  23.203  48.049  1.00  0.00      A    H
ATOM    123  HC1 DCE A  11      18.732  21.840  46.998  1.00  0.00      A    H
ATOM    124  Cl  DCE A  11      20.864  22.926  46.701  1.00  0.00      A   CL
ATOM    125  CT1 DCE A  11      19.959  21.469  48.814  1.00  0.00      A    C
ATOM    126  HC2 DCE A  11      19.255  20.678  49.073  1.00  0.00      A    H
ATOM    127  Cl1 DCE A  11      21.243  20.499  48.161  1.00  0.00      A   CL
ATOM    128  HC3 DCE A  11      20.266  21.961  49.737  1.00  0.00      A    H
ATOM    133  CT  DCE A  12      11.265   5.499  16.362  1.00  0.00      A    C
ATOM    134  HC  DCE A  12      11.265   6.473  16.853  1.00  0.00      A    H
ATOM    135  HC1 DCE A  12      10.869   4.770  17.069  1.00  0.00      A    H
ATOM    136  Cl  DCE A  12      10.248   5.588  14.907  1.00  0.00      A   CL
ATOM    137  CT1 DCE A  12      12.780   5.347  16.012  1.00  0.00      A    C
ATOM    138  HC2 DCE A  12      13.004   6.225  15.406  1.00  0.00      A    H
ATOM    139  Cl1 DCE A  12      13.711   5.258  17.564  1.00  0.00      A   CL
ATOM    140  HC3 DCE A  12      13.078   4.517  15.372  1.00  0.00      A    H
ATOM    145  CT  DCE A  13      10.443  44.769  46.818  1.00  0.00      A    C
ATOM    146  HC  DCE A  13      11.476  44.630  47.137  1.00  0.00      A    H
ATOM    147  HC1 DCE A  13      10.160  43.909  46.211  1.00  0.00      A    H
ATOM    148  Cl  DCE A  13       9.403  44.850  48.230  1.00  0.00      A   CL
ATOM    149  CT1 DCE A  13      10.142  46.076  45.972  1.00  0.00      A    C
ATOM    150  HC2 DCE A  13       9.102  46.268  45.709  1.00  0.00      A    H
ATOM    151  Cl1 DCE A  13      10.503  47.535  47.005  1.00  0.00      A   CL
ATOM    152  HC3 DCE A  13      10.695  46.127  45.034  1.00  0.00      A    H
ATOM    157  CT  DCE A  14      13.050  40.283  49.810  1.00  0.00      A    C
ATOM    158  HC  DCE A  14      13.106  39.276  50.223  1.00  0.00      A    H
ATOM    159  HC1 DCE A  14      12.757  40.879  50.674  1.00  0.00      A    H
ATOM    160  Cl  DCE A  14      14.622  40.674  49.118  1.00  0.00      A   CL
ATOM    161  CT1 DCE A  14      11.918  40.457  48.774  1.00  0.00      A    C
ATOM    162  HC2 DCE A  14      10.944  40.057  49.056  1.00  0.00      A    H
ATOM    163  Cl1 DCE A  14      11.761  42.239  48.500  1.00  0.00      A   CL
ATOM    164  HC3 DCE A  14      12.179  39.958  47.840  1.00  0.00      A    H
ATOM    169  CT  DCE A  15      50.460  27.901  13.417  1.00  0.00      A    C
ATOM    170  HC  DCE A  15      49.657  27.303  12.988  1.00  0.00      A    H
ATOM    171  HC1 DCE A  15      50.893  27.190  14.121  1.00  0.00      A    H
ATOM    172  Cl  DCE A  15      51.739  28.183  12.159  1.00  0.00      A   CL
ATOM    173  CT1 DCE A  15      50.052  29.180  14.117  1.00  0.00      A    C
ATOM    174  HC2 DCE A  15      49.412  29.039  14.988  1.00  0.00      A    H
ATOM    175  Cl1 DCE A  15      51.629  29.765  14.758  1.00  0.00      A   CL
ATOM    176  HC3 DCE A  15      49.600  29.927  13.463  1.00  0.00      A    H
ATOM    181  CT  DCE A  16      18.181  11.831  45.859  1.00  0.00      A    C
ATOM    182  HC  DCE A  16      19.139  11.330  45.717  1.00  0.00      A    H
ATOM    183  HC1 DCE A  16      18.233  12.350  46.816  1.00  0.00      A    H
ATOM    184  Cl  DCE A  16      17.999  13.094  44.550  1.00  0.00      A   CL
ATOM    185  CT1 DCE A  16      16.993  10.904  45.658  1.00  0.00      A    C
ATOM    186  HC2 DCE A  16      16.551  11.178  44.700  1.00  0.00      A    H
ATOM    187  Cl1 DCE A  16      17.639   9.246  45.470  1.00  0.00      A   CL
ATOM    188  HC3 DCE A  16      16.219  10.867  46.424  1.00  0.00      A    H
ATOM    193  CT  DCE A  17      41.960  43.793  31.347  1.00  0.00      A    C
ATOM    194  HC  DCE A  17      41.834  43.075  30.537  1.00  0.00      A    H
ATOM    195  HC1 DCE A  17      42.870  44.317  31.055  1.00  0.00      A    H
ATOM    196  Cl  DCE A  17      40.510  44.838  31.487  1.00  0.00      A   CL
ATOM    197  CT1 DCE A  17      42.250  43.047  32.686  1.00  0.00      A    C
ATOM    198  HC2 DCE A  17      42.531  43.726  33.491  1.00  0.00      A    H
ATOM    199  Cl1 DCE A  17      40.745  42.174  33.052  1.00  0.00      A   CL
ATOM    200  HC3 DCE A  17      43.112  42.382  32.642  1.00  0.00      A    H
ATOM    205  CT  DCE A  18      38.637   4.639  48.846  1.00  0.00      A    C
ATOM    206  HC  DCE A  18      39.283   5.299  48.267  1.00  0.00      A    H
ATOM    207  HC1 DCE A  18      38.912   4.661  49.901  1.00  0.00      A    H
ATOM    208  Cl  DCE A  18      36.985   5.125  48.733  1.00  0.00      A   CL
ATOM    209  CT1 DCE A  18      38.861   3.193  48.288  1.00  0.00      A    C
ATOM    210  HC2 DCE A  18      39.895   2.961  48.031  1.00  0.00      A    H
ATOM    211  Cl1 DCE A  18      38.007   1.861  49.248  1.00  0.00      A   CL
ATOM    212  HC3 DCE A  18      38.375   3.173  47.313  1.00  0.00      A    H
ATOM    217  CT  DCE A  19       1.122  17.024  37.496  1.00  0.00      A    C
ATOM    218  HC  DCE A  19       0.719  17.831  38.108  1.00  0.00      A    H
ATOM    219  HC1 DCE A  19       2.143  17.259  37.195  1.00  0.00      A    H
ATOM    220  Cl  DCE A  19       1.024  15.446  38.375  1.00  0.00      A   CL
ATOM    221  CT1 DCE A  19       0.218  17.016  36.279  1.00  0.00      A    C
ATOM    222  HC2 DCE A  19       0.409  16.306  35.474  1.00  0.00      A    H
ATOM    223  Cl1 DCE A  19      -1.493  16.985  36.618  1.00  0.00      A   CL
ATOM    224  HC3 DCE A  19       0.422  17.969  35.792  1.00  0.00      A    H
ATOM    229  CT  DCE A  20       3.693  12.724  47.493  1.00  0.00      A    C
ATOM    230  HC  DCE A  20       3.389  13.737  47.759  1.00  0.00      A    H
ATOM    231  HC1 DCE A  20       4.749  12.675  47.226  1.00  0.00      A    H
ATOM    232  Cl  DCE A  20       3.452  11.697  48.922  1.00  0.00      A   CL
ATOM    233  CT1 DCE A  20       2.912  12.147  46.277  1.00  0.00      A    C
ATOM    234  HC2 DCE A  20       3.153  12.675  45.354  1.00  0.00      A    H
ATOM    235  Cl1 DCE A  20       3.137  10.366  45.977  1.00  0.00      A   CL
ATOM    236  HC3 DCE A  20       1.850  12.369  46.389  1.00  0.00      A    H
ATOM    241  CT  DCE A  21       9.873  50.781  45.008  1.00  0.00      A    C
ATOM    242  HC  DCE A  21       8.853  50.635  45.362  1.00  0.00      A    H
ATOM    243  HC1 DCE A  21      10.593  50.388  45.725  1.00  0.00      A    H
ATOM    244  Cl  DCE A  21      10.135  49.660  43.683  1.00  0.00      A   CL
ATOM    245  CT1 DCE A  21      10.242  52.173  44.583  1.00  0.00      A    C
ATOM    246  HC2 DCE A  21       9.859  52.924  45.273  1.00  0.00      A    H
ATOM    247  Cl1 DCE A  21      11.993  52.276  44.167  1.00  0.00      A   CL
ATOM    248  HC3 DCE A  21       9.699  52.458  43.682  1.00  0.00      A    H
ATOM    253  CT  DCE A  22      15.470   6.098  45.032  1.00  0.00      A    C
ATOM    254  HC  DCE A  22      14.970   5.168  44.759  1.00  0.00      A    H
ATOM    255  HC1 DCE A  22      16.531   5.999  45.260  1.00  0.00      A    H
ATOM    256  Cl  DCE A  22      15.363   6.932  43.516  1.00  0.00      A   CL
ATOM    257  CT1 DCE A  22      14.665   6.866  46.073  1.00  0.00      A    C
ATOM    258  HC2 DCE A  22      13.612   6.965  45.811  1.00  0.00      A    H
ATOM    259  Cl1 DCE A  22      14.598   5.744  47.477  1.00  0.00      A   CL
ATOM    260  HC3 DCE A  22      14.948   7.909  46.212  1.00  0.00      A    H
ATOM    265  CT  DCE A  23      11.696  24.402   1.525  1.00  0.00      A    C
ATOM    266  HC  DCE A  23      11.755  23.317   1.440  1.00  0.00      A    H
ATOM    267  HC1 DCE A  23      12.589  24.952   1.227  1.00  0.00      A    H
ATOM    268  Cl  DCE A  23      10.353  25.002   0.353  1.00  0.00      A   CL
ATOM    269  CT1 DCE A  23      11.131  24.643   2.934  1.00  0.00      A    C
ATOM    270  HC2 DCE A  23      10.638  25.613   3.010  1.00  0.00      A    H
ATOM    271  Cl1 DCE A  23       9.940  23.392   3.355  1.00  0.00      A   CL
ATOM    272  HC3 DCE A  23      11.902  24.632   3.705  1.00  0.00      A    H
ATOM    277  CT  DCE A  24      47.581  31.934   1.212  1.00  0.00      A    C
ATOM    278  HC  DCE A  24      46.713  31.297   1.039  1.00  0.00      A    H
ATOM    279  HC1 DCE A  24      47.141  32.774   1.749  1.00  0.00      A    H
ATOM    280  Cl  DCE A  24      48.871  31.112   2.039  1.00  0.00      A   CL
ATOM    281  CT1 DCE A  24      48.087  32.445  -0.180  1.00  0.00      A    C
ATOM    282  HC2 DCE A  24      48.646  31.709  -0.759  1.00  0.00      A    H
ATOM    283  Cl1 DCE A  24      46.776  32.968  -1.215  1.00  0.00      A   CL
ATOM    284  HC3 DCE A  24      48.764  33.290  -0.055  1.00  0.00      A    H
ATOM    289  CT  DCE A  25      16.000  12.859  12.476  1.00  0.00      A    C
ATOM    290  HC  DCE A  25      16.365  13.186  13.450  1.00  0.00      A    H
ATOM    291  HC1 DCE A  25      16.328  11.820  12.508  1.00  0.00      A    H
ATOM    292  Cl  DCE A  25      14.210  13.035  12.443  1.00  0.00      A   CL
ATOM    293  CT1 DCE A  25      16.753  13.650  11.400  1.00  0.00      A    C
ATOM    294  HC2 DCE A  25      17.816  13.422  11.474  1.00  0.00      A    H
ATOM    295  Cl1 DCE A  25      16.089  13.273   9.788  1.00  0.00      A   CL
ATOM    296  HC3 DCE A  25      16.670  14.726  11.550  1.00  0.00      A    H
ATOM    301  CT  DCE A  26       4.778  45.406   3.642  1.00  0.00      A    C
ATOM    302  HC  DCE A  26       4.704  46.274   4.297  1.00  0.00      A    H
ATOM    303  HC1 DCE A  26       4.077  44.617   3.912  1.00  0.00      A    H
ATOM    304  Cl  DCE A  26       4.263  45.998   2.091  1.00  0.00      A   CL
ATOM    305  CT1 DCE A  26       6.169  44.928   3.707  1.00  0.00      A    C
ATOM    306  HC2 DCE A  26       6.480  44.218   2.940  1.00  0.00      A    H
ATOM    307  Cl1 DCE A  26       7.196  46.425   3.492  1.00  0.00      A   CL
ATOM    308  HC3 DCE A  26       6.438  44.444   4.646  1.00  0.00      A    H
ATOM    313  CT  DCE A  27      43.836   4.154  41.894  1.00  0.00      A    C
ATOM    314  HC  DCE A  27      44.189   3.247  41.402  1.00  0.00      A    H
ATOM    315  HC1 DCE A  27      42.970   4.628  41.432  1.00  0.00      A    H
ATOM    316  Cl  DCE A  27      43.530   3.737  43.579  1.00  0.00      A   CL
ATOM    317  CT1 DCE A  27      44.896   5.234  41.662  1.00  0.00      A    C
ATOM    318  HC2 DCE A  27      45.869   5.014  42.102  1.00  0.00      A    H
ATOM    319  Cl1 DCE A  27      45.085   5.421  39.876  1.00  0.00      A   CL
ATOM    320  HC3 DCE A  27      44.658   6.237  42.017  1.00  0.00      A    H
ATOM    325  CT  DCE A  28       5.294  40.773  12.265  1.00  0.00      A    C
ATOM    326  HC  DCE A  28       6.204  41.195  11.839  1.00  0.00      A    H
ATOM    327  HC1 DCE A  28       5.471  40.418  13.281  1.00  0.00      A    H
ATOM    328  Cl  DCE A  28       4.305  42.227  12.491  1.00  0.00      A   CL
ATOM    329  CT1 DCE A  28       4.564  39.715  11.469  1.00  0.00      A    C
ATOM    330  HC2 DCE A  28       4.178  40.150  10.547  1.00  0.00      A    H
ATOM    331  Cl1 DCE A  28       5.669  38.419  11.185  1.00  0.00      A   CL
ATOM    332  HC3 DCE A  28       3.704  39.286  11.983  1.00  0.00      A    H
ATOM    337  CT  DCE A  29      26.712  22.017   7.620  1.00  0.00      A    C
ATOM    338  HC  DCE A  29      25.723  21.963   7.164  1.00  0.00      A    H
ATOM    339  HC1 DCE A  29      27.420  22.058   6.793  1.00  0.00      A    H
ATOM    340  Cl  DCE A  29      26.691  23.583   8.473  1.00  0.00      A   CL
ATOM    341  CT1 DCE A  29      27.187  20.853   8.433  1.00  0.00      A    C
ATOM    342  HC2 DCE A  29      26.383  20.481   9.068  1.00  0.00      A    H
ATOM    343  Cl1 DCE A  29      27.452  19.613   7.253  1.00  0.00      A   CL
ATOM    344  HC3 DCE A  29      28.074  20.940   9.062  1.00  0.00      A    H
ATOM    349  CT  DCE A  30      14.598  -0.281   6.484  1.00  0.00      A    C
ATOM    350  HC  DCE A  30      15.276  -0.979   6.974  1.00  0.00      A    H
ATOM    351  HC1 DCE A  30      14.200  -0.670   5.547  1.00  0.00      A    H
ATOM    352  Cl  DCE A  30      13.251  -0.020   7.658  1.00  0.00      A   CL
ATOM    353  CT1 DCE A  30      15.395   1.063   6.341  1.00  0.00      A    C
ATOM    354  HC2 DCE A  30      16.316   0.925   5.774  1.00  0.00      A    H
ATOM    355  Cl1 DCE A  30      14.300   2.191   5.534  1.00  0.00      A   CL
ATOM    356  HC3 DCE A  30      15.566   1.575   7.288  1.00  0.00      A    H
ATOM    361  CT  DCE A  31      26.329   7.978  35.537  1.00  0.00      A    C
ATOM    362  HC  DCE A  31      26.509   8.546  34.624  1.00  0.00      A    H
ATOM    363  HC1 DCE A  31      26.466   8.544  36.459  1.00  0.00      A    H
ATOM    364  Cl  DCE A  31      24.666   7.385  35.567  1.00  0.00      A   CL
ATOM    365  CT1 DCE A  31      27.389   6.846  35.602  1.00  0.00      A    C
ATOM    366  HC2 DCE A  31      28.406   7.104  35.308  1.00  0.00      A    H
ATOM    367  Cl1 DCE A  31      27.472   6.109  37.215  1.00  0.00      A   CL
ATOM    368  HC3 DCE A  31      26.974   6.057  34.975  1.00  0.00      A    H
ATOM    373  CT  DCE A  32      43.395  30.669  19.073  1.00  0.00      A    C
ATOM    374  HC  DCE A  32      44.217  30.787  18.367  1.00  0.00      A    H
ATOM    375  HC1 DCE A  32      42.584  30.674  18.344  1.00  0.00      A    H
ATOM    376  Cl  DCE A  32      43.343  29.105  19.865  1.00  0.00      A   CL
ATOM    377  CT1 DCE A  32      43.339  31.725  20.204  1.00  0.00      A    C
ATOM    378  HC2 DCE A  32      43.730  32.660  19.803  1.00  0.00      A    H
ATOM    379  Cl1 DCE A  32      41.636  31.939  20.659  1.00  0.00      A   CL
ATOM    380  HC3 DCE A  32      43.908  31.425  21.084  1.00  0.00      A    H
ATOM    385  CT  DCE A  33      42.457  39.026  20.519  1.00  0.00      A    C
ATOM    386  HC  DCE A  33      42.179  39.244  19.487  1.00  0.00      A    H
ATOM    387  HC1 DCE A  33      41.778  38.244  20.858  1.00  0.00      A    H
ATOM    388  Cl  DCE A  33      44.034  38.238  20.422  1.00  0.00      A   CL
ATOM    389  CT1 DCE A  33      42.590  40.292  21.396  1.00  0.00      A    C
ATOM    390  HC2 DCE A  33      43.176  40.105  22.296  1.00  0.00      A    H
ATOM    391  Cl1 DCE A  33      43.327  41.545  20.313  1.00  0.00      A   CL
ATOM    392  HC3 DCE A  33      41.574  40.647  21.568  1.00  0.00      A    H
ATOM    397  CT  DCE A  34       2.176   6.293   0.891  1.00  0.00      A    C
ATOM    398  HC  DCE A  34       1.574   6.858   1.602  1.00  0.00      A    H
ATOM    399  HC1 DCE A  34       1.903   5.246   0.756  1.00  0.00      A    H
ATOM    400  Cl  DCE A  34       1.750   7.161  -0.646  1.00  0.00      A   CL
ATOM    401  CT1 DCE A  34       3.666   6.487   1.169  1.00  0.00      A    C
ATOM    402  HC2 DCE A  34       3.991   6.339   2.199  1.00  0.00      A    H
ATOM    403  Cl1 DCE A  34       4.440   5.202   0.231  1.00  0.00      A   CL
ATOM    404  HC3 DCE A  34       3.970   7.430   0.716  1.00  0.00      A    H
ATOM    409  CT  DCE A  35      -0.068  12.742  13.308  1.00  0.00      A    C
ATOM    410  HC  DCE A  35       0.442  13.577  12.827  1.00  0.00      A    H
ATOM    411  HC1 DCE A  35      -0.995  13.204  13.647  1.00  0.00      A    H
ATOM    412  Cl  DCE A  35      -0.364  11.704  11.894  1.00  0.00      A   CL
ATOM    413  CT1 DCE A  35       0.712  12.026  14.353  1.00  0.00      A    C
ATOM    414  HC2 DCE A  35       1.606  11.519  13.990  1.00  0.00      A    H
ATOM    415  Cl1 DCE A  35       1.139  13.122  15.722  1.00  0.00      A   CL
ATOM    416  HC3 DCE A  35       0.065  11.274  14.803  1.00  0.00      A    H
ATOM    421  CT  DCE A  36      39.956  39.043  43.098  1.00  0.00      A    C
ATOM    422  HC  DCE A  36      40.704  38.942  43.885  1.00  0.00      A    H
ATOM    423  HC1 DCE A  36      39.601  38.027  42.924  1.00  0.00      A    H
ATOM    424  Cl  DCE A  36      38.658  40.011  43.740  1.00  0.00      A   CL
ATOM    425  CT1 DCE A  36      40.413  39.601  41.803  1.00  0.00      A    C
ATOM    426  HC2 DCE A  36      40.927  38.786  41.294  1.00  0.00      A    H
ATOM    427  Cl1 DCE A  36      39.005  39.977  40.852  1.00  0.00      A   CL
ATOM    428  HC3 DCE A  36      41.260  40.284  41.879  1.00  0.00      A    H
ATOM    433  CT  DCE A  37      40.259  40.411  27.521  1.00  0.00      A    C
ATOM    434  HC  DCE A  37      40.710  39.539  27.993  1.00  0.00      A    H
ATOM    435  HC1 DCE A  37      40.544  40.373  26.469  1.00  0.00      A    H
ATOM    436  Cl  DCE A  37      38.507  40.572  27.625  1.00  0.00      A   CL
ATOM    437  CT1 DCE A  37      40.938  41.714  27.891  1.00  0.00      A    C
ATOM    438  HC2 DCE A  37      42.021  41.644  27.793  1.00  0.00      A    H
ATOM    439  Cl1 DCE A  37      40.272  42.942  26.837  1.00  0.00      A   CL
ATOM    440  HC3 DCE A  37      40.622  41.965  28.904  1.00  0.00      A    H
ATOM    445  CT  DCE A  38       7.854  42.445  22.469  1.00  0.00      A    C
ATOM    446  HC  DCE A  38       8.392  43.107  21.790  1.00  0.00      A    H
ATOM    447  HC1 DCE A  38       8.022  41.413  22.162  1.00  0.00      A    H
ATOM    448  Cl  DCE A  38       8.668  42.565  24.043  1.00  0.00      A   CL
ATOM    449  CT1 DCE A  38       6.349  42.725  22.624  1.00  0.00      A    C
ATOM    450  HC2 DCE A  38       6.237  43.793  22.809  1.00  0.00      A    H
ATOM    451  Cl1 DCE A  38       5.619  42.495  21.069  1.00  0.00      A   CL
ATOM    452  HC3 DCE A  38       5.871  42.177  23.436  1.00  0.00      A    H
ATOM    457  CT  DCE A  39      30.212  25.441   4.500  1.00  0.00      A    C
ATOM    458  HC  DCE A  39      29.791  24.446   4.651  1.00  0.00      A    H
ATOM    459  HC1 DCE A  39      29.473  26.078   4.987  1.00  0.00      A    H
ATOM    460  Cl  DCE A  39      31.601  25.766   5.560  1.00  0.00      A   CL
ATOM    461  CT1 DCE A  39      30.551  25.663   3.020  1.00  0.00      A    C
ATOM    462  HC2 DCE A  39      31.024  26.626   2.830  1.00  0.00      A    H
ATOM    463  Cl1 DCE A  39      31.539  24.356   2.450  1.00  0.00      A   CL
ATOM    464  HC3 DCE A  39      29.620  25.648   2.453  1.00  0.00      A    H
ATOM    469  CT  DCE A  40      10.495  36.112   4.450  1.00  0.00      A    C
ATOM    470  HC  DCE A  40      10.311  37.186   4.475  1.00  0.00      A    H
ATOM    471  HC1 DCE A  40       9.736  35.604   3.855  1.00  0.00      A    H
ATOM    472  Cl  DCE A  40      12.189  35.916   3.808  1.00  0.00      A   CL
ATOM    473  CT1 DCE A  40      10.529  35.501   5.893  1.00  0.00      A    C
ATOM    474  HC2 DCE A  40      11.459  35.732   6.412  1.00  0.00      A    H
ATOM    475  Cl1 DCE A  40       9.076  36.077   6.842  1.00  0.00      A   CL
ATOM    476  HC3 DCE A  40      10.466  34.427   5.717  1.00  0.00      A    H
ATOM    481  CT  DCE A  41      44.714  40.229  25.042  1.00  0.00      A    C
ATOM    482  HC  DCE A  41      45.644  39.723  25.300  1.00  0.00      A    H
ATOM    483  HC1 DCE A  41      44.315  39.688  24.184  1.00  0.00      A    H
ATOM    484  Cl  DCE A  41      43.659  39.923  26.468  1.00  0.00      A   CL
ATOM    485  CT1 DCE A  41      45.033  41.743  24.762  1.00  0.00      A    C
ATOM    486  HC2 DCE A  41      45.872  41.989  25.413  1.00  0.00      A    H
ATOM    487  Cl1 DCE A  41      45.459  41.926  23.001  1.00  0.00      A   CL
ATOM    488  HC3 DCE A  41      44.176  42.384  24.969  1.00  0.00      A    H
ATOM    493  CT  DCE A  42      49.346  10.063  27.381  1.00  0.00      A    C
ATOM    494  HC  DCE A  42      48.478  10.277  28.004  1.00  0.00      A    H
ATOM    495  HC1 DCE A  42      49.507  10.921  26.728  1.00  0.00      A    H
ATOM    496  Cl  DCE A  42      50.681  10.139  28.551  1.00  0.00      A   CL
ATOM    497  CT1 DCE A  42      49.312   8.707  26.699  1.00  0.00      A    C
ATOM    498  HC2 DCE A  42      48.560   8.607  25.916  1.00  0.00      A    H
ATOM    499  Cl1 DCE A  42      50.848   8.298  25.979  1.00  0.00      A   CL
ATOM    500  HC3 DCE A  42      49.040   7.991  27.473  1.00  0.00      A    H
ATOM    505  CT  DCE A  43      31.874  13.906  26.812  1.00  0.00      A    C
ATOM    506  HC  DCE A  43      32.201  14.370  27.743  1.00  0.00      A    H
ATOM    507  HC1 DCE A  43      32.662  13.209  26.527  1.00  0.00      A    H
ATOM    508  Cl  DCE A  43      30.478  12.918  27.357  1.00  0.00      A   CL
ATOM    509  CT1 DCE A  43      31.412  14.763  25.616  1.00  0.00      A    C
ATOM    510  HC2 DCE A  43      30.693  15.510  25.954  1.00  0.00      A    H
ATOM    511  Cl1 DCE A  43      32.839  15.575  25.023  1.00  0.00      A   CL
ATOM    512  HC3 DCE A  43      30.951  14.033  24.951  1.00  0.00      A    H
ATOM    517  CT  DCE A  44       9.132   6.699   9.973  1.00  0.00      A    C
ATOM    518  HC  DCE A  44       8.785   7.699   9.712  1.00  0.00      A    H
ATOM    519  HC1 DCE A  44       8.684   5.884   9.403  1.00  0.00      A    H
ATOM    520  Cl  DCE A  44      10.824   6.716   9.469  1.00  0.00      A   CL
ATOM    521  CT1 DCE A  44       9.062   6.582  11.449  1.00  0.00      A    C
ATOM    522  HC2 DCE A  44       9.492   7.426  11.988  1.00  0.00      A    H
ATOM    523  Cl1 DCE A  44       7.313   6.625  11.809  1.00  0.00      A   CL
ATOM    524  HC3 DCE A  44       9.452   5.649  11.857  1.00  0.00      A    H
ATOM    529  CT  DCE A  45      24.656  41.586  41.772  1.00  0.00      A    C
ATOM    530  HC  DCE A  45      24.466  40.517  41.678  1.00  0.00      A    H
ATOM    531  HC1 DCE A  45      25.644  41.752  42.200  1.00  0.00      A    H
ATOM    532  Cl  DCE A  45      24.392  42.352  40.204  1.00  0.00      A   CL
ATOM    533  CT1 DCE A  45      23.767  42.072  42.837  1.00  0.00      A    C
ATOM    534  HC2 DCE A  45      24.306  41.942  43.775  1.00  0.00      A    H
ATOM    535  Cl1 DCE A  45      23.602  43.873  42.843  1.00  0.00      A   CL
ATOM    536  HC3 DCE A  45      22.805  41.570  42.942  1.00  0.00      A    H
ATOM    541  CT  DCE A  46      15.293  38.119  43.826  1.00  0.00      A    C
ATOM    542  HC  DCE A  46      14.523  38.871  44.005  1.00  0.00      A    H
ATOM    543  HC1 DCE A  46      15.163  37.278  44.507  1.00  0.00      A    H
ATOM    544  Cl  DCE A  46      15.264  37.445  42.141  1.00  0.00      A   CL
ATOM    545  CT1 DCE A  46      16.627  38.750  44.124  1.00  0.00      A    C
ATOM    546  HC2 DCE A  46      16.586  39.506  43.339  1.00  0.00      A    H
ATOM    547  Cl1 DCE A  46      16.549  39.572  45.686  1.00  0.00      A   CL
ATOM    548  HC3 DCE A  46      17.488  38.100  43.970  1.00  0.00      A    H
ATOM    553  CT  DCE A  47      35.971  51.493  42.354  1.00  0.00      A    C
ATOM    554  HC  DCE A  47      35.792  50.525  42.823  1.00  0.00      A    H
ATOM    555  HC1 DCE A  47      37.059  51.432  42.329  1.00  0.00      A    H
ATOM    556  Cl  DCE A  47      35.274  51.446  40.743  1.00  0.00      A   CL
ATOM    557  CT1 DCE A  47      35.424  52.679  43.141  1.00  0.00      A    C
ATOM    558  HC2 DCE A  47      34.349  52.728  43.315  1.00  0.00      A    H
ATOM    559  Cl1 DCE A  47      36.452  52.953  44.575  1.00  0.00      A   CL
ATOM    560  HC3 DCE A  47      35.496  53.653  42.657  1.00  0.00      A    H
ATOM    565  CT  DCE A  48      41.865  43.576  44.011  1.00  0.00      A    C
ATOM    566  HC  DCE A  48      41.949  44.662  44.039  1.00  0.00      A    H
ATOM    567  HC1 DCE A  48      42.552  43.134  43.289  1.00  0.00      A    H
ATOM    568  Cl  DCE A  48      42.447  43.037  45.606  1.00  0.00      A   CL
ATOM    569  CT1 DCE A  48      40.460  42.973  43.757  1.00  0.00      A    C
ATOM    570  HC2 DCE A  48      40.011  42.528  44.645  1.00  0.00      A    H
ATOM    571  Cl1 DCE A  48      39.425  44.159  42.741  1.00  0.00      A   CL
ATOM    572  HC3 DCE A  48      40.561  42.137  43.065  1.00  0.00      A    H
ATOM    577  CT  DCE A  49      35.207  45.998  34.762  1.00  0.00      A    C
ATOM    578  HC  DCE A  49      35.268  46.517  35.719  1.00  0.00      A    H
ATOM    579  HC1 DCE A  49      34.585  45.107  34.855  1.00  0.00      A    H
ATOM    580  Cl  DCE A  49      34.434  47.014  33.576  1.00  0.00      A   CL
ATOM    581  CT1 DCE A  49      36.626  45.575  34.371  1.00  0.00      A    C
ATOM    582  HC2 DCE A  49      37.257  46.464  34.358  1.00  0.00      A    H
ATOM    583  Cl1 DCE A  49      37.477  44.578  35.632  1.00  0.00      A   CL
ATOM    584  HC3 DCE A  49      36.630  45.079  33.401  1.00  0.00      A    H
ATOM    589  CT  DCE A  50      19.228   2.460   7.176  1.00  0.00      A    C
ATOM    590  HC  DCE A  50      18.332   2.702   6.604  1.00  0.00      A    H
ATOM    591  HC1 DCE A  50      19.634   3.308   7.727  1.00  0.00      A    H
ATOM    592  Cl  DCE A  50      18.762   1.210   8.361  1.00  0.00      A   CL
ATOM    593  CT1 DCE A  50      20.234   1.774   6.156  1.00  0.00      A    C
ATOM    594  HC2 DCE A  50      21.154   1.470   6.655  1.00  0.00      A    H
ATOM    595  Cl1 DCE A  50      19.495   0.423   5.273  1.00  0.00      A   CL
ATOM    596  HC3 DCE A  50      20.419   2.554   5.418  1.00  0.00      A    H
ATOM    601  CT  DCE A  51      44.808  36.930   4.040  1.00  0.00      A    C
ATOM    602  HC  DCE A  51      44.671  35.994   3.498  1.00  0.00      A    H
ATOM    603  HC1 DCE A  51      44.758  37.723   3.294  1.00  0.00      A    H
ATOM    604  Cl  DCE A  51      43.527  37.035   5.244  1.00  0.00      A   CL
ATOM    605  CT1 DCE A  51      46.150  37.065   4.748  1.00  0.00      A    C
ATOM    606  HC2 DCE A  51      46.279  37.983   5.322  1.00  0.00      A    H
ATOM    607  Cl1 DCE A  51      46.400  35.802   5.908  1.00  0.00      A   CL
ATOM    608  HC3 DCE A  51      46.994  37.025   4.059  1.00  0.00      A    H
ATOM    613  CT  DCE A  52       0.623   8.974  34.472  1.00  0.00      A    C
ATOM    614  HC  DCE A  52       0.288   8.868  35.504  1.00  0.00      A    H
ATOM    615  HC1 DCE A  52       1.445   9.690  34.453  1.00  0.00      A    H
ATOM    616  Cl  DCE A  52       1.354   7.443  33.906  1.00  0.00      A   CL
ATOM    617  CT1 DCE A  52      -0.464   9.478  33.572  1.00  0.00      A    C
ATOM    618  HC2 DCE A  52      -0.788  10.452  33.939  1.00  0.00      A    H
ATOM    619  Cl1 DCE A  52       0.194   9.549  31.813  1.00  0.00      A   CL
ATOM    620  HC3 DCE A  52      -1.364   8.864  33.565  1.00  0.00      A    H
ATOM    625  CT  DCE A  53      27.140  21.263  39.527  1.00  0.00      A    C
ATOM    626  HC  DCE A  53      26.922  22.114  38.882  1.00  0.00      A    H
ATOM    627  HC1 DCE A  53      28.056  20.827  39.129  1.00  0.00      A    H
ATOM    628  Cl  DCE A  53      27.508  21.582  41.237  1.00  0.00      A   CL
ATOM    629  CT1 DCE A  53      26.116  20.199  39.370  1.00  0.00      A    C
ATOM    630  HC2 DCE A  53      26.512  19.223  39.651  1.00  0.00      A    H
ATOM    631  Cl1 DCE A  53      24.667  20.537  40.205  1.00  0.00      A   CL
ATOM    632  HC3 DCE A  53      25.871  20.163  38.309  1.00  0.00      A    H
ATOM    637  CT  DCE A  54      48.758  22.717  51.756  1.00  0.00      A    C
ATOM    638  HC  DCE A  54      47.944  22.537  52.459  1.00  0.00      A    H
ATOM    639  HC1 DCE A  54      48.319  23.033  50.810  1.00  0.00      A    H
ATOM    640  Cl  DCE A  54      49.699  24.211  52.196  1.00  0.00      A   CL
ATOM    641  CT1 DCE A  54      49.786  21.524  51.720  1.00  0.00      A    C
ATOM    642  HC2 DCE A  54      50.637  21.816  51.106  1.00  0.00      A    H
ATOM    643  Cl1 DCE A  54      50.429  21.263  53.373  1.00  0.00      A   CL
ATOM    644  HC3 DCE A  54      49.469  20.560  51.320  1.00  0.00      A    H
ATOM    649  CT  DCE A  55      31.853  16.918  21.732  1.00  0.00      A    C
ATOM    650  HC  DCE A  55      31.321  16.437  22.552  1.00  0.00      A    H
ATOM    651  HC1 DCE A  55      32.865  16.535  21.861  1.00  0.00      A    H
ATOM    652  Cl  DCE A  55      31.210  16.292  20.168  1.00  0.00      A   CL
ATOM    653  CT1 DCE A  55      31.678  18.407  21.833  1.00  0.00      A    C
ATOM    654  HC2 DCE A  55      30.631  18.669  21.682  1.00  0.00      A    H
ATOM    655  Cl1 DCE A  55      32.219  18.988  23.394  1.00  0.00      A   CL
ATOM    656  HC3 DCE A  55      32.392  18.844  21.136  1.00  0.00      A    H
ATOM    661  CT  DCE A  56      39.314  14.663  16.787  1.00  0.00      A    C
ATOM    662  HC  DCE A  56      39.343  14.397  15.730  1.00  0.00      A    H
ATOM    663  HC1 DCE A  56      38.444  15.315  16.867  1.00  0.00      A    H
ATOM    664  Cl  DCE A  56      39.029  13.232  17.784  1.00  0.00      A   CL
ATOM    665  CT1 DCE A  56      40.647  15.401  17.270  1.00  0.00      A    C
ATOM    666  HC2 DCE A  56      41.436  14.650  17.318  1.00  0.00      A    H
ATOM    667  Cl1 DCE A  56      41.126  16.656  16.139  1.00  0.00      A   CL
ATOM    668  HC3 DCE A  56      40.518  15.947  18.204  1.00  0.00      A    H
ATOM    673  CT  DCE A  57      41.239   7.262   1.722  1.00  0.00      A    C
ATOM    674  HC  DCE A  57      40.612   6.762   0.983  1.00  0.00      A    H
ATOM    675  HC1 DCE A  57      41.089   6.921   2.747  1.00  0.00      A    H
ATOM    676  Cl  DCE A  57      42.975   6.895   1.338  1.00  0.00      A   CL
ATOM    677  CT1 DCE A  57      40.934   8.775   1.644  1.00  0.00      A    C
ATOM    678  HC2 DCE A  57      41.393   9.229   0.765  1.00  0.00      A    H
ATOM    679  Cl1 DCE A  57      39.162   9.176   1.618  1.00  0.00      A   CL
ATOM    680  HC3 DCE A  57      41.391   9.275   2.498  1.00  0.00      A    H
ATOM    685  CT  DCE A  58      14.385  22.633  19.773  1.00  0.00      A    C
ATOM    686  HC  DCE A  58      14.744  23.452  20.397  1.00  0.00      A    H
ATOM    687  HC1 DCE A  58      13.502  22.957  19.223  1.00  0.00      A    H
ATOM    688  Cl  DCE A  58      15.723  22.240  18.611  1.00  0.00      A   CL
ATOM    689  CT1 DCE A  58      13.987  21.363  20.523  1.00  0.00      A    C
ATOM    690  HC2 DCE A  58      14.856  20.839  20.922  1.00  0.00      A    H
ATOM    691  Cl1 DCE A  58      13.075  22.102  21.900  1.00  0.00      A   CL
ATOM    692  HC3 DCE A  58      13.324  20.673  20.001  1.00  0.00      A    H
ATOM    697  CT  DCE A  59      21.929  35.573   8.115  1.00  0.00      A    C
ATOM    698  HC  DCE A  59      22.181  36.451   8.710  1.00  0.00      A    H
ATOM    699  HC1 DCE A  59      21.338  35.868   7.248  1.00  0.00      A    H
ATOM    700  Cl  DCE A  59      23.521  34.846   7.405  1.00  0.00      A   CL
ATOM    701  CT1 DCE A  59      21.176  34.606   9.000  1.00  0.00      A    C
ATOM    702  HC2 DCE A  59      20.821  33.760   8.411  1.00  0.00      A    H
ATOM    703  Cl1 DCE A  59      22.409  33.957  10.179  1.00  0.00      A   CL
ATOM    704  HC3 DCE A  59      20.301  35.049   9.475  1.00  0.00      A    H
ATOM    709  CT  DCE A  60      20.017  36.892  12.532  1.00  0.00      A    C
ATOM    710  HC  DCE A  60      20.119  37.919  12.880  1.00  0.00      A    H
ATOM    711  HC1 DCE A  60      19.146  36.347  12.897  1.00  0.00      A    H
ATOM    712  Cl  DCE A  60      19.771  37.035  10.741  1.00  0.00      A   CL
ATOM    713  CT1 DCE A  60      21.220  36.018  12.883  1.00  0.00      A    C
ATOM    714  HC2 DCE A  60      21.107  35.016  12.469  1.00  0.00      A    H
ATOM    715  Cl1 DCE A  60      22.676  36.782  12.292  1.00  0.00      A   CL
ATOM    716  HC3 DCE A  60      21.297  35.805  13.949  1.00  0.00      A    H
ATOM    721  CT  DCE A  61      28.541  11.013   8.534  1.00  0.00      A    C
ATOM    722  HC  DCE A  61      28.500  11.687   7.679  1.00  0.00      A    H
ATOM    723  HC1 DCE A  61      29.141  10.163   8.209  1.00  0.00      A    H
ATOM    724  Cl  DCE A  61      29.530  11.639   9.856  1.00  0.00      A   CL
ATOM    725  CT1 DCE A  61      27.267  10.567   9.223  1.00  0.00      A    C
ATOM    726  HC2 DCE A  61      27.000   9.544   8.959  1.00  0.00      A    H
ATOM    727  Cl1 DCE A  61      27.681  10.457  10.948  1.00  0.00      A   CL
ATOM    728  HC3 DCE A  61      26.505  11.340   9.132  1.00  0.00      A    H
ATOM    733  CT  DCE A  62      48.329  12.638  39.654  1.00  0.00      A    C
ATOM    734  HC  DCE A  62      47.776  11.830  40.133  1.00  0.00      A    H
ATOM    735  HC1 DCE A  62      47.727  13.547  39.671  1.00  0.00      A    H
ATOM    736  Cl  DCE A  62      49.923  12.911  40.390  1.00  0.00      A   CL
ATOM    737  CT1 DCE A  62      48.482  12.353  38.173  1.00  0.00      A    C
ATOM    738  HC2 DCE A  62      49.153  11.541  37.891  1.00  0.00      A    H
ATOM    739  Cl1 DCE A  62      46.876  11.986  37.477  1.00  0.00      A   CL
ATOM    740  HC3 DCE A  62      48.904  13.206  37.642  1.00  0.00      A    H
ATOM    745  CT  DCE A  63       2.206   1.857  15.264  1.00  0.00      A    C
ATOM    746  HC  DCE A  63       2.519   2.698  15.882  1.00  0.00      A    H
ATOM    747  HC1 DCE A  63       2.316   2.187  14.231  1.00  0.00      A    H
ATOM    748  Cl  DCE A  63       3.033   0.330  15.684  1.00  0.00      A   CL
ATOM    749  CT1 DCE A  63       0.667   1.615  15.546  1.00  0.00      A    C
ATOM    750  HC2 DCE A  63       0.299   0.763  14.976  1.00  0.00      A    H
ATOM    751  Cl1 DCE A  63       0.469   1.289  17.255  1.00  0.00      A   CL
ATOM    752  HC3 DCE A  63      -0.002   2.429  15.266  1.00  0.00      A    H
ATOM    757  CT  DCE A  64      12.652  16.711  11.271  1.00  0.00      A    C
ATOM    758  HC  DCE A  64      12.132  16.578  12.220  1.00  0.00      A    H
ATOM    759  HC1 DCE A  64      12.891  15.672  11.042  1.00  0.00      A    H
ATOM    760  Cl  DCE A  64      11.455  17.329   9.947  1.00  0.00      A   CL
ATOM    761  CT1 DCE A  64      13.841  17.729  11.341  1.00  0.00      A    C
ATOM    762  HC2 DCE A  64      13.600  18.780  11.498  1.00  0.00      A    H
ATOM    763  Cl1 DCE A  64      15.010  16.921  12.509  1.00  0.00      A   CL
ATOM    764  HC3 DCE A  64      14.257  17.610  10.341  1.00  0.00      A    H
ATOM    769  CT  DCE A  65       7.877  38.337   1.014  1.00  0.00      A    C
ATOM    770  HC  DCE A  65       6.996  37.758   1.293  1.00  0.00      A    H
ATOM    771  HC1 DCE A  65       7.502  39.286   0.631  1.00  0.00      A    H
ATOM    772  Cl  DCE A  65       8.840  38.587   2.498  1.00  0.00      A   CL
ATOM    773  CT1 DCE A  65       8.754  37.823  -0.095  1.00  0.00      A    C
ATOM    774  HC2 DCE A  65       9.273  36.898   0.157  1.00  0.00      A    H
ATOM    775  Cl1 DCE A  65       7.739  37.289  -1.396  1.00  0.00      A   CL
ATOM    776  HC3 DCE A  65       9.418  38.584  -0.504  1.00  0.00      A    H
ATOM    781  CT  DCE A  66      16.421  15.853  50.556  1.00  0.00      A    C
ATOM    782  HC  DCE A  66      15.964  15.166  49.845  1.00  0.00      A    H
ATOM    783  HC1 DCE A  66      16.822  16.736  50.058  1.00  0.00      A    H
ATOM    784  Cl  DCE A  66      15.025  16.356  51.614  1.00  0.00      A   CL
ATOM    785  CT1 DCE A  66      17.557  15.321  51.501  1.00  0.00      A    C
ATOM    786  HC2 DCE A  66      17.884  16.195  52.064  1.00  0.00      A    H
ATOM    787  Cl1 DCE A  66      16.819  14.189  52.722  1.00  0.00      A   CL
ATOM    788  HC3 DCE A  66      18.327  14.776  50.956  1.00  0.00      A    H
ATOM    793  CT  DCE A  67      44.885  32.001  37.780  1.00  0.00      A    C
ATOM    794  HC  DCE A  67      45.673  32.320  37.098  1.00  0.00      A    H
ATOM    795  HC1 DCE A  67      44.864  30.921  37.925  1.00  0.00      A    H
ATOM    796  Cl  DCE A  67      45.218  32.558  39.396  1.00  0.00      A   CL
ATOM    797  CT1 DCE A  67      43.474  32.351  37.513  1.00  0.00      A    C
ATOM    798  HC2 DCE A  67      43.130  32.210  36.489  1.00  0.00      A    H
ATOM    799  Cl1 DCE A  67      42.424  31.281  38.447  1.00  0.00      A   CL
ATOM    800  HC3 DCE A  67      43.305  33.395  37.777  1.00  0.00      A    H
ATOM    805  CT  DCE A  68      18.363   5.424  21.451  1.00  0.00      A    C
ATOM    806  HC  DCE A  68      19.320   5.759  21.050  1.00  0.00      A    H
ATOM    807  HC1 DCE A  68      18.417   4.924  22.418  1.00  0.00      A    H
ATOM    808  Cl  DCE A  68      17.430   6.903  21.747  1.00  0.00      A   CL
ATOM    809  CT1 DCE A  68      17.577   4.745  20.316  1.00  0.00      A    C
ATOM    810  HC2 DCE A  68      16.487   4.753  20.291  1.00  0.00      A    H
ATOM    811  Cl1 DCE A  68      17.861   5.647  18.816  1.00  0.00      A   CL
ATOM    812  HC3 DCE A  68      17.865   3.702  20.183  1.00  0.00      A    H
ATOM    817  CT  DCE A  69      41.437   3.056  26.705  1.00  0.00      A    C
ATOM    818  HC  DCE A  69      40.744   2.761  27.493  1.00  0.00      A    H
ATOM    819  HC1 DCE A  69      41.882   2.126  26.350  1.00  0.00      A    H
ATOM    820  Cl  DCE A  69      40.284   3.601  25.434  1.00  0.00      A   CL
ATOM    821  CT1 DCE A  69      42.432   4.185  27.023  1.00  0.00      A    C
ATOM    822  HC2 DCE A  69      43.183   3.816  27.722  1.00  0.00      A    H
ATOM    823  Cl1 DCE A  69      43.135   4.748  25.472  1.00  0.00      A   CL
ATOM    824  HC3 DCE A  69      41.821   5.001  27.410  1.00  0.00      A    H
ATOM    829  CT  DCE A  70      19.876   8.761   3.746  1.00  0.00      A    C
ATOM    830  HC  DCE A  70      19.325   7.822   3.710  1.00  0.00      A    H
ATOM    831  HC1 DCE A  70      20.887   8.363   3.656  1.00  0.00      A    H
ATOM    832  Cl  DCE A  70      19.608   9.612   2.180  1.00  0.00      A   CL
ATOM    833  CT1 DCE A  70      19.723   9.632   4.999  1.00  0.00      A    C
ATOM    834  HC2 DCE A  70      20.456  10.437   5.061  1.00  0.00      A    H
ATOM    835  Cl1 DCE A  70      18.105  10.502   4.924  1.00  0.00      A   CL
ATOM    836  HC3 DCE A  70      19.686   9.062   5.926  1.00  0.00      A    H
ATOM    841  CT  DCE A  71      40.742  11.426  31.948  1.00  0.00      A    C
ATOM    842  HC  DCE A  71      40.268  11.992  31.146  1.00  0.00      A    H
ATOM    843  HC1 DCE A  71      41.799  11.464  31.683  1.00  0.00      A    H
ATOM    844  Cl  DCE A  71      40.615  12.465  33.448  1.00  0.00      A   CL
ATOM    845  CT1 DCE A  71      40.156   9.982  32.088  1.00  0.00      A    C
ATOM    846  HC2 DCE A  71      39.079  10.107  32.203  1.00  0.00      A    H
ATOM    847  Cl1 DCE A  71      40.523   8.904  30.666  1.00  0.00      A   CL
ATOM    848  HC3 DCE A  71      40.594   9.564  32.995  1.00  0.00      A    H
ATOM    853  CT  DCE A  72      42.281  32.540  27.109  1.00  0.00      A    C
ATOM    854  HC  DCE A  72      41.520  33.247  26.777  1.00  0.00      A    H
ATOM    855  HC1 DCE A  72      41.699  31.623  27.204  1.00  0.00      A    H
ATOM    856  Cl  DCE A  72      43.507  32.150  25.843  1.00  0.00      A   CL
ATOM    857  CT1 DCE A  72      42.858  32.832  28.466  1.00  0.00      A    C
ATOM    858  HC2 DCE A  72      43.381  31.947  28.828  1.00  0.00      A    H
ATOM    859  Cl1 DCE A  72      44.100  34.139  28.232  1.00  0.00      A   CL
ATOM    860  HC3 DCE A  72      42.119  33.232  29.160  1.00  0.00      A    H
ATOM    865  CT  DCE A  73      22.739  49.096  41.778  1.00  0.00      A    C
ATOM    866  HC  DCE A  73      23.529  48.358  41.911  1.00  0.00      A    H
ATOM    867  HC1 DCE A  73      21.765  48.630  41.929  1.00  0.00      A    H
ATOM    868  Cl  DCE A  73      22.907  50.286  43.031  1.00  0.00      A   CL
ATOM    869  CT1 DCE A  73      22.857  49.820  40.437  1.00  0.00      A    C
ATOM    870  HC2 DCE A  73      23.728  50.474  40.385  1.00  0.00      A    H
ATOM    871  Cl1 DCE A  73      23.105  48.592  39.281  1.00  0.00      A   CL
ATOM    872  HC3 DCE A  73      21.948  50.377  40.210  1.00  0.00      A    H
ATOM    877  CT  DCE A  74      32.174  11.635  21.120  1.00  0.00      A    C
ATOM    878  HC  DCE A  74      31.295  11.871  20.520  1.00  0.00      A    H
ATOM    879  HC1 DCE A  74      33.109  11.491  20.580  1.00  0.00      A    H
ATOM    880  Cl  DCE A  74      32.570  13.103  22.124  1.00  0.00      A   CL
ATOM    881  CT1 DCE A  74      31.930  10.412  21.985  1.00  0.00      A    C
ATOM    882  HC2 DCE A  74      30.988  10.449  22.532  1.00  0.00      A    H
ATOM    883  Cl1 DCE A  74      31.750   8.971  20.792  1.00  0.00      A   CL
ATOM    884  HC3 DCE A  74      32.709  10.259  22.731  1.00  0.00      A    H
ATOM    889  CT  DCE A  75      24.576  37.335  43.393  1.00  0.00      A    C
ATOM    890  HC  DCE A  75      24.171  36.818  44.263  1.00  0.00      A    H
ATOM    891  HC1 DCE A  75      23.765  37.392  42.667  1.00  0.00      A    H
ATOM    892  Cl  DCE A  75      25.067  38.966  43.976  1.00  0.00      A   CL
ATOM    893  CT1 DCE A  75      25.805  36.690  42.792  1.00  0.00      A    C
ATOM    894  HC2 DCE A  75      25.541  35.738  42.333  1.00  0.00      A    H
ATOM    895  Cl1 DCE A  75      26.370  37.858  41.566  1.00  0.00      A   CL
ATOM    896  HC3 DCE A  75      26.565  36.434  43.530  1.00  0.00      A    H
ATOM    901  CT  DCE A  76      34.834  50.884  50.241  1.00  0.00      A    C
ATOM    902  HC  DCE A  76      33.799  50.723  49.940  1.00  0.00      A    H
ATOM    903  HC1 DCE A  76      34.970  51.887  50.645  1.00  0.00      A    H
ATOM    904  Cl  DCE A  76      35.325  49.722  51.516  1.00  0.00      A   CL
ATOM    905  CT1 DCE A  76      35.810  50.652  49.069  1.00  0.00      A    C
ATOM    906  HC2 DCE A  76      36.857  50.503  49.332  1.00  0.00      A    H
ATOM    907  Cl1 DCE A  76      35.512  49.007  48.513  1.00  0.00      A   CL
ATOM    908  HC3 DCE A  76      35.682  51.399  48.286  1.00  0.00      A    H
ATOM    913  CT  DCE A  77      25.073  49.269  11.746  1.00  0.00      A    C
ATOM    914  HC  DCE A  77      24.094  49.628  12.062  1.00  0.00      A    H
ATOM    915  HC1 DCE A  77      25.739  50.131  11.765  1.00  0.00      A    H
ATOM    916  Cl  DCE A  77      25.647  48.233  13.076  1.00  0.00      A   CL
ATOM    917  CT1 DCE A  77      25.001  48.641  10.289  1.00  0.00      A    C
ATOM    918  HC2 DCE A  77      24.695  49.315   9.489  1.00  0.00      A    H
ATOM    919  Cl1 DCE A  77      26.648  48.007   9.936  1.00  0.00      A   CL
ATOM    920  HC3 DCE A  77      24.316  47.793  10.269  1.00  0.00      A    H
ATOM    925  CT  DCE A  78      19.727  17.259  47.439  1.00  0.00      A    C
ATOM    926  HC  DCE A  78      19.041  18.085  47.250  1.00  0.00      A    H
ATOM    927  HC1 DCE A  78      20.097  17.308  48.463  1.00  0.00      A    H
ATOM    928  Cl  DCE A  78      18.681  15.809  47.178  1.00  0.00      A   CL
ATOM    929  CT1 DCE A  78      20.869  16.963  46.482  1.00  0.00      A    C
ATOM    930  HC2 DCE A  78      21.576  17.793  46.492  1.00  0.00      A    H
ATOM    931  Cl1 DCE A  78      21.669  15.459  46.916  1.00  0.00      A   CL
ATOM    932  HC3 DCE A  78      20.465  16.993  45.470  1.00  0.00      A    H
ATOM    937  CT  DCE A  79       9.340  30.366  22.628  1.00  0.00      A    C
ATOM    938  HC  DCE A  79       8.371  30.635  22.208  1.00  0.00      A    H
ATOM    939  HC1 DCE A  79       9.376  30.484  23.711  1.00  0.00      A    H
ATOM    940  Cl  DCE A  79       9.562  28.618  22.308  1.00  0.00      A   CL
ATOM    941  CT1 DCE A  79      10.557  31.110  22.197  1.00  0.00      A    C
ATOM    942  HC2 DCE A  79      10.362  32.164  21.999  1.00  0.00      A    H
ATOM    943  Cl1 DCE A  79      11.675  31.256  23.579  1.00  0.00      A   CL
ATOM    944  HC3 DCE A  79      11.124  30.701  21.361  1.00  0.00      A    H
ATOM    949  CT  DCE A  80       4.662  11.517  38.724  1.00  0.00      A    C
ATOM    950  HC  DCE A  80       5.430  12.208  39.073  1.00  0.00      A    H
ATOM    951  HC1 DCE A  80       4.995  10.479  38.750  1.00  0.00      A    H
ATOM    952  Cl  DCE A  80       3.259  11.743  39.870  1.00  0.00      A   CL
ATOM    953  CT1 DCE A  80       4.202  11.961  37.338  1.00  0.00      A    C
ATOM    954  HC2 DCE A  80       3.300  11.418  37.058  1.00  0.00      A    H
ATOM    955  Cl1 DCE A  80       3.964  13.759  37.288  1.00  0.00      A   CL
ATOM    956  HC3 DCE A  80       4.978  11.628  36.649  1.00  0.00      A    H
ATOM    961  CT  DCE A  81      24.219   8.991  53.138  1.00  0.00      A    C
ATOM    962  HC  DCE A  81      24.845   9.193  54.007  1.00  0.00      A    H
ATOM    963  HC1 DCE A  81      23.538   8.200  53.451  1.00  0.00      A    H
ATOM    964  Cl  DCE A  81      23.454  10.487  52.659  1.00  0.00      A   CL
ATOM    965  CT1 DCE A  81      25.215   8.394  52.170  1.00  0.00      A    C
ATOM    966  HC2 DCE A  81      26.132   8.971  52.049  1.00  0.00      A    H
ATOM    967  Cl1 DCE A  81      25.670   6.735  52.565  1.00  0.00      A   CL
ATOM    968  HC3 DCE A  81      24.819   8.424  51.155  1.00  0.00      A    H
ATOM    973  CT  DCE A  82      17.763  35.581   4.970  1.00  0.00      A    C
ATOM    974  HC  DCE A  82      17.540  36.630   4.778  1.00  0.00      A    H
ATOM    975  HC1 DCE A  82      18.578  35.058   4.469  1.00  0.00      A    H
ATOM    976  Cl  DCE A  82      18.248  35.485   6.749  1.00  0.00      A   CL
ATOM    977  CT1 DCE A  82      16.492  34.820   4.798  1.00  0.00      A    C
ATOM    978  HC2 DCE A  82      16.652  33.769   5.037  1.00  0.00      A    H
ATOM    979  Cl1 DCE A  82      15.212  35.490   5.903  1.00  0.00      A   CL
ATOM    980  HC3 DCE A  82      16.250  34.959   3.745  1.00  0.00      A    H
ATOM    985  CT  DCE A  83      10.621  36.847  45.907  1.00  0.00      A    C
ATOM    986  HC  DCE A  83      10.400  35.811  46.162  1.00  0.00      A    H
ATOM    987  HC1 DCE A  83      10.093  36.948  44.958  1.00  0.00      A    H
ATOM    988  Cl  DCE A  83       9.989  37.988  47.104  1.00  0.00      A   CL
ATOM    989  CT1 DCE A  83      12.079  36.981  45.810  1.00  0.00      A    C
ATOM    990  HC2 DCE A  83      12.504  37.953  45.560  1.00  0.00      A    H
ATOM    991  Cl1 DCE A  83      12.887  36.651  47.369  1.00  0.00      A   CL
ATOM    992  HC3 DCE A  83      12.460  36.226  45.122  1.00  0.00      A    H
ATOM    997  CT  DCE A  84      44.042  30.257  51.960  1.00  0.00      A    C
ATOM    998  HC  DCE A  84      44.146  30.346  50.879  1.00  0.00      A    H
ATOM    999  HC1 DCE A  84      44.749  30.959  52.403  1.00  0.00      A    H
ATOM   1000  Cl  DCE A  84      42.406  30.867  52.412  1.00  0.00      A   CL
ATOM   1001  CT1 DCE A  84      44.227  28.853  52.652  1.00  0.00      A    C
ATOM   1002  HC2 DCE A  84      45.176  28.400  52.363  1.00  0.00      A    H
ATOM   1003  Cl1 DCE A  84      44.209  28.714  54.429  1.00  0.00      A   CL
ATOM   1004  HC3 DCE A  84      43.429  28.175  52.349  1.00  0.00      A    H
ATOM   1009  CT  DCE A  85      18.353   7.077  26.762  1.00  0.00      A    C
ATOM   1010  HC  DCE A  85      17.347   6.660  26.809  1.00  0.00      A    H
ATOM   1011  HC1 DCE A  85      19.026   6.544  27.434  1.00  0.00      A    H
ATOM   1012  Cl  DCE A  85      19.074   7.103  25.083  1.00  0.00      A   CL
ATOM   1013  CT1 DCE A  85      18.267   8.507  27.248  1.00  0.00      A    C
ATOM   1014  HC2 DCE A  85      17.715   8.995  26.445  1.00  0.00      A    H
ATOM   1015  Cl1 DCE A  85      17.361   8.689  28.755  1.00  0.00      A   CL
ATOM   1016  HC3 DCE A  85      19.270   8.887  27.441  1.00  0.00      A    H
ATOM   1021  CT  DCE A  86      29.292  40.511  18.146  1.00  0.00      A    C
ATOM   1022  HC  DCE A  86      28.867  41.402  18.608  1.00  0.00      A    H
ATOM   1023  HC1 DCE A  86      30.214  40.237  18.661  1.00  0.00      A    H
ATOM   1024  Cl  DCE A  86      28.161  39.218  18.306  1.00  0.00      A   CL
ATOM   1025  CT1 DCE A  86      29.565  40.786  16.692  1.00  0.00      A    C
ATOM   1026  HC2 DCE A  86      30.408  41.470  16.597  1.00  0.00      A    H
ATOM   1027  Cl1 DCE A  86      29.788  39.322  15.712  1.00  0.00      A   CL
ATOM   1028  HC3 DCE A  86      28.802  41.295  16.103  1.00  0.00      A    H
ATOM   1033  CT  DCE A  87       4.541  38.669  20.723  1.00  0.00      A    C
ATOM   1034  HC  DCE A  87       4.048  38.633  21.695  1.00  0.00      A    H
ATOM   1035  HC1 DCE A  87       5.411  39.324  20.678  1.00  0.00      A    H
ATOM   1036  Cl  DCE A  87       5.056  37.075  20.271  1.00  0.00      A   CL
ATOM   1037  CT1 DCE A  87       3.516  39.116  19.701  1.00  0.00      A    C
ATOM   1038  HC2 DCE A  87       2.868  38.266  19.488  1.00  0.00      A    H
ATOM   1039  Cl1 DCE A  87       2.517  40.304  20.383  1.00  0.00      A   CL
ATOM   1040  HC3 DCE A  87       4.019  39.502  18.814  1.00  0.00      A    H
ATOM   1045  CT  DCE A  88      19.886  13.668  27.704  1.00  0.00      A    C
ATOM   1046  HC  DCE A  88      19.120  13.037  28.155  1.00  0.00      A    H
ATOM   1047  HC1 DCE A  88      19.447  14.633  27.450  1.00  0.00      A    H
ATOM   1048  Cl  DCE A  88      21.061  14.014  29.018  1.00  0.00      A   CL
ATOM   1049  CT1 DCE A  88      20.409  12.918  26.447  1.00  0.00      A    C
ATOM   1050  HC2 DCE A  88      19.649  12.855  25.668  1.00  0.00      A    H
ATOM   1051  Cl1 DCE A  88      21.779  13.830  25.725  1.00  0.00      A   CL
ATOM   1052  HC3 DCE A  88      20.601  11.867  26.663  1.00  0.00      A    H
ATOM   1057  CT  DCE A  89      22.810  33.985  37.910  1.00  0.00      A    C
ATOM   1058  HC  DCE A  89      23.769  34.033  37.394  1.00  0.00      A    H
ATOM   1059  HC1 DCE A  89      22.053  33.633  37.209  1.00  0.00      A    H
ATOM   1060  Cl  DCE A  89      22.829  32.640  39.064  1.00  0.00      A   CL
ATOM   1061  CT1 DCE A  89      22.413  35.248  38.595  1.00  0.00      A    C
ATOM   1062  HC2 DCE A  89      21.373  35.335  38.910  1.00  0.00      A    H
ATOM   1063  Cl1 DCE A  89      23.404  35.459  40.086  1.00  0.00      A   CL
ATOM   1064  HC3 DCE A  89      22.736  36.038  37.916  1.00  0.00      A    H
ATOM   1069  CT  DCE A  90       4.490  11.507  22.643  1.00  0.00      A    C
ATOM   1070  HC  DCE A  90       3.680  10.808  22.851  1.00  0.00      A    H
ATOM   1071  HC1 DCE A  90       4.160  12.317  21.992  1.00  0.00      A    H
ATOM   1072  Cl  DCE A  90       4.900  12.241  24.114  1.00  0.00      A   CL
ATOM   1073  CT1 DCE A  90       5.736  10.831  21.947  1.00  0.00      A    C
ATOM   1074  HC2 DCE A  90       5.214  10.455  21.067  1.00  0.00      A    H
ATOM   1075  Cl1 DCE A  90       6.942  11.981  21.398  1.00  0.00      A   CL
ATOM   1076  HC3 DCE A  90       6.124  10.006  22.544  1.00  0.00      A    H
ATOM   1081  CT  DCE A  91      18.871  28.333  35.793  1.00  0.00      A    C
ATOM   1082  HC  DCE A  91      17.959  28.489  35.218  1.00  0.00      A    H
ATOM   1083  HC1 DCE A  91      19.627  27.893  35.142  1.00  0.00      A    H
ATOM   1084  Cl  DCE A  91      19.430  29.915  36.271  1.00  0.00      A   CL
ATOM   1085  CT1 DCE A  91      18.647  27.434  36.966  1.00  0.00      A    C
ATOM   1086  HC2 DCE A  91      17.818  27.823  37.559  1.00  0.00      A    H
ATOM   1087  Cl1 DCE A  91      18.388  25.792  36.386  1.00  0.00      A   CL
ATOM   1088  HC3 DCE A  91      19.546  27.413  37.583  1.00  0.00      A    H
ATOM   1093  CT  DCE A  92      22.678   7.265  26.336  1.00  0.00      A    C
ATOM   1094  HC  DCE A  92      21.736   6.717  26.354  1.00  0.00      A    H
ATOM   1095  HC1 DCE A  92      23.267   6.803  25.544  1.00  0.00      A    H
ATOM   1096  Cl  DCE A  92      22.220   8.962  26.147  1.00  0.00      A   CL
ATOM   1097  CT1 DCE A  92      23.463   7.184  27.620  1.00  0.00      A    C
ATOM   1098  HC2 DCE A  92      24.227   7.956  27.708  1.00  0.00      A    H
ATOM   1099  Cl1 DCE A  92      22.613   7.354  29.198  1.00  0.00      A   CL
ATOM   1100  HC3 DCE A  92      23.764   6.146  27.761  1.00  0.00      A    H
ATOM   1105  CT  DCE A  93      19.697   3.779  48.482  1.00  0.00      A    C
ATOM   1106  HC  DCE A  93      20.102   4.530  49.161  1.00  0.00      A    H
ATOM   1107  HC1 DCE A  93      18.876   3.220  48.932  1.00  0.00      A    H
ATOM   1108  Cl  DCE A  93      19.186   4.618  46.997  1.00  0.00      A   CL
ATOM   1109  CT1 DCE A  93      20.863   2.866  48.184  1.00  0.00      A    C
ATOM   1110  HC2 DCE A  93      20.530   2.183  47.403  1.00  0.00      A    H
ATOM   1111  Cl1 DCE A  93      22.150   3.876  47.363  1.00  0.00      A   CL
ATOM   1112  HC3 DCE A  93      21.201   2.451  49.133  1.00  0.00      A    H
ATOM   1117  CT  DCE A  94      28.212  10.834  52.616  1.00  0.00      A    C
ATOM   1118  HC  DCE A  94      28.654  10.038  52.017  1.00  0.00      A    H
ATOM   1119  HC1 DCE A  94      27.123  10.842  52.570  1.00  0.00      A    H
ATOM   1120  Cl  DCE A  94      28.633  10.455  54.367  1.00  0.00      A   CL
ATOM   1121  CT1 DCE A  94      28.916  12.151  52.227  1.00  0.00      A    C
ATOM   1122  HC2 DCE A  94      29.988  12.158  52.421  1.00  0.00      A    H
ATOM   1123  Cl1 DCE A  94      28.879  12.401  50.459  1.00  0.00      A   CL
ATOM   1124  HC3 DCE A  94      28.540  13.086  52.642  1.00  0.00      A    H
ATOM   1129  CT  DCE A  95      33.490  52.207  34.294  1.00  0.00      A    C
ATOM   1130  HC  DCE A  95      34.549  51.947  34.279  1.00  0.00      A    H
ATOM   1131  HC1 DCE A  95      32.995  51.788  35.170  1.00  0.00      A    H
ATOM   1132  Cl  DCE A  95      33.291  53.957  34.491  1.00  0.00      A   CL
ATOM   1133  CT1 DCE A  95      32.757  51.874  33.033  1.00  0.00      A    C
ATOM   1134  HC2 DCE A  95      33.008  52.660  32.321  1.00  0.00      A    H
ATOM   1135  Cl1 DCE A  95      33.334  50.231  32.596  1.00  0.00      A   CL
ATOM   1136  HC3 DCE A  95      31.671  51.838  33.117  1.00  0.00      A    H
ATOM   1141  CT  DCE A  96      25.984  21.975  50.585  1.00  0.00      A    C
ATOM   1142  HC  DCE A  96      26.765  22.543  50.079  1.00  0.00      A    H
ATOM   1143  HC1 DCE A  96      25.218  21.606  49.903  1.00  0.00      A    H
ATOM   1144  Cl  DCE A  96      26.508  20.486  51.318  1.00  0.00      A   CL
ATOM   1145  CT1 DCE A  96      25.358  22.944  51.603  1.00  0.00      A    C
ATOM   1146  HC2 DCE A  96      25.276  23.949  51.189  1.00  0.00      A    H
ATOM   1147  Cl1 DCE A  96      23.600  22.485  51.676  1.00  0.00      A   CL
ATOM   1148  HC3 DCE A  96      25.858  23.057  52.565  1.00  0.00      A    H
ATOM   1153  CT  DCE A  97      50.943  34.317  30.932  1.00  0.00      A    C
ATOM   1154  HC  DCE A  97      50.485  35.003  30.220  1.00  0.00      A    H
ATOM   1155  HC1 DCE A  97      50.829  33.271  30.646  1.00  0.00      A    H
ATOM   1156  Cl  DCE A  97      52.755  34.832  31.222  1.00  0.00      A   CL
ATOM   1157  CT1 DCE A  97      50.192  34.474  32.214  1.00  0.00      A    C
ATOM   1158  HC2 DCE A  97      49.175  34.082  32.199  1.00  0.00      A    H
ATOM   1159  Cl1 DCE A  97      50.966  33.558  33.560  1.00  0.00      A   CL
ATOM   1160  HC3 DCE A  97      50.092  35.545  32.391  1.00  0.00      A    H
ATOM   1165  CT  DCE A  98      12.243  35.088  19.351  1.00  0.00      A    C
ATOM   1166  HC  DCE A  98      12.019  35.798  20.147  1.00  0.00      A    H
ATOM   1167  HC1 DCE A  98      13.308  35.059  19.118  1.00  0.00      A    H
ATOM   1168  Cl  DCE A  98      11.821  33.517  20.046  1.00  0.00      A   CL
ATOM   1169  CT1 DCE A  98      11.391  35.361  18.126  1.00  0.00      A    C
ATOM   1170  HC2 DCE A  98      10.335  35.310  18.393  1.00  0.00      A    H
ATOM   1171  Cl1 DCE A  98      11.785  36.989  17.459  1.00  0.00      A   CL
ATOM   1172  HC3 DCE A  98      11.646  34.568  17.423  1.00  0.00      A    H
ATOM   1177  CT  DCE A  99      36.906   8.908  42.969  1.00  0.00      A    C
ATOM   1178  HC  DCE A  99      37.745   8.314  43.331  1.00  0.00      A    H
ATOM   1179  HC1 DCE A  99      37.247   9.451  42.087  1.00  0.00      A    H
ATOM   1180  Cl  DCE A  99      35.534   7.817  42.576  1.00  0.00      A   CL
ATOM   1181  CT1 DCE A  99      36.257   9.946  43.892  1.00  0.00      A    C
ATOM   1182  HC2 DCE A  99      35.918   9.437  44.795  1.00  0.00      A    H
ATOM   1183  Cl1 DCE A  99      37.509  11.057  44.683  1.00  0.00      A   CL
ATOM   1184  HC3 DCE A  99      35.498  10.580  43.435  1.00  0.00      A    H
ATOM   1189  CT  DCE A 100      48.315   2.610  45.721  1.00  0.00      A    C
ATOM   1190  HC  DCE A 100      48.258   2.161  46.713  1.00  0.00      A    H
ATOM   1191  HC1 DCE A 100      48.801   3.585  45.733  1.00  0.00      A    H
ATOM   1192  Cl  DCE A 100      49.290   1.386  44.863  1.00  0.00      A   CL
ATOM   1193  CT1 DCE A 100      47.023   2.566  44.863  1.00  0.00      A    C
ATOM   1194  HC2 DCE A 100      46.391   3.389  45.197  1.00  0.00      A    H
ATOM   1195  Cl1 DCE A 100      47.511   2.744  43.151  1.00  0.00      A   CL
ATOM   1196  HC3 DCE A 100      46.437   1.652  44.967  1.00  0.00      A    H
ATOM   1201  CT  DCE A 101      32.961  18.650  13.233  1.00  0.00      A    C
ATOM   1202  HC  DCE A 101      32.084  19.089  12.758  1.00  0.00      A    H
ATOM   1203  HC1 DCE A 101      32.531  18.042  14.029  1.00  0.00      A    H
ATOM   1204  Cl  DCE A 101      33.742  17.435  12.164  1.00  0.00      A   CL
ATOM   1205  CT1 DCE A 101      33.909  19.752  13.722  1.00  0.00      A    C
ATOM   1206  HC2 DCE A 101      34.781  19.389  14.266  1.00  0.00      A    H
ATOM   1207  Cl1 DCE A 101      34.615  20.387  12.252  1.00  0.00      A   CL
ATOM   1208  HC3 DCE A 101      33.451  20.517  14.349  1.00  0.00      A    H
ATOM   1213  CT  DCE A 102       7.832   3.059  49.349  1.00  0.00      A    C
ATOM   1214  HC  DCE A 102       7.490   2.368  50.120  1.00  0.00      A    H
ATOM   1215  HC1 DCE A 102       8.883   3.194  49.602  1.00  0.00      A    H
ATOM   1216  Cl  DCE A 102       7.642   2.038  47.884  1.00  0.00      A   CL
ATOM   1217  CT1 DCE A 102       7.245   4.454  49.302  1.00  0.00      A    C
ATOM   1218  HC2 DCE A 102       6.272   4.600  48.833  1.00  0.00      A    H
ATOM   1219  Cl1 DCE A 102       7.224   5.307  50.863  1.00  0.00      A   CL
ATOM   1220  HC3 DCE A 102       7.944   5.008  48.675  1.00  0.00      A    H
ATOM   1225  CT  DCE A 103      48.677  39.339  23.397  1.00  0.00      A    C
ATOM   1226  HC  DCE A 103      49.540  39.586  22.778  1.00  0.00      A    H
ATOM   1227  HC1 DCE A 103      48.496  40.304  23.871  1.00  0.00      A    H
ATOM   1228  Cl  DCE A 103      47.368  38.766  22.289  1.00  0.00      A   CL
ATOM   1229  CT1 DCE A 103      49.077  38.228  24.355  1.00  0.00      A    C
ATOM   1230  HC2 DCE A 103      49.408  37.315  23.858  1.00  0.00      A    H
ATOM   1231  Cl1 DCE A 103      50.609  38.716  25.092  1.00  0.00      A   CL
ATOM   1232  HC3 DCE A 103      48.420  37.818  25.122  1.00  0.00      A    H
ATOM   1237  CT  DCE A 104      40.694   9.979  15.334  1.00  0.00      A    C
ATOM   1238  HC  DCE A 104      40.811   9.144  14.643  1.00  0.00      A    H
ATOM   1239  HC1 DCE A 104      41.433  10.773  15.226  1.00  0.00      A    H
ATOM   1240  Cl  DCE A 104      39.118  10.616  14.965  1.00  0.00      A   CL
ATOM   1241  CT1 DCE A 104      40.654   9.484  16.737  1.00  0.00      A    C
ATOM   1242  HC2 DCE A 104      39.952   8.675  16.938  1.00  0.00      A    H
ATOM   1243  Cl1 DCE A 104      42.298   9.013  17.240  1.00  0.00      A   CL
ATOM   1244  HC3 DCE A 104      40.244  10.277  17.362  1.00  0.00      A    H
ATOM   1249  CT  DCE A 105      45.571  37.154  30.549  1.00  0.00      A    C
ATOM   1250  HC  DCE A 105      45.098  37.342  29.585  1.00  0.00      A    H
ATOM   1251  HC1 DCE A 105      45.367  37.958  31.256  1.00  0.00      A    H
ATOM   1252  Cl  DCE A 105      44.828  35.738  31.370  1.00  0.00      A   CL
ATOM   1253  CT1 DCE A 105      47.082  36.955  30.428  1.00  0.00      A    C
ATOM   1254  HC2 DCE A 105      47.715  36.854  31.309  1.00  0.00      A    H
ATOM   1255  Cl1 DCE A 105      47.551  35.451  29.589  1.00  0.00      A   CL
ATOM   1256  HC3 DCE A 105      47.435  37.842  29.902  1.00  0.00      A    H
ATOM   1261  CT  DCE A 106      39.566   0.822   0.656  1.00  0.00      A    C
ATOM   1262  HC  DCE A 106      39.112   1.810   0.731  1.00  0.00      A    H
ATOM   1263  HC1 DCE A 106      40.143   0.648  -0.251  1.00  0.00      A    H
ATOM   1264  Cl  DCE A 106      40.670   0.665   2.067  1.00  0.00      A   CL
ATOM   1265  CT1 DCE A 106      38.489  -0.268   0.624  1.00  0.00      A    C
ATOM   1266  HC2 DCE A 106      37.998  -0.485   1.573  1.00  0.00      A    H
ATOM   1267  Cl1 DCE A 106      37.233   0.186  -0.559  1.00  0.00      A   CL
ATOM   1268  HC3 DCE A 106      38.897  -1.168   0.165  1.00  0.00      A    H
ATOM   1273  CT  DCE A 107      47.749  48.280  39.172  1.00  0.00      A    C
ATOM   1274  HC  DCE A 107      48.754  48.282  38.749  1.00  0.00      A    H
ATOM   1275  HC1 DCE A 107      47.720  47.590  40.015  1.00  0.00      A    H
ATOM   1276  Cl  DCE A 107      47.275  49.823  39.836  1.00  0.00      A   CL
ATOM   1277  CT1 DCE A 107      46.842  47.709  38.094  1.00  0.00      A    C
ATOM   1278  HC2 DCE A 107      45.796  47.562  38.361  1.00  0.00      A    H
ATOM   1279  Cl1 DCE A 107      46.827  48.702  36.690  1.00  0.00      A   CL
ATOM   1280  HC3 DCE A 107      47.348  46.769  37.873  1.00  0.00      A    H
ATOM   1285  CT  DCE A 108      21.434  17.528  27.771  1.00  0.00      A    C
ATOM   1286  HC  DCE A 108      22.262  17.763  28.440  1.00  0.00      A    H
ATOM   1287  HC1 DCE A 108      21.634  16.576  27.281  1.00  0.00      A    H
ATOM   1288  Cl  DCE A 108      19.888  17.382  28.605  1.00  0.00      A   CL
ATOM   1289  CT1 DCE A 108      21.300  18.484  26.597  1.00  0.00      A    C
ATOM   1290  HC2 DCE A 108      22.262  18.605  26.098  1.00  0.00      A    H
ATOM   1291  Cl1 DCE A 108      19.969  17.947  25.549  1.00  0.00      A   CL
ATOM   1292  HC3 DCE A 108      21.077  19.501  26.919  1.00  0.00      A    H
ATOM   1297  CT  DCE A 109      44.563  28.687  43.407  1.00  0.00      A    C
ATOM   1298  HC  DCE A 109      44.690  27.612  43.275  1.00  0.00      A    H
ATOM   1299  HC1 DCE A 109      45.463  29.197  43.065  1.00  0.00      A    H
ATOM   1300  Cl  DCE A 109      43.083  29.052  42.449  1.00  0.00      A   CL
ATOM   1301  CT1 DCE A 109      44.415  29.112  44.844  1.00  0.00      A    C
ATOM   1302  HC2 DCE A 109      43.994  30.102  45.020  1.00  0.00      A    H
ATOM   1303  Cl1 DCE A 109      43.182  28.058  45.491  1.00  0.00      A   CL
ATOM   1304  HC3 DCE A 109      45.368  29.011  45.363  1.00  0.00      A    H
ATOM   1309  CT  DCE A 110      50.604  39.415  28.507  1.00  0.00      A    C
ATOM   1310  HC  DCE A 110      51.623  39.740  28.719  1.00  0.00      A    H
ATOM   1311  HC1 DCE A 110      50.573  38.695  27.689  1.00  0.00      A    H
ATOM   1312  Cl  DCE A 110      50.168  38.596  30.026  1.00  0.00      A   CL
ATOM   1313  CT1 DCE A 110      49.733  40.587  28.117  1.00  0.00      A    C
ATOM   1314  HC2 DCE A 110      50.235  41.150  27.330  1.00  0.00      A    H
ATOM   1315  Cl1 DCE A 110      48.051  40.071  27.708  1.00  0.00      A   CL
ATOM   1316  HC3 DCE A 110      49.706  41.315  28.928  1.00  0.00      A    H
ATOM   1321  CT  DCE A 111      30.425  37.957  31.978  1.00  0.00      A    C
ATOM   1322  HC  DCE A 111      30.495  38.762  31.246  1.00  0.00      A    H
ATOM   1323  HC1 DCE A 111      31.416  37.540  32.160  1.00  0.00      A    H
ATOM   1324  Cl  DCE A 111      29.781  38.706  33.397  1.00  0.00      A   CL
ATOM   1325  CT1 DCE A 111      29.387  36.917  31.595  1.00  0.00      A    C
ATOM   1326  HC2 DCE A 111      29.674  36.272  30.765  1.00  0.00      A    H
ATOM   1327  Cl1 DCE A 111      29.163  35.851  33.035  1.00  0.00      A   CL
ATOM   1328  HC3 DCE A 111      28.416  37.316  31.301  1.00  0.00      A    H
ATOM   1333  CT  DCE A 112      39.770  37.773  23.779  1.00  0.00      A    C
ATOM   1334  HC  DCE A 112      39.649  37.356  22.780  1.00  0.00      A    H
ATOM   1335  HC1 DCE A 112      39.858  36.896  24.420  1.00  0.00      A    H
ATOM   1336  Cl  DCE A 112      41.352  38.563  23.744  1.00  0.00      A   CL
ATOM   1337  CT1 DCE A 112      38.716  38.733  24.354  1.00  0.00      A    C
ATOM   1338  HC2 DCE A 112      38.713  38.872  25.435  1.00  0.00      A    H
ATOM   1339  Cl1 DCE A 112      39.108  40.283  23.589  1.00  0.00      A   CL
ATOM   1340  HC3 DCE A 112      37.756  38.371  23.988  1.00  0.00      A    H
ATOM   1345  CT  DCE A 113       5.913  23.283   6.137  1.00  0.00      A    C
ATOM   1346  HC  DCE A 113       5.242  23.308   5.278  1.00  0.00      A    H
ATOM   1347  HC1 DCE A 113       6.242  24.306   6.320  1.00  0.00      A    H
ATOM   1348  Cl  DCE A 113       4.993  22.650   7.538  1.00  0.00      A   CL
ATOM   1349  CT1 DCE A 113       7.116  22.490   5.825  1.00  0.00      A    C
ATOM   1350  HC2 DCE A 113       7.747  22.512   6.714  1.00  0.00      A    H
ATOM   1351  Cl1 DCE A 113       6.605  20.912   5.199  1.00  0.00      A   CL
ATOM   1352  HC3 DCE A 113       7.675  23.030   5.061  1.00  0.00      A    H
ATOM   1357  CT  DCE A 114      12.663  23.490  37.657  1.00  0.00      A    C
ATOM   1358  HC  DCE A 114      13.374  22.908  38.243  1.00  0.00      A    H
ATOM   1359  HC1 DCE A 114      12.787  23.319  36.587  1.00  0.00      A    H
ATOM   1360  Cl  DCE A 114      11.134  22.873  38.044  1.00  0.00      A   CL
ATOM   1361  CT1 DCE A 114      12.787  24.924  38.096  1.00  0.00      A    C
ATOM   1362  HC2 DCE A 114      12.908  24.838  39.176  1.00  0.00      A    H
ATOM   1363  Cl1 DCE A 114      14.334  25.622  37.471  1.00  0.00      A   CL
ATOM   1364  HC3 DCE A 114      11.913  25.528  37.852  1.00  0.00      A    H
ATOM   1369  CT  DCE A 115      10.182  34.289  32.643  1.00  0.00      A    C
ATOM   1370  HC  DCE A 115       9.271  34.168  33.230  1.00  0.00      A    H
ATOM   1371  HC1 DCE A 115       9.988  33.707  31.741  1.00  0.00      A    H
ATOM   1372  Cl  DCE A 115      10.279  36.002  32.218  1.00  0.00      A   CL
ATOM   1373  CT1 DCE A 115      11.380  33.888  33.498  1.00  0.00      A    C
ATOM   1374  HC2 DCE A 115      11.468  32.839  33.780  1.00  0.00      A    H
ATOM   1375  Cl1 DCE A 115      12.920  34.090  32.634  1.00  0.00      A   CL
ATOM   1376  HC3 DCE A 115      11.371  34.495  34.403  1.00  0.00      A    H
ATOM   1381  CT  DCE A 116      11.961   5.922  29.056  1.00  0.00      A    C
ATOM   1382  HC  DCE A 116      12.791   6.590  29.285  1.00  0.00      A    H
ATOM   1383  HC1 DCE A 116      11.235   6.665  28.725  1.00  0.00      A    H
ATOM   1384  Cl  DCE A 116      12.334   4.808  27.729  1.00  0.00      A   CL
ATOM   1385  CT1 DCE A 116      11.535   5.187  30.331  1.00  0.00      A    C
ATOM   1386  HC2 DCE A 116      10.671   4.533  30.211  1.00  0.00      A    H
ATOM   1387  Cl1 DCE A 116      12.918   4.202  30.908  1.00  0.00      A   CL
ATOM   1388  HC3 DCE A 116      11.365   5.965  31.075  1.00  0.00      A    H
ATOM   1393  CT  DCE A 117      49.554  20.496  35.565  1.00  0.00      A    C
ATOM   1394  HC  DCE A 117      50.134  19.633  35.238  1.00  0.00      A    H
ATOM   1395  HC1 DCE A 117      50.330  21.191  35.884  1.00  0.00      A    H
ATOM   1396  Cl  DCE A 117      48.942  21.117  34.017  1.00  0.00      A   CL
ATOM   1397  CT1 DCE A 117      48.365  20.165  36.495  1.00  0.00      A    C
ATOM   1398  HC2 DCE A 117      47.830  19.324  36.055  1.00  0.00      A    H
ATOM   1399  Cl1 DCE A 117      48.789  19.560  38.091  1.00  0.00      A   CL
ATOM   1400  HC3 DCE A 117      47.772  21.061  36.677  1.00  0.00      A    H
ATOM   1405  CT  DCE A 118      39.689  51.946   8.272  1.00  0.00      A    C
ATOM   1406  HC  DCE A 118      40.721  51.678   8.499  1.00  0.00      A    H
ATOM   1407  HC1 DCE A 118      39.254  52.638   8.993  1.00  0.00      A    H
ATOM   1408  Cl  DCE A 118      39.897  52.729   6.676  1.00  0.00      A   CL
ATOM   1409  CT1 DCE A 118      38.986  50.665   8.028  1.00  0.00      A    C
ATOM   1410  HC2 DCE A 118      38.830  50.118   8.957  1.00  0.00      A    H
ATOM   1411  Cl1 DCE A 118      37.243  50.994   7.454  1.00  0.00      A   CL
ATOM   1412  HC3 DCE A 118      39.564  50.131   7.275  1.00  0.00      A    H
ATOM   1417  CT  DCE A 119      36.581  12.883  11.056  1.00  0.00      A    C
ATOM   1418  HC  DCE A 119      35.698  12.253  11.169  1.00  0.00      A    H
ATOM   1419  HC1 DCE A 119      37.072  12.713  10.097  1.00  0.00      A    H
ATOM   1420  Cl  DCE A 119      35.943  14.534  10.897  1.00  0.00      A   CL
ATOM   1421  CT1 DCE A 119      37.559  12.764  12.245  1.00  0.00      A    C
ATOM   1422  HC2 DCE A 119      38.475  13.305  12.009  1.00  0.00      A    H
ATOM   1423  Cl1 DCE A 119      36.877  13.791  13.459  1.00  0.00      A   CL
ATOM   1424  HC3 DCE A 119      37.654  11.710  12.506  1.00  0.00      A    H
ATOM   1429  CT  DCE A 120       6.471  25.685   0.091  1.00  0.00      A    C
ATOM   1430  HC  DCE A 120       7.437  25.691  -0.414  1.00  0.00      A    H
ATOM   1431  HC1 DCE A 120       6.095  26.698  -0.053  1.00  0.00      A    H
ATOM   1432  Cl  DCE A 120       5.319  24.642  -0.762  1.00  0.00      A   CL
ATOM   1433  CT1 DCE A 120       6.591  25.257   1.477  1.00  0.00      A    C
ATOM   1434  HC2 DCE A 120       6.981  24.239   1.460  1.00  0.00      A    H
ATOM   1435  Cl1 DCE A 120       7.791  26.130   2.366  1.00  0.00      A   CL
ATOM   1436  HC3 DCE A 120       5.620  25.263   1.972  1.00  0.00      A    H
ATOM   1441  CT  DCE A 121      28.428  21.630   1.986  1.00  0.00      A    C
ATOM   1442  HC  DCE A 121      27.630  21.134   1.433  1.00  0.00      A    H
ATOM   1443  HC1 DCE A 121      29.364  21.470   1.450  1.00  0.00      A    H
ATOM   1444  Cl  DCE A 121      28.139  23.303   2.417  1.00  0.00      A   CL
ATOM   1445  CT1 DCE A 121      28.590  20.906   3.342  1.00  0.00      A    C
ATOM   1446  HC2 DCE A 121      29.006  19.909   3.198  1.00  0.00      A    H
ATOM   1447  Cl1 DCE A 121      29.709  21.738   4.494  1.00  0.00      A   CL
ATOM   1448  HC3 DCE A 121      27.631  20.741   3.834  1.00  0.00      A    H
ATOM   1453  CT  DCE A 122      16.332   8.088  14.060  1.00  0.00      A    C
ATOM   1454  HC  DCE A 122      16.272   8.223  15.139  1.00  0.00      A    H
ATOM   1455  HC1 DCE A 122      15.628   8.832  13.688  1.00  0.00      A    H
ATOM   1456  Cl  DCE A 122      17.858   8.617  13.425  1.00  0.00      A   CL
ATOM   1457  CT1 DCE A 122      15.988   6.667  13.795  1.00  0.00      A    C
ATOM   1458  HC2 DCE A 122      16.101   6.570  12.715  1.00  0.00      A    H
ATOM   1459  Cl1 DCE A 122      16.989   5.462  14.578  1.00  0.00      A   CL
ATOM   1460  HC3 DCE A 122      14.942   6.533  14.072  1.00  0.00      A    H
ATOM   1465  CT  DCE A 123      15.888  17.374   5.968  1.00  0.00      A    C
ATOM   1466  HC  DCE A 123      15.990  16.512   5.309  1.00  0.00      A    H
ATOM   1467  HC1 DCE A 123      16.760  17.995   5.765  1.00  0.00      A    H
ATOM   1468  Cl  DCE A 123      14.440  18.253   5.386  1.00  0.00      A   CL
ATOM   1469  CT1 DCE A 123      15.777  17.143   7.535  1.00  0.00      A    C
ATOM   1470  HC2 DCE A 123      15.934  18.130   7.969  1.00  0.00      A    H
ATOM   1471  Cl1 DCE A 123      14.270  16.327   7.904  1.00  0.00      A   CL
ATOM   1472  HC3 DCE A 123      16.525  16.484   7.975  1.00  0.00      A    H
ATOM   1477  CT  DCE A 124      35.944  33.129  21.563  1.00  0.00      A    C
ATOM   1478  HC  DCE A 124      36.473  33.487  22.446  1.00  0.00      A    H
ATOM   1479  HC1 DCE A 124      35.161  33.860  21.362  1.00  0.00      A    H
ATOM   1480  Cl  DCE A 124      37.039  33.103  20.185  1.00  0.00      A   CL
ATOM   1481  CT1 DCE A 124      35.455  31.652  21.714  1.00  0.00      A    C
ATOM   1482  HC2 DCE A 124      34.849  31.390  20.847  1.00  0.00      A    H
ATOM   1483  Cl1 DCE A 124      36.723  30.445  21.973  1.00  0.00      A   CL
ATOM   1484  HC3 DCE A 124      34.841  31.691  22.614  1.00  0.00      A    H
ATOM   1489  CT  DCE A 125      44.170   1.526  49.077  1.00  0.00      A    C
ATOM   1490  HC  DCE A 125      44.529   2.554  49.043  1.00  0.00      A    H
ATOM   1491  HC1 DCE A 125      44.623   1.104  49.974  1.00  0.00      A    H
ATOM   1492  Cl  DCE A 125      42.397   1.466  49.326  1.00  0.00      A   CL
ATOM   1493  CT1 DCE A 125      44.533   0.640  47.896  1.00  0.00      A    C
ATOM   1494  HC2 DCE A 125      44.094  -0.355  47.822  1.00  0.00      A    H
ATOM   1495  Cl1 DCE A 125      43.936   1.553  46.385  1.00  0.00      A   CL
ATOM   1496  HC3 DCE A 125      45.609   0.552  47.748  1.00  0.00      A    H
ATOM   1501  CT  DCE A 126      24.027  27.942  37.018  1.00  0.00      A    C
ATOM   1502  HC  DCE A 126      23.303  27.573  37.745  1.00  0.00      A    H
ATOM   1503  HC1 DCE A 126      23.631  28.843  36.550  1.00  0.00      A    H
ATOM   1504  Cl  DCE A 126      25.618  28.335  37.738  1.00  0.00      A   CL
ATOM   1505  CT1 DCE A 126      24.216  27.046  35.800  1.00  0.00      A    C
ATOM   1506  HC2 DCE A 126      24.914  26.244  36.042  1.00  0.00      A    H
ATOM   1507  Cl1 DCE A 126      22.654  26.376  35.409  1.00  0.00      A   CL
ATOM   1508  HC3 DCE A 126      24.627  27.572  34.938  1.00  0.00      A    H
ATOM   1513  CT  DCE A 127       2.988   9.134  27.225  1.00  0.00      A    C
ATOM   1514  HC  DCE A 127       2.566  10.132  27.105  1.00  0.00      A    H
ATOM   1515  HC1 DCE A 127       4.001   9.253  26.840  1.00  0.00      A    H
ATOM   1516  Cl  DCE A 127       3.033   8.773  29.032  1.00  0.00      A   CL
ATOM   1517  CT1 DCE A 127       2.058   8.178  26.361  1.00  0.00      A    C
ATOM   1518  HC2 DCE A 127       1.075   8.239  26.827  1.00  0.00      A    H
ATOM   1519  Cl1 DCE A 127       1.935   8.871  24.728  1.00  0.00      A   CL
ATOM   1520  HC3 DCE A 127       2.459   7.164  26.362  1.00  0.00      A    H
ATOM   1525  CT  DCE A 128      46.198  46.373  31.836  1.00  0.00      A    C
ATOM   1526  HC  DCE A 128      46.588  45.568  31.213  1.00  0.00      A    H
ATOM   1527  HC1 DCE A 128      45.922  47.165  31.141  1.00  0.00      A    H
ATOM   1528  Cl  DCE A 128      44.728  45.647  32.568  1.00  0.00      A   CL
ATOM   1529  CT1 DCE A 128      46.996  46.893  32.950  1.00  0.00      A    C
ATOM   1530  HC2 DCE A 128      47.388  46.053  33.524  1.00  0.00      A    H
ATOM   1531  Cl1 DCE A 128      48.373  47.719  32.212  1.00  0.00      A   CL
ATOM   1532  HC3 DCE A 128      46.343  47.440  33.629  1.00  0.00      A    H
ATOM   1537  CT  DCE A 129      42.930  28.589  30.508  1.00  0.00      A    C
ATOM   1538  HC  DCE A 129      42.452  28.813  31.462  1.00  0.00      A    H
ATOM   1539  HC1 DCE A 129      42.662  27.541  30.371  1.00  0.00      A    H
ATOM   1540  Cl  DCE A 129      42.112  29.567  29.230  1.00  0.00      A   CL
ATOM   1541  CT1 DCE A 129      44.372  28.727  30.416  1.00  0.00      A    C
ATOM   1542  HC2 DCE A 129      44.552  28.329  29.417  1.00  0.00      A    H
ATOM   1543  Cl1 DCE A 129      44.912  30.494  30.471  1.00  0.00      A   CL
ATOM   1544  HC3 DCE A 129      44.945  28.163  31.152  1.00  0.00      A    H
ATOM   1549  CT  DCE A 130      12.977  25.273  24.261  1.00  0.00      A    C
ATOM   1550  HC  DCE A 130      13.356  24.267  24.442  1.00  0.00      A    H
ATOM   1551  HC1 DCE A 130      13.621  25.964  24.805  1.00  0.00      A    H
ATOM   1552  Cl  DCE A 130      13.474  25.649  22.590  1.00  0.00      A   CL
ATOM   1553  CT1 DCE A 130      11.576  25.644  24.431  1.00  0.00      A    C
ATOM   1554  HC2 DCE A 130      10.922  25.021  23.820  1.00  0.00      A    H
ATOM   1555  Cl1 DCE A 130      11.066  25.352  26.081  1.00  0.00      A   CL
ATOM   1556  HC3 DCE A 130      11.444  26.722  24.341  1.00  0.00      A    H
ATOM   1561  CT  DCE A 131       4.262  16.186  40.938  1.00  0.00      A    C
ATOM   1562  HC  DCE A 131       4.225  17.237  40.651  1.00  0.00      A    H
ATOM   1563  HC1 DCE A 131       3.440  15.669  40.443  1.00  0.00      A    H
ATOM   1564  Cl  DCE A 131       5.819  15.528  40.403  1.00  0.00      A   CL
ATOM   1565  CT1 DCE A 131       4.261  15.982  42.465  1.00  0.00      A    C
ATOM   1566  HC2 DCE A 131       4.110  14.933  42.719  1.00  0.00      A    H
ATOM   1567  Cl1 DCE A 131       5.757  16.558  43.118  1.00  0.00      A   CL
ATOM   1568  HC3 DCE A 131       3.550  16.601  43.011  1.00  0.00      A    H
ATOM   1573  CT  DCE A 132      40.395  52.290  34.057  1.00  0.00      A    C
ATOM   1574  HC  DCE A 132      40.076  51.375  34.558  1.00  0.00      A    H
ATOM   1575  HC1 DCE A 132      39.504  52.792  33.681  1.00  0.00      A    H
ATOM   1576  Cl  DCE A 132      41.147  53.310  35.222  1.00  0.00      A   CL
ATOM   1577  CT1 DCE A 132      41.392  51.877  32.985  1.00  0.00      A    C
ATOM   1578  HC2 DCE A 132      42.255  51.310  33.333  1.00  0.00      A    H
ATOM   1579  Cl1 DCE A 132      40.665  51.111  31.626  1.00  0.00      A   CL
ATOM   1580  HC3 DCE A 132      41.834  52.791  32.589  1.00  0.00      A    H
ATOM   1585  CT  DCE A 133      25.648  36.658  52.915  1.00  0.00      A    C
ATOM   1586  HC  DCE A 133      24.812  37.050  53.495  1.00  0.00      A    H
ATOM   1587  HC1 DCE A 133      26.171  35.772  53.273  1.00  0.00      A    H
ATOM   1588  Cl  DCE A 133      25.017  36.506  51.252  1.00  0.00      A   CL
ATOM   1589  CT1 DCE A 133      26.581  37.865  52.958  1.00  0.00      A    C
ATOM   1590  HC2 DCE A 133      26.995  37.968  53.962  1.00  0.00      A    H
ATOM   1591  Cl1 DCE A 133      27.936  37.755  51.790  1.00  0.00      A   CL
ATOM   1592  HC3 DCE A 133      26.036  38.808  52.903  1.00  0.00      A    H
ATOM   1597  CT  DCE A 134      25.378  14.500   4.736  1.00  0.00      A    C
ATOM   1598  HC  DCE A 134      26.209  14.484   5.442  1.00  0.00      A    H
ATOM   1599  HC1 DCE A 134      24.562  13.990   5.247  1.00  0.00      A    H
ATOM   1600  Cl  DCE A 134      24.910  16.169   4.265  1.00  0.00      A   CL
ATOM   1601  CT1 DCE A 134      25.819  13.672   3.543  1.00  0.00      A    C
ATOM   1602  HC2 DCE A 134      25.177  13.829   2.677  1.00  0.00      A    H
ATOM   1603  Cl1 DCE A 134      27.426  14.133   3.023  1.00  0.00      A   CL
ATOM   1604  HC3 DCE A 134      25.961  12.627   3.817  1.00  0.00      A    H
ATOM   1609  CT  DCE A 135      32.718  20.540  44.317  1.00  0.00      A    C
ATOM   1610  HC  DCE A 135      32.923  19.827  45.116  1.00  0.00      A    H
ATOM   1611  HC1 DCE A 135      32.322  19.903  43.526  1.00  0.00      A    H
ATOM   1612  Cl  DCE A 135      31.401  21.656  44.918  1.00  0.00      A   CL
ATOM   1613  CT1 DCE A 135      33.944  21.174  43.751  1.00  0.00      A    C
ATOM   1614  HC2 DCE A 135      34.733  21.348  44.482  1.00  0.00      A    H
ATOM   1615  Cl1 DCE A 135      34.712  20.239  42.441  1.00  0.00      A   CL
ATOM   1616  HC3 DCE A 135      33.734  22.202  43.456  1.00  0.00      A    H
ATOM   1621  CT  DCE A 136      31.405   9.458  43.815  1.00  0.00      A    C
ATOM   1622  HC  DCE A 136      31.367   8.546  43.220  1.00  0.00      A    H
ATOM   1623  HC1 DCE A 136      30.487   9.981  44.083  1.00  0.00      A    H
ATOM   1624  Cl  DCE A 136      31.820   8.894  45.425  1.00  0.00      A   CL
ATOM   1625  CT1 DCE A 136      32.537  10.380  43.220  1.00  0.00      A    C
ATOM   1626  HC2 DCE A 136      32.313  10.650  42.188  1.00  0.00      A    H
ATOM   1627  Cl1 DCE A 136      32.835  11.913  44.169  1.00  0.00      A   CL
ATOM   1628  HC3 DCE A 136      33.423   9.770  43.047  1.00  0.00      A    H
ATOM   1633  CT  DCE A 137      24.925  20.022  18.237  1.00  0.00      A    C
ATOM   1634  HC  DCE A 137      25.784  20.338  18.828  1.00  0.00      A    H
ATOM   1635  HC1 DCE A 137      25.304  19.625  17.295  1.00  0.00      A    H
ATOM   1636  Cl  DCE A 137      24.062  18.688  18.947  1.00  0.00      A   CL
ATOM   1637  CT1 DCE A 137      24.037  21.228  18.043  1.00  0.00      A    C
ATOM   1638  HC2 DCE A 137      23.206  20.855  17.444  1.00  0.00      A    H
ATOM   1639  Cl1 DCE A 137      23.416  21.779  19.688  1.00  0.00      A   CL
ATOM   1640  HC3 DCE A 137      24.626  22.007  17.561  1.00  0.00      A    H
ATOM   1645  CT  DCE A 138      41.377  20.750   4.518  1.00  0.00      A    C
ATOM   1646  HC  DCE A 138      40.799  20.318   5.335  1.00  0.00      A    H
ATOM   1647  HC1 DCE A 138      40.700  21.243   3.820  1.00  0.00      A    H
ATOM   1648  Cl  DCE A 138      42.173  22.064   5.373  1.00  0.00      A   CL
ATOM   1649  CT1 DCE A 138      42.281  19.601   3.951  1.00  0.00      A    C
ATOM   1650  HC2 DCE A 138      42.889  19.901   3.097  1.00  0.00      A    H
ATOM   1651  Cl1 DCE A 138      43.335  18.864   5.252  1.00  0.00      A   CL
ATOM   1652  HC3 DCE A 138      41.521  18.895   3.616  1.00  0.00      A    H
ATOM   1657  CT  DCE A 139      36.476  38.591   1.706  1.00  0.00      A    C
ATOM   1658  HC  DCE A 139      35.576  38.052   2.002  1.00  0.00      A    H
ATOM   1659  HC1 DCE A 139      36.204  39.569   1.309  1.00  0.00      A    H
ATOM   1660  Cl  DCE A 139      37.311  38.898   3.204  1.00  0.00      A   CL
ATOM   1661  CT1 DCE A 139      37.236  37.638   0.849  1.00  0.00      A    C
ATOM   1662  HC2 DCE A 139      37.351  36.644   1.281  1.00  0.00      A    H
ATOM   1663  Cl1 DCE A 139      36.545  37.424  -0.794  1.00  0.00      A   CL
ATOM   1664  HC3 DCE A 139      38.244  38.028   0.706  1.00  0.00      A    H
ATOM   1669  CT  DCE A 140      28.695  49.456   6.107  1.00  0.00      A    C
ATOM   1670  HC  DCE A 140      29.719  49.195   5.840  1.00  0.00      A    H
ATOM   1671  HC1 DCE A 140      28.770  50.002   7.048  1.00  0.00      A    H
ATOM   1672  Cl  DCE A 140      28.273  50.545   4.800  1.00  0.00      A   CL
ATOM   1673  CT1 DCE A 140      27.712  48.316   6.186  1.00  0.00      A    C
ATOM   1674  HC2 DCE A 140      26.708  48.607   6.496  1.00  0.00      A    H
ATOM   1675  Cl1 DCE A 140      27.596  47.510   4.600  1.00  0.00      A   CL
ATOM   1676  HC3 DCE A 140      28.070  47.576   6.903  1.00  0.00      A    H
ATOM   1681  CT  DCE A 141      33.318  33.180  43.564  1.00  0.00      A    C
ATOM   1682  HC  DCE A 141      34.127  32.696  44.111  1.00  0.00      A    H
ATOM   1683  HC1 DCE A 141      33.035  32.632  42.666  1.00  0.00      A    H
ATOM   1684  Cl  DCE A 141      31.883  33.320  44.600  1.00  0.00      A   CL
ATOM   1685  CT1 DCE A 141      33.891  34.577  43.207  1.00  0.00      A    C
ATOM   1686  HC2 DCE A 141      34.764  34.556  42.555  1.00  0.00      A    H
ATOM   1687  Cl1 DCE A 141      32.672  35.711  42.543  1.00  0.00      A   CL
ATOM   1688  HC3 DCE A 141      34.372  34.873  44.140  1.00  0.00      A    H
ATOM   1693  CT  DCE A 142       3.298  12.760   1.474  1.00  0.00      A    C
ATOM   1694  HC  DCE A 142       3.482  12.644   2.542  1.00  0.00      A    H
ATOM   1695  HC1 DCE A 142       2.978  13.767   1.208  1.00  0.00      A    H
ATOM   1696  Cl  DCE A 142       4.813  12.498   0.620  1.00  0.00      A   CL
ATOM   1697  CT1 DCE A 142       2.099  11.785   1.004  1.00  0.00      A    C
ATOM   1698  HC2 DCE A 142       1.875  11.867  -0.060  1.00  0.00      A    H
ATOM   1699  Cl1 DCE A 142       2.436  10.094   1.397  1.00  0.00      A   CL
ATOM   1700  HC3 DCE A 142       1.193  12.053   1.546  1.00  0.00      A    H
ATOM   1705  CT  DCE A 143      15.207  30.507  24.496  1.00  0.00      A    C
ATOM   1706  HC  DCE A 143      14.193  30.482  24.896  1.00  0.00      A    H
ATOM   1707  HC1 DCE A 143      15.425  31.376  23.876  1.00  0.00      A    H
ATOM   1708  Cl  DCE A 143      16.293  30.500  25.928  1.00  0.00      A   CL
ATOM   1709  CT1 DCE A 143      15.270  29.190  23.673  1.00  0.00      A    C
ATOM   1710  HC2 DCE A 143      14.831  28.342  24.198  1.00  0.00      A    H
ATOM   1711  Cl1 DCE A 143      14.325  29.421  22.173  1.00  0.00      A   CL
ATOM   1712  HC3 DCE A 143      16.269  28.855  23.395  1.00  0.00      A    H
ATOM   1717  CT  DCE A 144      26.157  33.806  31.982  1.00  0.00      A    C
ATOM   1718  HC  DCE A 144      27.017  33.554  31.362  1.00  0.00      A    H
ATOM   1719  HC1 DCE A 144      26.473  34.652  32.593  1.00  0.00      A    H
ATOM   1720  Cl  DCE A 144      24.906  34.383  30.868  1.00  0.00      A   CL
ATOM   1721  CT1 DCE A 144      25.658  32.587  32.738  1.00  0.00      A    C
ATOM   1722  HC2 DCE A 144      24.709  32.882  33.185  1.00  0.00      A    H
ATOM   1723  Cl1 DCE A 144      25.331  31.290  31.537  1.00  0.00      A   CL
ATOM   1724  HC3 DCE A 144      26.437  32.303  33.445  1.00  0.00      A    H
ATOM   1729  CT  DCE A 145      46.235  13.300   6.276  1.00  0.00      A    C
ATOM   1730  HC  DCE A 145      45.290  12.823   6.016  1.00  0.00      A    H
ATOM   1731  HC1 DCE A 145      46.126  13.880   7.193  1.00  0.00      A    H
ATOM   1732  Cl  DCE A 145      47.366  11.951   6.471  1.00  0.00      A   CL
ATOM   1733  CT1 DCE A 145      46.539  14.174   5.095  1.00  0.00      A    C
ATOM   1734  HC2 DCE A 145      46.660  13.615   4.166  1.00  0.00      A    H
ATOM   1735  Cl1 DCE A 145      45.530  15.613   5.162  1.00  0.00      A   CL
ATOM   1736  HC3 DCE A 145      47.553  14.555   5.219  1.00  0.00      A    H
ATOM   1741  CT  DCE A 146      35.372  29.725  17.752  1.00  0.00      A    C
ATOM   1742  HC  DCE A 146      35.791  30.633  17.319  1.00  0.00      A    H
ATOM   1743  HC1 DCE A 146      35.868  29.570  18.710  1.00  0.00      A    H
ATOM   1744  Cl  DCE A 146      33.671  29.827  18.079  1.00  0.00      A   CL
ATOM   1745  CT1 DCE A 146      35.721  28.599  16.784  1.00  0.00      A    C
ATOM   1746  HC2 DCE A 146      36.730  28.787  16.417  1.00  0.00      A    H
ATOM   1747  Cl1 DCE A 146      35.693  27.080  17.606  1.00  0.00      A   CL
ATOM   1748  HC3 DCE A 146      34.978  28.439  16.002  1.00  0.00      A    H
ATOM   1753  CT  DCE A 147      33.967  20.381   4.725  1.00  0.00      A    C
ATOM   1754  HC  DCE A 147      33.489  20.604   5.678  1.00  0.00      A    H
ATOM   1755  HC1 DCE A 147      34.540  19.462   4.849  1.00  0.00      A    H
ATOM   1756  Cl  DCE A 147      32.521  20.106   3.800  1.00  0.00      A   CL
ATOM   1757  CT1 DCE A 147      34.572  21.618   4.022  1.00  0.00      A    C
ATOM   1758  HC2 DCE A 147      33.768  22.300   3.746  1.00  0.00      A    H
ATOM   1759  Cl1 DCE A 147      35.796  22.355   5.045  1.00  0.00      A   CL
ATOM   1760  HC3 DCE A 147      35.073  21.427   3.073  1.00  0.00      A    H
ATOM   1765  CT  DCE A 148      11.828  47.015   8.448  1.00  0.00      A    C
ATOM   1766  HC  DCE A 148      12.419  46.555   9.240  1.00  0.00      A    H
ATOM   1767  HC1 DCE A 148      12.002  46.436   7.541  1.00  0.00      A    H
ATOM   1768  Cl  DCE A 148      10.122  46.627   8.596  1.00  0.00      A   CL
ATOM   1769  CT1 DCE A 148      12.099  48.447   8.239  1.00  0.00      A    C
ATOM   1770  HC2 DCE A 148      11.879  49.211   8.984  1.00  0.00      A    H
ATOM   1771  Cl1 DCE A 148      13.875  48.749   7.862  1.00  0.00      A   CL
ATOM   1772  HC3 DCE A 148      11.512  48.871   7.424  1.00  0.00      A    H
ATOM   1777  CT  DCE A 149       9.460  41.429  27.338  1.00  0.00      A    C
ATOM   1778  HC  DCE A 149       9.240  40.712  28.129  1.00  0.00      A    H
ATOM   1779  HC1 DCE A 149       9.144  41.017  26.379  1.00  0.00      A    H
ATOM   1780  Cl  DCE A 149       8.202  42.657  27.875  1.00  0.00      A   CL
ATOM   1781  CT1 DCE A 149      10.711  42.191  27.394  1.00  0.00      A    C
ATOM   1782  HC2 DCE A 149      10.822  42.246  28.477  1.00  0.00      A    H
ATOM   1783  Cl1 DCE A 149      12.212  41.405  26.721  1.00  0.00      A   CL
ATOM   1784  HC3 DCE A 149      10.534  43.200  27.022  1.00  0.00      A    H
ATOM   1789  CT  DCE A 150       2.083  18.843  43.628  1.00  0.00      A    C
ATOM   1790  HC  DCE A 150       1.093  18.830  44.083  1.00  0.00      A    H
ATOM   1791  HC1 DCE A 150       2.625  18.010  44.076  1.00  0.00      A    H
ATOM   1792  Cl  DCE A 150       1.843  18.874  41.887  1.00  0.00      A   CL
ATOM   1793  CT1 DCE A 150       2.882  20.132  44.012  1.00  0.00      A    C
ATOM   1794  HC2 DCE A 150       3.271  20.057  45.027  1.00  0.00      A    H
ATOM   1795  Cl1 DCE A 150       4.258  20.302  42.835  1.00  0.00      A   CL
ATOM   1796  HC3 DCE A 150       2.245  21.014  43.941  1.00  0.00      A    H
ATOM   1801  CT  DCE A 151      31.045  47.379   3.784  1.00  0.00      A    C
ATOM   1802  HC  DCE A 151      31.595  48.028   3.102  1.00  0.00      A    H
ATOM   1803  HC1 DCE A 151      30.139  47.978   3.876  1.00  0.00      A    H
ATOM   1804  Cl  DCE A 151      30.539  45.886   2.938  1.00  0.00      A   CL
ATOM   1805  CT1 DCE A 151      31.712  46.917   5.070  1.00  0.00      A    C
ATOM   1806  HC2 DCE A 151      32.150  47.777   5.576  1.00  0.00      A    H
ATOM   1807  Cl1 DCE A 151      30.533  46.220   6.164  1.00  0.00      A   CL
ATOM   1808  HC3 DCE A 151      32.579  46.257   5.065  1.00  0.00      A    H
ATOM   1813  CT  DCE A 152      33.889  25.807  45.595  1.00  0.00      A    C
ATOM   1814  HC  DCE A 152      33.474  26.620  46.189  1.00  0.00      A    H
ATOM   1815  HC1 DCE A 152      34.038  24.915  46.204  1.00  0.00      A    H
ATOM   1816  Cl  DCE A 152      32.762  25.306  44.315  1.00  0.00      A   CL
ATOM   1817  CT1 DCE A 152      35.250  26.270  45.034  1.00  0.00      A    C
ATOM   1818  HC2 DCE A 152      35.058  27.112  44.368  1.00  0.00      A    H
ATOM   1819  Cl1 DCE A 152      36.340  26.923  46.233  1.00  0.00      A   CL
ATOM   1820  HC3 DCE A 152      35.717  25.423  44.533  1.00  0.00      A    H
ATOM   1825  CT  DCE A 153      30.690  42.574   5.861  1.00  0.00      A    C
ATOM   1826  HC  DCE A 153      29.891  43.316   5.867  1.00  0.00      A    H
ATOM   1827  HC1 DCE A 153      30.408  41.652   6.369  1.00  0.00      A    H
ATOM   1828  Cl  DCE A 153      31.077  42.280   4.146  1.00  0.00      A   CL
ATOM   1829  CT1 DCE A 153      31.998  43.159   6.540  1.00  0.00      A    C
ATOM   1830  HC2 DCE A 153      32.326  44.153   6.235  1.00  0.00      A    H
ATOM   1831  Cl1 DCE A 153      31.910  43.140   8.331  1.00  0.00      A   CL
ATOM   1832  HC3 DCE A 153      32.836  42.556   6.190  1.00  0.00      A    H
ATOM   1837  CT  DCE A 154      14.083  24.738  30.394  1.00  0.00      A    C
ATOM   1838  HC  DCE A 154      15.103  24.696  30.775  1.00  0.00      A    H
ATOM   1839  HC1 DCE A 154      13.425  24.038  30.910  1.00  0.00      A    H
ATOM   1840  Cl  DCE A 154      13.372  26.216  31.069  1.00  0.00      A   CL
ATOM   1841  CT1 DCE A 154      14.105  24.575  28.824  1.00  0.00      A    C
ATOM   1842  HC2 DCE A 154      13.093  24.717  28.444  1.00  0.00      A    H
ATOM   1843  Cl1 DCE A 154      15.170  25.948  28.254  1.00  0.00      A   CL
ATOM   1844  HC3 DCE A 154      14.563  23.642  28.498  1.00  0.00      A    H
ATOM   1849  CT  DCE A 155      30.485   3.638  34.653  1.00  0.00      A    C
ATOM   1850  HC  DCE A 155      29.715   4.124  34.054  1.00  0.00      A    H
ATOM   1851  HC1 DCE A 155      31.354   3.480  34.015  1.00  0.00      A    H
ATOM   1852  Cl  DCE A 155      30.800   4.759  36.007  1.00  0.00      A   CL
ATOM   1853  CT1 DCE A 155      30.051   2.329  35.090  1.00  0.00      A    C
ATOM   1854  HC2 DCE A 155      30.687   2.057  35.932  1.00  0.00      A    H
ATOM   1855  Cl1 DCE A 155      28.276   2.232  35.749  1.00  0.00      A   CL
ATOM   1856  HC3 DCE A 155      30.109   1.581  34.300  1.00  0.00      A    H
ATOM   1861  CT  DCE A 156      19.915  34.743  17.547  1.00  0.00      A    C
ATOM   1862  HC  DCE A 156      19.981  33.885  16.877  1.00  0.00      A    H
ATOM   1863  HC1 DCE A 156      18.907  35.154  17.486  1.00  0.00      A    H
ATOM   1864  Cl  DCE A 156      20.178  34.234  19.172  1.00  0.00      A   CL
ATOM   1865  CT1 DCE A 156      21.016  35.764  17.079  1.00  0.00      A    C
ATOM   1866  HC2 DCE A 156      20.956  35.995  16.015  1.00  0.00      A    H
ATOM   1867  Cl1 DCE A 156      21.053  37.293  18.041  1.00  0.00      A   CL
ATOM   1868  HC3 DCE A 156      21.998  35.307  17.197  1.00  0.00      A    H
ATOM   1873  CT  DCE A 157      16.781  16.195  24.580  1.00  0.00      A    C
ATOM   1874  HC  DCE A 157      17.198  17.114  24.168  1.00  0.00      A    H
ATOM   1875  HC1 DCE A 157      15.817  16.013  24.106  1.00  0.00      A    H
ATOM   1876  Cl  DCE A 157      17.916  14.880  24.216  1.00  0.00      A   CL
ATOM   1877  CT1 DCE A 157      16.686  16.116  26.088  1.00  0.00      A    C
ATOM   1878  HC2 DCE A 157      17.645  16.233  26.594  1.00  0.00      A    H
ATOM   1879  Cl1 DCE A 157      15.679  17.263  26.879  1.00  0.00      A   CL
ATOM   1880  HC3 DCE A 157      16.412  15.103  26.380  1.00  0.00      A    H
ATOM   1885  CT  DCE A 158      14.842  22.867  45.844  1.00  0.00      A    C
ATOM   1886  HC  DCE A 158      15.237  21.964  45.378  1.00  0.00      A    H
ATOM   1887  HC1 DCE A 158      14.246  23.434  45.129  1.00  0.00      A    H
ATOM   1888  Cl  DCE A 158      13.599  22.083  46.826  1.00  0.00      A   CL
ATOM   1889  CT1 DCE A 158      15.750  23.769  46.605  1.00  0.00      A    C
ATOM   1890  HC2 DCE A 158      16.075  23.276  47.521  1.00  0.00      A    H
ATOM   1891  Cl1 DCE A 158      17.234  24.097  45.565  1.00  0.00      A   CL
ATOM   1892  HC3 DCE A 158      15.310  24.722  46.899  1.00  0.00      A    H
ATOM   1897  CT  DCE A 159      31.018  25.395  36.283  1.00  0.00      A    C
ATOM   1898  HC  DCE A 159      31.306  25.938  35.383  1.00  0.00      A    H
ATOM   1899  HC1 DCE A 159      31.373  24.366  36.240  1.00  0.00      A    H
ATOM   1900  Cl  DCE A 159      31.800  26.148  37.673  1.00  0.00      A   CL
ATOM   1901  CT1 DCE A 159      29.511  25.474  36.561  1.00  0.00      A    C
ATOM   1902  HC2 DCE A 159      29.083  26.471  36.452  1.00  0.00      A    H
ATOM   1903  Cl1 DCE A 159      28.735  24.543  35.240  1.00  0.00      A   CL
ATOM   1904  HC3 DCE A 159      29.259  24.930  37.472  1.00  0.00      A    H
ATOM   1909  CT  DCE A 160       2.163  16.701  47.396  1.00  0.00      A    C
ATOM   1910  HC  DCE A 160       1.433  16.032  46.940  1.00  0.00      A    H
ATOM   1911  HC1 DCE A 160       2.280  16.192  48.353  1.00  0.00      A    H
ATOM   1912  Cl  DCE A 160       3.704  16.527  46.425  1.00  0.00      A   CL
ATOM   1913  CT1 DCE A 160       1.685  18.131  47.480  1.00  0.00      A    C
ATOM   1914  HC2 DCE A 160       0.712  18.285  47.947  1.00  0.00      A    H
ATOM   1915  Cl1 DCE A 160       2.850  19.266  48.243  1.00  0.00      A   CL
ATOM   1916  HC3 DCE A 160       1.489  18.504  46.475  1.00  0.00      A    H
ATOM   1921  CT  DCE A 161      42.439  11.186   5.151  1.00  0.00      A    C
ATOM   1922  HC  DCE A 161      41.927  10.603   4.384  1.00  0.00      A    H
ATOM   1923  HC1 DCE A 161      41.826  11.092   6.048  1.00  0.00      A    H
ATOM   1924  Cl  DCE A 161      43.964  10.432   5.515  1.00  0.00      A   CL
ATOM   1925  CT1 DCE A 161      42.687  12.674   4.858  1.00  0.00      A    C
ATOM   1926  HC2 DCE A 161      43.422  13.136   5.517  1.00  0.00      A    H
ATOM   1927  Cl1 DCE A 161      43.291  12.809   3.216  1.00  0.00      A   CL
ATOM   1928  HC3 DCE A 161      41.732  13.200   4.876  1.00  0.00      A    H
ATOM   1933  CT  DCE A 162      37.232  47.201  24.296  1.00  0.00      A    C
ATOM   1934  HC  DCE A 162      37.579  46.171  24.380  1.00  0.00      A    H
ATOM   1935  HC1 DCE A 162      36.964  47.546  25.294  1.00  0.00      A    H
ATOM   1936  Cl  DCE A 162      38.613  48.168  23.719  1.00  0.00      A   CL
ATOM   1937  CT1 DCE A 162      36.121  47.237  23.238  1.00  0.00      A    C
ATOM   1938  HC2 DCE A 162      35.401  46.435  23.075  1.00  0.00      A    H
ATOM   1939  Cl1 DCE A 162      35.315  48.751  23.482  1.00  0.00      A   CL
ATOM   1940  HC3 DCE A 162      36.562  47.245  22.241  1.00  0.00      A    H
ATOM   1945  CT  DCE A 163      12.200  14.484  17.188  1.00  0.00      A    C
ATOM   1946  HC  DCE A 163      11.762  14.634  16.201  1.00  0.00      A    H
ATOM   1947  HC1 DCE A 163      13.096  15.084  17.349  1.00  0.00      A    H
ATOM   1948  Cl  DCE A 163      10.997  15.091  18.235  1.00  0.00      A   CL
ATOM   1949  CT1 DCE A 163      12.310  12.971  17.299  1.00  0.00      A    C
ATOM   1950  HC2 DCE A 163      11.427  12.576  16.796  1.00  0.00      A    H
ATOM   1951  Cl1 DCE A 163      13.795  12.303  16.559  1.00  0.00      A   CL
ATOM   1952  HC3 DCE A 163      12.265  12.819  18.377  1.00  0.00      A    H
ATOM   1957  CT  DCE A 164      13.305  31.791  50.519  1.00  0.00      A    C
ATOM   1958  HC  DCE A 164      12.873  32.744  50.828  1.00  0.00      A    H
ATOM   1959  HC1 DCE A 164      14.317  31.591  50.868  1.00  0.00      A    H
ATOM   1960  Cl  DCE A 164      12.275  30.582  51.298  1.00  0.00      A   CL
ATOM   1961  CT1 DCE A 164      13.156  31.635  48.972  1.00  0.00      A    C
ATOM   1962  HC2 DCE A 164      12.108  31.763  48.699  1.00  0.00      A    H
ATOM   1963  Cl1 DCE A 164      14.112  32.985  48.247  1.00  0.00      A   CL
ATOM   1964  HC3 DCE A 164      13.630  30.713  48.634  1.00  0.00      A    H
ATOM   1969  CT  DCE A 165      28.448  49.085  26.945  1.00  0.00      A    C
ATOM   1970  HC  DCE A 165      29.087  48.245  27.217  1.00  0.00      A    H
ATOM   1971  HC1 DCE A 165      27.760  48.724  26.180  1.00  0.00      A    H
ATOM   1972  Cl  DCE A 165      27.540  49.632  28.429  1.00  0.00      A   CL
ATOM   1973  CT1 DCE A 165      29.310  50.262  26.449  1.00  0.00      A    C
ATOM   1974  HC2 DCE A 165      29.772  50.252  25.462  1.00  0.00      A    H
ATOM   1975  Cl1 DCE A 165      28.387  51.756  26.249  1.00  0.00      A   CL
ATOM   1976  HC3 DCE A 165      30.150  50.515  27.095  1.00  0.00      A    H
ATOM   1981  CT  DCE A 166      19.232   1.580  27.136  1.00  0.00      A    C
ATOM   1982  HC  DCE A 166      19.219   1.616  26.047  1.00  0.00      A    H
ATOM   1983  HC1 DCE A 166      19.195   2.579  27.569  1.00  0.00      A    H
ATOM   1984  Cl  DCE A 166      17.861   0.672  27.604  1.00  0.00      A   CL
ATOM   1985  CT1 DCE A 166      20.527   1.042  27.635  1.00  0.00      A    C
ATOM   1986  HC2 DCE A 166      20.685   0.046  27.220  1.00  0.00      A    H
ATOM   1987  Cl1 DCE A 166      21.898   2.094  27.361  1.00  0.00      A   CL
ATOM   1988  HC3 DCE A 166      20.407   0.879  28.706  1.00  0.00      A    H
ATOM   1993  CT  DCE A 167       8.807  29.514  38.460  1.00  0.00      A    C
ATOM   1994  HC  DCE A 167       8.135  28.992  37.778  1.00  0.00      A    H
ATOM   1995  HC1 DCE A 167       8.317  29.741  39.407  1.00  0.00      A    H
ATOM   1996  Cl  DCE A 167      10.031  28.260  38.818  1.00  0.00      A   CL
ATOM   1997  CT1 DCE A 167       9.503  30.790  38.020  1.00  0.00      A    C
ATOM   1998  HC2 DCE A 167       8.767  31.524  37.691  1.00  0.00      A    H
ATOM   1999  Cl1 DCE A 167      10.432  31.536  39.333  1.00  0.00      A   CL
ATOM   2000  HC3 DCE A 167      10.111  30.669  37.123  1.00  0.00      A    H
ATOM   2005  CT  DCE A 168      37.336   3.928  21.555  1.00  0.00      A    C
ATOM   2006  HC  DCE A 168      36.284   3.690  21.398  1.00  0.00      A    H
ATOM   2007  HC1 DCE A 168      37.627   4.013  20.508  1.00  0.00      A    H
ATOM   2008  Cl  DCE A 168      37.507   5.499  22.348  1.00  0.00      A   CL
ATOM   2009  CT1 DCE A 168      38.052   2.806  22.263  1.00  0.00      A    C
ATOM   2010  HC2 DCE A 168      37.377   1.952  22.305  1.00  0.00      A    H
ATOM   2011  Cl1 DCE A 168      39.579   2.538  21.327  1.00  0.00      A   CL
ATOM   2012  HC3 DCE A 168      38.379   3.253  23.202  1.00  0.00      A    H
ATOM   2017  CT  DCE A 169      52.070  12.734  50.201  1.00  0.00      A    C
ATOM   2018  HC  DCE A 169      51.443  12.654  51.089  1.00  0.00      A    H
ATOM   2019  HC1 DCE A 169      51.409  13.296  49.540  1.00  0.00      A    H
ATOM   2020  Cl  DCE A 169      53.564  13.674  50.479  1.00  0.00      A   CL
ATOM   2021  CT1 DCE A 169      52.361  11.329  49.589  1.00  0.00      A    C
ATOM   2022  HC2 DCE A 169      53.178  11.296  48.868  1.00  0.00      A    H
ATOM   2023  Cl1 DCE A 169      52.928  10.178  50.849  1.00  0.00      A   CL
ATOM   2024  HC3 DCE A 169      51.496  10.786  49.208  1.00  0.00      A    H
ATOM   2029  CT  DCE A 170      51.956  39.256  20.437  1.00  0.00      A    C
ATOM   2030  HC  DCE A 170      52.758  39.788  19.927  1.00  0.00      A    H
ATOM   2031  HC1 DCE A 170      52.027  39.434  21.510  1.00  0.00      A    H
ATOM   2032  Cl  DCE A 170      50.284  39.617  19.805  1.00  0.00      A   CL
ATOM   2033  CT1 DCE A 170      52.243  37.790  20.302  1.00  0.00      A    C
ATOM   2034  HC2 DCE A 170      53.314  37.613  20.400  1.00  0.00      A    H
ATOM   2035  Cl1 DCE A 170      51.322  36.926  21.529  1.00  0.00      A   CL
ATOM   2036  HC3 DCE A 170      51.933  37.348  19.355  1.00  0.00      A    H
ATOM   2041  CT  DCE A 171      37.914  31.390  40.905  1.00  0.00      A    C
ATOM   2042  HC  DCE A 171      36.872  31.404  40.586  1.00  0.00      A    H
ATOM   2043  HC1 DCE A 171      38.081  30.538  41.564  1.00  0.00      A    H
ATOM   2044  Cl  DCE A 171      39.018  31.264  39.549  1.00  0.00      A   CL
ATOM   2045  CT1 DCE A 171      38.186  32.699  41.542  1.00  0.00      A    C
ATOM   2046  HC2 DCE A 171      37.935  33.604  40.990  1.00  0.00      A    H
ATOM   2047  Cl1 DCE A 171      37.297  32.830  43.062  1.00  0.00      A   CL
ATOM   2048  HC3 DCE A 171      39.263  32.736  41.705  1.00  0.00      A    H
ATOM   2053  CT  DCE A 172      32.030  36.329  19.492  1.00  0.00      A    C
ATOM   2054  HC  DCE A 172      32.088  37.105  20.255  1.00  0.00      A    H
ATOM   2055  HC1 DCE A 172      31.087  35.850  19.756  1.00  0.00      A    H
ATOM   2056  Cl  DCE A 172      31.942  37.392  18.023  1.00  0.00      A   CL
ATOM   2057  CT1 DCE A 172      33.269  35.477  19.462  1.00  0.00      A    C
ATOM   2058  HC2 DCE A 172      33.362  34.904  20.385  1.00  0.00      A    H
ATOM   2059  Cl1 DCE A 172      33.357  34.303  18.087  1.00  0.00      A   CL
ATOM   2060  HC3 DCE A 172      34.158  36.097  19.347  1.00  0.00      A    H
ATOM   2065  CT  DCE A 173      16.741  11.921  30.366  1.00  0.00      A    C
ATOM   2066  HC  DCE A 173      17.786  12.077  30.633  1.00  0.00      A    H
ATOM   2067  HC1 DCE A 173      16.609  10.841  30.292  1.00  0.00      A    H
ATOM   2068  Cl  DCE A 173      15.681  12.633  31.609  1.00  0.00      A   CL
ATOM   2069  CT1 DCE A 173      16.432  12.535  29.026  1.00  0.00      A    C
ATOM   2070  HC2 DCE A 173      15.389  12.292  28.822  1.00  0.00      A    H
ATOM   2071  Cl1 DCE A 173      16.697  14.292  29.259  1.00  0.00      A   CL
ATOM   2072  HC3 DCE A 173      17.108  12.190  28.244  1.00  0.00      A    H
ATOM   2077  CT  DCE A 174      20.792  40.853   3.600  1.00  0.00      A    C
ATOM   2078  HC  DCE A 174      21.812  40.482   3.495  1.00  0.00      A    H
ATOM   2079  HC1 DCE A 174      20.871  41.929   3.446  1.00  0.00      A    H
ATOM   2080  Cl  DCE A 174      19.892  40.109   2.249  1.00  0.00      A   CL
ATOM   2081  CT1 DCE A 174      20.098  40.561   4.895  1.00  0.00      A    C
ATOM   2082  HC2 DCE A 174      19.030  40.766   4.828  1.00  0.00      A    H
ATOM   2083  Cl1 DCE A 174      20.282  38.876   5.413  1.00  0.00      A   CL
ATOM   2084  HC3 DCE A 174      20.449  41.142   5.748  1.00  0.00      A    H
ATOM   2089  CT  DCE A 175      23.885  24.023  39.903  1.00  0.00      A    C
ATOM   2090  HC  DCE A 175      23.380  23.599  40.771  1.00  0.00      A    H
ATOM   2091  HC1 DCE A 175      23.772  23.291  39.103  1.00  0.00      A    H
ATOM   2092  Cl  DCE A 175      22.832  25.401  39.360  1.00  0.00      A   CL
ATOM   2093  CT1 DCE A 175      25.338  24.413  40.152  1.00  0.00      A    C
ATOM   2094  HC2 DCE A 175      25.892  23.618  40.651  1.00  0.00      A    H
ATOM   2095  Cl1 DCE A 175      26.123  24.747  38.562  1.00  0.00      A   CL
ATOM   2096  HC3 DCE A 175      25.401  25.224  40.877  1.00  0.00      A    H
ATOM   2101  CT  DCE A 176       5.841  33.921  17.354  1.00  0.00      A    C
ATOM   2102  HC  DCE A 176       4.754  33.934  17.271  1.00  0.00      A    H
ATOM   2103  HC1 DCE A 176       6.165  33.038  16.802  1.00  0.00      A    H
ATOM   2104  Cl  DCE A 176       6.446  35.506  16.737  1.00  0.00      A   CL
ATOM   2105  CT1 DCE A 176       6.225  33.868  18.868  1.00  0.00      A    C
ATOM   2106  HC2 DCE A 176       5.713  34.675  19.392  1.00  0.00      A    H
ATOM   2107  Cl1 DCE A 176       5.748  32.268  19.571  1.00  0.00      A   CL
ATOM   2108  HC3 DCE A 176       7.313  33.932  18.910  1.00  0.00      A    H
ATOM   2113  CT  DCE A 177      39.048  23.314  37.728  1.00  0.00      A    C
ATOM   2114  HC  DCE A 177      38.679  23.250  36.704  1.00  0.00      A    H
ATOM   2115  HC1 DCE A 177      38.924  22.476  38.414  1.00  0.00      A    H
ATOM   2116  Cl  DCE A 177      40.805  23.469  37.696  1.00  0.00      A   CL
ATOM   2117  CT1 DCE A 177      38.405  24.587  38.267  1.00  0.00      A    C
ATOM   2118  HC2 DCE A 177      37.348  24.759  38.062  1.00  0.00      A    H
ATOM   2119  Cl1 DCE A 177      38.533  24.596  40.019  1.00  0.00      A   CL
ATOM   2120  HC3 DCE A 177      38.778  25.454  37.721  1.00  0.00      A    H
ATOM   2125  CT  DCE A 178      33.999  28.898  32.191  1.00  0.00      A    C
ATOM   2126  HC  DCE A 178      34.969  29.021  32.673  1.00  0.00      A    H
ATOM   2127  HC1 DCE A 178      34.110  29.128  31.131  1.00  0.00      A    H
ATOM   2128  Cl  DCE A 178      33.331  27.257  32.166  1.00  0.00      A   CL
ATOM   2129  CT1 DCE A 178      32.814  29.661  32.657  1.00  0.00      A    C
ATOM   2130  HC2 DCE A 178      32.363  29.256  33.563  1.00  0.00      A    H
ATOM   2131  Cl1 DCE A 178      33.348  31.279  33.033  1.00  0.00      A   CL
ATOM   2132  HC3 DCE A 178      32.109  29.695  31.826  1.00  0.00      A    H
ATOM   2137  CT  DCE A 179      34.702  12.299  46.958  1.00  0.00      A    C
ATOM   2138  HC  DCE A 179      35.586  12.066  47.552  1.00  0.00      A    H
ATOM   2139  HC1 DCE A 179      34.799  12.014  45.910  1.00  0.00      A    H
ATOM   2140  Cl  DCE A 179      33.266  11.570  47.677  1.00  0.00      A   CL
ATOM   2141  CT1 DCE A 179      34.388  13.835  46.902  1.00  0.00      A    C
ATOM   2142  HC2 DCE A 179      34.126  14.287  47.859  1.00  0.00      A    H
ATOM   2143  Cl1 DCE A 179      35.864  14.668  46.330  1.00  0.00      A   CL
ATOM   2144  HC3 DCE A 179      33.578  14.090  46.219  1.00  0.00      A    H
ATOM   2149  CT  DCE A 180      43.777  32.165   4.045  1.00  0.00      A    C
ATOM   2150  HC  DCE A 180      43.478  33.197   4.228  1.00  0.00      A    H
ATOM   2151  HC1 DCE A 180      43.552  31.891   3.014  1.00  0.00      A    H
ATOM   2152  Cl  DCE A 180      45.558  32.104   4.071  1.00  0.00      A   CL
ATOM   2153  CT1 DCE A 180      43.289  31.085   5.005  1.00  0.00      A    C
ATOM   2154  HC2 DCE A 180      43.532  31.218   6.060  1.00  0.00      A    H
ATOM   2155  Cl1 DCE A 180      41.523  31.028   4.888  1.00  0.00      A   CL
ATOM   2156  HC3 DCE A 180      43.621  30.089   4.715  1.00  0.00      A    H
ATOM   2161  CT  DCE A 181      18.416  15.379  41.005  1.00  0.00      A    C
ATOM   2162  HC  DCE A 181      18.242  14.706  41.844  1.00  0.00      A    H
ATOM   2163  HC1 DCE A 181      17.777  15.147  40.153  1.00  0.00      A    H
ATOM   2164  Cl  DCE A 181      17.742  16.991  41.482  1.00  0.00      A   CL
ATOM   2165  CT1 DCE A 181      19.960  15.439  40.798  1.00  0.00      A    C
ATOM   2166  HC2 DCE A 181      20.312  16.082  39.992  1.00  0.00      A    H
ATOM   2167  Cl1 DCE A 181      20.861  15.993  42.204  1.00  0.00      A   CL
ATOM   2168  HC3 DCE A 181      20.272  14.412  40.604  1.00  0.00      A    H
ATOM   2173  CT  DCE A 182      35.717  25.750  28.077  1.00  0.00      A    C
ATOM   2174  HC  DCE A 182      36.084  24.997  27.380  1.00  0.00      A    H
ATOM   2175  HC1 DCE A 182      34.732  25.521  28.485  1.00  0.00      A    H
ATOM   2176  Cl  DCE A 182      36.868  25.668  29.447  1.00  0.00      A   CL
ATOM   2177  CT1 DCE A 182      35.844  27.118  27.477  1.00  0.00      A    C
ATOM   2178  HC2 DCE A 182      35.660  27.050  26.405  1.00  0.00      A    H
ATOM   2179  Cl1 DCE A 182      34.459  28.021  28.167  1.00  0.00      A   CL
ATOM   2180  HC3 DCE A 182      36.751  27.620  27.814  1.00  0.00      A    H
ATOM   2185  CT  DCE A 183      25.534  28.300  41.310  1.00  0.00      A    C
ATOM   2186  HC  DCE A 183      26.532  28.683  41.525  1.00  0.00      A    H
ATOM   2187  HC1 DCE A 183      25.575  27.574  40.498  1.00  0.00      A    H
ATOM   2188  Cl  DCE A 183      24.898  27.448  42.840  1.00  0.00      A   CL
ATOM   2189  CT1 DCE A 183      24.670  29.557  40.934  1.00  0.00      A    C
ATOM   2190  HC2 DCE A 183      25.219  30.078  40.149  1.00  0.00      A    H
ATOM   2191  Cl1 DCE A 183      23.057  28.997  40.422  1.00  0.00      A   CL
ATOM   2192  HC3 DCE A 183      24.608  30.257  41.767  1.00  0.00      A    H
ATOM   2197  CT  DCE A 184      40.586  38.391  16.539  1.00  0.00      A    C
ATOM   2198  HC  DCE A 184      40.624  37.490  15.927  1.00  0.00      A    H
ATOM   2199  HC1 DCE A 184      40.852  38.379  17.596  1.00  0.00      A    H
ATOM   2200  Cl  DCE A 184      41.847  39.417  15.626  1.00  0.00      A   CL
ATOM   2201  CT1 DCE A 184      39.269  39.185  16.362  1.00  0.00      A    C
ATOM   2202  HC2 DCE A 184      39.142  39.459  15.315  1.00  0.00      A    H
ATOM   2203  Cl1 DCE A 184      37.957  38.301  16.995  1.00  0.00      A   CL
ATOM   2204  HC3 DCE A 184      39.312  40.158  16.851  1.00  0.00      A    H
ATOM   2209  CT  DCE A 185      30.259  18.001   1.340  1.00  0.00      A    C
ATOM   2210  HC  DCE A 185      31.200  17.495   1.123  1.00  0.00      A    H
ATOM   2211  HC1 DCE A 185      30.245  18.303   2.388  1.00  0.00      A    H
ATOM   2212  Cl  DCE A 185      30.246  19.352   0.277  1.00  0.00      A   CL
ATOM   2213  CT1 DCE A 185      29.040  17.129   1.038  1.00  0.00      A    C
ATOM   2214  HC2 DCE A 185      28.992  16.278   1.717  1.00  0.00      A    H
ATOM   2215  Cl1 DCE A 185      27.548  18.140   1.309  1.00  0.00      A   CL
ATOM   2216  HC3 DCE A 185      28.963  16.797   0.003  1.00  0.00      A    H
ATOM   2221  CT  DCE A 186      47.720   3.112  49.997  1.00  0.00      A    C
ATOM   2222  HC  DCE A 186      47.188   2.293  50.479  1.00  0.00      A    H
ATOM   2223  HC1 DCE A 186      48.645   2.727  49.567  1.00  0.00      A    H
ATOM   2224  Cl  DCE A 186      46.658   3.918  48.815  1.00  0.00      A   CL
ATOM   2225  CT1 DCE A 186      48.048   4.118  51.095  1.00  0.00      A    C
ATOM   2226  HC2 DCE A 186      48.315   5.049  50.595  1.00  0.00      A    H
ATOM   2227  Cl1 DCE A 186      46.525   4.350  52.044  1.00  0.00      A   CL
ATOM   2228  HC3 DCE A 186      48.878   3.781  51.716  1.00  0.00      A    H
ATOM   2233  CT  DCE A 187      26.695  43.922   9.100  1.00  0.00      A    C
ATOM   2234  HC  DCE A 187      25.801  43.873   8.479  1.00  0.00      A    H
ATOM   2235  HC1 DCE A 187      26.766  44.918   9.537  1.00  0.00      A    H
ATOM   2236  Cl  DCE A 187      26.577  42.862  10.461  1.00  0.00      A   CL
ATOM   2237  CT1 DCE A 187      27.889  43.512   8.289  1.00  0.00      A    C
ATOM   2238  HC2 DCE A 187      28.822  43.844   8.744  1.00  0.00      A    H
ATOM   2239  Cl1 DCE A 187      28.069  41.783   8.218  1.00  0.00      A   CL
ATOM   2240  HC3 DCE A 187      27.800  43.952   7.296  1.00  0.00      A    H
ATOM   2245  CT  DCE A 188      43.063  34.811  51.976  1.00  0.00      A    C
ATOM   2246  HC  DCE A 188      42.195  34.157  52.061  1.00  0.00      A    H
ATOM   2247  HC1 DCE A 188      42.805  35.865  52.071  1.00  0.00      A    H
ATOM   2248  Cl  DCE A 188      44.143  34.467  53.267  1.00  0.00      A   CL
ATOM   2249  CT1 DCE A 188      43.778  34.689  50.640  1.00  0.00      A    C
ATOM   2250  HC2 DCE A 188      44.420  33.808  50.626  1.00  0.00      A    H
ATOM   2251  Cl1 DCE A 188      42.668  34.590  49.244  1.00  0.00      A   CL
ATOM   2252  HC3 DCE A 188      44.385  35.576  50.461  1.00  0.00      A    H
ATOM   2257  CT  DCE A 189       8.124  31.001   8.371  1.00  0.00      A    C
ATOM   2258  HC  DCE A 189       8.608  31.422   9.253  1.00  0.00      A    H
ATOM   2259  HC1 DCE A 189       7.042  31.116   8.432  1.00  0.00      A    H
ATOM   2260  Cl  DCE A 189       8.520  31.839   6.948  1.00  0.00      A   CL
ATOM   2261  CT1 DCE A 189       8.367  29.485   8.256  1.00  0.00      A    C
ATOM   2262  HC2 DCE A 189       8.326  28.960   9.210  1.00  0.00      A    H
ATOM   2263  Cl1 DCE A 189       7.105  28.787   7.183  1.00  0.00      A   CL
ATOM   2264  HC3 DCE A 189       9.390  29.187   8.028  1.00  0.00      A    H
ATOM   2269  CT  DCE A 190      14.879  37.615  37.123  1.00  0.00      A    C
ATOM   2270  HC  DCE A 190      13.908  37.698  36.634  1.00  0.00      A    H
ATOM   2271  HC1 DCE A 190      14.649  37.314  38.145  1.00  0.00      A    H
ATOM   2272  Cl  DCE A 190      15.679  36.247  36.323  1.00  0.00      A   CL
ATOM   2273  CT1 DCE A 190      15.763  38.825  37.126  1.00  0.00      A    C
ATOM   2274  HC2 DCE A 190      16.732  38.710  37.612  1.00  0.00      A    H
ATOM   2275  Cl1 DCE A 190      16.205  39.226  35.492  1.00  0.00      A   CL
ATOM   2276  HC3 DCE A 190      15.195  39.670  37.517  1.00  0.00      A    H
ATOM   2281  CT  DCE A 191       6.275   9.033  14.510  1.00  0.00      A    C
ATOM   2282  HC  DCE A 191       6.955   9.256  15.332  1.00  0.00      A    H
ATOM   2283  HC1 DCE A 191       6.798   9.027  13.554  1.00  0.00      A    H
ATOM   2284  Cl  DCE A 191       5.723   7.362  14.752  1.00  0.00      A   CL
ATOM   2285  CT1 DCE A 191       5.175  10.142  14.596  1.00  0.00      A    C
ATOM   2286  HC2 DCE A 191       4.348   9.977  13.905  1.00  0.00      A    H
ATOM   2287  Cl1 DCE A 191       4.416  10.242  16.226  1.00  0.00      A   CL
ATOM   2288  HC3 DCE A 191       5.693  11.081  14.399  1.00  0.00      A    H
ATOM   2293  CT  DCE A 192      30.824  22.897  41.054  1.00  0.00      A    C
ATOM   2294  HC  DCE A 192      30.214  22.257  40.416  1.00  0.00      A    H
ATOM   2295  HC1 DCE A 192      30.764  22.577  42.095  1.00  0.00      A    H
ATOM   2296  Cl  DCE A 192      32.547  22.583  40.640  1.00  0.00      A   CL
ATOM   2297  CT1 DCE A 192      30.524  24.428  40.870  1.00  0.00      A    C
ATOM   2298  HC2 DCE A 192      30.926  24.693  39.892  1.00  0.00      A    H
ATOM   2299  Cl1 DCE A 192      28.814  24.804  40.802  1.00  0.00      A   CL
ATOM   2300  HC3 DCE A 192      30.961  25.073  41.632  1.00  0.00      A    H
ATOM   2305  CT  DCE A 193      19.252  17.617   3.244  1.00  0.00      A    C
ATOM   2306  HC  DCE A 193      19.028  16.996   4.112  1.00  0.00      A    H
ATOM   2307  HC1 DCE A 193      19.169  18.654   3.570  1.00  0.00      A    H
ATOM   2308  Cl  DCE A 193      20.952  17.266   2.755  1.00  0.00      A   CL
ATOM   2309  CT1 DCE A 193      18.335  17.283   2.051  1.00  0.00      A    C
ATOM   2310  HC2 DCE A 193      18.188  16.213   1.905  1.00  0.00      A    H
ATOM   2311  Cl1 DCE A 193      16.662  17.832   2.400  1.00  0.00      A   CL
ATOM   2312  HC3 DCE A 193      18.684  17.552   1.055  1.00  0.00      A    H
ATOM   2317  CT  DCE A 194      11.159  19.236  49.474  1.00  0.00      A    C
ATOM   2318  HC  DCE A 194      10.652  18.876  50.370  1.00  0.00      A    H
ATOM   2319  HC1 DCE A 194      11.171  18.377  48.804  1.00  0.00      A    H
ATOM   2320  Cl  DCE A 194      10.168  20.471  48.703  1.00  0.00      A   CL
ATOM   2321  CT1 DCE A 194      12.560  19.831  49.713  1.00  0.00      A    C
ATOM   2322  HC2 DCE A 194      13.012  20.175  48.783  1.00  0.00      A    H
ATOM   2323  Cl1 DCE A 194      12.364  21.270  50.745  1.00  0.00      A   CL
ATOM   2324  HC3 DCE A 194      13.174  19.092  50.227  1.00  0.00      A    H
ATOM   2329  CT  DCE A 195      16.931  50.414  26.779  1.00  0.00      A    C
ATOM   2330  HC  DCE A 195      17.319  50.977  27.628  1.00  0.00      A    H
ATOM   2331  HC1 DCE A 195      17.042  51.034  25.890  1.00  0.00      A    H
ATOM   2332  Cl  DCE A 195      17.803  48.890  26.568  1.00  0.00      A   CL
ATOM   2333  CT1 DCE A 195      15.452  50.270  27.121  1.00  0.00      A    C
ATOM   2334  HC2 DCE A 195      15.177  51.321  27.216  1.00  0.00      A    H
ATOM   2335  Cl1 DCE A 195      14.483  49.286  26.022  1.00  0.00      A   CL
ATOM   2336  HC3 DCE A 195      15.323  49.905  28.140  1.00  0.00      A    H
ATOM   2341  CT  DCE A 196      32.974   7.273  33.931  1.00  0.00      A    C
ATOM   2342  HC  DCE A 196      32.530   7.684  33.024  1.00  0.00      A    H
ATOM   2343  HC1 DCE A 196      32.796   6.212  34.107  1.00  0.00      A    H
ATOM   2344  Cl  DCE A 196      34.742   7.562  33.836  1.00  0.00      A   CL
ATOM   2345  CT1 DCE A 196      32.424   8.046  35.113  1.00  0.00      A    C
ATOM   2346  HC2 DCE A 196      33.152   7.742  35.864  1.00  0.00      A    H
ATOM   2347  Cl1 DCE A 196      32.437   9.784  34.870  1.00  0.00      A   CL
ATOM   2348  HC3 DCE A 196      31.441   7.819  35.526  1.00  0.00      A    H
ATOM   2353  CT  DCE A 197      21.257   0.684  41.798  1.00  0.00      A    C
ATOM   2354  HC  DCE A 197      20.289   0.515  42.270  1.00  0.00      A    H
ATOM   2355  HC1 DCE A 197      21.702  -0.307  41.887  1.00  0.00      A    H
ATOM   2356  Cl  DCE A 197      21.142   0.950  40.053  1.00  0.00      A   CL
ATOM   2357  CT1 DCE A 197      21.991   1.747  42.445  1.00  0.00      A    C
ATOM   2358  HC2 DCE A 197      21.526   2.733  42.449  1.00  0.00      A    H
ATOM   2359  Cl1 DCE A 197      22.322   1.304  44.101  1.00  0.00      A   CL
ATOM   2360  HC3 DCE A 197      22.962   1.851  41.961  1.00  0.00      A    H
ATOM   2365  CT  DCE A 198      34.035  44.727  46.591  1.00  0.00      A    C
ATOM   2366  HC  DCE A 198      35.076  44.905  46.323  1.00  0.00      A    H
ATOM   2367  HC1 DCE A 198      33.925  43.696  46.254  1.00  0.00      A    H
ATOM   2368  Cl  DCE A 198      33.729  44.822  48.359  1.00  0.00      A   CL
ATOM   2369  CT1 DCE A 198      33.262  45.737  45.771  1.00  0.00      A    C
ATOM   2370  HC2 DCE A 198      33.389  46.760  46.124  1.00  0.00      A    H
ATOM   2371  Cl1 DCE A 198      33.627  45.680  43.990  1.00  0.00      A   CL
ATOM   2372  HC3 DCE A 198      32.200  45.543  45.918  1.00  0.00      A    H
ATOM   2377  CT  DCE A 199      33.811   2.436  38.929  1.00  0.00      A    C
ATOM   2378  HC  DCE A 199      32.980   1.751  39.095  1.00  0.00      A    H
ATOM   2379  HC1 DCE A 199      33.833   3.052  39.828  1.00  0.00      A    H
ATOM   2380  Cl  DCE A 199      35.408   1.661  38.744  1.00  0.00      A   CL
ATOM   2381  CT1 DCE A 199      33.558   3.193  37.706  1.00  0.00      A    C
ATOM   2382  HC2 DCE A 199      32.491   3.413  37.734  1.00  0.00      A    H
ATOM   2383  Cl1 DCE A 199      34.311   4.788  37.769  1.00  0.00      A   CL
ATOM   2384  HC3 DCE A 199      33.805   2.654  36.791  1.00  0.00      A    H
ATOM   2389  CT  DCE A 200      44.774  24.517  21.539  1.00  0.00      A    C
ATOM   2390  HC  DCE A 200      44.545  25.061  20.622  1.00  0.00      A    H
ATOM   2391  HC1 DCE A 200      45.147  23.523  21.288  1.00  0.00      A    H
ATOM   2392  Cl  DCE A 200      46.132  25.341  22.443  1.00  0.00      A   CL
ATOM   2393  CT1 DCE A 200      43.507  24.432  22.383  1.00  0.00      A    C
ATOM   2394  HC2 DCE A 200      43.199  25.444  22.644  1.00  0.00      A    H
ATOM   2395  Cl1 DCE A 200      42.192  23.656  21.390  1.00  0.00      A   CL
ATOM   2396  HC3 DCE A 200      43.738  23.842  23.269  1.00  0.00      A    H
ATOM   2401  CT  DCE A 201      25.652  40.848  13.528  1.00  0.00      A    C
ATOM   2402  HC  DCE A 201      25.790  39.949  12.927  1.00  0.00      A    H
ATOM   2403  HC1 DCE A 201      26.411  41.617  13.384  1.00  0.00      A    H
ATOM   2404  Cl  DCE A 201      24.109  41.555  12.885  1.00  0.00      A   CL
ATOM   2405  CT1 DCE A 201      25.462  40.495  15.000  1.00  0.00      A    C
ATOM   2406  HC2 DCE A 201      25.432  41.414  15.586  1.00  0.00      A    H
ATOM   2407  Cl1 DCE A 201      24.015  39.560  15.373  1.00  0.00      A   CL
ATOM   2408  HC3 DCE A 201      26.281  39.988  15.511  1.00  0.00      A    H
ATOM   2413  CT  DCE A 202      11.537  37.020  12.458  1.00  0.00      A    C
ATOM   2414  HC  DCE A 202      10.494  37.259  12.252  1.00  0.00      A    H
ATOM   2415  HC1 DCE A 202      11.970  36.338  11.726  1.00  0.00      A    H
ATOM   2416  Cl  DCE A 202      12.264  38.633  12.230  1.00  0.00      A   CL
ATOM   2417  CT1 DCE A 202      11.748  36.461  13.824  1.00  0.00      A    C
ATOM   2418  HC2 DCE A 202      11.242  37.158  14.492  1.00  0.00      A    H
ATOM   2419  Cl1 DCE A 202      10.896  34.954  14.049  1.00  0.00      A   CL
ATOM   2420  HC3 DCE A 202      12.777  36.342  14.162  1.00  0.00      A    H
ATOM   2425  CT  DCE A 203      45.797  40.824  17.878  1.00  0.00      A    C
ATOM   2426  HC  DCE A 203      45.159  39.943  17.806  1.00  0.00      A    H
ATOM   2427  HC1 DCE A 203      45.611  41.374  18.801  1.00  0.00      A    H
ATOM   2428  Cl  DCE A 203      47.444  40.214  18.044  1.00  0.00      A   CL
ATOM   2429  CT1 DCE A 203      45.716  41.600  16.511  1.00  0.00      A    C
ATOM   2430  HC2 DCE A 203      44.666  41.675  16.229  1.00  0.00      A    H
ATOM   2431  Cl1 DCE A 203      46.620  43.101  16.668  1.00  0.00      A   CL
ATOM   2432  HC3 DCE A 203      46.245  41.015  15.760  1.00  0.00      A    H
ATOM   2437  CT  DCE A 204      15.888  35.575  32.129  1.00  0.00      A    C
ATOM   2438  HC  DCE A 204      15.677  34.635  31.620  1.00  0.00      A    H
ATOM   2439  HC1 DCE A 204      15.246  35.625  33.008  1.00  0.00      A    H
ATOM   2440  Cl  DCE A 204      17.697  35.609  32.547  1.00  0.00      A   CL
ATOM   2441  CT1 DCE A 204      15.648  36.747  31.191  1.00  0.00      A    C
ATOM   2442  HC2 DCE A 204      16.101  37.680  31.527  1.00  0.00      A    H
ATOM   2443  Cl1 DCE A 204      16.277  36.318  29.592  1.00  0.00      A   CL
ATOM   2444  HC3 DCE A 204      14.582  36.971  31.174  1.00  0.00      A    H
ATOM   2449  CT  DCE A 205      29.363  24.263  14.787  1.00  0.00      A    C
ATOM   2450  HC  DCE A 205      28.561  24.425  15.508  1.00  0.00      A    H
ATOM   2451  HC1 DCE A 205      29.025  24.203  13.753  1.00  0.00      A    H
ATOM   2452  Cl  DCE A 205      30.700  25.553  14.775  1.00  0.00      A   CL
ATOM   2453  CT1 DCE A 205      29.977  22.877  15.200  1.00  0.00      A    C
ATOM   2454  HC2 DCE A 205      29.268  22.054  15.288  1.00  0.00      A    H
ATOM   2455  Cl1 DCE A 205      31.179  22.413  13.974  1.00  0.00      A   CL
ATOM   2456  HC3 DCE A 205      30.455  22.920  16.179  1.00  0.00      A    H
ATOM   2461  CT  DCE A 206      52.430  43.338  23.855  1.00  0.00      A    C
ATOM   2462  HC  DCE A 206      51.659  43.333  24.625  1.00  0.00      A    H
ATOM   2463  HC1 DCE A 206      53.052  44.218  24.021  1.00  0.00      A    H
ATOM   2464  Cl  DCE A 206      53.512  41.970  24.180  1.00  0.00      A   CL
ATOM   2465  CT1 DCE A 206      51.928  43.379  22.382  1.00  0.00      A    C
ATOM   2466  HC2 DCE A 206      52.775  43.252  21.709  1.00  0.00      A    H
ATOM   2467  Cl1 DCE A 206      50.753  42.043  22.099  1.00  0.00      A   CL
ATOM   2468  HC3 DCE A 206      51.479  44.339  22.130  1.00  0.00      A    H
ATOM   2473  CT  DCE A 207      11.905  21.505   8.378  1.00  0.00      A    C
ATOM   2474  HC  DCE A 207      12.096  22.329   7.691  1.00  0.00      A    H
ATOM   2475  HC1 DCE A 207      12.201  21.861   9.365  1.00  0.00      A    H
ATOM   2476  Cl  DCE A 207      10.093  21.083   8.293  1.00  0.00      A   CL
ATOM   2477  CT1 DCE A 207      12.634  20.186   8.116  1.00  0.00      A    C
ATOM   2478  HC2 DCE A 207      12.290  19.803   7.155  1.00  0.00      A    H
ATOM   2479  Cl1 DCE A 207      14.342  20.544   8.093  1.00  0.00      A   CL
ATOM   2480  HC3 DCE A 207      12.455  19.395   8.845  1.00  0.00      A    H
ATOM   2485  CT  DCE A 208      45.813   4.105   9.811  1.00  0.00      A    C
ATOM   2486  HC  DCE A 208      45.244   3.625   9.015  1.00  0.00      A    H
ATOM   2487  HC1 DCE A 208      45.197   4.664  10.516  1.00  0.00      A    H
ATOM   2488  Cl  DCE A 208      46.655   2.879  10.764  1.00  0.00      A   CL
ATOM   2489  CT1 DCE A 208      46.921   4.970   9.217  1.00  0.00      A    C
ATOM   2490  HC2 DCE A 208      46.396   5.876   8.916  1.00  0.00      A    H
ATOM   2491  Cl1 DCE A 208      48.008   5.589  10.544  1.00  0.00      A   CL
ATOM   2492  HC3 DCE A 208      47.458   4.595   8.346  1.00  0.00      A    H
ATOM   2497  CT  DCE A 209      35.563  37.589  27.263  1.00  0.00      A    C
ATOM   2498  HC  DCE A 209      35.463  36.504  27.290  1.00  0.00      A    H
ATOM   2499  HC1 DCE A 209      36.469  37.979  27.726  1.00  0.00      A    H
ATOM   2500  Cl  DCE A 209      35.624  37.987  25.535  1.00  0.00      A   CL
ATOM   2501  CT1 DCE A 209      34.451  38.181  28.035  1.00  0.00      A    C
ATOM   2502  HC2 DCE A 209      34.496  37.951  29.099  1.00  0.00      A    H
ATOM   2503  Cl1 DCE A 209      34.406  39.928  27.809  1.00  0.00      A   CL
ATOM   2504  HC3 DCE A 209      33.461  37.822  27.753  1.00  0.00      A    H
ATOM   2509  CT  DCE A 210      28.697  42.078  39.772  1.00  0.00      A    C
ATOM   2510  HC  DCE A 210      28.844  41.280  39.045  1.00  0.00      A    H
ATOM   2511  HC1 DCE A 210      27.825  42.586  39.362  1.00  0.00      A    H
ATOM   2512  Cl  DCE A 210      28.367  41.366  41.390  1.00  0.00      A   CL
ATOM   2513  CT1 DCE A 210      29.813  43.110  39.820  1.00  0.00      A    C
ATOM   2514  HC2 DCE A 210      29.596  43.911  40.527  1.00  0.00      A    H
ATOM   2515  Cl1 DCE A 210      31.265  42.342  40.457  1.00  0.00      A   CL
ATOM   2516  HC3 DCE A 210      30.108  43.455  38.829  1.00  0.00      A    H
ATOM   2521  CT  DCE A 211      42.126  47.698  28.229  1.00  0.00      A    C
ATOM   2522  HC  DCE A 211      41.951  48.705  28.606  1.00  0.00      A    H
ATOM   2523  HC1 DCE A 211      42.427  47.633  27.183  1.00  0.00      A    H
ATOM   2524  Cl  DCE A 211      43.590  46.951  29.126  1.00  0.00      A   CL
ATOM   2525  CT1 DCE A 211      40.896  46.889  28.457  1.00  0.00      A    C
ATOM   2526  HC2 DCE A 211      40.351  47.064  29.385  1.00  0.00      A    H
ATOM   2527  Cl1 DCE A 211      39.773  47.226  27.201  1.00  0.00      A   CL
ATOM   2528  HC3 DCE A 211      41.147  45.829  28.482  1.00  0.00      A    H
ATOM   2533  CT  DCE A 212      11.927  28.396  27.851  1.00  0.00      A    C
ATOM   2534  HC  DCE A 212      12.704  29.020  28.291  1.00  0.00      A    H
ATOM   2535  HC1 DCE A 212      12.268  27.430  27.479  1.00  0.00      A    H
ATOM   2536  Cl  DCE A 212      10.777  28.170  29.181  1.00  0.00      A   CL
ATOM   2537  CT1 DCE A 212      11.166  29.072  26.721  1.00  0.00      A    C
ATOM   2538  HC2 DCE A 212      10.359  28.448  26.338  1.00  0.00      A    H
ATOM   2539  Cl1 DCE A 212      10.388  30.438  27.511  1.00  0.00      A   CL
ATOM   2540  HC3 DCE A 212      11.669  29.526  25.867  1.00  0.00      A    H
ATOM   2545  CT  DCE A 213       4.451   7.569  49.899  1.00  0.00      A    C
ATOM   2546  HC  DCE A 213       4.657   6.834  50.678  1.00  0.00      A    H
ATOM   2547  HC1 DCE A 213       3.494   7.898  50.305  1.00  0.00      A    H
ATOM   2548  Cl  DCE A 213       5.701   8.835  50.133  1.00  0.00      A   CL
ATOM   2549  CT1 DCE A 213       4.490   7.175  48.505  1.00  0.00      A    C
ATOM   2550  HC2 DCE A 213       5.318   6.491  48.319  1.00  0.00      A    H
ATOM   2551  Cl1 DCE A 213       3.187   6.266  47.987  1.00  0.00      A   CL
ATOM   2552  HC3 DCE A 213       4.468   8.021  47.817  1.00  0.00      A    H
ATOM   2557  CT  DCE A 214      31.847  50.079  38.545  1.00  0.00      A    C
ATOM   2558  HC  DCE A 214      30.889  49.724  38.164  1.00  0.00      A    H
ATOM   2559  HC1 DCE A 214      32.259  49.376  39.268  1.00  0.00      A    H
ATOM   2560  Cl  DCE A 214      32.994  50.136  37.331  1.00  0.00      A   CL
ATOM   2561  CT1 DCE A 214      31.796  51.517  39.072  1.00  0.00      A    C
ATOM   2562  HC2 DCE A 214      32.799  51.923  39.203  1.00  0.00      A    H
ATOM   2563  Cl1 DCE A 214      31.078  52.591  37.915  1.00  0.00      A   CL
ATOM   2564  HC3 DCE A 214      31.288  51.602  40.032  1.00  0.00      A    H
ATOM   2569  CT  DCE A 215      45.907  42.166  30.218  1.00  0.00      A    C
ATOM   2570  HC  DCE A 215      45.868  43.084  30.803  1.00  0.00      A    H
ATOM   2571  HC1 DCE A 215      46.881  41.675  30.209  1.00  0.00      A    H
ATOM   2572  Cl  DCE A 215      44.705  41.057  30.981  1.00  0.00      A   CL
ATOM   2573  CT1 DCE A 215      45.494  42.468  28.733  1.00  0.00      A    C
ATOM   2574  HC2 DCE A 215      45.551  41.475  28.287  1.00  0.00      A    H
ATOM   2575  Cl1 DCE A 215      43.912  43.158  28.700  1.00  0.00      A   CL
ATOM   2576  HC3 DCE A 215      46.219  43.199  28.375  1.00  0.00      A    H
ATOM   2581  CT  DCE A 216      41.818   9.325  45.954  1.00  0.00      A    C
ATOM   2582  HC  DCE A 216      41.664  10.112  46.692  1.00  0.00      A    H
ATOM   2583  HC1 DCE A 216      41.225   8.441  46.190  1.00  0.00      A    H
ATOM   2584  Cl  DCE A 216      41.044   9.982  44.561  1.00  0.00      A   CL
ATOM   2585  CT1 DCE A 216      43.315   9.129  45.668  1.00  0.00      A    C
ATOM   2586  HC2 DCE A 216      43.743   8.619  46.531  1.00  0.00      A    H
ATOM   2587  Cl1 DCE A 216      43.581   8.162  44.150  1.00  0.00      A   CL
ATOM   2588  HC3 DCE A 216      43.735  10.133  45.620  1.00  0.00      A    H
ATOM   2593  CT  DCE A 217      35.545   7.239   4.359  1.00  0.00      A    C
ATOM   2594  HC  DCE A 217      35.101   6.285   4.073  1.00  0.00      A    H
ATOM   2595  HC1 DCE A 217      35.069   7.694   5.227  1.00  0.00      A    H
ATOM   2596  Cl  DCE A 217      37.236   6.952   4.682  1.00  0.00      A   CL
ATOM   2597  CT1 DCE A 217      35.317   8.148   3.111  1.00  0.00      A    C
ATOM   2598  HC2 DCE A 217      34.276   8.396   2.907  1.00  0.00      A    H
ATOM   2599  Cl1 DCE A 217      36.019   9.748   3.559  1.00  0.00      A   CL
ATOM   2600  HC3 DCE A 217      35.807   7.768   2.215  1.00  0.00      A    H
ATOM   2605  CT  DCE A 218      18.837  18.642  11.928  1.00  0.00      A    C
ATOM   2606  HC  DCE A 218      19.013  18.204  12.910  1.00  0.00      A    H
ATOM   2607  HC1 DCE A 218      19.696  19.182  11.529  1.00  0.00      A    H
ATOM   2608  Cl  DCE A 218      18.581  17.267  10.846  1.00  0.00      A   CL
ATOM   2609  CT1 DCE A 218      17.637  19.498  12.102  1.00  0.00      A    C
ATOM   2610  HC2 DCE A 218      16.784  18.910  12.439  1.00  0.00      A    H
ATOM   2611  Cl1 DCE A 218      17.968  20.822  13.230  1.00  0.00      A   CL
ATOM   2612  HC3 DCE A 218      17.329  19.869  11.125  1.00  0.00      A    H
ATOM   2617  CT  DCE A 219       7.353  50.476   5.975  1.00  0.00      A    C
ATOM   2618  HC  DCE A 219       7.070  51.240   6.699  1.00  0.00      A    H
ATOM   2619  HC1 DCE A 219       7.943  50.854   5.140  1.00  0.00      A    H
ATOM   2620  Cl  DCE A 219       8.176  49.144   6.777  1.00  0.00      A   CL
ATOM   2621  CT1 DCE A 219       6.072  49.909   5.386  1.00  0.00      A    C
ATOM   2622  HC2 DCE A 219       5.439  49.502   6.174  1.00  0.00      A    H
ATOM   2623  Cl1 DCE A 219       5.102  51.251   4.762  1.00  0.00      A   CL
ATOM   2624  HC3 DCE A 219       6.345  49.209   4.597  1.00  0.00      A    H
ATOM   2629  CT  DCE A 220      38.230  19.691  42.164  1.00  0.00      A    C
ATOM   2630  HC  DCE A 220      37.439  19.956  42.865  1.00  0.00      A    H
ATOM   2631  HC1 DCE A 220      38.671  18.820  42.648  1.00  0.00      A    H
ATOM   2632  Cl  DCE A 220      37.440  19.393  40.615  1.00  0.00      A   CL
ATOM   2633  CT1 DCE A 220      39.130  20.904  42.079  1.00  0.00      A    C
ATOM   2634  HC2 DCE A 220      38.601  21.832  41.863  1.00  0.00      A    H
ATOM   2635  Cl1 DCE A 220      39.772  20.961  43.727  1.00  0.00      A   CL
ATOM   2636  HC3 DCE A 220      39.923  20.606  41.393  1.00  0.00      A    H
ATOM   2641  CT  DCE A 221       3.905   0.679  30.900  1.00  0.00      A    C
ATOM   2642  HC  DCE A 221       4.460   1.026  31.772  1.00  0.00      A    H
ATOM   2643  HC1 DCE A 221       3.220  -0.046  31.340  1.00  0.00      A    H
ATOM   2644  Cl  DCE A 221       3.080   2.112  30.138  1.00  0.00      A   CL
ATOM   2645  CT1 DCE A 221       4.810   0.005  29.853  1.00  0.00      A    C
ATOM   2646  HC2 DCE A 221       5.464  -0.836  30.080  1.00  0.00      A    H
ATOM   2647  Cl1 DCE A 221       3.789  -0.473  28.501  1.00  0.00      A   CL
ATOM   2648  HC3 DCE A 221       5.431   0.783  29.410  1.00  0.00      A    H
ATOM   2653  CT  DCE A 222      47.235  14.169   0.860  1.00  0.00      A    C
ATOM   2654  HC  DCE A 222      46.551  13.649   1.531  1.00  0.00      A    H
ATOM   2655  HC1 DCE A 222      47.052  15.238   0.964  1.00  0.00      A    H
ATOM   2656  Cl  DCE A 222      48.919  13.814   1.432  1.00  0.00      A   CL
ATOM   2657  CT1 DCE A 222      46.985  13.924  -0.569  1.00  0.00      A    C
ATOM   2658  HC2 DCE A 222      47.201  12.916  -0.922  1.00  0.00      A    H
ATOM   2659  Cl1 DCE A 222      45.267  14.217  -0.958  1.00  0.00      A   CL
ATOM   2660  HC3 DCE A 222      47.624  14.588  -1.151  1.00  0.00      A    H
ATOM   2665  CT  DCE A 223      34.308  43.079  36.910  1.00  0.00      A    C
ATOM   2666  HC  DCE A 223      35.321  43.208  37.291  1.00  0.00      A    H
ATOM   2667  HC1 DCE A 223      34.237  43.658  35.989  1.00  0.00      A    H
ATOM   2668  Cl  DCE A 223      33.994  41.389  36.786  1.00  0.00      A   CL
ATOM   2669  CT1 DCE A 223      33.371  43.737  37.961  1.00  0.00      A    C
ATOM   2670  HC2 DCE A 223      33.621  43.221  38.888  1.00  0.00      A    H
ATOM   2671  Cl1 DCE A 223      33.569  45.485  38.082  1.00  0.00      A   CL
ATOM   2672  HC3 DCE A 223      32.319  43.558  37.741  1.00  0.00      A    H
ATOM   2677  CT  DCE A 224       6.193  12.028  42.032  1.00  0.00      A    C
ATOM   2678  HC  DCE A 224       5.861  12.419  41.070  1.00  0.00      A    H
ATOM   2679  HC1 DCE A 224       7.275  11.895  42.036  1.00  0.00      A    H
ATOM   2680  Cl  DCE A 224       5.576  13.059  43.331  1.00  0.00      A   CL
ATOM   2681  CT1 DCE A 224       5.626  10.661  42.206  1.00  0.00      A    C
ATOM   2682  HC2 DCE A 224       5.748  10.086  41.289  1.00  0.00      A    H
ATOM   2683  Cl1 DCE A 224       6.725   9.887  43.407  1.00  0.00      A   CL
ATOM   2684  HC3 DCE A 224       4.606  10.609  42.589  1.00  0.00      A    H
ATOM   2689  CT  DCE A 225      39.919   4.936  44.506  1.00  0.00      A    C
ATOM   2690  HC  DCE A 225      39.664   4.919  45.565  1.00  0.00      A    H
ATOM   2691  HC1 DCE A 225      40.608   4.098  44.394  1.00  0.00      A    H
ATOM   2692  Cl  DCE A 225      38.404   4.593  43.710  1.00  0.00      A   CL
ATOM   2693  CT1 DCE A 225      40.391   6.216  43.933  1.00  0.00      A    C
ATOM   2694  HC2 DCE A 225      41.323   6.384  44.472  1.00  0.00      A    H
ATOM   2695  Cl1 DCE A 225      40.812   6.033  42.185  1.00  0.00      A   CL
ATOM   2696  HC3 DCE A 225      39.601   6.948  44.105  1.00  0.00      A    H
ATOM   2701  CT  DCE A 226      31.889  44.973  26.323  1.00  0.00      A    C
ATOM   2702  HC  DCE A 226      31.571  44.690  25.319  1.00  0.00      A    H
ATOM   2703  HC1 DCE A 226      31.519  45.930  26.691  1.00  0.00      A    H
ATOM   2704  Cl  DCE A 226      31.286  43.734  27.367  1.00  0.00      A   CL
ATOM   2705  CT1 DCE A 226      33.377  44.792  26.465  1.00  0.00      A    C
ATOM   2706  HC2 DCE A 226      33.719  43.891  25.955  1.00  0.00      A    H
ATOM   2707  Cl1 DCE A 226      33.995  46.232  25.717  1.00  0.00      A   CL
ATOM   2708  HC3 DCE A 226      33.706  44.642  27.493  1.00  0.00      A    H
ATOM   2713  CT  DCE A 227      49.524  41.262  50.663  1.00  0.00      A    C
ATOM   2714  HC  DCE A 227      49.303  41.352  49.600  1.00  0.00      A    H
ATOM   2715  HC1 DCE A 227      49.598  42.298  50.994  1.00  0.00      A    H
ATOM   2716  Cl  DCE A 227      47.948  40.629  51.182  1.00  0.00      A   CL
ATOM   2717  CT1 DCE A 227      50.697  40.352  50.920  1.00  0.00      A    C
ATOM   2718  HC2 DCE A 227      50.644  39.388  50.414  1.00  0.00      A    H
ATOM   2719  Cl1 DCE A 227      52.255  41.166  50.510  1.00  0.00      A   CL
ATOM   2720  HC3 DCE A 227      50.896  40.172  51.976  1.00  0.00      A    H
ATOM   2725  CT  DCE A 228      11.448  41.287  20.950  1.00  0.00      A    C
ATOM   2726  HC  DCE A 228      10.761  42.090  20.682  1.00  0.00      A    H
ATOM   2727  HC1 DCE A 228      12.277  41.514  20.279  1.00  0.00      A    H
ATOM   2728  Cl  DCE A 228      11.909  41.405  22.639  1.00  0.00      A   CL
ATOM   2729  CT1 DCE A 228      10.852  39.874  20.669  1.00  0.00      A    C
ATOM   2730  HC2 DCE A 228      10.519  39.692  19.647  1.00  0.00      A    H
ATOM   2731  Cl1 DCE A 228      12.162  38.837  21.012  1.00  0.00      A   CL
ATOM   2732  HC3 DCE A 228      10.011  39.690  21.337  1.00  0.00      A    H
ATOM   2737  CT  DCE A 229      38.277  25.868  33.541  1.00  0.00      A    C
ATOM   2738  HC  DCE A 229      37.579  26.126  32.744  1.00  0.00      A    H
ATOM   2739  HC1 DCE A 229      38.738  26.805  33.854  1.00  0.00      A    H
ATOM   2740  Cl  DCE A 229      37.405  25.204  34.940  1.00  0.00      A   CL
ATOM   2741  CT1 DCE A 229      39.291  24.920  33.011  1.00  0.00      A    C
ATOM   2742  HC2 DCE A 229      39.587  25.391  32.075  1.00  0.00      A    H
ATOM   2743  Cl1 DCE A 229      40.760  24.882  34.042  1.00  0.00      A   CL
ATOM   2744  HC3 DCE A 229      38.922  23.925  32.761  1.00  0.00      A    H
ATOM   2749  CT  DCE A 230       7.630  45.105  52.614  1.00  0.00      A    C
ATOM   2750  HC  DCE A 230       7.475  44.583  53.558  1.00  0.00      A    H
ATOM   2751  HC1 DCE A 230       7.028  46.013  52.604  1.00  0.00      A    H
ATOM   2752  Cl  DCE A 230       9.356  45.475  52.188  1.00  0.00      A   CL
ATOM   2753  CT1 DCE A 230       7.272  44.148  51.461  1.00  0.00      A    C
ATOM   2754  HC2 DCE A 230       7.845  43.230  51.593  1.00  0.00      A    H
ATOM   2755  Cl1 DCE A 230       5.528  43.621  51.588  1.00  0.00      A   CL
ATOM   2756  HC3 DCE A 230       7.432  44.449  50.425  1.00  0.00      A    H
ATOM   2761  CT  DCE A 231      14.705  46.938  37.005  1.00  0.00      A    C
ATOM   2762  HC  DCE A 231      14.179  46.105  37.472  1.00  0.00      A    H
ATOM   2763  HC1 DCE A 231      14.061  47.802  37.169  1.00  0.00      A    H
ATOM   2764  Cl  DCE A 231      16.118  47.309  38.079  1.00  0.00      A   CL
ATOM   2765  CT1 DCE A 231      15.162  46.515  35.644  1.00  0.00      A    C
ATOM   2766  HC2 DCE A 231      16.035  45.863  35.604  1.00  0.00      A    H
ATOM   2767  Cl1 DCE A 231      13.993  45.897  34.519  1.00  0.00      A   CL
ATOM   2768  HC3 DCE A 231      15.594  47.350  35.092  1.00  0.00      A    H
ATOM   2773  CT  DCE A 232      27.911  32.945  44.571  1.00  0.00      A    C
ATOM   2774  HC  DCE A 232      27.345  33.611  43.921  1.00  0.00      A    H
ATOM   2775  HC1 DCE A 232      28.819  33.475  44.858  1.00  0.00      A    H
ATOM   2776  Cl  DCE A 232      27.362  32.545  46.155  1.00  0.00      A   CL
ATOM   2777  CT1 DCE A 232      28.233  31.651  43.928  1.00  0.00      A    C
ATOM   2778  HC2 DCE A 232      28.966  31.052  44.468  1.00  0.00      A    H
ATOM   2779  Cl1 DCE A 232      26.810  30.553  43.962  1.00  0.00      A   CL
ATOM   2780  HC3 DCE A 232      28.579  31.775  42.901  1.00  0.00      A    H
ATOM   2785  CT  DCE A 233       3.571   5.157  11.539  1.00  0.00      A    C
ATOM   2786  HC  DCE A 233       3.662   5.752  12.448  1.00  0.00      A    H
ATOM   2787  HC1 DCE A 233       4.595   4.955  11.223  1.00  0.00      A    H
ATOM   2788  Cl  DCE A 233       2.745   3.578  11.732  1.00  0.00      A   CL
ATOM   2789  CT1 DCE A 233       2.860   5.890  10.402  1.00  0.00      A    C
ATOM   2790  HC2 DCE A 233       1.794   5.953  10.621  1.00  0.00      A    H
ATOM   2791  Cl1 DCE A 233       3.610   7.421  10.132  1.00  0.00      A   CL
ATOM   2792  HC3 DCE A 233       2.978   5.170   9.592  1.00  0.00      A    H
ATOM   2797  CT  DCE A 234      44.151  12.407  27.863  1.00  0.00      A    C
ATOM   2798  HC  DCE A 234      44.288  13.377  27.384  1.00  0.00      A    H
ATOM   2799  HC1 DCE A 234      44.550  12.507  28.872  1.00  0.00      A    H
ATOM   2800  Cl  DCE A 234      42.455  11.855  28.111  1.00  0.00      A   CL
ATOM   2801  CT1 DCE A 234      44.955  11.241  27.341  1.00  0.00      A    C
ATOM   2802  HC2 DCE A 234      44.457  10.859  26.450  1.00  0.00      A    H
ATOM   2803  Cl1 DCE A 234      46.569  11.824  26.799  1.00  0.00      A   CL
ATOM   2804  HC3 DCE A 234      45.093  10.484  28.113  1.00  0.00      A    H
ATOM   2809  CT  DCE A 235       9.239  18.471  40.731  1.00  0.00      A    C
ATOM   2810  HC  DCE A 235       8.601  17.624  40.475  1.00  0.00      A    H
ATOM   2811  HC1 DCE A 235      10.234  18.122  41.007  1.00  0.00      A    H
ATOM   2812  Cl  DCE A 235       9.728  19.316  39.249  1.00  0.00      A   CL
ATOM   2813  CT1 DCE A 235       8.511  19.511  41.640  1.00  0.00      A    C
ATOM   2814  HC2 DCE A 235       9.120  20.415  41.618  1.00  0.00      A    H
ATOM   2815  Cl1 DCE A 235       6.948  19.797  40.839  1.00  0.00      A   CL
ATOM   2816  HC3 DCE A 235       8.384  19.150  42.660  1.00  0.00      A    H
ATOM   2821  CT  DCE A 236       1.548   9.383  19.995  1.00  0.00      A    C
ATOM   2822  HC  DCE A 236       0.759   8.637  19.900  1.00  0.00      A    H
ATOM   2823  HC1 DCE A 236       1.570   9.536  21.074  1.00  0.00      A    H
ATOM   2824  Cl  DCE A 236       3.153   8.764  19.488  1.00  0.00      A   CL
ATOM   2825  CT1 DCE A 236       1.173  10.614  19.201  1.00  0.00      A    C
ATOM   2826  HC2 DCE A 236       0.219  11.016  19.544  1.00  0.00      A    H
ATOM   2827  Cl1 DCE A 236       2.372  11.879  19.497  1.00  0.00      A   CL
ATOM   2828  HC3 DCE A 236       1.104  10.466  18.124  1.00  0.00      A    H
ATOM   2833  CT  DCE A 237      16.062  40.010  29.483  1.00  0.00      A    C
ATOM   2834  HC  DCE A 237      16.241  39.864  30.548  1.00  0.00      A    H
ATOM   2835  HC1 DCE A 237      16.577  39.288  28.850  1.00  0.00      A    H
ATOM   2836  Cl  DCE A 237      14.258  39.817  29.272  1.00  0.00      A   CL
ATOM   2837  CT1 DCE A 237      16.491  41.414  29.079  1.00  0.00      A    C
ATOM   2838  HC2 DCE A 237      15.832  42.079  29.637  1.00  0.00      A    H
ATOM   2839  Cl1 DCE A 237      18.126  41.758  29.326  1.00  0.00      A   CL
ATOM   2840  HC3 DCE A 237      16.279  41.569  28.021  1.00  0.00      A    H
ATOM   2845  CT  DCE A 238       1.554  12.845  30.146  1.00  0.00      A    C
ATOM   2846  HC  DCE A 238       2.453  13.400  30.411  1.00  0.00      A    H
ATOM   2847  HC1 DCE A 238       1.799  11.820  30.424  1.00  0.00      A    H
ATOM   2848  Cl  DCE A 238       0.139  13.322  31.119  1.00  0.00      A   CL
ATOM   2849  CT1 DCE A 238       1.048  12.972  28.713  1.00  0.00      A    C
ATOM   2850  HC2 DCE A 238       0.594  13.943  28.515  1.00  0.00      A    H
ATOM   2851  Cl1 DCE A 238       2.439  12.889  27.635  1.00  0.00      A   CL
ATOM   2852  HC3 DCE A 238       0.350  12.152  28.543  1.00  0.00      A    H
ATOM   2857  CT  DCE A 239      26.459  34.449   4.925  1.00  0.00      A    C
ATOM   2858  HC  DCE A 239      26.540  34.923   5.903  1.00  0.00      A    H
ATOM   2859  HC1 DCE A 239      25.841  33.555   5.008  1.00  0.00      A    H
ATOM   2860  Cl  DCE A 239      25.907  35.419   3.550  1.00  0.00      A   CL
ATOM   2861  CT1 DCE A 239      27.931  34.024   4.656  1.00  0.00      A    C
ATOM   2862  HC2 DCE A 239      28.257  33.165   5.243  1.00  0.00      A    H
ATOM   2863  Cl1 DCE A 239      28.157  33.378   3.054  1.00  0.00      A   CL
ATOM   2864  HC3 DCE A 239      28.632  34.857   4.719  1.00  0.00      A    H
ATOM   2869  CT  DCE A 240      28.543  34.284  35.928  1.00  0.00      A    C
ATOM   2870  HC  DCE A 240      28.223  34.423  34.895  1.00  0.00      A    H
ATOM   2871  HC1 DCE A 240      29.633  34.275  35.959  1.00  0.00      A    H
ATOM   2872  Cl  DCE A 240      27.858  35.642  36.870  1.00  0.00      A   CL
ATOM   2873  CT1 DCE A 240      28.009  32.912  36.503  1.00  0.00      A    C
ATOM   2874  HC2 DCE A 240      28.299  32.808  37.549  1.00  0.00      A    H
ATOM   2875  Cl1 DCE A 240      26.249  32.914  36.432  1.00  0.00      A   CL
ATOM   2876  HC3 DCE A 240      28.439  32.075  35.954  1.00  0.00      A    H
ATOM   2881  CT  DCE A 241       3.889  28.689  39.639  1.00  0.00      A    C
ATOM   2882  HC  DCE A 241       3.103  29.438  39.551  1.00  0.00      A    H
ATOM   2883  HC1 DCE A 241       3.476  27.751  39.266  1.00  0.00      A    H
ATOM   2884  Cl  DCE A 241       5.320  29.230  38.599  1.00  0.00      A   CL
ATOM   2885  CT1 DCE A 241       4.405  28.669  41.106  1.00  0.00      A    C
ATOM   2886  HC2 DCE A 241       5.053  29.467  41.470  1.00  0.00      A    H
ATOM   2887  Cl1 DCE A 241       2.907  28.815  42.142  1.00  0.00      A   CL
ATOM   2888  HC3 DCE A 241       4.845  27.708  41.371  1.00  0.00      A    H
ATOM   2893  CT  DCE A 242      38.332  43.273  13.530  1.00  0.00      A    C
ATOM   2894  HC  DCE A 242      38.887  42.875  12.681  1.00  0.00      A    H
ATOM   2895  HC1 DCE A 242      37.449  43.776  13.136  1.00  0.00      A    H
ATOM   2896  Cl  DCE A 242      37.912  41.905  14.624  1.00  0.00      A   CL
ATOM   2897  CT1 DCE A 242      39.327  44.245  14.318  1.00  0.00      A    C
ATOM   2898  HC2 DCE A 242      40.155  43.550  14.463  1.00  0.00      A    H
ATOM   2899  Cl1 DCE A 242      39.807  45.543  13.279  1.00  0.00      A   CL
ATOM   2900  HC3 DCE A 242      38.992  44.556  15.307  1.00  0.00      A    H
ATOM   2905  CT  DCE A 243      13.203  40.481  40.406  1.00  0.00      A    C
ATOM   2906  HC  DCE A 243      12.408  41.216  40.531  1.00  0.00      A    H
ATOM   2907  HC1 DCE A 243      13.065  39.719  41.173  1.00  0.00      A    H
ATOM   2908  Cl  DCE A 243      12.936  39.648  38.828  1.00  0.00      A   CL
ATOM   2909  CT1 DCE A 243      14.645  40.969  40.497  1.00  0.00      A    C
ATOM   2910  HC2 DCE A 243      14.783  41.836  39.852  1.00  0.00      A    H
ATOM   2911  Cl1 DCE A 243      15.265  41.625  42.025  1.00  0.00      A   CL
ATOM   2912  HC3 DCE A 243      15.453  40.372  40.074  1.00  0.00      A    H
ATOM   2917  CT  DCE A 244      36.745   8.713  30.843  1.00  0.00      A    C
ATOM   2918  HC  DCE A 244      37.594   9.025  30.235  1.00  0.00      A    H
ATOM   2919  HC1 DCE A 244      36.592   9.210  31.801  1.00  0.00      A    H
ATOM   2920  Cl  DCE A 244      35.311   9.071  29.866  1.00  0.00      A   CL
ATOM   2921  CT1 DCE A 244      36.828   7.138  30.966  1.00  0.00      A    C
ATOM   2922  HC2 DCE A 244      37.127   6.536  30.108  1.00  0.00      A    H
ATOM   2923  Cl1 DCE A 244      38.065   6.912  32.271  1.00  0.00      A   CL
ATOM   2924  HC3 DCE A 244      35.897   6.763  31.391  1.00  0.00      A    H
ATOM   2929  CT  DCE A 245      24.251   5.682  22.176  1.00  0.00      A    C
ATOM   2930  HC  DCE A 245      24.961   5.374  21.409  1.00  0.00      A    H
ATOM   2931  HC1 DCE A 245      24.599   5.467  23.187  1.00  0.00      A    H
ATOM   2932  Cl  DCE A 245      24.004   7.413  21.901  1.00  0.00      A   CL
ATOM   2933  CT1 DCE A 245      22.874   5.005  21.931  1.00  0.00      A    C
ATOM   2934  HC2 DCE A 245      22.868   3.936  22.144  1.00  0.00      A    H
ATOM   2935  Cl1 DCE A 245      21.808   5.732  23.099  1.00  0.00      A   CL
ATOM   2936  HC3 DCE A 245      22.441   5.156  20.942  1.00  0.00      A    H
ATOM   2941  CT  DCE A 246      41.527   8.115  25.480  1.00  0.00      A    C
ATOM   2942  HC  DCE A 246      41.870   9.138  25.324  1.00  0.00      A    H
ATOM   2943  HC1 DCE A 246      41.922   7.514  24.661  1.00  0.00      A    H
ATOM   2944  Cl  DCE A 246      42.047   7.589  27.076  1.00  0.00      A   CL
ATOM   2945  CT1 DCE A 246      40.040   7.979  25.305  1.00  0.00      A    C
ATOM   2946  HC2 DCE A 246      39.567   8.204  26.261  1.00  0.00      A    H
ATOM   2947  Cl1 DCE A 246      39.491   9.001  24.004  1.00  0.00      A   CL
ATOM   2948  HC3 DCE A 246      39.766   6.972  24.993  1.00  0.00      A    H
ATOM   2953  CT  DCE A 247       8.344  41.032  48.896  1.00  0.00      A    C
ATOM   2954  HC  DCE A 247       9.220  40.546  49.328  1.00  0.00      A    H
ATOM   2955  HC1 DCE A 247       8.380  42.007  49.382  1.00  0.00      A    H
ATOM   2956  Cl  DCE A 247       8.674  41.477  47.187  1.00  0.00      A   CL
ATOM   2957  CT1 DCE A 247       6.949  40.366  49.083  1.00  0.00      A    C
ATOM   2958  HC2 DCE A 247       6.947  39.319  48.779  1.00  0.00      A    H
ATOM   2959  Cl1 DCE A 247       6.565  40.408  50.855  1.00  0.00      A   CL
ATOM   2960  HC3 DCE A 247       6.159  40.845  48.505  1.00  0.00      A    H
ATOM   2965  CT  DCE A 248      16.925  36.287  19.302  1.00  0.00      A    C
ATOM   2966  HC  DCE A 248      17.794  36.477  18.673  1.00  0.00      A    H
ATOM   2967  HC1 DCE A 248      16.544  35.361  18.870  1.00  0.00      A    H
ATOM   2968  Cl  DCE A 248      17.586  36.086  20.956  1.00  0.00      A   CL
ATOM   2969  CT1 DCE A 248      15.868  37.425  19.347  1.00  0.00      A    C
ATOM   2970  HC2 DCE A 248      14.905  36.977  19.590  1.00  0.00      A    H
ATOM   2971  Cl1 DCE A 248      16.351  38.740  20.496  1.00  0.00      A   CL
ATOM   2972  HC3 DCE A 248      15.675  37.883  18.376  1.00  0.00      A    H
ATOM   2977  CT  DCE A 249       9.260  23.606  49.997  1.00  0.00      A    C
ATOM   2978  HC  DCE A 249       9.789  22.679  50.217  1.00  0.00      A    H
ATOM   2979  HC1 DCE A 249       9.131  24.113  50.954  1.00  0.00      A    H
ATOM   2980  Cl  DCE A 249      10.301  24.569  48.972  1.00  0.00      A   CL
ATOM   2981  CT1 DCE A 249       7.936  23.287  49.341  1.00  0.00      A    C
ATOM   2982  HC2 DCE A 249       7.324  22.838  50.123  1.00  0.00      A    H
ATOM   2983  Cl1 DCE A 249       7.233  24.780  48.717  1.00  0.00      A   CL
ATOM   2984  HC3 DCE A 249       8.041  22.580  48.518  1.00  0.00      A    H
ATOM   2989  CT  DCE A 250       6.546  46.016   9.753  1.00  0.00      A    C
ATOM   2990  HC  DCE A 250       7.067  46.636  10.482  1.00  0.00      A    H
ATOM   2991  HC1 DCE A 250       7.328  45.390   9.322  1.00  0.00      A    H
ATOM   2992  Cl  DCE A 250       5.604  44.682  10.382  1.00  0.00      A   CL
ATOM   2993  CT1 DCE A 250       5.760  46.753   8.698  1.00  0.00      A    C
ATOM   2994  HC2 DCE A 250       5.981  47.821   8.710  1.00  0.00      A    H
ATOM   2995  Cl1 DCE A 250       6.309  46.071   7.161  1.00  0.00      A   CL
ATOM   2996  HC3 DCE A 250       4.683  46.605   8.781  1.00  0.00      A    H
ATOM   3001  CT  DCE A 251      33.903  18.204  33.744  1.00  0.00      A    C
ATOM   3002  HC  DCE A 251      34.432  18.382  34.681  1.00  0.00      A    H
ATOM   3003  HC1 DCE A 251      33.364  17.257  33.717  1.00  0.00      A    H
ATOM   3004  Cl  DCE A 251      32.633  19.470  33.667  1.00  0.00      A   CL
ATOM   3005  CT1 DCE A 251      34.891  18.381  32.647  1.00  0.00      A    C
ATOM   3006  HC2 DCE A 251      34.434  18.344  31.657  1.00  0.00      A    H
ATOM   3007  Cl1 DCE A 251      35.546  19.987  32.923  1.00  0.00      A   CL
ATOM   3008  HC3 DCE A 251      35.679  17.641  32.787  1.00  0.00      A    H
ATOM   3013  CT  DCE A 252       6.826  33.950  48.096  1.00  0.00      A    C
ATOM   3014  HC  DCE A 252       7.776  34.288  47.683  1.00  0.00      A    H
ATOM   3015  HC1 DCE A 252       6.669  34.503  49.022  1.00  0.00      A    H
ATOM   3016  Cl  DCE A 252       5.559  34.532  46.969  1.00  0.00      A   CL
ATOM   3017  CT1 DCE A 252       6.911  32.451  48.210  1.00  0.00      A    C
ATOM   3018  HC2 DCE A 252       7.789  32.028  48.697  1.00  0.00      A    H
ATOM   3019  Cl1 DCE A 252       5.486  31.938  49.097  1.00  0.00      A   CL
ATOM   3020  HC3 DCE A 252       6.750  32.125  47.182  1.00  0.00      A    H
ATOM   3025  CT  DCE A 253      46.669   6.908  47.095  1.00  0.00      A    C
ATOM   3026  HC  DCE A 253      45.749   7.328  47.502  1.00  0.00      A    H
ATOM   3027  HC1 DCE A 253      47.060   6.062  47.660  1.00  0.00      A    H
ATOM   3028  Cl  DCE A 253      46.321   6.348  45.500  1.00  0.00      A   CL
ATOM   3029  CT1 DCE A 253      47.667   8.103  46.910  1.00  0.00      A    C
ATOM   3030  HC2 DCE A 253      48.313   7.786  46.092  1.00  0.00      A    H
ATOM   3031  Cl1 DCE A 253      46.709   9.465  46.394  1.00  0.00      A   CL
ATOM   3032  HC3 DCE A 253      48.182   8.399  47.825  1.00  0.00      A    H
ATOM   3037  CT  DCE A 254       6.495  25.490  19.421  1.00  0.00      A    C
ATOM   3038  HC  DCE A 254       6.540  25.884  18.406  1.00  0.00      A    H
ATOM   3039  HC1 DCE A 254       7.517  25.274  19.733  1.00  0.00      A    H
ATOM   3040  Cl  DCE A 254       5.959  26.872  20.505  1.00  0.00      A   CL
ATOM   3041  CT1 DCE A 254       5.520  24.318  19.572  1.00  0.00      A    C
ATOM   3042  HC2 DCE A 254       5.192  23.866  18.636  1.00  0.00      A    H
ATOM   3043  Cl1 DCE A 254       6.130  23.107  20.732  1.00  0.00      A   CL
ATOM   3044  HC3 DCE A 254       4.628  24.755  20.020  1.00  0.00      A    H
ATOM   3049  CT  DCE A 255      50.996  14.116   8.022  1.00  0.00      A    C
ATOM   3050  HC  DCE A 255      49.932  14.063   8.250  1.00  0.00      A    H
ATOM   3051  HC1 DCE A 255      51.226  14.950   7.359  1.00  0.00      A    H
ATOM   3052  Cl  DCE A 255      51.976  14.357   9.477  1.00  0.00      A   CL
ATOM   3053  CT1 DCE A 255      51.319  12.806   7.299  1.00  0.00      A    C
ATOM   3054  HC2 DCE A 255      52.337  12.739   6.915  1.00  0.00      A    H
ATOM   3055  Cl1 DCE A 255      51.004  11.476   8.423  1.00  0.00      A   CL
ATOM   3056  HC3 DCE A 255      50.553  12.789   6.524  1.00  0.00      A    H
ATOM   3061  CT  DCE A 256      35.197  36.022  47.934  1.00  0.00      A    C
ATOM   3062  HC  DCE A 256      35.825  36.726  47.388  1.00  0.00      A    H
ATOM   3063  HC1 DCE A 256      34.300  36.572  48.217  1.00  0.00      A    H
ATOM   3064  Cl  DCE A 256      34.637  34.793  46.833  1.00  0.00      A   CL
ATOM   3065  CT1 DCE A 256      35.903  35.377  49.150  1.00  0.00      A    C
ATOM   3066  HC2 DCE A 256      36.749  35.871  49.627  1.00  0.00      A    H
ATOM   3067  Cl1 DCE A 256      34.596  35.076  50.283  1.00  0.00      A   CL
ATOM   3068  HC3 DCE A 256      36.378  34.430  48.894  1.00  0.00      A    H
ATOM   3073  CT  DCE A 257       2.359  28.904  22.975  1.00  0.00      A    C
ATOM   3074  HC  DCE A 257       1.620  29.224  23.709  1.00  0.00      A    H
ATOM   3075  HC1 DCE A 257       1.785  28.528  22.128  1.00  0.00      A    H
ATOM   3076  Cl  DCE A 257       3.327  30.342  22.395  1.00  0.00      A   CL
ATOM   3077  CT1 DCE A 257       3.337  28.016  23.601  1.00  0.00      A    C
ATOM   3078  HC2 DCE A 257       4.021  28.598  24.220  1.00  0.00      A    H
ATOM   3079  Cl1 DCE A 257       2.412  27.122  24.759  1.00  0.00      A   CL
ATOM   3080  HC3 DCE A 257       3.780  27.354  22.858  1.00  0.00      A    H
ATOM   3085  CT  DCE A 258      25.919  46.098  41.034  1.00  0.00      A    C
ATOM   3086  HC  DCE A 258      25.030  45.468  41.069  1.00  0.00      A    H
ATOM   3087  HC1 DCE A 258      25.887  46.937  41.728  1.00  0.00      A    H
ATOM   3088  Cl  DCE A 258      27.265  45.098  41.775  1.00  0.00      A   CL
ATOM   3089  CT1 DCE A 258      26.301  46.427  39.601  1.00  0.00      A    C
ATOM   3090  HC2 DCE A 258      27.131  47.130  39.525  1.00  0.00      A    H
ATOM   3091  Cl1 DCE A 258      26.741  44.892  38.897  1.00  0.00      A   CL
ATOM   3092  HC3 DCE A 258      25.469  46.862  39.046  1.00  0.00      A    H
ATOM   3097  CT  DCE A 259       7.951  46.197  14.567  1.00  0.00      A    C
ATOM   3098  HC  DCE A 259       8.442  47.097  14.937  1.00  0.00      A    H
ATOM   3099  HC1 DCE A 259       6.948  46.595  14.410  1.00  0.00      A    H
ATOM   3100  Cl  DCE A 259       8.588  46.023  12.928  1.00  0.00      A   CL
ATOM   3101  CT1 DCE A 259       8.237  45.021  15.498  1.00  0.00      A    C
ATOM   3102  HC2 DCE A 259       7.353  44.935  16.129  1.00  0.00      A    H
ATOM   3103  Cl1 DCE A 259       8.358  43.470  14.665  1.00  0.00      A   CL
ATOM   3104  HC3 DCE A 259       9.183  45.128  16.030  1.00  0.00      A    H
ATOM   3109  CT  DCE A 260       4.090  20.812  11.143  1.00  0.00      A    C
ATOM   3110  HC  DCE A 260       3.077  20.863  11.544  1.00  0.00      A    H
ATOM   3111  HC1 DCE A 260       4.215  21.482  10.293  1.00  0.00      A    H
ATOM   3112  Cl  DCE A 260       5.265  21.167  12.415  1.00  0.00      A   CL
ATOM   3113  CT1 DCE A 260       4.277  19.392  10.610  1.00  0.00      A    C
ATOM   3114  HC2 DCE A 260       3.669  19.203   9.725  1.00  0.00      A    H
ATOM   3115  Cl1 DCE A 260       5.970  19.237   9.994  1.00  0.00      A   CL
ATOM   3116  HC3 DCE A 260       4.055  18.610  11.335  1.00  0.00      A    H
ATOM   3121  CT  DCE A 261      13.541  29.180  45.638  1.00  0.00      A    C
ATOM   3122  HC  DCE A 261      12.963  28.622  46.376  1.00  0.00      A    H
ATOM   3123  HC1 DCE A 261      13.606  28.608  44.712  1.00  0.00      A    H
ATOM   3124  Cl  DCE A 261      12.767  30.708  45.327  1.00  0.00      A   CL
ATOM   3125  CT1 DCE A 261      14.943  29.330  46.221  1.00  0.00      A    C
ATOM   3126  HC2 DCE A 261      14.901  29.608  47.274  1.00  0.00      A    H
ATOM   3127  Cl1 DCE A 261      15.725  27.717  46.057  1.00  0.00      A   CL
ATOM   3128  HC3 DCE A 261      15.620  30.053  45.767  1.00  0.00      A    H
ATOM   3133  CT  DCE A 262      12.476  51.769   2.620  1.00  0.00      A    C
ATOM   3134  HC  DCE A 262      13.370  52.342   2.867  1.00  0.00      A    H
ATOM   3135  HC1 DCE A 262      11.582  52.219   3.053  1.00  0.00      A    H
ATOM   3136  Cl  DCE A 262      12.069  51.832   0.850  1.00  0.00      A   CL
ATOM   3137  CT1 DCE A 262      12.653  50.252   2.904  1.00  0.00      A    C
ATOM   3138  HC2 DCE A 262      13.626  49.862   2.606  1.00  0.00      A    H
ATOM   3139  Cl1 DCE A 262      12.385  49.884   4.600  1.00  0.00      A   CL
ATOM   3140  HC3 DCE A 262      12.007  49.660   2.255  1.00  0.00      A    H
ATOM   3145  CT  DCE A 263      11.215  25.129  18.472  1.00  0.00      A    C
ATOM   3146  HC  DCE A 263      11.471  24.076  18.586  1.00  0.00      A    H
ATOM   3147  HC1 DCE A 263      12.076  25.533  17.939  1.00  0.00      A    H
ATOM   3148  Cl  DCE A 263       9.701  25.207  17.455  1.00  0.00      A   CL
ATOM   3149  CT1 DCE A 263      11.046  25.667  19.905  1.00  0.00      A    C
ATOM   3150  HC2 DCE A 263      10.661  26.679  19.777  1.00  0.00      A    H
ATOM   3151  Cl1 DCE A 263       9.887  24.863  20.993  1.00  0.00      A   CL
ATOM   3152  HC3 DCE A 263      12.042  25.698  20.347  1.00  0.00      A    H
ATOM   3157  CT  DCE A 264      38.298  35.664  29.053  1.00  0.00      A    C
ATOM   3158  HC  DCE A 264      38.129  36.630  29.527  1.00  0.00      A    H
ATOM   3159  HC1 DCE A 264      37.348  35.192  28.803  1.00  0.00      A    H
ATOM   3160  Cl  DCE A 264      39.195  35.860  27.461  1.00  0.00      A   CL
ATOM   3161  CT1 DCE A 264      39.110  34.691  29.852  1.00  0.00      A    C
ATOM   3162  HC2 DCE A 264      38.886  34.620  30.916  1.00  0.00      A    H
ATOM   3163  Cl1 DCE A 264      39.117  33.011  29.103  1.00  0.00      A   CL
ATOM   3164  HC3 DCE A 264      40.116  35.110  29.808  1.00  0.00      A    H
ATOM   3169  CT  DCE A 265      15.210  28.549  14.888  1.00  0.00      A    C
ATOM   3170  HC  DCE A 265      15.921  28.385  15.697  1.00  0.00      A    H
ATOM   3171  HC1 DCE A 265      14.423  29.131  15.367  1.00  0.00      A    H
ATOM   3172  Cl  DCE A 265      15.822  29.636  13.679  1.00  0.00      A   CL
ATOM   3173  CT1 DCE A 265      14.896  27.213  14.235  1.00  0.00      A    C
ATOM   3174  HC2 DCE A 265      15.850  26.697  14.125  1.00  0.00      A    H
ATOM   3175  Cl1 DCE A 265      13.991  26.407  15.457  1.00  0.00      A   CL
ATOM   3176  HC3 DCE A 265      14.355  27.404  13.308  1.00  0.00      A    H
ATOM   3181  CT  DCE A 266      48.056  49.619  28.273  1.00  0.00      A    C
ATOM   3182  HC  DCE A 266      47.829  48.572  28.473  1.00  0.00      A    H
ATOM   3183  HC1 DCE A 266      48.784  49.619  27.461  1.00  0.00      A    H
ATOM   3184  Cl  DCE A 266      46.588  50.495  27.754  1.00  0.00      A   CL
ATOM   3185  CT1 DCE A 266      48.675  50.208  29.496  1.00  0.00      A    C
ATOM   3186  HC2 DCE A 266      49.569  49.694  29.850  1.00  0.00      A    H
ATOM   3187  Cl1 DCE A 266      49.245  51.899  29.295  1.00  0.00      A   CL
ATOM   3188  HC3 DCE A 266      47.976  50.191  30.332  1.00  0.00      A    H
ATOM   3193  CT  DCE A 267      24.686  53.093  47.702  1.00  0.00      A    C
ATOM   3194  HC  DCE A 267      24.595  54.160  47.496  1.00  0.00      A    H
ATOM   3195  HC1 DCE A 267      25.733  52.800  47.627  1.00  0.00      A    H
ATOM   3196  Cl  DCE A 267      24.134  52.838  49.360  1.00  0.00      A   CL
ATOM   3197  CT1 DCE A 267      23.802  52.453  46.663  1.00  0.00      A    C
ATOM   3198  HC2 DCE A 267      24.265  52.581  45.685  1.00  0.00      A    H
ATOM   3199  Cl1 DCE A 267      23.640  50.747  47.038  1.00  0.00      A   CL
ATOM   3200  HC3 DCE A 267      22.822  52.928  46.633  1.00  0.00      A    H
ATOM   3205  CT  DCE A 268      50.884  33.716   3.747  1.00  0.00      A    C
ATOM   3206  HC  DCE A 268      50.321  34.195   2.946  1.00  0.00      A    H
ATOM   3207  HC1 DCE A 268      50.715  32.639   3.762  1.00  0.00      A    H
ATOM   3208  Cl  DCE A 268      52.690  33.895   3.548  1.00  0.00      A   CL
ATOM   3209  CT1 DCE A 268      50.353  34.225   5.074  1.00  0.00      A    C
ATOM   3210  HC2 DCE A 268      49.293  33.980   5.148  1.00  0.00      A    H
ATOM   3211  Cl1 DCE A 268      51.212  33.324   6.396  1.00  0.00      A   CL
ATOM   3212  HC3 DCE A 268      50.530  35.290   5.229  1.00  0.00      A    H
ATOM   3217  CT  DCE A 269       0.840  38.789  31.944  1.00  0.00      A    C
ATOM   3218  HC  DCE A 269       0.272  39.244  31.133  1.00  0.00      A    H
ATOM   3219  HC1 DCE A 269       1.128  37.778  31.654  1.00  0.00      A    H
ATOM   3220  Cl  DCE A 269       2.257  39.713  32.165  1.00  0.00      A   CL
ATOM   3221  CT1 DCE A 269       0.046  38.837  33.251  1.00  0.00      A    C
ATOM   3222  HC2 DCE A 269      -0.993  38.619  33.005  1.00  0.00      A    H
ATOM   3223  Cl1 DCE A 269       0.845  37.742  34.376  1.00  0.00      A   CL
ATOM   3224  HC3 DCE A 269       0.143  39.787  33.778  1.00  0.00      A    H
ATOM   3229  CT  DCE A 270      16.526  43.095  45.896  1.00  0.00      A    C
ATOM   3230  HC  DCE A 270      16.996  43.794  45.204  1.00  0.00      A    H
ATOM   3231  HC1 DCE A 270      17.109  42.177  45.970  1.00  0.00      A    H
ATOM   3232  Cl  DCE A 270      16.664  43.891  47.528  1.00  0.00      A   CL
ATOM   3233  CT1 DCE A 270      15.080  42.719  45.506  1.00  0.00      A    C
ATOM   3234  HC2 DCE A 270      14.589  42.231  46.348  1.00  0.00      A    H
ATOM   3235  Cl1 DCE A 270      14.118  44.188  45.214  1.00  0.00      A   CL
ATOM   3236  HC3 DCE A 270      14.870  42.052  44.669  1.00  0.00      A    H
ATOM   3241  CT  DCE A 271      52.680   0.662   4.080  1.00  0.00      A    C
ATOM   3242  HC  DCE A 271      52.073   1.083   4.882  1.00  0.00      A    H
ATOM   3243  HC1 DCE A 271      53.734   0.693   4.356  1.00  0.00      A    H
ATOM   3244  Cl  DCE A 271      52.311  -1.079   4.326  1.00  0.00      A   CL
ATOM   3245  CT1 DCE A 271      52.303   1.115   2.660  1.00  0.00      A    C
ATOM   3246  HC2 DCE A 271      52.532   2.178   2.582  1.00  0.00      A    H
ATOM   3247  Cl1 DCE A 271      53.160   0.089   1.552  1.00  0.00      A   CL
ATOM   3248  HC3 DCE A 271      51.231   1.039   2.476  1.00  0.00      A    H
ATOM   3253  CT  DCE A 272      30.246  41.303  11.612  1.00  0.00      A    C
ATOM   3254  HC  DCE A 272      31.043  41.935  11.219  1.00  0.00      A    H
ATOM   3255  HC1 DCE A 272      29.351  41.326  10.991  1.00  0.00      A    H
ATOM   3256  Cl  DCE A 272      30.824  39.665  11.586  1.00  0.00      A   CL
ATOM   3257  CT1 DCE A 272      29.967  41.886  12.995  1.00  0.00      A    C
ATOM   3258  HC2 DCE A 272      30.855  42.089  13.593  1.00  0.00      A    H
ATOM   3259  Cl1 DCE A 272      29.143  43.408  12.810  1.00  0.00      A   CL
ATOM   3260  HC3 DCE A 272      29.338  41.218  13.582  1.00  0.00      A    H
ATOM   3265  CT  DCE A 273      30.482  26.585  27.990  1.00  0.00      A    C
ATOM   3266  HC  DCE A 273      29.946  26.756  28.924  1.00  0.00      A    H
ATOM   3267  HC1 DCE A 273      29.788  25.986  27.401  1.00  0.00      A    H
ATOM   3268  Cl  DCE A 273      30.847  28.081  27.123  1.00  0.00      A   CL
ATOM   3269  CT1 DCE A 273      31.768  25.809  28.252  1.00  0.00      A    C
ATOM   3270  HC2 DCE A 273      32.586  26.353  28.723  1.00  0.00      A    H
ATOM   3271  Cl1 DCE A 273      31.389  24.370  29.224  1.00  0.00      A   CL
ATOM   3272  HC3 DCE A 273      32.119  25.636  27.234  1.00  0.00      A    H
ATOM   3277  CT  DCE A 274       6.618  41.129  40.527  1.00  0.00      A    C
ATOM   3278  HC  DCE A 274       6.735  42.168  40.221  1.00  0.00      A    H
ATOM   3279  HC1 DCE A 274       6.243  40.612  39.643  1.00  0.00      A    H
ATOM   3280  Cl  DCE A 274       8.261  40.436  40.854  1.00  0.00      A   CL
ATOM   3281  CT1 DCE A 274       5.605  41.059  41.640  1.00  0.00      A    C
ATOM   3282  HC2 DCE A 274       5.444  40.120  42.170  1.00  0.00      A    H
ATOM   3283  Cl1 DCE A 274       6.046  42.315  42.838  1.00  0.00      A   CL
ATOM   3284  HC3 DCE A 274       4.637  41.293  41.198  1.00  0.00      A    H
ATOM   3289  CT  DCE A 275      24.442  31.967  15.716  1.00  0.00      A    C
ATOM   3290  HC  DCE A 275      23.429  32.344  15.571  1.00  0.00      A    H
ATOM   3291  HC1 DCE A 275      24.995  32.902  15.802  1.00  0.00      A    H
ATOM   3292  Cl  DCE A 275      24.293  31.182  17.285  1.00  0.00      A   CL
ATOM   3293  CT1 DCE A 275      25.022  31.029  14.734  1.00  0.00      A    C
ATOM   3294  HC2 DCE A 275      24.575  30.035  14.754  1.00  0.00      A    H
ATOM   3295  Cl1 DCE A 275      24.809  31.629  13.034  1.00  0.00      A   CL
ATOM   3296  HC3 DCE A 275      26.086  30.850  14.894  1.00  0.00      A    H
ATOM   3301  CT  DCE A 276      48.594   2.966  28.756  1.00  0.00      A    C
ATOM   3302  HC  DCE A 276      49.528   2.439  28.560  1.00  0.00      A    H
ATOM   3303  HC1 DCE A 276      47.892   2.317  28.233  1.00  0.00      A    H
ATOM   3304  Cl  DCE A 276      48.108   3.227  30.427  1.00  0.00      A   CL
ATOM   3305  CT1 DCE A 276      48.425   4.267  27.994  1.00  0.00      A    C
ATOM   3306  HC2 DCE A 276      48.628   4.336  26.925  1.00  0.00      A    H
ATOM   3307  Cl1 DCE A 276      46.765   4.716  28.109  1.00  0.00      A   CL
ATOM   3308  HC3 DCE A 276      49.047   5.024  28.471  1.00  0.00      A    H
ATOM   3313  CT  DCE A 277       4.383  49.402  35.848  1.00  0.00      A    C
ATOM   3314  HC  DCE A 277       4.763  49.309  36.865  1.00  0.00      A    H
ATOM   3315  HC1 DCE A 277       4.677  48.474  35.358  1.00  0.00      A    H
ATOM   3316  Cl  DCE A 277       2.593  49.301  35.830  1.00  0.00      A   CL
ATOM   3317  CT1 DCE A 277       4.913  50.672  35.093  1.00  0.00      A    C
ATOM   3318  HC2 DCE A 277       5.924  50.383  34.803  1.00  0.00      A    H
ATOM   3319  Cl1 DCE A 277       4.012  50.849  33.603  1.00  0.00      A   CL
ATOM   3320  HC3 DCE A 277       4.879  51.585  35.688  1.00  0.00      A    H
ATOM   3325  CT  DCE A 278      45.557  42.605  35.123  1.00  0.00      A    C
ATOM   3326  HC  DCE A 278      45.545  41.642  34.612  1.00  0.00      A    H
ATOM   3327  HC1 DCE A 278      45.032  43.294  34.462  1.00  0.00      A    H
ATOM   3328  Cl  DCE A 278      44.548  42.379  36.545  1.00  0.00      A   CL
ATOM   3329  CT1 DCE A 278      46.968  42.985  35.561  1.00  0.00      A    C
ATOM   3330  HC2 DCE A 278      47.808  43.042  34.868  1.00  0.00      A    H
ATOM   3331  Cl1 DCE A 278      46.927  44.323  36.693  1.00  0.00      A   CL
ATOM   3332  HC3 DCE A 278      47.470  42.206  36.135  1.00  0.00      A    H
ATOM   3337  CT  DCE A 279      46.700  28.239  39.367  1.00  0.00      A    C
ATOM   3338  HC  DCE A 279      46.851  27.395  40.039  1.00  0.00      A    H
ATOM   3339  HC1 DCE A 279      45.689  28.625  39.231  1.00  0.00      A    H
ATOM   3340  Cl  DCE A 279      47.370  29.680  40.163  1.00  0.00      A   CL
ATOM   3341  CT1 DCE A 279      47.558  28.145  38.094  1.00  0.00      A    C
ATOM   3342  HC2 DCE A 279      48.542  27.781  38.389  1.00  0.00      A    H
ATOM   3343  Cl1 DCE A 279      46.789  27.069  36.911  1.00  0.00      A   CL
ATOM   3344  HC3 DCE A 279      47.649  29.130  37.635  1.00  0.00      A    H
ATOM   3349  CT  DCE A 280      34.825   9.633  26.381  1.00  0.00      A    C
ATOM   3350  HC  DCE A 280      35.490   9.904  27.200  1.00  0.00      A    H
ATOM   3351  HC1 DCE A 280      34.038   8.928  26.651  1.00  0.00      A    H
ATOM   3352  Cl  DCE A 280      34.024  11.113  25.679  1.00  0.00      A   CL
ATOM   3353  CT1 DCE A 280      35.658   9.158  25.262  1.00  0.00      A    C
ATOM   3354  HC2 DCE A 280      36.154   8.251  25.607  1.00  0.00      A    H
ATOM   3355  Cl1 DCE A 280      34.659   8.852  23.845  1.00  0.00      A   CL
ATOM   3356  HC3 DCE A 280      36.386   9.919  24.984  1.00  0.00      A    H
ATOM   3361  CT  DCE A 281      41.212   1.959  10.856  1.00  0.00      A    C
ATOM   3362  HC  DCE A 281      40.577   2.149   9.990  1.00  0.00      A    H
ATOM   3363  HC1 DCE A 281      41.029   0.890  10.955  1.00  0.00      A    H
ATOM   3364  Cl  DCE A 281      42.957   2.062  10.566  1.00  0.00      A   CL
ATOM   3365  CT1 DCE A 281      40.774   2.421  12.166  1.00  0.00      A    C
ATOM   3366  HC2 DCE A 281      41.463   2.042  12.921  1.00  0.00      A    H
ATOM   3367  Cl1 DCE A 281      40.606   4.213  12.127  1.00  0.00      A   CL
ATOM   3368  HC3 DCE A 281      39.783   2.034  12.404  1.00  0.00      A    H
ATOM   3373  CT  DCE A 282      12.514   0.773  14.081  1.00  0.00      A    C
ATOM   3374  HC  DCE A 282      12.341   0.232  13.151  1.00  0.00      A    H
ATOM   3375  HC1 DCE A 282      13.323   0.202  14.537  1.00  0.00      A    H
ATOM   3376  Cl  DCE A 282      13.037   2.412  13.586  1.00  0.00      A   CL
ATOM   3377  CT1 DCE A 282      11.129   0.783  14.744  1.00  0.00      A    C
ATOM   3378  HC2 DCE A 282      10.865  -0.144  15.252  1.00  0.00      A    H
ATOM   3379  Cl1 DCE A 282      10.981   2.111  15.924  1.00  0.00      A   CL
ATOM   3380  HC3 DCE A 282      10.402   0.974  13.955  1.00  0.00      A    H
ATOM   3385  CT  DCE A 283       7.892  38.889  17.302  1.00  0.00      A    C
ATOM   3386  HC  DCE A 283       8.457  37.973  17.476  1.00  0.00      A    H
ATOM   3387  HC1 DCE A 283       6.891  38.557  17.029  1.00  0.00      A    H
ATOM   3388  Cl  DCE A 283       7.805  39.562  18.992  1.00  0.00      A   CL
ATOM   3389  CT1 DCE A 283       8.385  39.815  16.252  1.00  0.00      A    C
ATOM   3390  HC2 DCE A 283       9.328  40.233  16.604  1.00  0.00      A    H
ATOM   3391  Cl1 DCE A 283       8.641  38.828  14.743  1.00  0.00      A   CL
ATOM   3392  HC3 DCE A 283       7.720  40.637  15.985  1.00  0.00      A    H
ATOM   3397  CT  DCE A 284      47.349  43.531  20.065  1.00  0.00      A    C
ATOM   3398  HC  DCE A 284      47.768  42.958  19.238  1.00  0.00      A    H
ATOM   3399  HC1 DCE A 284      47.074  42.693  20.705  1.00  0.00      A    H
ATOM   3400  Cl  DCE A 284      48.632  44.480  20.847  1.00  0.00      A   CL
ATOM   3401  CT1 DCE A 284      46.101  44.392  19.782  1.00  0.00      A    C
ATOM   3402  HC2 DCE A 284      45.267  43.708  19.630  1.00  0.00      A    H
ATOM   3403  Cl1 DCE A 284      45.574  45.444  21.069  1.00  0.00      A   CL
ATOM   3404  HC3 DCE A 284      46.181  44.910  18.827  1.00  0.00      A    H
ATOM   3409  CT  DCE A 285      11.752  15.742   0.652  1.00  0.00      A    C
ATOM   3410  HC  DCE A 285      11.319  15.041  -0.062  1.00  0.00      A    H
ATOM   3411  HC1 DCE A 285      12.538  16.217   0.064  1.00  0.00      A    H
ATOM   3412  Cl  DCE A 285      10.420  16.976   0.974  1.00  0.00      A   CL
ATOM   3413  CT1 DCE A 285      12.227  15.051   1.926  1.00  0.00      A    C
ATOM   3414  HC2 DCE A 285      13.169  14.521   1.787  1.00  0.00      A    H
ATOM   3415  Cl1 DCE A 285      12.897  16.403   2.867  1.00  0.00      A   CL
ATOM   3416  HC3 DCE A 285      11.428  14.514   2.437  1.00  0.00      A    H
ATOM   3421  CT  DCE A 286      17.368  19.357  38.583  1.00  0.00      A    C
ATOM   3422  HC  DCE A 286      18.130  19.777  39.241  1.00  0.00      A    H
ATOM   3423  HC1 DCE A 286      17.115  18.339  38.879  1.00  0.00      A    H
ATOM   3424  Cl  DCE A 286      15.855  20.304  38.556  1.00  0.00      A   CL
ATOM   3425  CT1 DCE A 286      17.943  19.530  37.223  1.00  0.00      A    C
ATOM   3426  HC2 DCE A 286      18.797  18.880  37.029  1.00  0.00      A    H
ATOM   3427  Cl1 DCE A 286      16.771  19.058  35.863  1.00  0.00      A   CL
ATOM   3428  HC3 DCE A 286      18.384  20.514  37.066  1.00  0.00      A    H
ATOM   3433  CT  DCE A 287      45.591  17.150  15.498  1.00  0.00      A    C
ATOM   3434  HC  DCE A 287      45.935  17.850  16.259  1.00  0.00      A    H
ATOM   3435  HC1 DCE A 287      44.676  16.667  15.841  1.00  0.00      A    H
ATOM   3436  Cl  DCE A 287      44.977  18.250  14.254  1.00  0.00      A   CL
ATOM   3437  CT1 DCE A 287      46.860  16.342  15.119  1.00  0.00      A    C
ATOM   3438  HC2 DCE A 287      47.110  15.580  15.857  1.00  0.00      A    H
ATOM   3439  Cl1 DCE A 287      46.748  15.510  13.545  1.00  0.00      A   CL
ATOM   3440  HC3 DCE A 287      47.711  17.023  15.109  1.00  0.00      A    H
ATOM   3445  CT  DCE A 288      21.683  44.716  40.079  1.00  0.00      A    C
ATOM   3446  HC  DCE A 288      22.732  44.430  40.156  1.00  0.00      A    H
ATOM   3447  HC1 DCE A 288      21.011  43.950  40.466  1.00  0.00      A    H
ATOM   3448  Cl  DCE A 288      21.476  46.157  41.104  1.00  0.00      A   CL
ATOM   3449  CT1 DCE A 288      21.284  45.014  38.574  1.00  0.00      A    C
ATOM   3450  HC2 DCE A 288      21.289  44.049  38.066  1.00  0.00      A    H
ATOM   3451  Cl1 DCE A 288      19.657  45.594  38.589  1.00  0.00      A   CL
ATOM   3452  HC3 DCE A 288      21.959  45.793  38.219  1.00  0.00      A    H
ATOM   3457  CT  DCE A 289      27.912   2.232   6.446  1.00  0.00      A    C
ATOM   3458  HC  DCE A 289      27.651   2.920   7.250  1.00  0.00      A    H
ATOM   3459  HC1 DCE A 289      27.772   2.721   5.482  1.00  0.00      A    H
ATOM   3460  Cl  DCE A 289      29.669   2.061   6.541  1.00  0.00      A   CL
ATOM   3461  CT1 DCE A 289      27.187   0.877   6.444  1.00  0.00      A    C
ATOM   3462  HC2 DCE A 289      27.408   0.282   5.558  1.00  0.00      A    H
ATOM   3463  Cl1 DCE A 289      27.735  -0.114   7.820  1.00  0.00      A   CL
ATOM   3464  HC3 DCE A 289      26.104   0.990   6.476  1.00  0.00      A    H
ATOM   3469  CT  DCE A 290      22.282  47.978   5.647  1.00  0.00      A    C
ATOM   3470  HC  DCE A 290      21.557  48.763   5.431  1.00  0.00      A    H
ATOM   3471  HC1 DCE A 290      21.947  47.015   5.262  1.00  0.00      A    H
ATOM   3472  Cl  DCE A 290      23.819  48.405   4.872  1.00  0.00      A   CL
ATOM   3473  CT1 DCE A 290      22.542  47.806   7.164  1.00  0.00      A    C
ATOM   3474  HC2 DCE A 290      21.647  47.420   7.654  1.00  0.00      A    H
ATOM   3475  Cl1 DCE A 290      23.848  46.588   7.439  1.00  0.00      A   CL
ATOM   3476  HC3 DCE A 290      22.853  48.731   7.650  1.00  0.00      A    H
ATOM   3481  CT  DCE A 291      43.062   1.087   5.818  1.00  0.00      A    C
ATOM   3482  HC  DCE A 291      42.779   1.156   6.869  1.00  0.00      A    H
ATOM   3483  HC1 DCE A 291      42.156   0.942   5.230  1.00  0.00      A    H
ATOM   3484  Cl  DCE A 291      43.803   2.694   5.285  1.00  0.00      A   CL
ATOM   3485  CT1 DCE A 291      44.061  -0.063   5.568  1.00  0.00      A    C
ATOM   3486  HC2 DCE A 291      44.836  -0.116   6.333  1.00  0.00      A    H
ATOM   3487  Cl1 DCE A 291      43.116  -1.553   5.715  1.00  0.00      A   CL
ATOM   3488  HC3 DCE A 291      44.473  -0.046   4.559  1.00  0.00      A    H
ATOM   3493  CT  DCE A 292      42.244   4.964  21.064  1.00  0.00      A    C
ATOM   3494  HC  DCE A 292      41.190   4.854  21.317  1.00  0.00      A    H
ATOM   3495  HC1 DCE A 292      42.792   4.807  21.993  1.00  0.00      A    H
ATOM   3496  Cl  DCE A 292      42.657   3.734  19.897  1.00  0.00      A   CL
ATOM   3497  CT1 DCE A 292      42.427   6.303  20.452  1.00  0.00      A    C
ATOM   3498  HC2 DCE A 292      42.468   7.040  21.254  1.00  0.00      A    H
ATOM   3499  Cl1 DCE A 292      44.059   6.402  19.655  1.00  0.00      A   CL
ATOM   3500  HC3 DCE A 292      41.578   6.468  19.789  1.00  0.00      A    H
ATOM   3505  CT  DCE A 293       4.756  21.450  28.824  1.00  0.00      A    C
ATOM   3506  HC  DCE A 293       5.819  21.398  29.061  1.00  0.00      A    H
ATOM   3507  HC1 DCE A 293       4.456  22.311  28.228  1.00  0.00      A    H
ATOM   3508  Cl  DCE A 293       4.303  19.951  27.901  1.00  0.00      A   CL
ATOM   3509  CT1 DCE A 293       3.866  21.596  30.145  1.00  0.00      A    C
ATOM   3510  HC2 DCE A 293       4.011  20.815  30.891  1.00  0.00      A    H
ATOM   3511  Cl1 DCE A 293       4.272  23.145  30.951  1.00  0.00      A   CL
ATOM   3512  HC3 DCE A 293       2.789  21.734  30.053  1.00  0.00      A    H
ATOM   3517  CT  DCE A 294      37.443   4.884   8.702  1.00  0.00      A    C
ATOM   3518  HC  DCE A 294      36.838   5.225   7.862  1.00  0.00      A    H
ATOM   3519  HC1 DCE A 294      36.917   4.336   9.484  1.00  0.00      A    H
ATOM   3520  Cl  DCE A 294      38.757   3.831   8.167  1.00  0.00      A   CL
ATOM   3521  CT1 DCE A 294      38.022   6.119   9.343  1.00  0.00      A    C
ATOM   3522  HC2 DCE A 294      38.828   6.430   8.677  1.00  0.00      A    H
ATOM   3523  Cl1 DCE A 294      36.821   7.421   9.532  1.00  0.00      A   CL
ATOM   3524  HC3 DCE A 294      38.592   5.939  10.254  1.00  0.00      A    H
ATOM   3529  CT  DCE A 295      51.095  23.043  38.096  1.00  0.00      A    C
ATOM   3530  HC  DCE A 295      51.648  23.252  39.012  1.00  0.00      A    H
ATOM   3531  HC1 DCE A 295      50.545  22.107  38.195  1.00  0.00      A    H
ATOM   3532  Cl  DCE A 295      49.933  24.327  37.853  1.00  0.00      A   CL
ATOM   3533  CT1 DCE A 295      52.010  23.079  36.884  1.00  0.00      A    C
ATOM   3534  HC2 DCE A 295      52.523  24.040  36.844  1.00  0.00      A    H
ATOM   3535  Cl1 DCE A 295      53.099  21.670  37.081  1.00  0.00      A   CL
ATOM   3536  HC3 DCE A 295      51.488  23.040  35.928  1.00  0.00      A    H
ATOM   3541  CT  DCE A 296       0.608  12.970  42.123  1.00  0.00      A    C
ATOM   3542  HC  DCE A 296      -0.320  13.023  41.554  1.00  0.00      A    H
ATOM   3543  HC1 DCE A 296       1.373  13.319  41.430  1.00  0.00      A    H
ATOM   3544  Cl  DCE A 296       0.331  14.097  43.484  1.00  0.00      A   CL
ATOM   3545  CT1 DCE A 296       0.911  11.519  42.550  1.00  0.00      A    C
ATOM   3546  HC2 DCE A 296       1.690  11.458  43.310  1.00  0.00      A    H
ATOM   3547  Cl1 DCE A 296      -0.523  10.963  43.311  1.00  0.00      A   CL
ATOM   3548  HC3 DCE A 296       1.150  10.958  41.647  1.00  0.00      A    H
ATOM   3553  CT  DCE A 297      50.092  14.216  28.405  1.00  0.00      A    C
ATOM   3554  HC  DCE A 297      49.883  13.394  27.719  1.00  0.00      A    H
ATOM   3555  HC1 DCE A 297      50.901  13.919  29.072  1.00  0.00      A    H
ATOM   3556  Cl  DCE A 297      50.629  15.611  27.478  1.00  0.00      A   CL
ATOM   3557  CT1 DCE A 297      48.789  14.482  29.186  1.00  0.00      A    C
ATOM   3558  HC2 DCE A 297      48.060  14.983  28.550  1.00  0.00      A    H
ATOM   3559  Cl1 DCE A 297      47.966  13.039  29.785  1.00  0.00      A   CL
ATOM   3560  HC3 DCE A 297      48.865  15.162  30.035  1.00  0.00      A    H
ATOM   3565  CT  DCE A 298       4.457   1.547  36.865  1.00  0.00      A    C
ATOM   3566  HC  DCE A 298       3.540   2.111  37.035  1.00  0.00      A    H
ATOM   3567  HC1 DCE A 298       4.279   0.900  36.006  1.00  0.00      A    H
ATOM   3568  Cl  DCE A 298       5.649   2.878  36.360  1.00  0.00      A   CL
ATOM   3569  CT1 DCE A 298       4.959   0.758  38.102  1.00  0.00      A    C
ATOM   3570  HC2 DCE A 298       4.703   1.426  38.924  1.00  0.00      A    H
ATOM   3571  Cl1 DCE A 298       3.966  -0.710  38.328  1.00  0.00      A   CL
ATOM   3572  HC3 DCE A 298       6.032   0.592  38.201  1.00  0.00      A    H
ATOM   3577  CT  DCE A 299       9.024  34.384  28.586  1.00  0.00      A    C
ATOM   3578  HC  DCE A 299       9.986  33.923  28.807  1.00  0.00      A    H
ATOM   3579  HC1 DCE A 299       8.705  33.840  27.697  1.00  0.00      A    H
ATOM   3580  Cl  DCE A 299       7.951  33.813  29.928  1.00  0.00      A   CL
ATOM   3581  CT1 DCE A 299       9.074  35.921  28.382  1.00  0.00      A    C
ATOM   3582  HC2 DCE A 299       9.655  36.304  27.543  1.00  0.00      A    H
ATOM   3583  Cl1 DCE A 299       7.425  36.523  28.076  1.00  0.00      A   CL
ATOM   3584  HC3 DCE A 299       9.493  36.426  29.253  1.00  0.00      A    H
ATOM   3589  CT  DCE A 300      18.680  13.938   7.282  1.00  0.00      A    C
ATOM   3590  HC  DCE A 300      17.738  13.748   7.796  1.00  0.00      A    H
ATOM   3591  HC1 DCE A 300      18.656  13.652   6.230  1.00  0.00      A    H
ATOM   3592  Cl  DCE A 300      18.962  15.693   7.240  1.00  0.00      A   CL
ATOM   3593  CT1 DCE A 300      19.894  13.262   7.963  1.00  0.00      A    C
ATOM   3594  HC2 DCE A 300      20.137  13.702   8.930  1.00  0.00      A    H
ATOM   3595  Cl1 DCE A 300      19.395  11.529   8.074  1.00  0.00      A   CL
ATOM   3596  HC3 DCE A 300      20.760  13.389   7.314  1.00  0.00      A    H
ATOM   3601  CT  DCE A 301      34.114  22.443  36.739  1.00  0.00      A    C
ATOM   3602  HC  DCE A 301      33.348  22.280  37.497  1.00  0.00      A    H
ATOM   3603  HC1 DCE A 301      33.847  22.476  35.683  1.00  0.00      A    H
ATOM   3604  Cl  DCE A 301      34.775  24.050  37.123  1.00  0.00      A   CL
ATOM   3605  CT1 DCE A 301      35.367  21.498  36.996  1.00  0.00      A    C
ATOM   3606  HC2 DCE A 301      36.180  21.999  36.471  1.00  0.00      A    H
ATOM   3607  Cl1 DCE A 301      35.828  21.540  38.671  1.00  0.00      A   CL
ATOM   3608  HC3 DCE A 301      35.196  20.485  36.632  1.00  0.00      A    H
ATOM   3613  CT  DCE A 302      48.124  15.977   8.547  1.00  0.00      A    C
ATOM   3614  HC  DCE A 302      49.162  15.888   8.869  1.00  0.00      A    H
ATOM   3615  HC1 DCE A 302      47.901  15.019   8.078  1.00  0.00      A    H
ATOM   3616  Cl  DCE A 302      46.902  16.532   9.632  1.00  0.00      A   CL
ATOM   3617  CT1 DCE A 302      48.128  17.019   7.397  1.00  0.00      A    C
ATOM   3618  HC2 DCE A 302      48.426  18.014   7.728  1.00  0.00      A    H
ATOM   3619  Cl1 DCE A 302      49.515  16.666   6.266  1.00  0.00      A   CL
ATOM   3620  HC3 DCE A 302      47.187  17.079   6.849  1.00  0.00      A    H
ATOM   3625  CT  DCE A 303      21.505  48.620  22.719  1.00  0.00      A    C
ATOM   3626  HC  DCE A 303      20.636  48.403  22.097  1.00  0.00      A    H
ATOM   3627  HC1 DCE A 303      21.835  49.658  22.697  1.00  0.00      A    H
ATOM   3628  Cl  DCE A 303      20.908  48.179  24.382  1.00  0.00      A   CL
ATOM   3629  CT1 DCE A 303      22.629  47.722  22.266  1.00  0.00      A    C
ATOM   3630  HC2 DCE A 303      22.308  46.728  21.954  1.00  0.00      A    H
ATOM   3631  Cl1 DCE A 303      23.455  48.449  20.857  1.00  0.00      A   CL
ATOM   3632  HC3 DCE A 303      23.419  47.603  23.007  1.00  0.00      A    H
ATOM   3637  CT  DCE A 304      30.657  48.712   9.811  1.00  0.00      A    C
ATOM   3638  HC  DCE A 304      29.974  48.729   8.961  1.00  0.00      A    H
ATOM   3639  HC1 DCE A 304      31.027  49.736   9.778  1.00  0.00      A    H
ATOM   3640  Cl  DCE A 304      29.700  48.443  11.276  1.00  0.00      A   CL
ATOM   3641  CT1 DCE A 304      31.600  47.526   9.477  1.00  0.00      A    C
ATOM   3642  HC2 DCE A 304      31.049  46.777   8.909  1.00  0.00      A    H
ATOM   3643  Cl1 DCE A 304      32.990  48.100   8.644  1.00  0.00      A   CL
ATOM   3644  HC3 DCE A 304      32.046  47.094  10.373  1.00  0.00      A    H
ATOM   3649  CT  DCE A 305      19.271  26.030  26.506  1.00  0.00      A    C
ATOM   3650  HC  DCE A 305      19.677  26.917  26.992  1.00  0.00      A    H
ATOM   3651  HC1 DCE A 305      19.294  25.273  27.290  1.00  0.00      A    H
ATOM   3652  Cl  DCE A 305      17.648  26.417  25.828  1.00  0.00      A   CL
ATOM   3653  CT1 DCE A 305      20.245  25.663  25.384  1.00  0.00      A    C
ATOM   3654  HC2 DCE A 305      20.418  26.533  24.752  1.00  0.00      A    H
ATOM   3655  Cl1 DCE A 305      21.825  25.184  26.002  1.00  0.00      A   CL
ATOM   3656  HC3 DCE A 305      19.897  24.836  24.764  1.00  0.00      A    H
ATOM   3661  CT  DCE A 306      36.933  50.941  31.624  1.00  0.00      A    C
ATOM   3662  HC  DCE A 306      36.130  51.346  31.010  1.00  0.00      A    H
ATOM   3663  HC1 DCE A 306      37.901  51.277  31.252  1.00  0.00      A    H
ATOM   3664  Cl  DCE A 306      36.860  51.588  33.244  1.00  0.00      A   CL
ATOM   3665  CT1 DCE A 306      36.748  49.395  31.533  1.00  0.00      A    C
ATOM   3666  HC2 DCE A 306      36.726  49.104  30.483  1.00  0.00      A    H
ATOM   3667  Cl1 DCE A 306      38.116  48.486  32.209  1.00  0.00      A   CL
ATOM   3668  HC3 DCE A 306      35.767  49.060  31.872  1.00  0.00      A    H
ATOM   3673  CT  DCE A 307       2.850  37.323  15.090  1.00  0.00      A    C
ATOM   3674  HC  DCE A 307       3.217  37.556  14.090  1.00  0.00      A    H
ATOM   3675  HC1 DCE A 307       3.008  36.246  15.156  1.00  0.00      A    H
ATOM   3676  Cl  DCE A 307       3.937  38.183  16.313  1.00  0.00      A   CL
ATOM   3677  CT1 DCE A 307       1.356  37.754  15.437  1.00  0.00      A    C
ATOM   3678  HC2 DCE A 307       0.694  36.978  15.053  1.00  0.00      A    H
ATOM   3679  Cl1 DCE A 307       1.147  37.998  17.245  1.00  0.00      A   CL
ATOM   3680  HC3 DCE A 307       1.198  38.721  14.960  1.00  0.00      A    H
ATOM   3685  CT  DCE A 308       5.058  24.206  45.510  1.00  0.00      A    C
ATOM   3686  HC  DCE A 308       4.274  23.879  46.193  1.00  0.00      A    H
ATOM   3687  HC1 DCE A 308       6.029  23.899  45.897  1.00  0.00      A    H
ATOM   3688  Cl  DCE A 308       4.729  23.532  43.886  1.00  0.00      A   CL
ATOM   3689  CT1 DCE A 308       4.922  25.735  45.425  1.00  0.00      A    C
ATOM   3690  HC2 DCE A 308       5.680  26.161  46.084  1.00  0.00      A    H
ATOM   3691  Cl1 DCE A 308       5.190  26.312  43.784  1.00  0.00      A   CL
ATOM   3692  HC3 DCE A 308       3.966  26.093  45.807  1.00  0.00      A    H
ATOM   3697  CT  DCE A 309       0.755  47.596  48.085  1.00  0.00      A    C
ATOM   3698  HC  DCE A 309      -0.157  48.191  48.128  1.00  0.00      A    H
ATOM   3699  HC1 DCE A 309       0.884  47.283  47.049  1.00  0.00      A    H
ATOM   3700  Cl  DCE A 309       1.988  48.819  48.534  1.00  0.00      A   CL
ATOM   3701  CT1 DCE A 309       0.783  46.274  48.960  1.00  0.00      A    C
ATOM   3702  HC2 DCE A 309       0.494  46.584  49.964  1.00  0.00      A    H
ATOM   3703  Cl1 DCE A 309      -0.501  45.236  48.465  1.00  0.00      A   CL
ATOM   3704  HC3 DCE A 309       1.690  45.671  48.944  1.00  0.00      A    H
ATOM   3709  CT  DCE A 310       1.799   4.369  35.421  1.00  0.00      A    C
ATOM   3710  HC  DCE A 310       1.394   5.354  35.657  1.00  0.00      A    H
ATOM   3711  HC1 DCE A 310       2.881   4.499  35.392  1.00  0.00      A    H
ATOM   3712  Cl  DCE A 310       1.361   3.403  36.825  1.00  0.00      A   CL
ATOM   3713  CT1 DCE A 310       1.300   3.764  34.168  1.00  0.00      A    C
ATOM   3714  HC2 DCE A 310       1.624   4.379  33.328  1.00  0.00      A    H
ATOM   3715  Cl1 DCE A 310       1.849   2.090  33.844  1.00  0.00      A   CL
ATOM   3716  HC3 DCE A 310       0.210   3.782  34.141  1.00  0.00      A    H
ATOM   3721  CT  DCE A 311      27.300  44.694  16.674  1.00  0.00      A    C
ATOM   3722  HC  DCE A 311      27.243  44.009  15.828  1.00  0.00      A    H
ATOM   3723  HC1 DCE A 311      26.314  44.627  17.135  1.00  0.00      A    H
ATOM   3724  Cl  DCE A 311      28.396  44.255  18.009  1.00  0.00      A   CL
ATOM   3725  CT1 DCE A 311      27.671  46.086  16.276  1.00  0.00      A    C
ATOM   3726  HC2 DCE A 311      26.869  46.712  15.885  1.00  0.00      A    H
ATOM   3727  Cl1 DCE A 311      28.193  46.980  17.748  1.00  0.00      A   CL
ATOM   3728  HC3 DCE A 311      28.442  46.145  15.507  1.00  0.00      A    H
ATOM   3733  CT  DCE A 312      47.912  23.194  10.833  1.00  0.00      A    C
ATOM   3734  HC  DCE A 312      47.065  23.486  10.213  1.00  0.00      A    H
ATOM   3735  HC1 DCE A 312      48.756  23.822  10.547  1.00  0.00      A    H
ATOM   3736  Cl  DCE A 312      47.517  23.624  12.496  1.00  0.00      A   CL
ATOM   3737  CT1 DCE A 312      48.348  21.753  10.615  1.00  0.00      A    C
ATOM   3738  HC2 DCE A 312      49.312  21.647  11.113  1.00  0.00      A    H
ATOM   3739  Cl1 DCE A 312      47.166  20.684  11.363  1.00  0.00      A   CL
ATOM   3740  HC3 DCE A 312      48.552  21.397   9.605  1.00  0.00      A    H
ATOM   3745  CT  DCE A 313      34.650   0.820  24.685  1.00  0.00      A    C
ATOM   3746  HC  DCE A 313      33.979   0.183  25.261  1.00  0.00      A    H
ATOM   3747  HC1 DCE A 313      34.017   1.705  24.629  1.00  0.00      A    H
ATOM   3748  Cl  DCE A 313      36.241   1.030  25.521  1.00  0.00      A   CL
ATOM   3749  CT1 DCE A 313      34.859   0.201  23.336  1.00  0.00      A    C
ATOM   3750  HC2 DCE A 313      34.934   0.915  22.516  1.00  0.00      A    H
ATOM   3751  Cl1 DCE A 313      36.346  -0.828  23.413  1.00  0.00      A   CL
ATOM   3752  HC3 DCE A 313      34.046  -0.509  23.186  1.00  0.00      A    H
ATOM   3757  CT  DCE A 314      22.755  52.658  13.008  1.00  0.00      A    C
ATOM   3758  HC  DCE A 314      23.358  51.773  12.805  1.00  0.00      A    H
ATOM   3759  HC1 DCE A 314      23.345  53.544  12.773  1.00  0.00      A    H
ATOM   3760  Cl  DCE A 314      21.136  52.597  12.237  1.00  0.00      A   CL
ATOM   3761  CT1 DCE A 314      22.357  52.654  14.431  1.00  0.00      A    C
ATOM   3762  HC2 DCE A 314      23.285  52.856  14.966  1.00  0.00      A    H
ATOM   3763  Cl1 DCE A 314      21.117  53.887  14.803  1.00  0.00      A   CL
ATOM   3764  HC3 DCE A 314      21.986  51.659  14.680  1.00  0.00      A    H
ATOM   3769  CT  DCE A 315      31.666  46.218  17.430  1.00  0.00      A    C
ATOM   3770  HC  DCE A 315      30.739  46.086  17.988  1.00  0.00      A    H
ATOM   3771  HC1 DCE A 315      32.440  46.285  18.195  1.00  0.00      A    H
ATOM   3772  Cl  DCE A 315      31.943  44.738  16.466  1.00  0.00      A   CL
ATOM   3773  CT1 DCE A 315      31.663  47.522  16.598  1.00  0.00      A    C
ATOM   3774  HC2 DCE A 315      31.248  48.345  17.179  1.00  0.00      A    H
ATOM   3775  Cl1 DCE A 315      33.238  48.023  15.988  1.00  0.00      A   CL
ATOM   3776  HC3 DCE A 315      31.037  47.399  15.714  1.00  0.00      A    H
ATOM   3781  CT  DCE A 316      16.609  42.643  36.747  1.00  0.00      A    C
ATOM   3782  HC  DCE A 316      16.330  41.602  36.585  1.00  0.00      A    H
ATOM   3783  HC1 DCE A 316      15.684  43.220  36.719  1.00  0.00      A    H
ATOM   3784  Cl  DCE A 316      17.299  42.716  38.373  1.00  0.00      A   CL
ATOM   3785  CT1 DCE A 316      17.504  43.302  35.735  1.00  0.00      A    C
ATOM   3786  HC2 DCE A 316      18.423  42.720  35.664  1.00  0.00      A    H
ATOM   3787  Cl1 DCE A 316      16.987  43.180  34.014  1.00  0.00      A   CL
ATOM   3788  HC3 DCE A 316      17.693  44.349  35.970  1.00  0.00      A    H
ATOM   3793  CT  DCE A 317      12.470  45.386  17.402  1.00  0.00      A    C
ATOM   3794  HC  DCE A 317      13.370  45.833  17.824  1.00  0.00      A    H
ATOM   3795  HC1 DCE A 317      11.711  46.168  17.373  1.00  0.00      A    H
ATOM   3796  Cl  DCE A 317      12.634  44.830  15.707  1.00  0.00      A   CL
ATOM   3797  CT1 DCE A 317      11.911  44.256  18.243  1.00  0.00      A    C
ATOM   3798  HC2 DCE A 317      11.409  44.665  19.119  1.00  0.00      A    H
ATOM   3799  Cl1 DCE A 317      10.856  43.259  17.205  1.00  0.00      A   CL
ATOM   3800  HC3 DCE A 317      12.747  43.696  18.664  1.00  0.00      A    H
ATOM   3805  CT  DCE A 318      12.510  30.353  16.675  1.00  0.00      A    C
ATOM   3806  HC  DCE A 318      13.072  30.736  15.823  1.00  0.00      A    H
ATOM   3807  HC1 DCE A 318      11.765  31.102  16.942  1.00  0.00      A    H
ATOM   3808  Cl  DCE A 318      11.637  28.866  16.185  1.00  0.00      A   CL
ATOM   3809  CT1 DCE A 318      13.312  30.077  17.898  1.00  0.00      A    C
ATOM   3810  HC2 DCE A 318      13.983  30.882  18.196  1.00  0.00      A    H
ATOM   3811  Cl1 DCE A 318      12.079  29.658  19.182  1.00  0.00      A   CL
ATOM   3812  HC3 DCE A 318      13.938  29.191  17.802  1.00  0.00      A    H
ATOM   3817  CT  DCE A 319      43.864  15.538  31.411  1.00  0.00      A    C
ATOM   3818  HC  DCE A 319      43.940  15.836  32.457  1.00  0.00      A    H
ATOM   3819  HC1 DCE A 319      44.853  15.124  31.217  1.00  0.00      A    H
ATOM   3820  Cl  DCE A 319      42.618  14.383  30.999  1.00  0.00      A   CL
ATOM   3821  CT1 DCE A 319      43.557  16.858  30.647  1.00  0.00      A    C
ATOM   3822  HC2 DCE A 319      44.335  17.604  30.809  1.00  0.00      A    H
ATOM   3823  Cl1 DCE A 319      43.451  16.556  28.888  1.00  0.00      A   CL
ATOM   3824  HC3 DCE A 319      42.666  17.388  30.982  1.00  0.00      A    H
ATOM   3829  CT  DCE A 320      49.146  29.408  46.989  1.00  0.00      A    C
ATOM   3830  HC  DCE A 320      49.816  28.847  46.337  1.00  0.00      A    H
ATOM   3831  HC1 DCE A 320      49.343  30.459  46.775  1.00  0.00      A    H
ATOM   3832  Cl  DCE A 320      47.462  29.042  46.631  1.00  0.00      A   CL
ATOM   3833  CT1 DCE A 320      49.432  29.080  48.434  1.00  0.00      A    C
ATOM   3834  HC2 DCE A 320      50.428  29.419  48.718  1.00  0.00      A    H
ATOM   3835  Cl1 DCE A 320      48.208  29.788  49.486  1.00  0.00      A   CL
ATOM   3836  HC3 DCE A 320      49.282  28.014  48.601  1.00  0.00      A    H
ATOM   3841  CT  DCE A 321      34.875  31.068  51.114  1.00  0.00      A    C
ATOM   3842  HC  DCE A 321      35.608  30.769  51.863  1.00  0.00      A    H
ATOM   3843  HC1 DCE A 321      34.283  31.803  51.659  1.00  0.00      A    H
ATOM   3844  Cl  DCE A 321      35.926  31.794  49.878  1.00  0.00      A   CL
ATOM   3845  CT1 DCE A 321      33.998  29.925  50.513  1.00  0.00      A    C
ATOM   3846  HC2 DCE A 321      33.309  30.429  49.836  1.00  0.00      A    H
ATOM   3847  Cl1 DCE A 321      34.982  28.746  49.482  1.00  0.00      A   CL
ATOM   3848  HC3 DCE A 321      33.496  29.376  51.310  1.00  0.00      A    H
ATOM   3853  CT  DCE A 322       9.034  17.885  20.841  1.00  0.00      A    C
ATOM   3854  HC  DCE A 322       8.124  18.482  20.895  1.00  0.00      A    H
ATOM   3855  HC1 DCE A 322       9.618  18.106  19.947  1.00  0.00      A    H
ATOM   3856  Cl  DCE A 322      10.039  18.200  22.224  1.00  0.00      A   CL
ATOM   3857  CT1 DCE A 322       8.584  16.440  20.936  1.00  0.00      A    C
ATOM   3858  HC2 DCE A 322       9.406  15.764  20.701  1.00  0.00      A    H
ATOM   3859  Cl1 DCE A 322       7.878  16.186  22.495  1.00  0.00      A   CL
ATOM   3860  HC3 DCE A 322       7.926  16.097  20.138  1.00  0.00      A    H
ATOM   3865  CT  DCE A 323      22.194  37.789  29.479  1.00  0.00      A    C
ATOM   3866  HC  DCE A 323      21.488  37.831  28.649  1.00  0.00      A    H
ATOM   3867  HC1 DCE A 323      22.077  38.653  30.132  1.00  0.00      A    H
ATOM   3868  Cl  DCE A 323      21.775  36.372  30.562  1.00  0.00      A   CL
ATOM   3869  CT1 DCE A 323      23.615  37.642  28.974  1.00  0.00      A    C
ATOM   3870  HC2 DCE A 323      23.842  36.672  28.532  1.00  0.00      A    H
ATOM   3871  Cl1 DCE A 323      23.848  38.825  27.779  1.00  0.00      A   CL
ATOM   3872  HC3 DCE A 323      24.269  37.911  29.804  1.00  0.00      A    H
ATOM   3877  CT  DCE A 324      21.242  12.128  38.765  1.00  0.00      A    C
ATOM   3878  HC  DCE A 324      21.791  11.346  38.239  1.00  0.00      A    H
ATOM   3879  HC1 DCE A 324      21.966  12.501  39.490  1.00  0.00      A    H
ATOM   3880  Cl  DCE A 324      20.758  13.420  37.635  1.00  0.00      A   CL
ATOM   3881  CT1 DCE A 324      20.012  11.580  39.397  1.00  0.00      A    C
ATOM   3882  HC2 DCE A 324      19.457  10.930  38.720  1.00  0.00      A    H
ATOM   3883  Cl1 DCE A 324      20.610  10.585  40.758  1.00  0.00      A   CL
ATOM   3884  HC3 DCE A 324      19.228  12.264  39.723  1.00  0.00      A    H
ATOM   3889  CT  DCE A 325      29.044  29.154  37.731  1.00  0.00      A    C
ATOM   3890  HC  DCE A 325      29.113  28.649  36.767  1.00  0.00      A    H
ATOM   3891  HC1 DCE A 325      28.242  29.888  37.664  1.00  0.00      A    H
ATOM   3892  Cl  DCE A 325      28.600  28.011  38.998  1.00  0.00      A   CL
ATOM   3893  CT1 DCE A 325      30.307  29.849  38.281  1.00  0.00      A    C
ATOM   3894  HC2 DCE A 325      31.007  29.159  38.752  1.00  0.00      A    H
ATOM   3895  Cl1 DCE A 325      31.231  30.720  36.962  1.00  0.00      A   CL
ATOM   3896  HC3 DCE A 325      30.090  30.603  39.038  1.00  0.00      A    H
ATOM   3901  CT  DCE A 326       3.418   1.430  49.213  1.00  0.00      A    C
ATOM   3902  HC  DCE A 326       3.793   1.360  48.193  1.00  0.00      A    H
ATOM   3903  HC1 DCE A 326       2.599   2.145  49.291  1.00  0.00      A    H
ATOM   3904  Cl  DCE A 326       2.822  -0.218  49.475  1.00  0.00      A   CL
ATOM   3905  CT1 DCE A 326       4.559   1.653  50.231  1.00  0.00      A    C
ATOM   3906  HC2 DCE A 326       5.045   2.596  49.982  1.00  0.00      A    H
ATOM   3907  Cl1 DCE A 326       3.890   1.695  51.947  1.00  0.00      A   CL
ATOM   3908  HC3 DCE A 326       5.220   0.786  50.250  1.00  0.00      A    H
ATOM   3913  CT  DCE A 327      52.738  24.297  21.738  1.00  0.00      A    C
ATOM   3914  HC  DCE A 327      53.459  23.896  22.451  1.00  0.00      A    H
ATOM   3915  HC1 DCE A 327      52.201  25.135  22.180  1.00  0.00      A    H
ATOM   3916  Cl  DCE A 327      53.525  24.959  20.247  1.00  0.00      A   CL
ATOM   3917  CT1 DCE A 327      51.821  23.179  21.286  1.00  0.00      A    C
ATOM   3918  HC2 DCE A 327      51.257  22.739  22.108  1.00  0.00      A    H
ATOM   3919  Cl1 DCE A 327      50.615  23.932  20.287  1.00  0.00      A   CL
ATOM   3920  HC3 DCE A 327      52.441  22.387  20.866  1.00  0.00      A    H
ATOM   3925  CT  DCE A 328      37.886  23.355  10.898  1.00  0.00      A    C
ATOM   3926  HC  DCE A 328      38.341  23.707   9.973  1.00  0.00      A    H
ATOM   3927  HC1 DCE A 328      37.676  22.286  10.859  1.00  0.00      A    H
ATOM   3928  Cl  DCE A 328      39.165  23.482  12.182  1.00  0.00      A   CL
ATOM   3929  CT1 DCE A 328      36.616  24.110  11.283  1.00  0.00      A    C
ATOM   3930  HC2 DCE A 328      36.889  25.122  11.581  1.00  0.00      A    H
ATOM   3931  Cl1 DCE A 328      35.432  24.177   9.935  1.00  0.00      A   CL
ATOM   3932  HC3 DCE A 328      36.064  23.577  12.057  1.00  0.00      A    H
ATOM   3937  CT  DCE A 329      20.249  30.701  13.050  1.00  0.00      A    C
ATOM   3938  HC  DCE A 329      20.852  29.963  13.580  1.00  0.00      A    H
ATOM   3939  HC1 DCE A 329      19.220  30.433  13.291  1.00  0.00      A    H
ATOM   3940  Cl  DCE A 329      20.589  32.326  13.696  1.00  0.00      A   CL
ATOM   3941  CT1 DCE A 329      20.410  30.439  11.536  1.00  0.00      A    C
ATOM   3942  HC2 DCE A 329      21.446  30.558  11.219  1.00  0.00      A    H
ATOM   3943  Cl1 DCE A 329      19.886  28.760  11.244  1.00  0.00      A   CL
ATOM   3944  HC3 DCE A 329      19.717  31.025  10.933  1.00  0.00      A    H
ATOM   3949  CT  DCE A 330       4.844   6.096  23.527  1.00  0.00      A    C
ATOM   3950  HC  DCE A 330       5.159   5.108  23.190  1.00  0.00      A    H
ATOM   3951  HC1 DCE A 330       4.465   5.975  24.542  1.00  0.00      A    H
ATOM   3952  Cl  DCE A 330       6.180   7.202  23.529  1.00  0.00      A   CL
ATOM   3953  CT1 DCE A 330       3.829   6.775  22.562  1.00  0.00      A    C
ATOM   3954  HC2 DCE A 330       4.219   6.657  21.551  1.00  0.00      A    H
ATOM   3955  Cl1 DCE A 330       2.294   5.966  22.738  1.00  0.00      A   CL
ATOM   3956  HC3 DCE A 330       3.714   7.823  22.841  1.00  0.00      A    H
ATOM   3961  CT  DCE A 331      15.405   2.573  42.865  1.00  0.00      A    C
ATOM   3962  HC  DCE A 331      15.931   3.102  42.070  1.00  0.00      A    H
ATOM   3963  HC1 DCE A 331      14.847   3.355  43.379  1.00  0.00      A    H
ATOM   3964  Cl  DCE A 331      14.209   1.472  42.178  1.00  0.00      A   CL
ATOM   3965  CT1 DCE A 331      16.440   1.889  43.841  1.00  0.00      A    C
ATOM   3966  HC2 DCE A 331      16.773   0.884  43.585  1.00  0.00      A    H
ATOM   3967  Cl1 DCE A 331      17.867   2.929  43.977  1.00  0.00      A   CL
ATOM   3968  HC3 DCE A 331      16.014   1.861  44.844  1.00  0.00      A    H
ATOM   3973  CT  DCE A 332      19.858   6.892  33.814  1.00  0.00      A    C
ATOM   3974  HC  DCE A 332      20.149   7.766  34.396  1.00  0.00      A    H
ATOM   3975  HC1 DCE A 332      20.731   6.246  33.909  1.00  0.00      A    H
ATOM   3976  Cl  DCE A 332      18.478   6.040  34.570  1.00  0.00      A   CL
ATOM   3977  CT1 DCE A 332      19.505   7.382  32.362  1.00  0.00      A    C
ATOM   3978  HC2 DCE A 332      19.387   6.527  31.698  1.00  0.00      A    H
ATOM   3979  Cl1 DCE A 332      17.951   8.314  32.242  1.00  0.00      A   CL
ATOM   3980  HC3 DCE A 332      20.352   7.910  31.924  1.00  0.00      A    H
ATOM   3985  CT  DCE A 333       4.576  50.330  23.038  1.00  0.00      A    C
ATOM   3986  HC  DCE A 333       3.670  49.780  22.783  1.00  0.00      A    H
ATOM   3987  HC1 DCE A 333       4.356  51.336  23.395  1.00  0.00      A    H
ATOM   3988  Cl  DCE A 333       5.338  49.486  24.414  1.00  0.00      A   CL
ATOM   3989  CT1 DCE A 333       5.491  50.535  21.822  1.00  0.00      A    C
ATOM   3990  HC2 DCE A 333       6.319  51.225  21.982  1.00  0.00      A    H
ATOM   3991  Cl1 DCE A 333       6.055  48.924  21.174  1.00  0.00      A   CL
ATOM   3992  HC3 DCE A 333       4.870  51.110  21.135  1.00  0.00      A    H
ATOM   3997  CT  DCE A 334      52.598   8.611  10.200  1.00  0.00      A    C
ATOM   3998  HC  DCE A 334      53.667   8.477  10.040  1.00  0.00      A    H
ATOM   3999  HC1 DCE A 334      52.688   9.682  10.378  1.00  0.00      A    H
ATOM   4000  Cl  DCE A 334      51.503   8.369   8.857  1.00  0.00      A   CL
ATOM   4001  CT1 DCE A 334      52.137   7.762  11.380  1.00  0.00      A    C
ATOM   4002  HC2 DCE A 334      51.729   6.783  11.131  1.00  0.00      A    H
ATOM   4003  Cl1 DCE A 334      53.421   7.647  12.619  1.00  0.00      A   CL
ATOM   4004  HC3 DCE A 334      51.296   8.291  11.828  1.00  0.00      A    H
ATOM   4009  CT  DCE A 335       9.335  50.320  22.850  1.00  0.00      A    C
ATOM   4010  HC  DCE A 335       9.482  49.651  22.003  1.00  0.00      A    H
ATOM   4011  HC1 DCE A 335       8.380  50.186  23.359  1.00  0.00      A    H
ATOM   4012  Cl  DCE A 335      10.483  50.045  24.184  1.00  0.00      A   CL
ATOM   4013  CT1 DCE A 335       9.318  51.796  22.599  1.00  0.00      A    C
ATOM   4014  HC2 DCE A 335       8.643  52.073  21.789  1.00  0.00      A    H
ATOM   4015  Cl1 DCE A 335       8.761  52.570  24.143  1.00  0.00      A   CL
ATOM   4016  HC3 DCE A 335      10.315  52.188  22.398  1.00  0.00      A    H
ATOM   4021  CT  DCE A 336      21.047  46.329   0.661  1.00  0.00      A    C
ATOM   4022  HC  DCE A 336      20.243  46.959   0.281  1.00  0.00      A    H
ATOM   4023  HC1 DCE A 336      21.725  46.121  -0.167  1.00  0.00      A    H
ATOM   4024  Cl  DCE A 336      21.994  47.175   1.909  1.00  0.00      A   CL
ATOM   4025  CT1 DCE A 336      20.461  44.991   1.151  1.00  0.00      A    C
ATOM   4026  HC2 DCE A 336      20.075  44.274   0.427  1.00  0.00      A    H
ATOM   4027  Cl1 DCE A 336      21.753  44.025   1.844  1.00  0.00      A   CL
ATOM   4028  HC3 DCE A 336      19.790  45.287   1.957  1.00  0.00      A    H
ATOM   4033  CT  DCE A 337      25.356  25.919  27.067  1.00  0.00      A    C
ATOM   4034  HC  DCE A 337      24.311  25.960  27.374  1.00  0.00      A    H
ATOM   4035  HC1 DCE A 337      25.908  25.367  27.828  1.00  0.00      A    H
ATOM   4036  Cl  DCE A 337      25.609  24.945  25.576  1.00  0.00      A   CL
ATOM   4037  CT1 DCE A 337      26.071  27.237  26.899  1.00  0.00      A    C
ATOM   4038  HC2 DCE A 337      25.571  27.814  26.121  1.00  0.00      A    H
ATOM   4039  Cl1 DCE A 337      26.225  28.052  28.388  1.00  0.00      A   CL
ATOM   4040  HC3 DCE A 337      27.068  26.961  26.554  1.00  0.00      A    H
ATOM   4045  CT  DCE A 338       5.886  26.462  36.307  1.00  0.00      A    C
ATOM   4046  HC  DCE A 338       6.252  27.302  36.897  1.00  0.00      A    H
ATOM   4047  HC1 DCE A 338       4.802  26.535  36.211  1.00  0.00      A    H
ATOM   4048  Cl  DCE A 338       6.552  26.470  34.626  1.00  0.00      A   CL
ATOM   4049  CT1 DCE A 338       6.316  25.134  36.888  1.00  0.00      A    C
ATOM   4050  HC2 DCE A 338       6.173  24.385  36.109  1.00  0.00      A    H
ATOM   4051  Cl1 DCE A 338       8.117  25.161  37.141  1.00  0.00      A   CL
ATOM   4052  HC3 DCE A 338       5.757  24.924  37.800  1.00  0.00      A    H
ATOM   4057  CT  DCE A 339      22.811  40.589  51.274  1.00  0.00      A    C
ATOM   4058  HC  DCE A 339      22.468  41.244  50.473  1.00  0.00      A    H
ATOM   4059  HC1 DCE A 339      22.423  39.576  51.164  1.00  0.00      A    H
ATOM   4060  Cl  DCE A 339      24.503  40.325  50.819  1.00  0.00      A   CL
ATOM   4061  CT1 DCE A 339      22.667  41.272  52.662  1.00  0.00      A    C
ATOM   4062  HC2 DCE A 339      21.622  41.306  52.970  1.00  0.00      A    H
ATOM   4063  Cl1 DCE A 339      23.548  40.395  53.978  1.00  0.00      A   CL
ATOM   4064  HC3 DCE A 339      22.989  42.312  52.594  1.00  0.00      A    H
ATOM   4069  CT  DCE A 340      50.918   4.476   0.816  1.00  0.00      A    C
ATOM   4070  HC  DCE A 340      50.449   3.940  -0.010  1.00  0.00      A    H
ATOM   4071  HC1 DCE A 340      51.821   3.975   1.164  1.00  0.00      A    H
ATOM   4072  Cl  DCE A 340      51.263   6.135   0.266  1.00  0.00      A   CL
ATOM   4073  CT1 DCE A 340      49.790   4.566   1.849  1.00  0.00      A    C
ATOM   4074  HC2 DCE A 340      49.746   3.770   2.592  1.00  0.00      A    H
ATOM   4075  Cl1 DCE A 340      49.790   6.188   2.626  1.00  0.00      A   CL
ATOM   4076  HC3 DCE A 340      48.773   4.594   1.456  1.00  0.00      A    H
ATOM   4081  CT  DCE A 341      32.820  18.004   8.392  1.00  0.00      A    C
ATOM   4082  HC  DCE A 341      31.788  17.746   8.625  1.00  0.00      A    H
ATOM   4083  HC1 DCE A 341      33.337  17.279   9.020  1.00  0.00      A    H
ATOM   4084  Cl  DCE A 341      33.150  17.829   6.651  1.00  0.00      A   CL
ATOM   4085  CT1 DCE A 341      33.058  19.376   8.972  1.00  0.00      A    C
ATOM   4086  HC2 DCE A 341      32.927  19.348  10.053  1.00  0.00      A    H
ATOM   4087  Cl1 DCE A 341      34.731  19.907   8.751  1.00  0.00      A   CL
ATOM   4088  HC3 DCE A 341      32.439  20.106   8.450  1.00  0.00      A    H
ATOM   4093  CT  DCE A 342       9.273  34.025   0.792  1.00  0.00      A    C
ATOM   4094  HC  DCE A 342       8.675  34.763   1.326  1.00  0.00      A    H
ATOM   4095  HC1 DCE A 342      10.184  34.562   0.527  1.00  0.00      A    H
ATOM   4096  Cl  DCE A 342       9.628  32.604   1.904  1.00  0.00      A   CL
ATOM   4097  CT1 DCE A 342       8.465  33.576  -0.419  1.00  0.00      A    C
ATOM   4098  HC2 DCE A 342       8.269  34.433  -1.063  1.00  0.00      A    H
ATOM   4099  Cl1 DCE A 342       9.548  32.405  -1.273  1.00  0.00      A   CL
ATOM   4100  HC3 DCE A 342       7.474  33.155  -0.246  1.00  0.00      A    H
ATOM   4105  CT  DCE A 343      30.858   7.463   3.462  1.00  0.00      A    C
ATOM   4106  HC  DCE A 343      30.057   8.076   3.047  1.00  0.00      A    H
ATOM   4107  HC1 DCE A 343      31.359   7.081   2.573  1.00  0.00      A    H
ATOM   4108  Cl  DCE A 343      31.993   8.466   4.370  1.00  0.00      A   CL
ATOM   4109  CT1 DCE A 343      30.419   6.324   4.354  1.00  0.00      A    C
ATOM   4110  HC2 DCE A 343      29.841   6.703   5.198  1.00  0.00      A    H
ATOM   4111  Cl1 DCE A 343      29.228   5.282   3.436  1.00  0.00      A   CL
ATOM   4112  HC3 DCE A 343      31.311   5.802   4.698  1.00  0.00      A    H
ATOM   4117  CT  DCE A 344      24.306  42.432  20.761  1.00  0.00      A    C
ATOM   4118  HC  DCE A 344      23.837  43.263  21.287  1.00  0.00      A    H
ATOM   4119  HC1 DCE A 344      25.345  42.678  20.541  1.00  0.00      A    H
ATOM   4120  Cl  DCE A 344      24.301  40.871  21.767  1.00  0.00      A   CL
ATOM   4121  CT1 DCE A 344      23.600  42.134  19.478  1.00  0.00      A    C
ATOM   4122  HC2 DCE A 344      23.496  42.995  18.818  1.00  0.00      A    H
ATOM   4123  Cl1 DCE A 344      24.464  40.887  18.541  1.00  0.00      A   CL
ATOM   4124  HC3 DCE A 344      22.607  41.703  19.603  1.00  0.00      A    H
ATOM   4129  CT  DCE A 345      19.412  49.129  35.807  1.00  0.00      A    C
ATOM   4130  HC  DCE A 345      18.360  49.411  35.844  1.00  0.00      A    H
ATOM   4131  HC1 DCE A 345      19.954  49.880  35.232  1.00  0.00      A    H
ATOM   4132  Cl  DCE A 345      20.057  49.194  37.493  1.00  0.00      A   CL
ATOM   4133  CT1 DCE A 345      19.686  47.752  35.211  1.00  0.00      A    C
ATOM   4134  HC2 DCE A 345      19.058  46.987  35.668  1.00  0.00      A    H
ATOM   4135  Cl1 DCE A 345      19.234  47.755  33.476  1.00  0.00      A   CL
ATOM   4136  HC3 DCE A 345      20.690  47.332  35.250  1.00  0.00      A    H
ATOM   4141  CT  DCE A 346      22.917  18.939  13.458  1.00  0.00      A    C
ATOM   4142  HC  DCE A 346      22.116  19.643  13.233  1.00  0.00      A    H
ATOM   4143  HC1 DCE A 346      23.867  19.441  13.273  1.00  0.00      A    H
ATOM   4144  Cl  DCE A 346      22.710  18.559  15.204  1.00  0.00      A   CL
ATOM   4145  CT1 DCE A 346      22.911  17.610  12.718  1.00  0.00      A    C
ATOM   4146  HC2 DCE A 346      23.805  17.016  12.904  1.00  0.00      A    H
ATOM   4147  Cl1 DCE A 346      21.609  16.529  13.201  1.00  0.00      A   CL
ATOM   4148  HC3 DCE A 346      22.856  17.884  11.664  1.00  0.00      A    H
ATOM   4153  CT  DCE A 347      14.109  49.761  44.977  1.00  0.00      A    C
ATOM   4154  HC  DCE A 347      13.264  49.757  44.289  1.00  0.00      A    H
ATOM   4155  HC1 DCE A 347      14.196  48.680  45.085  1.00  0.00      A    H
ATOM   4156  Cl  DCE A 347      15.547  50.354  44.009  1.00  0.00      A   CL
ATOM   4157  CT1 DCE A 347      13.849  50.460  46.346  1.00  0.00      A    C
ATOM   4158  HC2 DCE A 347      12.872  50.139  46.706  1.00  0.00      A    H
ATOM   4159  Cl1 DCE A 347      15.138  50.054  47.516  1.00  0.00      A   CL
ATOM   4160  HC3 DCE A 347      13.910  51.543  46.244  1.00  0.00      A    H
ATOM   4165  CT  DCE A 348      13.838  25.665  49.971  1.00  0.00      A    C
ATOM   4166  HC  DCE A 348      14.831  25.910  49.593  1.00  0.00      A    H
ATOM   4167  HC1 DCE A 348      13.369  24.967  49.277  1.00  0.00      A    H
ATOM   4168  Cl  DCE A 348      14.170  24.650  51.399  1.00  0.00      A   CL
ATOM   4169  CT1 DCE A 348      13.035  26.928  50.333  1.00  0.00      A    C
ATOM   4170  HC2 DCE A 348      13.593  27.501  51.073  1.00  0.00      A    H
ATOM   4171  Cl1 DCE A 348      12.859  27.990  48.938  1.00  0.00      A   CL
ATOM   4172  HC3 DCE A 348      12.111  26.580  50.793  1.00  0.00      A    H
ATOM   4177  CT  DCE A 349      42.858   5.131  49.456  1.00  0.00      A    C
ATOM   4178  HC  DCE A 349      43.657   5.044  50.192  1.00  0.00      A    H
ATOM   4179  HC1 DCE A 349      42.008   4.533  49.785  1.00  0.00      A    H
ATOM   4180  Cl  DCE A 349      42.407   6.853  49.453  1.00  0.00      A   CL
ATOM   4181  CT1 DCE A 349      43.201   4.860  47.930  1.00  0.00      A    C
ATOM   4182  HC2 DCE A 349      43.105   3.789  47.754  1.00  0.00      A    H
ATOM   4183  Cl1 DCE A 349      41.937   5.499  46.919  1.00  0.00      A   CL
ATOM   4184  HC3 DCE A 349      44.160   5.262  47.602  1.00  0.00      A    H
ATOM   4189  CT  DCE A 350      34.564   2.178   6.133  1.00  0.00      A    C
ATOM   4190  HC  DCE A 350      33.973   1.766   6.951  1.00  0.00      A    H
ATOM   4191  HC1 DCE A 350      35.473   2.537   6.614  1.00  0.00      A    H
ATOM   4192  Cl  DCE A 350      35.109   0.954   4.948  1.00  0.00      A   CL
ATOM   4193  CT1 DCE A 350      33.881   3.259   5.317  1.00  0.00      A    C
ATOM   4194  HC2 DCE A 350      32.929   2.905   4.921  1.00  0.00      A    H
ATOM   4195  Cl1 DCE A 350      33.564   4.788   6.150  1.00  0.00      A   CL
ATOM   4196  HC3 DCE A 350      34.455   3.741   4.525  1.00  0.00      A    H
ATOM   4201  CT  DCE A 351      53.102  26.058   2.842  1.00  0.00      A    C
ATOM   4202  HC  DCE A 351      54.183  26.036   2.981  1.00  0.00      A    H
ATOM   4203  HC1 DCE A 351      52.768  26.744   2.063  1.00  0.00      A    H
ATOM   4204  Cl  DCE A 351      52.632  24.381   2.298  1.00  0.00      A   CL
ATOM   4205  CT1 DCE A 351      52.328  26.312   4.127  1.00  0.00      A    C
ATOM   4206  HC2 DCE A 351      52.388  27.360   4.421  1.00  0.00      A    H
ATOM   4207  Cl1 DCE A 351      50.642  25.952   3.913  1.00  0.00      A   CL
ATOM   4208  HC3 DCE A 351      52.628  25.704   4.980  1.00  0.00      A    H
ATOM   4213  CT  DCE A 352      51.018  33.488  46.811  1.00  0.00      A    C
ATOM   4214  HC  DCE A 352      51.959  32.938  46.775  1.00  0.00      A    H
ATOM   4215  HC1 DCE A 352      51.182  34.559  46.696  1.00  0.00      A    H
ATOM   4216  Cl  DCE A 352      49.866  32.898  45.532  1.00  0.00      A   CL
ATOM   4217  CT1 DCE A 352      50.309  33.462  48.142  1.00  0.00      A    C
ATOM   4218  HC2 DCE A 352      50.954  33.197  48.981  1.00  0.00      A    H
ATOM   4219  Cl1 DCE A 352      49.429  34.971  48.605  1.00  0.00      A   CL
ATOM   4220  HC3 DCE A 352      49.527  32.706  48.072  1.00  0.00      A    H
ATOM   4225  CT  DCE A 353      35.190  28.449  37.909  1.00  0.00      A    C
ATOM   4226  HC  DCE A 353      34.260  28.033  38.297  1.00  0.00      A    H
ATOM   4227  HC1 DCE A 353      34.907  29.414  37.488  1.00  0.00      A    H
ATOM   4228  Cl  DCE A 353      36.312  28.481  39.306  1.00  0.00      A   CL
ATOM   4229  CT1 DCE A 353      35.699  27.444  36.924  1.00  0.00      A    C
ATOM   4230  HC2 DCE A 353      35.684  26.414  37.280  1.00  0.00      A    H
ATOM   4231  Cl1 DCE A 353      34.518  27.324  35.510  1.00  0.00      A   CL
ATOM   4232  HC3 DCE A 353      36.689  27.788  36.627  1.00  0.00      A    H
ATOM   4237  CT  DCE A 354      47.915  13.342  20.711  1.00  0.00      A    C
ATOM   4238  HC  DCE A 354      48.479  14.125  21.218  1.00  0.00      A    H
ATOM   4239  HC1 DCE A 354      47.581  13.828  19.794  1.00  0.00      A    H
ATOM   4240  Cl  DCE A 354      48.955  12.013  20.389  1.00  0.00      A   CL
ATOM   4241  CT1 DCE A 354      46.845  12.878  21.598  1.00  0.00      A    C
ATOM   4242  HC2 DCE A 354      46.334  12.138  20.982  1.00  0.00      A    H
ATOM   4243  Cl1 DCE A 354      47.351  12.150  23.128  1.00  0.00      A   CL
ATOM   4244  HC3 DCE A 354      46.198  13.730  21.810  1.00  0.00      A    H
ATOM   4249  CT  DCE A 355      38.292  15.531  32.322  1.00  0.00      A    C
ATOM   4250  HC  DCE A 355      39.146  14.860  32.235  1.00  0.00      A    H
ATOM   4251  HC1 DCE A 355      37.417  15.275  31.724  1.00  0.00      A    H
ATOM   4252  Cl  DCE A 355      37.858  15.489  34.011  1.00  0.00      A   CL
ATOM   4253  CT1 DCE A 355      38.651  16.973  31.941  1.00  0.00      A    C
ATOM   4254  HC2 DCE A 355      37.747  17.403  32.372  1.00  0.00      A    H
ATOM   4255  Cl1 DCE A 355      40.092  17.474  32.856  1.00  0.00      A   CL
ATOM   4256  HC3 DCE A 355      38.650  17.131  30.862  1.00  0.00      A    H
ATOM   4261  CT  DCE A 356      52.170  27.846  37.760  1.00  0.00      A    C
ATOM   4262  HC  DCE A 356      51.741  27.251  38.566  1.00  0.00      A    H
ATOM   4263  HC1 DCE A 356      52.923  28.590  38.020  1.00  0.00      A    H
ATOM   4264  Cl  DCE A 356      52.851  26.890  36.384  1.00  0.00      A   CL
ATOM   4265  CT1 DCE A 356      50.993  28.711  37.250  1.00  0.00      A    C
ATOM   4266  HC2 DCE A 356      50.828  29.461  38.023  1.00  0.00      A    H
ATOM   4267  Cl1 DCE A 356      51.660  29.607  35.910  1.00  0.00      A   CL
ATOM   4268  HC3 DCE A 356      50.102  28.146  36.976  1.00  0.00      A    H
ATOM   4273  CT  DCE A 357      31.159   6.266  48.526  1.00  0.00      A    C
ATOM   4274  HC  DCE A 357      31.161   7.146  47.883  1.00  0.00      A    H
ATOM   4275  HC1 DCE A 357      31.140   5.365  47.913  1.00  0.00      A    H
ATOM   4276  Cl  DCE A 357      32.678   6.222  49.372  1.00  0.00      A   CL
ATOM   4277  CT1 DCE A 357      29.946   6.230  49.437  1.00  0.00      A    C
ATOM   4278  HC2 DCE A 357      30.183   5.426  50.135  1.00  0.00      A    H
ATOM   4279  Cl1 DCE A 357      29.965   7.793  50.134  1.00  0.00      A   CL
ATOM   4280  HC3 DCE A 357      29.062   6.127  48.808  1.00  0.00      A    H
ATOM   4285  CT  DCE A 358      28.304  23.246  30.077  1.00  0.00      A    C
ATOM   4286  HC  DCE A 358      27.485  22.532  30.168  1.00  0.00      A    H
ATOM   4287  HC1 DCE A 358      29.139  22.777  29.556  1.00  0.00      A    H
ATOM   4288  Cl  DCE A 358      27.717  24.791  29.350  1.00  0.00      A   CL
ATOM   4289  CT1 DCE A 358      28.697  23.578  31.490  1.00  0.00      A    C
ATOM   4290  HC2 DCE A 358      27.822  23.640  32.137  1.00  0.00      A    H
ATOM   4291  Cl1 DCE A 358      29.710  22.255  32.138  1.00  0.00      A   CL
ATOM   4292  HC3 DCE A 358      29.210  24.538  31.438  1.00  0.00      A    H
ATOM   4297  CT  DCE A 359      37.321  46.800   1.824  1.00  0.00      A    C
ATOM   4298  HC  DCE A 359      36.332  46.384   2.013  1.00  0.00      A    H
ATOM   4299  HC1 DCE A 359      37.654  47.359   2.699  1.00  0.00      A    H
ATOM   4300  Cl  DCE A 359      38.483  45.365   1.478  1.00  0.00      A   CL
ATOM   4301  CT1 DCE A 359      37.306  47.631   0.627  1.00  0.00      A    C
ATOM   4302  HC2 DCE A 359      36.682  48.480   0.908  1.00  0.00      A    H
ATOM   4303  Cl1 DCE A 359      38.856  48.272   0.011  1.00  0.00      A   CL
ATOM   4304  HC3 DCE A 359      36.863  47.116  -0.226  1.00  0.00      A    H
ATOM   4309  CT  DCE A 360       7.943  35.749  22.386  1.00  0.00      A    C
ATOM   4310  HC  DCE A 360       8.833  35.318  22.845  1.00  0.00      A    H
ATOM   4311  HC1 DCE A 360       7.616  36.716  22.767  1.00  0.00      A    H
ATOM   4312  Cl  DCE A 360       8.357  36.039  20.718  1.00  0.00      A   CL
ATOM   4313  CT1 DCE A 360       6.759  34.823  22.694  1.00  0.00      A    C
ATOM   4314  HC2 DCE A 360       6.891  33.742  22.736  1.00  0.00      A    H
ATOM   4315  Cl1 DCE A 360       6.331  35.250  24.284  1.00  0.00      A   CL
ATOM   4316  HC3 DCE A 360       5.892  35.110  22.098  1.00  0.00      A    H
ATOM   4321  CT  DCE A 361      31.747   6.741  40.105  1.00  0.00      A    C
ATOM   4322  HC  DCE A 361      32.442   7.581  40.099  1.00  0.00      A    H
ATOM   4323  HC1 DCE A 361      32.123   5.957  39.448  1.00  0.00      A    H
ATOM   4324  Cl  DCE A 361      31.684   5.872  41.633  1.00  0.00      A   CL
ATOM   4325  CT1 DCE A 361      30.279   7.212  39.761  1.00  0.00      A    C
ATOM   4326  HC2 DCE A 361      29.708   7.192  40.690  1.00  0.00      A    H
ATOM   4327  Cl1 DCE A 361      30.329   8.908  39.129  1.00  0.00      A   CL
ATOM   4328  HC3 DCE A 361      29.873   6.486  39.057  1.00  0.00      A    H
ATOM   4333  CT  DCE A 362      14.340  13.451  42.285  1.00  0.00      A    C
ATOM   4334  HC  DCE A 362      15.418  13.297  42.340  1.00  0.00      A    H
ATOM   4335  HC1 DCE A 362      14.053  12.737  41.513  1.00  0.00      A    H
ATOM   4336  Cl  DCE A 362      13.658  13.043  43.852  1.00  0.00      A   CL
ATOM   4337  CT1 DCE A 362      14.258  14.924  41.865  1.00  0.00      A    C
ATOM   4338  HC2 DCE A 362      14.748  14.994  40.894  1.00  0.00      A    H
ATOM   4339  Cl1 DCE A 362      12.530  15.460  41.747  1.00  0.00      A   CL
ATOM   4340  HC3 DCE A 362      14.756  15.637  42.521  1.00  0.00      A    H
ATOM   4345  CT  DCE A 363      47.757  35.126  42.765  1.00  0.00      A    C
ATOM   4346  HC  DCE A 363      47.228  34.655  43.594  1.00  0.00      A    H
ATOM   4347  HC1 DCE A 363      48.805  35.180  43.060  1.00  0.00      A    H
ATOM   4348  Cl  DCE A 363      47.611  33.824  41.563  1.00  0.00      A   CL
ATOM   4349  CT1 DCE A 363      47.238  36.504  42.213  1.00  0.00      A    C
ATOM   4350  HC2 DCE A 363      46.192  36.523  41.905  1.00  0.00      A    H
ATOM   4351  Cl1 DCE A 363      47.533  37.801  43.389  1.00  0.00      A   CL
ATOM   4352  HC3 DCE A 363      47.736  36.830  41.300  1.00  0.00      A    H
ATOM   4357  CT  DCE A 364      25.751  10.262  48.024  1.00  0.00      A    C
ATOM   4358  HC  DCE A 364      25.165   9.723  47.280  1.00  0.00      A    H
ATOM   4359  HC1 DCE A 364      26.214  11.094  47.493  1.00  0.00      A    H
ATOM   4360  Cl  DCE A 364      24.785  10.796  49.357  1.00  0.00      A   CL
ATOM   4361  CT1 DCE A 364      26.939   9.338  48.439  1.00  0.00      A    C
ATOM   4362  HC2 DCE A 364      26.490   8.615  49.118  1.00  0.00      A    H
ATOM   4363  Cl1 DCE A 364      27.616   8.550  47.051  1.00  0.00      A   CL
ATOM   4364  HC3 DCE A 364      27.710   9.883  48.985  1.00  0.00      A    H
ATOM   4369  CT  DCE A 365      18.212  22.765   5.786  1.00  0.00      A    C
ATOM   4370  HC  DCE A 365      18.728  22.139   6.514  1.00  0.00      A    H
ATOM   4371  HC1 DCE A 365      17.860  23.700   6.221  1.00  0.00      A    H
ATOM   4372  Cl  DCE A 365      19.579  23.113   4.656  1.00  0.00      A   CL
ATOM   4373  CT1 DCE A 365      17.052  22.084   5.032  1.00  0.00      A    C
ATOM   4374  HC2 DCE A 365      16.563  22.773   4.343  1.00  0.00      A    H
ATOM   4375  Cl1 DCE A 365      17.700  20.728   4.063  1.00  0.00      A   CL
ATOM   4376  HC3 DCE A 365      16.250  21.845   5.730  1.00  0.00      A    H
ATOM   4381  CT  DCE A 366      19.827  41.994  43.628  1.00  0.00      A    C
ATOM   4382  HC  DCE A 366      19.134  42.788  43.352  1.00  0.00      A    H
ATOM   4383  HC1 DCE A 366      20.778  42.401  43.286  1.00  0.00      A    H
ATOM   4384  Cl  DCE A 366      19.964  41.540  45.319  1.00  0.00      A   CL
ATOM   4385  CT1 DCE A 366      19.579  40.859  42.724  1.00  0.00      A    C
ATOM   4386  HC2 DCE A 366      18.721  40.299  43.095  1.00  0.00      A    H
ATOM   4387  Cl1 DCE A 366      19.207  41.478  41.040  1.00  0.00      A   CL
ATOM   4388  HC3 DCE A 366      20.412  40.168  42.599  1.00  0.00      A    H
ATOM   4393  CT  DCE A 367      35.088  35.461  11.549  1.00  0.00      A    C
ATOM   4394  HC  DCE A 367      34.662  35.898  12.452  1.00  0.00      A    H
ATOM   4395  HC1 DCE A 367      35.897  34.809  11.880  1.00  0.00      A    H
ATOM   4396  Cl  DCE A 367      33.849  34.427  10.804  1.00  0.00      A   CL
ATOM   4397  CT1 DCE A 367      35.812  36.500  10.602  1.00  0.00      A    C
ATOM   4398  HC2 DCE A 367      36.115  35.927   9.726  1.00  0.00      A    H
ATOM   4399  Cl1 DCE A 367      34.691  37.719   9.942  1.00  0.00      A   CL
ATOM   4400  HC3 DCE A 367      36.647  37.071  11.007  1.00  0.00      A    H
ATOM   4405  CT  DCE A 368      48.468  -0.160  18.788  1.00  0.00      A    C
ATOM   4406  HC  DCE A 368      48.612  -1.240  18.834  1.00  0.00      A    H
ATOM   4407  HC1 DCE A 368      47.731   0.114  18.033  1.00  0.00      A    H
ATOM   4408  Cl  DCE A 368      47.823   0.507  20.390  1.00  0.00      A   CL
ATOM   4409  CT1 DCE A 368      49.799   0.469  18.640  1.00  0.00      A    C
ATOM   4410  HC2 DCE A 368      50.277   0.237  17.688  1.00  0.00      A    H
ATOM   4411  Cl1 DCE A 368      49.643   2.152  18.859  1.00  0.00      A   CL
ATOM   4412  HC3 DCE A 368      50.444   0.138  19.453  1.00  0.00      A    H
ATOM   4417  CT  DCE A 369       2.652  29.083   9.548  1.00  0.00      A    C
ATOM   4418  HC  DCE A 369       2.005  29.021   8.673  1.00  0.00      A    H
ATOM   4419  HC1 DCE A 369       2.388  29.995  10.084  1.00  0.00      A    H
ATOM   4420  Cl  DCE A 369       2.376  27.665  10.670  1.00  0.00      A   CL
ATOM   4421  CT1 DCE A 369       4.102  29.016   9.030  1.00  0.00      A    C
ATOM   4422  HC2 DCE A 369       4.325  29.584   8.127  1.00  0.00      A    H
ATOM   4423  Cl1 DCE A 369       5.220  29.354  10.414  1.00  0.00      A   CL
ATOM   4424  HC3 DCE A 369       4.300  28.009   8.663  1.00  0.00      A    H
ATOM   4429  CT  DCE A 370      32.197   8.510   8.841  1.00  0.00      A    C
ATOM   4430  HC  DCE A 370      31.989   8.287   9.887  1.00  0.00      A    H
ATOM   4431  HC1 DCE A 370      32.998   7.797   8.650  1.00  0.00      A    H
ATOM   4432  Cl  DCE A 370      30.785   8.101   7.829  1.00  0.00      A   CL
ATOM   4433  CT1 DCE A 370      32.574   9.961   8.557  1.00  0.00      A    C
ATOM   4434  HC2 DCE A 370      31.651  10.506   8.758  1.00  0.00      A    H
ATOM   4435  Cl1 DCE A 370      33.884  10.480   9.565  1.00  0.00      A   CL
ATOM   4436  HC3 DCE A 370      32.886  10.081   7.520  1.00  0.00      A    H
ATOM   4441  CT  DCE A 371      44.357  40.168   6.900  1.00  0.00      A    C
ATOM   4442  HC  DCE A 371      44.146  41.147   6.471  1.00  0.00      A    H
ATOM   4443  HC1 DCE A 371      44.770  39.539   6.112  1.00  0.00      A    H
ATOM   4444  Cl  DCE A 371      45.503  40.292   8.260  1.00  0.00      A   CL
ATOM   4445  CT1 DCE A 371      43.031  39.611   7.378  1.00  0.00      A    C
ATOM   4446  HC2 DCE A 371      43.123  38.707   7.980  1.00  0.00      A    H
ATOM   4447  Cl1 DCE A 371      42.356  40.809   8.496  1.00  0.00      A   CL
ATOM   4448  HC3 DCE A 371      42.377  39.425   6.526  1.00  0.00      A    H
ATOM   4453  CT  DCE A 372      15.554  40.474  24.085  1.00  0.00      A    C
ATOM   4454  HC  DCE A 372      16.489  39.914  24.086  1.00  0.00      A    H
ATOM   4455  HC1 DCE A 372      15.523  41.071  24.997  1.00  0.00      A    H
ATOM   4456  Cl  DCE A 372      15.384  41.536  22.670  1.00  0.00      A   CL
ATOM   4457  CT1 DCE A 372      14.519  39.374  24.094  1.00  0.00      A    C
ATOM   4458  HC2 DCE A 372      14.561  38.731  23.215  1.00  0.00      A    H
ATOM   4459  Cl1 DCE A 372      14.595  38.316  25.508  1.00  0.00      A   CL
ATOM   4460  HC3 DCE A 372      13.535  39.843  24.062  1.00  0.00      A    H
ATOM   4465  CT  DCE A 373      23.699  43.698  24.230  1.00  0.00      A    C
ATOM   4466  HC  DCE A 373      23.197  43.178  23.414  1.00  0.00      A    H
ATOM   4467  HC1 DCE A 373      22.938  44.267  24.764  1.00  0.00      A    H
ATOM   4468  Cl  DCE A 373      24.441  42.446  25.286  1.00  0.00      A   CL
ATOM   4469  CT1 DCE A 373      24.821  44.605  23.775  1.00  0.00      A    C
ATOM   4470  HC2 DCE A 373      24.591  44.899  22.751  1.00  0.00      A    H
ATOM   4471  Cl1 DCE A 373      24.883  46.048  24.866  1.00  0.00      A   CL
ATOM   4472  HC3 DCE A 373      25.783  44.094  23.805  1.00  0.00      A    H
ATOM   4477  CT  DCE A 374      40.780  25.282  43.682  1.00  0.00      A    C
ATOM   4478  HC  DCE A 374      40.054  25.115  42.887  1.00  0.00      A    H
ATOM   4479  HC1 DCE A 374      41.214  26.279  43.614  1.00  0.00      A    H
ATOM   4480  Cl  DCE A 374      39.876  25.353  45.210  1.00  0.00      A   CL
ATOM   4481  CT1 DCE A 374      41.714  24.077  43.747  1.00  0.00      A    C
ATOM   4482  HC2 DCE A 374      41.102  23.254  44.117  1.00  0.00      A    H
ATOM   4483  Cl1 DCE A 374      42.418  23.910  42.114  1.00  0.00      A   CL
ATOM   4484  HC3 DCE A 374      42.571  24.238  44.402  1.00  0.00      A    H
ATOM   4489  CT  DCE A 375      13.870  33.063  38.213  1.00  0.00      A    C
ATOM   4490  HC  DCE A 375      12.968  32.855  38.788  1.00  0.00      A    H
ATOM   4491  HC1 DCE A 375      13.646  33.391  37.198  1.00  0.00      A    H
ATOM   4492  Cl  DCE A 375      14.796  34.362  39.070  1.00  0.00      A   CL
ATOM   4493  CT1 DCE A 375      14.655  31.735  38.270  1.00  0.00      A    C
ATOM   4494  HC2 DCE A 375      15.039  31.564  39.276  1.00  0.00      A    H
ATOM   4495  Cl1 DCE A 375      13.642  30.368  37.696  1.00  0.00      A   CL
ATOM   4496  HC3 DCE A 375      15.516  31.741  37.602  1.00  0.00      A    H
ATOM   4501  CT  DCE A 376      47.033  48.256   4.643  1.00  0.00      A    C
ATOM   4502  HC  DCE A 376      48.028  48.638   4.416  1.00  0.00      A    H
ATOM   4503  HC1 DCE A 376      46.836  47.357   4.059  1.00  0.00      A    H
ATOM   4504  Cl  DCE A 376      47.058  47.803   6.387  1.00  0.00      A   CL
ATOM   4505  CT1 DCE A 376      45.902  49.268   4.332  1.00  0.00      A    C
ATOM   4506  HC2 DCE A 376      45.964  50.138   4.986  1.00  0.00      A    H
ATOM   4507  Cl1 DCE A 376      46.161  49.667   2.527  1.00  0.00      A   CL
ATOM   4508  HC3 DCE A 376      44.999  48.699   4.553  1.00  0.00      A    H
ATOM   4513  CT  DCE A 377      34.664  15.970  43.651  1.00  0.00      A    C
ATOM   4514  HC  DCE A 377      35.743  15.890  43.785  1.00  0.00      A    H
ATOM   4515  HC1 DCE A 377      34.138  15.098  44.040  1.00  0.00      A    H
ATOM   4516  Cl  DCE A 377      34.116  17.297  44.748  1.00  0.00      A   CL
ATOM   4517  CT1 DCE A 377      34.343  16.268  42.269  1.00  0.00      A    C
ATOM   4518  HC2 DCE A 377      34.991  15.807  41.524  1.00  0.00      A    H
ATOM   4519  Cl1 DCE A 377      32.666  15.713  41.988  1.00  0.00      A   CL
ATOM   4520  HC3 DCE A 377      34.376  17.346  42.108  1.00  0.00      A    H
ATOM   4525  CT  DCE A 378      24.333  22.814  35.524  1.00  0.00      A    C
ATOM   4526  HC  DCE A 378      23.672  22.545  34.701  1.00  0.00      A    H
ATOM   4527  HC1 DCE A 378      23.830  23.564  36.134  1.00  0.00      A    H
ATOM   4528  Cl  DCE A 378      24.377  21.379  36.550  1.00  0.00      A   CL
ATOM   4529  CT1 DCE A 378      25.681  23.265  35.022  1.00  0.00      A    C
ATOM   4530  HC2 DCE A 378      26.246  22.428  34.613  1.00  0.00      A    H
ATOM   4531  Cl1 DCE A 378      25.481  24.509  33.690  1.00  0.00      A   CL
ATOM   4532  HC3 DCE A 378      26.308  23.687  35.807  1.00  0.00      A    H
ATOM   4537  CT  DCE A 379      53.394  24.546   9.739  1.00  0.00      A    C
ATOM   4538  HC  DCE A 379      53.811  24.670  10.738  1.00  0.00      A    H
ATOM   4539  HC1 DCE A 379      54.023  24.951   8.946  1.00  0.00      A    H
ATOM   4540  Cl  DCE A 379      53.389  22.686   9.537  1.00  0.00      A   CL
ATOM   4541  CT1 DCE A 379      51.920  24.962   9.733  1.00  0.00      A    C
ATOM   4542  HC2 DCE A 379      51.533  24.298   8.960  1.00  0.00      A    H
ATOM   4543  Cl1 DCE A 379      51.077  24.477  11.213  1.00  0.00      A   CL
ATOM   4544  HC3 DCE A 379      51.665  26.018   9.657  1.00  0.00      A    H
ATOM   4549  CT  DCE A 380      18.064  48.264  49.626  1.00  0.00      A    C
ATOM   4550  HC  DCE A 380      17.648  48.884  50.420  1.00  0.00      A    H
ATOM   4551  HC1 DCE A 380      17.928  48.828  48.703  1.00  0.00      A    H
ATOM   4552  Cl  DCE A 380      19.798  48.059  50.003  1.00  0.00      A   CL
ATOM   4553  CT1 DCE A 380      17.331  46.931  49.584  1.00  0.00      A    C
ATOM   4554  HC2 DCE A 380      17.639  46.234  48.805  1.00  0.00      A    H
ATOM   4555  Cl1 DCE A 380      17.449  46.012  51.050  1.00  0.00      A   CL
ATOM   4556  HC3 DCE A 380      16.297  47.124  49.297  1.00  0.00      A    H
ATOM   4561  CT  DCE A 381      19.056  22.289  29.150  1.00  0.00      A    C
ATOM   4562  HC  DCE A 381      19.990  22.592  29.624  1.00  0.00      A    H
ATOM   4563  HC1 DCE A 381      18.644  21.434  29.688  1.00  0.00      A    H
ATOM   4564  Cl  DCE A 381      17.855  23.552  29.366  1.00  0.00      A   CL
ATOM   4565  CT1 DCE A 381      19.205  21.919  27.616  1.00  0.00      A    C
ATOM   4566  HC2 DCE A 381      19.910  21.088  27.607  1.00  0.00      A    H
ATOM   4567  Cl1 DCE A 381      17.607  21.426  26.862  1.00  0.00      A   CL
ATOM   4568  HC3 DCE A 381      19.640  22.724  27.024  1.00  0.00      A    H
ATOM   4573  CT  DCE A 382      30.774  36.148  48.977  1.00  0.00      A    C
ATOM   4574  HC  DCE A 382      29.767  36.042  49.381  1.00  0.00      A    H
ATOM   4575  HC1 DCE A 382      31.335  35.282  49.329  1.00  0.00      A    H
ATOM   4576  Cl  DCE A 382      30.626  36.109  47.201  1.00  0.00      A   CL
ATOM   4577  CT1 DCE A 382      31.428  37.453  49.387  1.00  0.00      A    C
ATOM   4578  HC2 DCE A 382      32.491  37.655  49.256  1.00  0.00      A    H
ATOM   4579  Cl1 DCE A 382      30.508  38.809  48.834  1.00  0.00      A   CL
ATOM   4580  HC3 DCE A 382      31.216  37.407  50.456  1.00  0.00      A    H
ATOM   4585  CT  DCE A 383       1.657  36.504  23.454  1.00  0.00      A    C
ATOM   4586  HC  DCE A 383       1.123  36.183  24.348  1.00  0.00      A    H
ATOM   4587  HC1 DCE A 383       1.141  36.214  22.539  1.00  0.00      A    H
ATOM   4588  Cl  DCE A 383       1.854  38.315  23.626  1.00  0.00      A   CL
ATOM   4589  CT1 DCE A 383       3.091  35.791  23.425  1.00  0.00      A    C
ATOM   4590  HC2 DCE A 383       3.562  35.669  24.401  1.00  0.00      A    H
ATOM   4591  Cl1 DCE A 383       3.068  34.213  22.675  1.00  0.00      A   CL
ATOM   4592  HC3 DCE A 383       3.720  36.390  22.768  1.00  0.00      A    H
ATOM   4597  CT  DCE A 384      12.211   1.456  26.847  1.00  0.00      A    C
ATOM   4598  HC  DCE A 384      11.665   2.302  26.430  1.00  0.00      A    H
ATOM   4599  HC1 DCE A 384      11.525   0.634  27.052  1.00  0.00      A    H
ATOM   4600  Cl  DCE A 384      13.319   0.724  25.653  1.00  0.00      A   CL
ATOM   4601  CT1 DCE A 384      13.030   1.745  28.129  1.00  0.00      A    C
ATOM   4602  HC2 DCE A 384      12.458   1.973  29.028  1.00  0.00      A    H
ATOM   4603  Cl1 DCE A 384      14.007   0.268  28.558  1.00  0.00      A   CL
ATOM   4604  HC3 DCE A 384      13.721   2.588  28.118  1.00  0.00      A    H
ATOM   4609  CT  DCE A 385      25.817  52.363  42.295  1.00  0.00      A    C
ATOM   4610  HC  DCE A 385      26.239  53.327  42.578  1.00  0.00      A    H
ATOM   4611  HC1 DCE A 385      25.176  51.981  43.089  1.00  0.00      A    H
ATOM   4612  Cl  DCE A 385      24.783  52.853  40.920  1.00  0.00      A   CL
ATOM   4613  CT1 DCE A 385      26.939  51.402  41.918  1.00  0.00      A    C
ATOM   4614  HC2 DCE A 385      27.520  51.243  42.827  1.00  0.00      A    H
ATOM   4615  Cl1 DCE A 385      26.276  49.842  41.319  1.00  0.00      A   CL
ATOM   4616  HC3 DCE A 385      27.589  51.806  41.142  1.00  0.00      A    H
ATOM   4621  CT  DCE A 386      48.171   6.955   5.345  1.00  0.00      A    C
ATOM   4622  HC  DCE A 386      48.503   7.795   4.735  1.00  0.00      A    H
ATOM   4623  HC1 DCE A 386      48.745   6.057   5.117  1.00  0.00      A    H
ATOM   4624  Cl  DCE A 386      48.518   7.264   6.964  1.00  0.00      A   CL
ATOM   4625  CT1 DCE A 386      46.718   6.583   5.225  1.00  0.00      A    C
ATOM   4626  HC2 DCE A 386      46.390   6.634   4.187  1.00  0.00      A    H
ATOM   4627  Cl1 DCE A 386      46.370   4.953   5.900  1.00  0.00      A   CL
ATOM   4628  HC3 DCE A 386      46.015   7.321   5.612  1.00  0.00      A    H
ATOM   4633  CT  DCE A 387      37.112  11.430  38.545  1.00  0.00      A    C
ATOM   4634  HC  DCE A 387      36.727  10.411  38.567  1.00  0.00      A    H
ATOM   4635  HC1 DCE A 387      36.815  11.898  37.607  1.00  0.00      A    H
ATOM   4636  Cl  DCE A 387      36.575  12.358  39.975  1.00  0.00      A   CL
ATOM   4637  CT1 DCE A 387      38.646  11.443  38.470  1.00  0.00      A    C
ATOM   4638  HC2 DCE A 387      38.925  10.610  37.826  1.00  0.00      A    H
ATOM   4639  Cl1 DCE A 387      39.176  12.958  37.634  1.00  0.00      A   CL
ATOM   4640  HC3 DCE A 387      39.029  11.263  39.475  1.00  0.00      A    H
ATOM   4645  CT  DCE A 388       6.497   5.634  18.127  1.00  0.00      A    C
ATOM   4646  HC  DCE A 388       5.841   6.502  18.063  1.00  0.00      A    H
ATOM   4647  HC1 DCE A 388       7.553   5.842  17.951  1.00  0.00      A    H
ATOM   4648  Cl  DCE A 388       6.621   5.062  19.828  1.00  0.00      A   CL
ATOM   4649  CT1 DCE A 388       6.007   4.476  17.241  1.00  0.00      A    C
ATOM   4650  HC2 DCE A 388       5.749   4.842  16.248  1.00  0.00      A    H
ATOM   4651  Cl1 DCE A 388       7.283   3.305  16.964  1.00  0.00      A   CL
ATOM   4652  HC3 DCE A 388       5.215   3.914  17.736  1.00  0.00      A    H
ATOM   4657  CT  DCE A 389      32.572  16.099  30.759  1.00  0.00      A    C
ATOM   4658  HC  DCE A 389      33.182  16.804  30.195  1.00  0.00      A    H
ATOM   4659  HC1 DCE A 389      32.646  16.486  31.776  1.00  0.00      A    H
ATOM   4660  Cl  DCE A 389      30.934  16.128  30.027  1.00  0.00      A   CL
ATOM   4661  CT1 DCE A 389      33.218  14.751  30.490  1.00  0.00      A    C
ATOM   4662  HC2 DCE A 389      34.177  14.681  31.003  1.00  0.00      A    H
ATOM   4663  Cl1 DCE A 389      32.197  13.500  31.180  1.00  0.00      A   CL
ATOM   4664  HC3 DCE A 389      33.311  14.601  29.414  1.00  0.00      A    H
ATOM   4669  CT  DCE A 390      38.441  45.004  50.508  1.00  0.00      A    C
ATOM   4670  HC  DCE A 390      38.635  45.616  51.389  1.00  0.00      A    H
ATOM   4671  HC1 DCE A 390      39.239  44.261  50.480  1.00  0.00      A    H
ATOM   4672  Cl  DCE A 390      37.018  44.003  51.077  1.00  0.00      A   CL
ATOM   4673  CT1 DCE A 390      38.160  45.697  49.183  1.00  0.00      A    C
ATOM   4674  HC2 DCE A 390      39.028  46.093  48.657  1.00  0.00      A    H
ATOM   4675  Cl1 DCE A 390      37.594  44.486  48.095  1.00  0.00      A   CL
ATOM   4676  HC3 DCE A 390      37.329  46.401  49.128  1.00  0.00      A    H
ATOM   4681  CT  DCE A 391      18.607  27.103  31.313  1.00  0.00      A    C
ATOM   4682  HC  DCE A 391      19.350  26.957  30.529  1.00  0.00      A    H
ATOM   4683  HC1 DCE A 391      17.660  26.682  30.974  1.00  0.00      A    H
ATOM   4684  Cl  DCE A 391      19.142  26.286  32.770  1.00  0.00      A   CL
ATOM   4685  CT1 DCE A 391      18.379  28.673  31.582  1.00  0.00      A    C
ATOM   4686  HC2 DCE A 391      19.331  29.201  31.626  1.00  0.00      A    H
ATOM   4687  Cl1 DCE A 391      17.482  29.373  30.154  1.00  0.00      A   CL
ATOM   4688  HC3 DCE A 391      17.641  28.829  32.368  1.00  0.00      A    H
ATOM   4693  CT  DCE A 392       7.161  25.905  24.035  1.00  0.00      A    C
ATOM   4694  HC  DCE A 392       6.735  25.905  23.032  1.00  0.00      A    H
ATOM   4695  HC1 DCE A 392       8.196  26.247  24.048  1.00  0.00      A    H
ATOM   4696  Cl  DCE A 392       6.249  27.124  25.026  1.00  0.00      A   CL
ATOM   4697  CT1 DCE A 392       6.959  24.548  24.713  1.00  0.00      A    C
ATOM   4698  HC2 DCE A 392       7.227  24.374  25.755  1.00  0.00      A    H
ATOM   4699  Cl1 DCE A 392       5.191  24.215  24.728  1.00  0.00      A   CL
ATOM   4700  HC3 DCE A 392       7.528  23.782  24.186  1.00  0.00      A    H
ATOM   4705  CT  DCE A 393       1.892  20.408  23.191  1.00  0.00      A    C
ATOM   4706  HC  DCE A 393       1.118  19.647  23.295  1.00  0.00      A    H
ATOM   4707  HC1 DCE A 393       2.922  20.056  23.128  1.00  0.00      A    H
ATOM   4708  Cl  DCE A 393       1.751  21.336  21.656  1.00  0.00      A   CL
ATOM   4709  CT1 DCE A 393       1.755  21.342  24.300  1.00  0.00      A    C
ATOM   4710  HC2 DCE A 393       2.267  22.276  24.067  1.00  0.00      A    H
ATOM   4711  Cl1 DCE A 393       0.006  21.647  24.284  1.00  0.00      A   CL
ATOM   4712  HC3 DCE A 393       1.999  20.827  25.229  1.00  0.00      A    H
ATOM   4717  CT  DCE A 394      23.492  30.338   6.600  1.00  0.00      A    C
ATOM   4718  HC  DCE A 394      22.564  29.870   6.930  1.00  0.00      A    H
ATOM   4719  HC1 DCE A 394      24.227  29.535   6.549  1.00  0.00      A    H
ATOM   4720  Cl  DCE A 394      23.175  30.948   4.975  1.00  0.00      A   CL
ATOM   4721  CT1 DCE A 394      24.008  31.425   7.477  1.00  0.00      A    C
ATOM   4722  HC2 DCE A 394      24.110  31.100   8.513  1.00  0.00      A    H
ATOM   4723  Cl1 DCE A 394      25.627  32.045   7.006  1.00  0.00      A   CL
ATOM   4724  HC3 DCE A 394      23.252  32.210   7.446  1.00  0.00      A    H
ATOM   4729  CT  DCE A 395       7.284  15.032  10.556  1.00  0.00      A    C
ATOM   4730  HC  DCE A 395       7.010  14.416   9.700  1.00  0.00      A    H
ATOM   4731  HC1 DCE A 395       7.706  15.995  10.269  1.00  0.00      A    H
ATOM   4732  Cl  DCE A 395       5.760  15.445  11.461  1.00  0.00      A   CL
ATOM   4733  CT1 DCE A 395       8.266  14.362  11.415  1.00  0.00      A    C
ATOM   4734  HC2 DCE A 395       8.523  14.978  12.276  1.00  0.00      A    H
ATOM   4735  Cl1 DCE A 395       7.365  12.987  12.128  1.00  0.00      A   CL
ATOM   4736  HC3 DCE A 395       9.205  14.077  10.941  1.00  0.00      A    H
ATOM   4741  CT  DCE A 396      23.475  44.594  34.591  1.00  0.00      A    C
ATOM   4742  HC  DCE A 396      24.255  44.800  33.858  1.00  0.00      A    H
ATOM   4743  HC1 DCE A 396      23.816  44.036  35.463  1.00  0.00      A    H
ATOM   4744  Cl  DCE A 396      22.988  46.212  35.274  1.00  0.00      A   CL
ATOM   4745  CT1 DCE A 396      22.272  43.950  33.940  1.00  0.00      A    C
ATOM   4746  HC2 DCE A 396      22.551  43.133  33.275  1.00  0.00      A    H
ATOM   4747  Cl1 DCE A 396      21.231  43.375  35.226  1.00  0.00      A   CL
ATOM   4748  HC3 DCE A 396      21.685  44.624  33.316  1.00  0.00      A    H
ATOM   4753  CT  DCE A 397       7.986   7.786  46.679  1.00  0.00      A    C
ATOM   4754  HC  DCE A 397       7.609   7.880  45.661  1.00  0.00      A    H
ATOM   4755  HC1 DCE A 397       7.306   7.103  47.189  1.00  0.00      A    H
ATOM   4756  Cl  DCE A 397       9.523   6.838  46.602  1.00  0.00      A   CL
ATOM   4757  CT1 DCE A 397       8.301   9.040  47.484  1.00  0.00      A    C
ATOM   4758  HC2 DCE A 397       7.277   9.403  47.569  1.00  0.00      A    H
ATOM   4759  Cl1 DCE A 397       8.970   8.665  48.997  1.00  0.00      A   CL
ATOM   4760  HC3 DCE A 397       8.889   9.776  46.935  1.00  0.00      A    H
ATOM   4765  CT  DCE A 398      45.664   9.691   2.601  1.00  0.00      A    C
ATOM   4766  HC  DCE A 398      45.483   8.865   3.288  1.00  0.00      A    H
ATOM   4767  HC1 DCE A 398      44.704  10.198   2.498  1.00  0.00      A    H
ATOM   4768  Cl  DCE A 398      47.007  10.700   3.272  1.00  0.00      A   CL
ATOM   4769  CT1 DCE A 398      45.965   9.075   1.232  1.00  0.00      A    C
ATOM   4770  HC2 DCE A 398      46.272   9.754   0.436  1.00  0.00      A    H
ATOM   4771  Cl1 DCE A 398      47.061   7.706   1.383  1.00  0.00      A   CL
ATOM   4772  HC3 DCE A 398      45.059   8.640   0.810  1.00  0.00      A    H
ATOM   4777  CT  DCE A 399      34.503  45.543  19.581  1.00  0.00      A    C
ATOM   4778  HC  DCE A 399      33.728  45.228  20.280  1.00  0.00      A    H
ATOM   4779  HC1 DCE A 399      34.501  45.163  18.559  1.00  0.00      A    H
ATOM   4780  Cl  DCE A 399      34.220  47.321  19.584  1.00  0.00      A   CL
ATOM   4781  CT1 DCE A 399      35.916  45.313  20.001  1.00  0.00      A    C
ATOM   4782  HC2 DCE A 399      36.217  44.273  19.879  1.00  0.00      A    H
ATOM   4783  Cl1 DCE A 399      36.969  46.365  19.008  1.00  0.00      A   CL
ATOM   4784  HC3 DCE A 399      35.947  45.651  21.037  1.00  0.00      A    H
ATOM   4789  CT  DCE A 400      44.867  52.658  42.552  1.00  0.00      A    C
ATOM   4790  HC  DCE A 400      44.907  53.587  43.122  1.00  0.00      A    H
ATOM   4791  HC1 DCE A 400      43.822  52.380  42.409  1.00  0.00      A    H
ATOM   4792  Cl  DCE A 400      45.721  52.993  41.013  1.00  0.00      A   CL
ATOM   4793  CT1 DCE A 400      45.605  51.517  43.301  1.00  0.00      A    C
ATOM   4794  HC2 DCE A 400      46.629  51.824  43.515  1.00  0.00      A    H
ATOM   4795  Cl1 DCE A 400      44.776  51.013  44.815  1.00  0.00      A   CL
ATOM   4796  HC3 DCE A 400      45.660  50.681  42.604  1.00  0.00      A    H
ATOM   4801  CT  DCE A 401      44.305  20.975  35.935  1.00  0.00      A    C
ATOM   4802  HC  DCE A 401      45.217  20.725  36.478  1.00  0.00      A    H
ATOM   4803  HC1 DCE A 401      44.380  20.695  34.884  1.00  0.00      A    H
ATOM   4804  Cl  DCE A 401      42.887  20.190  36.697  1.00  0.00      A   CL
ATOM   4805  CT1 DCE A 401      44.113  22.484  35.987  1.00  0.00      A    C
ATOM   4806  HC2 DCE A 401      44.374  22.781  37.003  1.00  0.00      A    H
ATOM   4807  Cl1 DCE A 401      45.314  23.255  34.860  1.00  0.00      A   CL
ATOM   4808  HC3 DCE A 401      43.159  22.836  35.596  1.00  0.00      A    H
ATOM   4813  CT  DCE A 402      28.853  20.265  25.713  1.00  0.00      A    C
ATOM   4814  HC  DCE A 402      29.578  20.061  24.924  1.00  0.00      A    H
ATOM   4815  HC1 DCE A 402      28.159  19.427  25.770  1.00  0.00      A    H
ATOM   4816  Cl  DCE A 402      29.608  20.297  27.251  1.00  0.00      A   CL
ATOM   4817  CT1 DCE A 402      28.114  21.590  25.737  1.00  0.00      A    C
ATOM   4818  HC2 DCE A 402      27.642  21.702  24.761  1.00  0.00      A    H
ATOM   4819  Cl1 DCE A 402      26.824  21.540  26.941  1.00  0.00      A   CL
ATOM   4820  HC3 DCE A 402      28.800  22.403  25.974  1.00  0.00      A    H
ATOM   4825  CT  DCE A 403      20.979  29.904  52.278  1.00  0.00      A    C
ATOM   4826  HC  DCE A 403      20.271  29.123  52.553  1.00  0.00      A    H
ATOM   4827  HC1 DCE A 403      21.325  30.580  53.061  1.00  0.00      A    H
ATOM   4828  Cl  DCE A 403      22.486  29.196  51.808  1.00  0.00      A   CL
ATOM   4829  CT1 DCE A 403      20.399  30.675  51.112  1.00  0.00      A    C
ATOM   4830  HC2 DCE A 403      20.784  31.691  51.026  1.00  0.00      A    H
ATOM   4831  Cl1 DCE A 403      20.711  29.830  49.619  1.00  0.00      A   CL
ATOM   4832  HC3 DCE A 403      19.347  30.767  51.381  1.00  0.00      A    H
ATOM   4837  CT  DCE A 404      45.802  51.275  14.118  1.00  0.00      A    C
ATOM   4838  HC  DCE A 404      45.011  51.422  14.853  1.00  0.00      A    H
ATOM   4839  HC1 DCE A 404      45.787  50.192  13.995  1.00  0.00      A    H
ATOM   4840  Cl  DCE A 404      45.341  51.965  12.530  1.00  0.00      A   CL
ATOM   4841  CT1 DCE A 404      47.243  51.715  14.516  1.00  0.00      A    C
ATOM   4842  HC2 DCE A 404      47.661  51.514  15.502  1.00  0.00      A    H
ATOM   4843  Cl1 DCE A 404      48.450  51.315  13.321  1.00  0.00      A   CL
ATOM   4844  HC3 DCE A 404      47.225  52.804  14.480  1.00  0.00      A    H
ATOM   4849  CT  DCE A 405      32.875  36.946  35.081  1.00  0.00      A    C
ATOM   4850  HC  DCE A 405      32.338  37.840  35.395  1.00  0.00      A    H
ATOM   4851  HC1 DCE A 405      32.406  36.546  34.182  1.00  0.00      A    H
ATOM   4852  Cl  DCE A 405      34.617  37.287  34.595  1.00  0.00      A   CL
ATOM   4853  CT1 DCE A 405      32.883  35.932  36.276  1.00  0.00      A    C
ATOM   4854  HC2 DCE A 405      31.868  35.553  36.396  1.00  0.00      A    H
ATOM   4855  Cl1 DCE A 405      34.030  34.605  35.940  1.00  0.00      A   CL
ATOM   4856  HC3 DCE A 405      33.197  36.350  37.233  1.00  0.00      A    H
ATOM   4861  CT  DCE A 406      51.136  20.651  42.248  1.00  0.00      A    C
ATOM   4862  HC  DCE A 406      51.470  19.626  42.086  1.00  0.00      A    H
ATOM   4863  HC1 DCE A 406      51.373  21.026  43.243  1.00  0.00      A    H
ATOM   4864  Cl  DCE A 406      51.962  21.784  41.119  1.00  0.00      A   CL
ATOM   4865  CT1 DCE A 406      49.764  20.652  41.743  1.00  0.00      A    C
ATOM   4866  HC2 DCE A 406      49.231  20.123  42.533  1.00  0.00      A    H
ATOM   4867  Cl1 DCE A 406      49.288  22.346  41.577  1.00  0.00      A   CL
ATOM   4868  HC3 DCE A 406      49.745  20.029  40.849  1.00  0.00      A    H
ATOM   4873  CT  DCE A 407      18.933  35.234  41.942  1.00  0.00      A    C
ATOM   4874  HC  DCE A 407      19.852  34.660  42.067  1.00  0.00      A    H
ATOM   4875  HC1 DCE A 407      18.400  34.812  41.090  1.00  0.00      A    H
ATOM   4876  Cl  DCE A 407      18.106  34.993  43.476  1.00  0.00      A   CL
ATOM   4877  CT1 DCE A 407      19.266  36.702  41.859  1.00  0.00      A    C
ATOM   4878  HC2 DCE A 407      18.487  37.363  41.477  1.00  0.00      A    H
ATOM   4879  Cl1 DCE A 407      19.997  37.293  43.353  1.00  0.00      A   CL
ATOM   4880  HC3 DCE A 407      20.096  36.769  41.155  1.00  0.00      A    H
ATOM   4885  CT  DCE A 408      15.513   3.397  23.839  1.00  0.00      A    C
ATOM   4886  HC  DCE A 408      14.773   2.889  24.457  1.00  0.00      A    H
ATOM   4887  HC1 DCE A 408      15.165   4.429  23.898  1.00  0.00      A    H
ATOM   4888  Cl  DCE A 408      17.168   3.469  24.552  1.00  0.00      A   CL
ATOM   4889  CT1 DCE A 408      15.864   2.584  22.613  1.00  0.00      A    C
ATOM   4890  HC2 DCE A 408      16.058   1.551  22.900  1.00  0.00      A    H
ATOM   4891  Cl1 DCE A 408      14.473   2.584  21.462  1.00  0.00      A   CL
ATOM   4892  HC3 DCE A 408      16.793   2.920  22.152  1.00  0.00      A    H
ATOM   4897  CT  DCE A 409      21.071  17.967  32.558  1.00  0.00      A    C
ATOM   4898  HC  DCE A 409      20.779  18.767  31.877  1.00  0.00      A    H
ATOM   4899  HC1 DCE A 409      20.217  17.294  32.488  1.00  0.00      A    H
ATOM   4900  Cl  DCE A 409      22.475  17.083  31.837  1.00  0.00      A   CL
ATOM   4901  CT1 DCE A 409      21.114  18.527  33.973  1.00  0.00      A    C
ATOM   4902  HC2 DCE A 409      21.323  17.730  34.687  1.00  0.00      A    H
ATOM   4903  Cl1 DCE A 409      22.438  19.748  34.135  1.00  0.00      A   CL
ATOM   4904  HC3 DCE A 409      20.171  18.935  34.337  1.00  0.00      A    H
ATOM   4909  CT  DCE A 410      51.043  50.550  42.700  1.00  0.00      A    C
ATOM   4910  HC  DCE A 410      51.511  51.529  42.597  1.00  0.00      A    H
ATOM   4911  HC1 DCE A 410      50.255  50.506  43.451  1.00  0.00      A    H
ATOM   4912  Cl  DCE A 410      50.259  50.333  41.083  1.00  0.00      A   CL
ATOM   4913  CT1 DCE A 410      51.980  49.383  43.003  1.00  0.00      A    C
ATOM   4914  HC2 DCE A 410      52.491  49.644  43.931  1.00  0.00      A    H
ATOM   4915  Cl1 DCE A 410      50.988  47.896  43.190  1.00  0.00      A   CL
ATOM   4916  HC3 DCE A 410      52.732  49.256  42.224  1.00  0.00      A    H
ATOM   4921  CT  DCE A 411       7.707  50.810  48.440  1.00  0.00      A    C
ATOM   4922  HC  DCE A 411       7.744  49.766  48.128  1.00  0.00      A    H
ATOM   4923  HC1 DCE A 411       8.341  51.308  47.706  1.00  0.00      A    H
ATOM   4924  Cl  DCE A 411       6.146  51.423  48.301  1.00  0.00      A   CL
ATOM   4925  CT1 DCE A 411       8.357  50.844  49.820  1.00  0.00      A    C
ATOM   4926  HC2 DCE A 411       9.392  50.507  49.876  1.00  0.00      A    H
ATOM   4927  Cl1 DCE A 411       8.292  52.520  50.530  1.00  0.00      A   CL
ATOM   4928  HC3 DCE A 411       7.761  50.198  50.465  1.00  0.00      A    H
ATOM   4933  CT  DCE A 412      13.429   9.209  25.497  1.00  0.00      A    C
ATOM   4934  HC  DCE A 412      12.435   8.800  25.681  1.00  0.00      A    H
ATOM   4935  HC1 DCE A 412      13.428   9.473  24.440  1.00  0.00      A    H
ATOM   4936  Cl  DCE A 412      13.681  10.655  26.576  1.00  0.00      A   CL
ATOM   4937  CT1 DCE A 412      14.629   8.287  25.592  1.00  0.00      A    C
ATOM   4938  HC2 DCE A 412      14.930   7.906  26.568  1.00  0.00      A    H
ATOM   4939  Cl1 DCE A 412      14.222   6.734  24.713  1.00  0.00      A   CL
ATOM   4940  HC3 DCE A 412      15.501   8.728  25.109  1.00  0.00      A    H
ATOM   4945  CT  DCE A 413      44.411  46.162  24.748  1.00  0.00      A    C
ATOM   4946  HC  DCE A 413      45.184  45.557  24.272  1.00  0.00      A    H
ATOM   4947  HC1 DCE A 413      43.971  46.638  23.872  1.00  0.00      A    H
ATOM   4948  Cl  DCE A 413      43.052  45.193  25.475  1.00  0.00      A   CL
ATOM   4949  CT1 DCE A 413      44.974  47.117  25.813  1.00  0.00      A    C
ATOM   4950  HC2 DCE A 413      45.182  46.707  26.801  1.00  0.00      A    H
ATOM   4951  Cl1 DCE A 413      46.478  47.972  25.257  1.00  0.00      A   CL
ATOM   4952  HC3 DCE A 413      44.267  47.936  25.944  1.00  0.00      A    H
ATOM   4957  CT  DCE A 414      18.809  35.007  36.151  1.00  0.00      A    C
ATOM   4958  HC  DCE A 414      17.927  35.331  35.598  1.00  0.00      A    H
ATOM   4959  HC1 DCE A 414      19.214  34.064  35.785  1.00  0.00      A    H
ATOM   4960  Cl  DCE A 414      20.287  36.044  35.962  1.00  0.00      A   CL
ATOM   4961  CT1 DCE A 414      18.585  34.890  37.654  1.00  0.00      A    C
ATOM   4962  HC2 DCE A 414      19.464  34.344  37.998  1.00  0.00      A    H
ATOM   4963  Cl1 DCE A 414      18.607  36.470  38.425  1.00  0.00      A   CL
ATOM   4964  HC3 DCE A 414      17.648  34.401  37.918  1.00  0.00      A    H
ATOM   4969  CT  DCE A 415      51.078  42.037  11.659  1.00  0.00      A    C
ATOM   4970  HC  DCE A 415      50.584  43.007  11.714  1.00  0.00      A    H
ATOM   4971  HC1 DCE A 415      50.624  41.308  12.331  1.00  0.00      A    H
ATOM   4972  Cl  DCE A 415      50.796  41.437  10.067  1.00  0.00      A   CL
ATOM   4973  CT1 DCE A 415      52.522  42.270  11.959  1.00  0.00      A    C
ATOM   4974  HC2 DCE A 415      52.624  42.625  12.984  1.00  0.00      A    H
ATOM   4975  Cl1 DCE A 415      53.432  40.750  11.950  1.00  0.00      A   CL
ATOM   4976  HC3 DCE A 415      53.077  42.894  11.258  1.00  0.00      A    H
ATOM   4981  CT  DCE A 416      28.428  26.283  51.171  1.00  0.00      A    C
ATOM   4982  HC  DCE A 416      29.372  26.447  50.652  1.00  0.00      A    H
ATOM   4983  HC1 DCE A 416      28.175  27.231  51.646  1.00  0.00      A    H
ATOM   4984  Cl  DCE A 416      27.147  25.898  50.022  1.00  0.00      A   CL
ATOM   4985  CT1 DCE A 416      28.537  25.069  52.199  1.00  0.00      A    C
ATOM   4986  HC2 DCE A 416      27.530  24.973  52.605  1.00  0.00      A    H
ATOM   4987  Cl1 DCE A 416      28.828  23.600  51.281  1.00  0.00      A   CL
ATOM   4988  HC3 DCE A 416      29.267  25.176  53.002  1.00  0.00      A    H
ATOM   4993  CT  DCE A 417      10.817  35.613  50.178  1.00  0.00      A    C
ATOM   4994  HC  DCE A 417      10.785  36.531  49.591  1.00  0.00      A    H
ATOM   4995  HC1 DCE A 417      10.006  35.690  50.903  1.00  0.00      A    H
ATOM   4996  Cl  DCE A 417      10.425  34.249  49.068  1.00  0.00      A   CL
ATOM   4997  CT1 DCE A 417      12.081  35.311  50.927  1.00  0.00      A    C
ATOM   4998  HC2 DCE A 417      12.867  35.021  50.230  1.00  0.00      A    H
ATOM   4999  Cl1 DCE A 417      12.594  36.657  52.041  1.00  0.00      A   CL
ATOM   5000  HC3 DCE A 417      11.893  34.467  51.591  1.00  0.00      A    H
ATOM   5005  CT  DCE A 418      20.941  38.882  39.174  1.00  0.00      A    C
ATOM   5006  HC  DCE A 418      20.923  37.836  38.867  1.00  0.00      A    H
ATOM   5007  HC1 DCE A 418      20.189  38.959  39.960  1.00  0.00      A    H
ATOM   5008  Cl  DCE A 418      22.484  39.153  40.033  1.00  0.00      A   CL
ATOM   5009  CT1 DCE A 418      20.696  39.899  38.033  1.00  0.00      A    C
ATOM   5010  HC2 DCE A 418      21.424  39.759  37.234  1.00  0.00      A    H
ATOM   5011  Cl1 DCE A 418      19.036  39.755  37.372  1.00  0.00      A   CL
ATOM   5012  HC3 DCE A 418      20.693  40.888  38.491  1.00  0.00      A    H
ATOM   5017  CT  DCE A 419      37.639  44.269  29.549  1.00  0.00      A    C
ATOM   5018  HC  DCE A 419      38.363  43.656  30.085  1.00  0.00      A    H
ATOM   5019  HC1 DCE A 419      38.018  44.582  28.575  1.00  0.00      A    H
ATOM   5020  Cl  DCE A 419      36.243  43.244  29.347  1.00  0.00      A   CL
ATOM   5021  CT1 DCE A 419      37.174  45.584  30.192  1.00  0.00      A    C
ATOM   5022  HC2 DCE A 419      38.063  46.193  30.356  1.00  0.00      A    H
ATOM   5023  Cl1 DCE A 419      36.006  46.391  29.028  1.00  0.00      A   CL
ATOM   5024  HC3 DCE A 419      36.655  45.434  31.138  1.00  0.00      A    H
ATOM   5029  CT  DCE A 420      47.654  21.645  24.341  1.00  0.00      A    C
ATOM   5030  HC  DCE A 420      48.389  21.154  24.979  1.00  0.00      A    H
ATOM   5031  HC1 DCE A 420      46.753  21.039  24.435  1.00  0.00      A    H
ATOM   5032  Cl  DCE A 420      47.265  23.052  25.296  1.00  0.00      A   CL
ATOM   5033  CT1 DCE A 420      48.119  21.892  22.905  1.00  0.00      A    C
ATOM   5034  HC2 DCE A 420      49.022  22.503  22.899  1.00  0.00      A    H
ATOM   5035  Cl1 DCE A 420      48.549  20.379  22.065  1.00  0.00      A   CL
ATOM   5036  HC3 DCE A 420      47.317  22.395  22.364  1.00  0.00      A    H
ATOM   5041  CT  DCE A 421       6.285  37.564  35.896  1.00  0.00      A    C
ATOM   5042  HC  DCE A 421       6.660  38.135  35.047  1.00  0.00      A    H
ATOM   5043  HC1 DCE A 421       6.721  36.607  35.609  1.00  0.00      A    H
ATOM   5044  Cl  DCE A 421       6.859  38.180  37.500  1.00  0.00      A   CL
ATOM   5045  CT1 DCE A 421       4.789  37.687  35.947  1.00  0.00      A    C
ATOM   5046  HC2 DCE A 421       4.480  37.218  35.013  1.00  0.00      A    H
ATOM   5047  Cl1 DCE A 421       4.132  36.627  37.177  1.00  0.00      A   CL
ATOM   5048  HC3 DCE A 421       4.338  38.674  36.042  1.00  0.00      A    H
ATOM   5053  CT  DCE A 422      47.277   7.462  13.959  1.00  0.00      A    C
ATOM   5054  HC  DCE A 422      47.044   7.963  14.899  1.00  0.00      A    H
ATOM   5055  HC1 DCE A 422      46.846   8.185  13.267  1.00  0.00      A    H
ATOM   5056  Cl  DCE A 422      49.084   7.402  13.734  1.00  0.00      A   CL
ATOM   5057  CT1 DCE A 422      46.723   6.072  14.001  1.00  0.00      A    C
ATOM   5058  HC2 DCE A 422      47.109   5.437  14.799  1.00  0.00      A    H
ATOM   5059  Cl1 DCE A 422      44.961   6.116  14.013  1.00  0.00      A   CL
ATOM   5060  HC3 DCE A 422      46.995   5.596  13.059  1.00  0.00      A    H
ATOM   5065  CT  DCE A 423      49.822  17.734  50.217  1.00  0.00      A    C
ATOM   5066  HC  DCE A 423      49.219  18.377  49.575  1.00  0.00      A    H
ATOM   5067  HC1 DCE A 423      50.689  18.314  50.532  1.00  0.00      A    H
ATOM   5068  Cl  DCE A 423      48.945  17.114  51.638  1.00  0.00      A   CL
ATOM   5069  CT1 DCE A 423      50.312  16.664  49.379  1.00  0.00      A    C
ATOM   5070  HC2 DCE A 423      51.077  16.082  49.894  1.00  0.00      A    H
ATOM   5071  Cl1 DCE A 423      49.009  15.651  48.825  1.00  0.00      A   CL
ATOM   5072  HC3 DCE A 423      50.868  16.946  48.485  1.00  0.00      A    H
ATOM   5077  CT  DCE A 424       9.798  10.372  24.675  1.00  0.00      A    C
ATOM   5078  HC  DCE A 424       9.753   9.308  24.908  1.00  0.00      A    H
ATOM   5079  HC1 DCE A 424      10.327  10.956  25.429  1.00  0.00      A    H
ATOM   5080  Cl  DCE A 424      10.680  10.655  23.130  1.00  0.00      A   CL
ATOM   5081  CT1 DCE A 424       8.438  10.974  24.595  1.00  0.00      A    C
ATOM   5082  HC2 DCE A 424       7.893  10.589  25.456  1.00  0.00      A    H
ATOM   5083  Cl1 DCE A 424       8.623  12.768  24.596  1.00  0.00      A   CL
ATOM   5084  HC3 DCE A 424       7.877  10.641  23.722  1.00  0.00      A    H
ATOM   5089  CT  DCE A 425      44.799   7.614  30.014  1.00  0.00      A    C
ATOM   5090  HC  DCE A 425      43.820   7.654  29.536  1.00  0.00      A    H
ATOM   5091  HC1 DCE A 425      45.047   6.552  30.019  1.00  0.00      A    H
ATOM   5092  Cl  DCE A 425      46.033   8.402  28.973  1.00  0.00      A   CL
ATOM   5093  CT1 DCE A 425      44.743   8.287  31.367  1.00  0.00      A    C
ATOM   5094  HC2 DCE A 425      45.493   7.930  32.073  1.00  0.00      A    H
ATOM   5095  Cl1 DCE A 425      44.847  10.028  31.102  1.00  0.00      A   CL
ATOM   5096  HC3 DCE A 425      43.705   8.147  31.670  1.00  0.00      A    H
ATOM   5101  CT  DCE A 426      19.250  41.020  14.703  1.00  0.00      A    C
ATOM   5102  HC  DCE A 426      18.602  40.605  15.475  1.00  0.00      A    H
ATOM   5103  HC1 DCE A 426      19.274  42.108  14.758  1.00  0.00      A    H
ATOM   5104  Cl  DCE A 426      20.930  40.561  15.024  1.00  0.00      A   CL
ATOM   5105  CT1 DCE A 426      18.732  40.379  13.355  1.00  0.00      A    C
ATOM   5106  HC2 DCE A 426      17.795  40.884  13.121  1.00  0.00      A    H
ATOM   5107  Cl1 DCE A 426      19.956  40.719  12.051  1.00  0.00      A   CL
ATOM   5108  HC3 DCE A 426      18.642  39.294  13.417  1.00  0.00      A    H
ATOM   5113  CT  DCE A 427      46.060  19.549  32.215  1.00  0.00      A    C
ATOM   5114  HC  DCE A 427      46.751  20.159  32.797  1.00  0.00      A    H
ATOM   5115  HC1 DCE A 427      46.630  19.041  31.437  1.00  0.00      A    H
ATOM   5116  Cl  DCE A 427      45.373  18.434  33.430  1.00  0.00      A   CL
ATOM   5117  CT1 DCE A 427      44.948  20.374  31.568  1.00  0.00      A    C
ATOM   5118  HC2 DCE A 427      44.340  20.888  32.313  1.00  0.00      A    H
ATOM   5119  Cl1 DCE A 427      45.700  21.666  30.683  1.00  0.00      A   CL
ATOM   5120  HC3 DCE A 427      44.313  19.790  30.901  1.00  0.00      A    H
ATOM   5125  CT  DCE A 428      39.532  33.534   0.401  1.00  0.00      A    C
ATOM   5126  HC  DCE A 428      40.319  33.345   1.131  1.00  0.00      A    H
ATOM   5127  HC1 DCE A 428      39.696  34.497  -0.085  1.00  0.00      A    H
ATOM   5128  Cl  DCE A 428      39.527  32.439  -0.943  1.00  0.00      A   CL
ATOM   5129  CT1 DCE A 428      38.073  33.536   1.064  1.00  0.00      A    C
ATOM   5130  HC2 DCE A 428      37.833  34.336   1.765  1.00  0.00      A    H
ATOM   5131  Cl1 DCE A 428      36.865  33.670  -0.199  1.00  0.00      A   CL
ATOM   5132  HC3 DCE A 428      38.111  32.622   1.658  1.00  0.00      A    H
ATOM   5137  CT  DCE A 429      19.236  32.342  21.710  1.00  0.00      A    C
ATOM   5138  HC  DCE A 429      20.149  32.019  21.210  1.00  0.00      A    H
ATOM   5139  HC1 DCE A 429      18.473  32.548  20.958  1.00  0.00      A    H
ATOM   5140  Cl  DCE A 429      18.553  31.081  22.790  1.00  0.00      A   CL
ATOM   5141  CT1 DCE A 429      19.588  33.604  22.527  1.00  0.00      A    C
ATOM   5142  HC2 DCE A 429      18.671  33.966  22.992  1.00  0.00      A    H
ATOM   5143  Cl1 DCE A 429      20.875  33.175  23.640  1.00  0.00      A   CL
ATOM   5144  HC3 DCE A 429      19.879  34.417  21.862  1.00  0.00      A    H
ATOM   5149  CT  DCE A 430      47.459  37.490  -0.150  1.00  0.00      A    C
ATOM   5150  HC  DCE A 430      47.933  38.187   0.541  1.00  0.00      A    H
ATOM   5151  HC1 DCE A 430      46.725  38.070  -0.710  1.00  0.00      A    H
ATOM   5152  Cl  DCE A 430      48.804  36.886  -1.142  1.00  0.00      A   CL
ATOM   5153  CT1 DCE A 430      46.730  36.412   0.614  1.00  0.00      A    C
ATOM   5154  HC2 DCE A 430      46.468  35.656  -0.126  1.00  0.00      A    H
ATOM   5155  Cl1 DCE A 430      47.725  35.546   1.878  1.00  0.00      A   CL
ATOM   5156  HC3 DCE A 430      45.848  36.883   1.047  1.00  0.00      A    H
ATOM   5161  CT  DCE A 431      15.022  46.496  42.235  1.00  0.00      A    C
ATOM   5162  HC  DCE A 431      15.788  47.268  42.306  1.00  0.00      A    H
ATOM   5163  HC1 DCE A 431      14.980  46.188  43.280  1.00  0.00      A    H
ATOM   5164  Cl  DCE A 431      13.431  47.096  41.706  1.00  0.00      A   CL
ATOM   5165  CT1 DCE A 431      15.457  45.348  41.369  1.00  0.00      A    C
ATOM   5166  HC2 DCE A 431      15.295  45.506  40.302  1.00  0.00      A    H
ATOM   5167  Cl1 DCE A 431      17.098  44.817  41.655  1.00  0.00      A   CL
ATOM   5168  HC3 DCE A 431      14.852  44.483  41.642  1.00  0.00      A    H
ATOM   5173  CT  DCE A 432      34.076   4.774  45.837  1.00  0.00      A    C
ATOM   5174  HC  DCE A 432      33.007   4.987  45.849  1.00  0.00      A    H
ATOM   5175  HC1 DCE A 432      34.451   4.645  46.852  1.00  0.00      A    H
ATOM   5176  Cl  DCE A 432      34.434   3.286  44.948  1.00  0.00      A   CL
ATOM   5177  CT1 DCE A 432      34.868   5.916  45.182  1.00  0.00      A    C
ATOM   5178  HC2 DCE A 432      34.393   6.453  44.360  1.00  0.00      A    H
ATOM   5179  Cl1 DCE A 432      35.055   7.230  46.414  1.00  0.00      A   CL
ATOM   5180  HC3 DCE A 432      35.863   5.582  44.889  1.00  0.00      A    H
ATOM   5185  CT  DCE A 433      49.446  25.712  43.505  1.00  0.00      A    C
ATOM   5186  HC  DCE A 433      50.361  25.854  44.081  1.00  0.00      A    H
ATOM   5187  HC1 DCE A 433      48.950  24.790  43.806  1.00  0.00      A    H
ATOM   5188  Cl  DCE A 433      48.445  27.047  43.917  1.00  0.00      A   CL
ATOM   5189  CT1 DCE A 433      49.686  25.649  41.976  1.00  0.00      A    C
ATOM   5190  HC2 DCE A 433      48.764  25.531  41.406  1.00  0.00      A    H
ATOM   5191  Cl1 DCE A 433      50.588  27.045  41.394  1.00  0.00      A   CL
ATOM   5192  HC3 DCE A 433      50.215  24.698  41.900  1.00  0.00      A    H
ATOM   5197  CT  DCE A 434      37.623  31.711  10.451  1.00  0.00      A    C
ATOM   5198  HC  DCE A 434      37.088  32.532   9.974  1.00  0.00      A    H
ATOM   5199  HC1 DCE A 434      37.331  31.656  11.500  1.00  0.00      A    H
ATOM   5200  Cl  DCE A 434      37.151  30.184   9.789  1.00  0.00      A   CL
ATOM   5201  CT1 DCE A 434      39.063  31.926  10.166  1.00  0.00      A    C
ATOM   5202  HC2 DCE A 434      39.298  32.081   9.114  1.00  0.00      A    H
ATOM   5203  Cl1 DCE A 434      39.805  33.391  11.038  1.00  0.00      A   CL
ATOM   5204  HC3 DCE A 434      39.651  31.082  10.527  1.00  0.00      A    H
ATOM   5209  CT  DCE A 435      37.949   5.573  38.833  1.00  0.00      A    C
ATOM   5210  HC  DCE A 435      37.592   4.806  38.145  1.00  0.00      A    H
ATOM   5211  HC1 DCE A 435      38.237   5.038  39.737  1.00  0.00      A    H
ATOM   5212  Cl  DCE A 435      39.447   6.223  38.157  1.00  0.00      A   CL
ATOM   5213  CT1 DCE A 435      36.898   6.685  39.066  1.00  0.00      A    C
ATOM   5214  HC2 DCE A 435      37.271   7.296  39.888  1.00  0.00      A    H
ATOM   5215  Cl1 DCE A 435      36.876   7.839  37.765  1.00  0.00      A   CL
ATOM   5216  HC3 DCE A 435      35.901   6.346  39.346  1.00  0.00      A    H
ATOM   5221  CT  DCE A 436      48.033   0.412   1.538  1.00  0.00      A    C
ATOM   5222  HC  DCE A 436      47.038   0.587   1.130  1.00  0.00      A    H
ATOM   5223  HC1 DCE A 436      48.028  -0.633   1.850  1.00  0.00      A    H
ATOM   5224  Cl  DCE A 436      49.261   0.677   0.335  1.00  0.00      A   CL
ATOM   5225  CT1 DCE A 436      48.357   1.134   2.887  1.00  0.00      A    C
ATOM   5226  HC2 DCE A 436      48.479   2.214   2.805  1.00  0.00      A    H
ATOM   5227  Cl1 DCE A 436      47.056   0.947   3.992  1.00  0.00      A   CL
ATOM   5228  HC3 DCE A 436      49.177   0.605   3.371  1.00  0.00      A    H
ATOM   5233  CT  DCE A 437      47.093  32.970  25.468  1.00  0.00      A    C
ATOM   5234  HC  DCE A 437      46.161  32.467  25.209  1.00  0.00      A    H
ATOM   5235  HC1 DCE A 437      47.836  32.732  24.708  1.00  0.00      A    H
ATOM   5236  Cl  DCE A 437      46.993  34.752  25.557  1.00  0.00      A   CL
ATOM   5237  CT1 DCE A 437      47.564  32.442  26.815  1.00  0.00      A    C
ATOM   5238  HC2 DCE A 437      47.102  33.082  27.566  1.00  0.00      A    H
ATOM   5239  Cl1 DCE A 437      47.082  30.784  27.295  1.00  0.00      A   CL
ATOM   5240  HC3 DCE A 437      48.643  32.478  26.971  1.00  0.00      A    H
ATOM   5245  CT  DCE A 438      38.659  28.244  43.256  1.00  0.00      A    C
ATOM   5246  HC  DCE A 438      37.722  28.776  43.418  1.00  0.00      A    H
ATOM   5247  HC1 DCE A 438      38.542  27.249  43.687  1.00  0.00      A    H
ATOM   5248  Cl  DCE A 438      39.009  27.835  41.568  1.00  0.00      A   CL
ATOM   5249  CT1 DCE A 438      39.861  29.075  43.787  1.00  0.00      A    C
ATOM   5250  HC2 DCE A 438      40.324  29.862  43.192  1.00  0.00      A    H
ATOM   5251  Cl1 DCE A 438      39.210  30.017  45.238  1.00  0.00      A   CL
ATOM   5252  HC3 DCE A 438      40.660  28.411  44.118  1.00  0.00      A    H
ATOM   5257  CT  DCE A 439      33.585   9.561  52.228  1.00  0.00      A    C
ATOM   5258  HC  DCE A 439      33.019  10.410  51.847  1.00  0.00      A    H
ATOM   5259  HC1 DCE A 439      34.419  10.011  52.766  1.00  0.00      A    H
ATOM   5260  Cl  DCE A 439      32.646   8.494  53.306  1.00  0.00      A   CL
ATOM   5261  CT1 DCE A 439      33.982   8.888  50.943  1.00  0.00      A    C
ATOM   5262  HC2 DCE A 439      33.099   8.812  50.308  1.00  0.00      A    H
ATOM   5263  Cl1 DCE A 439      35.231   9.759  50.104  1.00  0.00      A   CL
ATOM   5264  HC3 DCE A 439      34.342   7.863  51.036  1.00  0.00      A    H
ATOM   5269  CT  DCE A 440      51.191  15.136  17.034  1.00  0.00      A    C
ATOM   5270  HC  DCE A 440      50.124  15.218  17.238  1.00  0.00      A    H
ATOM   5271  HC1 DCE A 440      51.444  14.358  16.313  1.00  0.00      A    H
ATOM   5272  Cl  DCE A 440      51.799  16.669  16.416  1.00  0.00      A   CL
ATOM   5273  CT1 DCE A 440      51.916  14.937  18.344  1.00  0.00      A    C
ATOM   5274  HC2 DCE A 440      51.565  15.713  19.024  1.00  0.00      A    H
ATOM   5275  Cl1 DCE A 440      51.770  13.243  19.050  1.00  0.00      A   CL
ATOM   5276  HC3 DCE A 440      52.961  15.154  18.126  1.00  0.00      A    H
ATOM   5281  CT  DCE A 441      42.133  16.855  35.907  1.00  0.00      A    C
ATOM   5282  HC  DCE A 441      41.647  17.170  36.830  1.00  0.00      A    H
ATOM   5283  HC1 DCE A 441      41.988  17.605  35.129  1.00  0.00      A    H
ATOM   5284  Cl  DCE A 441      43.858  16.725  36.208  1.00  0.00      A   CL
ATOM   5285  CT1 DCE A 441      41.647  15.452  35.520  1.00  0.00      A    C
ATOM   5286  HC2 DCE A 441      42.239  15.130  34.664  1.00  0.00      A    H
ATOM   5287  Cl1 DCE A 441      42.184  14.427  36.858  1.00  0.00      A   CL
ATOM   5288  HC3 DCE A 441      40.571  15.408  35.350  1.00  0.00      A    H
ATOM   5293  CT  DCE A 442      11.933  50.563  40.890  1.00  0.00      A    C
ATOM   5294  HC  DCE A 442      11.705  50.997  41.863  1.00  0.00      A    H
ATOM   5295  HC1 DCE A 442      12.094  49.511  41.125  1.00  0.00      A    H
ATOM   5296  Cl  DCE A 442      10.564  50.738  39.873  1.00  0.00      A   CL
ATOM   5297  CT1 DCE A 442      13.210  51.090  40.399  1.00  0.00      A    C
ATOM   5298  HC2 DCE A 442      14.091  51.014  41.037  1.00  0.00      A    H
ATOM   5299  Cl1 DCE A 442      13.589  50.455  38.690  1.00  0.00      A   CL
ATOM   5300  HC3 DCE A 442      13.043  52.158  40.258  1.00  0.00      A    H
ATOM   5305  CT  DCE A 443      46.613  15.124  34.655  1.00  0.00      A    C
ATOM   5306  HC  DCE A 443      47.556  15.150  34.110  1.00  0.00      A    H
ATOM   5307  HC1 DCE A 443      46.123  16.095  34.582  1.00  0.00      A    H
ATOM   5308  Cl  DCE A 443      45.472  13.827  34.117  1.00  0.00      A   CL
ATOM   5309  CT1 DCE A 443      46.975  14.880  36.116  1.00  0.00      A    C
ATOM   5310  HC2 DCE A 443      47.529  13.941  36.119  1.00  0.00      A    H
ATOM   5311  Cl1 DCE A 443      48.033  16.196  36.710  1.00  0.00      A   CL
ATOM   5312  HC3 DCE A 443      46.102  14.845  36.768  1.00  0.00      A    H
ATOM   5317  CT  DCE A 444       2.705   2.330  21.108  1.00  0.00      A    C
ATOM   5318  HC  DCE A 444       1.758   2.455  21.634  1.00  0.00      A    H
ATOM   5319  HC1 DCE A 444       3.497   2.892  21.604  1.00  0.00      A    H
ATOM   5320  Cl  DCE A 444       3.147   0.637  21.279  1.00  0.00      A   CL
ATOM   5321  CT1 DCE A 444       2.829   2.599  19.666  1.00  0.00      A    C
ATOM   5322  HC2 DCE A 444       2.113   2.049  19.056  1.00  0.00      A    H
ATOM   5323  Cl1 DCE A 444       2.598   4.427  19.542  1.00  0.00      A   CL
ATOM   5324  HC3 DCE A 444       3.779   2.285  19.236  1.00  0.00      A    H
ATOM   5329  CT  DCE A 445      27.106  38.600   5.377  1.00  0.00      A    C
ATOM   5330  HC  DCE A 445      27.252  37.717   4.755  1.00  0.00      A    H
ATOM   5331  HC1 DCE A 445      26.579  38.279   6.275  1.00  0.00      A    H
ATOM   5332  Cl  DCE A 445      28.689  39.061   5.976  1.00  0.00      A   CL
ATOM   5333  CT1 DCE A 445      26.434  39.657   4.570  1.00  0.00      A    C
ATOM   5334  HC2 DCE A 445      26.960  39.699   3.616  1.00  0.00      A    H
ATOM   5335  Cl1 DCE A 445      24.787  39.260   4.103  1.00  0.00      A   CL
ATOM   5336  HC3 DCE A 445      26.463  40.688   4.923  1.00  0.00      A    H
ATOM   5341  CT  DCE A 446      43.405  24.792  31.226  1.00  0.00      A    C
ATOM   5342  HC  DCE A 446      43.939  24.500  32.130  1.00  0.00      A    H
ATOM   5343  HC1 DCE A 446      42.987  25.777  31.433  1.00  0.00      A    H
ATOM   5344  Cl  DCE A 446      44.728  25.103  30.013  1.00  0.00      A   CL
ATOM   5345  CT1 DCE A 446      42.248  23.841  30.588  1.00  0.00      A    C
ATOM   5346  HC2 DCE A 446      41.588  23.530  31.399  1.00  0.00      A    H
ATOM   5347  Cl1 DCE A 446      41.291  24.867  29.437  1.00  0.00      A   CL
ATOM   5348  HC3 DCE A 446      42.654  22.957  30.096  1.00  0.00      A    H
ATOM   5353  CT  DCE A 447      30.908  40.136  37.461  1.00  0.00      A    C
ATOM   5354  HC  DCE A 447      31.393  40.363  36.512  1.00  0.00      A    H
ATOM   5355  HC1 DCE A 447      30.695  41.053  38.010  1.00  0.00      A    H
ATOM   5356  Cl  DCE A 447      29.389  39.309  37.076  1.00  0.00      A   CL
ATOM   5357  CT1 DCE A 447      31.789  39.250  38.338  1.00  0.00      A    C
ATOM   5358  HC2 DCE A 447      32.511  39.760  38.977  1.00  0.00      A    H
ATOM   5359  Cl1 DCE A 447      30.797  38.401  39.578  1.00  0.00      A   CL
ATOM   5360  HC3 DCE A 447      32.130  38.497  37.627  1.00  0.00      A    H
ATOM   5365  CT  DCE A 448      36.415  49.877  36.687  1.00  0.00      A    C
ATOM   5366  HC  DCE A 448      35.676  50.113  35.922  1.00  0.00      A    H
ATOM   5367  HC1 DCE A 448      35.967  49.352  37.531  1.00  0.00      A    H
ATOM   5368  Cl  DCE A 448      37.444  48.596  35.970  1.00  0.00      A   CL
ATOM   5369  CT1 DCE A 448      37.297  51.112  37.205  1.00  0.00      A    C
ATOM   5370  HC2 DCE A 448      36.680  51.969  37.475  1.00  0.00      A    H
ATOM   5371  Cl1 DCE A 448      38.432  50.790  38.569  1.00  0.00      A   CL
ATOM   5372  HC3 DCE A 448      37.888  51.491  36.371  1.00  0.00      A    H
ATOM   5377  CT  DCE A 449      30.175  31.438  30.391  1.00  0.00      A    C
ATOM   5378  HC  DCE A 449      30.868  30.654  30.699  1.00  0.00      A    H
ATOM   5379  HC1 DCE A 449      30.448  31.955  29.471  1.00  0.00      A    H
ATOM   5380  Cl  DCE A 449      28.616  30.784  29.881  1.00  0.00      A   CL
ATOM   5381  CT1 DCE A 449      29.995  32.409  31.590  1.00  0.00      A    C
ATOM   5382  HC2 DCE A 449      29.321  33.152  31.165  1.00  0.00      A    H
ATOM   5383  Cl1 DCE A 449      29.291  31.576  33.008  1.00  0.00      A   CL
ATOM   5384  HC3 DCE A 449      30.936  32.877  31.880  1.00  0.00      A    H
ATOM   5389  CT  DCE A 450      41.688  26.619  38.330  1.00  0.00      A    C
ATOM   5390  HC  DCE A 450      41.278  26.231  37.398  1.00  0.00      A    H
ATOM   5391  HC1 DCE A 450      41.367  25.970  39.145  1.00  0.00      A    H
ATOM   5392  Cl  DCE A 450      43.442  26.671  38.307  1.00  0.00      A   CL
ATOM   5393  CT1 DCE A 450      41.187  28.055  38.551  1.00  0.00      A    C
ATOM   5394  HC2 DCE A 450      41.580  28.744  37.803  1.00  0.00      A    H
ATOM   5395  Cl1 DCE A 450      39.435  28.017  38.299  1.00  0.00      A   CL
ATOM   5396  HC3 DCE A 450      41.264  28.326  39.604  1.00  0.00      A    H
ATOM   5401  CT  DCE A 451      23.160  16.803   7.587  1.00  0.00      A    C
ATOM   5402  HC  DCE A 451      23.150  16.075   6.776  1.00  0.00      A    H
ATOM   5403  HC1 DCE A 451      22.663  17.577   7.002  1.00  0.00      A    H
ATOM   5404  Cl  DCE A 451      22.168  16.340   8.945  1.00  0.00      A   CL
ATOM   5405  CT1 DCE A 451      24.561  17.243   7.888  1.00  0.00      A    C
ATOM   5406  HC2 DCE A 451      25.094  17.367   6.946  1.00  0.00      A    H
ATOM   5407  Cl1 DCE A 451      24.622  18.672   8.922  1.00  0.00      A   CL
ATOM   5408  HC3 DCE A 451      25.051  16.399   8.374  1.00  0.00      A    H
ATOM   5413  CT  DCE A 452      26.566  16.955  20.787  1.00  0.00      A    C
ATOM   5414  HC  DCE A 452      25.762  17.673  20.951  1.00  0.00      A    H
ATOM   5415  HC1 DCE A 452      26.295  16.245  20.006  1.00  0.00      A    H
ATOM   5416  Cl  DCE A 452      27.946  18.019  20.143  1.00  0.00      A   CL
ATOM   5417  CT1 DCE A 452      26.917  16.252  22.086  1.00  0.00      A    C
ATOM   5418  HC2 DCE A 452      26.089  15.567  22.271  1.00  0.00      A    H
ATOM   5419  Cl1 DCE A 452      28.451  15.263  22.006  1.00  0.00      A   CL
ATOM   5420  HC3 DCE A 452      27.013  16.887  22.966  1.00  0.00      A    H
ATOM   5425  CT  DCE A 453      51.185  27.694  51.557  1.00  0.00      A    C
ATOM   5426  HC  DCE A 453      50.878  27.626  50.514  1.00  0.00      A    H
ATOM   5427  HC1 DCE A 453      51.374  26.670  51.879  1.00  0.00      A    H
ATOM   5428  Cl  DCE A 453      52.776  28.319  51.320  1.00  0.00      A   CL
ATOM   5429  CT1 DCE A 453      50.537  28.704  52.517  1.00  0.00      A    C
ATOM   5430  HC2 DCE A 453      50.286  29.659  52.056  1.00  0.00      A    H
ATOM   5431  Cl1 DCE A 453      48.881  28.140  53.108  1.00  0.00      A   CL
ATOM   5432  HC3 DCE A 453      51.303  28.943  53.255  1.00  0.00      A    H
ATOM   5437  CT  DCE A 454      18.473  20.874  42.960  1.00  0.00      A    C
ATOM   5438  HC  DCE A 454      18.443  21.951  42.793  1.00  0.00      A    H
ATOM   5439  HC1 DCE A 454      17.509  20.487  42.630  1.00  0.00      A    H
ATOM   5440  Cl  DCE A 454      19.835  19.997  42.115  1.00  0.00      A   CL
ATOM   5441  CT1 DCE A 454      18.564  20.559  44.403  1.00  0.00      A    C
ATOM   5442  HC2 DCE A 454      17.767  21.054  44.957  1.00  0.00      A    H
ATOM   5443  Cl1 DCE A 454      18.420  18.876  44.667  1.00  0.00      A   CL
ATOM   5444  HC3 DCE A 454      19.485  20.852  44.907  1.00  0.00      A    H
ATOM   5449  CT  DCE A 455      35.434  50.809  26.623  1.00  0.00      A    C
ATOM   5450  HC  DCE A 455      35.029  51.791  26.865  1.00  0.00      A    H
ATOM   5451  HC1 DCE A 455      35.878  50.780  25.628  1.00  0.00      A    H
ATOM   5452  Cl  DCE A 455      36.765  50.320  27.667  1.00  0.00      A   CL
ATOM   5453  CT1 DCE A 455      34.391  49.685  26.787  1.00  0.00      A    C
ATOM   5454  HC2 DCE A 455      34.041  49.596  27.815  1.00  0.00      A    H
ATOM   5455  Cl1 DCE A 455      32.959  50.157  25.919  1.00  0.00      A   CL
ATOM   5456  HC3 DCE A 455      34.697  48.720  26.381  1.00  0.00      A    H
ATOM   5461  CT  DCE A 456      15.724  11.348   1.586  1.00  0.00      A    C
ATOM   5462  HC  DCE A 456      15.975  11.653   0.570  1.00  0.00      A    H
ATOM   5463  HC1 DCE A 456      16.515  11.703   2.247  1.00  0.00      A    H
ATOM   5464  Cl  DCE A 456      14.168  12.107   1.977  1.00  0.00      A   CL
ATOM   5465  CT1 DCE A 456      15.708   9.799   1.732  1.00  0.00      A    C
ATOM   5466  HC2 DCE A 456      15.132   9.464   2.595  1.00  0.00      A    H
ATOM   5467  Cl1 DCE A 456      15.107   9.000   0.290  1.00  0.00      A   CL
ATOM   5468  HC3 DCE A 456      16.715   9.433   1.933  1.00  0.00      A    H
ATOM   5473  CT  DCE A 457      36.956  47.413  39.562  1.00  0.00      A    C
ATOM   5474  HC  DCE A 457      36.443  47.501  38.604  1.00  0.00      A    H
ATOM   5475  HC1 DCE A 457      37.571  48.294  39.748  1.00  0.00      A    H
ATOM   5476  Cl  DCE A 457      35.800  47.379  40.899  1.00  0.00      A   CL
ATOM   5477  CT1 DCE A 457      37.769  46.144  39.527  1.00  0.00      A    C
ATOM   5478  HC2 DCE A 457      38.628  45.981  40.177  1.00  0.00      A    H
ATOM   5479  Cl1 DCE A 457      36.738  44.691  39.484  1.00  0.00      A   CL
ATOM   5480  HC3 DCE A 457      38.288  46.173  38.569  1.00  0.00      A    H
ATOM   5485  CT  DCE A 458       0.812  24.674  49.562  1.00  0.00      A    C
ATOM   5486  HC  DCE A 458       1.389  25.481  50.015  1.00  0.00      A    H
ATOM   5487  HC1 DCE A 458       0.402  24.049  50.355  1.00  0.00      A    H
ATOM   5488  Cl  DCE A 458      -0.469  25.254  48.484  1.00  0.00      A   CL
ATOM   5489  CT1 DCE A 458       1.738  23.808  48.775  1.00  0.00      A    C
ATOM   5490  HC2 DCE A 458       1.935  24.334  47.841  1.00  0.00      A    H
ATOM   5491  Cl1 DCE A 458       3.246  23.355  49.561  1.00  0.00      A   CL
ATOM   5492  HC3 DCE A 458       1.198  22.863  48.703  1.00  0.00      A    H
ATOM   5497  CT  DCE A 459      38.610  34.836   5.103  1.00  0.00      A    C
ATOM   5498  HC  DCE A 459      38.170  35.822   4.957  1.00  0.00      A    H
ATOM   5499  HC1 DCE A 459      37.972  34.102   4.612  1.00  0.00      A    H
ATOM   5500  Cl  DCE A 459      40.044  34.852   4.242  1.00  0.00      A   CL
ATOM   5501  CT1 DCE A 459      38.979  34.557   6.545  1.00  0.00      A    C
ATOM   5502  HC2 DCE A 459      39.645  35.321   6.946  1.00  0.00      A    H
ATOM   5503  Cl1 DCE A 459      37.460  34.516   7.484  1.00  0.00      A   CL
ATOM   5504  HC3 DCE A 459      39.446  33.574   6.599  1.00  0.00      A    H
ATOM   5509  CT  DCE A 460      41.365   5.853   7.033  1.00  0.00      A    C
ATOM   5510  HC  DCE A 460      40.765   6.232   7.860  1.00  0.00      A    H
ATOM   5511  HC1 DCE A 460      40.821   4.993   6.643  1.00  0.00      A    H
ATOM   5512  Cl  DCE A 460      41.350   7.044   5.759  1.00  0.00      A   CL
ATOM   5513  CT1 DCE A 460      42.797   5.765   7.469  1.00  0.00      A    C
ATOM   5514  HC2 DCE A 460      43.402   4.990   6.997  1.00  0.00      A    H
ATOM   5515  Cl1 DCE A 460      43.616   7.392   7.262  1.00  0.00      A   CL
ATOM   5516  HC3 DCE A 460      42.978   5.549   8.522  1.00  0.00      A    H
ATOM   5521  CT  DCE A 461      31.878  23.254   8.428  1.00  0.00      A    C
ATOM   5522  HC  DCE A 461      31.504  24.090   7.836  1.00  0.00      A    H
ATOM   5523  HC1 DCE A 461      31.176  22.443   8.233  1.00  0.00      A    H
ATOM   5524  Cl  DCE A 461      33.424  22.735   7.800  1.00  0.00      A   CL
ATOM   5525  CT1 DCE A 461      31.841  23.526   9.946  1.00  0.00      A    C
ATOM   5526  HC2 DCE A 461      32.278  24.495  10.189  1.00  0.00      A    H
ATOM   5527  Cl1 DCE A 461      30.078  23.767  10.362  1.00  0.00      A   CL
ATOM   5528  HC3 DCE A 461      32.257  22.669  10.475  1.00  0.00      A    H
ATOM   5533  CT  DCE A 462      50.258  31.507   9.973  1.00  0.00      A    C
ATOM   5534  HC  DCE A 462      49.763  31.820   9.054  1.00  0.00      A    H
ATOM   5535  HC1 DCE A 462      50.266  30.419   9.902  1.00  0.00      A    H
ATOM   5536  Cl  DCE A 462      51.889  32.248   9.921  1.00  0.00      A   CL
ATOM   5537  CT1 DCE A 462      49.633  31.889  11.311  1.00  0.00      A    C
ATOM   5538  HC2 DCE A 462      50.296  31.616  12.132  1.00  0.00      A    H
ATOM   5539  Cl1 DCE A 462      49.419  33.666  11.317  1.00  0.00      A   CL
ATOM   5540  HC3 DCE A 462      48.704  31.326  11.401  1.00  0.00      A    H
ATOM   5545  CT  DCE A 463      13.977  23.352  33.941  1.00  0.00      A    C
ATOM   5546  HC  DCE A 463      13.137  23.792  34.477  1.00  0.00      A    H
ATOM   5547  HC1 DCE A 463      13.723  23.008  32.939  1.00  0.00      A    H
ATOM   5548  Cl  DCE A 463      15.362  24.388  33.934  1.00  0.00      A   CL
ATOM   5549  CT1 DCE A 463      14.448  22.075  34.672  1.00  0.00      A    C
ATOM   5550  HC2 DCE A 463      14.646  22.306  35.719  1.00  0.00      A    H
ATOM   5551  Cl1 DCE A 463      13.151  20.811  34.586  1.00  0.00      A   CL
ATOM   5552  HC3 DCE A 463      15.313  21.654  34.161  1.00  0.00      A    H
ATOM   5557  CT  DCE A 464      50.922  41.822  17.009  1.00  0.00      A    C
ATOM   5558  HC  DCE A 464      51.036  42.826  17.418  1.00  0.00      A    H
ATOM   5559  HC1 DCE A 464      50.312  41.252  17.709  1.00  0.00      A    H
ATOM   5560  Cl  DCE A 464      50.201  42.018  15.402  1.00  0.00      A   CL
ATOM   5561  CT1 DCE A 464      52.330  41.210  16.949  1.00  0.00      A    C
ATOM   5562  HC2 DCE A 464      52.270  40.193  16.561  1.00  0.00      A    H
ATOM   5563  Cl1 DCE A 464      53.454  41.994  15.779  1.00  0.00      A   CL
ATOM   5564  HC3 DCE A 464      52.813  41.216  17.926  1.00  0.00      A    H
ATOM   5569  CT  DCE A 465      10.152   2.209   6.842  1.00  0.00      A    C
ATOM   5570  HC  DCE A 465      11.114   1.967   7.292  1.00  0.00      A    H
ATOM   5571  HC1 DCE A 465       9.709   2.960   7.496  1.00  0.00      A    H
ATOM   5572  Cl  DCE A 465      10.369   2.850   5.138  1.00  0.00      A   CL
ATOM   5573  CT1 DCE A 465       9.310   0.851   6.682  1.00  0.00      A    C
ATOM   5574  HC2 DCE A 465       8.429   1.054   6.074  1.00  0.00      A    H
ATOM   5575  Cl1 DCE A 465      10.234  -0.340   5.743  1.00  0.00      A   CL
ATOM   5576  HC3 DCE A 465       9.057   0.392   7.638  1.00  0.00      A    H
ATOM   5581  CT  DCE A 466      38.831  43.322  21.507  1.00  0.00      A    C
ATOM   5582  HC  DCE A 466      38.305  42.577  22.105  1.00  0.00      A    H
ATOM   5583  HC1 DCE A 466      38.277  44.247  21.668  1.00  0.00      A    H
ATOM   5584  Cl  DCE A 466      40.530  43.516  22.061  1.00  0.00      A   CL
ATOM   5585  CT1 DCE A 466      38.811  42.975  19.980  1.00  0.00      A    C
ATOM   5586  HC2 DCE A 466      39.547  43.685  19.604  1.00  0.00      A    H
ATOM   5587  Cl1 DCE A 466      39.312  41.373  19.687  1.00  0.00      A   CL
ATOM   5588  HC3 DCE A 466      37.839  43.173  19.529  1.00  0.00      A    H
ATOM   5593  CT  DCE A 467      43.176  41.888  48.980  1.00  0.00      A    C
ATOM   5594  HC  DCE A 467      43.540  42.001  47.959  1.00  0.00      A    H
ATOM   5595  HC1 DCE A 467      42.335  41.197  48.924  1.00  0.00      A    H
ATOM   5596  Cl  DCE A 467      44.441  40.991  49.846  1.00  0.00      A   CL
ATOM   5597  CT1 DCE A 467      42.743  43.165  49.685  1.00  0.00      A    C
ATOM   5598  HC2 DCE A 467      43.621  43.769  49.912  1.00  0.00      A    H
ATOM   5599  Cl1 DCE A 467      41.550  44.196  48.699  1.00  0.00      A   CL
ATOM   5600  HC3 DCE A 467      42.195  42.922  50.596  1.00  0.00      A    H
ATOM   5605  CT  DCE A 468      19.694  46.278  44.537  1.00  0.00      A    C
ATOM   5606  HC  DCE A 468      20.322  47.147  44.340  1.00  0.00      A    H
ATOM   5607  HC1 DCE A 468      18.943  46.158  43.756  1.00  0.00      A    H
ATOM   5608  Cl  DCE A 468      20.945  44.980  44.627  1.00  0.00      A   CL
ATOM   5609  CT1 DCE A 468      18.966  46.363  45.889  1.00  0.00      A    C
ATOM   5610  HC2 DCE A 468      19.656  46.402  46.732  1.00  0.00      A    H
ATOM   5611  Cl1 DCE A 468      17.768  47.637  46.100  1.00  0.00      A   CL
ATOM   5612  HC3 DCE A 468      18.509  45.374  45.882  1.00  0.00      A    H
ATOM   5617  CT  DCE A 469      20.367  14.059   1.372  1.00  0.00      A    C
ATOM   5618  HC  DCE A 469      20.147  13.410   0.525  1.00  0.00      A    H
ATOM   5619  HC1 DCE A 469      20.365  15.063   0.948  1.00  0.00      A    H
ATOM   5620  Cl  DCE A 469      19.044  13.723   2.566  1.00  0.00      A   CL
ATOM   5621  CT1 DCE A 469      21.822  13.793   1.997  1.00  0.00      A    C
ATOM   5622  HC2 DCE A 469      21.906  12.733   2.235  1.00  0.00      A    H
ATOM   5623  Cl1 DCE A 469      23.137  14.110   0.844  1.00  0.00      A   CL
ATOM   5624  HC3 DCE A 469      21.923  14.393   2.901  1.00  0.00      A    H
ATOM   5629  CT  DCE A 470      49.244  44.502  26.096  1.00  0.00      A    C
ATOM   5630  HC  DCE A 470      50.137  43.878  26.119  1.00  0.00      A    H
ATOM   5631  HC1 DCE A 470      49.328  45.275  25.333  1.00  0.00      A    H
ATOM   5632  Cl  DCE A 470      47.930  43.323  25.597  1.00  0.00      A   CL
ATOM   5633  CT1 DCE A 470      49.122  45.211  27.430  1.00  0.00      A    C
ATOM   5634  HC2 DCE A 470      48.410  46.036  27.443  1.00  0.00      A    H
ATOM   5635  Cl1 DCE A 470      48.674  44.064  28.718  1.00  0.00      A   CL
ATOM   5636  HC3 DCE A 470      50.069  45.743  27.513  1.00  0.00      A    H
ATOM   5641  CT  DCE A 471      10.808  18.540  45.551  1.00  0.00      A    C
ATOM   5642  HC  DCE A 471      11.648  18.788  46.200  1.00  0.00      A    H
ATOM   5643  HC1 DCE A 471      10.307  19.490  45.364  1.00  0.00      A    H
ATOM   5644  Cl  DCE A 471      11.335  17.836  44.047  1.00  0.00      A   CL
ATOM   5645  CT1 DCE A 471       9.930  17.603  46.292  1.00  0.00      A    C
ATOM   5646  HC2 DCE A 471       9.581  17.964  47.260  1.00  0.00      A    H
ATOM   5647  Cl1 DCE A 471       8.496  17.332  45.365  1.00  0.00      A   CL
ATOM   5648  HC3 DCE A 471      10.443  16.650  46.426  1.00  0.00      A    H
ATOM   5653  CT  DCE A 472       7.737   8.740  27.743  1.00  0.00      A    C
ATOM   5654  HC  DCE A 472       7.367   8.631  28.763  1.00  0.00      A    H
ATOM   5655  HC1 DCE A 472       7.163   9.470  27.173  1.00  0.00      A    H
ATOM   5656  Cl  DCE A 472       9.476   9.199  27.751  1.00  0.00      A   CL
ATOM   5657  CT1 DCE A 472       7.577   7.386  27.014  1.00  0.00      A    C
ATOM   5658  HC2 DCE A 472       8.412   6.697  27.141  1.00  0.00      A    H
ATOM   5659  Cl1 DCE A 472       6.057   6.525  27.317  1.00  0.00      A   CL
ATOM   5660  HC3 DCE A 472       7.602   7.690  25.967  1.00  0.00      A    H
ATOM   5665  CT  DCE A 473      26.277  10.710  14.428  1.00  0.00      A    C
ATOM   5666  HC  DCE A 473      26.208  11.793  14.323  1.00  0.00      A    H
ATOM   5667  HC1 DCE A 473      26.904  10.403  13.591  1.00  0.00      A    H
ATOM   5668  Cl  DCE A 473      27.115  10.465  15.971  1.00  0.00      A   CL
ATOM   5669  CT1 DCE A 473      24.879   9.996  14.411  1.00  0.00      A    C
ATOM   5670  HC2 DCE A 473      24.292  10.277  15.286  1.00  0.00      A    H
ATOM   5671  Cl1 DCE A 473      24.084  10.208  12.831  1.00  0.00      A   CL
ATOM   5672  HC3 DCE A 473      25.062   8.923  14.464  1.00  0.00      A    H
ATOM   5677  CT  DCE A 474      48.997   9.218  32.380  1.00  0.00      A    C
ATOM   5678  HC  DCE A 474      49.952   9.743  32.376  1.00  0.00      A    H
ATOM   5679  HC1 DCE A 474      48.373   9.592  31.568  1.00  0.00      A    H
ATOM   5680  Cl  DCE A 474      49.406   7.562  31.942  1.00  0.00      A   CL
ATOM   5681  CT1 DCE A 474      48.412   9.373  33.818  1.00  0.00      A    C
ATOM   5682  HC2 DCE A 474      49.009   9.002  34.652  1.00  0.00      A    H
ATOM   5683  Cl1 DCE A 474      48.248  11.046  34.186  1.00  0.00      A   CL
ATOM   5684  HC3 DCE A 474      47.384   9.013  33.794  1.00  0.00      A    H
ATOM   5689  CT  DCE A 475       3.503  21.683  17.998  1.00  0.00      A    C
ATOM   5690  HC  DCE A 475       3.994  22.009  18.915  1.00  0.00      A    H
ATOM   5691  HC1 DCE A 475       2.613  21.110  18.259  1.00  0.00      A    H
ATOM   5692  Cl  DCE A 475       3.109  23.003  16.938  1.00  0.00      A   CL
ATOM   5693  CT1 DCE A 475       4.269  20.637  17.133  1.00  0.00      A    C
ATOM   5694  HC2 DCE A 475       4.116  19.640  17.545  1.00  0.00      A    H
ATOM   5695  Cl1 DCE A 475       3.543  20.469  15.521  1.00  0.00      A   CL
ATOM   5696  HC3 DCE A 475       5.343  20.795  17.030  1.00  0.00      A    H
ATOM   5701  CT  DCE A 476       9.923  42.350   6.634  1.00  0.00      A    C
ATOM   5702  HC  DCE A 476      10.630  41.740   6.072  1.00  0.00      A    H
ATOM   5703  HC1 DCE A 476      10.226  42.312   7.680  1.00  0.00      A    H
ATOM   5704  Cl  DCE A 476      10.003  44.029   6.264  1.00  0.00      A   CL
ATOM   5705  CT1 DCE A 476       8.455  41.901   6.536  1.00  0.00      A    C
ATOM   5706  HC2 DCE A 476       8.212  41.882   5.474  1.00  0.00      A    H
ATOM   5707  Cl1 DCE A 476       8.238  40.244   7.150  1.00  0.00      A   CL
ATOM   5708  HC3 DCE A 476       7.816  42.670   6.971  1.00  0.00      A    H
ATOM   5713  CT  DCE A 477      15.507  10.137  49.750  1.00  0.00      A    C
ATOM   5714  HC  DCE A 477      14.753  10.044  48.968  1.00  0.00      A    H
ATOM   5715  HC1 DCE A 477      15.167   9.630  50.653  1.00  0.00      A    H
ATOM   5716  Cl  DCE A 477      17.070   9.480  49.177  1.00  0.00      A   CL
ATOM   5717  CT1 DCE A 477      15.589  11.623  50.193  1.00  0.00      A    C
ATOM   5718  HC2 DCE A 477      16.390  11.746  50.921  1.00  0.00      A    H
ATOM   5719  Cl1 DCE A 477      15.919  12.681  48.766  1.00  0.00      A   CL
ATOM   5720  HC3 DCE A 477      14.667  11.968  50.660  1.00  0.00      A    H
ATOM   5725  CT  DCE A 478      49.521  20.745  28.218  1.00  0.00      A    C
ATOM   5726  HC  DCE A 478      48.785  21.338  27.674  1.00  0.00      A    H
ATOM   5727  HC1 DCE A 478      50.468  21.204  27.934  1.00  0.00      A    H
ATOM   5728  Cl  DCE A 478      49.297  20.777  29.930  1.00  0.00      A   CL
ATOM   5729  CT1 DCE A 478      49.513  19.223  27.793  1.00  0.00      A    C
ATOM   5730  HC2 DCE A 478      48.537  18.739  27.797  1.00  0.00      A    H
ATOM   5731  Cl1 DCE A 478      50.240  19.149  26.171  1.00  0.00      A   CL
ATOM   5732  HC3 DCE A 478      50.276  18.687  28.358  1.00  0.00      A    H
ATOM   5737  CT  DCE A 479      48.605  34.256  37.399  1.00  0.00      A    C
ATOM   5738  HC  DCE A 479      47.716  34.492  36.813  1.00  0.00      A    H
ATOM   5739  HC1 DCE A 479      49.478  34.347  36.752  1.00  0.00      A    H
ATOM   5740  Cl  DCE A 479      48.825  35.462  38.683  1.00  0.00      A   CL
ATOM   5741  CT1 DCE A 479      48.568  32.853  38.002  1.00  0.00      A    C
ATOM   5742  HC2 DCE A 479      48.251  32.006  37.394  1.00  0.00      A    H
ATOM   5743  Cl1 DCE A 479      50.175  32.383  38.563  1.00  0.00      A   CL
ATOM   5744  HC3 DCE A 479      48.045  32.962  38.952  1.00  0.00      A    H
ATOM   5749  CT  DCE A 480      12.370  12.745  47.383  1.00  0.00      A    C
ATOM   5750  HC  DCE A 480      12.380  13.017  46.328  1.00  0.00      A    H
ATOM   5751  HC1 DCE A 480      13.425  12.830  47.646  1.00  0.00      A    H
ATOM   5752  Cl  DCE A 480      11.422  13.727  48.442  1.00  0.00      A   CL
ATOM   5753  CT1 DCE A 480      11.925  11.260  47.700  1.00  0.00      A    C
ATOM   5754  HC2 DCE A 480      10.847  11.102  47.660  1.00  0.00      A    H
ATOM   5755  Cl1 DCE A 480      12.755  10.385  46.455  1.00  0.00      A   CL
ATOM   5756  HC3 DCE A 480      12.247  10.821  48.645  1.00  0.00      A    H
ATOM   5761  CT  DCE A 481      21.640  51.157  51.410  1.00  0.00      A    C
ATOM   5762  HC  DCE A 481      21.621  50.679  50.431  1.00  0.00      A    H
ATOM   5763  HC1 DCE A 481      22.616  51.587  51.636  1.00  0.00      A    H
ATOM   5764  Cl  DCE A 481      20.507  52.529  51.266  1.00  0.00      A   CL
ATOM   5765  CT1 DCE A 481      21.215  50.147  52.459  1.00  0.00      A    C
ATOM   5766  HC2 DCE A 481      21.772  49.220  52.325  1.00  0.00      A    H
ATOM   5767  Cl1 DCE A 481      21.567  50.784  54.088  1.00  0.00      A   CL
ATOM   5768  HC3 DCE A 481      20.162  49.877  52.386  1.00  0.00      A    H
ATOM   5773  CT  DCE A 482       5.695  44.033  47.758  1.00  0.00      A    C
ATOM   5774  HC  DCE A 482       6.062  45.056  47.850  1.00  0.00      A    H
ATOM   5775  HC1 DCE A 482       6.450  43.468  48.305  1.00  0.00      A    H
ATOM   5776  Cl  DCE A 482       4.054  44.062  48.591  1.00  0.00      A   CL
ATOM   5777  CT1 DCE A 482       5.479  43.555  46.375  1.00  0.00      A    C
ATOM   5778  HC2 DCE A 482       4.470  43.546  45.963  1.00  0.00      A    H
ATOM   5779  Cl1 DCE A 482       6.372  44.613  45.338  1.00  0.00      A   CL
ATOM   5780  HC3 DCE A 482       6.030  42.622  46.258  1.00  0.00      A    H
ATOM   5785  CT  DCE A 483      39.544  49.671  14.926  1.00  0.00      A    C
ATOM   5786  HC  DCE A 483      39.630  49.255  13.922  1.00  0.00      A    H
ATOM   5787  HC1 DCE A 483      40.520  49.863  15.372  1.00  0.00      A    H
ATOM   5788  Cl  DCE A 483      38.793  51.252  14.704  1.00  0.00      A   CL
ATOM   5789  CT1 DCE A 483      38.704  48.720  15.737  1.00  0.00      A    C
ATOM   5790  HC2 DCE A 483      37.746  48.595  15.233  1.00  0.00      A    H
ATOM   5791  Cl1 DCE A 483      39.434  47.118  16.059  1.00  0.00      A   CL
ATOM   5792  HC3 DCE A 483      38.591  49.173  16.722  1.00  0.00      A    H
ATOM   5797  CT  DCE A 484      51.520   4.020   6.429  1.00  0.00      A    C
ATOM   5798  HC  DCE A 484      52.040   3.106   6.715  1.00  0.00      A    H
ATOM   5799  HC1 DCE A 484      52.217   4.752   6.019  1.00  0.00      A    H
ATOM   5800  Cl  DCE A 484      50.492   3.660   5.050  1.00  0.00      A   CL
ATOM   5801  CT1 DCE A 484      50.752   4.641   7.531  1.00  0.00      A    C
ATOM   5802  HC2 DCE A 484      49.826   4.134   7.803  1.00  0.00      A    H
ATOM   5803  Cl1 DCE A 484      51.687   4.696   9.012  1.00  0.00      A   CL
ATOM   5804  HC3 DCE A 484      50.517   5.685   7.323  1.00  0.00      A    H
ATOM   5809  CT  DCE A 485       5.427  45.461  35.558  1.00  0.00      A    C
ATOM   5810  HC  DCE A 485       4.848  45.275  34.654  1.00  0.00      A    H
ATOM   5811  HC1 DCE A 485       6.119  46.275  35.340  1.00  0.00      A    H
ATOM   5812  Cl  DCE A 485       4.429  45.985  36.937  1.00  0.00      A   CL
ATOM   5813  CT1 DCE A 485       6.252  44.268  35.982  1.00  0.00      A    C
ATOM   5814  HC2 DCE A 485       6.768  43.690  35.215  1.00  0.00      A    H
ATOM   5815  Cl1 DCE A 485       7.516  44.648  37.307  1.00  0.00      A   CL
ATOM   5816  HC3 DCE A 485       5.517  43.628  36.469  1.00  0.00      A    H
ATOM   5821  CT  DCE A 486      52.276  34.057  51.992  1.00  0.00      A    C
ATOM   5822  HC  DCE A 486      53.362  34.072  52.087  1.00  0.00      A    H
ATOM   5823  HC1 DCE A 486      52.036  34.213  50.940  1.00  0.00      A    H
ATOM   5824  Cl  DCE A 486      51.564  32.518  52.482  1.00  0.00      A   CL
ATOM   5825  CT1 DCE A 486      51.714  35.206  52.808  1.00  0.00      A    C
ATOM   5826  HC2 DCE A 486      51.904  35.034  53.868  1.00  0.00      A    H
ATOM   5827  Cl1 DCE A 486      52.525  36.645  52.194  1.00  0.00      A   CL
ATOM   5828  HC3 DCE A 486      50.642  35.323  52.646  1.00  0.00      A    H
ATOM   5833  CT  DCE A 487      50.819  17.676  32.305  1.00  0.00      A    C
ATOM   5834  HC  DCE A 487      50.985  18.344  31.459  1.00  0.00      A    H
ATOM   5835  HC1 DCE A 487      51.120  18.097  33.265  1.00  0.00      A    H
ATOM   5836  Cl  DCE A 487      49.019  17.487  32.297  1.00  0.00      A   CL
ATOM   5837  CT1 DCE A 487      51.427  16.247  32.178  1.00  0.00      A    C
ATOM   5838  HC2 DCE A 487      52.487  16.115  31.962  1.00  0.00      A    H
ATOM   5839  Cl1 DCE A 487      50.967  15.302  33.603  1.00  0.00      A   CL
ATOM   5840  HC3 DCE A 487      50.827  15.881  31.344  1.00  0.00      A    H
ATOM   5845  CT  DCE A 488      17.841  41.622  50.285  1.00  0.00      A    C
ATOM   5846  HC  DCE A 488      17.155  40.842  49.957  1.00  0.00      A    H
ATOM   5847  HC1 DCE A 488      17.307  42.570  50.213  1.00  0.00      A    H
ATOM   5848  Cl  DCE A 488      18.454  41.292  51.905  1.00  0.00      A   CL
ATOM   5849  CT1 DCE A 488      19.064  41.730  49.388  1.00  0.00      A    C
ATOM   5850  HC2 DCE A 488      18.801  42.094  48.394  1.00  0.00      A    H
ATOM   5851  Cl1 DCE A 488      20.255  42.968  50.016  1.00  0.00      A   CL
ATOM   5852  HC3 DCE A 488      19.703  40.847  49.410  1.00  0.00      A    H
ATOM   5857  CT  DCE A 489      40.762  38.296  12.078  1.00  0.00      A    C
ATOM   5858  HC  DCE A 489      40.245  37.968  12.980  1.00  0.00      A    H
ATOM   5859  HC1 DCE A 489      41.815  38.113  12.297  1.00  0.00      A    H
ATOM   5860  Cl  DCE A 489      40.214  37.241  10.726  1.00  0.00      A   CL
ATOM   5861  CT1 DCE A 489      40.417  39.779  11.774  1.00  0.00      A    C
ATOM   5862  HC2 DCE A 489      39.385  39.961  12.075  1.00  0.00      A    H
ATOM   5863  Cl1 DCE A 489      41.291  40.941  12.830  1.00  0.00      A   CL
ATOM   5864  HC3 DCE A 489      40.655  40.059  10.748  1.00  0.00      A    H
ATOM   5869  CT  DCE A 490       2.324  40.819  36.769  1.00  0.00      A    C
ATOM   5870  HC  DCE A 490       2.459  40.047  36.011  1.00  0.00      A    H
ATOM   5871  HC1 DCE A 490       1.353  40.600  37.214  1.00  0.00      A    H
ATOM   5872  Cl  DCE A 490       3.688  40.879  37.842  1.00  0.00      A   CL
ATOM   5873  CT1 DCE A 490       2.395  42.157  36.000  1.00  0.00      A    C
ATOM   5874  HC2 DCE A 490       1.658  42.147  35.196  1.00  0.00      A    H
ATOM   5875  Cl1 DCE A 490       1.981  43.537  36.954  1.00  0.00      A   CL
ATOM   5876  HC3 DCE A 490       3.377  42.323  35.557  1.00  0.00      A    H
ATOM   5881  CT  DCE A 491      14.569  27.063   4.894  1.00  0.00      A    C
ATOM   5882  HC  DCE A 491      13.827  27.654   4.357  1.00  0.00      A    H
ATOM   5883  HC1 DCE A 491      14.205  27.156   5.917  1.00  0.00      A    H
ATOM   5884  Cl  DCE A 491      14.345  25.298   4.503  1.00  0.00      A   CL
ATOM   5885  CT1 DCE A 491      15.943  27.516   4.543  1.00  0.00      A    C
ATOM   5886  HC2 DCE A 491      15.906  28.605   4.518  1.00  0.00      A    H
ATOM   5887  Cl1 DCE A 491      16.957  27.045   5.983  1.00  0.00      A   CL
ATOM   5888  HC3 DCE A 491      16.254  27.046   3.610  1.00  0.00      A    H
ATOM   5893  CT  DCE A 492      27.621   1.854  29.079  1.00  0.00      A    C
ATOM   5894  HC  DCE A 492      28.269   1.061  28.704  1.00  0.00      A    H
ATOM   5895  HC1 DCE A 492      27.997   2.384  29.954  1.00  0.00      A    H
ATOM   5896  Cl  DCE A 492      27.835   3.227  27.943  1.00  0.00      A   CL
ATOM   5897  CT1 DCE A 492      26.199   1.502  29.258  1.00  0.00      A    C
ATOM   5898  HC2 DCE A 492      25.931   0.775  30.025  1.00  0.00      A    H
ATOM   5899  Cl1 DCE A 492      25.248   2.929  29.706  1.00  0.00      A   CL
ATOM   5900  HC3 DCE A 492      25.859   1.065  28.319  1.00  0.00      A    H
ATOM   5905  CT  DCE A 493       8.407  49.038   1.496  1.00  0.00      A    C
ATOM   5906  HC  DCE A 493       9.043  49.136   0.616  1.00  0.00      A    H
ATOM   5907  HC1 DCE A 493       8.704  48.173   2.088  1.00  0.00      A    H
ATOM   5908  Cl  DCE A 493       8.870  50.455   2.286  1.00  0.00      A   CL
ATOM   5909  CT1 DCE A 493       6.955  48.991   1.139  1.00  0.00      A    C
ATOM   5910  HC2 DCE A 493       6.373  48.902   2.056  1.00  0.00      A    H
ATOM   5911  Cl1 DCE A 493       6.514  50.509   0.252  1.00  0.00      A   CL
ATOM   5912  HC3 DCE A 493       6.760  48.162   0.460  1.00  0.00      A    H
ATOM   5917  CT  DCE A 494      38.013  28.697  30.792  1.00  0.00      A    C
ATOM   5918  HC  DCE A 494      38.283  28.811  29.742  1.00  0.00      A    H
ATOM   5919  HC1 DCE A 494      37.259  27.923  30.935  1.00  0.00      A    H
ATOM   5920  Cl  DCE A 494      39.394  28.141  31.746  1.00  0.00      A   CL
ATOM   5921  CT1 DCE A 494      37.560  30.042  31.245  1.00  0.00      A    C
ATOM   5922  HC2 DCE A 494      38.394  30.693  30.983  1.00  0.00      A    H
ATOM   5923  Cl1 DCE A 494      36.189  30.735  30.370  1.00  0.00      A   CL
ATOM   5924  HC3 DCE A 494      37.400  30.122  32.320  1.00  0.00      A    H
ATOM   5929  CT  DCE A 495      28.561  46.374  35.404  1.00  0.00      A    C
ATOM   5930  HC  DCE A 495      28.542  46.846  34.421  1.00  0.00      A    H
ATOM   5931  HC1 DCE A 495      27.957  45.467  35.411  1.00  0.00      A    H
ATOM   5932  Cl  DCE A 495      30.171  45.942  36.034  1.00  0.00      A   CL
ATOM   5933  CT1 DCE A 495      28.135  47.428  36.467  1.00  0.00      A    C
ATOM   5934  HC2 DCE A 495      28.717  48.345  36.569  1.00  0.00      A    H
ATOM   5935  Cl1 DCE A 495      26.450  47.793  36.085  1.00  0.00      A   CL
ATOM   5936  HC3 DCE A 495      28.189  46.987  37.462  1.00  0.00      A    H
ATOM   5941  CT  DCE A 496      35.285  49.727   4.529  1.00  0.00      A    C
ATOM   5942  HC  DCE A 496      34.613  50.348   5.121  1.00  0.00      A    H
ATOM   5943  HC1 DCE A 496      36.270  50.048   4.868  1.00  0.00      A    H
ATOM   5944  Cl  DCE A 496      35.191  48.002   4.787  1.00  0.00      A   CL
ATOM   5945  CT1 DCE A 496      35.153  49.941   2.979  1.00  0.00      A    C
ATOM   5946  HC2 DCE A 496      36.061  49.892   2.378  1.00  0.00      A    H
ATOM   5947  Cl1 DCE A 496      34.183  48.585   2.403  1.00  0.00      A   CL
ATOM   5948  HC3 DCE A 496      34.691  50.915   2.822  1.00  0.00      A    H
ATOM   5953  CT  DCE A 497      50.487  46.336  36.572  1.00  0.00      A    C
ATOM   5954  HC  DCE A 497      50.461  46.928  37.487  1.00  0.00      A    H
ATOM   5955  HC1 DCE A 497      49.590  45.728  36.456  1.00  0.00      A    H
ATOM   5956  Cl  DCE A 497      50.416  47.473  35.197  1.00  0.00      A   CL
ATOM   5957  CT1 DCE A 497      51.774  45.583  36.455  1.00  0.00      A    C
ATOM   5958  HC2 DCE A 497      51.681  44.736  35.775  1.00  0.00      A    H
ATOM   5959  Cl1 DCE A 497      53.030  46.740  35.950  1.00  0.00      A   CL
ATOM   5960  HC3 DCE A 497      52.097  45.162  37.407  1.00  0.00      A    H
ATOM   5965  CT  DCE A 498      39.095  21.308  28.444  1.00  0.00      A    C
ATOM   5966  HC  DCE A 498      39.607  22.244  28.665  1.00  0.00      A    H
ATOM   5967  HC1 DCE A 498      38.135  21.521  27.974  1.00  0.00      A    H
ATOM   5968  Cl  DCE A 498      40.027  20.498  27.037  1.00  0.00      A   CL
ATOM   5969  CT1 DCE A 498      38.948  20.436  29.707  1.00  0.00      A    C
ATOM   5970  HC2 DCE A 498      38.283  19.578  29.611  1.00  0.00      A    H
ATOM   5971  Cl1 DCE A 498      40.642  20.047  30.253  1.00  0.00      A   CL
ATOM   5972  HC3 DCE A 498      38.714  21.156  30.491  1.00  0.00      A    H
ATOM   5977  CT  DCE A 499      47.335  39.882  38.315  1.00  0.00      A    C
ATOM   5978  HC  DCE A 499      47.371  40.950  38.102  1.00  0.00      A    H
ATOM   5979  HC1 DCE A 499      47.917  39.291  37.608  1.00  0.00      A    H
ATOM   5980  Cl  DCE A 499      48.040  39.493  39.930  1.00  0.00      A   CL
ATOM   5981  CT1 DCE A 499      45.935  39.237  38.112  1.00  0.00      A    C
ATOM   5982  HC2 DCE A 499      45.709  39.197  37.046  1.00  0.00      A    H
ATOM   5983  Cl1 DCE A 499      45.690  37.596  38.824  1.00  0.00      A   CL
ATOM   5984  HC3 DCE A 499      45.141  39.866  38.513  1.00  0.00      A    H
ATOM   5989  CT  DCE A 500       1.024  38.995  46.426  1.00  0.00      A    C
ATOM   5990  HC  DCE A 500       1.029  38.407  45.508  1.00  0.00      A    H
ATOM   5991  HC1 DCE A 500       1.714  38.486  47.098  1.00  0.00      A    H
ATOM   5992  Cl  DCE A 500       1.704  40.655  46.145  1.00  0.00      A   CL
ATOM   5993  CT1 DCE A 500      -0.479  39.001  46.858  1.00  0.00      A    C
ATOM   5994  HC2 DCE A 500      -1.115  39.813  46.504  1.00  0.00      A    H
ATOM   5995  Cl1 DCE A 500      -1.288  37.398  46.445  1.00  0.00      A   CL
ATOM   5996  HC3 DCE A 500      -0.380  39.111  47.938  1.00  0.00      A    H
ATOM   6001  CT  DCE A 501       0.175  51.914  46.174  1.00  0.00      A    C
ATOM   6002  HC  DCE A 501      -0.121  52.477  45.289  1.00  0.00      A    H
ATOM   6003  HC1 DCE A 501       0.199  52.513  47.084  1.00  0.00      A    H
ATOM   6004  Cl  DCE A 501      -0.957  50.596  46.524  1.00  0.00      A   CL
ATOM   6005  CT1 DCE A 501       1.532  51.324  45.814  1.00  0.00      A    C
ATOM   6006  HC2 DCE A 501       1.380  50.956  44.799  1.00  0.00      A    H
ATOM   6007  Cl1 DCE A 501       2.914  52.497  45.986  1.00  0.00      A   CL
ATOM   6008  HC3 DCE A 501       1.717  50.506  46.511  1.00  0.00      A    H
ATOM   6013  CT  DCE A 502      47.097  27.360  19.044  1.00  0.00      A    C
ATOM   6014  HC  DCE A 502      47.106  27.662  20.091  1.00  0.00      A    H
ATOM   6015  HC1 DCE A 502      46.333  26.583  19.029  1.00  0.00      A    H
ATOM   6016  Cl  DCE A 502      46.770  28.737  17.935  1.00  0.00      A   CL
ATOM   6017  CT1 DCE A 502      48.357  26.727  18.705  1.00  0.00      A    C
ATOM   6018  HC2 DCE A 502      48.123  26.097  17.847  1.00  0.00      A    H
ATOM   6019  Cl1 DCE A 502      49.490  27.973  18.216  1.00  0.00      A   CL
ATOM   6020  HC3 DCE A 502      48.777  26.143  19.524  1.00  0.00      A    H
ATOM   6025  CT  DCE A 503      27.621  50.510  32.118  1.00  0.00      A    C
ATOM   6026  HC  DCE A 503      28.109  51.165  31.396  1.00  0.00      A    H
ATOM   6027  HC1 DCE A 503      27.514  49.508  31.703  1.00  0.00      A    H
ATOM   6028  Cl  DCE A 503      28.845  50.373  33.436  1.00  0.00      A   CL
ATOM   6029  CT1 DCE A 503      26.315  51.039  32.712  1.00  0.00      A    C
ATOM   6030  HC2 DCE A 503      25.850  50.378  33.443  1.00  0.00      A    H
ATOM   6031  Cl1 DCE A 503      26.860  52.469  33.595  1.00  0.00      A   CL
ATOM   6032  HC3 DCE A 503      25.592  51.268  31.929  1.00  0.00      A    H
ATOM   6037  CT  DCE A 504      24.058  20.798  43.794  1.00  0.00      A    C
ATOM   6038  HC  DCE A 504      25.139  20.911  43.865  1.00  0.00      A    H
ATOM   6039  HC1 DCE A 504      23.724  20.393  42.839  1.00  0.00      A    H
ATOM   6040  Cl  DCE A 504      23.464  19.657  44.978  1.00  0.00      A   CL
ATOM   6041  CT1 DCE A 504      23.310  22.088  44.101  1.00  0.00      A    C
ATOM   6042  HC2 DCE A 504      23.137  22.139  45.176  1.00  0.00      A    H
ATOM   6043  Cl1 DCE A 504      24.209  23.513  43.535  1.00  0.00      A   CL
ATOM   6044  HC3 DCE A 504      22.385  22.152  43.528  1.00  0.00      A    H
ATOM   6049  CT  DCE A 505      45.691  18.440   2.178  1.00  0.00      A    C
ATOM   6050  HC  DCE A 505      44.830  19.053   2.446  1.00  0.00      A    H
ATOM   6051  HC1 DCE A 505      45.904  17.758   3.000  1.00  0.00      A    H
ATOM   6052  Cl  DCE A 505      45.310  17.382   0.841  1.00  0.00      A   CL
ATOM   6053  CT1 DCE A 505      46.971  19.233   1.868  1.00  0.00      A    C
ATOM   6054  HC2 DCE A 505      47.088  19.621   0.856  1.00  0.00      A    H
ATOM   6055  Cl1 DCE A 505      47.235  20.535   2.941  1.00  0.00      A   CL
ATOM   6056  HC3 DCE A 505      47.835  18.607   2.089  1.00  0.00      A    H
ATOM   6061  CT  DCE A 506      28.732  42.482  33.793  1.00  0.00      A    C
ATOM   6062  HC  DCE A 506      28.874  43.405  33.232  1.00  0.00      A    H
ATOM   6063  HC1 DCE A 506      29.709  42.001  33.847  1.00  0.00      A    H
ATOM   6064  Cl  DCE A 506      28.139  42.693  35.469  1.00  0.00      A   CL
ATOM   6065  CT1 DCE A 506      27.792  41.641  33.055  1.00  0.00      A    C
ATOM   6066  HC2 DCE A 506      26.837  42.156  32.943  1.00  0.00      A    H
ATOM   6067  Cl1 DCE A 506      28.326  41.432  31.390  1.00  0.00      A   CL
ATOM   6068  HC3 DCE A 506      27.590  40.668  33.502  1.00  0.00      A    H
ATOM   6073  CT  DCE A 507      52.283  12.480  37.589  1.00  0.00      A    C
ATOM   6074  HC  DCE A 507      51.523  12.941  38.220  1.00  0.00      A    H
ATOM   6075  HC1 DCE A 507      53.263  12.513  38.065  1.00  0.00      A    H
ATOM   6076  Cl  DCE A 507      51.981  10.827  37.168  1.00  0.00      A   CL
ATOM   6077  CT1 DCE A 507      52.175  13.182  36.262  1.00  0.00      A    C
ATOM   6078  HC2 DCE A 507      52.364  14.244  36.414  1.00  0.00      A    H
ATOM   6079  Cl1 DCE A 507      53.411  12.586  35.103  1.00  0.00      A   CL
ATOM   6080  HC3 DCE A 507      51.216  13.133  35.744  1.00  0.00      A    H
ATOM   6085  CT  DCE A 508      10.532  22.460  29.799  1.00  0.00      A    C
ATOM   6086  HC  DCE A 508      10.375  23.539  29.822  1.00  0.00      A    H
ATOM   6087  HC1 DCE A 508      11.324  22.302  29.068  1.00  0.00      A    H
ATOM   6088  Cl  DCE A 508      11.275  21.932  31.352  1.00  0.00      A   CL
ATOM   6089  CT1 DCE A 508       9.342  21.582  29.555  1.00  0.00      A    C
ATOM   6090  HC2 DCE A 508       8.625  21.545  30.375  1.00  0.00      A    H
ATOM   6091  Cl1 DCE A 508       8.432  22.253  28.181  1.00  0.00      A   CL
ATOM   6092  HC3 DCE A 508       9.746  20.647  29.166  1.00  0.00      A    H
ATOM   6097  CT  DCE A 509      48.303  45.108  12.925  1.00  0.00      A    C
ATOM   6098  HC  DCE A 509      48.106  44.228  12.313  1.00  0.00      A    H
ATOM   6099  HC1 DCE A 509      47.912  44.730  13.869  1.00  0.00      A    H
ATOM   6100  Cl  DCE A 509      49.972  45.332  13.082  1.00  0.00      A   CL
ATOM   6101  CT1 DCE A 509      47.556  46.415  12.500  1.00  0.00      A    C
ATOM   6102  HC2 DCE A 509      46.518  46.195  12.249  1.00  0.00      A    H
ATOM   6103  Cl1 DCE A 509      47.580  47.523  13.907  1.00  0.00      A   CL
ATOM   6104  HC3 DCE A 509      47.959  46.888  11.605  1.00  0.00      A    H
ATOM   6109  CT  DCE A 510      47.962  17.301  40.785  1.00  0.00      A    C
ATOM   6110  HC  DCE A 510      48.103  18.271  40.308  1.00  0.00      A    H
ATOM   6111  HC1 DCE A 510      47.677  17.359  41.836  1.00  0.00      A    H
ATOM   6112  Cl  DCE A 510      46.608  16.448  39.997  1.00  0.00      A   CL
ATOM   6113  CT1 DCE A 510      49.213  16.435  40.653  1.00  0.00      A    C
ATOM   6114  HC2 DCE A 510      49.539  16.375  39.614  1.00  0.00      A    H
ATOM   6115  Cl1 DCE A 510      50.640  17.128  41.463  1.00  0.00      A   CL
ATOM   6116  HC3 DCE A 510      49.049  15.443  41.074  1.00  0.00      A    H
ATOM   6121  CT  DCE A 511       9.805   3.092  19.456  1.00  0.00      A    C
ATOM   6122  HC  DCE A 511       8.951   2.842  20.085  1.00  0.00      A    H
ATOM   6123  HC1 DCE A 511       9.463   2.788  18.467  1.00  0.00      A    H
ATOM   6124  Cl  DCE A 511      10.212   4.900  19.557  1.00  0.00      A   CL
ATOM   6125  CT1 DCE A 511      10.991   2.267  19.803  1.00  0.00      A    C
ATOM   6126  HC2 DCE A 511      11.285   2.330  20.851  1.00  0.00      A    H
ATOM   6127  Cl1 DCE A 511      10.550   0.492  19.508  1.00  0.00      A   CL
ATOM   6128  HC3 DCE A 511      11.836   2.496  19.154  1.00  0.00      A    H
ATOM   6133  CT  DCE A 512      44.069   0.512  27.371  1.00  0.00      A    C
ATOM   6134  HC  DCE A 512      43.056   0.906  27.450  1.00  0.00      A    H
ATOM   6135  HC1 DCE A 512      43.904  -0.423  26.834  1.00  0.00      A    H
ATOM   6136  Cl  DCE A 512      45.086   1.606  26.406  1.00  0.00      A   CL
ATOM   6137  CT1 DCE A 512      44.830   0.423  28.671  1.00  0.00      A    C
ATOM   6138  HC2 DCE A 512      45.120   1.383  29.099  1.00  0.00      A    H
ATOM   6139  Cl1 DCE A 512      43.736  -0.337  29.905  1.00  0.00      A   CL
ATOM   6140  HC3 DCE A 512      45.781  -0.095  28.546  1.00  0.00      A    H
ATOM   6145  CT  DCE A 513       2.650  31.110   3.913  1.00  0.00      A    C
ATOM   6146  HC  DCE A 513       3.134  32.085   3.956  1.00  0.00      A    H
ATOM   6147  HC1 DCE A 513       3.467  30.414   4.099  1.00  0.00      A    H
ATOM   6148  Cl  DCE A 513       1.687  31.118   5.391  1.00  0.00      A   CL
ATOM   6149  CT1 DCE A 513       1.956  31.048   2.573  1.00  0.00      A    C
ATOM   6150  HC2 DCE A 513       2.777  30.742   1.924  1.00  0.00      A    H
ATOM   6151  Cl1 DCE A 513       0.746  29.804   2.619  1.00  0.00      A   CL
ATOM   6152  HC3 DCE A 513       1.440  31.915   2.160  1.00  0.00      A    H
ATOM   6157  CT  DCE A 514      24.917  15.743  40.599  1.00  0.00      A    C
ATOM   6158  HC  DCE A 514      25.344  16.342  39.795  1.00  0.00      A    H
ATOM   6159  HC1 DCE A 514      24.279  16.383  41.208  1.00  0.00      A    H
ATOM   6160  Cl  DCE A 514      23.941  14.477  39.843  1.00  0.00      A   CL
ATOM   6161  CT1 DCE A 514      25.932  14.960  41.405  1.00  0.00      A    C
ATOM   6162  HC2 DCE A 514      26.649  14.455  40.757  1.00  0.00      A    H
ATOM   6163  Cl1 DCE A 514      26.827  16.130  42.539  1.00  0.00      A   CL
ATOM   6164  HC3 DCE A 514      25.441  14.164  41.964  1.00  0.00      A    H
ATOM   6169  CT  DCE A 515      41.171  22.623  47.519  1.00  0.00      A    C
ATOM   6170  HC  DCE A 515      41.573  21.793  48.100  1.00  0.00      A    H
ATOM   6171  HC1 DCE A 515      41.016  22.371  46.470  1.00  0.00      A    H
ATOM   6172  Cl  DCE A 515      39.675  23.262  48.159  1.00  0.00      A   CL
ATOM   6173  CT1 DCE A 515      42.134  23.778  47.661  1.00  0.00      A    C
ATOM   6174  HC2 DCE A 515      41.703  24.733  47.358  1.00  0.00      A    H
ATOM   6175  Cl1 DCE A 515      42.498  24.039  49.363  1.00  0.00      A   CL
ATOM   6176  HC3 DCE A 515      43.049  23.602  47.096  1.00  0.00      A    H
ATOM   6181  CT  DCE A 516      23.529  32.021   1.780  1.00  0.00      A    C
ATOM   6182  HC  DCE A 516      22.900  32.276   2.634  1.00  0.00      A    H
ATOM   6183  HC1 DCE A 516      23.308  31.028   1.386  1.00  0.00      A    H
ATOM   6184  Cl  DCE A 516      23.201  33.056   0.410  1.00  0.00      A   CL
ATOM   6185  CT1 DCE A 516      25.038  32.239   2.131  1.00  0.00      A    C
ATOM   6186  HC2 DCE A 516      25.357  31.790   3.071  1.00  0.00      A    H
ATOM   6187  Cl1 DCE A 516      25.923  31.668   0.686  1.00  0.00      A   CL
ATOM   6188  HC3 DCE A 516      25.287  33.300   2.100  1.00  0.00      A    H
ATOM   6193  CT  DCE A 517      28.149  25.343  46.283  1.00  0.00      A    C
ATOM   6194  HC  DCE A 517      27.864  26.352  46.581  1.00  0.00      A    H
ATOM   6195  HC1 DCE A 517      27.587  24.648  46.907  1.00  0.00      A    H
ATOM   6196  Cl  DCE A 517      27.636  25.059  44.576  1.00  0.00      A   CL
ATOM   6197  CT1 DCE A 517      29.697  25.276  46.279  1.00  0.00      A    C
ATOM   6198  HC2 DCE A 517      30.153  25.891  45.503  1.00  0.00      A    H
ATOM   6199  Cl1 DCE A 517      30.349  25.650  47.908  1.00  0.00      A   CL
ATOM   6200  HC3 DCE A 517      29.957  24.224  46.164  1.00  0.00      A    H
ATOM   6205  CT  DCE A 518      20.281  23.482  34.334  1.00  0.00      A    C
ATOM   6206  HC  DCE A 518      20.359  23.024  35.320  1.00  0.00      A    H
ATOM   6207  HC1 DCE A 518      20.344  24.564  34.450  1.00  0.00      A    H
ATOM   6208  Cl  DCE A 518      21.537  22.838  33.285  1.00  0.00      A   CL
ATOM   6209  CT1 DCE A 518      18.884  23.002  33.841  1.00  0.00      A    C
ATOM   6210  HC2 DCE A 518      18.714  23.281  32.801  1.00  0.00      A    H
ATOM   6211  Cl1 DCE A 518      18.641  21.297  34.017  1.00  0.00      A   CL
ATOM   6212  HC3 DCE A 518      18.050  23.419  34.405  1.00  0.00      A    H
ATOM   6217  CT  DCE A 519      33.786  31.536   8.441  1.00  0.00      A    C
ATOM   6218  HC  DCE A 519      33.122  32.398   8.506  1.00  0.00      A    H
ATOM   6219  HC1 DCE A 519      34.793  31.931   8.570  1.00  0.00      A    H
ATOM   6220  Cl  DCE A 519      33.503  30.460   9.840  1.00  0.00      A   CL
ATOM   6221  CT1 DCE A 519      33.746  30.738   7.235  1.00  0.00      A    C
ATOM   6222  HC2 DCE A 519      34.739  30.552   6.826  1.00  0.00      A    H
ATOM   6223  Cl1 DCE A 519      32.620  29.363   7.450  1.00  0.00      A   CL
ATOM   6224  HC3 DCE A 519      33.347  31.321   6.405  1.00  0.00      A    H
ATOM   6229  CT  DCE A 520      44.059  40.610  42.963  1.00  0.00      A    C
ATOM   6230  HC  DCE A 520      43.166  41.156  42.658  1.00  0.00      A    H
ATOM   6231  HC1 DCE A 520      44.511  41.097  43.827  1.00  0.00      A    H
ATOM   6232  Cl  DCE A 520      43.573  38.953  43.410  1.00  0.00      A   CL
ATOM   6233  CT1 DCE A 520      44.887  40.630  41.739  1.00  0.00      A    C
ATOM   6234  HC2 DCE A 520      44.591  39.868  41.017  1.00  0.00      A    H
ATOM   6235  Cl1 DCE A 520      44.915  42.195  41.064  1.00  0.00      A   CL
ATOM   6236  HC3 DCE A 520      45.897  40.357  42.044  1.00  0.00      A    H
ATOM   6241  CT  DCE A 521       9.076  32.160  43.103  1.00  0.00      A    C
ATOM   6242  HC  DCE A 521       8.730  32.324  42.083  1.00  0.00      A    H
ATOM   6243  HC1 DCE A 521       8.613  31.262  43.512  1.00  0.00      A    H
ATOM   6244  Cl  DCE A 521      10.857  31.764  42.910  1.00  0.00      A   CL
ATOM   6245  CT1 DCE A 521       8.837  33.404  43.960  1.00  0.00      A    C
ATOM   6246  HC2 DCE A 521       7.769  33.601  44.055  1.00  0.00      A    H
ATOM   6247  Cl1 DCE A 521       9.406  33.070  45.632  1.00  0.00      A   CL
ATOM   6248  HC3 DCE A 521       9.366  34.289  43.608  1.00  0.00      A    H
ATOM   6253  CT  DCE A 522      22.065  48.878  16.460  1.00  0.00      A    C
ATOM   6254  HC  DCE A 522      22.792  49.689  16.421  1.00  0.00      A    H
ATOM   6255  HC1 DCE A 522      21.164  49.327  16.877  1.00  0.00      A    H
ATOM   6256  Cl  DCE A 522      21.977  48.223  14.825  1.00  0.00      A   CL
ATOM   6257  CT1 DCE A 522      22.527  47.831  17.419  1.00  0.00      A    C
ATOM   6258  HC2 DCE A 522      21.894  46.943  17.421  1.00  0.00      A    H
ATOM   6259  Cl1 DCE A 522      24.162  47.475  17.017  1.00  0.00      A   CL
ATOM   6260  HC3 DCE A 522      22.421  48.207  18.436  1.00  0.00      A    H
ATOM   6265  CT  DCE A 523      52.836  23.836  15.456  1.00  0.00      A    C
ATOM   6266  HC  DCE A 523      52.014  23.393  14.893  1.00  0.00      A    H
ATOM   6267  HC1 DCE A 523      53.584  23.054  15.583  1.00  0.00      A    H
ATOM   6268  Cl  DCE A 523      53.568  25.205  14.566  1.00  0.00      A   CL
ATOM   6269  CT1 DCE A 523      52.267  24.267  16.766  1.00  0.00      A    C
ATOM   6270  HC2 DCE A 523      53.003  24.948  17.194  1.00  0.00      A    H
ATOM   6271  Cl1 DCE A 523      50.753  25.197  16.456  1.00  0.00      A   CL
ATOM   6272  HC3 DCE A 523      51.973  23.488  17.469  1.00  0.00      A    H
ATOM   6277  CT  DCE A 524      42.059  38.896   1.741  1.00  0.00      A    C
ATOM   6278  HC  DCE A 524      41.201  39.168   1.126  1.00  0.00      A    H
ATOM   6279  HC1 DCE A 524      41.797  39.304   2.717  1.00  0.00      A    H
ATOM   6280  Cl  DCE A 524      42.074  37.124   1.890  1.00  0.00      A   CL
ATOM   6281  CT1 DCE A 524      43.443  39.353   1.162  1.00  0.00      A    C
ATOM   6282  HC2 DCE A 524      44.189  39.040   1.893  1.00  0.00      A    H
ATOM   6283  Cl1 DCE A 524      43.766  38.540  -0.348  1.00  0.00      A   CL
ATOM   6284  HC3 DCE A 524      43.453  40.429   0.988  1.00  0.00      A    H
ATOM   6289  CT  DCE A 525      10.292   8.532   4.448  1.00  0.00      A    C
ATOM   6290  HC  DCE A 525      10.124   7.936   3.552  1.00  0.00      A    H
ATOM   6291  HC1 DCE A 525       9.438   9.192   4.604  1.00  0.00      A    H
ATOM   6292  Cl  DCE A 525      10.607   7.551   5.887  1.00  0.00      A   CL
ATOM   6293  CT1 DCE A 525      11.544   9.377   4.106  1.00  0.00      A    C
ATOM   6294  HC2 DCE A 525      11.599  10.285   4.706  1.00  0.00      A    H
ATOM   6295  Cl1 DCE A 525      13.083   8.354   4.273  1.00  0.00      A   CL
ATOM   6296  HC3 DCE A 525      11.470   9.740   3.081  1.00  0.00      A    H
ATOM   6301  CT  DCE A 526      21.505  12.497  49.527  1.00  0.00      A    C
ATOM   6302  HC  DCE A 526      22.072  11.678  49.969  1.00  0.00      A    H
ATOM   6303  HC1 DCE A 526      22.234  13.303  49.440  1.00  0.00      A    H
ATOM   6304  Cl  DCE A 526      20.800  12.026  47.904  1.00  0.00      A   CL
ATOM   6305  CT1 DCE A 526      20.376  12.972  50.418  1.00  0.00      A    C
ATOM   6306  HC2 DCE A 526      19.699  13.611  49.850  1.00  0.00      A    H
ATOM   6307  Cl1 DCE A 526      19.456  11.633  51.209  1.00  0.00      A   CL
ATOM   6308  HC3 DCE A 526      20.785  13.444  51.311  1.00  0.00      A    H
ATOM   6313  CT  DCE A 527      36.312  36.891  40.742  1.00  0.00      A    C
ATOM   6314  HC  DCE A 527      37.271  36.480  40.427  1.00  0.00      A    H
ATOM   6315  HC1 DCE A 527      35.513  36.150  40.709  1.00  0.00      A    H
ATOM   6316  Cl  DCE A 527      36.345  37.474  42.435  1.00  0.00      A   CL
ATOM   6317  CT1 DCE A 527      35.962  38.070  39.870  1.00  0.00      A    C
ATOM   6318  HC2 DCE A 527      36.778  38.793  39.867  1.00  0.00      A    H
ATOM   6319  Cl1 DCE A 527      35.802  37.427  38.247  1.00  0.00      A   CL
ATOM   6320  HC3 DCE A 527      35.007  38.558  40.065  1.00  0.00      A    H
ATOM   6325  CT  DCE A 528      12.631  20.618   3.348  1.00  0.00      A    C
ATOM   6326  HC  DCE A 528      12.217  19.802   3.941  1.00  0.00      A    H
ATOM   6327  HC1 DCE A 528      11.861  20.825   2.605  1.00  0.00      A    H
ATOM   6328  Cl  DCE A 528      12.704  21.921   4.611  1.00  0.00      A   CL
ATOM   6329  CT1 DCE A 528      14.063  20.439   2.883  1.00  0.00      A    C
ATOM   6330  HC2 DCE A 528      14.062  19.611   2.174  1.00  0.00      A    H
ATOM   6331  Cl1 DCE A 528      14.698  21.941   2.103  1.00  0.00      A   CL
ATOM   6332  HC3 DCE A 528      14.587  20.232   3.817  1.00  0.00      A    H
ATOM   6337  CT  DCE A 529      50.455  29.237   7.274  1.00  0.00      A    C
ATOM   6338  HC  DCE A 529      49.976  29.252   8.253  1.00  0.00      A    H
ATOM   6339  HC1 DCE A 529      51.200  30.033   7.274  1.00  0.00      A    H
ATOM   6340  Cl  DCE A 529      51.337  27.769   7.008  1.00  0.00      A   CL
ATOM   6341  CT1 DCE A 529      49.449  29.442   6.145  1.00  0.00      A    C
ATOM   6342  HC2 DCE A 529      48.643  28.710   6.176  1.00  0.00      A    H
ATOM   6343  Cl1 DCE A 529      48.656  31.023   6.421  1.00  0.00      A   CL
ATOM   6344  HC3 DCE A 529      49.836  29.462   5.126  1.00  0.00      A    H
ATOM   6349  CT  DCE A 530      46.712  43.831   6.464  1.00  0.00      A    C
ATOM   6350  HC  DCE A 530      46.437  42.824   6.150  1.00  0.00      A    H
ATOM   6351  HC1 DCE A 530      47.205  44.402   5.678  1.00  0.00      A    H
ATOM   6352  Cl  DCE A 530      45.173  44.719   6.660  1.00  0.00      A   CL
ATOM   6353  CT1 DCE A 530      47.589  43.768   7.693  1.00  0.00      A    C
ATOM   6354  HC2 DCE A 530      46.935  43.342   8.453  1.00  0.00      A    H
ATOM   6355  Cl1 DCE A 530      49.057  42.785   7.625  1.00  0.00      A   CL
ATOM   6356  HC3 DCE A 530      47.817  44.726   8.161  1.00  0.00      A    H
ATOM   6361  CT  DCE A 531      51.052   9.894   1.290  1.00  0.00      A    C
ATOM   6362  HC  DCE A 531      51.395   8.859   1.302  1.00  0.00      A    H
ATOM   6363  HC1 DCE A 531      51.929  10.412   0.903  1.00  0.00      A    H
ATOM   6364  Cl  DCE A 531      49.695  10.018   0.108  1.00  0.00      A   CL
ATOM   6365  CT1 DCE A 531      50.587  10.096   2.754  1.00  0.00      A    C
ATOM   6366  HC2 DCE A 531      49.787   9.378   2.932  1.00  0.00      A    H
ATOM   6367  Cl1 DCE A 531      51.748   9.857   4.084  1.00  0.00      A   CL
ATOM   6368  HC3 DCE A 531      50.034  11.014   2.954  1.00  0.00      A    H
ATOM   6373  CT  DCE A 532      24.521  32.062  28.000  1.00  0.00      A    C
ATOM   6374  HC  DCE A 532      24.280  32.211  29.052  1.00  0.00      A    H
ATOM   6375  HC1 DCE A 532      23.976  31.201  27.613  1.00  0.00      A    H
ATOM   6376  Cl  DCE A 532      24.109  33.673  27.237  1.00  0.00      A   CL
ATOM   6377  CT1 DCE A 532      25.945  31.887  27.878  1.00  0.00      A    C
ATOM   6378  HC2 DCE A 532      26.285  31.003  28.417  1.00  0.00      A    H
ATOM   6379  Cl1 DCE A 532      26.274  31.645  26.135  1.00  0.00      A   CL
ATOM   6380  HC3 DCE A 532      26.471  32.803  28.148  1.00  0.00      A    H
ATOM   6385  CT  DCE A 533      18.820  31.631  47.354  1.00  0.00      A    C
ATOM   6386  HC  DCE A 533      18.938  32.417  46.608  1.00  0.00      A    H
ATOM   6387  HC1 DCE A 533      19.505  31.714  48.198  1.00  0.00      A    H
ATOM   6388  Cl  DCE A 533      17.356  31.885  48.209  1.00  0.00      A   CL
ATOM   6389  CT1 DCE A 533      18.865  30.239  46.624  1.00  0.00      A    C
ATOM   6390  HC2 DCE A 533      18.101  29.548  46.981  1.00  0.00      A    H
ATOM   6391  Cl1 DCE A 533      18.566  30.444  44.885  1.00  0.00      A   CL
ATOM   6392  HC3 DCE A 533      19.812  29.708  46.726  1.00  0.00      A    H
ATOM   6397  CT  DCE A 534      27.890  27.341  32.242  1.00  0.00      A    C
ATOM   6398  HC  DCE A 534      27.794  27.298  31.157  1.00  0.00      A    H
ATOM   6399  HC1 DCE A 534      27.393  26.426  32.563  1.00  0.00      A    H
ATOM   6400  Cl  DCE A 534      29.663  27.302  32.691  1.00  0.00      A   CL
ATOM   6401  CT1 DCE A 534      27.239  28.657  32.820  1.00  0.00      A    C
ATOM   6402  HC2 DCE A 534      26.153  28.580  32.770  1.00  0.00      A    H
ATOM   6403  Cl1 DCE A 534      27.666  28.739  34.522  1.00  0.00      A   CL
ATOM   6404  HC3 DCE A 534      27.478  29.574  32.283  1.00  0.00      A    H
ATOM   6409  CT  DCE A 535      19.205  19.534  21.075  1.00  0.00      A    C
ATOM   6410  HC  DCE A 535      19.581  20.403  21.613  1.00  0.00      A    H
ATOM   6411  HC1 DCE A 535      20.104  19.027  20.722  1.00  0.00      A    H
ATOM   6412  Cl  DCE A 535      18.394  18.450  22.239  1.00  0.00      A   CL
ATOM   6413  CT1 DCE A 535      18.165  19.872  19.942  1.00  0.00      A    C
ATOM   6414  HC2 DCE A 535      18.636  20.304  19.059  1.00  0.00      A    H
ATOM   6415  Cl1 DCE A 535      17.513  18.384  19.340  1.00  0.00      A   CL
ATOM   6416  HC3 DCE A 535      17.426  20.526  20.403  1.00  0.00      A    H
ATOM   6421  CT  DCE A 536      11.723  45.013  30.187  1.00  0.00      A    C
ATOM   6422  HC  DCE A 536      11.505  44.167  29.535  1.00  0.00      A    H
ATOM   6423  HC1 DCE A 536      12.261  45.727  29.563  1.00  0.00      A    H
ATOM   6424  Cl  DCE A 536      10.174  45.790  30.706  1.00  0.00      A   CL
ATOM   6425  CT1 DCE A 536      12.436  44.596  31.379  1.00  0.00      A    C
ATOM   6426  HC2 DCE A 536      11.885  43.855  31.959  1.00  0.00      A    H
ATOM   6427  Cl1 DCE A 536      14.033  43.864  31.126  1.00  0.00      A   CL
ATOM   6428  HC3 DCE A 536      12.532  45.509  31.967  1.00  0.00      A    H
ATOM   6433  CT  DCE A 537      13.601  19.336  24.218  1.00  0.00      A    C
ATOM   6434  HC  DCE A 537      12.850  19.766  23.556  1.00  0.00      A    H
ATOM   6435  HC1 DCE A 537      13.097  18.685  24.932  1.00  0.00      A    H
ATOM   6436  Cl  DCE A 537      14.565  18.249  23.144  1.00  0.00      A   CL
ATOM   6437  CT1 DCE A 537      14.434  20.462  24.877  1.00  0.00      A    C
ATOM   6438  HC2 DCE A 537      15.019  21.112  24.227  1.00  0.00      A    H
ATOM   6439  Cl1 DCE A 537      13.232  21.298  25.754  1.00  0.00      A   CL
ATOM   6440  HC3 DCE A 537      15.069  19.905  25.567  1.00  0.00      A    H
ATOM   6445  CT  DCE A 538       4.471  47.907  44.739  1.00  0.00      A    C
ATOM   6446  HC  DCE A 538       4.995  47.576  43.843  1.00  0.00      A    H
ATOM   6447  HC1 DCE A 538       4.179  48.952  44.643  1.00  0.00      A    H
ATOM   6448  Cl  DCE A 538       3.002  46.921  44.715  1.00  0.00      A   CL
ATOM   6449  CT1 DCE A 538       5.149  47.680  46.064  1.00  0.00      A    C
ATOM   6450  HC2 DCE A 538       5.192  46.619  46.313  1.00  0.00      A    H
ATOM   6451  Cl1 DCE A 538       6.757  48.334  45.998  1.00  0.00      A   CL
ATOM   6452  HC3 DCE A 538       4.643  48.243  46.848  1.00  0.00      A    H
ATOM   6457  CT  DCE A 539      45.713   7.543  36.778  1.00  0.00      A    C
ATOM   6458  HC  DCE A 539      45.210   7.652  37.739  1.00  0.00      A    H
ATOM   6459  HC1 DCE A 539      45.539   8.460  36.216  1.00  0.00      A    H
ATOM   6460  Cl  DCE A 539      47.425   7.422  37.129  1.00  0.00      A   CL
ATOM   6461  CT1 DCE A 539      45.151   6.346  36.083  1.00  0.00      A    C
ATOM   6462  HC2 DCE A 539      44.131   6.567  35.769  1.00  0.00      A    H
ATOM   6463  Cl1 DCE A 539      46.226   5.931  34.725  1.00  0.00      A   CL
ATOM   6464  HC3 DCE A 539      45.059   5.436  36.676  1.00  0.00      A    H
ATOM   6469  CT  DCE A 540       4.347  48.599  17.971  1.00  0.00      A    C
ATOM   6470  HC  DCE A 540       4.527  49.589  18.390  1.00  0.00      A    H
ATOM   6471  HC1 DCE A 540       4.366  47.890  18.799  1.00  0.00      A    H
ATOM   6472  Cl  DCE A 540       2.588  48.762  17.448  1.00  0.00      A   CL
ATOM   6473  CT1 DCE A 540       5.299  48.222  16.891  1.00  0.00      A    C
ATOM   6474  HC2 DCE A 540       4.978  48.687  15.959  1.00  0.00      A    H
ATOM   6475  Cl1 DCE A 540       6.799  48.970  17.340  1.00  0.00      A   CL
ATOM   6476  HC3 DCE A 540       5.349  47.135  16.826  1.00  0.00      A    H
ATOM   6481  CT  DCE A 541      38.521  20.620  33.914  1.00  0.00      A    C
ATOM   6482  HC  DCE A 541      37.943  21.461  34.297  1.00  0.00      A    H
ATOM   6483  HC1 DCE A 541      38.313  20.438  32.860  1.00  0.00      A    H
ATOM   6484  Cl  DCE A 541      40.200  21.177  33.955  1.00  0.00      A   CL
ATOM   6485  CT1 DCE A 541      38.321  19.566  34.973  1.00  0.00      A    C
ATOM   6486  HC2 DCE A 541      38.805  18.646  34.646  1.00  0.00      A    H
ATOM   6487  Cl1 DCE A 541      39.132  20.091  36.508  1.00  0.00      A   CL
ATOM   6488  HC3 DCE A 541      37.277  19.389  35.233  1.00  0.00      A    H
ATOM   6493  CT  DCE A 542      31.272  47.605  30.054  1.00  0.00      A    C
ATOM   6494  HC  DCE A 542      32.171  47.192  30.512  1.00  0.00      A    H
ATOM   6495  HC1 DCE A 542      31.005  48.536  30.553  1.00  0.00      A    H
ATOM   6496  Cl  DCE A 542      31.771  48.077  28.412  1.00  0.00      A   CL
ATOM   6497  CT1 DCE A 542      29.990  46.800  29.971  1.00  0.00      A    C
ATOM   6498  HC2 DCE A 542      30.157  45.873  29.423  1.00  0.00      A    H
ATOM   6499  Cl1 DCE A 542      29.264  46.475  31.577  1.00  0.00      A   CL
ATOM   6500  HC3 DCE A 542      29.309  47.348  29.319  1.00  0.00      A    H
ATOM   6505  CT  DCE A 543      42.531   8.927  39.954  1.00  0.00      A    C
ATOM   6506  HC  DCE A 543      42.000   9.378  39.116  1.00  0.00      A    H
ATOM   6507  HC1 DCE A 543      42.381   7.852  39.864  1.00  0.00      A    H
ATOM   6508  Cl  DCE A 543      44.300   9.249  39.870  1.00  0.00      A   CL
ATOM   6509  CT1 DCE A 543      41.910   9.373  41.258  1.00  0.00      A    C
ATOM   6510  HC2 DCE A 543      42.189  10.354  41.642  1.00  0.00      A    H
ATOM   6511  Cl1 DCE A 543      40.135   9.501  41.169  1.00  0.00      A   CL
ATOM   6512  HC3 DCE A 543      42.099   8.668  42.068  1.00  0.00      A    H
ATOM   6517  CT  DCE A 544      43.576  35.739  25.033  1.00  0.00      A    C
ATOM   6518  HC  DCE A 544      44.041  36.619  24.588  1.00  0.00      A    H
ATOM   6519  HC1 DCE A 544      44.305  35.076  25.498  1.00  0.00      A    H
ATOM   6520  Cl  DCE A 544      42.251  36.254  26.056  1.00  0.00      A   CL
ATOM   6521  CT1 DCE A 544      42.995  35.035  23.807  1.00  0.00      A    C
ATOM   6522  HC2 DCE A 544      42.421  35.785  23.262  1.00  0.00      A    H
ATOM   6523  Cl1 DCE A 544      44.254  34.563  22.665  1.00  0.00      A   CL
ATOM   6524  HC3 DCE A 544      42.307  34.219  24.026  1.00  0.00      A    H
ATOM   6529  CT  DCE A 545       0.952  28.425  18.177  1.00  0.00      A    C
ATOM   6530  HC  DCE A 545       0.804  29.202  17.428  1.00  0.00      A    H
ATOM   6531  HC1 DCE A 545      -0.060  28.316  18.567  1.00  0.00      A    H
ATOM   6532  Cl  DCE A 545       1.681  26.949  17.371  1.00  0.00      A   CL
ATOM   6533  CT1 DCE A 545       1.944  28.998  19.248  1.00  0.00      A    C
ATOM   6534  HC2 DCE A 545       2.267  28.153  19.857  1.00  0.00      A    H
ATOM   6535  Cl1 DCE A 545       3.458  29.594  18.480  1.00  0.00      A   CL
ATOM   6536  HC3 DCE A 545       1.482  29.760  19.876  1.00  0.00      A    H
ATOM   6541  CT  DCE A 546      37.245   4.674  -0.297  1.00  0.00      A    C
ATOM   6542  HC  DCE A 546      37.667   4.344  -1.246  1.00  0.00      A    H
ATOM   6543  HC1 DCE A 546      37.930   4.452   0.522  1.00  0.00      A    H
ATOM   6544  Cl  DCE A 546      37.308   6.478  -0.206  1.00  0.00      A   CL
ATOM   6545  CT1 DCE A 546      35.760   4.358  -0.087  1.00  0.00      A    C
ATOM   6546  HC2 DCE A 546      35.617   3.294   0.103  1.00  0.00      A    H
ATOM   6547  Cl1 DCE A 546      34.979   5.186   1.349  1.00  0.00      A   CL
ATOM   6548  HC3 DCE A 546      35.192   4.525  -1.002  1.00  0.00      A    H
ATOM   6553  CT  DCE A 547      14.464  38.689   1.522  1.00  0.00      A    C
ATOM   6554  HC  DCE A 547      14.120  39.668   1.853  1.00  0.00      A    H
ATOM   6555  HC1 DCE A 547      13.555  38.337   1.034  1.00  0.00      A    H
ATOM   6556  Cl  DCE A 547      15.658  38.961   0.298  1.00  0.00      A   CL
ATOM   6557  CT1 DCE A 547      14.975  37.780   2.587  1.00  0.00      A    C
ATOM   6558  HC2 DCE A 547      15.037  36.917   1.924  1.00  0.00      A    H
ATOM   6559  Cl1 DCE A 547      16.461  38.441   3.331  1.00  0.00      A   CL
ATOM   6560  HC3 DCE A 547      14.265  37.710   3.411  1.00  0.00      A    H
ATOM   6565  CT  DCE A 548      25.648  49.666   2.005  1.00  0.00      A    C
ATOM   6566  HC  DCE A 548      26.092  49.761   2.996  1.00  0.00      A    H
ATOM   6567  HC1 DCE A 548      24.574  49.835   2.082  1.00  0.00      A    H
ATOM   6568  Cl  DCE A 548      26.382  50.965   1.024  1.00  0.00      A   CL
ATOM   6569  CT1 DCE A 548      25.838  48.393   1.254  1.00  0.00      A    C
ATOM   6570  HC2 DCE A 548      25.294  48.491   0.314  1.00  0.00      A    H
ATOM   6571  Cl1 DCE A 548      27.539  48.008   1.002  1.00  0.00      A   CL
ATOM   6572  HC3 DCE A 548      25.358  47.557   1.763  1.00  0.00      A    H
ATOM   6577  CT  DCE A 549      48.866  38.784  15.356  1.00  0.00      A    C
ATOM   6578  HC  DCE A 549      48.938  38.655  16.436  1.00  0.00      A    H
ATOM   6579  HC1 DCE A 549      48.469  39.752  15.052  1.00  0.00      A    H
ATOM   6580  Cl  DCE A 549      50.544  38.671  14.656  1.00  0.00      A   CL
ATOM   6581  CT1 DCE A 549      48.048  37.634  14.703  1.00  0.00      A    C
ATOM   6582  HC2 DCE A 549      48.454  36.633  14.846  1.00  0.00      A    H
ATOM   6583  Cl1 DCE A 549      46.437  37.741  15.326  1.00  0.00      A   CL
ATOM   6584  HC3 DCE A 549      47.997  37.831  13.632  1.00  0.00      A    H
ATOM   6589  CT  DCE A 550      16.188   9.925  39.220  1.00  0.00      A    C
ATOM   6590  HC  DCE A 550      15.558   9.536  38.419  1.00  0.00      A    H
ATOM   6591  HC1 DCE A 550      17.180   9.476  39.170  1.00  0.00      A    H
ATOM   6592  Cl  DCE A 550      16.373  11.605  38.793  1.00  0.00      A   CL
ATOM   6593  CT1 DCE A 550      15.556   9.806  40.528  1.00  0.00      A    C
ATOM   6594  HC2 DCE A 550      15.614   8.785  40.905  1.00  0.00      A    H
ATOM   6595  Cl1 DCE A 550      16.493  10.699  41.732  1.00  0.00      A   CL
ATOM   6596  HC3 DCE A 550      14.501  10.079  40.520  1.00  0.00      A    H
ATOM   6601  CT  DCE A 551      19.242  24.868  40.766  1.00  0.00      A    C
ATOM   6602  HC  DCE A 551      18.786  25.845  40.927  1.00  0.00      A    H
ATOM   6603  HC1 DCE A 551      20.162  25.119  40.239  1.00  0.00      A    H
ATOM   6604  Cl  DCE A 551      19.710  24.110  42.301  1.00  0.00      A   CL
ATOM   6605  CT1 DCE A 551      18.481  23.931  39.816  1.00  0.00      A    C
ATOM   6606  HC2 DCE A 551      19.130  23.119  39.489  1.00  0.00      A    H
ATOM   6607  Cl1 DCE A 551      16.943  23.198  40.470  1.00  0.00      A   CL
ATOM   6608  HC3 DCE A 551      18.095  24.474  38.953  1.00  0.00      A    H
ATOM   6613  CT  DCE A 552      21.940  44.151  15.982  1.00  0.00      A    C
ATOM   6614  HC  DCE A 552      21.708  43.087  16.045  1.00  0.00      A    H
ATOM   6615  HC1 DCE A 552      22.268  44.676  16.879  1.00  0.00      A    H
ATOM   6616  Cl  DCE A 552      23.345  44.204  14.808  1.00  0.00      A   CL
ATOM   6617  CT1 DCE A 552      20.771  44.893  15.342  1.00  0.00      A    C
ATOM   6618  HC2 DCE A 552      20.570  44.654  14.297  1.00  0.00      A    H
ATOM   6619  Cl1 DCE A 552      19.309  44.625  16.381  1.00  0.00      A   CL
ATOM   6620  HC3 DCE A 552      21.014  45.952  15.255  1.00  0.00      A    H
ATOM   6625  CT  DCE A 553      28.122  14.905  37.377  1.00  0.00      A    C
ATOM   6626  HC  DCE A 553      27.246  14.949  38.025  1.00  0.00      A    H
ATOM   6627  HC1 DCE A 553      27.736  14.621  36.398  1.00  0.00      A    H
ATOM   6628  Cl  DCE A 553      28.869  16.564  37.330  1.00  0.00      A   CL
ATOM   6629  CT1 DCE A 553      29.184  13.943  37.923  1.00  0.00      A    C
ATOM   6630  HC2 DCE A 553      30.045  13.756  37.281  1.00  0.00      A    H
ATOM   6631  Cl1 DCE A 553      29.784  14.541  39.430  1.00  0.00      A   CL
ATOM   6632  HC3 DCE A 553      28.709  12.972  38.065  1.00  0.00      A    H
ATOM   6637  CT  DCE A 554      45.873  21.864   6.499  1.00  0.00      A    C
ATOM   6638  HC  DCE A 554      46.378  21.573   5.578  1.00  0.00      A    H
ATOM   6639  HC1 DCE A 554      44.800  21.959   6.332  1.00  0.00      A    H
ATOM   6640  Cl  DCE A 554      46.091  20.784   7.905  1.00  0.00      A   CL
ATOM   6641  CT1 DCE A 554      46.143  23.303   6.898  1.00  0.00      A    C
ATOM   6642  HC2 DCE A 554      45.589  23.561   7.801  1.00  0.00      A    H
ATOM   6643  Cl1 DCE A 554      47.935  23.433   6.986  1.00  0.00      A   CL
ATOM   6644  HC3 DCE A 554      45.910  23.954   6.055  1.00  0.00      A    H
ATOM   6649  CT  DCE A 555      46.138  23.659  44.221  1.00  0.00      A    C
ATOM   6650  HC  DCE A 555      45.563  22.855  43.761  1.00  0.00      A    H
ATOM   6651  HC1 DCE A 555      46.528  24.310  43.439  1.00  0.00      A    H
ATOM   6652  Cl  DCE A 555      45.118  24.619  45.298  1.00  0.00      A   CL
ATOM   6653  CT1 DCE A 555      47.268  22.896  44.915  1.00  0.00      A    C
ATOM   6654  HC2 DCE A 555      47.955  23.590  45.401  1.00  0.00      A    H
ATOM   6655  Cl1 DCE A 555      46.551  21.947  46.253  1.00  0.00      A   CL
ATOM   6656  HC3 DCE A 555      47.763  22.206  44.232  1.00  0.00      A    H
ATOM   6661  CT  DCE A 556      39.412  32.535  23.486  1.00  0.00      A    C
ATOM   6662  HC  DCE A 556      39.517  32.769  22.426  1.00  0.00      A    H
ATOM   6663  HC1 DCE A 556      38.580  31.859  23.683  1.00  0.00      A    H
ATOM   6664  Cl  DCE A 556      40.955  31.652  23.928  1.00  0.00      A   CL
ATOM   6665  CT1 DCE A 556      39.362  33.773  24.369  1.00  0.00      A    C
ATOM   6666  HC2 DCE A 556      40.086  34.494  23.988  1.00  0.00      A    H
ATOM   6667  Cl1 DCE A 556      37.775  34.592  24.326  1.00  0.00      A   CL
ATOM   6668  HC3 DCE A 556      39.694  33.613  25.395  1.00  0.00      A    H
ATOM   6673  CT  DCE A 557      41.249  38.163  49.848  1.00  0.00      A    C
ATOM   6674  HC  DCE A 557      41.357  39.242  49.962  1.00  0.00      A    H
ATOM   6675  HC1 DCE A 557      42.213  37.655  49.843  1.00  0.00      A    H
ATOM   6676  Cl  DCE A 557      40.430  37.461  51.314  1.00  0.00      A   CL
ATOM   6677  CT1 DCE A 557      40.463  37.911  48.552  1.00  0.00      A    C
ATOM   6678  HC2 DCE A 557      39.384  37.871  48.700  1.00  0.00      A    H
ATOM   6679  Cl1 DCE A 557      40.750  38.952  47.145  1.00  0.00      A   CL
ATOM   6680  HC3 DCE A 557      40.701  36.925  48.153  1.00  0.00      A    H
ATOM   6685  CT  DCE A 558      41.396  50.490  50.231  1.00  0.00      A    C
ATOM   6686  HC  DCE A 558      42.237  49.818  50.404  1.00  0.00      A    H
ATOM   6687  HC1 DCE A 558      41.648  51.203  49.446  1.00  0.00      A    H
ATOM   6688  Cl  DCE A 558      39.995  49.573  49.731  1.00  0.00      A   CL
ATOM   6689  CT1 DCE A 558      40.943  51.245  51.471  1.00  0.00      A    C
ATOM   6690  HC2 DCE A 558      40.508  50.636  52.264  1.00  0.00      A    H
ATOM   6691  Cl1 DCE A 558      42.347  51.968  52.168  1.00  0.00      A   CL
ATOM   6692  HC3 DCE A 558      40.148  51.949  51.226  1.00  0.00      A    H
ATOM   6697  CT  DCE A 559      34.033  43.147  51.989  1.00  0.00      A    C
ATOM   6698  HC  DCE A 559      34.307  43.789  51.152  1.00  0.00      A    H
ATOM   6699  HC1 DCE A 559      34.505  43.457  52.922  1.00  0.00      A    H
ATOM   6700  Cl  DCE A 559      32.278  43.474  52.359  1.00  0.00      A   CL
ATOM   6701  CT1 DCE A 559      34.184  41.677  51.693  1.00  0.00      A    C
ATOM   6702  HC2 DCE A 559      35.182  41.331  51.424  1.00  0.00      A    H
ATOM   6703  Cl1 DCE A 559      33.498  40.690  53.046  1.00  0.00      A   CL
ATOM   6704  HC3 DCE A 559      33.562  41.455  50.825  1.00  0.00      A    H
ATOM   6709  CT  DCE A 560       2.375  16.515  14.213  1.00  0.00      A    C
ATOM   6710  HC  DCE A 560       1.626  15.758  14.447  1.00  0.00      A    H
ATOM   6711  HC1 DCE A 560       2.737  16.169  13.245  1.00  0.00      A    H
ATOM   6712  Cl  DCE A 560       1.585  18.033  13.840  1.00  0.00      A   CL
ATOM   6713  CT1 DCE A 560       3.522  16.828  15.202  1.00  0.00      A    C
ATOM   6714  HC2 DCE A 560       3.047  17.113  16.141  1.00  0.00      A    H
ATOM   6715  Cl1 DCE A 560       4.589  15.380  15.549  1.00  0.00      A   CL
ATOM   6716  HC3 DCE A 560       4.179  17.648  14.911  1.00  0.00      A    H
ATOM   6721  CT  DCE A 561      17.330  15.676  15.931  1.00  0.00      A    C
ATOM   6722  HC  DCE A 561      17.208  16.442  16.697  1.00  0.00      A    H
ATOM   6723  HC1 DCE A 561      17.806  14.909  16.542  1.00  0.00      A    H
ATOM   6724  Cl  DCE A 561      15.770  15.137  15.325  1.00  0.00      A   CL
ATOM   6725  CT1 DCE A 561      18.194  15.917  14.729  1.00  0.00      A    C
ATOM   6726  HC2 DCE A 561      19.090  16.399  15.119  1.00  0.00      A    H
ATOM   6727  Cl1 DCE A 561      18.715  14.445  13.890  1.00  0.00      A   CL
ATOM   6728  HC3 DCE A 561      17.648  16.465  13.961  1.00  0.00      A    H
ATOM   6733  CT  DCE A 562      27.834  43.037  26.982  1.00  0.00      A    C
ATOM   6734  HC  DCE A 562      28.855  42.718  27.189  1.00  0.00      A    H
ATOM   6735  HC1 DCE A 562      27.243  42.156  26.735  1.00  0.00      A    H
ATOM   6736  Cl  DCE A 562      27.261  43.673  28.549  1.00  0.00      A   CL
ATOM   6737  CT1 DCE A 562      27.860  44.212  25.971  1.00  0.00      A    C
ATOM   6738  HC2 DCE A 562      26.930  44.118  25.410  1.00  0.00      A    H
ATOM   6739  Cl1 DCE A 562      28.186  45.780  26.766  1.00  0.00      A   CL
ATOM   6740  HC3 DCE A 562      28.671  44.030  25.266  1.00  0.00      A    H
ATOM   6745  CT  DCE A 563       0.566  48.481  38.823  1.00  0.00      A    C
ATOM   6746  HC  DCE A 563       1.373  47.980  38.289  1.00  0.00      A    H
ATOM   6747  HC1 DCE A 563      -0.256  48.747  38.158  1.00  0.00      A    H
ATOM   6748  Cl  DCE A 563      -0.316  47.332  39.972  1.00  0.00      A   CL
ATOM   6749  CT1 DCE A 563       1.012  49.753  39.567  1.00  0.00      A    C
ATOM   6750  HC2 DCE A 563       0.223  50.451  39.846  1.00  0.00      A    H
ATOM   6751  Cl1 DCE A 563       2.029  49.237  40.948  1.00  0.00      A   CL
ATOM   6752  HC3 DCE A 563       1.779  50.231  38.958  1.00  0.00      A    H
ATOM   6757  CT  DCE A 564      28.492  16.830   5.507  1.00  0.00      A    C
ATOM   6758  HC  DCE A 564      28.159  17.847   5.717  1.00  0.00      A    H
ATOM   6759  HC1 DCE A 564      27.782  16.238   4.930  1.00  0.00      A    H
ATOM   6760  Cl  DCE A 564      30.046  16.914   4.658  1.00  0.00      A   CL
ATOM   6761  CT1 DCE A 564      28.783  16.121   6.823  1.00  0.00      A    C
ATOM   6762  HC2 DCE A 564      27.796  16.038   7.279  1.00  0.00      A    H
ATOM   6763  Cl1 DCE A 564      29.339  14.461   6.643  1.00  0.00      A   CL
ATOM   6764  HC3 DCE A 564      29.542  16.693   7.357  1.00  0.00      A    H
ATOM   6769  CT  DCE A 565      16.631  34.061  10.138  1.00  0.00      A    C
ATOM   6770  HC  DCE A 565      17.689  33.956   9.899  1.00  0.00      A    H
ATOM   6771  HC1 DCE A 565      15.971  33.996   9.272  1.00  0.00      A    H
ATOM   6772  Cl  DCE A 565      16.409  32.617  11.160  1.00  0.00      A   CL
ATOM   6773  CT1 DCE A 565      16.363  35.299  10.993  1.00  0.00      A    C
ATOM   6774  HC2 DCE A 565      16.190  36.166  10.355  1.00  0.00      A    H
ATOM   6775  Cl1 DCE A 565      14.838  34.863  11.871  1.00  0.00      A   CL
ATOM   6776  HC3 DCE A 565      17.150  35.440  11.733  1.00  0.00      A    H
ATOM   6781  CT  DCE A 566       8.799  21.637  19.135  1.00  0.00      A    C
ATOM   6782  HC  DCE A 566       8.027  20.907  19.381  1.00  0.00      A    H
ATOM   6783  HC1 DCE A 566       8.553  22.596  19.591  1.00  0.00      A    H
ATOM   6784  Cl  DCE A 566      10.313  21.214  19.849  1.00  0.00      A   CL
ATOM   6785  CT1 DCE A 566       9.048  21.746  17.560  1.00  0.00      A    C
ATOM   6786  HC2 DCE A 566       9.715  22.560  17.275  1.00  0.00      A    H
ATOM   6787  Cl1 DCE A 566       9.877  20.265  16.926  1.00  0.00      A   CL
ATOM   6788  HC3 DCE A 566       8.085  21.914  17.078  1.00  0.00      A    H
ATOM   6793  CT  DCE A 567      44.705   2.990  15.939  1.00  0.00      A    C
ATOM   6794  HC  DCE A 567      44.584   4.072  15.888  1.00  0.00      A    H
ATOM   6795  HC1 DCE A 567      43.845   2.495  15.487  1.00  0.00      A    H
ATOM   6796  Cl  DCE A 567      46.013   2.566  14.862  1.00  0.00      A   CL
ATOM   6797  CT1 DCE A 567      44.971   2.460  17.336  1.00  0.00      A    C
ATOM   6798  HC2 DCE A 567      44.119   2.464  18.015  1.00  0.00      A    H
ATOM   6799  Cl1 DCE A 567      45.406   0.783  17.271  1.00  0.00      A   CL
ATOM   6800  HC3 DCE A 567      45.767   3.004  17.843  1.00  0.00      A    H
ATOM   6805  CT  DCE A 568      22.437  15.671  22.707  1.00  0.00      A    C
ATOM   6806  HC  DCE A 568      22.112  15.479  23.730  1.00  0.00      A    H
ATOM   6807  HC1 DCE A 568      23.335  15.059  22.635  1.00  0.00      A    H
ATOM   6808  Cl  DCE A 568      21.313  14.779  21.619  1.00  0.00      A   CL
ATOM   6809  CT1 DCE A 568      22.696  17.169  22.397  1.00  0.00      A    C
ATOM   6810  HC2 DCE A 568      21.799  17.785  22.463  1.00  0.00      A    H
ATOM   6811  Cl1 DCE A 568      23.949  17.682  23.624  1.00  0.00      A   CL
ATOM   6812  HC3 DCE A 568      23.149  17.351  21.423  1.00  0.00      A    H
ATOM   6817  CT  DCE A 569       2.830   1.030  42.652  1.00  0.00      A    C
ATOM   6818  HC  DCE A 569       2.493   1.707  43.437  1.00  0.00      A    H
ATOM   6819  HC1 DCE A 569       3.758   0.560  42.977  1.00  0.00      A    H
ATOM   6820  Cl  DCE A 569       1.595  -0.210  42.567  1.00  0.00      A   CL
ATOM   6821  CT1 DCE A 569       2.884   1.827  41.379  1.00  0.00      A    C
ATOM   6822  HC2 DCE A 569       2.194   2.670  41.435  1.00  0.00      A    H
ATOM   6823  Cl1 DCE A 569       4.487   2.680  41.184  1.00  0.00      A   CL
ATOM   6824  HC3 DCE A 569       2.685   1.334  40.428  1.00  0.00      A    H
ATOM   6829  CT  DCE A 570      36.848   4.252  26.747  1.00  0.00      A    C
ATOM   6830  HC  DCE A 570      37.561   3.633  27.292  1.00  0.00      A    H
ATOM   6831  HC1 DCE A 570      36.559   3.605  25.918  1.00  0.00      A    H
ATOM   6832  Cl  DCE A 570      35.479   4.452  27.798  1.00  0.00      A   CL
ATOM   6833  CT1 DCE A 570      37.410   5.590  26.274  1.00  0.00      A    C
ATOM   6834  HC2 DCE A 570      36.690   6.204  25.734  1.00  0.00      A    H
ATOM   6835  Cl1 DCE A 570      37.849   6.563  27.679  1.00  0.00      A   CL
ATOM   6836  HC3 DCE A 570      38.277   5.370  25.650  1.00  0.00      A    H
ATOM   6841  CT  DCE A 571      20.505   8.317  48.565  1.00  0.00      A    C
ATOM   6842  HC  DCE A 571      19.576   7.834  48.870  1.00  0.00      A    H
ATOM   6843  HC1 DCE A 571      20.145   9.310  48.294  1.00  0.00      A    H
ATOM   6844  Cl  DCE A 571      21.716   8.400  49.948  1.00  0.00      A   CL
ATOM   6845  CT1 DCE A 571      21.177   7.696  47.344  1.00  0.00      A    C
ATOM   6846  HC2 DCE A 571      20.421   7.443  46.601  1.00  0.00      A    H
ATOM   6847  Cl1 DCE A 571      22.324   8.910  46.671  1.00  0.00      A   CL
ATOM   6848  HC3 DCE A 571      21.787   6.815  47.546  1.00  0.00      A    H
ATOM   6853  CT  DCE A 572      42.913  52.079  21.175  1.00  0.00      A    C
ATOM   6854  HC  DCE A 572      42.343  51.872  20.269  1.00  0.00      A    H
ATOM   6855  HC1 DCE A 572      42.696  51.326  21.933  1.00  0.00      A    H
ATOM   6856  Cl  DCE A 572      44.708  51.829  20.801  1.00  0.00      A   CL
ATOM   6857  CT1 DCE A 572      42.651  53.463  21.886  1.00  0.00      A    C
ATOM   6858  HC2 DCE A 572      41.719  53.290  22.425  1.00  0.00      A    H
ATOM   6859  Cl1 DCE A 572      43.973  53.785  23.079  1.00  0.00      A   CL
ATOM   6860  HC3 DCE A 572      42.496  54.369  21.301  1.00  0.00      A    H
ATOM   6865  CT  DCE A 573       9.622   5.208  24.699  1.00  0.00      A    C
ATOM   6866  HC  DCE A 573       9.829   4.448  25.452  1.00  0.00      A    H
ATOM   6867  HC1 DCE A 573       8.569   5.453  24.837  1.00  0.00      A    H
ATOM   6868  Cl  DCE A 573      10.619   6.600  25.118  1.00  0.00      A   CL
ATOM   6869  CT1 DCE A 573       9.777   4.619  23.287  1.00  0.00      A    C
ATOM   6870  HC2 DCE A 573       9.603   5.283  22.439  1.00  0.00      A    H
ATOM   6871  Cl1 DCE A 573      11.333   3.886  23.050  1.00  0.00      A   CL
ATOM   6872  HC3 DCE A 573       9.059   3.809  23.157  1.00  0.00      A    H
ATOM   6877  CT  DCE A 574      24.973  37.141  34.494  1.00  0.00      A    C
ATOM   6878  HC  DCE A 574      24.635  37.808  35.286  1.00  0.00      A    H
ATOM   6879  HC1 DCE A 574      26.062  37.178  34.470  1.00  0.00      A    H
ATOM   6880  Cl  DCE A 574      24.593  35.437  34.749  1.00  0.00      A   CL
ATOM   6881  CT1 DCE A 574      24.504  37.507  33.099  1.00  0.00      A    C
ATOM   6882  HC2 DCE A 574      23.472  37.285  32.828  1.00  0.00      A    H
ATOM   6883  Cl1 DCE A 574      24.939  39.225  32.766  1.00  0.00      A   CL
ATOM   6884  HC3 DCE A 574      25.164  36.922  32.459  1.00  0.00      A    H
ATOM   6889  CT  DCE A 575      33.050   4.958  19.956  1.00  0.00      A    C
ATOM   6890  HC  DCE A 575      33.223   5.990  19.649  1.00  0.00      A    H
ATOM   6891  HC1 DCE A 575      32.089   4.644  19.550  1.00  0.00      A    H
ATOM   6892  Cl  DCE A 575      34.331   3.913  19.210  1.00  0.00      A   CL
ATOM   6893  CT1 DCE A 575      32.991   4.817  21.421  1.00  0.00      A    C
ATOM   6894  HC2 DCE A 575      32.028   5.252  21.688  1.00  0.00      A    H
ATOM   6895  Cl1 DCE A 575      33.148   3.107  21.749  1.00  0.00      A   CL
ATOM   6896  HC3 DCE A 575      33.822   5.322  21.914  1.00  0.00      A    H
ATOM   6901  CT  DCE A 576      15.592  32.288  43.150  1.00  0.00      A    C
ATOM   6902  HC  DCE A 576      15.528  31.557  43.956  1.00  0.00      A    H
ATOM   6903  HC1 DCE A 576      16.386  33.005  43.357  1.00  0.00      A    H
ATOM   6904  Cl  DCE A 576      16.081  31.341  41.801  1.00  0.00      A   CL
ATOM   6905  CT1 DCE A 576      14.195  32.839  42.763  1.00  0.00      A    C
ATOM   6906  HC2 DCE A 576      13.563  31.959  42.639  1.00  0.00      A    H
ATOM   6907  Cl1 DCE A 576      13.648  34.005  43.977  1.00  0.00      A   CL
ATOM   6908  HC3 DCE A 576      14.325  33.304  41.786  1.00  0.00      A    H
ATOM   6913  CT  DCE A 577      24.687  46.566  29.970  1.00  0.00      A    C
ATOM   6914  HC  DCE A 577      25.586  46.329  29.402  1.00  0.00      A    H
ATOM   6915  HC1 DCE A 577      24.238  45.663  30.384  1.00  0.00      A    H
ATOM   6916  Cl  DCE A 577      25.307  47.612  31.265  1.00  0.00      A   CL
ATOM   6917  CT1 DCE A 577      23.710  47.281  29.054  1.00  0.00      A    C
ATOM   6918  HC2 DCE A 577      24.312  47.914  28.402  1.00  0.00      A    H
ATOM   6919  Cl1 DCE A 577      22.753  46.055  28.147  1.00  0.00      A   CL
ATOM   6920  HC3 DCE A 577      23.044  47.876  29.679  1.00  0.00      A    H
ATOM   6925  CT  DCE A 578      41.538  48.923  41.666  1.00  0.00      A    C
ATOM   6926  HC  DCE A 578      41.553  49.420  42.635  1.00  0.00      A    H
ATOM   6927  HC1 DCE A 578      42.168  48.042  41.790  1.00  0.00      A    H
ATOM   6928  Cl  DCE A 578      39.844  48.429  41.403  1.00  0.00      A   CL
ATOM   6929  CT1 DCE A 578      42.014  49.863  40.564  1.00  0.00      A    C
ATOM   6930  HC2 DCE A 578      41.777  50.912  40.740  1.00  0.00      A    H
ATOM   6931  Cl1 DCE A 578      43.746  50.000  40.862  1.00  0.00      A   CL
ATOM   6932  HC3 DCE A 578      41.898  49.608  39.510  1.00  0.00      A    H
ATOM   6937  CT  DCE A 579       6.687  47.616  31.442  1.00  0.00      A    C
ATOM   6938  HC  DCE A 579       7.676  47.166  31.523  1.00  0.00      A    H
ATOM   6939  HC1 DCE A 579       6.083  47.266  30.605  1.00  0.00      A    H
ATOM   6940  Cl  DCE A 579       5.927  47.493  32.980  1.00  0.00      A   CL
ATOM   6941  CT1 DCE A 579       6.885  49.130  31.205  1.00  0.00      A    C
ATOM   6942  HC2 DCE A 579       5.900  49.575  31.069  1.00  0.00      A    H
ATOM   6943  Cl1 DCE A 579       7.621  50.040  32.557  1.00  0.00      A   CL
ATOM   6944  HC3 DCE A 579       7.480  49.159  30.292  1.00  0.00      A    H
ATOM   6949  CT  DCE A 580      50.580  48.554  11.012  1.00  0.00      A    C
ATOM   6950  HC  DCE A 580      50.620  48.067  11.986  1.00  0.00      A    H
ATOM   6951  HC1 DCE A 580      50.781  47.785  10.266  1.00  0.00      A    H
ATOM   6952  Cl  DCE A 580      48.828  48.936  10.803  1.00  0.00      A   CL
ATOM   6953  CT1 DCE A 580      51.646  49.616  10.961  1.00  0.00      A    C
ATOM   6954  HC2 DCE A 580      52.617  49.259  11.306  1.00  0.00      A    H
ATOM   6955  Cl1 DCE A 580      51.919  50.063   9.242  1.00  0.00      A   CL
ATOM   6956  HC3 DCE A 580      51.500  50.506  11.573  1.00  0.00      A    H
ATOM   6961  CT  DCE A 581       5.964  46.310  27.809  1.00  0.00      A    C
ATOM   6962  HC  DCE A 581       6.155  45.637  26.973  1.00  0.00      A    H
ATOM   6963  HC1 DCE A 581       5.597  45.769  28.681  1.00  0.00      A    H
ATOM   6964  Cl  DCE A 581       7.589  46.814  28.145  1.00  0.00      A   CL
ATOM   6965  CT1 DCE A 581       5.198  47.477  27.392  1.00  0.00      A    C
ATOM   6966  HC2 DCE A 581       4.415  47.248  26.668  1.00  0.00      A    H
ATOM   6967  Cl1 DCE A 581       4.736  48.535  28.763  1.00  0.00      A   CL
ATOM   6968  HC3 DCE A 581       5.820  48.120  26.769  1.00  0.00      A    H
ATOM   6973  CT  DCE A 582      19.226  29.835  40.049  1.00  0.00      A    C
ATOM   6974  HC  DCE A 582      20.099  29.391  39.572  1.00  0.00      A    H
ATOM   6975  HC1 DCE A 582      18.397  29.947  39.350  1.00  0.00      A    H
ATOM   6976  Cl  DCE A 582      18.661  28.704  41.347  1.00  0.00      A   CL
ATOM   6977  CT1 DCE A 582      19.465  31.160  40.746  1.00  0.00      A    C
ATOM   6978  HC2 DCE A 582      20.472  31.169  41.162  1.00  0.00      A    H
ATOM   6979  Cl1 DCE A 582      19.416  32.460  39.599  1.00  0.00      A   CL
ATOM   6980  HC3 DCE A 582      18.809  31.408  41.580  1.00  0.00      A    H
ATOM   6985  CT  DCE A 583       1.397  36.529  27.610  1.00  0.00      A    C
ATOM   6986  HC  DCE A 583       1.465  36.900  26.587  1.00  0.00      A    H
ATOM   6987  HC1 DCE A 583       1.612  37.437  28.173  1.00  0.00      A    H
ATOM   6988  Cl  DCE A 583      -0.351  36.032  27.760  1.00  0.00      A   CL
ATOM   6989  CT1 DCE A 583       2.392  35.310  27.821  1.00  0.00      A    C
ATOM   6990  HC2 DCE A 583       2.182  34.560  27.058  1.00  0.00      A    H
ATOM   6991  Cl1 DCE A 583       4.101  35.880  27.504  1.00  0.00      A   CL
ATOM   6992  HC3 DCE A 583       2.321  34.790  28.777  1.00  0.00      A    H
ATOM   6997  CT  DCE A 584       5.314  14.837  27.021  1.00  0.00      A    C
ATOM   6998  HC  DCE A 584       5.947  13.950  26.994  1.00  0.00      A    H
ATOM   6999  HC1 DCE A 584       4.587  14.454  26.304  1.00  0.00      A    H
ATOM   7000  Cl  DCE A 584       4.809  15.036  28.674  1.00  0.00      A   CL
ATOM   7001  CT1 DCE A 584       5.916  16.112  26.556  1.00  0.00      A    C
ATOM   7002  HC2 DCE A 584       5.184  16.917  26.609  1.00  0.00      A    H
ATOM   7003  Cl1 DCE A 584       7.259  16.700  27.615  1.00  0.00      A   CL
ATOM   7004  HC3 DCE A 584       6.276  16.024  25.531  1.00  0.00      A    H
ATOM   7009  CT  DCE A 585      26.095   3.476  24.778  1.00  0.00      A    C
ATOM   7010  HC  DCE A 585      26.407   2.623  25.381  1.00  0.00      A    H
ATOM   7011  HC1 DCE A 585      26.040   3.184  23.730  1.00  0.00      A    H
ATOM   7012  Cl  DCE A 585      24.430   3.847  25.399  1.00  0.00      A   CL
ATOM   7013  CT1 DCE A 585      26.994   4.695  24.909  1.00  0.00      A    C
ATOM   7014  HC2 DCE A 585      26.925   5.296  24.002  1.00  0.00      A    H
ATOM   7015  Cl1 DCE A 585      26.333   5.744  26.219  1.00  0.00      A   CL
ATOM   7016  HC3 DCE A 585      28.055   4.489  25.049  1.00  0.00      A    H
ATOM   7021  CT  DCE A 586      17.632  22.627  23.367  1.00  0.00      A    C
ATOM   7022  HC  DCE A 586      17.979  22.471  24.388  1.00  0.00      A    H
ATOM   7023  HC1 DCE A 586      17.200  21.688  23.023  1.00  0.00      A    H
ATOM   7024  Cl  DCE A 586      16.245  23.815  23.470  1.00  0.00      A   CL
ATOM   7025  CT1 DCE A 586      18.713  23.121  22.412  1.00  0.00      A    C
ATOM   7026  HC2 DCE A 586      19.623  22.537  22.548  1.00  0.00      A    H
ATOM   7027  Cl1 DCE A 586      18.113  22.966  20.749  1.00  0.00      A   CL
ATOM   7028  HC3 DCE A 586      18.987  24.162  22.577  1.00  0.00      A    H
ATOM   7033  CT  DCE A 587      15.168  19.761  30.776  1.00  0.00      A    C
ATOM   7034  HC  DCE A 587      15.454  20.429  31.589  1.00  0.00      A    H
ATOM   7035  HC1 DCE A 587      14.244  19.217  30.969  1.00  0.00      A    H
ATOM   7036  Cl  DCE A 587      14.611  20.723  29.397  1.00  0.00      A   CL
ATOM   7037  CT1 DCE A 587      16.343  18.998  30.375  1.00  0.00      A    C
ATOM   7038  HC2 DCE A 587      17.071  19.713  29.992  1.00  0.00      A    H
ATOM   7039  Cl1 DCE A 587      17.060  18.101  31.700  1.00  0.00      A   CL
ATOM   7040  HC3 DCE A 587      16.232  18.289  29.556  1.00  0.00      A    H
ATOM   7045  CT  DCE A 588       1.940   7.309  44.290  1.00  0.00      A    C
ATOM   7046  HC  DCE A 588       2.947   6.941  44.487  1.00  0.00      A    H
ATOM   7047  HC1 DCE A 588       1.930   8.319  43.879  1.00  0.00      A    H
ATOM   7048  Cl  DCE A 588       1.401   6.609  42.729  1.00  0.00      A   CL
ATOM   7049  CT1 DCE A 588       0.908   7.003  45.375  1.00  0.00      A    C
ATOM   7050  HC2 DCE A 588       1.198   7.475  46.314  1.00  0.00      A    H
ATOM   7051  Cl1 DCE A 588      -0.763   7.460  44.917  1.00  0.00      A   CL
ATOM   7052  HC3 DCE A 588       0.961   5.915  45.343  1.00  0.00      A    H
ATOM   7057  CT  DCE A 589       7.557  13.915  17.060  1.00  0.00      A    C
ATOM   7058  HC  DCE A 589       8.194  14.477  17.743  1.00  0.00      A    H
ATOM   7059  HC1 DCE A 589       7.156  14.616  16.329  1.00  0.00      A    H
ATOM   7060  Cl  DCE A 589       8.647  12.893  16.080  1.00  0.00      A   CL
ATOM   7061  CT1 DCE A 589       6.525  12.909  17.697  1.00  0.00      A    C
ATOM   7062  HC2 DCE A 589       7.095  12.128  18.198  1.00  0.00      A    H
ATOM   7063  Cl1 DCE A 589       5.440  13.748  18.832  1.00  0.00      A   CL
ATOM   7064  HC3 DCE A 589       5.938  12.450  16.901  1.00  0.00      A    H
ATOM   7069  CT  DCE A 590      25.674  40.222  37.858  1.00  0.00      A    C
ATOM   7070  HC  DCE A 590      26.534  40.888  37.931  1.00  0.00      A    H
ATOM   7071  HC1 DCE A 590      25.256  40.097  38.857  1.00  0.00      A    H
ATOM   7072  Cl  DCE A 590      24.455  40.728  36.674  1.00  0.00      A   CL
ATOM   7073  CT1 DCE A 590      26.214  38.824  37.489  1.00  0.00      A    C
ATOM   7074  HC2 DCE A 590      27.111  38.520  38.028  1.00  0.00      A    H
ATOM   7075  Cl1 DCE A 590      25.102  37.598  37.998  1.00  0.00      A   CL
ATOM   7076  HC3 DCE A 590      26.451  38.730  36.429  1.00  0.00      A    H
ATOM   7081  CT  DCE A 591      27.344   1.629   0.827  1.00  0.00      A    C
ATOM   7082  HC  DCE A 591      27.887   2.488   0.432  1.00  0.00      A    H
ATOM   7083  HC1 DCE A 591      27.251   0.859   0.062  1.00  0.00      A    H
ATOM   7084  Cl  DCE A 591      28.411   0.953   2.115  1.00  0.00      A   CL
ATOM   7085  CT1 DCE A 591      26.063   2.146   1.415  1.00  0.00      A    C
ATOM   7086  HC2 DCE A 591      26.261   3.174   1.719  1.00  0.00      A    H
ATOM   7087  Cl1 DCE A 591      24.894   2.199   0.035  1.00  0.00      A   CL
ATOM   7088  HC3 DCE A 591      25.674   1.676   2.318  1.00  0.00      A    H
ATOM   7093  CT  DCE A 592      14.580  34.249  23.540  1.00  0.00      A    C
ATOM   7094  HC  DCE A 592      13.890  33.553  24.017  1.00  0.00      A    H
ATOM   7095  HC1 DCE A 592      15.238  33.719  22.851  1.00  0.00      A    H
ATOM   7096  Cl  DCE A 592      13.468  35.292  22.553  1.00  0.00      A   CL
ATOM   7097  CT1 DCE A 592      15.254  35.247  24.525  1.00  0.00      A    C
ATOM   7098  HC2 DCE A 592      14.626  35.545  25.363  1.00  0.00      A    H
ATOM   7099  Cl1 DCE A 592      16.781  34.466  24.956  1.00  0.00      A   CL
ATOM   7100  HC3 DCE A 592      15.445  36.171  23.979  1.00  0.00      A    H
ATOM   7105  CT  DCE A 593      23.011  16.264  36.717  1.00  0.00      A    C
ATOM   7106  HC  DCE A 593      22.162  15.835  36.185  1.00  0.00      A    H
ATOM   7107  HC1 DCE A 593      23.239  15.459  37.415  1.00  0.00      A    H
ATOM   7108  Cl  DCE A 593      24.355  16.418  35.540  1.00  0.00      A   CL
ATOM   7109  CT1 DCE A 593      22.553  17.493  37.430  1.00  0.00      A    C
ATOM   7110  HC2 DCE A 593      22.521  18.364  36.775  1.00  0.00      A    H
ATOM   7111  Cl1 DCE A 593      20.950  17.109  37.965  1.00  0.00      A   CL
ATOM   7112  HC3 DCE A 593      23.217  17.595  38.289  1.00  0.00      A    H
ATOM   7117  CT  DCE A 594      11.892   1.066  48.229  1.00  0.00      A    C
ATOM   7118  HC  DCE A 594      11.902   1.487  47.223  1.00  0.00      A    H
ATOM   7119  HC1 DCE A 594      11.233   1.757  48.755  1.00  0.00      A    H
ATOM   7120  Cl  DCE A 594      11.310  -0.567  48.144  1.00  0.00      A   CL
ATOM   7121  CT1 DCE A 594      13.246   1.025  48.757  1.00  0.00      A    C
ATOM   7122  HC2 DCE A 594      13.887   0.804  47.903  1.00  0.00      A    H
ATOM   7123  Cl1 DCE A 594      13.715   2.652  49.319  1.00  0.00      A   CL
ATOM   7124  HC3 DCE A 594      13.506   0.301  49.530  1.00  0.00      A    H
ATOM   7129  CT  DCE A 595      41.103  22.774  15.424  1.00  0.00      A    C
ATOM   7130  HC  DCE A 595      41.607  22.744  16.389  1.00  0.00      A    H
ATOM   7131  HC1 DCE A 595      40.082  23.143  15.525  1.00  0.00      A    H
ATOM   7132  Cl  DCE A 595      41.921  23.861  14.282  1.00  0.00      A   CL
ATOM   7133  CT1 DCE A 595      41.084  21.354  14.872  1.00  0.00      A    C
ATOM   7134  HC2 DCE A 595      40.641  21.276  13.880  1.00  0.00      A    H
ATOM   7135  Cl1 DCE A 595      42.728  20.628  14.852  1.00  0.00      A   CL
ATOM   7136  HC3 DCE A 595      40.455  20.857  15.611  1.00  0.00      A    H
ATOM   7141  CT  DCE A 596      22.441   4.539  15.576  1.00  0.00      A    C
ATOM   7142  HC  DCE A 596      23.455   4.862  15.811  1.00  0.00      A    H
ATOM   7143  HC1 DCE A 596      22.682   3.541  15.211  1.00  0.00      A    H
ATOM   7144  Cl  DCE A 596      21.506   4.234  17.062  1.00  0.00      A   CL
ATOM   7145  CT1 DCE A 596      21.660   5.339  14.448  1.00  0.00      A    C
ATOM   7146  HC2 DCE A 596      21.274   6.270  14.863  1.00  0.00      A    H
ATOM   7147  Cl1 DCE A 596      22.835   5.864  13.188  1.00  0.00      A   CL
ATOM   7148  HC3 DCE A 596      20.851   4.746  14.022  1.00  0.00      A    H
ATOM   7153  CT  DCE A 597      40.447  34.987  45.745  1.00  0.00      A    C
ATOM   7154  HC  DCE A 597      40.938  34.035  45.542  1.00  0.00      A    H
ATOM   7155  HC1 DCE A 597      40.461  35.153  46.823  1.00  0.00      A    H
ATOM   7156  Cl  DCE A 597      41.243  36.418  44.904  1.00  0.00      A   CL
ATOM   7157  CT1 DCE A 597      38.975  34.974  45.319  1.00  0.00      A    C
ATOM   7158  HC2 DCE A 597      38.536  34.012  45.584  1.00  0.00      A    H
ATOM   7159  Cl1 DCE A 597      38.063  36.350  45.904  1.00  0.00      A   CL
ATOM   7160  HC3 DCE A 597      38.859  34.939  44.236  1.00  0.00      A    H
ATOM   7165  CT  DCE A 598      34.105  27.743  12.981  1.00  0.00      A    C
ATOM   7166  HC  DCE A 598      33.643  28.673  13.314  1.00  0.00      A    H
ATOM   7167  HC1 DCE A 598      34.099  27.023  13.799  1.00  0.00      A    H
ATOM   7168  Cl  DCE A 598      33.020  27.123  11.738  1.00  0.00      A   CL
ATOM   7169  CT1 DCE A 598      35.471  28.012  12.305  1.00  0.00      A    C
ATOM   7170  HC2 DCE A 598      35.227  28.766  11.556  1.00  0.00      A    H
ATOM   7171  Cl1 DCE A 598      36.754  28.608  13.476  1.00  0.00      A   CL
ATOM   7172  HC3 DCE A 598      35.858  27.152  11.758  1.00  0.00      A    H
ATOM   7177  CT  DCE A 599      23.838  32.103  49.910  1.00  0.00      A    C
ATOM   7178  HC  DCE A 599      22.938  32.718  49.890  1.00  0.00      A    H
ATOM   7179  HC1 DCE A 599      23.671  31.406  50.731  1.00  0.00      A    H
ATOM   7180  Cl  DCE A 599      23.866  31.319  48.365  1.00  0.00      A   CL
ATOM   7181  CT1 DCE A 599      25.044  33.043  50.159  1.00  0.00      A    C
ATOM   7182  HC2 DCE A 599      25.064  33.453  51.169  1.00  0.00      A    H
ATOM   7183  Cl1 DCE A 599      26.498  32.291  49.554  1.00  0.00      A   CL
ATOM   7184  HC3 DCE A 599      24.909  33.918  49.523  1.00  0.00      A    H
ATOM   7189  CT  DCE A 600       9.076  17.004  15.105  1.00  0.00      A    C
ATOM   7190  HC  DCE A 600       8.540  16.632  15.978  1.00  0.00      A    H
ATOM   7191  HC1 DCE A 600       9.687  17.863  15.383  1.00  0.00      A    H
ATOM   7192  Cl  DCE A 600      10.118  15.732  14.423  1.00  0.00      A   CL
ATOM   7193  CT1 DCE A 600       8.122  17.385  13.971  1.00  0.00      A    C
ATOM   7194  HC2 DCE A 600       7.688  16.471  13.566  1.00  0.00      A    H
ATOM   7195  Cl1 DCE A 600       6.814  18.395  14.600  1.00  0.00      A   CL
ATOM   7196  HC3 DCE A 600       8.597  17.916  13.146  1.00  0.00      A    H
ATOM   7201  CT  DCE A 601      14.356   1.460  34.774  1.00  0.00      A    C
ATOM   7202  HC  DCE A 601      14.728   1.337  35.791  1.00  0.00      A    H
ATOM   7203  HC1 DCE A 601      14.668   2.495  34.631  1.00  0.00      A    H
ATOM   7204  Cl  DCE A 601      15.191   0.268  33.790  1.00  0.00      A   CL
ATOM   7205  CT1 DCE A 601      12.925   1.149  34.676  1.00  0.00      A    C
ATOM   7206  HC2 DCE A 601      12.353   1.967  35.114  1.00  0.00      A    H
ATOM   7207  Cl1 DCE A 601      12.336   0.770  33.057  1.00  0.00      A   CL
ATOM   7208  HC3 DCE A 601      12.628   0.360  35.367  1.00  0.00      A    H
ATOM   7213  CT  DCE A 602      27.762  39.808  23.229  1.00  0.00      A    C
ATOM   7214  HC  DCE A 602      27.901  38.986  23.932  1.00  0.00      A    H
ATOM   7215  HC1 DCE A 602      26.704  40.066  23.258  1.00  0.00      A    H
ATOM   7216  Cl  DCE A 602      28.616  41.142  24.041  1.00  0.00      A   CL
ATOM   7217  CT1 DCE A 602      28.258  39.653  21.790  1.00  0.00      A    C
ATOM   7218  HC2 DCE A 602      28.289  40.635  21.319  1.00  0.00      A    H
ATOM   7219  Cl1 DCE A 602      29.935  39.153  21.967  1.00  0.00      A   CL
ATOM   7220  HC3 DCE A 602      27.593  39.024  21.198  1.00  0.00      A    H
ATOM   7225  CT  DCE A 603      35.451  22.306  16.203  1.00  0.00      A    C
ATOM   7226  HC  DCE A 603      36.112  21.666  15.618  1.00  0.00      A    H
ATOM   7227  HC1 DCE A 603      34.760  21.568  16.610  1.00  0.00      A    H
ATOM   7228  Cl  DCE A 603      36.484  22.983  17.492  1.00  0.00      A   CL
ATOM   7229  CT1 DCE A 603      34.682  23.367  15.480  1.00  0.00      A    C
ATOM   7230  HC2 DCE A 603      33.908  23.834  16.088  1.00  0.00      A    H
ATOM   7231  Cl1 DCE A 603      35.936  24.565  15.072  1.00  0.00      A   CL
ATOM   7232  HC3 DCE A 603      34.284  22.990  14.537  1.00  0.00      A    H
ATOM   7237  CT  DCE A 604      10.724  28.461   1.769  1.00  0.00      A    C
ATOM   7238  HC  DCE A 604      10.348  29.013   0.907  1.00  0.00      A    H
ATOM   7239  HC1 DCE A 604      10.276  27.469   1.814  1.00  0.00      A    H
ATOM   7240  Cl  DCE A 604      12.487  28.365   1.671  1.00  0.00      A   CL
ATOM   7241  CT1 DCE A 604      10.120  29.177   3.035  1.00  0.00      A    C
ATOM   7242  HC2 DCE A 604       9.067  28.910   3.129  1.00  0.00      A    H
ATOM   7243  Cl1 DCE A 604      10.948  28.718   4.540  1.00  0.00      A   CL
ATOM   7244  HC3 DCE A 604      10.021  30.262   2.998  1.00  0.00      A    H
ATOM   7249  CT  DCE A 605      41.747  12.295  51.518  1.00  0.00      A    C
ATOM   7250  HC  DCE A 605      41.401  11.505  52.184  1.00  0.00      A    H
ATOM   7251  HC1 DCE A 605      41.010  12.417  50.724  1.00  0.00      A    H
ATOM   7252  Cl  DCE A 605      41.944  13.722  52.565  1.00  0.00      A   CL
ATOM   7253  CT1 DCE A 605      43.088  11.994  50.873  1.00  0.00      A    C
ATOM   7254  HC2 DCE A 605      43.809  11.975  51.690  1.00  0.00      A    H
ATOM   7255  Cl1 DCE A 605      43.168  10.372  50.058  1.00  0.00      A   CL
ATOM   7256  HC3 DCE A 605      43.387  12.759  50.157  1.00  0.00      A    H
ATOM   7261  CT  DCE A 606      15.071   3.002  10.604  1.00  0.00      A    C
ATOM   7262  HC  DCE A 606      15.941   2.965   9.948  1.00  0.00      A    H
ATOM   7263  HC1 DCE A 606      14.584   2.037  10.466  1.00  0.00      A    H
ATOM   7264  Cl  DCE A 606      15.809   3.134  12.223  1.00  0.00      A   CL
ATOM   7265  CT1 DCE A 606      14.191   4.175  10.245  1.00  0.00      A    C
ATOM   7266  HC2 DCE A 606      14.747   5.110  10.164  1.00  0.00      A    H
ATOM   7267  Cl1 DCE A 606      13.429   3.924   8.703  1.00  0.00      A   CL
ATOM   7268  HC3 DCE A 606      13.511   4.252  11.093  1.00  0.00      A    H
ATOM   7273  CT  DCE A 607      51.028  26.157  26.590  1.00  0.00      A    C
ATOM   7274  HC  DCE A 607      49.952  26.192  26.420  1.00  0.00      A    H
ATOM   7275  HC1 DCE A 607      51.232  25.662  27.540  1.00  0.00      A    H
ATOM   7276  Cl  DCE A 607      51.822  25.227  25.387  1.00  0.00      A   CL
ATOM   7277  CT1 DCE A 607      51.552  27.605  26.898  1.00  0.00      A    C
ATOM   7278  HC2 DCE A 607      51.598  28.185  25.976  1.00  0.00      A    H
ATOM   7279  Cl1 DCE A 607      50.425  28.502  27.968  1.00  0.00      A   CL
ATOM   7280  HC3 DCE A 607      52.560  27.592  27.312  1.00  0.00      A    H
ATOM   7285  CT  DCE A 608      41.115  32.957  33.561  1.00  0.00      A    C
ATOM   7286  HC  DCE A 608      40.221  33.496  33.876  1.00  0.00      A    H
ATOM   7287  HC1 DCE A 608      41.536  32.322  34.341  1.00  0.00      A    H
ATOM   7288  Cl  DCE A 608      40.765  31.953  32.104  1.00  0.00      A   CL
ATOM   7289  CT1 DCE A 608      42.280  33.936  33.312  1.00  0.00      A    C
ATOM   7290  HC2 DCE A 608      41.912  34.596  32.526  1.00  0.00      A    H
ATOM   7291  Cl1 DCE A 608      42.674  34.789  34.768  1.00  0.00      A   CL
ATOM   7292  HC3 DCE A 608      43.166  33.359  33.048  1.00  0.00      A    H
ATOM   7297  CT  DCE A 609       3.355  20.229  39.282  1.00  0.00      A    C
ATOM   7298  HC  DCE A 609       2.342  19.847  39.416  1.00  0.00      A    H
ATOM   7299  HC1 DCE A 609       3.923  19.733  40.069  1.00  0.00      A    H
ATOM   7300  Cl  DCE A 609       3.945  19.652  37.650  1.00  0.00      A   CL
ATOM   7301  CT1 DCE A 609       3.619  21.722  39.440  1.00  0.00      A    C
ATOM   7302  HC2 DCE A 609       3.287  22.185  40.369  1.00  0.00      A    H
ATOM   7303  Cl1 DCE A 609       5.347  22.101  39.225  1.00  0.00      A   CL
ATOM   7304  HC3 DCE A 609       3.090  22.195  38.612  1.00  0.00      A    H
ATOM   7309  CT  DCE A 610      38.957  22.518   0.619  1.00  0.00      A    C
ATOM   7310  HC  DCE A 610      38.798  22.711  -0.442  1.00  0.00      A    H
ATOM   7311  HC1 DCE A 610      38.910  21.442   0.787  1.00  0.00      A    H
ATOM   7312  Cl  DCE A 610      40.618  23.158   1.059  1.00  0.00      A   CL
ATOM   7313  CT1 DCE A 610      37.890  23.239   1.473  1.00  0.00      A    C
ATOM   7314  HC2 DCE A 610      38.065  24.313   1.535  1.00  0.00      A    H
ATOM   7315  Cl1 DCE A 610      36.226  22.843   0.852  1.00  0.00      A   CL
ATOM   7316  HC3 DCE A 610      37.780  22.952   2.518  1.00  0.00      A    H
ATOM   7321  CT  DCE A 611      40.596   4.867  35.185  1.00  0.00      A    C
ATOM   7322  HC  DCE A 611      40.065   4.436  34.336  1.00  0.00      A    H
ATOM   7323  HC1 DCE A 611      40.050   4.759  36.122  1.00  0.00      A    H
ATOM   7324  Cl  DCE A 611      42.180   4.154  35.446  1.00  0.00      A   CL
ATOM   7325  CT1 DCE A 611      40.754   6.275  34.811  1.00  0.00      A    C
ATOM   7326  HC2 DCE A 611      41.237   6.776  35.650  1.00  0.00      A    H
ATOM   7327  Cl1 DCE A 611      41.853   6.558  33.463  1.00  0.00      A   CL
ATOM   7328  HC3 DCE A 611      39.822   6.702  34.440  1.00  0.00      A    H
ATOM   7333  CT  DCE A 612      48.916  24.201  31.209  1.00  0.00      A    C
ATOM   7334  HC  DCE A 612      48.248  23.435  31.603  1.00  0.00      A    H
ATOM   7335  HC1 DCE A 612      49.878  23.877  31.606  1.00  0.00      A    H
ATOM   7336  Cl  DCE A 612      48.975  24.108  29.437  1.00  0.00      A   CL
ATOM   7337  CT1 DCE A 612      48.510  25.591  31.652  1.00  0.00      A    C
ATOM   7338  HC2 DCE A 612      47.458  25.842  31.520  1.00  0.00      A    H
ATOM   7339  Cl1 DCE A 612      48.690  25.593  33.454  1.00  0.00      A   CL
ATOM   7340  HC3 DCE A 612      49.048  26.468  31.291  1.00  0.00      A    H
ATOM   7345  CT  DCE A 613      35.450  42.871   9.927  1.00  0.00      A    C
ATOM   7346  HC  DCE A 613      35.103  42.402   9.007  1.00  0.00      A    H
ATOM   7347  HC1 DCE A 613      36.458  43.259   9.784  1.00  0.00      A    H
ATOM   7348  Cl  DCE A 613      34.390  44.318  10.157  1.00  0.00      A   CL
ATOM   7349  CT1 DCE A 613      35.312  41.904  11.104  1.00  0.00      A    C
ATOM   7350  HC2 DCE A 613      34.293  41.517  11.133  1.00  0.00      A    H
ATOM   7351  Cl1 DCE A 613      36.489  40.527  10.994  1.00  0.00      A   CL
ATOM   7352  HC3 DCE A 613      35.372  42.456  12.042  1.00  0.00      A    H
ATOM   7357  CT  DCE A 614      16.710   3.656  38.927  1.00  0.00      A    C
ATOM   7358  HC  DCE A 614      16.048   4.247  38.294  1.00  0.00      A    H
ATOM   7359  HC1 DCE A 614      16.270   3.620  39.923  1.00  0.00      A    H
ATOM   7360  Cl  DCE A 614      16.526   1.993  38.246  1.00  0.00      A   CL
ATOM   7361  CT1 DCE A 614      18.202   4.010  38.994  1.00  0.00      A    C
ATOM   7362  HC2 DCE A 614      18.656   3.979  38.003  1.00  0.00      A    H
ATOM   7363  Cl1 DCE A 614      18.455   5.673  39.473  1.00  0.00      A   CL
ATOM   7364  HC3 DCE A 614      18.761   3.356  39.663  1.00  0.00      A    H
ATOM   7369  CT  DCE A 615      35.884  33.717  33.240  1.00  0.00      A    C
ATOM   7370  HC  DCE A 615      35.420  32.760  33.478  1.00  0.00      A    H
ATOM   7371  HC1 DCE A 615      36.087  34.187  34.202  1.00  0.00      A    H
ATOM   7372  Cl  DCE A 615      37.418  33.201  32.601  1.00  0.00      A   CL
ATOM   7373  CT1 DCE A 615      34.883  34.278  32.289  1.00  0.00      A    C
ATOM   7374  HC2 DCE A 615      34.094  34.737  32.885  1.00  0.00      A    H
ATOM   7375  Cl1 DCE A 615      35.705  35.503  31.173  1.00  0.00      A   CL
ATOM   7376  HC3 DCE A 615      34.453  33.565  31.586  1.00  0.00      A    H
ATOM   7381  CT  DCE A 616      42.157  26.866  17.770  1.00  0.00      A    C
ATOM   7382  HC  DCE A 616      41.323  27.234  18.368  1.00  0.00      A    H
ATOM   7383  HC1 DCE A 616      43.088  27.116  18.280  1.00  0.00      A    H
ATOM   7384  Cl  DCE A 616      42.200  25.039  17.891  1.00  0.00      A   CL
ATOM   7385  CT1 DCE A 616      42.171  27.405  16.278  1.00  0.00      A    C
ATOM   7386  HC2 DCE A 616      42.803  26.841  15.593  1.00  0.00      A    H
ATOM   7387  Cl1 DCE A 616      40.526  27.416  15.461  1.00  0.00      A   CL
ATOM   7388  HC3 DCE A 616      42.504  28.443  16.243  1.00  0.00      A    H
ATOM   7393  CT  DCE A 617      10.180  26.360  12.811  1.00  0.00      A    C
ATOM   7394  HC  DCE A 617       9.709  27.118  13.437  1.00  0.00      A    H
ATOM   7395  HC1 DCE A 617       9.556  25.481  12.973  1.00  0.00      A    H
ATOM   7396  Cl  DCE A 617      10.056  27.012  11.174  1.00  0.00      A   CL
ATOM   7397  CT1 DCE A 617      11.580  26.086  13.136  1.00  0.00      A    C
ATOM   7398  HC2 DCE A 617      11.709  25.705  14.149  1.00  0.00      A    H
ATOM   7399  Cl1 DCE A 617      12.212  24.740  12.111  1.00  0.00      A   CL
ATOM   7400  HC3 DCE A 617      12.195  26.958  12.910  1.00  0.00      A    H
ATOM   7405  CT  DCE A 618      32.413  13.104   6.033  1.00  0.00      A    C
ATOM   7406  HC  DCE A 618      31.696  12.943   6.838  1.00  0.00      A    H
ATOM   7407  HC1 DCE A 618      32.251  14.108   5.640  1.00  0.00      A    H
ATOM   7408  Cl  DCE A 618      33.964  13.513   6.893  1.00  0.00      A   CL
ATOM   7409  CT1 DCE A 618      32.390  11.998   4.921  1.00  0.00      A    C
ATOM   7410  HC2 DCE A 618      32.148  11.034   5.367  1.00  0.00      A    H
ATOM   7411  Cl1 DCE A 618      30.956  12.186   3.918  1.00  0.00      A   CL
ATOM   7412  HC3 DCE A 618      33.246  12.000   4.246  1.00  0.00      A    H
ATOM   7417  CT  DCE A 619      25.604  15.525  45.983  1.00  0.00      A    C
ATOM   7418  HC  DCE A 619      25.827  15.112  45.000  1.00  0.00      A    H
ATOM   7419  HC1 DCE A 619      24.548  15.281  46.096  1.00  0.00      A    H
ATOM   7420  Cl  DCE A 619      26.646  14.545  47.120  1.00  0.00      A   CL
ATOM   7421  CT1 DCE A 619      25.891  17.004  46.136  1.00  0.00      A    C
ATOM   7422  HC2 DCE A 619      25.125  17.572  45.608  1.00  0.00      A    H
ATOM   7423  Cl1 DCE A 619      25.882  17.399  47.956  1.00  0.00      A   CL
ATOM   7424  HC3 DCE A 619      26.869  17.278  45.741  1.00  0.00      A    H
ATOM   7429  CT  DCE A 620      38.494  35.239  15.096  1.00  0.00      A    C
ATOM   7430  HC  DCE A 620      38.918  34.461  14.462  1.00  0.00      A    H
ATOM   7431  HC1 DCE A 620      39.033  35.600  15.972  1.00  0.00      A    H
ATOM   7432  Cl  DCE A 620      37.885  36.621  14.105  1.00  0.00      A   CL
ATOM   7433  CT1 DCE A 620      37.206  34.615  15.732  1.00  0.00      A    C
ATOM   7434  HC2 DCE A 620      36.460  34.499  14.945  1.00  0.00      A    H
ATOM   7435  Cl1 DCE A 620      37.602  32.998  16.391  1.00  0.00      A   CL
ATOM   7436  HC3 DCE A 620      36.731  35.257  16.473  1.00  0.00      A    H
ATOM   7441  CT  DCE A 621      17.684  49.446   3.699  1.00  0.00      A    C
ATOM   7442  HC  DCE A 621      16.664  49.353   3.328  1.00  0.00      A    H
ATOM   7443  HC1 DCE A 621      18.084  50.402   3.359  1.00  0.00      A    H
ATOM   7444  Cl  DCE A 621      17.550  49.464   5.426  1.00  0.00      A   CL
ATOM   7445  CT1 DCE A 621      18.488  48.187   3.138  1.00  0.00      A    C
ATOM   7446  HC2 DCE A 621      18.139  47.262   3.597  1.00  0.00      A    H
ATOM   7447  Cl1 DCE A 621      18.217  48.149   1.360  1.00  0.00      A   CL
ATOM   7448  HC3 DCE A 621      19.546  48.264   3.387  1.00  0.00      A    H
ATOM   7453  CT  DCE A 622      40.764   2.286  39.266  1.00  0.00      A    C
ATOM   7454  HC  DCE A 622      39.934   2.730  39.815  1.00  0.00      A    H
ATOM   7455  HC1 DCE A 622      40.319   2.020  38.307  1.00  0.00      A    H
ATOM   7456  Cl  DCE A 622      41.982   3.512  38.952  1.00  0.00      A   CL
ATOM   7457  CT1 DCE A 622      41.397   1.105  39.993  1.00  0.00      A    C
ATOM   7458  HC2 DCE A 622      40.614   0.463  40.397  1.00  0.00      A    H
ATOM   7459  Cl1 DCE A 622      42.541   0.271  38.965  1.00  0.00      A   CL
ATOM   7460  HC3 DCE A 622      42.039   1.373  40.831  1.00  0.00      A    H
ATOM   7465  CT  DCE A 623       7.943  14.179  50.546  1.00  0.00      A    C
ATOM   7466  HC  DCE A 623       8.904  14.398  50.080  1.00  0.00      A    H
ATOM   7467  HC1 DCE A 623       7.491  15.090  50.938  1.00  0.00      A    H
ATOM   7468  Cl  DCE A 623       6.911  13.742  49.186  1.00  0.00      A   CL
ATOM   7469  CT1 DCE A 623       8.085  12.859  51.426  1.00  0.00      A    C
ATOM   7470  HC2 DCE A 623       8.596  12.122  50.806  1.00  0.00      A    H
ATOM   7471  Cl1 DCE A 623       9.029  13.051  52.898  1.00  0.00      A   CL
ATOM   7472  HC3 DCE A 623       7.116  12.419  51.661  1.00  0.00      A    H
ATOM   7477  CT  DCE A 624      43.602   3.209   0.157  1.00  0.00      A    C
ATOM   7478  HC  DCE A 624      43.780   3.969   0.918  1.00  0.00      A    H
ATOM   7479  HC1 DCE A 624      43.836   3.462  -0.877  1.00  0.00      A    H
ATOM   7480  Cl  DCE A 624      44.591   1.857   0.639  1.00  0.00      A   CL
ATOM   7481  CT1 DCE A 624      42.111   2.857   0.197  1.00  0.00      A    C
ATOM   7482  HC2 DCE A 624      41.872   2.650   1.240  1.00  0.00      A    H
ATOM   7483  Cl1 DCE A 624      41.127   4.193  -0.510  1.00  0.00      A   CL
ATOM   7484  HC3 DCE A 624      41.865   2.007  -0.440  1.00  0.00      A    H
ATOM   7489  CT  DCE A 625      17.485  52.172  30.927  1.00  0.00      A    C
ATOM   7490  HC  DCE A 625      16.633  52.164  31.606  1.00  0.00      A    H
ATOM   7491  HC1 DCE A 625      17.009  52.468  29.993  1.00  0.00      A    H
ATOM   7492  Cl  DCE A 625      18.654  53.251  31.522  1.00  0.00      A   CL
ATOM   7493  CT1 DCE A 625      18.059  50.739  30.808  1.00  0.00      A    C
ATOM   7494  HC2 DCE A 625      17.411  50.053  30.262  1.00  0.00      A    H
ATOM   7495  Cl1 DCE A 625      19.632  50.858  29.882  1.00  0.00      A   CL
ATOM   7496  HC3 DCE A 625      18.297  50.203  31.727  1.00  0.00      A    H
ATOM   7501  CT  DCE A 626      38.938  27.046  25.092  1.00  0.00      A    C
ATOM   7502  HC  DCE A 626      38.087  26.366  25.127  1.00  0.00      A    H
ATOM   7503  HC1 DCE A 626      39.125  27.054  24.018  1.00  0.00      A    H
ATOM   7504  Cl  DCE A 626      38.320  28.702  25.563  1.00  0.00      A   CL
ATOM   7505  CT1 DCE A 626      40.178  26.585  25.852  1.00  0.00      A    C
ATOM   7506  HC2 DCE A 626      40.025  26.642  26.929  1.00  0.00      A    H
ATOM   7507  Cl1 DCE A 626      40.335  24.833  25.359  1.00  0.00      A   CL
ATOM   7508  HC3 DCE A 626      41.077  27.099  25.510  1.00  0.00      A    H
ATOM   7513  CT  DCE A 627      30.995   4.290   9.112  1.00  0.00      A    C
ATOM   7514  HC  DCE A 627      31.516   5.039   9.708  1.00  0.00      A    H
ATOM   7515  HC1 DCE A 627      30.928   4.799   8.150  1.00  0.00      A    H
ATOM   7516  Cl  DCE A 627      32.074   2.887   9.091  1.00  0.00      A   CL
ATOM   7517  CT1 DCE A 627      29.625   3.904   9.655  1.00  0.00      A    C
ATOM   7518  HC2 DCE A 627      29.769   3.797  10.730  1.00  0.00      A    H
ATOM   7519  Cl1 DCE A 627      28.388   5.249   9.228  1.00  0.00      A   CL
ATOM   7520  HC3 DCE A 627      29.321   2.940   9.246  1.00  0.00      A    H
ATOM   7525  CT  DCE A 628      36.545  32.513  27.132  1.00  0.00      A    C
ATOM   7526  HC  DCE A 628      36.881  31.552  27.522  1.00  0.00      A    H
ATOM   7527  HC1 DCE A 628      37.423  33.153  27.045  1.00  0.00      A    H
ATOM   7528  Cl  DCE A 628      36.131  32.127  25.399  1.00  0.00      A   CL
ATOM   7529  CT1 DCE A 628      35.304  33.121  27.853  1.00  0.00      A    C
ATOM   7530  HC2 DCE A 628      34.902  33.968  27.296  1.00  0.00      A    H
ATOM   7531  Cl1 DCE A 628      34.001  31.863  27.933  1.00  0.00      A   CL
ATOM   7532  HC3 DCE A 628      35.513  33.568  28.825  1.00  0.00      A    H
ATOM   7537  CT  DCE A 629      49.516  38.882   3.306  1.00  0.00      A    C
ATOM   7538  HC  DCE A 629      49.039  39.479   2.528  1.00  0.00      A    H
ATOM   7539  HC1 DCE A 629      48.717  38.488   3.934  1.00  0.00      A    H
ATOM   7540  Cl  DCE A 629      50.557  37.526   2.835  1.00  0.00      A   CL
ATOM   7541  CT1 DCE A 629      50.248  39.797   4.264  1.00  0.00      A    C
ATOM   7542  HC2 DCE A 629      49.848  40.809   4.195  1.00  0.00      A    H
ATOM   7543  Cl1 DCE A 629      50.193  39.081   5.853  1.00  0.00      A   CL
ATOM   7544  HC3 DCE A 629      51.299  39.832   3.978  1.00  0.00      A    H
ATOM   7549  CT  DCE A 630      30.046  31.579  51.234  1.00  0.00      A    C
ATOM   7550  HC  DCE A 630      29.304  30.785  51.145  1.00  0.00      A    H
ATOM   7551  HC1 DCE A 630      30.933  31.289  51.797  1.00  0.00      A    H
ATOM   7552  Cl  DCE A 630      30.571  32.336  49.640  1.00  0.00      A   CL
ATOM   7553  CT1 DCE A 630      29.417  32.706  51.977  1.00  0.00      A    C
ATOM   7554  HC2 DCE A 630      29.444  32.527  53.052  1.00  0.00      A    H
ATOM   7555  Cl1 DCE A 630      30.430  34.136  51.868  1.00  0.00      A   CL
ATOM   7556  HC3 DCE A 630      28.435  32.953  51.574  1.00  0.00      A    H
ATOM   7561  CT  DCE A 631      41.914  47.999  35.685  1.00  0.00      A    C
ATOM   7562  HC  DCE A 631      41.836  48.710  34.863  1.00  0.00      A    H
ATOM   7563  HC1 DCE A 631      40.988  47.958  36.259  1.00  0.00      A    H
ATOM   7564  Cl  DCE A 631      42.314  46.358  35.031  1.00  0.00      A   CL
ATOM   7565  CT1 DCE A 631      43.177  48.360  36.381  1.00  0.00      A    C
ATOM   7566  HC2 DCE A 631      44.085  48.100  35.837  1.00  0.00      A    H
ATOM   7567  Cl1 DCE A 631      43.036  50.096  36.853  1.00  0.00      A   CL
ATOM   7568  HC3 DCE A 631      43.176  47.869  37.354  1.00  0.00      A    H
ATOM   7573  CT  DCE A 632       3.914  50.671  12.154  1.00  0.00      A    C
ATOM   7574  HC  DCE A 632       3.073  50.020  12.391  1.00  0.00      A    H
ATOM   7575  HC1 DCE A 632       4.239  50.308  11.179  1.00  0.00      A    H
ATOM   7576  Cl  DCE A 632       3.309  52.287  12.060  1.00  0.00      A   CL
ATOM   7577  CT1 DCE A 632       4.889  50.548  13.319  1.00  0.00      A    C
ATOM   7578  HC2 DCE A 632       4.386  50.529  14.286  1.00  0.00      A    H
ATOM   7579  Cl1 DCE A 632       5.802  49.005  13.294  1.00  0.00      A   CL
ATOM   7580  HC3 DCE A 632       5.690  51.280  13.213  1.00  0.00      A    H
ATOM   7585  CT  DCE A 633       4.212  17.436  34.364  1.00  0.00      A    C
ATOM   7586  HC  DCE A 633       4.632  16.458  34.130  1.00  0.00      A    H
ATOM   7587  HC1 DCE A 633       3.413  17.311  35.096  1.00  0.00      A    H
ATOM   7588  Cl  DCE A 633       5.416  18.588  34.918  1.00  0.00      A   CL
ATOM   7589  CT1 DCE A 633       3.721  17.854  32.916  1.00  0.00      A    C
[truncated: 352,345 more chars]
