# Supplementary material for: Ion and Solvent Modulation of Ferrocene and Decamethylferrocene Oxidation Potentials in Organic Electrolytes as Predicted by Molecular Dynamics Simulations
Source: J Phys Chem B. 2025 Feb 11;129(7):2067–81. doi: 10.1021/acs.jpcb.4c08321 (PMC11848929; doi:10.1021/acs.jpcb.4c08321)
Supplement: Supplementary file 2 — jp4c08321_si_002.zip [file jp4c08321_si_002.zip › simulation_files/pdb_files/DMFc_BMIMBF4_0300_ACN_0075.pdb]

TITLE     MDANALYSIS FRAME 0: Created by PDBWriter
CRYST1   46.775   46.775   46.775  90.00  90.00  90.00 P 1           1
ATOM      1  CT  ACN A   1      12.636  18.172  21.049  1.00  0.00      A    C
ATOM      2  CZ  ACN A   1      13.833  17.399  20.520  1.00  0.00      A    C
ATOM      3  NZ  ACN A   1      14.755  16.848  20.194  1.00  0.00      A    N
ATOM      4  HZ  ACN A   1      12.800  18.396  22.100  1.00  0.00      A    H
ATOM      5  HZ1 ACN A   1      11.668  17.679  21.012  1.00  0.00      A    H
ATOM      6  HZ2 ACN A   1      12.616  19.152  20.578  1.00  0.00      A    H
ATOM      7  CT  ACN A   2      42.649  30.492  18.787  1.00  0.00      A    C
ATOM      8  CZ  ACN A   2      41.585  30.167  19.862  1.00  0.00      A    C
ATOM      9  NZ  ACN A   2      40.880  29.931  20.714  1.00  0.00      A    N
ATOM     10  HZ  ACN A   2      43.214  31.396  18.995  1.00  0.00      A    H
ATOM     11  HZ1 ACN A   2      42.101  30.476  17.848  1.00  0.00      A    H
ATOM     12  HZ2 ACN A   2      43.275  29.604  18.751  1.00  0.00      A    H
ATOM     13  CT  ACN A   3       8.551   6.884  34.619  1.00  0.00      A    C
ATOM     14  CZ  ACN A   3       8.059   8.251  34.357  1.00  0.00      A    C
ATOM     15  NZ  ACN A   3       7.775   9.386  34.142  1.00  0.00      A    N
ATOM     16  HZ  ACN A   3       9.108   7.010  35.544  1.00  0.00      A    H
ATOM     17  HZ1 ACN A   3       9.312   6.589  33.901  1.00  0.00      A    H
ATOM     18  HZ2 ACN A   3       7.764   6.147  34.757  1.00  0.00      A    H
ATOM     19  CT  ACN A   4      42.751  27.978   7.222  1.00  0.00      A    C
ATOM     20  CZ  ACN A   4      43.053  26.513   7.509  1.00  0.00      A    C
ATOM     21  NZ  ACN A   4      43.184  25.364   7.839  1.00  0.00      A    N
ATOM     22  HZ  ACN A   4      43.132  28.493   8.100  1.00  0.00      A    H
ATOM     23  HZ1 ACN A   4      41.697  28.091   6.979  1.00  0.00      A    H
ATOM     24  HZ2 ACN A   4      43.316  28.379   6.384  1.00  0.00      A    H
ATOM     25  CT  ACN A   5      40.248  39.304  10.897  1.00  0.00      A    C
ATOM     26  CZ  ACN A   5      40.323  40.449   9.957  1.00  0.00      A    C
ATOM     27  NZ  ACN A   5      40.446  41.325   9.232  1.00  0.00      A    N
ATOM     28  HZ  ACN A   5      40.169  39.645  11.927  1.00  0.00      A    H
ATOM     29  HZ1 ACN A   5      41.148  38.705  10.782  1.00  0.00      A    H
ATOM     30  HZ2 ACN A   5      39.390  38.683  10.651  1.00  0.00      A    H
ATOM     31  CT  ACN A   6      44.718  17.099  19.744  1.00  0.00      A    C
ATOM     32  CZ  ACN A   6      44.365  15.735  19.271  1.00  0.00      A    C
ATOM     33  NZ  ACN A   6      44.180  14.631  18.947  1.00  0.00      A    N
ATOM     34  HZ  ACN A   6      45.798  17.221  19.701  1.00  0.00      A    H
ATOM     35  HZ1 ACN A   6      44.330  17.284  20.742  1.00  0.00      A    H
ATOM     36  HZ2 ACN A   6      44.358  17.915  19.122  1.00  0.00      A    H
ATOM     37  CT  ACN A   7      35.877  20.980  16.566  1.00  0.00      A    C
ATOM     38  CZ  ACN A   7      35.416  20.619  15.276  1.00  0.00      A    C
ATOM     39  NZ  ACN A   7      35.071  20.385  14.215  1.00  0.00      A    N
ATOM     40  HZ  ACN A   7      35.507  21.958  16.864  1.00  0.00      A    H
ATOM     41  HZ1 ACN A   7      36.960  21.073  16.557  1.00  0.00      A    H
ATOM     42  HZ2 ACN A   7      35.562  20.244  17.301  1.00  0.00      A    H
ATOM     43  CT  ACN A   8      41.346  42.365  43.330  1.00  0.00      A    C
ATOM     44  CZ  ACN A   8      41.578  41.489  44.496  1.00  0.00      A    C
ATOM     45  NZ  ACN A   8      41.803  40.760  45.387  1.00  0.00      A    N
ATOM     46  HZ  ACN A   8      42.149  42.109  42.643  1.00  0.00      A    H
ATOM     47  HZ1 ACN A   8      41.255  43.410  43.614  1.00  0.00      A    H
ATOM     48  HZ2 ACN A   8      40.400  41.999  42.939  1.00  0.00      A    H
ATOM     49  CT  ACN A   9      14.742  46.836  44.723  1.00  0.00      A    C
ATOM     50  CZ  ACN A   9      13.505  46.498  43.994  1.00  0.00      A    C
ATOM     51  NZ  ACN A   9      12.537  46.251  43.389  1.00  0.00      A    N
ATOM     52  HZ  ACN A   9      14.520  47.716  45.321  1.00  0.00      A    H
ATOM     53  HZ1 ACN A   9      15.544  47.133  44.053  1.00  0.00      A    H
ATOM     54  HZ2 ACN A   9      14.930  45.946  45.318  1.00  0.00      A    H
ATOM     55  CT  ACN A  10      32.738  37.048  22.961  1.00  0.00      A    C
ATOM     56  CZ  ACN A  10      34.005  37.610  22.605  1.00  0.00      A    C
ATOM     57  NZ  ACN A  10      35.017  38.029  22.294  1.00  0.00      A    N
ATOM     58  HZ  ACN A  10      33.048  36.105  23.402  1.00  0.00      A    H
ATOM     59  HZ1 ACN A  10      32.031  36.954  22.141  1.00  0.00      A    H
ATOM     60  HZ2 ACN A  10      32.251  37.701  23.681  1.00  0.00      A    H
ATOM     61  CT  ACN A  11       9.654  29.962  26.466  1.00  0.00      A    C
ATOM     62  CZ  ACN A  11       9.413  28.901  25.481  1.00  0.00      A    C
ATOM     63  NZ  ACN A  11       9.214  28.088  24.714  1.00  0.00      A    N
ATOM     64  HZ  ACN A  11       8.768  30.592  26.471  1.00  0.00      A    H
ATOM     65  HZ1 ACN A  11      10.487  30.560  26.107  1.00  0.00      A    H
ATOM     66  HZ2 ACN A  11       9.881  29.510  27.428  1.00  0.00      A    H
ATOM     67  CT  ACN A  12      33.124   4.486  21.433  1.00  0.00      A    C
ATOM     68  CZ  ACN A  12      33.507   5.111  22.723  1.00  0.00      A    C
ATOM     69  NZ  ACN A  12      33.838   5.546  23.723  1.00  0.00      A    N
ATOM     70  HZ  ACN A  12      32.220   4.973  21.076  1.00  0.00      A    H
ATOM     71  HZ1 ACN A  12      33.052   3.437  21.708  1.00  0.00      A    H
ATOM     72  HZ2 ACN A  12      33.885   4.531  20.659  1.00  0.00      A    H
ATOM     73  CT  ACN A  13      46.516   6.482  42.783  1.00  0.00      A    C
ATOM     74  CZ  ACN A  13      45.634   5.919  41.758  1.00  0.00      A    C
ATOM     75  NZ  ACN A  13      44.998   5.460  40.858  1.00  0.00      A    N
ATOM     76  HZ  ACN A  13      45.887   6.699  43.642  1.00  0.00      A    H
ATOM     77  HZ1 ACN A  13      46.957   7.375  42.347  1.00  0.00      A    H
ATOM     78  HZ2 ACN A  13      47.350   5.849  43.076  1.00  0.00      A    H
ATOM     79  CT  ACN A  14      40.115  42.232  30.583  1.00  0.00      A    C
ATOM     80  CZ  ACN A  14      39.393  43.495  30.484  1.00  0.00      A    C
ATOM     81  NZ  ACN A  14      38.865  44.510  30.390  1.00  0.00      A    N
ATOM     82  HZ  ACN A  14      39.766  41.700  31.465  1.00  0.00      A    H
ATOM     83  HZ1 ACN A  14      41.181  42.419  30.688  1.00  0.00      A    H
ATOM     84  HZ2 ACN A  14      39.833  41.528  29.804  1.00  0.00      A    H
ATOM     85  CT  ACN A  15      18.881  32.593  33.195  1.00  0.00      A    C
ATOM     86  CZ  ACN A  15      18.711  32.398  34.660  1.00  0.00      A    C
ATOM     87  NZ  ACN A  15      18.546  32.291  35.791  1.00  0.00      A    N
ATOM     88  HZ  ACN A  15      19.916  32.639  32.865  1.00  0.00      A    H
ATOM     89  HZ1 ACN A  15      18.278  33.395  32.776  1.00  0.00      A    H
ATOM     90  HZ2 ACN A  15      18.452  31.716  32.716  1.00  0.00      A    H
ATOM     91  CT  ACN A  16       8.816  24.452  32.262  1.00  0.00      A    C
ATOM     92  CZ  ACN A  16       8.051  25.335  33.202  1.00  0.00      A    C
ATOM     93  NZ  ACN A  16       7.446  25.970  33.929  1.00  0.00      A    N
ATOM     94  HZ  ACN A  16       9.788  24.888  32.049  1.00  0.00      A    H
ATOM     95  HZ1 ACN A  16       8.217  24.259  31.376  1.00  0.00      A    H
ATOM     96  HZ2 ACN A  16       9.016  23.545  32.827  1.00  0.00      A    H
ATOM     97  CT  ACN A  17       7.490  30.126  34.593  1.00  0.00      A    C
ATOM     98  CZ  ACN A  17       6.161  29.839  35.093  1.00  0.00      A    C
ATOM     99  NZ  ACN A  17       5.077  29.634  35.487  1.00  0.00      A    N
ATOM    100  HZ  ACN A  17       8.166  30.377  35.407  1.00  0.00      A    H
ATOM    101  HZ1 ACN A  17       7.239  30.977  33.964  1.00  0.00      A    H
ATOM    102  HZ2 ACN A  17       7.883  29.297  34.010  1.00  0.00      A    H
ATOM    103  CT  ACN A  18      23.622  27.741  23.758  1.00  0.00      A    C
ATOM    104  CZ  ACN A  18      24.838  27.348  24.491  1.00  0.00      A    C
ATOM    105  NZ  ACN A  18      25.856  27.062  25.026  1.00  0.00      A    N
ATOM    106  HZ  ACN A  18      23.418  28.798  23.904  1.00  0.00      A    H
ATOM    107  HZ1 ACN A  18      22.898  27.105  24.262  1.00  0.00      A    H
ATOM    108  HZ2 ACN A  18      23.729  27.429  22.723  1.00  0.00      A    H
ATOM    109  CT  ACN A  19       7.080   9.029  16.860  1.00  0.00      A    C
ATOM    110  CZ  ACN A  19       6.372   7.928  17.476  1.00  0.00      A    C
ATOM    111  NZ  ACN A  19       5.787   7.026  17.995  1.00  0.00      A    N
ATOM    112  HZ  ACN A  19       8.155   9.043  17.024  1.00  0.00      A    H
ATOM    113  HZ1 ACN A  19       6.664   9.969  17.214  1.00  0.00      A    H
ATOM    114  HZ2 ACN A  19       7.018   9.132  15.779  1.00  0.00      A    H
ATOM    115  CT  ACN A  20      27.783  18.902  24.907  1.00  0.00      A    C
ATOM    116  CZ  ACN A  20      28.011  20.330  25.099  1.00  0.00      A    C
ATOM    117  NZ  ACN A  20      28.206  21.498  25.223  1.00  0.00      A    N
ATOM    118  HZ  ACN A  20      28.009  18.515  25.897  1.00  0.00      A    H
ATOM    119  HZ1 ACN A  20      28.611  18.597  24.272  1.00  0.00      A    H
ATOM    120  HZ2 ACN A  20      26.835  18.654  24.437  1.00  0.00      A    H
ATOM    121  CT  ACN A  21      27.432  26.073  19.084  1.00  0.00      A    C
ATOM    122  CZ  ACN A  21      26.055  26.101  19.668  1.00  0.00      A    C
ATOM    123  NZ  ACN A  21      24.991  26.083  20.131  1.00  0.00      A    N
ATOM    124  HZ  ACN A  21      27.944  26.687  19.821  1.00  0.00      A    H
ATOM    125  HZ1 ACN A  21      27.381  26.577  18.122  1.00  0.00      A    H
ATOM    126  HZ2 ACN A  21      27.679  25.022  18.956  1.00  0.00      A    H
ATOM    127  CT  ACN A  22      35.680  42.773  42.806  1.00  0.00      A    C
ATOM    128  CZ  ACN A  22      36.576  43.179  43.903  1.00  0.00      A    C
ATOM    129  NZ  ACN A  22      37.317  43.400  44.779  1.00  0.00      A    N
ATOM    130  HZ  ACN A  22      35.012  43.605  42.603  1.00  0.00      A    H
ATOM    131  HZ1 ACN A  22      35.064  41.897  42.998  1.00  0.00      A    H
ATOM    132  HZ2 ACN A  22      36.206  42.654  41.862  1.00  0.00      A    H
ATOM    133  CT  ACN A  23       2.958  12.966   2.039  1.00  0.00      A    C
ATOM    134  CZ  ACN A  23       2.504  11.566   1.976  1.00  0.00      A    C
ATOM    135  NZ  ACN A  23       2.146  10.466   1.973  1.00  0.00      A    N
ATOM    136  HZ  ACN A  23       2.315  13.572   2.672  1.00  0.00      A    H
ATOM    137  HZ1 ACN A  23       2.963  13.346   1.020  1.00  0.00      A    H
ATOM    138  HZ2 ACN A  23       3.976  13.011   2.417  1.00  0.00      A    H
ATOM    139  CT  ACN A  24      20.626  40.982  16.523  1.00  0.00      A    C
ATOM    140  CZ  ACN A  24      19.254  40.586  16.657  1.00  0.00      A    C
ATOM    141  NZ  ACN A  24      18.136  40.231  16.817  1.00  0.00      A    N
ATOM    142  HZ  ACN A  24      21.258  40.102  16.607  1.00  0.00      A    H
ATOM    143  HZ1 ACN A  24      20.907  41.626  17.353  1.00  0.00      A    H
ATOM    144  HZ2 ACN A  24      20.771  41.451  15.554  1.00  0.00      A    H
ATOM    145  CT  ACN A  25      11.185  29.894   8.377  1.00  0.00      A    C
ATOM    146  CZ  ACN A  25      12.501  30.060   8.908  1.00  0.00      A    C
ATOM    147  NZ  ACN A  25      13.577  30.156   9.321  1.00  0.00      A    N
ATOM    148  HZ  ACN A  25      10.720  29.041   8.864  1.00  0.00      A    H
ATOM    149  HZ1 ACN A  25      11.255  29.683   7.313  1.00  0.00      A    H
ATOM    150  HZ2 ACN A  25      10.677  30.844   8.522  1.00  0.00      A    H
ATOM    151  CT  ACN A  26      34.136  34.031  14.915  1.00  0.00      A    C
ATOM    152  CZ  ACN A  26      34.174  32.655  14.554  1.00  0.00      A    C
ATOM    153  NZ  ACN A  26      34.226  31.520  14.323  1.00  0.00      A    N
ATOM    154  HZ  ACN A  26      34.386  34.656  14.062  1.00  0.00      A    H
ATOM    155  HZ1 ACN A  26      34.884  34.116  15.699  1.00  0.00      A    H
ATOM    156  HZ2 ACN A  26      33.108  34.133  15.254  1.00  0.00      A    H
ATOM    157  CT  ACN A  27      25.802  36.092   2.987  1.00  0.00      A    C
ATOM    158  CZ  ACN A  27      26.754  35.716   1.923  1.00  0.00      A    C
ATOM    159  NZ  ACN A  27      27.584  35.545   1.092  1.00  0.00      A    N
ATOM    160  HZ  ACN A  27      25.435  37.115   2.976  1.00  0.00      A    H
ATOM    161  HZ1 ACN A  27      26.404  35.966   3.883  1.00  0.00      A    H
ATOM    162  HZ2 ACN A  27      24.959  35.410   3.064  1.00  0.00      A    H
ATOM    163  CT  ACN A  28      19.658  31.741  11.187  1.00  0.00      A    C
ATOM    164  CZ  ACN A  28      18.424  32.382  11.631  1.00  0.00      A    C
ATOM    165  NZ  ACN A  28      17.435  32.867  11.994  1.00  0.00      A    N
ATOM    166  HZ  ACN A  28      20.530  32.389  11.153  1.00  0.00      A    H
ATOM    167  HZ1 ACN A  28      19.636  31.214  10.236  1.00  0.00      A    H
ATOM    168  HZ2 ACN A  28      19.817  31.091  12.044  1.00  0.00      A    H
ATOM    169  CT  ACN A  29       1.114  21.741   0.355  1.00  0.00      A    C
ATOM    170  CZ  ACN A  29       2.447  21.447  -0.246  1.00  0.00      A    C
ATOM    171  NZ  ACN A  29       3.458  21.258  -0.765  1.00  0.00      A    N
ATOM    172  HZ  ACN A  29       0.516  22.091  -0.483  1.00  0.00      A    H
ATOM    173  HZ1 ACN A  29       1.477  22.530   1.008  1.00  0.00      A    H
ATOM    174  HZ2 ACN A  29       0.692  20.852   0.817  1.00  0.00      A    H
ATOM    175  CT  ACN A  30      25.182   3.531  13.839  1.00  0.00      A    C
ATOM    176  CZ  ACN A  30      23.994   3.917  14.649  1.00  0.00      A    C
ATOM    177  NZ  ACN A  30      23.059   4.183  15.214  1.00  0.00      A    N
ATOM    178  HZ  ACN A  30      26.120   4.065  13.967  1.00  0.00      A    H
ATOM    179  HZ1 ACN A  30      25.027   3.688  12.774  1.00  0.00      A    H
ATOM    180  HZ2 ACN A  30      25.260   2.468  14.051  1.00  0.00      A    H
ATOM    181  CT  ACN A  31      45.121  40.797  11.991  1.00  0.00      A    C
ATOM    182  CZ  ACN A  31      43.706  40.880  12.338  1.00  0.00      A    C
ATOM    183  NZ  ACN A  31      42.573  40.967  12.591  1.00  0.00      A    N
ATOM    184  HZ  ACN A  31      45.279  40.567  10.941  1.00  0.00      A    H
ATOM    185  HZ1 ACN A  31      45.556  40.050  12.650  1.00  0.00      A    H
ATOM    186  HZ2 ACN A  31      45.676  41.706  12.208  1.00  0.00      A    H
ATOM    187  CT  ACN A  32      42.954   9.262  33.022  1.00  0.00      A    C
ATOM    188  CZ  ACN A  32      42.976   9.907  31.761  1.00  0.00      A    C
ATOM    189  NZ  ACN A  32      42.960  10.405  30.710  1.00  0.00      A    N
ATOM    190  HZ  ACN A  32      43.499   8.323  32.976  1.00  0.00      A    H
ATOM    191  HZ1 ACN A  32      41.945   9.000  33.332  1.00  0.00      A    H
ATOM    192  HZ2 ACN A  32      43.358   9.961  33.749  1.00  0.00      A    H
ATOM    193  CT  ACN A  33      41.079  28.775   3.807  1.00  0.00      A    C
ATOM    194  CZ  ACN A  33      40.889  30.110   4.390  1.00  0.00      A    C
ATOM    195  NZ  ACN A  33      40.742  31.194   4.859  1.00  0.00      A    N
ATOM    196  HZ  ACN A  33      41.949  28.852   3.161  1.00  0.00      A    H
ATOM    197  HZ1 ACN A  33      40.275  28.583   3.101  1.00  0.00      A    H
ATOM    198  HZ2 ACN A  33      41.099  28.004   4.573  1.00  0.00      A    H
ATOM    199  CT  ACN A  34      29.471   8.568  11.219  1.00  0.00      A    C
ATOM    200  CZ  ACN A  34      28.423   7.969  12.093  1.00  0.00      A    C
ATOM    201  NZ  ACN A  34      27.636   7.513  12.770  1.00  0.00      A    N
ATOM    202  HZ  ACN A  34      29.243   9.589  10.922  1.00  0.00      A    H
ATOM    203  HZ1 ACN A  34      29.432   7.924  10.345  1.00  0.00      A    H
ATOM    204  HZ2 ACN A  34      30.443   8.532  11.704  1.00  0.00      A    H
ATOM    205  CT  ACN A  35       9.957  37.940   4.759  1.00  0.00      A    C
ATOM    206  CZ  ACN A  35      10.022  37.728   6.213  1.00  0.00      A    C
ATOM    207  NZ  ACN A  35      10.062  37.511   7.345  1.00  0.00      A    N
ATOM    208  HZ  ACN A  35      10.218  36.937   4.430  1.00  0.00      A    H
ATOM    209  HZ1 ACN A  35      10.723  38.577   4.324  1.00  0.00      A    H
ATOM    210  HZ2 ACN A  35       8.946  38.225   4.479  1.00  0.00      A    H
ATOM    211  CT  ACN A  36      28.492  19.460   1.882  1.00  0.00      A    C
ATOM    212  CZ  ACN A  36      29.470  20.553   1.898  1.00  0.00      A    C
ATOM    213  NZ  ACN A  36      30.158  21.443   1.925  1.00  0.00      A    N
ATOM    214  HZ  ACN A  36      28.038  19.407   2.868  1.00  0.00      A    H
ATOM    215  HZ1 ACN A  36      28.925  18.486   1.673  1.00  0.00      A    H
ATOM    216  HZ2 ACN A  36      27.816  19.640   1.050  1.00  0.00      A    H
ATOM    217  CT  ACN A  37      30.847  34.627   5.095  1.00  0.00      A    C
ATOM    218  CZ  ACN A  37      29.543  33.975   5.038  1.00  0.00      A    C
ATOM    219  NZ  ACN A  37      28.497  33.473   5.018  1.00  0.00      A    N
ATOM    220  HZ  ACN A  37      30.843  35.655   4.742  1.00  0.00      A    H
ATOM    221  HZ1 ACN A  37      31.673  34.039   4.704  1.00  0.00      A    H
ATOM    222  HZ2 ACN A  37      31.154  34.648   6.138  1.00  0.00      A    H
ATOM    223  CT  ACN A  38      15.800  43.355  26.341  1.00  0.00      A    C
ATOM    224  CZ  ACN A  38      15.709  43.521  27.786  1.00  0.00      A    C
ATOM    225  NZ  ACN A  38      15.583  43.642  28.908  1.00  0.00      A    N
ATOM    226  HZ  ACN A  38      15.347  44.212  25.849  1.00  0.00      A    H
ATOM    227  HZ1 ACN A  38      15.213  42.491  26.038  1.00  0.00      A    H
ATOM    228  HZ2 ACN A  38      16.846  43.151  26.131  1.00  0.00      A    H
ATOM    229  CT  ACN A  39      24.653  23.318  11.003  1.00  0.00      A    C
ATOM    230  CZ  ACN A  39      24.447  24.753  10.767  1.00  0.00      A    C
ATOM    231  NZ  ACN A  39      24.329  25.872  10.542  1.00  0.00      A    N
ATOM    232  HZ  ACN A  39      25.140  23.238  11.971  1.00  0.00      A    H
ATOM    233  HZ1 ACN A  39      25.250  22.882  10.206  1.00  0.00      A    H
ATOM    234  HZ2 ACN A  39      23.650  22.911  11.111  1.00  0.00      A    H
ATOM    235  CT  ACN A  40      35.848  44.482  29.302  1.00  0.00      A    C
ATOM    236  CZ  ACN A  40      35.941  43.302  30.098  1.00  0.00      A    C
ATOM    237  NZ  ACN A  40      35.984  42.380  30.775  1.00  0.00      A    N
ATOM    238  HZ  ACN A  40      34.809  44.713  29.084  1.00  0.00      A    H
ATOM    239  HZ1 ACN A  40      36.442  44.283  28.413  1.00  0.00      A    H
ATOM    240  HZ2 ACN A  40      36.286  45.318  29.841  1.00  0.00      A    H
ATOM    241  CT  ACN A  41      25.878   8.513  44.224  1.00  0.00      A    C
ATOM    242  CZ  ACN A  41      25.077   9.737  44.437  1.00  0.00      A    C
ATOM    243  NZ  ACN A  41      24.490  10.683  44.599  1.00  0.00      A    N
ATOM    244  HZ  ACN A  41      25.431   7.554  43.974  1.00  0.00      A    H
ATOM    245  HZ1 ACN A  41      26.378   8.333  45.172  1.00  0.00      A    H
ATOM    246  HZ2 ACN A  41      26.572   8.556  43.389  1.00  0.00      A    H
ATOM    247  CT  ACN A  42      30.392  15.126   5.822  1.00  0.00      A    C
ATOM    248  CZ  ACN A  42      29.661  13.891   5.461  1.00  0.00      A    C
ATOM    249  NZ  ACN A  42      29.048  12.962   5.166  1.00  0.00      A    N
ATOM    250  HZ  ACN A  42      31.166  14.971   6.569  1.00  0.00      A    H
ATOM    251  HZ1 ACN A  42      29.641  15.809   6.211  1.00  0.00      A    H
ATOM    252  HZ2 ACN A  42      30.904  15.620   5.000  1.00  0.00      A    H
ATOM    253  CT  ACN A  43      26.151  18.752  44.590  1.00  0.00      A    C
ATOM    254  CZ  ACN A  43      27.541  18.373  45.043  1.00  0.00      A    C
ATOM    255  NZ  ACN A  43      28.608  18.070  45.417  1.00  0.00      A    N
ATOM    256  HZ  ACN A  43      26.249  19.024  43.542  1.00  0.00      A    H
ATOM    257  HZ1 ACN A  43      25.735  19.611  45.109  1.00  0.00      A    H
ATOM    258  HZ2 ACN A  43      25.471  17.908  44.666  1.00  0.00      A    H
ATOM    259  CT  ACN A  44       1.262   6.107  45.837  1.00  0.00      A    C
ATOM    260  CZ  ACN A  44      -0.162   6.350  46.016  1.00  0.00      A    C
ATOM    261  NZ  ACN A  44      -1.305   6.574  46.173  1.00  0.00      A    N
ATOM    262  HZ  ACN A  44       1.461   6.458  44.828  1.00  0.00      A    H
ATOM    263  HZ1 ACN A  44       1.539   5.067  45.989  1.00  0.00      A    H
ATOM    264  HZ2 ACN A  44       1.831   6.831  46.415  1.00  0.00      A    H
ATOM    265  CT  ACN A  45      18.230  25.139   6.284  1.00  0.00      A    C
ATOM    266  CZ  ACN A  45      16.821  24.800   6.570  1.00  0.00      A    C
ATOM    267  NZ  ACN A  45      15.718  24.529   6.715  1.00  0.00      A    N
ATOM    268  HZ  ACN A  45      18.919  25.008   7.115  1.00  0.00      A    H
ATOM    269  HZ1 ACN A  45      18.243  26.185   5.987  1.00  0.00      A    H
ATOM    270  HZ2 ACN A  45      18.660  24.571   5.463  1.00  0.00      A    H
ATOM    271  CT  ACN A  46      33.962   8.086   8.404  1.00  0.00      A    C
ATOM    272  CZ  ACN A  46      35.440   8.234   8.252  1.00  0.00      A    C
ATOM    273  NZ  ACN A  46      36.600   8.430   8.110  1.00  0.00      A    N
ATOM    274  HZ  ACN A  46      33.491   8.996   8.041  1.00  0.00      A    H
ATOM    275  HZ1 ACN A  46      33.624   7.859   9.412  1.00  0.00      A    H
ATOM    276  HZ2 ACN A  46      33.726   7.336   7.654  1.00  0.00      A    H
ATOM    277  CT  ACN A  47      18.782  29.060  35.757  1.00  0.00      A    C
ATOM    278  CZ  ACN A  47      19.484  27.791  35.487  1.00  0.00      A    C
ATOM    279  NZ  ACN A  47      20.078  26.838  35.292  1.00  0.00      A    N
ATOM    280  HZ  ACN A  47      18.686  29.313  36.810  1.00  0.00      A    H
ATOM    281  HZ1 ACN A  47      17.796  29.013  35.303  1.00  0.00      A    H
ATOM    282  HZ2 ACN A  47      19.379  29.858  35.323  1.00  0.00      A    H
ATOM    283  CT  ACN A  48      39.558  32.960  37.230  1.00  0.00      A    C
ATOM    284  CZ  ACN A  48      38.544  33.996  37.645  1.00  0.00      A    C
ATOM    285  NZ  ACN A  48      37.748  34.796  37.931  1.00  0.00      A    N
ATOM    286  HZ  ACN A  48      39.165  32.580  36.291  1.00  0.00      A    H
ATOM    287  HZ1 ACN A  48      39.625  32.124  37.922  1.00  0.00      A    H
ATOM    288  HZ2 ACN A  48      40.597  33.278  37.260  1.00  0.00      A    H
ATOM    289  CT  ACN A  49      30.323  43.624  27.368  1.00  0.00      A    C
ATOM    290  CZ  ACN A  49      29.534  44.675  26.719  1.00  0.00      A    C
ATOM    291  NZ  ACN A  49      28.967  45.501  26.212  1.00  0.00      A    N
ATOM    292  HZ  ACN A  49      31.365  43.905  27.497  1.00  0.00      A    H
ATOM    293  HZ1 ACN A  49      30.245  42.801  26.661  1.00  0.00      A    H
ATOM    294  HZ2 ACN A  49      29.932  43.403  28.357  1.00  0.00      A    H
ATOM    295  CT  ACN A  50      29.962   9.689  32.272  1.00  0.00      A    C
ATOM    296  CZ  ACN A  50      31.027  10.670  32.554  1.00  0.00      A    C
ATOM    297  NZ  ACN A  50      31.862  11.428  32.788  1.00  0.00      A    N
ATOM    298  HZ  ACN A  50      29.097  10.327  32.113  1.00  0.00      A    H
ATOM    299  HZ1 ACN A  50      29.766   8.967  33.061  1.00  0.00      A    H
ATOM    300  HZ2 ACN A  50      30.185   9.108  31.381  1.00  0.00      A    H
ATOM    301  CT  ACN A  51      24.089  22.525  40.386  1.00  0.00      A    C
ATOM    302  CZ  ACN A  51      24.823  21.811  41.452  1.00  0.00      A    C
ATOM    303  NZ  ACN A  51      25.418  21.303  42.307  1.00  0.00      A    N
ATOM    304  HZ  ACN A  51      23.056  22.189  40.422  1.00  0.00      A    H
ATOM    305  HZ1 ACN A  51      24.720  22.491  39.501  1.00  0.00      A    H
ATOM    306  HZ2 ACN A  51      23.948  23.581  40.605  1.00  0.00      A    H
ATOM    307  CT  ACN A  52      16.986  34.721  39.537  1.00  0.00      A    C
ATOM    308  CZ  ACN A  52      18.411  34.722  39.447  1.00  0.00      A    C
ATOM    309  NZ  ACN A  52      19.606  34.794  39.371  1.00  0.00      A    N
ATOM    310  HZ  ACN A  52      16.465  34.057  38.851  1.00  0.00      A    H
ATOM    311  HZ1 ACN A  52      16.797  35.746  39.230  1.00  0.00      A    H
ATOM    312  HZ2 ACN A  52      16.769  34.513  40.582  1.00  0.00      A    H
ATOM    313  CT  ACN A  53      39.711  45.981   3.331  1.00  0.00      A    C
ATOM    314  CZ  ACN A  53      41.085  45.576   3.208  1.00  0.00      A    C
ATOM    315  NZ  ACN A  53      42.176  45.238   3.175  1.00  0.00      A    N
ATOM    316  HZ  ACN A  53      39.728  46.607   4.220  1.00  0.00      A    H
ATOM    317  HZ1 ACN A  53      39.192  45.050   3.541  1.00  0.00      A    H
ATOM    318  HZ2 ACN A  53      39.309  46.569   2.510  1.00  0.00      A    H
ATOM    319  CT  ACN A  54      36.043  34.232  21.757  1.00  0.00      A    C
ATOM    320  CZ  ACN A  54      36.679  32.918  21.486  1.00  0.00      A    C
ATOM    321  NZ  ACN A  54      37.214  31.895  21.300  1.00  0.00      A    N
ATOM    322  HZ  ACN A  54      35.805  34.432  22.799  1.00  0.00      A    H
ATOM    323  HZ1 ACN A  54      35.195  34.228  21.077  1.00  0.00      A    H
ATOM    324  HZ2 ACN A  54      36.694  35.022  21.392  1.00  0.00      A    H
ATOM    325  CT  ACN A  55      32.095  12.499   7.952  1.00  0.00      A    C
ATOM    326  CZ  ACN A  55      31.905  11.746   9.154  1.00  0.00      A    C
ATOM    327  NZ  ACN A  55      31.719  11.142  10.122  1.00  0.00      A    N
ATOM    328  HZ  ACN A  55      31.199  12.825   7.430  1.00  0.00      A    H
ATOM    329  HZ1 ACN A  55      32.824  12.011   7.310  1.00  0.00      A    H
ATOM    330  HZ2 ACN A  55      32.569  13.425   8.269  1.00  0.00      A    H
ATOM    331  CT  ACN A  56       7.614  41.271  16.290  1.00  0.00      A    C
ATOM    332  CZ  ACN A  56       8.520  42.014  17.166  1.00  0.00      A    C
ATOM    333  NZ  ACN A  56       9.219  42.582  17.930  1.00  0.00      A    N
ATOM    334  HZ  ACN A  56       6.944  42.096  16.060  1.00  0.00      A    H
ATOM    335  HZ1 ACN A  56       7.044  40.544  16.864  1.00  0.00      A    H
ATOM    336  HZ2 ACN A  56       8.155  40.859  15.443  1.00  0.00      A    H
ATOM    337  CT  ACN A  57      33.787  35.034  27.330  1.00  0.00      A    C
ATOM    338  CZ  ACN A  57      33.870  36.261  28.080  1.00  0.00      A    C
ATOM    339  NZ  ACN A  57      34.022  37.259  28.705  1.00  0.00      A    N
ATOM    340  HZ  ACN A  57      32.761  35.100  26.976  1.00  0.00      A    H
ATOM    341  HZ1 ACN A  57      34.060  34.138  27.881  1.00  0.00      A    H
ATOM    342  HZ2 ACN A  57      34.518  35.093  26.528  1.00  0.00      A    H
ATOM    343  CT  ACN A  58      26.974  41.454  25.876  1.00  0.00      A    C
ATOM    344  CZ  ACN A  58      25.786  41.092  26.606  1.00  0.00      A    C
ATOM    345  NZ  ACN A  58      24.922  40.815  27.294  1.00  0.00      A    N
ATOM    346  HZ  ACN A  58      27.843  40.975  26.319  1.00  0.00      A    H
ATOM    347  HZ1 ACN A  58      27.154  42.506  26.085  1.00  0.00      A    H
ATOM    348  HZ2 ACN A  58      26.964  41.195  24.821  1.00  0.00      A    H
ATOM    349  CT  ACN A  59      36.113  37.585  14.210  1.00  0.00      A    C
ATOM    350  CZ  ACN A  59      34.845  37.466  13.543  1.00  0.00      A    C
ATOM    351  NZ  ACN A  59      33.822  37.470  13.011  1.00  0.00      A    N
ATOM    352  HZ  ACN A  59      35.863  38.081  15.145  1.00  0.00      A    H
ATOM    353  HZ1 ACN A  59      36.837  38.208  13.692  1.00  0.00      A    H
ATOM    354  HZ2 ACN A  59      36.548  36.595  14.322  1.00  0.00      A    H
ATOM    355  CT  ACN A  60      13.664  33.619   2.381  1.00  0.00      A    C
ATOM    356  CZ  ACN A  60      14.310  33.849   1.132  1.00  0.00      A    C
ATOM    357  NZ  ACN A  60      14.762  33.972   0.098  1.00  0.00      A    N
ATOM    358  HZ  ACN A  60      12.763  34.229   2.380  1.00  0.00      A    H
ATOM    359  HZ1 ACN A  60      14.224  33.935   3.257  1.00  0.00      A    H
ATOM    360  HZ2 ACN A  60      13.206  32.642   2.512  1.00  0.00      A    H
ATOM    361  CT  ACN A  61      35.562   1.217  37.789  1.00  0.00      A    C
ATOM    362  CZ  ACN A  61      35.108   2.595  38.151  1.00  0.00      A    C
ATOM    363  NZ  ACN A  61      34.810   3.703  38.387  1.00  0.00      A    N
ATOM    364  HZ  ACN A  61      35.399   0.953  36.747  1.00  0.00      A    H
ATOM    365  HZ1 ACN A  61      35.074   0.507  38.452  1.00  0.00      A    H
ATOM    366  HZ2 ACN A  61      36.628   1.134  37.980  1.00  0.00      A    H
ATOM    367  CT  ACN A  62      33.058   9.788  44.318  1.00  0.00      A    C
ATOM    368  CZ  ACN A  62      32.598   8.412  44.177  1.00  0.00      A    C
ATOM    369  NZ  ACN A  62      32.279   7.314  44.091  1.00  0.00      A    N
ATOM    370  HZ  ACN A  62      33.976   9.880  43.744  1.00  0.00      A    H
ATOM    371  HZ1 ACN A  62      33.220  10.064  45.357  1.00  0.00      A    H
ATOM    372  HZ2 ACN A  62      32.245  10.396  43.931  1.00  0.00      A    H
ATOM    373  CT  ACN A  63      33.773   6.951  39.392  1.00  0.00      A    C
ATOM    374  CZ  ACN A  63      34.765   7.548  40.319  1.00  0.00      A    C
ATOM    375  NZ  ACN A  63      35.489   7.968  41.034  1.00  0.00      A    N
ATOM    376  HZ  ACN A  63      32.769   6.982  39.809  1.00  0.00      A    H
ATOM    377  HZ1 ACN A  63      34.073   5.907  39.358  1.00  0.00      A    H
ATOM    378  HZ2 ACN A  63      33.732   7.409  38.408  1.00  0.00      A    H
ATOM    379  CT  ACN A  64      15.356  39.915   0.997  1.00  0.00      A    C
ATOM    380  CZ  ACN A  64      14.391  41.019   0.976  1.00  0.00      A    C
ATOM    381  NZ  ACN A  64      13.627  41.887   1.012  1.00  0.00      A    N
ATOM    382  HZ  ACN A  64      15.887  40.060   1.935  1.00  0.00      A    H
ATOM    383  HZ1 ACN A  64      16.012  40.005   0.135  1.00  0.00      A    H
ATOM    384  HZ2 ACN A  64      14.929  38.917   0.955  1.00  0.00      A    H
ATOM    385  CT  ACN A  65      45.068   1.239  27.298  1.00  0.00      A    C
ATOM    386  CZ  ACN A  65      44.709   0.030  28.079  1.00  0.00      A    C
ATOM    387  NZ  ACN A  65      44.466  -0.907  28.730  1.00  0.00      A    N
ATOM    388  HZ  ACN A  65      44.225   1.908  27.447  1.00  0.00      A    H
ATOM    389  HZ1 ACN A  65      45.082   1.014  26.234  1.00  0.00      A    H
ATOM    390  HZ2 ACN A  65      46.021   1.639  27.635  1.00  0.00      A    H
ATOM    391  CT  ACN A  66       6.116  13.050   7.733  1.00  0.00      A    C
ATOM    392  CZ  ACN A  66       6.408  12.440   6.374  1.00  0.00      A    C
ATOM    393  NZ  ACN A  66       6.599  11.979   5.302  1.00  0.00      A    N
ATOM    394  HZ  ACN A  66       5.124  12.710   8.018  1.00  0.00      A    H
ATOM    395  HZ1 ACN A  66       6.190  14.118   7.544  1.00  0.00      A    H
ATOM    396  HZ2 ACN A  66       6.862  12.816   8.488  1.00  0.00      A    H
ATOM    397  CT  ACN A  67      39.757  46.812  14.785  1.00  0.00      A    C
ATOM    398  CZ  ACN A  67      40.852  46.335  13.978  1.00  0.00      A    C
ATOM    399  NZ  ACN A  67      41.728  45.861  13.340  1.00  0.00      A    N
ATOM    400  HZ  ACN A  67      39.864  47.891  14.864  1.00  0.00      A    H
ATOM    401  HZ1 ACN A  67      39.784  46.439  15.805  1.00  0.00      A    H
ATOM    402  HZ2 ACN A  67      38.814  46.637  14.273  1.00  0.00      A    H
ATOM    403  CT  ACN A  68      10.469  45.765  17.029  1.00  0.00      A    C
ATOM    404  CZ  ACN A  68      11.848  45.258  16.754  1.00  0.00      A    C
ATOM    405  NZ  ACN A  68      12.901  44.740  16.529  1.00  0.00      A    N
ATOM    406  HZ  ACN A  68      10.408  46.670  16.429  1.00  0.00      A    H
ATOM    407  HZ1 ACN A  68      10.224  45.778  18.088  1.00  0.00      A    H
ATOM    408  HZ2 ACN A  68       9.724  45.085  16.625  1.00  0.00      A    H
ATOM    409  CT  ACN A  69      21.238  38.544  44.647  1.00  0.00      A    C
ATOM    410  CZ  ACN A  69      21.747  37.312  45.297  1.00  0.00      A    C
ATOM    411  NZ  ACN A  69      22.140  36.336  45.802  1.00  0.00      A    N
ATOM    412  HZ  ACN A  69      21.914  39.387  44.765  1.00  0.00      A    H
ATOM    413  HZ1 ACN A  69      20.286  38.772  45.120  1.00  0.00      A    H
ATOM    414  HZ2 ACN A  69      21.111  38.356  43.584  1.00  0.00      A    H
ATOM    415  CT  ACN A  70      20.987  31.755  39.233  1.00  0.00      A    C
ATOM    416  CZ  ACN A  70      20.858  30.443  38.592  1.00  0.00      A    C
ATOM    417  NZ  ACN A  70      20.845  29.376  38.142  1.00  0.00      A    N
ATOM    418  HZ  ACN A  70      21.856  32.327  38.919  1.00  0.00      A    H
ATOM    419  HZ1 ACN A  70      21.294  31.504  40.246  1.00  0.00      A    H
ATOM    420  HZ2 ACN A  70      20.168  32.467  39.176  1.00  0.00      A    H
ATOM    421  CT  ACN A  71      46.096  37.208  44.383  1.00  0.00      A    C
ATOM    422  CZ  ACN A  71      45.401  36.478  43.355  1.00  0.00      A    C
ATOM    423  NZ  ACN A  71      44.781  35.856  42.615  1.00  0.00      A    N
ATOM    424  HZ  ACN A  71      45.334  37.779  44.909  1.00  0.00      A    H
ATOM    425  HZ1 ACN A  71      46.742  37.997  44.006  1.00  0.00      A    H
ATOM    426  HZ2 ACN A  71      46.604  36.519  45.053  1.00  0.00      A    H
ATOM    427  CT  ACN A  72      10.515  12.009  23.003  1.00  0.00      A    C
ATOM    428  CZ  ACN A  72      10.832  13.462  23.008  1.00  0.00      A    C
ATOM    429  NZ  ACN A  72      11.065  14.602  23.016  1.00  0.00      A    N
ATOM    430  HZ  ACN A  72       9.485  11.786  23.267  1.00  0.00      A    H
ATOM    431  HZ1 ACN A  72      11.165  11.596  23.770  1.00  0.00      A    H
ATOM    432  HZ2 ACN A  72      10.779  11.513  22.072  1.00  0.00      A    H
ATOM    433  CT  ACN A  73       7.087  17.582  18.187  1.00  0.00      A    C
ATOM    434  CZ  ACN A  73       8.244  16.616  18.121  1.00  0.00      A    C
ATOM    435  NZ  ACN A  73       9.110  15.886  18.106  1.00  0.00      A    N
ATOM    436  HZ  ACN A  73       7.510  18.582  18.149  1.00  0.00      A    H
ATOM    437  HZ1 ACN A  73       6.616  17.567  19.167  1.00  0.00      A    H
ATOM    438  HZ2 ACN A  73       6.386  17.432  17.369  1.00  0.00      A    H
ATOM    439  CT  ACN A  74      35.828   1.751  19.580  1.00  0.00      A    C
ATOM    440  CZ  ACN A  74      34.683   2.256  18.890  1.00  0.00      A    C
ATOM    441  NZ  ACN A  74      33.769   2.790  18.436  1.00  0.00      A    N
ATOM    442  HZ  ACN A  74      36.674   1.896  18.913  1.00  0.00      A    H
ATOM    443  HZ1 ACN A  74      35.589   0.696  19.688  1.00  0.00      A    H
ATOM    444  HZ2 ACN A  74      36.023   2.195  20.553  1.00  0.00      A    H
ATOM    445  CT  ACN A  75      19.137  38.589  40.025  1.00  0.00      A    C
ATOM    446  CZ  ACN A  75      18.387  38.374  41.294  1.00  0.00      A    C
ATOM    447  NZ  ACN A  75      17.799  38.121  42.303  1.00  0.00      A    N
ATOM    448  HZ  ACN A  75      18.886  37.737  39.398  1.00  0.00      A    H
ATOM    449  HZ1 ACN A  75      20.222  38.629  40.081  1.00  0.00      A    H
ATOM    450  HZ2 ACN A  75      18.740  39.543  39.689  1.00  0.00      A    H
ATOM    451  N1  BMIMB   1      21.434   1.844  41.180  1.00  0.00      B    N
ATOM    452  N11 BMIMB   1      19.347   1.968  41.768  1.00  0.00      B    N
ATOM    453  C1  BMIMB   1      20.319   2.550  41.025  1.00  0.00      B    C
ATOM    454  H1  BMIMB   1      20.119   3.292  40.283  1.00  0.00      B    H
ATOM    455  C2  BMIMB   1      21.270   0.922  42.204  1.00  0.00      B    C
ATOM    456  H2  BMIMB   1      22.130   0.447  42.622  1.00  0.00      B    H
ATOM    457  C21 BMIMB   1      19.964   0.959  42.519  1.00  0.00      B    C
ATOM    458  H21 BMIMB   1      19.338   0.365  43.148  1.00  0.00      B    H
ATOM    459  C3  BMIMB   1      22.684   2.104  40.409  1.00  0.00      B    C
ATOM    460  H3  BMIMB   1      23.242   1.185  40.513  1.00  0.00      B    H
ATOM    461  H31 BMIMB   1      22.660   2.342  39.356  1.00  0.00      B    H
ATOM    462  H32 BMIMB   1      23.120   2.965  40.894  1.00  0.00      B    H
ATOM    463  C4  BMIMB   1      17.900   2.189  41.698  1.00  0.00      B    C
ATOM    464  H4  BMIMB   1      17.306   1.313  41.916  1.00  0.00      B    H
ATOM    465  H41 BMIMB   1      17.652   2.561  40.715  1.00  0.00      B    H
ATOM    466  C5  BMIMB   1      17.593   3.177  42.814  1.00  0.00      B    C
ATOM    467  H5  BMIMB   1      16.611   3.627  42.689  1.00  0.00      B    H
ATOM    468  H51 BMIMB   1      17.557   2.483  43.650  1.00  0.00      B    H
ATOM    469  C51 BMIMB   1      18.573   4.363  42.913  1.00  0.00      B    C
ATOM    470  H52 BMIMB   1      19.453   3.945  43.396  1.00  0.00      B    H
ATOM    471  H53 BMIMB   1      18.757   4.802  41.936  1.00  0.00      B    H
ATOM    472  C6  BMIMB   1      17.976   5.495  43.695  1.00  0.00      B    C
ATOM    473  H6  BMIMB   1      18.759   6.227  43.854  1.00  0.00      B    H
ATOM    474  H61 BMIMB   1      17.151   5.900  43.119  1.00  0.00      B    H
ATOM    475  H62 BMIMB   1      17.616   5.064  44.622  1.00  0.00      B    H
ATOM    476  N1  BMIMB   2      43.360  17.935  13.108  1.00  0.00      B    N
ATOM    477  N11 BMIMB   2      45.054  19.201  13.381  1.00  0.00      B    N
ATOM    478  C1  BMIMB   2      44.689  17.997  13.090  1.00  0.00      B    C
ATOM    479  H1  BMIMB   2      45.311  17.136  12.964  1.00  0.00      B    H
ATOM    480  C2  BMIMB   2      42.832  19.242  13.277  1.00  0.00      B    C
ATOM    481  H2  BMIMB   2      41.803  19.511  13.182  1.00  0.00      B    H
ATOM    482  C21 BMIMB   2      43.920  20.032  13.426  1.00  0.00      B    C
ATOM    483  H21 BMIMB   2      43.978  21.083  13.604  1.00  0.00      B    H
ATOM    484  C3  BMIMB   2      42.601  16.775  12.741  1.00  0.00      B    C
ATOM    485  H3  BMIMB   2      41.964  16.933  11.883  1.00  0.00      B    H
ATOM    486  H31 BMIMB   2      43.321  15.999  12.529  1.00  0.00      B    H
ATOM    487  H32 BMIMB   2      42.031  16.515  13.620  1.00  0.00      B    H
ATOM    488  C4  BMIMB   2      46.466  19.646  13.519  1.00  0.00      B    C
ATOM    489  H4  BMIMB   2      46.558  20.618  13.056  1.00  0.00      B    H
ATOM    490  H41 BMIMB   2      47.031  18.862  13.038  1.00  0.00      B    H
ATOM    491  C5  BMIMB   2      46.870  19.690  15.004  1.00  0.00      B    C
ATOM    492  H5  BMIMB   2      47.615  20.410  15.333  1.00  0.00      B    H
ATOM    493  H51 BMIMB   2      45.971  19.956  15.554  1.00  0.00      B    H
ATOM    494  C51 BMIMB   2      47.326  18.290  15.389  1.00  0.00      B    C
ATOM    495  H52 BMIMB   2      46.790  17.540  14.813  1.00  0.00      B    H
ATOM    496  H53 BMIMB   2      48.405  18.250  15.262  1.00  0.00      B    H
ATOM    497  C6  BMIMB   2      47.131  17.992  16.833  1.00  0.00      B    C
ATOM    498  H6  BMIMB   2      46.119  18.272  17.102  1.00  0.00      B    H
ATOM    499  H61 BMIMB   2      47.283  16.951  17.096  1.00  0.00      B    H
ATOM    500  H62 BMIMB   2      47.839  18.607  17.377  1.00  0.00      B    H
ATOM    501  N1  BMIMB   3       6.488  45.940   4.937  1.00  0.00      B    N
ATOM    502  N11 BMIMB   3       8.552  45.653   4.801  1.00  0.00      B    N
ATOM    503  C1  BMIMB   3       7.494  45.446   5.576  1.00  0.00      B    C
ATOM    504  H1  BMIMB   3       7.449  44.925   6.508  1.00  0.00      B    H
ATOM    505  C2  BMIMB   3       6.888  46.772   3.857  1.00  0.00      B    C
ATOM    506  H2  BMIMB   3       6.242  47.356   3.240  1.00  0.00      B    H
ATOM    507  C21 BMIMB   3       8.139  46.488   3.761  1.00  0.00      B    C
ATOM    508  H21 BMIMB   3       8.846  46.842   3.043  1.00  0.00      B    H
ATOM    509  C3  BMIMB   3       5.133  45.831   5.363  1.00  0.00      B    C
ATOM    510  H3  BMIMB   3       5.086  45.227   6.256  1.00  0.00      B    H
ATOM    511  H31 BMIMB   3       4.799  46.848   5.509  1.00  0.00      B    H
ATOM    512  H32 BMIMB   3       4.556  45.258   4.652  1.00  0.00      B    H
ATOM    513  C4  BMIMB   3       9.996  45.308   5.069  1.00  0.00      B    C
ATOM    514  H4  BMIMB   3      10.195  45.186   6.123  1.00  0.00      B    H
ATOM    515  H41 BMIMB   3      10.574  46.183   4.813  1.00  0.00      B    H
ATOM    516  C5  BMIMB   3      10.510  44.166   4.238  1.00  0.00      B    C
ATOM    517  H5  BMIMB   3      10.496  44.516   3.209  1.00  0.00      B    H
ATOM    518  H51 BMIMB   3      11.538  44.001   4.549  1.00  0.00      B    H
ATOM    519  C51 BMIMB   3       9.722  42.895   4.422  1.00  0.00      B    C
ATOM    520  H52 BMIMB   3       9.711  42.536   5.447  1.00  0.00      B    H
ATOM    521  H53 BMIMB   3       8.699  43.033   4.080  1.00  0.00      B    H
ATOM    522  C6  BMIMB   3      10.262  41.681   3.708  1.00  0.00      B    C
ATOM    523  H6  BMIMB   3       9.764  40.782   4.054  1.00  0.00      B    H
ATOM    524  H61 BMIMB   3       9.980  41.961   2.700  1.00  0.00      B    H
ATOM    525  H62 BMIMB   3      11.335  41.558   3.793  1.00  0.00      B    H
ATOM    526  N1  BMIMB   4      37.700  18.484  12.017  1.00  0.00      B    N
ATOM    527  N11 BMIMB   4      36.721  19.778  10.612  1.00  0.00      B    N
ATOM    528  C1  BMIMB   4      37.150  19.672  11.847  1.00  0.00      B    C
ATOM    529  H1  BMIMB   4      36.940  20.288  12.695  1.00  0.00      B    H
ATOM    530  C2  BMIMB   4      37.713  17.847  10.784  1.00  0.00      B    C
ATOM    531  H2  BMIMB   4      38.159  16.878  10.726  1.00  0.00      B    H
ATOM    532  C21 BMIMB   4      37.184  18.705   9.938  1.00  0.00      B    C
ATOM    533  H21 BMIMB   4      37.145  18.702   8.870  1.00  0.00      B    H
ATOM    534  C3  BMIMB   4      38.332  17.987  13.205  1.00  0.00      B    C
ATOM    535  H3  BMIMB   4      38.190  16.917  13.196  1.00  0.00      B    H
ATOM    536  H31 BMIMB   4      39.407  18.086  13.204  1.00  0.00      B    H
ATOM    537  H32 BMIMB   4      37.906  18.430  14.094  1.00  0.00      B    H
ATOM    538  C4  BMIMB   4      36.056  20.980  10.032  1.00  0.00      B    C
ATOM    539  H4  BMIMB   4      36.557  21.133   9.087  1.00  0.00      B    H
ATOM    540  H41 BMIMB   4      36.278  21.738  10.768  1.00  0.00      B    H
ATOM    541  C5  BMIMB   4      34.548  20.721   9.721  1.00  0.00      B    C
ATOM    542  H5  BMIMB   4      34.022  21.670   9.656  1.00  0.00      B    H
ATOM    543  H51 BMIMB   4      34.444  20.250   8.746  1.00  0.00      B    H
ATOM    544  C51 BMIMB   4      33.768  19.977  10.717  1.00  0.00      B    C
ATOM    545  H52 BMIMB   4      34.022  18.926  10.609  1.00  0.00      B    H
ATOM    546  H53 BMIMB   4      34.163  20.309  11.674  1.00  0.00      B    H
ATOM    547  C6  BMIMB   4      32.290  20.186  10.521  1.00  0.00      B    C
ATOM    548  H6  BMIMB   4      31.959  21.172  10.827  1.00  0.00      B    H
ATOM    549  H61 BMIMB   4      31.883  20.150   9.517  1.00  0.00      B    H
ATOM    550  H62 BMIMB   4      31.862  19.404  11.138  1.00  0.00      B    H
ATOM    551  N1  BMIMB   5       4.188  17.262  25.488  1.00  0.00      B    N
ATOM    552  N11 BMIMB   5       3.684  17.636  23.410  1.00  0.00      B    N
ATOM    553  C1  BMIMB   5       4.630  17.740  24.323  1.00  0.00      B    C
ATOM    554  H1  BMIMB   5       5.483  18.377  24.225  1.00  0.00      B    H
ATOM    555  C2  BMIMB   5       2.965  16.571  25.190  1.00  0.00      B    C
ATOM    556  H2  BMIMB   5       2.488  16.076  26.007  1.00  0.00      B    H
ATOM    557  C21 BMIMB   5       2.567  16.890  23.895  1.00  0.00      B    C
ATOM    558  H21 BMIMB   5       1.678  16.705  23.331  1.00  0.00      B    H
ATOM    559  C3  BMIMB   5       4.843  17.318  26.744  1.00  0.00      B    C
ATOM    560  H3  BMIMB   5       5.078  18.351  26.955  1.00  0.00      B    H
ATOM    561  H31 BMIMB   5       4.179  16.986  27.528  1.00  0.00      B    H
ATOM    562  H32 BMIMB   5       5.704  16.668  26.793  1.00  0.00      B    H
ATOM    563  C4  BMIMB   5       3.804  18.218  22.034  1.00  0.00      B    C
ATOM    564  H4  BMIMB   5       4.759  18.719  21.972  1.00  0.00      B    H
ATOM    565  H41 BMIMB   5       3.052  18.993  21.995  1.00  0.00      B    H
ATOM    566  C5  BMIMB   5       3.677  17.115  21.013  1.00  0.00      B    C
ATOM    567  H5  BMIMB   5       4.557  16.486  21.114  1.00  0.00      B    H
ATOM    568  H51 BMIMB   5       2.786  16.548  21.273  1.00  0.00      B    H
ATOM    569  C51 BMIMB   5       3.424  17.581  19.564  1.00  0.00      B    C
ATOM    570  H52 BMIMB   5       2.608  18.299  19.588  1.00  0.00      B    H
ATOM    571  H53 BMIMB   5       4.356  17.979  19.171  1.00  0.00      B    H
ATOM    572  C6  BMIMB   5       3.213  16.403  18.636  1.00  0.00      B    C
ATOM    573  H6  BMIMB   5       4.103  15.794  18.522  1.00  0.00      B    H
ATOM    574  H61 BMIMB   5       2.466  15.717  19.019  1.00  0.00      B    H
ATOM    575  H62 BMIMB   5       2.988  16.624  17.599  1.00  0.00      B    H
ATOM    576  N1  BMIMB   6      43.677  21.223   9.065  1.00  0.00      B    N
ATOM    577  N11 BMIMB   6      42.768  19.494   8.227  1.00  0.00      B    N
ATOM    578  C1  BMIMB   6      43.125  20.028   9.356  1.00  0.00      B    C
ATOM    579  H1  BMIMB   6      42.956  19.613  10.326  1.00  0.00      B    H
ATOM    580  C2  BMIMB   6      43.889  21.301   7.745  1.00  0.00      B    C
ATOM    581  H2  BMIMB   6      44.275  22.185   7.286  1.00  0.00      B    H
ATOM    582  C21 BMIMB   6      43.294  20.323   7.229  1.00  0.00      B    C
ATOM    583  H21 BMIMB   6      43.097  20.032   6.220  1.00  0.00      B    H
ATOM    584  C3  BMIMB   6      44.140  22.242  10.000  1.00  0.00      B    C
ATOM    585  H3  BMIMB   6      45.217  22.303   9.943  1.00  0.00      B    H
ATOM    586  H31 BMIMB   6      43.773  23.202   9.668  1.00  0.00      B    H
ATOM    587  H32 BMIMB   6      43.699  22.009  10.958  1.00  0.00      B    H
ATOM    588  C4  BMIMB   6      41.883  18.375   8.014  1.00  0.00      B    C
ATOM    589  H4  BMIMB   6      41.020  18.880   7.605  1.00  0.00      B    H
ATOM    590  H41 BMIMB   6      41.619  17.869   8.931  1.00  0.00      B    H
ATOM    591  C5  BMIMB   6      42.333  17.258   7.108  1.00  0.00      B    C
ATOM    592  H5  BMIMB   6      42.607  17.575   6.105  1.00  0.00      B    H
ATOM    593  H51 BMIMB   6      43.280  16.947   7.541  1.00  0.00      B    H
ATOM    594  C51 BMIMB   6      41.446  15.996   7.121  1.00  0.00      B    C
ATOM    595  H52 BMIMB   6      41.214  15.744   8.153  1.00  0.00      B    H
ATOM    596  H53 BMIMB   6      40.452  16.333   6.837  1.00  0.00      B    H
ATOM    597  C6  BMIMB   6      41.923  14.760   6.315  1.00  0.00      B    C
ATOM    598  H6  BMIMB   6      42.245  15.088   5.333  1.00  0.00      B    H
ATOM    599  H61 BMIMB   6      42.616  14.100   6.824  1.00  0.00      B    H
ATOM    600  H62 BMIMB   6      41.087  14.095   6.136  1.00  0.00      B    H
ATOM    601  N1  BMIMB   7       2.078  17.038  39.152  1.00  0.00      B    N
ATOM    602  N11 BMIMB   7       1.796  16.906  41.298  1.00  0.00      B    N
ATOM    603  C1  BMIMB   7       2.532  16.564  40.317  1.00  0.00      B    C
ATOM    604  H1  BMIMB   7       3.419  15.977  40.419  1.00  0.00      B    H
ATOM    605  C2  BMIMB   7       0.875  17.613  39.403  1.00  0.00      B    C
ATOM    606  H2  BMIMB   7       0.242  17.999  38.635  1.00  0.00      B    H
ATOM    607  C21 BMIMB   7       0.752  17.535  40.735  1.00  0.00      B    C
ATOM    608  H21 BMIMB   7      -0.038  17.840  41.386  1.00  0.00      B    H
ATOM    609  C3  BMIMB   7       2.702  16.864  37.824  1.00  0.00      B    C
ATOM    610  H3  BMIMB   7       3.634  16.374  38.062  1.00  0.00      B    H
ATOM    611  H31 BMIMB   7       2.097  16.266  37.159  1.00  0.00      B    H
ATOM    612  H32 BMIMB   7       2.856  17.882  37.499  1.00  0.00      B    H
ATOM    613  C4  BMIMB   7       1.791  16.511  42.664  1.00  0.00      B    C
ATOM    614  H4  BMIMB   7       2.327  15.578  42.767  1.00  0.00      B    H
ATOM    615  H41 BMIMB   7       0.795  16.362  43.053  1.00  0.00      B    H
ATOM    616  C5  BMIMB   7       2.490  17.583  43.531  1.00  0.00      B    C
ATOM    617  H5  BMIMB   7       2.973  18.297  42.868  1.00  0.00      B    H
ATOM    618  H51 BMIMB   7       1.611  18.025  43.992  1.00  0.00      B    H
ATOM    619  C51 BMIMB   7       3.455  16.908  44.502  1.00  0.00      B    C
ATOM    620  H52 BMIMB   7       2.948  16.277  45.228  1.00  0.00      B    H
ATOM    621  H53 BMIMB   7       4.141  16.283  43.937  1.00  0.00      B    H
ATOM    622  C6  BMIMB   7       4.320  17.762  45.380  1.00  0.00      B    C
ATOM    623  H6  BMIMB   7       5.199  18.135  44.867  1.00  0.00      B    H
ATOM    624  H61 BMIMB   7       3.823  18.605  45.848  1.00  0.00      B    H
ATOM    625  H62 BMIMB   7       4.702  17.104  46.151  1.00  0.00      B    H
ATOM    626  N1  BMIMB   8      24.879  44.369  13.551  1.00  0.00      B    N
ATOM    627  N11 BMIMB   8      24.875  42.342  12.836  1.00  0.00      B    N
ATOM    628  C1  BMIMB   8      25.354  43.192  13.709  1.00  0.00      B    C
ATOM    629  H1  BMIMB   8      26.003  42.941  14.520  1.00  0.00      B    H
ATOM    630  C2  BMIMB   8      23.945  44.333  12.581  1.00  0.00      B    C
ATOM    631  H2  BMIMB   8      23.394  45.217  12.346  1.00  0.00      B    H
ATOM    632  C21 BMIMB   8      24.042  43.113  11.997  1.00  0.00      B    C
ATOM    633  H21 BMIMB   8      23.429  42.666  11.245  1.00  0.00      B    H
ATOM    634  C3  BMIMB   8      25.356  45.609  14.170  1.00  0.00      B    C
ATOM    635  H3  BMIMB   8      25.852  46.203  13.416  1.00  0.00      B    H
ATOM    636  H31 BMIMB   8      24.458  46.131  14.465  1.00  0.00      B    H
ATOM    637  H32 BMIMB   8      26.127  45.379  14.891  1.00  0.00      B    H
ATOM    638  C4  BMIMB   8      25.264  40.926  12.576  1.00  0.00      B    C
ATOM    639  H4  BMIMB   8      26.174  40.760  13.133  1.00  0.00      B    H
ATOM    640  H41 BMIMB   8      25.489  40.904  11.520  1.00  0.00      B    H
ATOM    641  C5  BMIMB   8      24.251  39.873  13.009  1.00  0.00      B    C
ATOM    642  H5  BMIMB   8      23.309  40.065  12.501  1.00  0.00      B    H
ATOM    643  H51 BMIMB   8      24.624  38.911  12.667  1.00  0.00      B    H
ATOM    644  C51 BMIMB   8      24.148  39.750  14.521  1.00  0.00      B    C
ATOM    645  H52 BMIMB   8      25.110  39.702  15.025  1.00  0.00      B    H
ATOM    646  H53 BMIMB   8      23.450  40.509  14.866  1.00  0.00      B    H
ATOM    647  C6  BMIMB   8      23.410  38.509  14.909  1.00  0.00      B    C
ATOM    648  H6  BMIMB   8      22.468  38.517  14.372  1.00  0.00      B    H
ATOM    649  H61 BMIMB   8      23.870  37.593  14.557  1.00  0.00      B    H
ATOM    650  H62 BMIMB   8      23.155  38.413  15.958  1.00  0.00      B    H
ATOM    651  N1  BMIMB   9      27.623  14.613  29.745  1.00  0.00      B    N
ATOM    652  N11 BMIMB   9      26.735  12.728  29.490  1.00  0.00      B    N
ATOM    653  C1  BMIMB   9      27.066  13.635  30.355  1.00  0.00      B    C
ATOM    654  H1  BMIMB   9      26.962  13.570  31.417  1.00  0.00      B    H
ATOM    655  C2  BMIMB   9      27.554  14.374  28.426  1.00  0.00      B    C
ATOM    656  H2  BMIMB   9      27.776  15.168  27.746  1.00  0.00      B    H
ATOM    657  C21 BMIMB   9      27.008  13.218  28.207  1.00  0.00      B    C
ATOM    658  H21 BMIMB   9      26.810  12.766  27.259  1.00  0.00      B    H
ATOM    659  C3  BMIMB   9      28.008  15.887  30.330  1.00  0.00      B    C
ATOM    660  H3  BMIMB   9      27.176  16.535  30.100  1.00  0.00      B    H
ATOM    661  H31 BMIMB   9      28.266  15.902  31.378  1.00  0.00      B    H
ATOM    662  H32 BMIMB   9      28.927  16.177  29.840  1.00  0.00      B    H
ATOM    663  C4  BMIMB   9      26.221  11.384  29.854  1.00  0.00      B    C
ATOM    664  H4  BMIMB   9      25.288  11.064  29.414  1.00  0.00      B    H
ATOM    665  H41 BMIMB   9      26.189  11.236  30.923  1.00  0.00      B    H
ATOM    666  C5  BMIMB   9      27.245  10.357  29.350  1.00  0.00      B    C
ATOM    667  H5  BMIMB   9      27.642  10.465  28.344  1.00  0.00      B    H
ATOM    668  H51 BMIMB   9      28.053  10.512  30.062  1.00  0.00      B    H
ATOM    669  C51 BMIMB   9      26.597   8.944  29.500  1.00  0.00      B    C
ATOM    670  H52 BMIMB   9      26.486   8.565  30.513  1.00  0.00      B    H
ATOM    671  H53 BMIMB   9      25.672   8.958  28.930  1.00  0.00      B    H
ATOM    672  C6  BMIMB   9      27.452   7.873  28.824  1.00  0.00      B    C
ATOM    673  H6  BMIMB   9      27.094   6.851  28.880  1.00  0.00      B    H
ATOM    674  H61 BMIMB   9      27.444   8.075  27.759  1.00  0.00      B    H
ATOM    675  H62 BMIMB   9      28.485   7.809  29.147  1.00  0.00      B    H
ATOM    676  N1  BMIMB  10      46.833  44.536  42.398  1.00  0.00      B    N
ATOM    677  N11 BMIMB  10      45.150  43.973  43.645  1.00  0.00      B    N
ATOM    678  C1  BMIMB  10      45.635  44.919  42.864  1.00  0.00      B    C
ATOM    679  H1  BMIMB  10      45.217  45.871  42.614  1.00  0.00      B    H
ATOM    680  C2  BMIMB  10      46.963  43.231  42.711  1.00  0.00      B    C
ATOM    681  H2  BMIMB  10      47.765  42.656  42.304  1.00  0.00      B    H
ATOM    682  C21 BMIMB  10      45.995  42.878  43.513  1.00  0.00      B    C
ATOM    683  H21 BMIMB  10      45.849  41.941  44.004  1.00  0.00      B    H
ATOM    684  C3  BMIMB  10      47.638  45.321  41.438  1.00  0.00      B    C
ATOM    685  H3  BMIMB  10      47.181  45.340  40.460  1.00  0.00      B    H
ATOM    686  H31 BMIMB  10      47.872  46.286  41.862  1.00  0.00      B    H
ATOM    687  H32 BMIMB  10      48.579  44.829  41.241  1.00  0.00      B    H
ATOM    688  C4  BMIMB  10      44.065  44.003  44.628  1.00  0.00      B    C
ATOM    689  H4  BMIMB  10      44.095  43.018  45.070  1.00  0.00      B    H
ATOM    690  H41 BMIMB  10      43.126  44.275  44.169  1.00  0.00      B    H
ATOM    691  C5  BMIMB  10      44.180  45.143  45.625  1.00  0.00      B    C
ATOM    692  H5  BMIMB  10      44.262  46.090  45.097  1.00  0.00      B    H
ATOM    693  H51 BMIMB  10      43.312  45.197  46.278  1.00  0.00      B    H
ATOM    694  C51 BMIMB  10      45.470  44.990  46.422  1.00  0.00      B    C
ATOM    695  H52 BMIMB  10      45.548  43.969  46.789  1.00  0.00      B    H
ATOM    696  H53 BMIMB  10      46.313  45.130  45.750  1.00  0.00      B    H
ATOM    697  C6  BMIMB  10      45.664  45.858  47.754  1.00  0.00      B    C
ATOM    698  H6  BMIMB  10      45.320  46.849  47.479  1.00  0.00      B    H
ATOM    699  H61 BMIMB  10      45.093  45.315  48.498  1.00  0.00      B    H
ATOM    700  H62 BMIMB  10      46.687  45.886  48.110  1.00  0.00      B    H
ATOM    701  N1  BMIMB  11      30.366  46.714   7.187  1.00  0.00      B    N
ATOM    702  N11 BMIMB  11      28.675  46.511   8.475  1.00  0.00      B    N
ATOM    703  C1  BMIMB  11      29.963  46.692   8.449  1.00  0.00      B    C
ATOM    704  H1  BMIMB  11      30.601  46.663   9.307  1.00  0.00      B    H
ATOM    705  C2  BMIMB  11      29.279  46.439   6.367  1.00  0.00      B    C
ATOM    706  H2  BMIMB  11      29.396  46.560   5.313  1.00  0.00      B    H
ATOM    707  C21 BMIMB  11      28.192  46.364   7.173  1.00  0.00      B    C
ATOM    708  H21 BMIMB  11      27.172  46.171   6.925  1.00  0.00      B    H
ATOM    709  C3  BMIMB  11      31.812  46.757   6.738  1.00  0.00      B    C
ATOM    710  H3  BMIMB  11      31.906  47.284   5.800  1.00  0.00      B    H
ATOM    711  H31 BMIMB  11      32.401  47.295   7.465  1.00  0.00      B    H
ATOM    712  H32 BMIMB  11      32.200  45.751   6.667  1.00  0.00      B    H
ATOM    713  C4  BMIMB  11      27.760  46.461   9.660  1.00  0.00      B    C
ATOM    714  H4  BMIMB  11      26.878  47.065   9.510  1.00  0.00      B    H
ATOM    715  H41 BMIMB  11      28.432  46.860  10.405  1.00  0.00      B    H
ATOM    716  C5  BMIMB  11      27.363  45.124  10.124  1.00  0.00      B    C
ATOM    717  H5  BMIMB  11      26.922  45.135  11.117  1.00  0.00      B    H
ATOM    718  H51 BMIMB  11      26.501  44.737   9.587  1.00  0.00      B    H
ATOM    719  C51 BMIMB  11      28.403  44.066  10.195  1.00  0.00      B    C
ATOM    720  H52 BMIMB  11      28.683  43.813   9.176  1.00  0.00      B    H
ATOM    721  H53 BMIMB  11      29.299  44.390  10.718  1.00  0.00      B    H
ATOM    722  C6  BMIMB  11      27.920  42.816  10.914  1.00  0.00      B    C
ATOM    723  H6  BMIMB  11      28.779  42.179  11.092  1.00  0.00      B    H
ATOM    724  H61 BMIMB  11      27.569  43.132  11.890  1.00  0.00      B    H
ATOM    725  H62 BMIMB  11      27.205  42.146  10.450  1.00  0.00      B    H
ATOM    726  N1  BMIMB  12      17.836  15.443  19.270  1.00  0.00      B    N
ATOM    727  N11 BMIMB  12      19.052  17.018  20.173  1.00  0.00      B    N
ATOM    728  C1  BMIMB  12      18.667  15.738  20.265  1.00  0.00      B    C
ATOM    729  H1  BMIMB  12      18.869  15.152  21.135  1.00  0.00      B    H
ATOM    730  C2  BMIMB  12      17.820  16.537  18.449  1.00  0.00      B    C
ATOM    731  H2  BMIMB  12      17.400  16.497  17.467  1.00  0.00      B    H
ATOM    732  C21 BMIMB  12      18.500  17.541  18.995  1.00  0.00      B    C
ATOM    733  H21 BMIMB  12      18.824  18.504  18.665  1.00  0.00      B    H
ATOM    734  C3  BMIMB  12      17.125  14.230  19.128  1.00  0.00      B    C
ATOM    735  H3  BMIMB  12      17.431  13.575  19.931  1.00  0.00      B    H
ATOM    736  H31 BMIMB  12      16.079  14.469  19.005  1.00  0.00      B    H
ATOM    737  H32 BMIMB  12      17.484  13.784  18.212  1.00  0.00      B    H
ATOM    738  C4  BMIMB  12      19.827  17.797  21.170  1.00  0.00      B    C
ATOM    739  H4  BMIMB  12      20.443  18.493  20.619  1.00  0.00      B    H
ATOM    740  H41 BMIMB  12      20.486  17.168  21.751  1.00  0.00      B    H
ATOM    741  C5  BMIMB  12      18.959  18.562  22.191  1.00  0.00      B    C
ATOM    742  H5  BMIMB  12      18.571  17.920  22.977  1.00  0.00      B    H
ATOM    743  H51 BMIMB  12      19.597  19.288  22.687  1.00  0.00      B    H
ATOM    744  C51 BMIMB  12      17.826  19.373  21.634  1.00  0.00      B    C
ATOM    745  H52 BMIMB  12      18.111  20.168  20.950  1.00  0.00      B    H
ATOM    746  H53 BMIMB  12      17.264  18.611  21.100  1.00  0.00      B    H
ATOM    747  C6  BMIMB  12      16.988  19.948  22.699  1.00  0.00      B    C
ATOM    748  H6  BMIMB  12      16.020  20.214  22.289  1.00  0.00      B    H
ATOM    749  H61 BMIMB  12      16.809  19.251  23.509  1.00  0.00      B    H
ATOM    750  H62 BMIMB  12      17.425  20.774  23.248  1.00  0.00      B    H
ATOM    751  N1  BMIMB  13      27.623  29.266  40.260  1.00  0.00      B    N
ATOM    752  N11 BMIMB  13      25.509  29.144  39.939  1.00  0.00      B    N
ATOM    753  C1  BMIMB  13      26.689  28.727  39.546  1.00  0.00      B    C
ATOM    754  H1  BMIMB  13      26.924  27.965  38.834  1.00  0.00      B    H
ATOM    755  C2  BMIMB  13      27.005  30.017  41.239  1.00  0.00      B    C
ATOM    756  H2  BMIMB  13      27.594  30.431  42.028  1.00  0.00      B    H
ATOM    757  C21 BMIMB  13      25.748  30.000  41.025  1.00  0.00      B    C
ATOM    758  H21 BMIMB  13      24.948  30.495  41.530  1.00  0.00      B    H
ATOM    759  C3  BMIMB  13      29.038  29.001  40.183  1.00  0.00      B    C
ATOM    760  H3  BMIMB  13      29.429  29.830  39.612  1.00  0.00      B    H
ATOM    761  H31 BMIMB  13      29.366  29.376  41.142  1.00  0.00      B    H
ATOM    762  H32 BMIMB  13      29.334  28.004  39.891  1.00  0.00      B    H
ATOM    763  C4  BMIMB  13      24.256  28.826  39.217  1.00  0.00      B    C
ATOM    764  H4  BMIMB  13      24.613  28.705  38.205  1.00  0.00      B    H
ATOM    765  H41 BMIMB  13      23.588  29.666  39.331  1.00  0.00      B    H
ATOM    766  C5  BMIMB  13      23.519  27.530  39.671  1.00  0.00      B    C
ATOM    767  H5  BMIMB  13      22.653  27.310  39.052  1.00  0.00      B    H
ATOM    768  H51 BMIMB  13      24.270  26.744  39.678  1.00  0.00      B    H
ATOM    769  C51 BMIMB  13      22.881  27.682  41.100  1.00  0.00      B    C
ATOM    770  H52 BMIMB  13      23.621  28.193  41.711  1.00  0.00      B    H
ATOM    771  H53 BMIMB  13      22.083  28.418  41.042  1.00  0.00      B    H
ATOM    772  C6  BMIMB  13      22.303  26.403  41.632  1.00  0.00      B    C
ATOM    773  H6  BMIMB  13      21.932  25.807  40.806  1.00  0.00      B    H
ATOM    774  H61 BMIMB  13      23.051  25.698  41.979  1.00  0.00      B    H
ATOM    775  H62 BMIMB  13      21.594  26.573  42.434  1.00  0.00      B    H
ATOM    776  N1  BMIMB  14      16.323  28.815  21.031  1.00  0.00      B    N
ATOM    777  N11 BMIMB  14      15.290  27.775  22.537  1.00  0.00      B    N
ATOM    778  C1  BMIMB  14      16.407  28.380  22.245  1.00  0.00      B    C
ATOM    779  H1  BMIMB  14      17.104  28.709  22.986  1.00  0.00      B    H
ATOM    780  C2  BMIMB  14      15.099  28.449  20.448  1.00  0.00      B    C
ATOM    781  H2  BMIMB  14      14.891  28.778  19.454  1.00  0.00      B    H
ATOM    782  C21 BMIMB  14      14.569  27.671  21.339  1.00  0.00      B    C
ATOM    783  H21 BMIMB  14      13.663  27.110  21.271  1.00  0.00      B    H
ATOM    784  C3  BMIMB  14      17.397  29.523  20.342  1.00  0.00      B    C
ATOM    785  H3  BMIMB  14      16.913  30.253  19.710  1.00  0.00      B    H
ATOM    786  H31 BMIMB  14      17.890  30.083  21.124  1.00  0.00      B    H
ATOM    787  H32 BMIMB  14      18.000  28.894  19.703  1.00  0.00      B    H
ATOM    788  C4  BMIMB  14      14.928  27.078  23.844  1.00  0.00      B    C
ATOM    789  H4  BMIMB  14      13.850  27.011  23.877  1.00  0.00      B    H
ATOM    790  H41 BMIMB  14      15.296  27.687  24.656  1.00  0.00      B    H
ATOM    791  C5  BMIMB  14      15.450  25.639  23.989  1.00  0.00      B    C
ATOM    792  H5  BMIMB  14      16.516  25.577  23.782  1.00  0.00      B    H
ATOM    793  H51 BMIMB  14      15.233  25.223  24.970  1.00  0.00      B    H
ATOM    794  C51 BMIMB  14      14.687  24.655  23.102  1.00  0.00      B    C
ATOM    795  H52 BMIMB  14      13.690  24.550  23.522  1.00  0.00      B    H
ATOM    796  H53 BMIMB  14      14.490  25.146  22.152  1.00  0.00      B    H
ATOM    797  C6  BMIMB  14      15.385  23.309  22.854  1.00  0.00      B    C
ATOM    798  H6  BMIMB  14      14.786  22.737  22.155  1.00  0.00      B    H
ATOM    799  H61 BMIMB  14      16.322  23.556  22.369  1.00  0.00      B    H
ATOM    800  H62 BMIMB  14      15.640  22.826  23.791  1.00  0.00      B    H
ATOM    801  N1  BMIMB  15      13.336  27.231  47.101  1.00  0.00      B    N
ATOM    802  N11 BMIMB  15      12.586  25.912  45.582  1.00  0.00      B    N
ATOM    803  C1  BMIMB  15      13.671  26.470  46.108  1.00  0.00      B    C
ATOM    804  H1  BMIMB  15      14.669  26.309  45.759  1.00  0.00      B    H
ATOM    805  C2  BMIMB  15      11.943  27.229  47.275  1.00  0.00      B    C
ATOM    806  H2  BMIMB  15      11.439  27.700  48.090  1.00  0.00      B    H
ATOM    807  C21 BMIMB  15      11.489  26.440  46.249  1.00  0.00      B    C
ATOM    808  H21 BMIMB  15      10.488  26.149  46.018  1.00  0.00      B    H
ATOM    809  C3  BMIMB  15      14.180  28.198  47.736  1.00  0.00      B    C
ATOM    810  H3  BMIMB  15      13.713  29.159  47.582  1.00  0.00      B    H
ATOM    811  H31 BMIMB  15      14.104  27.858  48.759  1.00  0.00      B    H
ATOM    812  H32 BMIMB  15      15.234  28.089  47.528  1.00  0.00      B    H
ATOM    813  C4  BMIMB  15      12.521  24.937  44.537  1.00  0.00      B    C
ATOM    814  H4  BMIMB  15      11.563  24.440  44.579  1.00  0.00      B    H
ATOM    815  H41 BMIMB  15      13.381  24.306  44.708  1.00  0.00      B    H
ATOM    816  C5  BMIMB  15      12.391  25.554  43.191  1.00  0.00      B    C
ATOM    817  H5  BMIMB  15      13.080  26.392  43.129  1.00  0.00      B    H
ATOM    818  H51 BMIMB  15      12.620  24.766  42.478  1.00  0.00      B    H
ATOM    819  C51 BMIMB  15      11.058  26.204  42.933  1.00  0.00      B    C
ATOM    820  H52 BMIMB  15      10.279  25.456  43.063  1.00  0.00      B    H
ATOM    821  H53 BMIMB  15      10.851  26.985  43.660  1.00  0.00      B    H
ATOM    822  C6  BMIMB  15      10.957  26.842  41.500  1.00  0.00      B    C
ATOM    823  H6  BMIMB  15       9.929  27.056  41.231  1.00  0.00      B    H
ATOM    824  H61 BMIMB  15      11.426  27.819  41.530  1.00  0.00      B    H
ATOM    825  H62 BMIMB  15      11.375  26.172  40.757  1.00  0.00      B    H
ATOM    826  N1  BMIMB  16       6.276   9.179  39.200  1.00  0.00      B    N
ATOM    827  N11 BMIMB  16       4.988   9.318  37.450  1.00  0.00      B    N
ATOM    828  C1  BMIMB  16       5.499   8.558  38.392  1.00  0.00      B    C
ATOM    829  H1  BMIMB  16       5.127   7.607  38.706  1.00  0.00      B    H
ATOM    830  C2  BMIMB  16       6.737  10.244  38.492  1.00  0.00      B    C
ATOM    831  H2  BMIMB  16       7.547  10.819  38.884  1.00  0.00      B    H
ATOM    832  C21 BMIMB  16       5.830  10.472  37.491  1.00  0.00      B    C
ATOM    833  H21 BMIMB  16       5.783  11.223  36.734  1.00  0.00      B    H
ATOM    834  C3  BMIMB  16       6.770   8.667  40.500  1.00  0.00      B    C
ATOM    835  H3  BMIMB  16       7.739   9.102  40.697  1.00  0.00      B    H
ATOM    836  H31 BMIMB  16       6.127   8.955  41.319  1.00  0.00      B    H
ATOM    837  H32 BMIMB  16       6.902   7.601  40.389  1.00  0.00      B    H
ATOM    838  C4  BMIMB  16       3.988   9.009  36.389  1.00  0.00      B    C
ATOM    839  H4  BMIMB  16       3.139   9.633  36.628  1.00  0.00      B    H
ATOM    840  H41 BMIMB  16       3.805   7.970  36.621  1.00  0.00      B    H
ATOM    841  C5  BMIMB  16       4.437   9.272  34.911  1.00  0.00      B    C
ATOM    842  H5  BMIMB  16       4.973  10.201  34.733  1.00  0.00      B    H
ATOM    843  H51 BMIMB  16       5.175   8.512  34.670  1.00  0.00      B    H
ATOM    844  C51 BMIMB  16       3.288   9.164  33.954  1.00  0.00      B    C
ATOM    845  H52 BMIMB  16       2.924   8.140  33.928  1.00  0.00      B    H
ATOM    846  H53 BMIMB  16       2.434   9.655  34.413  1.00  0.00      B    H
ATOM    847  C6  BMIMB  16       3.556   9.814  32.565  1.00  0.00      B    C
ATOM    848  H6  BMIMB  16       4.223   9.203  31.968  1.00  0.00      B    H
ATOM    849  H61 BMIMB  16       2.643   9.846  31.981  1.00  0.00      B    H
ATOM    850  H62 BMIMB  16       3.997  10.799  32.670  1.00  0.00      B    H
ATOM    851  N1  BMIMB  17       7.023   6.168  28.669  1.00  0.00      B    N
ATOM    852  N11 BMIMB  17       7.470   7.909  29.821  1.00  0.00      B    N
ATOM    853  C1  BMIMB  17       6.542   7.118  29.462  1.00  0.00      B    C
ATOM    854  H1  BMIMB  17       5.501   7.210  29.683  1.00  0.00      B    H
ATOM    855  C2  BMIMB  17       8.391   6.354  28.560  1.00  0.00      B    C
ATOM    856  H2  BMIMB  17       8.991   5.742  27.922  1.00  0.00      B    H
ATOM    857  C21 BMIMB  17       8.654   7.496  29.288  1.00  0.00      B    C
ATOM    858  H21 BMIMB  17       9.546   8.084  29.261  1.00  0.00      B    H
ATOM    859  C3  BMIMB  17       6.334   5.136  27.928  1.00  0.00      B    C
ATOM    860  H3  BMIMB  17       7.059   4.534  27.400  1.00  0.00      B    H
ATOM    861  H31 BMIMB  17       5.867   4.463  28.632  1.00  0.00      B    H
ATOM    862  H32 BMIMB  17       5.750   5.592  27.143  1.00  0.00      B    H
ATOM    863  C4  BMIMB  17       7.367   8.820  30.989  1.00  0.00      B    C
ATOM    864  H4  BMIMB  17       8.326   8.879  31.483  1.00  0.00      B    H
ATOM    865  H41 BMIMB  17       6.629   8.585  31.741  1.00  0.00      B    H
ATOM    866  C5  BMIMB  17       7.104  10.320  30.691  1.00  0.00      B    C
ATOM    867  H5  BMIMB  17       6.046  10.545  30.799  1.00  0.00      B    H
ATOM    868  H51 BMIMB  17       7.798  10.858  31.331  1.00  0.00      B    H
ATOM    869  C51 BMIMB  17       7.375  10.720  29.237  1.00  0.00      B    C
ATOM    870  H52 BMIMB  17       8.400  10.596  28.900  1.00  0.00      B    H
ATOM    871  H53 BMIMB  17       6.696  10.127  28.629  1.00  0.00      B    H
ATOM    872  C6  BMIMB  17       6.974  12.123  28.857  1.00  0.00      B    C
ATOM    873  H6  BMIMB  17       5.922  12.300  29.047  1.00  0.00      B    H
ATOM    874  H61 BMIMB  17       7.684  12.642  29.490  1.00  0.00      B    H
ATOM    875  H62 BMIMB  17       7.084  12.349  27.802  1.00  0.00      B    H
ATOM    876  N1  BMIMB  18      42.749   5.380  20.613  1.00  0.00      B    N
ATOM    877  N11 BMIMB  18      44.721   5.376  19.764  1.00  0.00      B    N
ATOM    878  C1  BMIMB  18      43.524   5.972  19.753  1.00  0.00      B    C
ATOM    879  H1  BMIMB  18      43.007   6.540  19.009  1.00  0.00      B    H
ATOM    880  C2  BMIMB  18      43.570   4.630  21.441  1.00  0.00      B    C
ATOM    881  H2  BMIMB  18      43.119   3.955  22.135  1.00  0.00      B    H
ATOM    882  C21 BMIMB  18      44.818   4.595  20.900  1.00  0.00      B    C
ATOM    883  H21 BMIMB  18      45.645   3.982  21.184  1.00  0.00      B    H
ATOM    884  C3  BMIMB  18      41.285   5.392  20.594  1.00  0.00      B    C
ATOM    885  H3  BMIMB  18      40.801   4.593  21.138  1.00  0.00      B    H
ATOM    886  H31 BMIMB  18      40.966   6.298  21.087  1.00  0.00      B    H
ATOM    887  H32 BMIMB  18      40.951   5.496  19.572  1.00  0.00      B    H
ATOM    888  C4  BMIMB  18      45.662   5.617  18.719  1.00  0.00      B    C
ATOM    889  H4  BMIMB  18      45.196   5.435  17.762  1.00  0.00      B    H
ATOM    890  H41 BMIMB  18      46.450   4.911  18.936  1.00  0.00      B    H
ATOM    891  C5  BMIMB  18      46.172   7.007  18.745  1.00  0.00      B    C
ATOM    892  H5  BMIMB  18      45.358   7.712  18.597  1.00  0.00      B    H
ATOM    893  H51 BMIMB  18      46.498   7.083  19.780  1.00  0.00      B    H
ATOM    894  C51 BMIMB  18      47.181   7.399  17.684  1.00  0.00      B    C
ATOM    895  H52 BMIMB  18      48.037   6.729  17.650  1.00  0.00      B    H
ATOM    896  H53 BMIMB  18      46.748   7.515  16.694  1.00  0.00      B    H
ATOM    897  C6  BMIMB  18      47.758   8.826  17.995  1.00  0.00      B    C
ATOM    898  H6  BMIMB  18      48.272   8.811  18.949  1.00  0.00      B    H
ATOM    899  H61 BMIMB  18      48.312   9.163  17.126  1.00  0.00      B    H
ATOM    900  H62 BMIMB  18      46.918   9.478  18.207  1.00  0.00      B    H
ATOM    901  N1  BMIMB  19      33.218  13.803  28.464  1.00  0.00      B    N
ATOM    902  N11 BMIMB  19      34.825  14.646  27.322  1.00  0.00      B    N
ATOM    903  C1  BMIMB  19      33.903  14.883  28.194  1.00  0.00      B    C
ATOM    904  H1  BMIMB  19      33.640  15.853  28.557  1.00  0.00      B    H
ATOM    905  C2  BMIMB  19      33.703  12.776  27.737  1.00  0.00      B    C
ATOM    906  H2  BMIMB  19      33.325  11.781  27.644  1.00  0.00      B    H
ATOM    907  C21 BMIMB  19      34.775  13.305  27.113  1.00  0.00      B    C
ATOM    908  H21 BMIMB  19      35.426  12.828  26.415  1.00  0.00      B    H
ATOM    909  C3  BMIMB  19      32.082  13.727  29.427  1.00  0.00      B    C
ATOM    910  H3  BMIMB  19      32.333  12.934  30.116  1.00  0.00      B    H
ATOM    911  H31 BMIMB  19      32.010  14.636  30.006  1.00  0.00      B    H
ATOM    912  H32 BMIMB  19      31.237  13.431  28.824  1.00  0.00      B    H
ATOM    913  C4  BMIMB  19      35.647  15.742  26.628  1.00  0.00      B    C
ATOM    914  H4  BMIMB  19      36.581  15.287  26.334  1.00  0.00      B    H
ATOM    915  H41 BMIMB  19      35.820  16.489  27.388  1.00  0.00      B    H
ATOM    916  C5  BMIMB  19      34.975  16.338  25.412  1.00  0.00      B    C
ATOM    917  H5  BMIMB  19      34.909  15.530  24.688  1.00  0.00      B    H
ATOM    918  H51 BMIMB  19      33.942  16.615  25.611  1.00  0.00      B    H
ATOM    919  C51 BMIMB  19      35.711  17.630  24.946  1.00  0.00      B    C
ATOM    920  H52 BMIMB  19      35.043  18.271  24.374  1.00  0.00      B    H
ATOM    921  H53 BMIMB  19      36.053  18.056  25.886  1.00  0.00      B    H
ATOM    922  C6  BMIMB  19      36.915  17.350  23.990  1.00  0.00      B    C
ATOM    923  H6  BMIMB  19      37.521  16.525  24.346  1.00  0.00      B    H
ATOM    924  H61 BMIMB  19      36.675  17.194  22.945  1.00  0.00      B    H
ATOM    925  H62 BMIMB  19      37.621  18.173  23.973  1.00  0.00      B    H
ATOM    926  N1  BMIMB  20      44.088  24.890   4.312  1.00  0.00      B    N
ATOM    927  N11 BMIMB  20      46.188  25.254   4.064  1.00  0.00      B    N
ATOM    928  C1  BMIMB  20      45.034  25.427   3.512  1.00  0.00      B    C
ATOM    929  H1  BMIMB  20      44.982  25.844   2.529  1.00  0.00      B    H
ATOM    930  C2  BMIMB  20      44.693  24.491   5.473  1.00  0.00      B    C
ATOM    931  H2  BMIMB  20      44.298  23.877   6.252  1.00  0.00      B    H
ATOM    932  C21 BMIMB  20      46.002  24.753   5.319  1.00  0.00      B    C
ATOM    933  H21 BMIMB  20      46.849  24.636   5.960  1.00  0.00      B    H
ATOM    934  C3  BMIMB  20      42.632  24.976   4.078  1.00  0.00      B    C
ATOM    935  H3  BMIMB  20      42.200  25.962   3.983  1.00  0.00      B    H
ATOM    936  H31 BMIMB  20      42.265  24.446   3.211  1.00  0.00      B    H
ATOM    937  H32 BMIMB  20      42.085  24.449   4.845  1.00  0.00      B    H
ATOM    938  C4  BMIMB  20      47.526  25.487   3.408  1.00  0.00      B    C
ATOM    939  H4  BMIMB  20      48.099  26.151   4.039  1.00  0.00      B    H
ATOM    940  H41 BMIMB  20      47.276  26.040   2.515  1.00  0.00      B    H
ATOM    941  C5  BMIMB  20      48.348  24.174   3.028  1.00  0.00      B    C
ATOM    942  H5  BMIMB  20      47.696  23.433   2.573  1.00  0.00      B    H
ATOM    943  H51 BMIMB  20      49.142  24.396   2.319  1.00  0.00      B    H
ATOM    944  C51 BMIMB  20      49.087  23.490   4.178  1.00  0.00      B    C
ATOM    945  H52 BMIMB  20      49.841  24.170   4.563  1.00  0.00      B    H
ATOM    946  H53 BMIMB  20      48.381  23.276   4.976  1.00  0.00      B    H
ATOM    947  C6  BMIMB  20      49.719  22.185   3.752  1.00  0.00      B    C
ATOM    948  H6  BMIMB  20      48.926  21.551   3.375  1.00  0.00      B    H
ATOM    949  H61 BMIMB  20      50.518  22.423   3.059  1.00  0.00      B    H
ATOM    950  H62 BMIMB  20      50.093  21.689   4.640  1.00  0.00      B    H
ATOM    951  N1  BMIMB  21      24.024  29.764  13.322  1.00  0.00      B    N
ATOM    952  N11 BMIMB  21      26.205  29.558  13.069  1.00  0.00      B    N
ATOM    953  C1  BMIMB  21      25.210  30.384  13.147  1.00  0.00      B    C
ATOM    954  H1  BMIMB  21      25.368  31.436  13.039  1.00  0.00      B    H
ATOM    955  C2  BMIMB  21      24.365  28.408  13.469  1.00  0.00      B    C
ATOM    956  H2  BMIMB  21      23.586  27.719  13.712  1.00  0.00      B    H
ATOM    957  C21 BMIMB  21      25.674  28.288  13.220  1.00  0.00      B    C
ATOM    958  H21 BMIMB  21      26.276  27.407  13.189  1.00  0.00      B    H
ATOM    959  C3  BMIMB  21      22.715  30.399  13.464  1.00  0.00      B    C
ATOM    960  H3  BMIMB  21      22.287  30.219  14.440  1.00  0.00      B    H
ATOM    961  H31 BMIMB  21      22.808  31.458  13.275  1.00  0.00      B    H
ATOM    962  H32 BMIMB  21      22.128  29.890  12.714  1.00  0.00      B    H
ATOM    963  C4  BMIMB  21      27.631  29.908  12.851  1.00  0.00      B    C
ATOM    964  H4  BMIMB  21      28.144  29.523  13.720  1.00  0.00      B    H
ATOM    965  H41 BMIMB  21      27.870  30.960  12.901  1.00  0.00      B    H
ATOM    966  C5  BMIMB  21      28.258  29.232  11.627  1.00  0.00      B    C
ATOM    967  H5  BMIMB  21      29.202  29.751  11.486  1.00  0.00      B    H
ATOM    968  H51 BMIMB  21      28.392  28.157  11.724  1.00  0.00      B    H
ATOM    969  C51 BMIMB  21      27.377  29.663  10.384  1.00  0.00      B    C
ATOM    970  H52 BMIMB  21      26.365  29.309  10.567  1.00  0.00      B    H
ATOM    971  H53 BMIMB  21      27.317  30.747  10.431  1.00  0.00      B    H
ATOM    972  C6  BMIMB  21      27.954  29.203   9.122  1.00  0.00      B    C
ATOM    973  H6  BMIMB  21      29.029  29.337   9.090  1.00  0.00      B    H
ATOM    974  H61 BMIMB  21      27.758  28.151   8.948  1.00  0.00      B    H
ATOM    975  H62 BMIMB  21      27.520  29.687   8.254  1.00  0.00      B    H
ATOM    976  N1  BMIMB  22      20.254  30.824   6.400  1.00  0.00      B    N
ATOM    977  N11 BMIMB  22      21.760  29.856   7.561  1.00  0.00      B    N
ATOM    978  C1  BMIMB  22      20.878  29.692   6.645  1.00  0.00      B    C
ATOM    979  H1  BMIMB  22      20.585  28.825   6.093  1.00  0.00      B    H
ATOM    980  C2  BMIMB  22      20.948  31.857   7.094  1.00  0.00      B    C
ATOM    981  H2  BMIMB  22      20.756  32.900   6.970  1.00  0.00      B    H
ATOM    982  C21 BMIMB  22      21.730  31.195   7.909  1.00  0.00      B    C
ATOM    983  H21 BMIMB  22      22.421  31.569   8.633  1.00  0.00      B    H
ATOM    984  C3  BMIMB  22      19.213  31.047   5.422  1.00  0.00      B    C
ATOM    985  H3  BMIMB  22      18.402  30.345   5.546  1.00  0.00      B    H
ATOM    986  H31 BMIMB  22      18.803  32.018   5.657  1.00  0.00      B    H
ATOM    987  H32 BMIMB  22      19.563  31.089   4.401  1.00  0.00      B    H
ATOM    988  C4  BMIMB  22      22.602  28.753   8.135  1.00  0.00      B    C
ATOM    989  H4  BMIMB  22      22.046  27.831   8.212  1.00  0.00      B    H
ATOM    990  H41 BMIMB  22      23.034  29.074   9.071  1.00  0.00      B    H
ATOM    991  C5  BMIMB  22      23.748  28.395   7.088  1.00  0.00      B    C
ATOM    992  H5  BMIMB  22      24.417  27.724   7.620  1.00  0.00      B    H
ATOM    993  H51 BMIMB  22      23.223  27.894   6.279  1.00  0.00      B    H
ATOM    994  C51 BMIMB  22      24.465  29.604   6.400  1.00  0.00      B    C
ATOM    995  H52 BMIMB  22      23.721  30.199   5.877  1.00  0.00      B    H
ATOM    996  H53 BMIMB  22      24.835  30.274   7.172  1.00  0.00      B    H
ATOM    997  C6  BMIMB  22      25.688  29.136   5.649  1.00  0.00      B    C
ATOM    998  H6  BMIMB  22      26.602  29.173   6.231  1.00  0.00      B    H
ATOM    999  H61 BMIMB  22      25.562  28.106   5.335  1.00  0.00      B    H
ATOM   1000  H62 BMIMB  22      25.806  29.779   4.784  1.00  0.00      B    H
ATOM   1001  N1  BMIMB  23      37.547   4.683  24.876  1.00  0.00      B    N
ATOM   1002  N11 BMIMB  23      39.468   5.533  25.285  1.00  0.00      B    N
ATOM   1003  C1  BMIMB  23      38.623   4.602  25.629  1.00  0.00      B    C
ATOM   1004  H1  BMIMB  23      38.919   3.833  26.310  1.00  0.00      B    H
ATOM   1005  C2  BMIMB  23      37.736   5.697  23.986  1.00  0.00      B    C
ATOM   1006  H2  BMIMB  23      36.936   5.949  23.326  1.00  0.00      B    H
ATOM   1007  C21 BMIMB  23      38.938   6.241  24.256  1.00  0.00      B    C
ATOM   1008  H21 BMIMB  23      39.416   7.021  23.706  1.00  0.00      B    H
ATOM   1009  C3  BMIMB  23      36.385   3.718  24.844  1.00  0.00      B    C
ATOM   1010  H3  BMIMB  23      35.645   4.051  25.556  1.00  0.00      B    H
ATOM   1011  H31 BMIMB  23      35.933   3.652  23.865  1.00  0.00      B    H
ATOM   1012  H32 BMIMB  23      36.730   2.729  25.108  1.00  0.00      B    H
ATOM   1013  C4  BMIMB  23      40.831   5.786  25.905  1.00  0.00      B    C
ATOM   1014  H4  BMIMB  23      41.511   6.033  25.103  1.00  0.00      B    H
ATOM   1015  H41 BMIMB  23      41.248   4.875  26.309  1.00  0.00      B    H
ATOM   1016  C5  BMIMB  23      41.021   6.879  26.912  1.00  0.00      B    C
ATOM   1017  H5  BMIMB  23      41.776   6.506  27.599  1.00  0.00      B    H
ATOM   1018  H51 BMIMB  23      41.546   7.694  26.420  1.00  0.00      B    H
ATOM   1019  C51 BMIMB  23      39.790   7.322  27.711  1.00  0.00      B    C
ATOM   1020  H52 BMIMB  23      39.208   8.017  27.112  1.00  0.00      B    H
ATOM   1021  H53 BMIMB  23      39.243   6.411  27.939  1.00  0.00      B    H
ATOM   1022  C6  BMIMB  23      40.201   7.834  29.024  1.00  0.00      B    C
ATOM   1023  H6  BMIMB  23      39.326   8.116  29.598  1.00  0.00      B    H
ATOM   1024  H61 BMIMB  23      40.842   7.132  29.545  1.00  0.00      B    H
ATOM   1025  H62 BMIMB  23      40.845   8.694  28.882  1.00  0.00      B    H
ATOM   1026  N1  BMIMB  24       7.949  23.732   4.816  1.00  0.00      B    N
ATOM   1027  N11 BMIMB  24       9.229  25.478   4.551  1.00  0.00      B    N
ATOM   1028  C1  BMIMB  24       9.046  24.232   4.274  1.00  0.00      B    C
ATOM   1029  H1  BMIMB  24       9.791  23.735   3.690  1.00  0.00      B    H
ATOM   1030  C2  BMIMB  24       7.336  24.803   5.474  1.00  0.00      B    C
ATOM   1031  H2  BMIMB  24       6.462  24.639   6.066  1.00  0.00      B    H
ATOM   1032  C21 BMIMB  24       8.210  25.848   5.418  1.00  0.00      B    C
ATOM   1033  H21 BMIMB  24       8.181  26.853   5.777  1.00  0.00      B    H
ATOM   1034  C3  BMIMB  24       7.518  22.342   4.872  1.00  0.00      B    C
ATOM   1035  H3  BMIMB  24       8.062  21.787   5.622  1.00  0.00      B    H
ATOM   1036  H31 BMIMB  24       6.439  22.333   4.845  1.00  0.00      B    H
ATOM   1037  H32 BMIMB  24       7.885  21.750   4.047  1.00  0.00      B    H
ATOM   1038  C4  BMIMB  24      10.398  26.310   4.263  1.00  0.00      B    C
ATOM   1039  H4  BMIMB  24      10.010  27.248   3.895  1.00  0.00      B    H
ATOM   1040  H41 BMIMB  24      10.946  25.813   3.476  1.00  0.00      B    H
ATOM   1041  C5  BMIMB  24      11.367  26.557   5.424  1.00  0.00      B    C
ATOM   1042  H5  BMIMB  24      12.180  27.223   5.146  1.00  0.00      B    H
ATOM   1043  H51 BMIMB  24      10.834  27.155   6.158  1.00  0.00      B    H
ATOM   1044  C51 BMIMB  24      11.978  25.323   6.074  1.00  0.00      B    C
ATOM   1045  H52 BMIMB  24      11.205  24.559   6.094  1.00  0.00      B    H
ATOM   1046  H53 BMIMB  24      12.811  24.966   5.474  1.00  0.00      B    H
ATOM   1047  C6  BMIMB  24      12.359  25.679   7.452  1.00  0.00      B    C
ATOM   1048  H6  BMIMB  24      12.880  24.896   7.991  1.00  0.00      B    H
ATOM   1049  H61 BMIMB  24      12.931  26.593   7.567  1.00  0.00      B    H
ATOM   1050  H62 BMIMB  24      11.379  25.705   7.913  1.00  0.00      B    H
ATOM   1051  N1  BMIMB  25      19.008  17.361  27.093  1.00  0.00      B    N
ATOM   1052  N11 BMIMB  25      21.054  16.939  27.722  1.00  0.00      B    N
ATOM   1053  C1  BMIMB  25      20.249  17.208  26.703  1.00  0.00      B    C
ATOM   1054  H1  BMIMB  25      20.450  17.403  25.671  1.00  0.00      B    H
ATOM   1055  C2  BMIMB  25      18.986  17.010  28.436  1.00  0.00      B    C
ATOM   1056  H2  BMIMB  25      18.038  16.865  28.907  1.00  0.00      B    H
ATOM   1057  C21 BMIMB  25      20.200  16.790  28.842  1.00  0.00      B    C
ATOM   1058  H21 BMIMB  25      20.506  16.577  29.843  1.00  0.00      B    H
ATOM   1059  C3  BMIMB  25      17.833  17.888  26.333  1.00  0.00      B    C
ATOM   1060  H3  BMIMB  25      18.218  18.290  25.407  1.00  0.00      B    H
ATOM   1061  H31 BMIMB  25      17.103  17.097  26.242  1.00  0.00      B    H
ATOM   1062  H32 BMIMB  25      17.304  18.649  26.887  1.00  0.00      B    H
ATOM   1063  C4  BMIMB  25      22.489  16.681  27.680  1.00  0.00      B    C
ATOM   1064  H4  BMIMB  25      22.763  16.152  26.779  1.00  0.00      B    H
ATOM   1065  H41 BMIMB  25      22.599  15.997  28.508  1.00  0.00      B    H
ATOM   1066  C5  BMIMB  25      23.168  17.988  27.938  1.00  0.00      B    C
ATOM   1067  H5  BMIMB  25      23.038  18.622  27.064  1.00  0.00      B    H
ATOM   1068  H51 BMIMB  25      22.646  18.395  28.800  1.00  0.00      B    H
ATOM   1069  C51 BMIMB  25      24.664  17.785  28.245  1.00  0.00      B    C
ATOM   1070  H52 BMIMB  25      24.714  17.003  28.998  1.00  0.00      B    H
ATOM   1071  H53 BMIMB  25      25.138  17.422  27.337  1.00  0.00      B    H
ATOM   1072  C6  BMIMB  25      25.296  19.065  28.678  1.00  0.00      B    C
ATOM   1073  H6  BMIMB  25      24.704  19.514  29.467  1.00  0.00      B    H
ATOM   1074  H61 BMIMB  25      26.264  18.782  29.076  1.00  0.00      B    H
ATOM   1075  H62 BMIMB  25      25.370  19.812  27.896  1.00  0.00      B    H
ATOM   1076  N1  BMIMB  26      10.225   5.778  38.524  1.00  0.00      B    N
ATOM   1077  N11 BMIMB  26       9.310   3.865  38.860  1.00  0.00      B    N
ATOM   1078  C1  BMIMB  26       9.306   5.109  39.185  1.00  0.00      B    C
ATOM   1079  H1  BMIMB  26       8.706   5.520  39.968  1.00  0.00      B    H
ATOM   1080  C2  BMIMB  26      10.705   4.916  37.580  1.00  0.00      B    C
ATOM   1081  H2  BMIMB  26      11.403   5.307  36.872  1.00  0.00      B    H
ATOM   1082  C21 BMIMB  26      10.112   3.719  37.740  1.00  0.00      B    C
ATOM   1083  H21 BMIMB  26      10.165   2.873  37.090  1.00  0.00      B    H
ATOM   1084  C3  BMIMB  26      10.562   7.184  38.668  1.00  0.00      B    C
ATOM   1085  H3  BMIMB  26      11.249   7.351  39.485  1.00  0.00      B    H
ATOM   1086  H31 BMIMB  26      10.963   7.498  37.716  1.00  0.00      B    H
ATOM   1087  H32 BMIMB  26       9.601   7.590  38.948  1.00  0.00      B    H
ATOM   1088  C4  BMIMB  26       8.637   2.788  39.567  1.00  0.00      B    C
ATOM   1089  H4  BMIMB  26       8.146   2.215  38.795  1.00  0.00      B    H
ATOM   1090  H41 BMIMB  26       7.809   3.301  40.034  1.00  0.00      B    H
ATOM   1091  C5  BMIMB  26       9.425   1.850  40.561  1.00  0.00      B    C
ATOM   1092  H5  BMIMB  26      10.182   1.380  39.939  1.00  0.00      B    H
ATOM   1093  H51 BMIMB  26       9.889   2.496  41.303  1.00  0.00      B    H
ATOM   1094  C51 BMIMB  26       8.458   0.735  41.068  1.00  0.00      B    C
ATOM   1095  H52 BMIMB  26       7.675   1.049  41.754  1.00  0.00      B    H
ATOM   1096  H53 BMIMB  26       7.921   0.320  40.219  1.00  0.00      B    H
ATOM   1097  C6  BMIMB  26       9.240  -0.336  41.867  1.00  0.00      B    C
ATOM   1098  H6  BMIMB  26       9.809   0.112  42.674  1.00  0.00      B    H
ATOM   1099  H61 BMIMB  26       8.566  -1.046  42.333  1.00  0.00      B    H
ATOM   1100  H62 BMIMB  26       9.960  -0.862  41.251  1.00  0.00      B    H
ATOM   1101  N1  BMIMB  27      44.374  11.013  21.411  1.00  0.00      B    N
ATOM   1102  N11 BMIMB  27      43.312  10.538  23.232  1.00  0.00      B    N
ATOM   1103  C1  BMIMB  27      44.239  10.148  22.397  1.00  0.00      B    C
ATOM   1104  H1  BMIMB  27      44.924   9.342  22.552  1.00  0.00      B    H
ATOM   1105  C2  BMIMB  27      43.515  12.073  21.705  1.00  0.00      B    C
ATOM   1106  H2  BMIMB  27      43.493  12.939  21.080  1.00  0.00      B    H
ATOM   1107  C21 BMIMB  27      42.906  11.809  22.818  1.00  0.00      B    C
ATOM   1108  H21 BMIMB  27      42.156  12.370  23.332  1.00  0.00      B    H
ATOM   1109  C3  BMIMB  27      45.174  10.934  20.222  1.00  0.00      B    C
ATOM   1110  H3  BMIMB  27      44.657  10.409  19.432  1.00  0.00      B    H
ATOM   1111  H31 BMIMB  27      45.339  11.962  19.936  1.00  0.00      B    H
ATOM   1112  H32 BMIMB  27      46.030  10.391  20.595  1.00  0.00      B    H
ATOM   1113  C4  BMIMB  27      42.558   9.691  24.244  1.00  0.00      B    C
ATOM   1114  H4  BMIMB  27      42.704   8.625  24.150  1.00  0.00      B    H
ATOM   1115  H41 BMIMB  27      41.503   9.801  24.041  1.00  0.00      B    H
ATOM   1116  C5  BMIMB  27      42.854  10.105  25.699  1.00  0.00      B    C
ATOM   1117  H5  BMIMB  27      42.067  10.809  25.959  1.00  0.00      B    H
ATOM   1118  H51 BMIMB  27      42.874   9.259  26.381  1.00  0.00      B    H
ATOM   1119  C51 BMIMB  27      44.070  10.949  25.942  1.00  0.00      B    C
ATOM   1120  H52 BMIMB  27      44.967  10.430  25.614  1.00  0.00      B    H
ATOM   1121  H53 BMIMB  27      43.981  11.918  25.456  1.00  0.00      B    H
ATOM   1122  C6  BMIMB  27      44.247  11.186  27.479  1.00  0.00      B    C
ATOM   1123  H6  BMIMB  27      43.365  11.712  27.825  1.00  0.00      B    H
ATOM   1124  H61 BMIMB  27      44.457  10.261  28.004  1.00  0.00      B    H
ATOM   1125  H62 BMIMB  27      45.021  11.887  27.771  1.00  0.00      B    H
ATOM   1126  N1  BMIMB  28      36.225  29.405   5.952  1.00  0.00      B    N
ATOM   1127  N11 BMIMB  28      34.236  29.401   6.682  1.00  0.00      B    N
ATOM   1128  C1  BMIMB  28      35.475  29.765   6.986  1.00  0.00      B    C
ATOM   1129  H1  BMIMB  28      35.888  30.124   7.905  1.00  0.00      B    H
ATOM   1130  C2  BMIMB  28      35.386  29.158   4.849  1.00  0.00      B    C
ATOM   1131  H2  BMIMB  28      35.684  28.966   3.842  1.00  0.00      B    H
ATOM   1132  C21 BMIMB  28      34.139  29.252   5.225  1.00  0.00      B    C
ATOM   1133  H21 BMIMB  28      33.154  29.121   4.833  1.00  0.00      B    H
ATOM   1134  C3  BMIMB  28      37.670  29.238   5.904  1.00  0.00      B    C
ATOM   1135  H3  BMIMB  28      37.928  28.848   4.930  1.00  0.00      B    H
ATOM   1136  H31 BMIMB  28      38.218  30.168   5.931  1.00  0.00      B    H
ATOM   1137  H32 BMIMB  28      38.065  28.664   6.729  1.00  0.00      B    H
ATOM   1138  C4  BMIMB  28      33.099  29.616   7.635  1.00  0.00      B    C
ATOM   1139  H4  BMIMB  28      33.529  29.324   8.582  1.00  0.00      B    H
ATOM   1140  H41 BMIMB  28      32.354  28.870   7.405  1.00  0.00      B    H
ATOM   1141  C5  BMIMB  28      32.460  31.027   7.704  1.00  0.00      B    C
ATOM   1142  H5  BMIMB  28      33.137  31.643   8.290  1.00  0.00      B    H
ATOM   1143  H51 BMIMB  28      32.349  31.441   6.705  1.00  0.00      B    H
ATOM   1144  C51 BMIMB  28      31.075  31.235   8.312  1.00  0.00      B    C
ATOM   1145  H52 BMIMB  28      30.388  30.641   7.714  1.00  0.00      B    H
ATOM   1146  H53 BMIMB  28      31.035  30.856   9.330  1.00  0.00      B    H
ATOM   1147  C6  BMIMB  28      30.513  32.657   8.298  1.00  0.00      B    C
ATOM   1148  H6  BMIMB  28      30.829  33.163   7.393  1.00  0.00      B    H
ATOM   1149  H61 BMIMB  28      29.432  32.644   8.374  1.00  0.00      B    H
ATOM   1150  H62 BMIMB  28      30.827  33.244   9.154  1.00  0.00      B    H
ATOM   1151  N1  BMIMB  29      29.405  12.128  25.567  1.00  0.00      B    N
ATOM   1152  N11 BMIMB  29      28.601  10.160  25.065  1.00  0.00      B    N
ATOM   1153  C1  BMIMB  29      28.905  11.410  24.595  1.00  0.00      B    C
ATOM   1154  H1  BMIMB  29      28.680  11.739  23.603  1.00  0.00      B    H
ATOM   1155  C2  BMIMB  29      29.694  11.304  26.615  1.00  0.00      B    C
ATOM   1156  H2  BMIMB  29      30.232  11.596  27.490  1.00  0.00      B    H
ATOM   1157  C21 BMIMB  29      29.162  10.099  26.330  1.00  0.00      B    C
ATOM   1158  H21 BMIMB  29      29.068   9.253  26.974  1.00  0.00      B    H
ATOM   1159  C3  BMIMB  29      29.843  13.475  25.388  1.00  0.00      B    C
ATOM   1160  H3  BMIMB  29      30.066  13.878  26.365  1.00  0.00      B    H
ATOM   1161  H31 BMIMB  29      30.722  13.593  24.772  1.00  0.00      B    H
ATOM   1162  H32 BMIMB  29      28.985  14.014  25.013  1.00  0.00      B    H
ATOM   1163  C4  BMIMB  29      27.807   9.091  24.464  1.00  0.00      B    C
ATOM   1164  H4  BMIMB  29      28.376   8.190  24.639  1.00  0.00      B    H
ATOM   1165  H41 BMIMB  29      27.889   9.317  23.412  1.00  0.00      B    H
ATOM   1166  C5  BMIMB  29      26.395   9.061  25.044  1.00  0.00      B    C
ATOM   1167  H5  BMIMB  29      26.459   9.254  26.112  1.00  0.00      B    H
ATOM   1168  H51 BMIMB  29      25.813   9.811  24.514  1.00  0.00      B    H
ATOM   1169  C51 BMIMB  29      25.670   7.745  24.988  1.00  0.00      B    C
ATOM   1170  H52 BMIMB  29      25.692   7.265  24.013  1.00  0.00      B    H
ATOM   1171  H53 BMIMB  29      26.166   7.016  25.623  1.00  0.00      B    H
ATOM   1172  C6  BMIMB  29      24.290   7.810  25.560  1.00  0.00      B    C
ATOM   1173  H6  BMIMB  29      23.845   6.841  25.755  1.00  0.00      B    H
ATOM   1174  H61 BMIMB  29      24.218   8.211  26.565  1.00  0.00      B    H
ATOM   1175  H62 BMIMB  29      23.608   8.388  24.947  1.00  0.00      B    H
ATOM   1176  N1  BMIMB  30       9.156  33.878  17.624  1.00  0.00      B    N
ATOM   1177  N11 BMIMB  30       8.045  35.760  17.378  1.00  0.00      B    N
ATOM   1178  C1  BMIMB  30       8.248  34.677  18.129  1.00  0.00      B    C
ATOM   1179  H1  BMIMB  30       7.685  34.405  18.996  1.00  0.00      B    H
ATOM   1180  C2  BMIMB  30       9.472  34.396  16.389  1.00  0.00      B    C
ATOM   1181  H2  BMIMB  30      10.186  33.949  15.733  1.00  0.00      B    H
ATOM   1182  C21 BMIMB  30       8.817  35.526  16.222  1.00  0.00      B    C
ATOM   1183  H21 BMIMB  30       8.852  36.261  15.448  1.00  0.00      B    H
ATOM   1184  C3  BMIMB  30       9.658  32.681  18.242  1.00  0.00      B    C
ATOM   1185  H3  BMIMB  30      10.382  32.919  19.007  1.00  0.00      B    H
ATOM   1186  H31 BMIMB  30       8.785  32.175  18.627  1.00  0.00      B    H
ATOM   1187  H32 BMIMB  30      10.072  31.970  17.543  1.00  0.00      B    H
ATOM   1188  C4  BMIMB  30       7.092  36.865  17.583  1.00  0.00      B    C
ATOM   1189  H4  BMIMB  30       6.527  36.472  18.415  1.00  0.00      B    H
ATOM   1190  H41 BMIMB  30       6.516  36.954  16.673  1.00  0.00      B    H
ATOM   1191  C5  BMIMB  30       7.790  38.146  17.933  1.00  0.00      B    C
ATOM   1192  H5  BMIMB  30       8.215  38.586  17.035  1.00  0.00      B    H
ATOM   1193  H51 BMIMB  30       7.060  38.868  18.288  1.00  0.00      B    H
ATOM   1194  C51 BMIMB  30       8.935  38.038  18.932  1.00  0.00      B    C
ATOM   1195  H52 BMIMB  30       8.732  37.302  19.707  1.00  0.00      B    H
ATOM   1196  H53 BMIMB  30       9.744  37.607  18.349  1.00  0.00      B    H
ATOM   1197  C6  BMIMB  30       9.289  39.349  19.607  1.00  0.00      B    C
ATOM   1198  H6  BMIMB  30       8.430  40.009  19.657  1.00  0.00      B    H
ATOM   1199  H61 BMIMB  30       9.479  39.170  20.659  1.00  0.00      B    H
ATOM   1200  H62 BMIMB  30      10.099  39.858  19.098  1.00  0.00      B    H
ATOM   1201  N1  BMIMB  31      29.911  35.161  11.283  1.00  0.00      B    N
ATOM   1202  N11 BMIMB  31      28.112  35.186  10.160  1.00  0.00      B    N
ATOM   1203  C1  BMIMB  31      29.204  35.874  10.439  1.00  0.00      B    C
ATOM   1204  H1  BMIMB  31      29.511  36.869  10.198  1.00  0.00      B    H
ATOM   1205  C2  BMIMB  31      29.112  34.144  11.750  1.00  0.00      B    C
ATOM   1206  H2  BMIMB  31      29.358  33.398  12.473  1.00  0.00      B    H
ATOM   1207  C21 BMIMB  31      28.036  34.099  10.993  1.00  0.00      B    C
ATOM   1208  H21 BMIMB  31      27.223  33.406  11.009  1.00  0.00      B    H
ATOM   1209  C3  BMIMB  31      31.200  35.560  11.833  1.00  0.00      B    C
ATOM   1210  H3  BMIMB  31      30.991  35.827  12.858  1.00  0.00      B    H
ATOM   1211  H31 BMIMB  31      31.949  34.782  11.834  1.00  0.00      B    H
ATOM   1212  H32 BMIMB  31      31.698  36.373  11.326  1.00  0.00      B    H
ATOM   1213  C4  BMIMB  31      27.106  35.498   9.080  1.00  0.00      B    C
ATOM   1214  H4  BMIMB  31      27.025  36.563   8.922  1.00  0.00      B    H
ATOM   1215  H41 BMIMB  31      26.243  35.202   9.658  1.00  0.00      B    H
ATOM   1216  C5  BMIMB  31      27.135  34.590   7.792  1.00  0.00      B    C
ATOM   1217  H5  BMIMB  31      27.895  35.132   7.234  1.00  0.00      B    H
ATOM   1218  H51 BMIMB  31      27.482  33.629   8.162  1.00  0.00      B    H
ATOM   1219  C51 BMIMB  31      25.761  34.564   7.100  1.00  0.00      B    C
ATOM   1220  H52 BMIMB  31      25.133  33.945   7.735  1.00  0.00      B    H
ATOM   1221  H53 BMIMB  31      25.407  35.554   6.827  1.00  0.00      B    H
ATOM   1222  C6  BMIMB  31      25.646  33.841   5.726  1.00  0.00      B    C
ATOM   1223  H6  BMIMB  31      25.999  34.525   4.963  1.00  0.00      B    H
ATOM   1224  H61 BMIMB  31      26.257  32.952   5.620  1.00  0.00      B    H
ATOM   1225  H62 BMIMB  31      24.685  33.454   5.406  1.00  0.00      B    H
ATOM   1226  N1  BMIMB  32      15.438  29.584   5.812  1.00  0.00      B    N
ATOM   1227  N11 BMIMB  32      15.330  31.676   6.313  1.00  0.00      B    N
ATOM   1228  C1  BMIMB  32      14.969  30.748   5.443  1.00  0.00      B    C
ATOM   1229  H1  BMIMB  32      14.396  30.921   4.558  1.00  0.00      B    H
ATOM   1230  C2  BMIMB  32      16.033  29.693   7.008  1.00  0.00      B    C
ATOM   1231  H2  BMIMB  32      16.515  28.857   7.466  1.00  0.00      B    H
ATOM   1232  C21 BMIMB  32      15.905  30.982   7.368  1.00  0.00      B    C
ATOM   1233  H21 BMIMB  32      16.232  31.300   8.334  1.00  0.00      B    H
ATOM   1234  C3  BMIMB  32      15.327  28.338   5.120  1.00  0.00      B    C
ATOM   1235  H3  BMIMB  32      16.281  27.832   5.137  1.00  0.00      B    H
ATOM   1236  H31 BMIMB  32      14.564  27.710   5.555  1.00  0.00      B    H
ATOM   1237  H32 BMIMB  32      15.137  28.590   4.087  1.00  0.00      B    H
ATOM   1238  C4  BMIMB  32      14.964  33.061   6.454  1.00  0.00      B    C
ATOM   1239  H4  BMIMB  32      14.624  33.464   5.512  1.00  0.00      B    H
ATOM   1240  H41 BMIMB  32      15.703  33.659   6.967  1.00  0.00      B    H
ATOM   1241  C5  BMIMB  32      13.775  33.142   7.409  1.00  0.00      B    C
ATOM   1242  H5  BMIMB  32      13.069  32.343   7.200  1.00  0.00      B    H
ATOM   1243  H51 BMIMB  32      14.058  33.047   8.455  1.00  0.00      B    H
ATOM   1244  C51 BMIMB  32      12.876  34.347   7.177  1.00  0.00      B    C
ATOM   1245  H52 BMIMB  32      13.457  35.264   7.116  1.00  0.00      B    H
ATOM   1246  H53 BMIMB  32      12.406  34.163   6.215  1.00  0.00      B    H
ATOM   1247  C6  BMIMB  32      11.940  34.614   8.411  1.00  0.00      B    C
ATOM   1248  H6  BMIMB  32      12.623  34.874   9.211  1.00  0.00      B    H
ATOM   1249  H61 BMIMB  32      11.278  35.441   8.179  1.00  0.00      B    H
ATOM   1250  H62 BMIMB  32      11.435  33.695   8.684  1.00  0.00      B    H
ATOM   1251  N1  BMIMB  33       6.763  23.114  35.528  1.00  0.00      B    N
ATOM   1252  N11 BMIMB  33       8.516  21.813  35.646  1.00  0.00      B    N
ATOM   1253  C1  BMIMB  33       7.240  21.881  35.316  1.00  0.00      B    C
ATOM   1254  H1  BMIMB  33       6.692  21.090  34.852  1.00  0.00      B    H
ATOM   1255  C2  BMIMB  33       7.747  23.769  36.158  1.00  0.00      B    C
ATOM   1256  H2  BMIMB  33       7.535  24.781  36.426  1.00  0.00      B    H
ATOM   1257  C21 BMIMB  33       8.822  23.104  36.134  1.00  0.00      B    C
ATOM   1258  H21 BMIMB  33       9.832  23.400  36.315  1.00  0.00      B    H
ATOM   1259  C3  BMIMB  33       5.377  23.566  35.249  1.00  0.00      B    C
ATOM   1260  H3  BMIMB  33       5.378  24.619  35.009  1.00  0.00      B    H
ATOM   1261  H31 BMIMB  33       4.851  23.058  34.454  1.00  0.00      B    H
ATOM   1262  H32 BMIMB  33       4.816  23.476  36.167  1.00  0.00      B    H
ATOM   1263  C4  BMIMB  33       9.394  20.663  35.582  1.00  0.00      B    C
ATOM   1264  H4  BMIMB  33       8.831  19.788  35.872  1.00  0.00      B    H
ATOM   1265  H41 BMIMB  33      10.055  20.786  36.428  1.00  0.00      B    H
ATOM   1266  C5  BMIMB  33      10.096  20.515  34.201  1.00  0.00      B    C
ATOM   1267  H5  BMIMB  33      10.773  21.359  34.095  1.00  0.00      B    H
ATOM   1268  H51 BMIMB  33      10.780  19.670  34.188  1.00  0.00      B    H
ATOM   1269  C51 BMIMB  33       9.170  20.465  33.020  1.00  0.00      B    C
ATOM   1270  H52 BMIMB  33       8.771  19.458  33.122  1.00  0.00      B    H
ATOM   1271  H53 BMIMB  33       8.323  21.146  33.054  1.00  0.00      B    H
ATOM   1272  C6  BMIMB  33       9.935  20.606  31.713  1.00  0.00      B    C
ATOM   1273  H6  BMIMB  33       9.376  20.742  30.794  1.00  0.00      B    H
ATOM   1274  H61 BMIMB  33      10.662  21.409  31.763  1.00  0.00      B    H
ATOM   1275  H62 BMIMB  33      10.405  19.664  31.456  1.00  0.00      B    H
ATOM   1276  N1  BMIMB  34      36.747  22.938  40.924  1.00  0.00      B    N
ATOM   1277  N11 BMIMB  34      34.974  21.681  40.825  1.00  0.00      B    N
ATOM   1278  C1  BMIMB  34      36.165  21.923  40.322  1.00  0.00      B    C
ATOM   1279  H1  BMIMB  34      36.559  21.532  39.409  1.00  0.00      B    H
ATOM   1280  C2  BMIMB  34      35.874  23.290  41.899  1.00  0.00      B    C
ATOM   1281  H2  BMIMB  34      36.144  24.112  42.526  1.00  0.00      B    H
ATOM   1282  C21 BMIMB  34      34.708  22.572  41.825  1.00  0.00      B    C
ATOM   1283  H21 BMIMB  34      33.843  22.707  42.436  1.00  0.00      B    H
ATOM   1284  C3  BMIMB  34      38.128  23.428  40.750  1.00  0.00      B    C
ATOM   1285  H3  BMIMB  34      38.486  23.232  39.751  1.00  0.00      B    H
ATOM   1286  H31 BMIMB  34      38.169  24.455  41.079  1.00  0.00      B    H
ATOM   1287  H32 BMIMB  34      38.817  22.796  41.292  1.00  0.00      B    H
ATOM   1288  C4  BMIMB  34      33.845  20.902  40.184  1.00  0.00      B    C
ATOM   1289  H4  BMIMB  34      34.263  20.405  39.321  1.00  0.00      B    H
ATOM   1290  H41 BMIMB  34      33.028  21.579  39.983  1.00  0.00      B    H
ATOM   1291  C5  BMIMB  34      33.253  19.686  40.991  1.00  0.00      B    C
ATOM   1292  H5  BMIMB  34      33.953  18.855  41.001  1.00  0.00      B    H
ATOM   1293  H51 BMIMB  34      33.054  20.011  42.009  1.00  0.00      B    H
ATOM   1294  C51 BMIMB  34      31.961  19.125  40.423  1.00  0.00      B    C
ATOM   1295  H52 BMIMB  34      31.266  19.929  40.196  1.00  0.00      B    H
ATOM   1296  H53 BMIMB  34      32.314  18.681  39.495  1.00  0.00      B    H
ATOM   1297  C6  BMIMB  34      31.399  18.158  41.509  1.00  0.00      B    C
ATOM   1298  H6  BMIMB  34      32.219  17.510  41.796  1.00  0.00      B    H
ATOM   1299  H61 BMIMB  34      30.993  18.716  42.345  1.00  0.00      B    H
ATOM   1300  H62 BMIMB  34      30.598  17.512  41.166  1.00  0.00      B    H
ATOM   1301  N1  BMIMB  35      29.395  13.156  43.003  1.00  0.00      B    N
ATOM   1302  N11 BMIMB  35      31.348  13.927  43.378  1.00  0.00      B    N
ATOM   1303  C1  BMIMB  35      30.673  12.913  43.024  1.00  0.00      B    C
ATOM   1304  H1  BMIMB  35      31.164  11.984  42.827  1.00  0.00      B    H
ATOM   1305  C2  BMIMB  35      29.182  14.457  43.385  1.00  0.00      B    C
ATOM   1306  H2  BMIMB  35      28.200  14.869  43.469  1.00  0.00      B    H
ATOM   1307  C21 BMIMB  35      30.437  14.922  43.550  1.00  0.00      B    C
ATOM   1308  H21 BMIMB  35      30.707  15.909  43.854  1.00  0.00      B    H
ATOM   1309  C3  BMIMB  35      28.286  12.299  42.591  1.00  0.00      B    C
ATOM   1310  H3  BMIMB  35      27.254  12.521  42.814  1.00  0.00      B    H
ATOM   1311  H31 BMIMB  35      28.348  12.251  41.513  1.00  0.00      B    H
ATOM   1312  H32 BMIMB  35      28.410  11.281  42.930  1.00  0.00      B    H
ATOM   1313  C4  BMIMB  35      32.797  13.982  43.526  1.00  0.00      B    C
ATOM   1314  H4  BMIMB  35      33.084  12.949  43.661  1.00  0.00      B    H
ATOM   1315  H41 BMIMB  35      32.979  14.555  44.423  1.00  0.00      B    H
ATOM   1316  C5  BMIMB  35      33.392  14.722  42.325  1.00  0.00      B    C
ATOM   1317  H5  BMIMB  35      33.451  15.781  42.562  1.00  0.00      B    H
ATOM   1318  H51 BMIMB  35      34.461  14.545  42.241  1.00  0.00      B    H
ATOM   1319  C51 BMIMB  35      32.779  14.617  40.895  1.00  0.00      B    C
ATOM   1320  H52 BMIMB  35      32.828  13.607  40.497  1.00  0.00      B    H
ATOM   1321  H53 BMIMB  35      31.822  15.134  40.907  1.00  0.00      B    H
ATOM   1322  C6  BMIMB  35      33.697  15.417  39.977  1.00  0.00      B    C
ATOM   1323  H6  BMIMB  35      33.183  15.864  39.134  1.00  0.00      B    H
ATOM   1324  H61 BMIMB  35      33.931  16.351  40.475  1.00  0.00      B    H
ATOM   1325  H62 BMIMB  35      34.642  14.901  39.852  1.00  0.00      B    H
ATOM   1326  N1  BMIMB  36      31.867  12.039  13.469  1.00  0.00      B    N
ATOM   1327  N11 BMIMB  36      33.668  11.001  14.215  1.00  0.00      B    N
ATOM   1328  C1  BMIMB  36      32.537  10.880  13.528  1.00  0.00      B    C
ATOM   1329  H1  BMIMB  36      32.273   9.994  12.992  1.00  0.00      B    H
ATOM   1330  C2  BMIMB  36      32.584  12.949  14.215  1.00  0.00      B    C
ATOM   1331  H2  BMIMB  36      32.279  13.969  14.296  1.00  0.00      B    H
ATOM   1332  C21 BMIMB  36      33.639  12.317  14.676  1.00  0.00      B    C
ATOM   1333  H21 BMIMB  36      34.461  12.667  15.261  1.00  0.00      B    H
ATOM   1334  C3  BMIMB  36      30.596  12.225  12.828  1.00  0.00      B    C
ATOM   1335  H3  BMIMB  36      30.642  13.007  12.085  1.00  0.00      B    H
ATOM   1336  H31 BMIMB  36      30.311  11.360  12.246  1.00  0.00      B    H
ATOM   1337  H32 BMIMB  36      29.871  12.532  13.567  1.00  0.00      B    H
ATOM   1338  C4  BMIMB  36      34.694  10.123  14.595  1.00  0.00      B    C
ATOM   1339  H4  BMIMB  36      34.395   9.126  14.307  1.00  0.00      B    H
ATOM   1340  H41 BMIMB  36      34.662  10.220  15.670  1.00  0.00      B    H
ATOM   1341  C5  BMIMB  36      35.993  10.608  13.868  1.00  0.00      B    C
ATOM   1342  H5  BMIMB  36      35.827  11.680  13.793  1.00  0.00      B    H
ATOM   1343  H51 BMIMB  36      36.825  10.474  14.555  1.00  0.00      B    H
ATOM   1344  C51 BMIMB  36      36.145  10.157  12.406  1.00  0.00      B    C
ATOM   1345  H52 BMIMB  36      36.103   9.071  12.395  1.00  0.00      B    H
ATOM   1346  H53 BMIMB  36      35.233  10.459  11.898  1.00  0.00      B    H
ATOM   1347  C6  BMIMB  36      37.346  10.729  11.655  1.00  0.00      B    C
ATOM   1348  H6  BMIMB  36      37.518  10.324  10.665  1.00  0.00      B    H
ATOM   1349  H61 BMIMB  36      37.328  11.780  11.394  1.00  0.00      B    H
ATOM   1350  H62 BMIMB  36      38.252  10.599  12.235  1.00  0.00      B    H
ATOM   1351  N1  BMIMB  37      16.078  44.452  13.699  1.00  0.00      B    N
ATOM   1352  N11 BMIMB  37      17.835  43.275  13.352  1.00  0.00      B    N
ATOM   1353  C1  BMIMB  37      17.006  44.156  12.783  1.00  0.00      B    C
ATOM   1354  H1  BMIMB  37      17.148  44.602  11.822  1.00  0.00      B    H
ATOM   1355  C2  BMIMB  37      16.261  43.628  14.786  1.00  0.00      B    C
ATOM   1356  H2  BMIMB  37      15.678  43.656  15.681  1.00  0.00      B    H
ATOM   1357  C21 BMIMB  37      17.199  42.831  14.489  1.00  0.00      B    C
ATOM   1358  H21 BMIMB  37      17.599  42.056  15.106  1.00  0.00      B    H
ATOM   1359  C3  BMIMB  37      14.949  45.277  13.556  1.00  0.00      B    C
ATOM   1360  H3  BMIMB  37      14.154  44.668  13.961  1.00  0.00      B    H
ATOM   1361  H31 BMIMB  37      15.090  46.238  14.028  1.00  0.00      B    H
ATOM   1362  H32 BMIMB  37      14.889  45.369  12.482  1.00  0.00      B    H
ATOM   1363  C4  BMIMB  37      19.140  42.786  12.881  1.00  0.00      B    C
ATOM   1364  H4  BMIMB  37      19.058  42.598  11.821  1.00  0.00      B    H
ATOM   1365  H41 BMIMB  37      19.428  41.880  13.393  1.00  0.00      B    H
ATOM   1366  C5  BMIMB  37      20.340  43.680  13.140  1.00  0.00      B    C
ATOM   1367  H5  BMIMB  37      21.115  43.001  13.486  1.00  0.00      B    H
ATOM   1368  H51 BMIMB  37      20.472  44.303  12.260  1.00  0.00      B    H
ATOM   1369  C51 BMIMB  37      20.049  44.620  14.273  1.00  0.00      B    C
ATOM   1370  H52 BMIMB  37      19.229  45.210  13.872  1.00  0.00      B    H
ATOM   1371  H53 BMIMB  37      19.772  44.084  15.177  1.00  0.00      B    H
ATOM   1372  C6  BMIMB  37      21.179  45.522  14.664  1.00  0.00      B    C
ATOM   1373  H6  BMIMB  37      20.860  46.293  15.355  1.00  0.00      B    H
ATOM   1374  H61 BMIMB  37      22.010  45.079  15.202  1.00  0.00      B    H
ATOM   1375  H62 BMIMB  37      21.552  45.971  13.751  1.00  0.00      B    H
ATOM   1376  N1  BMIMB  38      18.476  22.846  26.828  1.00  0.00      B    N
ATOM   1377  N11 BMIMB  38      18.710  21.870  28.792  1.00  0.00      B    N
ATOM   1378  C1  BMIMB  38      19.248  22.708  27.904  1.00  0.00      B    C
ATOM   1379  H1  BMIMB  38      20.116  23.327  27.989  1.00  0.00      B    H
ATOM   1380  C2  BMIMB  38      17.455  21.930  26.939  1.00  0.00      B    C
ATOM   1381  H2  BMIMB  38      16.828  21.777  26.089  1.00  0.00      B    H
ATOM   1382  C21 BMIMB  38      17.559  21.383  28.161  1.00  0.00      B    C
ATOM   1383  H21 BMIMB  38      16.857  20.720  28.617  1.00  0.00      B    H
ATOM   1384  C3  BMIMB  38      18.647  23.936  25.874  1.00  0.00      B    C
ATOM   1385  H3  BMIMB  38      17.901  24.678  26.117  1.00  0.00      B    H
ATOM   1386  H31 BMIMB  38      19.538  24.477  26.156  1.00  0.00      B    H
ATOM   1387  H32 BMIMB  38      18.441  23.631  24.858  1.00  0.00      B    H
ATOM   1388  C4  BMIMB  38      19.253  21.412  30.176  1.00  0.00      B    C
ATOM   1389  H4  BMIMB  38      18.535  20.676  30.507  1.00  0.00      B    H
ATOM   1390  H41 BMIMB  38      19.272  22.262  30.842  1.00  0.00      B    H
ATOM   1391  C5  BMIMB  38      20.560  20.627  30.074  1.00  0.00      B    C
ATOM   1392  H5  BMIMB  38      20.453  19.910  29.265  1.00  0.00      B    H
ATOM   1393  H51 BMIMB  38      21.404  21.258  29.806  1.00  0.00      B    H
ATOM   1394  C51 BMIMB  38      20.735  19.735  31.327  1.00  0.00      B    C
ATOM   1395  H52 BMIMB  38      20.487  20.315  32.212  1.00  0.00      B    H
ATOM   1396  H53 BMIMB  38      20.108  18.851  31.243  1.00  0.00      B    H
ATOM   1397  C6  BMIMB  38      22.152  19.318  31.516  1.00  0.00      B    C
ATOM   1398  H6  BMIMB  38      22.671  18.961  30.634  1.00  0.00      B    H
ATOM   1399  H61 BMIMB  38      22.672  20.125  32.019  1.00  0.00      B    H
ATOM   1400  H62 BMIMB  38      22.256  18.611  32.331  1.00  0.00      B    H
ATOM   1401  N1  BMIMB  39       9.252   3.180  32.445  1.00  0.00      B    N
ATOM   1402  N11 BMIMB  39       8.383   1.991  34.038  1.00  0.00      B    N
ATOM   1403  C1  BMIMB  39       8.600   3.217  33.586  1.00  0.00      B    C
ATOM   1404  H1  BMIMB  39       8.242   4.111  34.049  1.00  0.00      B    H
ATOM   1405  C2  BMIMB  39       9.307   1.851  32.079  1.00  0.00      B    C
ATOM   1406  H2  BMIMB  39       9.739   1.487  31.173  1.00  0.00      B    H
ATOM   1407  C21 BMIMB  39       8.847   1.096  33.087  1.00  0.00      B    C
ATOM   1408  H21 BMIMB  39       8.916   0.030  33.064  1.00  0.00      B    H
ATOM   1409  C3  BMIMB  39       9.848   4.269  31.669  1.00  0.00      B    C
ATOM   1410  H3  BMIMB  39       9.442   5.124  32.189  1.00  0.00      B    H
ATOM   1411  H31 BMIMB  39      10.907   4.195  31.869  1.00  0.00      B    H
ATOM   1412  H32 BMIMB  39       9.517   4.303  30.642  1.00  0.00      B    H
ATOM   1413  C4  BMIMB  39       7.607   1.525  35.264  1.00  0.00      B    C
ATOM   1414  H4  BMIMB  39       7.660   2.309  36.005  1.00  0.00      B    H
ATOM   1415  H41 BMIMB  39       8.062   0.629  35.659  1.00  0.00      B    H
ATOM   1416  C5  BMIMB  39       6.129   1.306  34.852  1.00  0.00      B    C
ATOM   1417  H5  BMIMB  39       5.456   1.347  35.704  1.00  0.00      B    H
ATOM   1418  H51 BMIMB  39       5.893   2.100  34.149  1.00  0.00      B    H
ATOM   1419  C51 BMIMB  39       5.873  -0.025  34.133  1.00  0.00      B    C
ATOM   1420  H52 BMIMB  39       6.107  -0.101  33.074  1.00  0.00      B    H
ATOM   1421  H53 BMIMB  39       6.254  -0.820  34.769  1.00  0.00      B    H
ATOM   1422  C6  BMIMB  39       4.406  -0.446  34.206  1.00  0.00      B    C
ATOM   1423  H6  BMIMB  39       4.411  -1.528  34.131  1.00  0.00      B    H
ATOM   1424  H61 BMIMB  39       4.049  -0.229  35.207  1.00  0.00      B    H
ATOM   1425  H62 BMIMB  39       3.707   0.064  33.553  1.00  0.00      B    H
ATOM   1426  N1  BMIMB  40      25.340   8.133  33.948  1.00  0.00      B    N
ATOM   1427  N11 BMIMB  40      26.936   8.348  35.302  1.00  0.00      B    N
ATOM   1428  C1  BMIMB  40      26.472   8.759  34.151  1.00  0.00      B    C
ATOM   1429  H1  BMIMB  40      26.871   9.544  33.545  1.00  0.00      B    H
ATOM   1430  C2  BMIMB  40      25.215   7.131  34.836  1.00  0.00      B    C
ATOM   1431  H2  BMIMB  40      24.469   6.368  34.784  1.00  0.00      B    H
ATOM   1432  C21 BMIMB  40      26.224   7.362  35.774  1.00  0.00      B    C
ATOM   1433  H21 BMIMB  40      26.309   6.916  36.740  1.00  0.00      B    H
ATOM   1434  C3  BMIMB  40      24.573   8.311  32.721  1.00  0.00      B    C
ATOM   1435  H3  BMIMB  40      23.660   7.744  32.834  1.00  0.00      B    H
ATOM   1436  H31 BMIMB  40      24.386   9.353  32.511  1.00  0.00      B    H
ATOM   1437  H32 BMIMB  40      25.177   7.938  31.907  1.00  0.00      B    H
ATOM   1438  C4  BMIMB  40      28.074   8.928  36.033  1.00  0.00      B    C
ATOM   1439  H4  BMIMB  40      27.764   9.019  37.064  1.00  0.00      B    H
ATOM   1440  H41 BMIMB  40      28.350   9.910  35.681  1.00  0.00      B    H
ATOM   1441  C5  BMIMB  40      29.247   7.881  35.859  1.00  0.00      B    C
ATOM   1442  H5  BMIMB  40      29.157   7.222  36.718  1.00  0.00      B    H
ATOM   1443  H51 BMIMB  40      29.073   7.440  34.881  1.00  0.00      B    H
ATOM   1444  C51 BMIMB  40      30.580   8.692  35.981  1.00  0.00      B    C
ATOM   1445  H52 BMIMB  40      30.640   9.343  35.113  1.00  0.00      B    H
ATOM   1446  H53 BMIMB  40      30.478   9.286  36.886  1.00  0.00      B    H
ATOM   1447  C6  BMIMB  40      31.891   7.803  36.155  1.00  0.00      B    C
ATOM   1448  H6  BMIMB  40      32.067   7.288  35.217  1.00  0.00      B    H
ATOM   1449  H61 BMIMB  40      32.762   8.435  36.290  1.00  0.00      B    H
ATOM   1450  H62 BMIMB  40      31.718   7.130  36.987  1.00  0.00      B    H
ATOM   1451  N1  BMIMB  41       2.529  21.914  17.797  1.00  0.00      B    N
ATOM   1452  N11 BMIMB  41       1.738  22.722  15.920  1.00  0.00      B    N
ATOM   1453  C1  BMIMB  41       2.855  22.419  16.563  1.00  0.00      B    C
ATOM   1454  H1  BMIMB  41       3.865  22.412  16.210  1.00  0.00      B    H
ATOM   1455  C2  BMIMB  41       1.233  22.105  17.981  1.00  0.00      B    C
ATOM   1456  H2  BMIMB  41       0.744  21.870  18.901  1.00  0.00      B    H
ATOM   1457  C21 BMIMB  41       0.743  22.665  16.865  1.00  0.00      B    C
ATOM   1458  H21 BMIMB  41      -0.213  23.039  16.570  1.00  0.00      B    H
ATOM   1459  C3  BMIMB  41       3.523  21.367  18.801  1.00  0.00      B    C
ATOM   1460  H3  BMIMB  41       4.486  21.854  18.815  1.00  0.00      B    H
ATOM   1461  H31 BMIMB  41       3.214  21.605  19.808  1.00  0.00      B    H
ATOM   1462  H32 BMIMB  41       3.609  20.300  18.655  1.00  0.00      B    H
ATOM   1463  C4  BMIMB  41       1.684  23.136  14.480  1.00  0.00      B    C
ATOM   1464  H4  BMIMB  41       0.738  22.757  14.124  1.00  0.00      B    H
ATOM   1465  H41 BMIMB  41       2.492  22.584  14.024  1.00  0.00      B    H
ATOM   1466  C5  BMIMB  41       1.832  24.637  14.277  1.00  0.00      B    C
ATOM   1467  H5  BMIMB  41       2.861  24.760  14.607  1.00  0.00      B    H
ATOM   1468  H51 BMIMB  41       1.654  24.901  13.237  1.00  0.00      B    H
ATOM   1469  C51 BMIMB  41       1.045  25.432  15.288  1.00  0.00      B    C
ATOM   1470  H52 BMIMB  41      -0.008  25.198  15.159  1.00  0.00      B    H
ATOM   1471  H53 BMIMB  41       1.264  25.085  16.295  1.00  0.00      B    H
ATOM   1472  C6  BMIMB  41       1.268  26.916  15.284  1.00  0.00      B    C
ATOM   1473  H6  BMIMB  41       0.788  27.311  16.172  1.00  0.00      B    H
ATOM   1474  H61 BMIMB  41       2.326  27.146  15.329  1.00  0.00      B    H
ATOM   1475  H62 BMIMB  41       0.849  27.298  14.360  1.00  0.00      B    H
ATOM   1476  N1  BMIMB  42      32.313   4.865  11.347  1.00  0.00      B    N
ATOM   1477  N11 BMIMB  42      30.429   4.056  11.974  1.00  0.00      B    N
ATOM   1478  C1  BMIMB  42      31.142   5.136  11.869  1.00  0.00      B    C
ATOM   1479  H1  BMIMB  42      30.799   6.128  12.073  1.00  0.00      B    H
ATOM   1480  C2  BMIMB  42      32.398   3.512  11.148  1.00  0.00      B    C
ATOM   1481  H2  BMIMB  42      33.260   3.079  10.690  1.00  0.00      B    H
ATOM   1482  C21 BMIMB  42      31.153   2.994  11.446  1.00  0.00      B    C
ATOM   1483  H21 BMIMB  42      30.746   2.008  11.494  1.00  0.00      B    H
ATOM   1484  C3  BMIMB  42      33.438   5.832  11.130  1.00  0.00      B    C
ATOM   1485  H3  BMIMB  42      33.025   6.824  11.024  1.00  0.00      B    H
ATOM   1486  H31 BMIMB  42      34.034   5.806  12.030  1.00  0.00      B    H
ATOM   1487  H32 BMIMB  42      34.015   5.417  10.317  1.00  0.00      B    H
ATOM   1488  C4  BMIMB  42      29.011   4.022  12.369  1.00  0.00      B    C
ATOM   1489  H4  BMIMB  42      28.719   4.928  12.878  1.00  0.00      B    H
ATOM   1490  H41 BMIMB  42      28.869   3.164  13.010  1.00  0.00      B    H
ATOM   1491  C5  BMIMB  42      28.079   3.862  11.165  1.00  0.00      B    C
ATOM   1492  H5  BMIMB  42      27.224   3.295  11.526  1.00  0.00      B    H
ATOM   1493  H51 BMIMB  42      27.651   4.807  10.841  1.00  0.00      B    H
ATOM   1494  C51 BMIMB  42      28.477   3.009   9.954  1.00  0.00      B    C
ATOM   1495  H52 BMIMB  42      29.385   3.369   9.478  1.00  0.00      B    H
ATOM   1496  H53 BMIMB  42      28.657   2.012  10.348  1.00  0.00      B    H
ATOM   1497  C6  BMIMB  42      27.325   2.968   8.924  1.00  0.00      B    C
ATOM   1498  H6  BMIMB  42      26.407   2.606   9.373  1.00  0.00      B    H
ATOM   1499  H61 BMIMB  42      27.089   3.950   8.531  1.00  0.00      B    H
ATOM   1500  H62 BMIMB  42      27.656   2.330   8.113  1.00  0.00      B    H
ATOM   1501  N1  BMIMB  43      31.050  12.305  18.668  1.00  0.00      B    N
ATOM   1502  N11 BMIMB  43      31.797  10.333  18.215  1.00  0.00      B    N
ATOM   1503  C1  BMIMB  43      32.076  11.513  18.781  1.00  0.00      B    C
ATOM   1504  H1  BMIMB  43      33.001  11.657  19.296  1.00  0.00      B    H
ATOM   1505  C2  BMIMB  43      30.096  11.636  17.911  1.00  0.00      B    C
ATOM   1506  H2  BMIMB  43      29.187  12.117  17.622  1.00  0.00      B    H
ATOM   1507  C21 BMIMB  43      30.632  10.493  17.514  1.00  0.00      B    C
ATOM   1508  H21 BMIMB  43      30.180   9.765  16.876  1.00  0.00      B    H
ATOM   1509  C3  BMIMB  43      31.012  13.730  18.925  1.00  0.00      B    C
ATOM   1510  H3  BMIMB  43      30.086  13.964  19.430  1.00  0.00      B    H
ATOM   1511  H31 BMIMB  43      31.828  14.134  19.506  1.00  0.00      B    H
ATOM   1512  H32 BMIMB  43      31.001  14.305  18.011  1.00  0.00      B    H
ATOM   1513  C4  BMIMB  43      32.610   9.130  18.378  1.00  0.00      B    C
ATOM   1514  H4  BMIMB  43      33.633   9.367  18.628  1.00  0.00      B    H
ATOM   1515  H41 BMIMB  43      32.494   8.723  17.385  1.00  0.00      B    H
ATOM   1516  C5  BMIMB  43      32.117   8.214  19.550  1.00  0.00      B    C
ATOM   1517  H5  BMIMB  43      31.157   7.849  19.193  1.00  0.00      B    H
ATOM   1518  H51 BMIMB  43      32.743   7.359  19.790  1.00  0.00      B    H
ATOM   1519  C51 BMIMB  43      31.759   9.046  20.831  1.00  0.00      B    C
ATOM   1520  H52 BMIMB  43      32.598   9.555  21.298  1.00  0.00      B    H
ATOM   1521  H53 BMIMB  43      30.940   9.749  20.702  1.00  0.00      B    H
ATOM   1522  C6  BMIMB  43      31.259   7.981  21.773  1.00  0.00      B    C
ATOM   1523  H6  BMIMB  43      31.987   7.310  22.213  1.00  0.00      B    H
ATOM   1524  H61 BMIMB  43      30.958   8.488  22.683  1.00  0.00      B    H
ATOM   1525  H62 BMIMB  43      30.426   7.387  21.413  1.00  0.00      B    H
ATOM   1526  N1  BMIMB  44      37.838  10.534  21.869  1.00  0.00      B    N
ATOM   1527  N11 BMIMB  44      37.647  12.674  22.091  1.00  0.00      B    N
ATOM   1528  C1  BMIMB  44      38.470  11.629  22.199  1.00  0.00      B    C
ATOM   1529  H1  BMIMB  44      39.470  11.641  22.577  1.00  0.00      B    H
ATOM   1530  C2  BMIMB  44      36.538  10.885  21.536  1.00  0.00      B    C
ATOM   1531  H2  BMIMB  44      35.814  10.152  21.255  1.00  0.00      B    H
ATOM   1532  C21 BMIMB  44      36.394  12.197  21.680  1.00  0.00      B    C
ATOM   1533  H21 BMIMB  44      35.546  12.835  21.556  1.00  0.00      B    H
ATOM   1534  C3  BMIMB  44      38.370   9.168  21.956  1.00  0.00      B    C
ATOM   1535  H3  BMIMB  44      38.669   8.928  20.946  1.00  0.00      B    H
ATOM   1536  H31 BMIMB  44      39.207   9.134  22.637  1.00  0.00      B    H
ATOM   1537  H32 BMIMB  44      37.605   8.468  22.258  1.00  0.00      B    H
ATOM   1538  C4  BMIMB  44      37.896  14.023  22.601  1.00  0.00      B    C
ATOM   1539  H4  BMIMB  44      38.200  14.088  23.635  1.00  0.00      B    H
ATOM   1540  H41 BMIMB  44      36.993  14.607  22.505  1.00  0.00      B    H
ATOM   1541  C5  BMIMB  44      39.035  14.774  21.901  1.00  0.00      B    C
ATOM   1542  H5  BMIMB  44      38.745  15.815  21.784  1.00  0.00      B    H
ATOM   1543  H51 BMIMB  44      39.927  14.790  22.522  1.00  0.00      B    H
ATOM   1544  C51 BMIMB  44      39.423  14.295  20.541  1.00  0.00      B    C
ATOM   1545  H52 BMIMB  44      40.057  13.412  20.538  1.00  0.00      B    H
ATOM   1546  H53 BMIMB  44      38.488  14.195  19.996  1.00  0.00      B    H
ATOM   1547  C6  BMIMB  44      40.160  15.256  19.661  1.00  0.00      B    C
ATOM   1548  H6  BMIMB  44      39.879  16.301  19.736  1.00  0.00      B    H
ATOM   1549  H61 BMIMB  44      41.200  15.275  19.965  1.00  0.00      B    H
ATOM   1550  H62 BMIMB  44      40.211  14.990  18.612  1.00  0.00      B    H
ATOM   1551  N1  BMIMB  45       2.410  20.673  32.845  1.00  0.00      B    N
ATOM   1552  N11 BMIMB  45       1.387  22.378  33.779  1.00  0.00      B    N
ATOM   1553  C1  BMIMB  45       1.901  21.879  32.696  1.00  0.00      B    C
ATOM   1554  H1  BMIMB  45       1.862  22.434  31.783  1.00  0.00      B    H
ATOM   1555  C2  BMIMB  45       2.210  20.351  34.160  1.00  0.00      B    C
ATOM   1556  H2  BMIMB  45       2.475  19.378  34.512  1.00  0.00      B    H
ATOM   1557  C21 BMIMB  45       1.594  21.394  34.774  1.00  0.00      B    C
ATOM   1558  H21 BMIMB  45       1.348  21.485  35.809  1.00  0.00      B    H
ATOM   1559  C3  BMIMB  45       3.272  19.921  31.958  1.00  0.00      B    C
ATOM   1560  H3  BMIMB  45       4.313  20.081  32.199  1.00  0.00      B    H
ATOM   1561  H31 BMIMB  45       2.978  18.896  32.128  1.00  0.00      B    H
ATOM   1562  H32 BMIMB  45       3.059  20.157  30.926  1.00  0.00      B    H
ATOM   1563  C4  BMIMB  45       0.817  23.758  33.892  1.00  0.00      B    C
ATOM   1564  H4  BMIMB  45       1.365  24.508  33.340  1.00  0.00      B    H
ATOM   1565  H41 BMIMB  45       0.757  23.976  34.948  1.00  0.00      B    H
ATOM   1566  C5  BMIMB  45      -0.632  23.732  33.393  1.00  0.00      B    C
ATOM   1567  H5  BMIMB  45      -0.972  24.764  33.395  1.00  0.00      B    H
ATOM   1568  H51 BMIMB  45      -0.727  23.371  32.372  1.00  0.00      B    H
ATOM   1569  C51 BMIMB  45      -1.513  22.848  34.218  1.00  0.00      B    C
ATOM   1570  H52 BMIMB  45      -1.092  21.860  34.384  1.00  0.00      B    H
ATOM   1571  H53 BMIMB  45      -1.556  23.246  35.228  1.00  0.00      B    H
ATOM   1572  C6  BMIMB  45      -2.936  22.672  33.646  1.00  0.00      B    C
ATOM   1573  H6  BMIMB  45      -3.463  23.593  33.423  1.00  0.00      B    H
ATOM   1574  H61 BMIMB  45      -2.843  22.106  32.726  1.00  0.00      B    H
ATOM   1575  H62 BMIMB  45      -3.574  22.053  34.267  1.00  0.00      B    H
ATOM   1576  N1  BMIMB  46       3.037  26.257  41.699  1.00  0.00      B    N
ATOM   1577  N11 BMIMB  46       2.697  24.856  43.356  1.00  0.00      B    N
ATOM   1578  C1  BMIMB  46       3.511  25.772  42.839  1.00  0.00      B    C
ATOM   1579  H1  BMIMB  46       4.388  26.189  43.286  1.00  0.00      B    H
ATOM   1580  C2  BMIMB  46       1.984  25.434  41.359  1.00  0.00      B    C
ATOM   1581  H2  BMIMB  46       1.469  25.515  40.427  1.00  0.00      B    H
ATOM   1582  C21 BMIMB  46       1.750  24.569  42.427  1.00  0.00      B    C
ATOM   1583  H21 BMIMB  46       0.991  23.847  42.637  1.00  0.00      B    H
ATOM   1584  C3  BMIMB  46       3.411  27.513  41.019  1.00  0.00      B    C
ATOM   1585  H3  BMIMB  46       4.301  27.427  40.414  1.00  0.00      B    H
ATOM   1586  H31 BMIMB  46       2.575  27.750  40.378  1.00  0.00      B    H
ATOM   1587  H32 BMIMB  46       3.627  28.206  41.819  1.00  0.00      B    H
ATOM   1588  C4  BMIMB  46       2.700  24.434  44.792  1.00  0.00      B    C
ATOM   1589  H4  BMIMB  46       3.656  24.796  45.140  1.00  0.00      B    H
ATOM   1590  H41 BMIMB  46       2.630  23.367  44.941  1.00  0.00      B    H
ATOM   1591  C5  BMIMB  46       1.691  25.121  45.729  1.00  0.00      B    C
ATOM   1592  H5  BMIMB  46       0.988  24.449  46.215  1.00  0.00      B    H
ATOM   1593  H51 BMIMB  46       2.234  25.575  46.554  1.00  0.00      B    H
ATOM   1594  C51 BMIMB  46       0.821  26.121  44.997  1.00  0.00      B    C
ATOM   1595  H52 BMIMB  46       1.438  26.871  44.509  1.00  0.00      B    H
ATOM   1596  H53 BMIMB  46       0.322  25.613  44.175  1.00  0.00      B    H
ATOM   1597  C6  BMIMB  46      -0.265  26.769  45.880  1.00  0.00      B    C
ATOM   1598  H6  BMIMB  46      -0.940  27.342  45.256  1.00  0.00      B    H
ATOM   1599  H61 BMIMB  46      -0.786  26.130  46.584  1.00  0.00      B    H
ATOM   1600  H62 BMIMB  46       0.120  27.424  46.654  1.00  0.00      B    H
ATOM   1601  N1  BMIMB  47      45.616  28.983  14.715  1.00  0.00      B    N
ATOM   1602  N11 BMIMB  47      44.969  27.430  13.302  1.00  0.00      B    N
ATOM   1603  C1  BMIMB  47      45.485  28.669  13.419  1.00  0.00      B    C
ATOM   1604  H1  BMIMB  47      45.707  29.405  12.677  1.00  0.00      B    H
ATOM   1605  C2  BMIMB  47      44.855  28.039  15.413  1.00  0.00      B    C
ATOM   1606  H2  BMIMB  47      44.840  28.151  16.475  1.00  0.00      B    H
ATOM   1607  C21 BMIMB  47      44.475  27.090  14.557  1.00  0.00      B    C
ATOM   1608  H21 BMIMB  47      44.004  26.160  14.788  1.00  0.00      B    H
ATOM   1609  C3  BMIMB  47      46.035  30.260  15.202  1.00  0.00      B    C
ATOM   1610  H3  BMIMB  47      46.103  30.195  16.278  1.00  0.00      B    H
ATOM   1611  H31 BMIMB  47      47.004  30.458  14.768  1.00  0.00      B    H
ATOM   1612  H32 BMIMB  47      45.294  30.994  14.921  1.00  0.00      B    H
ATOM   1613  C4  BMIMB  47      44.787  26.571  12.126  1.00  0.00      B    C
ATOM   1614  H4  BMIMB  47      44.593  25.558  12.446  1.00  0.00      B    H
ATOM   1615  H41 BMIMB  47      45.732  26.768  11.640  1.00  0.00      B    H
ATOM   1616  C5  BMIMB  47      43.714  26.951  11.239  1.00  0.00      B    C
ATOM   1617  H5  BMIMB  47      43.958  27.955  10.900  1.00  0.00      B    H
ATOM   1618  H51 BMIMB  47      43.714  26.238  10.419  1.00  0.00      B    H
ATOM   1619  C51 BMIMB  47      42.259  26.861  11.803  1.00  0.00      B    C
ATOM   1620  H52 BMIMB  47      41.894  25.851  11.965  1.00  0.00      B    H
ATOM   1621  H53 BMIMB  47      42.184  27.475  12.697  1.00  0.00      B    H
ATOM   1622  C6  BMIMB  47      41.244  27.473  10.813  1.00  0.00      B    C
ATOM   1623  H6  BMIMB  47      41.328  28.553  10.842  1.00  0.00      B    H
ATOM   1624  H61 BMIMB  47      41.228  27.097   9.797  1.00  0.00      B    H
ATOM   1625  H62 BMIMB  47      40.278  27.260  11.258  1.00  0.00      B    H
ATOM   1626  N1  BMIMB  48      40.199  12.960  30.743  1.00  0.00      B    N
ATOM   1627  N11 BMIMB  48      40.504  14.577  29.397  1.00  0.00      B    N
ATOM   1628  C1  BMIMB  48      40.050  14.240  30.565  1.00  0.00      B    C
ATOM   1629  H1  BMIMB  48      40.008  14.903  31.402  1.00  0.00      B    H
ATOM   1630  C2  BMIMB  48      40.586  12.388  29.550  1.00  0.00      B    C
ATOM   1631  H2  BMIMB  48      40.654  11.323  29.527  1.00  0.00      B    H
ATOM   1632  C21 BMIMB  48      40.903  13.404  28.740  1.00  0.00      B    C
ATOM   1633  H21 BMIMB  48      41.331  13.414  27.762  1.00  0.00      B    H
ATOM   1634  C3  BMIMB  48      40.005  12.272  32.051  1.00  0.00      B    C
ATOM   1635  H3  BMIMB  48      39.061  11.756  32.150  1.00  0.00      B    H
ATOM   1636  H31 BMIMB  48      40.843  11.600  32.157  1.00  0.00      B    H
ATOM   1637  H32 BMIMB  48      40.027  13.120  32.720  1.00  0.00      B    H
ATOM   1638  C4  BMIMB  48      40.639  15.975  28.881  1.00  0.00      B    C
ATOM   1639  H4  BMIMB  48      39.961  16.580  29.465  1.00  0.00      B    H
ATOM   1640  H41 BMIMB  48      40.284  15.816  27.874  1.00  0.00      B    H
ATOM   1641  C5  BMIMB  48      42.165  16.409  28.800  1.00  0.00      B    C
ATOM   1642  H5  BMIMB  48      42.262  17.474  28.604  1.00  0.00      B    H
ATOM   1643  H51 BMIMB  48      42.613  16.273  29.781  1.00  0.00      B    H
ATOM   1644  C51 BMIMB  48      42.978  15.559  27.799  1.00  0.00      B    C
ATOM   1645  H52 BMIMB  48      42.997  14.523  28.127  1.00  0.00      B    H
ATOM   1646  H53 BMIMB  48      42.598  15.782  26.805  1.00  0.00      B    H
ATOM   1647  C6  BMIMB  48      44.373  16.081  27.840  1.00  0.00      B    C
ATOM   1648  H6  BMIMB  48      44.906  15.718  28.711  1.00  0.00      B    H
ATOM   1649  H61 BMIMB  48      44.865  15.628  26.987  1.00  0.00      B    H
ATOM   1650  H62 BMIMB  48      44.396  17.153  27.681  1.00  0.00      B    H
ATOM   1651  N1  BMIMB  49      29.956  23.495   6.313  1.00  0.00      B    N
ATOM   1652  N11 BMIMB  49      29.577  23.976   8.320  1.00  0.00      B    N
ATOM   1653  C1  BMIMB  49      29.133  24.177   7.130  1.00  0.00      B    C
ATOM   1654  H1  BMIMB  49      28.244  24.713   6.876  1.00  0.00      B    H
ATOM   1655  C2  BMIMB  49      31.001  22.933   7.047  1.00  0.00      B    C
ATOM   1656  H2  BMIMB  49      31.931  22.554   6.685  1.00  0.00      B    H
ATOM   1657  C21 BMIMB  49      30.667  23.149   8.291  1.00  0.00      B    C
ATOM   1658  H21 BMIMB  49      31.258  23.000   9.168  1.00  0.00      B    H
ATOM   1659  C3  BMIMB  49      29.989  23.569   4.841  1.00  0.00      B    C
ATOM   1660  H3  BMIMB  49      29.922  22.616   4.337  1.00  0.00      B    H
ATOM   1661  H31 BMIMB  49      29.215  24.232   4.486  1.00  0.00      B    H
ATOM   1662  H32 BMIMB  49      30.937  24.084   4.791  1.00  0.00      B    H
ATOM   1663  C4  BMIMB  49      29.080  24.522   9.623  1.00  0.00      B    C
ATOM   1664  H4  BMIMB  49      29.302  23.757  10.353  1.00  0.00      B    H
ATOM   1665  H41 BMIMB  49      28.013  24.681   9.567  1.00  0.00      B    H
ATOM   1666  C5  BMIMB  49      29.535  25.882  10.012  1.00  0.00      B    C
ATOM   1667  H5  BMIMB  49      29.353  26.510   9.143  1.00  0.00      B    H
ATOM   1668  H51 BMIMB  49      28.806  26.200  10.753  1.00  0.00      B    H
ATOM   1669  C51 BMIMB  49      31.005  25.903  10.425  1.00  0.00      B    C
ATOM   1670  H52 BMIMB  49      31.115  25.319  11.335  1.00  0.00      B    H
ATOM   1671  H53 BMIMB  49      31.569  25.474   9.601  1.00  0.00      B    H
ATOM   1672  C6  BMIMB  49      31.491  27.340  10.697  1.00  0.00      B    C
ATOM   1673  H6  BMIMB  49      31.396  27.841   9.741  1.00  0.00      B    H
ATOM   1674  H61 BMIMB  49      30.742  27.672  11.407  1.00  0.00      B    H
ATOM   1675  H62 BMIMB  49      32.483  27.347  11.136  1.00  0.00      B    H
ATOM   1676  N1  BMIMB  50       3.016  41.181  15.376  1.00  0.00      B    N
ATOM   1677  N11 BMIMB  50       3.859  43.053  15.739  1.00  0.00      B    N
ATOM   1678  C1  BMIMB  50       3.145  42.108  16.276  1.00  0.00      B    C
ATOM   1679  H1  BMIMB  50       2.666  42.093  17.231  1.00  0.00      B    H
ATOM   1680  C2  BMIMB  50       3.747  41.509  14.255  1.00  0.00      B    C
ATOM   1681  H2  BMIMB  50       3.869  40.764  13.499  1.00  0.00      B    H
ATOM   1682  C21 BMIMB  50       4.389  42.602  14.612  1.00  0.00      B    C
ATOM   1683  H21 BMIMB  50       5.181  43.072  14.070  1.00  0.00      B    H
ATOM   1684  C3  BMIMB  50       2.075  40.083  15.426  1.00  0.00      B    C
ATOM   1685  H3  BMIMB  50       1.348  40.254  14.646  1.00  0.00      B    H
ATOM   1686  H31 BMIMB  50       2.676  39.191  15.329  1.00  0.00      B    H
ATOM   1687  H32 BMIMB  50       1.692  40.311  16.410  1.00  0.00      B    H
ATOM   1688  C4  BMIMB  50       4.241  44.293  16.358  1.00  0.00      B    C
ATOM   1689  H4  BMIMB  50       3.388  44.698  16.883  1.00  0.00      B    H
ATOM   1690  H41 BMIMB  50       4.511  44.933  15.531  1.00  0.00      B    H
ATOM   1691  C5  BMIMB  50       5.423  44.087  17.289  1.00  0.00      B    C
ATOM   1692  H5  BMIMB  50       5.034  43.488  18.108  1.00  0.00      B    H
ATOM   1693  H51 BMIMB  50       6.223  43.582  16.753  1.00  0.00      B    H
ATOM   1694  C51 BMIMB  50       5.830  45.409  17.983  1.00  0.00      B    C
ATOM   1695  H52 BMIMB  50       6.176  46.015  17.149  1.00  0.00      B    H
ATOM   1696  H53 BMIMB  50       4.942  45.920  18.347  1.00  0.00      B    H
ATOM   1697  C6  BMIMB  50       7.061  45.395  18.982  1.00  0.00      B    C
ATOM   1698  H6  BMIMB  50       7.985  45.306  18.422  1.00  0.00      B    H
ATOM   1699  H61 BMIMB  50       7.154  46.350  19.487  1.00  0.00      B    H
ATOM   1700  H62 BMIMB  50       7.076  44.616  19.735  1.00  0.00      B    H
ATOM   1701  N1  BMIMB  51      48.097  30.543  36.305  1.00  0.00      B    N
ATOM   1702  N11 BMIMB  51      47.450  28.548  36.183  1.00  0.00      B    N
ATOM   1703  C1  BMIMB  51      47.210  29.772  35.757  1.00  0.00      B    C
ATOM   1704  H1  BMIMB  51      46.453  30.068  35.062  1.00  0.00      B    H
ATOM   1705  C2  BMIMB  51      48.863  29.788  37.153  1.00  0.00      B    C
ATOM   1706  H2  BMIMB  51      49.591  30.243  37.788  1.00  0.00      B    H
ATOM   1707  C21 BMIMB  51      48.502  28.550  37.048  1.00  0.00      B    C
ATOM   1708  H21 BMIMB  51      48.847  27.693  37.583  1.00  0.00      B    H
ATOM   1709  C3  BMIMB  51      48.117  32.031  36.150  1.00  0.00      B    C
ATOM   1710  H3  BMIMB  51      47.359  32.398  35.474  1.00  0.00      B    H
ATOM   1711  H31 BMIMB  51      48.082  32.504  37.121  1.00  0.00      B    H
ATOM   1712  H32 BMIMB  51      49.125  32.282  35.855  1.00  0.00      B    H
ATOM   1713  C4  BMIMB  51      46.926  27.322  35.607  1.00  0.00      B    C
ATOM   1714  H4  BMIMB  51      47.888  26.879  35.400  1.00  0.00      B    H
ATOM   1715  H41 BMIMB  51      46.418  27.564  34.685  1.00  0.00      B    H
ATOM   1716  C5  BMIMB  51      45.909  26.640  36.590  1.00  0.00      B    C
ATOM   1717  H5  BMIMB  51      45.814  25.579  36.370  1.00  0.00      B    H
ATOM   1718  H51 BMIMB  51      46.452  26.557  37.528  1.00  0.00      B    H
ATOM   1719  C51 BMIMB  51      44.706  27.452  36.871  1.00  0.00      B    C
ATOM   1720  H52 BMIMB  51      44.990  28.488  37.038  1.00  0.00      B    H
ATOM   1721  H53 BMIMB  51      44.106  27.341  35.971  1.00  0.00      B    H
ATOM   1722  C6  BMIMB  51      43.956  26.873  38.129  1.00  0.00      B    C
ATOM   1723  H6  BMIMB  51      44.139  27.540  38.964  1.00  0.00      B    H
ATOM   1724  H61 BMIMB  51      42.886  27.009  38.022  1.00  0.00      B    H
ATOM   1725  H62 BMIMB  51      44.179  25.821  38.260  1.00  0.00      B    H
ATOM   1726  N1  BMIMB  52      31.905  27.423  14.663  1.00  0.00      B    N
ATOM   1727  N11 BMIMB  52      32.814  25.506  15.017  1.00  0.00      B    N
ATOM   1728  C1  BMIMB  52      31.813  26.308  15.286  1.00  0.00      B    C
ATOM   1729  H1  BMIMB  52      31.143  26.017  16.068  1.00  0.00      B    H
ATOM   1730  C2  BMIMB  52      33.027  27.428  13.893  1.00  0.00      B    C
ATOM   1731  H2  BMIMB  52      33.274  28.297  13.323  1.00  0.00      B    H
ATOM   1732  C21 BMIMB  52      33.696  26.252  14.237  1.00  0.00      B    C
ATOM   1733  H21 BMIMB  52      34.666  25.907  13.953  1.00  0.00      B    H
ATOM   1734  C3  BMIMB  52      30.940  28.495  14.714  1.00  0.00      B    C
ATOM   1735  H3  BMIMB  52      30.062  27.949  15.025  1.00  0.00      B    H
ATOM   1736  H31 BMIMB  52      31.182  29.298  15.395  1.00  0.00      B    H
ATOM   1737  H32 BMIMB  52      30.767  28.769  13.684  1.00  0.00      B    H
ATOM   1738  C4  BMIMB  52      33.193  24.255  15.702  1.00  0.00      B    C
ATOM   1739  H4  BMIMB  52      33.000  24.379  16.757  1.00  0.00      B    H
ATOM   1740  H41 BMIMB  52      34.248  24.143  15.499  1.00  0.00      B    H
ATOM   1741  C5  BMIMB  52      32.588  23.046  15.150  1.00  0.00      B    C
ATOM   1742  H5  BMIMB  52      33.350  22.299  15.361  1.00  0.00      B    H
ATOM   1743  H51 BMIMB  52      31.702  22.740  15.700  1.00  0.00      B    H
ATOM   1744  C51 BMIMB  52      32.197  23.039  13.685  1.00  0.00      B    C
ATOM   1745  H52 BMIMB  52      32.022  24.100  13.523  1.00  0.00      B    H
ATOM   1746  H53 BMIMB  52      33.071  22.682  13.148  1.00  0.00      B    H
ATOM   1747  C6  BMIMB  52      31.010  22.077  13.252  1.00  0.00      B    C
ATOM   1748  H6  BMIMB  52      30.198  21.938  13.957  1.00  0.00      B    H
ATOM   1749  H61 BMIMB  52      30.543  22.354  12.314  1.00  0.00      B    H
ATOM   1750  H62 BMIMB  52      31.428  21.101  13.031  1.00  0.00      B    H
ATOM   1751  N1  BMIMB  53      24.057  35.183  12.980  1.00  0.00      B    N
ATOM   1752  N11 BMIMB  53      22.040  35.198  12.168  1.00  0.00      B    N
ATOM   1753  C1  BMIMB  53      22.887  34.562  12.924  1.00  0.00      B    C
ATOM   1754  H1  BMIMB  53      22.544  33.726  13.495  1.00  0.00      B    H
ATOM   1755  C2  BMIMB  53      24.032  36.190  12.099  1.00  0.00      B    C
ATOM   1756  H2  BMIMB  53      24.922  36.749  11.907  1.00  0.00      B    H
ATOM   1757  C21 BMIMB  53      22.808  36.202  11.556  1.00  0.00      B    C
ATOM   1758  H21 BMIMB  53      22.388  36.849  10.817  1.00  0.00      B    H
ATOM   1759  C3  BMIMB  53      25.139  34.811  13.870  1.00  0.00      B    C
ATOM   1760  H3  BMIMB  53      25.211  35.659  14.535  1.00  0.00      B    H
ATOM   1761  H31 BMIMB  53      24.719  34.049  14.509  1.00  0.00      B    H
ATOM   1762  H32 BMIMB  53      26.064  34.673  13.331  1.00  0.00      B    H
ATOM   1763  C4  BMIMB  53      20.597  35.116  12.139  1.00  0.00      B    C
ATOM   1764  H4  BMIMB  53      20.186  34.175  12.473  1.00  0.00      B    H
ATOM   1765  H41 BMIMB  53      20.456  35.206  11.072  1.00  0.00      B    H
ATOM   1766  C5  BMIMB  53      19.909  36.320  12.851  1.00  0.00      B    C
ATOM   1767  H5  BMIMB  53      20.140  37.206  12.265  1.00  0.00      B    H
ATOM   1768  H51 BMIMB  53      18.842  36.130  12.766  1.00  0.00      B    H
ATOM   1769  C51 BMIMB  53      20.260  36.556  14.381  1.00  0.00      B    C
ATOM   1770  H52 BMIMB  53      20.227  35.558  14.812  1.00  0.00      B    H
ATOM   1771  H53 BMIMB  53      21.262  36.975  14.416  1.00  0.00      B    H
ATOM   1772  C6  BMIMB  53      19.303  37.646  15.058  1.00  0.00      B    C
ATOM   1773  H6  BMIMB  53      19.659  37.850  16.062  1.00  0.00      B    H
ATOM   1774  H61 BMIMB  53      19.114  38.505  14.424  1.00  0.00      B    H
ATOM   1775  H62 BMIMB  53      18.319  37.224  15.222  1.00  0.00      B    H
ATOM   1776  N1  BMIMB  54      20.326   6.876  12.104  1.00  0.00      B    N
ATOM   1777  N11 BMIMB  54      20.223   4.840  11.685  1.00  0.00      B    N
ATOM   1778  C1  BMIMB  54      19.576   5.940  11.594  1.00  0.00      B    C
ATOM   1779  H1  BMIMB  54      18.742   6.171  10.967  1.00  0.00      B    H
ATOM   1780  C2  BMIMB  54      21.483   6.362  12.580  1.00  0.00      B    C
ATOM   1781  H2  BMIMB  54      22.275   6.905  13.046  1.00  0.00      B    H
ATOM   1782  C21 BMIMB  54      21.428   5.030  12.279  1.00  0.00      B    C
ATOM   1783  H21 BMIMB  54      22.103   4.224  12.461  1.00  0.00      B    H
ATOM   1784  C3  BMIMB  54      19.988   8.298  12.022  1.00  0.00      B    C
ATOM   1785  H3  BMIMB  54      20.724   8.797  11.408  1.00  0.00      B    H
ATOM   1786  H31 BMIMB  54      19.020   8.422  11.561  1.00  0.00      B    H
ATOM   1787  H32 BMIMB  54      19.944   8.742  13.006  1.00  0.00      B    H
ATOM   1788  C4  BMIMB  54      19.671   3.528  11.318  1.00  0.00      B    C
ATOM   1789  H4  BMIMB  54      20.157   3.218  10.405  1.00  0.00      B    H
ATOM   1790  H41 BMIMB  54      18.607   3.627  11.164  1.00  0.00      B    H
ATOM   1791  C5  BMIMB  54      19.696   2.460  12.411  1.00  0.00      B    C
ATOM   1792  H5  BMIMB  54      19.246   1.536  12.057  1.00  0.00      B    H
ATOM   1793  H51 BMIMB  54      20.701   2.175  12.710  1.00  0.00      B    H
ATOM   1794  C51 BMIMB  54      18.998   2.807  13.691  1.00  0.00      B    C
ATOM   1795  H52 BMIMB  54      19.494   3.655  14.158  1.00  0.00      B    H
ATOM   1796  H53 BMIMB  54      17.989   3.065  13.380  1.00  0.00      B    H
ATOM   1797  C6  BMIMB  54      18.976   1.771  14.779  1.00  0.00      B    C
ATOM   1798  H6  BMIMB  54      20.023   1.505  14.869  1.00  0.00      B    H
ATOM   1799  H61 BMIMB  54      18.672   2.263  15.695  1.00  0.00      B    H
ATOM   1800  H62 BMIMB  54      18.348   0.901  14.628  1.00  0.00      B    H
ATOM   1801  N1  BMIMB  55      31.386   6.093  26.941  1.00  0.00      B    N
ATOM   1802  N11 BMIMB  55      31.697   5.206  28.819  1.00  0.00      B    N
ATOM   1803  C1  BMIMB  55      30.799   5.708  28.020  1.00  0.00      B    C
ATOM   1804  H1  BMIMB  55      29.750   5.791  28.207  1.00  0.00      B    H
ATOM   1805  C2  BMIMB  55      32.707   5.739  26.988  1.00  0.00      B    C
ATOM   1806  H2  BMIMB  55      33.441   5.956  26.243  1.00  0.00      B    H
ATOM   1807  C21 BMIMB  55      32.917   5.195  28.189  1.00  0.00      B    C
ATOM   1808  H21 BMIMB  55      33.795   4.783  28.637  1.00  0.00      B    H
ATOM   1809  C3  BMIMB  55      30.707   6.645  25.798  1.00  0.00      B    C
ATOM   1810  H3  BMIMB  55      29.660   6.553  26.048  1.00  0.00      B    H
ATOM   1811  H31 BMIMB  55      30.891   7.707  25.725  1.00  0.00      B    H
ATOM   1812  H32 BMIMB  55      30.935   6.035  24.936  1.00  0.00      B    H
ATOM   1813  C4  BMIMB  55      31.419   4.326  29.949  1.00  0.00      B    C
ATOM   1814  H4  BMIMB  55      31.660   3.301  29.705  1.00  0.00      B    H
ATOM   1815  H41 BMIMB  55      30.343   4.385  29.878  1.00  0.00      B    H
ATOM   1816  C5  BMIMB  55      31.821   4.760  31.345  1.00  0.00      B    C
ATOM   1817  H5  BMIMB  55      31.348   4.192  32.143  1.00  0.00      B    H
ATOM   1818  H51 BMIMB  55      32.897   4.632  31.430  1.00  0.00      B    H
ATOM   1819  C51 BMIMB  55      31.666   6.279  31.584  1.00  0.00      B    C
ATOM   1820  H52 BMIMB  55      32.013   6.854  30.730  1.00  0.00      B    H
ATOM   1821  H53 BMIMB  55      30.602   6.442  31.736  1.00  0.00      B    H
ATOM   1822  C6  BMIMB  55      32.388   6.766  32.839  1.00  0.00      B    C
ATOM   1823  H6  BMIMB  55      32.225   7.828  32.984  1.00  0.00      B    H
ATOM   1824  H61 BMIMB  55      31.900   6.285  33.679  1.00  0.00      B    H
ATOM   1825  H62 BMIMB  55      33.429   6.491  32.712  1.00  0.00      B    H
ATOM   1826  N1  BMIMB  56      18.493  38.685   8.182  1.00  0.00      B    N
ATOM   1827  N11 BMIMB  56      20.501  38.054   7.638  1.00  0.00      B    N
ATOM   1828  C1  BMIMB  56      19.549  37.969   8.570  1.00  0.00      B    C
ATOM   1829  H1  BMIMB  56      19.671  37.464   9.504  1.00  0.00      B    H
ATOM   1830  C2  BMIMB  56      18.790  39.274   6.967  1.00  0.00      B    C
ATOM   1831  H2  BMIMB  56      18.123  39.942   6.467  1.00  0.00      B    H
ATOM   1832  C21 BMIMB  56      19.990  38.731   6.548  1.00  0.00      B    C
ATOM   1833  H21 BMIMB  56      20.510  38.790   5.616  1.00  0.00      B    H
ATOM   1834  C3  BMIMB  56      17.288  38.977   8.965  1.00  0.00      B    C
ATOM   1835  H3  BMIMB  56      16.411  38.553   8.500  1.00  0.00      B    H
ATOM   1836  H31 BMIMB  56      17.352  38.573   9.965  1.00  0.00      B    H
ATOM   1837  H32 BMIMB  56      17.124  40.043   8.899  1.00  0.00      B    H
ATOM   1838  C4  BMIMB  56      21.823  37.420   7.738  1.00  0.00      B    C
ATOM   1839  H4  BMIMB  56      22.011  37.041   6.744  1.00  0.00      B    H
ATOM   1840  H41 BMIMB  56      21.769  36.662   8.506  1.00  0.00      B    H
ATOM   1841  C5  BMIMB  56      22.829  38.492   7.916  1.00  0.00      B    C
ATOM   1842  H5  BMIMB  56      22.847  39.009   6.960  1.00  0.00      B    H
ATOM   1843  H51 BMIMB  56      22.419  39.218   8.613  1.00  0.00      B    H
ATOM   1844  C51 BMIMB  56      24.205  37.997   8.418  1.00  0.00      B    C
ATOM   1845  H52 BMIMB  56      23.988  37.541   9.381  1.00  0.00      B    H
ATOM   1846  H53 BMIMB  56      24.674  37.372   7.663  1.00  0.00      B    H
ATOM   1847  C6  BMIMB  56      25.173  39.154   8.729  1.00  0.00      B    C
ATOM   1848  H6  BMIMB  56      26.151  38.794   9.026  1.00  0.00      B    H
ATOM   1849  H61 BMIMB  56      25.166  39.765   7.834  1.00  0.00      B    H
ATOM   1850  H62 BMIMB  56      24.668  39.663   9.542  1.00  0.00      B    H
ATOM   1851  N1  BMIMB  57      19.251   3.205  23.110  1.00  0.00      B    N
ATOM   1852  N11 BMIMB  57      19.123   5.009  24.180  1.00  0.00      B    N
ATOM   1853  C1  BMIMB  57      19.211   4.513  22.986  1.00  0.00      B    C
ATOM   1854  H1  BMIMB  57      19.075   5.028  22.059  1.00  0.00      B    H
ATOM   1855  C2  BMIMB  57      19.479   2.885  24.445  1.00  0.00      B    C
ATOM   1856  H2  BMIMB  57      19.592   1.869  24.754  1.00  0.00      B    H
ATOM   1857  C21 BMIMB  57      19.479   4.048  25.091  1.00  0.00      B    C
ATOM   1858  H21 BMIMB  57      19.495   4.294  26.130  1.00  0.00      B    H
ATOM   1859  C3  BMIMB  57      19.479   2.286  21.967  1.00  0.00      B    C
ATOM   1860  H3  BMIMB  57      20.001   2.655  21.097  1.00  0.00      B    H
ATOM   1861  H31 BMIMB  57      19.982   1.382  22.276  1.00  0.00      B    H
ATOM   1862  H32 BMIMB  57      18.486   1.971  21.681  1.00  0.00      B    H
ATOM   1863  C4  BMIMB  57      18.506   6.329  24.537  1.00  0.00      B    C
ATOM   1864  H4  BMIMB  57      17.571   6.089  25.020  1.00  0.00      B    H
ATOM   1865  H41 BMIMB  57      18.268   6.846  23.619  1.00  0.00      B    H
ATOM   1866  C5  BMIMB  57      19.366   7.194  25.449  1.00  0.00      B    C
ATOM   1867  H5  BMIMB  57      19.253   6.828  26.466  1.00  0.00      B    H
ATOM   1868  H51 BMIMB  57      20.380   7.036  25.090  1.00  0.00      B    H
ATOM   1869  C51 BMIMB  57      18.968   8.645  25.360  1.00  0.00      B    C
ATOM   1870  H52 BMIMB  57      18.810   8.957  24.330  1.00  0.00      B    H
ATOM   1871  H53 BMIMB  57      18.135   8.836  26.031  1.00  0.00      B    H
ATOM   1872  C6  BMIMB  57      20.090   9.531  25.841  1.00  0.00      B    C
ATOM   1873  H6  BMIMB  57      21.041   9.358  25.351  1.00  0.00      B    H
ATOM   1874  H61 BMIMB  57      19.788  10.571  25.801  1.00  0.00      B    H
ATOM   1875  H62 BMIMB  57      20.178   9.577  26.920  1.00  0.00      B    H
ATOM   1876  N1  BMIMB  58      23.294  21.610  20.938  1.00  0.00      B    N
ATOM   1877  N11 BMIMB  58      22.046  23.096  21.798  1.00  0.00      B    N
ATOM   1878  C1  BMIMB  58      22.307  21.838  21.784  1.00  0.00      B    C
ATOM   1879  H1  BMIMB  58      21.796  21.096  22.359  1.00  0.00      B    H
ATOM   1880  C2  BMIMB  58      23.778  22.786  20.521  1.00  0.00      B    C
ATOM   1881  H2  BMIMB  58      24.575  22.834  19.811  1.00  0.00      B    H
ATOM   1882  C21 BMIMB  58      23.006  23.726  21.084  1.00  0.00      B    C
ATOM   1883  H21 BMIMB  58      23.049  24.768  20.854  1.00  0.00      B    H
ATOM   1884  C3  BMIMB  58      23.761  20.272  20.691  1.00  0.00      B    C
ATOM   1885  H3  BMIMB  58      22.936  19.583  20.789  1.00  0.00      B    H
ATOM   1886  H31 BMIMB  58      24.165  20.243  19.689  1.00  0.00      B    H
ATOM   1887  H32 BMIMB  58      24.543  20.059  21.405  1.00  0.00      B    H
ATOM   1888  C4  BMIMB  58      20.946  23.756  22.544  1.00  0.00      B    C
ATOM   1889  H4  BMIMB  58      21.415  24.271  23.370  1.00  0.00      B    H
ATOM   1890  H41 BMIMB  58      20.442  22.831  22.783  1.00  0.00      B    H
ATOM   1891  C5  BMIMB  58      20.112  24.748  21.803  1.00  0.00      B    C
ATOM   1892  H5  BMIMB  58      19.416  25.202  22.503  1.00  0.00      B    H
ATOM   1893  H51 BMIMB  58      20.675  25.591  21.409  1.00  0.00      B    H
ATOM   1894  C51 BMIMB  58      19.354  24.166  20.620  1.00  0.00      B    C
ATOM   1895  H52 BMIMB  58      20.050  23.751  19.896  1.00  0.00      B    H
ATOM   1896  H53 BMIMB  58      18.809  23.360  21.106  1.00  0.00      B    H
ATOM   1897  C6  BMIMB  58      18.400  25.160  19.896  1.00  0.00      B    C
ATOM   1898  H6  BMIMB  58      18.147  25.038  18.849  1.00  0.00      B    H
ATOM   1899  H61 BMIMB  58      17.424  25.140  20.366  1.00  0.00      B    H
ATOM   1900  H62 BMIMB  58      18.725  26.180  20.065  1.00  0.00      B    H
ATOM   1901  N1  BMIMB  59      35.666  34.813   9.543  1.00  0.00      B    N
ATOM   1902  N11 BMIMB  59      36.380  36.819   9.186  1.00  0.00      B    N
ATOM   1903  C1  BMIMB  59      35.628  36.083   9.970  1.00  0.00      B    C
ATOM   1904  H1  BMIMB  59      35.067  36.457  10.800  1.00  0.00      B    H
ATOM   1905  C2  BMIMB  59      36.635  34.774   8.616  1.00  0.00      B    C
ATOM   1906  H2  BMIMB  59      36.844  33.864   8.098  1.00  0.00      B    H
ATOM   1907  C21 BMIMB  59      36.981  35.989   8.316  1.00  0.00      B    C
ATOM   1908  H21 BMIMB  59      37.700  36.326   7.603  1.00  0.00      B    H
ATOM   1909  C3  BMIMB  59      34.866  33.762  10.062  1.00  0.00      B    C
ATOM   1910  H3  BMIMB  59      35.230  32.841   9.632  1.00  0.00      B    H
ATOM   1911  H31 BMIMB  59      35.110  33.682  11.111  1.00  0.00      B    H
ATOM   1912  H32 BMIMB  59      33.813  33.952   9.912  1.00  0.00      B    H
ATOM   1913  C4  BMIMB  59      36.516  38.288   9.404  1.00  0.00      B    C
ATOM   1914  H4  BMIMB  59      37.539  38.626   9.327  1.00  0.00      B    H
ATOM   1915  H41 BMIMB  59      36.329  38.515  10.444  1.00  0.00      B    H
ATOM   1916  C5  BMIMB  59      35.591  39.208   8.561  1.00  0.00      B    C
ATOM   1917  H5  BMIMB  59      34.670  39.205   9.138  1.00  0.00      B    H
ATOM   1918  H51 BMIMB  59      35.876  40.240   8.371  1.00  0.00      B    H
ATOM   1919  C51 BMIMB  59      35.340  38.560   7.234  1.00  0.00      B    C
ATOM   1920  H52 BMIMB  59      36.307  38.175   6.920  1.00  0.00      B    H
ATOM   1921  H53 BMIMB  59      34.695  37.702   7.403  1.00  0.00      B    H
ATOM   1922  C6  BMIMB  59      34.885  39.583   6.233  1.00  0.00      B    C
ATOM   1923  H6  BMIMB  59      35.050  39.433   5.173  1.00  0.00      B    H
ATOM   1924  H61 BMIMB  59      33.822  39.785   6.304  1.00  0.00      B    H
ATOM   1925  H62 BMIMB  59      35.376  40.511   6.502  1.00  0.00      B    H
ATOM   1926  N1  BMIMB  60      41.160  44.923  24.718  1.00  0.00      B    N
ATOM   1927  N11 BMIMB  60      40.528  45.996  26.576  1.00  0.00      B    N
ATOM   1928  C1  BMIMB  60      40.481  45.940  25.261  1.00  0.00      B    C
ATOM   1929  H1  BMIMB  60      39.958  46.607  24.608  1.00  0.00      B    H
ATOM   1930  C2  BMIMB  60      41.827  44.323  25.819  1.00  0.00      B    C
ATOM   1931  H2  BMIMB  60      42.359  43.401  25.735  1.00  0.00      B    H
ATOM   1932  C21 BMIMB  60      41.373  44.980  26.914  1.00  0.00      B    C
ATOM   1933  H21 BMIMB  60      41.710  44.753  27.902  1.00  0.00      B    H
ATOM   1934  C3  BMIMB  60      41.412  44.548  23.360  1.00  0.00      B    C
ATOM   1935  H3  BMIMB  60      42.133  45.154  22.832  1.00  0.00      B    H
ATOM   1936  H31 BMIMB  60      41.627  43.491  23.309  1.00  0.00      B    H
ATOM   1937  H32 BMIMB  60      40.472  44.775  22.879  1.00  0.00      B    H
ATOM   1938  C4  BMIMB  60      39.877  46.959  27.409  1.00  0.00      B    C
ATOM   1939  H4  BMIMB  60      38.906  46.557  27.658  1.00  0.00      B    H
ATOM   1940  H41 BMIMB  60      39.587  47.819  26.823  1.00  0.00      B    H
ATOM   1941  C5  BMIMB  60      40.766  47.236  28.691  1.00  0.00      B    C
ATOM   1942  H5  BMIMB  60      40.602  46.504  29.478  1.00  0.00      B    H
ATOM   1943  H51 BMIMB  60      41.803  47.200  28.368  1.00  0.00      B    H
ATOM   1944  C51 BMIMB  60      40.374  48.560  29.358  1.00  0.00      B    C
ATOM   1945  H52 BMIMB  60      39.313  48.551  29.594  1.00  0.00      B    H
ATOM   1946  H53 BMIMB  60      40.851  48.651  30.330  1.00  0.00      B    H
ATOM   1947  C6  BMIMB  60      40.835  49.745  28.501  1.00  0.00      B    C
ATOM   1948  H6  BMIMB  60      40.054  50.453  28.248  1.00  0.00      B    H
ATOM   1949  H61 BMIMB  60      41.565  50.391  28.974  1.00  0.00      B    H
ATOM   1950  H62 BMIMB  60      41.284  49.386  27.582  1.00  0.00      B    H
ATOM   1951  N1  BMIMB  61       3.698  34.880  18.361  1.00  0.00      B    N
ATOM   1952  N11 BMIMB  61       2.889  34.234  16.454  1.00  0.00      B    N
ATOM   1953  C1  BMIMB  61       3.359  33.827  17.599  1.00  0.00      B    C
ATOM   1954  H1  BMIMB  61       3.423  32.813  17.931  1.00  0.00      B    H
ATOM   1955  C2  BMIMB  61       3.367  36.022  17.683  1.00  0.00      B    C
ATOM   1956  H2  BMIMB  61       3.614  37.017  17.982  1.00  0.00      B    H
ATOM   1957  C21 BMIMB  61       2.639  35.582  16.575  1.00  0.00      B    C
ATOM   1958  H21 BMIMB  61       2.132  36.181  15.851  1.00  0.00      B    H
ATOM   1959  C3  BMIMB  61       4.364  34.802  19.668  1.00  0.00      B    C
ATOM   1960  H3  BMIMB  61       4.740  35.778  19.940  1.00  0.00      B    H
ATOM   1961  H31 BMIMB  61       3.641  34.327  20.314  1.00  0.00      B    H
ATOM   1962  H32 BMIMB  61       5.226  34.153  19.610  1.00  0.00      B    H
ATOM   1963  C4  BMIMB  61       2.575  33.421  15.259  1.00  0.00      B    C
ATOM   1964  H4  BMIMB  61       1.559  33.638  14.964  1.00  0.00      B    H
ATOM   1965  H41 BMIMB  61       2.531  32.376  15.526  1.00  0.00      B    H
ATOM   1966  C5  BMIMB  61       3.507  33.539  14.047  1.00  0.00      B    C
ATOM   1967  H5  BMIMB  61       4.379  34.149  14.268  1.00  0.00      B    H
ATOM   1968  H51 BMIMB  61       3.738  32.480  13.963  1.00  0.00      B    H
ATOM   1969  C51 BMIMB  61       2.861  33.916  12.707  1.00  0.00      B    C
ATOM   1970  H52 BMIMB  61       2.028  33.227  12.589  1.00  0.00      B    H
ATOM   1971  H53 BMIMB  61       2.413  34.887  12.901  1.00  0.00      B    H
ATOM   1972  C6  BMIMB  61       3.760  33.854  11.488  1.00  0.00      B    C
ATOM   1973  H6  BMIMB  61       4.735  34.158  11.850  1.00  0.00      B    H
ATOM   1974  H61 BMIMB  61       3.903  32.917  10.963  1.00  0.00      B    H
ATOM   1975  H62 BMIMB  61       3.388  34.570  10.765  1.00  0.00      B    H
ATOM   1976  N1  BMIMB  62      21.221   2.008   2.112  1.00  0.00      B    N
ATOM   1977  N11 BMIMB  62      21.412   2.707   0.106  1.00  0.00      B    N
ATOM   1978  C1  BMIMB  62      21.987   2.662   1.266  1.00  0.00      B    C
ATOM   1979  H1  BMIMB  62      22.968   3.054   1.426  1.00  0.00      B    H
ATOM   1980  C2  BMIMB  62      20.113   1.678   1.423  1.00  0.00      B    C
ATOM   1981  H2  BMIMB  62      19.324   1.073   1.813  1.00  0.00      B    H
ATOM   1982  C21 BMIMB  62      20.140   2.223   0.250  1.00  0.00      B    C
ATOM   1983  H21 BMIMB  62      19.448   2.129  -0.558  1.00  0.00      B    H
ATOM   1984  C3  BMIMB  62      21.533   1.442   3.449  1.00  0.00      B    C
ATOM   1985  H3  BMIMB  62      22.491   1.758   3.833  1.00  0.00      B    H
ATOM   1986  H31 BMIMB  62      20.770   1.939   4.030  1.00  0.00      B    H
ATOM   1987  H32 BMIMB  62      21.518   0.377   3.270  1.00  0.00      B    H
ATOM   1988  C4  BMIMB  62      21.896   3.359  -1.094  1.00  0.00      B    C
ATOM   1989  H4  BMIMB  62      21.532   2.783  -1.932  1.00  0.00      B    H
ATOM   1990  H41 BMIMB  62      22.958   3.173  -1.044  1.00  0.00      B    H
ATOM   1991  C5  BMIMB  62      21.622   4.845  -1.114  1.00  0.00      B    C
ATOM   1992  H5  BMIMB  62      20.544   4.951  -1.023  1.00  0.00      B    H
ATOM   1993  H51 BMIMB  62      22.066   5.273  -0.219  1.00  0.00      B    H
ATOM   1994  C51 BMIMB  62      22.043   5.491  -2.428  1.00  0.00      B    C
ATOM   1995  H52 BMIMB  62      22.923   4.928  -2.730  1.00  0.00      B    H
ATOM   1996  H53 BMIMB  62      21.258   5.456  -3.179  1.00  0.00      B    H
ATOM   1997  C6  BMIMB  62      22.341   6.952  -2.289  1.00  0.00      B    C
ATOM   1998  H6  BMIMB  62      21.483   7.363  -1.770  1.00  0.00      B    H
ATOM   1999  H61 BMIMB  62      23.227   7.191  -1.713  1.00  0.00      B    H
ATOM   2000  H62 BMIMB  62      22.455   7.450  -3.245  1.00  0.00      B    H
ATOM   2001  N1  BMIMB  63      21.565  12.279  28.553  1.00  0.00      B    N
ATOM   2002  N11 BMIMB  63      20.709  11.707  30.402  1.00  0.00      B    N
ATOM   2003  C1  BMIMB  63      21.778  11.636  29.652  1.00  0.00      B    C
ATOM   2004  H1  BMIMB  63      22.704  11.137  29.841  1.00  0.00      B    H
ATOM   2005  C2  BMIMB  63      20.274  12.820  28.614  1.00  0.00      B    C
ATOM   2006  H2  BMIMB  63      19.858  13.361  27.792  1.00  0.00      B    H
ATOM   2007  C21 BMIMB  63      19.764  12.521  29.827  1.00  0.00      B    C
ATOM   2008  H21 BMIMB  63      18.770  12.772  30.126  1.00  0.00      B    H
ATOM   2009  C3  BMIMB  63      22.568  12.468  27.460  1.00  0.00      B    C
ATOM   2010  H3  BMIMB  63      22.156  11.973  26.593  1.00  0.00      B    H
ATOM   2011  H31 BMIMB  63      22.728  13.514  27.243  1.00  0.00      B    H
ATOM   2012  H32 BMIMB  63      23.488  11.967  27.723  1.00  0.00      B    H
ATOM   2013  C4  BMIMB  63      20.591  10.865  31.655  1.00  0.00      B    C
ATOM   2014  H4  BMIMB  63      21.503  10.289  31.711  1.00  0.00      B    H
ATOM   2015  H41 BMIMB  63      19.740  10.202  31.600  1.00  0.00      B    H
ATOM   2016  C5  BMIMB  63      20.509  11.772  32.844  1.00  0.00      B    C
ATOM   2017  H5  BMIMB  63      21.229  12.582  32.756  1.00  0.00      B    H
ATOM   2018  H51 BMIMB  63      19.519  12.220  32.806  1.00  0.00      B    H
ATOM   2019  C51 BMIMB  63      20.510  10.980  34.188  1.00  0.00      B    C
ATOM   2020  H52 BMIMB  63      21.331  10.274  34.285  1.00  0.00      B    H
ATOM   2021  H53 BMIMB  63      20.561  11.716  34.987  1.00  0.00      B    H
ATOM   2022  C6  BMIMB  63      19.272  10.147  34.429  1.00  0.00      B    C
ATOM   2023  H6  BMIMB  63      19.066   9.456  33.620  1.00  0.00      B    H
ATOM   2024  H61 BMIMB  63      19.178   9.764  35.439  1.00  0.00      B    H
ATOM   2025  H62 BMIMB  63      18.444  10.846  34.441  1.00  0.00      B    H
ATOM   2026  N1  BMIMB  64      18.098  40.373  24.020  1.00  0.00      B    N
ATOM   2027  N11 BMIMB  64      19.808  40.261  25.245  1.00  0.00      B    N
ATOM   2028  C1  BMIMB  64      18.566  39.904  25.138  1.00  0.00      B    C
ATOM   2029  H1  BMIMB  64      18.000  39.333  25.842  1.00  0.00      B    H
ATOM   2030  C2  BMIMB  64      19.106  41.074  23.347  1.00  0.00      B    C
ATOM   2031  H2  BMIMB  64      19.043  41.532  22.384  1.00  0.00      B    H
ATOM   2032  C21 BMIMB  64      20.242  40.911  24.123  1.00  0.00      B    C
ATOM   2033  H21 BMIMB  64      21.195  41.378  24.002  1.00  0.00      B    H
ATOM   2034  C3  BMIMB  64      16.720  40.156  23.531  1.00  0.00      B    C
ATOM   2035  H3  BMIMB  64      16.376  39.139  23.644  1.00  0.00      B    H
ATOM   2036  H31 BMIMB  64      16.084  40.862  24.045  1.00  0.00      B    H
ATOM   2037  H32 BMIMB  64      16.694  40.334  22.466  1.00  0.00      B    H
ATOM   2038  C4  BMIMB  64      20.580  40.159  26.478  1.00  0.00      B    C
ATOM   2039  H4  BMIMB  64      21.602  39.862  26.292  1.00  0.00      B    H
ATOM   2040  H41 BMIMB  64      20.048  39.334  26.929  1.00  0.00      B    H
ATOM   2041  C5  BMIMB  64      20.660  41.412  27.364  1.00  0.00      B    C
ATOM   2042  H5  BMIMB  64      20.331  41.056  28.337  1.00  0.00      B    H
ATOM   2043  H51 BMIMB  64      21.684  41.776  27.350  1.00  0.00      B    H
ATOM   2044  C51 BMIMB  64      19.619  42.506  26.989  1.00  0.00      B    C
ATOM   2045  H52 BMIMB  64      19.921  42.755  25.975  1.00  0.00      B    H
ATOM   2046  H53 BMIMB  64      18.613  42.098  26.935  1.00  0.00      B    H
ATOM   2047  C6  BMIMB  64      19.652  43.658  28.050  1.00  0.00      B    C
ATOM   2048  H6  BMIMB  64      19.040  43.394  28.904  1.00  0.00      B    H
ATOM   2049  H61 BMIMB  64      20.651  43.894  28.399  1.00  0.00      B    H
ATOM   2050  H62 BMIMB  64      19.199  44.521  27.575  1.00  0.00      B    H
ATOM   2051  N1  BMIMB  65      38.783  25.369  13.384  1.00  0.00      B    N
ATOM   2052  N11 BMIMB  65      39.894  26.676  14.647  1.00  0.00      B    N
ATOM   2053  C1  BMIMB  65      38.735  26.531  14.036  1.00  0.00      B    C
ATOM   2054  H1  BMIMB  65      38.060  27.349  13.898  1.00  0.00      B    H
ATOM   2055  C2  BMIMB  65      39.955  24.715  13.705  1.00  0.00      B    C
ATOM   2056  H2  BMIMB  65      40.275  23.756  13.361  1.00  0.00      B    H
ATOM   2057  C21 BMIMB  65      40.585  25.478  14.567  1.00  0.00      B    C
ATOM   2058  H21 BMIMB  65      41.505  25.239  15.054  1.00  0.00      B    H
ATOM   2059  C3  BMIMB  65      37.728  24.816  12.528  1.00  0.00      B    C
ATOM   2060  H3  BMIMB  65      38.218  24.110  11.874  1.00  0.00      B    H
ATOM   2061  H31 BMIMB  65      37.003  24.319  13.156  1.00  0.00      B    H
ATOM   2062  H32 BMIMB  65      37.419  25.570  11.820  1.00  0.00      B    H
ATOM   2063  C4  BMIMB  65      40.371  27.910  15.234  1.00  0.00      B    C
ATOM   2064  H4  BMIMB  65      39.732  28.654  14.781  1.00  0.00      B    H
ATOM   2065  H41 BMIMB  65      41.335  28.009  14.755  1.00  0.00      B    H
ATOM   2066  C5  BMIMB  65      40.298  27.830  16.778  1.00  0.00      B    C
ATOM   2067  H5  BMIMB  65      40.716  28.747  17.188  1.00  0.00      B    H
ATOM   2068  H51 BMIMB  65      39.247  27.858  17.055  1.00  0.00      B    H
ATOM   2069  C51 BMIMB  65      41.016  26.629  17.459  1.00  0.00      B    C
ATOM   2070  H52 BMIMB  65      40.713  25.595  17.317  1.00  0.00      B    H
ATOM   2071  H53 BMIMB  65      42.049  26.670  17.124  1.00  0.00      B    H
ATOM   2072  C6  BMIMB  65      41.008  26.709  18.907  1.00  0.00      B    C
ATOM   2073  H6  BMIMB  65      41.602  27.515  19.323  1.00  0.00      B    H
ATOM   2074  H61 BMIMB  65      39.998  26.827  19.284  1.00  0.00      B    H
ATOM   2075  H62 BMIMB  65      41.323  25.777  19.364  1.00  0.00      B    H
ATOM   2076  N1  BMIMB  66      44.124  21.049  24.821  1.00  0.00      B    N
ATOM   2077  N11 BMIMB  66      42.300  19.795  24.628  1.00  0.00      B    N
ATOM   2078  C1  BMIMB  66      43.323  20.404  23.995  1.00  0.00      B    C
ATOM   2079  H1  BMIMB  66      43.651  20.124  23.017  1.00  0.00      B    H
ATOM   2080  C2  BMIMB  66      43.574  20.893  26.096  1.00  0.00      B    C
ATOM   2081  H2  BMIMB  66      43.933  21.396  26.967  1.00  0.00      B    H
ATOM   2082  C21 BMIMB  66      42.486  20.084  25.994  1.00  0.00      B    C
ATOM   2083  H21 BMIMB  66      41.850  19.758  26.788  1.00  0.00      B    H
ATOM   2084  C3  BMIMB  66      45.174  22.007  24.614  1.00  0.00      B    C
ATOM   2085  H3  BMIMB  66      44.695  22.890  24.218  1.00  0.00      B    H
ATOM   2086  H31 BMIMB  66      45.764  22.082  25.516  1.00  0.00      B    H
ATOM   2087  H32 BMIMB  66      45.775  21.613  23.808  1.00  0.00      B    H
ATOM   2088  C4  BMIMB  66      41.190  19.005  24.056  1.00  0.00      B    C
ATOM   2089  H4  BMIMB  66      41.212  19.200  22.994  1.00  0.00      B    H
ATOM   2090  H41 BMIMB  66      40.268  19.380  24.475  1.00  0.00      B    H
ATOM   2091  C5  BMIMB  66      41.449  17.496  24.255  1.00  0.00      B    C
ATOM   2092  H5  BMIMB  66      41.552  17.291  25.318  1.00  0.00      B    H
ATOM   2093  H51 BMIMB  66      40.621  16.973  23.784  1.00  0.00      B    H
ATOM   2094  C51 BMIMB  66      42.724  17.000  23.594  1.00  0.00      B    C
ATOM   2095  H52 BMIMB  66      42.723  17.182  22.522  1.00  0.00      B    H
ATOM   2096  H53 BMIMB  66      43.643  17.438  23.976  1.00  0.00      B    H
ATOM   2097  C6  BMIMB  66      42.910  15.508  23.851  1.00  0.00      B    C
ATOM   2098  H6  BMIMB  66      43.445  15.467  24.793  1.00  0.00      B    H
ATOM   2099  H61 BMIMB  66      41.955  14.996  23.821  1.00  0.00      B    H
ATOM   2100  H62 BMIMB  66      43.491  15.040  23.064  1.00  0.00      B    H
ATOM   2101  N1  BMIMB  67      30.423  46.136  36.936  1.00  0.00      B    N
ATOM   2102  N11 BMIMB  67      31.807  45.077  35.673  1.00  0.00      B    N
ATOM   2103  C1  BMIMB  67      30.588  45.087  36.219  1.00  0.00      B    C
ATOM   2104  H1  BMIMB  67      29.968  44.249  35.983  1.00  0.00      B    H
ATOM   2105  C2  BMIMB  67      31.654  46.660  37.198  1.00  0.00      B    C
ATOM   2106  H2  BMIMB  67      31.680  47.521  37.830  1.00  0.00      B    H
ATOM   2107  C21 BMIMB  67      32.537  46.025  36.366  1.00  0.00      B    C
ATOM   2108  H21 BMIMB  67      33.588  45.991  36.184  1.00  0.00      B    H
ATOM   2109  C3  BMIMB  67      29.156  46.477  37.562  1.00  0.00      B    C
ATOM   2110  H3  BMIMB  67      29.364  46.565  38.618  1.00  0.00      B    H
ATOM   2111  H31 BMIMB  67      28.806  47.293  36.947  1.00  0.00      B    H
ATOM   2112  H32 BMIMB  67      28.553  45.589  37.442  1.00  0.00      B    H
ATOM   2113  C4  BMIMB  67      32.406  44.091  34.669  1.00  0.00      B    C
ATOM   2114  H4  BMIMB  67      33.213  44.469  34.058  1.00  0.00      B    H
ATOM   2115  H41 BMIMB  67      31.632  43.753  33.996  1.00  0.00      B    H
ATOM   2116  C5  BMIMB  67      32.916  42.779  35.361  1.00  0.00      B    C
ATOM   2117  H5  BMIMB  67      33.657  43.063  36.103  1.00  0.00      B    H
ATOM   2118  H51 BMIMB  67      32.051  42.340  35.851  1.00  0.00      B    H
ATOM   2119  C51 BMIMB  67      33.559  41.630  34.522  1.00  0.00      B    C
ATOM   2120  H52 BMIMB  67      32.910  41.147  33.797  1.00  0.00      B    H
ATOM   2121  H53 BMIMB  67      34.443  42.005  34.012  1.00  0.00      B    H
ATOM   2122  C6  BMIMB  67      33.985  40.521  35.449  1.00  0.00      B    C
ATOM   2123  H6  BMIMB  67      33.224  40.168  36.136  1.00  0.00      B    H
ATOM   2124  H61 BMIMB  67      34.432  39.732  34.855  1.00  0.00      B    H
ATOM   2125  H62 BMIMB  67      34.716  40.916  36.145  1.00  0.00      B    H
ATOM   2126  N1  BMIMB  68      31.052  22.640  46.001  1.00  0.00      B    N
ATOM   2127  N11 BMIMB  68      29.700  21.641  44.543  1.00  0.00      B    N
ATOM   2128  C1  BMIMB  68      29.945  22.732  45.310  1.00  0.00      B    C
ATOM   2129  H1  BMIMB  68      29.221  23.510  45.431  1.00  0.00      B    H
ATOM   2130  C2  BMIMB  68      31.558  21.384  45.831  1.00  0.00      B    C
ATOM   2131  H2  BMIMB  68      32.419  21.047  46.366  1.00  0.00      B    H
ATOM   2132  C21 BMIMB  68      30.738  20.794  44.868  1.00  0.00      B    C
ATOM   2133  H21 BMIMB  68      30.823  19.776  44.557  1.00  0.00      B    H
ATOM   2134  C3  BMIMB  68      31.535  23.645  46.914  1.00  0.00      B    C
ATOM   2135  H3  BMIMB  68      30.833  24.055  47.626  1.00  0.00      B    H
ATOM   2136  H31 BMIMB  68      32.345  23.204  47.475  1.00  0.00      B    H
ATOM   2137  H32 BMIMB  68      31.860  24.498  46.337  1.00  0.00      B    H
ATOM   2138  C4  BMIMB  68      28.641  21.492  43.517  1.00  0.00      B    C
ATOM   2139  H4  BMIMB  68      27.936  22.309  43.488  1.00  0.00      B    H
ATOM   2140  H41 BMIMB  68      27.963  20.657  43.617  1.00  0.00      B    H
ATOM   2141  C5  BMIMB  68      29.234  21.465  42.175  1.00  0.00      B    C
ATOM   2142  H5  BMIMB  68      29.588  20.475  41.901  1.00  0.00      B    H
ATOM   2143  H51 BMIMB  68      28.486  21.836  41.480  1.00  0.00      B    H
ATOM   2144  C51 BMIMB  68      30.365  22.497  41.950  1.00  0.00      B    C
ATOM   2145  H52 BMIMB  68      30.263  23.342  42.627  1.00  0.00      B    H
ATOM   2146  H53 BMIMB  68      31.315  21.971  41.941  1.00  0.00      B    H
ATOM   2147  C6  BMIMB  68      30.220  23.004  40.540  1.00  0.00      B    C
ATOM   2148  H6  BMIMB  68      29.778  22.263  39.883  1.00  0.00      B    H
ATOM   2149  H61 BMIMB  68      29.590  23.885  40.506  1.00  0.00      B    H
ATOM   2150  H62 BMIMB  68      31.207  23.329  40.233  1.00  0.00      B    H
ATOM   2151  N1  BMIMB  69      37.037  31.633  26.297  1.00  0.00      B    N
ATOM   2152  N11 BMIMB  69      36.687  31.249  28.358  1.00  0.00      B    N
ATOM   2153  C1  BMIMB  69      37.622  31.375  27.449  1.00  0.00      B    C
ATOM   2154  H1  BMIMB  69      38.667  31.465  27.656  1.00  0.00      B    H
ATOM   2155  C2  BMIMB  69      35.628  31.567  26.492  1.00  0.00      B    C
ATOM   2156  H2  BMIMB  69      34.982  31.739  25.659  1.00  0.00      B    H
ATOM   2157  C21 BMIMB  69      35.465  31.324  27.776  1.00  0.00      B    C
ATOM   2158  H21 BMIMB  69      34.532  31.192  28.279  1.00  0.00      B    H
ATOM   2159  C3  BMIMB  69      37.719  31.672  24.940  1.00  0.00      B    C
ATOM   2160  H3  BMIMB  69      37.984  30.640  24.766  1.00  0.00      B    H
ATOM   2161  H31 BMIMB  69      37.137  32.122  24.150  1.00  0.00      B    H
ATOM   2162  H32 BMIMB  69      38.608  32.280  25.014  1.00  0.00      B    H
ATOM   2163  C4  BMIMB  69      36.942  31.069  29.843  1.00  0.00      B    C
ATOM   2164  H4  BMIMB  69      36.081  31.347  30.433  1.00  0.00      B    H
ATOM   2165  H41 BMIMB  69      37.781  31.700  30.095  1.00  0.00      B    H
ATOM   2166  C5  BMIMB  69      37.365  29.671  30.291  1.00  0.00      B    C
ATOM   2167  H5  BMIMB  69      38.338  29.436  29.869  1.00  0.00      B    H
ATOM   2168  H51 BMIMB  69      37.303  29.766  31.373  1.00  0.00      B    H
ATOM   2169  C51 BMIMB  69      36.484  28.641  29.727  1.00  0.00      B    C
ATOM   2170  H52 BMIMB  69      35.437  28.867  29.912  1.00  0.00      B    H
ATOM   2171  H53 BMIMB  69      36.507  28.642  28.640  1.00  0.00      B    H
ATOM   2172  C6  BMIMB  69      36.764  27.325  30.460  1.00  0.00      B    C
ATOM   2173  H6  BMIMB  69      37.789  27.010  30.306  1.00  0.00      B    H
ATOM   2174  H61 BMIMB  69      36.394  27.452  31.472  1.00  0.00      B    H
ATOM   2175  H62 BMIMB  69      36.121  26.521  30.119  1.00  0.00      B    H
ATOM   2176  N1  BMIMB  70       6.260  47.772  11.524  1.00  0.00      B    N
ATOM   2177  N11 BMIMB  70       5.071  46.207  10.605  1.00  0.00      B    N
ATOM   2178  C1  BMIMB  70       6.220  46.840  10.622  1.00  0.00      B    C
ATOM   2179  H1  BMIMB  70       7.057  46.491  10.056  1.00  0.00      B    H
ATOM   2180  C2  BMIMB  70       4.966  47.768  12.135  1.00  0.00      B    C
ATOM   2181  H2  BMIMB  70       4.717  48.308  13.022  1.00  0.00      B    H
ATOM   2182  C21 BMIMB  70       4.244  46.808  11.549  1.00  0.00      B    C
ATOM   2183  H21 BMIMB  70       3.281  46.379  11.717  1.00  0.00      B    H
ATOM   2184  C3  BMIMB  70       7.372  48.599  11.893  1.00  0.00      B    C
ATOM   2185  H3  BMIMB  70       8.214  47.925  11.948  1.00  0.00      B    H
ATOM   2186  H31 BMIMB  70       7.497  49.306  11.086  1.00  0.00      B    H
ATOM   2187  H32 BMIMB  70       7.228  49.119  12.829  1.00  0.00      B    H
ATOM   2188  C4  BMIMB  70       4.770  45.090   9.735  1.00  0.00      B    C
ATOM   2189  H4  BMIMB  70       4.211  44.426  10.378  1.00  0.00      B    H
ATOM   2190  H41 BMIMB  70       5.809  44.826   9.606  1.00  0.00      B    H
ATOM   2191  C5  BMIMB  70       3.935  45.466   8.471  1.00  0.00      B    C
ATOM   2192  H5  BMIMB  70       4.395  46.360   8.057  1.00  0.00      B    H
ATOM   2193  H51 BMIMB  70       4.092  44.664   7.754  1.00  0.00      B    H
ATOM   2194  C51 BMIMB  70       2.419  45.552   8.656  1.00  0.00      B    C
ATOM   2195  H52 BMIMB  70       2.110  44.605   9.092  1.00  0.00      B    H
ATOM   2196  H53 BMIMB  70       2.302  46.441   9.270  1.00  0.00      B    H
ATOM   2197  C6  BMIMB  70       1.928  45.703   7.316  1.00  0.00      B    C
ATOM   2198  H6  BMIMB  70       0.845  45.726   7.289  1.00  0.00      B    H
ATOM   2199  H61 BMIMB  70       2.266  46.681   6.993  1.00  0.00      B    H
ATOM   2200  H62 BMIMB  70       2.242  44.920   6.635  1.00  0.00      B    H
ATOM   2201  N1  BMIMB  71      15.357   6.406   7.499  1.00  0.00      B    N
ATOM   2202  N11 BMIMB  71      15.330   5.319   9.311  1.00  0.00      B    N
ATOM   2203  C1  BMIMB  71      15.729   6.460   8.750  1.00  0.00      B    C
ATOM   2204  H1  BMIMB  71      16.282   7.246   9.217  1.00  0.00      B    H
ATOM   2205  C2  BMIMB  71      14.795   5.211   7.229  1.00  0.00      B    C
ATOM   2206  H2  BMIMB  71      14.311   4.916   6.324  1.00  0.00      B    H
ATOM   2207  C21 BMIMB  71      14.744   4.563   8.323  1.00  0.00      B    C
ATOM   2208  H21 BMIMB  71      14.431   3.554   8.480  1.00  0.00      B    H
ATOM   2209  C3  BMIMB  71      15.524   7.479   6.591  1.00  0.00      B    C
ATOM   2210  H3  BMIMB  71      14.588   7.998   6.454  1.00  0.00      B    H
ATOM   2211  H31 BMIMB  71      16.330   8.101   6.950  1.00  0.00      B    H
ATOM   2212  H32 BMIMB  71      15.813   7.007   5.663  1.00  0.00      B    H
ATOM   2213  C4  BMIMB  71      15.297   5.055  10.758  1.00  0.00      B    C
ATOM   2214  H4  BMIMB  71      15.887   5.908  11.060  1.00  0.00      B    H
ATOM   2215  H41 BMIMB  71      15.876   4.161  10.940  1.00  0.00      B    H
ATOM   2216  C5  BMIMB  71      13.976   5.079  11.578  1.00  0.00      B    C
ATOM   2217  H5  BMIMB  71      13.543   4.087  11.486  1.00  0.00      B    H
ATOM   2218  H51 BMIMB  71      14.245   5.213  12.623  1.00  0.00      B    H
ATOM   2219  C51 BMIMB  71      12.890   6.096  11.341  1.00  0.00      B    C
ATOM   2220  H52 BMIMB  71      13.250   7.107  11.517  1.00  0.00      B    H
ATOM   2221  H53 BMIMB  71      12.628   6.077  10.286  1.00  0.00      B    H
ATOM   2222  C6  BMIMB  71      11.706   5.725  12.207  1.00  0.00      B    C
ATOM   2223  H6  BMIMB  71      10.994   6.522  12.026  1.00  0.00      B    H
ATOM   2224  H61 BMIMB  71      11.205   4.817  11.890  1.00  0.00      B    H
ATOM   2225  H62 BMIMB  71      11.936   5.456  13.232  1.00  0.00      B    H
ATOM   2226  N1  BMIMB  72      29.249   8.396   3.060  1.00  0.00      B    N
ATOM   2227  N11 BMIMB  72      29.298   9.351   4.992  1.00  0.00      B    N
ATOM   2228  C1  BMIMB  72      29.659   8.314   4.303  1.00  0.00      B    C
ATOM   2229  H1  BMIMB  72      30.391   7.646   4.705  1.00  0.00      B    H
ATOM   2230  C2  BMIMB  72      28.368   9.403   2.985  1.00  0.00      B    C
ATOM   2231  H2  BMIMB  72      27.804   9.584   2.097  1.00  0.00      B    H
ATOM   2232  C21 BMIMB  72      28.528  10.110   4.122  1.00  0.00      B    C
ATOM   2233  H21 BMIMB  72      28.113  11.046   4.427  1.00  0.00      B    H
ATOM   2234  C3  BMIMB  72      29.615   7.582   1.950  1.00  0.00      B    C
ATOM   2235  H3  BMIMB  72      29.704   6.552   2.262  1.00  0.00      B    H
ATOM   2236  H31 BMIMB  72      28.991   7.773   1.090  1.00  0.00      B    H
ATOM   2237  H32 BMIMB  72      30.637   7.833   1.706  1.00  0.00      B    H
ATOM   2238  C4  BMIMB  72      29.806   9.773   6.305  1.00  0.00      B    C
ATOM   2239  H4  BMIMB  72      30.036  10.826   6.241  1.00  0.00      B    H
ATOM   2240  H41 BMIMB  72      30.688   9.197   6.541  1.00  0.00      B    H
ATOM   2241  C5  BMIMB  72      28.816   9.570   7.419  1.00  0.00      B    C
ATOM   2242  H5  BMIMB  72      28.175   8.712   7.233  1.00  0.00      B    H
ATOM   2243  H51 BMIMB  72      29.365   9.335   8.326  1.00  0.00      B    H
ATOM   2244  C51 BMIMB  72      27.934  10.808   7.781  1.00  0.00      B    C
ATOM   2245  H52 BMIMB  72      28.627  11.495   8.260  1.00  0.00      B    H
ATOM   2246  H53 BMIMB  72      27.590  11.246   6.847  1.00  0.00      B    H
ATOM   2247  C6  BMIMB  72      26.913  10.521   8.845  1.00  0.00      B    C
ATOM   2248  H6  BMIMB  72      26.337   9.625   8.644  1.00  0.00      B    H
ATOM   2249  H61 BMIMB  72      27.263  10.516   9.871  1.00  0.00      B    H
ATOM   2250  H62 BMIMB  72      26.198  11.334   8.915  1.00  0.00      B    H
ATOM   2251  N1  BMIMB  73      31.283  43.257  14.085  1.00  0.00      B    N
ATOM   2252  N11 BMIMB  73      32.558  44.905  14.461  1.00  0.00      B    N
ATOM   2253  C1  BMIMB  73      31.352  44.504  14.264  1.00  0.00      B    C
ATOM   2254  H1  BMIMB  73      30.467  45.089  14.399  1.00  0.00      B    H
ATOM   2255  C2  BMIMB  73      32.579  42.736  14.273  1.00  0.00      B    C
ATOM   2256  H2  BMIMB  73      32.836  41.699  14.286  1.00  0.00      B    H
ATOM   2257  C21 BMIMB  73      33.379  43.807  14.521  1.00  0.00      B    C
ATOM   2258  H21 BMIMB  73      34.418  43.839  14.767  1.00  0.00      B    H
ATOM   2259  C3  BMIMB  73      30.210  42.377  13.735  1.00  0.00      B    C
ATOM   2260  H3  BMIMB  73      29.296  42.948  13.804  1.00  0.00      B    H
ATOM   2261  H31 BMIMB  73      30.320  42.117  12.693  1.00  0.00      B    H
ATOM   2262  H32 BMIMB  73      30.109  41.503  14.361  1.00  0.00      B    H
ATOM   2263  C4  BMIMB  73      32.935  46.268  14.904  1.00  0.00      B    C
ATOM   2264  H4  BMIMB  73      32.375  46.950  14.280  1.00  0.00      B    H
ATOM   2265  H41 BMIMB  73      33.998  46.294  14.714  1.00  0.00      B    H
ATOM   2266  C5  BMIMB  73      32.713  46.443  16.462  1.00  0.00      B    C
ATOM   2267  H5  BMIMB  73      33.394  47.216  16.808  1.00  0.00      B    H
ATOM   2268  H51 BMIMB  73      31.688  46.761  16.633  1.00  0.00      B    H
ATOM   2269  C51 BMIMB  73      32.853  45.122  17.248  1.00  0.00      B    C
ATOM   2270  H52 BMIMB  73      32.172  44.330  16.948  1.00  0.00      B    H
ATOM   2271  H53 BMIMB  73      33.848  44.685  17.275  1.00  0.00      B    H
ATOM   2272  C6  BMIMB  73      32.336  45.421  18.619  1.00  0.00      B    C
ATOM   2273  H6  BMIMB  73      32.127  44.503  19.157  1.00  0.00      B    H
ATOM   2274  H61 BMIMB  73      33.090  45.911  19.223  1.00  0.00      B    H
ATOM   2275  H62 BMIMB  73      31.483  46.080  18.498  1.00  0.00      B    H
ATOM   2276  N1  BMIMB  74      16.762  42.359  37.717  1.00  0.00      B    N
ATOM   2277  N11 BMIMB  74      17.802  43.749  39.045  1.00  0.00      B    N
ATOM   2278  C1  BMIMB  74      17.885  43.064  37.948  1.00  0.00      B    C
ATOM   2279  H1  BMIMB  74      18.783  43.150  37.374  1.00  0.00      B    H
ATOM   2280  C2  BMIMB  74      15.848  42.688  38.660  1.00  0.00      B    C
ATOM   2281  H2  BMIMB  74      14.862  42.317  38.834  1.00  0.00      B    H
ATOM   2282  C21 BMIMB  74      16.527  43.572  39.499  1.00  0.00      B    C
ATOM   2283  H21 BMIMB  74      16.174  44.166  40.313  1.00  0.00      B    H
ATOM   2284  C3  BMIMB  74      16.546  41.474  36.570  1.00  0.00      B    C
ATOM   2285  H3  BMIMB  74      16.170  40.508  36.872  1.00  0.00      B    H
ATOM   2286  H31 BMIMB  74      15.886  41.913  35.836  1.00  0.00      B    H
ATOM   2287  H32 BMIMB  74      17.433  41.287  35.984  1.00  0.00      B    H
ATOM   2288  C4  BMIMB  74      18.830  44.593  39.681  1.00  0.00      B    C
ATOM   2289  H4  BMIMB  74      19.714  44.261  39.158  1.00  0.00      B    H
ATOM   2290  H41 BMIMB  74      18.804  44.268  40.710  1.00  0.00      B    H
ATOM   2291  C5  BMIMB  74      18.571  46.061  39.439  1.00  0.00      B    C
ATOM   2292  H5  BMIMB  74      17.692  46.285  40.038  1.00  0.00      B    H
ATOM   2293  H51 BMIMB  74      19.401  46.637  39.840  1.00  0.00      B    H
ATOM   2294  C51 BMIMB  74      18.484  46.515  38.008  1.00  0.00      B    C
ATOM   2295  H52 BMIMB  74      19.106  45.880  37.382  1.00  0.00      B    H
ATOM   2296  H53 BMIMB  74      17.473  46.348  37.645  1.00  0.00      B    H
ATOM   2297  C6  BMIMB  74      19.079  47.950  37.784  1.00  0.00      B    C
ATOM   2298  H6  BMIMB  74      18.522  48.741  38.273  1.00  0.00      B    H
ATOM   2299  H61 BMIMB  74      20.097  48.055  38.142  1.00  0.00      B    H
ATOM   2300  H62 BMIMB  74      19.152  48.179  36.727  1.00  0.00      B    H
ATOM   2301  N1  BMIMB  75      38.218  30.795  44.047  1.00  0.00      B    N
ATOM   2302  N11 BMIMB  75      39.992  29.806  44.402  1.00  0.00      B    N
ATOM   2303  C1  BMIMB  75      39.255  30.846  44.760  1.00  0.00      B    C
ATOM   2304  H1  BMIMB  75      39.608  31.648  45.372  1.00  0.00      B    H
ATOM   2305  C2  BMIMB  75      38.131  29.671  43.283  1.00  0.00      B    C
ATOM   2306  H2  BMIMB  75      37.316  29.488  42.619  1.00  0.00      B    H
ATOM   2307  C21 BMIMB  75      39.253  28.975  43.534  1.00  0.00      B    C
ATOM   2308  H21 BMIMB  75      39.547  27.990  43.244  1.00  0.00      B    H
ATOM   2309  C3  BMIMB  75      37.132  31.743  44.083  1.00  0.00      B    C
ATOM   2310  H3  BMIMB  75      37.236  32.593  43.424  1.00  0.00      B    H
ATOM   2311  H31 BMIMB  75      36.231  31.247  43.754  1.00  0.00      B    H
ATOM   2312  H32 BMIMB  75      37.035  32.078  45.106  1.00  0.00      B    H
ATOM   2313  C4  BMIMB  75      41.365  29.566  44.871  1.00  0.00      B    C
ATOM   2314  H4  BMIMB  75      41.727  30.571  45.031  1.00  0.00      B    H
ATOM   2315  H41 BMIMB  75      41.858  29.142  44.009  1.00  0.00      B    H
ATOM   2316  C5  BMIMB  75      41.646  28.605  46.109  1.00  0.00      B    C
ATOM   2317  H5  BMIMB  75      42.725  28.565  45.988  1.00  0.00      B    H
ATOM   2318  H51 BMIMB  75      41.283  29.050  47.032  1.00  0.00      B    H
ATOM   2319  C51 BMIMB  75      41.189  27.199  45.959  1.00  0.00      B    C
ATOM   2320  H52 BMIMB  75      40.105  27.276  45.988  1.00  0.00      B    H
ATOM   2321  H53 BMIMB  75      41.309  26.654  45.026  1.00  0.00      B    H
ATOM   2322  C6  BMIMB  75      41.635  26.315  47.132  1.00  0.00      B    C
ATOM   2323  H6  BMIMB  75      41.567  26.923  48.026  1.00  0.00      B    H
ATOM   2324  H61 BMIMB  75      40.929  25.530  47.377  1.00  0.00      B    H
ATOM   2325  H62 BMIMB  75      42.680  26.039  47.056  1.00  0.00      B    H
ATOM   2326  N1  BMIMB  76      43.395  30.137  29.541  1.00  0.00      B    N
ATOM   2327  N11 BMIMB  76      43.171  31.270  31.306  1.00  0.00      B    N
ATOM   2328  C1  BMIMB  76      44.073  30.685  30.553  1.00  0.00      B    C
ATOM   2329  H1  BMIMB  76      45.120  30.564  30.736  1.00  0.00      B    H
ATOM   2330  C2  BMIMB  76      42.107  30.473  29.514  1.00  0.00      B    C
ATOM   2331  H2  BMIMB  76      41.453  30.318  28.684  1.00  0.00      B    H
ATOM   2332  C21 BMIMB  76      41.981  31.184  30.652  1.00  0.00      B    C
ATOM   2333  H21 BMIMB  76      41.166  31.843  30.859  1.00  0.00      B    H
ATOM   2334  C3  BMIMB  76      43.961  29.283  28.609  1.00  0.00      B    C
ATOM   2335  H3  BMIMB  76      43.259  29.108  27.807  1.00  0.00      B    H
ATOM   2336  H31 BMIMB  76      44.844  29.751  28.199  1.00  0.00      B    H
ATOM   2337  H32 BMIMB  76      44.220  28.367  29.120  1.00  0.00      B    H
ATOM   2338  C4  BMIMB  76      43.326  31.943  32.560  1.00  0.00      B    C
ATOM   2339  H4  BMIMB  76      44.326  31.660  32.851  1.00  0.00      B    H
ATOM   2340  H41 BMIMB  76      42.654  31.465  33.257  1.00  0.00      B    H
ATOM   2341  C5  BMIMB  76      43.261  33.492  32.452  1.00  0.00      B    C
ATOM   2342  H5  BMIMB  76      42.409  33.661  31.799  1.00  0.00      B    H
ATOM   2343  H51 BMIMB  76      43.159  33.973  33.422  1.00  0.00      B    H
ATOM   2344  C51 BMIMB  76      44.484  34.067  31.748  1.00  0.00      B    C
ATOM   2345  H52 BMIMB  76      45.386  34.014  32.353  1.00  0.00      B    H
ATOM   2346  H53 BMIMB  76      44.720  33.406  30.917  1.00  0.00      B    H
ATOM   2347  C6  BMIMB  76      44.450  35.534  31.371  1.00  0.00      B    C
ATOM   2348  H6  BMIMB  76      45.158  35.567  30.551  1.00  0.00      B    H
ATOM   2349  H61 BMIMB  76      43.414  35.661  31.077  1.00  0.00      B    H
ATOM   2350  H62 BMIMB  76      44.582  36.114  32.277  1.00  0.00      B    H
ATOM   2351  N1  BMIMB  77       0.090  29.979  41.538  1.00  0.00      B    N
ATOM   2352  N11 BMIMB  77       1.092  30.778  43.208  1.00  0.00      B    N
ATOM   2353  C1  BMIMB  77       0.401  31.099  42.139  1.00  0.00      B    C
ATOM   2354  H1  BMIMB  77       0.009  32.037  41.810  1.00  0.00      B    H
ATOM   2355  C2  BMIMB  77       0.550  28.937  42.295  1.00  0.00      B    C
ATOM   2356  H2  BMIMB  77       0.409  27.905  42.058  1.00  0.00      B    H
ATOM   2357  C21 BMIMB  77       1.338  29.432  43.185  1.00  0.00      B    C
ATOM   2358  H21 BMIMB  77       2.046  29.085  43.905  1.00  0.00      B    H
ATOM   2359  C3  BMIMB  77      -0.743  29.789  40.305  1.00  0.00      B    C
ATOM   2360  H3  BMIMB  77      -1.763  29.545  40.563  1.00  0.00      B    H
ATOM   2361  H31 BMIMB  77      -0.744  30.679  39.694  1.00  0.00      B    H
ATOM   2362  H32 BMIMB  77      -0.248  28.977  39.792  1.00  0.00      B    H
ATOM   2363  C4  BMIMB  77       1.678  31.646  44.157  1.00  0.00      B    C
ATOM   2364  H4  BMIMB  77       1.973  32.607  43.762  1.00  0.00      B    H
ATOM   2365  H41 BMIMB  77       2.528  31.167  44.621  1.00  0.00      B    H
ATOM   2366  C5  BMIMB  77       0.596  31.892  45.195  1.00  0.00      B    C
ATOM   2367  H5  BMIMB  77       0.996  32.516  45.991  1.00  0.00      B    H
ATOM   2368  H51 BMIMB  77      -0.173  32.541  44.785  1.00  0.00      B    H
ATOM   2369  C51 BMIMB  77      -0.113  30.773  45.856  1.00  0.00      B    C
ATOM   2370  H52 BMIMB  77      -0.577  30.200  45.058  1.00  0.00      B    H
ATOM   2371  H53 BMIMB  77       0.563  30.114  46.395  1.00  0.00      B    H
ATOM   2372  C6  BMIMB  77      -1.131  31.149  46.988  1.00  0.00      B    C
ATOM   2373  H6  BMIMB  77      -1.378  30.385  47.717  1.00  0.00      B    H
ATOM   2374  H61 BMIMB  77      -0.879  32.014  47.590  1.00  0.00      B    H
ATOM   2375  H62 BMIMB  77      -2.081  31.411  46.537  1.00  0.00      B    H
ATOM   2376  N1  BMIMB  78      41.931  42.676  38.867  1.00  0.00      B    N
ATOM   2377  N11 BMIMB  78      40.668  40.981  38.917  1.00  0.00      B    N
ATOM   2378  C1  BMIMB  78      41.747  41.456  38.448  1.00  0.00      B    C
ATOM   2379  H1  BMIMB  78      42.271  40.829  37.759  1.00  0.00      B    H
ATOM   2380  C2  BMIMB  78      40.843  43.010  39.668  1.00  0.00      B    C
ATOM   2381  H2  BMIMB  78      40.765  43.988  40.090  1.00  0.00      B    H
ATOM   2382  C21 BMIMB  78      40.110  41.920  39.767  1.00  0.00      B    C
ATOM   2383  H21 BMIMB  78      39.214  41.579  40.237  1.00  0.00      B    H
ATOM   2384  C3  BMIMB  78      43.015  43.589  38.490  1.00  0.00      B    C
ATOM   2385  H3  BMIMB  78      42.704  44.614  38.356  1.00  0.00      B    H
ATOM   2386  H31 BMIMB  78      43.820  43.456  39.197  1.00  0.00      B    H
ATOM   2387  H32 BMIMB  78      43.424  43.121  37.607  1.00  0.00      B    H
ATOM   2388  C4  BMIMB  78      40.143  39.611  38.661  1.00  0.00      B    C
ATOM   2389  H4  BMIMB  78      40.162  39.064  39.593  1.00  0.00      B    H
ATOM   2390  H41 BMIMB  78      40.758  39.053  37.971  1.00  0.00      B    H
ATOM   2391  C5  BMIMB  78      38.709  39.616  38.156  1.00  0.00      B    C
ATOM   2392  H5  BMIMB  78      37.945  39.948  38.853  1.00  0.00      B    H
ATOM   2393  H51 BMIMB  78      38.639  40.185  37.232  1.00  0.00      B    H
ATOM   2394  C51 BMIMB  78      38.171  38.245  37.592  1.00  0.00      B    C
ATOM   2395  H52 BMIMB  78      38.777  38.015  36.720  1.00  0.00      B    H
ATOM   2396  H53 BMIMB  78      38.371  37.475  38.333  1.00  0.00      B    H
ATOM   2397  C6  BMIMB  78      36.751  38.475  36.973  1.00  0.00      B    C
ATOM   2398  H6  BMIMB  78      37.007  38.918  36.017  1.00  0.00      B    H
ATOM   2399  H61 BMIMB  78      36.176  37.556  36.987  1.00  0.00      B    H
ATOM   2400  H62 BMIMB  78      36.174  39.109  37.637  1.00  0.00      B    H
ATOM   2401  N1  BMIMB  79       7.614  40.916  11.656  1.00  0.00      B    N
ATOM   2402  N11 BMIMB  79       8.105  38.982  10.889  1.00  0.00      B    N
ATOM   2403  C1  BMIMB  79       7.945  39.714  11.962  1.00  0.00      B    C
ATOM   2404  H1  BMIMB  79       8.030  39.197  12.894  1.00  0.00      B    H
ATOM   2405  C2  BMIMB  79       7.780  41.028  10.298  1.00  0.00      B    C
ATOM   2406  H2  BMIMB  79       7.607  41.915   9.729  1.00  0.00      B    H
ATOM   2407  C21 BMIMB  79       7.926  39.808   9.839  1.00  0.00      B    C
ATOM   2408  H21 BMIMB  79       8.056  39.487   8.829  1.00  0.00      B    H
ATOM   2409  C3  BMIMB  79       7.485  41.966  12.686  1.00  0.00      B    C
ATOM   2410  H3  BMIMB  79       6.760  42.669  12.303  1.00  0.00      B    H
ATOM   2411  H31 BMIMB  79       7.022  41.569  13.577  1.00  0.00      B    H
ATOM   2412  H32 BMIMB  79       8.376  42.544  12.879  1.00  0.00      B    H
ATOM   2413  C4  BMIMB  79       8.584  37.595  10.825  1.00  0.00      B    C
ATOM   2414  H4  BMIMB  79       8.710  37.258  11.844  1.00  0.00      B    H
ATOM   2415  H41 BMIMB  79       9.528  37.596  10.301  1.00  0.00      B    H
ATOM   2416  C5  BMIMB  79       7.569  36.638  10.209  1.00  0.00      B    C
ATOM   2417  H5  BMIMB  79       6.709  36.675  10.872  1.00  0.00      B    H
ATOM   2418  H51 BMIMB  79       7.229  36.974   9.234  1.00  0.00      B    H
ATOM   2419  C51 BMIMB  79       8.136  35.231  10.017  1.00  0.00      B    C
ATOM   2420  H52 BMIMB  79       7.440  34.574   9.501  1.00  0.00      B    H
ATOM   2421  H53 BMIMB  79       9.040  35.386   9.434  1.00  0.00      B    H
ATOM   2422  C6  BMIMB  79       8.395  34.692  11.405  1.00  0.00      B    C
ATOM   2423  H6  BMIMB  79       9.057  35.285  12.026  1.00  0.00      B    H
ATOM   2424  H61 BMIMB  79       7.527  34.891  12.023  1.00  0.00      B    H
ATOM   2425  H62 BMIMB  79       8.677  33.654  11.536  1.00  0.00      B    H
ATOM   2426  N1  BMIMB  80      17.598  18.514  36.598  1.00  0.00      B    N
ATOM   2427  N11 BMIMB  80      18.767  19.084  38.384  1.00  0.00      B    N
ATOM   2428  C1  BMIMB  80      18.723  19.013  37.046  1.00  0.00      B    C
ATOM   2429  H1  BMIMB  80      19.636  19.322  36.584  1.00  0.00      B    H
ATOM   2430  C2  BMIMB  80      16.867  18.285  37.720  1.00  0.00      B    C
ATOM   2431  H2  BMIMB  80      15.868  17.922  37.618  1.00  0.00      B    H
ATOM   2432  C21 BMIMB  80      17.615  18.583  38.865  1.00  0.00      B    C
ATOM   2433  H21 BMIMB  80      17.359  18.641  39.900  1.00  0.00      B    H
ATOM   2434  C3  BMIMB  80      17.197  18.375  35.244  1.00  0.00      B    C
ATOM   2435  H3  BMIMB  80      17.918  18.874  34.614  1.00  0.00      B    H
ATOM   2436  H31 BMIMB  80      17.087  17.314  35.076  1.00  0.00      B    H
ATOM   2437  H32 BMIMB  80      16.252  18.896  35.216  1.00  0.00      B    H
ATOM   2438  C4  BMIMB  80      19.849  19.660  39.210  1.00  0.00      B    C
ATOM   2439  H4  BMIMB  80      19.326  20.193  39.991  1.00  0.00      B    H
ATOM   2440  H41 BMIMB  80      20.400  20.386  38.631  1.00  0.00      B    H
ATOM   2441  C5  BMIMB  80      20.765  18.638  39.890  1.00  0.00      B    C
ATOM   2442  H5  BMIMB  80      21.383  18.125  39.157  1.00  0.00      B    H
ATOM   2443  H51 BMIMB  80      21.435  19.117  40.600  1.00  0.00      B    H
ATOM   2444  C51 BMIMB  80      20.188  17.475  40.636  1.00  0.00      B    C
ATOM   2445  H52 BMIMB  80      19.341  17.976  41.097  1.00  0.00      B    H
ATOM   2446  H53 BMIMB  80      19.708  16.706  40.036  1.00  0.00      B    H
ATOM   2447  C6  BMIMB  80      20.987  16.723  41.699  1.00  0.00      B    C
ATOM   2448  H6  BMIMB  80      20.400  15.871  42.022  1.00  0.00      B    H
ATOM   2449  H61 BMIMB  80      21.897  16.244  41.355  1.00  0.00      B    H
ATOM   2450  H62 BMIMB  80      21.197  17.386  42.531  1.00  0.00      B    H
ATOM   2451  N1  BMIMB  81       4.408  27.832  32.909  1.00  0.00      B    N
ATOM   2452  N11 BMIMB  81       5.742  28.080  31.239  1.00  0.00      B    N
ATOM   2453  C1  BMIMB  81       5.254  27.215  32.096  1.00  0.00      B    C
ATOM   2454  H1  BMIMB  81       5.608  26.221  32.268  1.00  0.00      B    H
ATOM   2455  C2  BMIMB  81       4.272  29.102  32.370  1.00  0.00      B    C
ATOM   2456  H2  BMIMB  81       3.644  29.854  32.796  1.00  0.00      B    H
ATOM   2457  C21 BMIMB  81       5.116  29.249  31.382  1.00  0.00      B    C
ATOM   2458  H21 BMIMB  81       5.336  30.070  30.734  1.00  0.00      B    H
ATOM   2459  C3  BMIMB  81       3.575  27.136  33.929  1.00  0.00      B    C
ATOM   2460  H3  BMIMB  81       4.217  26.373  34.342  1.00  0.00      B    H
ATOM   2461  H31 BMIMB  81       3.141  27.834  34.629  1.00  0.00      B    H
ATOM   2462  H32 BMIMB  81       2.810  26.707  33.298  1.00  0.00      B    H
ATOM   2463  C4  BMIMB  81       6.832  27.881  30.304  1.00  0.00      B    C
ATOM   2464  H4  BMIMB  81       6.494  28.296  29.366  1.00  0.00      B    H
ATOM   2465  H41 BMIMB  81       7.014  26.816  30.298  1.00  0.00      B    H
ATOM   2466  C5  BMIMB  81       8.234  28.419  30.599  1.00  0.00      B    C
ATOM   2467  H5  BMIMB  81       8.527  28.127  31.604  1.00  0.00      B    H
ATOM   2468  H51 BMIMB  81       9.014  28.061  29.932  1.00  0.00      B    H
ATOM   2469  C51 BMIMB  81       8.265  29.960  30.640  1.00  0.00      B    C
ATOM   2470  H52 BMIMB  81       8.014  30.378  29.669  1.00  0.00      B    H
ATOM   2471  H53 BMIMB  81       7.595  30.398  31.375  1.00  0.00      B    H
ATOM   2472  C6  BMIMB  81       9.596  30.547  31.025  1.00  0.00      B    C
ATOM   2473  H6  BMIMB  81      10.042  30.033  31.869  1.00  0.00      B    H
ATOM   2474  H61 BMIMB  81      10.247  30.378  30.175  1.00  0.00      B    H
ATOM   2475  H62 BMIMB  81       9.384  31.590  31.231  1.00  0.00      B    H
ATOM   2476  N1  BMIMB  82      15.588  15.113  44.468  1.00  0.00      B    N
ATOM   2477  N11 BMIMB  82      16.356  13.278  45.362  1.00  0.00      B    N
ATOM   2478  C1  BMIMB  82      15.278  14.039  45.126  1.00  0.00      B    C
ATOM   2479  H1  BMIMB  82      14.285  13.770  45.419  1.00  0.00      B    H
ATOM   2480  C2  BMIMB  82      16.953  15.078  44.244  1.00  0.00      B    C
ATOM   2481  H2  BMIMB  82      17.467  15.830  43.688  1.00  0.00      B    H
ATOM   2482  C21 BMIMB  82      17.421  13.885  44.724  1.00  0.00      B    C
ATOM   2483  H21 BMIMB  82      18.381  13.424  44.799  1.00  0.00      B    H
ATOM   2484  C3  BMIMB  82      14.698  16.167  44.069  1.00  0.00      B    C
ATOM   2485  H3  BMIMB  82      15.210  17.040  43.691  1.00  0.00      B    H
ATOM   2486  H31 BMIMB  82      14.121  15.756  43.254  1.00  0.00      B    H
ATOM   2487  H32 BMIMB  82      14.123  16.434  44.944  1.00  0.00      B    H
ATOM   2488  C4  BMIMB  82      16.452  12.017  46.199  1.00  0.00      B    C
ATOM   2489  H4  BMIMB  82      17.426  11.603  45.986  1.00  0.00      B    H
ATOM   2490  H41 BMIMB  82      15.631  11.342  46.002  1.00  0.00      B    H
ATOM   2491  C5  BMIMB  82      16.535  12.333  47.688  1.00  0.00      B    C
ATOM   2492  H5  BMIMB  82      15.482  12.198  47.920  1.00  0.00      B    H
ATOM   2493  H51 BMIMB  82      17.145  11.482  47.981  1.00  0.00      B    H
ATOM   2494  C51 BMIMB  82      17.056  13.727  48.087  1.00  0.00      B    C
ATOM   2495  H52 BMIMB  82      18.123  13.754  47.881  1.00  0.00      B    H
ATOM   2496  H53 BMIMB  82      16.632  14.483  47.431  1.00  0.00      B    H
ATOM   2497  C6  BMIMB  82      16.718  14.228  49.455  1.00  0.00      B    C
ATOM   2498  H6  BMIMB  82      15.658  14.081  49.626  1.00  0.00      B    H
ATOM   2499  H61 BMIMB  82      17.087  13.616  50.271  1.00  0.00      B    H
ATOM   2500  H62 BMIMB  82      17.068  15.244  49.601  1.00  0.00      B    H
ATOM   2501  N1  BMIMB  83      45.083  40.329  35.007  1.00  0.00      B    N
ATOM   2502  N11 BMIMB  83      46.228  39.455  33.422  1.00  0.00      B    N
ATOM   2503  C1  BMIMB  83      46.257  39.891  34.666  1.00  0.00      B    C
ATOM   2504  H1  BMIMB  83      47.073  39.980  35.351  1.00  0.00      B    H
ATOM   2505  C2  BMIMB  83      44.196  40.089  33.976  1.00  0.00      B    C
ATOM   2506  H2  BMIMB  83      43.155  40.322  34.019  1.00  0.00      B    H
ATOM   2507  C21 BMIMB  83      45.005  39.719  32.955  1.00  0.00      B    C
ATOM   2508  H21 BMIMB  83      44.640  39.582  31.960  1.00  0.00      B    H
ATOM   2509  C3  BMIMB  83      44.721  40.949  36.318  1.00  0.00      B    C
ATOM   2510  H3  BMIMB  83      43.706  40.671  36.559  1.00  0.00      B    H
ATOM   2511  H31 BMIMB  83      45.402  40.619  37.088  1.00  0.00      B    H
ATOM   2512  H32 BMIMB  83      44.823  42.021  36.234  1.00  0.00      B    H
ATOM   2513  C4  BMIMB  83      47.376  38.903  32.663  1.00  0.00      B    C
ATOM   2514  H4  BMIMB  83      48.166  38.844  33.397  1.00  0.00      B    H
ATOM   2515  H41 BMIMB  83      47.766  39.466  31.828  1.00  0.00      B    H
ATOM   2516  C5  BMIMB  83      47.264  37.502  32.055  1.00  0.00      B    C
ATOM   2517  H5  BMIMB  83      46.750  36.790  32.696  1.00  0.00      B    H
ATOM   2518  H51 BMIMB  83      46.772  37.575  31.088  1.00  0.00      B    H
ATOM   2519  C51 BMIMB  83      48.639  36.910  31.830  1.00  0.00      B    C
ATOM   2520  H52 BMIMB  83      49.011  37.238  30.863  1.00  0.00      B    H
ATOM   2521  H53 BMIMB  83      49.264  37.238  32.657  1.00  0.00      B    H
ATOM   2522  C6  BMIMB  83      48.696  35.386  31.843  1.00  0.00      B    C
ATOM   2523  H6  BMIMB  83      47.790  34.993  31.395  1.00  0.00      B    H
ATOM   2524  H61 BMIMB  83      49.519  35.013  31.244  1.00  0.00      B    H
ATOM   2525  H62 BMIMB  83      48.807  35.101  32.883  1.00  0.00      B    H
ATOM   2526  N1  BMIMB  84      16.154  36.637   4.350  1.00  0.00      B    N
ATOM   2527  N11 BMIMB  84      17.834  35.476   3.869  1.00  0.00      B    N
ATOM   2528  C1  BMIMB  84      17.374  36.350   4.671  1.00  0.00      B    C
ATOM   2529  H1  BMIMB  84      17.838  36.712   5.563  1.00  0.00      B    H
ATOM   2530  C2  BMIMB  84      15.866  36.061   3.206  1.00  0.00      B    C
ATOM   2531  H2  BMIMB  84      14.885  36.168   2.797  1.00  0.00      B    H
ATOM   2532  C21 BMIMB  84      16.876  35.336   2.834  1.00  0.00      B    C
ATOM   2533  H21 BMIMB  84      16.979  34.653   2.019  1.00  0.00      B    H
ATOM   2534  C3  BMIMB  84      15.428  37.824   4.799  1.00  0.00      B    C
ATOM   2535  H3  BMIMB  84      15.100  38.590   4.111  1.00  0.00      B    H
ATOM   2536  H31 BMIMB  84      14.506  37.538   5.284  1.00  0.00      B    H
ATOM   2537  H32 BMIMB  84      16.128  38.290   5.476  1.00  0.00      B    H
ATOM   2538  C4  BMIMB  84      19.052  34.701   4.074  1.00  0.00      B    C
ATOM   2539  H4  BMIMB  84      19.036  33.803   3.475  1.00  0.00      B    H
ATOM   2540  H41 BMIMB  84      19.010  34.416   5.115  1.00  0.00      B    H
ATOM   2541  C5  BMIMB  84      20.393  35.415   3.728  1.00  0.00      B    C
ATOM   2542  H5  BMIMB  84      20.510  36.060   4.594  1.00  0.00      B    H
ATOM   2543  H51 BMIMB  84      21.201  34.690   3.784  1.00  0.00      B    H
ATOM   2544  C51 BMIMB  84      20.555  36.191   2.400  1.00  0.00      B    C
ATOM   2545  H52 BMIMB  84      20.667  35.520   1.552  1.00  0.00      B    H
ATOM   2546  H53 BMIMB  84      19.746  36.894   2.219  1.00  0.00      B    H
ATOM   2547  C6  BMIMB  84      21.794  37.010   2.381  1.00  0.00      B    C
ATOM   2548  H6  BMIMB  84      21.942  37.374   1.371  1.00  0.00      B    H
ATOM   2549  H61 BMIMB  84      21.672  37.851   3.055  1.00  0.00      B    H
ATOM   2550  H62 BMIMB  84      22.664  36.416   2.635  1.00  0.00      B    H
ATOM   2551  N1  BMIMB  85      44.988  43.397  20.059  1.00  0.00      B    N
ATOM   2552  N11 BMIMB  85      44.375  45.376  20.180  1.00  0.00      B    N
ATOM   2553  C1  BMIMB  85      44.482  44.375  19.366  1.00  0.00      B    C
ATOM   2554  H1  BMIMB  85      44.146  44.356  18.351  1.00  0.00      B    H
ATOM   2555  C2  BMIMB  85      45.415  43.870  21.263  1.00  0.00      B    C
ATOM   2556  H2  BMIMB  85      45.888  43.295  22.029  1.00  0.00      B    H
ATOM   2557  C21 BMIMB  85      45.116  45.071  21.307  1.00  0.00      B    C
ATOM   2558  H21 BMIMB  85      45.224  45.815  22.067  1.00  0.00      B    H
ATOM   2559  C3  BMIMB  85      45.126  42.011  19.610  1.00  0.00      B    C
ATOM   2560  H3  BMIMB  85      46.162  41.739  19.749  1.00  0.00      B    H
ATOM   2561  H31 BMIMB  85      44.601  41.380  20.313  1.00  0.00      B    H
ATOM   2562  H32 BMIMB  85      44.693  41.815  18.640  1.00  0.00      B    H
ATOM   2563  C4  BMIMB  85      43.845  46.737  19.931  1.00  0.00      B    C
ATOM   2564  H4  BMIMB  85      43.256  46.979  20.804  1.00  0.00      B    H
ATOM   2565  H41 BMIMB  85      43.093  46.626  19.164  1.00  0.00      B    H
ATOM   2566  C5  BMIMB  85      44.862  47.761  19.526  1.00  0.00      B    C
ATOM   2567  H5  BMIMB  85      44.316  48.698  19.454  1.00  0.00      B    H
ATOM   2568  H51 BMIMB  85      45.637  47.879  20.279  1.00  0.00      B    H
ATOM   2569  C51 BMIMB  85      45.287  47.541  18.133  1.00  0.00      B    C
ATOM   2570  H52 BMIMB  85      45.788  46.578  18.170  1.00  0.00      B    H
ATOM   2571  H53 BMIMB  85      44.373  47.638  17.553  1.00  0.00      B    H
ATOM   2572  C6  BMIMB  85      46.254  48.487  17.626  1.00  0.00      B    C
ATOM   2573  H6  BMIMB  85      45.715  49.412  17.458  1.00  0.00      B    H
ATOM   2574  H61 BMIMB  85      47.044  48.861  18.267  1.00  0.00      B    H
ATOM   2575  H62 BMIMB  85      46.753  48.119  16.737  1.00  0.00      B    H
ATOM   2576  N1  BMIMB  86      27.570  40.629  20.592  1.00  0.00      B    N
ATOM   2577  N11 BMIMB  86      29.612  40.355  21.286  1.00  0.00      B    N
ATOM   2578  C1  BMIMB  86      28.810  40.539  20.257  1.00  0.00      B    C
ATOM   2579  H1  BMIMB  86      29.118  40.466  19.236  1.00  0.00      B    H
ATOM   2580  C2  BMIMB  86      27.564  40.635  21.972  1.00  0.00      B    C
ATOM   2581  H2  BMIMB  86      26.608  40.750  22.434  1.00  0.00      B    H
ATOM   2582  C21 BMIMB  86      28.811  40.455  22.389  1.00  0.00      B    C
ATOM   2583  H21 BMIMB  86      29.252  40.387  23.359  1.00  0.00      B    H
ATOM   2584  C3  BMIMB  86      26.411  40.773  19.699  1.00  0.00      B    C
ATOM   2585  H3  BMIMB  86      25.886  41.702  19.867  1.00  0.00      B    H
ATOM   2586  H31 BMIMB  86      26.721  40.650  18.672  1.00  0.00      B    H
ATOM   2587  H32 BMIMB  86      25.673  40.023  19.941  1.00  0.00      B    H
ATOM   2588  C4  BMIMB  86      31.097  40.122  21.208  1.00  0.00      B    C
ATOM   2589  H4  BMIMB  86      31.361  40.306  20.177  1.00  0.00      B    H
ATOM   2590  H41 BMIMB  86      31.394  39.126  21.501  1.00  0.00      B    H
ATOM   2591  C5  BMIMB  86      31.844  41.142  21.997  1.00  0.00      B    C
ATOM   2592  H5  BMIMB  86      32.013  40.612  22.931  1.00  0.00      B    H
ATOM   2593  H51 BMIMB  86      32.852  41.338  21.641  1.00  0.00      B    H
ATOM   2594  C51 BMIMB  86      31.103  42.459  22.344  1.00  0.00      B    C
ATOM   2595  H52 BMIMB  86      30.571  42.894  21.501  1.00  0.00      B    H
ATOM   2596  H53 BMIMB  86      30.437  42.239  23.174  1.00  0.00      B    H
ATOM   2597  C6  BMIMB  86      32.081  43.524  22.742  1.00  0.00      B    C
ATOM   2598  H6  BMIMB  86      32.903  43.515  22.036  1.00  0.00      B    H
ATOM   2599  H61 BMIMB  86      31.572  44.471  22.886  1.00  0.00      B    H
ATOM   2600  H62 BMIMB  86      32.682  43.411  23.637  1.00  0.00      B    H
ATOM   2601  N1  BMIMB  87      28.865  34.278  30.453  1.00  0.00      B    N
ATOM   2602  N11 BMIMB  87      29.510  36.159  29.557  1.00  0.00      B    N
ATOM   2603  C1  BMIMB  87      29.740  35.254  30.537  1.00  0.00      B    C
ATOM   2604  H1  BMIMB  87      30.409  35.447  31.349  1.00  0.00      B    H
ATOM   2605  C2  BMIMB  87      28.147  34.562  29.290  1.00  0.00      B    C
ATOM   2606  H2  BMIMB  87      27.402  33.948  28.833  1.00  0.00      B    H
ATOM   2607  C21 BMIMB  87      28.602  35.693  28.739  1.00  0.00      B    C
ATOM   2608  H21 BMIMB  87      28.244  36.177  27.856  1.00  0.00      B    H
ATOM   2609  C3  BMIMB  87      28.707  33.210  31.426  1.00  0.00      B    C
ATOM   2610  H3  BMIMB  87      29.029  32.254  31.039  1.00  0.00      B    H
ATOM   2611  H31 BMIMB  87      29.202  33.628  32.290  1.00  0.00      B    H
ATOM   2612  H32 BMIMB  87      27.656  33.064  31.627  1.00  0.00      B    H
ATOM   2613  C4  BMIMB  87      30.234  37.464  29.363  1.00  0.00      B    C
ATOM   2614  H4  BMIMB  87      30.490  37.547  28.317  1.00  0.00      B    H
ATOM   2615  H41 BMIMB  87      31.180  37.473  29.885  1.00  0.00      B    H
ATOM   2616  C5  BMIMB  87      29.459  38.726  29.815  1.00  0.00      B    C
ATOM   2617  H5  BMIMB  87      29.198  38.577  30.860  1.00  0.00      B    H
ATOM   2618  H51 BMIMB  87      29.985  39.672  29.716  1.00  0.00      B    H
ATOM   2619  C51 BMIMB  87      28.097  38.883  29.133  1.00  0.00      B    C
ATOM   2620  H52 BMIMB  87      28.186  38.930  28.051  1.00  0.00      B    H
ATOM   2621  H53 BMIMB  87      27.443  38.033  29.308  1.00  0.00      B    H
ATOM   2622  C6  BMIMB  87      27.467  40.167  29.735  1.00  0.00      B    C
ATOM   2623  H6  BMIMB  87      27.027  40.089  30.723  1.00  0.00      B    H
ATOM   2624  H61 BMIMB  87      28.068  41.068  29.754  1.00  0.00      B    H
ATOM   2625  H62 BMIMB  87      26.600  40.424  29.138  1.00  0.00      B    H
ATOM   2626  N1  BMIMB  88      43.736   5.715  35.767  1.00  0.00      B    N
ATOM   2627  N11 BMIMB  88      42.917   7.324  37.026  1.00  0.00      B    N
ATOM   2628  C1  BMIMB  88      42.857   6.641  35.870  1.00  0.00      B    C
ATOM   2629  H1  BMIMB  88      42.204   6.997  35.102  1.00  0.00      B    H
ATOM   2630  C2  BMIMB  88      44.386   5.654  37.082  1.00  0.00      B    C
ATOM   2631  H2  BMIMB  88      45.052   4.887  37.413  1.00  0.00      B    H
ATOM   2632  C21 BMIMB  88      43.927   6.715  37.719  1.00  0.00      B    C
ATOM   2633  H21 BMIMB  88      44.168   7.122  38.676  1.00  0.00      B    H
ATOM   2634  C3  BMIMB  88      44.208   5.054  34.518  1.00  0.00      B    C
ATOM   2635  H3  BMIMB  88      43.484   4.283  34.300  1.00  0.00      B    H
ATOM   2636  H31 BMIMB  88      44.245   5.709  33.661  1.00  0.00      B    H
ATOM   2637  H32 BMIMB  88      45.184   4.601  34.614  1.00  0.00      B    H
ATOM   2638  C4  BMIMB  88      42.011   8.387  37.454  1.00  0.00      B    C
ATOM   2639  H4  BMIMB  88      41.836   8.962  36.556  1.00  0.00      B    H
ATOM   2640  H41 BMIMB  88      42.575   9.030  38.114  1.00  0.00      B    H
ATOM   2641  C5  BMIMB  88      40.685   8.164  38.188  1.00  0.00      B    C
ATOM   2642  H5  BMIMB  88      39.912   7.710  37.574  1.00  0.00      B    H
ATOM   2643  H51 BMIMB  88      40.862   7.439  38.979  1.00  0.00      B    H
ATOM   2644  C51 BMIMB  88      40.067   9.401  38.803  1.00  0.00      B    C
ATOM   2645  H52 BMIMB  88      40.846   9.791  39.453  1.00  0.00      B    H
ATOM   2646  H53 BMIMB  88      39.864  10.130  38.023  1.00  0.00      B    H
ATOM   2647  C6  BMIMB  88      38.782   9.105  39.584  1.00  0.00      B    C
ATOM   2648  H6  BMIMB  88      38.407   9.897  40.222  1.00  0.00      B    H
ATOM   2649  H61 BMIMB  88      38.061   8.817  38.827  1.00  0.00      B    H
ATOM   2650  H62 BMIMB  88      38.962   8.143  40.051  1.00  0.00      B    H
ATOM   2651  N1  BMIMB  89      35.604  33.586   0.741  1.00  0.00      B    N
ATOM   2652  N11 BMIMB  89      33.502  33.574   0.346  1.00  0.00      B    N
ATOM   2653  C1  BMIMB  89      34.423  33.078   1.158  1.00  0.00      B    C
ATOM   2654  H1  BMIMB  89      34.213  32.441   1.990  1.00  0.00      B    H
ATOM   2655  C2  BMIMB  89      35.460  34.369  -0.433  1.00  0.00      B    C
ATOM   2656  H2  BMIMB  89      36.260  34.825  -0.973  1.00  0.00      B    H
ATOM   2657  C21 BMIMB  89      34.118  34.417  -0.523  1.00  0.00      B    C
ATOM   2658  H21 BMIMB  89      33.539  34.887  -1.287  1.00  0.00      B    H
ATOM   2659  C3  BMIMB  89      36.947  33.333   1.275  1.00  0.00      B    C
ATOM   2660  H3  BMIMB  89      37.500  34.258   1.213  1.00  0.00      B    H
ATOM   2661  H31 BMIMB  89      36.865  32.948   2.281  1.00  0.00      B    H
ATOM   2662  H32 BMIMB  89      37.443  32.598   0.659  1.00  0.00      B    H
ATOM   2663  C4  BMIMB  89      32.025  33.274   0.255  1.00  0.00      B    C
ATOM   2664  H4  BMIMB  89      31.852  32.329   0.749  1.00  0.00      B    H
ATOM   2665  H41 BMIMB  89      31.893  33.002  -0.782  1.00  0.00      B    H
ATOM   2666  C5  BMIMB  89      31.004  34.359   0.713  1.00  0.00      B    C
ATOM   2667  H5  BMIMB  89      30.606  34.925  -0.126  1.00  0.00      B    H
ATOM   2668  H51 BMIMB  89      30.142  33.823   1.103  1.00  0.00      B    H
ATOM   2669  C51 BMIMB  89      31.538  35.267   1.828  1.00  0.00      B    C
ATOM   2670  H52 BMIMB  89      31.884  34.669   2.667  1.00  0.00      B    H
ATOM   2671  H53 BMIMB  89      32.498  35.721   1.597  1.00  0.00      B    H
ATOM   2672  C6  BMIMB  89      30.674  36.517   1.991  1.00  0.00      B    C
ATOM   2673  H6  BMIMB  89      30.404  36.823   0.987  1.00  0.00      B    H
ATOM   2674  H61 BMIMB  89      29.752  36.382   2.546  1.00  0.00      B    H
ATOM   2675  H62 BMIMB  89      31.083  37.359   2.539  1.00  0.00      B    H
ATOM   2676  N1  BMIMB  90      28.916  33.297  19.178  1.00  0.00      B    N
ATOM   2677  N11 BMIMB  90      31.024  33.550  19.546  1.00  0.00      B    N
ATOM   2678  C1  BMIMB  90      30.088  33.622  18.631  1.00  0.00      B    C
ATOM   2679  H1  BMIMB  90      30.263  33.920  17.619  1.00  0.00      B    H
ATOM   2680  C2  BMIMB  90      29.068  33.185  20.561  1.00  0.00      B    C
ATOM   2681  H2  BMIMB  90      28.222  33.176  21.213  1.00  0.00      B    H
ATOM   2682  C21 BMIMB  90      30.394  33.298  20.759  1.00  0.00      B    C
ATOM   2683  H21 BMIMB  90      30.928  33.495  21.663  1.00  0.00      B    H
ATOM   2684  C3  BMIMB  90      27.618  33.342  18.634  1.00  0.00      B    C
ATOM   2685  H3  BMIMB  90      27.757  33.847  17.689  1.00  0.00      B    H
ATOM   2686  H31 BMIMB  90      27.418  32.312  18.378  1.00  0.00      B    H
ATOM   2687  H32 BMIMB  90      26.896  33.902  19.210  1.00  0.00      B    H
ATOM   2688  C4  BMIMB  90      32.347  34.185  19.393  1.00  0.00      B    C
ATOM   2689  H4  BMIMB  90      32.751  34.472  20.352  1.00  0.00      B    H
ATOM   2690  H41 BMIMB  90      32.168  35.065  18.793  1.00  0.00      B    H
ATOM   2691  C5  BMIMB  90      33.279  33.178  18.781  1.00  0.00      B    C
ATOM   2692  H5  BMIMB  90      33.050  32.874  17.762  1.00  0.00      B    H
ATOM   2693  H51 BMIMB  90      34.296  33.560  18.743  1.00  0.00      B    H
ATOM   2694  C51 BMIMB  90      33.331  31.866  19.536  1.00  0.00      B    C
ATOM   2695  H52 BMIMB  90      33.574  32.191  20.544  1.00  0.00      B    H
ATOM   2696  H53 BMIMB  90      32.351  31.395  19.541  1.00  0.00      B    H
ATOM   2697  C6  BMIMB  90      34.299  30.874  18.893  1.00  0.00      B    C
ATOM   2698  H6  BMIMB  90      34.360  29.936  19.433  1.00  0.00      B    H
ATOM   2699  H61 BMIMB  90      34.082  30.725  17.841  1.00  0.00      B    H
ATOM   2700  H62 BMIMB  90      35.281  31.312  19.028  1.00  0.00      B    H
ATOM   2701  N1  BMIMB  91       1.258  30.103   6.621  1.00  0.00      B    N
ATOM   2702  N11 BMIMB  91       2.661  31.668   7.111  1.00  0.00      B    N
ATOM   2703  C1  BMIMB  91       2.104  30.576   7.542  1.00  0.00      B    C
ATOM   2704  H1  BMIMB  91       2.221  30.223   8.544  1.00  0.00      B    H
ATOM   2705  C2  BMIMB  91       1.224  31.020   5.579  1.00  0.00      B    C
ATOM   2706  H2  BMIMB  91       0.566  30.807   4.765  1.00  0.00      B    H
ATOM   2707  C21 BMIMB  91       2.092  31.995   5.922  1.00  0.00      B    C
ATOM   2708  H21 BMIMB  91       2.302  32.907   5.409  1.00  0.00      B    H
ATOM   2709  C3  BMIMB  91       0.347  29.020   6.951  1.00  0.00      B    C
ATOM   2710  H3  BMIMB  91       0.863  28.095   6.737  1.00  0.00      B    H
ATOM   2711  H31 BMIMB  91       0.201  29.220   8.003  1.00  0.00      B    H
ATOM   2712  H32 BMIMB  91      -0.608  29.267   6.512  1.00  0.00      B    H
ATOM   2713  C4  BMIMB  91       3.782  32.311   7.805  1.00  0.00      B    C
ATOM   2714  H4  BMIMB  91       3.845  31.824   8.767  1.00  0.00      B    H
ATOM   2715  H41 BMIMB  91       3.443  33.293   8.098  1.00  0.00      B    H
ATOM   2716  C5  BMIMB  91       5.131  32.351   7.070  1.00  0.00      B    C
ATOM   2717  H5  BMIMB  91       5.201  32.896   6.132  1.00  0.00      B    H
ATOM   2718  H51 BMIMB  91       5.912  32.767   7.701  1.00  0.00      B    H
ATOM   2719  C51 BMIMB  91       5.570  30.944   6.599  1.00  0.00      B    C
ATOM   2720  H52 BMIMB  91       5.403  30.394   7.522  1.00  0.00      B    H
ATOM   2721  H53 BMIMB  91       4.949  30.598   5.777  1.00  0.00      B    H
ATOM   2722  C6  BMIMB  91       6.995  30.851   6.101  1.00  0.00      B    C
ATOM   2723  H6  BMIMB  91       7.167  29.904   5.603  1.00  0.00      B    H
ATOM   2724  H61 BMIMB  91       7.096  31.623   5.347  1.00  0.00      B    H
ATOM   2725  H62 BMIMB  91       7.678  30.965   6.936  1.00  0.00      B    H
ATOM   2726  N1  BMIMB  92      44.865  12.007  10.814  1.00  0.00      B    N
ATOM   2727  N11 BMIMB  92      42.828  11.849  10.277  1.00  0.00      B    N
ATOM   2728  C1  BMIMB  92      43.955  11.197  10.464  1.00  0.00      B    C
ATOM   2729  H1  BMIMB  92      44.091  10.187  10.141  1.00  0.00      B    H
ATOM   2730  C2  BMIMB  92      44.285  13.213  10.940  1.00  0.00      B    C
ATOM   2731  H2  BMIMB  92      44.838  14.114  11.095  1.00  0.00      B    H
ATOM   2732  C21 BMIMB  92      43.002  13.136  10.758  1.00  0.00      B    C
ATOM   2733  H21 BMIMB  92      42.263  13.906  10.794  1.00  0.00      B    H
ATOM   2734  C3  BMIMB  92      46.320  11.759  10.969  1.00  0.00      B    C
ATOM   2735  H3  BMIMB  92      46.409  11.335  11.959  1.00  0.00      B    H
ATOM   2736  H31 BMIMB  92      46.613  11.023  10.236  1.00  0.00      B    H
ATOM   2737  H32 BMIMB  92      47.010  12.575  10.811  1.00  0.00      B    H
ATOM   2738  C4  BMIMB  92      41.542  11.247   9.865  1.00  0.00      B    C
ATOM   2739  H4  BMIMB  92      41.930  10.497   9.192  1.00  0.00      B    H
ATOM   2740  H41 BMIMB  92      41.091  12.038   9.284  1.00  0.00      B    H
ATOM   2741  C5  BMIMB  92      40.727  10.611  11.033  1.00  0.00      B    C
ATOM   2742  H5  BMIMB  92      40.642  11.383  11.794  1.00  0.00      B    H
ATOM   2743  H51 BMIMB  92      39.712  10.408  10.700  1.00  0.00      B    H
ATOM   2744  C51 BMIMB  92      41.495   9.420  11.647  1.00  0.00      B    C
ATOM   2745  H52 BMIMB  92      41.653   8.614  10.934  1.00  0.00      B    H
ATOM   2746  H53 BMIMB  92      42.503   9.659  11.975  1.00  0.00      B    H
ATOM   2747  C6  BMIMB  92      40.760   8.820  12.799  1.00  0.00      B    C
ATOM   2748  H6  BMIMB  92      41.248   8.009  13.327  1.00  0.00      B    H
ATOM   2749  H61 BMIMB  92      40.635   9.540  13.600  1.00  0.00      B    H
ATOM   2750  H62 BMIMB  92      39.880   8.331  12.398  1.00  0.00      B    H
ATOM   2751  N1  BMIMB  93      14.975  25.178  37.588  1.00  0.00      B    N
ATOM   2752  N11 BMIMB  93      16.817  25.750  38.569  1.00  0.00      B    N
ATOM   2753  C1  BMIMB  93      16.266  25.301  37.445  1.00  0.00      B    C
ATOM   2754  H1  BMIMB  93      16.774  25.193  36.510  1.00  0.00      B    H
ATOM   2755  C2  BMIMB  93      14.743  25.235  38.927  1.00  0.00      B    C
ATOM   2756  H2  BMIMB  93      13.790  24.932  39.302  1.00  0.00      B    H
ATOM   2757  C21 BMIMB  93      15.890  25.679  39.550  1.00  0.00      B    C
ATOM   2758  H21 BMIMB  93      16.083  26.006  40.548  1.00  0.00      B    H
ATOM   2759  C3  BMIMB  93      14.094  24.756  36.574  1.00  0.00      B    C
ATOM   2760  H3  BMIMB  93      14.556  23.940  36.038  1.00  0.00      B    H
ATOM   2761  H31 BMIMB  93      13.196  24.377  37.038  1.00  0.00      B    H
ATOM   2762  H32 BMIMB  93      13.911  25.585  35.906  1.00  0.00      B    H
ATOM   2763  C4  BMIMB  93      18.204  26.172  38.691  1.00  0.00      B    C
ATOM   2764  H4  BMIMB  93      18.266  27.039  39.332  1.00  0.00      B    H
ATOM   2765  H41 BMIMB  93      18.594  26.466  37.728  1.00  0.00      B    H
ATOM   2766  C5  BMIMB  93      19.227  25.176  39.280  1.00  0.00      B    C
ATOM   2767  H5  BMIMB  93      20.106  25.778  39.498  1.00  0.00      B    H
ATOM   2768  H51 BMIMB  93      18.791  24.771  40.189  1.00  0.00      B    H
ATOM   2769  C51 BMIMB  93      19.711  24.182  38.234  1.00  0.00      B    C
ATOM   2770  H52 BMIMB  93      18.882  23.579  37.873  1.00  0.00      B    H
ATOM   2771  H53 BMIMB  93      20.171  24.872  37.532  1.00  0.00      B    H
ATOM   2772  C6  BMIMB  93      20.761  23.313  38.880  1.00  0.00      B    C
ATOM   2773  H6  BMIMB  93      20.338  22.931  39.802  1.00  0.00      B    H
ATOM   2774  H61 BMIMB  93      21.017  22.452  38.273  1.00  0.00      B    H
ATOM   2775  H62 BMIMB  93      21.654  23.829  39.214  1.00  0.00      B    H
ATOM   2776  N1  BMIMB  94      18.561  26.382  48.109  1.00  0.00      B    N
ATOM   2777  N11 BMIMB  94      18.429  24.600  47.018  1.00  0.00      B    N
ATOM   2778  C1  BMIMB  94      17.823  25.726  47.235  1.00  0.00      B    C
ATOM   2779  H1  BMIMB  94      16.886  25.982  46.789  1.00  0.00      B    H
ATOM   2780  C2  BMIMB  94      19.623  25.619  48.544  1.00  0.00      B    C
ATOM   2781  H2  BMIMB  94      20.293  26.019  49.274  1.00  0.00      B    H
ATOM   2782  C21 BMIMB  94      19.568  24.530  47.759  1.00  0.00      B    C
ATOM   2783  H21 BMIMB  94      20.214  23.691  47.619  1.00  0.00      B    H
ATOM   2784  C3  BMIMB  94      18.219  27.715  48.645  1.00  0.00      B    C
ATOM   2785  H3  BMIMB  94      17.652  28.251  47.898  1.00  0.00      B    H
ATOM   2786  H31 BMIMB  94      17.827  27.604  49.645  1.00  0.00      B    H
ATOM   2787  H32 BMIMB  94      19.092  28.344  48.732  1.00  0.00      B    H
ATOM   2788  C4  BMIMB  94      17.966  23.632  45.993  1.00  0.00      B    C
ATOM   2789  H4  BMIMB  94      16.908  23.840  45.926  1.00  0.00      B    H
ATOM   2790  H41 BMIMB  94      18.182  22.659  46.409  1.00  0.00      B    H
ATOM   2791  C5  BMIMB  94      18.698  23.759  44.678  1.00  0.00      B    C
ATOM   2792  H5  BMIMB  94      18.071  23.244  43.956  1.00  0.00      B    H
ATOM   2793  H51 BMIMB  94      18.837  24.802  44.406  1.00  0.00      B    H
ATOM   2794  C51 BMIMB  94      20.024  23.218  44.564  1.00  0.00      B    C
ATOM   2795  H52 BMIMB  94      20.721  23.760  45.198  1.00  0.00      B    H
ATOM   2796  H53 BMIMB  94      20.077  22.159  44.806  1.00  0.00      B    H
ATOM   2797  C6  BMIMB  94      20.561  23.435  43.116  1.00  0.00      B    C
ATOM   2798  H6  BMIMB  94      21.532  22.982  42.956  1.00  0.00      B    H
ATOM   2799  H61 BMIMB  94      19.935  23.046  42.321  1.00  0.00      B    H
ATOM   2800  H62 BMIMB  94      20.727  24.472  42.847  1.00  0.00      B    H
ATOM   2801  N1  BMIMB  95       0.486  37.268  19.820  1.00  0.00      B    N
ATOM   2802  N11 BMIMB  95       0.425  35.889  21.406  1.00  0.00      B    N
ATOM   2803  C1  BMIMB  95      -0.188  36.220  20.272  1.00  0.00      B    C
ATOM   2804  H1  BMIMB  95      -1.044  35.787  19.801  1.00  0.00      B    H
ATOM   2805  C2  BMIMB  95       1.454  37.621  20.703  1.00  0.00      B    C
ATOM   2806  H2  BMIMB  95       2.065  38.466  20.471  1.00  0.00      B    H
ATOM   2807  C21 BMIMB  95       1.385  36.800  21.644  1.00  0.00      B    C
ATOM   2808  H21 BMIMB  95       1.950  36.815  22.550  1.00  0.00      B    H
ATOM   2809  C3  BMIMB  95       0.284  38.013  18.578  1.00  0.00      B    C
ATOM   2810  H3  BMIMB  95      -0.370  37.410  17.966  1.00  0.00      B    H
ATOM   2811  H31 BMIMB  95      -0.116  38.991  18.802  1.00  0.00      B    H
ATOM   2812  H32 BMIMB  95       1.245  38.211  18.126  1.00  0.00      B    H
ATOM   2813  C4  BMIMB  95      -0.041  34.820  22.298  1.00  0.00      B    C
ATOM   2814  H4  BMIMB  95      -1.106  34.720  22.151  1.00  0.00      B    H
ATOM   2815  H41 BMIMB  95      -0.205  35.183  23.302  1.00  0.00      B    H
ATOM   2816  C5  BMIMB  95       0.889  33.637  22.342  1.00  0.00      B    C
ATOM   2817  H5  BMIMB  95       0.435  32.890  21.696  1.00  0.00      B    H
ATOM   2818  H51 BMIMB  95       1.812  33.937  21.853  1.00  0.00      B    H
ATOM   2819  C51 BMIMB  95       1.248  33.041  23.804  1.00  0.00      B    C
ATOM   2820  H52 BMIMB  95       1.790  33.769  24.401  1.00  0.00      B    H
ATOM   2821  H53 BMIMB  95       0.284  32.839  24.262  1.00  0.00      B    H
ATOM   2822  C6  BMIMB  95       1.866  31.668  24.036  1.00  0.00      B    C
ATOM   2823  H6  BMIMB  95       2.676  31.415  23.363  1.00  0.00      B    H
ATOM   2824  H61 BMIMB  95       2.145  31.470  25.065  1.00  0.00      B    H
ATOM   2825  H62 BMIMB  95       1.090  30.926  23.888  1.00  0.00      B    H
ATOM   2826  N1  BMIMB  96      39.698  34.412  20.760  1.00  0.00      B    N
ATOM   2827  N11 BMIMB  96      39.188  35.907  22.200  1.00  0.00      B    N
ATOM   2828  C1  BMIMB  96      39.617  35.726  20.946  1.00  0.00      B    C
ATOM   2829  H1  BMIMB  96      39.805  36.516  20.250  1.00  0.00      B    H
ATOM   2830  C2  BMIMB  96      39.561  33.728  21.975  1.00  0.00      B    C
ATOM   2831  H2  BMIMB  96      39.825  32.698  22.080  1.00  0.00      B    H
ATOM   2832  C21 BMIMB  96      39.253  34.719  22.884  1.00  0.00      B    C
ATOM   2833  H21 BMIMB  96      39.323  34.722  23.950  1.00  0.00      B    H
ATOM   2834  C3  BMIMB  96      40.275  33.852  19.603  1.00  0.00      B    C
ATOM   2835  H3  BMIMB  96      40.204  34.476  18.725  1.00  0.00      B    H
ATOM   2836  H31 BMIMB  96      41.322  33.871  19.870  1.00  0.00      B    H
ATOM   2837  H32 BMIMB  96      39.845  32.902  19.325  1.00  0.00      B    H
ATOM   2838  C4  BMIMB  96      38.748  37.167  22.842  1.00  0.00      B    C
ATOM   2839  H4  BMIMB  96      37.980  36.922  23.561  1.00  0.00      B    H
ATOM   2840  H41 BMIMB  96      38.378  37.727  21.995  1.00  0.00      B    H
ATOM   2841  C5  BMIMB  96      39.853  37.814  23.663  1.00  0.00      B    C
ATOM   2842  H5  BMIMB  96      39.364  38.201  24.554  1.00  0.00      B    H
ATOM   2843  H51 BMIMB  96      40.556  37.031  23.937  1.00  0.00      B    H
ATOM   2844  C51 BMIMB  96      40.612  38.940  22.978  1.00  0.00      B    C
ATOM   2845  H52 BMIMB  96      40.931  38.547  22.016  1.00  0.00      B    H
ATOM   2846  H53 BMIMB  96      39.946  39.757  22.712  1.00  0.00      B    H
ATOM   2847  C6  BMIMB  96      41.636  39.607  23.913  1.00  0.00      B    C
ATOM   2848  H6  BMIMB  96      42.144  40.537  23.688  1.00  0.00      B    H
ATOM   2849  H61 BMIMB  96      41.146  39.845  24.850  1.00  0.00      B    H
ATOM   2850  H62 BMIMB  96      42.414  38.856  23.985  1.00  0.00      B    H
ATOM   2851  N1  BMIMB  97      11.881   4.977  25.890  1.00  0.00      B    N
ATOM   2852  N11 BMIMB  97      11.476   7.028  25.485  1.00  0.00      B    N
ATOM   2853  C1  BMIMB  97      11.456   5.809  24.999  1.00  0.00      B    C
ATOM   2854  H1  BMIMB  97      11.098   5.568  24.021  1.00  0.00      B    H
ATOM   2855  C2  BMIMB  97      12.114   5.675  27.073  1.00  0.00      B    C
ATOM   2856  H2  BMIMB  97      12.468   5.164  27.942  1.00  0.00      B    H
ATOM   2857  C21 BMIMB  97      11.929   6.928  26.783  1.00  0.00      B    C
ATOM   2858  H21 BMIMB  97      11.970   7.817  27.373  1.00  0.00      B    H
ATOM   2859  C3  BMIMB  97      12.023   3.532  25.610  1.00  0.00      B    C
ATOM   2860  H3  BMIMB  97      11.580   3.032  26.459  1.00  0.00      B    H
ATOM   2861  H31 BMIMB  97      11.413   3.176  24.792  1.00  0.00      B    H
ATOM   2862  H32 BMIMB  97      13.085   3.374  25.493  1.00  0.00      B    H
ATOM   2863  C4  BMIMB  97      11.107   8.251  24.788  1.00  0.00      B    C
ATOM   2864  H4  BMIMB  97      11.045   8.053  23.728  1.00  0.00      B    H
ATOM   2865  H41 BMIMB  97      11.956   8.914  24.873  1.00  0.00      B    H
ATOM   2866  C5  BMIMB  97       9.775   8.828  25.157  1.00  0.00      B    C
ATOM   2867  H5  BMIMB  97       9.856   9.474  26.027  1.00  0.00      B    H
ATOM   2868  H51 BMIMB  97       9.449   9.314  24.241  1.00  0.00      B    H
ATOM   2869  C51 BMIMB  97       8.672   7.840  25.489  1.00  0.00      B    C
ATOM   2870  H52 BMIMB  97       8.360   7.086  24.771  1.00  0.00      B    H
ATOM   2871  H53 BMIMB  97       8.995   7.497  26.469  1.00  0.00      B    H
ATOM   2872  C6  BMIMB  97       7.344   8.597  25.729  1.00  0.00      B    C
ATOM   2873  H6  BMIMB  97       6.713   8.022  26.397  1.00  0.00      B    H
ATOM   2874  H61 BMIMB  97       7.472   9.363  26.485  1.00  0.00      B    H
ATOM   2875  H62 BMIMB  97       6.786   9.011  24.897  1.00  0.00      B    H
ATOM   2876  N1  BMIMB  98      36.619  20.881  35.758  1.00  0.00      B    N
ATOM   2877  N11 BMIMB  98      34.465  20.790  35.318  1.00  0.00      B    N
ATOM   2878  C1  BMIMB  98      35.422  20.463  36.206  1.00  0.00      B    C
ATOM   2879  H1  BMIMB  98      35.311  20.126  37.215  1.00  0.00      B    H
ATOM   2880  C2  BMIMB  98      36.377  21.538  34.548  1.00  0.00      B    C
ATOM   2881  H2  BMIMB  98      37.145  22.023  33.986  1.00  0.00      B    H
ATOM   2882  C21 BMIMB  98      35.120  21.403  34.231  1.00  0.00      B    C
ATOM   2883  H21 BMIMB  98      34.504  21.636  33.390  1.00  0.00      B    H
ATOM   2884  C3  BMIMB  98      37.873  20.656  36.432  1.00  0.00      B    C
ATOM   2885  H3  BMIMB  98      38.472  21.536  36.613  1.00  0.00      B    H
ATOM   2886  H31 BMIMB  98      37.711  20.206  37.400  1.00  0.00      B    H
ATOM   2887  H32 BMIMB  98      38.439  19.957  35.835  1.00  0.00      B    H
ATOM   2888  C4  BMIMB  98      32.999  20.443  35.378  1.00  0.00      B    C
ATOM   2889  H4  BMIMB  98      32.489  21.264  34.896  1.00  0.00      B    H
ATOM   2890  H41 BMIMB  98      32.744  20.476  36.427  1.00  0.00      B    H
ATOM   2891  C5  BMIMB  98      32.576  19.137  34.760  1.00  0.00      B    C
ATOM   2892  H5  BMIMB  98      32.660  18.355  35.511  1.00  0.00      B    H
ATOM   2893  H51 BMIMB  98      31.524  19.353  34.591  1.00  0.00      B    H
ATOM   2894  C51 BMIMB  98      33.435  18.793  33.526  1.00  0.00      B    C
ATOM   2895  H52 BMIMB  98      33.137  19.527  32.781  1.00  0.00      B    H
ATOM   2896  H53 BMIMB  98      34.503  18.891  33.705  1.00  0.00      B    H
ATOM   2897  C6  BMIMB  98      33.170  17.312  33.066  1.00  0.00      B    C
ATOM   2898  H6  BMIMB  98      32.108  17.100  33.112  1.00  0.00      B    H
ATOM   2899  H61 BMIMB  98      33.348  16.914  32.073  1.00  0.00      B    H
ATOM   2900  H62 BMIMB  98      33.607  16.625  33.782  1.00  0.00      B    H
ATOM   2901  N1  BMIMB  99      -1.190  42.086  29.520  1.00  0.00      B    N
ATOM   2902  N11 BMIMB  99       0.532  42.267  28.188  1.00  0.00      B    N
ATOM   2903  C1  BMIMB  99      -0.583  42.864  28.588  1.00  0.00      B    C
ATOM   2904  H1  BMIMB  99      -1.080  43.726  28.196  1.00  0.00      B    H
ATOM   2905  C2  BMIMB  99      -0.351  41.055  29.807  1.00  0.00      B    C
ATOM   2906  H2  BMIMB  99      -0.625  40.366  30.575  1.00  0.00      B    H
ATOM   2907  C21 BMIMB  99       0.737  41.139  28.962  1.00  0.00      B    C
ATOM   2908  H21 BMIMB  99       1.589  40.509  28.829  1.00  0.00      B    H
ATOM   2909  C3  BMIMB  99      -2.409  42.395  30.259  1.00  0.00      B    C
ATOM   2910  H3  BMIMB  99      -2.606  43.456  30.229  1.00  0.00      B    H
ATOM   2911  H31 BMIMB  99      -3.288  41.893  29.883  1.00  0.00      B    H
ATOM   2912  H32 BMIMB  99      -2.255  42.099  31.287  1.00  0.00      B    H
ATOM   2913  C4  BMIMB  99       1.267  42.661  26.952  1.00  0.00      B    C
ATOM   2914  H4  BMIMB  99       0.812  42.416  26.004  1.00  0.00      B    H
ATOM   2915  H41 BMIMB  99       2.161  42.060  26.870  1.00  0.00      B    H
ATOM   2916  C5  BMIMB  99       1.814  44.119  27.101  1.00  0.00      B    C
ATOM   2917  H5  BMIMB  99       2.357  44.411  26.206  1.00  0.00      B    H
ATOM   2918  H51 BMIMB  99       1.002  44.823  27.264  1.00  0.00      B    H
ATOM   2919  C51 BMIMB  99       2.829  44.197  28.216  1.00  0.00      B    C
ATOM   2920  H52 BMIMB  99       2.204  43.997  29.082  1.00  0.00      B    H
ATOM   2921  H53 BMIMB  99       3.637  43.505  27.994  1.00  0.00      B    H
ATOM   2922  C6  BMIMB  99       3.323  45.621  28.549  1.00  0.00      B    C
ATOM   2923  H6  BMIMB  99       2.526  46.290  28.855  1.00  0.00      B    H
ATOM   2924  H61 BMIMB  99       4.110  45.488  29.283  1.00  0.00      B    H
ATOM   2925  H62 BMIMB  99       3.704  46.152  27.684  1.00  0.00      B    H
ATOM   2926  N1  BMIMB 100      14.589  31.196  38.449  1.00  0.00      B    N
ATOM   2927  N11 BMIMB 100      16.294  30.466  39.499  1.00  0.00      B    N
ATOM   2928  C1  BMIMB 100      14.997  30.421  39.416  1.00  0.00      B    C
ATOM   2929  H1  BMIMB 100      14.321  29.962  40.105  1.00  0.00      B    H
ATOM   2930  C2  BMIMB 100      15.703  31.492  37.759  1.00  0.00      B    C
ATOM   2931  H2  BMIMB 100      15.660  32.038  36.843  1.00  0.00      B    H
ATOM   2932  C21 BMIMB 100      16.737  31.247  38.529  1.00  0.00      B    C
ATOM   2933  H21 BMIMB 100      17.753  31.420  38.251  1.00  0.00      B    H
ATOM   2934  C3  BMIMB 100      13.220  31.453  38.014  1.00  0.00      B    C
ATOM   2935  H3  BMIMB 100      12.566  31.028  38.761  1.00  0.00      B    H
ATOM   2936  H31 BMIMB 100      13.101  32.526  38.003  1.00  0.00      B    H
ATOM   2937  H32 BMIMB 100      13.053  31.071  37.018  1.00  0.00      B    H
ATOM   2938  C4  BMIMB 100      17.114  29.765  40.536  1.00  0.00      B    C
ATOM   2939  H4  BMIMB 100      18.068  29.643  40.043  1.00  0.00      B    H
ATOM   2940  H41 BMIMB 100      16.784  28.749  40.694  1.00  0.00      B    H
ATOM   2941  C5  BMIMB 100      17.381  30.533  41.860  1.00  0.00      B    C
ATOM   2942  H5  BMIMB 100      16.380  30.837  42.157  1.00  0.00      B    H
ATOM   2943  H51 BMIMB 100      17.831  29.788  42.511  1.00  0.00      B    H
ATOM   2944  C51 BMIMB 100      18.171  31.771  41.584  1.00  0.00      B    C
ATOM   2945  H52 BMIMB 100      19.141  31.582  41.130  1.00  0.00      B    H
ATOM   2946  H53 BMIMB 100      17.545  32.381  40.939  1.00  0.00      B    H
ATOM   2947  C6  BMIMB 100      18.247  32.637  42.934  1.00  0.00      B    C
ATOM   2948  H6  BMIMB 100      18.823  32.187  43.733  1.00  0.00      B    H
ATOM   2949  H61 BMIMB 100      18.726  33.581  42.701  1.00  0.00      B    H
ATOM   2950  H62 BMIMB 100      17.202  32.861  43.119  1.00  0.00      B    H
ATOM   2951  N1  BMIMB 101      26.290  42.746   1.935  1.00  0.00      B    N
ATOM   2952  N11 BMIMB 101      26.368  40.932   0.811  1.00  0.00      B    N
ATOM   2953  C1  BMIMB 101      26.805  41.508   1.900  1.00  0.00      B    C
ATOM   2954  H1  BMIMB 101      27.483  41.079   2.606  1.00  0.00      B    H
ATOM   2955  C2  BMIMB 101      25.635  43.015   0.753  1.00  0.00      B    C
ATOM   2956  H2  BMIMB 101      25.217  43.955   0.466  1.00  0.00      B    H
ATOM   2957  C21 BMIMB 101      25.575  41.814   0.060  1.00  0.00      B    C
ATOM   2958  H21 BMIMB 101      25.167  41.570  -0.896  1.00  0.00      B    H
ATOM   2959  C3  BMIMB 101      26.638  43.789   2.952  1.00  0.00      B    C
ATOM   2960  H3  BMIMB 101      26.005  44.665   2.959  1.00  0.00      B    H
ATOM   2961  H31 BMIMB 101      26.540  43.370   3.943  1.00  0.00      B    H
ATOM   2962  H32 BMIMB 101      27.651  44.156   2.878  1.00  0.00      B    H
ATOM   2963  C4  BMIMB 101      26.827  39.591   0.364  1.00  0.00      B    C
ATOM   2964  H4  BMIMB 101      25.933  38.985   0.334  1.00  0.00      B    H
ATOM   2965  H41 BMIMB 101      27.419  39.141   1.147  1.00  0.00      B    H
ATOM   2966  C5  BMIMB 101      27.609  39.556  -0.927  1.00  0.00      B    C
ATOM   2967  H5  BMIMB 101      27.892  38.521  -1.104  1.00  0.00      B    H
ATOM   2968  H51 BMIMB 101      27.008  39.996  -1.718  1.00  0.00      B    H
ATOM   2969  C51 BMIMB 101      28.934  40.348  -0.931  1.00  0.00      B    C
ATOM   2970  H52 BMIMB 101      28.647  41.395  -0.876  1.00  0.00      B    H
ATOM   2971  H53 BMIMB 101      29.630  40.127  -0.126  1.00  0.00      B    H
ATOM   2972  C6  BMIMB 101      29.625  40.453  -2.257  1.00  0.00      B    C
ATOM   2973  H6  BMIMB 101      30.421  41.188  -2.283  1.00  0.00      B    H
ATOM   2974  H61 BMIMB 101      30.167  39.566  -2.565  1.00  0.00      B    H
ATOM   2975  H62 BMIMB 101      28.959  40.785  -3.046  1.00  0.00      B    H
ATOM   2976  N1  BMIMB 102      26.205   5.961   4.012  1.00  0.00      B    N
ATOM   2977  N11 BMIMB 102      27.757   4.937   5.122  1.00  0.00      B    N
ATOM   2978  C1  BMIMB 102      26.949   4.878   4.076  1.00  0.00      B    C
ATOM   2979  H1  BMIMB 102      26.796   4.076   3.385  1.00  0.00      B    H
ATOM   2980  C2  BMIMB 102      26.605   6.769   5.084  1.00  0.00      B    C
ATOM   2981  H2  BMIMB 102      26.132   7.710   5.257  1.00  0.00      B    H
ATOM   2982  C21 BMIMB 102      27.548   6.103   5.773  1.00  0.00      B    C
ATOM   2983  H21 BMIMB 102      27.976   6.360   6.717  1.00  0.00      B    H
ATOM   2984  C3  BMIMB 102      24.923   6.137   3.283  1.00  0.00      B    C
ATOM   2985  H3  BMIMB 102      24.184   6.241   4.063  1.00  0.00      B    H
ATOM   2986  H31 BMIMB 102      24.903   7.036   2.685  1.00  0.00      B    H
ATOM   2987  H32 BMIMB 102      24.690   5.214   2.772  1.00  0.00      B    H
ATOM   2988  C4  BMIMB 102      28.760   4.040   5.474  1.00  0.00      B    C
ATOM   2989  H4  BMIMB 102      28.437   3.048   5.194  1.00  0.00      B    H
ATOM   2990  H41 BMIMB 102      28.847   4.076   6.549  1.00  0.00      B    H
ATOM   2991  C5  BMIMB 102      30.190   4.174   4.865  1.00  0.00      B    C
ATOM   2992  H5  BMIMB 102      30.110   4.708   3.922  1.00  0.00      B    H
ATOM   2993  H51 BMIMB 102      30.762   4.813   5.533  1.00  0.00      B    H
ATOM   2994  C51 BMIMB 102      30.988   2.880   4.726  1.00  0.00      B    C
ATOM   2995  H52 BMIMB 102      31.082   2.344   5.666  1.00  0.00      B    H
ATOM   2996  H53 BMIMB 102      30.484   2.237   4.009  1.00  0.00      B    H
ATOM   2997  C6  BMIMB 102      32.411   3.200   4.203  1.00  0.00      B    C
ATOM   2998  H6  BMIMB 102      33.098   3.566   4.957  1.00  0.00      B    H
ATOM   2999  H61 BMIMB 102      32.869   2.236   4.010  1.00  0.00      B    H
ATOM   3000  H62 BMIMB 102      32.274   3.945   3.428  1.00  0.00      B    H
ATOM   3001  N1  BMIMB 103      11.500  11.009  15.659  1.00  0.00      B    N
ATOM   3002  N11 BMIMB 103      12.445  10.401  13.845  1.00  0.00      B    N
ATOM   3003  C1  BMIMB 103      12.538  10.359  15.135  1.00  0.00      B    C
ATOM   3004  H1  BMIMB 103      13.340   9.930  15.697  1.00  0.00      B    H
ATOM   3005  C2  BMIMB 103      10.644  11.344  14.610  1.00  0.00      B    C
ATOM   3006  H2  BMIMB 103       9.677  11.728  14.853  1.00  0.00      B    H
ATOM   3007  C21 BMIMB 103      11.276  11.016  13.479  1.00  0.00      B    C
ATOM   3008  H21 BMIMB 103      10.929  10.986  12.470  1.00  0.00      B    H
ATOM   3009  C3  BMIMB 103      11.048  11.046  17.077  1.00  0.00      B    C
ATOM   3010  H3  BMIMB 103      10.690  10.067  17.359  1.00  0.00      B    H
ATOM   3011  H31 BMIMB 103      11.829  11.359  17.755  1.00  0.00      B    H
ATOM   3012  H32 BMIMB 103      10.220  11.731  17.180  1.00  0.00      B    H
ATOM   3013  C4  BMIMB 103      13.329   9.841  12.929  1.00  0.00      B    C
ATOM   3014  H4  BMIMB 103      12.742   9.453  12.109  1.00  0.00      B    H
ATOM   3015  H41 BMIMB 103      13.940   9.006  13.240  1.00  0.00      B    H
ATOM   3016  C5  BMIMB 103      14.261  10.924  12.394  1.00  0.00      B    C
ATOM   3017  H5  BMIMB 103      14.923  11.164  13.221  1.00  0.00      B    H
ATOM   3018  H51 BMIMB 103      14.874  10.462  11.625  1.00  0.00      B    H
ATOM   3019  C51 BMIMB 103      13.676  12.338  11.956  1.00  0.00      B    C
ATOM   3020  H52 BMIMB 103      12.979  12.073  11.166  1.00  0.00      B    H
ATOM   3021  H53 BMIMB 103      13.151  12.821  12.776  1.00  0.00      B    H
ATOM   3022  C6  BMIMB 103      14.700  13.345  11.469  1.00  0.00      B    C
ATOM   3023  H6  BMIMB 103      15.559  13.472  12.119  1.00  0.00      B    H
ATOM   3024  H61 BMIMB 103      14.992  13.129  10.448  1.00  0.00      B    H
ATOM   3025  H62 BMIMB 103      14.253  14.331  11.425  1.00  0.00      B    H
ATOM   3026  N1  BMIMB 104      28.575  37.260  15.971  1.00  0.00      B    N
ATOM   3027  N11 BMIMB 104      30.470  38.351  16.027  1.00  0.00      B    N
ATOM   3028  C1  BMIMB 104      29.187  38.382  16.397  1.00  0.00      B    C
ATOM   3029  H1  BMIMB 104      28.788  39.304  16.761  1.00  0.00      B    H
ATOM   3030  C2  BMIMB 104      29.544  36.474  15.333  1.00  0.00      B    C
ATOM   3031  H2  BMIMB 104      29.366  35.482  14.978  1.00  0.00      B    H
ATOM   3032  C21 BMIMB 104      30.659  37.185  15.272  1.00  0.00      B    C
ATOM   3033  H21 BMIMB 104      31.551  36.907  14.755  1.00  0.00      B    H
ATOM   3034  C3  BMIMB 104      27.210  36.937  16.324  1.00  0.00      B    C
ATOM   3035  H3  BMIMB 104      27.043  35.889  16.525  1.00  0.00      B    H
ATOM   3036  H31 BMIMB 104      26.892  37.405  17.244  1.00  0.00      B    H
ATOM   3037  H32 BMIMB 104      26.524  37.273  15.561  1.00  0.00      B    H
ATOM   3038  C4  BMIMB 104      31.429  39.407  16.225  1.00  0.00      B    C
ATOM   3039  H4  BMIMB 104      30.992  40.393  16.163  1.00  0.00      B    H
ATOM   3040  H41 BMIMB 104      32.065  39.431  15.352  1.00  0.00      B    H
ATOM   3041  C5  BMIMB 104      32.241  39.368  17.473  1.00  0.00      B    C
ATOM   3042  H5  BMIMB 104      32.891  40.235  17.382  1.00  0.00      B    H
ATOM   3043  H51 BMIMB 104      31.577  39.495  18.324  1.00  0.00      B    H
ATOM   3044  C51 BMIMB 104      33.113  38.027  17.677  1.00  0.00      B    C
ATOM   3045  H52 BMIMB 104      32.442  37.286  17.252  1.00  0.00      B    H
ATOM   3046  H53 BMIMB 104      33.977  38.026  17.018  1.00  0.00      B    H
ATOM   3047  C6  BMIMB 104      33.459  37.865  19.185  1.00  0.00      B    C
ATOM   3048  H6  BMIMB 104      33.867  36.866  19.288  1.00  0.00      B    H
ATOM   3049  H61 BMIMB 104      34.205  38.593  19.485  1.00  0.00      B    H
ATOM   3050  H62 BMIMB 104      32.670  37.979  19.920  1.00  0.00      B    H
ATOM   3051  N1  BMIMB 105      24.482  33.560  31.835  1.00  0.00      B    N
ATOM   3052  N11 BMIMB 105      23.476  32.158  32.958  1.00  0.00      B    N
ATOM   3053  C1  BMIMB 105      24.148  33.261  33.058  1.00  0.00      B    C
ATOM   3054  H1  BMIMB 105      24.404  33.810  33.939  1.00  0.00      B    H
ATOM   3055  C2  BMIMB 105      24.213  32.502  31.007  1.00  0.00      B    C
ATOM   3056  H2  BMIMB 105      24.343  32.544  29.948  1.00  0.00      B    H
ATOM   3057  C21 BMIMB 105      23.445  31.667  31.679  1.00  0.00      B    C
ATOM   3058  H21 BMIMB 105      22.861  30.845  31.326  1.00  0.00      B    H
ATOM   3059  C3  BMIMB 105      25.157  34.760  31.347  1.00  0.00      B    C
ATOM   3060  H3  BMIMB 105      26.048  34.490  30.801  1.00  0.00      B    H
ATOM   3061  H31 BMIMB 105      24.497  35.338  30.717  1.00  0.00      B    H
ATOM   3062  H32 BMIMB 105      25.399  35.340  32.225  1.00  0.00      B    H
ATOM   3063  C4  BMIMB 105      22.954  31.476  34.147  1.00  0.00      B    C
ATOM   3064  H4  BMIMB 105      21.898  31.304  33.998  1.00  0.00      B    H
ATOM   3065  H41 BMIMB 105      23.074  32.057  35.050  1.00  0.00      B    H
ATOM   3066  C5  BMIMB 105      23.609  30.151  34.205  1.00  0.00      B    C
ATOM   3067  H5  BMIMB 105      23.268  29.457  33.441  1.00  0.00      B    H
ATOM   3068  H51 BMIMB 105      24.695  30.192  34.168  1.00  0.00      B    H
ATOM   3069  C51 BMIMB 105      23.302  29.423  35.517  1.00  0.00      B    C
ATOM   3070  H52 BMIMB 105      23.865  29.826  36.356  1.00  0.00      B    H
ATOM   3071  H53 BMIMB 105      22.260  29.292  35.796  1.00  0.00      B    H
ATOM   3072  C6  BMIMB 105      23.776  28.037  35.450  1.00  0.00      B    C
ATOM   3073  H6  BMIMB 105      23.539  27.718  36.458  1.00  0.00      B    H
ATOM   3074  H61 BMIMB 105      23.221  27.379  34.792  1.00  0.00      B    H
ATOM   3075  H62 BMIMB 105      24.840  28.001  35.242  1.00  0.00      B    H
ATOM   3076  N1  BMIMB 106      34.641  32.444  34.355  1.00  0.00      B    N
ATOM   3077  N11 BMIMB 106      35.284  34.527  34.498  1.00  0.00      B    N
ATOM   3078  C1  BMIMB 106      35.080  33.507  33.658  1.00  0.00      B    C
ATOM   3079  H1  BMIMB 106      35.316  33.468  32.616  1.00  0.00      B    H
ATOM   3080  C2  BMIMB 106      34.637  32.774  35.707  1.00  0.00      B    C
ATOM   3081  H2  BMIMB 106      34.452  32.166  36.565  1.00  0.00      B    H
ATOM   3082  C21 BMIMB 106      34.976  34.112  35.776  1.00  0.00      B    C
ATOM   3083  H21 BMIMB 106      35.086  34.655  36.689  1.00  0.00      B    H
ATOM   3084  C3  BMIMB 106      34.115  31.211  33.794  1.00  0.00      B    C
ATOM   3085  H3  BMIMB 106      33.045  31.316  33.689  1.00  0.00      B    H
ATOM   3086  H31 BMIMB 106      34.545  30.891  32.857  1.00  0.00      B    H
ATOM   3087  H32 BMIMB 106      34.318  30.482  34.565  1.00  0.00      B    H
ATOM   3088  C4  BMIMB 106      35.899  35.825  34.170  1.00  0.00      B    C
ATOM   3089  H4  BMIMB 106      36.481  35.661  33.275  1.00  0.00      B    H
ATOM   3090  H41 BMIMB 106      36.667  36.040  34.899  1.00  0.00      B    H
ATOM   3091  C5  BMIMB 106      34.837  36.879  34.042  1.00  0.00      B    C
ATOM   3092  H5  BMIMB 106      34.434  36.950  35.049  1.00  0.00      B    H
ATOM   3093  H51 BMIMB 106      35.227  37.859  33.780  1.00  0.00      B    H
ATOM   3094  C51 BMIMB 106      33.689  36.733  32.948  1.00  0.00      B    C
ATOM   3095  H52 BMIMB 106      34.053  36.482  31.956  1.00  0.00      B    H
ATOM   3096  H53 BMIMB 106      32.999  35.950  33.256  1.00  0.00      B    H
ATOM   3097  C6  BMIMB 106      32.760  37.965  32.802  1.00  0.00      B    C
ATOM   3098  H6  BMIMB 106      32.004  37.740  32.058  1.00  0.00      B    H
ATOM   3099  H61 BMIMB 106      32.357  38.112  33.798  1.00  0.00      B    H
ATOM   3100  H62 BMIMB 106      33.307  38.820  32.423  1.00  0.00      B    H
ATOM   3101  N1  BMIMB 107      43.148  23.418  38.444  1.00  0.00      B    N
ATOM   3102  N11 BMIMB 107      43.513  23.521  40.510  1.00  0.00      B    N
ATOM   3103  C1  BMIMB 107      42.619  23.629  39.602  1.00  0.00      B    C
ATOM   3104  H1  BMIMB 107      41.561  23.693  39.742  1.00  0.00      B    H
ATOM   3105  C2  BMIMB 107      44.464  23.017  38.677  1.00  0.00      B    C
ATOM   3106  H2  BMIMB 107      45.051  22.644  37.865  1.00  0.00      B    H
ATOM   3107  C21 BMIMB 107      44.713  23.175  39.978  1.00  0.00      B    C
ATOM   3108  H21 BMIMB 107      45.620  23.177  40.542  1.00  0.00      B    H
ATOM   3109  C3  BMIMB 107      42.344  23.248  37.178  1.00  0.00      B    C
ATOM   3110  H3  BMIMB 107      42.666  22.310  36.749  1.00  0.00      B    H
ATOM   3111  H31 BMIMB 107      41.289  23.108  37.361  1.00  0.00      B    H
ATOM   3112  H32 BMIMB 107      42.502  24.161  36.623  1.00  0.00      B    H
ATOM   3113  C4  BMIMB 107      43.277  23.553  41.987  1.00  0.00      B    C
ATOM   3114  H4  BMIMB 107      44.041  23.091  42.594  1.00  0.00      B    H
ATOM   3115  H41 BMIMB 107      42.451  22.873  42.127  1.00  0.00      B    H
ATOM   3116  C5  BMIMB 107      42.879  25.009  42.415  1.00  0.00      B    C
ATOM   3117  H5  BMIMB 107      41.984  25.258  41.850  1.00  0.00      B    H
ATOM   3118  H51 BMIMB 107      42.652  25.018  43.478  1.00  0.00      B    H
ATOM   3119  C51 BMIMB 107      44.017  25.987  42.079  1.00  0.00      B    C
ATOM   3120  H52 BMIMB 107      44.958  25.577  42.435  1.00  0.00      B    H
ATOM   3121  H53 BMIMB 107      43.978  26.093  40.998  1.00  0.00      B    H
ATOM   3122  C6  BMIMB 107      43.844  27.387  42.574  1.00  0.00      B    C
ATOM   3123  H6  BMIMB 107      44.660  28.078  42.401  1.00  0.00      B    H
ATOM   3124  H61 BMIMB 107      42.971  27.877  42.159  1.00  0.00      B    H
ATOM   3125  H62 BMIMB 107      43.570  27.242  43.613  1.00  0.00      B    H
ATOM   3126  N1  BMIMB 108      13.534  20.956  30.994  1.00  0.00      B    N
ATOM   3127  N11 BMIMB 108      13.798  21.849  29.044  1.00  0.00      B    N
ATOM   3128  C1  BMIMB 108      13.752  22.098  30.317  1.00  0.00      B    C
ATOM   3129  H1  BMIMB 108      14.115  23.024  30.708  1.00  0.00      B    H
ATOM   3130  C2  BMIMB 108      13.410  19.976  30.049  1.00  0.00      B    C
ATOM   3131  H2  BMIMB 108      13.251  18.962  30.345  1.00  0.00      B    H
ATOM   3132  C21 BMIMB 108      13.600  20.482  28.854  1.00  0.00      B    C
ATOM   3133  H21 BMIMB 108      13.683  20.047  27.882  1.00  0.00      B    H
ATOM   3134  C3  BMIMB 108      13.737  20.767  32.459  1.00  0.00      B    C
ATOM   3135  H3  BMIMB 108      13.599  21.689  33.004  1.00  0.00      B    H
ATOM   3136  H31 BMIMB 108      12.947  20.054  32.646  1.00  0.00      B    H
ATOM   3137  H32 BMIMB 108      14.692  20.352  32.746  1.00  0.00      B    H
ATOM   3138  C4  BMIMB 108      14.079  22.916  28.006  1.00  0.00      B    C
ATOM   3139  H4  BMIMB 108      13.844  22.537  27.022  1.00  0.00      B    H
ATOM   3140  H41 BMIMB 108      15.156  22.846  27.993  1.00  0.00      B    H
ATOM   3141  C5  BMIMB 108      13.469  24.279  28.413  1.00  0.00      B    C
ATOM   3142  H5  BMIMB 108      14.031  24.530  29.309  1.00  0.00      B    H
ATOM   3143  H51 BMIMB 108      13.725  24.978  27.620  1.00  0.00      B    H
ATOM   3144  C51 BMIMB 108      11.939  24.291  28.477  1.00  0.00      B    C
ATOM   3145  H52 BMIMB 108      11.524  24.000  27.516  1.00  0.00      B    H
ATOM   3146  H53 BMIMB 108      11.593  23.476  29.109  1.00  0.00      B    H
ATOM   3147  C6  BMIMB 108      11.384  25.650  28.945  1.00  0.00      B    C
ATOM   3148  H6  BMIMB 108      10.301  25.682  28.987  1.00  0.00      B    H
ATOM   3149  H61 BMIMB 108      11.726  26.015  29.907  1.00  0.00      B    H
ATOM   3150  H62 BMIMB 108      11.593  26.470  28.268  1.00  0.00      B    H
ATOM   3151  N1  BMIMB 109      17.973  44.416   1.014  1.00  0.00      B    N
ATOM   3152  N11 BMIMB 109      16.094  44.738   2.162  1.00  0.00      B    N
ATOM   3153  C1  BMIMB 109      17.015  45.279   1.381  1.00  0.00      B    C
ATOM   3154  H1  BMIMB 109      16.923  46.336   1.249  1.00  0.00      B    H
ATOM   3155  C2  BMIMB 109      17.570  43.270   1.672  1.00  0.00      B    C
ATOM   3156  H2  BMIMB 109      18.253  42.449   1.692  1.00  0.00      B    H
ATOM   3157  C21 BMIMB 109      16.443  43.437   2.365  1.00  0.00      B    C
ATOM   3158  H21 BMIMB 109      15.905  42.741   2.970  1.00  0.00      B    H
ATOM   3159  C3  BMIMB 109      19.007  44.767   0.051  1.00  0.00      B    C
ATOM   3160  H3  BMIMB 109      19.181  43.969  -0.656  1.00  0.00      B    H
ATOM   3161  H31 BMIMB 109      18.894  45.732  -0.421  1.00  0.00      B    H
ATOM   3162  H32 BMIMB 109      19.932  44.824   0.605  1.00  0.00      B    H
ATOM   3163  C4  BMIMB 109      15.113  45.441   2.914  1.00  0.00      B    C
ATOM   3164  H4  BMIMB 109      15.514  46.444   2.916  1.00  0.00      B    H
ATOM   3165  H41 BMIMB 109      15.139  45.098   3.938  1.00  0.00      B    H
ATOM   3166  C5  BMIMB 109      13.641  45.320   2.404  1.00  0.00      B    C
ATOM   3167  H5  BMIMB 109      13.300  44.319   2.655  1.00  0.00      B    H
ATOM   3168  H51 BMIMB 109      13.011  46.027   2.938  1.00  0.00      B    H
ATOM   3169  C51 BMIMB 109      13.641  45.371   0.883  1.00  0.00      B    C
ATOM   3170  H52 BMIMB 109      13.836  46.358   0.472  1.00  0.00      B    H
ATOM   3171  H53 BMIMB 109      14.458  44.726   0.567  1.00  0.00      B    H
ATOM   3172  C6  BMIMB 109      12.345  44.802   0.409  1.00  0.00      B    C
ATOM   3173  H6  BMIMB 109      11.640  45.593   0.640  1.00  0.00      B    H
ATOM   3174  H61 BMIMB 109      12.270  44.660  -0.663  1.00  0.00      B    H
ATOM   3175  H62 BMIMB 109      12.035  43.846   0.813  1.00  0.00      B    H
ATOM   3176  N1  BMIMB 110      37.285  15.888  15.796  1.00  0.00      B    N
ATOM   3177  N11 BMIMB 110      36.402  17.080  17.358  1.00  0.00      B    N
ATOM   3178  C1  BMIMB 110      36.192  16.100  16.533  1.00  0.00      B    C
ATOM   3179  H1  BMIMB 110      35.269  15.562  16.504  1.00  0.00      B    H
ATOM   3180  C2  BMIMB 110      38.221  16.656  16.228  1.00  0.00      B    C
ATOM   3181  H2  BMIMB 110      39.220  16.612  15.854  1.00  0.00      B    H
ATOM   3182  C21 BMIMB 110      37.684  17.458  17.163  1.00  0.00      B    C
ATOM   3183  H21 BMIMB 110      38.220  18.097  17.830  1.00  0.00      B    H
ATOM   3184  C3  BMIMB 110      37.465  14.742  14.863  1.00  0.00      B    C
ATOM   3185  H3  BMIMB 110      38.439  14.367  15.139  1.00  0.00      B    H
ATOM   3186  H31 BMIMB 110      36.710  13.976  14.965  1.00  0.00      B    H
ATOM   3187  H32 BMIMB 110      37.355  15.073  13.840  1.00  0.00      B    H
ATOM   3188  C4  BMIMB 110      35.346  17.635  18.274  1.00  0.00      B    C
ATOM   3189  H4  BMIMB 110      34.458  17.712  17.664  1.00  0.00      B    H
ATOM   3190  H41 BMIMB 110      35.650  18.650  18.484  1.00  0.00      B    H
ATOM   3191  C5  BMIMB 110      35.047  16.733  19.516  1.00  0.00      B    C
ATOM   3192  H5  BMIMB 110      34.622  15.774  19.234  1.00  0.00      B    H
ATOM   3193  H51 BMIMB 110      36.024  16.432  19.884  1.00  0.00      B    H
ATOM   3194  C51 BMIMB 110      34.299  17.396  20.727  1.00  0.00      B    C
ATOM   3195  H52 BMIMB 110      34.828  18.283  21.065  1.00  0.00      B    H
ATOM   3196  H53 BMIMB 110      33.324  17.664  20.327  1.00  0.00      B    H
ATOM   3197  C6  BMIMB 110      34.081  16.319  21.822  1.00  0.00      B    C
ATOM   3198  H6  BMIMB 110      33.400  15.491  21.658  1.00  0.00      B    H
ATOM   3199  H61 BMIMB 110      35.016  15.871  22.138  1.00  0.00      B    H
ATOM   3200  H62 BMIMB 110      33.719  16.714  22.764  1.00  0.00      B    H
ATOM   3201  N1  BMIMB 111       6.595  14.485  36.174  1.00  0.00      B    N
ATOM   3202  N11 BMIMB 111       6.015  13.841  34.211  1.00  0.00      B    N
ATOM   3203  C1  BMIMB 111       5.973  14.841  35.075  1.00  0.00      B    C
ATOM   3204  H1  BMIMB 111       5.490  15.783  34.921  1.00  0.00      B    H
ATOM   3205  C2  BMIMB 111       7.162  13.255  36.025  1.00  0.00      B    C
ATOM   3206  H2  BMIMB 111       7.895  12.808  36.660  1.00  0.00      B    H
ATOM   3207  C21 BMIMB 111       6.720  12.837  34.796  1.00  0.00      B    C
ATOM   3208  H21 BMIMB 111       6.848  11.850  34.410  1.00  0.00      B    H
ATOM   3209  C3  BMIMB 111       6.786  15.370  37.316  1.00  0.00      B    C
ATOM   3210  H3  BMIMB 111       5.767  15.715  37.419  1.00  0.00      B    H
ATOM   3211  H31 BMIMB 111       7.080  14.840  38.209  1.00  0.00      B    H
ATOM   3212  H32 BMIMB 111       7.443  16.221  37.211  1.00  0.00      B    H
ATOM   3213  C4  BMIMB 111       5.427  13.801  32.848  1.00  0.00      B    C
ATOM   3214  H4  BMIMB 111       4.596  14.491  32.851  1.00  0.00      B    H
ATOM   3215  H41 BMIMB 111       4.920  12.858  32.710  1.00  0.00      B    H
ATOM   3216  C5  BMIMB 111       6.475  13.977  31.768  1.00  0.00      B    C
ATOM   3217  H5  BMIMB 111       7.197  13.172  31.876  1.00  0.00      B    H
ATOM   3218  H51 BMIMB 111       6.018  13.819  30.794  1.00  0.00      B    H
ATOM   3219  C51 BMIMB 111       7.248  15.279  31.780  1.00  0.00      B    C
ATOM   3220  H52 BMIMB 111       7.899  15.485  32.625  1.00  0.00      B    H
ATOM   3221  H53 BMIMB 111       7.922  15.279  30.927  1.00  0.00      B    H
ATOM   3222  C6  BMIMB 111       6.349  16.552  31.505  1.00  0.00      B    C
ATOM   3223  H6  BMIMB 111       5.567  16.674  32.246  1.00  0.00      B    H
ATOM   3224  H61 BMIMB 111       6.963  17.445  31.503  1.00  0.00      B    H
ATOM   3225  H62 BMIMB 111       5.827  16.511  30.556  1.00  0.00      B    H
ATOM   3226  N1  BMIMB 112      26.323  17.701  36.344  1.00  0.00      B    N
ATOM   3227  N11 BMIMB 112      26.188  18.253  34.289  1.00  0.00      B    N
ATOM   3228  C1  BMIMB 112      26.074  18.651  35.505  1.00  0.00      B    C
ATOM   3229  H1  BMIMB 112      25.923  19.653  35.846  1.00  0.00      B    H
ATOM   3230  C2  BMIMB 112      26.604  16.576  35.636  1.00  0.00      B    C
ATOM   3231  H2  BMIMB 112      26.767  15.669  36.176  1.00  0.00      B    H
ATOM   3232  C21 BMIMB 112      26.561  16.891  34.304  1.00  0.00      B    C
ATOM   3233  H21 BMIMB 112      26.610  16.370  33.373  1.00  0.00      B    H
ATOM   3234  C3  BMIMB 112      26.158  17.691  37.753  1.00  0.00      B    C
ATOM   3235  H3  BMIMB 112      26.164  16.651  38.047  1.00  0.00      B    H
ATOM   3236  H31 BMIMB 112      27.030  18.146  38.199  1.00  0.00      B    H
ATOM   3237  H32 BMIMB 112      25.263  18.207  38.069  1.00  0.00      B    H
ATOM   3238  C4  BMIMB 112      25.727  18.969  33.089  1.00  0.00      B    C
ATOM   3239  H4  BMIMB 112      25.399  19.924  33.473  1.00  0.00      B    H
ATOM   3240  H41 BMIMB 112      24.868  18.515  32.617  1.00  0.00      B    H
ATOM   3241  C5  BMIMB 112      26.805  19.238  32.158  1.00  0.00      B    C
ATOM   3242  H5  BMIMB 112      26.703  18.505  31.362  1.00  0.00      B    H
ATOM   3243  H51 BMIMB 112      26.684  20.225  31.719  1.00  0.00      B    H
ATOM   3244  C51 BMIMB 112      28.182  19.136  32.724  1.00  0.00      B    C
ATOM   3245  H52 BMIMB 112      28.198  19.777  33.601  1.00  0.00      B    H
ATOM   3246  H53 BMIMB 112      28.332  18.113  33.059  1.00  0.00      B    H
ATOM   3247  C6  BMIMB 112      29.355  19.530  31.790  1.00  0.00      B    C
ATOM   3248  H6  BMIMB 112      29.482  18.764  31.034  1.00  0.00      B    H
ATOM   3249  H61 BMIMB 112      29.052  20.482  31.370  1.00  0.00      B    H
ATOM   3250  H62 BMIMB 112      30.310  19.548  32.301  1.00  0.00      B    H
ATOM   3251  N1  BMIMB 113       7.500  31.129  42.253  1.00  0.00      B    N
ATOM   3252  N11 BMIMB 113       9.510  30.692  42.959  1.00  0.00      B    N
ATOM   3253  C1  BMIMB 113       8.758  31.518  42.282  1.00  0.00      B    C
ATOM   3254  H1  BMIMB 113       9.109  32.461  41.921  1.00  0.00      B    H
ATOM   3255  C2  BMIMB 113       7.514  29.882  42.912  1.00  0.00      B    C
ATOM   3256  H2  BMIMB 113       6.645  29.301  43.129  1.00  0.00      B    H
ATOM   3257  C21 BMIMB 113       8.789  29.530  43.169  1.00  0.00      B    C
ATOM   3258  H21 BMIMB 113       9.284  28.730  43.673  1.00  0.00      B    H
ATOM   3259  C3  BMIMB 113       6.314  31.896  41.787  1.00  0.00      B    C
ATOM   3260  H3  BMIMB 113       6.694  32.742  41.233  1.00  0.00      B    H
ATOM   3261  H31 BMIMB 113       5.801  31.168  41.176  1.00  0.00      B    H
ATOM   3262  H32 BMIMB 113       5.780  32.305  42.632  1.00  0.00      B    H
ATOM   3263  C4  BMIMB 113      10.956  30.830  43.263  1.00  0.00      B    C
ATOM   3264  H4  BMIMB 113      11.463  31.426  42.518  1.00  0.00      B    H
ATOM   3265  H41 BMIMB 113      11.314  29.853  42.976  1.00  0.00      B    H
ATOM   3266  C5  BMIMB 113      11.244  31.075  44.776  1.00  0.00      B    C
ATOM   3267  H5  BMIMB 113      11.383  32.148  44.878  1.00  0.00      B    H
ATOM   3268  H51 BMIMB 113      10.309  30.787  45.251  1.00  0.00      B    H
ATOM   3269  C51 BMIMB 113      12.317  30.186  45.480  1.00  0.00      B    C
ATOM   3270  H52 BMIMB 113      12.177  30.284  46.554  1.00  0.00      B    H
ATOM   3271  H53 BMIMB 113      12.301  29.151  45.147  1.00  0.00      B    H
ATOM   3272  C6  BMIMB 113      13.637  30.765  45.051  1.00  0.00      B    C
ATOM   3273  H6  BMIMB 113      13.775  31.824  45.238  1.00  0.00      B    H
ATOM   3274  H61 BMIMB 113      14.436  30.232  45.553  1.00  0.00      B    H
ATOM   3275  H62 BMIMB 113      13.743  30.653  43.979  1.00  0.00      B    H
ATOM   3276  N1  BMIMB 114      25.702  14.784   6.155  1.00  0.00      B    N
ATOM   3277  N11 BMIMB 114      26.213  16.761   6.696  1.00  0.00      B    N
ATOM   3278  C1  BMIMB 114      25.595  16.020   5.794  1.00  0.00      B    C
ATOM   3279  H1  BMIMB 114      25.151  16.371   4.886  1.00  0.00      B    H
ATOM   3280  C2  BMIMB 114      26.356  14.772   7.304  1.00  0.00      B    C
ATOM   3281  H2  BMIMB 114      26.595  13.809   7.699  1.00  0.00      B    H
ATOM   3282  C21 BMIMB 114      26.618  15.975   7.709  1.00  0.00      B    C
ATOM   3283  H21 BMIMB 114      27.115  16.382   8.563  1.00  0.00      B    H
ATOM   3284  C3  BMIMB 114      25.298  13.653   5.412  1.00  0.00      B    C
ATOM   3285  H3  BMIMB 114      24.799  14.005   4.521  1.00  0.00      B    H
ATOM   3286  H31 BMIMB 114      26.215  13.128   5.191  1.00  0.00      B    H
ATOM   3287  H32 BMIMB 114      24.666  13.128   6.114  1.00  0.00      B    H
ATOM   3288  C4  BMIMB 114      26.579  18.200   6.543  1.00  0.00      B    C
ATOM   3289  H4  BMIMB 114      26.409  18.681   7.496  1.00  0.00      B    H
ATOM   3290  H41 BMIMB 114      25.935  18.738   5.862  1.00  0.00      B    H
ATOM   3291  C5  BMIMB 114      28.045  18.389   6.147  1.00  0.00      B    C
ATOM   3292  H5  BMIMB 114      28.790  17.919   6.783  1.00  0.00      B    H
ATOM   3293  H51 BMIMB 114      28.082  17.812   5.226  1.00  0.00      B    H
ATOM   3294  C51 BMIMB 114      28.487  19.828   5.795  1.00  0.00      B    C
ATOM   3295  H52 BMIMB 114      27.811  20.168   5.014  1.00  0.00      B    H
ATOM   3296  H53 BMIMB 114      28.448  20.498   6.650  1.00  0.00      B    H
ATOM   3297  C6  BMIMB 114      29.932  19.940   5.240  1.00  0.00      B    C
ATOM   3298  H6  BMIMB 114      30.226  19.321   4.401  1.00  0.00      B    H
ATOM   3299  H61 BMIMB 114      30.182  20.984   5.086  1.00  0.00      B    H
ATOM   3300  H62 BMIMB 114      30.591  19.578   6.022  1.00  0.00      B    H
ATOM   3301  N1  BMIMB 115       2.363   5.665  11.008  1.00  0.00      B    N
ATOM   3302  N11 BMIMB 115       3.015   3.922   9.970  1.00  0.00      B    N
ATOM   3303  C1  BMIMB 115       3.360   5.094  10.423  1.00  0.00      B    C
ATOM   3304  H1  BMIMB 115       4.316   5.541  10.256  1.00  0.00      B    H
ATOM   3305  C2  BMIMB 115       1.315   4.757  11.087  1.00  0.00      B    C
ATOM   3306  H2  BMIMB 115       0.367   5.027  11.499  1.00  0.00      B    H
ATOM   3307  C21 BMIMB 115       1.752   3.669  10.424  1.00  0.00      B    C
ATOM   3308  H21 BMIMB 115       1.269   2.756  10.154  1.00  0.00      B    H
ATOM   3309  C3  BMIMB 115       2.245   7.020  11.639  1.00  0.00      B    C
ATOM   3310  H3  BMIMB 115       2.387   7.042  12.710  1.00  0.00      B    H
ATOM   3311  H31 BMIMB 115       3.080   7.557  11.213  1.00  0.00      B    H
ATOM   3312  H32 BMIMB 115       1.292   7.447  11.361  1.00  0.00      B    H
ATOM   3313  C4  BMIMB 115       3.930   2.961   9.336  1.00  0.00      B    C
ATOM   3314  H4  BMIMB 115       3.487   2.032   9.663  1.00  0.00      B    H
ATOM   3315  H41 BMIMB 115       4.888   2.964   9.834  1.00  0.00      B    H
ATOM   3316  C5  BMIMB 115       4.040   3.112   7.817  1.00  0.00      B    C
ATOM   3317  H5  BMIMB 115       4.555   4.047   7.612  1.00  0.00      B    H
ATOM   3318  H51 BMIMB 115       4.566   2.215   7.500  1.00  0.00      B    H
ATOM   3319  C51 BMIMB 115       2.726   3.176   7.056  1.00  0.00      B    C
ATOM   3320  H52 BMIMB 115       2.192   2.230   7.099  1.00  0.00      B    H
ATOM   3321  H53 BMIMB 115       2.081   3.976   7.409  1.00  0.00      B    H
ATOM   3322  C6  BMIMB 115       2.992   3.304   5.594  1.00  0.00      B    C
ATOM   3323  H6  BMIMB 115       2.134   3.025   4.993  1.00  0.00      B    H
ATOM   3324  H61 BMIMB 115       3.503   4.227   5.344  1.00  0.00      B    H
ATOM   3325  H62 BMIMB 115       3.742   2.601   5.249  1.00  0.00      B    H
ATOM   3326  N1  BMIMB 116      25.645  45.082  42.427  1.00  0.00      B    N
ATOM   3327  N11 BMIMB 116      24.977  43.002  42.333  1.00  0.00      B    N
ATOM   3328  C1  BMIMB 116      24.827  44.205  42.922  1.00  0.00      B    C
ATOM   3329  H1  BMIMB 116      24.161  44.472  43.715  1.00  0.00      B    H
ATOM   3330  C2  BMIMB 116      26.326  44.453  41.394  1.00  0.00      B    C
ATOM   3331  H2  BMIMB 116      26.994  44.895  40.687  1.00  0.00      B    H
ATOM   3332  C21 BMIMB 116      25.986  43.162  41.436  1.00  0.00      B    C
ATOM   3333  H21 BMIMB 116      26.330  42.335  40.853  1.00  0.00      B    H
ATOM   3334  C3  BMIMB 116      25.516  46.523  42.566  1.00  0.00      B    C
ATOM   3335  H3  BMIMB 116      24.859  46.886  41.790  1.00  0.00      B    H
ATOM   3336  H31 BMIMB 116      25.007  46.877  43.451  1.00  0.00      B    H
ATOM   3337  H32 BMIMB 116      26.444  47.060  42.437  1.00  0.00      B    H
ATOM   3338  C4  BMIMB 116      24.443  41.711  42.729  1.00  0.00      B    C
ATOM   3339  H4  BMIMB 116      24.277  41.858  43.786  1.00  0.00      B    H
ATOM   3340  H41 BMIMB 116      25.228  40.991  42.553  1.00  0.00      B    H
ATOM   3341  C5  BMIMB 116      23.111  41.351  42.061  1.00  0.00      B    C
ATOM   3342  H5  BMIMB 116      23.300  41.140  41.012  1.00  0.00      B    H
ATOM   3343  H51 BMIMB 116      22.708  40.440  42.495  1.00  0.00      B    H
ATOM   3344  C51 BMIMB 116      22.058  42.449  42.301  1.00  0.00      B    C
ATOM   3345  H52 BMIMB 116      21.878  42.574  43.365  1.00  0.00      B    H
ATOM   3346  H53 BMIMB 116      22.488  43.378  41.935  1.00  0.00      B    H
ATOM   3347  C6  BMIMB 116      20.717  42.209  41.563  1.00  0.00      B    C
ATOM   3348  H6  BMIMB 116      20.868  42.009  40.509  1.00  0.00      B    H
ATOM   3349  H61 BMIMB 116      19.995  41.479  41.910  1.00  0.00      B    H
ATOM   3350  H62 BMIMB 116      20.259  43.180  41.710  1.00  0.00      B    H
ATOM   3351  N1  BMIMB 117      35.255  26.332  20.195  1.00  0.00      B    N
ATOM   3352  N11 BMIMB 117      35.083  28.123  21.407  1.00  0.00      B    N
ATOM   3353  C1  BMIMB 117      34.524  27.007  21.037  1.00  0.00      B    C
ATOM   3354  H1  BMIMB 117      33.586  26.693  21.442  1.00  0.00      B    H
ATOM   3355  C2  BMIMB 117      36.337  27.148  19.867  1.00  0.00      B    C
ATOM   3356  H2  BMIMB 117      37.043  26.822  19.135  1.00  0.00      B    H
ATOM   3357  C21 BMIMB 117      36.191  28.266  20.604  1.00  0.00      B    C
ATOM   3358  H21 BMIMB 117      36.858  29.099  20.635  1.00  0.00      B    H
ATOM   3359  C3  BMIMB 117      34.881  25.075  19.561  1.00  0.00      B    C
ATOM   3360  H3  BMIMB 117      34.577  25.261  18.542  1.00  0.00      B    H
ATOM   3361  H31 BMIMB 117      35.656  24.335  19.428  1.00  0.00      B    H
ATOM   3362  H32 BMIMB 117      34.125  24.579  20.152  1.00  0.00      B    H
ATOM   3363  C4  BMIMB 117      34.588  29.160  22.328  1.00  0.00      B    C
ATOM   3364  H4  BMIMB 117      33.538  28.927  22.419  1.00  0.00      B    H
ATOM   3365  H41 BMIMB 117      34.771  30.083  21.797  1.00  0.00      B    H
ATOM   3366  C5  BMIMB 117      35.208  29.150  23.723  1.00  0.00      B    C
ATOM   3367  H5  BMIMB 117      36.167  29.642  23.579  1.00  0.00      B    H
ATOM   3368  H51 BMIMB 117      34.661  29.783  24.417  1.00  0.00      B    H
ATOM   3369  C51 BMIMB 117      35.247  27.724  24.225  1.00  0.00      B    C
ATOM   3370  H52 BMIMB 117      34.237  27.406  23.977  1.00  0.00      B    H
ATOM   3371  H53 BMIMB 117      35.968  27.118  23.682  1.00  0.00      B    H
ATOM   3372  C6  BMIMB 117      35.568  27.632  25.709  1.00  0.00      B    C
ATOM   3373  H6  BMIMB 117      36.465  28.209  25.902  1.00  0.00      B    H
ATOM   3374  H61 BMIMB 117      34.767  27.989  26.345  1.00  0.00      B    H
ATOM   3375  H62 BMIMB 117      35.725  26.606  26.023  1.00  0.00      B    H
ATOM   3376  N1  BMIMB 118      21.611  44.079  21.967  1.00  0.00      B    N
ATOM   3377  N11 BMIMB 118      21.985  44.653  24.014  1.00  0.00      B    N
ATOM   3378  C1  BMIMB 118      21.233  44.844  22.908  1.00  0.00      B    C
ATOM   3379  H1  BMIMB 118      20.550  45.659  22.802  1.00  0.00      B    H
ATOM   3380  C2  BMIMB 118      22.636  43.318  22.491  1.00  0.00      B    C
ATOM   3381  H2  BMIMB 118      23.135  42.578  21.905  1.00  0.00      B    H
ATOM   3382  C21 BMIMB 118      22.842  43.615  23.752  1.00  0.00      B    C
ATOM   3383  H21 BMIMB 118      23.460  43.252  24.544  1.00  0.00      B    H
ATOM   3384  C3  BMIMB 118      21.034  44.049  20.625  1.00  0.00      B    C
ATOM   3385  H3  BMIMB 118      21.732  44.387  19.873  1.00  0.00      B    H
ATOM   3386  H31 BMIMB 118      20.537  43.130  20.351  1.00  0.00      B    H
ATOM   3387  H32 BMIMB 118      20.241  44.783  20.608  1.00  0.00      B    H
ATOM   3388  C4  BMIMB 118      21.905  45.398  25.268  1.00  0.00      B    C
ATOM   3389  H4  BMIMB 118      22.025  44.652  26.039  1.00  0.00      B    H
ATOM   3390  H41 BMIMB 118      20.932  45.865  25.288  1.00  0.00      B    H
ATOM   3391  C5  BMIMB 118      23.015  46.448  25.519  1.00  0.00      B    C
ATOM   3392  H5  BMIMB 118      22.798  47.168  24.734  1.00  0.00      B    H
ATOM   3393  H51 BMIMB 118      22.899  46.949  26.477  1.00  0.00      B    H
ATOM   3394  C51 BMIMB 118      24.409  45.985  25.380  1.00  0.00      B    C
ATOM   3395  H52 BMIMB 118      24.693  45.216  26.095  1.00  0.00      B    H
ATOM   3396  H53 BMIMB 118      24.471  45.417  24.455  1.00  0.00      B    H
ATOM   3397  C6  BMIMB 118      25.422  47.127  25.263  1.00  0.00      B    C
ATOM   3398  H6  BMIMB 118      26.375  46.701  24.972  1.00  0.00      B    H
ATOM   3399  H61 BMIMB 118      25.188  47.760  24.414  1.00  0.00      B    H
ATOM   3400  H62 BMIMB 118      25.487  47.843  26.074  1.00  0.00      B    H
ATOM   3401  N1  BMIMB 119      22.931  15.101  36.842  1.00  0.00      B    N
ATOM   3402  N11 BMIMB 119      22.210  15.290  34.834  1.00  0.00      B    N
ATOM   3403  C1  BMIMB 119      22.029  15.647  36.083  1.00  0.00      B    C
ATOM   3404  H1  BMIMB 119      21.301  16.365  36.397  1.00  0.00      B    H
ATOM   3405  C2  BMIMB 119      23.525  14.135  36.093  1.00  0.00      B    C
ATOM   3406  H2  BMIMB 119      24.139  13.370  36.516  1.00  0.00      B    H
ATOM   3407  C21 BMIMB 119      23.133  14.242  34.858  1.00  0.00      B    C
ATOM   3408  H21 BMIMB 119      23.425  13.717  33.975  1.00  0.00      B    H
ATOM   3409  C3  BMIMB 119      23.051  15.300  38.274  1.00  0.00      B    C
ATOM   3410  H3  BMIMB 119      23.261  14.361  38.763  1.00  0.00      B    H
ATOM   3411  H31 BMIMB 119      23.847  15.978  38.545  1.00  0.00      B    H
ATOM   3412  H32 BMIMB 119      22.104  15.767  38.501  1.00  0.00      B    H
ATOM   3413  C4  BMIMB 119      21.463  15.811  33.644  1.00  0.00      B    C
ATOM   3414  H4  BMIMB 119      21.883  15.190  32.866  1.00  0.00      B    H
ATOM   3415  H41 BMIMB 119      21.720  16.848  33.486  1.00  0.00      B    H
ATOM   3416  C5  BMIMB 119      19.905  15.552  33.647  1.00  0.00      B    C
ATOM   3417  H5  BMIMB 119      19.851  14.556  34.079  1.00  0.00      B    H
ATOM   3418  H51 BMIMB 119      19.464  16.232  34.371  1.00  0.00      B    H
ATOM   3419  C51 BMIMB 119      19.295  15.410  32.289  1.00  0.00      B    C
ATOM   3420  H52 BMIMB 119      19.258  16.408  31.859  1.00  0.00      B    H
ATOM   3421  H53 BMIMB 119      19.845  14.681  31.700  1.00  0.00      B    H
ATOM   3422  C6  BMIMB 119      17.921  14.832  32.423  1.00  0.00      B    C
ATOM   3423  H6  BMIMB 119      17.292  15.379  33.116  1.00  0.00      B    H
ATOM   3424  H61 BMIMB 119      17.404  14.635  31.491  1.00  0.00      B    H
ATOM   3425  H62 BMIMB 119      17.905  13.906  32.987  1.00  0.00      B    H
ATOM   3426  N1  BMIMB 120      18.856   7.975  17.862  1.00  0.00      B    N
ATOM   3427  N11 BMIMB 120      17.517   8.525  19.465  1.00  0.00      B    N
ATOM   3428  C1  BMIMB 120      17.589   8.177  18.176  1.00  0.00      B    C
ATOM   3429  H1  BMIMB 120      16.773   7.906  17.540  1.00  0.00      B    H
ATOM   3430  C2  BMIMB 120      19.590   7.914  19.016  1.00  0.00      B    C
ATOM   3431  H2  BMIMB 120      20.641   7.728  19.034  1.00  0.00      B    H
ATOM   3432  C21 BMIMB 120      18.754   8.150  19.997  1.00  0.00      B    C
ATOM   3433  H21 BMIMB 120      18.900   8.049  21.050  1.00  0.00      B    H
ATOM   3434  C3  BMIMB 120      19.335   7.451  16.554  1.00  0.00      B    C
ATOM   3435  H3  BMIMB 120      20.241   6.878  16.687  1.00  0.00      B    H
ATOM   3436  H31 BMIMB 120      18.473   6.966  16.120  1.00  0.00      B    H
ATOM   3437  H32 BMIMB 120      19.558   8.270  15.887  1.00  0.00      B    H
ATOM   3438  C4  BMIMB 120      16.310   8.688  20.373  1.00  0.00      B    C
ATOM   3439  H4  BMIMB 120      16.274   7.796  20.981  1.00  0.00      B    H
ATOM   3440  H41 BMIMB 120      15.535   8.592  19.628  1.00  0.00      B    H
ATOM   3441  C5  BMIMB 120      16.316  10.006  21.041  1.00  0.00      B    C
ATOM   3442  H5  BMIMB 120      17.152  10.138  21.723  1.00  0.00      B    H
ATOM   3443  H51 BMIMB 120      16.430  10.735  20.243  1.00  0.00      B    H
ATOM   3444  C51 BMIMB 120      15.025  10.330  21.753  1.00  0.00      B    C
ATOM   3445  H52 BMIMB 120      14.191   9.898  21.206  1.00  0.00      B    H
ATOM   3446  H53 BMIMB 120      15.090  10.100  22.814  1.00  0.00      B    H
ATOM   3447  C6  BMIMB 120      14.794  11.848  21.706  1.00  0.00      B    C
ATOM   3448  H6  BMIMB 120      15.178  12.449  20.889  1.00  0.00      B    H
ATOM   3449  H61 BMIMB 120      13.735  12.047  21.821  1.00  0.00      B    H
ATOM   3450  H62 BMIMB 120      15.119  12.246  22.661  1.00  0.00      B    H
ATOM   3451  N1  BMIMB 121       3.739   6.903  21.855  1.00  0.00      B    N
ATOM   3452  N11 BMIMB 121       2.614   7.475  23.642  1.00  0.00      B    N
ATOM   3453  C1  BMIMB 121       2.505   7.081  22.366  1.00  0.00      B    C
ATOM   3454  H1  BMIMB 121       1.582   6.797  21.908  1.00  0.00      B    H
ATOM   3455  C2  BMIMB 121       4.609   7.321  22.788  1.00  0.00      B    C
ATOM   3456  H2  BMIMB 121       5.646   7.488  22.594  1.00  0.00      B    H
ATOM   3457  C21 BMIMB 121       3.937   7.675  23.903  1.00  0.00      B    C
ATOM   3458  H21 BMIMB 121       4.273   8.110  24.818  1.00  0.00      B    H
ATOM   3459  C3  BMIMB 121       4.066   6.477  20.519  1.00  0.00      B    C
ATOM   3460  H3  BMIMB 121       3.711   5.486  20.277  1.00  0.00      B    H
ATOM   3461  H31 BMIMB 121       3.620   7.209  19.861  1.00  0.00      B    H
ATOM   3462  H32 BMIMB 121       5.145   6.514  20.529  1.00  0.00      B    H
ATOM   3463  C4  BMIMB 121       1.528   7.639  24.606  1.00  0.00      B    C
ATOM   3464  H4  BMIMB 121       0.742   7.812  23.886  1.00  0.00      B    H
ATOM   3465  H41 BMIMB 121       1.668   8.590  25.097  1.00  0.00      B    H
ATOM   3466  C5  BMIMB 121       1.352   6.365  25.450  1.00  0.00      B    C
ATOM   3467  H5  BMIMB 121       1.296   5.464  24.845  1.00  0.00      B    H
ATOM   3468  H51 BMIMB 121       2.297   6.258  25.977  1.00  0.00      B    H
ATOM   3469  C51 BMIMB 121       0.039   6.382  26.217  1.00  0.00      B    C
ATOM   3470  H52 BMIMB 121       0.336   5.717  27.023  1.00  0.00      B    H
ATOM   3471  H53 BMIMB 121      -0.081   7.334  26.728  1.00  0.00      B    H
ATOM   3472  C6  BMIMB 121      -1.202   5.863  25.485  1.00  0.00      B    C
ATOM   3473  H6  BMIMB 121      -1.179   4.833  25.149  1.00  0.00      B    H
ATOM   3474  H61 BMIMB 121      -2.095   5.812  26.097  1.00  0.00      B    H
ATOM   3475  H62 BMIMB 121      -1.350   6.415  24.564  1.00  0.00      B    H
ATOM   3476  N1  BMIMB 122       4.265  12.031  25.743  1.00  0.00      B    N
ATOM   3477  N11 BMIMB 122       2.620  12.683  26.878  1.00  0.00      B    N
ATOM   3478  C1  BMIMB 122       3.014  11.786  26.028  1.00  0.00      B    C
ATOM   3479  H1  BMIMB 122       2.447  10.966  25.643  1.00  0.00      B    H
ATOM   3480  C2  BMIMB 122       4.597  13.228  26.294  1.00  0.00      B    C
ATOM   3481  H2  BMIMB 122       5.537  13.659  26.024  1.00  0.00      B    H
ATOM   3482  C21 BMIMB 122       3.630  13.631  27.055  1.00  0.00      B    C
ATOM   3483  H21 BMIMB 122       3.383  14.426  27.725  1.00  0.00      B    H
ATOM   3484  C3  BMIMB 122       5.092  11.307  24.702  1.00  0.00      B    C
ATOM   3485  H3  BMIMB 122       5.486  11.971  23.947  1.00  0.00      B    H
ATOM   3486  H31 BMIMB 122       5.918  10.945  25.296  1.00  0.00      B    H
ATOM   3487  H32 BMIMB 122       4.528  10.515  24.232  1.00  0.00      B    H
ATOM   3488  C4  BMIMB 122       1.293  12.845  27.519  1.00  0.00      B    C
ATOM   3489  H4  BMIMB 122       1.427  13.363  28.457  1.00  0.00      B    H
ATOM   3490  H41 BMIMB 122       0.842  11.908  27.807  1.00  0.00      B    H
ATOM   3491  C5  BMIMB 122       0.306  13.704  26.683  1.00  0.00      B    C
ATOM   3492  H5  BMIMB 122      -0.719  13.663  27.044  1.00  0.00      B    H
ATOM   3493  H51 BMIMB 122       0.597  14.751  26.701  1.00  0.00      B    H
ATOM   3494  C51 BMIMB 122       0.272  13.282  25.208  1.00  0.00      B    C
ATOM   3495  H52 BMIMB 122       1.199  13.587  24.731  1.00  0.00      B    H
ATOM   3496  H53 BMIMB 122       0.178  12.205  25.090  1.00  0.00      B    H
ATOM   3497  C6  BMIMB 122      -0.979  13.776  24.507  1.00  0.00      B    C
ATOM   3498  H6  BMIMB 122      -1.921  13.564  24.999  1.00  0.00      B    H
ATOM   3499  H61 BMIMB 122      -1.048  14.788  24.125  1.00  0.00      B    H
ATOM   3500  H62 BMIMB 122      -1.173  13.147  23.646  1.00  0.00      B    H
ATOM   3501  N1  BMIMB 123       7.688  23.180  18.056  1.00  0.00      B    N
ATOM   3502  N11 BMIMB 123       7.959  23.416  15.974  1.00  0.00      B    N
ATOM   3503  C1  BMIMB 123       7.316  22.775  16.909  1.00  0.00      B    C
ATOM   3504  H1  BMIMB 123       6.633  21.966  16.761  1.00  0.00      B    H
ATOM   3505  C2  BMIMB 123       8.584  24.169  17.840  1.00  0.00      B    C
ATOM   3506  H2  BMIMB 123       9.065  24.675  18.648  1.00  0.00      B    H
ATOM   3507  C21 BMIMB 123       8.693  24.399  16.543  1.00  0.00      B    C
ATOM   3508  H21 BMIMB 123       9.262  25.055  15.921  1.00  0.00      B    H
ATOM   3509  C3  BMIMB 123       7.379  22.561  19.322  1.00  0.00      B    C
ATOM   3510  H3  BMIMB 123       7.034  21.550  19.168  1.00  0.00      B    H
ATOM   3511  H31 BMIMB 123       8.278  22.563  19.921  1.00  0.00      B    H
ATOM   3512  H32 BMIMB 123       6.774  23.231  19.915  1.00  0.00      B    H
ATOM   3513  C4  BMIMB 123       7.944  22.968  14.574  1.00  0.00      B    C
ATOM   3514  H4  BMIMB 123       7.694  21.919  14.618  1.00  0.00      B    H
ATOM   3515  H41 BMIMB 123       8.897  23.152  14.100  1.00  0.00      B    H
ATOM   3516  C5  BMIMB 123       6.825  23.681  13.766  1.00  0.00      B    C
ATOM   3517  H5  BMIMB 123       6.667  23.230  12.790  1.00  0.00      B    H
ATOM   3518  H51 BMIMB 123       5.969  23.510  14.415  1.00  0.00      B    H
ATOM   3519  C51 BMIMB 123       7.130  25.161  13.610  1.00  0.00      B    C
ATOM   3520  H52 BMIMB 123       7.243  25.599  14.599  1.00  0.00      B    H
ATOM   3521  H53 BMIMB 123       8.080  25.283  13.097  1.00  0.00      B    H
ATOM   3522  C6  BMIMB 123       6.033  25.863  12.816  1.00  0.00      B    C
ATOM   3523  H6  BMIMB 123       5.865  25.410  11.846  1.00  0.00      B    H
ATOM   3524  H61 BMIMB 123       5.065  25.886  13.302  1.00  0.00      B    H
ATOM   3525  H62 BMIMB 123       6.297  26.893  12.603  1.00  0.00      B    H
ATOM   3526  N1  BMIMB 124       6.125  13.776  20.724  1.00  0.00      B    N
ATOM   3527  N11 BMIMB 124       4.655  12.756  19.573  1.00  0.00      B    N
ATOM   3528  C1  BMIMB 124       5.875  13.144  19.627  1.00  0.00      B    C
ATOM   3529  H1  BMIMB 124       6.589  12.946  18.857  1.00  0.00      B    H
ATOM   3530  C2  BMIMB 124       4.919  13.780  21.464  1.00  0.00      B    C
ATOM   3531  H2  BMIMB 124       4.805  14.072  22.485  1.00  0.00      B    H
ATOM   3532  C21 BMIMB 124       4.070  13.124  20.761  1.00  0.00      B    C
ATOM   3533  H21 BMIMB 124       3.086  12.807  21.029  1.00  0.00      B    H
ATOM   3534  C3  BMIMB 124       7.430  14.200  21.180  1.00  0.00      B    C
ATOM   3535  H3  BMIMB 124       8.218  13.996  20.470  1.00  0.00      B    H
ATOM   3536  H31 BMIMB 124       7.414  15.278  21.248  1.00  0.00      B    H
ATOM   3537  H32 BMIMB 124       7.702  13.755  22.125  1.00  0.00      B    H
ATOM   3538  C4  BMIMB 124       3.993  11.939  18.521  1.00  0.00      B    C
ATOM   3539  H4  BMIMB 124       3.497  11.074  18.936  1.00  0.00      B    H
ATOM   3540  H41 BMIMB 124       4.727  11.559  17.826  1.00  0.00      B    H
ATOM   3541  C5  BMIMB 124       2.949  12.677  17.662  1.00  0.00      B    C
ATOM   3542  H5  BMIMB 124       3.390  13.621  17.350  1.00  0.00      B    H
ATOM   3543  H51 BMIMB 124       2.918  12.013  16.802  1.00  0.00      B    H
ATOM   3544  C51 BMIMB 124       1.526  12.809  18.242  1.00  0.00      B    C
ATOM   3545  H52 BMIMB 124       0.878  11.942  18.335  1.00  0.00      B    H
ATOM   3546  H53 BMIMB 124       1.591  13.131  19.278  1.00  0.00      B    H
ATOM   3547  C6  BMIMB 124       0.611  13.644  17.407  1.00  0.00      B    C
ATOM   3548  H6  BMIMB 124      -0.394  13.797  17.785  1.00  0.00      B    H
ATOM   3549  H61 BMIMB 124       1.019  14.637  17.259  1.00  0.00      B    H
ATOM   3550  H62 BMIMB 124       0.431  13.205  16.432  1.00  0.00      B    H
ATOM   3551  N1  BMIMB 125      25.637  24.655   3.663  1.00  0.00      B    N
ATOM   3552  N11 BMIMB 125      25.085  22.755   2.815  1.00  0.00      B    N
ATOM   3553  C1  BMIMB 125      26.036  23.434   3.358  1.00  0.00      B    C
ATOM   3554  H1  BMIMB 125      27.056  23.114   3.372  1.00  0.00      B    H
ATOM   3555  C2  BMIMB 125      24.321  24.781   3.348  1.00  0.00      B    C
ATOM   3556  H2  BMIMB 125      23.720  25.646   3.528  1.00  0.00      B    H
ATOM   3557  C21 BMIMB 125      23.937  23.585   2.976  1.00  0.00      B    C
ATOM   3558  H21 BMIMB 125      22.981  23.194   2.704  1.00  0.00      B    H
ATOM   3559  C3  BMIMB 125      26.419  25.792   4.100  1.00  0.00      B    C
ATOM   3560  H3  BMIMB 125      26.321  26.600   3.390  1.00  0.00      B    H
ATOM   3561  H31 BMIMB 125      26.024  26.248   4.995  1.00  0.00      B    H
ATOM   3562  H32 BMIMB 125      27.470  25.561   4.190  1.00  0.00      B    H
ATOM   3563  C4  BMIMB 125      25.187  21.479   2.253  1.00  0.00      B    C
ATOM   3564  H4  BMIMB 125      24.319  20.887   2.504  1.00  0.00      B    H
ATOM   3565  H41 BMIMB 125      26.011  20.945   2.701  1.00  0.00      B    H
ATOM   3566  C5  BMIMB 125      25.305  21.584   0.716  1.00  0.00      B    C
ATOM   3567  H5  BMIMB 125      26.358  21.830   0.608  1.00  0.00      B    H
ATOM   3568  H51 BMIMB 125      25.251  20.653   0.156  1.00  0.00      B    H
ATOM   3569  C51 BMIMB 125      24.407  22.596   0.057  1.00  0.00      B    C
ATOM   3570  H52 BMIMB 125      23.377  22.322   0.272  1.00  0.00      B    H
ATOM   3571  H53 BMIMB 125      24.670  23.583   0.430  1.00  0.00      B    H
ATOM   3572  C6  BMIMB 125      24.629  22.618  -1.426  1.00  0.00      B    C
ATOM   3573  H6  BMIMB 125      23.976  23.306  -1.953  1.00  0.00      B    H
ATOM   3574  H61 BMIMB 125      25.586  23.052  -1.692  1.00  0.00      B    H
ATOM   3575  H62 BMIMB 125      24.666  21.620  -1.847  1.00  0.00      B    H
ATOM   3576  N1  BMIMB 126       7.153  28.127  38.565  1.00  0.00      B    N
ATOM   3577  N11 BMIMB 126       9.168  27.423  38.205  1.00  0.00      B    N
ATOM   3578  C1  BMIMB 126       8.330  28.406  38.061  1.00  0.00      B    C
ATOM   3579  H1  BMIMB 126       8.504  29.334  37.560  1.00  0.00      B    H
ATOM   3580  C2  BMIMB 126       7.142  26.832  38.936  1.00  0.00      B    C
ATOM   3581  H2  BMIMB 126       6.341  26.360  39.460  1.00  0.00      B    H
ATOM   3582  C21 BMIMB 126       8.387  26.398  38.615  1.00  0.00      B    C
ATOM   3583  H21 BMIMB 126       8.922  25.486  38.764  1.00  0.00      B    H
ATOM   3584  C3  BMIMB 126       6.010  29.086  38.636  1.00  0.00      B    C
ATOM   3585  H3  BMIMB 126       6.296  30.025  38.185  1.00  0.00      B    H
ATOM   3586  H31 BMIMB 126       5.156  28.665  38.127  1.00  0.00      B    H
ATOM   3587  H32 BMIMB 126       5.776  29.315  39.665  1.00  0.00      B    H
ATOM   3588  C4  BMIMB 126      10.644  27.398  37.833  1.00  0.00      B    C
ATOM   3589  H4  BMIMB 126      11.129  26.598  38.373  1.00  0.00      B    H
ATOM   3590  H41 BMIMB 126      11.167  28.225  38.289  1.00  0.00      B    H
ATOM   3591  C5  BMIMB 126      10.887  27.157  36.350  1.00  0.00      B    C
ATOM   3592  H5  BMIMB 126      11.895  26.776  36.211  1.00  0.00      B    H
ATOM   3593  H51 BMIMB 126      10.283  26.352  35.938  1.00  0.00      B    H
ATOM   3594  C51 BMIMB 126      10.532  28.333  35.509  1.00  0.00      B    C
ATOM   3595  H52 BMIMB 126       9.469  28.561  35.488  1.00  0.00      B    H
ATOM   3596  H53 BMIMB 126      11.039  29.210  35.903  1.00  0.00      B    H
ATOM   3597  C6  BMIMB 126      10.795  28.113  34.072  1.00  0.00      B    C
ATOM   3598  H6  BMIMB 126      10.955  29.124  33.714  1.00  0.00      B    H
ATOM   3599  H61 BMIMB 126      11.745  27.614  33.925  1.00  0.00      B    H
ATOM   3600  H62 BMIMB 126       9.951  27.598  33.627  1.00  0.00      B    H
ATOM   3601  N1  BMIMB 127      34.078  16.655   8.164  1.00  0.00      B    N
ATOM   3602  N11 BMIMB 127      35.989  15.830   8.237  1.00  0.00      B    N
ATOM   3603  C1  BMIMB 127      35.155  16.473   7.477  1.00  0.00      B    C
ATOM   3604  H1  BMIMB 127      35.258  16.718   6.441  1.00  0.00      B    H
ATOM   3605  C2  BMIMB 127      34.248  16.193   9.462  1.00  0.00      B    C
ATOM   3606  H2  BMIMB 127      33.406  16.348  10.100  1.00  0.00      B    H
ATOM   3607  C21 BMIMB 127      35.468  15.672   9.519  1.00  0.00      B    C
ATOM   3608  H21 BMIMB 127      36.047  15.283  10.328  1.00  0.00      B    H
ATOM   3609  C3  BMIMB 127      32.879  17.263   7.616  1.00  0.00      B    C
ATOM   3610  H3  BMIMB 127      32.366  16.553   6.984  1.00  0.00      B    H
ATOM   3611  H31 BMIMB 127      32.203  17.446   8.438  1.00  0.00      B    H
ATOM   3612  H32 BMIMB 127      33.151  18.108   7.002  1.00  0.00      B    H
ATOM   3613  C4  BMIMB 127      37.425  15.535   7.911  1.00  0.00      B    C
ATOM   3614  H4  BMIMB 127      38.040  16.132   8.569  1.00  0.00      B    H
ATOM   3615  H41 BMIMB 127      37.494  15.989   6.934  1.00  0.00      B    H
ATOM   3616  C5  BMIMB 127      37.767  14.058   7.963  1.00  0.00      B    C
ATOM   3617  H5  BMIMB 127      38.652  13.781   7.395  1.00  0.00      B    H
ATOM   3618  H51 BMIMB 127      37.886  13.940   9.037  1.00  0.00      B    H
ATOM   3619  C51 BMIMB 127      36.586  13.245   7.348  1.00  0.00      B    C
ATOM   3620  H52 BMIMB 127      35.695  13.611   7.850  1.00  0.00      B    H
ATOM   3621  H53 BMIMB 127      36.593  13.390   6.271  1.00  0.00      B    H
ATOM   3622  C6  BMIMB 127      36.723  11.783   7.760  1.00  0.00      B    C
ATOM   3623  H6  BMIMB 127      36.749  11.641   8.834  1.00  0.00      B    H
ATOM   3624  H61 BMIMB 127      35.857  11.228   7.417  1.00  0.00      B    H
ATOM   3625  H62 BMIMB 127      37.567  11.296   7.285  1.00  0.00      B    H
ATOM   3626  N1  BMIMB 128       6.994   3.378  15.840  1.00  0.00      B    N
ATOM   3627  N11 BMIMB 128       4.995   3.366  16.728  1.00  0.00      B    N
ATOM   3628  C1  BMIMB 128       6.099   4.042  16.594  1.00  0.00      B    C
ATOM   3629  H1  BMIMB 128       6.275   4.972  17.092  1.00  0.00      B    H
ATOM   3630  C2  BMIMB 128       6.396   2.144  15.634  1.00  0.00      B    C
ATOM   3631  H2  BMIMB 128       6.940   1.323  15.221  1.00  0.00      B    H
ATOM   3632  C21 BMIMB 128       5.219   2.108  16.156  1.00  0.00      B    C
ATOM   3633  H21 BMIMB 128       4.484   1.359  16.354  1.00  0.00      B    H
ATOM   3634  C3  BMIMB 128       8.415   3.749  15.509  1.00  0.00      B    C
ATOM   3635  H3  BMIMB 128       8.593   4.762  15.840  1.00  0.00      B    H
ATOM   3636  H31 BMIMB 128       9.098   2.948  15.748  1.00  0.00      B    H
ATOM   3637  H32 BMIMB 128       8.413   3.693  14.430  1.00  0.00      B    H
ATOM   3638  C4  BMIMB 128       3.845   3.618  17.601  1.00  0.00      B    C
ATOM   3639  H4  BMIMB 128       4.245   4.150  18.452  1.00  0.00      B    H
ATOM   3640  H41 BMIMB 128       3.566   2.675  18.048  1.00  0.00      B    H
ATOM   3641  C5  BMIMB 128       2.651   4.343  16.904  1.00  0.00      B    C
ATOM   3642  H5  BMIMB 128       1.766   4.176  17.512  1.00  0.00      B    H
ATOM   3643  H51 BMIMB 128       2.866   5.405  16.820  1.00  0.00      B    H
ATOM   3644  C51 BMIMB 128       2.298   3.881  15.503  1.00  0.00      B    C
ATOM   3645  H52 BMIMB 128       3.142   4.088  14.850  1.00  0.00      B    H
ATOM   3646  H53 BMIMB 128       1.889   2.879  15.398  1.00  0.00      B    H
ATOM   3647  C6  BMIMB 128       1.247   4.886  15.008  1.00  0.00      B    C
ATOM   3648  H6  BMIMB 128       0.341   4.738  15.585  1.00  0.00      B    H
ATOM   3649  H61 BMIMB 128       1.497   5.939  15.077  1.00  0.00      B    H
ATOM   3650  H62 BMIMB 128       0.923   4.713  13.989  1.00  0.00      B    H
ATOM   3651  N1  BMIMB 129      29.774  33.160  35.323  1.00  0.00      B    N
ATOM   3652  N11 BMIMB 129      28.612  31.633  34.457  1.00  0.00      B    N
ATOM   3653  C1  BMIMB 129      29.763  32.254  34.407  1.00  0.00      B    C
ATOM   3654  H1  BMIMB 129      30.596  31.982  33.795  1.00  0.00      B    H
ATOM   3655  C2  BMIMB 129      28.542  33.363  35.789  1.00  0.00      B    C
ATOM   3656  H2  BMIMB 129      28.297  34.015  36.599  1.00  0.00      B    H
ATOM   3657  C21 BMIMB 129      27.822  32.419  35.286  1.00  0.00      B    C
ATOM   3658  H21 BMIMB 129      26.810  32.119  35.450  1.00  0.00      B    H
ATOM   3659  C3  BMIMB 129      31.027  33.799  35.817  1.00  0.00      B    C
ATOM   3660  H3  BMIMB 129      31.545  34.116  34.924  1.00  0.00      B    H
ATOM   3661  H31 BMIMB 129      30.795  34.676  36.403  1.00  0.00      B    H
ATOM   3662  H32 BMIMB 129      31.635  33.186  36.464  1.00  0.00      B    H
ATOM   3663  C4  BMIMB 129      28.219  30.507  33.593  1.00  0.00      B    C
ATOM   3664  H4  BMIMB 129      28.942  30.644  32.802  1.00  0.00      B    H
ATOM   3665  H41 BMIMB 129      27.249  30.803  33.221  1.00  0.00      B    H
ATOM   3666  C5  BMIMB 129      28.322  29.136  34.300  1.00  0.00      B    C
ATOM   3667  H5  BMIMB 129      27.706  28.459  33.715  1.00  0.00      B    H
ATOM   3668  H51 BMIMB 129      29.392  28.943  34.318  1.00  0.00      B    H
ATOM   3669  C51 BMIMB 129      27.984  29.133  35.751  1.00  0.00      B    C
ATOM   3670  H52 BMIMB 129      28.618  29.794  36.337  1.00  0.00      B    H
ATOM   3671  H53 BMIMB 129      26.919  29.279  35.911  1.00  0.00      B    H
ATOM   3672  C6  BMIMB 129      28.287  27.771  36.325  1.00  0.00      B    C
ATOM   3673  H6  BMIMB 129      29.294  27.533  36.001  1.00  0.00      B    H
ATOM   3674  H61 BMIMB 129      28.335  27.742  37.408  1.00  0.00      B    H
ATOM   3675  H62 BMIMB 129      27.647  26.970  35.974  1.00  0.00      B    H
ATOM   3676  N1  BMIMB 130      45.904  33.935  10.801  1.00  0.00      B    N
ATOM   3677  N11 BMIMB 130      44.278  35.357  11.059  1.00  0.00      B    N
ATOM   3678  C1  BMIMB 130      45.547  35.197  10.766  1.00  0.00      B    C
ATOM   3679  H1  BMIMB 130      46.179  35.855  10.209  1.00  0.00      B    H
ATOM   3680  C2  BMIMB 130      44.869  33.320  11.497  1.00  0.00      B    C
ATOM   3681  H2  BMIMB 130      44.912  32.274  11.704  1.00  0.00      B    H
ATOM   3682  C21 BMIMB 130      43.777  34.134  11.496  1.00  0.00      B    C
ATOM   3683  H21 BMIMB 130      42.790  34.087  11.902  1.00  0.00      B    H
ATOM   3684  C3  BMIMB 130      47.101  33.280  10.206  1.00  0.00      B    C
ATOM   3685  H3  BMIMB 130      47.313  32.513  10.937  1.00  0.00      B    H
ATOM   3686  H31 BMIMB 130      46.663  32.854   9.316  1.00  0.00      B    H
ATOM   3687  H32 BMIMB 130      47.938  33.926   9.990  1.00  0.00      B    H
ATOM   3688  C4  BMIMB 130      43.544  36.558  11.069  1.00  0.00      B    C
ATOM   3689  H4  BMIMB 130      44.234  37.216  11.576  1.00  0.00      B    H
ATOM   3690  H41 BMIMB 130      42.658  36.520  11.685  1.00  0.00      B    H
ATOM   3691  C5  BMIMB 130      43.182  37.043   9.729  1.00  0.00      B    C
ATOM   3692  H5  BMIMB 130      43.011  38.112   9.837  1.00  0.00      B    H
ATOM   3693  H51 BMIMB 130      44.002  36.909   9.029  1.00  0.00      B    H
ATOM   3694  C51 BMIMB 130      41.961  36.316   9.122  1.00  0.00      B    C
ATOM   3695  H52 BMIMB 130      42.049  35.234   9.162  1.00  0.00      B    H
ATOM   3696  H53 BMIMB 130      41.090  36.543   9.733  1.00  0.00      B    H
ATOM   3697  C6  BMIMB 130      41.567  36.799   7.733  1.00  0.00      B    C
ATOM   3698  H6  BMIMB 130      40.905  36.090   7.248  1.00  0.00      B    H
ATOM   3699  H61 BMIMB 130      41.025  37.738   7.757  1.00  0.00      B    H
ATOM   3700  H62 BMIMB 130      42.418  36.932   7.075  1.00  0.00      B    H
ATOM   3701  N1  BMIMB 131       5.196  38.687  33.872  1.00  0.00      B    N
ATOM   3702  N11 BMIMB 131       4.194  39.817  35.451  1.00  0.00      B    N
ATOM   3703  C1  BMIMB 131       4.991  38.771  35.214  1.00  0.00      B    C
ATOM   3704  H1  BMIMB 131       5.190  37.955  35.875  1.00  0.00      B    H
ATOM   3705  C2  BMIMB 131       4.831  39.866  33.328  1.00  0.00      B    C
ATOM   3706  H2  BMIMB 131       4.995  40.155  32.313  1.00  0.00      B    H
ATOM   3707  C21 BMIMB 131       4.114  40.499  34.295  1.00  0.00      B    C
ATOM   3708  H21 BMIMB 131       3.610  41.440  34.268  1.00  0.00      B    H
ATOM   3709  C3  BMIMB 131       5.430  37.469  33.046  1.00  0.00      B    C
ATOM   3710  H3  BMIMB 131       5.097  37.636  32.032  1.00  0.00      B    H
ATOM   3711  H31 BMIMB 131       6.498  37.327  32.973  1.00  0.00      B    H
ATOM   3712  H32 BMIMB 131       4.980  36.576  33.455  1.00  0.00      B    H
ATOM   3713  C4  BMIMB 131       3.437  40.190  36.646  1.00  0.00      B    C
ATOM   3714  H4  BMIMB 131       3.589  39.411  37.379  1.00  0.00      B    H
ATOM   3715  H41 BMIMB 131       2.367  40.265  36.524  1.00  0.00      B    H
ATOM   3716  C5  BMIMB 131       3.915  41.530  37.157  1.00  0.00      B    C
ATOM   3717  H5  BMIMB 131       5.001  41.573  37.143  1.00  0.00      B    H
ATOM   3718  H51 BMIMB 131       3.671  42.379  36.524  1.00  0.00      B    H
ATOM   3719  C51 BMIMB 131       3.558  41.756  38.594  1.00  0.00      B    C
ATOM   3720  H52 BMIMB 131       3.377  40.785  39.048  1.00  0.00      B    H
ATOM   3721  H53 BMIMB 131       4.386  42.263  39.083  1.00  0.00      B    H
ATOM   3722  C6  BMIMB 131       2.336  42.628  38.728  1.00  0.00      B    C
ATOM   3723  H6  BMIMB 131       1.986  42.666  39.753  1.00  0.00      B    H
ATOM   3724  H61 BMIMB 131       2.460  43.694  38.575  1.00  0.00      B    H
ATOM   3725  H62 BMIMB 131       1.484  42.379  38.107  1.00  0.00      B    H
ATOM   3726  N1  BMIMB 132      30.747  18.353  14.426  1.00  0.00      B    N
ATOM   3727  N11 BMIMB 132      28.669  18.257  13.778  1.00  0.00      B    N
ATOM   3728  C1  BMIMB 132      29.916  17.937  13.506  1.00  0.00      B    C
ATOM   3729  H1  BMIMB 132      30.111  17.390  12.608  1.00  0.00      B    H
ATOM   3730  C2  BMIMB 132      30.050  19.015  15.382  1.00  0.00      B    C
ATOM   3731  H2  BMIMB 132      30.544  19.294  16.287  1.00  0.00      B    H
ATOM   3732  C21 BMIMB 132      28.728  18.949  14.931  1.00  0.00      B    C
ATOM   3733  H21 BMIMB 132      27.871  19.318  15.451  1.00  0.00      B    H
ATOM   3734  C3  BMIMB 132      32.204  18.151  14.332  1.00  0.00      B    C
ATOM   3735  H3  BMIMB 132      32.571  17.196  14.679  1.00  0.00      B    H
ATOM   3736  H31 BMIMB 132      32.425  18.480  13.328  1.00  0.00      B    H
ATOM   3737  H32 BMIMB 132      32.768  18.854  14.927  1.00  0.00      B    H
ATOM   3738  C4  BMIMB 132      27.443  17.803  13.023  1.00  0.00      B    C
ATOM   3739  H4  BMIMB 132      26.787  17.390  13.774  1.00  0.00      B    H
ATOM   3740  H41 BMIMB 132      27.669  17.042  12.290  1.00  0.00      B    H
ATOM   3741  C5  BMIMB 132      26.876  19.017  12.319  1.00  0.00      B    C
ATOM   3742  H5  BMIMB 132      25.804  18.887  12.192  1.00  0.00      B    H
ATOM   3743  H51 BMIMB 132      27.191  19.895  12.877  1.00  0.00      B    H
ATOM   3744  C51 BMIMB 132      27.610  19.095  10.958  1.00  0.00      B    C
ATOM   3745  H52 BMIMB 132      28.666  19.276  11.146  1.00  0.00      B    H
ATOM   3746  H53 BMIMB 132      27.326  18.225  10.372  1.00  0.00      B    H
ATOM   3747  C6  BMIMB 132      27.143  20.333  10.195  1.00  0.00      B    C
ATOM   3748  H6  BMIMB 132      27.420  21.215  10.760  1.00  0.00      B    H
ATOM   3749  H61 BMIMB 132      27.449  20.366   9.156  1.00  0.00      B    H
ATOM   3750  H62 BMIMB 132      26.059  20.334  10.210  1.00  0.00      B    H
ATOM   3751  N1  BMIMB 133      26.997  30.879  26.540  1.00  0.00      B    N
ATOM   3752  N11 BMIMB 133      28.974  31.932  26.628  1.00  0.00      B    N
ATOM   3753  C1  BMIMB 133      27.894  31.477  27.303  1.00  0.00      B    C
ATOM   3754  H1  BMIMB 133      27.811  31.567  28.365  1.00  0.00      B    H
ATOM   3755  C2  BMIMB 133      27.471  31.096  25.248  1.00  0.00      B    C
ATOM   3756  H2  BMIMB 133      26.920  30.735  24.407  1.00  0.00      B    H
ATOM   3757  C21 BMIMB 133      28.773  31.679  25.299  1.00  0.00      B    C
ATOM   3758  H21 BMIMB 133      29.457  31.952  24.525  1.00  0.00      B    H
ATOM   3759  C3  BMIMB 133      25.833  30.134  26.990  1.00  0.00      B    C
ATOM   3760  H3  BMIMB 133      25.854  29.115  26.633  1.00  0.00      B    H
ATOM   3761  H31 BMIMB 133      25.664  30.116  28.056  1.00  0.00      B    H
ATOM   3762  H32 BMIMB 133      24.967  30.630  26.575  1.00  0.00      B    H
ATOM   3763  C4  BMIMB 133      30.276  32.393  27.212  1.00  0.00      B    C
ATOM   3764  H4  BMIMB 133      30.053  32.720  28.216  1.00  0.00      B    H
ATOM   3765  H41 BMIMB 133      30.549  33.369  26.838  1.00  0.00      B    H
ATOM   3766  C5  BMIMB 133      31.399  31.345  27.318  1.00  0.00      B    C
ATOM   3767  H5  BMIMB 133      31.638  31.106  26.285  1.00  0.00      B    H
ATOM   3768  H51 BMIMB 133      32.256  31.836  27.773  1.00  0.00      B    H
ATOM   3769  C51 BMIMB 133      30.973  30.009  27.892  1.00  0.00      B    C
ATOM   3770  H52 BMIMB 133      31.007  29.955  28.977  1.00  0.00      B    H
ATOM   3771  H53 BMIMB 133      29.927  29.802  27.678  1.00  0.00      B    H
ATOM   3772  C6  BMIMB 133      31.923  28.950  27.270  1.00  0.00      B    C
ATOM   3773  H6  BMIMB 133      32.147  29.119  26.223  1.00  0.00      B    H
ATOM   3774  H61 BMIMB 133      32.926  29.040  27.672  1.00  0.00      B    H
ATOM   3775  H62 BMIMB 133      31.571  27.932  27.395  1.00  0.00      B    H
ATOM   3776  N1  BMIMB 134      43.681   3.093  13.203  1.00  0.00      B    N
ATOM   3777  N11 BMIMB 134      41.725   3.796  12.730  1.00  0.00      B    N
ATOM   3778  C1  BMIMB 134      42.429   2.772  13.196  1.00  0.00      B    C
ATOM   3779  H1  BMIMB 134      42.026   1.921  13.704  1.00  0.00      B    H
ATOM   3780  C2  BMIMB 134      43.801   4.403  12.928  1.00  0.00      B    C
ATOM   3781  H2  BMIMB 134      44.663   4.976  13.190  1.00  0.00      B    H
ATOM   3782  C21 BMIMB 134      42.606   4.876  12.618  1.00  0.00      B    C
ATOM   3783  H21 BMIMB 134      42.259   5.877  12.483  1.00  0.00      B    H
ATOM   3784  C3  BMIMB 134      44.806   2.433  13.860  1.00  0.00      B    C
ATOM   3785  H3  BMIMB 134      45.655   3.051  13.609  1.00  0.00      B    H
ATOM   3786  H31 BMIMB 134      44.625   2.521  14.921  1.00  0.00      B    H
ATOM   3787  H32 BMIMB 134      44.915   1.385  13.619  1.00  0.00      B    H
ATOM   3788  C4  BMIMB 134      40.273   3.872  12.439  1.00  0.00      B    C
ATOM   3789  H4  BMIMB 134      39.843   4.695  12.991  1.00  0.00      B    H
ATOM   3790  H41 BMIMB 134      39.881   2.932  12.797  1.00  0.00      B    H
ATOM   3791  C5  BMIMB 134      39.857   4.160  11.052  1.00  0.00      B    C
ATOM   3792  H5  BMIMB 134      40.249   3.391  10.392  1.00  0.00      B    H
ATOM   3793  H51 BMIMB 134      38.773   4.238  11.100  1.00  0.00      B    H
ATOM   3794  C51 BMIMB 134      40.333   5.424  10.397  1.00  0.00      B    C
ATOM   3795  H52 BMIMB 134      39.810   6.270  10.835  1.00  0.00      B    H
ATOM   3796  H53 BMIMB 134      41.406   5.599  10.411  1.00  0.00      B    H
ATOM   3797  C6  BMIMB 134      39.947   5.378   8.939  1.00  0.00      B    C
ATOM   3798  H6  BMIMB 134      40.259   6.324   8.511  1.00  0.00      B    H
ATOM   3799  H61 BMIMB 134      40.441   4.605   8.363  1.00  0.00      B    H
ATOM   3800  H62 BMIMB 134      38.925   5.065   8.756  1.00  0.00      B    H
ATOM   3801  N1  BMIMB 135      11.668  36.665  23.662  1.00  0.00      B    N
ATOM   3802  N11 BMIMB 135      13.100  36.525  25.243  1.00  0.00      B    N
ATOM   3803  C1  BMIMB 135      12.380  37.345  24.498  1.00  0.00      B    C
ATOM   3804  H1  BMIMB 135      12.368  38.408  24.611  1.00  0.00      B    H
ATOM   3805  C2  BMIMB 135      11.945  35.302  23.919  1.00  0.00      B    C
ATOM   3806  H2  BMIMB 135      11.469  34.514  23.377  1.00  0.00      B    H
ATOM   3807  C21 BMIMB 135      12.822  35.277  24.919  1.00  0.00      B    C
ATOM   3808  H21 BMIMB 135      13.303  34.468  25.423  1.00  0.00      B    H
ATOM   3809  C3  BMIMB 135      10.873  37.136  22.603  1.00  0.00      B    C
ATOM   3810  H3  BMIMB 135      10.894  38.212  22.513  1.00  0.00      B    H
ATOM   3811  H31 BMIMB 135      11.303  36.737  21.697  1.00  0.00      B    H
ATOM   3812  H32 BMIMB 135       9.852  36.811  22.735  1.00  0.00      B    H
ATOM   3813  C4  BMIMB 135      14.048  37.018  26.292  1.00  0.00      B    C
ATOM   3814  H4  BMIMB 135      13.988  38.095  26.234  1.00  0.00      B    H
ATOM   3815  H41 BMIMB 135      15.039  36.697  26.007  1.00  0.00      B    H
ATOM   3816  C5  BMIMB 135      13.678  36.325  27.638  1.00  0.00      B    C
ATOM   3817  H5  BMIMB 135      13.339  35.329  27.365  1.00  0.00      B    H
ATOM   3818  H51 BMIMB 135      14.536  36.301  28.304  1.00  0.00      B    H
ATOM   3819  C51 BMIMB 135      12.599  37.108  28.443  1.00  0.00      B    C
ATOM   3820  H52 BMIMB 135      12.858  38.164  28.453  1.00  0.00      B    H
ATOM   3821  H53 BMIMB 135      11.622  36.905  28.012  1.00  0.00      B    H
ATOM   3822  C6  BMIMB 135      12.571  36.639  29.825  1.00  0.00      B    C
ATOM   3823  H6  BMIMB 135      12.378  35.579  29.943  1.00  0.00      B    H
ATOM   3824  H61 BMIMB 135      13.530  36.956  30.218  1.00  0.00      B    H
ATOM   3825  H62 BMIMB 135      11.722  37.087  30.329  1.00  0.00      B    H
ATOM   3826  N1  BMIMB 136       9.129  38.099  32.070  1.00  0.00      B    N
ATOM   3827  N11 BMIMB 136       9.408  36.257  33.212  1.00  0.00      B    N
ATOM   3828  C1  BMIMB 136       9.524  37.581  33.222  1.00  0.00      B    C
ATOM   3829  H1  BMIMB 136       9.932  38.166  34.018  1.00  0.00      B    H
ATOM   3830  C2  BMIMB 136       9.016  36.981  31.186  1.00  0.00      B    C
ATOM   3831  H2  BMIMB 136       8.879  37.160  30.142  1.00  0.00      B    H
ATOM   3832  C21 BMIMB 136       9.107  35.889  31.894  1.00  0.00      B    C
ATOM   3833  H21 BMIMB 136       9.220  34.855  31.651  1.00  0.00      B    H
ATOM   3834  C3  BMIMB 136       9.240  39.510  31.694  1.00  0.00      B    C
ATOM   3835  H3  BMIMB 136       8.934  40.183  32.481  1.00  0.00      B    H
ATOM   3836  H31 BMIMB 136      10.150  39.724  31.153  1.00  0.00      B    H
ATOM   3837  H32 BMIMB 136       8.380  39.624  31.050  1.00  0.00      B    H
ATOM   3838  C4  BMIMB 136       9.724  35.339  34.303  1.00  0.00      B    C
ATOM   3839  H4  BMIMB 136       8.902  34.639  34.297  1.00  0.00      B    H
ATOM   3840  H41 BMIMB 136       9.727  35.905  35.222  1.00  0.00      B    H
ATOM   3841  C5  BMIMB 136      11.029  34.619  34.006  1.00  0.00      B    C
ATOM   3842  H5  BMIMB 136      10.974  34.097  33.054  1.00  0.00      B    H
ATOM   3843  H51 BMIMB 136      11.825  35.360  33.990  1.00  0.00      B    H
ATOM   3844  C51 BMIMB 136      11.394  33.415  34.930  1.00  0.00      B    C
ATOM   3845  H52 BMIMB 136      11.926  33.876  35.758  1.00  0.00      B    H
ATOM   3846  H53 BMIMB 136      10.508  32.835  35.177  1.00  0.00      B    H
ATOM   3847  C6  BMIMB 136      12.381  32.482  34.276  1.00  0.00      B    C
ATOM   3848  H6  BMIMB 136      11.951  31.827  33.527  1.00  0.00      B    H
ATOM   3849  H61 BMIMB 136      13.235  33.031  33.896  1.00  0.00      B    H
ATOM   3850  H62 BMIMB 136      12.800  31.818  35.023  1.00  0.00      B    H
ATOM   3851  N1  BMIMB 137      28.299  27.408  44.013  1.00  0.00      B    N
ATOM   3852  N11 BMIMB 137      26.219  27.966  44.334  1.00  0.00      B    N
ATOM   3853  C1  BMIMB 137      27.486  28.138  44.765  1.00  0.00      B    C
ATOM   3854  H1  BMIMB 137      27.736  28.614  45.689  1.00  0.00      B    H
ATOM   3855  C2  BMIMB 137      27.515  26.814  43.096  1.00  0.00      B    C
ATOM   3856  H2  BMIMB 137      27.915  26.170  42.344  1.00  0.00      B    H
ATOM   3857  C21 BMIMB 137      26.274  27.176  43.248  1.00  0.00      B    C
ATOM   3858  H21 BMIMB 137      25.451  26.940  42.609  1.00  0.00      B    H
ATOM   3859  C3  BMIMB 137      29.691  27.077  44.265  1.00  0.00      B    C
ATOM   3860  H3  BMIMB 137      30.209  27.245  43.333  1.00  0.00      B    H
ATOM   3861  H31 BMIMB 137      30.084  27.654  45.089  1.00  0.00      B    H
ATOM   3862  H32 BMIMB 137      29.734  26.016  44.464  1.00  0.00      B    H
ATOM   3863  C4  BMIMB 137      24.976  28.632  44.778  1.00  0.00      B    C
ATOM   3864  H4  BMIMB 137      24.376  28.662  43.881  1.00  0.00      B    H
ATOM   3865  H41 BMIMB 137      25.334  29.632  44.974  1.00  0.00      B    H
ATOM   3866  C5  BMIMB 137      24.270  27.940  45.907  1.00  0.00      B    C
ATOM   3867  H5  BMIMB 137      24.974  28.061  46.726  1.00  0.00      B    H
ATOM   3868  H51 BMIMB 137      23.349  28.480  46.114  1.00  0.00      B    H
ATOM   3869  C51 BMIMB 137      23.778  26.484  45.679  1.00  0.00      B    C
ATOM   3870  H52 BMIMB 137      23.061  26.602  44.871  1.00  0.00      B    H
ATOM   3871  H53 BMIMB 137      24.608  25.873  45.333  1.00  0.00      B    H
ATOM   3872  C6  BMIMB 137      23.043  25.991  46.931  1.00  0.00      B    C
ATOM   3873  H6  BMIMB 137      22.886  24.919  46.893  1.00  0.00      B    H
ATOM   3874  H61 BMIMB 137      23.549  26.255  47.853  1.00  0.00      B    H
ATOM   3875  H62 BMIMB 137      22.067  26.460  46.891  1.00  0.00      B    H
ATOM   3876  N1  BMIMB 138      15.223  27.439  15.578  1.00  0.00      B    N
ATOM   3877  N11 BMIMB 138      15.197  28.612  13.758  1.00  0.00      B    N
ATOM   3878  C1  BMIMB 138      15.932  27.819  14.559  1.00  0.00      B    C
ATOM   3879  H1  BMIMB 138      16.902  27.402  14.391  1.00  0.00      B    H
ATOM   3880  C2  BMIMB 138      14.038  28.086  15.523  1.00  0.00      B    C
ATOM   3881  H2  BMIMB 138      13.246  27.995  16.234  1.00  0.00      B    H
ATOM   3882  C21 BMIMB 138      14.042  28.804  14.339  1.00  0.00      B    C
ATOM   3883  H21 BMIMB 138      13.347  29.503  13.929  1.00  0.00      B    H
ATOM   3884  C3  BMIMB 138      15.592  26.477  16.620  1.00  0.00      B    C
ATOM   3885  H3  BMIMB 138      15.491  26.975  17.573  1.00  0.00      B    H
ATOM   3886  H31 BMIMB 138      14.893  25.657  16.550  1.00  0.00      B    H
ATOM   3887  H32 BMIMB 138      16.625  26.193  16.482  1.00  0.00      B    H
ATOM   3888  C4  BMIMB 138      15.599  29.192  12.488  1.00  0.00      B    C
ATOM   3889  H4  BMIMB 138      16.677  29.152  12.454  1.00  0.00      B    H
ATOM   3890  H41 BMIMB 138      15.259  30.215  12.417  1.00  0.00      B    H
ATOM   3891  C5  BMIMB 138      15.134  28.367  11.331  1.00  0.00      B    C
ATOM   3892  H5  BMIMB 138      14.072  28.571  11.216  1.00  0.00      B    H
ATOM   3893  H51 BMIMB 138      15.718  28.741  10.495  1.00  0.00      B    H
ATOM   3894  C51 BMIMB 138      15.325  26.849  11.401  1.00  0.00      B    C
ATOM   3895  H52 BMIMB 138      16.381  26.630  11.268  1.00  0.00      B    H
ATOM   3896  H53 BMIMB 138      15.014  26.472  12.372  1.00  0.00      B    H
ATOM   3897  C6  BMIMB 138      14.371  26.164  10.371  1.00  0.00      B    C
ATOM   3898  H6  BMIMB 138      14.449  25.089  10.482  1.00  0.00      B    H
ATOM   3899  H61 BMIMB 138      13.336  26.485  10.378  1.00  0.00      B    H
ATOM   3900  H62 BMIMB 138      14.865  26.483   9.460  1.00  0.00      B    H
ATOM   3901  N1  BMIMB 139       4.896   8.564  45.470  1.00  0.00      B    N
ATOM   3902  N11 BMIMB 139       6.366   7.088  45.570  1.00  0.00      B    N
ATOM   3903  C1  BMIMB 139       5.665   7.823  44.757  1.00  0.00      B    C
ATOM   3904  H1  BMIMB 139       5.891   8.038  43.735  1.00  0.00      B    H
ATOM   3905  C2  BMIMB 139       4.859   8.065  46.765  1.00  0.00      B    C
ATOM   3906  H2  BMIMB 139       4.268   8.515  47.532  1.00  0.00      B    H
ATOM   3907  C21 BMIMB 139       5.726   7.066  46.763  1.00  0.00      B    C
ATOM   3908  H21 BMIMB 139       6.074   6.448  47.561  1.00  0.00      B    H
ATOM   3909  C3  BMIMB 139       4.205   9.691  44.942  1.00  0.00      B    C
ATOM   3910  H3  BMIMB 139       4.494  10.614  45.424  1.00  0.00      B    H
ATOM   3911  H31 BMIMB 139       4.392   9.758  43.881  1.00  0.00      B    H
ATOM   3912  H32 BMIMB 139       3.152   9.547  45.129  1.00  0.00      B    H
ATOM   3913  C4  BMIMB 139       7.414   6.093  45.093  1.00  0.00      B    C
ATOM   3914  H4  BMIMB 139       7.841   5.724  46.014  1.00  0.00      B    H
ATOM   3915  H41 BMIMB 139       8.161   6.631  44.528  1.00  0.00      B    H
ATOM   3916  C5  BMIMB 139       6.778   5.098  44.094  1.00  0.00      B    C
ATOM   3917  H5  BMIMB 139       6.676   5.713  43.204  1.00  0.00      B    H
ATOM   3918  H51 BMIMB 139       7.475   4.325  43.781  1.00  0.00      B    H
ATOM   3919  C51 BMIMB 139       5.407   4.484  44.578  1.00  0.00      B    C
ATOM   3920  H52 BMIMB 139       5.649   3.957  45.498  1.00  0.00      B    H
ATOM   3921  H53 BMIMB 139       4.841   5.381  44.814  1.00  0.00      B    H
ATOM   3922  C6  BMIMB 139       4.653   3.554  43.626  1.00  0.00      B    C
ATOM   3923  H6  BMIMB 139       4.646   3.963  42.622  1.00  0.00      B    H
ATOM   3924  H61 BMIMB 139       5.052   2.547  43.655  1.00  0.00      B    H
ATOM   3925  H62 BMIMB 139       3.639   3.500  44.004  1.00  0.00      B    H
ATOM   3926  N1  BMIMB 140      22.099  10.810   6.874  1.00  0.00      B    N
ATOM   3927  N11 BMIMB 140      20.112  11.232   6.321  1.00  0.00      B    N
ATOM   3928  C1  BMIMB 140      21.133  11.684   7.031  1.00  0.00      B    C
ATOM   3929  H1  BMIMB 140      21.128  12.627   7.536  1.00  0.00      B    H
ATOM   3930  C2  BMIMB 140      21.644   9.739   6.164  1.00  0.00      B    C
ATOM   3931  H2  BMIMB 140      22.232   8.879   5.931  1.00  0.00      B    H
ATOM   3932  C21 BMIMB 140      20.412   9.957   5.846  1.00  0.00      B    C
ATOM   3933  H21 BMIMB 140      19.745   9.327   5.299  1.00  0.00      B    H
ATOM   3934  C3  BMIMB 140      23.389  10.788   7.668  1.00  0.00      B    C
ATOM   3935  H3  BMIMB 140      23.353  11.614   8.364  1.00  0.00      B    H
ATOM   3936  H31 BMIMB 140      23.486   9.822   8.141  1.00  0.00      B    H
ATOM   3937  H32 BMIMB 140      24.247  10.907   7.022  1.00  0.00      B    H
ATOM   3938  C4  BMIMB 140      18.800  11.894   6.196  1.00  0.00      B    C
ATOM   3939  H4  BMIMB 140      18.615  11.817   5.135  1.00  0.00      B    H
ATOM   3940  H41 BMIMB 140      18.903  12.939   6.449  1.00  0.00      B    H
ATOM   3941  C5  BMIMB 140      17.741  11.300   7.052  1.00  0.00      B    C
ATOM   3942  H5  BMIMB 140      16.756  11.632   6.734  1.00  0.00      B    H
ATOM   3943  H51 BMIMB 140      17.803  10.220   6.954  1.00  0.00      B    H
ATOM   3944  C51 BMIMB 140      17.822  11.564   8.550  1.00  0.00      B    C
ATOM   3945  H52 BMIMB 140      18.851  11.518   8.899  1.00  0.00      B    H
ATOM   3946  H53 BMIMB 140      17.598  12.607   8.760  1.00  0.00      B    H
ATOM   3947  C6  BMIMB 140      17.063  10.568   9.446  1.00  0.00      B    C
ATOM   3948  H6  BMIMB 140      16.299  10.001   8.926  1.00  0.00      B    H
ATOM   3949  H61 BMIMB 140      17.702   9.758   9.777  1.00  0.00      B    H
ATOM   3950  H62 BMIMB 140      16.576  10.876  10.364  1.00  0.00      B    H
ATOM   3951  N1  BMIMB 141      45.629  35.129  38.671  1.00  0.00      B    N
ATOM   3952  N11 BMIMB 141      44.950  35.808  36.768  1.00  0.00      B    N
ATOM   3953  C1  BMIMB 141      45.420  34.821  37.454  1.00  0.00      B    C
ATOM   3954  H1  BMIMB 141      45.539  33.841  37.045  1.00  0.00      B    H
ATOM   3955  C2  BMIMB 141      45.563  36.499  38.778  1.00  0.00      B    C
ATOM   3956  H2  BMIMB 141      45.880  37.089  39.610  1.00  0.00      B    H
ATOM   3957  C21 BMIMB 141      45.007  36.943  37.611  1.00  0.00      B    C
ATOM   3958  H21 BMIMB 141      44.782  37.911  37.219  1.00  0.00      B    H
ATOM   3959  C3  BMIMB 141      45.917  34.175  39.700  1.00  0.00      B    C
ATOM   3960  H3  BMIMB 141      45.008  33.890  40.210  1.00  0.00      B    H
ATOM   3961  H31 BMIMB 141      46.370  33.289  39.280  1.00  0.00      B    H
ATOM   3962  H32 BMIMB 141      46.715  34.542  40.328  1.00  0.00      B    H
ATOM   3963  C4  BMIMB 141      44.746  35.938  35.281  1.00  0.00      B    C
ATOM   3964  H4  BMIMB 141      44.969  34.934  34.952  1.00  0.00      B    H
ATOM   3965  H41 BMIMB 141      45.381  36.678  34.817  1.00  0.00      B    H
ATOM   3966  C5  BMIMB 141      43.295  36.369  34.998  1.00  0.00      B    C
ATOM   3967  H5  BMIMB 141      43.176  37.349  35.453  1.00  0.00      B    H
ATOM   3968  H51 BMIMB 141      43.077  36.384  33.933  1.00  0.00      B    H
ATOM   3969  C51 BMIMB 141      42.225  35.498  35.681  1.00  0.00      B    C
ATOM   3970  H52 BMIMB 141      42.434  34.466  35.409  1.00  0.00      B    H
ATOM   3971  H53 BMIMB 141      42.193  35.764  36.735  1.00  0.00      B    H
ATOM   3972  C6  BMIMB 141      40.877  35.840  35.070  1.00  0.00      B    C
ATOM   3973  H6  BMIMB 141      40.206  36.490  35.621  1.00  0.00      B    H
ATOM   3974  H61 BMIMB 141      41.093  36.407  34.171  1.00  0.00      B    H
ATOM   3975  H62 BMIMB 141      40.298  34.947  34.862  1.00  0.00      B    H
ATOM   3976  N1  BMIMB 142      42.330  36.710  44.865  1.00  0.00      B    N
ATOM   3977  N11 BMIMB 142      43.282  35.375  46.131  1.00  0.00      B    N
ATOM   3978  C1  BMIMB 142      42.684  35.483  45.033  1.00  0.00      B    C
ATOM   3979  H1  BMIMB 142      42.653  34.668  44.342  1.00  0.00      B    H
ATOM   3980  C2  BMIMB 142      42.750  37.445  45.967  1.00  0.00      B    C
ATOM   3981  H2  BMIMB 142      42.609  38.499  46.064  1.00  0.00      B    H
ATOM   3982  C21 BMIMB 142      43.326  36.590  46.724  1.00  0.00      B    C
ATOM   3983  H21 BMIMB 142      43.918  36.673  47.609  1.00  0.00      B    H
ATOM   3984  C3  BMIMB 142      41.869  37.283  43.529  1.00  0.00      B    C
ATOM   3985  H3  BMIMB 142      41.984  38.356  43.480  1.00  0.00      B    H
ATOM   3986  H31 BMIMB 142      42.590  37.108  42.744  1.00  0.00      B    H
ATOM   3987  H32 BMIMB 142      40.881  36.914  43.297  1.00  0.00      B    H
ATOM   3988  C4  BMIMB 142      43.925  34.235  46.777  1.00  0.00      B    C
ATOM   3989  H4  BMIMB 142      44.846  34.607  47.200  1.00  0.00      B    H
ATOM   3990  H41 BMIMB 142      44.231  33.504  46.044  1.00  0.00      B    H
ATOM   3991  C5  BMIMB 142      42.970  33.542  47.852  1.00  0.00      B    C
ATOM   3992  H5  BMIMB 142      43.479  32.614  48.098  1.00  0.00      B    H
ATOM   3993  H51 BMIMB 142      42.879  34.151  48.748  1.00  0.00      B    H
ATOM   3994  C51 BMIMB 142      41.567  33.091  47.321  1.00  0.00      B    C
ATOM   3995  H52 BMIMB 142      40.917  33.921  47.057  1.00  0.00      B    H
ATOM   3996  H53 BMIMB 142      41.744  32.485  46.436  1.00  0.00      B    H
ATOM   3997  C6  BMIMB 142      40.809  32.285  48.351  1.00  0.00      B    C
ATOM   3998  H6  BMIMB 142      41.477  31.482  48.643  1.00  0.00      B    H
ATOM   3999  H61 BMIMB 142      40.549  32.813  49.261  1.00  0.00      B    H
ATOM   4000  H62 BMIMB 142      39.939  31.843  47.879  1.00  0.00      B    H
ATOM   4001  N1  BMIMB 143       7.162  32.657  -0.320  1.00  0.00      B    N
ATOM   4002  N11 BMIMB 143       8.543  33.041   1.219  1.00  0.00      B    N
ATOM   4003  C1  BMIMB 143       7.761  33.578   0.337  1.00  0.00      B    C
ATOM   4004  H1  BMIMB 143       7.417  34.578   0.495  1.00  0.00      B    H
ATOM   4005  C2  BMIMB 143       7.832  31.464  -0.057  1.00  0.00      B    C
ATOM   4006  H2  BMIMB 143       7.613  30.564  -0.588  1.00  0.00      B    H
ATOM   4007  C21 BMIMB 143       8.608  31.659   0.905  1.00  0.00      B    C
ATOM   4008  H21 BMIMB 143       9.301  30.979   1.349  1.00  0.00      B    H
ATOM   4009  C3  BMIMB 143       5.953  32.882  -1.168  1.00  0.00      B    C
ATOM   4010  H3  BMIMB 143       5.207  32.136  -0.937  1.00  0.00      B    H
ATOM   4011  H31 BMIMB 143       5.562  33.883  -1.061  1.00  0.00      B    H
ATOM   4012  H32 BMIMB 143       6.284  32.534  -2.136  1.00  0.00      B    H
ATOM   4013  C4  BMIMB 143       9.277  33.771   2.264  1.00  0.00      B    C
ATOM   4014  H4  BMIMB 143       8.893  34.778   2.207  1.00  0.00      B    H
ATOM   4015  H41 BMIMB 143      10.333  33.880   2.064  1.00  0.00      B    H
ATOM   4016  C5  BMIMB 143       8.922  33.320   3.645  1.00  0.00      B    C
ATOM   4017  H5  BMIMB 143       7.885  33.001   3.564  1.00  0.00      B    H
ATOM   4018  H51 BMIMB 143       9.549  32.494   3.970  1.00  0.00      B    H
ATOM   4019  C51 BMIMB 143       8.940  34.568   4.587  1.00  0.00      B    C
ATOM   4020  H52 BMIMB 143       9.971  34.904   4.506  1.00  0.00      B    H
ATOM   4021  H53 BMIMB 143       8.332  35.396   4.232  1.00  0.00      B    H
ATOM   4022  C6  BMIMB 143       8.600  34.199   6.050  1.00  0.00      B    C
ATOM   4023  H6  BMIMB 143       8.803  35.042   6.700  1.00  0.00      B    H
ATOM   4024  H61 BMIMB 143       7.591  33.820   6.171  1.00  0.00      B    H
ATOM   4025  H62 BMIMB 143       9.214  33.413   6.474  1.00  0.00      B    H
ATOM   4026  N1  BMIMB 144      11.150   2.619   7.644  1.00  0.00      B    N
ATOM   4027  N11 BMIMB 144      12.360   1.024   8.421  1.00  0.00      B    N
ATOM   4028  C1  BMIMB 144      11.662   1.450   7.431  1.00  0.00      B    C
ATOM   4029  H1  BMIMB 144      11.458   0.914   6.528  1.00  0.00      B    H
ATOM   4030  C2  BMIMB 144      11.509   2.991   8.886  1.00  0.00      B    C
ATOM   4031  H2  BMIMB 144      11.125   3.907   9.279  1.00  0.00      B    H
ATOM   4032  C21 BMIMB 144      12.231   2.018   9.362  1.00  0.00      B    C
ATOM   4033  H21 BMIMB 144      12.719   1.933  10.308  1.00  0.00      B    H
ATOM   4034  C3  BMIMB 144      10.421   3.521   6.672  1.00  0.00      B    C
ATOM   4035  H3  BMIMB 144      10.978   4.328   6.218  1.00  0.00      B    H
ATOM   4036  H31 BMIMB 144      10.205   2.882   5.829  1.00  0.00      B    H
ATOM   4037  H32 BMIMB 144       9.454   3.866   7.008  1.00  0.00      B    H
ATOM   4038  C4  BMIMB 144      12.976  -0.299   8.626  1.00  0.00      B    C
ATOM   4039  H4  BMIMB 144      13.526  -0.406   9.549  1.00  0.00      B    H
ATOM   4040  H41 BMIMB 144      13.746  -0.283   7.868  1.00  0.00      B    H
ATOM   4041  C5  BMIMB 144      12.044  -1.442   8.443  1.00  0.00      B    C
ATOM   4042  H5  BMIMB 144      11.838  -1.597   7.387  1.00  0.00      B    H
ATOM   4043  H51 BMIMB 144      12.538  -2.301   8.890  1.00  0.00      B    H
ATOM   4044  C51 BMIMB 144      10.738  -1.359   9.258  1.00  0.00      B    C
ATOM   4045  H52 BMIMB 144      10.953  -1.235  10.317  1.00  0.00      B    H
ATOM   4046  H53 BMIMB 144      10.319  -0.420   8.905  1.00  0.00      B    H
ATOM   4047  C6  BMIMB 144       9.826  -2.582   9.129  1.00  0.00      B    C
ATOM   4048  H6  BMIMB 144      10.375  -3.461   9.447  1.00  0.00      B    H
ATOM   4049  H61 BMIMB 144       8.917  -2.521   9.717  1.00  0.00      B    H
ATOM   4050  H62 BMIMB 144       9.553  -2.731   8.090  1.00  0.00      B    H
ATOM   4051  N1  BMIMB 145      11.912   8.647  31.663  1.00  0.00      B    N
ATOM   4052  N11 BMIMB 145      12.033  10.528  32.700  1.00  0.00      B    N
ATOM   4053  C1  BMIMB 145      12.351   9.888  31.579  1.00  0.00      B    C
ATOM   4054  H1  BMIMB 145      12.793  10.324  30.709  1.00  0.00      B    H
ATOM   4055  C2  BMIMB 145      11.364   8.488  32.916  1.00  0.00      B    C
ATOM   4056  H2  BMIMB 145      11.073   7.557  33.352  1.00  0.00      B    H
ATOM   4057  C21 BMIMB 145      11.269   9.688  33.505  1.00  0.00      B    C
ATOM   4058  H21 BMIMB 145      10.883   9.997  34.452  1.00  0.00      B    H
ATOM   4059  C3  BMIMB 145      12.134   7.573  30.682  1.00  0.00      B    C
ATOM   4060  H3  BMIMB 145      11.221   7.024  30.504  1.00  0.00      B    H
ATOM   4061  H31 BMIMB 145      12.432   8.074  29.773  1.00  0.00      B    H
ATOM   4062  H32 BMIMB 145      12.955   6.926  30.956  1.00  0.00      B    H
ATOM   4063  C4  BMIMB 145      12.478  11.858  33.152  1.00  0.00      B    C
ATOM   4064  H4  BMIMB 145      13.359  12.139  32.595  1.00  0.00      B    H
ATOM   4065  H41 BMIMB 145      12.669  11.801  34.214  1.00  0.00      B    H
ATOM   4066  C5  BMIMB 145      11.266  12.767  32.986  1.00  0.00      B    C
ATOM   4067  H5  BMIMB 145      10.418  12.226  33.398  1.00  0.00      B    H
ATOM   4068  H51 BMIMB 145      11.423  13.691  33.537  1.00  0.00      B    H
ATOM   4069  C51 BMIMB 145      10.944  13.155  31.544  1.00  0.00      B    C
ATOM   4070  H52 BMIMB 145      10.715  12.268  30.959  1.00  0.00      B    H
ATOM   4071  H53 BMIMB 145      10.049  13.769  31.491  1.00  0.00      B    H
ATOM   4072  C6  BMIMB 145      12.133  14.072  30.978  1.00  0.00      B    C
ATOM   4073  H6  BMIMB 145      13.097  13.579  30.918  1.00  0.00      B    H
ATOM   4074  H61 BMIMB 145      11.969  14.573  30.031  1.00  0.00      B    H
ATOM   4075  H62 BMIMB 145      12.252  14.871  31.701  1.00  0.00      B    H
ATOM   4076  N1  BMIMB 146      13.625   1.412  34.946  1.00  0.00      B    N
ATOM   4077  N11 BMIMB 146      14.421   1.574  36.917  1.00  0.00      B    N
ATOM   4078  C1  BMIMB 146      13.610   0.940  36.131  1.00  0.00      B    C
ATOM   4079  H1  BMIMB 146      13.077   0.075  36.465  1.00  0.00      B    H
ATOM   4080  C2  BMIMB 146      14.421   2.548  34.954  1.00  0.00      B    C
ATOM   4081  H2  BMIMB 146      14.533   3.199  34.115  1.00  0.00      B    H
ATOM   4082  C21 BMIMB 146      14.893   2.695  36.213  1.00  0.00      B    C
ATOM   4083  H21 BMIMB 146      15.542   3.411  36.667  1.00  0.00      B    H
ATOM   4084  C3  BMIMB 146      12.764   0.947  33.875  1.00  0.00      B    C
ATOM   4085  H3  BMIMB 146      12.017   1.709  33.705  1.00  0.00      B    H
ATOM   4086  H31 BMIMB 146      13.299   0.879  32.939  1.00  0.00      B    H
ATOM   4087  H32 BMIMB 146      12.314  -0.018  34.055  1.00  0.00      B    H
ATOM   4088  C4  BMIMB 146      14.487   1.277  38.377  1.00  0.00      B    C
ATOM   4089  H4  BMIMB 146      15.546   1.245  38.586  1.00  0.00      B    H
ATOM   4090  H41 BMIMB 146      14.127   0.270  38.528  1.00  0.00      B    H
ATOM   4091  C5  BMIMB 146      13.690   2.320  39.198  1.00  0.00      B    C
ATOM   4092  H5  BMIMB 146      14.012   3.318  38.913  1.00  0.00      B    H
ATOM   4093  H51 BMIMB 146      12.617   2.161  39.126  1.00  0.00      B    H
ATOM   4094  C51 BMIMB 146      13.887   2.072  40.702  1.00  0.00      B    C
ATOM   4095  H52 BMIMB 146      13.747   1.018  40.925  1.00  0.00      B    H
ATOM   4096  H53 BMIMB 146      14.871   2.462  40.947  1.00  0.00      B    H
ATOM   4097  C6  BMIMB 146      12.963   2.773  41.543  1.00  0.00      B    C
ATOM   4098  H6  BMIMB 146      13.088   3.834  41.362  1.00  0.00      B    H
ATOM   4099  H61 BMIMB 146      11.938   2.592  41.240  1.00  0.00      B    H
ATOM   4100  H62 BMIMB 146      13.125   2.575  42.596  1.00  0.00      B    H
ATOM   4101  N1  BMIMB 147       1.476  26.150  29.065  1.00  0.00      B    N
ATOM   4102  N11 BMIMB 147       1.652  28.157  28.327  1.00  0.00      B    N
ATOM   4103  C1  BMIMB 147       0.798  27.175  28.621  1.00  0.00      B    C
ATOM   4104  H1  BMIMB 147      -0.268  27.159  28.535  1.00  0.00      B    H
ATOM   4105  C2  BMIMB 147       2.815  26.480  29.128  1.00  0.00      B    C
ATOM   4106  H2  BMIMB 147       3.408  25.646  29.433  1.00  0.00      B    H
ATOM   4107  C21 BMIMB 147       2.894  27.715  28.586  1.00  0.00      B    C
ATOM   4108  H21 BMIMB 147       3.667  28.372  28.251  1.00  0.00      B    H
ATOM   4109  C3  BMIMB 147       0.872  24.993  29.602  1.00  0.00      B    C
ATOM   4110  H3  BMIMB 147       0.398  25.164  30.558  1.00  0.00      B    H
ATOM   4111  H31 BMIMB 147       0.139  24.890  28.815  1.00  0.00      B    H
ATOM   4112  H32 BMIMB 147       1.566  24.171  29.688  1.00  0.00      B    H
ATOM   4113  C4  BMIMB 147       1.358  29.552  28.007  1.00  0.00      B    C
ATOM   4114  H4  BMIMB 147       0.278  29.565  28.008  1.00  0.00      B    H
ATOM   4115  H41 BMIMB 147       1.650  29.785  26.994  1.00  0.00      B    H
ATOM   4116  C5  BMIMB 147       1.968  30.473  29.049  1.00  0.00      B    C
ATOM   4117  H5  BMIMB 147       2.380  29.792  29.789  1.00  0.00      B    H
ATOM   4118  H51 BMIMB 147       2.730  31.172  28.713  1.00  0.00      B    H
ATOM   4119  C51 BMIMB 147       0.948  31.264  29.724  1.00  0.00      B    C
ATOM   4120  H52 BMIMB 147       0.357  31.934  29.104  1.00  0.00      B    H
ATOM   4121  H53 BMIMB 147       0.223  30.558  30.121  1.00  0.00      B    H
ATOM   4122  C6  BMIMB 147       1.517  32.001  30.951  1.00  0.00      B    C
ATOM   4123  H6  BMIMB 147       2.187  32.765  30.575  1.00  0.00      B    H
ATOM   4124  H61 BMIMB 147       0.709  32.580  31.384  1.00  0.00      B    H
ATOM   4125  H62 BMIMB 147       1.977  31.441  31.757  1.00  0.00      B    H
ATOM   4126  N1  BMIMB 148       5.441  29.207  14.373  1.00  0.00      B    N
ATOM   4127  N11 BMIMB 148       7.546  29.100  14.892  1.00  0.00      B    N
ATOM   4128  C1  BMIMB 148       6.613  29.815  14.273  1.00  0.00      B    C
ATOM   4129  H1  BMIMB 148       6.812  30.734  13.765  1.00  0.00      B    H
ATOM   4130  C2  BMIMB 148       5.533  28.138  15.180  1.00  0.00      B    C
ATOM   4131  H2  BMIMB 148       4.684  27.565  15.482  1.00  0.00      B    H
ATOM   4132  C21 BMIMB 148       6.834  27.989  15.440  1.00  0.00      B    C
ATOM   4133  H21 BMIMB 148       7.417  27.241  15.930  1.00  0.00      B    H
ATOM   4134  C3  BMIMB 148       4.337  29.459  13.490  1.00  0.00      B    C
ATOM   4135  H3  BMIMB 148       4.474  30.289  12.813  1.00  0.00      B    H
ATOM   4136  H31 BMIMB 148       4.205  28.545  12.930  1.00  0.00      B    H
ATOM   4137  H32 BMIMB 148       3.472  29.670  14.101  1.00  0.00      B    H
ATOM   4138  C4  BMIMB 148       9.024  29.371  15.028  1.00  0.00      B    C
ATOM   4139  H4  BMIMB 148       9.229  29.335  16.088  1.00  0.00      B    H
ATOM   4140  H41 BMIMB 148       9.047  30.427  14.805  1.00  0.00      B    H
ATOM   4141  C5  BMIMB 148       9.933  28.413  14.232  1.00  0.00      B    C
ATOM   4142  H5  BMIMB 148      10.980  28.671  14.363  1.00  0.00      B    H
ATOM   4143  H51 BMIMB 148       9.693  27.502  14.774  1.00  0.00      B    H
ATOM   4144  C51 BMIMB 148       9.740  28.331  12.687  1.00  0.00      B    C
ATOM   4145  H52 BMIMB 148       8.778  27.958  12.346  1.00  0.00      B    H
ATOM   4146  H53 BMIMB 148       9.703  29.335  12.272  1.00  0.00      B    H
ATOM   4147  C6  BMIMB 148      10.748  27.482  11.929  1.00  0.00      B    C
ATOM   4148  H6  BMIMB 148      10.446  27.475  10.888  1.00  0.00      B    H
ATOM   4149  H61 BMIMB 148      11.721  27.953  12.011  1.00  0.00      B    H
ATOM   4150  H62 BMIMB 148      10.764  26.433  12.200  1.00  0.00      B    H
ATOM   4151  N1  BMIMB 149      24.064   4.101  26.471  1.00  0.00      B    N
ATOM   4152  N11 BMIMB 149      24.521   4.511  28.474  1.00  0.00      B    N
ATOM   4153  C1  BMIMB 149      23.526   4.485  27.583  1.00  0.00      B    C
ATOM   4154  H1  BMIMB 149      22.501   4.689  27.811  1.00  0.00      B    H
ATOM   4155  C2  BMIMB 149      25.396   3.957  26.617  1.00  0.00      B    C
ATOM   4156  H2  BMIMB 149      25.955   3.627  25.769  1.00  0.00      B    H
ATOM   4157  C21 BMIMB 149      25.671   4.136  27.904  1.00  0.00      B    C
ATOM   4158  H21 BMIMB 149      26.589   4.144  28.449  1.00  0.00      B    H
ATOM   4159  C3  BMIMB 149      23.282   3.658  25.262  1.00  0.00      B    C
ATOM   4160  H3  BMIMB 149      23.411   2.586  25.282  1.00  0.00      B    H
ATOM   4161  H31 BMIMB 149      22.247   3.963  25.305  1.00  0.00      B    H
ATOM   4162  H32 BMIMB 149      23.782   3.949  24.350  1.00  0.00      B    H
ATOM   4163  C4  BMIMB 149      24.469   4.806  29.976  1.00  0.00      B    C
ATOM   4164  H4  BMIMB 149      23.557   5.371  30.105  1.00  0.00      B    H
ATOM   4165  H41 BMIMB 149      25.113   5.625  30.260  1.00  0.00      B    H
ATOM   4166  C5  BMIMB 149      24.392   3.531  30.849  1.00  0.00      B    C
ATOM   4167  H5  BMIMB 149      24.860   3.904  31.757  1.00  0.00      B    H
ATOM   4168  H51 BMIMB 149      23.374   3.231  31.083  1.00  0.00      B    H
ATOM   4169  C51 BMIMB 149      25.159   2.265  30.465  1.00  0.00      B    C
ATOM   4170  H52 BMIMB 149      25.999   2.577  29.849  1.00  0.00      B    H
ATOM   4171  H53 BMIMB 149      25.404   1.814  31.423  1.00  0.00      B    H
ATOM   4172  C6  BMIMB 149      24.408   1.294  29.642  1.00  0.00      B    C
ATOM   4173  H6  BMIMB 149      25.030   0.508  29.230  1.00  0.00      B    H
ATOM   4174  H61 BMIMB 149      23.773   0.924  30.439  1.00  0.00      B    H
ATOM   4175  H62 BMIMB 149      23.639   1.663  28.972  1.00  0.00      B    H
ATOM   4176  N1  BMIMB 150      22.170  12.474  41.971  1.00  0.00      B    N
ATOM   4177  N11 BMIMB 150      20.373  11.508  42.555  1.00  0.00      B    N
ATOM   4178  C1  BMIMB 150      21.592  11.774  42.928  1.00  0.00      B    C
ATOM   4179  H1  BMIMB 150      22.051  11.346  43.794  1.00  0.00      B    H
ATOM   4180  C2  BMIMB 150      21.238  12.958  41.108  1.00  0.00      B    C
ATOM   4181  H2  BMIMB 150      21.483  13.700  40.380  1.00  0.00      B    H
ATOM   4182  C21 BMIMB 150      20.092  12.338  41.464  1.00  0.00      B    C
ATOM   4183  H21 BMIMB 150      19.140  12.391  40.983  1.00  0.00      B    H
ATOM   4184  C3  BMIMB 150      23.527  13.004  41.932  1.00  0.00      B    C
ATOM   4185  H3  BMIMB 150      23.623  13.469  40.961  1.00  0.00      B    H
ATOM   4186  H31 BMIMB 150      23.484  13.725  42.735  1.00  0.00      B    H
ATOM   4187  H32 BMIMB 150      24.362  12.347  42.124  1.00  0.00      B    H
ATOM   4188  C4  BMIMB 150      19.446  10.717  43.319  1.00  0.00      B    C
ATOM   4189  H4  BMIMB 150      18.493  11.225  43.321  1.00  0.00      B    H
ATOM   4190  H41 BMIMB 150      19.628  10.806  44.380  1.00  0.00      B    H
ATOM   4191  C5  BMIMB 150      19.455   9.295  42.852  1.00  0.00      B    C
ATOM   4192  H5  BMIMB 150      19.833   8.727  43.698  1.00  0.00      B    H
ATOM   4193  H51 BMIMB 150      18.555   8.925  42.368  1.00  0.00      B    H
ATOM   4194  C51 BMIMB 150      20.558   9.160  41.758  1.00  0.00      B    C
ATOM   4195  H52 BMIMB 150      20.346   9.819  40.920  1.00  0.00      B    H
ATOM   4196  H53 BMIMB 150      21.536   9.277  42.219  1.00  0.00      B    H
ATOM   4197  C6  BMIMB 150      20.716   7.820  41.120  1.00  0.00      B    C
ATOM   4198  H6  BMIMB 150      21.505   7.918  40.383  1.00  0.00      B    H
ATOM   4199  H61 BMIMB 150      20.924   6.913  41.676  1.00  0.00      B    H
ATOM   4200  H62 BMIMB 150      19.829   7.582  40.544  1.00  0.00      B    H
ATOM   4201  N1  BMIMB 151      42.241  39.265  16.221  1.00  0.00      B    N
ATOM   4202  N11 BMIMB 151      41.377  37.302  15.859  1.00  0.00      B    N
ATOM   4203  C1  BMIMB 151      42.118  38.267  15.356  1.00  0.00      B    C
ATOM   4204  H1  BMIMB 151      42.539  38.213  14.374  1.00  0.00      B    H
ATOM   4205  C2  BMIMB 151      41.534  38.823  17.399  1.00  0.00      B    C
ATOM   4206  H2  BMIMB 151      41.502  39.383  18.308  1.00  0.00      B    H
ATOM   4207  C21 BMIMB 151      41.049  37.627  17.158  1.00  0.00      B    C
ATOM   4208  H21 BMIMB 151      40.397  37.030  17.759  1.00  0.00      B    H
ATOM   4209  C3  BMIMB 151      43.229  40.333  16.127  1.00  0.00      B    C
ATOM   4210  H3  BMIMB 151      44.202  39.872  16.209  1.00  0.00      B    H
ATOM   4211  H31 BMIMB 151      43.054  40.826  15.182  1.00  0.00      B    H
ATOM   4212  H32 BMIMB 151      43.169  41.061  16.923  1.00  0.00      B    H
ATOM   4213  C4  BMIMB 151      41.278  35.995  15.196  1.00  0.00      B    C
ATOM   4214  H4  BMIMB 151      41.704  36.099  14.209  1.00  0.00      B    H
ATOM   4215  H41 BMIMB 151      40.227  35.744  15.191  1.00  0.00      B    H
ATOM   4216  C5  BMIMB 151      42.082  34.889  15.894  1.00  0.00      B    C
ATOM   4217  H5  BMIMB 151      41.589  34.716  16.847  1.00  0.00      B    H
ATOM   4218  H51 BMIMB 151      42.008  33.892  15.467  1.00  0.00      B    H
ATOM   4219  C51 BMIMB 151      43.537  35.123  15.935  1.00  0.00      B    C
ATOM   4220  H52 BMIMB 151      43.858  34.970  14.908  1.00  0.00      B    H
ATOM   4221  H53 BMIMB 151      43.689  36.160  16.221  1.00  0.00      B    H
ATOM   4222  C6  BMIMB 151      44.335  34.083  16.854  1.00  0.00      B    C
ATOM   4223  H6  BMIMB 151      45.350  34.459  16.917  1.00  0.00      B    H
ATOM   4224  H61 BMIMB 151      43.820  33.983  17.803  1.00  0.00      B    H
ATOM   4225  H62 BMIMB 151      44.387  33.109  16.380  1.00  0.00      B    H
ATOM   4226  N1  BMIMB 152       3.788  14.813  12.772  1.00  0.00      B    N
ATOM   4227  N11 BMIMB 152       3.303  16.736  11.830  1.00  0.00      B    N
ATOM   4228  C1  BMIMB 152       3.721  16.130  12.914  1.00  0.00      B    C
ATOM   4229  H1  BMIMB 152       3.903  16.703  13.798  1.00  0.00      B    H
ATOM   4230  C2  BMIMB 152       3.357  14.562  11.489  1.00  0.00      B    C
ATOM   4231  H2  BMIMB 152       3.188  13.536  11.246  1.00  0.00      B    H
ATOM   4232  C21 BMIMB 152       2.975  15.755  10.934  1.00  0.00      B    C
ATOM   4233  H21 BMIMB 152       2.460  15.932  10.016  1.00  0.00      B    H
ATOM   4234  C3  BMIMB 152       4.206  13.917  13.834  1.00  0.00      B    C
ATOM   4235  H3  BMIMB 152       5.201  13.504  13.745  1.00  0.00      B    H
ATOM   4236  H31 BMIMB 152       4.129  14.416  14.789  1.00  0.00      B    H
ATOM   4237  H32 BMIMB 152       3.507  13.100  13.936  1.00  0.00      B    H
ATOM   4238  C4  BMIMB 152       2.906  18.168  11.835  1.00  0.00      B    C
ATOM   4239  H4  BMIMB 152       3.055  18.546  12.835  1.00  0.00      B    H
ATOM   4240  H41 BMIMB 152       1.857  18.124  11.581  1.00  0.00      B    H
ATOM   4241  C5  BMIMB 152       3.761  18.969  10.826  1.00  0.00      B    C
ATOM   4242  H5  BMIMB 152       4.838  18.902  10.956  1.00  0.00      B    H
ATOM   4243  H51 BMIMB 152       3.653  18.619   9.803  1.00  0.00      B    H
ATOM   4244  C51 BMIMB 152       3.325  20.407  10.740  1.00  0.00      B    C
ATOM   4245  H52 BMIMB 152       3.793  20.709   9.806  1.00  0.00      B    H
ATOM   4246  H53 BMIMB 152       2.267  20.497  10.507  1.00  0.00      B    H
ATOM   4247  C6  BMIMB 152       3.821  21.422  11.776  1.00  0.00      B    C
ATOM   4248  H6  BMIMB 152       3.558  22.432  11.482  1.00  0.00      B    H
ATOM   4249  H61 BMIMB 152       3.378  21.280  12.756  1.00  0.00      B    H
ATOM   4250  H62 BMIMB 152       4.899  21.322  11.827  1.00  0.00      B    H
ATOM   4251  N1  BMIMB 153      33.823  40.199  28.026  1.00  0.00      B    N
ATOM   4252  N11 BMIMB 153      35.439  39.609  26.723  1.00  0.00      B    N
ATOM   4253  C1  BMIMB 153      35.127  39.957  27.944  1.00  0.00      B    C
ATOM   4254  H1  BMIMB 153      35.862  39.880  28.716  1.00  0.00      B    H
ATOM   4255  C2  BMIMB 153      33.347  40.358  26.751  1.00  0.00      B    C
ATOM   4256  H2  BMIMB 153      32.356  40.750  26.676  1.00  0.00      B    H
ATOM   4257  C21 BMIMB 153      34.412  40.080  25.971  1.00  0.00      B    C
ATOM   4258  H21 BMIMB 153      34.489  40.034  24.907  1.00  0.00      B    H
ATOM   4259  C3  BMIMB 153      33.055  40.450  29.221  1.00  0.00      B    C
ATOM   4260  H3  BMIMB 153      32.608  39.595  29.705  1.00  0.00      B    H
ATOM   4261  H31 BMIMB 153      33.775  40.864  29.911  1.00  0.00      B    H
ATOM   4262  H32 BMIMB 153      32.234  41.136  29.074  1.00  0.00      B    H
ATOM   4263  C4  BMIMB 153      36.815  39.299  26.294  1.00  0.00      B    C
ATOM   4264  H4  BMIMB 153      36.880  38.572  25.497  1.00  0.00      B    H
ATOM   4265  H41 BMIMB 153      37.236  38.787  27.146  1.00  0.00      B    H
ATOM   4266  C5  BMIMB 153      37.755  40.443  25.952  1.00  0.00      B    C
ATOM   4267  H5  BMIMB 153      38.680  39.996  25.596  1.00  0.00      B    H
ATOM   4268  H51 BMIMB 153      37.280  41.027  25.168  1.00  0.00      B    H
ATOM   4269  C51 BMIMB 153      37.893  41.450  27.018  1.00  0.00      B    C
ATOM   4270  H52 BMIMB 153      36.889  41.817  27.219  1.00  0.00      B    H
ATOM   4271  H53 BMIMB 153      38.290  40.882  27.855  1.00  0.00      B    H
ATOM   4272  C6  BMIMB 153      38.924  42.616  26.735  1.00  0.00      B    C
ATOM   4273  H6  BMIMB 153      39.821  42.270  26.234  1.00  0.00      B    H
ATOM   4274  H61 BMIMB 153      38.633  43.399  26.044  1.00  0.00      B    H
ATOM   4275  H62 BMIMB 153      39.237  43.102  27.652  1.00  0.00      B    H
ATOM   4276  N1  BMIMB 154      33.457  18.230   2.550  1.00  0.00      B    N
ATOM   4277  N11 BMIMB 154      32.235  17.210   1.091  1.00  0.00      B    N
ATOM   4278  C1  BMIMB 154      33.156  17.050   2.029  1.00  0.00      B    C
ATOM   4279  H1  BMIMB 154      33.509  16.085   2.324  1.00  0.00      B    H
ATOM   4280  C2  BMIMB 154      32.813  19.162   1.791  1.00  0.00      B    C
ATOM   4281  H2  BMIMB 154      32.948  20.207   1.964  1.00  0.00      B    H
ATOM   4282  C21 BMIMB 154      32.052  18.514   0.921  1.00  0.00      B    C
ATOM   4283  H21 BMIMB 154      31.454  18.832   0.096  1.00  0.00      B    H
ATOM   4284  C3  BMIMB 154      34.233  18.501   3.759  1.00  0.00      B    C
ATOM   4285  H3  BMIMB 154      35.088  17.844   3.830  1.00  0.00      B    H
ATOM   4286  H31 BMIMB 154      34.596  19.514   3.662  1.00  0.00      B    H
ATOM   4287  H32 BMIMB 154      33.560  18.215   4.553  1.00  0.00      B    H
ATOM   4288  C4  BMIMB 154      31.582  16.160   0.268  1.00  0.00      B    C
ATOM   4289  H4  BMIMB 154      32.402  15.574  -0.122  1.00  0.00      B    H
ATOM   4290  H41 BMIMB 154      31.135  16.583  -0.620  1.00  0.00      B    H
ATOM   4291  C5  BMIMB 154      30.581  15.052   0.879  1.00  0.00      B    C
ATOM   4292  H5  BMIMB 154      30.277  14.432   0.040  1.00  0.00      B    H
ATOM   4293  H51 BMIMB 154      31.059  14.334   1.541  1.00  0.00      B    H
ATOM   4294  C51 BMIMB 154      29.383  15.636   1.538  1.00  0.00      B    C
ATOM   4295  H52 BMIMB 154      29.558  16.214   2.442  1.00  0.00      B    H
ATOM   4296  H53 BMIMB 154      29.013  16.398   0.857  1.00  0.00      B    H
ATOM   4297  C6  BMIMB 154      28.208  14.587   1.681  1.00  0.00      B    C
ATOM   4298  H6  BMIMB 154      28.428  13.832   2.428  1.00  0.00      B    H
ATOM   4299  H61 BMIMB 154      27.261  14.979   2.036  1.00  0.00      B    H
ATOM   4300  H62 BMIMB 154      28.034  13.973   0.805  1.00  0.00      B    H
ATOM   4301  N1  BMIMB 155      38.941  23.082   8.079  1.00  0.00      B    N
ATOM   4302  N11 BMIMB 155      37.375  24.331   7.214  1.00  0.00      B    N
ATOM   4303  C1  BMIMB 155      38.078  23.216   7.110  1.00  0.00      B    C
ATOM   4304  H1  BMIMB 155      37.913  22.473   6.359  1.00  0.00      B    H
ATOM   4305  C2  BMIMB 155      38.813  24.224   8.864  1.00  0.00      B    C
ATOM   4306  H2  BMIMB 155      39.434  24.427   9.708  1.00  0.00      B    H
ATOM   4307  C21 BMIMB 155      37.874  25.021   8.264  1.00  0.00      B    C
ATOM   4308  H21 BMIMB 155      37.554  25.971   8.631  1.00  0.00      B    H
ATOM   4309  C3  BMIMB 155      40.025  22.007   8.083  1.00  0.00      B    C
ATOM   4310  H3  BMIMB 155      40.932  22.387   8.529  1.00  0.00      B    H
ATOM   4311  H31 BMIMB 155      39.712  21.173   8.694  1.00  0.00      B    H
ATOM   4312  H32 BMIMB 155      40.313  21.838   7.056  1.00  0.00      B    H
ATOM   4313  C4  BMIMB 155      36.193  24.648   6.366  1.00  0.00      B    C
ATOM   4314  H4  BMIMB 155      36.444  24.150   5.441  1.00  0.00      B    H
ATOM   4315  H41 BMIMB 155      36.135  25.726   6.398  1.00  0.00      B    H
ATOM   4316  C5  BMIMB 155      34.930  24.211   7.042  1.00  0.00      B    C
ATOM   4317  H5  BMIMB 155      34.183  24.388   6.273  1.00  0.00      B    H
ATOM   4318  H51 BMIMB 155      34.890  23.224   7.495  1.00  0.00      B    H
ATOM   4319  C51 BMIMB 155      34.400  25.170   8.128  1.00  0.00      B    C
ATOM   4320  H52 BMIMB 155      34.987  26.082   8.050  1.00  0.00      B    H
ATOM   4321  H53 BMIMB 155      33.335  25.340   8.267  1.00  0.00      B    H
ATOM   4322  C6  BMIMB 155      34.512  24.557   9.564  1.00  0.00      B    C
ATOM   4323  H6  BMIMB 155      33.796  23.766   9.753  1.00  0.00      B    H
ATOM   4324  H61 BMIMB 155      35.504  24.185   9.795  1.00  0.00      B    H
ATOM   4325  H62 BMIMB 155      34.228  25.326  10.273  1.00  0.00      B    H
ATOM   4326  N1  BMIMB 156      28.482  37.896  39.295  1.00  0.00      B    N
ATOM   4327  N11 BMIMB 156      29.131  38.566  37.367  1.00  0.00      B    N
ATOM   4328  C1  BMIMB 156      29.148  38.810  38.671  1.00  0.00      B    C
ATOM   4329  H1  BMIMB 156      29.570  39.701  39.084  1.00  0.00      B    H
ATOM   4330  C2  BMIMB 156      27.958  37.032  38.371  1.00  0.00      B    C
ATOM   4331  H2  BMIMB 156      27.408  36.210  38.774  1.00  0.00      B    H
ATOM   4332  C21 BMIMB 156      28.537  37.378  37.174  1.00  0.00      B    C
ATOM   4333  H21 BMIMB 156      28.424  36.961  36.197  1.00  0.00      B    H
ATOM   4334  C3  BMIMB 156      28.239  37.825  40.698  1.00  0.00      B    C
ATOM   4335  H3  BMIMB 156      27.538  38.561  41.064  1.00  0.00      B    H
ATOM   4336  H31 BMIMB 156      27.756  36.892  40.947  1.00  0.00      B    H
ATOM   4337  H32 BMIMB 156      29.190  37.809  41.209  1.00  0.00      B    H
ATOM   4338  C4  BMIMB 156      29.886  39.226  36.312  1.00  0.00      B    C
ATOM   4339  H4  BMIMB 156      30.313  38.504  35.631  1.00  0.00      B    H
ATOM   4340  H41 BMIMB 156      30.615  39.818  36.845  1.00  0.00      B    H
ATOM   4341  C5  BMIMB 156      29.006  40.157  35.460  1.00  0.00      B    C
ATOM   4342  H5  BMIMB 156      28.073  39.612  35.340  1.00  0.00      B    H
ATOM   4343  H51 BMIMB 156      28.788  41.083  35.986  1.00  0.00      B    H
ATOM   4344  C51 BMIMB 156      29.617  40.377  34.052  1.00  0.00      B    C
ATOM   4345  H52 BMIMB 156      30.616  40.802  34.110  1.00  0.00      B    H
ATOM   4346  H53 BMIMB 156      29.728  39.464  33.473  1.00  0.00      B    H
ATOM   4347  C6  BMIMB 156      28.832  41.375  33.260  1.00  0.00      B    C
ATOM   4348  H6  BMIMB 156      29.007  41.347  32.191  1.00  0.00      B    H
ATOM   4349  H61 BMIMB 156      27.787  41.242  33.516  1.00  0.00      B    H
ATOM   4350  H62 BMIMB 156      29.087  42.416  33.420  1.00  0.00      B    H
ATOM   4351  N1  BMIMB 157      23.550  34.260  41.906  1.00  0.00      B    N
ATOM   4352  N11 BMIMB 157      25.252  33.808  43.095  1.00  0.00      B    N
ATOM   4353  C1  BMIMB 157      24.053  34.376  43.077  1.00  0.00      B    C
ATOM   4354  H1  BMIMB 157      23.586  34.750  43.963  1.00  0.00      B    H
ATOM   4355  C2  BMIMB 157      24.481  33.669  41.060  1.00  0.00      B    C
ATOM   4356  H2  BMIMB 157      24.321  33.634  40.004  1.00  0.00      B    H
ATOM   4357  C21 BMIMB 157      25.533  33.375  41.794  1.00  0.00      B    C
ATOM   4358  H21 BMIMB 157      26.383  32.804  41.490  1.00  0.00      B    H
ATOM   4359  C3  BMIMB 157      22.409  35.059  41.450  1.00  0.00      B    C
ATOM   4360  H3  BMIMB 157      22.667  35.634  40.574  1.00  0.00      B    H
ATOM   4361  H31 BMIMB 157      21.643  34.309  41.317  1.00  0.00      B    H
ATOM   4362  H32 BMIMB 157      22.282  35.731  42.286  1.00  0.00      B    H
ATOM   4363  C4  BMIMB 157      25.904  33.368  44.380  1.00  0.00      B    C
ATOM   4364  H4  BMIMB 157      26.275  32.361  44.258  1.00  0.00      B    H
ATOM   4365  H41 BMIMB 157      25.202  33.251  45.192  1.00  0.00      B    H
ATOM   4366  C5  BMIMB 157      27.077  34.322  44.674  1.00  0.00      B    C
ATOM   4367  H5  BMIMB 157      26.616  35.127  45.241  1.00  0.00      B    H
ATOM   4368  H51 BMIMB 157      27.709  33.765  45.360  1.00  0.00      B    H
ATOM   4369  C51 BMIMB 157      27.754  34.958  43.458  1.00  0.00      B    C
ATOM   4370  H52 BMIMB 157      28.200  34.231  42.785  1.00  0.00      B    H
ATOM   4371  H53 BMIMB 157      27.026  35.529  42.887  1.00  0.00      B    H
ATOM   4372  C6  BMIMB 157      28.848  35.830  43.860  1.00  0.00      B    C
ATOM   4373  H6  BMIMB 157      29.435  36.251  43.052  1.00  0.00      B    H
ATOM   4374  H61 BMIMB 157      28.478  36.682  44.419  1.00  0.00      B    H
ATOM   4375  H62 BMIMB 157      29.581  35.333  44.485  1.00  0.00      B    H
ATOM   4376  N1  BMIMB 158      19.931  24.272  15.478  1.00  0.00      B    N
ATOM   4377  N11 BMIMB 158      20.716  25.069  13.594  1.00  0.00      B    N
ATOM   4378  C1  BMIMB 158      19.767  25.191  14.526  1.00  0.00      B    C
ATOM   4379  H1  BMIMB 158      18.821  25.633  14.295  1.00  0.00      B    H
ATOM   4380  C2  BMIMB 158      21.125  23.575  15.171  1.00  0.00      B    C
ATOM   4381  H2  BMIMB 158      21.556  22.760  15.712  1.00  0.00      B    H
ATOM   4382  C21 BMIMB 158      21.613  24.087  14.023  1.00  0.00      B    C
ATOM   4383  H21 BMIMB 158      22.376  23.723  13.369  1.00  0.00      B    H
ATOM   4384  C3  BMIMB 158      18.867  23.844  16.387  1.00  0.00      B    C
ATOM   4385  H3  BMIMB 158      19.258  23.732  17.388  1.00  0.00      B    H
ATOM   4386  H31 BMIMB 158      18.116  24.618  16.332  1.00  0.00      B    H
ATOM   4387  H32 BMIMB 158      18.346  22.993  15.974  1.00  0.00      B    H
ATOM   4388  C4  BMIMB 158      20.603  25.728  12.303  1.00  0.00      B    C
ATOM   4389  H4  BMIMB 158      21.578  26.174  12.178  1.00  0.00      B    H
ATOM   4390  H41 BMIMB 158      19.801  26.430  12.476  1.00  0.00      B    H
ATOM   4391  C5  BMIMB 158      20.464  24.812  11.076  1.00  0.00      B    C
ATOM   4392  H5  BMIMB 158      20.685  25.415  10.198  1.00  0.00      B    H
ATOM   4393  H51 BMIMB 158      21.097  23.929  11.070  1.00  0.00      B    H
ATOM   4394  C51 BMIMB 158      18.996  24.350  10.989  1.00  0.00      B    C
ATOM   4395  H52 BMIMB 158      18.797  23.552  11.700  1.00  0.00      B    H
ATOM   4396  H53 BMIMB 158      18.336  25.150  11.313  1.00  0.00      B    H
ATOM   4397  C6  BMIMB 158      18.563  23.918   9.670  1.00  0.00      B    C
ATOM   4398  H6  BMIMB 158      19.324  24.238   8.968  1.00  0.00      B    H
ATOM   4399  H61 BMIMB 158      18.397  22.852   9.563  1.00  0.00      B    H
ATOM   4400  H62 BMIMB 158      17.631  24.420   9.435  1.00  0.00      B    H
ATOM   4401  N1  BMIMB 159      35.225  35.183  40.923  1.00  0.00      B    N
ATOM   4402  N11 BMIMB 159      33.534  33.881  40.591  1.00  0.00      B    N
ATOM   4403  C1  BMIMB 159      34.541  34.500  40.014  1.00  0.00      B    C
ATOM   4404  H1  BMIMB 159      34.772  34.573  38.973  1.00  0.00      B    H
ATOM   4405  C2  BMIMB 159      34.493  35.048  42.094  1.00  0.00      B    C
ATOM   4406  H2  BMIMB 159      34.960  35.466  42.959  1.00  0.00      B    H
ATOM   4407  C21 BMIMB 159      33.580  34.168  41.963  1.00  0.00      B    C
ATOM   4408  H21 BMIMB 159      32.953  33.704  42.693  1.00  0.00      B    H
ATOM   4409  C3  BMIMB 159      36.496  35.925  40.636  1.00  0.00      B    C
ATOM   4410  H3  BMIMB 159      36.859  36.368  41.552  1.00  0.00      B    H
ATOM   4411  H31 BMIMB 159      37.138  35.093  40.386  1.00  0.00      B    H
ATOM   4412  H32 BMIMB 159      36.471  36.529  39.741  1.00  0.00      B    H
ATOM   4413  C4  BMIMB 159      32.772  32.799  39.928  1.00  0.00      B    C
ATOM   4414  H4  BMIMB 159      33.245  31.866  40.196  1.00  0.00      B    H
ATOM   4415  H41 BMIMB 159      32.847  32.901  38.856  1.00  0.00      B    H
ATOM   4416  C5  BMIMB 159      31.307  32.713  40.290  1.00  0.00      B    C
ATOM   4417  H5  BMIMB 159      31.022  31.729  39.927  1.00  0.00      B    H
ATOM   4418  H51 BMIMB 159      31.177  32.748  41.369  1.00  0.00      B    H
ATOM   4419  C51 BMIMB 159      30.431  33.816  39.620  1.00  0.00      B    C
ATOM   4420  H52 BMIMB 159      30.562  34.792  40.079  1.00  0.00      B    H
ATOM   4421  H53 BMIMB 159      30.740  33.860  38.579  1.00  0.00      B    H
ATOM   4422  C6  BMIMB 159      29.034  33.351  39.740  1.00  0.00      B    C
ATOM   4423  H6  BMIMB 159      28.878  32.419  39.209  1.00  0.00      B    H
ATOM   4424  H61 BMIMB 159      28.723  33.247  40.773  1.00  0.00      B    H
ATOM   4425  H62 BMIMB 159      28.462  34.160  39.299  1.00  0.00      B    H
ATOM   4426  N1  BMIMB 160      24.296  36.975  25.204  1.00  0.00      B    N
ATOM   4427  N11 BMIMB 160      25.156  36.190  23.337  1.00  0.00      B    N
ATOM   4428  C1  BMIMB 160      25.251  37.132  24.284  1.00  0.00      B    C
ATOM   4429  H1  BMIMB 160      26.014  37.880  24.306  1.00  0.00      B    H
ATOM   4430  C2  BMIMB 160      23.449  36.101  24.643  1.00  0.00      B    C
ATOM   4431  H2  BMIMB 160      22.592  35.867  25.236  1.00  0.00      B    H
ATOM   4432  C21 BMIMB 160      23.911  35.611  23.503  1.00  0.00      B    C
ATOM   4433  H21 BMIMB 160      23.460  34.846  22.909  1.00  0.00      B    H
ATOM   4434  C3  BMIMB 160      24.196  37.774  26.427  1.00  0.00      B    C
ATOM   4435  H3  BMIMB 160      23.467  38.562  26.308  1.00  0.00      B    H
ATOM   4436  H31 BMIMB 160      24.024  37.027  27.188  1.00  0.00      B    H
ATOM   4437  H32 BMIMB 160      25.061  38.300  26.801  1.00  0.00      B    H
ATOM   4438  C4  BMIMB 160      26.250  35.708  22.505  1.00  0.00      B    C
ATOM   4439  H4  BMIMB 160      26.699  36.529  21.967  1.00  0.00      B    H
ATOM   4440  H41 BMIMB 160      25.936  35.017  21.737  1.00  0.00      B    H
ATOM   4441  C5  BMIMB 160      27.306  35.091  23.345  1.00  0.00      B    C
ATOM   4442  H5  BMIMB 160      26.769  34.543  24.114  1.00  0.00      B    H
ATOM   4443  H51 BMIMB 160      27.922  34.491  22.680  1.00  0.00      B    H
ATOM   4444  C51 BMIMB 160      28.290  36.077  23.994  1.00  0.00      B    C
ATOM   4445  H52 BMIMB 160      28.639  36.791  23.252  1.00  0.00      B    H
ATOM   4446  H53 BMIMB 160      27.901  36.574  24.879  1.00  0.00      B    H
ATOM   4447  C6  BMIMB 160      29.559  35.328  24.466  1.00  0.00      B    C
ATOM   4448  H6  BMIMB 160      29.357  34.454  25.075  1.00  0.00      B    H
ATOM   4449  H61 BMIMB 160      30.062  35.070  23.541  1.00  0.00      B    H
ATOM   4450  H62 BMIMB 160      30.302  35.974  24.919  1.00  0.00      B    H
ATOM   4451  N1  BMIMB 161      28.729  13.792  38.377  1.00  0.00      B    N
ATOM   4452  N11 BMIMB 161      30.501  14.572  37.469  1.00  0.00      B    N
ATOM   4453  C1  BMIMB 161      29.798  13.493  37.670  1.00  0.00      B    C
ATOM   4454  H1  BMIMB 161      30.026  12.534  37.255  1.00  0.00      B    H
ATOM   4455  C2  BMIMB 161      28.833  15.081  38.723  1.00  0.00      B    C
ATOM   4456  H2  BMIMB 161      28.119  15.433  39.435  1.00  0.00      B    H
ATOM   4457  C21 BMIMB 161      29.931  15.612  38.107  1.00  0.00      B    C
ATOM   4458  H21 BMIMB 161      30.370  16.585  38.140  1.00  0.00      B    H
ATOM   4459  C3  BMIMB 161      27.577  12.885  38.586  1.00  0.00      B    C
ATOM   4460  H3  BMIMB 161      26.657  13.334  38.244  1.00  0.00      B    H
ATOM   4461  H31 BMIMB 161      27.701  11.909  38.140  1.00  0.00      B    H
ATOM   4462  H32 BMIMB 161      27.542  12.683  39.646  1.00  0.00      B    H
ATOM   4463  C4  BMIMB 161      31.668  14.715  36.544  1.00  0.00      B    C
ATOM   4464  H4  BMIMB 161      32.150  13.751  36.472  1.00  0.00      B    H
ATOM   4465  H41 BMIMB 161      32.324  15.425  37.025  1.00  0.00      B    H
ATOM   4466  C5  BMIMB 161      31.230  15.202  35.193  1.00  0.00      B    C
ATOM   4467  H5  BMIMB 161      30.790  16.176  35.392  1.00  0.00      B    H
ATOM   4468  H51 BMIMB 161      32.140  15.271  34.602  1.00  0.00      B    H
ATOM   4469  C51 BMIMB 161      30.248  14.231  34.503  1.00  0.00      B    C
ATOM   4470  H52 BMIMB 161      30.745  13.267  34.575  1.00  0.00      B    H
ATOM   4471  H53 BMIMB 161      29.262  14.255  34.962  1.00  0.00      B    H
ATOM   4472  C6  BMIMB 161      30.096  14.581  33.066  1.00  0.00      B    C
ATOM   4473  H6  BMIMB 161      29.149  14.192  32.710  1.00  0.00      B    H
ATOM   4474  H61 BMIMB 161      30.093  15.642  32.840  1.00  0.00      B    H
ATOM   4475  H62 BMIMB 161      30.858  14.163  32.419  1.00  0.00      B    H
ATOM   4476  N1  BMIMB 162      19.906  29.095  -1.287  1.00  0.00      B    N
ATOM   4477  N11 BMIMB 162      20.131  31.067  -0.488  1.00  0.00      B    N
ATOM   4478  C1  BMIMB 162      20.762  29.974  -0.769  1.00  0.00      B    C
ATOM   4479  H1  BMIMB 162      21.825  29.859  -0.742  1.00  0.00      B    H
ATOM   4480  C2  BMIMB 162      18.679  29.587  -1.018  1.00  0.00      B    C
ATOM   4481  H2  BMIMB 162      17.750  29.143  -1.303  1.00  0.00      B    H
ATOM   4482  C21 BMIMB 162      18.776  30.823  -0.550  1.00  0.00      B    C
ATOM   4483  H21 BMIMB 162      18.083  31.625  -0.422  1.00  0.00      B    H
ATOM   4484  C3  BMIMB 162      20.236  27.820  -1.851  1.00  0.00      B    C
ATOM   4485  H3  BMIMB 162      19.750  27.981  -2.802  1.00  0.00      B    H
ATOM   4486  H31 BMIMB 162      21.308  27.703  -1.907  1.00  0.00      B    H
ATOM   4487  H32 BMIMB 162      19.719  27.053  -1.294  1.00  0.00      B    H
ATOM   4488  C4  BMIMB 162      20.737  32.319   0.005  1.00  0.00      B    C
ATOM   4489  H4  BMIMB 162      19.914  32.983   0.226  1.00  0.00      B    H
ATOM   4490  H41 BMIMB 162      21.376  32.735  -0.760  1.00  0.00      B    H
ATOM   4491  C5  BMIMB 162      21.453  32.175   1.292  1.00  0.00      B    C
ATOM   4492  H5  BMIMB 162      21.154  33.049   1.866  1.00  0.00      B    H
ATOM   4493  H51 BMIMB 162      21.011  31.308   1.775  1.00  0.00      B    H
ATOM   4494  C51 BMIMB 162      22.997  32.086   1.075  1.00  0.00      B    C
ATOM   4495  H52 BMIMB 162      23.349  31.189   0.573  1.00  0.00      B    H
ATOM   4496  H53 BMIMB 162      23.412  32.898   0.484  1.00  0.00      B    H
ATOM   4497  C6  BMIMB 162      23.760  32.304   2.395  1.00  0.00      B    C
ATOM   4498  H6  BMIMB 162      23.907  33.341   2.675  1.00  0.00      B    H
ATOM   4499  H61 BMIMB 162      23.227  31.819   3.205  1.00  0.00      B    H
ATOM   4500  H62 BMIMB 162      24.733  31.833   2.476  1.00  0.00      B    H
ATOM   4501  N1  BMIMB 163       1.435  10.114   6.459  1.00  0.00      B    N
ATOM   4502  N11 BMIMB 163       0.933   8.071   6.949  1.00  0.00      B    N
ATOM   4503  C1  BMIMB 163       1.131   9.278   7.431  1.00  0.00      B    C
ATOM   4504  H1  BMIMB 163       1.061   9.564   8.458  1.00  0.00      B    H
ATOM   4505  C2  BMIMB 163       1.327   9.361   5.260  1.00  0.00      B    C
ATOM   4506  H2  BMIMB 163       1.546   9.874   4.349  1.00  0.00      B    H
ATOM   4507  C21 BMIMB 163       1.010   8.111   5.584  1.00  0.00      B    C
ATOM   4508  H21 BMIMB 163       1.178   7.314   4.893  1.00  0.00      B    H
ATOM   4509  C3  BMIMB 163       1.823  11.571   6.576  1.00  0.00      B    C
ATOM   4510  H3  BMIMB 163       1.706  11.795   7.626  1.00  0.00      B    H
ATOM   4511  H31 BMIMB 163       2.861  11.710   6.310  1.00  0.00      B    H
ATOM   4512  H32 BMIMB 163       1.231  12.144   5.878  1.00  0.00      B    H
ATOM   4513  C4  BMIMB 163       0.899   6.845   7.784  1.00  0.00      B    C
ATOM   4514  H4  BMIMB 163       1.041   7.219   8.788  1.00  0.00      B    H
ATOM   4515  H41 BMIMB 163       1.781   6.415   7.331  1.00  0.00      B    H
ATOM   4516  C5  BMIMB 163      -0.354   6.002   7.628  1.00  0.00      B    C
ATOM   4517  H5  BMIMB 163      -0.356   5.552   6.638  1.00  0.00      B    H
ATOM   4518  H51 BMIMB 163      -0.261   5.225   8.382  1.00  0.00      B    H
ATOM   4519  C51 BMIMB 163      -1.672   6.904   7.644  1.00  0.00      B    C
ATOM   4520  H52 BMIMB 163      -1.592   7.662   8.418  1.00  0.00      B    H
ATOM   4521  H53 BMIMB 163      -1.920   7.358   6.688  1.00  0.00      B    H
ATOM   4522  C6  BMIMB 163      -2.845   6.134   8.162  1.00  0.00      B    C
ATOM   4523  H6  BMIMB 163      -3.792   6.656   8.087  1.00  0.00      B    H
ATOM   4524  H61 BMIMB 163      -2.954   5.282   7.502  1.00  0.00      B    H
ATOM   4525  H62 BMIMB 163      -2.688   5.741   9.160  1.00  0.00      B    H
ATOM   4526  N1  BMIMB 164      15.949   7.278  34.549  1.00  0.00      B    N
ATOM   4527  N11 BMIMB 164      14.892   8.482  35.823  1.00  0.00      B    N
ATOM   4528  C1  BMIMB 164      15.395   7.320  35.727  1.00  0.00      B    C
ATOM   4529  H1  BMIMB 164      15.478   6.528  36.440  1.00  0.00      B    H
ATOM   4530  C2  BMIMB 164      15.798   8.375  33.870  1.00  0.00      B    C
ATOM   4531  H2  BMIMB 164      16.190   8.577  32.897  1.00  0.00      B    H
ATOM   4532  C21 BMIMB 164      15.065   9.110  34.634  1.00  0.00      B    C
ATOM   4533  H21 BMIMB 164      14.832  10.139  34.467  1.00  0.00      B    H
ATOM   4534  C3  BMIMB 164      16.630   6.080  34.046  1.00  0.00      B    C
ATOM   4535  H3  BMIMB 164      15.950   5.465  33.475  1.00  0.00      B    H
ATOM   4536  H31 BMIMB 164      17.377   6.549  33.422  1.00  0.00      B    H
ATOM   4537  H32 BMIMB 164      16.893   5.541  34.944  1.00  0.00      B    H
ATOM   4538  C4  BMIMB 164      14.106   9.005  36.952  1.00  0.00      B    C
ATOM   4539  H4  BMIMB 164      14.000   8.136  37.583  1.00  0.00      B    H
ATOM   4540  H41 BMIMB 164      13.157   9.343  36.561  1.00  0.00      B    H
ATOM   4541  C5  BMIMB 164      14.882  10.062  37.672  1.00  0.00      B    C
ATOM   4542  H5  BMIMB 164      14.777  10.996  37.125  1.00  0.00      B    H
ATOM   4543  H51 BMIMB 164      14.580  10.266  38.696  1.00  0.00      B    H
ATOM   4544  C51 BMIMB 164      16.338   9.640  37.762  1.00  0.00      B    C
ATOM   4545  H52 BMIMB 164      16.473   8.703  38.296  1.00  0.00      B    H
ATOM   4546  H53 BMIMB 164      16.771   9.627  36.765  1.00  0.00      B    H
ATOM   4547  C6  BMIMB 164      17.034  10.791  38.417  1.00  0.00      B    C
ATOM   4548  H6  BMIMB 164      16.885  11.777  37.991  1.00  0.00      B    H
ATOM   4549  H61 BMIMB 164      16.916  10.896  39.489  1.00  0.00      B    H
ATOM   4550  H62 BMIMB 164      18.095  10.583  38.343  1.00  0.00      B    H
ATOM   4551  N1  BMIMB 165      36.002  28.259  38.850  1.00  0.00      B    N
ATOM   4552  N11 BMIMB 165      34.375  28.065  40.200  1.00  0.00      B    N
ATOM   4553  C1  BMIMB 165      34.789  28.633  39.104  1.00  0.00      B    C
ATOM   4554  H1  BMIMB 165      34.257  29.330  38.493  1.00  0.00      B    H
ATOM   4555  C2  BMIMB 165      36.419  27.420  39.888  1.00  0.00      B    C
ATOM   4556  H2  BMIMB 165      37.411  27.034  39.979  1.00  0.00      B    H
ATOM   4557  C21 BMIMB 165      35.376  27.220  40.711  1.00  0.00      B    C
ATOM   4558  H21 BMIMB 165      35.347  26.569  41.557  1.00  0.00      B    H
ATOM   4559  C3  BMIMB 165      36.849  28.679  37.793  1.00  0.00      B    C
ATOM   4560  H3  BMIMB 165      36.082  28.627  37.035  1.00  0.00      B    H
ATOM   4561  H31 BMIMB 165      37.336  29.642  37.844  1.00  0.00      B    H
ATOM   4562  H32 BMIMB 165      37.609  27.913  37.743  1.00  0.00      B    H
ATOM   4563  C4  BMIMB 165      33.077  28.343  40.793  1.00  0.00      B    C
ATOM   4564  H4  BMIMB 165      32.614  27.407  41.068  1.00  0.00      B    H
ATOM   4565  H41 BMIMB 165      32.472  28.756  40.000  1.00  0.00      B    H
ATOM   4566  C5  BMIMB 165      33.042  29.430  41.872  1.00  0.00      B    C
ATOM   4567  H5  BMIMB 165      33.457  30.388  41.571  1.00  0.00      B    H
ATOM   4568  H51 BMIMB 165      32.037  29.532  42.275  1.00  0.00      B    H
ATOM   4569  C51 BMIMB 165      34.000  29.125  43.039  1.00  0.00      B    C
ATOM   4570  H52 BMIMB 165      33.814  28.135  43.449  1.00  0.00      B    H
ATOM   4571  H53 BMIMB 165      35.053  29.210  42.782  1.00  0.00      B    H
ATOM   4572  C6  BMIMB 165      33.784  30.124  44.143  1.00  0.00      B    C
ATOM   4573  H6  BMIMB 165      33.965  31.162  43.889  1.00  0.00      B    H
ATOM   4574  H61 BMIMB 165      32.763  30.214  44.493  1.00  0.00      B    H
ATOM   4575  H62 BMIMB 165      34.360  29.823  45.011  1.00  0.00      B    H
ATOM   4576  N1  BMIMB 166      12.609  31.449  20.447  1.00  0.00      B    N
ATOM   4577  N11 BMIMB 166      10.880  30.171  20.786  1.00  0.00      B    N
ATOM   4578  C1  BMIMB 166      11.636  31.089  21.340  1.00  0.00      B    C
ATOM   4579  H1  BMIMB 166      11.482  31.530  22.301  1.00  0.00      B    H
ATOM   4580  C2  BMIMB 166      12.424  30.744  19.250  1.00  0.00      B    C
ATOM   4581  H2  BMIMB 166      12.999  30.905  18.365  1.00  0.00      B    H
ATOM   4582  C21 BMIMB 166      11.378  29.930  19.486  1.00  0.00      B    C
ATOM   4583  H21 BMIMB 166      11.009  29.170  18.833  1.00  0.00      B    H
ATOM   4584  C3  BMIMB 166      13.770  32.300  20.648  1.00  0.00      B    C
ATOM   4585  H3  BMIMB 166      14.157  32.402  19.645  1.00  0.00      B    H
ATOM   4586  H31 BMIMB 166      13.502  33.224  21.138  1.00  0.00      B    H
ATOM   4587  H32 BMIMB 166      14.469  31.797  21.299  1.00  0.00      B    H
ATOM   4588  C4  BMIMB 166       9.879  29.353  21.514  1.00  0.00      B    C
ATOM   4589  H4  BMIMB 166       9.967  29.649  22.549  1.00  0.00      B    H
ATOM   4590  H41 BMIMB 166      10.370  28.391  21.493  1.00  0.00      B    H
ATOM   4591  C5  BMIMB 166       8.498  29.395  20.837  1.00  0.00      B    C
ATOM   4592  H5  BMIMB 166       7.830  28.786  21.441  1.00  0.00      B    H
ATOM   4593  H51 BMIMB 166       8.144  30.416  20.957  1.00  0.00      B    H
ATOM   4594  C51 BMIMB 166       8.259  28.972  19.391  1.00  0.00      B    C
ATOM   4595  H52 BMIMB 166       7.259  29.197  19.029  1.00  0.00      B    H
ATOM   4596  H53 BMIMB 166       8.971  29.603  18.865  1.00  0.00      B    H
ATOM   4597  C6  BMIMB 166       8.366  27.488  19.158  1.00  0.00      B    C
ATOM   4598  H6  BMIMB 166       7.472  26.912  19.366  1.00  0.00      B    H
ATOM   4599  H61 BMIMB 166       8.533  27.358  18.095  1.00  0.00      B    H
ATOM   4600  H62 BMIMB 166       9.133  27.073  19.801  1.00  0.00      B    H
ATOM   4601  N1  BMIMB 167      17.234   2.241   6.153  1.00  0.00      B    N
ATOM   4602  N11 BMIMB 167      17.887   3.958   5.006  1.00  0.00      B    N
ATOM   4603  C1  BMIMB 167      17.461   2.678   4.941  1.00  0.00      B    C
ATOM   4604  H1  BMIMB 167      17.339   2.148   4.021  1.00  0.00      B    H
ATOM   4605  C2  BMIMB 167      17.542   3.258   7.052  1.00  0.00      B    C
ATOM   4606  H2  BMIMB 167      17.384   3.086   8.094  1.00  0.00      B    H
ATOM   4607  C21 BMIMB 167      17.883   4.338   6.360  1.00  0.00      B    C
ATOM   4608  H21 BMIMB 167      18.137   5.311   6.722  1.00  0.00      B    H
ATOM   4609  C3  BMIMB 167      16.674   0.942   6.546  1.00  0.00      B    C
ATOM   4610  H3  BMIMB 167      16.048   1.203   7.387  1.00  0.00      B    H
ATOM   4611  H31 BMIMB 167      16.150   0.637   5.652  1.00  0.00      B    H
ATOM   4612  H32 BMIMB 167      17.489   0.309   6.867  1.00  0.00      B    H
ATOM   4613  C4  BMIMB 167      18.265   4.789   3.884  1.00  0.00      B    C
ATOM   4614  H4  BMIMB 167      17.586   5.628   3.904  1.00  0.00      B    H
ATOM   4615  H41 BMIMB 167      18.070   4.212   2.992  1.00  0.00      B    H
ATOM   4616  C5  BMIMB 167      19.669   5.318   3.898  1.00  0.00      B    C
ATOM   4617  H5  BMIMB 167      19.891   5.873   4.806  1.00  0.00      B    H
ATOM   4618  H51 BMIMB 167      20.333   4.458   3.886  1.00  0.00      B    H
ATOM   4619  C51 BMIMB 167      19.866   6.241   2.745  1.00  0.00      B    C
ATOM   4620  H52 BMIMB 167      19.447   5.897   1.803  1.00  0.00      B    H
ATOM   4621  H53 BMIMB 167      19.289   7.135   2.967  1.00  0.00      B    H
ATOM   4622  C6  BMIMB 167      21.287   6.759   2.630  1.00  0.00      B    C
ATOM   4623  H6  BMIMB 167      21.510   7.400   3.475  1.00  0.00      B    H
ATOM   4624  H61 BMIMB 167      22.058   5.997   2.619  1.00  0.00      B    H
ATOM   4625  H62 BMIMB 167      21.409   7.396   1.762  1.00  0.00      B    H
ATOM   4626  N1  BMIMB 168       4.369  29.581   2.349  1.00  0.00      B    N
ATOM   4627  N11 BMIMB 168       6.105  28.294   1.808  1.00  0.00      B    N
ATOM   4628  C1  BMIMB 168       4.763  28.468   1.733  1.00  0.00      B    C
ATOM   4629  H1  BMIMB 168       4.038  27.773   1.367  1.00  0.00      B    H
ATOM   4630  C2  BMIMB 168       5.426  30.249   2.827  1.00  0.00      B    C
ATOM   4631  H2  BMIMB 168       5.329  31.222   3.256  1.00  0.00      B    H
ATOM   4632  C21 BMIMB 168       6.502  29.464   2.507  1.00  0.00      B    C
ATOM   4633  H21 BMIMB 168       7.540  29.694   2.612  1.00  0.00      B    H
ATOM   4634  C3  BMIMB 168       3.039  30.055   2.339  1.00  0.00      B    C
ATOM   4635  H3  BMIMB 168       2.406  29.264   1.962  1.00  0.00      B    H
ATOM   4636  H31 BMIMB 168       2.813  30.285   3.370  1.00  0.00      B    H
ATOM   4637  H32 BMIMB 168       3.077  30.925   1.701  1.00  0.00      B    H
ATOM   4638  C4  BMIMB 168       7.058  27.237   1.398  1.00  0.00      B    C
ATOM   4639  H4  BMIMB 168       8.009  27.743   1.319  1.00  0.00      B    H
ATOM   4640  H41 BMIMB 168       6.783  27.050   0.370  1.00  0.00      B    H
ATOM   4641  C5  BMIMB 168       7.066  26.078   2.308  1.00  0.00      B    C
ATOM   4642  H5  BMIMB 168       7.967  25.498   2.123  1.00  0.00      B    H
ATOM   4643  H51 BMIMB 168       7.231  26.523   3.286  1.00  0.00      B    H
ATOM   4644  C51 BMIMB 168       5.826  25.178   2.405  1.00  0.00      B    C
ATOM   4645  H52 BMIMB 168       5.958  24.235   2.930  1.00  0.00      B    H
ATOM   4646  H53 BMIMB 168       5.000  25.711   2.868  1.00  0.00      B    H
ATOM   4647  C6  BMIMB 168       5.153  24.682   1.059  1.00  0.00      B    C
ATOM   4648  H6  BMIMB 168       4.703  25.493   0.496  1.00  0.00      B    H
ATOM   4649  H61 BMIMB 168       5.903  24.255   0.403  1.00  0.00      B    H
ATOM   4650  H62 BMIMB 168       4.409  23.900   1.157  1.00  0.00      B    H
ATOM   4651  N1  BMIMB 169      22.172  42.040   1.678  1.00  0.00      B    N
ATOM   4652  N11 BMIMB 169      22.310  42.923   3.678  1.00  0.00      B    N
ATOM   4653  C1  BMIMB 169      22.067  41.811   2.990  1.00  0.00      B    C
ATOM   4654  H1  BMIMB 169      21.757  40.846   3.332  1.00  0.00      B    H
ATOM   4655  C2  BMIMB 169      22.587  43.340   1.522  1.00  0.00      B    C
ATOM   4656  H2  BMIMB 169      22.711  43.832   0.582  1.00  0.00      B    H
ATOM   4657  C21 BMIMB 169      22.616  43.927   2.714  1.00  0.00      B    C
ATOM   4658  H21 BMIMB 169      22.679  44.961   2.972  1.00  0.00      B    H
ATOM   4659  C3  BMIMB 169      21.899  41.009   0.688  1.00  0.00      B    C
ATOM   4660  H3  BMIMB 169      21.273  40.283   1.184  1.00  0.00      B    H
ATOM   4661  H31 BMIMB 169      21.340  41.438  -0.130  1.00  0.00      B    H
ATOM   4662  H32 BMIMB 169      22.739  40.462   0.285  1.00  0.00      B    H
ATOM   4663  C4  BMIMB 169      22.347  43.117   5.142  1.00  0.00      B    C
ATOM   4664  H4  BMIMB 169      21.700  42.455   5.698  1.00  0.00      B    H
ATOM   4665  H41 BMIMB 169      22.020  44.134   5.303  1.00  0.00      B    H
ATOM   4666  C5  BMIMB 169      23.725  43.102   5.674  1.00  0.00      B    C
ATOM   4667  H5  BMIMB 169      24.425  42.481   5.121  1.00  0.00      B    H
ATOM   4668  H51 BMIMB 169      24.125  44.103   5.534  1.00  0.00      B    H
ATOM   4669  C51 BMIMB 169      23.619  42.647   7.115  1.00  0.00      B    C
ATOM   4670  H52 BMIMB 169      22.845  43.086   7.740  1.00  0.00      B    H
ATOM   4671  H53 BMIMB 169      23.434  41.575   7.121  1.00  0.00      B    H
ATOM   4672  C6  BMIMB 169      24.979  42.696   7.775  1.00  0.00      B    C
ATOM   4673  H6  BMIMB 169      25.811  42.481   7.115  1.00  0.00      B    H
ATOM   4674  H61 BMIMB 169      25.253  43.655   8.200  1.00  0.00      B    H
ATOM   4675  H62 BMIMB 169      25.172  42.066   8.637  1.00  0.00      B    H
ATOM   4676  N1  BMIMB 170      24.765  13.858  -0.205  1.00  0.00      B    N
ATOM   4677  N11 BMIMB 170      23.458  13.368   1.463  1.00  0.00      B    N
ATOM   4678  C1  BMIMB 170      23.736  14.252   0.542  1.00  0.00      B    C
ATOM   4679  H1  BMIMB 170      23.205  15.160   0.355  1.00  0.00      B    H
ATOM   4680  C2  BMIMB 170      25.157  12.631   0.234  1.00  0.00      B    C
ATOM   4681  H2  BMIMB 170      25.900  12.098  -0.318  1.00  0.00      B    H
ATOM   4682  C21 BMIMB 170      24.263  12.257   1.123  1.00  0.00      B    C
ATOM   4683  H21 BMIMB 170      24.202  11.287   1.567  1.00  0.00      B    H
ATOM   4684  C3  BMIMB 170      25.419  14.610  -1.290  1.00  0.00      B    C
ATOM   4685  H3  BMIMB 170      26.412  14.213  -1.443  1.00  0.00      B    H
ATOM   4686  H31 BMIMB 170      24.870  14.653  -2.219  1.00  0.00      B    H
ATOM   4687  H32 BMIMB 170      25.598  15.613  -0.932  1.00  0.00      B    H
ATOM   4688  C4  BMIMB 170      22.544  13.557   2.584  1.00  0.00      B    C
ATOM   4689  H4  BMIMB 170      22.451  14.614   2.787  1.00  0.00      B    H
ATOM   4690  H41 BMIMB 170      23.020  13.218   3.492  1.00  0.00      B    H
ATOM   4691  C5  BMIMB 170      21.186  12.802   2.375  1.00  0.00      B    C
ATOM   4692  H5  BMIMB 170      20.708  12.672   3.342  1.00  0.00      B    H
ATOM   4693  H51 BMIMB 170      20.521  13.374   1.733  1.00  0.00      B    H
ATOM   4694  C51 BMIMB 170      21.384  11.332   1.842  1.00  0.00      B    C
ATOM   4695  H52 BMIMB 170      21.792  11.439   0.840  1.00  0.00      B    H
ATOM   4696  H53 BMIMB 170      22.077  10.756   2.451  1.00  0.00      B    H
ATOM   4697  C6  BMIMB 170      20.031  10.509   1.633  1.00  0.00      B    C
ATOM   4698  H6  BMIMB 170      19.384  11.035   0.941  1.00  0.00      B    H
ATOM   4699  H61 BMIMB 170      20.107   9.484   1.287  1.00  0.00      B    H
ATOM   4700  H62 BMIMB 170      19.569  10.385   2.605  1.00  0.00      B    H
ATOM   4701  N1  BMIMB 171      14.522  21.364  38.490  1.00  0.00      B    N
ATOM   4702  N11 BMIMB 171      15.140  21.938  40.441  1.00  0.00      B    N
ATOM   4703  C1  BMIMB 171      14.173  21.427  39.741  1.00  0.00      B    C
ATOM   4704  H1  BMIMB 171      13.272  20.978  40.101  1.00  0.00      B    H
ATOM   4705  C2  BMIMB 171      15.738  21.948  38.371  1.00  0.00      B    C
ATOM   4706  H2  BMIMB 171      16.314  21.889  37.473  1.00  0.00      B    H
ATOM   4707  C21 BMIMB 171      16.150  22.190  39.575  1.00  0.00      B    C
ATOM   4708  H21 BMIMB 171      17.104  22.589  39.841  1.00  0.00      B    H
ATOM   4709  C3  BMIMB 171      13.658  20.810  37.452  1.00  0.00      B    C
ATOM   4710  H3  BMIMB 171      13.633  21.299  36.489  1.00  0.00      B    H
ATOM   4711  H31 BMIMB 171      14.053  19.809  37.357  1.00  0.00      B    H
ATOM   4712  H32 BMIMB 171      12.652  20.725  37.834  1.00  0.00      B    H
ATOM   4713  C4  BMIMB 171      15.247  22.249  41.907  1.00  0.00      B    C
ATOM   4714  H4  BMIMB 171      14.238  22.502  42.195  1.00  0.00      B    H
ATOM   4715  H41 BMIMB 171      15.869  23.125  42.011  1.00  0.00      B    H
ATOM   4716  C5  BMIMB 171      15.923  21.166  42.754  1.00  0.00      B    C
ATOM   4717  H5  BMIMB 171      15.967  21.511  43.784  1.00  0.00      B    H
ATOM   4718  H51 BMIMB 171      15.281  20.292  42.674  1.00  0.00      B    H
ATOM   4719  C51 BMIMB 171      17.283  20.749  42.245  1.00  0.00      B    C
ATOM   4720  H52 BMIMB 171      17.139  20.304  41.264  1.00  0.00      B    H
ATOM   4721  H53 BMIMB 171      17.838  21.669  42.082  1.00  0.00      B    H
ATOM   4722  C6  BMIMB 171      18.078  19.989  43.287  1.00  0.00      B    C
ATOM   4723  H6  BMIMB 171      18.857  19.504  42.711  1.00  0.00      B    H
ATOM   4724  H61 BMIMB 171      18.453  20.598  44.102  1.00  0.00      B    H
ATOM   4725  H62 BMIMB 171      17.610  19.206  43.872  1.00  0.00      B    H
ATOM   4726  N1  BMIMB 172      17.027  33.761  15.774  1.00  0.00      B    N
ATOM   4727  N11 BMIMB 172      16.287  35.341  16.963  1.00  0.00      B    N
ATOM   4728  C1  BMIMB 172      16.766  34.108  16.991  1.00  0.00      B    C
ATOM   4729  H1  BMIMB 172      16.862  33.441  17.820  1.00  0.00      B    H
ATOM   4730  C2  BMIMB 172      16.599  34.806  14.921  1.00  0.00      B    C
ATOM   4731  H2  BMIMB 172      16.629  34.700  13.859  1.00  0.00      B    H
ATOM   4732  C21 BMIMB 172      16.133  35.807  15.688  1.00  0.00      B    C
ATOM   4733  H21 BMIMB 172      15.770  36.762  15.379  1.00  0.00      B    H
ATOM   4734  C3  BMIMB 172      17.309  32.370  15.380  1.00  0.00      B    C
ATOM   4735  H3  BMIMB 172      18.301  32.456  14.961  1.00  0.00      B    H
ATOM   4736  H31 BMIMB 172      17.177  31.798  16.286  1.00  0.00      B    H
ATOM   4737  H32 BMIMB 172      16.513  32.049  14.724  1.00  0.00      B    H
ATOM   4738  C4  BMIMB 172      15.893  36.030  18.181  1.00  0.00      B    C
ATOM   4739  H4  BMIMB 172      15.783  37.065  17.894  1.00  0.00      B    H
ATOM   4740  H41 BMIMB 172      16.583  35.944  19.008  1.00  0.00      B    H
ATOM   4741  C5  BMIMB 172      14.530  35.442  18.725  1.00  0.00      B    C
ATOM   4742  H5  BMIMB 172      14.496  34.385  18.476  1.00  0.00      B    H
ATOM   4743  H51 BMIMB 172      14.598  35.510  19.808  1.00  0.00      B    H
ATOM   4744  C51 BMIMB 172      13.327  36.166  18.174  1.00  0.00      B    C
ATOM   4745  H52 BMIMB 172      13.261  37.225  18.408  1.00  0.00      B    H
ATOM   4746  H53 BMIMB 172      13.307  36.176  17.087  1.00  0.00      B    H
ATOM   4747  C6  BMIMB 172      12.021  35.708  18.771  1.00  0.00      B    C
ATOM   4748  H6  BMIMB 172      11.135  36.133  18.314  1.00  0.00      B    H
ATOM   4749  H61 BMIMB 172      11.873  34.642  18.645  1.00  0.00      B    H
ATOM   4750  H62 BMIMB 172      11.957  35.848  19.844  1.00  0.00      B    H
ATOM   4751  N1  BMIMB 173      11.816  36.365  38.536  1.00  0.00      B    N
ATOM   4752  N11 BMIMB 173      10.087  37.246  39.569  1.00  0.00      B    N
ATOM   4753  C1  BMIMB 173      11.235  37.521  38.866  1.00  0.00      B    C
ATOM   4754  H1  BMIMB 173      11.511  38.516  38.589  1.00  0.00      B    H
ATOM   4755  C2  BMIMB 173      11.008  35.346  39.013  1.00  0.00      B    C
ATOM   4756  H2  BMIMB 173      11.192  34.306  38.850  1.00  0.00      B    H
ATOM   4757  C21 BMIMB 173       9.989  35.917  39.744  1.00  0.00      B    C
ATOM   4758  H21 BMIMB 173       9.231  35.446  40.331  1.00  0.00      B    H
ATOM   4759  C3  BMIMB 173      13.132  36.219  37.944  1.00  0.00      B    C
ATOM   4760  H3  BMIMB 173      13.238  37.098  37.326  1.00  0.00      B    H
ATOM   4761  H31 BMIMB 173      13.879  36.030  38.701  1.00  0.00      B    H
ATOM   4762  H32 BMIMB 173      13.085  35.400  37.241  1.00  0.00      B    H
ATOM   4763  C4  BMIMB 173       9.163  38.260  40.041  1.00  0.00      B    C
ATOM   4764  H4  BMIMB 173       8.155  37.879  39.959  1.00  0.00      B    H
ATOM   4765  H41 BMIMB 173       9.206  39.069  39.327  1.00  0.00      B    H
ATOM   4766  C5  BMIMB 173       9.348  38.864  41.362  1.00  0.00      B    C
ATOM   4767  H5  BMIMB 173       9.857  38.109  41.955  1.00  0.00      B    H
ATOM   4768  H51 BMIMB 173      10.075  39.663  41.240  1.00  0.00      B    H
ATOM   4769  C51 BMIMB 173       8.036  39.368  41.987  1.00  0.00      B    C
ATOM   4770  H52 BMIMB 173       7.758  40.351  41.616  1.00  0.00      B    H
ATOM   4771  H53 BMIMB 173       7.232  38.650  41.843  1.00  0.00      B    H
ATOM   4772  C6  BMIMB 173       8.218  39.543  43.494  1.00  0.00      B    C
ATOM   4773  H6  BMIMB 173       8.330  38.561  43.938  1.00  0.00      B    H
ATOM   4774  H61 BMIMB 173       9.051  40.172  43.787  1.00  0.00      B    H
ATOM   4775  H62 BMIMB 173       7.307  39.813  44.017  1.00  0.00      B    H
ATOM   4776  N1  BMIMB 174      29.245  47.201  31.091  1.00  0.00      B    N
ATOM   4777  N11 BMIMB 174      28.065  45.530  30.326  1.00  0.00      B    N
ATOM   4778  C1  BMIMB 174      28.789  46.001  31.350  1.00  0.00      B    C
ATOM   4779  H1  BMIMB 174      29.009  45.477  32.256  1.00  0.00      B    H
ATOM   4780  C2  BMIMB 174      28.763  47.511  29.816  1.00  0.00      B    C
ATOM   4781  H2  BMIMB 174      28.981  48.453  29.362  1.00  0.00      B    H
ATOM   4782  C21 BMIMB 174      28.015  46.512  29.318  1.00  0.00      B    C
ATOM   4783  H21 BMIMB 174      27.482  46.476  28.393  1.00  0.00      B    H
ATOM   4784  C3  BMIMB 174      30.086  48.037  31.871  1.00  0.00      B    C
ATOM   4785  H3  BMIMB 174      30.765  48.581  31.231  1.00  0.00      B    H
ATOM   4786  H31 BMIMB 174      29.594  48.690  32.577  1.00  0.00      B    H
ATOM   4787  H32 BMIMB 174      30.654  47.339  32.468  1.00  0.00      B    H
ATOM   4788  C4  BMIMB 174      27.356  44.264  30.214  1.00  0.00      B    C
ATOM   4789  H4  BMIMB 174      27.256  43.802  31.185  1.00  0.00      B    H
ATOM   4790  H41 BMIMB 174      27.970  43.575  29.654  1.00  0.00      B    H
ATOM   4791  C5  BMIMB 174      25.860  44.443  29.840  1.00  0.00      B    C
ATOM   4792  H5  BMIMB 174      25.404  45.210  30.460  1.00  0.00      B    H
ATOM   4793  H51 BMIMB 174      25.783  44.655  28.777  1.00  0.00      B    H
ATOM   4794  C51 BMIMB 174      25.205  43.175  30.316  1.00  0.00      B    C
ATOM   4795  H52 BMIMB 174      25.662  42.313  29.838  1.00  0.00      B    H
ATOM   4796  H53 BMIMB 174      25.301  43.128  31.397  1.00  0.00      B    H
ATOM   4797  C6  BMIMB 174      23.713  43.258  29.956  1.00  0.00      B    C
ATOM   4798  H6  BMIMB 174      23.263  44.059  30.531  1.00  0.00      B    H
ATOM   4799  H61 BMIMB 174      23.581  43.391  28.888  1.00  0.00      B    H
ATOM   4800  H62 BMIMB 174      23.115  42.356  30.021  1.00  0.00      B    H
ATOM   4801  N1  BMIMB 175      23.044  43.813  36.157  1.00  0.00      B    N
ATOM   4802  N11 BMIMB 175      24.258  42.274  37.072  1.00  0.00      B    N
ATOM   4803  C1  BMIMB 175      23.078  42.816  37.018  1.00  0.00      B    C
ATOM   4804  H1  BMIMB 175      22.230  42.344  37.467  1.00  0.00      B    H
ATOM   4805  C2  BMIMB 175      24.275  43.928  35.628  1.00  0.00      B    C
ATOM   4806  H2  BMIMB 175      24.451  44.613  34.828  1.00  0.00      B    H
ATOM   4807  C21 BMIMB 175      25.093  42.949  36.169  1.00  0.00      B    C
ATOM   4808  H21 BMIMB 175      26.104  42.656  35.985  1.00  0.00      B    H
ATOM   4809  C3  BMIMB 175      21.907  44.654  35.810  1.00  0.00      B    C
ATOM   4810  H3  BMIMB 175      21.174  44.600  36.602  1.00  0.00      B    H
ATOM   4811  H31 BMIMB 175      22.272  45.662  35.677  1.00  0.00      B    H
ATOM   4812  H32 BMIMB 175      21.415  44.372  34.890  1.00  0.00      B    H
ATOM   4813  C4  BMIMB 175      24.673  41.459  38.162  1.00  0.00      B    C
ATOM   4814  H4  BMIMB 175      24.169  41.781  39.061  1.00  0.00      B    H
ATOM   4815  H41 BMIMB 175      25.657  41.685  38.546  1.00  0.00      B    H
ATOM   4816  C5  BMIMB 175      24.666  39.963  37.907  1.00  0.00      B    C
ATOM   4817  H5  BMIMB 175      23.817  39.616  37.323  1.00  0.00      B    H
ATOM   4818  H51 BMIMB 175      25.597  39.788  37.374  1.00  0.00      B    H
ATOM   4819  C51 BMIMB 175      24.946  39.107  39.218  1.00  0.00      B    C
ATOM   4820  H52 BMIMB 175      26.006  39.189  39.445  1.00  0.00      B    H
ATOM   4821  H53 BMIMB 175      24.438  39.491  40.099  1.00  0.00      B    H
ATOM   4822  C6  BMIMB 175      24.478  37.634  39.204  1.00  0.00      B    C
ATOM   4823  H6  BMIMB 175      24.437  37.342  40.247  1.00  0.00      B    H
ATOM   4824  H61 BMIMB 175      23.513  37.493  38.731  1.00  0.00      B    H
ATOM   4825  H62 BMIMB 175      25.251  37.042  38.728  1.00  0.00      B    H
ATOM   4826  N1  BMIMB 176      44.322  40.282   6.210  1.00  0.00      B    N
ATOM   4827  N11 BMIMB 176      45.027  41.182   4.384  1.00  0.00      B    N
ATOM   4828  C1  BMIMB 176      44.982  40.070   5.141  1.00  0.00      B    C
ATOM   4829  H1  BMIMB 176      45.401  39.133   4.844  1.00  0.00      B    H
ATOM   4830  C2  BMIMB 176      43.899  41.581   6.151  1.00  0.00      B    C
ATOM   4831  H2  BMIMB 176      43.303  41.917   6.971  1.00  0.00      B    H
ATOM   4832  C21 BMIMB 176      44.482  42.215   5.063  1.00  0.00      B    C
ATOM   4833  H21 BMIMB 176      44.473  43.234   4.744  1.00  0.00      B    H
ATOM   4834  C3  BMIMB 176      43.998  39.301   7.189  1.00  0.00      B    C
ATOM   4835  H3  BMIMB 176      44.588  38.435   6.924  1.00  0.00      B    H
ATOM   4836  H31 BMIMB 176      44.511  39.511   8.116  1.00  0.00      B    H
ATOM   4837  H32 BMIMB 176      42.924  39.302   7.297  1.00  0.00      B    H
ATOM   4838  C4  BMIMB 176      45.695  41.306   3.090  1.00  0.00      B    C
ATOM   4839  H4  BMIMB 176      44.973  41.823   2.475  1.00  0.00      B    H
ATOM   4840  H41 BMIMB 176      45.891  40.298   2.757  1.00  0.00      B    H
ATOM   4841  C5  BMIMB 176      47.002  42.222   3.083  1.00  0.00      B    C
ATOM   4842  H5  BMIMB 176      47.313  42.190   2.042  1.00  0.00      B    H
ATOM   4843  H51 BMIMB 176      46.736  43.229   3.392  1.00  0.00      B    H
ATOM   4844  C51 BMIMB 176      48.096  41.579   3.966  1.00  0.00      B    C
ATOM   4845  H52 BMIMB 176      47.793  41.294   4.971  1.00  0.00      B    H
ATOM   4846  H53 BMIMB 176      48.272  40.639   3.450  1.00  0.00      B    H
ATOM   4847  C6  BMIMB 176      49.461  42.277   4.071  1.00  0.00      B    C
ATOM   4848  H6  BMIMB 176      50.155  41.725   4.694  1.00  0.00      B    H
ATOM   4849  H61 BMIMB 176      49.822  42.593   3.099  1.00  0.00      B    H
ATOM   4850  H62 BMIMB 176      49.438  43.139   4.728  1.00  0.00      B    H
ATOM   4851  N1  BMIMB 177      36.836  45.642  11.707  1.00  0.00      B    N
ATOM   4852  N11 BMIMB 177      37.771  46.234   9.813  1.00  0.00      B    N
ATOM   4853  C1  BMIMB 177      36.972  46.654  10.842  1.00  0.00      B    C
ATOM   4854  H1  BMIMB 177      36.532  47.627  10.892  1.00  0.00      B    H
ATOM   4855  C2  BMIMB 177      37.575  44.585  11.249  1.00  0.00      B    C
ATOM   4856  H2  BMIMB 177      37.618  43.627  11.719  1.00  0.00      B    H
ATOM   4857  C21 BMIMB 177      38.230  44.964  10.150  1.00  0.00      B    C
ATOM   4858  H21 BMIMB 177      38.953  44.434   9.570  1.00  0.00      B    H
ATOM   4859  C3  BMIMB 177      36.151  45.750  12.989  1.00  0.00      B    C
ATOM   4860  H3  BMIMB 177      36.298  46.759  13.344  1.00  0.00      B    H
ATOM   4861  H31 BMIMB 177      35.116  45.477  12.843  1.00  0.00      B    H
ATOM   4862  H32 BMIMB 177      36.585  45.000  13.634  1.00  0.00      B    H
ATOM   4863  C4  BMIMB 177      38.055  46.860   8.524  1.00  0.00      B    C
ATOM   4864  H4  BMIMB 177      37.257  47.587   8.488  1.00  0.00      B    H
ATOM   4865  H41 BMIMB 177      38.042  46.140   7.720  1.00  0.00      B    H
ATOM   4866  C5  BMIMB 177      39.454  47.484   8.514  1.00  0.00      B    C
ATOM   4867  H5  BMIMB 177      39.580  47.924   9.500  1.00  0.00      B    H
ATOM   4868  H51 BMIMB 177      40.112  46.627   8.402  1.00  0.00      B    H
ATOM   4869  C51 BMIMB 177      39.693  48.458   7.297  1.00  0.00      B    C
ATOM   4870  H52 BMIMB 177      39.141  48.082   6.440  1.00  0.00      B    H
ATOM   4871  H53 BMIMB 177      39.238  49.381   7.646  1.00  0.00      B    H
ATOM   4872  C6  BMIMB 177      41.143  48.658   6.837  1.00  0.00      B    C
ATOM   4873  H6  BMIMB 177      41.437  47.817   6.219  1.00  0.00      B    H
ATOM   4874  H61 BMIMB 177      41.492  49.567   6.359  1.00  0.00      B    H
ATOM   4875  H62 BMIMB 177      41.722  48.650   7.753  1.00  0.00      B    H
ATOM   4876  N1  BMIMB 178       6.792  18.795   9.406  1.00  0.00      B    N
ATOM   4877  N11 BMIMB 178       6.213  18.751   7.323  1.00  0.00      B    N
ATOM   4878  C1  BMIMB 178       6.665  19.546   8.306  1.00  0.00      B    C
ATOM   4879  H1  BMIMB 178       6.818  20.604   8.286  1.00  0.00      B    H
ATOM   4880  C2  BMIMB 178       6.326  17.514   9.144  1.00  0.00      B    C
ATOM   4881  H2  BMIMB 178       6.319  16.851   9.980  1.00  0.00      B    H
ATOM   4882  C21 BMIMB 178       6.015  17.473   7.825  1.00  0.00      B    C
ATOM   4883  H21 BMIMB 178       5.568  16.649   7.314  1.00  0.00      B    H
ATOM   4884  C3  BMIMB 178       7.802  19.109  10.452  1.00  0.00      B    C
ATOM   4885  H3  BMIMB 178       8.694  19.462   9.957  1.00  0.00      B    H
ATOM   4886  H31 BMIMB 178       7.445  19.927  11.061  1.00  0.00      B    H
ATOM   4887  H32 BMIMB 178       8.082  18.209  10.979  1.00  0.00      B    H
ATOM   4888  C4  BMIMB 178       5.990  19.187   5.944  1.00  0.00      B    C
ATOM   4889  H4  BMIMB 178       6.025  18.312   5.312  1.00  0.00      B    H
ATOM   4890  H41 BMIMB 178       6.783  19.909   5.817  1.00  0.00      B    H
ATOM   4891  C5  BMIMB 178       4.620  19.791   5.628  1.00  0.00      B    C
ATOM   4892  H5  BMIMB 178       4.802  20.782   6.038  1.00  0.00      B    H
ATOM   4893  H51 BMIMB 178       4.594  19.922   4.550  1.00  0.00      B    H
ATOM   4894  C51 BMIMB 178       3.430  19.012   6.108  1.00  0.00      B    C
ATOM   4895  H52 BMIMB 178       3.236  18.390   5.237  1.00  0.00      B    H
ATOM   4896  H53 BMIMB 178       3.684  18.362   6.941  1.00  0.00      B    H
ATOM   4897  C6  BMIMB 178       2.260  19.874   6.572  1.00  0.00      B    C
ATOM   4898  H6  BMIMB 178       2.588  20.552   7.352  1.00  0.00      B    H
ATOM   4899  H61 BMIMB 178       1.711  20.436   5.825  1.00  0.00      B    H
ATOM   4900  H62 BMIMB 178       1.472  19.218   6.925  1.00  0.00      B    H
ATOM   4901  N1  BMIMB 179      14.339  15.420  24.299  1.00  0.00      B    N
ATOM   4902  N11 BMIMB 179      12.581  14.932  25.434  1.00  0.00      B    N
ATOM   4903  C1  BMIMB 179      13.165  15.890  24.770  1.00  0.00      B    C
ATOM   4904  H1  BMIMB 179      12.815  16.890  24.633  1.00  0.00      B    H
ATOM   4905  C2  BMIMB 179      14.441  14.054  24.648  1.00  0.00      B    C
ATOM   4906  H2  BMIMB 179      15.325  13.552  24.322  1.00  0.00      B    H
ATOM   4907  C21 BMIMB 179      13.318  13.798  25.380  1.00  0.00      B    C
ATOM   4908  H21 BMIMB 179      13.057  12.882  25.863  1.00  0.00      B    H
ATOM   4909  C3  BMIMB 179      15.258  16.128  23.354  1.00  0.00      B    C
ATOM   4910  H3  BMIMB 179      14.989  17.169  23.254  1.00  0.00      B    H
ATOM   4911  H31 BMIMB 179      16.229  15.902  23.771  1.00  0.00      B    H
ATOM   4912  H32 BMIMB 179      15.095  15.804  22.337  1.00  0.00      B    H
ATOM   4913  C4  BMIMB 179      11.403  15.277  26.214  1.00  0.00      B    C
ATOM   4914  H4  BMIMB 179      10.842  14.384  26.447  1.00  0.00      B    H
ATOM   4915  H41 BMIMB 179      10.857  15.955  25.574  1.00  0.00      B    H
ATOM   4916  C5  BMIMB 179      11.803  15.934  27.588  1.00  0.00      B    C
ATOM   4917  H5  BMIMB 179      12.271  15.081  28.074  1.00  0.00      B    H
ATOM   4918  H51 BMIMB 179      12.481  16.754  27.366  1.00  0.00      B    H
ATOM   4919  C51 BMIMB 179      10.526  16.463  28.315  1.00  0.00      B    C
ATOM   4920  H52 BMIMB 179       9.956  16.888  27.493  1.00  0.00      B    H
ATOM   4921  H53 BMIMB 179      10.061  15.629  28.835  1.00  0.00      B    H
ATOM   4922  C6  BMIMB 179      10.949  17.690  29.166  1.00  0.00      B    C
ATOM   4923  H6  BMIMB 179      11.687  17.373  29.894  1.00  0.00      B    H
ATOM   4924  H61 BMIMB 179      11.497  18.398  28.555  1.00  0.00      B    H
ATOM   4925  H62 BMIMB 179      10.179  18.207  29.727  1.00  0.00      B    H
ATOM   4926  N1  BMIMB 180      42.980  13.946  15.251  1.00  0.00      B    N
ATOM   4927  N11 BMIMB 180      44.294  12.291  15.171  1.00  0.00      B    N
ATOM   4928  C1  BMIMB 180      44.014  13.395  15.802  1.00  0.00      B    C
ATOM   4929  H1  BMIMB 180      44.534  13.756  16.663  1.00  0.00      B    H
ATOM   4930  C2  BMIMB 180      42.611  13.184  14.157  1.00  0.00      B    C
ATOM   4931  H2  BMIMB 180      41.761  13.411  13.552  1.00  0.00      B    H
ATOM   4932  C21 BMIMB 180      43.520  12.237  14.065  1.00  0.00      B    C
ATOM   4933  H21 BMIMB 180      43.679  11.429  13.385  1.00  0.00      B    H
ATOM   4934  C3  BMIMB 180      42.351  15.106  15.811  1.00  0.00      B    C
ATOM   4935  H3  BMIMB 180      43.127  15.814  16.062  1.00  0.00      B    H
ATOM   4936  H31 BMIMB 180      41.632  15.530  15.125  1.00  0.00      B    H
ATOM   4937  H32 BMIMB 180      41.865  14.678  16.676  1.00  0.00      B    H
ATOM   4938  C4  BMIMB 180      45.274  11.288  15.553  1.00  0.00      B    C
ATOM   4939  H4  BMIMB 180      45.964  11.749  16.245  1.00  0.00      B    H
ATOM   4940  H41 BMIMB 180      45.706  11.034  14.596  1.00  0.00      B    H
ATOM   4941  C5  BMIMB 180      44.634   9.950  16.170  1.00  0.00      B    C
ATOM   4942  H5  BMIMB 180      45.257   9.148  15.782  1.00  0.00      B    H
ATOM   4943  H51 BMIMB 180      44.805  10.016  17.241  1.00  0.00      B    H
ATOM   4944  C51 BMIMB 180      43.144   9.810  15.842  1.00  0.00      B    C
ATOM   4945  H52 BMIMB 180      42.594  10.666  16.225  1.00  0.00      B    H
ATOM   4946  H53 BMIMB 180      43.077   9.784  14.757  1.00  0.00      B    H
ATOM   4947  C6  BMIMB 180      42.629   8.551  16.501  1.00  0.00      B    C
ATOM   4948  H6  BMIMB 180      42.902   8.429  17.543  1.00  0.00      B    H
ATOM   4949  H61 BMIMB 180      41.565   8.352  16.456  1.00  0.00      B    H
ATOM   4950  H62 BMIMB 180      43.047   7.784  15.859  1.00  0.00      B    H
ATOM   4951  N1  BMIMB 181      22.367  23.434  35.115  1.00  0.00      B    N
ATOM   4952  N11 BMIMB 181      24.324  23.375  35.963  1.00  0.00      B    N
ATOM   4953  C1  BMIMB 181      23.476  22.732  35.196  1.00  0.00      B    C
ATOM   4954  H1  BMIMB 181      23.801  21.939  34.558  1.00  0.00      B    H
ATOM   4955  C2  BMIMB 181      22.610  24.691  35.705  1.00  0.00      B    C
ATOM   4956  H2  BMIMB 181      21.926  25.507  35.617  1.00  0.00      B    H
ATOM   4957  C21 BMIMB 181      23.811  24.643  36.229  1.00  0.00      B    C
ATOM   4958  H21 BMIMB 181      24.383  25.401  36.718  1.00  0.00      B    H
ATOM   4959  C3  BMIMB 181      21.276  23.092  34.206  1.00  0.00      B    C
ATOM   4960  H3  BMIMB 181      21.175  23.839  33.432  1.00  0.00      B    H
ATOM   4961  H31 BMIMB 181      21.431  22.056  33.942  1.00  0.00      B    H
ATOM   4962  H32 BMIMB 181      20.417  22.990  34.853  1.00  0.00      B    H
ATOM   4963  C4  BMIMB 181      25.676  22.910  36.300  1.00  0.00      B    C
ATOM   4964  H4  BMIMB 181      25.633  21.831  36.305  1.00  0.00      B    H
ATOM   4965  H41 BMIMB 181      25.927  23.425  37.216  1.00  0.00      B    H
ATOM   4966  C5  BMIMB 181      26.813  23.276  35.337  1.00  0.00      B    C
ATOM   4967  H5  BMIMB 181      27.586  23.689  35.980  1.00  0.00      B    H
ATOM   4968  H51 BMIMB 181      27.045  22.345  34.827  1.00  0.00      B    H
ATOM   4969  C51 BMIMB 181      26.540  24.234  34.150  1.00  0.00      B    C
ATOM   4970  H52 BMIMB 181      25.585  24.027  33.673  1.00  0.00      B    H
ATOM   4971  H53 BMIMB 181      26.457  25.292  34.384  1.00  0.00      B    H
ATOM   4972  C6  BMIMB 181      27.634  24.354  33.091  1.00  0.00      B    C
ATOM   4973  H6  BMIMB 181      28.567  24.472  33.630  1.00  0.00      B    H
ATOM   4974  H61 BMIMB 181      27.708  23.615  32.302  1.00  0.00      B    H
ATOM   4975  H62 BMIMB 181      27.397  25.298  32.614  1.00  0.00      B    H
ATOM   4976  N1  BMIMB 182       3.812   2.436  24.582  1.00  0.00      B    N
ATOM   4977  N11 BMIMB 182       2.603   0.720  24.140  1.00  0.00      B    N
ATOM   4978  C1  BMIMB 182       2.638   2.016  24.206  1.00  0.00      B    C
ATOM   4979  H1  BMIMB 182       1.739   2.592  24.164  1.00  0.00      B    H
ATOM   4980  C2  BMIMB 182       4.646   1.335  24.597  1.00  0.00      B    C
ATOM   4981  H2  BMIMB 182       5.694   1.447  24.773  1.00  0.00      B    H
ATOM   4982  C21 BMIMB 182       3.863   0.277  24.349  1.00  0.00      B    C
ATOM   4983  H21 BMIMB 182       4.084  -0.764  24.262  1.00  0.00      B    H
ATOM   4984  C3  BMIMB 182       4.178   3.724  25.041  1.00  0.00      B    C
ATOM   4985  H3  BMIMB 182       3.288   4.224  25.393  1.00  0.00      B    H
ATOM   4986  H31 BMIMB 182       4.871   3.589  25.858  1.00  0.00      B    H
ATOM   4987  H32 BMIMB 182       4.506   4.400  24.266  1.00  0.00      B    H
ATOM   4988  C4  BMIMB 182       1.448  -0.162  23.746  1.00  0.00      B    C
ATOM   4989  H4  BMIMB 182       0.552   0.286  24.151  1.00  0.00      B    H
ATOM   4990  H41 BMIMB 182       1.745  -1.163  24.022  1.00  0.00      B    H
ATOM   4991  C5  BMIMB 182       1.360  -0.192  22.209  1.00  0.00      B    C
ATOM   4992  H5  BMIMB 182       0.742  -1.018  21.866  1.00  0.00      B    H
ATOM   4993  H51 BMIMB 182       0.836   0.737  21.999  1.00  0.00      B    H
ATOM   4994  C51 BMIMB 182       2.642  -0.164  21.391  1.00  0.00      B    C
ATOM   4995  H52 BMIMB 182       3.174   0.711  21.754  1.00  0.00      B    H
ATOM   4996  H53 BMIMB 182       3.284  -1.041  21.407  1.00  0.00      B    H
ATOM   4997  C6  BMIMB 182       2.299   0.102  19.894  1.00  0.00      B    C
ATOM   4998  H6  BMIMB 182       1.235  -0.067  19.772  1.00  0.00      B    H
ATOM   4999  H61 BMIMB 182       2.559   1.086  19.521  1.00  0.00      B    H
ATOM   5000  H62 BMIMB 182       2.847  -0.608  19.286  1.00  0.00      B    H
ATOM   5001  N1  BMIMB 183      43.940  18.670  32.299  1.00  0.00      B    N
ATOM   5002  N11 BMIMB 183      41.934  19.458  32.756  1.00  0.00      B    N
ATOM   5003  C1  BMIMB 183      43.087  18.992  33.264  1.00  0.00      B    C
ATOM   5004  H1  BMIMB 183      43.236  18.774  34.300  1.00  0.00      B    H
ATOM   5005  C2  BMIMB 183      43.292  19.030  31.102  1.00  0.00      B    C
ATOM   5006  H2  BMIMB 183      43.646  18.837  30.113  1.00  0.00      B    H
ATOM   5007  C21 BMIMB 183      42.163  19.465  31.369  1.00  0.00      B    C
ATOM   5008  H21 BMIMB 183      41.369  19.935  30.832  1.00  0.00      B    H
ATOM   5009  C3  BMIMB 183      45.191  17.936  32.243  1.00  0.00      B    C
ATOM   5010  H3  BMIMB 183      45.628  18.139  31.277  1.00  0.00      B    H
ATOM   5011  H31 BMIMB 183      45.837  18.234  33.055  1.00  0.00      B    H
ATOM   5012  H32 BMIMB 183      45.044  16.883  32.432  1.00  0.00      B    H
ATOM   5013  C4  BMIMB 183      40.608  19.800  33.400  1.00  0.00      B    C
ATOM   5014  H4  BMIMB 183      40.280  20.782  33.096  1.00  0.00      B    H
ATOM   5015  H41 BMIMB 183      40.813  19.988  34.444  1.00  0.00      B    H
ATOM   5016  C5  BMIMB 183      39.474  18.847  33.113  1.00  0.00      B    C
ATOM   5017  H5  BMIMB 183      39.746  17.806  33.267  1.00  0.00      B    H
ATOM   5018  H51 BMIMB 183      38.755  19.038  33.906  1.00  0.00      B    H
ATOM   5019  C51 BMIMB 183      38.837  19.033  31.779  1.00  0.00      B    C
ATOM   5020  H52 BMIMB 183      38.703  20.099  31.616  1.00  0.00      B    H
ATOM   5021  H53 BMIMB 183      39.582  18.598  31.117  1.00  0.00      B    H
ATOM   5022  C6  BMIMB 183      37.620  18.249  31.522  1.00  0.00      B    C
ATOM   5023  H6  BMIMB 183      37.182  18.414  30.544  1.00  0.00      B    H
ATOM   5024  H61 BMIMB 183      37.943  17.219  31.422  1.00  0.00      B    H
ATOM   5025  H62 BMIMB 183      36.860  18.459  32.266  1.00  0.00      B    H
ATOM   5026  N1  BMIMB 184      39.592  41.731  15.222  1.00  0.00      B    N
ATOM   5027  N11 BMIMB 184      38.757  40.544  16.857  1.00  0.00      B    N
ATOM   5028  C1  BMIMB 184      39.391  41.637  16.533  1.00  0.00      B    C
ATOM   5029  H1  BMIMB 184      39.781  42.389  17.184  1.00  0.00      B    H
ATOM   5030  C2  BMIMB 184      39.352  40.471  14.731  1.00  0.00      B    C
ATOM   5031  H2  BMIMB 184      39.706  40.043  13.819  1.00  0.00      B    H
ATOM   5032  C21 BMIMB 184      38.706  39.749  15.758  1.00  0.00      B    C
ATOM   5033  H21 BMIMB 184      38.307  38.758  15.786  1.00  0.00      B    H
ATOM   5034  C3  BMIMB 184      40.097  42.843  14.462  1.00  0.00      B    C
ATOM   5035  H3  BMIMB 184      40.467  42.607  13.476  1.00  0.00      B    H
ATOM   5036  H31 BMIMB 184      39.288  43.559  14.431  1.00  0.00      B    H
ATOM   5037  H32 BMIMB 184      40.935  43.274  14.989  1.00  0.00      B    H
ATOM   5038  C4  BMIMB 184      38.127  40.278  18.177  1.00  0.00      B    C
ATOM   5039  H4  BMIMB 184      38.541  40.860  18.988  1.00  0.00      B    H
ATOM   5040  H41 BMIMB 184      38.461  39.270  18.379  1.00  0.00      B    H
ATOM   5041  C5  BMIMB 184      36.600  40.391  18.145  1.00  0.00      B    C
ATOM   5042  H5  BMIMB 184      36.237  39.925  17.233  1.00  0.00      B    H
ATOM   5043  H51 BMIMB 184      36.111  39.896  18.981  1.00  0.00      B    H
ATOM   5044  C51 BMIMB 184      36.177  41.797  18.203  1.00  0.00      B    C
ATOM   5045  H52 BMIMB 184      36.816  42.231  18.968  1.00  0.00      B    H
ATOM   5046  H53 BMIMB 184      36.348  42.227  17.220  1.00  0.00      B    H
ATOM   5047  C6  BMIMB 184      34.712  41.876  18.527  1.00  0.00      B    C
ATOM   5048  H6  BMIMB 184      34.107  41.734  17.639  1.00  0.00      B    H
ATOM   5049  H61 BMIMB 184      34.493  41.256  19.389  1.00  0.00      B    H
ATOM   5050  H62 BMIMB 184      34.481  42.844  18.958  1.00  0.00      B    H
ATOM   5051  N1  BMIMB 185      10.823  10.348  43.412  1.00  0.00      B    N
ATOM   5052  N11 BMIMB 185      10.197   9.981  45.398  1.00  0.00      B    N
ATOM   5053  C1  BMIMB 185      10.053   9.595  44.138  1.00  0.00      B    C
ATOM   5054  H1  BMIMB 185       9.331   8.951  43.683  1.00  0.00      B    H
ATOM   5055  C2  BMIMB 185      11.465  11.267  44.197  1.00  0.00      B    C
ATOM   5056  H2  BMIMB 185      12.080  12.046  43.802  1.00  0.00      B    H
ATOM   5057  C21 BMIMB 185      11.026  11.102  45.429  1.00  0.00      B    C
ATOM   5058  H21 BMIMB 185      11.171  11.663  46.327  1.00  0.00      B    H
ATOM   5059  C3  BMIMB 185      10.763  10.413  41.946  1.00  0.00      B    C
ATOM   5060  H3  BMIMB 185      11.708  10.161  41.488  1.00  0.00      B    H
ATOM   5061  H31 BMIMB 185      10.085   9.697  41.504  1.00  0.00      B    H
[truncated: 350,765 more chars]
