# Supplementary material for: Ion and Solvent Modulation of Ferrocene and Decamethylferrocene Oxidation Potentials in Organic Electrolytes as Predicted by Molecular Dynamics Simulations
Source: J Phys Chem B. 2025 Feb 11;129(7):2067–81. doi: 10.1021/acs.jpcb.4c08321 (PMC11848929; doi:10.1021/acs.jpcb.4c08321)
Supplement: Supplementary file 2 — jp4c08321_si_002.zip [file jp4c08321_si_002.zip › simulation_files/pdb_files/Fc_BMIMBF4_0120_DCE_1000.pdb]

TITLE     MDANALYSIS FRAME 0: Created by PDBWriter
CRYST1   55.227   55.227   55.227  90.00  90.00  90.00 P 1           1
ATOM      1  CT  DCE A   1      22.120   5.560  51.209  1.00  0.00      A    C
ATOM      2  HC  DCE A   1      21.977   6.081  50.263  1.00  0.00      A    H
ATOM      3  HC1 DCE A   1      21.623   4.597  51.097  1.00  0.00      A    H
ATOM      4  Cl  DCE A   1      23.835   5.253  51.285  1.00  0.00      A   CL
ATOM      5  CT1 DCE A   1      21.693   6.299  52.470  1.00  0.00      A    C
ATOM      6  HC2 DCE A   1      21.988   7.336  52.631  1.00  0.00      A    H
ATOM      7  Cl1 DCE A   1      19.928   6.358  52.649  1.00  0.00      A   CL
ATOM      8  HC3 DCE A   1      22.015   5.864  53.416  1.00  0.00      A    H
ATOM     13  CT  DCE A   2       1.132  26.550  10.372  1.00  0.00      A    C
ATOM     14  HC  DCE A   2       0.568  26.089  11.183  1.00  0.00      A    H
ATOM     15  HC1 DCE A   2       2.195  26.460  10.594  1.00  0.00      A    H
ATOM     16  Cl  DCE A   2       0.942  25.670   8.810  1.00  0.00      A   CL
ATOM     17  CT1 DCE A   2       0.742  28.047  10.287  1.00  0.00      A    C
ATOM     18  HC2 DCE A   2      -0.312  28.055  10.008  1.00  0.00      A    H
ATOM     19  Cl1 DCE A   2       0.787  28.966  11.827  1.00  0.00      A   CL
ATOM     20  HC3 DCE A   2       1.310  28.597   9.537  1.00  0.00      A    H
ATOM     25  CT  DCE A   3      52.649  44.603  19.636  1.00  0.00      A    C
ATOM     26  HC  DCE A   3      51.609  44.454  19.345  1.00  0.00      A    H
ATOM     27  HC1 DCE A   3      52.655  44.611  20.726  1.00  0.00      A    H
ATOM     28  Cl  DCE A   3      53.576  43.122  19.109  1.00  0.00      A   CL
ATOM     29  CT1 DCE A   3      53.257  45.849  18.883  1.00  0.00      A    C
ATOM     30  HC2 DCE A   3      53.104  45.720  17.812  1.00  0.00      A    H
ATOM     31  Cl1 DCE A   3      52.286  47.222  19.315  1.00  0.00      A   CL
ATOM     32  HC3 DCE A   3      54.255  46.085  19.252  1.00  0.00      A    H
ATOM     37  CT  DCE A   4      22.314  11.651  46.171  1.00  0.00      A    C
ATOM     38  HC  DCE A   4      21.349  11.937  45.752  1.00  0.00      A    H
ATOM     39  HC1 DCE A   4      23.065  12.049  45.489  1.00  0.00      A    H
ATOM     40  Cl  DCE A   4      22.347  12.433  47.747  1.00  0.00      A   CL
ATOM     41  CT1 DCE A   4      22.449  10.125  46.353  1.00  0.00      A    C
ATOM     42  HC2 DCE A   4      23.297   9.990  47.025  1.00  0.00      A    H
ATOM     43  Cl1 DCE A   4      20.968   9.421  47.002  1.00  0.00      A   CL
ATOM     44  HC3 DCE A   4      22.671   9.549  45.455  1.00  0.00      A    H
ATOM     49  CT  DCE A   5       9.831  33.409   9.573  1.00  0.00      A    C
ATOM     50  HC  DCE A   5       9.232  32.914   8.809  1.00  0.00      A    H
ATOM     51  HC1 DCE A   5      10.241  34.364   9.244  1.00  0.00      A    H
ATOM     52  Cl  DCE A   5       8.734  33.860  10.925  1.00  0.00      A   CL
ATOM     53  CT1 DCE A   5      11.042  32.585  10.037  1.00  0.00      A    C
ATOM     54  HC2 DCE A   5      10.863  31.862  10.832  1.00  0.00      A    H
ATOM     55  Cl1 DCE A   5      11.727  31.733   8.647  1.00  0.00      A   CL
ATOM     56  HC3 DCE A   5      11.861  33.248  10.317  1.00  0.00      A    H
ATOM     61  CT  DCE A   6      12.561   6.249  45.982  1.00  0.00      A    C
ATOM     62  HC  DCE A   6      13.026   6.238  44.997  1.00  0.00      A    H
ATOM     63  HC1 DCE A   6      12.348   7.288  46.233  1.00  0.00      A    H
ATOM     64  Cl  DCE A   6      11.062   5.338  45.793  1.00  0.00      A   CL
ATOM     65  CT1 DCE A   6      13.454   5.674  47.048  1.00  0.00      A    C
ATOM     66  HC2 DCE A   6      13.700   4.613  47.052  1.00  0.00      A    H
ATOM     67  Cl1 DCE A   6      15.019   6.531  47.105  1.00  0.00      A   CL
ATOM     68  HC3 DCE A   6      12.944   5.949  47.972  1.00  0.00      A    H
ATOM     73  CT  DCE A   7      10.217   4.345  28.358  1.00  0.00      A    C
ATOM     74  HC  DCE A   7      11.256   4.039  28.233  1.00  0.00      A    H
ATOM     75  HC1 DCE A   7      10.244   5.270  28.935  1.00  0.00      A    H
ATOM     76  Cl  DCE A   7       9.559   4.634  26.767  1.00  0.00      A   CL
ATOM     77  CT1 DCE A   7       9.328   3.293  28.946  1.00  0.00      A    C
ATOM     78  HC2 DCE A   7       9.983   2.451  28.721  1.00  0.00      A    H
ATOM     79  Cl1 DCE A   7       9.012   3.485  30.693  1.00  0.00      A   CL
ATOM     80  HC3 DCE A   7       8.422   3.187  28.350  1.00  0.00      A    H
ATOM     85  CT  DCE A   8      37.300  33.771  39.115  1.00  0.00      A    C
ATOM     86  HC  DCE A   8      36.490  34.325  39.589  1.00  0.00      A    H
ATOM     87  HC1 DCE A   8      37.080  32.751  39.430  1.00  0.00      A    H
ATOM     88  Cl  DCE A   8      36.957  33.971  37.452  1.00  0.00      A   CL
ATOM     89  CT1 DCE A   8      38.620  34.319  39.405  1.00  0.00      A    C
ATOM     90  HC2 DCE A   8      39.078  34.066  40.362  1.00  0.00      A    H
ATOM     91  Cl1 DCE A   8      39.777  33.610  38.250  1.00  0.00      A   CL
ATOM     92  HC3 DCE A   8      38.595  35.406  39.332  1.00  0.00      A    H
ATOM     97  CT  DCE A   9      19.411  39.610  48.424  1.00  0.00      A    C
ATOM     98  HC  DCE A   9      19.405  38.569  48.102  1.00  0.00      A    H
ATOM     99  HC1 DCE A   9      18.420  39.720  48.865  1.00  0.00      A    H
ATOM    100  Cl  DCE A   9      20.601  39.746  49.736  1.00  0.00      A   CL
ATOM    101  CT1 DCE A   9      19.687  40.650  47.327  1.00  0.00      A    C
ATOM    102  HC2 DCE A   9      20.646  40.648  46.809  1.00  0.00      A    H
ATOM    103  Cl1 DCE A   9      18.548  40.443  46.014  1.00  0.00      A   CL
ATOM    104  HC3 DCE A   9      19.400  41.615  47.745  1.00  0.00      A    H
ATOM    109  CT  DCE A  10      34.143  17.989  20.688  1.00  0.00      A    C
ATOM    110  HC  DCE A  10      34.951  18.061  19.959  1.00  0.00      A    H
ATOM    111  HC1 DCE A  10      33.712  17.014  20.460  1.00  0.00      A    H
ATOM    112  Cl  DCE A  10      34.731  17.964  22.315  1.00  0.00      A   CL
ATOM    113  CT1 DCE A  10      33.111  19.118  20.504  1.00  0.00      A    C
ATOM    114  HC2 DCE A  10      33.608  20.085  20.584  1.00  0.00      A    H
ATOM    115  Cl1 DCE A  10      32.469  19.099  18.877  1.00  0.00      A   CL
ATOM    116  HC3 DCE A  10      32.260  19.079  21.184  1.00  0.00      A    H
ATOM    121  CT  DCE A  11      28.789   8.629   8.228  1.00  0.00      A    C
ATOM    122  HC  DCE A  11      28.887   9.585   7.715  1.00  0.00      A    H
ATOM    123  HC1 DCE A  11      27.897   8.110   7.876  1.00  0.00      A    H
ATOM    124  Cl  DCE A  11      30.199   7.639   7.790  1.00  0.00      A   CL
ATOM    125  CT1 DCE A  11      28.695   9.042   9.653  1.00  0.00      A    C
ATOM    126  HC2 DCE A  11      29.485   9.730   9.953  1.00  0.00      A    H
ATOM    127  Cl1 DCE A  11      27.109   9.686  10.054  1.00  0.00      A   CL
ATOM    128  HC3 DCE A  11      28.824   8.166  10.289  1.00  0.00      A    H
ATOM    133  CT  DCE A  12      13.466  48.966  53.258  1.00  0.00      A    C
ATOM    134  HC  DCE A  12      13.540  48.102  53.919  1.00  0.00      A    H
ATOM    135  HC1 DCE A  12      12.501  49.392  53.532  1.00  0.00      A    H
ATOM    136  Cl  DCE A  12      14.818  50.021  53.656  1.00  0.00      A   CL
ATOM    137  CT1 DCE A  12      13.638  48.448  51.856  1.00  0.00      A    C
ATOM    138  HC2 DCE A  12      13.578  49.268  51.140  1.00  0.00      A    H
ATOM    139  Cl1 DCE A  12      15.305  47.714  51.700  1.00  0.00      A   CL
ATOM    140  HC3 DCE A  12      12.891  47.704  51.579  1.00  0.00      A    H
ATOM    145  CT  DCE A  13      49.820   8.769  43.029  1.00  0.00      A    C
ATOM    146  HC  DCE A  13      50.732   9.348  43.167  1.00  0.00      A    H
ATOM    147  HC1 DCE A  13      50.108   7.850  42.518  1.00  0.00      A    H
ATOM    148  Cl  DCE A  13      49.334   8.202  44.658  1.00  0.00      A   CL
ATOM    149  CT1 DCE A  13      48.694   9.519  42.320  1.00  0.00      A    C
ATOM    150  HC2 DCE A  13      47.723   9.026  42.261  1.00  0.00      A    H
ATOM    151  Cl1 DCE A  13      48.436  10.907  43.277  1.00  0.00      A   CL
ATOM    152  HC3 DCE A  13      48.876   9.856  41.299  1.00  0.00      A    H
ATOM    157  CT  DCE A  14      44.733   8.192  53.638  1.00  0.00      A    C
ATOM    158  HC  DCE A  14      44.287   7.390  53.049  1.00  0.00      A    H
ATOM    159  HC1 DCE A  14      45.472   7.708  54.276  1.00  0.00      A    H
ATOM    160  Cl  DCE A  14      45.492   9.264  52.436  1.00  0.00      A   CL
ATOM    161  CT1 DCE A  14      43.656   8.922  54.519  1.00  0.00      A    C
ATOM    162  HC2 DCE A  14      44.120   9.595  55.240  1.00  0.00      A    H
ATOM    163  Cl1 DCE A  14      42.524   9.915  53.474  1.00  0.00      A   CL
ATOM    164  HC3 DCE A  14      42.959   8.241  55.006  1.00  0.00      A    H
ATOM    169  CT  DCE A  15      30.504  23.293   3.154  1.00  0.00      A    C
ATOM    170  HC  DCE A  15      30.076  23.897   3.954  1.00  0.00      A    H
ATOM    171  HC1 DCE A  15      31.514  23.650   2.957  1.00  0.00      A    H
ATOM    172  Cl  DCE A  15      30.498  21.719   3.861  1.00  0.00      A   CL
ATOM    173  CT1 DCE A  15      29.618  23.414   1.924  1.00  0.00      A    C
ATOM    174  HC2 DCE A  15      29.594  24.453   1.594  1.00  0.00      A    H
ATOM    175  Cl1 DCE A  15      30.087  22.223   0.676  1.00  0.00      A   CL
ATOM    176  HC3 DCE A  15      28.584  23.223   2.213  1.00  0.00      A    H
ATOM    181  CT  DCE A  16      49.612  51.772  34.026  1.00  0.00      A    C
ATOM    182  HC  DCE A  16      50.583  51.798  33.533  1.00  0.00      A    H
ATOM    183  HC1 DCE A  16      49.203  50.762  33.993  1.00  0.00      A    H
ATOM    184  Cl  DCE A  16      50.041  51.924  35.713  1.00  0.00      A   CL
ATOM    185  CT1 DCE A  16      48.708  52.925  33.531  1.00  0.00      A    C
ATOM    186  HC2 DCE A  16      47.918  53.120  34.255  1.00  0.00      A    H
ATOM    187  Cl1 DCE A  16      49.669  54.478  33.432  1.00  0.00      A   CL
ATOM    188  HC3 DCE A  16      48.354  52.510  32.587  1.00  0.00      A    H
ATOM    193  CT  DCE A  17      50.068   8.474   9.931  1.00  0.00      A    C
ATOM    194  HC  DCE A  17      49.607   8.575   8.948  1.00  0.00      A    H
ATOM    195  HC1 DCE A  17      50.837   9.246   9.934  1.00  0.00      A    H
ATOM    196  Cl  DCE A  17      48.919   9.080  11.107  1.00  0.00      A   CL
ATOM    197  CT1 DCE A  17      50.588   7.094  10.313  1.00  0.00      A    C
ATOM    198  HC2 DCE A  17      51.021   7.195  11.308  1.00  0.00      A    H
ATOM    199  Cl1 DCE A  17      49.443   5.743  10.296  1.00  0.00      A   CL
ATOM    200  HC3 DCE A  17      51.348   6.809   9.586  1.00  0.00      A    H
ATOM    205  CT  DCE A  18      28.814  38.069   8.421  1.00  0.00      A    C
ATOM    206  HC  DCE A  18      27.990  38.536   8.962  1.00  0.00      A    H
ATOM    207  HC1 DCE A  18      29.453  37.489   9.086  1.00  0.00      A    H
ATOM    208  Cl  DCE A  18      28.134  36.984   7.197  1.00  0.00      A   CL
ATOM    209  CT1 DCE A  18      29.605  39.190   7.730  1.00  0.00      A    C
ATOM    210  HC2 DCE A  18      30.397  38.854   7.062  1.00  0.00      A    H
ATOM    211  Cl1 DCE A  18      28.477  39.780   6.533  1.00  0.00      A   CL
ATOM    212  HC3 DCE A  18      29.868  39.955   8.461  1.00  0.00      A    H
ATOM    217  CT  DCE A  19      22.530  23.569  12.988  1.00  0.00      A    C
ATOM    218  HC  DCE A  19      21.586  23.699  12.458  1.00  0.00      A    H
ATOM    219  HC1 DCE A  19      22.069  23.134  13.874  1.00  0.00      A    H
ATOM    220  Cl  DCE A  19      23.611  22.584  11.906  1.00  0.00      A   CL
ATOM    221  CT1 DCE A  19      23.090  24.945  13.288  1.00  0.00      A    C
ATOM    222  HC2 DCE A  19      23.313  25.443  12.345  1.00  0.00      A    H
ATOM    223  Cl1 DCE A  19      21.946  25.944  14.221  1.00  0.00      A   CL
ATOM    224  HC3 DCE A  19      23.990  24.878  13.898  1.00  0.00      A    H
ATOM    229  CT  DCE A  20       3.521  18.703  50.662  1.00  0.00      A    C
ATOM    230  HC  DCE A  20       3.975  19.063  49.739  1.00  0.00      A    H
ATOM    231  HC1 DCE A  20       3.197  19.569  51.239  1.00  0.00      A    H
ATOM    232  Cl  DCE A  20       2.024  17.838  50.301  1.00  0.00      A   CL
ATOM    233  CT1 DCE A  20       4.427  17.934  51.617  1.00  0.00      A    C
ATOM    234  HC2 DCE A  20       4.014  17.672  52.591  1.00  0.00      A    H
ATOM    235  Cl1 DCE A  20       4.878  16.433  50.760  1.00  0.00      A   CL
ATOM    236  HC3 DCE A  20       5.325  18.542  51.729  1.00  0.00      A    H
ATOM    241  CT  DCE A  21       0.299  14.839  51.947  1.00  0.00      A    C
ATOM    242  HC  DCE A  21       0.262  15.702  51.281  1.00  0.00      A    H
ATOM    243  HC1 DCE A  21       0.825  15.159  52.847  1.00  0.00      A    H
ATOM    244  Cl  DCE A  21      -1.382  14.481  52.410  1.00  0.00      A   CL
ATOM    245  CT1 DCE A  21       0.969  13.589  51.467  1.00  0.00      A    C
ATOM    246  HC2 DCE A  21       2.028  13.774  51.287  1.00  0.00      A    H
ATOM    247  Cl1 DCE A  21       0.811  12.217  52.687  1.00  0.00      A   CL
ATOM    248  HC3 DCE A  21       0.570  13.157  50.549  1.00  0.00      A    H
ATOM    253  CT  DCE A  22      27.847  10.951  35.452  1.00  0.00      A    C
ATOM    254  HC  DCE A  22      28.871  10.884  35.819  1.00  0.00      A    H
ATOM    255  HC1 DCE A  22      27.529  10.074  34.887  1.00  0.00      A    H
ATOM    256  Cl  DCE A  22      26.720  10.902  36.834  1.00  0.00      A   CL
ATOM    257  CT1 DCE A  22      27.752  12.150  34.620  1.00  0.00      A    C
ATOM    258  HC2 DCE A  22      26.734  12.378  34.303  1.00  0.00      A    H
ATOM    259  Cl1 DCE A  22      28.461  13.611  35.405  1.00  0.00      A   CL
ATOM    260  HC3 DCE A  22      28.272  11.976  33.678  1.00  0.00      A    H
ATOM    265  CT  DCE A  23      29.011  12.445  22.171  1.00  0.00      A    C
ATOM    266  HC  DCE A  23      28.285  12.461  21.358  1.00  0.00      A    H
ATOM    267  HC1 DCE A  23      30.007  12.683  21.798  1.00  0.00      A    H
ATOM    268  Cl  DCE A  23      28.437  13.561  23.434  1.00  0.00      A   CL
ATOM    269  CT1 DCE A  23      29.006  10.941  22.689  1.00  0.00      A    C
ATOM    270  HC2 DCE A  23      28.000  10.695  23.031  1.00  0.00      A    H
ATOM    271  Cl1 DCE A  23      29.257   9.890  21.352  1.00  0.00      A   CL
ATOM    272  HC3 DCE A  23      29.847  10.712  23.343  1.00  0.00      A    H
ATOM    277  CT  DCE A  24      52.872  43.631  36.303  1.00  0.00      A    C
ATOM    278  HC  DCE A  24      53.027  44.158  35.362  1.00  0.00      A    H
ATOM    279  HC1 DCE A  24      52.263  44.240  36.971  1.00  0.00      A    H
ATOM    280  Cl  DCE A  24      51.862  42.245  35.937  1.00  0.00      A   CL
ATOM    281  CT1 DCE A  24      54.131  43.194  37.082  1.00  0.00      A    C
ATOM    282  HC2 DCE A  24      54.669  44.031  37.527  1.00  0.00      A    H
ATOM    283  Cl1 DCE A  24      53.617  42.095  38.393  1.00  0.00      A   CL
ATOM    284  HC3 DCE A  24      54.822  42.572  36.514  1.00  0.00      A    H
ATOM    289  CT  DCE A  25      21.822  29.811  18.591  1.00  0.00      A    C
ATOM    290  HC  DCE A  25      22.473  30.634  18.887  1.00  0.00      A    H
ATOM    291  HC1 DCE A  25      22.451  28.921  18.595  1.00  0.00      A    H
ATOM    292  Cl  DCE A  25      20.488  29.494  19.853  1.00  0.00      A   CL
ATOM    293  CT1 DCE A  25      21.262  29.890  17.163  1.00  0.00      A    C
ATOM    294  HC2 DCE A  25      22.096  29.951  16.463  1.00  0.00      A    H
ATOM    295  Cl1 DCE A  25      20.438  28.344  16.864  1.00  0.00      A   CL
ATOM    296  HC3 DCE A  25      20.528  30.686  17.037  1.00  0.00      A    H
ATOM    301  CT  DCE A  26      46.567  38.402  30.891  1.00  0.00      A    C
ATOM    302  HC  DCE A  26      47.575  38.656  30.564  1.00  0.00      A    H
ATOM    303  HC1 DCE A  26      46.182  37.730  30.124  1.00  0.00      A    H
ATOM    304  Cl  DCE A  26      46.815  37.543  32.412  1.00  0.00      A   CL
ATOM    305  CT1 DCE A  26      45.694  39.611  31.138  1.00  0.00      A    C
ATOM    306  HC2 DCE A  26      44.898  39.257  31.793  1.00  0.00      A    H
ATOM    307  Cl1 DCE A  26      46.566  40.749  32.242  1.00  0.00      A   CL
ATOM    308  HC3 DCE A  26      45.176  40.113  30.321  1.00  0.00      A    H
ATOM    313  CT  DCE A  27       8.591   1.342  22.894  1.00  0.00      A    C
ATOM    314  HC  DCE A  27       9.532   1.507  23.420  1.00  0.00      A    H
ATOM    315  HC1 DCE A  27       8.753   1.445  21.821  1.00  0.00      A    H
ATOM    316  Cl  DCE A  27       8.136  -0.362  23.147  1.00  0.00      A   CL
ATOM    317  CT1 DCE A  27       7.681   2.345  23.504  1.00  0.00      A    C
ATOM    318  HC2 DCE A  27       7.627   2.171  24.579  1.00  0.00      A    H
ATOM    319  Cl1 DCE A  27       8.468   3.845  23.131  1.00  0.00      A   CL
ATOM    320  HC3 DCE A  27       6.671   2.333  23.094  1.00  0.00      A    H
ATOM    325  CT  DCE A  28      39.527  22.592  26.222  1.00  0.00      A    C
ATOM    326  HC  DCE A  28      39.068  22.620  25.234  1.00  0.00      A    H
ATOM    327  HC1 DCE A  28      40.289  21.814  26.261  1.00  0.00      A    H
ATOM    328  Cl  DCE A  28      40.597  24.014  26.400  1.00  0.00      A   CL
ATOM    329  CT1 DCE A  28      38.455  22.413  27.337  1.00  0.00      A    C
ATOM    330  HC2 DCE A  28      37.996  23.378  27.548  1.00  0.00      A    H
ATOM    331  Cl1 DCE A  28      37.385  21.061  26.795  1.00  0.00      A   CL
ATOM    332  HC3 DCE A  28      39.024  22.086  28.208  1.00  0.00      A    H
ATOM    337  CT  DCE A  29      40.045   6.121  52.647  1.00  0.00      A    C
ATOM    338  HC  DCE A  29      39.287   5.357  52.823  1.00  0.00      A    H
ATOM    339  HC1 DCE A  29      39.602   6.908  52.036  1.00  0.00      A    H
ATOM    340  Cl  DCE A  29      40.534   6.804  54.246  1.00  0.00      A   CL
ATOM    341  CT1 DCE A  29      41.410   5.617  51.991  1.00  0.00      A    C
ATOM    342  HC2 DCE A  29      41.961   5.016  52.714  1.00  0.00      A    H
ATOM    343  Cl1 DCE A  29      41.035   4.618  50.631  1.00  0.00      A   CL
ATOM    344  HC3 DCE A  29      42.003   6.484  51.697  1.00  0.00      A    H
ATOM    349  CT  DCE A  30      22.033  29.260  26.485  1.00  0.00      A    C
ATOM    350  HC  DCE A  30      22.094  30.331  26.676  1.00  0.00      A    H
ATOM    351  HC1 DCE A  30      21.644  29.077  25.483  1.00  0.00      A    H
ATOM    352  Cl  DCE A  30      23.689  28.773  26.566  1.00  0.00      A   CL
ATOM    353  CT1 DCE A  30      21.106  28.581  27.475  1.00  0.00      A    C
ATOM    354  HC2 DCE A  30      20.097  28.984  27.394  1.00  0.00      A    H
ATOM    355  Cl1 DCE A  30      20.925  26.892  26.822  1.00  0.00      A   CL
ATOM    356  HC3 DCE A  30      21.531  28.553  28.478  1.00  0.00      A    H
ATOM    361  CT  DCE A  31      25.837  32.182  44.976  1.00  0.00      A    C
ATOM    362  HC  DCE A  31      26.796  32.699  44.939  1.00  0.00      A    H
ATOM    363  HC1 DCE A  31      25.772  31.342  45.667  1.00  0.00      A    H
ATOM    364  Cl  DCE A  31      24.521  33.268  45.601  1.00  0.00      A   CL
ATOM    365  CT1 DCE A  31      25.416  31.690  43.608  1.00  0.00      A    C
ATOM    366  HC2 DCE A  31      24.722  30.863  43.757  1.00  0.00      A    H
ATOM    367  Cl1 DCE A  31      24.962  33.125  42.684  1.00  0.00      A   CL
ATOM    368  HC3 DCE A  31      26.261  31.248  43.079  1.00  0.00      A    H
ATOM    373  CT  DCE A  32      35.275  10.805  47.060  1.00  0.00      A    C
ATOM    374  HC  DCE A  32      34.375  11.420  47.027  1.00  0.00      A    H
ATOM    375  HC1 DCE A  32      35.684  10.665  46.059  1.00  0.00      A    H
ATOM    376  Cl  DCE A  32      36.506  11.694  47.983  1.00  0.00      A   CL
ATOM    377  CT1 DCE A  32      35.230   9.419  47.812  1.00  0.00      A    C
ATOM    378  HC2 DCE A  32      34.277   8.987  47.506  1.00  0.00      A    H
ATOM    379  Cl1 DCE A  32      36.566   8.307  47.422  1.00  0.00      A   CL
ATOM    380  HC3 DCE A  32      35.235   9.449  48.902  1.00  0.00      A    H
ATOM    385  CT  DCE A  33       7.517  50.494   2.143  1.00  0.00      A    C
ATOM    386  HC  DCE A  33       7.841  51.187   2.920  1.00  0.00      A    H
ATOM    387  HC1 DCE A  33       6.834  49.800   2.634  1.00  0.00      A    H
ATOM    388  Cl  DCE A  33       6.536  51.299   0.955  1.00  0.00      A   CL
ATOM    389  CT1 DCE A  33       8.700  49.827   1.469  1.00  0.00      A    C
ATOM    390  HC2 DCE A  33       8.393  48.983   0.851  1.00  0.00      A    H
ATOM    391  Cl1 DCE A  33       9.327  51.171   0.459  1.00  0.00      A   CL
ATOM    392  HC3 DCE A  33       9.491  49.494   2.140  1.00  0.00      A    H
ATOM    397  CT  DCE A  34      17.842   0.027  26.040  1.00  0.00      A    C
ATOM    398  HC  DCE A  34      17.885   0.745  26.859  1.00  0.00      A    H
ATOM    399  HC1 DCE A  34      18.717  -0.622  26.021  1.00  0.00      A    H
ATOM    400  Cl  DCE A  34      16.410  -0.987  26.422  1.00  0.00      A   CL
ATOM    401  CT1 DCE A  34      17.452   0.551  24.678  1.00  0.00      A    C
ATOM    402  HC2 DCE A  34      17.357  -0.263  23.959  1.00  0.00      A    H
ATOM    403  Cl1 DCE A  34      15.931   1.406  24.704  1.00  0.00      A   CL
ATOM    404  HC3 DCE A  34      18.197   1.268  24.333  1.00  0.00      A    H
ATOM    409  CT  DCE A  35      18.352  10.839  29.102  1.00  0.00      A    C
ATOM    410  HC  DCE A  35      19.440  10.786  29.044  1.00  0.00      A    H
ATOM    411  HC1 DCE A  35      17.972  10.324  28.220  1.00  0.00      A    H
ATOM    412  Cl  DCE A  35      17.822   9.825  30.426  1.00  0.00      A   CL
ATOM    413  CT1 DCE A  35      17.637  12.210  29.146  1.00  0.00      A    C
ATOM    414  HC2 DCE A  35      17.768  12.663  30.129  1.00  0.00      A    H
ATOM    415  Cl1 DCE A  35      18.058  13.413  27.864  1.00  0.00      A   CL
ATOM    416  HC3 DCE A  35      16.553  12.127  29.079  1.00  0.00      A    H
ATOM    421  CT  DCE A  36       7.176   5.683   9.559  1.00  0.00      A    C
ATOM    422  HC  DCE A  36       7.039   6.021   8.532  1.00  0.00      A    H
ATOM    423  HC1 DCE A  36       6.153   5.731   9.932  1.00  0.00      A    H
ATOM    424  Cl  DCE A  36       7.897   4.027   9.508  1.00  0.00      A   CL
ATOM    425  CT1 DCE A  36       7.973   6.649  10.380  1.00  0.00      A    C
ATOM    426  HC2 DCE A  36       8.883   7.083   9.965  1.00  0.00      A    H
ATOM    427  Cl1 DCE A  36       6.797   7.956  10.585  1.00  0.00      A   CL
ATOM    428  HC3 DCE A  36       8.142   6.257  11.383  1.00  0.00      A    H
ATOM    433  CT  DCE A  37      42.788  43.875  22.267  1.00  0.00      A    C
ATOM    434  HC  DCE A  37      43.375  42.960  22.350  1.00  0.00      A    H
ATOM    435  HC1 DCE A  37      42.693  43.946  21.183  1.00  0.00      A    H
ATOM    436  Cl  DCE A  37      41.103  43.700  22.741  1.00  0.00      A   CL
ATOM    437  CT1 DCE A  37      43.500  44.979  22.952  1.00  0.00      A    C
ATOM    438  HC2 DCE A  37      44.508  45.133  22.568  1.00  0.00      A    H
ATOM    439  Cl1 DCE A  37      42.729  46.502  22.640  1.00  0.00      A   CL
ATOM    440  HC3 DCE A  37      43.537  44.923  24.040  1.00  0.00      A    H
ATOM    445  CT  DCE A  38       6.821  50.075   9.356  1.00  0.00      A    C
ATOM    446  HC  DCE A  38       7.480  50.571  10.069  1.00  0.00      A    H
ATOM    447  HC1 DCE A  38       6.067  50.763   8.973  1.00  0.00      A    H
ATOM    448  Cl  DCE A  38       7.631  49.206   8.054  1.00  0.00      A   CL
ATOM    449  CT1 DCE A  38       6.047  49.079  10.118  1.00  0.00      A    C
ATOM    450  HC2 DCE A  38       5.755  49.423  11.110  1.00  0.00      A    H
ATOM    451  Cl1 DCE A  38       4.509  48.810   9.294  1.00  0.00      A   CL
ATOM    452  HC3 DCE A  38       6.612  48.158  10.261  1.00  0.00      A    H
ATOM    457  CT  DCE A  39      43.629  14.645  31.588  1.00  0.00      A    C
ATOM    458  HC  DCE A  39      43.253  14.175  30.679  1.00  0.00      A    H
ATOM    459  HC1 DCE A  39      43.044  14.616  32.507  1.00  0.00      A    H
ATOM    460  Cl  DCE A  39      45.009  13.585  31.874  1.00  0.00      A   CL
ATOM    461  CT1 DCE A  39      44.169  16.036  31.475  1.00  0.00      A    C
ATOM    462  HC2 DCE A  39      44.815  16.204  30.614  1.00  0.00      A    H
ATOM    463  Cl1 DCE A  39      42.778  17.177  31.212  1.00  0.00      A   CL
ATOM    464  HC3 DCE A  39      44.707  16.388  32.355  1.00  0.00      A    H
ATOM    469  CT  DCE A  40      39.777  53.908  28.000  1.00  0.00      A    C
ATOM    470  HC  DCE A  40      38.903  53.384  27.613  1.00  0.00      A    H
ATOM    471  HC1 DCE A  40      40.471  53.191  28.440  1.00  0.00      A    H
ATOM    472  Cl  DCE A  40      40.649  54.526  26.595  1.00  0.00      A   CL
ATOM    473  CT1 DCE A  40      39.380  55.082  28.922  1.00  0.00      A    C
ATOM    474  HC2 DCE A  40      40.284  55.606  29.231  1.00  0.00      A    H
ATOM    475  Cl1 DCE A  40      38.242  56.197  28.061  1.00  0.00      A   CL
ATOM    476  HC3 DCE A  40      38.834  54.790  29.820  1.00  0.00      A    H
ATOM    481  CT  DCE A  41      20.906   7.426  14.805  1.00  0.00      A    C
ATOM    482  HC  DCE A  41      20.071   6.858  15.214  1.00  0.00      A    H
ATOM    483  HC1 DCE A  41      21.565   6.719  14.301  1.00  0.00      A    H
ATOM    484  Cl  DCE A  41      20.546   8.664  13.669  1.00  0.00      A   CL
ATOM    485  CT1 DCE A  41      21.680   8.052  15.978  1.00  0.00      A    C
ATOM    486  HC2 DCE A  41      22.246   7.416  16.660  1.00  0.00      A    H
ATOM    487  Cl1 DCE A  41      22.903   9.210  15.364  1.00  0.00      A   CL
ATOM    488  HC3 DCE A  41      21.052   8.627  16.657  1.00  0.00      A    H
ATOM    493  CT  DCE A  42      22.520   5.875  23.865  1.00  0.00      A    C
ATOM    494  HC  DCE A  42      21.797   6.366  24.516  1.00  0.00      A    H
ATOM    495  HC1 DCE A  42      21.990   5.237  23.158  1.00  0.00      A    H
ATOM    496  Cl  DCE A  42      23.388   7.154  22.967  1.00  0.00      A   CL
ATOM    497  CT1 DCE A  42      23.533   5.143  24.699  1.00  0.00      A    C
ATOM    498  HC2 DCE A  42      24.410   5.043  24.060  1.00  0.00      A    H
ATOM    499  Cl1 DCE A  42      23.797   6.099  26.201  1.00  0.00      A   CL
ATOM    500  HC3 DCE A  42      23.257   4.109  24.904  1.00  0.00      A    H
ATOM    505  CT  DCE A  43      18.064  37.614  37.538  1.00  0.00      A    C
ATOM    506  HC  DCE A  43      17.491  37.535  36.614  1.00  0.00      A    H
ATOM    507  HC1 DCE A  43      18.486  36.640  37.785  1.00  0.00      A    H
ATOM    508  Cl  DCE A  43      19.492  38.722  37.230  1.00  0.00      A   CL
ATOM    509  CT1 DCE A  43      17.292  38.258  38.725  1.00  0.00      A    C
ATOM    510  HC2 DCE A  43      16.384  37.694  38.939  1.00  0.00      A    H
ATOM    511  Cl1 DCE A  43      18.352  38.155  40.117  1.00  0.00      A   CL
ATOM    512  HC3 DCE A  43      17.008  39.285  38.497  1.00  0.00      A    H
ATOM    517  CT  DCE A  44      14.549  29.694  15.061  1.00  0.00      A    C
ATOM    518  HC  DCE A  44      15.122  29.651  15.987  1.00  0.00      A    H
ATOM    519  HC1 DCE A  44      14.830  30.525  14.414  1.00  0.00      A    H
ATOM    520  Cl  DCE A  44      14.705  28.120  14.232  1.00  0.00      A   CL
ATOM    521  CT1 DCE A  44      13.052  29.906  15.425  1.00  0.00      A    C
ATOM    522  HC2 DCE A  44      12.418  29.894  14.538  1.00  0.00      A    H
ATOM    523  Cl1 DCE A  44      12.461  28.444  16.288  1.00  0.00      A   CL
ATOM    524  HC3 DCE A  44      12.901  30.762  16.081  1.00  0.00      A    H
ATOM    529  CT  DCE A  45      14.219   2.511  28.691  1.00  0.00      A    C
ATOM    530  HC  DCE A  45      13.581   3.383  28.834  1.00  0.00      A    H
ATOM    531  HC1 DCE A  45      14.148   2.273  27.629  1.00  0.00      A    H
ATOM    532  Cl  DCE A  45      15.837   2.888  29.194  1.00  0.00      A   CL
ATOM    533  CT1 DCE A  45      13.659   1.434  29.636  1.00  0.00      A    C
ATOM    534  HC2 DCE A  45      14.258   0.561  29.376  1.00  0.00      A    H
ATOM    535  Cl1 DCE A  45      14.112   1.897  31.257  1.00  0.00      A   CL
ATOM    536  HC3 DCE A  45      12.615   1.274  29.366  1.00  0.00      A    H
ATOM    541  CT  DCE A  46      28.346  37.360  13.607  1.00  0.00      A    C
ATOM    542  HC  DCE A  46      27.334  37.598  13.280  1.00  0.00      A    H
ATOM    543  HC1 DCE A  46      28.286  36.321  13.934  1.00  0.00      A    H
ATOM    544  Cl  DCE A  46      29.336  37.461  12.159  1.00  0.00      A   CL
ATOM    545  CT1 DCE A  46      28.723  38.415  14.671  1.00  0.00      A    C
ATOM    546  HC2 DCE A  46      28.528  39.459  14.424  1.00  0.00      A    H
ATOM    547  Cl1 DCE A  46      27.818  38.015  16.149  1.00  0.00      A   CL
ATOM    548  HC3 DCE A  46      29.759  38.209  14.940  1.00  0.00      A    H
ATOM    553  CT  DCE A  47      53.469  17.139   2.641  1.00  0.00      A    C
ATOM    554  HC  DCE A  47      54.073  16.834   3.496  1.00  0.00      A    H
ATOM    555  HC1 DCE A  47      52.569  17.573   3.078  1.00  0.00      A    H
ATOM    556  Cl  DCE A  47      54.213  18.508   1.784  1.00  0.00      A   CL
ATOM    557  CT1 DCE A  47      53.311  16.005   1.620  1.00  0.00      A    C
ATOM    558  HC2 DCE A  47      54.294  15.788   1.203  1.00  0.00      A    H
ATOM    559  Cl1 DCE A  47      52.639  14.553   2.329  1.00  0.00      A   CL
ATOM    560  HC3 DCE A  47      52.690  16.301   0.774  1.00  0.00      A    H
ATOM    565  CT  DCE A  48       6.877  40.392  32.272  1.00  0.00      A    C
ATOM    566  HC  DCE A  48       7.076  41.370  31.834  1.00  0.00      A    H
ATOM    567  HC1 DCE A  48       7.600  39.700  31.840  1.00  0.00      A    H
ATOM    568  Cl  DCE A  48       7.100  40.423  34.057  1.00  0.00      A   CL
ATOM    569  CT1 DCE A  48       5.463  39.960  31.904  1.00  0.00      A    C
ATOM    570  HC2 DCE A  48       5.417  39.936  30.815  1.00  0.00      A    H
ATOM    571  Cl1 DCE A  48       4.955  38.443  32.755  1.00  0.00      A   CL
ATOM    572  HC3 DCE A  48       4.665  40.654  32.166  1.00  0.00      A    H
ATOM    577  CT  DCE A  49       0.809  32.448  36.957  1.00  0.00      A    C
ATOM    578  HC  DCE A  49       1.040  31.387  37.051  1.00  0.00      A    H
ATOM    579  HC1 DCE A  49       1.168  32.969  36.070  1.00  0.00      A    H
ATOM    580  Cl  DCE A  49      -0.984  32.473  36.812  1.00  0.00      A   CL
ATOM    581  CT1 DCE A  49       1.268  33.139  38.212  1.00  0.00      A    C
ATOM    582  HC2 DCE A  49       0.860  34.146  38.131  1.00  0.00      A    H
ATOM    583  Cl1 DCE A  49       0.488  32.375  39.599  1.00  0.00      A   CL
ATOM    584  HC3 DCE A  49       2.344  33.194  38.379  1.00  0.00      A    H
ATOM    589  CT  DCE A  50       3.069   5.024   2.397  1.00  0.00      A    C
ATOM    590  HC  DCE A  50       2.297   5.755   2.638  1.00  0.00      A    H
ATOM    591  HC1 DCE A  50       3.039   4.666   1.368  1.00  0.00      A    H
ATOM    592  Cl  DCE A  50       4.650   5.782   2.559  1.00  0.00      A   CL
ATOM    593  CT1 DCE A  50       2.942   3.792   3.304  1.00  0.00      A    C
ATOM    594  HC2 DCE A  50       3.067   4.122   4.336  1.00  0.00      A    H
ATOM    595  Cl1 DCE A  50       1.241   3.176   3.201  1.00  0.00      A   CL
ATOM    596  HC3 DCE A  50       3.708   3.034   3.140  1.00  0.00      A    H
ATOM    601  CT  DCE A  51      12.403  34.932  26.286  1.00  0.00      A    C
ATOM    602  HC  DCE A  51      12.753  35.569  27.098  1.00  0.00      A    H
ATOM    603  HC1 DCE A  51      11.439  35.321  25.959  1.00  0.00      A    H
ATOM    604  Cl  DCE A  51      13.355  35.260  24.859  1.00  0.00      A   CL
ATOM    605  CT1 DCE A  51      12.413  33.432  26.524  1.00  0.00      A    C
ATOM    606  HC2 DCE A  51      12.276  32.814  25.637  1.00  0.00      A    H
ATOM    607  Cl1 DCE A  51      13.909  32.914  27.213  1.00  0.00      A   CL
ATOM    608  HC3 DCE A  51      11.547  33.258  27.164  1.00  0.00      A    H
ATOM    613  CT  DCE A  52      31.586  36.322  32.207  1.00  0.00      A    C
ATOM    614  HC  DCE A  52      32.287  35.572  32.573  1.00  0.00      A    H
ATOM    615  HC1 DCE A  52      30.849  35.997  31.473  1.00  0.00      A    H
ATOM    616  Cl  DCE A  52      30.569  36.796  33.625  1.00  0.00      A   CL
ATOM    617  CT1 DCE A  52      32.262  37.574  31.930  1.00  0.00      A    C
ATOM    618  HC2 DCE A  52      32.897  37.536  31.045  1.00  0.00      A    H
ATOM    619  Cl1 DCE A  52      31.206  39.001  31.626  1.00  0.00      A   CL
ATOM    620  HC3 DCE A  52      32.897  37.838  32.776  1.00  0.00      A    H
ATOM    625  CT  DCE A  53       7.700  49.649  37.810  1.00  0.00      A    C
ATOM    626  HC  DCE A  53       7.207  50.116  38.663  1.00  0.00      A    H
ATOM    627  HC1 DCE A  53       7.077  48.987  37.208  1.00  0.00      A    H
ATOM    628  Cl  DCE A  53       8.080  50.978  36.703  1.00  0.00      A   CL
ATOM    629  CT1 DCE A  53       8.977  48.944  38.257  1.00  0.00      A    C
ATOM    630  HC2 DCE A  53       9.583  48.547  37.443  1.00  0.00      A    H
ATOM    631  Cl1 DCE A  53      10.043  49.978  39.248  1.00  0.00      A   CL
ATOM    632  HC3 DCE A  53       8.690  48.068  38.839  1.00  0.00      A    H
ATOM    637  CT  DCE A  54      54.337  27.482  14.685  1.00  0.00      A    C
ATOM    638  HC  DCE A  54      55.238  28.089  14.764  1.00  0.00      A    H
ATOM    639  HC1 DCE A  54      53.643  27.946  13.984  1.00  0.00      A    H
ATOM    640  Cl  DCE A  54      54.678  25.886  13.906  1.00  0.00      A   CL
ATOM    641  CT1 DCE A  54      53.809  27.282  16.096  1.00  0.00      A    C
ATOM    642  HC2 DCE A  54      52.757  27.032  15.960  1.00  0.00      A    H
ATOM    643  Cl1 DCE A  54      54.652  26.017  17.053  1.00  0.00      A   CL
ATOM    644  HC3 DCE A  54      53.833  28.209  16.669  1.00  0.00      A    H
ATOM    649  CT  DCE A  55       4.608   3.267  32.678  1.00  0.00      A    C
ATOM    650  HC  DCE A  55       5.696   3.209  32.715  1.00  0.00      A    H
ATOM    651  HC1 DCE A  55       4.360   4.325  32.593  1.00  0.00      A    H
ATOM    652  Cl  DCE A  55       4.117   2.314  31.335  1.00  0.00      A   CL
ATOM    653  CT1 DCE A  55       3.924   2.770  33.942  1.00  0.00      A    C
ATOM    654  HC2 DCE A  55       2.890   2.512  33.716  1.00  0.00      A    H
ATOM    655  Cl1 DCE A  55       4.571   1.164  34.248  1.00  0.00      A   CL
ATOM    656  HC3 DCE A  55       3.892   3.406  34.826  1.00  0.00      A    H
ATOM    661  CT  DCE A  56      54.066  16.939  15.516  1.00  0.00      A    C
ATOM    662  HC  DCE A  56      53.805  17.310  16.507  1.00  0.00      A    H
ATOM    663  HC1 DCE A  56      54.327  17.805  14.908  1.00  0.00      A    H
ATOM    664  Cl  DCE A  56      55.377  15.810  15.896  1.00  0.00      A   CL
ATOM    665  CT1 DCE A  56      52.859  16.173  14.884  1.00  0.00      A    C
ATOM    666  HC2 DCE A  56      52.543  15.347  15.522  1.00  0.00      A    H
ATOM    667  Cl1 DCE A  56      51.535  17.316  14.657  1.00  0.00      A   CL
ATOM    668  HC3 DCE A  56      53.097  15.641  13.963  1.00  0.00      A    H
ATOM    673  CT  DCE A  57       7.493  37.675  15.132  1.00  0.00      A    C
ATOM    674  HC  DCE A  57       7.136  38.028  16.100  1.00  0.00      A    H
ATOM    675  HC1 DCE A  57       7.021  38.254  14.338  1.00  0.00      A    H
ATOM    676  Cl  DCE A  57       9.259  37.807  14.820  1.00  0.00      A   CL
ATOM    677  CT1 DCE A  57       6.985  36.260  14.899  1.00  0.00      A    C
ATOM    678  HC2 DCE A  57       6.337  36.307  14.023  1.00  0.00      A    H
ATOM    679  Cl1 DCE A  57       8.372  35.139  14.675  1.00  0.00      A   CL
ATOM    680  HC3 DCE A  57       6.391  35.934  15.752  1.00  0.00      A    H
ATOM    685  CT  DCE A  58      48.133  51.644  51.624  1.00  0.00      A    C
ATOM    686  HC  DCE A  58      48.571  51.210  50.725  1.00  0.00      A    H
ATOM    687  HC1 DCE A  58      48.288  50.887  52.393  1.00  0.00      A    H
ATOM    688  Cl  DCE A  58      49.054  53.065  52.326  1.00  0.00      A   CL
ATOM    689  CT1 DCE A  58      46.643  51.897  51.141  1.00  0.00      A    C
ATOM    690  HC2 DCE A  58      46.012  52.168  51.988  1.00  0.00      A    H
ATOM    691  Cl1 DCE A  58      46.567  53.225  50.004  1.00  0.00      A   CL
ATOM    692  HC3 DCE A  58      46.208  51.040  50.626  1.00  0.00      A    H
ATOM    697  CT  DCE A  59      41.649   1.530  52.519  1.00  0.00      A    C
ATOM    698  HC  DCE A  59      41.550   0.574  53.034  1.00  0.00      A    H
ATOM    699  HC1 DCE A  59      41.064   1.600  51.601  1.00  0.00      A    H
ATOM    700  Cl  DCE A  59      40.914   2.672  53.636  1.00  0.00      A   CL
ATOM    701  CT1 DCE A  59      43.059   1.835  52.265  1.00  0.00      A    C
ATOM    702  HC2 DCE A  59      43.574   1.969  53.217  1.00  0.00      A    H
ATOM    703  Cl1 DCE A  59      43.899   0.527  51.308  1.00  0.00      A   CL
ATOM    704  HC3 DCE A  59      43.247   2.774  51.745  1.00  0.00      A    H
ATOM    709  CT  DCE A  60      46.497  51.919   0.488  1.00  0.00      A    C
ATOM    710  HC  DCE A  60      46.768  52.931   0.786  1.00  0.00      A    H
ATOM    711  HC1 DCE A  60      45.756  52.119  -0.286  1.00  0.00      A    H
ATOM    712  Cl  DCE A  60      47.843  51.173  -0.420  1.00  0.00      A   CL
ATOM    713  CT1 DCE A  60      46.017  50.961   1.547  1.00  0.00      A    C
ATOM    714  HC2 DCE A  60      45.480  50.087   1.176  1.00  0.00      A    H
ATOM    715  Cl1 DCE A  60      47.505  50.305   2.345  1.00  0.00      A   CL
ATOM    716  HC3 DCE A  60      45.443  51.649   2.168  1.00  0.00      A    H
ATOM    721  CT  DCE A  61      24.757  35.010  18.251  1.00  0.00      A    C
ATOM    722  HC  DCE A  61      24.469  35.978  18.661  1.00  0.00      A    H
ATOM    723  HC1 DCE A  61      25.194  35.207  17.272  1.00  0.00      A    H
ATOM    724  Cl  DCE A  61      26.007  34.165  19.120  1.00  0.00      A   CL
ATOM    725  CT1 DCE A  61      23.689  34.058  17.876  1.00  0.00      A    C
ATOM    726  HC2 DCE A  61      24.035  33.423  17.060  1.00  0.00      A    H
ATOM    727  Cl1 DCE A  61      23.052  33.231  19.406  1.00  0.00      A   CL
ATOM    728  HC3 DCE A  61      22.821  34.567  17.456  1.00  0.00      A    H
ATOM    733  CT  DCE A  62      20.943   4.171  41.481  1.00  0.00      A    C
ATOM    734  HC  DCE A  62      20.702   3.145  41.204  1.00  0.00      A    H
ATOM    735  HC1 DCE A  62      20.166   4.697  42.036  1.00  0.00      A    H
ATOM    736  Cl  DCE A  62      22.364   4.207  42.409  1.00  0.00      A   CL
ATOM    737  CT1 DCE A  62      21.258   4.906  40.165  1.00  0.00      A    C
ATOM    738  HC2 DCE A  62      22.145   4.501  39.678  1.00  0.00      A    H
ATOM    739  Cl1 DCE A  62      19.845   4.845  39.092  1.00  0.00      A   CL
ATOM    740  HC3 DCE A  62      21.493   5.957  40.332  1.00  0.00      A    H
ATOM    745  CT  DCE A  63       7.243  32.327  18.513  1.00  0.00      A    C
ATOM    746  HC  DCE A  63       7.104  32.429  19.590  1.00  0.00      A    H
ATOM    747  HC1 DCE A  63       7.097  31.293  18.202  1.00  0.00      A    H
ATOM    748  Cl  DCE A  63       6.053  33.294  17.538  1.00  0.00      A   CL
ATOM    749  CT1 DCE A  63       8.537  32.873  17.980  1.00  0.00      A    C
ATOM    750  HC2 DCE A  63       8.328  33.931  17.826  1.00  0.00      A    H
ATOM    751  Cl1 DCE A  63      10.040  32.660  18.947  1.00  0.00      A   CL
ATOM    752  HC3 DCE A  63       8.695  32.534  16.957  1.00  0.00      A    H
ATOM    757  CT  DCE A  64      37.565  24.059  49.997  1.00  0.00      A    C
ATOM    758  HC  DCE A  64      37.736  23.717  51.017  1.00  0.00      A    H
ATOM    759  HC1 DCE A  64      37.761  25.079  49.666  1.00  0.00      A    H
ATOM    760  Cl  DCE A  64      38.394  23.055  48.855  1.00  0.00      A   CL
ATOM    761  CT1 DCE A  64      36.035  23.878  49.795  1.00  0.00      A    C
ATOM    762  HC2 DCE A  64      35.522  24.771  50.154  1.00  0.00      A    H
ATOM    763  Cl1 DCE A  64      35.559  23.725  48.118  1.00  0.00      A   CL
ATOM    764  HC3 DCE A  64      35.583  23.000  50.257  1.00  0.00      A    H
ATOM    769  CT  DCE A  65       6.285  46.021  33.826  1.00  0.00      A    C
ATOM    770  HC  DCE A  65       5.387  46.240  34.403  1.00  0.00      A    H
ATOM    771  HC1 DCE A  65       6.061  46.192  32.774  1.00  0.00      A    H
ATOM    772  Cl  DCE A  65       7.516  47.149  34.368  1.00  0.00      A   CL
ATOM    773  CT1 DCE A  65       6.678  44.508  33.951  1.00  0.00      A    C
ATOM    774  HC2 DCE A  65       6.906  44.121  34.944  1.00  0.00      A    H
ATOM    775  Cl1 DCE A  65       5.301  43.480  33.401  1.00  0.00      A   CL
ATOM    776  HC3 DCE A  65       7.556  44.237  33.364  1.00  0.00      A    H
ATOM    781  CT  DCE A  66      50.354  36.363  32.191  1.00  0.00      A    C
ATOM    782  HC  DCE A  66      49.668  36.870  32.870  1.00  0.00      A    H
ATOM    783  HC1 DCE A  66      51.077  37.004  31.686  1.00  0.00      A    H
ATOM    784  Cl  DCE A  66      51.267  35.430  33.341  1.00  0.00      A   CL
ATOM    785  CT1 DCE A  66      49.647  35.436  31.260  1.00  0.00      A    C
ATOM    786  HC2 DCE A  66      49.471  35.945  30.312  1.00  0.00      A    H
ATOM    787  Cl1 DCE A  66      50.688  34.039  30.794  1.00  0.00      A   CL
ATOM    788  HC3 DCE A  66      48.629  35.116  31.482  1.00  0.00      A    H
ATOM    793  CT  DCE A  67      20.018  27.017  11.135  1.00  0.00      A    C
ATOM    794  HC  DCE A  67      20.641  27.631  11.786  1.00  0.00      A    H
ATOM    795  HC1 DCE A  67      19.587  26.309  11.843  1.00  0.00      A    H
ATOM    796  Cl  DCE A  67      18.816  28.155  10.467  1.00  0.00      A   CL
ATOM    797  CT1 DCE A  67      20.865  26.428   9.998  1.00  0.00      A    C
ATOM    798  HC2 DCE A  67      21.692  25.836  10.390  1.00  0.00      A    H
ATOM    799  Cl1 DCE A  67      19.758  25.606   8.983  1.00  0.00      A   CL
ATOM    800  HC3 DCE A  67      21.274  27.266   9.433  1.00  0.00      A    H
ATOM    805  CT  DCE A  68      37.923  15.534  44.875  1.00  0.00      A    C
ATOM    806  HC  DCE A  68      38.590  16.395  44.925  1.00  0.00      A    H
ATOM    807  HC1 DCE A  68      36.980  15.956  45.220  1.00  0.00      A    H
ATOM    808  Cl  DCE A  68      37.850  15.125  43.137  1.00  0.00      A   CL
ATOM    809  CT1 DCE A  68      38.397  14.362  45.743  1.00  0.00      A    C
ATOM    810  HC2 DCE A  68      37.796  13.474  45.549  1.00  0.00      A    H
ATOM    811  Cl1 DCE A  68      40.126  13.985  45.285  1.00  0.00      A   CL
ATOM    812  HC3 DCE A  68      38.292  14.578  46.806  1.00  0.00      A    H
ATOM    817  CT  DCE A  69      51.249   6.854  28.508  1.00  0.00      A    C
ATOM    818  HC  DCE A  69      50.597   7.726  28.552  1.00  0.00      A    H
ATOM    819  HC1 DCE A  69      52.253   7.126  28.835  1.00  0.00      A    H
ATOM    820  Cl  DCE A  69      50.368   5.818  29.643  1.00  0.00      A   CL
ATOM    821  CT1 DCE A  69      51.205   6.229  27.151  1.00  0.00      A    C
ATOM    822  HC2 DCE A  69      51.583   5.207  27.170  1.00  0.00      A    H
ATOM    823  Cl1 DCE A  69      49.508   6.043  26.538  1.00  0.00      A   CL
ATOM    824  HC3 DCE A  69      51.688   6.880  26.422  1.00  0.00      A    H
ATOM    829  CT  DCE A  70      34.110  27.884  26.341  1.00  0.00      A    C
ATOM    830  HC  DCE A  70      34.372  28.030  25.293  1.00  0.00      A    H
ATOM    831  HC1 DCE A  70      33.148  27.381  26.242  1.00  0.00      A    H
ATOM    832  Cl  DCE A  70      35.350  26.845  27.149  1.00  0.00      A   CL
ATOM    833  CT1 DCE A  70      34.024  29.122  27.238  1.00  0.00      A    C
ATOM    834  HC2 DCE A  70      33.268  29.852  26.948  1.00  0.00      A    H
ATOM    835  Cl1 DCE A  70      33.464  28.610  28.836  1.00  0.00      A   CL
ATOM    836  HC3 DCE A  70      34.966  29.658  27.358  1.00  0.00      A    H
ATOM    841  CT  DCE A  71      16.478  43.698  49.289  1.00  0.00      A    C
ATOM    842  HC  DCE A  71      16.126  44.057  48.322  1.00  0.00      A    H
ATOM    843  HC1 DCE A  71      15.838  43.960  50.132  1.00  0.00      A    H
ATOM    844  Cl  DCE A  71      16.388  41.911  49.259  1.00  0.00      A   CL
ATOM    845  CT1 DCE A  71      17.932  44.216  49.352  1.00  0.00      A    C
ATOM    846  HC2 DCE A  71      18.435  44.011  48.407  1.00  0.00      A    H
ATOM    847  Cl1 DCE A  71      17.872  45.961  49.702  1.00  0.00      A   CL
ATOM    848  HC3 DCE A  71      18.484  43.823  50.206  1.00  0.00      A    H
ATOM    853  CT  DCE A  72      17.655  45.238  16.692  1.00  0.00      A    C
ATOM    854  HC  DCE A  72      18.428  45.958  16.424  1.00  0.00      A    H
ATOM    855  HC1 DCE A  72      17.927  44.318  16.175  1.00  0.00      A    H
ATOM    856  Cl  DCE A  72      17.860  45.063  18.506  1.00  0.00      A   CL
ATOM    857  CT1 DCE A  72      16.264  45.866  16.404  1.00  0.00      A    C
ATOM    858  HC2 DCE A  72      15.986  45.982  15.357  1.00  0.00      A    H
ATOM    859  Cl1 DCE A  72      14.993  44.841  17.110  1.00  0.00      A   CL
ATOM    860  HC3 DCE A  72      16.195  46.857  16.852  1.00  0.00      A    H
ATOM    865  CT  DCE A  73      13.198  40.500  25.203  1.00  0.00      A    C
ATOM    866  HC  DCE A  73      14.212  40.776  25.491  1.00  0.00      A    H
ATOM    867  HC1 DCE A  73      12.495  40.737  26.002  1.00  0.00      A    H
ATOM    868  Cl  DCE A  73      12.783  41.577  23.700  1.00  0.00      A   CL
ATOM    869  CT1 DCE A  73      13.046  39.009  24.796  1.00  0.00      A    C
ATOM    870  HC2 DCE A  73      13.655  38.752  23.930  1.00  0.00      A    H
ATOM    871  Cl1 DCE A  73      13.527  38.117  26.237  1.00  0.00      A   CL
ATOM    872  HC3 DCE A  73      12.020  38.672  24.649  1.00  0.00      A    H
ATOM    877  CT  DCE A  74      30.404  48.999  53.851  1.00  0.00      A    C
ATOM    878  HC  DCE A  74      30.640  49.158  54.903  1.00  0.00      A    H
ATOM    879  HC1 DCE A  74      30.926  48.165  53.380  1.00  0.00      A    H
ATOM    880  Cl  DCE A  74      28.745  48.473  53.591  1.00  0.00      A   CL
ATOM    881  CT1 DCE A  74      30.611  50.341  53.071  1.00  0.00      A    C
ATOM    882  HC2 DCE A  74      31.636  50.707  53.132  1.00  0.00      A    H
ATOM    883  Cl1 DCE A  74      30.287  50.019  51.374  1.00  0.00      A   CL
ATOM    884  HC3 DCE A  74      29.852  50.987  53.511  1.00  0.00      A    H
ATOM    889  CT  DCE A  75      24.079  51.539   0.620  1.00  0.00      A    C
ATOM    890  HC  DCE A  75      23.241  50.844   0.660  1.00  0.00      A    H
ATOM    891  HC1 DCE A  75      24.982  51.043   0.977  1.00  0.00      A    H
ATOM    892  Cl  DCE A  75      24.284  52.179  -1.007  1.00  0.00      A   CL
ATOM    893  CT1 DCE A  75      23.812  52.725   1.594  1.00  0.00      A    C
ATOM    894  HC2 DCE A  75      23.642  52.460   2.637  1.00  0.00      A    H
ATOM    895  Cl1 DCE A  75      25.261  53.808   1.552  1.00  0.00      A   CL
ATOM    896  HC3 DCE A  75      22.970  53.353   1.302  1.00  0.00      A    H
ATOM    901  CT  DCE A  76      31.102  35.476  16.920  1.00  0.00      A    C
ATOM    902  HC  DCE A  76      30.574  36.417  16.763  1.00  0.00      A    H
ATOM    903  HC1 DCE A  76      32.101  35.300  16.522  1.00  0.00      A    H
ATOM    904  Cl  DCE A  76      31.354  35.341  18.604  1.00  0.00      A   CL
ATOM    905  CT1 DCE A  76      30.274  34.341  16.337  1.00  0.00      A    C
ATOM    906  HC2 DCE A  76      30.481  33.344  16.725  1.00  0.00      A    H
ATOM    907  Cl1 DCE A  76      28.642  34.661  16.955  1.00  0.00      A   CL
ATOM    908  HC3 DCE A  76      30.150  34.294  15.255  1.00  0.00      A    H
ATOM    913  CT  DCE A  77      43.352   1.152  47.062  1.00  0.00      A    C
ATOM    914  HC  DCE A  77      43.653   1.051  46.019  1.00  0.00      A    H
ATOM    915  HC1 DCE A  77      43.164   0.148  47.442  1.00  0.00      A    H
ATOM    916  Cl  DCE A  77      44.819   1.622  47.980  1.00  0.00      A   CL
ATOM    917  CT1 DCE A  77      42.198   2.005  47.461  1.00  0.00      A    C
ATOM    918  HC2 DCE A  77      41.822   1.808  48.465  1.00  0.00      A    H
ATOM    919  Cl1 DCE A  77      42.530   3.745  47.298  1.00  0.00      A   CL
ATOM    920  HC3 DCE A  77      41.351   1.741  46.829  1.00  0.00      A    H
ATOM    925  CT  DCE A  78      40.151  34.256  50.941  1.00  0.00      A    C
ATOM    926  HC  DCE A  78      39.106  34.448  50.700  1.00  0.00      A    H
ATOM    927  HC1 DCE A  78      40.685  34.600  50.055  1.00  0.00      A    H
ATOM    928  Cl  DCE A  78      40.614  35.299  52.353  1.00  0.00      A   CL
ATOM    929  CT1 DCE A  78      40.447  32.724  51.233  1.00  0.00      A    C
ATOM    930  HC2 DCE A  78      39.708  32.564  52.019  1.00  0.00      A    H
ATOM    931  Cl1 DCE A  78      39.959  31.696  49.843  1.00  0.00      A   CL
ATOM    932  HC3 DCE A  78      41.390  32.384  51.660  1.00  0.00      A    H
ATOM    937  CT  DCE A  79       1.837  27.445  30.323  1.00  0.00      A    C
ATOM    938  HC  DCE A  79       1.228  27.473  31.227  1.00  0.00      A    H
ATOM    939  HC1 DCE A  79       2.764  28.003  30.458  1.00  0.00      A    H
ATOM    940  Cl  DCE A  79       2.249  25.723  30.058  1.00  0.00      A   CL
ATOM    941  CT1 DCE A  79       0.992  27.916  29.117  1.00  0.00      A    C
ATOM    942  HC2 DCE A  79       0.663  28.952  29.035  1.00  0.00      A    H
ATOM    943  Cl1 DCE A  79       2.012  27.522  27.658  1.00  0.00      A   CL
ATOM    944  HC3 DCE A  79       0.159  27.213  29.129  1.00  0.00      A    H
ATOM    949  CT  DCE A  80      52.931  21.295  13.558  1.00  0.00      A    C
ATOM    950  HC  DCE A  80      53.364  20.607  12.831  1.00  0.00      A    H
ATOM    951  HC1 DCE A  80      51.897  21.524  13.300  1.00  0.00      A    H
ATOM    952  Cl  DCE A  80      53.089  20.678  15.190  1.00  0.00      A   CL
ATOM    953  CT1 DCE A  80      53.761  22.633  13.412  1.00  0.00      A    C
ATOM    954  HC2 DCE A  80      54.834  22.518  13.563  1.00  0.00      A    H
ATOM    955  Cl1 DCE A  80      53.540  23.246  11.721  1.00  0.00      A   CL
ATOM    956  HC3 DCE A  80      53.241  23.433  13.940  1.00  0.00      A    H
ATOM    961  CT  DCE A  81       0.146  11.674  33.881  1.00  0.00      A    C
ATOM    962  HC  DCE A  81      -0.199  10.845  33.265  1.00  0.00      A    H
ATOM    963  HC1 DCE A  81       0.948  12.151  33.318  1.00  0.00      A    H
ATOM    964  Cl  DCE A  81      -1.136  12.886  33.851  1.00  0.00      A   CL
ATOM    965  CT1 DCE A  81       0.632  11.311  35.251  1.00  0.00      A    C
ATOM    966  HC2 DCE A  81       0.533  12.196  35.879  1.00  0.00      A    H
ATOM    967  Cl1 DCE A  81      -0.400  10.079  35.898  1.00  0.00      A   CL
ATOM    968  HC3 DCE A  81       1.611  10.831  35.251  1.00  0.00      A    H
ATOM    973  CT  DCE A  82      38.434   4.486   2.532  1.00  0.00      A    C
ATOM    974  HC  DCE A  82      37.487   4.721   2.045  1.00  0.00      A    H
ATOM    975  HC1 DCE A  82      39.269   5.001   2.058  1.00  0.00      A    H
ATOM    976  Cl  DCE A  82      38.259   4.874   4.305  1.00  0.00      A   CL
ATOM    977  CT1 DCE A  82      38.615   2.975   2.266  1.00  0.00      A    C
ATOM    978  HC2 DCE A  82      38.433   2.757   1.213  1.00  0.00      A    H
ATOM    979  Cl1 DCE A  82      40.363   2.562   2.460  1.00  0.00      A   CL
ATOM    980  HC3 DCE A  82      37.992   2.238   2.772  1.00  0.00      A    H
ATOM    985  CT  DCE A  83      29.619  52.251   8.623  1.00  0.00      A    C
ATOM    986  HC  DCE A  83      29.787  52.078   9.686  1.00  0.00      A    H
ATOM    987  HC1 DCE A  83      29.398  53.319   8.624  1.00  0.00      A    H
ATOM    988  Cl  DCE A  83      31.090  52.111   7.736  1.00  0.00      A   CL
ATOM    989  CT1 DCE A  83      28.409  51.421   8.031  1.00  0.00      A    C
ATOM    990  HC2 DCE A  83      28.530  50.338   8.049  1.00  0.00      A    H
ATOM    991  Cl1 DCE A  83      26.908  51.703   9.012  1.00  0.00      A   CL
ATOM    992  HC3 DCE A  83      28.204  51.645   6.984  1.00  0.00      A    H
ATOM    997  CT  DCE A  84      11.399  36.112  31.203  1.00  0.00      A    C
ATOM    998  HC  DCE A  84      12.333  36.522  30.818  1.00  0.00      A    H
ATOM    999  HC1 DCE A  84      11.608  35.198  31.760  1.00  0.00      A    H
ATOM   1000  Cl  DCE A  84      10.703  37.376  32.187  1.00  0.00      A   CL
ATOM   1001  CT1 DCE A  84      10.326  35.712  30.086  1.00  0.00      A    C
ATOM   1002  HC2 DCE A  84       9.304  35.759  30.462  1.00  0.00      A    H
ATOM   1003  Cl1 DCE A  84      10.366  37.059  28.878  1.00  0.00      A   CL
ATOM   1004  HC3 DCE A  84      10.613  34.746  29.669  1.00  0.00      A    H
ATOM   1009  CT  DCE A  85      41.246  12.891  35.032  1.00  0.00      A    C
ATOM   1010  HC  DCE A  85      41.962  13.609  35.431  1.00  0.00      A    H
ATOM   1011  HC1 DCE A  85      40.485  12.617  35.764  1.00  0.00      A    H
ATOM   1012  Cl  DCE A  85      40.358  13.735  33.698  1.00  0.00      A   CL
ATOM   1013  CT1 DCE A  85      41.949  11.688  34.487  1.00  0.00      A    C
ATOM   1014  HC2 DCE A  85      42.678  11.919  33.711  1.00  0.00      A    H
ATOM   1015  Cl1 DCE A  85      42.888  10.900  35.719  1.00  0.00      A   CL
ATOM   1016  HC3 DCE A  85      41.182  11.026  34.084  1.00  0.00      A    H
ATOM   1021  CT  DCE A  86      25.225  16.281  34.861  1.00  0.00      A    C
ATOM   1022  HC  DCE A  86      25.936  15.893  34.132  1.00  0.00      A    H
ATOM   1023  HC1 DCE A  86      24.470  15.502  34.968  1.00  0.00      A    H
ATOM   1024  Cl  DCE A  86      26.171  16.448  36.360  1.00  0.00      A   CL
ATOM   1025  CT1 DCE A  86      24.741  17.713  34.579  1.00  0.00      A    C
ATOM   1026  HC2 DCE A  86      24.290  17.959  35.540  1.00  0.00      A    H
ATOM   1027  Cl1 DCE A  86      26.117  18.843  34.335  1.00  0.00      A   CL
ATOM   1028  HC3 DCE A  86      23.964  17.945  33.850  1.00  0.00      A    H
ATOM   1033  CT  DCE A  87      40.700  42.312  41.101  1.00  0.00      A    C
ATOM   1034  HC  DCE A  87      41.738  42.292  40.767  1.00  0.00      A    H
ATOM   1035  HC1 DCE A  87      40.302  41.332  40.838  1.00  0.00      A    H
ATOM   1036  Cl  DCE A  87      40.736  42.379  42.882  1.00  0.00      A   CL
ATOM   1037  CT1 DCE A  87      39.903  43.558  40.528  1.00  0.00      A    C
ATOM   1038  HC2 DCE A  87      39.756  43.492  39.450  1.00  0.00      A    H
ATOM   1039  Cl1 DCE A  87      38.331  43.558  41.453  1.00  0.00      A   CL
ATOM   1040  HC3 DCE A  87      40.407  44.493  40.774  1.00  0.00      A    H
ATOM   1045  CT  DCE A  88      19.731  17.815  31.734  1.00  0.00      A    C
ATOM   1046  HC  DCE A  88      19.032  16.992  31.884  1.00  0.00      A    H
ATOM   1047  HC1 DCE A  88      19.170  18.750  31.729  1.00  0.00      A    H
ATOM   1048  Cl  DCE A  88      20.986  17.757  32.981  1.00  0.00      A   CL
ATOM   1049  CT1 DCE A  88      20.427  17.640  30.362  1.00  0.00      A    C
ATOM   1050  HC2 DCE A  88      21.127  16.807  30.293  1.00  0.00      A    H
ATOM   1051  Cl1 DCE A  88      19.301  17.623  29.027  1.00  0.00      A   CL
ATOM   1052  HC3 DCE A  88      21.079  18.479  30.118  1.00  0.00      A    H
ATOM   1057  CT  DCE A  89      46.100  15.255  47.450  1.00  0.00      A    C
ATOM   1058  HC  DCE A  89      45.468  14.406  47.711  1.00  0.00      A    H
ATOM   1059  HC1 DCE A  89      47.075  15.155  47.927  1.00  0.00      A    H
ATOM   1060  Cl  DCE A  89      46.300  15.159  45.663  1.00  0.00      A   CL
ATOM   1061  CT1 DCE A  89      45.455  16.558  47.891  1.00  0.00      A    C
ATOM   1062  HC2 DCE A  89      44.413  16.638  47.579  1.00  0.00      A    H
ATOM   1063  Cl1 DCE A  89      45.371  16.569  49.616  1.00  0.00      A   CL
ATOM   1064  HC3 DCE A  89      45.897  17.449  47.446  1.00  0.00      A    H
ATOM   1069  CT  DCE A  90      26.384  36.761  49.680  1.00  0.00      A    C
ATOM   1070  HC  DCE A  90      27.311  36.268  49.973  1.00  0.00      A    H
ATOM   1071  HC1 DCE A  90      25.610  36.149  49.217  1.00  0.00      A    H
ATOM   1072  Cl  DCE A  90      25.739  37.150  51.296  1.00  0.00      A   CL
ATOM   1073  CT1 DCE A  90      26.622  38.097  48.925  1.00  0.00      A    C
ATOM   1074  HC2 DCE A  90      27.635  38.497  48.880  1.00  0.00      A    H
ATOM   1075  Cl1 DCE A  90      26.167  37.810  47.229  1.00  0.00      A   CL
ATOM   1076  HC3 DCE A  90      25.912  38.825  49.317  1.00  0.00      A    H
ATOM   1081  CT  DCE A  91      32.248  40.418  18.197  1.00  0.00      A    C
ATOM   1082  HC  DCE A  91      31.877  39.715  18.943  1.00  0.00      A    H
ATOM   1083  HC1 DCE A  91      33.303  40.163  18.101  1.00  0.00      A    H
ATOM   1084  Cl  DCE A  91      31.409  39.814  16.758  1.00  0.00      A   CL
ATOM   1085  CT1 DCE A  91      31.885  41.900  18.329  1.00  0.00      A    C
ATOM   1086  HC2 DCE A  91      30.893  41.806  18.771  1.00  0.00      A    H
ATOM   1087  Cl1 DCE A  91      33.022  42.849  19.377  1.00  0.00      A   CL
ATOM   1088  HC3 DCE A  91      31.720  42.285  17.323  1.00  0.00      A    H
ATOM   1093  CT  DCE A  92      23.699  28.227  35.132  1.00  0.00      A    C
ATOM   1094  HC  DCE A  92      23.213  28.521  36.062  1.00  0.00      A    H
ATOM   1095  HC1 DCE A  92      23.954  27.168  35.152  1.00  0.00      A    H
ATOM   1096  Cl  DCE A  92      22.492  28.411  33.846  1.00  0.00      A   CL
ATOM   1097  CT1 DCE A  92      24.806  29.158  34.895  1.00  0.00      A    C
ATOM   1098  HC2 DCE A  92      24.487  30.199  34.945  1.00  0.00      A    H
ATOM   1099  Cl1 DCE A  92      26.039  28.808  36.069  1.00  0.00      A   CL
ATOM   1100  HC3 DCE A  92      25.319  28.916  33.964  1.00  0.00      A    H
ATOM   1105  CT  DCE A  93       7.113  34.670  25.291  1.00  0.00      A    C
ATOM   1106  HC  DCE A  93       6.609  35.390  24.646  1.00  0.00      A    H
ATOM   1107  HC1 DCE A  93       6.600  34.468  26.231  1.00  0.00      A    H
ATOM   1108  Cl  DCE A  93       7.301  33.245  24.289  1.00  0.00      A   CL
ATOM   1109  CT1 DCE A  93       8.394  35.144  25.799  1.00  0.00      A    C
ATOM   1110  HC2 DCE A  93       8.818  34.225  26.203  1.00  0.00      A    H
ATOM   1111  Cl1 DCE A  93       9.296  35.960  24.435  1.00  0.00      A   CL
ATOM   1112  HC3 DCE A  93       8.355  35.874  26.607  1.00  0.00      A    H
ATOM   1117  CT  DCE A  94      27.771  42.106  38.844  1.00  0.00      A    C
ATOM   1118  HC  DCE A  94      27.478  41.475  38.005  1.00  0.00      A    H
ATOM   1119  HC1 DCE A  94      27.716  41.346  39.623  1.00  0.00      A    H
ATOM   1120  Cl  DCE A  94      29.457  42.654  38.707  1.00  0.00      A   CL
ATOM   1121  CT1 DCE A  94      26.890  43.280  39.156  1.00  0.00      A    C
ATOM   1122  HC2 DCE A  94      27.030  43.529  40.208  1.00  0.00      A    H
ATOM   1123  Cl1 DCE A  94      27.159  44.743  38.110  1.00  0.00      A   CL
ATOM   1124  HC3 DCE A  94      25.851  42.951  39.139  1.00  0.00      A    H
ATOM   1129  CT  DCE A  95      11.609  32.946  22.289  1.00  0.00      A    C
ATOM   1130  HC  DCE A  95      11.262  32.465  21.374  1.00  0.00      A    H
ATOM   1131  HC1 DCE A  95      12.637  32.682  22.537  1.00  0.00      A    H
ATOM   1132  Cl  DCE A  95      11.515  34.711  22.065  1.00  0.00      A   CL
ATOM   1133  CT1 DCE A  95      10.698  32.546  23.413  1.00  0.00      A    C
ATOM   1134  HC2 DCE A  95       9.670  32.748  23.111  1.00  0.00      A    H
ATOM   1135  Cl1 DCE A  95      10.772  30.756  23.544  1.00  0.00      A   CL
ATOM   1136  HC3 DCE A  95      10.837  33.099  24.343  1.00  0.00      A    H
ATOM   1141  CT  DCE A  96      10.868  54.249  19.602  1.00  0.00      A    C
ATOM   1142  HC  DCE A  96      11.166  54.220  18.554  1.00  0.00      A    H
ATOM   1143  HC1 DCE A  96      11.728  53.833  20.127  1.00  0.00      A    H
ATOM   1144  Cl  DCE A  96      10.776  55.895  20.219  1.00  0.00      A   CL
ATOM   1145  CT1 DCE A  96       9.485  53.500  19.761  1.00  0.00      A    C
ATOM   1146  HC2 DCE A  96       8.784  54.273  19.445  1.00  0.00      A    H
ATOM   1147  Cl1 DCE A  96       9.534  52.149  18.619  1.00  0.00      A   CL
ATOM   1148  HC3 DCE A  96       9.335  53.161  20.786  1.00  0.00      A    H
ATOM   1153  CT  DCE A  97      34.160  45.902  54.774  1.00  0.00      A    C
ATOM   1154  HC  DCE A  97      33.497  45.059  54.579  1.00  0.00      A    H
ATOM   1155  HC1 DCE A  97      34.251  46.357  53.788  1.00  0.00      A    H
ATOM   1156  Cl  DCE A  97      33.388  47.041  55.816  1.00  0.00      A   CL
ATOM   1157  CT1 DCE A  97      35.515  45.417  55.338  1.00  0.00      A    C
ATOM   1158  HC2 DCE A  97      35.930  44.703  54.626  1.00  0.00      A    H
ATOM   1159  Cl1 DCE A  97      36.645  46.795  55.556  1.00  0.00      A   CL
ATOM   1160  HC3 DCE A  97      35.373  44.852  56.259  1.00  0.00      A    H
ATOM   1165  CT  DCE A  98      45.940  41.293  47.271  1.00  0.00      A    C
ATOM   1166  HC  DCE A  98      45.275  41.742  48.009  1.00  0.00      A    H
ATOM   1167  HC1 DCE A  98      46.846  41.884  47.136  1.00  0.00      A    H
ATOM   1168  Cl  DCE A  98      46.413  39.776  48.031  1.00  0.00      A   CL
ATOM   1169  CT1 DCE A  98      45.264  41.141  45.898  1.00  0.00      A    C
ATOM   1170  HC2 DCE A  98      44.461  40.405  45.853  1.00  0.00      A    H
ATOM   1171  Cl1 DCE A  98      44.533  42.639  45.301  1.00  0.00      A   CL
ATOM   1172  HC3 DCE A  98      45.932  40.944  45.059  1.00  0.00      A    H
ATOM   1177  CT  DCE A  99      31.021  23.856  27.586  1.00  0.00      A    C
ATOM   1178  HC  DCE A  99      31.050  22.870  27.123  1.00  0.00      A    H
ATOM   1179  HC1 DCE A  99      30.055  24.358  27.552  1.00  0.00      A    H
ATOM   1180  Cl  DCE A  99      31.224  23.456  29.275  1.00  0.00      A   CL
ATOM   1181  CT1 DCE A  99      31.973  24.811  26.881  1.00  0.00      A    C
ATOM   1182  HC2 DCE A  99      32.089  25.820  27.274  1.00  0.00      A    H
ATOM   1183  Cl1 DCE A  99      33.561  23.940  27.191  1.00  0.00      A   CL
ATOM   1184  HC3 DCE A  99      31.751  24.796  25.814  1.00  0.00      A    H
ATOM   1189  CT  DCE A 100      44.753  20.835  51.858  1.00  0.00      A    C
ATOM   1190  HC  DCE A 100      44.741  21.845  52.269  1.00  0.00      A    H
ATOM   1191  HC1 DCE A 100      43.893  20.300  52.261  1.00  0.00      A    H
ATOM   1192  Cl  DCE A 100      44.436  21.051  50.096  1.00  0.00      A   CL
ATOM   1193  CT1 DCE A 100      46.078  20.065  52.098  1.00  0.00      A    C
ATOM   1194  HC2 DCE A 100      46.979  20.594  51.787  1.00  0.00      A    H
ATOM   1195  Cl1 DCE A 100      46.196  19.798  53.879  1.00  0.00      A   CL
ATOM   1196  HC3 DCE A 100      46.016  19.086  51.622  1.00  0.00      A    H
ATOM   1201  CT  DCE A 101      31.702  44.460   3.186  1.00  0.00      A    C
ATOM   1202  HC  DCE A 101      30.815  44.332   3.807  1.00  0.00      A    H
ATOM   1203  HC1 DCE A 101      31.753  45.363   2.577  1.00  0.00      A    H
ATOM   1204  Cl  DCE A 101      33.188  44.520   4.145  1.00  0.00      A   CL
ATOM   1205  CT1 DCE A 101      31.622  43.319   2.159  1.00  0.00      A    C
ATOM   1206  HC2 DCE A 101      32.382  43.457   1.390  1.00  0.00      A    H
ATOM   1207  Cl1 DCE A 101      31.882  41.763   2.900  1.00  0.00      A   CL
ATOM   1208  HC3 DCE A 101      30.657  43.174   1.674  1.00  0.00      A    H
ATOM   1213  CT  DCE A 102      52.202  51.667  51.507  1.00  0.00      A    C
ATOM   1214  HC  DCE A 102      51.392  51.039  51.879  1.00  0.00      A    H
ATOM   1215  HC1 DCE A 102      52.196  52.683  51.901  1.00  0.00      A    H
ATOM   1216  Cl  DCE A 102      53.678  51.022  52.169  1.00  0.00      A   CL
ATOM   1217  CT1 DCE A 102      52.291  51.681  49.978  1.00  0.00      A    C
ATOM   1218  HC2 DCE A 102      52.652  50.715  49.623  1.00  0.00      A    H
ATOM   1219  Cl1 DCE A 102      50.713  51.797  49.197  1.00  0.00      A   CL
ATOM   1220  HC3 DCE A 102      53.000  52.407  49.581  1.00  0.00      A    H
ATOM   1225  CT  DCE A 103      32.060  41.476  41.538  1.00  0.00      A    C
ATOM   1226  HC  DCE A 103      31.159  42.064  41.711  1.00  0.00      A    H
ATOM   1227  HC1 DCE A 103      32.735  42.105  40.957  1.00  0.00      A    H
ATOM   1228  Cl  DCE A 103      32.672  41.034  43.150  1.00  0.00      A   CL
ATOM   1229  CT1 DCE A 103      31.635  40.146  40.816  1.00  0.00      A    C
ATOM   1230  HC2 DCE A 103      32.366  39.339  40.862  1.00  0.00      A    H
ATOM   1231  Cl1 DCE A 103      30.118  39.542  41.495  1.00  0.00      A   CL
ATOM   1232  HC3 DCE A 103      31.542  40.331  39.746  1.00  0.00      A    H
ATOM   1237  CT  DCE A 104       1.514  44.256  22.616  1.00  0.00      A    C
ATOM   1238  HC  DCE A 104       1.791  43.577  21.810  1.00  0.00      A    H
ATOM   1239  HC1 DCE A 104       2.327  44.301  23.340  1.00  0.00      A    H
ATOM   1240  Cl  DCE A 104       1.280  45.935  22.123  1.00  0.00      A   CL
ATOM   1241  CT1 DCE A 104       0.210  43.772  23.313  1.00  0.00      A    C
ATOM   1242  HC2 DCE A 104      -0.688  44.158  22.831  1.00  0.00      A    H
ATOM   1243  Cl1 DCE A 104       0.207  42.063  22.943  1.00  0.00      A   CL
ATOM   1244  HC3 DCE A 104       0.144  43.958  24.385  1.00  0.00      A    H
ATOM   1249  CT  DCE A 105      49.619  31.521  23.313  1.00  0.00      A    C
ATOM   1250  HC  DCE A 105      49.392  30.545  22.883  1.00  0.00      A    H
ATOM   1251  HC1 DCE A 105      48.694  32.084  23.185  1.00  0.00      A    H
ATOM   1252  Cl  DCE A 105      49.926  31.154  25.010  1.00  0.00      A   CL
ATOM   1253  CT1 DCE A 105      50.822  32.251  22.674  1.00  0.00      A    C
ATOM   1254  HC2 DCE A 105      51.646  31.538  22.657  1.00  0.00      A    H
ATOM   1255  Cl1 DCE A 105      50.335  32.752  20.997  1.00  0.00      A   CL
ATOM   1256  HC3 DCE A 105      51.108  33.206  23.115  1.00  0.00      A    H
ATOM   1261  CT  DCE A 106      38.917  47.793  23.468  1.00  0.00      A    C
ATOM   1262  HC  DCE A 106      38.233  47.153  22.912  1.00  0.00      A    H
ATOM   1263  HC1 DCE A 106      39.676  47.052  23.718  1.00  0.00      A    H
ATOM   1264  Cl  DCE A 106      39.494  49.005  22.332  1.00  0.00      A   CL
ATOM   1265  CT1 DCE A 106      38.118  48.412  24.657  1.00  0.00      A    C
ATOM   1266  HC2 DCE A 106      38.871  49.054  25.114  1.00  0.00      A    H
ATOM   1267  Cl1 DCE A 106      36.633  49.224  24.144  1.00  0.00      A   CL
ATOM   1268  HC3 DCE A 106      38.017  47.560  25.329  1.00  0.00      A    H
ATOM   1273  CT  DCE A 107      32.843  34.426  37.167  1.00  0.00      A    C
ATOM   1274  HC  DCE A 107      33.619  34.996  36.658  1.00  0.00      A    H
ATOM   1275  HC1 DCE A 107      31.910  34.856  36.803  1.00  0.00      A    H
ATOM   1276  Cl  DCE A 107      32.993  32.704  36.744  1.00  0.00      A   CL
ATOM   1277  CT1 DCE A 107      32.839  34.600  38.737  1.00  0.00      A    C
ATOM   1278  HC2 DCE A 107      32.448  35.568  39.051  1.00  0.00      A    H
ATOM   1279  Cl1 DCE A 107      31.879  33.182  39.299  1.00  0.00      A   CL
ATOM   1280  HC3 DCE A 107      33.811  34.562  39.228  1.00  0.00      A    H
ATOM   1285  CT  DCE A 108      35.135  46.444   8.479  1.00  0.00      A    C
ATOM   1286  HC  DCE A 108      35.125  46.585   7.398  1.00  0.00      A    H
ATOM   1287  HC1 DCE A 108      35.331  45.391   8.682  1.00  0.00      A    H
ATOM   1288  Cl  DCE A 108      36.417  47.313   9.382  1.00  0.00      A   CL
ATOM   1289  CT1 DCE A 108      33.698  46.792   8.825  1.00  0.00      A    C
ATOM   1290  HC2 DCE A 108      33.566  46.874   9.904  1.00  0.00      A    H
ATOM   1291  Cl1 DCE A 108      33.159  48.296   8.094  1.00  0.00      A   CL
ATOM   1292  HC3 DCE A 108      32.955  46.090   8.447  1.00  0.00      A    H
ATOM   1297  CT  DCE A 109      38.931   5.653  43.450  1.00  0.00      A    C
ATOM   1298  HC  DCE A 109      39.061   4.985  42.598  1.00  0.00      A    H
ATOM   1299  HC1 DCE A 109      37.945   5.496  43.885  1.00  0.00      A    H
ATOM   1300  Cl  DCE A 109      40.107   5.118  44.702  1.00  0.00      A   CL
ATOM   1301  CT1 DCE A 109      39.248   7.138  43.264  1.00  0.00      A    C
ATOM   1302  HC2 DCE A 109      39.094   7.719  44.173  1.00  0.00      A    H
ATOM   1303  Cl1 DCE A 109      40.890   7.300  42.592  1.00  0.00      A   CL
ATOM   1304  HC3 DCE A 109      38.575   7.676  42.596  1.00  0.00      A    H
ATOM   1309  CT  DCE A 110      47.417  44.709  16.297  1.00  0.00      A    C
ATOM   1310  HC  DCE A 110      46.527  45.225  15.938  1.00  0.00      A    H
ATOM   1311  HC1 DCE A 110      47.034  44.239  17.203  1.00  0.00      A    H
ATOM   1312  Cl  DCE A 110      47.920  43.557  15.089  1.00  0.00      A   CL
ATOM   1313  CT1 DCE A 110      48.467  45.700  16.621  1.00  0.00      A    C
ATOM   1314  HC2 DCE A 110      48.246  45.991  17.649  1.00  0.00      A    H
ATOM   1315  Cl1 DCE A 110      50.119  44.996  16.506  1.00  0.00      A   CL
ATOM   1316  HC3 DCE A 110      48.409  46.557  15.950  1.00  0.00      A    H
ATOM   1321  CT  DCE A 111       7.624  51.904  43.040  1.00  0.00      A    C
ATOM   1322  HC  DCE A 111       7.404  52.559  43.882  1.00  0.00      A    H
ATOM   1323  HC1 DCE A 111       7.656  52.554  42.165  1.00  0.00      A    H
ATOM   1324  Cl  DCE A 111       9.170  51.089  43.388  1.00  0.00      A   CL
ATOM   1325  CT1 DCE A 111       6.540  50.851  42.864  1.00  0.00      A    C
ATOM   1326  HC2 DCE A 111       5.520  51.218  42.744  1.00  0.00      A    H
ATOM   1327  Cl1 DCE A 111       6.859  49.613  41.517  1.00  0.00      A   CL
ATOM   1328  HC3 DCE A 111       6.525  50.256  43.777  1.00  0.00      A    H
ATOM   1333  CT  DCE A 112       1.885   8.568  41.488  1.00  0.00      A    C
ATOM   1334  HC  DCE A 112       0.945   8.231  41.052  1.00  0.00      A    H
ATOM   1335  HC1 DCE A 112       2.629   8.011  40.919  1.00  0.00      A    H
ATOM   1336  Cl  DCE A 112       1.974  10.343  41.188  1.00  0.00      A   CL
ATOM   1337  CT1 DCE A 112       2.153   8.114  42.920  1.00  0.00      A    C
ATOM   1338  HC2 DCE A 112       3.046   8.601  43.313  1.00  0.00      A    H
ATOM   1339  Cl1 DCE A 112       0.922   8.615  44.106  1.00  0.00      A   CL
ATOM   1340  HC3 DCE A 112       2.257   7.047  43.117  1.00  0.00      A    H
ATOM   1345  CT  DCE A 113      27.678  45.321   7.866  1.00  0.00      A    C
ATOM   1346  HC  DCE A 113      27.406  44.707   7.007  1.00  0.00      A    H
ATOM   1347  HC1 DCE A 113      26.814  45.978   7.972  1.00  0.00      A    H
ATOM   1348  Cl  DCE A 113      27.964  44.426   9.311  1.00  0.00      A   CL
ATOM   1349  CT1 DCE A 113      29.008  46.051   7.606  1.00  0.00      A    C
ATOM   1350  HC2 DCE A 113      28.944  46.564   6.646  1.00  0.00      A    H
ATOM   1351  Cl1 DCE A 113      29.362  47.306   8.824  1.00  0.00      A   CL
ATOM   1352  HC3 DCE A 113      29.855  45.366   7.592  1.00  0.00      A    H
ATOM   1357  CT  DCE A 114      -0.279  45.570  27.453  1.00  0.00      A    C
ATOM   1358  HC  DCE A 114      -0.238  44.508  27.694  1.00  0.00      A    H
ATOM   1359  HC1 DCE A 114       0.035  45.504  26.412  1.00  0.00      A    H
ATOM   1360  Cl  DCE A 114      -1.850  46.232  27.294  1.00  0.00      A   CL
ATOM   1361  CT1 DCE A 114       0.631  46.305  28.437  1.00  0.00      A    C
ATOM   1362  HC2 DCE A 114       1.558  45.756  28.602  1.00  0.00      A    H
ATOM   1363  Cl1 DCE A 114       0.989  48.033  28.021  1.00  0.00      A   CL
ATOM   1364  HC3 DCE A 114       0.184  46.264  29.430  1.00  0.00      A    H
ATOM   1369  CT  DCE A 115       0.454   6.481  14.831  1.00  0.00      A    C
ATOM   1370  HC  DCE A 115      -0.630   6.381  14.888  1.00  0.00      A    H
ATOM   1371  HC1 DCE A 115       0.888   6.246  13.859  1.00  0.00      A    H
ATOM   1372  Cl  DCE A 115       0.855   8.170  15.029  1.00  0.00      A   CL
ATOM   1373  CT1 DCE A 115       1.184   5.757  15.932  1.00  0.00      A    C
ATOM   1374  HC2 DCE A 115       1.086   6.286  16.880  1.00  0.00      A    H
ATOM   1375  Cl1 DCE A 115       0.461   4.153  15.965  1.00  0.00      A   CL
ATOM   1376  HC3 DCE A 115       2.241   5.653  15.689  1.00  0.00      A    H
ATOM   1381  CT  DCE A 116      49.997  51.417  26.237  1.00  0.00      A    C
ATOM   1382  HC  DCE A 116      50.705  52.138  25.829  1.00  0.00      A    H
ATOM   1383  HC1 DCE A 116      50.402  50.405  26.214  1.00  0.00      A    H
ATOM   1384  Cl  DCE A 116      49.761  51.799  27.964  1.00  0.00      A   CL
ATOM   1385  CT1 DCE A 116      48.684  51.592  25.504  1.00  0.00      A    C
ATOM   1386  HC2 DCE A 116      48.323  52.619  25.560  1.00  0.00      A    H
ATOM   1387  Cl1 DCE A 116      48.866  51.214  23.777  1.00  0.00      A   CL
ATOM   1388  HC3 DCE A 116      47.858  51.041  25.954  1.00  0.00      A    H
ATOM   1393  CT  DCE A 117      48.069  30.016  -0.083  1.00  0.00      A    C
ATOM   1394  HC  DCE A 117      48.392  29.581   0.863  1.00  0.00      A    H
ATOM   1395  HC1 DCE A 117      48.907  30.288  -0.725  1.00  0.00      A    H
ATOM   1396  Cl  DCE A 117      47.040  28.720  -0.833  1.00  0.00      A   CL
ATOM   1397  CT1 DCE A 117      47.357  31.303   0.235  1.00  0.00      A    C
ATOM   1398  HC2 DCE A 117      47.087  31.929  -0.616  1.00  0.00      A    H
ATOM   1399  Cl1 DCE A 117      45.876  30.824   1.183  1.00  0.00      A   CL
ATOM   1400  HC3 DCE A 117      48.005  31.927   0.850  1.00  0.00      A    H
ATOM   1405  CT  DCE A 118      15.058  32.016  10.924  1.00  0.00      A    C
ATOM   1406  HC  DCE A 118      14.552  32.457  10.065  1.00  0.00      A    H
ATOM   1407  HC1 DCE A 118      15.817  32.683  11.332  1.00  0.00      A    H
ATOM   1408  Cl  DCE A 118      13.868  31.911  12.195  1.00  0.00      A   CL
ATOM   1409  CT1 DCE A 118      15.787  30.675  10.738  1.00  0.00      A    C
ATOM   1410  HC2 DCE A 118      15.169  29.854  10.376  1.00  0.00      A    H
ATOM   1411  Cl1 DCE A 118      16.873  30.819   9.344  1.00  0.00      A   CL
ATOM   1412  HC3 DCE A 118      16.385  30.334  11.583  1.00  0.00      A    H
ATOM   1417  CT  DCE A 119       2.619  42.237  26.575  1.00  0.00      A    C
ATOM   1418  HC  DCE A 119       2.416  42.361  27.638  1.00  0.00      A    H
ATOM   1419  HC1 DCE A 119       1.776  41.653  26.205  1.00  0.00      A    H
ATOM   1420  Cl  DCE A 119       2.640  43.890  26.040  1.00  0.00      A   CL
ATOM   1421  CT1 DCE A 119       3.846  41.431  26.338  1.00  0.00      A    C
ATOM   1422  HC2 DCE A 119       4.041  41.133  25.308  1.00  0.00      A    H
ATOM   1423  Cl1 DCE A 119       5.305  42.395  26.752  1.00  0.00      A   CL
ATOM   1424  HC3 DCE A 119       3.834  40.481  26.873  1.00  0.00      A    H
ATOM   1429  CT  DCE A 120      36.855  51.710  11.437  1.00  0.00      A    C
ATOM   1430  HC  DCE A 120      36.628  51.749  12.502  1.00  0.00      A    H
ATOM   1431  HC1 DCE A 120      35.857  51.877  11.033  1.00  0.00      A    H
ATOM   1432  Cl  DCE A 120      37.891  53.075  11.294  1.00  0.00      A   CL
ATOM   1433  CT1 DCE A 120      37.552  50.458  11.036  1.00  0.00      A    C
ATOM   1434  HC2 DCE A 120      36.732  49.766  10.848  1.00  0.00      A    H
ATOM   1435  Cl1 DCE A 120      38.549  50.684   9.481  1.00  0.00      A   CL
ATOM   1436  HC3 DCE A 120      38.209  50.072  11.816  1.00  0.00      A    H
ATOM   1441  CT  DCE A 121      43.222  32.171  14.099  1.00  0.00      A    C
ATOM   1442  HC  DCE A 121      43.645  31.313  13.577  1.00  0.00      A    H
ATOM   1443  HC1 DCE A 121      42.515  32.519  13.346  1.00  0.00      A    H
ATOM   1444  Cl  DCE A 121      42.370  31.562  15.550  1.00  0.00      A   CL
ATOM   1445  CT1 DCE A 121      44.413  33.158  14.483  1.00  0.00      A    C
ATOM   1446  HC2 DCE A 121      44.033  34.180  14.493  1.00  0.00      A    H
ATOM   1447  Cl1 DCE A 121      45.154  32.617  15.997  1.00  0.00      A   CL
ATOM   1448  HC3 DCE A 121      45.217  33.124  13.746  1.00  0.00      A    H
ATOM   1453  CT  DCE A 122      33.269  29.731  42.728  1.00  0.00      A    C
ATOM   1454  HC  DCE A 122      33.869  28.822  42.771  1.00  0.00      A    H
ATOM   1455  HC1 DCE A 122      32.525  29.627  43.519  1.00  0.00      A    H
ATOM   1456  Cl  DCE A 122      34.177  31.094  43.422  1.00  0.00      A   CL
ATOM   1457  CT1 DCE A 122      32.688  30.016  41.367  1.00  0.00      A    C
ATOM   1458  HC2 DCE A 122      31.924  30.794  41.362  1.00  0.00      A    H
ATOM   1459  Cl1 DCE A 122      33.955  30.746  40.307  1.00  0.00      A   CL
ATOM   1460  HC3 DCE A 122      32.106  29.221  40.899  1.00  0.00      A    H
ATOM   1465  CT  DCE A 123       6.017  24.628  51.870  1.00  0.00      A    C
ATOM   1466  HC  DCE A 123       5.051  24.776  51.388  1.00  0.00      A    H
ATOM   1467  HC1 DCE A 123       6.820  25.201  51.406  1.00  0.00      A    H
ATOM   1468  Cl  DCE A 123       5.982  25.128  53.516  1.00  0.00      A   CL
ATOM   1469  CT1 DCE A 123       6.436  23.171  51.832  1.00  0.00      A    C
ATOM   1470  HC2 DCE A 123       5.713  22.579  52.393  1.00  0.00      A    H
ATOM   1471  Cl1 DCE A 123       6.511  22.552  50.121  1.00  0.00      A   CL
ATOM   1472  HC3 DCE A 123       7.439  23.040  52.237  1.00  0.00      A    H
ATOM   1477  CT  DCE A 124      19.799  17.936   0.252  1.00  0.00      A    C
ATOM   1478  HC  DCE A 124      20.613  18.069   0.964  1.00  0.00      A    H
ATOM   1479  HC1 DCE A 124      19.897  17.200  -0.547  1.00  0.00      A    H
ATOM   1480  Cl  DCE A 124      18.536  17.365   1.321  1.00  0.00      A   CL
ATOM   1481  CT1 DCE A 124      19.419  19.226  -0.395  1.00  0.00      A    C
ATOM   1482  HC2 DCE A 124      18.559  19.147  -1.059  1.00  0.00      A    H
ATOM   1483  Cl1 DCE A 124      19.319  20.353   0.934  1.00  0.00      A   CL
ATOM   1484  HC3 DCE A 124      20.209  19.615  -1.038  1.00  0.00      A    H
ATOM   1489  CT  DCE A 125      14.220   7.449  29.958  1.00  0.00      A    C
ATOM   1490  HC  DCE A 125      14.961   7.127  30.690  1.00  0.00      A    H
ATOM   1491  HC1 DCE A 125      14.400   8.523  29.914  1.00  0.00      A    H
ATOM   1492  Cl  DCE A 125      14.798   6.721  28.495  1.00  0.00      A   CL
ATOM   1493  CT1 DCE A 125      12.760   6.990  30.254  1.00  0.00      A    C
ATOM   1494  HC2 DCE A 125      12.273   7.410  31.135  1.00  0.00      A    H
ATOM   1495  Cl1 DCE A 125      11.913   7.386  28.818  1.00  0.00      A   CL
ATOM   1496  HC3 DCE A 125      12.636   5.940  30.520  1.00  0.00      A    H
ATOM   1501  CT  DCE A 126      49.849  31.390  32.863  1.00  0.00      A    C
ATOM   1502  HC  DCE A 126      49.635  31.968  31.964  1.00  0.00      A    H
ATOM   1503  HC1 DCE A 126      50.635  31.958  33.361  1.00  0.00      A    H
ATOM   1504  Cl  DCE A 126      48.292  31.515  33.754  1.00  0.00      A   CL
ATOM   1505  CT1 DCE A 126      50.175  29.898  32.531  1.00  0.00      A    C
ATOM   1506  HC2 DCE A 126      51.076  30.064  31.940  1.00  0.00      A    H
ATOM   1507  Cl1 DCE A 126      50.347  28.973  34.064  1.00  0.00      A   CL
ATOM   1508  HC3 DCE A 126      49.332  29.509  31.960  1.00  0.00      A    H
ATOM   1513  CT  DCE A 127      38.394  28.594  48.034  1.00  0.00      A    C
ATOM   1514  HC  DCE A 127      38.239  29.441  48.702  1.00  0.00      A    H
ATOM   1515  HC1 DCE A 127      39.316  28.116  48.367  1.00  0.00      A    H
ATOM   1516  Cl  DCE A 127      37.056  27.497  48.326  1.00  0.00      A   CL
ATOM   1517  CT1 DCE A 127      38.583  29.078  46.530  1.00  0.00      A    C
ATOM   1518  HC2 DCE A 127      38.922  28.349  45.794  1.00  0.00      A    H
ATOM   1519  Cl1 DCE A 127      36.932  29.804  45.983  1.00  0.00      A   CL
ATOM   1520  HC3 DCE A 127      39.347  29.855  46.561  1.00  0.00      A    H
ATOM   1525  CT  DCE A 128      38.508  22.704   1.780  1.00  0.00      A    C
ATOM   1526  HC  DCE A 128      39.151  22.312   0.992  1.00  0.00      A    H
ATOM   1527  HC1 DCE A 128      37.537  22.449   1.356  1.00  0.00      A    H
ATOM   1528  Cl  DCE A 128      38.639  21.735   3.270  1.00  0.00      A   CL
ATOM   1529  CT1 DCE A 128      38.644  24.205   1.896  1.00  0.00      A    C
ATOM   1530  HC2 DCE A 128      39.536  24.525   2.435  1.00  0.00      A    H
ATOM   1531  Cl1 DCE A 128      38.798  24.769   0.252  1.00  0.00      A   CL
ATOM   1532  HC3 DCE A 128      37.776  24.682   2.352  1.00  0.00      A    H
ATOM   1537  CT  DCE A 129      22.597  45.310  46.116  1.00  0.00      A    C
ATOM   1538  HC  DCE A 129      23.466  44.696  46.354  1.00  0.00      A    H
ATOM   1539  HC1 DCE A 129      22.169  45.107  45.134  1.00  0.00      A    H
ATOM   1540  Cl  DCE A 129      21.338  45.004  47.342  1.00  0.00      A   CL
ATOM   1541  CT1 DCE A 129      22.982  46.799  46.241  1.00  0.00      A    C
ATOM   1542  HC2 DCE A 129      23.848  47.013  45.615  1.00  0.00      A    H
ATOM   1543  Cl1 DCE A 129      21.468  47.778  45.930  1.00  0.00      A   CL
ATOM   1544  HC3 DCE A 129      23.326  47.009  47.254  1.00  0.00      A    H
ATOM   1549  CT  DCE A 130      33.617  20.568  26.082  1.00  0.00      A    C
ATOM   1550  HC  DCE A 130      32.919  21.405  26.085  1.00  0.00      A    H
ATOM   1551  HC1 DCE A 130      34.460  20.903  26.687  1.00  0.00      A    H
ATOM   1552  Cl  DCE A 130      32.836  19.100  26.657  1.00  0.00      A   CL
ATOM   1553  CT1 DCE A 130      34.131  20.287  24.718  1.00  0.00      A    C
ATOM   1554  HC2 DCE A 130      33.335  19.870  24.103  1.00  0.00      A    H
ATOM   1555  Cl1 DCE A 130      34.699  21.853  24.042  1.00  0.00      A   CL
ATOM   1556  HC3 DCE A 130      34.994  19.621  24.731  1.00  0.00      A    H
ATOM   1561  CT  DCE A 131      26.658  33.713  38.599  1.00  0.00      A    C
ATOM   1562  HC  DCE A 131      27.214  34.597  38.913  1.00  0.00      A    H
ATOM   1563  HC1 DCE A 131      26.329  33.161  39.480  1.00  0.00      A    H
ATOM   1564  Cl  DCE A 131      25.286  34.135  37.621  1.00  0.00      A   CL
ATOM   1565  CT1 DCE A 131      27.604  32.868  37.609  1.00  0.00      A    C
ATOM   1566  HC2 DCE A 131      27.107  31.901  37.528  1.00  0.00      A    H
ATOM   1567  Cl1 DCE A 131      27.990  33.728  36.114  1.00  0.00      A   CL
ATOM   1568  HC3 DCE A 131      28.551  32.657  38.105  1.00  0.00      A    H
ATOM   1573  CT  DCE A 132      44.862  35.431  53.979  1.00  0.00      A    C
ATOM   1574  HC  DCE A 132      44.174  36.275  53.945  1.00  0.00      A    H
ATOM   1575  HC1 DCE A 132      45.690  35.522  54.683  1.00  0.00      A    H
ATOM   1576  Cl  DCE A 132      43.900  34.126  54.567  1.00  0.00      A   CL
ATOM   1577  CT1 DCE A 132      45.285  34.886  52.613  1.00  0.00      A    C
ATOM   1578  HC2 DCE A 132      46.075  35.415  52.080  1.00  0.00      A    H
ATOM   1579  Cl1 DCE A 132      45.689  33.163  52.765  1.00  0.00      A   CL
ATOM   1580  HC3 DCE A 132      44.477  34.873  51.882  1.00  0.00      A    H
ATOM   1585  CT  DCE A 133      12.997  16.196  11.376  1.00  0.00      A    C
ATOM   1586  HC  DCE A 133      13.243  16.374  10.329  1.00  0.00      A    H
ATOM   1587  HC1 DCE A 133      13.950  16.228  11.904  1.00  0.00      A    H
ATOM   1588  Cl  DCE A 133      12.045  17.634  11.835  1.00  0.00      A   CL
ATOM   1589  CT1 DCE A 133      12.262  14.933  11.592  1.00  0.00      A    C
ATOM   1590  HC2 DCE A 133      13.044  14.174  11.608  1.00  0.00      A    H
ATOM   1591  Cl1 DCE A 133      11.557  14.967  13.226  1.00  0.00      A   CL
ATOM   1592  HC3 DCE A 133      11.422  14.743  10.924  1.00  0.00      A    H
ATOM   1597  CT  DCE A 134      45.821  45.298  47.405  1.00  0.00      A    C
ATOM   1598  HC  DCE A 134      45.251  44.419  47.706  1.00  0.00      A    H
ATOM   1599  HC1 DCE A 134      46.344  45.028  46.488  1.00  0.00      A    H
ATOM   1600  Cl  DCE A 134      44.861  46.799  47.262  1.00  0.00      A   CL
ATOM   1601  CT1 DCE A 134      46.965  45.547  48.456  1.00  0.00      A    C
ATOM   1602  HC2 DCE A 134      46.753  45.538  49.525  1.00  0.00      A    H
ATOM   1603  Cl1 DCE A 134      48.212  44.230  48.358  1.00  0.00      A   CL
ATOM   1604  HC3 DCE A 134      47.386  46.520  48.204  1.00  0.00      A    H
ATOM   1609  CT  DCE A 135       1.711  44.568  42.872  1.00  0.00      A    C
ATOM   1610  HC  DCE A 135       0.832  44.736  43.493  1.00  0.00      A    H
ATOM   1611  HC1 DCE A 135       1.355  44.320  41.872  1.00  0.00      A    H
ATOM   1612  Cl  DCE A 135       2.655  45.994  42.646  1.00  0.00      A   CL
ATOM   1613  CT1 DCE A 135       2.665  43.538  43.389  1.00  0.00      A    C
ATOM   1614  HC2 DCE A 135       3.582  43.499  42.801  1.00  0.00      A    H
ATOM   1615  Cl1 DCE A 135       2.986  43.932  45.021  1.00  0.00      A   CL
ATOM   1616  HC3 DCE A 135       2.344  42.503  43.278  1.00  0.00      A    H
ATOM   1621  CT  DCE A 136      26.689  50.872  14.783  1.00  0.00      A    C
ATOM   1622  HC  DCE A 136      27.356  51.294  14.031  1.00  0.00      A    H
ATOM   1623  HC1 DCE A 136      26.581  49.798  14.631  1.00  0.00      A    H
ATOM   1624  Cl  DCE A 136      27.551  51.146  16.285  1.00  0.00      A   CL
ATOM   1625  CT1 DCE A 136      25.400  51.585  14.862  1.00  0.00      A    C
ATOM   1626  HC2 DCE A 136      24.707  51.181  15.601  1.00  0.00      A    H
ATOM   1627  Cl1 DCE A 136      25.748  53.315  15.130  1.00  0.00      A   CL
ATOM   1628  HC3 DCE A 136      24.898  51.536  13.896  1.00  0.00      A    H
ATOM   1633  CT  DCE A 137      49.372  25.329  27.392  1.00  0.00      A    C
ATOM   1634  HC  DCE A 137      48.866  25.254  28.354  1.00  0.00      A    H
ATOM   1635  HC1 DCE A 137      50.399  24.970  27.456  1.00  0.00      A    H
ATOM   1636  Cl  DCE A 137      48.673  24.253  26.195  1.00  0.00      A   CL
ATOM   1637  CT1 DCE A 137      49.340  26.733  26.795  1.00  0.00      A    C
ATOM   1638  HC2 DCE A 137      49.913  27.363  27.475  1.00  0.00      A    H
ATOM   1639  Cl1 DCE A 137      50.234  26.676  25.314  1.00  0.00      A   CL
ATOM   1640  HC3 DCE A 137      48.339  27.128  26.623  1.00  0.00      A    H
ATOM   1645  CT  DCE A 138      35.078  46.840  29.221  1.00  0.00      A    C
ATOM   1646  HC  DCE A 138      34.296  47.526  29.545  1.00  0.00      A    H
ATOM   1647  HC1 DCE A 138      35.258  46.158  30.052  1.00  0.00      A    H
ATOM   1648  Cl  DCE A 138      34.477  45.850  27.926  1.00  0.00      A   CL
ATOM   1649  CT1 DCE A 138      36.398  47.664  28.769  1.00  0.00      A    C
ATOM   1650  HC2 DCE A 138      36.112  48.397  28.014  1.00  0.00      A    H
ATOM   1651  Cl1 DCE A 138      37.047  48.649  30.137  1.00  0.00      A   CL
ATOM   1652  HC3 DCE A 138      37.169  46.977  28.419  1.00  0.00      A    H
ATOM   1657  CT  DCE A 139      42.968   8.676  16.073  1.00  0.00      A    C
ATOM   1658  HC  DCE A 139      43.793   9.389  16.100  1.00  0.00      A    H
ATOM   1659  HC1 DCE A 139      42.059   9.274  16.016  1.00  0.00      A    H
ATOM   1660  Cl  DCE A 139      43.178   7.829  14.490  1.00  0.00      A   CL
ATOM   1661  CT1 DCE A 139      42.829   7.660  17.163  1.00  0.00      A    C
ATOM   1662  HC2 DCE A 139      43.685   7.002  17.315  1.00  0.00      A    H
ATOM   1663  Cl1 DCE A 139      42.323   8.497  18.597  1.00  0.00      A   CL
ATOM   1664  HC3 DCE A 139      42.011   7.004  16.867  1.00  0.00      A    H
ATOM   1669  CT  DCE A 140      14.870  23.045  48.226  1.00  0.00      A    C
ATOM   1670  HC  DCE A 140      15.750  22.445  47.994  1.00  0.00      A    H
ATOM   1671  HC1 DCE A 140      14.444  23.464  47.314  1.00  0.00      A    H
ATOM   1672  Cl  DCE A 140      13.645  22.085  49.103  1.00  0.00      A   CL
ATOM   1673  CT1 DCE A 140      15.107  24.289  49.137  1.00  0.00      A    C
ATOM   1674  HC2 DCE A 140      15.749  25.007  48.627  1.00  0.00      A    H
ATOM   1675  Cl1 DCE A 140      13.509  25.018  49.508  1.00  0.00      A   CL
ATOM   1676  HC3 DCE A 140      15.663  23.879  49.981  1.00  0.00      A    H
ATOM   1681  CT  DCE A 141       1.918  41.681   9.931  1.00  0.00      A    C
ATOM   1682  HC  DCE A 141       1.813  42.276   9.024  1.00  0.00      A    H
ATOM   1683  HC1 DCE A 141       1.701  40.651   9.647  1.00  0.00      A    H
ATOM   1684  Cl  DCE A 141       3.666  41.539  10.267  1.00  0.00      A   CL
ATOM   1685  CT1 DCE A 141       1.082  42.048  11.165  1.00  0.00      A    C
ATOM   1686  HC2 DCE A 141       1.483  42.922  11.679  1.00  0.00      A    H
ATOM   1687  Cl1 DCE A 141      -0.548  42.497  10.677  1.00  0.00      A   CL
ATOM   1688  HC3 DCE A 141       1.016  41.202  11.850  1.00  0.00      A    H
ATOM   1693  CT  DCE A 142      20.716   8.892  41.433  1.00  0.00      A    C
ATOM   1694  HC  DCE A 142      21.520   8.361  40.924  1.00  0.00      A    H
ATOM   1695  HC1 DCE A 142      20.325   9.746  40.880  1.00  0.00      A    H
ATOM   1696  Cl  DCE A 142      19.450   7.633  41.768  1.00  0.00      A   CL
ATOM   1697  CT1 DCE A 142      21.194   9.276  42.810  1.00  0.00      A    C
ATOM   1698  HC2 DCE A 142      21.092   8.496  43.565  1.00  0.00      A    H
ATOM   1699  Cl1 DCE A 142      22.851   9.942  42.692  1.00  0.00      A   CL
ATOM   1700  HC3 DCE A 142      20.520  10.088  43.083  1.00  0.00      A    H
ATOM   1705  CT  DCE A 143       3.260  46.961  37.629  1.00  0.00      A    C
ATOM   1706  HC  DCE A 143       3.975  47.109  36.820  1.00  0.00      A    H
ATOM   1707  HC1 DCE A 143       3.359  45.943  38.004  1.00  0.00      A    H
ATOM   1708  Cl  DCE A 143       3.961  48.009  38.855  1.00  0.00      A   CL
ATOM   1709  CT1 DCE A 143       1.796  47.378  37.394  1.00  0.00      A    C
ATOM   1710  HC2 DCE A 143       1.917  48.292  36.813  1.00  0.00      A    H
ATOM   1711  Cl1 DCE A 143       0.766  46.280  36.455  1.00  0.00      A   CL
ATOM   1712  HC3 DCE A 143       1.350  47.579  38.368  1.00  0.00      A    H
ATOM   1717  CT  DCE A 144      13.059  44.611  14.279  1.00  0.00      A    C
ATOM   1718  HC  DCE A 144      12.955  43.999  15.175  1.00  0.00      A    H
ATOM   1719  HC1 DCE A 144      14.096  44.589  13.943  1.00  0.00      A    H
ATOM   1720  Cl  DCE A 144      11.888  44.189  13.036  1.00  0.00      A   CL
ATOM   1721  CT1 DCE A 144      12.719  46.014  14.725  1.00  0.00      A    C
ATOM   1722  HC2 DCE A 144      13.574  46.561  15.123  1.00  0.00      A    H
ATOM   1723  Cl1 DCE A 144      12.091  46.891  13.378  1.00  0.00      A   CL
ATOM   1724  HC3 DCE A 144      11.904  45.911  15.441  1.00  0.00      A    H
ATOM   1729  CT  DCE A 145      52.364   1.752  35.649  1.00  0.00      A    C
ATOM   1730  HC  DCE A 145      53.274   2.192  35.241  1.00  0.00      A    H
ATOM   1731  HC1 DCE A 145      52.511   1.821  36.727  1.00  0.00      A    H
ATOM   1732  Cl  DCE A 145      50.775   2.543  35.178  1.00  0.00      A   CL
ATOM   1733  CT1 DCE A 145      52.241   0.237  35.540  1.00  0.00      A    C
ATOM   1734  HC2 DCE A 145      52.372  -0.063  34.500  1.00  0.00      A    H
ATOM   1735  Cl1 DCE A 145      53.573  -0.570  36.427  1.00  0.00      A   CL
ATOM   1736  HC3 DCE A 145      51.306  -0.141  35.953  1.00  0.00      A    H
ATOM   1741  CT  DCE A 146      37.528  38.942  11.619  1.00  0.00      A    C
ATOM   1742  HC  DCE A 146      38.553  39.303  11.699  1.00  0.00      A    H
ATOM   1743  HC1 DCE A 146      37.533  37.911  11.267  1.00  0.00      A    H
ATOM   1744  Cl  DCE A 146      36.869  38.880  13.216  1.00  0.00      A   CL
ATOM   1745  CT1 DCE A 146      36.674  39.867  10.720  1.00  0.00      A    C
ATOM   1746  HC2 DCE A 146      37.206  39.970   9.774  1.00  0.00      A    H
ATOM   1747  Cl1 DCE A 146      35.204  39.065  10.237  1.00  0.00      A   CL
ATOM   1748  HC3 DCE A 146      36.455  40.830  11.182  1.00  0.00      A    H
ATOM   1753  CT  DCE A 147      18.456  21.627  20.463  1.00  0.00      A    C
ATOM   1754  HC  DCE A 147      18.561  22.506  19.827  1.00  0.00      A    H
ATOM   1755  HC1 DCE A 147      17.406  21.352  20.559  1.00  0.00      A    H
ATOM   1756  Cl  DCE A 147      19.327  20.332  19.726  1.00  0.00      A   CL
ATOM   1757  CT1 DCE A 147      19.145  21.780  21.793  1.00  0.00      A    C
ATOM   1758  HC2 DCE A 147      18.902  20.985  22.498  1.00  0.00      A    H
ATOM   1759  Cl1 DCE A 147      20.871  21.813  21.617  1.00  0.00      A   CL
ATOM   1760  HC3 DCE A 147      18.929  22.807  22.088  1.00  0.00      A    H
ATOM   1765  CT  DCE A 148      13.832   9.469  41.735  1.00  0.00      A    C
ATOM   1766  HC  DCE A 148      13.481   9.784  40.753  1.00  0.00      A    H
ATOM   1767  HC1 DCE A 148      14.718   8.836  41.680  1.00  0.00      A    H
ATOM   1768  Cl  DCE A 148      14.087  10.920  42.757  1.00  0.00      A   CL
ATOM   1769  CT1 DCE A 148      12.672   8.696  42.398  1.00  0.00      A    C
ATOM   1770  HC2 DCE A 148      12.771   7.645  42.126  1.00  0.00      A    H
ATOM   1771  Cl1 DCE A 148      12.822   8.796  44.141  1.00  0.00      A   CL
ATOM   1772  HC3 DCE A 148      11.710   9.086  42.065  1.00  0.00      A    H
ATOM   1777  CT  DCE A 149      31.294  38.804   0.042  1.00  0.00      A    C
ATOM   1778  HC  DCE A 149      31.474  37.730   0.004  1.00  0.00      A    H
ATOM   1779  HC1 DCE A 149      31.934  39.270   0.792  1.00  0.00      A    H
ATOM   1780  Cl  DCE A 149      31.672  39.355  -1.586  1.00  0.00      A   CL
ATOM   1781  CT1 DCE A 149      29.858  39.106   0.437  1.00  0.00      A    C
ATOM   1782  HC2 DCE A 149      29.820  38.647   1.425  1.00  0.00      A    H
ATOM   1783  Cl1 DCE A 149      29.515  40.837   0.552  1.00  0.00      A   CL
ATOM   1784  HC3 DCE A 149      29.263  38.605  -0.327  1.00  0.00      A    H
ATOM   1789  CT  DCE A 150      27.750   7.543  53.555  1.00  0.00      A    C
ATOM   1790  HC  DCE A 150      27.775   6.498  53.247  1.00  0.00      A    H
ATOM   1791  HC1 DCE A 150      28.209   7.611  54.541  1.00  0.00      A    H
ATOM   1792  Cl  DCE A 150      28.768   8.640  52.551  1.00  0.00      A   CL
ATOM   1793  CT1 DCE A 150      26.350   8.194  53.671  1.00  0.00      A    C
ATOM   1794  HC2 DCE A 150      26.084   8.663  52.724  1.00  0.00      A    H
ATOM   1795  Cl1 DCE A 150      25.329   6.710  54.102  1.00  0.00      A   CL
ATOM   1796  HC3 DCE A 150      26.325   8.945  54.461  1.00  0.00      A    H
ATOM   1801  CT  DCE A 151      23.085  30.601  40.613  1.00  0.00      A    C
ATOM   1802  HC  DCE A 151      23.883  31.192  41.062  1.00  0.00      A    H
ATOM   1803  HC1 DCE A 151      22.143  31.058  40.916  1.00  0.00      A    H
ATOM   1804  Cl  DCE A 151      23.334  30.820  38.872  1.00  0.00      A   CL
ATOM   1805  CT1 DCE A 151      23.314  29.102  41.093  1.00  0.00      A    C
ATOM   1806  HC2 DCE A 151      22.820  28.922  42.048  1.00  0.00      A    H
ATOM   1807  Cl1 DCE A 151      22.357  28.093  39.937  1.00  0.00      A   CL
ATOM   1808  HC3 DCE A 151      24.353  28.804  41.236  1.00  0.00      A    H
ATOM   1813  CT  DCE A 152      50.184  20.830  55.519  1.00  0.00      A    C
ATOM   1814  HC  DCE A 152      50.168  19.778  55.234  1.00  0.00      A    H
ATOM   1815  HC1 DCE A 152      49.186  20.947  55.942  1.00  0.00      A    H
ATOM   1816  Cl  DCE A 152      51.507  20.893  56.720  1.00  0.00      A   CL
ATOM   1817  CT1 DCE A 152      50.342  21.812  54.352  1.00  0.00      A    C
ATOM   1818  HC2 DCE A 152      51.198  21.677  53.690  1.00  0.00      A    H
ATOM   1819  Cl1 DCE A 152      49.001  21.601  53.219  1.00  0.00      A   CL
ATOM   1820  HC3 DCE A 152      50.418  22.817  54.768  1.00  0.00      A    H
ATOM   1825  CT  DCE A 153       7.372  31.021   6.982  1.00  0.00      A    C
ATOM   1826  HC  DCE A 153       6.842  31.872   7.410  1.00  0.00      A    H
ATOM   1827  HC1 DCE A 153       8.185  31.338   6.329  1.00  0.00      A    H
ATOM   1828  Cl  DCE A 153       7.898  29.833   8.244  1.00  0.00      A   CL
ATOM   1829  CT1 DCE A 153       6.260  30.368   6.241  1.00  0.00      A    C
ATOM   1830  HC2 DCE A 153       5.710  31.066   5.610  1.00  0.00      A    H
ATOM   1831  Cl1 DCE A 153       6.819  29.163   5.106  1.00  0.00      A   CL
ATOM   1832  HC3 DCE A 153       5.546  30.004   6.980  1.00  0.00      A    H
ATOM   1837  CT  DCE A 154      23.329  17.961  15.825  1.00  0.00      A    C
ATOM   1838  HC  DCE A 154      22.312  17.630  16.037  1.00  0.00      A    H
ATOM   1839  HC1 DCE A 154      23.296  19.027  16.050  1.00  0.00      A    H
ATOM   1840  Cl  DCE A 154      24.578  17.155  16.797  1.00  0.00      A   CL
ATOM   1841  CT1 DCE A 154      23.630  17.854  14.426  1.00  0.00      A    C
ATOM   1842  HC2 DCE A 154      23.527  16.867  13.976  1.00  0.00      A    H
ATOM   1843  Cl1 DCE A 154      22.451  18.918  13.636  1.00  0.00      A   CL
ATOM   1844  HC3 DCE A 154      24.659  18.112  14.175  1.00  0.00      A    H
ATOM   1849  CT  DCE A 155      21.083  43.034  52.682  1.00  0.00      A    C
ATOM   1850  HC  DCE A 155      21.097  44.003  52.181  1.00  0.00      A    H
ATOM   1851  HC1 DCE A 155      21.010  43.157  53.762  1.00  0.00      A    H
ATOM   1852  Cl  DCE A 155      19.656  42.202  52.192  1.00  0.00      A   CL
ATOM   1853  CT1 DCE A 155      22.434  42.341  52.331  1.00  0.00      A    C
ATOM   1854  HC2 DCE A 155      22.599  42.198  51.263  1.00  0.00      A    H
ATOM   1855  Cl1 DCE A 155      23.750  43.272  53.057  1.00  0.00      A   CL
ATOM   1856  HC3 DCE A 155      22.459  41.344  52.773  1.00  0.00      A    H
ATOM   1861  CT  DCE A 156      14.331  15.194  42.187  1.00  0.00      A    C
ATOM   1862  HC  DCE A 156      14.432  16.275  42.285  1.00  0.00      A    H
ATOM   1863  HC1 DCE A 156      15.012  14.903  41.387  1.00  0.00      A    H
ATOM   1864  Cl  DCE A 156      14.965  14.541  43.671  1.00  0.00      A   CL
ATOM   1865  CT1 DCE A 156      12.994  14.642  41.790  1.00  0.00      A    C
ATOM   1866  HC2 DCE A 156      13.133  13.597  41.510  1.00  0.00      A    H
ATOM   1867  Cl1 DCE A 156      11.972  14.940  43.126  1.00  0.00      A   CL
ATOM   1868  HC3 DCE A 156      12.478  15.043  40.918  1.00  0.00      A    H
ATOM   1873  CT  DCE A 157      41.328  34.743  33.712  1.00  0.00      A    C
ATOM   1874  HC  DCE A 157      40.827  34.682  32.746  1.00  0.00      A    H
ATOM   1875  HC1 DCE A 157      40.994  35.696  34.123  1.00  0.00      A    H
ATOM   1876  Cl  DCE A 157      40.553  33.554  34.804  1.00  0.00      A   CL
ATOM   1877  CT1 DCE A 157      42.873  34.687  33.733  1.00  0.00      A    C
ATOM   1878  HC2 DCE A 157      43.218  35.402  32.986  1.00  0.00      A    H
ATOM   1879  Cl1 DCE A 157      43.475  35.109  35.425  1.00  0.00      A   CL
ATOM   1880  HC3 DCE A 157      43.302  33.729  33.441  1.00  0.00      A    H
ATOM   1885  CT  DCE A 158      51.821  17.762   8.443  1.00  0.00      A    C
ATOM   1886  HC  DCE A 158      51.228  17.033   8.996  1.00  0.00      A    H
ATOM   1887  HC1 DCE A 158      52.112  17.515   7.422  1.00  0.00      A    H
ATOM   1888  Cl  DCE A 158      50.704  19.225   8.291  1.00  0.00      A   CL
ATOM   1889  CT1 DCE A 158      53.003  18.218   9.361  1.00  0.00      A    C
ATOM   1890  HC2 DCE A 158      53.510  19.097   8.962  1.00  0.00      A    H
ATOM   1891  Cl1 DCE A 158      52.422  18.522  11.018  1.00  0.00      A   CL
ATOM   1892  HC3 DCE A 158      53.749  17.425   9.412  1.00  0.00      A    H
ATOM   1897  CT  DCE A 159      39.097  11.722  53.525  1.00  0.00      A    C
ATOM   1898  HC  DCE A 159      38.940  11.495  52.471  1.00  0.00      A    H
ATOM   1899  HC1 DCE A 159      40.137  11.956  53.753  1.00  0.00      A    H
ATOM   1900  Cl  DCE A 159      38.140  13.130  53.754  1.00  0.00      A   CL
ATOM   1901  CT1 DCE A 159      38.568  10.466  54.280  1.00  0.00      A    C
ATOM   1902  HC2 DCE A 159      38.354  10.646  55.333  1.00  0.00      A    H
ATOM   1903  Cl1 DCE A 159      37.043   9.876  53.581  1.00  0.00      A   CL
ATOM   1904  HC3 DCE A 159      39.216   9.590  54.245  1.00  0.00      A    H
ATOM   1909  CT  DCE A 160       8.681   4.864  51.828  1.00  0.00      A    C
ATOM   1910  HC  DCE A 160       9.519   5.410  52.261  1.00  0.00      A    H
ATOM   1911  HC1 DCE A 160       8.298   4.049  52.441  1.00  0.00      A    H
ATOM   1912  Cl  DCE A 160       7.348   6.050  51.542  1.00  0.00      A   CL
ATOM   1913  CT1 DCE A 160       9.005   4.204  50.512  1.00  0.00      A    C
ATOM   1914  HC2 DCE A 160       9.908   3.639  50.743  1.00  0.00      A    H
ATOM   1915  Cl1 DCE A 160       7.688   3.230  49.970  1.00  0.00      A   CL
ATOM   1916  HC3 DCE A 160       9.379   4.871  49.735  1.00  0.00      A    H
ATOM   1921  CT  DCE A 161       2.888  43.387  16.236  1.00  0.00      A    C
ATOM   1922  HC  DCE A 161       2.859  42.401  16.701  1.00  0.00      A    H
ATOM   1923  HC1 DCE A 161       3.933  43.678  16.132  1.00  0.00      A    H
ATOM   1924  Cl  DCE A 161       2.206  43.142  14.597  1.00  0.00      A   CL
ATOM   1925  CT1 DCE A 161       2.210  44.460  17.029  1.00  0.00      A    C
ATOM   1926  HC2 DCE A 161       1.163  44.278  17.274  1.00  0.00      A    H
ATOM   1927  Cl1 DCE A 161       3.048  44.730  18.540  1.00  0.00      A   CL
ATOM   1928  HC3 DCE A 161       2.265  45.378  16.443  1.00  0.00      A    H
ATOM   1933  CT  DCE A 162      38.780  23.061  38.371  1.00  0.00      A    C
ATOM   1934  HC  DCE A 162      39.518  23.630  37.804  1.00  0.00      A    H
ATOM   1935  HC1 DCE A 162      39.140  23.127  39.398  1.00  0.00      A    H
ATOM   1936  Cl  DCE A 162      37.125  23.801  38.227  1.00  0.00      A   CL
ATOM   1937  CT1 DCE A 162      38.713  21.636  37.759  1.00  0.00      A    C
ATOM   1938  HC2 DCE A 162      39.712  21.202  37.715  1.00  0.00      A    H
ATOM   1939  Cl1 DCE A 162      37.675  20.419  38.478  1.00  0.00      A   CL
ATOM   1940  HC3 DCE A 162      38.474  21.604  36.696  1.00  0.00      A    H
ATOM   1945  CT  DCE A 163      40.564  46.524  29.163  1.00  0.00      A    C
ATOM   1946  HC  DCE A 163      40.894  46.472  30.200  1.00  0.00      A    H
ATOM   1947  HC1 DCE A 163      39.898  47.340  28.885  1.00  0.00      A    H
ATOM   1948  Cl  DCE A 163      42.097  47.085  28.396  1.00  0.00      A   CL
ATOM   1949  CT1 DCE A 163      40.065  45.152  28.778  1.00  0.00      A    C
ATOM   1950  HC2 DCE A 163      40.792  44.348  28.887  1.00  0.00      A    H
ATOM   1951  Cl1 DCE A 163      38.634  44.626  29.603  1.00  0.00      A   CL
ATOM   1952  HC3 DCE A 163      39.809  45.131  27.718  1.00  0.00      A    H
ATOM   1957  CT  DCE A 164      11.994  46.841  41.412  1.00  0.00      A    C
ATOM   1958  HC  DCE A 164      12.550  46.228  42.121  1.00  0.00      A    H
ATOM   1959  HC1 DCE A 164      12.442  46.580  40.453  1.00  0.00      A    H
ATOM   1960  Cl  DCE A 164      10.250  46.329  41.201  1.00  0.00      A   CL
ATOM   1961  CT1 DCE A 164      12.042  48.368  41.662  1.00  0.00      A    C
ATOM   1962  HC2 DCE A 164      11.299  48.703  42.387  1.00  0.00      A    H
ATOM   1963  Cl1 DCE A 164      13.676  48.944  42.077  1.00  0.00      A   CL
ATOM   1964  HC3 DCE A 164      11.810  48.922  40.752  1.00  0.00      A    H
ATOM   1969  CT  DCE A 165      46.461  25.114   6.812  1.00  0.00      A    C
ATOM   1970  HC  DCE A 165      46.048  24.902   7.798  1.00  0.00      A    H
ATOM   1971  HC1 DCE A 165      47.526  24.921   6.684  1.00  0.00      A    H
ATOM   1972  Cl  DCE A 165      45.559  24.127   5.617  1.00  0.00      A   CL
ATOM   1973  CT1 DCE A 165      46.056  26.551   6.500  1.00  0.00      A    C
ATOM   1974  HC2 DCE A 165      46.317  27.242   7.302  1.00  0.00      A    H
ATOM   1975  Cl1 DCE A 165      46.702  26.978   4.882  1.00  0.00      A   CL
ATOM   1976  HC3 DCE A 165      44.982  26.712   6.407  1.00  0.00      A    H
ATOM   1981  CT  DCE A 166      51.837   7.577  39.032  1.00  0.00      A    C
ATOM   1982  HC  DCE A 166      51.532   8.553  38.655  1.00  0.00      A    H
ATOM   1983  HC1 DCE A 166      51.020   7.239  39.669  1.00  0.00      A    H
ATOM   1984  Cl  DCE A 166      52.015   6.343  37.725  1.00  0.00      A   CL
ATOM   1985  CT1 DCE A 166      53.190   7.765  39.663  1.00  0.00      A    C
ATOM   1986  HC2 DCE A 166      53.878   8.040  38.864  1.00  0.00      A    H
ATOM   1987  Cl1 DCE A 166      53.223   8.937  41.049  1.00  0.00      A   CL
ATOM   1988  HC3 DCE A 166      53.506   6.846  40.156  1.00  0.00      A    H
ATOM   1993  CT  DCE A 167      25.499  20.609  46.420  1.00  0.00      A    C
ATOM   1994  HC  DCE A 167      25.982  19.661  46.184  1.00  0.00      A    H
ATOM   1995  HC1 DCE A 167      24.559  20.700  45.875  1.00  0.00      A    H
ATOM   1996  Cl  DCE A 167      25.021  20.564  48.147  1.00  0.00      A   CL
ATOM   1997  CT1 DCE A 167      26.439  21.837  46.085  1.00  0.00      A    C
ATOM   1998  HC2 DCE A 167      27.356  21.591  46.621  1.00  0.00      A    H
ATOM   1999  Cl1 DCE A 167      26.828  21.921  44.334  1.00  0.00      A   CL
ATOM   2000  HC3 DCE A 167      26.023  22.760  46.487  1.00  0.00      A    H
ATOM   2005  CT  DCE A 168       0.236  12.344  16.687  1.00  0.00      A    C
ATOM   2006  HC  DCE A 168      -0.705  12.544  17.198  1.00  0.00      A    H
ATOM   2007  HC1 DCE A 168       0.760  13.297  16.611  1.00  0.00      A    H
ATOM   2008  Cl  DCE A 168       1.137  11.355  17.884  1.00  0.00      A   CL
ATOM   2009  CT1 DCE A 168       0.133  11.725  15.329  1.00  0.00      A    C
ATOM   2010  HC2 DCE A 168      -0.121  10.674  15.193  1.00  0.00      A    H
ATOM   2011  Cl1 DCE A 168      -1.097  12.692  14.410  1.00  0.00      A   CL
ATOM   2012  HC3 DCE A 168       1.044  11.874  14.750  1.00  0.00      A    H
ATOM   2017  CT  DCE A 169       1.038  35.369  49.536  1.00  0.00      A    C
ATOM   2018  HC  DCE A 169      -0.009  35.101  49.398  1.00  0.00      A    H
ATOM   2019  HC1 DCE A 169       1.501  35.502  48.558  1.00  0.00      A    H
ATOM   2020  Cl  DCE A 169       1.160  36.960  50.322  1.00  0.00      A   CL
ATOM   2021  CT1 DCE A 169       1.739  34.307  50.474  1.00  0.00      A    C
ATOM   2022  HC2 DCE A 169       2.784  34.618  50.462  1.00  0.00      A    H
ATOM   2023  Cl1 DCE A 169       1.227  34.528  52.144  1.00  0.00      A   CL
ATOM   2024  HC3 DCE A 169       1.658  33.258  50.188  1.00  0.00      A    H
ATOM   2029  CT  DCE A 170       9.717  29.165  13.231  1.00  0.00      A    C
ATOM   2030  HC  DCE A 170       9.027  28.427  12.823  1.00  0.00      A    H
ATOM   2031  HC1 DCE A 170       9.932  28.876  14.260  1.00  0.00      A    H
ATOM   2032  Cl  DCE A 170      11.271  29.045  12.368  1.00  0.00      A   CL
ATOM   2033  CT1 DCE A 170       9.211  30.569  13.098  1.00  0.00      A    C
ATOM   2034  HC2 DCE A 170       8.194  30.687  13.471  1.00  0.00      A    H
ATOM   2035  Cl1 DCE A 170      10.307  31.671  14.054  1.00  0.00      A   CL
ATOM   2036  HC3 DCE A 170       9.183  31.135  12.167  1.00  0.00      A    H
ATOM   2041  CT  DCE A 171       1.088  15.072  10.853  1.00  0.00      A    C
ATOM   2042  HC  DCE A 171       1.885  14.329  10.856  1.00  0.00      A    H
ATOM   2043  HC1 DCE A 171       1.142  15.952  10.212  1.00  0.00      A    H
ATOM   2044  Cl  DCE A 171      -0.369  14.240  10.268  1.00  0.00      A   CL
ATOM   2045  CT1 DCE A 171       0.826  15.385  12.375  1.00  0.00      A    C
ATOM   2046  HC2 DCE A 171       0.822  14.472  12.971  1.00  0.00      A    H
ATOM   2047  Cl1 DCE A 171       2.094  16.301  13.087  1.00  0.00      A   CL
ATOM   2048  HC3 DCE A 171      -0.120  15.889  12.572  1.00  0.00      A    H
ATOM   2053  CT  DCE A 172      28.205  22.070  34.353  1.00  0.00      A    C
ATOM   2054  HC  DCE A 172      27.207  21.745  34.644  1.00  0.00      A    H
ATOM   2055  HC1 DCE A 172      28.193  23.146  34.178  1.00  0.00      A    H
ATOM   2056  Cl  DCE A 172      29.663  21.745  35.388  1.00  0.00      A   CL
ATOM   2057  CT1 DCE A 172      28.491  21.352  33.004  1.00  0.00      A    C
ATOM   2058  HC2 DCE A 172      27.585  21.490  32.414  1.00  0.00      A    H
ATOM   2059  Cl1 DCE A 172      29.822  22.262  32.146  1.00  0.00      A   CL
ATOM   2060  HC3 DCE A 172      28.732  20.293  33.091  1.00  0.00      A    H
ATOM   2065  CT  DCE A 173      25.691  37.261  42.257  1.00  0.00      A    C
ATOM   2066  HC  DCE A 173      24.960  37.867  41.720  1.00  0.00      A    H
ATOM   2067  HC1 DCE A 173      25.243  36.360  42.675  1.00  0.00      A    H
ATOM   2068  Cl  DCE A 173      27.003  36.722  41.245  1.00  0.00      A   CL
ATOM   2069  CT1 DCE A 173      26.211  37.959  43.482  1.00  0.00      A    C
ATOM   2070  HC2 DCE A 173      25.458  38.406  44.132  1.00  0.00      A    H
ATOM   2071  Cl1 DCE A 173      27.280  36.786  44.285  1.00  0.00      A   CL
ATOM   2072  HC3 DCE A 173      26.828  38.748  43.053  1.00  0.00      A    H
ATOM   2077  CT  DCE A 174      16.009   9.256  51.916  1.00  0.00      A    C
ATOM   2078  HC  DCE A 174      17.008   9.061  52.307  1.00  0.00      A    H
ATOM   2079  HC1 DCE A 174      15.491   8.341  51.627  1.00  0.00      A    H
ATOM   2080  Cl  DCE A 174      15.051   9.961  53.235  1.00  0.00      A   CL
ATOM   2081  CT1 DCE A 174      16.049  10.254  50.755  1.00  0.00      A    C
ATOM   2082  HC2 DCE A 174      16.687  11.064  51.108  1.00  0.00      A    H
ATOM   2083  Cl1 DCE A 174      16.781   9.449  49.284  1.00  0.00      A   CL
ATOM   2084  HC3 DCE A 174      15.111  10.731  50.471  1.00  0.00      A    H
ATOM   2089  CT  DCE A 175      41.639  40.725   8.329  1.00  0.00      A    C
ATOM   2090  HC  DCE A 175      42.073  41.548   8.897  1.00  0.00      A    H
ATOM   2091  HC1 DCE A 175      41.902  39.779   8.803  1.00  0.00      A    H
ATOM   2092  Cl  DCE A 175      39.860  40.653   8.381  1.00  0.00      A   CL
ATOM   2093  CT1 DCE A 175      42.179  40.811   6.863  1.00  0.00      A    C
ATOM   2094  HC2 DCE A 175      43.247  40.979   6.730  1.00  0.00      A    H
ATOM   2095  Cl1 DCE A 175      41.885  39.336   6.030  1.00  0.00      A   CL
ATOM   2096  HC3 DCE A 175      41.677  41.607   6.312  1.00  0.00      A    H
ATOM   2101  CT  DCE A 176      15.494  24.837  10.469  1.00  0.00      A    C
ATOM   2102  HC  DCE A 176      14.875  24.835   9.571  1.00  0.00      A    H
ATOM   2103  HC1 DCE A 176      16.551  24.618  10.314  1.00  0.00      A    H
ATOM   2104  Cl  DCE A 176      15.344  26.428  11.140  1.00  0.00      A   CL
ATOM   2105  CT1 DCE A 176      14.868  23.922  11.537  1.00  0.00      A    C
ATOM   2106  HC2 DCE A 176      14.963  22.897  11.177  1.00  0.00      A    H
ATOM   2107  Cl1 DCE A 176      15.850  24.030  13.015  1.00  0.00      A   CL
ATOM   2108  HC3 DCE A 176      13.840  24.121  11.840  1.00  0.00      A    H
ATOM   2113  CT  DCE A 177       6.929  29.247  20.747  1.00  0.00      A    C
ATOM   2114  HC  DCE A 177       6.384  30.178  20.901  1.00  0.00      A    H
ATOM   2115  HC1 DCE A 177       6.773  29.051  19.686  1.00  0.00      A    H
ATOM   2116  Cl  DCE A 177       8.580  29.602  21.048  1.00  0.00      A   CL
ATOM   2117  CT1 DCE A 177       6.339  28.138  21.653  1.00  0.00      A    C
ATOM   2118  HC2 DCE A 177       5.266  27.995  21.521  1.00  0.00      A    H
ATOM   2119  Cl1 DCE A 177       7.106  26.630  21.177  1.00  0.00      A   CL
ATOM   2120  HC3 DCE A 177       6.590  28.316  22.699  1.00  0.00      A    H
ATOM   2125  CT  DCE A 178      19.959  18.708  39.812  1.00  0.00      A    C
ATOM   2126  HC  DCE A 178      20.313  17.685  39.685  1.00  0.00      A    H
ATOM   2127  HC1 DCE A 178      19.358  18.622  40.718  1.00  0.00      A    H
ATOM   2128  Cl  DCE A 178      21.438  19.659  39.938  1.00  0.00      A   CL
ATOM   2129  CT1 DCE A 178      19.222  19.139  38.576  1.00  0.00      A    C
ATOM   2130  HC2 DCE A 178      19.415  20.192  38.374  1.00  0.00      A    H
ATOM   2131  Cl1 DCE A 178      19.759  18.145  37.174  1.00  0.00      A   CL
ATOM   2132  HC3 DCE A 178      18.168  18.938  38.770  1.00  0.00      A    H
ATOM   2137  CT  DCE A 179      13.480  32.417  32.517  1.00  0.00      A    C
ATOM   2138  HC  DCE A 179      13.449  32.620  33.587  1.00  0.00      A    H
ATOM   2139  HC1 DCE A 179      13.904  31.414  32.463  1.00  0.00      A    H
ATOM   2140  Cl  DCE A 179      11.820  32.477  31.867  1.00  0.00      A   CL
ATOM   2141  CT1 DCE A 179      14.375  33.519  32.046  1.00  0.00      A    C
ATOM   2142  HC2 DCE A 179      15.264  33.563  32.676  1.00  0.00      A    H
ATOM   2143  Cl1 DCE A 179      14.783  33.152  30.303  1.00  0.00      A   CL
ATOM   2144  HC3 DCE A 179      13.769  34.425  32.024  1.00  0.00      A    H
ATOM   2149  CT  DCE A 180       2.864  48.915  31.774  1.00  0.00      A    C
ATOM   2150  HC  DCE A 180       3.718  49.593  31.760  1.00  0.00      A    H
ATOM   2151  HC1 DCE A 180       2.743  48.286  30.892  1.00  0.00      A    H
ATOM   2152  Cl  DCE A 180       3.095  47.834  33.193  1.00  0.00      A   CL
ATOM   2153  CT1 DCE A 180       1.721  49.838  32.035  1.00  0.00      A    C
ATOM   2154  HC2 DCE A 180       1.822  50.498  32.896  1.00  0.00      A    H
ATOM   2155  Cl1 DCE A 180       1.848  51.173  30.832  1.00  0.00      A   CL
ATOM   2156  HC3 DCE A 180       0.798  49.287  31.852  1.00  0.00      A    H
ATOM   2161  CT  DCE A 181      32.323   7.037  29.062  1.00  0.00      A    C
ATOM   2162  HC  DCE A 181      32.125   7.570  29.992  1.00  0.00      A    H
ATOM   2163  HC1 DCE A 181      32.627   6.014  29.284  1.00  0.00      A    H
ATOM   2164  Cl  DCE A 181      30.764   7.032  28.185  1.00  0.00      A   CL
ATOM   2165  CT1 DCE A 181      33.344   7.810  28.171  1.00  0.00      A    C
ATOM   2166  HC2 DCE A 181      32.981   8.819  27.973  1.00  0.00      A    H
ATOM   2167  Cl1 DCE A 181      34.910   8.038  29.039  1.00  0.00      A   CL
ATOM   2168  HC3 DCE A 181      33.477   7.413  27.164  1.00  0.00      A    H
ATOM   2173  CT  DCE A 182      40.660  11.500  21.880  1.00  0.00      A    C
ATOM   2174  HC  DCE A 182      41.713  11.752  21.755  1.00  0.00      A    H
ATOM   2175  HC1 DCE A 182      40.580  10.516  22.343  1.00  0.00      A    H
ATOM   2176  Cl  DCE A 182      40.076  12.636  23.107  1.00  0.00      A   CL
ATOM   2177  CT1 DCE A 182      39.799  11.567  20.626  1.00  0.00      A    C
ATOM   2178  HC2 DCE A 182      40.176  10.947  19.811  1.00  0.00      A    H
ATOM   2179  Cl1 DCE A 182      38.084  11.165  20.973  1.00  0.00      A   CL
ATOM   2180  HC3 DCE A 182      39.790  12.564  20.185  1.00  0.00      A    H
ATOM   2185  CT  DCE A 183      45.106  38.683   7.535  1.00  0.00      A    C
ATOM   2186  HC  DCE A 183      44.196  38.115   7.340  1.00  0.00      A    H
ATOM   2187  HC1 DCE A 183      45.081  39.499   6.812  1.00  0.00      A    H
ATOM   2188  Cl  DCE A 183      44.834  39.169   9.214  1.00  0.00      A   CL
ATOM   2189  CT1 DCE A 183      46.171  37.579   7.365  1.00  0.00      A    C
ATOM   2190  HC2 DCE A 183      46.356  37.213   6.355  1.00  0.00      A    H
ATOM   2191  Cl1 DCE A 183      47.787  38.007   8.048  1.00  0.00      A   CL
ATOM   2192  HC3 DCE A 183      45.814  36.770   8.003  1.00  0.00      A    H
ATOM   2197  CT  DCE A 184      15.342  30.980   5.368  1.00  0.00      A    C
ATOM   2198  HC  DCE A 184      15.868  30.427   4.590  1.00  0.00      A    H
ATOM   2199  HC1 DCE A 184      16.168  31.358   5.971  1.00  0.00      A    H
ATOM   2200  Cl  DCE A 184      14.405  32.227   4.410  1.00  0.00      A   CL
ATOM   2201  CT1 DCE A 184      14.405  30.041   6.188  1.00  0.00      A    C
ATOM   2202  HC2 DCE A 184      13.578  29.788   5.524  1.00  0.00      A    H
ATOM   2203  Cl1 DCE A 184      15.160  28.623   6.922  1.00  0.00      A   CL
ATOM   2204  HC3 DCE A 184      13.946  30.587   7.012  1.00  0.00      A    H
ATOM   2209  CT  DCE A 185       3.219  53.855  28.036  1.00  0.00      A    C
ATOM   2210  HC  DCE A 185       4.093  54.226  27.501  1.00  0.00      A    H
ATOM   2211  HC1 DCE A 185       3.607  53.214  28.827  1.00  0.00      A    H
ATOM   2212  Cl  DCE A 185       2.253  55.107  28.854  1.00  0.00      A   CL
ATOM   2213  CT1 DCE A 185       2.351  53.026  27.033  1.00  0.00      A    C
ATOM   2214  HC2 DCE A 185       1.568  52.637  27.684  1.00  0.00      A    H
ATOM   2215  Cl1 DCE A 185       1.762  54.156  25.729  1.00  0.00      A   CL
ATOM   2216  HC3 DCE A 185       3.038  52.231  26.744  1.00  0.00      A    H
ATOM   2221  CT  DCE A 186      23.612   6.646  44.873  1.00  0.00      A    C
ATOM   2222  HC  DCE A 186      22.637   6.722  44.391  1.00  0.00      A    H
ATOM   2223  HC1 DCE A 186      23.861   5.638  44.542  1.00  0.00      A    H
ATOM   2224  Cl  DCE A 186      24.779   7.741  44.201  1.00  0.00      A   CL
ATOM   2225  CT1 DCE A 186      23.684   6.813  46.396  1.00  0.00      A    C
ATOM   2226  HC2 DCE A 186      23.228   7.777  46.620  1.00  0.00      A    H
ATOM   2227  Cl1 DCE A 186      22.838   5.596  47.390  1.00  0.00      A   CL
ATOM   2228  HC3 DCE A 186      24.718   6.825  46.742  1.00  0.00      A    H
ATOM   2233  CT  DCE A 187      38.757  48.797  53.823  1.00  0.00      A    C
ATOM   2234  HC  DCE A 187      37.983  49.088  54.533  1.00  0.00      A    H
ATOM   2235  HC1 DCE A 187      39.191  47.872  54.204  1.00  0.00      A    H
ATOM   2236  Cl  DCE A 187      38.044  48.228  52.371  1.00  0.00      A   CL
ATOM   2237  CT1 DCE A 187      39.751  50.027  53.580  1.00  0.00      A    C
ATOM   2238  HC2 DCE A 187      39.204  50.839  53.099  1.00  0.00      A    H
ATOM   2239  Cl1 DCE A 187      40.454  50.468  55.127  1.00  0.00      A   CL
ATOM   2240  HC3 DCE A 187      40.566  49.734  52.918  1.00  0.00      A    H
ATOM   2245  CT  DCE A 188       1.066  30.550  54.508  1.00  0.00      A    C
ATOM   2246  HC  DCE A 188       2.049  31.004  54.631  1.00  0.00      A    H
ATOM   2247  HC1 DCE A 188       1.149  29.886  53.647  1.00  0.00      A    H
ATOM   2248  Cl  DCE A 188       0.642  29.564  55.893  1.00  0.00      A   CL
ATOM   2249  CT1 DCE A 188       0.058  31.601  54.264  1.00  0.00      A    C
ATOM   2250  HC2 DCE A 188      -0.953  31.316  54.555  1.00  0.00      A    H
ATOM   2251  Cl1 DCE A 188       0.420  33.021  55.248  1.00  0.00      A   CL
ATOM   2252  HC3 DCE A 188       0.017  31.825  53.198  1.00  0.00      A    H
ATOM   2257  CT  DCE A 189      50.613  12.366  45.487  1.00  0.00      A    C
ATOM   2258  HC  DCE A 189      50.098  12.377  44.526  1.00  0.00      A    H
ATOM   2259  HC1 DCE A 189      50.796  11.361  45.869  1.00  0.00      A    H
ATOM   2260  Cl  DCE A 189      52.202  13.173  45.239  1.00  0.00      A   CL
ATOM   2261  CT1 DCE A 189      49.799  13.145  46.514  1.00  0.00      A    C
ATOM   2262  HC2 DCE A 189      50.134  12.970  47.537  1.00  0.00      A    H
ATOM   2263  Cl1 DCE A 189      49.867  14.942  46.187  1.00  0.00      A   CL
ATOM   2264  HC3 DCE A 189      48.793  12.726  46.514  1.00  0.00      A    H
ATOM   2269  CT  DCE A 190       3.178  19.994  40.822  1.00  0.00      A    C
ATOM   2270  HC  DCE A 190       3.236  21.081  40.882  1.00  0.00      A    H
ATOM   2271  HC1 DCE A 190       3.787  19.773  39.946  1.00  0.00      A    H
ATOM   2272  Cl  DCE A 190       3.741  19.119  42.300  1.00  0.00      A   CL
ATOM   2273  CT1 DCE A 190       1.760  19.638  40.507  1.00  0.00      A    C
ATOM   2274  HC2 DCE A 190       1.579  20.006  39.497  1.00  0.00      A    H
ATOM   2275  Cl1 DCE A 190       1.389  17.892  40.380  1.00  0.00      A   CL
ATOM   2276  HC3 DCE A 190       0.991  20.115  41.116  1.00  0.00      A    H
ATOM   2281  CT  DCE A 191      31.505   9.105   5.023  1.00  0.00      A    C
ATOM   2282  HC  DCE A 191      30.595   9.397   5.546  1.00  0.00      A    H
ATOM   2283  HC1 DCE A 191      32.071   8.401   5.633  1.00  0.00      A    H
ATOM   2284  Cl  DCE A 191      30.876   8.195   3.581  1.00  0.00      A   CL
ATOM   2285  CT1 DCE A 191      32.325  10.391   4.651  1.00  0.00      A    C
ATOM   2286  HC2 DCE A 191      33.088  10.575   5.408  1.00  0.00      A    H
ATOM   2287  Cl1 DCE A 191      33.156  10.218   3.105  1.00  0.00      A   CL
ATOM   2288  HC3 DCE A 191      31.717  11.295   4.623  1.00  0.00      A    H
ATOM   2293  CT  DCE A 192       6.828  14.238   4.885  1.00  0.00      A    C
ATOM   2294  HC  DCE A 192       7.227  15.054   4.283  1.00  0.00      A    H
ATOM   2295  HC1 DCE A 192       7.158  13.387   4.290  1.00  0.00      A    H
ATOM   2296  Cl  DCE A 192       7.598  14.012   6.512  1.00  0.00      A   CL
ATOM   2297  CT1 DCE A 192       5.287  14.125   4.853  1.00  0.00      A    C
ATOM   2298  HC2 DCE A 192       5.109  13.071   5.067  1.00  0.00      A    H
ATOM   2299  Cl1 DCE A 192       4.560  15.320   5.935  1.00  0.00      A   CL
ATOM   2300  HC3 DCE A 192       4.969  14.367   3.839  1.00  0.00      A    H
ATOM   2305  CT  DCE A 193      44.698  13.065   7.473  1.00  0.00      A    C
ATOM   2306  HC  DCE A 193      45.115  12.731   8.423  1.00  0.00      A    H
ATOM   2307  HC1 DCE A 193      44.547  14.142   7.539  1.00  0.00      A    H
ATOM   2308  Cl  DCE A 193      45.950  12.725   6.345  1.00  0.00      A   CL
ATOM   2309  CT1 DCE A 193      43.434  12.238   7.206  1.00  0.00      A    C
ATOM   2310  HC2 DCE A 193      43.454  11.149   7.245  1.00  0.00      A    H
ATOM   2311  Cl1 DCE A 193      42.343  12.620   8.493  1.00  0.00      A   CL
ATOM   2312  HC3 DCE A 193      42.954  12.637   6.312  1.00  0.00      A    H
ATOM   2317  CT  DCE A 194      12.108  35.073  15.525  1.00  0.00      A    C
ATOM   2318  HC  DCE A 194      11.262  35.705  15.794  1.00  0.00      A    H
ATOM   2319  HC1 DCE A 194      13.034  35.469  15.942  1.00  0.00      A    H
ATOM   2320  Cl  DCE A 194      12.085  33.405  16.157  1.00  0.00      A   CL
ATOM   2321  CT1 DCE A 194      12.347  35.123  14.021  1.00  0.00      A    C
ATOM   2322  HC2 DCE A 194      11.494  34.680  13.508  1.00  0.00      A    H
ATOM   2323  Cl1 DCE A 194      12.621  36.829  13.554  1.00  0.00      A   CL
ATOM   2324  HC3 DCE A 194      13.209  34.532  13.713  1.00  0.00      A    H
ATOM   2329  CT  DCE A 195      45.383  48.932  30.887  1.00  0.00      A    C
ATOM   2330  HC  DCE A 195      46.226  48.263  31.062  1.00  0.00      A    H
ATOM   2331  HC1 DCE A 195      44.532  48.696  31.525  1.00  0.00      A    H
ATOM   2332  Cl  DCE A 195      46.017  50.500  31.509  1.00  0.00      A   CL
ATOM   2333  CT1 DCE A 195      45.078  49.126  29.404  1.00  0.00      A    C
ATOM   2334  HC2 DCE A 195      44.247  49.829  29.341  1.00  0.00      A    H
ATOM   2335  Cl1 DCE A 195      46.506  50.062  28.711  1.00  0.00      A   CL
ATOM   2336  HC3 DCE A 195      44.817  48.196  28.899  1.00  0.00      A    H
ATOM   2341  CT  DCE A 196      15.050  17.478   7.793  1.00  0.00      A    C
ATOM   2342  HC  DCE A 196      15.398  16.825   8.593  1.00  0.00      A    H
ATOM   2343  HC1 DCE A 196      14.854  16.826   6.942  1.00  0.00      A    H
ATOM   2344  Cl  DCE A 196      13.522  18.182   8.266  1.00  0.00      A   CL
ATOM   2345  CT1 DCE A 196      16.039  18.560   7.403  1.00  0.00      A    C
ATOM   2346  HC2 DCE A 196      16.226  19.244   8.231  1.00  0.00      A    H
ATOM   2347  Cl1 DCE A 196      17.597  17.753   6.932  1.00  0.00      A   CL
ATOM   2348  HC3 DCE A 196      15.790  19.181   6.542  1.00  0.00      A    H
ATOM   2353  CT  DCE A 197      54.056  22.740  19.139  1.00  0.00      A    C
ATOM   2354  HC  DCE A 197      54.841  23.444  18.860  1.00  0.00      A    H
ATOM   2355  HC1 DCE A 197      54.164  21.790  18.616  1.00  0.00      A    H
ATOM   2356  Cl  DCE A 197      54.287  22.264  20.837  1.00  0.00      A   CL
ATOM   2357  CT1 DCE A 197      52.628  23.329  18.970  1.00  0.00      A    C
ATOM   2358  HC2 DCE A 197      52.562  24.301  19.457  1.00  0.00      A    H
ATOM   2359  Cl1 DCE A 197      52.134  23.742  17.304  1.00  0.00      A   CL
ATOM   2360  HC3 DCE A 197      51.845  22.691  19.381  1.00  0.00      A    H
ATOM   2365  CT  DCE A 198       6.241  27.519  10.271  1.00  0.00      A    C
ATOM   2366  HC  DCE A 198       6.971  27.717   9.486  1.00  0.00      A    H
ATOM   2367  HC1 DCE A 198       6.356  28.318  11.004  1.00  0.00      A    H
ATOM   2368  Cl  DCE A 198       4.638  27.821   9.639  1.00  0.00      A   CL
ATOM   2369  CT1 DCE A 198       6.428  26.139  10.915  1.00  0.00      A    C
ATOM   2370  HC2 DCE A 198       6.376  25.286  10.239  1.00  0.00      A    H
ATOM   2371  Cl1 DCE A 198       8.061  26.113  11.524  1.00  0.00      A   CL
ATOM   2372  HC3 DCE A 198       5.758  25.914  11.746  1.00  0.00      A    H
ATOM   2377  CT  DCE A 199      43.942  21.677  13.058  1.00  0.00      A    C
ATOM   2378  HC  DCE A 199      43.677  21.369  14.070  1.00  0.00      A    H
ATOM   2379  HC1 DCE A 199      43.204  22.352  12.625  1.00  0.00      A    H
ATOM   2380  Cl  DCE A 199      45.379  22.647  13.286  1.00  0.00      A   CL
ATOM   2381  CT1 DCE A 199      44.109  20.515  12.065  1.00  0.00      A    C
ATOM   2382  HC2 DCE A 199      43.307  19.777  12.094  1.00  0.00      A    H
ATOM   2383  Cl1 DCE A 199      44.156  21.042  10.335  1.00  0.00      A   CL
ATOM   2384  HC3 DCE A 199      45.065  20.028  12.254  1.00  0.00      A    H
ATOM   2389  CT  DCE A 200       9.679   9.360  50.681  1.00  0.00      A    C
ATOM   2390  HC  DCE A 200       9.246   8.828  51.527  1.00  0.00      A    H
ATOM   2391  HC1 DCE A 200       9.657   8.642  49.861  1.00  0.00      A    H
ATOM   2392  Cl  DCE A 200       8.688  10.706  50.095  1.00  0.00      A   CL
ATOM   2393  CT1 DCE A 200      11.075   9.753  51.142  1.00  0.00      A    C
ATOM   2394  HC2 DCE A 200      10.974  10.333  52.060  1.00  0.00      A    H
ATOM   2395  Cl1 DCE A 200      12.063   8.378  51.440  1.00  0.00      A   CL
ATOM   2396  HC3 DCE A 200      11.557  10.403  50.411  1.00  0.00      A    H
ATOM   2401  CT  DCE A 201      46.303  16.106  40.508  1.00  0.00      A    C
ATOM   2402  HC  DCE A 201      45.238  15.999  40.714  1.00  0.00      A    H
ATOM   2403  HC1 DCE A 201      46.444  16.671  39.587  1.00  0.00      A    H
ATOM   2404  Cl  DCE A 201      46.910  16.950  41.960  1.00  0.00      A   CL
ATOM   2405  CT1 DCE A 201      46.953  14.761  40.336  1.00  0.00      A    C
ATOM   2406  HC2 DCE A 201      48.015  14.882  40.120  1.00  0.00      A    H
ATOM   2407  Cl1 DCE A 201      46.792  13.950  41.909  1.00  0.00      A   CL
ATOM   2408  HC3 DCE A 201      46.358  14.152  39.655  1.00  0.00      A    H
ATOM   2413  CT  DCE A 202      19.752  38.373   7.608  1.00  0.00      A    C
ATOM   2414  HC  DCE A 202      19.314  37.849   6.758  1.00  0.00      A    H
ATOM   2415  HC1 DCE A 202      19.511  39.434   7.548  1.00  0.00      A    H
ATOM   2416  Cl  DCE A 202      19.101  37.769   9.159  1.00  0.00      A   CL
ATOM   2417  CT1 DCE A 202      21.251  38.050   7.410  1.00  0.00      A    C
ATOM   2418  HC2 DCE A 202      21.693  38.256   6.436  1.00  0.00      A    H
ATOM   2419  Cl1 DCE A 202      22.185  38.987   8.609  1.00  0.00      A   CL
ATOM   2420  HC3 DCE A 202      21.427  36.990   7.596  1.00  0.00      A    H
ATOM   2425  CT  DCE A 203      43.544  37.232  38.823  1.00  0.00      A    C
ATOM   2426  HC  DCE A 203      43.449  37.114  39.902  1.00  0.00      A    H
ATOM   2427  HC1 DCE A 203      43.623  38.289  38.568  1.00  0.00      A    H
ATOM   2428  Cl  DCE A 203      45.069  36.505  38.351  1.00  0.00      A   CL
ATOM   2429  CT1 DCE A 203      42.285  36.664  38.209  1.00  0.00      A    C
ATOM   2430  HC2 DCE A 203      42.329  35.577  38.275  1.00  0.00      A    H
ATOM   2431  Cl1 DCE A 203      40.841  37.233  39.111  1.00  0.00      A   CL
ATOM   2432  HC3 DCE A 203      42.104  37.045  37.204  1.00  0.00      A    H
ATOM   2437  CT  DCE A 204       3.089  32.535   3.802  1.00  0.00      A    C
ATOM   2438  HC  DCE A 204       4.009  32.977   4.184  1.00  0.00      A    H
ATOM   2439  HC1 DCE A 204       2.416  33.279   3.375  1.00  0.00      A    H
ATOM   2440  Cl  DCE A 204       3.640  31.332   2.653  1.00  0.00      A   CL
ATOM   2441  CT1 DCE A 204       2.322  31.862   4.917  1.00  0.00      A    C
ATOM   2442  HC2 DCE A 204       1.511  31.285   4.471  1.00  0.00      A    H
ATOM   2443  Cl1 DCE A 204       3.125  30.628   5.923  1.00  0.00      A   CL
ATOM   2444  HC3 DCE A 204       1.835  32.596   5.559  1.00  0.00      A    H
ATOM   2449  CT  DCE A 205      54.773  35.046  32.067  1.00  0.00      A    C
ATOM   2450  HC  DCE A 205      55.835  35.095  31.826  1.00  0.00      A    H
ATOM   2451  HC1 DCE A 205      54.613  35.643  32.965  1.00  0.00      A    H
ATOM   2452  Cl  DCE A 205      53.949  35.661  30.665  1.00  0.00      A   CL
ATOM   2453  CT1 DCE A 205      54.467  33.591  32.252  1.00  0.00      A    C
ATOM   2454  HC2 DCE A 205      54.698  33.197  31.263  1.00  0.00      A    H
ATOM   2455  Cl1 DCE A 205      55.495  32.936  33.525  1.00  0.00      A   CL
ATOM   2456  HC3 DCE A 205      53.419  33.472  32.530  1.00  0.00      A    H
ATOM   2461  CT  DCE A 206      21.185  16.528   4.749  1.00  0.00      A    C
ATOM   2462  HC  DCE A 206      21.404  16.731   5.797  1.00  0.00      A    H
ATOM   2463  HC1 DCE A 206      20.435  17.219   4.363  1.00  0.00      A    H
ATOM   2464  Cl  DCE A 206      22.690  16.793   3.912  1.00  0.00      A   CL
ATOM   2465  CT1 DCE A 206      20.661  15.124   4.584  1.00  0.00      A    C
ATOM   2466  HC2 DCE A 206      20.426  14.758   3.584  1.00  0.00      A    H
ATOM   2467  Cl1 DCE A 206      22.046  14.113   5.159  1.00  0.00      A   CL
ATOM   2468  HC3 DCE A 206      19.793  14.874   5.194  1.00  0.00      A    H
ATOM   2473  CT  DCE A 207      24.865  47.205  54.024  1.00  0.00      A    C
ATOM   2474  HC  DCE A 207      24.190  46.364  53.861  1.00  0.00      A    H
ATOM   2475  HC1 DCE A 207      25.689  46.990  53.344  1.00  0.00      A    H
ATOM   2476  Cl  DCE A 207      24.179  48.757  53.512  1.00  0.00      A   CL
ATOM   2477  CT1 DCE A 207      25.371  47.464  55.406  1.00  0.00      A    C
ATOM   2478  HC2 DCE A 207      24.690  47.811  56.184  1.00  0.00      A    H
ATOM   2479  Cl1 DCE A 207      26.059  45.979  56.065  1.00  0.00      A   CL
ATOM   2480  HC3 DCE A 207      26.251  48.105  55.350  1.00  0.00      A    H
ATOM   2485  CT  DCE A 208      52.355  41.872  50.782  1.00  0.00      A    C
ATOM   2486  HC  DCE A 208      53.073  42.067  49.986  1.00  0.00      A    H
ATOM   2487  HC1 DCE A 208      52.607  42.625  51.529  1.00  0.00      A    H
ATOM   2488  Cl  DCE A 208      50.674  42.000  50.494  1.00  0.00      A   CL
ATOM   2489  CT1 DCE A 208      52.532  40.470  51.235  1.00  0.00      A    C
ATOM   2490  HC2 DCE A 208      52.021  39.690  50.671  1.00  0.00      A    H
ATOM   2491  Cl1 DCE A 208      54.276  40.050  51.195  1.00  0.00      A   CL
ATOM   2492  HC3 DCE A 208      52.203  40.336  52.265  1.00  0.00      A    H
ATOM   2497  CT  DCE A 209      15.709  20.202  24.463  1.00  0.00      A    C
ATOM   2498  HC  DCE A 209      15.006  19.501  24.913  1.00  0.00      A    H
ATOM   2499  HC1 DCE A 209      16.462  20.395  25.227  1.00  0.00      A    H
ATOM   2500  Cl  DCE A 209      16.431  19.500  22.972  1.00  0.00      A   CL
ATOM   2501  CT1 DCE A 209      14.929  21.536  24.273  1.00  0.00      A    C
ATOM   2502  HC2 DCE A 209      14.431  21.842  25.193  1.00  0.00      A    H
ATOM   2503  Cl1 DCE A 209      15.964  22.766  23.584  1.00  0.00      A   CL
ATOM   2504  HC3 DCE A 209      14.095  21.453  23.576  1.00  0.00      A    H
ATOM   2509  CT  DCE A 210      15.872  23.656  53.726  1.00  0.00      A    C
ATOM   2510  HC  DCE A 210      15.094  23.266  54.382  1.00  0.00      A    H
ATOM   2511  HC1 DCE A 210      15.687  24.704  53.489  1.00  0.00      A    H
ATOM   2512  Cl  DCE A 210      17.442  23.633  54.469  1.00  0.00      A   CL
ATOM   2513  CT1 DCE A 210      15.904  22.768  52.480  1.00  0.00      A    C
ATOM   2514  HC2 DCE A 210      16.630  23.007  51.703  1.00  0.00      A    H
ATOM   2515  Cl1 DCE A 210      16.623  21.239  53.102  1.00  0.00      A   CL
ATOM   2516  HC3 DCE A 210      14.927  22.553  52.048  1.00  0.00      A    H
ATOM   2521  CT  DCE A 211      26.105   0.971  24.794  1.00  0.00      A    C
ATOM   2522  HC  DCE A 211      25.987   0.592  25.810  1.00  0.00      A    H
ATOM   2523  HC1 DCE A 211      25.114   0.950  24.339  1.00  0.00      A    H
ATOM   2524  Cl  DCE A 211      26.474   2.693  24.920  1.00  0.00      A   CL
ATOM   2525  CT1 DCE A 211      27.092   0.169  23.974  1.00  0.00      A    C
ATOM   2526  HC2 DCE A 211      26.968   0.393  22.914  1.00  0.00      A    H
ATOM   2527  Cl1 DCE A 211      28.723   0.627  24.532  1.00  0.00      A   CL
ATOM   2528  HC3 DCE A 211      26.966  -0.910  24.059  1.00  0.00      A    H
ATOM   2533  CT  DCE A 212       8.309  16.521  12.976  1.00  0.00      A    C
ATOM   2534  HC  DCE A 212       9.066  15.740  13.048  1.00  0.00      A    H
ATOM   2535  HC1 DCE A 212       8.573  16.917  11.995  1.00  0.00      A    H
ATOM   2536  Cl  DCE A 212       6.781  15.683  13.018  1.00  0.00      A   CL
ATOM   2537  CT1 DCE A 212       8.365  17.623  14.188  1.00  0.00      A    C
ATOM   2538  HC2 DCE A 212       8.287  17.216  15.197  1.00  0.00      A    H
ATOM   2539  Cl1 DCE A 212       9.695  18.790  14.039  1.00  0.00      A   CL
ATOM   2540  HC3 DCE A 212       7.499  18.241  13.954  1.00  0.00      A    H
ATOM   2545  CT  DCE A 213      17.036   6.409  11.958  1.00  0.00      A    C
ATOM   2546  HC  DCE A 213      16.745   7.245  11.322  1.00  0.00      A    H
ATOM   2547  HC1 DCE A 213      18.045   6.563  12.340  1.00  0.00      A    H
ATOM   2548  Cl  DCE A 213      15.950   6.449  13.389  1.00  0.00      A   CL
ATOM   2549  CT1 DCE A 213      16.853   5.055  11.296  1.00  0.00      A    C
ATOM   2550  HC2 DCE A 213      15.779   4.864  11.303  1.00  0.00      A    H
ATOM   2551  Cl1 DCE A 213      17.401   5.094   9.599  1.00  0.00      A   CL
ATOM   2552  HC3 DCE A 213      17.383   4.283  11.855  1.00  0.00      A    H
ATOM   2557  CT  DCE A 214       3.282   5.582  10.724  1.00  0.00      A    C
ATOM   2558  HC  DCE A 214       4.228   5.949  10.325  1.00  0.00      A    H
ATOM   2559  HC1 DCE A 214       2.553   6.392  10.695  1.00  0.00      A    H
ATOM   2560  Cl  DCE A 214       2.675   4.404   9.617  1.00  0.00      A   CL
ATOM   2561  CT1 DCE A 214       3.362   5.026  12.186  1.00  0.00      A    C
ATOM   2562  HC2 DCE A 214       4.059   4.190  12.229  1.00  0.00      A    H
ATOM   2563  Cl1 DCE A 214       3.830   6.304  13.308  1.00  0.00      A   CL
ATOM   2564  HC3 DCE A 214       2.419   4.588  12.513  1.00  0.00      A    H
ATOM   2569  CT  DCE A 215      28.481  27.036  15.250  1.00  0.00      A    C
ATOM   2570  HC  DCE A 215      28.204  28.089  15.297  1.00  0.00      A    H
ATOM   2571  HC1 DCE A 215      27.598  26.469  14.955  1.00  0.00      A    H
ATOM   2572  Cl  DCE A 215      29.621  26.780  13.927  1.00  0.00      A   CL
ATOM   2573  CT1 DCE A 215      29.086  26.574  16.573  1.00  0.00      A    C
ATOM   2574  HC2 DCE A 215      28.340  26.635  17.365  1.00  0.00      A    H
ATOM   2575  Cl1 DCE A 215      29.716  24.894  16.427  1.00  0.00      A   CL
ATOM   2576  HC3 DCE A 215      29.915  27.179  16.941  1.00  0.00      A    H
ATOM   2581  CT  DCE A 216      35.216  46.868  40.687  1.00  0.00      A    C
ATOM   2582  HC  DCE A 216      34.699  47.385  41.496  1.00  0.00      A    H
ATOM   2583  HC1 DCE A 216      36.289  46.937  40.862  1.00  0.00      A    H
ATOM   2584  Cl  DCE A 216      34.781  45.144  40.653  1.00  0.00      A   CL
ATOM   2585  CT1 DCE A 216      35.135  47.558  39.310  1.00  0.00      A    C
ATOM   2586  HC2 DCE A 216      34.162  47.710  38.842  1.00  0.00      A    H
ATOM   2587  Cl1 DCE A 216      35.593  49.239  39.616  1.00  0.00      A   CL
ATOM   2588  HC3 DCE A 216      35.783  47.118  38.553  1.00  0.00      A    H
ATOM   2593  CT  DCE A 217      37.713   5.092  25.147  1.00  0.00      A    C
ATOM   2594  HC  DCE A 217      37.747   6.144  24.862  1.00  0.00      A    H
ATOM   2595  HC1 DCE A 217      36.881   4.725  24.547  1.00  0.00      A    H
ATOM   2596  Cl  DCE A 217      39.169   4.332  24.557  1.00  0.00      A   CL
ATOM   2597  CT1 DCE A 217      37.652   5.071  26.663  1.00  0.00      A    C
ATOM   2598  HC2 DCE A 217      37.254   4.145  27.078  1.00  0.00      A    H
ATOM   2599  Cl1 DCE A 217      39.318   5.410  27.180  1.00  0.00      A   CL
ATOM   2600  HC3 DCE A 217      37.020   5.899  26.983  1.00  0.00      A    H
ATOM   2605  CT  DCE A 218      50.735  44.926  13.035  1.00  0.00      A    C
ATOM   2606  HC  DCE A 218      50.441  43.982  13.494  1.00  0.00      A    H
ATOM   2607  HC1 DCE A 218      51.049  45.467  13.927  1.00  0.00      A    H
ATOM   2608  Cl  DCE A 218      52.166  44.686  12.024  1.00  0.00      A   CL
ATOM   2609  CT1 DCE A 218      49.638  45.587  12.164  1.00  0.00      A    C
ATOM   2610  HC2 DCE A 218      49.771  46.621  11.844  1.00  0.00      A    H
ATOM   2611  Cl1 DCE A 218      49.466  44.613  10.689  1.00  0.00      A   CL
ATOM   2612  HC3 DCE A 218      48.764  45.600  12.815  1.00  0.00      A    H
ATOM   2617  CT  DCE A 219       2.940  23.979  19.166  1.00  0.00      A    C
ATOM   2618  HC  DCE A 219       2.419  23.599  18.287  1.00  0.00      A    H
ATOM   2619  HC1 DCE A 219       2.533  24.953  19.439  1.00  0.00      A    H
ATOM   2620  Cl  DCE A 219       2.553  22.986  20.554  1.00  0.00      A   CL
ATOM   2621  CT1 DCE A 219       4.441  23.948  19.011  1.00  0.00      A    C
ATOM   2622  HC2 DCE A 219       4.891  24.205  19.970  1.00  0.00      A    H
ATOM   2623  Cl1 DCE A 219       4.820  22.240  18.718  1.00  0.00      A   CL
ATOM   2624  HC3 DCE A 219       4.847  24.544  18.194  1.00  0.00      A    H
ATOM   2629  CT  DCE A 220      29.799  37.668  37.507  1.00  0.00      A    C
ATOM   2630  HC  DCE A 220      30.299  38.552  37.901  1.00  0.00      A    H
ATOM   2631  HC1 DCE A 220      30.636  37.256  36.943  1.00  0.00      A    H
ATOM   2632  Cl  DCE A 220      29.637  36.433  38.777  1.00  0.00      A   CL
ATOM   2633  CT1 DCE A 220      28.408  37.882  36.810  1.00  0.00      A    C
ATOM   2634  HC2 DCE A 220      28.137  36.967  36.281  1.00  0.00      A    H
ATOM   2635  Cl1 DCE A 220      27.284  38.487  38.085  1.00  0.00      A   CL
ATOM   2636  HC3 DCE A 220      28.260  38.615  36.017  1.00  0.00      A    H
ATOM   2641  CT  DCE A 221       2.589  15.731  20.458  1.00  0.00      A    C
ATOM   2642  HC  DCE A 221       1.705  16.122  19.954  1.00  0.00      A    H
ATOM   2643  HC1 DCE A 221       3.407  16.402  20.197  1.00  0.00      A    H
ATOM   2644  Cl  DCE A 221       2.269  15.791  22.169  1.00  0.00      A   CL
ATOM   2645  CT1 DCE A 221       2.935  14.281  19.907  1.00  0.00      A    C
ATOM   2646  HC2 DCE A 221       2.161  13.515  19.962  1.00  0.00      A    H
ATOM   2647  Cl1 DCE A 221       3.297  14.358  18.201  1.00  0.00      A   CL
ATOM   2648  HC3 DCE A 221       3.756  13.789  20.429  1.00  0.00      A    H
ATOM   2653  CT  DCE A 222      25.152  45.846  25.324  1.00  0.00      A    C
ATOM   2654  HC  DCE A 222      24.817  46.722  25.881  1.00  0.00      A    H
ATOM   2655  HC1 DCE A 222      25.729  45.176  25.960  1.00  0.00      A    H
ATOM   2656  Cl  DCE A 222      23.814  45.033  24.514  1.00  0.00      A   CL
ATOM   2657  CT1 DCE A 222      26.160  46.361  24.206  1.00  0.00      A    C
ATOM   2658  HC2 DCE A 222      26.693  45.477  23.857  1.00  0.00      A    H
ATOM   2659  Cl1 DCE A 222      25.412  47.179  22.817  1.00  0.00      A   CL
ATOM   2660  HC3 DCE A 222      26.848  47.053  24.693  1.00  0.00      A    H
ATOM   2665  CT  DCE A 223      47.056  23.674  32.108  1.00  0.00      A    C
ATOM   2666  HC  DCE A 223      46.214  24.216  31.677  1.00  0.00      A    H
ATOM   2667  HC1 DCE A 223      47.708  23.241  31.350  1.00  0.00      A    H
ATOM   2668  Cl  DCE A 223      47.986  25.021  32.848  1.00  0.00      A   CL
ATOM   2669  CT1 DCE A 223      46.552  22.730  33.269  1.00  0.00      A    C
ATOM   2670  HC2 DCE A 223      47.327  22.536  34.010  1.00  0.00      A    H
ATOM   2671  Cl1 DCE A 223      45.182  23.627  34.030  1.00  0.00      A   CL
ATOM   2672  HC3 DCE A 223      46.181  21.787  32.868  1.00  0.00      A    H
ATOM   2677  CT  DCE A 224       8.880  26.788   2.761  1.00  0.00      A    C
ATOM   2678  HC  DCE A 224       9.704  26.077   2.823  1.00  0.00      A    H
ATOM   2679  HC1 DCE A 224       8.553  27.170   3.728  1.00  0.00      A    H
ATOM   2680  Cl  DCE A 224       9.276  28.160   1.742  1.00  0.00      A   CL
ATOM   2681  CT1 DCE A 224       7.682  25.993   2.151  1.00  0.00      A    C
ATOM   2682  HC2 DCE A 224       7.875  25.803   1.096  1.00  0.00      A    H
ATOM   2683  Cl1 DCE A 224       7.385  24.444   3.034  1.00  0.00      A   CL
ATOM   2684  HC3 DCE A 224       6.749  26.503   2.391  1.00  0.00      A    H
ATOM   2689  CT  DCE A 225      12.236  30.825   1.628  1.00  0.00      A    C
ATOM   2690  HC  DCE A 225      11.278  30.462   2.002  1.00  0.00      A    H
ATOM   2691  HC1 DCE A 225      12.361  31.707   2.255  1.00  0.00      A    H
ATOM   2692  Cl  DCE A 225      13.503  29.735   2.145  1.00  0.00      A   CL
ATOM   2693  CT1 DCE A 225      12.240  31.214   0.129  1.00  0.00      A    C
ATOM   2694  HC2 DCE A 225      11.359  31.791  -0.152  1.00  0.00      A    H
ATOM   2695  Cl1 DCE A 225      13.658  32.259  -0.037  1.00  0.00      A   CL
ATOM   2696  HC3 DCE A 225      12.460  30.375  -0.532  1.00  0.00      A    H
ATOM   2701  CT  DCE A 226       7.276  12.517  11.466  1.00  0.00      A    C
ATOM   2702  HC  DCE A 226       7.212  11.429  11.448  1.00  0.00      A    H
ATOM   2703  HC1 DCE A 226       6.855  12.934  12.381  1.00  0.00      A    H
ATOM   2704  Cl  DCE A 226       9.056  12.729  11.616  1.00  0.00      A   CL
ATOM   2705  CT1 DCE A 226       6.771  13.335  10.280  1.00  0.00      A    C
ATOM   2706  HC2 DCE A 226       7.377  13.194   9.385  1.00  0.00      A    H
ATOM   2707  Cl1 DCE A 226       5.108  12.953   9.823  1.00  0.00      A   CL
ATOM   2708  HC3 DCE A 226       6.595  14.364  10.591  1.00  0.00      A    H
ATOM   2713  CT  DCE A 227       6.730  48.268  51.413  1.00  0.00      A    C
ATOM   2714  HC  DCE A 227       7.170  47.404  50.914  1.00  0.00      A    H
ATOM   2715  HC1 DCE A 227       6.495  49.032  50.671  1.00  0.00      A    H
ATOM   2716  Cl  DCE A 227       5.163  47.744  52.035  1.00  0.00      A   CL
ATOM   2717  CT1 DCE A 227       7.762  48.839  52.474  1.00  0.00      A    C
ATOM   2718  HC2 DCE A 227       7.236  49.595  53.057  1.00  0.00      A    H
ATOM   2719  Cl1 DCE A 227       7.950  47.493  53.659  1.00  0.00      A   CL
ATOM   2720  HC3 DCE A 227       8.680  49.308  52.120  1.00  0.00      A    H
ATOM   2725  CT  DCE A 228      41.606   7.787  10.571  1.00  0.00      A    C
ATOM   2726  HC  DCE A 228      41.688   6.973  11.290  1.00  0.00      A    H
ATOM   2727  HC1 DCE A 228      41.434   7.405   9.564  1.00  0.00      A    H
ATOM   2728  Cl  DCE A 228      40.136   8.711  10.855  1.00  0.00      A   CL
ATOM   2729  CT1 DCE A 228      42.836   8.767  10.719  1.00  0.00      A    C
ATOM   2730  HC2 DCE A 228      42.722   9.373  11.618  1.00  0.00      A    H
ATOM   2731  Cl1 DCE A 228      44.311   7.722  11.029  1.00  0.00      A   CL
ATOM   2732  HC3 DCE A 228      43.082   9.364   9.841  1.00  0.00      A    H
ATOM   2737  CT  DCE A 229       8.735  17.128   8.774  1.00  0.00      A    C
ATOM   2738  HC  DCE A 229       8.005  16.977   7.978  1.00  0.00      A    H
ATOM   2739  HC1 DCE A 229       8.102  17.282   9.649  1.00  0.00      A    H
ATOM   2740  Cl  DCE A 229       9.457  15.581   8.850  1.00  0.00      A   CL
ATOM   2741  CT1 DCE A 229       9.698  18.249   8.407  1.00  0.00      A    C
ATOM   2742  HC2 DCE A 229      10.359  17.985   7.581  1.00  0.00      A    H
ATOM   2743  Cl1 DCE A 229       8.711  19.685   8.166  1.00  0.00      A   CL
ATOM   2744  HC3 DCE A 229      10.337  18.522   9.247  1.00  0.00      A    H
ATOM   2749  CT  DCE A 230       8.778  22.271  27.017  1.00  0.00      A    C
ATOM   2750  HC  DCE A 230       8.151  22.622  27.837  1.00  0.00      A    H
ATOM   2751  HC1 DCE A 230       9.719  21.985  27.487  1.00  0.00      A    H
ATOM   2752  Cl  DCE A 230       8.095  20.792  26.310  1.00  0.00      A   CL
ATOM   2753  CT1 DCE A 230       9.008  23.339  25.880  1.00  0.00      A    C
ATOM   2754  HC2 DCE A 230       8.054  23.538  25.392  1.00  0.00      A    H
ATOM   2755  Cl1 DCE A 230       9.862  24.926  26.277  1.00  0.00      A   CL
ATOM   2756  HC3 DCE A 230       9.596  22.826  25.119  1.00  0.00      A    H
ATOM   2761  CT  DCE A 231      21.149  47.021  50.597  1.00  0.00      A    C
ATOM   2762  HC  DCE A 231      20.730  46.468  49.757  1.00  0.00      A    H
ATOM   2763  HC1 DCE A 231      21.318  46.182  51.273  1.00  0.00      A    H
ATOM   2764  Cl  DCE A 231      22.672  47.695  50.115  1.00  0.00      A   CL
ATOM   2765  CT1 DCE A 231      20.173  48.009  51.201  1.00  0.00      A    C
ATOM   2766  HC2 DCE A 231      20.608  48.797  51.815  1.00  0.00      A    H
ATOM   2767  Cl1 DCE A 231      19.465  48.956  49.851  1.00  0.00      A   CL
ATOM   2768  HC3 DCE A 231      19.460  47.424  51.783  1.00  0.00      A    H
ATOM   2773  CT  DCE A 232      47.463  33.607  36.973  1.00  0.00      A    C
ATOM   2774  HC  DCE A 232      46.546  34.120  37.264  1.00  0.00      A    H
ATOM   2775  HC1 DCE A 232      47.202  32.637  36.551  1.00  0.00      A    H
ATOM   2776  Cl  DCE A 232      48.163  34.610  35.717  1.00  0.00      A   CL
ATOM   2777  CT1 DCE A 232      48.408  33.661  38.153  1.00  0.00      A    C
ATOM   2778  HC2 DCE A 232      48.559  34.714  38.392  1.00  0.00      A    H
ATOM   2779  Cl1 DCE A 232      47.763  32.916  39.664  1.00  0.00      A   CL
ATOM   2780  HC3 DCE A 232      49.336  33.153  37.895  1.00  0.00      A    H
ATOM   2785  CT  DCE A 233      32.096   7.252   0.019  1.00  0.00      A    C
ATOM   2786  HC  DCE A 233      32.810   6.611  -0.497  1.00  0.00      A    H
ATOM   2787  HC1 DCE A 233      32.649   7.559   0.907  1.00  0.00      A    H
ATOM   2788  Cl  DCE A 233      31.961   8.855  -0.795  1.00  0.00      A   CL
ATOM   2789  CT1 DCE A 233      30.765   6.677   0.256  1.00  0.00      A    C
ATOM   2790  HC2 DCE A 233      30.398   6.259  -0.681  1.00  0.00      A    H
ATOM   2791  Cl1 DCE A 233      30.766   5.423   1.384  1.00  0.00      A   CL
ATOM   2792  HC3 DCE A 233      30.072   7.469   0.542  1.00  0.00      A    H
ATOM   2797  CT  DCE A 234      43.477  28.040  39.374  1.00  0.00      A    C
ATOM   2798  HC  DCE A 234      42.930  27.911  40.308  1.00  0.00      A    H
ATOM   2799  HC1 DCE A 234      43.269  29.086  39.152  1.00  0.00      A    H
ATOM   2800  Cl  DCE A 234      45.276  27.746  39.434  1.00  0.00      A   CL
ATOM   2801  CT1 DCE A 234      42.829  27.224  38.339  1.00  0.00      A    C
ATOM   2802  HC2 DCE A 234      43.038  26.159  38.435  1.00  0.00      A    H
ATOM   2803  Cl1 DCE A 234      41.135  27.594  38.126  1.00  0.00      A   CL
ATOM   2804  HC3 DCE A 234      43.368  27.445  37.417  1.00  0.00      A    H
ATOM   2809  CT  DCE A 235      43.570  29.854  53.283  1.00  0.00      A    C
ATOM   2810  HC  DCE A 235      43.720  28.872  53.731  1.00  0.00      A    H
ATOM   2811  HC1 DCE A 235      44.470  30.420  53.524  1.00  0.00      A    H
ATOM   2812  Cl  DCE A 235      43.385  29.683  51.596  1.00  0.00      A   CL
ATOM   2813  CT1 DCE A 235      42.448  30.600  53.928  1.00  0.00      A    C
ATOM   2814  HC2 DCE A 235      42.583  31.657  53.696  1.00  0.00      A    H
ATOM   2815  Cl1 DCE A 235      40.851  29.905  53.612  1.00  0.00      A   CL
ATOM   2816  HC3 DCE A 235      42.633  30.435  54.990  1.00  0.00      A    H
ATOM   2821  CT  DCE A 236      18.942  25.312  48.868  1.00  0.00      A    C
ATOM   2822  HC  DCE A 236      19.510  24.413  48.627  1.00  0.00      A    H
ATOM   2823  HC1 DCE A 236      18.175  25.475  48.112  1.00  0.00      A    H
ATOM   2824  Cl  DCE A 236      18.107  25.042  50.441  1.00  0.00      A   CL
ATOM   2825  CT1 DCE A 236      19.873  26.485  48.999  1.00  0.00      A    C
ATOM   2826  HC2 DCE A 236      20.502  26.488  49.889  1.00  0.00      A    H
ATOM   2827  Cl1 DCE A 236      20.942  26.622  47.532  1.00  0.00      A   CL
ATOM   2828  HC3 DCE A 236      19.304  27.411  48.926  1.00  0.00      A    H
ATOM   2833  CT  DCE A 237      18.452  14.918   9.813  1.00  0.00      A    C
ATOM   2834  HC  DCE A 237      17.515  14.622   9.340  1.00  0.00      A    H
ATOM   2835  HC1 DCE A 237      18.601  14.120  10.541  1.00  0.00      A    H
ATOM   2836  Cl  DCE A 237      19.653  14.693   8.477  1.00  0.00      A   CL
ATOM   2837  CT1 DCE A 237      18.415  16.271  10.470  1.00  0.00      A    C
ATOM   2838  HC2 DCE A 237      17.554  16.515  11.093  1.00  0.00      A    H
ATOM   2839  Cl1 DCE A 237      19.842  16.718  11.415  1.00  0.00      A   CL
ATOM   2840  HC3 DCE A 237      18.410  17.043   9.700  1.00  0.00      A    H
ATOM   2845  CT  DCE A 238      45.378   4.928  49.873  1.00  0.00      A    C
ATOM   2846  HC  DCE A 238      45.391   4.026  49.262  1.00  0.00      A    H
ATOM   2847  HC1 DCE A 238      45.188   4.538  50.873  1.00  0.00      A    H
ATOM   2848  Cl  DCE A 238      46.952   5.686  49.836  1.00  0.00      A   CL
ATOM   2849  CT1 DCE A 238      44.257   5.864  49.374  1.00  0.00      A    C
ATOM   2850  HC2 DCE A 238      44.255   6.655  50.124  1.00  0.00      A    H
ATOM   2851  Cl1 DCE A 238      44.854   6.521  47.787  1.00  0.00      A   CL
ATOM   2852  HC3 DCE A 238      43.243   5.477  49.272  1.00  0.00      A    H
ATOM   2857  CT  DCE A 239      28.598  53.941  29.968  1.00  0.00      A    C
ATOM   2858  HC  DCE A 239      28.974  54.630  30.724  1.00  0.00      A    H
ATOM   2859  HC1 DCE A 239      29.350  53.926  29.179  1.00  0.00      A    H
ATOM   2860  Cl  DCE A 239      28.405  52.273  30.571  1.00  0.00      A   CL
ATOM   2861  CT1 DCE A 239      27.227  54.458  29.549  1.00  0.00      A    C
ATOM   2862  HC2 DCE A 239      27.380  55.529  29.412  1.00  0.00      A    H
ATOM   2863  Cl1 DCE A 239      26.575  53.676  28.156  1.00  0.00      A   CL
ATOM   2864  HC3 DCE A 239      26.459  54.332  30.312  1.00  0.00      A    H
ATOM   2869  CT  DCE A 240       6.745  16.210  17.534  1.00  0.00      A    C
ATOM   2870  HC  DCE A 240       6.503  16.133  16.474  1.00  0.00      A    H
ATOM   2871  HC1 DCE A 240       6.489  15.242  17.964  1.00  0.00      A    H
ATOM   2872  Cl  DCE A 240       8.502  16.412  17.797  1.00  0.00      A   CL
ATOM   2873  CT1 DCE A 240       5.986  17.295  18.271  1.00  0.00      A    C
ATOM   2874  HC2 DCE A 240       6.726  17.710  18.955  1.00  0.00      A    H
ATOM   2875  Cl1 DCE A 240       5.509  18.506  17.054  1.00  0.00      A   CL
ATOM   2876  HC3 DCE A 240       5.215  16.877  18.918  1.00  0.00      A    H
ATOM   2881  CT  DCE A 241       4.271  53.157  35.521  1.00  0.00      A    C
ATOM   2882  HC  DCE A 241       4.942  54.016  35.557  1.00  0.00      A    H
ATOM   2883  HC1 DCE A 241       3.248  53.533  35.519  1.00  0.00      A    H
ATOM   2884  Cl  DCE A 241       4.417  52.142  34.044  1.00  0.00      A   CL
ATOM   2885  CT1 DCE A 241       4.535  52.234  36.754  1.00  0.00      A    C
ATOM   2886  HC2 DCE A 241       4.147  52.590  37.708  1.00  0.00      A    H
ATOM   2887  Cl1 DCE A 241       3.768  50.638  36.588  1.00  0.00      A   CL
ATOM   2888  HC3 DCE A 241       5.609  52.061  36.814  1.00  0.00      A    H
ATOM   2893  CT  DCE A 242      29.796  40.920  50.593  1.00  0.00      A    C
ATOM   2894  HC  DCE A 242      30.514  41.692  50.318  1.00  0.00      A    H
ATOM   2895  HC1 DCE A 242      29.548  40.877  51.654  1.00  0.00      A    H
ATOM   2896  Cl  DCE A 242      28.340  41.221  49.611  1.00  0.00      A   CL
ATOM   2897  CT1 DCE A 242      30.475  39.622  50.161  1.00  0.00      A    C
ATOM   2898  HC2 DCE A 242      31.435  39.547  50.672  1.00  0.00      A    H
ATOM   2899  Cl1 DCE A 242      29.559  38.176  50.746  1.00  0.00      A   CL
ATOM   2900  HC3 DCE A 242      30.639  39.407  49.106  1.00  0.00      A    H
ATOM   2905  CT  DCE A 243      23.357  14.718  30.594  1.00  0.00      A    C
ATOM   2906  HC  DCE A 243      22.572  15.453  30.420  1.00  0.00      A    H
ATOM   2907  HC1 DCE A 243      24.229  14.887  29.962  1.00  0.00      A    H
ATOM   2908  Cl  DCE A 243      24.115  14.893  32.215  1.00  0.00      A   CL
ATOM   2909  CT1 DCE A 243      22.738  13.362  30.351  1.00  0.00      A    C
ATOM   2910  HC2 DCE A 243      21.964  13.165  31.093  1.00  0.00      A    H
ATOM   2911  Cl1 DCE A 243      22.141  13.228  28.661  1.00  0.00      A   CL
ATOM   2912  HC3 DCE A 243      23.458  12.547  30.428  1.00  0.00      A    H
ATOM   2917  CT  DCE A 244      14.206  10.608  11.780  1.00  0.00      A    C
ATOM   2918  HC  DCE A 244      14.548  11.624  11.979  1.00  0.00      A    H
ATOM   2919  HC1 DCE A 244      14.853  10.098  11.066  1.00  0.00      A    H
ATOM   2920  Cl  DCE A 244      14.366   9.637  13.320  1.00  0.00      A   CL
ATOM   2921  CT1 DCE A 244      12.735  10.611  11.328  1.00  0.00      A    C
ATOM   2922  HC2 DCE A 244      12.633  10.874  10.275  1.00  0.00      A    H
ATOM   2923  Cl1 DCE A 244      12.035   8.999  11.629  1.00  0.00      A   CL
ATOM   2924  HC3 DCE A 244      12.068  11.339  11.789  1.00  0.00      A    H
ATOM   2929  CT  DCE A 245      53.732  52.027  29.518  1.00  0.00      A    C
ATOM   2930  HC  DCE A 245      52.808  52.454  29.128  1.00  0.00      A    H
ATOM   2931  HC1 DCE A 245      54.594  52.119  28.858  1.00  0.00      A    H
ATOM   2932  Cl  DCE A 245      54.048  53.052  30.960  1.00  0.00      A   CL
ATOM   2933  CT1 DCE A 245      53.335  50.620  30.085  1.00  0.00      A    C
ATOM   2934  HC2 DCE A 245      52.626  50.723  30.907  1.00  0.00      A    H
ATOM   2935  Cl1 DCE A 245      52.549  49.607  28.818  1.00  0.00      A   CL
ATOM   2936  HC3 DCE A 245      54.215  50.090  30.450  1.00  0.00      A    H
ATOM   2941  CT  DCE A 246      50.213  27.956  47.642  1.00  0.00      A    C
ATOM   2942  HC  DCE A 246      50.239  28.576  48.538  1.00  0.00      A    H
ATOM   2943  HC1 DCE A 246      51.066  27.281  47.705  1.00  0.00      A    H
ATOM   2944  Cl  DCE A 246      48.700  27.070  47.380  1.00  0.00      A   CL
ATOM   2945  CT1 DCE A 246      50.391  28.841  46.354  1.00  0.00      A    C
ATOM   2946  HC2 DCE A 246      50.361  28.210  45.466  1.00  0.00      A    H
ATOM   2947  Cl1 DCE A 246      49.087  30.058  46.367  1.00  0.00      A   CL
ATOM   2948  HC3 DCE A 246      51.332  29.381  46.248  1.00  0.00      A    H
ATOM   2953  CT  DCE A 247      52.028  19.743  39.526  1.00  0.00      A    C
ATOM   2954  HC  DCE A 247      51.562  19.129  38.755  1.00  0.00      A    H
ATOM   2955  HC1 DCE A 247      51.250  20.383  39.943  1.00  0.00      A    H
ATOM   2956  Cl  DCE A 247      52.748  18.588  40.634  1.00  0.00      A   CL
ATOM   2957  CT1 DCE A 247      53.156  20.562  38.960  1.00  0.00      A    C
ATOM   2958  HC2 DCE A 247      52.710  21.082  38.112  1.00  0.00      A    H
ATOM   2959  Cl1 DCE A 247      53.831  21.828  40.068  1.00  0.00      A   CL
ATOM   2960  HC3 DCE A 247      53.920  19.972  38.455  1.00  0.00      A    H
ATOM   2965  CT  DCE A 248      13.003  38.114  44.387  1.00  0.00      A    C
ATOM   2966  HC  DCE A 248      14.054  38.335  44.575  1.00  0.00      A    H
ATOM   2967  HC1 DCE A 248      12.804  37.326  45.113  1.00  0.00      A    H
ATOM   2968  Cl  DCE A 248      12.042  39.596  44.868  1.00  0.00      A   CL
ATOM   2969  CT1 DCE A 248      12.732  37.712  42.953  1.00  0.00      A    C
ATOM   2970  HC2 DCE A 248      13.341  36.888  42.582  1.00  0.00      A    H
ATOM   2971  Cl1 DCE A 248      11.074  37.170  42.631  1.00  0.00      A   CL
ATOM   2972  HC3 DCE A 248      12.922  38.569  42.307  1.00  0.00      A    H
ATOM   2977  CT  DCE A 249       9.320  45.175  49.937  1.00  0.00      A    C
ATOM   2978  HC  DCE A 249       8.519  45.044  50.665  1.00  0.00      A    H
ATOM   2979  HC1 DCE A 249       9.515  44.175  49.549  1.00  0.00      A    H
ATOM   2980  Cl  DCE A 249       8.669  46.160  48.545  1.00  0.00      A   CL
ATOM   2981  CT1 DCE A 249      10.629  45.823  50.404  1.00  0.00      A    C
ATOM   2982  HC2 DCE A 249      10.610  46.907  50.517  1.00  0.00      A    H
ATOM   2983  Cl1 DCE A 249      11.195  45.080  51.923  1.00  0.00      A   CL
ATOM   2984  HC3 DCE A 249      11.396  45.632  49.654  1.00  0.00      A    H
ATOM   2989  CT  DCE A 250      16.955  37.210  45.007  1.00  0.00      A    C
ATOM   2990  HC  DCE A 250      17.114  38.177  45.483  1.00  0.00      A    H
ATOM   2991  HC1 DCE A 250      15.941  36.882  45.236  1.00  0.00      A    H
ATOM   2992  Cl  DCE A 250      16.943  37.581  43.288  1.00  0.00      A   CL
ATOM   2993  CT1 DCE A 250      18.162  36.374  45.393  1.00  0.00      A    C
ATOM   2994  HC2 DCE A 250      19.126  36.847  45.202  1.00  0.00      A    H
ATOM   2995  Cl1 DCE A 250      18.275  35.987  47.120  1.00  0.00      A   CL
ATOM   2996  HC3 DCE A 250      18.186  35.449  44.817  1.00  0.00      A    H
ATOM   3001  CT  DCE A 251      31.721  29.259  11.581  1.00  0.00      A    C
ATOM   3002  HC  DCE A 251      31.149  28.728  12.342  1.00  0.00      A    H
ATOM   3003  HC1 DCE A 251      32.721  28.827  11.537  1.00  0.00      A    H
ATOM   3004  Cl  DCE A 251      30.988  29.249   9.983  1.00  0.00      A   CL
ATOM   3005  CT1 DCE A 251      31.633  30.685  12.154  1.00  0.00      A    C
ATOM   3006  HC2 DCE A 251      31.920  30.709  13.206  1.00  0.00      A    H
ATOM   3007  Cl1 DCE A 251      32.581  31.964  11.273  1.00  0.00      A   CL
ATOM   3008  HC3 DCE A 251      30.651  31.157  12.142  1.00  0.00      A    H
ATOM   3013  CT  DCE A 252      11.085  41.030  14.364  1.00  0.00      A    C
ATOM   3014  HC  DCE A 252      11.285  41.583  13.446  1.00  0.00      A    H
ATOM   3015  HC1 DCE A 252      11.210  39.969  14.147  1.00  0.00      A    H
ATOM   3016  Cl  DCE A 252      12.412  41.401  15.544  1.00  0.00      A   CL
ATOM   3017  CT1 DCE A 252       9.716  41.363  15.001  1.00  0.00      A    C
ATOM   3018  HC2 DCE A 252       9.691  42.358  15.443  1.00  0.00      A    H
ATOM   3019  Cl1 DCE A 252       8.505  41.346  13.735  1.00  0.00      A   CL
ATOM   3020  HC3 DCE A 252       9.391  40.631  15.741  1.00  0.00      A    H
ATOM   3025  CT  DCE A 253      51.002   3.878  14.222  1.00  0.00      A    C
ATOM   3026  HC  DCE A 253      52.069   3.721  14.378  1.00  0.00      A    H
ATOM   3027  HC1 DCE A 253      50.385   3.748  15.111  1.00  0.00      A    H
ATOM   3028  Cl  DCE A 253      50.980   5.520  13.706  1.00  0.00      A   CL
ATOM   3029  CT1 DCE A 253      50.575   2.974  13.124  1.00  0.00      A    C
ATOM   3030  HC2 DCE A 253      51.196   3.054  12.232  1.00  0.00      A    H
ATOM   3031  Cl1 DCE A 253      50.627   1.280  13.576  1.00  0.00      A   CL
ATOM   3032  HC3 DCE A 253      49.552   3.242  12.859  1.00  0.00      A    H
ATOM   3037  CT  DCE A 254      30.964   4.896  49.528  1.00  0.00      A    C
ATOM   3038  HC  DCE A 254      30.823   5.458  50.451  1.00  0.00      A    H
ATOM   3039  HC1 DCE A 254      30.881   5.453  48.595  1.00  0.00      A    H
ATOM   3040  Cl  DCE A 254      32.564   4.238  49.682  1.00  0.00      A   CL
ATOM   3041  CT1 DCE A 254      29.943   3.749  49.537  1.00  0.00      A    C
ATOM   3042  HC2 DCE A 254      30.087   3.445  50.573  1.00  0.00      A    H
ATOM   3043  Cl1 DCE A 254      28.254   4.430  49.486  1.00  0.00      A   CL
ATOM   3044  HC3 DCE A 254      30.209   2.993  48.798  1.00  0.00      A    H
ATOM   3049  CT  DCE A 255      55.355  53.499  16.213  1.00  0.00      A    C
ATOM   3050  HC  DCE A 255      56.053  53.466  17.049  1.00  0.00      A    H
ATOM   3051  HC1 DCE A 255      55.722  54.113  15.391  1.00  0.00      A    H
ATOM   3052  Cl  DCE A 255      55.176  51.771  15.706  1.00  0.00      A   CL
ATOM   3053  CT1 DCE A 255      54.102  53.992  16.833  1.00  0.00      A    C
ATOM   3054  HC2 DCE A 255      53.824  53.295  17.624  1.00  0.00      A    H
ATOM   3055  Cl1 DCE A 255      54.263  55.574  17.649  1.00  0.00      A   CL
ATOM   3056  HC3 DCE A 255      53.218  54.072  16.201  1.00  0.00      A    H
ATOM   3061  CT  DCE A 256      31.299  49.832  12.509  1.00  0.00      A    C
ATOM   3062  HC  DCE A 256      31.691  50.666  11.928  1.00  0.00      A    H
ATOM   3063  HC1 DCE A 256      31.834  48.909  12.286  1.00  0.00      A    H
ATOM   3064  Cl  DCE A 256      31.527  50.330  14.176  1.00  0.00      A   CL
ATOM   3065  CT1 DCE A 256      29.757  49.689  12.288  1.00  0.00      A    C
ATOM   3066  HC2 DCE A 256      29.398  49.256  11.354  1.00  0.00      A    H
ATOM   3067  Cl1 DCE A 256      29.126  48.611  13.585  1.00  0.00      A   CL
ATOM   3068  HC3 DCE A 256      29.366  50.694  12.450  1.00  0.00      A    H
ATOM   3073  CT  DCE A 257      36.586  17.148  15.026  1.00  0.00      A    C
ATOM   3074  HC  DCE A 257      36.568  16.112  14.688  1.00  0.00      A    H
ATOM   3075  HC1 DCE A 257      37.508  17.667  14.761  1.00  0.00      A    H
ATOM   3076  Cl  DCE A 257      35.238  17.978  14.195  1.00  0.00      A   CL
ATOM   3077  CT1 DCE A 257      36.272  17.133  16.503  1.00  0.00      A    C
ATOM   3078  HC2 DCE A 257      37.039  16.750  17.175  1.00  0.00      A    H
ATOM   3079  Cl1 DCE A 257      35.970  18.805  16.957  1.00  0.00      A   CL
ATOM   3080  HC3 DCE A 257      35.409  16.496  16.697  1.00  0.00      A    H
ATOM   3085  CT  DCE A 258      12.423  22.682  44.943  1.00  0.00      A    C
ATOM   3086  HC  DCE A 258      12.058  21.992  45.704  1.00  0.00      A    H
ATOM   3087  HC1 DCE A 258      11.612  22.735  44.217  1.00  0.00      A    H
ATOM   3088  Cl  DCE A 258      12.521  24.244  45.866  1.00  0.00      A   CL
ATOM   3089  CT1 DCE A 258      13.798  22.330  44.285  1.00  0.00      A    C
ATOM   3090  HC2 DCE A 258      14.653  22.021  44.888  1.00  0.00      A    H
ATOM   3091  Cl1 DCE A 258      13.522  20.855  43.350  1.00  0.00      A   CL
ATOM   3092  HC3 DCE A 258      14.067  23.121  43.586  1.00  0.00      A    H
ATOM   3097  CT  DCE A 259      28.817  17.620  20.148  1.00  0.00      A    C
ATOM   3098  HC  DCE A 259      29.434  17.628  19.250  1.00  0.00      A    H
ATOM   3099  HC1 DCE A 259      29.015  18.404  20.879  1.00  0.00      A    H
ATOM   3100  Cl  DCE A 259      27.144  17.866  19.659  1.00  0.00      A   CL
ATOM   3101  CT1 DCE A 259      28.980  16.379  20.940  1.00  0.00      A    C
ATOM   3102  HC2 DCE A 259      28.736  15.557  20.266  1.00  0.00      A    H
ATOM   3103  Cl1 DCE A 259      30.716  16.265  21.456  1.00  0.00      A   CL
ATOM   3104  HC3 DCE A 259      28.245  16.412  21.744  1.00  0.00      A    H
ATOM   3109  CT  DCE A 260      21.632  -0.051  25.076  1.00  0.00      A    C
ATOM   3110  HC  DCE A 260      22.682  -0.262  25.279  1.00  0.00      A    H
ATOM   3111  HC1 DCE A 260      20.969  -0.894  25.273  1.00  0.00      A    H
ATOM   3112  Cl  DCE A 260      21.193   1.304  26.139  1.00  0.00      A   CL
ATOM   3113  CT1 DCE A 260      21.504   0.458  23.672  1.00  0.00      A    C
ATOM   3114  HC2 DCE A 260      20.542   0.824  23.314  1.00  0.00      A    H
ATOM   3115  Cl1 DCE A 260      22.518   1.880  23.551  1.00  0.00      A   CL
ATOM   3116  HC3 DCE A 260      21.967  -0.229  22.964  1.00  0.00      A    H
ATOM   3121  CT  DCE A 261       9.279  22.434  30.642  1.00  0.00      A    C
ATOM   3122  HC  DCE A 261       9.027  21.440  31.012  1.00  0.00      A    H
ATOM   3123  HC1 DCE A 261       9.691  22.380  29.635  1.00  0.00      A    H
ATOM   3124  Cl  DCE A 261       7.897  23.472  30.818  1.00  0.00      A   CL
ATOM   3125  CT1 DCE A 261      10.509  22.894  31.524  1.00  0.00      A    C
ATOM   3126  HC2 DCE A 261      11.215  22.110  31.797  1.00  0.00      A    H
ATOM   3127  Cl1 DCE A 261      11.426  24.057  30.647  1.00  0.00      A   CL
ATOM   3128  HC3 DCE A 261      10.309  23.340  32.499  1.00  0.00      A    H
ATOM   3133  CT  DCE A 262      33.951  13.785  12.819  1.00  0.00      A    C
ATOM   3134  HC  DCE A 262      34.999  14.041  12.663  1.00  0.00      A    H
ATOM   3135  HC1 DCE A 262      33.292  14.633  13.005  1.00  0.00      A    H
ATOM   3136  Cl  DCE A 262      33.365  12.818  11.463  1.00  0.00      A   CL
ATOM   3137  CT1 DCE A 262      34.041  12.930  13.993  1.00  0.00      A    C
ATOM   3138  HC2 DCE A 262      34.542  13.514  14.765  1.00  0.00      A    H
ATOM   3139  Cl1 DCE A 262      32.487  12.431  14.665  1.00  0.00      A   CL
ATOM   3140  HC3 DCE A 262      34.613  12.012  13.860  1.00  0.00      A    H
ATOM   3145  CT  DCE A 263      54.487  18.459  35.559  1.00  0.00      A    C
ATOM   3146  HC  DCE A 263      54.150  19.473  35.775  1.00  0.00      A    H
ATOM   3147  HC1 DCE A 263      55.121  18.576  34.680  1.00  0.00      A    H
ATOM   3148  Cl  DCE A 263      55.394  17.878  36.863  1.00  0.00      A   CL
ATOM   3149  CT1 DCE A 263      53.226  17.630  35.294  1.00  0.00      A    C
ATOM   3150  HC2 DCE A 263      53.004  17.764  34.236  1.00  0.00      A    H
ATOM   3151  Cl1 DCE A 263      53.650  15.894  35.508  1.00  0.00      A   CL
ATOM   3152  HC3 DCE A 263      52.351  17.819  35.916  1.00  0.00      A    H
ATOM   3157  CT  DCE A 264      46.815  32.008  19.484  1.00  0.00      A    C
ATOM   3158  HC  DCE A 264      47.425  32.889  19.683  1.00  0.00      A    H
ATOM   3159  HC1 DCE A 264      46.759  32.178  18.409  1.00  0.00      A    H
ATOM   3160  Cl  DCE A 264      47.699  30.489  19.637  1.00  0.00      A   CL
ATOM   3161  CT1 DCE A 264      45.576  32.105  20.368  1.00  0.00      A    C
ATOM   3162  HC2 DCE A 264      44.982  32.924  19.963  1.00  0.00      A    H
ATOM   3163  Cl1 DCE A 264      44.694  30.579  20.048  1.00  0.00      A   CL
ATOM   3164  HC3 DCE A 264      45.836  32.218  21.421  1.00  0.00      A    H
ATOM   3169  CT  DCE A 265      44.620  15.770  15.402  1.00  0.00      A    C
ATOM   3170  HC  DCE A 265      45.097  15.291  14.547  1.00  0.00      A    H
ATOM   3171  HC1 DCE A 265      43.906  15.065  15.828  1.00  0.00      A    H
ATOM   3172  Cl  DCE A 265      45.989  16.218  16.374  1.00  0.00      A   CL
ATOM   3173  CT1 DCE A 265      43.869  17.032  14.903  1.00  0.00      A    C
ATOM   3174  HC2 DCE A 265      44.556  17.707  14.392  1.00  0.00      A    H
ATOM   3175  Cl1 DCE A 265      42.708  16.602  13.568  1.00  0.00      A   CL
ATOM   3176  HC3 DCE A 265      43.234  17.516  15.646  1.00  0.00      A    H
ATOM   3181  CT  DCE A 266      29.730  25.086  49.477  1.00  0.00      A    C
ATOM   3182  HC  DCE A 266      30.228  26.022  49.225  1.00  0.00      A    H
ATOM   3183  HC1 DCE A 266      30.426  24.253  49.581  1.00  0.00      A    H
ATOM   3184  Cl  DCE A 266      29.187  25.477  51.131  1.00  0.00      A   CL
ATOM   3185  CT1 DCE A 266      28.632  24.567  48.565  1.00  0.00      A    C
ATOM   3186  HC2 DCE A 266      28.964  24.562  47.527  1.00  0.00      A    H
ATOM   3187  Cl1 DCE A 266      28.190  22.927  49.080  1.00  0.00      A   CL
ATOM   3188  HC3 DCE A 266      27.790  25.258  48.577  1.00  0.00      A    H
ATOM   3193  CT  DCE A 267      28.006  20.086  27.861  1.00  0.00      A    C
ATOM   3194  HC  DCE A 267      28.247  20.333  26.827  1.00  0.00      A    H
ATOM   3195  HC1 DCE A 267      27.004  19.660  27.920  1.00  0.00      A    H
ATOM   3196  Cl  DCE A 267      29.186  18.832  28.375  1.00  0.00      A   CL
ATOM   3197  CT1 DCE A 267      28.132  21.316  28.709  1.00  0.00      A    C
ATOM   3198  HC2 DCE A 267      29.176  21.537  28.929  1.00  0.00      A    H
ATOM   3199  Cl1 DCE A 267      27.347  22.805  27.977  1.00  0.00      A   CL
ATOM   3200  HC3 DCE A 267      27.668  21.067  29.663  1.00  0.00      A    H
ATOM   3205  CT  DCE A 268      10.168  51.435  49.111  1.00  0.00      A    C
ATOM   3206  HC  DCE A 268       9.100  51.221  49.057  1.00  0.00      A    H
ATOM   3207  HC1 DCE A 268      10.376  52.350  49.665  1.00  0.00      A    H
ATOM   3208  Cl  DCE A 268      10.831  50.032  49.988  1.00  0.00      A   CL
ATOM   3209  CT1 DCE A 268      10.614  51.518  47.705  1.00  0.00      A    C
ATOM   3210  HC2 DCE A 268      10.426  50.575  47.191  1.00  0.00      A    H
ATOM   3211  Cl1 DCE A 268       9.848  52.769  46.778  1.00  0.00      A   CL
ATOM   3212  HC3 DCE A 268      11.687  51.710  47.706  1.00  0.00      A    H
ATOM   3217  CT  DCE A 269      53.289  33.065  27.966  1.00  0.00      A    C
ATOM   3218  HC  DCE A 269      54.326  32.946  27.653  1.00  0.00      A    H
ATOM   3219  HC1 DCE A 269      53.372  33.405  28.998  1.00  0.00      A    H
ATOM   3220  Cl  DCE A 269      52.709  34.395  26.973  1.00  0.00      A   CL
ATOM   3221  CT1 DCE A 269      52.490  31.759  27.920  1.00  0.00      A    C
ATOM   3222  HC2 DCE A 269      52.173  31.357  26.958  1.00  0.00      A    H
ATOM   3223  Cl1 DCE A 269      53.394  30.507  28.792  1.00  0.00      A   CL
ATOM   3224  HC3 DCE A 269      51.597  31.901  28.528  1.00  0.00      A    H
ATOM   3229  CT  DCE A 270      46.521   7.545   8.115  1.00  0.00      A    C
ATOM   3230  HC  DCE A 270      47.302   7.658   8.867  1.00  0.00      A    H
ATOM   3231  HC1 DCE A 270      45.746   8.226   8.468  1.00  0.00      A    H
ATOM   3232  Cl  DCE A 270      47.214   8.007   6.572  1.00  0.00      A   CL
ATOM   3233  CT1 DCE A 270      46.001   6.126   8.100  1.00  0.00      A    C
ATOM   3234  HC2 DCE A 270      45.122   6.045   7.461  1.00  0.00      A    H
ATOM   3235  Cl1 DCE A 270      47.381   5.121   7.441  1.00  0.00      A   CL
ATOM   3236  HC3 DCE A 270      45.650   5.811   9.083  1.00  0.00      A    H
ATOM   3241  CT  DCE A 271      35.817  43.776  50.056  1.00  0.00      A    C
ATOM   3242  HC  DCE A 271      36.167  42.861  50.533  1.00  0.00      A    H
ATOM   3243  HC1 DCE A 271      34.829  43.631  49.619  1.00  0.00      A    H
ATOM   3244  Cl  DCE A 271      35.821  45.104  51.239  1.00  0.00      A   CL
ATOM   3245  CT1 DCE A 271      36.933  44.202  49.062  1.00  0.00      A    C
ATOM   3246  HC2 DCE A 271      37.953  44.085  49.427  1.00  0.00      A    H
ATOM   3247  Cl1 DCE A 271      36.902  43.280  47.639  1.00  0.00      A   CL
ATOM   3248  HC3 DCE A 271      36.885  45.247  48.754  1.00  0.00      A    H
ATOM   3253  CT  DCE A 272      32.056  37.198   4.960  1.00  0.00      A    C
ATOM   3254  HC  DCE A 272      32.589  36.885   4.062  1.00  0.00      A    H
ATOM   3255  HC1 DCE A 272      32.850  37.563   5.611  1.00  0.00      A    H
ATOM   3256  Cl  DCE A 272      30.913  38.523   4.509  1.00  0.00      A   CL
ATOM   3257  CT1 DCE A 272      31.238  36.084   5.563  1.00  0.00      A    C
ATOM   3258  HC2 DCE A 272      30.722  36.405   6.468  1.00  0.00      A    H
ATOM   3259  Cl1 DCE A 272      30.024  35.538   4.398  1.00  0.00      A   CL
ATOM   3260  HC3 DCE A 272      31.779  35.156   5.748  1.00  0.00      A    H
ATOM   3265  CT  DCE A 273      35.573   6.367  52.213  1.00  0.00      A    C
ATOM   3266  HC  DCE A 273      36.417   6.568  52.873  1.00  0.00      A    H
ATOM   3267  HC1 DCE A 273      34.993   5.452  52.339  1.00  0.00      A    H
ATOM   3268  Cl  DCE A 273      34.601   7.818  52.469  1.00  0.00      A   CL
ATOM   3269  CT1 DCE A 273      35.972   6.612  50.738  1.00  0.00      A    C
ATOM   3270  HC2 DCE A 273      36.472   7.573  50.616  1.00  0.00      A    H
ATOM   3271  Cl1 DCE A 273      37.011   5.294  50.171  1.00  0.00      A   CL
ATOM   3272  HC3 DCE A 273      35.151   6.623  50.021  1.00  0.00      A    H
ATOM   3277  CT  DCE A 274      38.718   6.784  35.958  1.00  0.00      A    C
ATOM   3278  HC  DCE A 274      37.740   6.789  35.476  1.00  0.00      A    H
ATOM   3279  HC1 DCE A 274      38.536   6.558  37.009  1.00  0.00      A    H
ATOM   3280  Cl  DCE A 274      39.794   5.576  35.159  1.00  0.00      A   CL
ATOM   3281  CT1 DCE A 274      39.497   8.043  35.931  1.00  0.00      A    C
ATOM   3282  HC2 DCE A 274      40.512   7.954  36.320  1.00  0.00      A    H
ATOM   3283  Cl1 DCE A 274      39.659   8.704  34.251  1.00  0.00      A   CL
ATOM   3284  HC3 DCE A 274      39.164   8.828  36.609  1.00  0.00      A    H
ATOM   3289  CT  DCE A 275      42.790  21.492   6.244  1.00  0.00      A    C
ATOM   3290  HC  DCE A 275      43.358  20.702   6.736  1.00  0.00      A    H
ATOM   3291  HC1 DCE A 275      43.411  21.820   5.411  1.00  0.00      A    H
ATOM   3292  Cl  DCE A 275      41.520  20.520   5.506  1.00  0.00      A   CL
ATOM   3293  CT1 DCE A 275      42.164  22.609   7.070  1.00  0.00      A    C
ATOM   3294  HC2 DCE A 275      41.720  23.476   6.582  1.00  0.00      A    H
ATOM   3295  Cl1 DCE A 275      40.898  21.809   8.017  1.00  0.00      A   CL
ATOM   3296  HC3 DCE A 275      42.948  22.933   7.754  1.00  0.00      A    H
ATOM   3301  CT  DCE A 276       9.976  42.296  45.720  1.00  0.00      A    C
ATOM   3302  HC  DCE A 276       9.037  42.785  45.982  1.00  0.00      A    H
ATOM   3303  HC1 DCE A 276       9.770  41.375  45.175  1.00  0.00      A    H
ATOM   3304  Cl  DCE A 276      10.816  43.407  44.727  1.00  0.00      A   CL
ATOM   3305  CT1 DCE A 276      10.863  42.158  46.964  1.00  0.00      A    C
ATOM   3306  HC2 DCE A 276      11.809  41.654  46.767  1.00  0.00      A    H
ATOM   3307  Cl1 DCE A 276      11.440  43.763  47.510  1.00  0.00      A   CL
ATOM   3308  HC3 DCE A 276      10.554  41.571  47.829  1.00  0.00      A    H
ATOM   3313  CT  DCE A 277      37.229  34.188  54.820  1.00  0.00      A    C
ATOM   3314  HC  DCE A 277      37.496  33.941  53.792  1.00  0.00      A    H
ATOM   3315  HC1 DCE A 277      36.176  33.935  54.948  1.00  0.00      A    H
ATOM   3316  Cl  DCE A 277      38.258  33.032  55.661  1.00  0.00      A   CL
ATOM   3317  CT1 DCE A 277      37.472  35.629  55.294  1.00  0.00      A    C
ATOM   3318  HC2 DCE A 277      38.404  36.074  54.946  1.00  0.00      A    H
ATOM   3319  Cl1 DCE A 277      36.248  36.673  54.673  1.00  0.00      A   CL
ATOM   3320  HC3 DCE A 277      37.476  35.786  56.372  1.00  0.00      A    H
ATOM   3325  CT  DCE A 278      32.754  37.318  12.264  1.00  0.00      A    C
ATOM   3326  HC  DCE A 278      33.702  37.202  11.739  1.00  0.00      A    H
ATOM   3327  HC1 DCE A 278      31.985  36.673  11.837  1.00  0.00      A    H
ATOM   3328  Cl  DCE A 278      33.005  36.876  13.957  1.00  0.00      A   CL
ATOM   3329  CT1 DCE A 278      32.265  38.748  12.136  1.00  0.00      A    C
ATOM   3330  HC2 DCE A 278      33.118  39.389  12.359  1.00  0.00      A    H
ATOM   3331  Cl1 DCE A 278      31.865  39.094  10.423  1.00  0.00      A   CL
ATOM   3332  HC3 DCE A 278      31.427  39.128  12.719  1.00  0.00      A    H
ATOM   3337  CT  DCE A 279       6.293   3.945  46.779  1.00  0.00      A    C
ATOM   3338  HC  DCE A 279       6.731   3.477  47.660  1.00  0.00      A    H
ATOM   3339  HC1 DCE A 279       5.719   4.685  47.337  1.00  0.00      A    H
ATOM   3340  Cl  DCE A 279       7.624   4.535  45.735  1.00  0.00      A   CL
ATOM   3341  CT1 DCE A 279       5.613   2.886  45.911  1.00  0.00      A    C
ATOM   3342  HC2 DCE A 279       4.648   2.519  46.262  1.00  0.00      A    H
ATOM   3343  Cl1 DCE A 279       5.509   3.468  44.259  1.00  0.00      A   CL
ATOM   3344  HC3 DCE A 279       6.208   1.974  45.939  1.00  0.00      A    H
ATOM   3349  CT  DCE A 280      29.194  29.003  34.525  1.00  0.00      A    C
ATOM   3350  HC  DCE A 280      29.570  28.946  33.504  1.00  0.00      A    H
ATOM   3351  HC1 DCE A 280      28.175  28.617  34.554  1.00  0.00      A    H
ATOM   3352  Cl  DCE A 280      29.997  27.859  35.571  1.00  0.00      A   CL
ATOM   3353  CT1 DCE A 280      29.365  30.442  35.102  1.00  0.00      A    C
ATOM   3354  HC2 DCE A 280      30.432  30.628  35.228  1.00  0.00      A    H
ATOM   3355  Cl1 DCE A 280      29.054  31.405  33.682  1.00  0.00      A   CL
ATOM   3356  HC3 DCE A 280      28.738  30.832  35.904  1.00  0.00      A    H
ATOM   3361  CT  DCE A 281      31.878  34.724  51.027  1.00  0.00      A    C
ATOM   3362  HC  DCE A 281      32.518  34.423  50.198  1.00  0.00      A    H
ATOM   3363  HC1 DCE A 281      30.942  35.014  50.550  1.00  0.00      A    H
ATOM   3364  Cl  DCE A 281      31.588  33.401  52.245  1.00  0.00      A   CL
ATOM   3365  CT1 DCE A 281      32.601  35.882  51.681  1.00  0.00      A    C
ATOM   3366  HC2 DCE A 281      33.458  35.510  52.242  1.00  0.00      A    H
ATOM   3367  Cl1 DCE A 281      33.127  37.095  50.451  1.00  0.00      A   CL
ATOM   3368  HC3 DCE A 281      31.863  36.358  52.326  1.00  0.00      A    H
ATOM   3373  CT  DCE A 282      30.502  19.741  42.483  1.00  0.00      A    C
ATOM   3374  HC  DCE A 282      30.798  18.729  42.209  1.00  0.00      A    H
ATOM   3375  HC1 DCE A 282      29.810  19.733  43.325  1.00  0.00      A    H
ATOM   3376  Cl  DCE A 282      32.031  20.457  43.054  1.00  0.00      A   CL
ATOM   3377  CT1 DCE A 282      29.941  20.429  41.238  1.00  0.00      A    C
ATOM   3378  HC2 DCE A 282      28.907  20.086  41.205  1.00  0.00      A    H
ATOM   3379  Cl1 DCE A 282      29.857  22.204  41.278  1.00  0.00      A   CL
ATOM   3380  HC3 DCE A 282      30.456  20.099  40.336  1.00  0.00      A    H
ATOM   3385  CT  DCE A 283       5.537  30.708  53.992  1.00  0.00      A    C
ATOM   3386  HC  DCE A 283       5.040  30.045  53.283  1.00  0.00      A    H
ATOM   3387  HC1 DCE A 283       5.014  30.664  54.946  1.00  0.00      A    H
ATOM   3388  Cl  DCE A 283       7.083  30.041  54.350  1.00  0.00      A   CL
ATOM   3389  CT1 DCE A 283       5.601  32.130  53.371  1.00  0.00      A    C
ATOM   3390  HC2 DCE A 283       6.333  32.292  52.579  1.00  0.00      A    H
ATOM   3391  Cl1 DCE A 283       3.940  32.662  52.833  1.00  0.00      A   CL
ATOM   3392  HC3 DCE A 283       5.929  32.803  54.163  1.00  0.00      A    H
ATOM   3397  CT  DCE A 284      26.486  21.722  19.777  1.00  0.00      A    C
ATOM   3398  HC  DCE A 284      26.255  20.986  19.008  1.00  0.00      A    H
ATOM   3399  HC1 DCE A 284      25.822  22.582  19.683  1.00  0.00      A    H
ATOM   3400  Cl  DCE A 284      26.177  21.075  21.369  1.00  0.00      A   CL
ATOM   3401  CT1 DCE A 284      27.922  22.261  19.678  1.00  0.00      A    C
ATOM   3402  HC2 DCE A 284      28.028  23.089  20.379  1.00  0.00      A    H
ATOM   3403  Cl1 DCE A 284      29.002  20.986  20.179  1.00  0.00      A   CL
ATOM   3404  HC3 DCE A 284      28.128  22.494  18.633  1.00  0.00      A    H
ATOM   3409  CT  DCE A 285      43.189  42.347   1.039  1.00  0.00      A    C
ATOM   3410  HC  DCE A 285      42.566  42.146   0.167  1.00  0.00      A    H
ATOM   3411  HC1 DCE A 285      44.132  41.801   1.031  1.00  0.00      A    H
ATOM   3412  Cl  DCE A 285      43.506  44.162   0.915  1.00  0.00      A   CL
ATOM   3413  CT1 DCE A 285      42.486  42.071   2.411  1.00  0.00      A    C
ATOM   3414  HC2 DCE A 285      42.301  41.000   2.319  1.00  0.00      A    H
ATOM   3415  Cl1 DCE A 285      43.617  42.377   3.829  1.00  0.00      A   CL
ATOM   3416  HC3 DCE A 285      41.558  42.610   2.605  1.00  0.00      A    H
ATOM   3421  CT  DCE A 286      19.955  51.708  54.519  1.00  0.00      A    C
ATOM   3422  HC  DCE A 286      20.678  52.512  54.382  1.00  0.00      A    H
ATOM   3423  HC1 DCE A 286      20.018  50.969  53.721  1.00  0.00      A    H
ATOM   3424  Cl  DCE A 286      20.326  50.909  56.079  1.00  0.00      A   CL
ATOM   3425  CT1 DCE A 286      18.571  52.340  54.737  1.00  0.00      A    C
ATOM   3426  HC2 DCE A 286      18.164  52.721  53.800  1.00  0.00      A    H
ATOM   3427  Cl1 DCE A 286      17.434  51.147  55.389  1.00  0.00      A   CL
ATOM   3428  HC3 DCE A 286      18.590  53.136  55.481  1.00  0.00      A    H
ATOM   3433  CT  DCE A 287       4.168  36.346  35.889  1.00  0.00      A    C
ATOM   3434  HC  DCE A 287       4.888  37.102  35.575  1.00  0.00      A    H
ATOM   3435  HC1 DCE A 287       4.704  35.444  36.184  1.00  0.00      A    H
ATOM   3436  Cl  DCE A 287       3.454  36.887  37.428  1.00  0.00      A   CL
ATOM   3437  CT1 DCE A 287       3.223  35.998  34.855  1.00  0.00      A    C
ATOM   3438  HC2 DCE A 287       2.662  35.133  35.207  1.00  0.00      A    H
ATOM   3439  Cl1 DCE A 287       1.961  37.215  34.380  1.00  0.00      A   CL
ATOM   3440  HC3 DCE A 287       3.746  35.682  33.952  1.00  0.00      A    H
ATOM   3445  CT  DCE A 288      20.266  36.525  25.961  1.00  0.00      A    C
ATOM   3446  HC  DCE A 288      20.222  37.247  25.145  1.00  0.00      A    H
ATOM   3447  HC1 DCE A 288      19.326  36.412  26.500  1.00  0.00      A    H
ATOM   3448  Cl  DCE A 288      20.688  34.930  25.257  1.00  0.00      A   CL
ATOM   3449  CT1 DCE A 288      21.271  36.933  26.959  1.00  0.00      A    C
ATOM   3450  HC2 DCE A 288      21.049  37.922  27.360  1.00  0.00      A    H
ATOM   3451  Cl1 DCE A 288      20.976  36.003  28.409  1.00  0.00      A   CL
ATOM   3452  HC3 DCE A 288      22.311  36.848  26.644  1.00  0.00      A    H
ATOM   3457  CT  DCE A 289      34.839  16.868  11.204  1.00  0.00      A    C
ATOM   3458  HC  DCE A 289      34.400  17.866  11.192  1.00  0.00      A    H
ATOM   3459  HC1 DCE A 289      34.528  16.382  12.129  1.00  0.00      A    H
ATOM   3460  Cl  DCE A 289      34.195  15.849   9.921  1.00  0.00      A   CL
ATOM   3461  CT1 DCE A 289      36.333  16.941  10.967  1.00  0.00      A    C
ATOM   3462  HC2 DCE A 289      36.591  17.723  11.681  1.00  0.00      A    H
ATOM   3463  Cl1 DCE A 289      37.107  15.390  11.274  1.00  0.00      A   CL
ATOM   3464  HC3 DCE A 289      36.581  17.314   9.973  1.00  0.00      A    H
ATOM   3469  CT  DCE A 290      32.830  25.434  54.043  1.00  0.00      A    C
ATOM   3470  HC  DCE A 290      32.894  26.519  53.973  1.00  0.00      A    H
ATOM   3471  HC1 DCE A 290      33.319  24.916  54.868  1.00  0.00      A    H
ATOM   3472  Cl  DCE A 290      31.065  25.144  54.200  1.00  0.00      A   CL
ATOM   3473  CT1 DCE A 290      33.273  24.754  52.762  1.00  0.00      A    C
ATOM   3474  HC2 DCE A 290      34.309  24.981  52.508  1.00  0.00      A    H
ATOM   3475  Cl1 DCE A 290      33.180  22.962  52.972  1.00  0.00      A   CL
ATOM   3476  HC3 DCE A 290      32.552  25.048  51.999  1.00  0.00      A    H
ATOM   3481  CT  DCE A 291      20.011  37.895  12.953  1.00  0.00      A    C
ATOM   3482  HC  DCE A 291      18.938  37.722  13.027  1.00  0.00      A    H
ATOM   3483  HC1 DCE A 291      20.227  38.031  11.893  1.00  0.00      A    H
ATOM   3484  Cl  DCE A 291      20.159  39.515  13.720  1.00  0.00      A   CL
ATOM   3485  CT1 DCE A 291      20.724  36.792  13.775  1.00  0.00      A    C
ATOM   3486  HC2 DCE A 291      21.802  36.941  13.829  1.00  0.00      A    H
ATOM   3487  Cl1 DCE A 291      20.216  36.949  15.438  1.00  0.00      A   CL
ATOM   3488  HC3 DCE A 291      20.492  35.792  13.410  1.00  0.00      A    H
ATOM   3493  CT  DCE A 292      16.580  37.975  28.356  1.00  0.00      A    C
ATOM   3494  HC  DCE A 292      16.727  38.942  28.835  1.00  0.00      A    H
ATOM   3495  HC1 DCE A 292      15.522  37.715  28.378  1.00  0.00      A    H
ATOM   3496  Cl  DCE A 292      17.018  38.076  26.662  1.00  0.00      A   CL
ATOM   3497  CT1 DCE A 292      17.318  36.917  29.162  1.00  0.00      A    C
ATOM   3498  HC2 DCE A 292      18.388  37.108  29.242  1.00  0.00      A    H
ATOM   3499  Cl1 DCE A 292      16.641  36.951  30.855  1.00  0.00      A   CL
ATOM   3500  HC3 DCE A 292      17.119  35.915  28.780  1.00  0.00      A    H
ATOM   3505  CT  DCE A 293      42.572  30.720  10.677  1.00  0.00      A    C
ATOM   3506  HC  DCE A 293      42.899  30.803   9.641  1.00  0.00      A    H
ATOM   3507  HC1 DCE A 293      43.452  30.686  11.319  1.00  0.00      A    H
ATOM   3508  Cl  DCE A 293      41.575  32.172  11.148  1.00  0.00      A   CL
ATOM   3509  CT1 DCE A 293      41.854  29.350  10.892  1.00  0.00      A    C
ATOM   3510  HC2 DCE A 293      41.576  29.212  11.937  1.00  0.00      A    H
ATOM   3511  Cl1 DCE A 293      40.280  29.359  10.083  1.00  0.00      A   CL
ATOM   3512  HC3 DCE A 293      42.389  28.435  10.637  1.00  0.00      A    H
ATOM   3517  CT  DCE A 294      35.245  50.998  36.349  1.00  0.00      A    C
ATOM   3518  HC  DCE A 294      34.696  51.601  35.625  1.00  0.00      A    H
ATOM   3519  HC1 DCE A 294      35.205  51.377  37.370  1.00  0.00      A    H
ATOM   3520  Cl  DCE A 294      34.501  49.411  36.374  1.00  0.00      A   CL
ATOM   3521  CT1 DCE A 294      36.700  50.944  35.722  1.00  0.00      A    C
ATOM   3522  HC2 DCE A 294      37.253  50.149  36.222  1.00  0.00      A    H
ATOM   3523  Cl1 DCE A 294      36.664  50.540  33.970  1.00  0.00      A   CL
ATOM   3524  HC3 DCE A 294      37.163  51.912  35.914  1.00  0.00      A    H
ATOM   3529  CT  DCE A 295      20.698  41.568  10.375  1.00  0.00      A    C
ATOM   3530  HC  DCE A 295      20.873  41.543   9.300  1.00  0.00      A    H
ATOM   3531  HC1 DCE A 295      20.477  40.572  10.757  1.00  0.00      A    H
ATOM   3532  Cl  DCE A 295      22.167  42.094  11.221  1.00  0.00      A   CL
ATOM   3533  CT1 DCE A 295      19.575  42.609  10.670  1.00  0.00      A    C
ATOM   3534  HC2 DCE A 295      19.375  42.730  11.734  1.00  0.00      A    H
ATOM   3535  Cl1 DCE A 295      19.864  44.195  10.049  1.00  0.00      A   CL
ATOM   3536  HC3 DCE A 295      18.662  42.297  10.163  1.00  0.00      A    H
ATOM   3541  CT  DCE A 296       6.940  39.259  27.079  1.00  0.00      A    C
ATOM   3542  HC  DCE A 296       7.224  38.207  27.053  1.00  0.00      A    H
ATOM   3543  HC1 DCE A 296       5.868  39.358  26.908  1.00  0.00      A    H
ATOM   3544  Cl  DCE A 296       7.368  39.835  28.666  1.00  0.00      A   CL
ATOM   3545  CT1 DCE A 296       7.717  40.073  26.027  1.00  0.00      A    C
ATOM   3546  HC2 DCE A 296       7.544  41.149  26.063  1.00  0.00      A    H
ATOM   3547  Cl1 DCE A 296       9.528  39.804  26.131  1.00  0.00      A   CL
ATOM   3548  HC3 DCE A 296       7.254  39.709  25.110  1.00  0.00      A    H
ATOM   3553  CT  DCE A 297       6.160   1.200   0.701  1.00  0.00      A    C
ATOM   3554  HC  DCE A 297       5.714   1.032  -0.279  1.00  0.00      A    H
ATOM   3555  HC1 DCE A 297       5.339   1.347   1.403  1.00  0.00      A    H
ATOM   3556  Cl  DCE A 297       7.073  -0.268   1.170  1.00  0.00      A   CL
ATOM   3557  CT1 DCE A 297       7.079   2.442   0.754  1.00  0.00      A    C
ATOM   3558  HC2 DCE A 297       7.799   2.410  -0.063  1.00  0.00      A    H
ATOM   3559  Cl1 DCE A 297       6.168   3.913   0.468  1.00  0.00      A   CL
ATOM   3560  HC3 DCE A 297       7.681   2.432   1.663  1.00  0.00      A    H
ATOM   3565  CT  DCE A 298      49.149  47.484  37.340  1.00  0.00      A    C
ATOM   3566  HC  DCE A 298      49.642  47.713  36.395  1.00  0.00      A    H
ATOM   3567  HC1 DCE A 298      48.203  46.946  37.279  1.00  0.00      A    H
ATOM   3568  Cl  DCE A 298      50.162  46.440  38.334  1.00  0.00      A   CL
ATOM   3569  CT1 DCE A 298      48.883  48.814  38.003  1.00  0.00      A    C
ATOM   3570  HC2 DCE A 298      49.743  49.477  37.912  1.00  0.00      A    H
ATOM   3571  Cl1 DCE A 298      47.451  49.649  37.430  1.00  0.00      A   CL
ATOM   3572  HC3 DCE A 298      48.829  48.764  39.090  1.00  0.00      A    H
ATOM   3577  CT  DCE A 299       6.398  46.149  14.449  1.00  0.00      A    C
ATOM   3578  HC  DCE A 299       5.387  46.254  14.057  1.00  0.00      A    H
ATOM   3579  HC1 DCE A 299       6.808  47.153  14.334  1.00  0.00      A    H
ATOM   3580  Cl  DCE A 299       6.225  45.792  16.216  1.00  0.00      A   CL
ATOM   3581  CT1 DCE A 299       7.365  45.194  13.697  1.00  0.00      A    C
ATOM   3582  HC2 DCE A 299       6.939  44.240  13.387  1.00  0.00      A    H
ATOM   3583  Cl1 DCE A 299       7.723  46.064  12.113  1.00  0.00      A   CL
ATOM   3584  HC3 DCE A 299       8.208  45.189  14.388  1.00  0.00      A    H
ATOM   3589  CT  DCE A 300      42.763  45.428  50.503  1.00  0.00      A    C
ATOM   3590  HC  DCE A 300      42.950  45.459  49.430  1.00  0.00      A    H
ATOM   3591  HC1 DCE A 300      42.571  44.444  50.933  1.00  0.00      A    H
ATOM   3592  Cl  DCE A 300      44.144  46.159  51.342  1.00  0.00      A   CL
ATOM   3593  CT1 DCE A 300      41.617  46.306  50.828  1.00  0.00      A    C
ATOM   3594  HC2 DCE A 300      40.738  45.959  50.284  1.00  0.00      A    H
ATOM   3595  Cl1 DCE A 300      41.419  46.487  52.680  1.00  0.00      A   CL
ATOM   3596  HC3 DCE A 300      41.743  47.307  50.414  1.00  0.00      A    H
ATOM   3601  CT  DCE A 301      35.872  39.773  47.572  1.00  0.00      A    C
ATOM   3602  HC  DCE A 301      35.682  40.836  47.723  1.00  0.00      A    H
ATOM   3603  HC1 DCE A 301      36.238  39.653  46.552  1.00  0.00      A    H
ATOM   3604  Cl  DCE A 301      37.007  39.161  48.795  1.00  0.00      A   CL
ATOM   3605  CT1 DCE A 301      34.596  38.895  47.680  1.00  0.00      A    C
ATOM   3606  HC2 DCE A 301      34.314  38.771  48.726  1.00  0.00      A    H
ATOM   3607  Cl1 DCE A 301      33.219  39.454  46.664  1.00  0.00      A   CL
ATOM   3608  HC3 DCE A 301      34.922  37.898  47.385  1.00  0.00      A    H
ATOM   3613  CT  DCE A 302      19.637   2.186  36.498  1.00  0.00      A    C
ATOM   3614  HC  DCE A 302      18.960   3.037  36.567  1.00  0.00      A    H
ATOM   3615  HC1 DCE A 302      20.037   1.879  37.464  1.00  0.00      A    H
ATOM   3616  Cl  DCE A 302      18.823   0.785  35.691  1.00  0.00      A   CL
ATOM   3617  CT1 DCE A 302      20.746   2.609  35.524  1.00  0.00      A    C
ATOM   3618  HC2 DCE A 302      21.391   1.754  35.323  1.00  0.00      A    H
ATOM   3619  Cl1 DCE A 302      20.139   3.279  34.006  1.00  0.00      A   CL
ATOM   3620  HC3 DCE A 302      21.298   3.348  36.104  1.00  0.00      A    H
ATOM   3625  CT  DCE A 303      35.495  29.719   9.810  1.00  0.00      A    C
ATOM   3626  HC  DCE A 303      34.662  30.421   9.754  1.00  0.00      A    H
ATOM   3627  HC1 DCE A 303      36.143  29.928   8.959  1.00  0.00      A    H
ATOM   3628  Cl  DCE A 303      36.415  29.962  11.284  1.00  0.00      A   CL
ATOM   3629  CT1 DCE A 303      34.822  28.369   9.764  1.00  0.00      A    C
ATOM   3630  HC2 DCE A 303      34.137  28.106  10.570  1.00  0.00      A    H
ATOM   3631  Cl1 DCE A 303      33.912  28.286   8.236  1.00  0.00      A   CL
ATOM   3632  HC3 DCE A 303      35.590  27.596   9.799  1.00  0.00      A    H
ATOM   3637  CT  DCE A 304      39.636  48.956  32.443  1.00  0.00      A    C
ATOM   3638  HC  DCE A 304      39.832  47.887  32.354  1.00  0.00      A    H
ATOM   3639  HC1 DCE A 304      38.565  49.144  32.370  1.00  0.00      A    H
ATOM   3640  Cl  DCE A 304      40.131  49.561  33.931  1.00  0.00      A   CL
ATOM   3641  CT1 DCE A 304      40.458  49.793  31.392  1.00  0.00      A    C
ATOM   3642  HC2 DCE A 304      40.045  50.795  31.275  1.00  0.00      A    H
ATOM   3643  Cl1 DCE A 304      42.097  50.173  31.948  1.00  0.00      A   CL
ATOM   3644  HC3 DCE A 304      40.484  49.218  30.466  1.00  0.00      A    H
ATOM   3649  CT  DCE A 305      21.175  10.728   5.735  1.00  0.00      A    C
ATOM   3650  HC  DCE A 305      21.754  11.315   5.023  1.00  0.00      A    H
ATOM   3651  HC1 DCE A 305      21.851   9.938   6.063  1.00  0.00      A    H
ATOM   3652  Cl  DCE A 305      20.564  11.601   7.130  1.00  0.00      A   CL
ATOM   3653  CT1 DCE A 305      19.979  10.030   5.001  1.00  0.00      A    C
ATOM   3654  HC2 DCE A 305      19.004  10.518   5.020  1.00  0.00      A    H
ATOM   3655  Cl1 DCE A 305      20.460   9.480   3.344  1.00  0.00      A   CL
ATOM   3656  HC3 DCE A 305      19.796   9.152   5.621  1.00  0.00      A    H
ATOM   3661  CT  DCE A 306       6.655  18.844   3.670  1.00  0.00      A    C
ATOM   3662  HC  DCE A 306       5.940  18.202   4.185  1.00  0.00      A    H
ATOM   3663  HC1 DCE A 306       6.316  19.879   3.715  1.00  0.00      A    H
ATOM   3664  Cl  DCE A 306       8.242  18.682   4.406  1.00  0.00      A   CL
ATOM   3665  CT1 DCE A 306       6.765  18.305   2.225  1.00  0.00      A    C
ATOM   3666  HC2 DCE A 306       7.597  18.771   1.699  1.00  0.00      A    H
ATOM   3667  Cl1 DCE A 306       7.210  16.517   2.149  1.00  0.00      A   CL
ATOM   3668  HC3 DCE A 306       5.835  18.438   1.672  1.00  0.00      A    H
ATOM   3673  CT  DCE A 307      51.824  25.340  53.142  1.00  0.00      A    C
ATOM   3674  HC  DCE A 307      51.946  24.922  54.141  1.00  0.00      A    H
ATOM   3675  HC1 DCE A 307      52.744  25.280  52.559  1.00  0.00      A    H
ATOM   3676  Cl  DCE A 307      50.498  24.546  52.235  1.00  0.00      A   CL
ATOM   3677  CT1 DCE A 307      51.377  26.755  53.194  1.00  0.00      A    C
ATOM   3678  HC2 DCE A 307      52.094  27.373  53.735  1.00  0.00      A    H
ATOM   3679  Cl1 DCE A 307      51.104  27.392  51.599  1.00  0.00      A   CL
ATOM   3680  HC3 DCE A 307      50.390  26.819  53.652  1.00  0.00      A    H
ATOM   3685  CT  DCE A 308      14.840   6.948   0.140  1.00  0.00      A    C
ATOM   3686  HC  DCE A 308      14.023   6.744  -0.551  1.00  0.00      A    H
ATOM   3687  HC1 DCE A 308      14.562   7.988   0.312  1.00  0.00      A    H
ATOM   3688  Cl  DCE A 308      14.733   5.884   1.518  1.00  0.00      A   CL
ATOM   3689  CT1 DCE A 308      16.203   6.759  -0.514  1.00  0.00      A    C
ATOM   3690  HC2 DCE A 308      16.372   7.146  -1.518  1.00  0.00      A    H
ATOM   3691  Cl1 DCE A 308      17.519   7.101   0.602  1.00  0.00      A   CL
ATOM   3692  HC3 DCE A 308      16.372   5.688  -0.631  1.00  0.00      A    H
ATOM   3697  CT  DCE A 309      12.974  49.050  26.044  1.00  0.00      A    C
ATOM   3698  HC  DCE A 309      13.540  48.222  25.616  1.00  0.00      A    H
ATOM   3699  HC1 DCE A 309      13.328  50.061  25.842  1.00  0.00      A    H
ATOM   3700  Cl  DCE A 309      11.357  48.885  25.259  1.00  0.00      A   CL
ATOM   3701  CT1 DCE A 309      13.069  48.901  27.483  1.00  0.00      A    C
ATOM   3702  HC2 DCE A 309      12.551  49.772  27.886  1.00  0.00      A    H
ATOM   3703  Cl1 DCE A 309      12.271  47.396  28.122  1.00  0.00      A   CL
ATOM   3704  HC3 DCE A 309      14.129  48.881  27.736  1.00  0.00      A    H
ATOM   3709  CT  DCE A 310       0.953  14.671   6.784  1.00  0.00      A    C
ATOM   3710  HC  DCE A 310       1.757  14.905   6.086  1.00  0.00      A    H
ATOM   3711  HC1 DCE A 310       1.207  14.632   7.843  1.00  0.00      A    H
ATOM   3712  Cl  DCE A 310      -0.383  15.905   6.724  1.00  0.00      A   CL
ATOM   3713  CT1 DCE A 310       0.252  13.345   6.463  1.00  0.00      A    C
ATOM   3714  HC2 DCE A 310      -0.319  13.465   5.542  1.00  0.00      A    H
ATOM   3715  Cl1 DCE A 310       1.440  12.093   6.343  1.00  0.00      A   CL
ATOM   3716  HC3 DCE A 310      -0.440  13.070   7.259  1.00  0.00      A    H
ATOM   3721  CT  DCE A 311       9.492  16.993  22.094  1.00  0.00      A    C
ATOM   3722  HC  DCE A 311       8.505  17.065  22.552  1.00  0.00      A    H
ATOM   3723  HC1 DCE A 311       9.320  16.024  21.626  1.00  0.00      A    H
ATOM   3724  Cl  DCE A 311       9.744  18.195  20.786  1.00  0.00      A   CL
ATOM   3725  CT1 DCE A 311      10.640  16.982  23.131  1.00  0.00      A    C
ATOM   3726  HC2 DCE A 311      11.423  16.583  22.487  1.00  0.00      A    H
ATOM   3727  Cl1 DCE A 311      10.957  18.597  23.763  1.00  0.00      A   CL
ATOM   3728  HC3 DCE A 311      10.448  16.248  23.913  1.00  0.00      A    H
ATOM   3733  CT  DCE A 312      43.268  44.080  29.854  1.00  0.00      A    C
ATOM   3734  HC  DCE A 312      42.499  43.312  29.935  1.00  0.00      A    H
ATOM   3735  HC1 DCE A 312      43.062  44.627  28.934  1.00  0.00      A    H
ATOM   3736  Cl  DCE A 312      43.047  45.178  31.248  1.00  0.00      A   CL
ATOM   3737  CT1 DCE A 312      44.805  43.717  29.907  1.00  0.00      A    C
ATOM   3738  HC2 DCE A 312      45.026  43.017  29.102  1.00  0.00      A    H
ATOM   3739  Cl1 DCE A 312      45.800  45.137  29.673  1.00  0.00      A   CL
ATOM   3740  HC3 DCE A 312      45.081  43.210  30.831  1.00  0.00      A    H
ATOM   3745  CT  DCE A 313       9.729  16.513  28.370  1.00  0.00      A    C
ATOM   3746  HC  DCE A 313      10.251  16.707  27.433  1.00  0.00      A    H
ATOM   3747  HC1 DCE A 313       9.329  15.503  28.286  1.00  0.00      A    H
ATOM   3748  Cl  DCE A 313      11.010  16.525  29.562  1.00  0.00      A   CL
ATOM   3749  CT1 DCE A 313       8.635  17.542  28.635  1.00  0.00      A    C
ATOM   3750  HC2 DCE A 313       7.858  17.161  29.297  1.00  0.00      A    H
ATOM   3751  Cl1 DCE A 313       9.396  19.034  29.173  1.00  0.00      A   CL
ATOM   3752  HC3 DCE A 313       8.164  17.738  27.672  1.00  0.00      A    H
ATOM   3757  CT  DCE A 314      30.955  48.804   3.812  1.00  0.00      A    C
ATOM   3758  HC  DCE A 314      31.095  49.870   3.632  1.00  0.00      A    H
ATOM   3759  HC1 DCE A 314      31.887  48.286   4.040  1.00  0.00      A    H
ATOM   3760  Cl  DCE A 314      29.832  48.689   5.254  1.00  0.00      A   CL
ATOM   3761  CT1 DCE A 314      30.405  48.115   2.612  1.00  0.00      A    C
ATOM   3762  HC2 DCE A 314      31.238  47.752   2.011  1.00  0.00      A    H
ATOM   3763  Cl1 DCE A 314      29.433  46.698   3.073  1.00  0.00      A   CL
ATOM   3764  HC3 DCE A 314      29.708  48.710   2.021  1.00  0.00      A    H
ATOM   3769  CT  DCE A 315      48.131  18.580  23.669  1.00  0.00      A    C
ATOM   3770  HC  DCE A 315      47.314  19.076  24.193  1.00  0.00      A    H
ATOM   3771  HC1 DCE A 315      47.800  18.336  22.659  1.00  0.00      A    H
ATOM   3772  Cl  DCE A 315      49.610  19.573  23.620  1.00  0.00      A   CL
ATOM   3773  CT1 DCE A 315      48.529  17.323  24.459  1.00  0.00      A    C
ATOM   3774  HC2 DCE A 315      47.883  16.499  24.157  1.00  0.00      A    H
ATOM   3775  Cl1 DCE A 315      50.182  16.944  23.908  1.00  0.00      A   CL
ATOM   3776  HC3 DCE A 315      48.510  17.406  25.546  1.00  0.00      A    H
ATOM   3781  CT  DCE A 316      25.508  20.098  39.607  1.00  0.00      A    C
ATOM   3782  HC  DCE A 316      25.727  19.549  40.523  1.00  0.00      A    H
ATOM   3783  HC1 DCE A 316      24.526  20.125  39.134  1.00  0.00      A    H
ATOM   3784  Cl  DCE A 316      25.834  21.804  39.985  1.00  0.00      A   CL
ATOM   3785  CT1 DCE A 316      26.673  19.788  38.651  1.00  0.00      A    C
ATOM   3786  HC2 DCE A 316      26.588  18.747  38.337  1.00  0.00      A    H
ATOM   3787  Cl1 DCE A 316      26.508  20.768  37.223  1.00  0.00      A   CL
ATOM   3788  HC3 DCE A 316      27.604  19.912  39.204  1.00  0.00      A    H
ATOM   3793  CT  DCE A 317      40.597  39.744  54.892  1.00  0.00      A    C
ATOM   3794  HC  DCE A 317      40.533  40.386  54.013  1.00  0.00      A    H
ATOM   3795  HC1 DCE A 317      41.535  40.014  55.377  1.00  0.00      A    H
ATOM   3796  Cl  DCE A 317      39.239  40.026  56.025  1.00  0.00      A   CL
ATOM   3797  CT1 DCE A 317      40.524  38.300  54.351  1.00  0.00      A    C
ATOM   3798  HC2 DCE A 317      40.429  37.539  55.125  1.00  0.00      A    H
ATOM   3799  Cl1 DCE A 317      39.110  38.182  53.256  1.00  0.00      A   CL
ATOM   3800  HC3 DCE A 317      41.418  38.115  53.755  1.00  0.00      A    H
ATOM   3805  CT  DCE A 318      34.895  53.205   4.900  1.00  0.00      A    C
ATOM   3806  HC  DCE A 318      35.469  52.529   4.267  1.00  0.00      A    H
ATOM   3807  HC1 DCE A 318      35.577  54.052   4.974  1.00  0.00      A    H
ATOM   3808  Cl  DCE A 318      33.413  53.778   4.202  1.00  0.00      A   CL
ATOM   3809  CT1 DCE A 318      34.537  52.692   6.289  1.00  0.00      A    C
ATOM   3810  HC2 DCE A 318      34.056  51.717   6.211  1.00  0.00      A    H
ATOM   3811  Cl1 DCE A 318      36.192  52.608   7.043  1.00  0.00      A   CL
ATOM   3812  HC3 DCE A 318      33.932  53.412   6.840  1.00  0.00      A    H
ATOM   3817  CT  DCE A 319       8.440  26.589  16.619  1.00  0.00      A    C
ATOM   3818  HC  DCE A 319       9.450  26.395  16.258  1.00  0.00      A    H
ATOM   3819  HC1 DCE A 319       8.009  26.902  15.668  1.00  0.00      A    H
ATOM   3820  Cl  DCE A 319       7.649  25.042  16.942  1.00  0.00      A   CL
ATOM   3821  CT1 DCE A 319       8.267  27.484  17.787  1.00  0.00      A    C
ATOM   3822  HC2 DCE A 319       8.494  27.074  18.771  1.00  0.00      A    H
ATOM   3823  Cl1 DCE A 319       9.380  28.864  17.443  1.00  0.00      A   CL
ATOM   3824  HC3 DCE A 319       7.230  27.815  17.734  1.00  0.00      A    H
ATOM   3829  CT  DCE A 320      39.738  44.092  33.169  1.00  0.00      A    C
ATOM   3830  HC  DCE A 320      38.904  43.392  33.135  1.00  0.00      A    H
ATOM   3831  HC1 DCE A 320      39.810  44.638  32.229  1.00  0.00      A    H
ATOM   3832  Cl  DCE A 320      39.423  45.309  34.407  1.00  0.00      A   CL
ATOM   3833  CT1 DCE A 320      41.020  43.343  33.588  1.00  0.00      A    C
ATOM   3834  HC2 DCE A 320      41.022  42.769  34.514  1.00  0.00      A    H
ATOM   3835  Cl1 DCE A 320      41.468  42.298  32.222  1.00  0.00      A   CL
ATOM   3836  HC3 DCE A 320      41.759  44.142  33.520  1.00  0.00      A    H
ATOM   3841  CT  DCE A 321      20.737  42.747  37.450  1.00  0.00      A    C
ATOM   3842  HC  DCE A 321      21.517  43.469  37.208  1.00  0.00      A    H
ATOM   3843  HC1 DCE A 321      21.123  41.836  37.907  1.00  0.00      A    H
ATOM   3844  Cl  DCE A 321      19.630  43.604  38.599  1.00  0.00      A   CL
ATOM   3845  CT1 DCE A 321      19.873  42.295  36.223  1.00  0.00      A    C
ATOM   3846  HC2 DCE A 321      19.482  43.150  35.671  1.00  0.00      A    H
ATOM   3847  Cl1 DCE A 321      20.900  41.398  35.018  1.00  0.00      A   CL
ATOM   3848  HC3 DCE A 321      19.099  41.622  36.593  1.00  0.00      A    H
ATOM   3853  CT  DCE A 322       9.106  44.678  29.566  1.00  0.00      A    C
ATOM   3854  HC  DCE A 322       8.490  45.095  28.769  1.00  0.00      A    H
ATOM   3855  HC1 DCE A 322      10.166  44.527  29.358  1.00  0.00      A    H
ATOM   3856  Cl  DCE A 322       8.973  45.896  30.850  1.00  0.00      A   CL
ATOM   3857  CT1 DCE A 322       8.483  43.411  30.115  1.00  0.00      A    C
ATOM   3858  HC2 DCE A 322       8.811  43.135  31.118  1.00  0.00      A    H
ATOM   3859  Cl1 DCE A 322       6.723  43.667  30.309  1.00  0.00      A   CL
ATOM   3860  HC3 DCE A 322       8.751  42.511  29.562  1.00  0.00      A    H
ATOM   3865  CT  DCE A 323      31.544   3.956  16.931  1.00  0.00      A    C
ATOM   3866  HC  DCE A 323      30.487   4.213  16.987  1.00  0.00      A    H
ATOM   3867  HC1 DCE A 323      31.880   4.750  16.264  1.00  0.00      A    H
ATOM   3868  Cl  DCE A 323      32.369   4.152  18.514  1.00  0.00      A   CL
ATOM   3869  CT1 DCE A 323      31.915   2.585  16.417  1.00  0.00      A    C
ATOM   3870  HC2 DCE A 323      31.367   1.780  16.907  1.00  0.00      A    H
ATOM   3871  Cl1 DCE A 323      31.581   2.465  14.635  1.00  0.00      A   CL
ATOM   3872  HC3 DCE A 323      32.973   2.322  16.419  1.00  0.00      A    H
ATOM   3877  CT  DCE A 324      22.759  10.469  50.598  1.00  0.00      A    C
ATOM   3878  HC  DCE A 324      22.970  11.107  51.456  1.00  0.00      A    H
ATOM   3879  HC1 DCE A 324      23.127  11.034  49.742  1.00  0.00      A    H
ATOM   3880  Cl  DCE A 324      23.812   9.069  50.553  1.00  0.00      A   CL
ATOM   3881  CT1 DCE A 324      21.303  10.038  50.387  1.00  0.00      A    C
ATOM   3882  HC2 DCE A 324      21.370   9.156  49.750  1.00  0.00      A    H
ATOM   3883  Cl1 DCE A 324      20.530   9.628  51.919  1.00  0.00      A   CL
ATOM   3884  HC3 DCE A 324      20.854  10.850  49.815  1.00  0.00      A    H
ATOM   3889  CT  DCE A 325      49.904   1.707  17.267  1.00  0.00      A    C
ATOM   3890  HC  DCE A 325      50.077   1.465  18.316  1.00  0.00      A    H
ATOM   3891  HC1 DCE A 325      50.829   2.030  16.789  1.00  0.00      A    H
ATOM   3892  Cl  DCE A 325      49.440   0.163  16.467  1.00  0.00      A   CL
ATOM   3893  CT1 DCE A 325      48.710   2.676  17.071  1.00  0.00      A    C
ATOM   3894  HC2 DCE A 325      47.856   2.209  17.564  1.00  0.00      A    H
ATOM   3895  Cl1 DCE A 325      48.883   4.311  17.794  1.00  0.00      A   CL
ATOM   3896  HC3 DCE A 325      48.474   2.806  16.015  1.00  0.00      A    H
ATOM   3901  CT  DCE A 326       0.593  54.872  49.872  1.00  0.00      A    C
ATOM   3902  HC  DCE A 326       1.623  55.226  49.932  1.00  0.00      A    H
ATOM   3903  HC1 DCE A 326      -0.025  55.613  49.366  1.00  0.00      A    H
ATOM   3904  Cl  DCE A 326       0.724  53.497  48.679  1.00  0.00      A   CL
ATOM   3905  CT1 DCE A 326       0.154  54.356  51.193  1.00  0.00      A    C
ATOM   3906  HC2 DCE A 326       0.879  53.629  51.558  1.00  0.00      A    H
ATOM   3907  Cl1 DCE A 326       0.070  55.681  52.341  1.00  0.00      A   CL
ATOM   3908  HC3 DCE A 326      -0.837  53.903  51.238  1.00  0.00      A    H
ATOM   3913  CT  DCE A 327      35.616  33.642  50.520  1.00  0.00      A    C
ATOM   3914  HC  DCE A 327      34.543  33.750  50.679  1.00  0.00      A    H
ATOM   3915  HC1 DCE A 327      36.036  33.357  51.485  1.00  0.00      A    H
ATOM   3916  Cl  DCE A 327      35.812  32.320  49.309  1.00  0.00      A   CL
ATOM   3917  CT1 DCE A 327      36.182  34.938  50.014  1.00  0.00      A    C
ATOM   3918  HC2 DCE A 327      35.491  35.387  49.301  1.00  0.00      A    H
ATOM   3919  Cl1 DCE A 327      36.467  36.192  51.249  1.00  0.00      A   CL
ATOM   3920  HC3 DCE A 327      37.097  34.803  49.437  1.00  0.00      A    H
ATOM   3925  CT  DCE A 328      44.761  26.866   1.704  1.00  0.00      A    C
ATOM   3926  HC  DCE A 328      45.138  25.882   1.982  1.00  0.00      A    H
ATOM   3927  HC1 DCE A 328      45.645  27.453   1.459  1.00  0.00      A    H
ATOM   3928  Cl  DCE A 328      43.966  26.756   0.091  1.00  0.00      A   CL
ATOM   3929  CT1 DCE A 328      43.825  27.308   2.775  1.00  0.00      A    C
ATOM   3930  HC2 DCE A 328      43.895  28.390   2.882  1.00  0.00      A    H
ATOM   3931  Cl1 DCE A 328      42.205  26.783   2.438  1.00  0.00      A   CL
ATOM   3932  HC3 DCE A 328      44.034  26.836   3.735  1.00  0.00      A    H
ATOM   3937  CT  DCE A 329      52.382  18.005  26.612  1.00  0.00      A    C
ATOM   3938  HC  DCE A 329      51.343  18.235  26.379  1.00  0.00      A    H
ATOM   3939  HC1 DCE A 329      53.030  18.186  25.754  1.00  0.00      A    H
ATOM   3940  Cl  DCE A 329      52.955  19.182  27.865  1.00  0.00      A   CL
ATOM   3941  CT1 DCE A 329      52.647  16.651  27.228  1.00  0.00      A    C
ATOM   3942  HC2 DCE A 329      52.456  15.831  26.537  1.00  0.00      A    H
ATOM   3943  Cl1 DCE A 329      54.341  16.619  27.737  1.00  0.00      A   CL
ATOM   3944  HC3 DCE A 329      51.998  16.335  28.045  1.00  0.00      A    H
ATOM   3949  CT  DCE A 330      13.973   2.158   1.646  1.00  0.00      A    C
ATOM   3950  HC  DCE A 330      13.828   3.238   1.611  1.00  0.00      A    H
ATOM   3951  HC1 DCE A 330      13.286   1.836   2.428  1.00  0.00      A    H
ATOM   3952  Cl  DCE A 330      13.437   1.590   0.071  1.00  0.00      A   CL
ATOM   3953  CT1 DCE A 330      15.457   1.885   1.801  1.00  0.00      A    C
ATOM   3954  HC2 DCE A 330      15.744   2.036   2.842  1.00  0.00      A    H
ATOM   3955  Cl1 DCE A 330      15.790   0.130   1.556  1.00  0.00      A   CL
ATOM   3956  HC3 DCE A 330      16.112   2.562   1.253  1.00  0.00      A    H
ATOM   3961  CT  DCE A 331      34.307  15.994  47.524  1.00  0.00      A    C
ATOM   3962  HC  DCE A 331      35.147  16.544  47.101  1.00  0.00      A    H
ATOM   3963  HC1 DCE A 331      34.558  15.693  48.542  1.00  0.00      A    H
ATOM   3964  Cl  DCE A 331      32.943  17.204  47.394  1.00  0.00      A   CL
ATOM   3965  CT1 DCE A 331      34.023  14.703  46.776  1.00  0.00      A    C
ATOM   3966  HC2 DCE A 331      34.875  14.049  46.590  1.00  0.00      A    H
ATOM   3967  Cl1 DCE A 331      32.804  13.798  47.646  1.00  0.00      A   CL
ATOM   3968  HC3 DCE A 331      33.750  14.881  45.736  1.00  0.00      A    H
ATOM   3973  CT  DCE A 332      37.503  33.160  44.103  1.00  0.00      A    C
ATOM   3974  HC  DCE A 332      36.792  33.578  44.816  1.00  0.00      A    H
ATOM   3975  HC1 DCE A 332      37.519  32.071  44.159  1.00  0.00      A    H
ATOM   3976  Cl  DCE A 332      37.044  33.525  42.416  1.00  0.00      A   CL
ATOM   3977  CT1 DCE A 332      38.896  33.678  44.467  1.00  0.00      A    C
ATOM   3978  HC2 DCE A 332      39.024  34.745  44.287  1.00  0.00      A    H
ATOM   3979  Cl1 DCE A 332      39.174  33.342  46.267  1.00  0.00      A   CL
ATOM   3980  HC3 DCE A 332      39.696  33.178  43.921  1.00  0.00      A    H
ATOM   3985  CT  DCE A 333      27.740  35.091  55.642  1.00  0.00      A    C
ATOM   3986  HC  DCE A 333      28.471  34.286  55.568  1.00  0.00      A    H
ATOM   3987  HC1 DCE A 333      26.833  34.923  56.222  1.00  0.00      A    H
ATOM   3988  Cl  DCE A 333      28.673  36.258  56.632  1.00  0.00      A   CL
ATOM   3989  CT1 DCE A 333      27.643  35.617  54.144  1.00  0.00      A    C
ATOM   3990  HC2 DCE A 333      27.094  36.558  54.095  1.00  0.00      A    H
ATOM   3991  Cl1 DCE A 333      29.216  35.828  53.389  1.00  0.00      A   CL
ATOM   3992  HC3 DCE A 333      26.909  35.057  53.563  1.00  0.00      A    H
ATOM   3997  CT  DCE A 334       5.022  52.385  49.058  1.00  0.00      A    C
ATOM   3998  HC  DCE A 334       5.164  53.263  48.427  1.00  0.00      A    H
ATOM   3999  HC1 DCE A 334       4.217  51.844  48.561  1.00  0.00      A    H
ATOM   4000  Cl  DCE A 334       6.431  51.224  49.028  1.00  0.00      A   CL
ATOM   4001  CT1 DCE A 334       4.808  52.756  50.485  1.00  0.00      A    C
ATOM   4002  HC2 DCE A 334       4.142  52.028  50.948  1.00  0.00      A    H
ATOM   4003  Cl1 DCE A 334       6.332  53.027  51.455  1.00  0.00      A   CL
ATOM   4004  HC3 DCE A 334       4.256  53.695  50.518  1.00  0.00      A    H
ATOM   4009  CT  DCE A 335      19.582  51.271   4.098  1.00  0.00      A    C
ATOM   4010  HC  DCE A 335      19.235  52.282   3.882  1.00  0.00      A    H
ATOM   4011  HC1 DCE A 335      19.366  50.578   3.285  1.00  0.00      A    H
ATOM   4012  Cl  DCE A 335      21.346  51.291   4.276  1.00  0.00      A   CL
ATOM   4013  CT1 DCE A 335      18.925  50.837   5.374  1.00  0.00      A    C
ATOM   4014  HC2 DCE A 335      19.302  51.598   6.058  1.00  0.00      A    H
ATOM   4015  Cl1 DCE A 335      17.072  50.785   5.294  1.00  0.00      A   CL
ATOM   4016  HC3 DCE A 335      19.362  49.875   5.642  1.00  0.00      A    H
ATOM   4021  CT  DCE A 336      24.254   9.637   1.362  1.00  0.00      A    C
ATOM   4022  HC  DCE A 336      24.569  10.445   0.702  1.00  0.00      A    H
ATOM   4023  HC1 DCE A 336      25.014   8.880   1.169  1.00  0.00      A    H
ATOM   4024  Cl  DCE A 336      24.409  10.314   2.898  1.00  0.00      A   CL
ATOM   4025  CT1 DCE A 336      22.831   9.151   1.113  1.00  0.00      A    C
ATOM   4026  HC2 DCE A 336      22.123   9.966   0.960  1.00  0.00      A    H
ATOM   4027  Cl1 DCE A 336      22.725   8.261  -0.384  1.00  0.00      A   CL
ATOM   4028  HC3 DCE A 336      22.517   8.505   1.934  1.00  0.00      A    H
ATOM   4033  CT  DCE A 337      54.955  39.672  35.817  1.00  0.00      A    C
ATOM   4034  HC  DCE A 337      55.141  40.613  36.335  1.00  0.00      A    H
ATOM   4035  HC1 DCE A 337      55.793  39.013  36.042  1.00  0.00      A    H
ATOM   4036  Cl  DCE A 337      53.482  38.937  36.538  1.00  0.00      A   CL
ATOM   4037  CT1 DCE A 337      54.697  39.969  34.354  1.00  0.00      A    C
ATOM   4038  HC2 DCE A 337      53.853  40.647  34.231  1.00  0.00      A    H
ATOM   4039  Cl1 DCE A 337      56.107  40.790  33.601  1.00  0.00      A   CL
ATOM   4040  HC3 DCE A 337      54.481  39.032  33.841  1.00  0.00      A    H
ATOM   4045  CT  DCE A 338      39.871  39.768  16.161  1.00  0.00      A    C
ATOM   4046  HC  DCE A 338      39.923  40.325  15.226  1.00  0.00      A    H
ATOM   4047  HC1 DCE A 338      38.960  39.172  16.096  1.00  0.00      A    H
ATOM   4048  Cl  DCE A 338      41.312  38.642  16.296  1.00  0.00      A   CL
ATOM   4049  CT1 DCE A 338      39.917  40.603  17.415  1.00  0.00      A    C
ATOM   4050  HC2 DCE A 338      38.992  41.151  17.594  1.00  0.00      A    H
ATOM   4051  Cl1 DCE A 338      40.264  39.450  18.737  1.00  0.00      A   CL
ATOM   4052  HC3 DCE A 338      40.746  41.302  17.307  1.00  0.00      A    H
ATOM   4057  CT  DCE A 339      25.465   3.848  14.066  1.00  0.00      A    C
ATOM   4058  HC  DCE A 339      26.095   2.961  13.999  1.00  0.00      A    H
ATOM   4059  HC1 DCE A 339      25.103   3.931  13.041  1.00  0.00      A    H
ATOM   4060  Cl  DCE A 339      24.032   3.461  15.107  1.00  0.00      A   CL
ATOM   4061  CT1 DCE A 339      26.337   4.951  14.688  1.00  0.00      A    C
ATOM   4062  HC2 DCE A 339      27.135   5.268  14.016  1.00  0.00      A    H
ATOM   4063  Cl1 DCE A 339      25.460   6.410  14.883  1.00  0.00      A   CL
ATOM   4064  HC3 DCE A 339      26.811   4.622  15.613  1.00  0.00      A    H
ATOM   4069  CT  DCE A 340      53.861  36.374  13.615  1.00  0.00      A    C
ATOM   4070  HC  DCE A 340      54.691  36.001  13.014  1.00  0.00      A    H
ATOM   4071  HC1 DCE A 340      53.894  35.580  14.361  1.00  0.00      A    H
ATOM   4072  Cl  DCE A 340      54.440  37.921  14.235  1.00  0.00      A   CL
ATOM   4073  CT1 DCE A 340      52.638  36.467  12.784  1.00  0.00      A    C
ATOM   4074  HC2 DCE A 340      52.273  35.460  12.582  1.00  0.00      A    H
ATOM   4075  Cl1 DCE A 340      51.392  37.467  13.570  1.00  0.00      A   CL
ATOM   4076  HC3 DCE A 340      52.887  36.949  11.838  1.00  0.00      A    H
ATOM   4081  CT  DCE A 341      34.100  46.268  19.709  1.00  0.00      A    C
ATOM   4082  HC  DCE A 341      33.648  47.257  19.783  1.00  0.00      A    H
ATOM   4083  HC1 DCE A 341      33.358  45.569  19.324  1.00  0.00      A    H
ATOM   4084  Cl  DCE A 341      35.551  46.399  18.721  1.00  0.00      A   CL
ATOM   4085  CT1 DCE A 341      34.537  45.685  21.001  1.00  0.00      A    C
ATOM   4086  HC2 DCE A 341      34.680  44.605  20.966  1.00  0.00      A    H
ATOM   4087  Cl1 DCE A 341      35.964  46.499  21.626  1.00  0.00      A   CL
ATOM   4088  HC3 DCE A 341      33.740  45.860  21.724  1.00  0.00      A    H
ATOM   4093  CT  DCE A 342      46.375   3.491  11.859  1.00  0.00      A    C
ATOM   4094  HC  DCE A 342      45.832   4.264  11.315  1.00  0.00      A    H
ATOM   4095  HC1 DCE A 342      47.191   3.231  11.185  1.00  0.00      A    H
ATOM   4096  Cl  DCE A 342      46.890   4.251  13.383  1.00  0.00      A   CL
ATOM   4097  CT1 DCE A 342      45.521   2.339  12.226  1.00  0.00      A    C
ATOM   4098  HC2 DCE A 342      45.344   1.688  11.370  1.00  0.00      A    H
ATOM   4099  Cl1 DCE A 342      46.400   1.335  13.475  1.00  0.00      A   CL
ATOM   4100  HC3 DCE A 342      44.605   2.684  12.706  1.00  0.00      A    H
ATOM   4105  CT  DCE A 343      45.102  37.339  17.487  1.00  0.00      A    C
ATOM   4106  HC  DCE A 343      45.761  37.759  18.247  1.00  0.00      A    H
ATOM   4107  HC1 DCE A 343      44.068  37.427  17.821  1.00  0.00      A    H
ATOM   4108  Cl  DCE A 343      45.314  38.214  16.029  1.00  0.00      A   CL
ATOM   4109  CT1 DCE A 343      45.302  35.828  17.114  1.00  0.00      A    C
ATOM   4110  HC2 DCE A 343      44.542  35.656  16.353  1.00  0.00      A    H
ATOM   4111  Cl1 DCE A 343      46.871  35.546  16.252  1.00  0.00      A   CL
ATOM   4112  HC3 DCE A 343      45.209  35.032  17.853  1.00  0.00      A    H
ATOM   4117  CT  DCE A 344      12.151  39.972  52.343  1.00  0.00      A    C
ATOM   4118  HC  DCE A 344      12.078  39.556  53.348  1.00  0.00      A    H
ATOM   4119  HC1 DCE A 344      13.204  40.064  52.076  1.00  0.00      A    H
ATOM   4120  Cl  DCE A 344      11.644  38.807  51.135  1.00  0.00      A   CL
ATOM   4121  CT1 DCE A 344      11.451  41.291  52.060  1.00  0.00      A    C
ATOM   4122  HC2 DCE A 344      11.555  42.142  52.734  1.00  0.00      A    H
ATOM   4123  Cl1 DCE A 344      11.781  41.965  50.386  1.00  0.00      A   CL
ATOM   4124  HC3 DCE A 344      10.393  41.031  52.089  1.00  0.00      A    H
ATOM   4129  CT  DCE A 345       8.050   8.151  15.896  1.00  0.00      A    C
ATOM   4130  HC  DCE A 345       8.352   8.701  16.788  1.00  0.00      A    H
ATOM   4131  HC1 DCE A 345       8.196   7.117  16.208  1.00  0.00      A    H
ATOM   4132  Cl  DCE A 345       6.464   8.656  15.459  1.00  0.00      A   CL
ATOM   4133  CT1 DCE A 345       9.006   8.421  14.718  1.00  0.00      A    C
ATOM   4134  HC2 DCE A 345       9.268   9.474  14.625  1.00  0.00      A    H
ATOM   4135  Cl1 DCE A 345      10.359   7.402  15.132  1.00  0.00      A   CL
ATOM   4136  HC3 DCE A 345       8.451   8.160  13.817  1.00  0.00      A    H
ATOM   4141  CT  DCE A 346       2.092  28.865  18.500  1.00  0.00      A    C
ATOM   4142  HC  DCE A 346       1.750  29.851  18.815  1.00  0.00      A    H
ATOM   4143  HC1 DCE A 346       1.459  28.109  18.965  1.00  0.00      A    H
ATOM   4144  Cl  DCE A 346       1.932  28.841  16.728  1.00  0.00      A   CL
ATOM   4145  CT1 DCE A 346       3.532  28.581  18.797  1.00  0.00      A    C
ATOM   4146  HC2 DCE A 346       3.531  28.160  19.802  1.00  0.00      A    H
ATOM   4147  Cl1 DCE A 346       4.226  27.431  17.591  1.00  0.00      A   CL
ATOM   4148  HC3 DCE A 346       4.120  29.495  18.871  1.00  0.00      A    H
ATOM   4153  CT  DCE A 347      53.261   3.130  54.689  1.00  0.00      A    C
ATOM   4154  HC  DCE A 347      52.778   2.342  54.112  1.00  0.00      A    H
ATOM   4155  HC1 DCE A 347      52.936   4.134  54.416  1.00  0.00      A    H
ATOM   4156  Cl  DCE A 347      52.689   2.728  56.298  1.00  0.00      A   CL
ATOM   4157  CT1 DCE A 347      54.741   2.971  54.601  1.00  0.00      A    C
ATOM   4158  HC2 DCE A 347      55.123   3.099  53.588  1.00  0.00      A    H
ATOM   4159  Cl1 DCE A 347      55.491   4.307  55.465  1.00  0.00      A   CL
ATOM   4160  HC3 DCE A 347      55.050   1.994  54.972  1.00  0.00      A    H
ATOM   4165  CT  DCE A 348      33.771   4.107  23.859  1.00  0.00      A    C
ATOM   4166  HC  DCE A 348      33.235   3.859  22.943  1.00  0.00      A    H
ATOM   4167  HC1 DCE A 348      34.389   5.003  23.794  1.00  0.00      A    H
ATOM   4168  Cl  DCE A 348      32.584   4.477  25.136  1.00  0.00      A   CL
ATOM   4169  CT1 DCE A 348      34.524   2.825  24.268  1.00  0.00      A    C
ATOM   4170  HC2 DCE A 348      35.485   2.798  23.754  1.00  0.00      A    H
ATOM   4171  Cl1 DCE A 348      34.864   2.928  26.045  1.00  0.00      A   CL
ATOM   4172  HC3 DCE A 348      33.843   1.995  24.080  1.00  0.00      A    H
ATOM   4177  CT  DCE A 349      19.080   1.061   7.936  1.00  0.00      A    C
ATOM   4178  HC  DCE A 349      19.958   0.665   7.426  1.00  0.00      A    H
ATOM   4179  HC1 DCE A 349      18.364   1.397   7.185  1.00  0.00      A    H
ATOM   4180  Cl  DCE A 349      18.288  -0.228   8.855  1.00  0.00      A   CL
ATOM   4181  CT1 DCE A 349      19.597   2.200   8.836  1.00  0.00      A    C
ATOM   4182  HC2 DCE A 349      20.328   1.842   9.561  1.00  0.00      A    H
ATOM   4183  Cl1 DCE A 349      20.441   3.397   7.844  1.00  0.00      A   CL
ATOM   4184  HC3 DCE A 349      18.948   2.810   9.465  1.00  0.00      A    H
ATOM   4189  CT  DCE A 350      38.989  13.632  16.568  1.00  0.00      A    C
ATOM   4190  HC  DCE A 350      39.058  13.287  17.599  1.00  0.00      A    H
ATOM   4191  HC1 DCE A 350      39.474  12.967  15.853  1.00  0.00      A    H
ATOM   4192  Cl  DCE A 350      37.323  13.629  16.103  1.00  0.00      A   CL
ATOM   4193  CT1 DCE A 350      39.602  14.993  16.353  1.00  0.00      A    C
ATOM   4194  HC2 DCE A 350      40.679  15.086  16.489  1.00  0.00      A    H
ATOM   4195  Cl1 DCE A 350      39.374  15.378  14.687  1.00  0.00      A   CL
ATOM   4196  HC3 DCE A 350      39.180  15.780  16.979  1.00  0.00      A    H
ATOM   4201  CT  DCE A 351      12.676  26.372  23.657  1.00  0.00      A    C
ATOM   4202  HC  DCE A 351      11.668  26.490  24.053  1.00  0.00      A    H
ATOM   4203  HC1 DCE A 351      13.032  27.402  23.699  1.00  0.00      A    H
ATOM   4204  Cl  DCE A 351      13.726  25.437  24.741  1.00  0.00      A   CL
ATOM   4205  CT1 DCE A 351      12.696  25.724  22.263  1.00  0.00      A    C
ATOM   4206  HC2 DCE A 351      12.109  24.818  22.414  1.00  0.00      A    H
ATOM   4207  Cl1 DCE A 351      11.853  26.634  21.018  1.00  0.00      A   CL
ATOM   4208  HC3 DCE A 351      13.683  25.408  21.927  1.00  0.00      A    H
ATOM   4213  CT  DCE A 352      15.634  38.252  49.216  1.00  0.00      A    C
ATOM   4214  HC  DCE A 352      16.178  39.106  49.620  1.00  0.00      A    H
ATOM   4215  HC1 DCE A 352      16.247  37.626  48.568  1.00  0.00      A    H
ATOM   4216  Cl  DCE A 352      15.019  37.258  50.560  1.00  0.00      A   CL
ATOM   4217  CT1 DCE A 352      14.494  38.689  48.396  1.00  0.00      A    C
ATOM   4218  HC2 DCE A 352      14.703  39.482  47.677  1.00  0.00      A    H
ATOM   4219  Cl1 DCE A 352      13.844  37.309  47.500  1.00  0.00      A   CL
ATOM   4220  HC3 DCE A 352      13.729  39.118  49.043  1.00  0.00      A    H
ATOM   4225  CT  DCE A 353       7.751   1.221  17.597  1.00  0.00      A    C
ATOM   4226  HC  DCE A 353       8.704   0.908  18.024  1.00  0.00      A    H
ATOM   4227  HC1 DCE A 353       7.839   1.468  16.539  1.00  0.00      A    H
ATOM   4228  Cl  DCE A 353       6.586  -0.140  17.602  1.00  0.00      A   CL
ATOM   4229  CT1 DCE A 353       7.262   2.645  18.110  1.00  0.00      A    C
ATOM   4230  HC2 DCE A 353       6.675   3.159  17.349  1.00  0.00      A    H
ATOM   4231  Cl1 DCE A 353       6.259   2.452  19.562  1.00  0.00      A   CL
ATOM   4232  HC3 DCE A 353       8.180   3.183  18.344  1.00  0.00      A    H
ATOM   4237  CT  DCE A 354      10.226  40.228  40.002  1.00  0.00      A    C
ATOM   4238  HC  DCE A 354       9.553  40.844  39.406  1.00  0.00      A    H
ATOM   4239  HC1 DCE A 354       9.695  39.292  40.179  1.00  0.00      A    H
ATOM   4240  Cl  DCE A 354      11.737  39.716  39.147  1.00  0.00      A   CL
ATOM   4241  CT1 DCE A 354      10.629  40.956  41.251  1.00  0.00      A    C
ATOM   4242  HC2 DCE A 354      11.378  41.724  41.054  1.00  0.00      A    H
ATOM   4243  Cl1 DCE A 354       9.320  41.771  42.051  1.00  0.00      A   CL
ATOM   4244  HC3 DCE A 354      11.035  40.224  41.949  1.00  0.00      A    H
ATOM   4249  CT  DCE A 355      37.994  21.418  53.217  1.00  0.00      A    C
ATOM   4250  HC  DCE A 355      38.478  22.258  52.719  1.00  0.00      A    H
ATOM   4251  HC1 DCE A 355      38.459  21.165  54.170  1.00  0.00      A    H
ATOM   4252  Cl  DCE A 355      36.388  22.030  53.604  1.00  0.00      A   CL
ATOM   4253  CT1 DCE A 355      37.748  20.219  52.267  1.00  0.00      A    C
ATOM   4254  HC2 DCE A 355      36.962  19.723  52.838  1.00  0.00      A    H
ATOM   4255  Cl1 DCE A 355      37.124  20.691  50.680  1.00  0.00      A   CL
ATOM   4256  HC3 DCE A 355      38.602  19.553  52.149  1.00  0.00      A    H
ATOM   4261  CT  DCE A 356      44.638  48.100  53.838  1.00  0.00      A    C
ATOM   4262  HC  DCE A 356      44.525  47.016  53.829  1.00  0.00      A    H
ATOM   4263  HC1 DCE A 356      44.830  48.457  54.850  1.00  0.00      A    H
ATOM   4264  Cl  DCE A 356      45.985  48.484  52.824  1.00  0.00      A   CL
ATOM   4265  CT1 DCE A 356      43.387  48.841  53.502  1.00  0.00      A    C
ATOM   4266  HC2 DCE A 356      42.721  48.589  54.327  1.00  0.00      A    H
ATOM   4267  Cl1 DCE A 356      43.705  50.556  53.659  1.00  0.00      A   CL
ATOM   4268  HC3 DCE A 356      42.935  48.801  52.511  1.00  0.00      A    H
ATOM   4273  CT  DCE A 357      49.347  47.175  42.948  1.00  0.00      A    C
ATOM   4274  HC  DCE A 357      48.457  46.670  43.323  1.00  0.00      A    H
ATOM   4275  HC1 DCE A 357      49.804  46.408  42.324  1.00  0.00      A    H
ATOM   4276  Cl  DCE A 357      48.822  48.578  41.976  1.00  0.00      A   CL
ATOM   4277  CT1 DCE A 357      50.281  47.510  44.095  1.00  0.00      A    C
ATOM   4278  HC2 DCE A 357      51.231  47.911  43.743  1.00  0.00      A    H
ATOM   4279  Cl1 DCE A 357      49.468  48.746  45.093  1.00  0.00      A   CL
ATOM   4280  HC3 DCE A 357      50.468  46.648  44.735  1.00  0.00      A    H
ATOM   4285  CT  DCE A 358      46.459  45.737   2.709  1.00  0.00      A    C
ATOM   4286  HC  DCE A 358      45.434  45.402   2.871  1.00  0.00      A    H
ATOM   4287  HC1 DCE A 358      47.023  45.198   1.947  1.00  0.00      A    H
ATOM   4288  Cl  DCE A 358      46.009  47.258   2.020  1.00  0.00      A   CL
ATOM   4289  CT1 DCE A 358      47.301  45.952   3.993  1.00  0.00      A    C
ATOM   4290  HC2 DCE A 358      48.294  46.368   3.821  1.00  0.00      A    H
ATOM   4291  Cl1 DCE A 358      46.387  47.009   5.058  1.00  0.00      A   CL
ATOM   4292  HC3 DCE A 358      47.279  44.964   4.453  1.00  0.00      A    H
ATOM   4297  CT  DCE A 359      27.219  40.399  33.574  1.00  0.00      A    C
ATOM   4298  HC  DCE A 359      26.946  40.666  34.594  1.00  0.00      A    H
ATOM   4299  HC1 DCE A 359      26.399  40.590  32.882  1.00  0.00      A    H
ATOM   4300  Cl  DCE A 359      28.555  41.457  32.966  1.00  0.00      A   CL
ATOM   4301  CT1 DCE A 359      27.440  38.906  33.454  1.00  0.00      A    C
ATOM   4302  HC2 DCE A 359      28.413  38.587  33.826  1.00  0.00      A    H
ATOM   4303  Cl1 DCE A 359      26.175  38.117  34.395  1.00  0.00      A   CL
ATOM   4304  HC3 DCE A 359      27.549  38.661  32.398  1.00  0.00      A    H
ATOM   4309  CT  DCE A 360      20.330   7.077  29.178  1.00  0.00      A    C
ATOM   4310  HC  DCE A 360      19.345   7.458  28.909  1.00  0.00      A    H
ATOM   4311  HC1 DCE A 360      20.592   7.505  30.146  1.00  0.00      A    H
ATOM   4312  Cl  DCE A 360      20.489   5.278  29.210  1.00  0.00      A   CL
ATOM   4313  CT1 DCE A 360      21.297   7.575  28.053  1.00  0.00      A    C
ATOM   4314  HC2 DCE A 360      21.056   7.108  27.098  1.00  0.00      A    H
ATOM   4315  Cl1 DCE A 360      20.963   9.359  27.899  1.00  0.00      A   CL
ATOM   4316  HC3 DCE A 360      22.363   7.592  28.278  1.00  0.00      A    H
ATOM   4321  CT  DCE A 361      46.495  23.086  37.196  1.00  0.00      A    C
ATOM   4322  HC  DCE A 361      46.662  22.422  36.347  1.00  0.00      A    H
ATOM   4323  HC1 DCE A 361      46.611  24.083  36.772  1.00  0.00      A    H
ATOM   4324  Cl  DCE A 361      44.751  22.751  37.558  1.00  0.00      A   CL
ATOM   4325  CT1 DCE A 361      47.350  22.751  38.448  1.00  0.00      A    C
ATOM   4326  HC2 DCE A 361      48.393  22.987  38.240  1.00  0.00      A    H
ATOM   4327  Cl1 DCE A 361      46.869  23.828  39.789  1.00  0.00      A   CL
ATOM   4328  HC3 DCE A 361      47.349  21.720  38.801  1.00  0.00      A    H
ATOM   4333  CT  DCE A 362      28.451  17.852  14.787  1.00  0.00      A    C
ATOM   4334  HC  DCE A 362      27.936  18.651  14.254  1.00  0.00      A    H
ATOM   4335  HC1 DCE A 362      28.755  17.303  13.895  1.00  0.00      A    H
ATOM   4336  Cl  DCE A 362      29.851  18.504  15.719  1.00  0.00      A   CL
ATOM   4337  CT1 DCE A 362      27.577  16.913  15.592  1.00  0.00      A    C
ATOM   4338  HC2 DCE A 362      26.656  16.808  15.019  1.00  0.00      A    H
ATOM   4339  Cl1 DCE A 362      28.136  15.301  16.160  1.00  0.00      A   CL
ATOM   4340  HC3 DCE A 362      27.228  17.391  16.507  1.00  0.00      A    H
ATOM   4345  CT  DCE A 363      15.769  12.771  47.625  1.00  0.00      A    C
ATOM   4346  HC  DCE A 363      16.465  12.017  47.256  1.00  0.00      A    H
ATOM   4347  HC1 DCE A 363      15.769  12.715  48.714  1.00  0.00      A    H
ATOM   4348  Cl  DCE A 363      16.446  14.332  47.194  1.00  0.00      A   CL
ATOM   4349  CT1 DCE A 363      14.388  12.643  47.049  1.00  0.00      A    C
ATOM   4350  HC2 DCE A 363      14.396  12.463  45.974  1.00  0.00      A    H
ATOM   4351  Cl1 DCE A 363      13.540  11.242  47.764  1.00  0.00      A   CL
ATOM   4352  HC3 DCE A 363      13.739  13.517  47.115  1.00  0.00      A    H
ATOM   4357  CT  DCE A 364      25.280  14.501  19.159  1.00  0.00      A    C
ATOM   4358  HC  DCE A 364      24.260  14.538  18.777  1.00  0.00      A    H
ATOM   4359  HC1 DCE A 364      25.869  15.417  19.123  1.00  0.00      A    H
ATOM   4360  Cl  DCE A 364      25.333  14.180  20.884  1.00  0.00      A   CL
ATOM   4361  CT1 DCE A 364      26.195  13.474  18.456  1.00  0.00      A    C
ATOM   4362  HC2 DCE A 364      27.202  13.806  18.707  1.00  0.00      A    H
ATOM   4363  Cl1 DCE A 364      25.958  11.799  19.032  1.00  0.00      A   CL
ATOM   4364  HC3 DCE A 364      25.998  13.442  17.384  1.00  0.00      A    H
ATOM   4369  CT  DCE A 365      36.433  20.167  47.311  1.00  0.00      A    C
ATOM   4370  HC  DCE A 365      36.073  20.819  48.108  1.00  0.00      A    H
ATOM   4371  HC1 DCE A 365      36.811  19.224  47.705  1.00  0.00      A    H
ATOM   4372  Cl  DCE A 365      35.000  19.916  46.233  1.00  0.00      A   CL
ATOM   4373  CT1 DCE A 365      37.555  20.804  46.489  1.00  0.00      A    C
ATOM   4374  HC2 DCE A 365      38.467  20.974  47.061  1.00  0.00      A    H
ATOM   4375  Cl1 DCE A 365      37.930  19.839  45.065  1.00  0.00      A   CL
ATOM   4376  HC3 DCE A 365      37.235  21.769  46.095  1.00  0.00      A    H
ATOM   4381  CT  DCE A 366       2.870   0.569  38.175  1.00  0.00      A    C
ATOM   4382  HC  DCE A 366       3.647  -0.084  37.776  1.00  0.00      A    H
ATOM   4383  HC1 DCE A 366       2.811   0.303  39.230  1.00  0.00      A    H
ATOM   4384  Cl  DCE A 366       3.248   2.334  37.945  1.00  0.00      A   CL
ATOM   4385  CT1 DCE A 366       1.513   0.153  37.609  1.00  0.00      A    C
ATOM   4386  HC2 DCE A 366       1.420   0.183  36.524  1.00  0.00      A    H
ATOM   4387  Cl1 DCE A 366       1.136  -1.552  38.064  1.00  0.00      A   CL
ATOM   4388  HC3 DCE A 366       0.813   0.922  37.937  1.00  0.00      A    H
ATOM   4393  CT  DCE A 367      52.249  36.521  38.928  1.00  0.00      A    C
ATOM   4394  HC  DCE A 367      52.567  36.880  37.950  1.00  0.00      A    H
ATOM   4395  HC1 DCE A 367      52.806  37.121  39.648  1.00  0.00      A    H
ATOM   4396  Cl  DCE A 367      50.574  36.969  39.072  1.00  0.00      A   CL
ATOM   4397  CT1 DCE A 367      52.480  35.025  39.251  1.00  0.00      A    C
ATOM   4398  HC2 DCE A 367      53.530  34.735  39.222  1.00  0.00      A    H
ATOM   4399  Cl1 DCE A 367      51.758  34.615  40.840  1.00  0.00      A   CL
ATOM   4400  HC3 DCE A 367      51.901  34.416  38.557  1.00  0.00      A    H
ATOM   4405  CT  DCE A 368      15.017   1.115  12.613  1.00  0.00      A    C
ATOM   4406  HC  DCE A 368      13.976   1.218  12.921  1.00  0.00      A    H
ATOM   4407  HC1 DCE A 368      15.405   2.116  12.804  1.00  0.00      A    H
ATOM   4408  Cl  DCE A 368      15.754   0.102  13.755  1.00  0.00      A   CL
ATOM   4409  CT1 DCE A 368      15.205   0.460  11.266  1.00  0.00      A    C
ATOM   4410  HC2 DCE A 368      14.378  -0.210  11.032  1.00  0.00      A    H
ATOM   4411  Cl1 DCE A 368      14.926   1.851  10.099  1.00  0.00      A   CL
ATOM   4412  HC3 DCE A 368      16.250   0.165  11.164  1.00  0.00      A    H
ATOM   4417  CT  DCE A 369       1.592  51.236  12.501  1.00  0.00      A    C
ATOM   4418  HC  DCE A 369       0.540  51.303  12.779  1.00  0.00      A    H
ATOM   4419  HC1 DCE A 369       1.798  51.534  11.473  1.00  0.00      A    H
ATOM   4420  Cl  DCE A 369       2.502  52.339  13.525  1.00  0.00      A   CL
ATOM   4421  CT1 DCE A 369       2.038  49.812  12.815  1.00  0.00      A    C
ATOM   4422  HC2 DCE A 369       2.055  49.119  11.974  1.00  0.00      A    H
ATOM   4423  Cl1 DCE A 369       3.704  49.872  13.346  1.00  0.00      A   CL
ATOM   4424  HC3 DCE A 369       1.523  49.407  13.686  1.00  0.00      A    H
ATOM   4429  CT  DCE A 370      54.777  46.481  13.719  1.00  0.00      A    C
ATOM   4430  HC  DCE A 370      54.214  46.351  12.795  1.00  0.00      A    H
ATOM   4431  HC1 DCE A 370      54.394  45.595  14.226  1.00  0.00      A    H
ATOM   4432  Cl  DCE A 370      56.572  46.494  13.557  1.00  0.00      A   CL
ATOM   4433  CT1 DCE A 370      54.302  47.803  14.342  1.00  0.00      A    C
ATOM   4434  HC2 DCE A 370      53.219  47.921  14.348  1.00  0.00      A    H
ATOM   4435  Cl1 DCE A 370      54.895  47.806  16.060  1.00  0.00      A   CL
ATOM   4436  HC3 DCE A 370      54.602  48.731  13.854  1.00  0.00      A    H
ATOM   4441  CT  DCE A 371       5.251  44.745   9.259  1.00  0.00      A    C
ATOM   4442  HC  DCE A 371       6.210  45.250   9.143  1.00  0.00      A    H
ATOM   4443  HC1 DCE A 371       5.436  43.677   9.379  1.00  0.00      A    H
ATOM   4444  Cl  DCE A 371       4.469  45.123  10.791  1.00  0.00      A   CL
ATOM   4445  CT1 DCE A 371       4.464  45.133   8.052  1.00  0.00      A    C
ATOM   4446  HC2 DCE A 371       5.059  45.776   7.404  1.00  0.00      A    H
ATOM   4447  Cl1 DCE A 371       3.936  43.724   7.135  1.00  0.00      A   CL
ATOM   4448  HC3 DCE A 371       3.635  45.825   8.199  1.00  0.00      A    H
ATOM   4453  CT  DCE A 372      19.055   4.890  49.169  1.00  0.00      A    C
ATOM   4454  HC  DCE A 372      20.100   4.627  49.008  1.00  0.00      A    H
ATOM   4455  HC1 DCE A 372      18.916   4.985  50.246  1.00  0.00      A    H
ATOM   4456  Cl  DCE A 372      18.910   6.649  48.798  1.00  0.00      A   CL
ATOM   4457  CT1 DCE A 372      18.145   3.903  48.462  1.00  0.00      A    C
ATOM   4458  HC2 DCE A 372      18.187   4.085  47.388  1.00  0.00      A    H
ATOM   4459  Cl1 DCE A 372      18.599   2.237  48.963  1.00  0.00      A   CL
ATOM   4460  HC3 DCE A 372      17.101   4.076  48.726  1.00  0.00      A    H
ATOM   4465  CT  DCE A 373      51.680   9.205  15.491  1.00  0.00      A    C
ATOM   4466  HC  DCE A 373      51.798  10.092  16.113  1.00  0.00      A    H
ATOM   4467  HC1 DCE A 373      50.635   9.195  15.183  1.00  0.00      A    H
ATOM   4468  Cl  DCE A 373      52.743   9.246  14.035  1.00  0.00      A   CL
ATOM   4469  CT1 DCE A 373      52.057   7.924  16.287  1.00  0.00      A    C
ATOM   4470  HC2 DCE A 373      53.106   7.781  16.548  1.00  0.00      A    H
ATOM   4471  Cl1 DCE A 373      51.131   7.894  17.706  1.00  0.00      A   CL
ATOM   4472  HC3 DCE A 373      51.839   7.011  15.733  1.00  0.00      A    H
ATOM   4477  CT  DCE A 374      40.416  51.449  49.964  1.00  0.00      A    C
ATOM   4478  HC  DCE A 374      40.380  51.654  48.894  1.00  0.00      A    H
ATOM   4479  HC1 DCE A 374      39.490  51.870  50.355  1.00  0.00      A    H
ATOM   4480  Cl  DCE A 374      40.320  49.694  50.138  1.00  0.00      A   CL
ATOM   4481  CT1 DCE A 374      41.718  51.890  50.506  1.00  0.00      A    C
ATOM   4482  HC2 DCE A 374      41.788  52.241  51.536  1.00  0.00      A    H
ATOM   4483  Cl1 DCE A 374      42.954  50.709  50.044  1.00  0.00      A   CL
ATOM   4484  HC3 DCE A 374      42.041  52.747  49.916  1.00  0.00      A    H
ATOM   4489  CT  DCE A 375      47.396  54.440  39.709  1.00  0.00      A    C
ATOM   4490  HC  DCE A 375      46.335  54.613  39.885  1.00  0.00      A    H
ATOM   4491  HC1 DCE A 375      47.937  55.305  40.092  1.00  0.00      A    H
ATOM   4492  Cl  DCE A 375      48.002  53.132  40.658  1.00  0.00      A   CL
ATOM   4493  CT1 DCE A 375      47.883  54.301  38.266  1.00  0.00      A    C
ATOM   4494  HC2 DCE A 375      47.270  54.672  37.445  1.00  0.00      A    H
ATOM   4495  Cl1 DCE A 375      49.545  54.953  38.064  1.00  0.00      A   CL
ATOM   4496  HC3 DCE A 375      47.931  53.226  38.087  1.00  0.00      A    H
ATOM   4501  CT  DCE A 376      54.414  13.160  38.607  1.00  0.00      A    C
ATOM   4502  HC  DCE A 376      53.949  13.349  39.575  1.00  0.00      A    H
ATOM   4503  HC1 DCE A 376      54.897  12.184  38.652  1.00  0.00      A    H
ATOM   4504  Cl  DCE A 376      53.064  13.085  37.387  1.00  0.00      A   CL
ATOM   4505  CT1 DCE A 376      55.438  14.272  38.217  1.00  0.00      A    C
ATOM   4506  HC2 DCE A 376      54.929  15.235  38.246  1.00  0.00      A    H
ATOM   4507  Cl1 DCE A 376      56.843  14.160  39.245  1.00  0.00      A   CL
ATOM   4508  HC3 DCE A 376      55.781  14.110  37.195  1.00  0.00      A    H
ATOM   4513  CT  DCE A 377      35.780  39.514  52.188  1.00  0.00      A    C
ATOM   4514  HC  DCE A 377      35.407  38.508  51.997  1.00  0.00      A    H
ATOM   4515  HC1 DCE A 377      36.764  39.580  51.723  1.00  0.00      A    H
ATOM   4516  Cl  DCE A 377      34.604  40.642  51.433  1.00  0.00      A   CL
ATOM   4517  CT1 DCE A 377      35.649  39.725  53.623  1.00  0.00      A    C
ATOM   4518  HC2 DCE A 377      36.558  39.496  54.180  1.00  0.00      A    H
ATOM   4519  Cl1 DCE A 377      35.155  41.445  53.765  1.00  0.00      A   CL
ATOM   4520  HC3 DCE A 377      34.881  39.109  54.090  1.00  0.00      A    H
ATOM   4525  CT  DCE A 378       3.582  54.186   9.957  1.00  0.00      A    C
ATOM   4526  HC  DCE A 378       2.699  54.777   9.714  1.00  0.00      A    H
ATOM   4527  HC1 DCE A 378       3.558  53.935  11.017  1.00  0.00      A    H
ATOM   4528  Cl  DCE A 378       3.422  52.698   9.137  1.00  0.00      A   CL
ATOM   4529  CT1 DCE A 378       4.838  54.923   9.592  1.00  0.00      A    C
ATOM   4530  HC2 DCE A 378       4.790  55.173   8.532  1.00  0.00      A    H
ATOM   4531  Cl1 DCE A 378       5.090  56.527  10.446  1.00  0.00      A   CL
ATOM   4532  HC3 DCE A 378       5.723  54.335   9.835  1.00  0.00      A    H
ATOM   4537  CT  DCE A 379      10.990  33.615  53.207  1.00  0.00      A    C
ATOM   4538  HC  DCE A 379      10.729  33.851  54.239  1.00  0.00      A    H
ATOM   4539  HC1 DCE A 379      11.833  32.924  53.183  1.00  0.00      A    H
ATOM   4540  Cl  DCE A 379       9.735  32.619  52.446  1.00  0.00      A   CL
ATOM   4541  CT1 DCE A 379      11.301  34.847  52.331  1.00  0.00      A    C
ATOM   4542  HC2 DCE A 379      10.343  35.353  52.211  1.00  0.00      A    H
ATOM   4543  Cl1 DCE A 379      12.573  35.900  52.877  1.00  0.00      A   CL
ATOM   4544  HC3 DCE A 379      11.575  34.590  51.308  1.00  0.00      A    H
ATOM   4549  CT  DCE A 380      39.759  37.629  47.912  1.00  0.00      A    C
ATOM   4550  HC  DCE A 380      39.159  37.010  48.579  1.00  0.00      A    H
ATOM   4551  HC1 DCE A 380      39.598  38.572  48.435  1.00  0.00      A    H
ATOM   4552  Cl  DCE A 380      41.480  37.304  47.842  1.00  0.00      A   CL
ATOM   4553  CT1 DCE A 380      39.113  37.527  46.545  1.00  0.00      A    C
ATOM   4554  HC2 DCE A 380      39.840  37.049  45.888  1.00  0.00      A    H
ATOM   4555  Cl1 DCE A 380      37.727  36.420  46.787  1.00  0.00      A   CL
ATOM   4556  HC3 DCE A 380      38.723  38.431  46.079  1.00  0.00      A    H
ATOM   4561  CT  DCE A 381      40.924   8.064  47.857  1.00  0.00      A    C
ATOM   4562  HC  DCE A 381      40.351   8.521  47.051  1.00  0.00      A    H
ATOM   4563  HC1 DCE A 381      41.506   7.198  47.542  1.00  0.00      A    H
ATOM   4564  Cl  DCE A 381      42.036   9.341  48.409  1.00  0.00      A   CL
ATOM   4565  CT1 DCE A 381      39.918   7.712  49.003  1.00  0.00      A    C
ATOM   4566  HC2 DCE A 381      40.429   7.176  49.803  1.00  0.00      A    H
ATOM   4567  Cl1 DCE A 381      39.145   9.115  49.689  1.00  0.00      A   CL
ATOM   4568  HC3 DCE A 381      39.157   7.017  48.648  1.00  0.00      A    H
ATOM   4573  CT  DCE A 382      39.763   3.477  39.936  1.00  0.00      A    C
ATOM   4574  HC  DCE A 382      39.471   2.583  40.486  1.00  0.00      A    H
ATOM   4575  HC1 DCE A 382      40.186   3.307  38.946  1.00  0.00      A    H
ATOM   4576  Cl  DCE A 382      38.290   4.487  39.792  1.00  0.00      A   CL
ATOM   4577  CT1 DCE A 382      40.992   4.198  40.538  1.00  0.00      A    C
ATOM   4578  HC2 DCE A 382      40.755   4.368  41.588  1.00  0.00      A    H
ATOM   4579  Cl1 DCE A 382      42.435   3.190  40.378  1.00  0.00      A   CL
ATOM   4580  HC3 DCE A 382      41.173   5.170  40.079  1.00  0.00      A    H
ATOM   4585  CT  DCE A 383      40.024  30.279  33.759  1.00  0.00      A    C
ATOM   4586  HC  DCE A 383      40.540  29.319  33.782  1.00  0.00      A    H
ATOM   4587  HC1 DCE A 383      40.896  30.929  33.836  1.00  0.00      A    H
ATOM   4588  Cl  DCE A 383      39.297  30.596  32.122  1.00  0.00      A   CL
ATOM   4589  CT1 DCE A 383      38.959  30.561  34.883  1.00  0.00      A    C
ATOM   4590  HC2 DCE A 383      38.162  29.818  34.853  1.00  0.00      A    H
ATOM   4591  Cl1 DCE A 383      39.600  30.451  36.544  1.00  0.00      A   CL
ATOM   4592  HC3 DCE A 383      38.453  31.512  34.713  1.00  0.00      A    H
ATOM   4597  CT  DCE A 384      54.329  15.642  31.134  1.00  0.00      A    C
ATOM   4598  HC  DCE A 384      54.921  16.107  30.345  1.00  0.00      A    H
ATOM   4599  HC1 DCE A 384      55.011  15.364  31.938  1.00  0.00      A    H
ATOM   4600  Cl  DCE A 384      53.305  16.967  31.767  1.00  0.00      A   CL
ATOM   4601  CT1 DCE A 384      53.387  14.538  30.693  1.00  0.00      A    C
ATOM   4602  HC2 DCE A 384      52.625  14.909  30.006  1.00  0.00      A    H
ATOM   4603  Cl1 DCE A 384      54.224  13.243  29.795  1.00  0.00      A   CL
ATOM   4604  HC3 DCE A 384      52.881  14.222  31.605  1.00  0.00      A    H
ATOM   4609  CT  DCE A 385       8.615  49.301  16.996  1.00  0.00      A    C
ATOM   4610  HC  DCE A 385       8.926  49.351  18.039  1.00  0.00      A    H
ATOM   4611  HC1 DCE A 385       8.338  48.267  16.789  1.00  0.00      A    H
ATOM   4612  Cl  DCE A 385       7.358  50.490  16.685  1.00  0.00      A   CL
ATOM   4613  CT1 DCE A 385       9.793  49.630  16.082  1.00  0.00      A    C
ATOM   4614  HC2 DCE A 385      10.550  48.855  16.199  1.00  0.00      A    H
ATOM   4615  Cl1 DCE A 385       9.132  49.229  14.391  1.00  0.00      A   CL
ATOM   4616  HC3 DCE A 385      10.149  50.656  16.179  1.00  0.00      A    H
ATOM   4621  CT  DCE A 386       8.866  30.703  40.440  1.00  0.00      A    C
ATOM   4622  HC  DCE A 386       9.620  30.531  39.671  1.00  0.00      A    H
ATOM   4623  HC1 DCE A 386       8.955  29.877  41.147  1.00  0.00      A    H
ATOM   4624  Cl  DCE A 386       9.423  32.109  41.375  1.00  0.00      A   CL
ATOM   4625  CT1 DCE A 386       7.448  30.824  39.982  1.00  0.00      A    C
ATOM   4626  HC2 DCE A 386       7.345  31.426  39.079  1.00  0.00      A    H
ATOM   4627  Cl1 DCE A 386       6.753  29.302  39.445  1.00  0.00      A   CL
ATOM   4628  HC3 DCE A 386       6.728  31.268  40.669  1.00  0.00      A    H
ATOM   4633  CT  DCE A 387      55.343  24.282  27.154  1.00  0.00      A    C
ATOM   4634  HC  DCE A 387      56.240  24.225  26.537  1.00  0.00      A    H
ATOM   4635  HC1 DCE A 387      55.733  24.435  28.160  1.00  0.00      A    H
ATOM   4636  Cl  DCE A 387      54.324  25.666  26.802  1.00  0.00      A   CL
ATOM   4637  CT1 DCE A 387      54.533  22.957  27.036  1.00  0.00      A    C
ATOM   4638  HC2 DCE A 387      54.165  22.838  26.017  1.00  0.00      A    H
ATOM   4639  Cl1 DCE A 387      55.520  21.513  27.315  1.00  0.00      A   CL
ATOM   4640  HC3 DCE A 387      53.693  22.848  27.722  1.00  0.00      A    H
ATOM   4645  CT  DCE A 388      39.784   0.326  43.621  1.00  0.00      A    C
ATOM   4646  HC  DCE A 388      39.915  -0.065  42.612  1.00  0.00      A    H
ATOM   4647  HC1 DCE A 388      38.890  -0.121  44.055  1.00  0.00      A    H
ATOM   4648  Cl  DCE A 388      41.005  -0.456  44.588  1.00  0.00      A   CL
ATOM   4649  CT1 DCE A 388      39.802   1.843  43.906  1.00  0.00      A    C
ATOM   4650  HC2 DCE A 388      39.437   2.086  44.904  1.00  0.00      A    H
ATOM   4651  Cl1 DCE A 388      41.546   2.322  43.822  1.00  0.00      A   CL
ATOM   4652  HC3 DCE A 388      39.222   2.419  43.184  1.00  0.00      A    H
ATOM   4657  CT  DCE A 389      38.087  19.974  21.642  1.00  0.00      A    C
ATOM   4658  HC  DCE A 389      37.898  18.946  21.334  1.00  0.00      A    H
ATOM   4659  HC1 DCE A 389      39.018  20.324  21.196  1.00  0.00      A    H
ATOM   4660  Cl  DCE A 389      36.730  20.945  20.977  1.00  0.00      A   CL
ATOM   4661  CT1 DCE A 389      38.051  20.060  23.207  1.00  0.00      A    C
ATOM   4662  HC2 DCE A 389      37.097  19.660  23.552  1.00  0.00      A    H
ATOM   4663  Cl1 DCE A 389      39.404  19.148  23.907  1.00  0.00      A   CL
ATOM   4664  HC3 DCE A 389      38.093  21.104  23.517  1.00  0.00      A    H
ATOM   4669  CT  DCE A 390      21.825  25.732  22.839  1.00  0.00      A    C
ATOM   4670  HC  DCE A 390      22.180  25.211  21.949  1.00  0.00      A    H
ATOM   4671  HC1 DCE A 390      21.787  25.138  23.752  1.00  0.00      A    H
ATOM   4672  Cl  DCE A 390      22.993  27.050  23.131  1.00  0.00      A   CL
ATOM   4673  CT1 DCE A 390      20.488  26.327  22.496  1.00  0.00      A    C
ATOM   4674  HC2 DCE A 390      20.528  27.347  22.114  1.00  0.00      A    H
ATOM   4675  Cl1 DCE A 390      19.751  25.452  21.146  1.00  0.00      A   CL
ATOM   4676  HC3 DCE A 390      19.759  26.371  23.306  1.00  0.00      A    H
ATOM   4681  CT  DCE A 391       7.224  49.972  31.627  1.00  0.00      A    C
ATOM   4682  HC  DCE A 391       7.718  49.423  30.825  1.00  0.00      A    H
ATOM   4683  HC1 DCE A 391       6.449  49.361  32.091  1.00  0.00      A    H
ATOM   4684  Cl  DCE A 391       8.418  50.364  32.959  1.00  0.00      A   CL
ATOM   4685  CT1 DCE A 391       6.428  51.205  31.186  1.00  0.00      A    C
ATOM   4686  HC2 DCE A 391       7.024  52.089  30.958  1.00  0.00      A    H
ATOM   4687  Cl1 DCE A 391       5.246  50.872  29.844  1.00  0.00      A   CL
ATOM   4688  HC3 DCE A 391       5.886  51.542  32.069  1.00  0.00      A    H
ATOM   4693  CT  DCE A 392      34.846  46.669  13.284  1.00  0.00      A    C
ATOM   4694  HC  DCE A 392      35.698  46.411  13.912  1.00  0.00      A    H
ATOM   4695  HC1 DCE A 392      34.878  47.654  12.819  1.00  0.00      A    H
ATOM   4696  Cl  DCE A 392      35.030  45.360  12.114  1.00  0.00      A   CL
ATOM   4697  CT1 DCE A 392      33.508  46.410  14.073  1.00  0.00      A    C
ATOM   4698  HC2 DCE A 392      32.774  46.020  13.367  1.00  0.00      A    H
ATOM   4699  Cl1 DCE A 392      33.632  45.269  15.418  1.00  0.00      A   CL
ATOM   4700  HC3 DCE A 392      33.135  47.344  14.493  1.00  0.00      A    H
ATOM   4705  CT  DCE A 393      28.266  30.338  30.713  1.00  0.00      A    C
ATOM   4706  HC  DCE A 393      28.244  31.353  31.111  1.00  0.00      A    H
ATOM   4707  HC1 DCE A 393      29.243  29.939  30.986  1.00  0.00      A    H
ATOM   4708  Cl  DCE A 393      27.020  29.562  31.586  1.00  0.00      A   CL
ATOM   4709  CT1 DCE A 393      27.955  30.425  29.250  1.00  0.00      A    C
ATOM   4710  HC2 DCE A 393      28.789  30.914  28.747  1.00  0.00      A    H
ATOM   4711  Cl1 DCE A 393      27.835  28.694  28.689  1.00  0.00      A   CL
ATOM   4712  HC3 DCE A 393      27.037  30.987  29.082  1.00  0.00      A    H
ATOM   4717  CT  DCE A 394       2.260  54.394   1.385  1.00  0.00      A    C
ATOM   4718  HC  DCE A 394       2.743  53.417   1.391  1.00  0.00      A    H
ATOM   4719  HC1 DCE A 394       2.716  55.094   0.685  1.00  0.00      A    H
ATOM   4720  Cl  DCE A 394       0.629  54.061   0.721  1.00  0.00      A   CL
ATOM   4721  CT1 DCE A 394       2.157  54.997   2.768  1.00  0.00      A    C
ATOM   4722  HC2 DCE A 394       1.410  54.434   3.328  1.00  0.00      A    H
ATOM   4723  Cl1 DCE A 394       3.694  55.007   3.715  1.00  0.00      A   CL
ATOM   4724  HC3 DCE A 394       1.863  56.043   2.677  1.00  0.00      A    H
ATOM   4729  CT  DCE A 395      37.735  22.008  12.447  1.00  0.00      A    C
ATOM   4730  HC  DCE A 395      36.875  22.131  11.788  1.00  0.00      A    H
ATOM   4731  HC1 DCE A 395      37.855  22.927  13.021  1.00  0.00      A    H
ATOM   4732  Cl  DCE A 395      37.372  20.750  13.559  1.00  0.00      A   CL
ATOM   4733  CT1 DCE A 395      38.952  21.608  11.486  1.00  0.00      A    C
ATOM   4734  HC2 DCE A 395      39.799  21.333  12.115  1.00  0.00      A    H
ATOM   4735  Cl1 DCE A 395      38.439  20.162  10.469  1.00  0.00      A   CL
ATOM   4736  HC3 DCE A 395      39.277  22.393  10.804  1.00  0.00      A    H
ATOM   4741  CT  DCE A 396      -0.531  45.539   5.293  1.00  0.00      A    C
ATOM   4742  HC  DCE A 396      -0.175  45.674   6.315  1.00  0.00      A    H
ATOM   4743  HC1 DCE A 396      -1.026  44.587   5.487  1.00  0.00      A    H
ATOM   4744  Cl  DCE A 396      -1.581  46.860   4.701  1.00  0.00      A   CL
ATOM   4745  CT1 DCE A 396       0.667  45.304   4.292  1.00  0.00      A    C
ATOM   4746  HC2 DCE A 396       0.375  45.018   3.282  1.00  0.00      A    H
ATOM   4747  Cl1 DCE A 396       1.607  46.776   4.135  1.00  0.00      A   CL
ATOM   4748  HC3 DCE A 396       1.359  44.532   4.629  1.00  0.00      A    H
ATOM   4753  CT  DCE A 397      50.646  52.626  19.281  1.00  0.00      A    C
ATOM   4754  HC  DCE A 397      50.247  53.412  18.640  1.00  0.00      A    H
ATOM   4755  HC1 DCE A 397      50.945  51.757  18.694  1.00  0.00      A    H
ATOM   4756  Cl  DCE A 397      52.082  53.284  20.059  1.00  0.00      A   CL
ATOM   4757  CT1 DCE A 397      49.677  52.179  20.385  1.00  0.00      A    C
ATOM   4758  HC2 DCE A 397      49.556  52.863  21.225  1.00  0.00      A    H
ATOM   4759  Cl1 DCE A 397      48.023  51.944  19.554  1.00  0.00      A   CL
ATOM   4760  HC3 DCE A 397      49.866  51.187  20.795  1.00  0.00      A    H
ATOM   4765  CT  DCE A 398      21.772   6.396   6.611  1.00  0.00      A    C
ATOM   4766  HC  DCE A 398      22.156   5.742   7.394  1.00  0.00      A    H
ATOM   4767  HC1 DCE A 398      21.250   5.802   5.860  1.00  0.00      A    H
ATOM   4768  Cl  DCE A 398      20.430   7.260   7.468  1.00  0.00      A   CL
ATOM   4769  CT1 DCE A 398      22.740   7.244   5.960  1.00  0.00      A    C
ATOM   4770  HC2 DCE A 398      23.083   8.100   6.541  1.00  0.00      A    H
ATOM   4771  Cl1 DCE A 398      24.124   6.165   5.685  1.00  0.00      A   CL
ATOM   4772  HC3 DCE A 398      22.291   7.603   5.034  1.00  0.00      A    H
ATOM   4777  CT  DCE A 399      11.241  25.970  52.314  1.00  0.00      A    C
ATOM   4778  HC  DCE A 399      11.532  26.558  51.444  1.00  0.00      A    H
ATOM   4779  HC1 DCE A 399      10.496  25.210  52.079  1.00  0.00      A    H
ATOM   4780  Cl  DCE A 399      12.700  25.144  52.821  1.00  0.00      A   CL
ATOM   4781  CT1 DCE A 399      10.802  26.737  53.605  1.00  0.00      A    C
ATOM   4782  HC2 DCE A 399      10.010  27.444  53.357  1.00  0.00      A    H
ATOM   4783  Cl1 DCE A 399       9.996  25.381  54.548  1.00  0.00      A   CL
ATOM   4784  HC3 DCE A 399      11.514  27.278  54.229  1.00  0.00      A    H
ATOM   4789  CT  DCE A 400      48.127  20.687   6.512  1.00  0.00      A    C
ATOM   4790  HC  DCE A 400      48.009  21.765   6.403  1.00  0.00      A    H
ATOM   4791  HC1 DCE A 400      48.425  20.663   7.560  1.00  0.00      A    H
ATOM   4792  Cl  DCE A 400      46.563  19.769   6.336  1.00  0.00      A   CL
ATOM   4793  CT1 DCE A 400      49.071  20.246   5.352  1.00  0.00      A    C
ATOM   4794  HC2 DCE A 400      49.558  19.308   5.619  1.00  0.00      A    H
ATOM   4795  Cl1 DCE A 400      48.310  20.230   3.758  1.00  0.00      A   CL
ATOM   4796  HC3 DCE A 400      49.906  20.936   5.232  1.00  0.00      A    H
ATOM   4801  CT  DCE A 401       5.120  12.963  54.024  1.00  0.00      A    C
ATOM   4802  HC  DCE A 401       4.656  13.832  54.491  1.00  0.00      A    H
ATOM   4803  HC1 DCE A 401       4.386  12.160  54.085  1.00  0.00      A    H
ATOM   4804  Cl  DCE A 401       5.416  13.447  52.334  1.00  0.00      A   CL
ATOM   4805  CT1 DCE A 401       6.435  12.698  54.893  1.00  0.00      A    C
ATOM   4806  HC2 DCE A 401       7.160  13.506  54.798  1.00  0.00      A    H
ATOM   4807  Cl1 DCE A 401       6.203  12.506  56.611  1.00  0.00      A   CL
ATOM   4808  HC3 DCE A 401       6.967  11.817  54.535  1.00  0.00      A    H
ATOM   4813  CT  DCE A 402      24.391  13.044  14.209  1.00  0.00      A    C
ATOM   4814  HC  DCE A 402      24.578  12.400  13.350  1.00  0.00      A    H
ATOM   4815  HC1 DCE A 402      24.941  12.653  15.065  1.00  0.00      A    H
ATOM   4816  Cl  DCE A 402      25.215  14.638  13.957  1.00  0.00      A   CL
ATOM   4817  CT1 DCE A 402      22.962  13.389  14.526  1.00  0.00      A    C
ATOM   4818  HC2 DCE A 402      22.945  13.995  15.432  1.00  0.00      A    H
ATOM   4819  Cl1 DCE A 402      22.355  14.420  13.111  1.00  0.00      A   CL
ATOM   4820  HC3 DCE A 402      22.268  12.551  14.585  1.00  0.00      A    H
ATOM   4825  CT  DCE A 403      22.082  39.149  32.524  1.00  0.00      A    C
ATOM   4826  HC  DCE A 403      21.496  39.023  33.434  1.00  0.00      A    H
ATOM   4827  HC1 DCE A 403      21.481  39.931  32.059  1.00  0.00      A    H
ATOM   4828  Cl  DCE A 403      23.583  40.055  32.727  1.00  0.00      A   CL
ATOM   4829  CT1 DCE A 403      22.118  37.813  31.693  1.00  0.00      A    C
ATOM   4830  HC2 DCE A 403      22.616  37.940  30.732  1.00  0.00      A    H
ATOM   4831  Cl1 DCE A 403      23.051  36.516  32.513  1.00  0.00      A   CL
ATOM   4832  HC3 DCE A 403      21.171  37.364  31.391  1.00  0.00      A    H
ATOM   4837  CT  DCE A 404       1.809  15.201   0.522  1.00  0.00      A    C
ATOM   4838  HC  DCE A 404       2.640  14.616   0.128  1.00  0.00      A    H
ATOM   4839  HC1 DCE A 404       1.072  15.220  -0.281  1.00  0.00      A    H
ATOM   4840  Cl  DCE A 404       1.128  14.409   1.911  1.00  0.00      A   CL
ATOM   4841  CT1 DCE A 404       2.200  16.599   1.033  1.00  0.00      A    C
ATOM   4842  HC2 DCE A 404       3.060  16.600   1.704  1.00  0.00      A    H
ATOM   4843  Cl1 DCE A 404       2.582  17.658  -0.351  1.00  0.00      A   CL
ATOM   4844  HC3 DCE A 404       1.441  17.067   1.659  1.00  0.00      A    H
ATOM   4849  CT  DCE A 405      26.093   1.669  34.772  1.00  0.00      A    C
ATOM   4850  HC  DCE A 405      26.649   1.116  35.530  1.00  0.00      A    H
ATOM   4851  HC1 DCE A 405      25.627   2.427  35.401  1.00  0.00      A    H
ATOM   4852  Cl  DCE A 405      27.276   2.316  33.545  1.00  0.00      A   CL
ATOM   4853  CT1 DCE A 405      25.041   0.758  34.019  1.00  0.00      A    C
ATOM   4854  HC2 DCE A 405      24.271   1.286  33.457  1.00  0.00      A    H
ATOM   4855  Cl1 DCE A 405      25.833  -0.268  32.889  1.00  0.00      A   CL
ATOM   4856  HC3 DCE A 405      24.565   0.121  34.764  1.00  0.00      A    H
ATOM   4861  CT  DCE A 406      44.295   5.291   2.871  1.00  0.00      A    C
ATOM   4862  HC  DCE A 406      44.867   6.183   3.127  1.00  0.00      A    H
ATOM   4863  HC1 DCE A 406      44.948   4.683   2.245  1.00  0.00      A    H
ATOM   4864  Cl  DCE A 406      44.005   4.477   4.418  1.00  0.00      A   CL
ATOM   4865  CT1 DCE A 406      42.981   5.526   2.021  1.00  0.00      A    C
ATOM   4866  HC2 DCE A 406      42.548   4.548   1.810  1.00  0.00      A    H
ATOM   4867  Cl1 DCE A 406      41.737   6.304   2.989  1.00  0.00      A   CL
ATOM   4868  HC3 DCE A 406      43.074   6.058   1.074  1.00  0.00      A    H
ATOM   4873  CT  DCE A 407      47.596  51.398  44.841  1.00  0.00      A    C
ATOM   4874  HC  DCE A 407      46.735  52.025  44.609  1.00  0.00      A    H
ATOM   4875  HC1 DCE A 407      47.421  50.368  44.528  1.00  0.00      A    H
ATOM   4876  Cl  DCE A 407      49.015  52.055  43.976  1.00  0.00      A   CL
ATOM   4877  CT1 DCE A 407      47.947  51.406  46.362  1.00  0.00      A    C
ATOM   4878  HC2 DCE A 407      48.017  52.432  46.724  1.00  0.00      A    H
ATOM   4879  Cl1 DCE A 407      46.701  50.605  47.291  1.00  0.00      A   CL
ATOM   4880  HC3 DCE A 407      48.873  50.881  46.594  1.00  0.00      A    H
ATOM   4885  CT  DCE A 408      40.632  50.776  13.726  1.00  0.00      A    C
ATOM   4886  HC  DCE A 408      41.695  50.979  13.857  1.00  0.00      A    H
ATOM   4887  HC1 DCE A 408      40.342  50.835  12.677  1.00  0.00      A    H
ATOM   4888  Cl  DCE A 408      40.360  49.054  14.222  1.00  0.00      A   CL
ATOM   4889  CT1 DCE A 408      39.785  51.691  14.623  1.00  0.00      A    C
ATOM   4890  HC2 DCE A 408      39.972  51.521  15.684  1.00  0.00      A    H
ATOM   4891  Cl1 DCE A 408      40.271  53.321  14.267  1.00  0.00      A   CL
ATOM   4892  HC3 DCE A 408      38.711  51.669  14.441  1.00  0.00      A    H
ATOM   4897  CT  DCE A 409      42.487  17.179   9.260  1.00  0.00      A    C
ATOM   4898  HC  DCE A 409      42.827  16.701  10.178  1.00  0.00      A    H
ATOM   4899  HC1 DCE A 409      43.272  17.896   9.016  1.00  0.00      A    H
ATOM   4900  Cl  DCE A 409      42.682  16.019   8.002  1.00  0.00      A   CL
ATOM   4901  CT1 DCE A 409      41.087  17.787   9.402  1.00  0.00      A    C
ATOM   4902  HC2 DCE A 409      40.695  18.309   8.529  1.00  0.00      A    H
ATOM   4903  Cl1 DCE A 409      39.857  16.538   9.672  1.00  0.00      A   CL
ATOM   4904  HC3 DCE A 409      41.045  18.392  10.307  1.00  0.00      A    H
ATOM   4909  CT  DCE A 410      33.944   5.579   5.135  1.00  0.00      A    C
ATOM   4910  HC  DCE A 410      34.950   5.575   5.554  1.00  0.00      A    H
ATOM   4911  HC1 DCE A 410      33.848   6.591   4.743  1.00  0.00      A    H
ATOM   4912  Cl  DCE A 410      33.875   4.256   3.990  1.00  0.00      A   CL
ATOM   4913  CT1 DCE A 410      32.841   5.336   6.091  1.00  0.00      A    C
ATOM   4914  HC2 DCE A 410      32.759   6.166   6.792  1.00  0.00      A    H
ATOM   4915  Cl1 DCE A 410      31.210   5.129   5.284  1.00  0.00      A   CL
ATOM   4916  HC3 DCE A 410      33.077   4.396   6.589  1.00  0.00      A    H
ATOM   4921  CT  DCE A 411      53.540  41.484  16.199  1.00  0.00      A    C
ATOM   4922  HC  DCE A 411      54.441  41.379  16.803  1.00  0.00      A    H
ATOM   4923  HC1 DCE A 411      52.981  42.380  16.471  1.00  0.00      A    H
ATOM   4924  Cl  DCE A 411      53.926  41.562  14.501  1.00  0.00      A   CL
ATOM   4925  CT1 DCE A 411      52.482  40.380  16.510  1.00  0.00      A    C
ATOM   4926  HC2 DCE A 411      52.350  40.221  17.580  1.00  0.00      A    H
ATOM   4927  Cl1 DCE A 411      50.920  40.864  15.828  1.00  0.00      A   CL
ATOM   4928  HC3 DCE A 411      52.688  39.424  16.029  1.00  0.00      A    H
ATOM   4933  CT  DCE A 412      44.225   0.970  42.386  1.00  0.00      A    C
ATOM   4934  HC  DCE A 412      43.931   1.760  43.077  1.00  0.00      A    H
ATOM   4935  HC1 DCE A 412      43.362   0.557  41.865  1.00  0.00      A    H
ATOM   4936  Cl  DCE A 412      45.418   1.592  41.229  1.00  0.00      A   CL
ATOM   4937  CT1 DCE A 412      44.902  -0.133  43.179  1.00  0.00      A    C
ATOM   4938  HC2 DCE A 412      45.283  -0.849  42.451  1.00  0.00      A    H
ATOM   4939  Cl1 DCE A 412      46.166   0.526  44.297  1.00  0.00      A   CL
ATOM   4940  HC3 DCE A 412      44.179  -0.724  43.742  1.00  0.00      A    H
ATOM   4945  CT  DCE A 413      17.338  20.574  42.396  1.00  0.00      A    C
ATOM   4946  HC  DCE A 413      16.791  20.753  43.321  1.00  0.00      A    H
ATOM   4947  HC1 DCE A 413      17.586  21.488  41.856  1.00  0.00      A    H
ATOM   4948  Cl  DCE A 413      18.973  19.973  42.809  1.00  0.00      A   CL
ATOM   4949  CT1 DCE A 413      16.583  19.743  41.397  1.00  0.00      A    C
ATOM   4950  HC2 DCE A 413      17.141  19.766  40.461  1.00  0.00      A    H
ATOM   4951  Cl1 DCE A 413      16.296  18.051  41.979  1.00  0.00      A   CL
ATOM   4952  HC3 DCE A 413      15.590  20.156  41.221  1.00  0.00      A    H
ATOM   4957  CT  DCE A 414      47.151  40.801   2.169  1.00  0.00      A    C
ATOM   4958  HC  DCE A 414      46.072  40.869   2.029  1.00  0.00      A    H
ATOM   4959  HC1 DCE A 414      47.626  40.521   1.229  1.00  0.00      A    H
ATOM   4960  Cl  DCE A 414      47.615  42.553   2.363  1.00  0.00      A   CL
ATOM   4961  CT1 DCE A 414      47.523  40.026   3.437  1.00  0.00      A    C
ATOM   4962  HC2 DCE A 414      48.582  40.006   3.694  1.00  0.00      A    H
ATOM   4963  Cl1 DCE A 414      46.822  40.795   4.856  1.00  0.00      A   CL
ATOM   4964  HC3 DCE A 414      46.993  39.074   3.447  1.00  0.00      A    H
ATOM   4969  CT  DCE A 415       1.440  23.361  34.850  1.00  0.00      A    C
ATOM   4970  HC  DCE A 415       1.526  22.579  34.096  1.00  0.00      A    H
ATOM   4971  HC1 DCE A 415       2.268  23.315  35.557  1.00  0.00      A    H
ATOM   4972  Cl  DCE A 415       1.731  24.784  33.861  1.00  0.00      A   CL
ATOM   4973  CT1 DCE A 415       0.010  23.433  35.354  1.00  0.00      A    C
ATOM   4974  HC2 DCE A 415      -0.704  23.079  34.609  1.00  0.00      A    H
ATOM   4975  Cl1 DCE A 415      -0.099  22.192  36.602  1.00  0.00      A   CL
ATOM   4976  HC3 DCE A 415      -0.133  24.437  35.753  1.00  0.00      A    H
ATOM   4981  CT  DCE A 416      31.307  43.910  25.545  1.00  0.00      A    C
ATOM   4982  HC  DCE A 416      30.348  43.732  26.032  1.00  0.00      A    H
ATOM   4983  HC1 DCE A 416      31.737  44.763  26.070  1.00  0.00      A    H
ATOM   4984  Cl  DCE A 416      32.284  42.449  25.842  1.00  0.00      A   CL
ATOM   4985  CT1 DCE A 416      31.091  44.033  24.061  1.00  0.00      A    C
ATOM   4986  HC2 DCE A 416      30.550  44.920  23.730  1.00  0.00      A    H
ATOM   4987  Cl1 DCE A 416      32.653  44.028  23.206  1.00  0.00      A   CL
ATOM   4988  HC3 DCE A 416      30.548  43.113  23.850  1.00  0.00      A    H
ATOM   4993  CT  DCE A 417      52.169  11.155  53.922  1.00  0.00      A    C
ATOM   4994  HC  DCE A 417      53.105  11.675  53.716  1.00  0.00      A    H
ATOM   4995  HC1 DCE A 417      51.710  10.794  53.002  1.00  0.00      A    H
ATOM   4996  Cl  DCE A 417      52.644   9.726  54.822  1.00  0.00      A   CL
ATOM   4997  CT1 DCE A 417      51.230  12.051  54.722  1.00  0.00      A    C
ATOM   4998  HC2 DCE A 417      51.758  12.373  55.619  1.00  0.00      A    H
ATOM   4999  Cl1 DCE A 417      50.993  13.600  53.884  1.00  0.00      A   CL
ATOM   5000  HC3 DCE A 417      50.303  11.503  54.891  1.00  0.00      A    H
ATOM   5005  CT  DCE A 418      51.735  54.074   0.549  1.00  0.00      A    C
ATOM   5006  HC  DCE A 418      52.365  54.630   1.243  1.00  0.00      A    H
ATOM   5007  HC1 DCE A 418      50.754  54.388   0.905  1.00  0.00      A    H
ATOM   5008  Cl  DCE A 418      52.086  54.703  -1.169  1.00  0.00      A   CL
ATOM   5009  CT1 DCE A 418      51.655  52.526   0.576  1.00  0.00      A    C
ATOM   5010  HC2 DCE A 418      52.633  52.151   0.272  1.00  0.00      A    H
ATOM   5011  Cl1 DCE A 418      51.432  52.027   2.253  1.00  0.00      A   CL
ATOM   5012  HC3 DCE A 418      50.818  52.176  -0.028  1.00  0.00      A    H
ATOM   5017  CT  DCE A 419      34.661  11.679  -0.064  1.00  0.00      A    C
ATOM   5018  HC  DCE A 419      35.336  11.619  -0.918  1.00  0.00      A    H
ATOM   5019  HC1 DCE A 419      34.013  10.804  -0.085  1.00  0.00      A    H
ATOM   5020  Cl  DCE A 419      35.763  11.410   1.285  1.00  0.00      A   CL
ATOM   5021  CT1 DCE A 419      33.887  12.999   0.137  1.00  0.00      A    C
ATOM   5022  HC2 DCE A 419      33.270  12.907   1.030  1.00  0.00      A    H
ATOM   5023  Cl1 DCE A 419      34.914  14.507   0.368  1.00  0.00      A   CL
ATOM   5024  HC3 DCE A 419      33.226  13.326  -0.666  1.00  0.00      A    H
ATOM   5029  CT  DCE A 420      44.613  25.134  10.497  1.00  0.00      A    C
ATOM   5030  HC  DCE A 420      45.083  24.169  10.687  1.00  0.00      A    H
ATOM   5031  HC1 DCE A 420      45.460  25.807  10.366  1.00  0.00      A    H
ATOM   5032  Cl  DCE A 420      43.746  24.958   8.930  1.00  0.00      A   CL
ATOM   5033  CT1 DCE A 420      43.718  25.686  11.596  1.00  0.00      A    C
ATOM   5034  HC2 DCE A 420      43.190  26.576  11.254  1.00  0.00      A    H
ATOM   5035  Cl1 DCE A 420      42.529  24.476  12.127  1.00  0.00      A   CL
ATOM   5036  HC3 DCE A 420      44.342  25.829  12.478  1.00  0.00      A    H
ATOM   5041  CT  DCE A 421      29.991  14.910  11.012  1.00  0.00      A    C
ATOM   5042  HC  DCE A 421      29.107  15.424  10.636  1.00  0.00      A    H
ATOM   5043  HC1 DCE A 421      30.365  14.499  10.075  1.00  0.00      A    H
ATOM   5044  Cl  DCE A 421      31.153  16.135  11.463  1.00  0.00      A   CL
ATOM   5045  CT1 DCE A 421      29.643  13.790  12.066  1.00  0.00      A    C
ATOM   5046  HC2 DCE A 421      29.251  14.229  12.983  1.00  0.00      A    H
ATOM   5047  Cl1 DCE A 421      28.347  12.687  11.553  1.00  0.00      A   CL
ATOM   5048  HC3 DCE A 421      30.499  13.137  12.238  1.00  0.00      A    H
ATOM   5053  CT  DCE A 422      13.620   3.501  15.694  1.00  0.00      A    C
ATOM   5054  HC  DCE A 422      13.332   4.333  15.052  1.00  0.00      A    H
ATOM   5055  HC1 DCE A 422      14.526   3.019  15.326  1.00  0.00      A    H
ATOM   5056  Cl  DCE A 422      13.968   4.198  17.284  1.00  0.00      A   CL
ATOM   5057  CT1 DCE A 422      12.489   2.440  15.773  1.00  0.00      A    C
ATOM   5058  HC2 DCE A 422      12.765   1.628  16.445  1.00  0.00      A    H
ATOM   5059  Cl1 DCE A 422      11.092   3.208  16.560  1.00  0.00      A   CL
ATOM   5060  HC3 DCE A 422      12.208   2.089  14.780  1.00  0.00      A    H
ATOM   5065  CT  DCE A 423      48.041  39.701  53.799  1.00  0.00      A    C
ATOM   5066  HC  DCE A 423      47.441  39.848  54.696  1.00  0.00      A    H
ATOM   5067  HC1 DCE A 423      48.409  40.646  53.399  1.00  0.00      A    H
ATOM   5068  Cl  DCE A 423      49.324  38.624  54.291  1.00  0.00      A   CL
ATOM   5069  CT1 DCE A 423      47.224  38.914  52.747  1.00  0.00      A    C
ATOM   5070  HC2 DCE A 423      46.160  39.145  52.697  1.00  0.00      A    H
ATOM   5071  Cl1 DCE A 423      47.879  39.153  51.066  1.00  0.00      A   CL
ATOM   5072  HC3 DCE A 423      47.293  37.845  52.948  1.00  0.00      A    H
ATOM   5077  CT  DCE A 424      19.052  29.475  33.176  1.00  0.00      A    C
ATOM   5078  HC  DCE A 424      18.205  28.809  33.008  1.00  0.00      A    H
ATOM   5079  HC1 DCE A 424      19.704  28.910  33.841  1.00  0.00      A    H
ATOM   5080  Cl  DCE A 424      19.952  29.715  31.652  1.00  0.00      A   CL
ATOM   5081  CT1 DCE A 424      18.528  30.834  33.652  1.00  0.00      A    C
ATOM   5082  HC2 DCE A 424      19.132  31.740  33.593  1.00  0.00      A    H
ATOM   5083  Cl1 DCE A 424      17.108  31.219  32.702  1.00  0.00      A   CL
ATOM   5084  HC3 DCE A 424      18.111  30.719  34.652  1.00  0.00      A    H
ATOM   5089  CT  DCE A 425      29.801   5.501  32.953  1.00  0.00      A    C
ATOM   5090  HC  DCE A 425      28.955   5.690  32.293  1.00  0.00      A    H
ATOM   5091  HC1 DCE A 425      29.588   4.683  33.640  1.00  0.00      A    H
ATOM   5092  Cl  DCE A 425      30.997   4.873  31.776  1.00  0.00      A   CL
ATOM   5093  CT1 DCE A 425      30.259   6.776  33.599  1.00  0.00      A    C
ATOM   5094  HC2 DCE A 425      29.454   7.446  33.901  1.00  0.00      A    H
ATOM   5095  Cl1 DCE A 425      31.417   6.505  34.919  1.00  0.00      A   CL
ATOM   5096  HC3 DCE A 425      30.800   7.422  32.908  1.00  0.00      A    H
ATOM   5101  CT  DCE A 426       6.733  10.825  19.396  1.00  0.00      A    C
ATOM   5102  HC  DCE A 426       7.738  10.405  19.421  1.00  0.00      A    H
ATOM   5103  HC1 DCE A 426       6.551  10.655  18.335  1.00  0.00      A    H
ATOM   5104  Cl  DCE A 426       5.589   9.662  20.041  1.00  0.00      A   CL
ATOM   5105  CT1 DCE A 426       6.591  12.255  19.916  1.00  0.00      A    C
ATOM   5106  HC2 DCE A 426       6.587  12.160  21.002  1.00  0.00      A    H
ATOM   5107  Cl1 DCE A 426       8.063  13.210  19.550  1.00  0.00      A   CL
ATOM   5108  HC3 DCE A 426       5.723  12.741  19.471  1.00  0.00      A    H
ATOM   5113  CT  DCE A 427       6.723  42.035   3.799  1.00  0.00      A    C
ATOM   5114  HC  DCE A 427       6.121  42.359   2.950  1.00  0.00      A    H
ATOM   5115  HC1 DCE A 427       7.519  41.340   3.531  1.00  0.00      A    H
ATOM   5116  Cl  DCE A 427       7.531  43.358   4.578  1.00  0.00      A   CL
ATOM   5117  CT1 DCE A 427       5.772  41.361   4.806  1.00  0.00      A    C
ATOM   5118  HC2 DCE A 427       4.969  42.078   4.978  1.00  0.00      A    H
ATOM   5119  Cl1 DCE A 427       5.027  39.885   4.276  1.00  0.00      A   CL
ATOM   5120  HC3 DCE A 427       6.216  41.184   5.785  1.00  0.00      A    H
ATOM   5125  CT  DCE A 428      -0.023   9.918   2.872  1.00  0.00      A    C
ATOM   5126  HC  DCE A 428       0.624   9.409   3.586  1.00  0.00      A    H
ATOM   5127  HC1 DCE A 428      -0.886   9.292   2.645  1.00  0.00      A    H
ATOM   5128  Cl  DCE A 428      -0.560  11.400   3.659  1.00  0.00      A   CL
ATOM   5129  CT1 DCE A 428       0.702  10.292   1.563  1.00  0.00      A    C
ATOM   5130  HC2 DCE A 428       1.647  10.753   1.849  1.00  0.00      A    H
ATOM   5131  Cl1 DCE A 428       0.902   8.825   0.503  1.00  0.00      A   CL
ATOM   5132  HC3 DCE A 428       0.155  11.038   0.986  1.00  0.00      A    H
ATOM   5137  CT  DCE A 429      44.794  12.902  23.212  1.00  0.00      A    C
ATOM   5138  HC  DCE A 429      44.874  12.384  22.256  1.00  0.00      A    H
ATOM   5139  HC1 DCE A 429      44.087  13.729  23.139  1.00  0.00      A    H
ATOM   5140  Cl  DCE A 429      44.164  11.638  24.301  1.00  0.00      A   CL
ATOM   5141  CT1 DCE A 429      46.146  13.305  23.713  1.00  0.00      A    C
ATOM   5142  HC2 DCE A 429      46.618  13.988  23.007  1.00  0.00      A    H
ATOM   5143  Cl1 DCE A 429      45.880  14.229  25.081  1.00  0.00      A   CL
ATOM   5144  HC3 DCE A 429      46.622  12.352  23.944  1.00  0.00      A    H
ATOM   5149  CT  DCE A 430      44.926  18.220  19.541  1.00  0.00      A    C
ATOM   5150  HC  DCE A 430      43.837  18.180  19.530  1.00  0.00      A    H
ATOM   5151  HC1 DCE A 430      45.181  18.541  18.531  1.00  0.00      A    H
ATOM   5152  Cl  DCE A 430      45.579  19.385  20.673  1.00  0.00      A   CL
ATOM   5153  CT1 DCE A 430      45.418  16.771  19.650  1.00  0.00      A    C
ATOM   5154  HC2 DCE A 430      46.244  16.446  19.017  1.00  0.00      A    H
ATOM   5155  Cl1 DCE A 430      45.612  16.359  21.286  1.00  0.00      A   CL
ATOM   5156  HC3 DCE A 430      44.614  16.114  19.320  1.00  0.00      A    H
ATOM   5161  CT  DCE A 431      38.536  42.918   5.617  1.00  0.00      A    C
ATOM   5162  HC  DCE A 431      38.650  41.876   5.915  1.00  0.00      A    H
ATOM   5163  HC1 DCE A 431      39.056  43.556   6.332  1.00  0.00      A    H
ATOM   5164  Cl  DCE A 431      39.126  43.378   3.981  1.00  0.00      A   CL
ATOM   5165  CT1 DCE A 431      37.032  43.347   5.790  1.00  0.00      A    C
ATOM   5166  HC2 DCE A 431      36.463  42.730   5.095  1.00  0.00      A    H
ATOM   5167  Cl1 DCE A 431      36.695  43.014   7.456  1.00  0.00      A   CL
ATOM   5168  HC3 DCE A 431      36.938  44.427   5.678  1.00  0.00      A    H
ATOM   5173  CT  DCE A 432      31.854  34.553   0.654  1.00  0.00      A    C
ATOM   5174  HC  DCE A 432      31.337  35.248   1.315  1.00  0.00      A    H
ATOM   5175  HC1 DCE A 432      31.261  34.469  -0.256  1.00  0.00      A    H
ATOM   5176  Cl  DCE A 432      33.288  35.637   0.360  1.00  0.00      A   CL
ATOM   5177  CT1 DCE A 432      32.301  33.200   1.199  1.00  0.00      A    C
ATOM   5178  HC2 DCE A 432      32.775  33.100   2.175  1.00  0.00      A    H
ATOM   5179  Cl1 DCE A 432      30.880  32.195   1.357  1.00  0.00      A   CL
ATOM   5180  HC3 DCE A 432      32.924  32.665   0.483  1.00  0.00      A    H
ATOM   5185  CT  DCE A 433      39.046   1.151  22.801  1.00  0.00      A    C
ATOM   5186  HC  DCE A 433      39.476   0.179  22.564  1.00  0.00      A    H
ATOM   5187  HC1 DCE A 433      39.786   1.865  23.163  1.00  0.00      A    H
ATOM   5188  Cl  DCE A 433      38.575   1.804  21.232  1.00  0.00      A   CL
ATOM   5189  CT1 DCE A 433      37.785   1.125  23.602  1.00  0.00      A    C
ATOM   5190  HC2 DCE A 433      37.404   2.131  23.775  1.00  0.00      A    H
ATOM   5191  Cl1 DCE A 433      36.446   0.215  22.827  1.00  0.00      A   CL
ATOM   5192  HC3 DCE A 433      37.918   0.607  24.552  1.00  0.00      A    H
ATOM   5197  CT  DCE A 434      53.348   5.346   3.640  1.00  0.00      A    C
ATOM   5198  HC  DCE A 434      54.016   4.801   2.973  1.00  0.00      A    H
ATOM   5199  HC1 DCE A 434      54.043   5.733   4.385  1.00  0.00      A    H
ATOM   5200  Cl  DCE A 434      52.667   6.590   2.570  1.00  0.00      A   CL
ATOM   5201  CT1 DCE A 434      52.207   4.547   4.267  1.00  0.00      A    C
ATOM   5202  HC2 DCE A 434      51.466   4.307   3.505  1.00  0.00      A    H
ATOM   5203  Cl1 DCE A 434      52.697   2.980   4.957  1.00  0.00      A   CL
ATOM   5204  HC3 DCE A 434      51.740   5.109   5.076  1.00  0.00      A    H
ATOM   5209  CT  DCE A 435       9.864   1.585  45.205  1.00  0.00      A    C
ATOM   5210  HC  DCE A 435       9.738   2.587  44.793  1.00  0.00      A    H
ATOM   5211  HC1 DCE A 435      10.882   1.583  45.596  1.00  0.00      A    H
ATOM   5212  Cl  DCE A 435       8.976   1.455  46.668  1.00  0.00      A   CL
ATOM   5213  CT1 DCE A 435       9.376   0.487  44.249  1.00  0.00      A    C
ATOM   5214  HC2 DCE A 435       9.511  -0.466  44.760  1.00  0.00      A    H
ATOM   5215  Cl1 DCE A 435       7.661   0.804  43.743  1.00  0.00      A   CL
ATOM   5216  HC3 DCE A 435       9.939   0.444  43.316  1.00  0.00      A    H
ATOM   5221  CT  DCE A 436      19.865  31.967  14.548  1.00  0.00      A    C
ATOM   5222  HC  DCE A 436      20.149  31.405  15.437  1.00  0.00      A    H
ATOM   5223  HC1 DCE A 436      19.002  32.605  14.740  1.00  0.00      A    H
ATOM   5224  Cl  DCE A 436      21.156  33.052  14.083  1.00  0.00      A   CL
ATOM   5225  CT1 DCE A 436      19.465  30.926  13.478  1.00  0.00      A    C
ATOM   5226  HC2 DCE A 436      20.233  30.153  13.461  1.00  0.00      A    H
ATOM   5227  Cl1 DCE A 436      17.835  30.254  13.815  1.00  0.00      A   CL
ATOM   5228  HC3 DCE A 436      19.539  31.226  12.433  1.00  0.00      A    H
ATOM   5233  CT  DCE A 437       6.547  45.848  40.349  1.00  0.00      A    C
ATOM   5234  HC  DCE A 437       7.139  46.759  40.257  1.00  0.00      A    H
ATOM   5235  HC1 DCE A 437       5.522  46.169  40.532  1.00  0.00      A    H
ATOM   5236  Cl  DCE A 437       6.642  44.821  38.896  1.00  0.00      A   CL
ATOM   5237  CT1 DCE A 437       6.928  44.990  41.615  1.00  0.00      A    C
ATOM   5238  HC2 DCE A 437       6.735  45.578  42.512  1.00  0.00      A    H
ATOM   5239  Cl1 DCE A 437       6.171  43.409  41.536  1.00  0.00      A   CL
ATOM   5240  HC3 DCE A 437       8.002  44.807  41.621  1.00  0.00      A    H
ATOM   5245  CT  DCE A 438      43.783  11.246   3.408  1.00  0.00      A    C
ATOM   5246  HC  DCE A 438      43.554  11.882   4.263  1.00  0.00      A    H
ATOM   5247  HC1 DCE A 438      42.896  11.206   2.776  1.00  0.00      A    H
ATOM   5248  Cl  DCE A 438      45.137  12.095   2.515  1.00  0.00      A   CL
ATOM   5249  CT1 DCE A 438      44.204   9.939   3.956  1.00  0.00      A    C
ATOM   5250  HC2 DCE A 438      43.283   9.513   4.353  1.00  0.00      A    H
ATOM   5251  Cl1 DCE A 438      44.964   9.030   2.633  1.00  0.00      A   CL
ATOM   5252  HC3 DCE A 438      44.901   9.936   4.794  1.00  0.00      A    H
ATOM   5257  CT  DCE A 439      37.107   3.998  46.611  1.00  0.00      A    C
ATOM   5258  HC  DCE A 439      37.752   4.655  47.194  1.00  0.00      A    H
ATOM   5259  HC1 DCE A 439      37.143   4.327  45.573  1.00  0.00      A    H
ATOM   5260  Cl  DCE A 439      37.774   2.433  46.747  1.00  0.00      A   CL
ATOM   5261  CT1 DCE A 439      35.670   3.955  47.229  1.00  0.00      A    C
ATOM   5262  HC2 DCE A 439      35.711   3.991  48.318  1.00  0.00      A    H
ATOM   5263  Cl1 DCE A 439      34.908   5.416  46.648  1.00  0.00      A   CL
ATOM   5264  HC3 DCE A 439      34.975   3.138  47.036  1.00  0.00      A    H
ATOM   5269  CT  DCE A 440       0.395   4.989  29.953  1.00  0.00      A    C
ATOM   5270  HC  DCE A 440       0.517   5.752  30.722  1.00  0.00      A    H
ATOM   5271  HC1 DCE A 440       0.184   4.035  30.434  1.00  0.00      A    H
ATOM   5272  Cl  DCE A 440      -0.764   5.391  28.719  1.00  0.00      A   CL
ATOM   5273  CT1 DCE A 440       1.783   5.095  29.334  1.00  0.00      A    C
ATOM   5274  HC2 DCE A 440       1.925   4.615  28.366  1.00  0.00      A    H
ATOM   5275  Cl1 DCE A 440       2.011   6.803  29.072  1.00  0.00      A   CL
ATOM   5276  HC3 DCE A 440       2.591   4.804  30.005  1.00  0.00      A    H
ATOM   5281  CT  DCE A 441      25.331  49.379   5.630  1.00  0.00      A    C
ATOM   5282  HC  DCE A 441      24.562  48.631   5.438  1.00  0.00      A    H
ATOM   5283  HC1 DCE A 441      24.805  50.307   5.850  1.00  0.00      A    H
ATOM   5284  Cl  DCE A 441      26.187  48.850   7.061  1.00  0.00      A   CL
ATOM   5285  CT1 DCE A 441      26.346  49.397   4.475  1.00  0.00      A    C
ATOM   5286  HC2 DCE A 441      27.083  48.602   4.586  1.00  0.00      A    H
ATOM   5287  Cl1 DCE A 441      25.549  49.397   2.861  1.00  0.00      A   CL
ATOM   5288  HC3 DCE A 441      26.920  50.318   4.578  1.00  0.00      A    H
ATOM   5293  CT  DCE A 442       4.474  25.895  47.977  1.00  0.00      A    C
ATOM   5294  HC  DCE A 442       4.862  26.103  48.973  1.00  0.00      A    H
ATOM   5295  HC1 DCE A 442       4.601  26.785  47.361  1.00  0.00      A    H
ATOM   5296  Cl  DCE A 442       5.554  24.762  47.118  1.00  0.00      A   CL
ATOM   5297  CT1 DCE A 442       3.038  25.457  47.954  1.00  0.00      A    C
ATOM   5298  HC2 DCE A 442       2.852  24.394  48.113  1.00  0.00      A    H
ATOM   5299  Cl1 DCE A 442       2.265  26.379  49.195  1.00  0.00      A   CL
ATOM   5300  HC3 DCE A 442       2.452  25.803  47.103  1.00  0.00      A    H
ATOM   5305  CT  DCE A 443      51.900  52.462  40.149  1.00  0.00      A    C
ATOM   5306  HC  DCE A 443      51.255  52.922  39.400  1.00  0.00      A    H
ATOM   5307  HC1 DCE A 443      51.600  52.777  41.148  1.00  0.00      A    H
ATOM   5308  Cl  DCE A 443      51.651  50.675  39.938  1.00  0.00      A   CL
ATOM   5309  CT1 DCE A 443      53.301  52.888  39.833  1.00  0.00      A    C
ATOM   5310  HC2 DCE A 443      53.734  52.705  38.850  1.00  0.00      A    H
ATOM   5311  Cl1 DCE A 443      53.303  54.647  40.125  1.00  0.00      A   CL
ATOM   5312  HC3 DCE A 443      53.913  52.508  40.651  1.00  0.00      A    H
ATOM   5317  CT  DCE A 444      42.676  24.457  52.539  1.00  0.00      A    C
ATOM   5318  HC  DCE A 444      42.724  23.465  52.987  1.00  0.00      A    H
ATOM   5319  HC1 DCE A 444      43.406  25.123  52.999  1.00  0.00      A    H
ATOM   5320  Cl  DCE A 444      43.096  24.370  50.870  1.00  0.00      A   CL
ATOM   5321  CT1 DCE A 444      41.218  24.963  52.644  1.00  0.00      A    C
ATOM   5322  HC2 DCE A 444      40.687  25.027  53.593  1.00  0.00      A    H
ATOM   5323  Cl1 DCE A 444      41.040  26.593  52.022  1.00  0.00      A   CL
ATOM   5324  HC3 DCE A 444      40.632  24.252  52.060  1.00  0.00      A    H
ATOM   5329  CT  DCE A 445      54.530  -0.079   5.449  1.00  0.00      A    C
ATOM   5330  HC  DCE A 445      55.105   0.208   4.569  1.00  0.00      A    H
ATOM   5331  HC1 DCE A 445      53.480  -0.005   5.165  1.00  0.00      A    H
ATOM   5332  Cl  DCE A 445      55.013  -1.754   5.847  1.00  0.00      A   CL
ATOM   5333  CT1 DCE A 445      54.760   0.799   6.803  1.00  0.00      A    C
ATOM   5334  HC2 DCE A 445      54.097   0.372   7.555  1.00  0.00      A    H
ATOM   5335  Cl1 DCE A 445      56.397   0.661   7.406  1.00  0.00      A   CL
ATOM   5336  HC3 DCE A 445      54.471   1.847   6.733  1.00  0.00      A    H
ATOM   5341  CT  DCE A 446      23.272  18.615  20.447  1.00  0.00      A    C
ATOM   5342  HC  DCE A 446      23.096  19.313  21.266  1.00  0.00      A    H
ATOM   5343  HC1 DCE A 446      24.308  18.698  20.121  1.00  0.00      A    H
ATOM   5344  Cl  DCE A 446      23.094  16.989  21.042  1.00  0.00      A   CL
ATOM   5345  CT1 DCE A 446      22.323  19.011  19.254  1.00  0.00      A    C
ATOM   5346  HC2 DCE A 446      21.262  18.873  19.465  1.00  0.00      A    H
ATOM   5347  Cl1 DCE A 446      22.747  20.624  18.719  1.00  0.00      A   CL
ATOM   5348  HC3 DCE A 446      22.496  18.334  18.418  1.00  0.00      A    H
ATOM   5353  CT  DCE A 447      42.461  53.120  22.021  1.00  0.00      A    C
ATOM   5354  HC  DCE A 447      43.170  52.558  22.629  1.00  0.00      A    H
ATOM   5355  HC1 DCE A 447      41.694  52.392  21.754  1.00  0.00      A    H
ATOM   5356  Cl  DCE A 447      41.640  54.298  22.941  1.00  0.00      A   CL
ATOM   5357  CT1 DCE A 447      43.133  53.725  20.725  1.00  0.00      A    C
ATOM   5358  HC2 DCE A 447      43.829  54.534  20.946  1.00  0.00      A    H
ATOM   5359  Cl1 DCE A 447      44.130  52.507  19.937  1.00  0.00      A   CL
ATOM   5360  HC3 DCE A 447      42.396  54.163  20.052  1.00  0.00      A    H
ATOM   5365  CT  DCE A 448      33.772   1.534  30.686  1.00  0.00      A    C
ATOM   5366  HC  DCE A 448      32.764   1.178  30.900  1.00  0.00      A    H
ATOM   5367  HC1 DCE A 448      34.276   1.368  31.638  1.00  0.00      A    H
ATOM   5368  Cl  DCE A 448      34.444   0.531  29.350  1.00  0.00      A   CL
ATOM   5369  CT1 DCE A 448      33.804   2.983  30.193  1.00  0.00      A    C
ATOM   5370  HC2 DCE A 448      33.415   3.686  30.929  1.00  0.00      A    H
ATOM   5371  Cl1 DCE A 448      35.512   3.402  29.745  1.00  0.00      A   CL
ATOM   5372  HC3 DCE A 448      33.147   3.102  29.331  1.00  0.00      A    H
ATOM   5377  CT  DCE A 449      55.370   1.783  12.070  1.00  0.00      A    C
ATOM   5378  HC  DCE A 449      55.687   2.826  12.082  1.00  0.00      A    H
ATOM   5379  HC1 DCE A 449      54.898   1.476  11.136  1.00  0.00      A    H
ATOM   5380  Cl  DCE A 449      56.893   0.843  12.461  1.00  0.00      A   CL
ATOM   5381  CT1 DCE A 449      54.416   1.592  13.267  1.00  0.00      A    C
ATOM   5382  HC2 DCE A 449      53.485   2.119  13.062  1.00  0.00      A    H
ATOM   5383  Cl1 DCE A 449      53.898  -0.081  13.305  1.00  0.00      A   CL
ATOM   5384  HC3 DCE A 449      54.873   1.887  14.212  1.00  0.00      A    H
ATOM   5389  CT  DCE A 450      55.258  33.595  19.242  1.00  0.00      A    C
ATOM   5390  HC  DCE A 450      56.096  33.172  18.688  1.00  0.00      A    H
ATOM   5391  HC1 DCE A 450      55.706  33.867  20.197  1.00  0.00      A    H
ATOM   5392  Cl  DCE A 450      54.963  35.228  18.467  1.00  0.00      A   CL
ATOM   5393  CT1 DCE A 450      53.989  32.781  19.449  1.00  0.00      A    C
ATOM   5394  HC2 DCE A 450      53.557  32.411  18.520  1.00  0.00      A    H
ATOM   5395  Cl1 DCE A 450      54.234  31.207  20.324  1.00  0.00      A   CL
ATOM   5396  HC3 DCE A 450      53.234  33.417  19.912  1.00  0.00      A    H
ATOM   5401  CT  DCE A 451      44.587  32.478   7.486  1.00  0.00      A    C
ATOM   5402  HC  DCE A 451      44.734  31.398   7.496  1.00  0.00      A    H
ATOM   5403  HC1 DCE A 451      43.906  32.754   8.291  1.00  0.00      A    H
ATOM   5404  Cl  DCE A 451      46.145  33.154   7.851  1.00  0.00      A   CL
ATOM   5405  CT1 DCE A 451      44.172  32.878   6.055  1.00  0.00      A    C
ATOM   5406  HC2 DCE A 451      43.145  32.625   5.791  1.00  0.00      A    H
ATOM   5407  Cl1 DCE A 451      44.247  34.592   5.787  1.00  0.00      A   CL
ATOM   5408  HC3 DCE A 451      44.845  32.420   5.331  1.00  0.00      A    H
ATOM   5413  CT  DCE A 452      46.821  17.509  10.830  1.00  0.00      A    C
ATOM   5414  HC  DCE A 452      46.006  18.205  10.632  1.00  0.00      A    H
ATOM   5415  HC1 DCE A 452      47.365  17.995  11.641  1.00  0.00      A    H
ATOM   5416  Cl  DCE A 452      46.073  16.001  11.437  1.00  0.00      A   CL
ATOM   5417  CT1 DCE A 452      47.657  17.138   9.667  1.00  0.00      A    C
ATOM   5418  HC2 DCE A 452      48.292  16.290   9.922  1.00  0.00      A    H
ATOM   5419  Cl1 DCE A 452      46.626  16.665   8.327  1.00  0.00      A   CL
ATOM   5420  HC3 DCE A 452      48.242  18.033   9.454  1.00  0.00      A    H
ATOM   5425  CT  DCE A 453      50.096  20.804  29.351  1.00  0.00      A    C
ATOM   5426  HC  DCE A 453      50.476  19.814  29.601  1.00  0.00      A    H
ATOM   5427  HC1 DCE A 453      49.224  21.015  29.971  1.00  0.00      A    H
ATOM   5428  Cl  DCE A 453      51.287  21.974  29.924  1.00  0.00      A   CL
ATOM   5429  CT1 DCE A 453      49.888  20.857  27.846  1.00  0.00      A    C
ATOM   5430  HC2 DCE A 453      50.852  20.759  27.346  1.00  0.00      A    H
ATOM   5431  Cl1 DCE A 453      48.854  19.550  27.255  1.00  0.00      A   CL
ATOM   5432  HC3 DCE A 453      49.457  21.833  27.621  1.00  0.00      A    H
ATOM   5437  CT  DCE A 454      14.629  55.014   6.463  1.00  0.00      A    C
ATOM   5438  HC  DCE A 454      13.957  55.127   5.613  1.00  0.00      A    H
ATOM   5439  HC1 DCE A 454      14.915  55.968   6.905  1.00  0.00      A    H
ATOM   5440  Cl  DCE A 454      13.707  54.057   7.598  1.00  0.00      A   CL
ATOM   5441  CT1 DCE A 454      15.790  54.069   6.074  1.00  0.00      A    C
ATOM   5442  HC2 DCE A 454      15.509  53.050   5.805  1.00  0.00      A    H
ATOM   5443  Cl1 DCE A 454      16.919  54.881   4.907  1.00  0.00      A   CL
ATOM   5444  HC3 DCE A 454      16.314  53.923   7.018  1.00  0.00      A    H
ATOM   5449  CT  DCE A 455       3.029  49.161  24.055  1.00  0.00      A    C
ATOM   5450  HC  DCE A 455       2.563  48.807  23.136  1.00  0.00      A    H
ATOM   5451  HC1 DCE A 455       3.939  49.706  23.803  1.00  0.00      A    H
ATOM   5452  Cl  DCE A 455       1.928  50.244  24.825  1.00  0.00      A   CL
ATOM   5453  CT1 DCE A 455       3.307  47.967  24.940  1.00  0.00      A    C
ATOM   5454  HC2 DCE A 455       2.336  47.475  24.973  1.00  0.00      A    H
ATOM   5455  Cl1 DCE A 455       4.520  46.728  24.337  1.00  0.00      A   CL
ATOM   5456  HC3 DCE A 455       3.613  48.160  25.969  1.00  0.00      A    H
ATOM   5461  CT  DCE A 456      10.332   1.153  10.348  1.00  0.00      A    C
ATOM   5462  HC  DCE A 456       9.316   0.879  10.632  1.00  0.00      A    H
ATOM   5463  HC1 DCE A 456      10.541   2.203  10.552  1.00  0.00      A    H
ATOM   5464  Cl  DCE A 456      11.548   0.337  11.421  1.00  0.00      A   CL
ATOM   5465  CT1 DCE A 456      10.614   0.976   8.861  1.00  0.00      A    C
ATOM   5466  HC2 DCE A 456      10.924  -0.021   8.548  1.00  0.00      A    H
ATOM   5467  Cl1 DCE A 456       9.272   1.518   7.903  1.00  0.00      A   CL
ATOM   5468  HC3 DCE A 456      11.410   1.700   8.692  1.00  0.00      A    H
ATOM   5473  CT  DCE A 457      49.363  14.697  15.343  1.00  0.00      A    C
ATOM   5474  HC  DCE A 457      50.099  15.410  15.714  1.00  0.00      A    H
ATOM   5475  HC1 DCE A 457      48.525  14.768  16.037  1.00  0.00      A    H
ATOM   5476  Cl  DCE A 457      48.780  15.256  13.744  1.00  0.00      A   CL
ATOM   5477  CT1 DCE A 457      49.941  13.320  15.297  1.00  0.00      A    C
ATOM   5478  HC2 DCE A 457      49.967  12.901  16.303  1.00  0.00      A    H
ATOM   5479  Cl1 DCE A 457      48.934  12.280  14.285  1.00  0.00      A   CL
ATOM   5480  HC3 DCE A 457      50.914  13.429  14.817  1.00  0.00      A    H
ATOM   5485  CT  DCE A 458       4.186  20.311  35.038  1.00  0.00      A    C
ATOM   5486  HC  DCE A 458       4.632  19.435  34.568  1.00  0.00      A    H
ATOM   5487  HC1 DCE A 458       4.654  21.211  34.638  1.00  0.00      A    H
ATOM   5488  Cl  DCE A 458       2.472  20.381  34.662  1.00  0.00      A   CL
ATOM   5489  CT1 DCE A 458       4.329  20.379  36.502  1.00  0.00      A    C
ATOM   5490  HC2 DCE A 458       3.961  21.340  36.862  1.00  0.00      A    H
ATOM   5491  Cl1 DCE A 458       3.533  18.969  37.323  1.00  0.00      A   CL
ATOM   5492  HC3 DCE A 458       5.378  20.260  36.774  1.00  0.00      A    H
ATOM   5497  CT  DCE A 459      10.127  12.657  27.001  1.00  0.00      A    C
ATOM   5498  HC  DCE A 459       9.957  12.932  28.042  1.00  0.00      A    H
ATOM   5499  HC1 DCE A 459      10.232  11.572  26.972  1.00  0.00      A    H
ATOM   5500  Cl  DCE A 459       8.699  13.185  26.042  1.00  0.00      A   CL
ATOM   5501  CT1 DCE A 459      11.369  13.347  26.610  1.00  0.00      A    C
ATOM   5502  HC2 DCE A 459      12.185  13.066  27.276  1.00  0.00      A    H
ATOM   5503  Cl1 DCE A 459      11.773  12.972  24.870  1.00  0.00      A   CL
ATOM   5504  HC3 DCE A 459      11.162  14.413  26.703  1.00  0.00      A    H
ATOM   5509  CT  DCE A 460      43.727  25.430  42.490  1.00  0.00      A    C
ATOM   5510  HC  DCE A 460      43.251  25.161  43.432  1.00  0.00      A    H
ATOM   5511  HC1 DCE A 460      43.381  26.443  42.284  1.00  0.00      A    H
ATOM   5512  Cl  DCE A 460      45.484  25.513  42.802  1.00  0.00      A   CL
ATOM   5513  CT1 DCE A 460      43.358  24.573  41.298  1.00  0.00      A    C
ATOM   5514  HC2 DCE A 460      43.464  23.502  41.472  1.00  0.00      A    H
ATOM   5515  Cl1 DCE A 460      41.688  24.925  40.823  1.00  0.00      A   CL
ATOM   5516  HC3 DCE A 460      43.977  24.856  40.447  1.00  0.00      A    H
ATOM   5521  CT  DCE A 461       1.236  22.807  44.725  1.00  0.00      A    C
ATOM   5522  HC  DCE A 461       0.849  22.393  45.656  1.00  0.00      A    H
ATOM   5523  HC1 DCE A 461       2.316  22.772  44.873  1.00  0.00      A    H
ATOM   5524  Cl  DCE A 461       0.964  21.617  43.447  1.00  0.00      A   CL
ATOM   5525  CT1 DCE A 461       0.511  24.104  44.326  1.00  0.00      A    C
ATOM   5526  HC2 DCE A 461       0.703  24.948  44.988  1.00  0.00      A    H
ATOM   5527  Cl1 DCE A 461       0.873  24.534  42.648  1.00  0.00      A   CL
ATOM   5528  HC3 DCE A 461      -0.570  23.993  44.411  1.00  0.00      A    H
ATOM   5533  CT  DCE A 462       2.295  19.522  17.876  1.00  0.00      A    C
ATOM   5534  HC  DCE A 462       2.940  18.698  18.181  1.00  0.00      A    H
ATOM   5535  HC1 DCE A 462       2.823  20.454  17.674  1.00  0.00      A    H
ATOM   5536  Cl  DCE A 462       1.559  19.060  16.394  1.00  0.00      A   CL
ATOM   5537  CT1 DCE A 462       1.184  19.840  18.866  1.00  0.00      A    C
ATOM   5538  HC2 DCE A 462       0.632  20.731  18.568  1.00  0.00      A    H
ATOM   5539  Cl1 DCE A 462       0.218  18.383  18.903  1.00  0.00      A   CL
ATOM   5540  HC3 DCE A 462       1.519  20.048  19.883  1.00  0.00      A    H
ATOM   5545  CT  DCE A 463       0.440   2.952  26.009  1.00  0.00      A    C
ATOM   5546  HC  DCE A 463       0.929   2.058  26.394  1.00  0.00      A    H
ATOM   5547  HC1 DCE A 463      -0.188   3.376  26.793  1.00  0.00      A    H
ATOM   5548  Cl  DCE A 463       1.706   3.988  25.434  1.00  0.00      A   CL
ATOM   5549  CT1 DCE A 463      -0.586   2.779  24.793  1.00  0.00      A    C
ATOM   5550  HC2 DCE A 463      -1.476   2.248  25.130  1.00  0.00      A    H
ATOM   5551  Cl1 DCE A 463      -1.119   4.346  24.162  1.00  0.00      A   CL
ATOM   5552  HC3 DCE A 463      -0.120   2.385  23.890  1.00  0.00      A    H
ATOM   5557  CT  DCE A 464      24.175  19.558  24.018  1.00  0.00      A    C
ATOM   5558  HC  DCE A 464      24.509  19.840  23.019  1.00  0.00      A    H
ATOM   5559  HC1 DCE A 464      23.468  18.737  23.894  1.00  0.00      A    H
ATOM   5560  Cl  DCE A 464      25.478  18.781  24.835  1.00  0.00      A   CL
ATOM   5561  CT1 DCE A 464      23.587  20.656  24.876  1.00  0.00      A    C
ATOM   5562  HC2 DCE A 464      23.133  20.564  25.863  1.00  0.00      A    H
ATOM   5563  Cl1 DCE A 464      24.750  21.972  25.038  1.00  0.00      A   CL
ATOM   5564  HC3 DCE A 464      22.737  21.005  24.289  1.00  0.00      A    H
ATOM   5569  CT  DCE A 465      37.752  25.476  11.331  1.00  0.00      A    C
ATOM   5570  HC  DCE A 465      37.070  26.132  10.789  1.00  0.00      A    H
ATOM   5571  HC1 DCE A 465      37.094  24.738  11.790  1.00  0.00      A    H
ATOM   5572  Cl  DCE A 465      38.938  24.788  10.206  1.00  0.00      A   CL
ATOM   5573  CT1 DCE A 465      38.468  26.315  12.365  1.00  0.00      A    C
ATOM   5574  HC2 DCE A 465      38.788  27.245  11.895  1.00  0.00      A    H
ATOM   5575  Cl1 DCE A 465      37.367  26.645  13.793  1.00  0.00      A   CL
ATOM   5576  HC3 DCE A 465      39.304  25.677  12.654  1.00  0.00      A    H
ATOM   5581  CT  DCE A 466      30.447   4.300  11.629  1.00  0.00      A    C
ATOM   5582  HC  DCE A 466      30.743   5.346  11.700  1.00  0.00      A    H
ATOM   5583  HC1 DCE A 466      30.833   3.900  12.567  1.00  0.00      A    H
ATOM   5584  Cl  DCE A 466      28.672   4.229  11.864  1.00  0.00      A   CL
ATOM   5585  CT1 DCE A 466      30.799   3.732  10.306  1.00  0.00      A    C
ATOM   5586  HC2 DCE A 466      31.844   3.721   9.993  1.00  0.00      A    H
ATOM   5587  Cl1 DCE A 466      30.271   2.035  10.127  1.00  0.00      A   CL
ATOM   5588  HC3 DCE A 466      30.287   4.382   9.596  1.00  0.00      A    H
ATOM   5593  CT  DCE A 467      44.308  12.252  28.118  1.00  0.00      A    C
ATOM   5594  HC  DCE A 467      44.651  12.180  29.151  1.00  0.00      A    H
ATOM   5595  HC1 DCE A 467      45.113  12.015  27.423  1.00  0.00      A    H
ATOM   5596  Cl  DCE A 467      43.076  10.959  28.043  1.00  0.00      A   CL
ATOM   5597  CT1 DCE A 467      43.642  13.608  27.769  1.00  0.00      A    C
ATOM   5598  HC2 DCE A 467      42.659  13.850  28.173  1.00  0.00      A    H
ATOM   5599  Cl1 DCE A 467      44.698  14.923  28.335  1.00  0.00      A   CL
ATOM   5600  HC3 DCE A 467      43.619  13.657  26.681  1.00  0.00      A    H
ATOM   5605  CT  DCE A 468      27.716  25.257  36.430  1.00  0.00      A    C
ATOM   5606  HC  DCE A 468      28.604  24.738  36.070  1.00  0.00      A    H
ATOM   5607  HC1 DCE A 468      27.845  26.309  36.174  1.00  0.00      A    H
ATOM   5608  Cl  DCE A 468      26.231  24.666  35.677  1.00  0.00      A   CL
ATOM   5609  CT1 DCE A 468      27.662  25.020  37.866  1.00  0.00      A    C
ATOM   5610  HC2 DCE A 468      27.507  23.954  38.029  1.00  0.00      A    H
ATOM   5611  Cl1 DCE A 468      29.079  25.590  38.741  1.00  0.00      A   CL
ATOM   5612  HC3 DCE A 468      26.765  25.515  38.237  1.00  0.00      A    H
ATOM   5617  CT  DCE A 469      40.005  19.876  15.998  1.00  0.00      A    C
ATOM   5618  HC  DCE A 469      39.442  20.756  15.687  1.00  0.00      A    H
ATOM   5619  HC1 DCE A 469      39.448  18.944  15.900  1.00  0.00      A    H
ATOM   5620  Cl  DCE A 469      41.548  19.771  15.082  1.00  0.00      A   CL
ATOM   5621  CT1 DCE A 469      40.377  20.017  17.498  1.00  0.00      A    C
ATOM   5622  HC2 DCE A 469      39.494  19.777  18.090  1.00  0.00      A    H
ATOM   5623  Cl1 DCE A 469      41.730  18.844  17.727  1.00  0.00      A   CL
ATOM   5624  HC3 DCE A 469      40.795  20.965  17.838  1.00  0.00      A    H
ATOM   5629  CT  DCE A 470      25.782   6.754  36.628  1.00  0.00      A    C
ATOM   5630  HC  DCE A 470      25.236   6.281  37.445  1.00  0.00      A    H
ATOM   5631  HC1 DCE A 470      26.290   7.643  37.001  1.00  0.00      A    H
ATOM   5632  Cl  DCE A 470      27.208   5.768  36.262  1.00  0.00      A   CL
ATOM   5633  CT1 DCE A 470      24.952   7.138  35.447  1.00  0.00      A    C
ATOM   5634  HC2 DCE A 470      24.352   6.273  35.166  1.00  0.00      A    H
ATOM   5635  Cl1 DCE A 470      23.738   8.478  35.782  1.00  0.00      A   CL
ATOM   5636  HC3 DCE A 470      25.671   7.371  34.661  1.00  0.00      A    H
ATOM   5641  CT  DCE A 471      45.054  54.579  29.705  1.00  0.00      A    C
ATOM   5642  HC  DCE A 471      44.139  54.391  30.268  1.00  0.00      A    H
ATOM   5643  HC1 DCE A 471      45.029  55.614  29.363  1.00  0.00      A    H
ATOM   5644  Cl  DCE A 471      46.362  54.462  30.889  1.00  0.00      A   CL
ATOM   5645  CT1 DCE A 471      45.206  53.529  28.627  1.00  0.00      A    C
ATOM   5646  HC2 DCE A 471      45.429  52.580  29.114  1.00  0.00      A    H
ATOM   5647  Cl1 DCE A 471      43.771  53.394  27.585  1.00  0.00      A   CL
ATOM   5648  HC3 DCE A 471      46.043  53.698  27.949  1.00  0.00      A    H
ATOM   5653  CT  DCE A 472      18.440  12.506  44.161  1.00  0.00      A    C
ATOM   5654  HC  DCE A 472      18.504  12.587  45.246  1.00  0.00      A    H
ATOM   5655  HC1 DCE A 472      18.156  13.485  43.776  1.00  0.00      A    H
ATOM   5656  Cl  DCE A 472      20.006  12.240  43.505  1.00  0.00      A   CL
ATOM   5657  CT1 DCE A 472      17.387  11.460  43.677  1.00  0.00      A    C
ATOM   5658  HC2 DCE A 472      17.667  10.986  42.736  1.00  0.00      A    H
ATOM   5659  Cl1 DCE A 472      17.092  10.184  44.836  1.00  0.00      A   CL
ATOM   5660  HC3 DCE A 472      16.413  11.916  43.501  1.00  0.00      A    H
ATOM   5665  CT  DCE A 473      51.523  36.961   3.559  1.00  0.00      A    C
ATOM   5666  HC  DCE A 473      51.218  35.923   3.690  1.00  0.00      A    H
ATOM   5667  HC1 DCE A 473      52.485  37.131   3.074  1.00  0.00      A    H
ATOM   5668  Cl  DCE A 473      50.242  37.603   2.522  1.00  0.00      A   CL
ATOM   5669  CT1 DCE A 473      51.584  37.636   4.931  1.00  0.00      A    C
ATOM   5670  HC2 DCE A 473      52.407  37.174   5.477  1.00  0.00      A    H
ATOM   5671  Cl1 DCE A 473      51.959  39.320   4.826  1.00  0.00      A   CL
ATOM   5672  HC3 DCE A 473      50.622  37.477   5.417  1.00  0.00      A    H
ATOM   5677  CT  DCE A 474      47.041   9.545  47.333  1.00  0.00      A    C
ATOM   5678  HC  DCE A 474      47.402   9.959  46.392  1.00  0.00      A    H
ATOM   5679  HC1 DCE A 474      46.918   8.462  47.306  1.00  0.00      A    H
ATOM   5680  Cl  DCE A 474      48.399   9.866  48.405  1.00  0.00      A   CL
ATOM   5681  CT1 DCE A 474      45.765  10.280  47.839  1.00  0.00      A    C
ATOM   5682  HC2 DCE A 474      45.325   9.787  48.706  1.00  0.00      A    H
ATOM   5683  Cl1 DCE A 474      46.286  11.932  48.299  1.00  0.00      A   CL
ATOM   5684  HC3 DCE A 474      45.019  10.393  47.053  1.00  0.00      A    H
ATOM   5689  CT  DCE A 475      42.266  50.016  25.070  1.00  0.00      A    C
ATOM   5690  HC  DCE A 475      42.146  50.161  23.996  1.00  0.00      A    H
ATOM   5691  HC1 DCE A 475      42.211  48.934  25.194  1.00  0.00      A    H
ATOM   5692  Cl  DCE A 475      43.953  50.445  25.373  1.00  0.00      A   CL
ATOM   5693  CT1 DCE A 475      41.314  50.943  25.828  1.00  0.00      A    C
ATOM   5694  HC2 DCE A 475      40.280  50.845  25.499  1.00  0.00      A    H
ATOM   5695  Cl1 DCE A 475      41.330  50.528  27.609  1.00  0.00      A   CL
ATOM   5696  HC3 DCE A 475      41.627  51.986  25.798  1.00  0.00      A    H
ATOM   5701  CT  DCE A 476      43.098  40.342  13.830  1.00  0.00      A    C
ATOM   5702  HC  DCE A 476      43.053  39.299  13.518  1.00  0.00      A    H
ATOM   5703  HC1 DCE A 476      42.619  40.359  14.809  1.00  0.00      A    H
ATOM   5704  Cl  DCE A 476      44.773  40.796  14.062  1.00  0.00      A   CL
ATOM   5705  CT1 DCE A 476      42.379  41.342  12.843  1.00  0.00      A    C
ATOM   5706  HC2 DCE A 476      42.469  42.383  13.155  1.00  0.00      A    H
ATOM   5707  Cl1 DCE A 476      43.185  41.331  11.299  1.00  0.00      A   CL
ATOM   5708  HC3 DCE A 476      41.373  40.923  12.808  1.00  0.00      A    H
ATOM   5713  CT  DCE A 477       9.063  17.539  52.020  1.00  0.00      A    C
ATOM   5714  HC  DCE A 477       9.896  17.421  51.326  1.00  0.00      A    H
ATOM   5715  HC1 DCE A 477       9.618  18.048  52.808  1.00  0.00      A    H
ATOM   5716  Cl  DCE A 477       7.915  18.749  51.394  1.00  0.00      A   CL
ATOM   5717  CT1 DCE A 477       8.443  16.217  52.373  1.00  0.00      A    C
ATOM   5718  HC2 DCE A 477       9.274  15.548  52.595  1.00  0.00      A    H
ATOM   5719  Cl1 DCE A 477       7.360  16.409  53.811  1.00  0.00      A   CL
ATOM   5720  HC3 DCE A 477       7.876  15.743  51.572  1.00  0.00      A    H
ATOM   5725  CT  DCE A 478      52.529   8.638   5.354  1.00  0.00      A    C
ATOM   5726  HC  DCE A 478      53.525   8.251   5.137  1.00  0.00      A    H
ATOM   5727  HC1 DCE A 478      52.021   8.829   4.409  1.00  0.00      A    H
ATOM   5728  Cl  DCE A 478      51.719   7.365   6.452  1.00  0.00      A   CL
ATOM   5729  CT1 DCE A 478      52.625   9.940   6.091  1.00  0.00      A    C
ATOM   5730  HC2 DCE A 478      52.920  10.773   5.454  1.00  0.00      A    H
ATOM   5731  Cl1 DCE A 478      50.957  10.345   6.706  1.00  0.00      A   CL
ATOM   5732  HC3 DCE A 478      53.308   9.928   6.940  1.00  0.00      A    H
ATOM   5737  CT  DCE A 479      46.835   1.925  33.993  1.00  0.00      A    C
ATOM   5738  HC  DCE A 479      47.428   1.436  33.220  1.00  0.00      A    H
ATOM   5739  HC1 DCE A 479      45.788   1.854  33.699  1.00  0.00      A    H
ATOM   5740  Cl  DCE A 479      47.026   1.132  35.607  1.00  0.00      A   CL
ATOM   5741  CT1 DCE A 479      46.976   3.425  34.129  1.00  0.00      A    C
ATOM   5742  HC2 DCE A 479      46.968   3.894  33.144  1.00  0.00      A    H
ATOM   5743  Cl1 DCE A 479      45.549   4.116  34.911  1.00  0.00      A   CL
ATOM   5744  HC3 DCE A 479      47.925   3.737  34.565  1.00  0.00      A    H
ATOM   5749  CT  DCE A 480      24.578  16.639  27.733  1.00  0.00      A    C
ATOM   5750  HC  DCE A 480      25.108  17.518  27.365  1.00  0.00      A    H
ATOM   5751  HC1 DCE A 480      25.084  16.278  28.628  1.00  0.00      A    H
ATOM   5752  Cl  DCE A 480      23.002  17.204  28.207  1.00  0.00      A   CL
ATOM   5753  CT1 DCE A 480      24.475  15.460  26.768  1.00  0.00      A    C
ATOM   5754  HC2 DCE A 480      23.675  15.738  26.081  1.00  0.00      A    H
ATOM   5755  Cl1 DCE A 480      26.063  15.171  25.944  1.00  0.00      A   CL
ATOM   5756  HC3 DCE A 480      24.171  14.507  27.201  1.00  0.00      A    H
ATOM   5761  CT  DCE A 481      29.661  41.360  46.135  1.00  0.00      A    C
ATOM   5762  HC  DCE A 481      29.120  41.555  47.061  1.00  0.00      A    H
ATOM   5763  HC1 DCE A 481      30.329  40.504  46.232  1.00  0.00      A    H
ATOM   5764  Cl  DCE A 481      28.593  40.968  44.766  1.00  0.00      A   CL
ATOM   5765  CT1 DCE A 481      30.532  42.564  45.865  1.00  0.00      A    C
ATOM   5766  HC2 DCE A 481      29.869  43.379  45.572  1.00  0.00      A    H
ATOM   5767  Cl1 DCE A 481      31.632  43.056  47.185  1.00  0.00      A   CL
ATOM   5768  HC3 DCE A 481      31.105  42.329  44.968  1.00  0.00      A    H
ATOM   5773  CT  DCE A 482       8.399   5.811   5.327  1.00  0.00      A    C
ATOM   5774  HC  DCE A 482       7.453   6.085   5.796  1.00  0.00      A    H
ATOM   5775  HC1 DCE A 482       9.011   6.697   5.495  1.00  0.00      A    H
ATOM   5776  Cl  DCE A 482       8.996   4.318   6.115  1.00  0.00      A   CL
ATOM   5777  CT1 DCE A 482       8.189   5.569   3.878  1.00  0.00      A    C
ATOM   5778  HC2 DCE A 482       7.547   4.784   3.476  1.00  0.00      A    H
ATOM   5779  Cl1 DCE A 482       7.742   7.082   3.006  1.00  0.00      A   CL
ATOM   5780  HC3 DCE A 482       9.193   5.293   3.555  1.00  0.00      A    H
ATOM   5785  CT  DCE A 483      20.895  39.638   2.849  1.00  0.00      A    C
ATOM   5786  HC  DCE A 483      21.982  39.679   2.776  1.00  0.00      A    H
ATOM   5787  HC1 DCE A 483      20.613  40.171   1.941  1.00  0.00      A    H
ATOM   5788  Cl  DCE A 483      20.273  37.986   2.602  1.00  0.00      A   CL
ATOM   5789  CT1 DCE A 483      20.310  40.203   4.124  1.00  0.00      A    C
ATOM   5790  HC2 DCE A 483      20.436  41.284   4.057  1.00  0.00      A    H
ATOM   5791  Cl1 DCE A 483      18.528  39.837   4.331  1.00  0.00      A   CL
ATOM   5792  HC3 DCE A 483      20.791  39.770   5.001  1.00  0.00      A    H
ATOM   5797  CT  DCE A 484       4.135  34.683  40.787  1.00  0.00      A    C
ATOM   5798  HC  DCE A 484       4.019  34.524  41.859  1.00  0.00      A    H
ATOM   5799  HC1 DCE A 484       3.193  34.896  40.280  1.00  0.00      A    H
ATOM   5800  Cl  DCE A 484       5.245  36.033  40.648  1.00  0.00      A   CL
ATOM   5801  CT1 DCE A 484       4.738  33.364  40.291  1.00  0.00      A    C
ATOM   5802  HC2 DCE A 484       5.727  33.250  40.735  1.00  0.00      A    H
ATOM   5803  Cl1 DCE A 484       3.749  31.915  40.699  1.00  0.00      A   CL
ATOM   5804  HC3 DCE A 484       4.970  33.381  39.226  1.00  0.00      A    H
ATOM   5809  CT  DCE A 485      41.382  53.839  33.181  1.00  0.00      A    C
ATOM   5810  HC  DCE A 485      42.044  52.974  33.135  1.00  0.00      A    H
ATOM   5811  HC1 DCE A 485      41.648  54.497  34.008  1.00  0.00      A    H
ATOM   5812  Cl  DCE A 485      41.608  54.565  31.598  1.00  0.00      A   CL
ATOM   5813  CT1 DCE A 485      39.926  53.338  33.401  1.00  0.00      A    C
ATOM   5814  HC2 DCE A 485      39.605  52.589  32.678  1.00  0.00      A    H
ATOM   5815  Cl1 DCE A 485      39.648  52.721  35.026  1.00  0.00      A   CL
ATOM   5816  HC3 DCE A 485      39.284  54.205  33.246  1.00  0.00      A    H
ATOM   5821  CT  DCE A 486      24.753  18.838  43.452  1.00  0.00      A    C
ATOM   5822  HC  DCE A 486      24.680  19.758  44.032  1.00  0.00      A    H
ATOM   5823  HC1 DCE A 486      25.653  18.839  42.836  1.00  0.00      A    H
ATOM   5824  Cl  DCE A 486      24.800  17.552  44.708  1.00  0.00      A   CL
ATOM   5825  CT1 DCE A 486      23.451  18.798  42.642  1.00  0.00      A    C
ATOM   5826  HC2 DCE A 486      23.564  19.503  41.819  1.00  0.00      A    H
ATOM   5827  Cl1 DCE A 486      23.036  17.263  42.008  1.00  0.00      A   CL
ATOM   5828  HC3 DCE A 486      22.698  19.191  43.324  1.00  0.00      A    H
ATOM   5833  CT  DCE A 487      19.629  16.454  25.700  1.00  0.00      A    C
ATOM   5834  HC  DCE A 487      18.732  16.326  26.306  1.00  0.00      A    H
ATOM   5835  HC1 DCE A 487      20.375  16.928  26.337  1.00  0.00      A    H
ATOM   5836  Cl  DCE A 487      20.489  14.933  25.349  1.00  0.00      A   CL
ATOM   5837  CT1 DCE A 487      19.495  17.320  24.371  1.00  0.00      A    C
ATOM   5838  HC2 DCE A 487      18.765  18.077  24.656  1.00  0.00      A    H
ATOM   5839  Cl1 DCE A 487      21.045  18.016  23.863  1.00  0.00      A   CL
ATOM   5840  HC3 DCE A 487      19.115  16.784  23.501  1.00  0.00      A    H
ATOM   5845  CT  DCE A 488      19.835  45.372  13.561  1.00  0.00      A    C
ATOM   5846  HC  DCE A 488      19.521  45.893  14.466  1.00  0.00      A    H
ATOM   5847  HC1 DCE A 488      19.092  44.673  13.177  1.00  0.00      A    H
ATOM   5848  Cl  DCE A 488      20.038  46.719  12.373  1.00  0.00      A   CL
ATOM   5849  CT1 DCE A 488      21.159  44.717  13.922  1.00  0.00      A    C
ATOM   5850  HC2 DCE A 488      21.947  45.375  14.289  1.00  0.00      A    H
ATOM   5851  Cl1 DCE A 488      20.909  43.484  15.173  1.00  0.00      A   CL
ATOM   5852  HC3 DCE A 488      21.475  44.151  13.046  1.00  0.00      A    H
ATOM   5857  CT  DCE A 489      20.565  21.911  45.817  1.00  0.00      A    C
ATOM   5858  HC  DCE A 489      19.642  21.593  45.333  1.00  0.00      A    H
ATOM   5859  HC1 DCE A 489      20.228  22.565  46.620  1.00  0.00      A    H
ATOM   5860  Cl  DCE A 489      21.063  20.357  46.443  1.00  0.00      A   CL
ATOM   5861  CT1 DCE A 489      21.564  22.673  44.987  1.00  0.00      A    C
ATOM   5862  HC2 DCE A 489      22.468  22.938  45.536  1.00  0.00      A    H
ATOM   5863  Cl1 DCE A 489      21.998  21.640  43.574  1.00  0.00      A   CL
ATOM   5864  HC3 DCE A 489      21.152  23.583  44.550  1.00  0.00      A    H
ATOM   5869  CT  DCE A 490      12.139  12.746  15.938  1.00  0.00      A    C
ATOM   5870  HC  DCE A 490      11.596  13.678  15.780  1.00  0.00      A    H
ATOM   5871  HC1 DCE A 490      12.048  12.118  15.052  1.00  0.00      A    H
ATOM   5872  Cl  DCE A 490      13.836  13.052  16.147  1.00  0.00      A   CL
ATOM   5873  CT1 DCE A 490      11.628  12.111  17.220  1.00  0.00      A    C
ATOM   5874  HC2 DCE A 490      11.718  12.771  18.083  1.00  0.00      A    H
ATOM   5875  Cl1 DCE A 490       9.924  11.596  16.961  1.00  0.00      A   CL
ATOM   5876  HC3 DCE A 490      12.201  11.252  17.568  1.00  0.00      A    H
ATOM   5881  CT  DCE A 491      32.538  40.084  22.472  1.00  0.00      A    C
ATOM   5882  HC  DCE A 491      32.406  39.400  21.634  1.00  0.00      A    H
ATOM   5883  HC1 DCE A 491      32.501  41.142  22.211  1.00  0.00      A    H
ATOM   5884  Cl  DCE A 491      31.155  39.718  23.475  1.00  0.00      A   CL
ATOM   5885  CT1 DCE A 491      33.744  39.835  23.313  1.00  0.00      A    C
ATOM   5886  HC2 DCE A 491      33.977  38.771  23.285  1.00  0.00      A    H
ATOM   5887  Cl1 DCE A 491      35.159  40.634  22.685  1.00  0.00      A   CL
ATOM   5888  HC3 DCE A 491      33.702  40.158  24.353  1.00  0.00      A    H
ATOM   5893  CT  DCE A 492      36.205  32.545  27.753  1.00  0.00      A    C
ATOM   5894  HC  DCE A 492      37.069  33.207  27.704  1.00  0.00      A    H
ATOM   5895  HC1 DCE A 492      36.139  31.944  26.846  1.00  0.00      A    H
ATOM   5896  Cl  DCE A 492      36.479  31.422  29.031  1.00  0.00      A   CL
ATOM   5897  CT1 DCE A 492      34.850  33.238  28.113  1.00  0.00      A    C
ATOM   5898  HC2 DCE A 492      34.007  32.640  28.459  1.00  0.00      A    H
ATOM   5899  Cl1 DCE A 492      35.078  34.234  29.554  1.00  0.00      A   CL
ATOM   5900  HC3 DCE A 492      34.458  33.836  27.290  1.00  0.00      A    H
ATOM   5905  CT  DCE A 493      31.834  28.584   2.629  1.00  0.00      A    C
ATOM   5906  HC  DCE A 493      30.923  29.156   2.450  1.00  0.00      A    H
ATOM   5907  HC1 DCE A 493      32.751  29.110   2.365  1.00  0.00      A    H
ATOM   5908  Cl  DCE A 493      31.992  28.538   4.368  1.00  0.00      A   CL
ATOM   5909  CT1 DCE A 493      31.866  27.198   2.162  1.00  0.00      A    C
ATOM   5910  HC2 DCE A 493      31.632  27.113   1.101  1.00  0.00      A    H
ATOM   5911  Cl1 DCE A 493      33.516  26.518   2.394  1.00  0.00      A   CL
ATOM   5912  HC3 DCE A 493      31.125  26.654   2.746  1.00  0.00      A    H
ATOM   5917  CT  DCE A 494      35.201  41.410  15.039  1.00  0.00      A    C
ATOM   5918  HC  DCE A 494      34.621  41.812  15.870  1.00  0.00      A    H
ATOM   5919  HC1 DCE A 494      35.670  40.520  15.458  1.00  0.00      A    H
ATOM   5920  Cl  DCE A 494      33.826  40.974  13.988  1.00  0.00      A   CL
ATOM   5921  CT1 DCE A 494      36.147  42.367  14.303  1.00  0.00      A    C
ATOM   5922  HC2 DCE A 494      35.713  43.362  14.206  1.00  0.00      A    H
ATOM   5923  Cl1 DCE A 494      37.484  42.566  15.449  1.00  0.00      A   CL
ATOM   5924  HC3 DCE A 494      36.555  42.102  13.328  1.00  0.00      A    H
ATOM   5929  CT  DCE A 495      17.731   5.317  43.817  1.00  0.00      A    C
ATOM   5930  HC  DCE A 495      17.479   4.356  44.266  1.00  0.00      A    H
ATOM   5931  HC1 DCE A 495      18.339   5.058  42.950  1.00  0.00      A    H
ATOM   5932  Cl  DCE A 495      16.372   6.197  43.310  1.00  0.00      A   CL
ATOM   5933  CT1 DCE A 495      18.550   6.186  44.767  1.00  0.00      A    C
ATOM   5934  HC2 DCE A 495      18.024   6.343  45.709  1.00  0.00      A    H
ATOM   5935  Cl1 DCE A 495      20.047   5.403  45.279  1.00  0.00      A   CL
ATOM   5936  HC3 DCE A 495      18.792   7.059  44.161  1.00  0.00      A    H
ATOM   5941  CT  DCE A 496       8.902   0.319  51.723  1.00  0.00      A    C
ATOM   5942  HC  DCE A 496       8.811  -0.704  52.087  1.00  0.00      A    H
ATOM   5943  HC1 DCE A 496       7.870   0.578  51.960  1.00  0.00      A    H
ATOM   5944  Cl  DCE A 496       9.941   1.256  52.848  1.00  0.00      A   CL
ATOM   5945  CT1 DCE A 496       9.415   0.355  50.227  1.00  0.00      A    C
ATOM   5946  HC2 DCE A 496      10.365  -0.168  50.115  1.00  0.00      A    H
ATOM   5947  Cl1 DCE A 496       8.175  -0.429  49.202  1.00  0.00      A   CL
ATOM   5948  HC3 DCE A 496       9.554   1.359  49.824  1.00  0.00      A    H
ATOM   5953  CT  DCE A 497      24.308  13.638  51.930  1.00  0.00      A    C
ATOM   5954  HC  DCE A 497      24.945  14.001  52.737  1.00  0.00      A    H
ATOM   5955  HC1 DCE A 497      24.230  12.581  52.183  1.00  0.00      A    H
ATOM   5956  Cl  DCE A 497      22.795  14.427  51.853  1.00  0.00      A   CL
ATOM   5957  CT1 DCE A 497      24.978  13.788  50.537  1.00  0.00      A    C
ATOM   5958  HC2 DCE A 497      24.347  13.526  49.688  1.00  0.00      A    H
ATOM   5959  Cl1 DCE A 497      25.566  15.470  50.405  1.00  0.00      A   CL
ATOM   5960  HC3 DCE A 497      25.841  13.121  50.530  1.00  0.00      A    H
ATOM   5965  CT  DCE A 498      32.163  34.985  21.857  1.00  0.00      A    C
ATOM   5966  HC  DCE A 498      31.141  34.981  21.477  1.00  0.00      A    H
ATOM   5967  HC1 DCE A 498      32.970  34.351  21.491  1.00  0.00      A    H
ATOM   5968  Cl  DCE A 498      32.753  36.650  21.678  1.00  0.00      A   CL
ATOM   5969  CT1 DCE A 498      32.158  34.824  23.417  1.00  0.00      A    C
ATOM   5970  HC2 DCE A 498      33.189  34.978  23.737  1.00  0.00      A    H
ATOM   5971  Cl1 DCE A 498      31.194  36.168  24.164  1.00  0.00      A   CL
ATOM   5972  HC3 DCE A 498      31.888  33.803  23.684  1.00  0.00      A    H
ATOM   5977  CT  DCE A 499      16.597  41.108  15.309  1.00  0.00      A    C
ATOM   5978  HC  DCE A 499      17.071  40.311  15.881  1.00  0.00      A    H
ATOM   5979  HC1 DCE A 499      16.093  41.607  16.136  1.00  0.00      A    H
ATOM   5980  Cl  DCE A 499      17.601  42.288  14.477  1.00  0.00      A   CL
ATOM   5981  CT1 DCE A 499      15.583  40.482  14.336  1.00  0.00      A    C
ATOM   5982  HC2 DCE A 499      15.052  41.343  13.931  1.00  0.00      A    H
ATOM   5983  Cl1 DCE A 499      16.479  39.550  13.058  1.00  0.00      A   CL
ATOM   5984  HC3 DCE A 499      14.843  39.835  14.807  1.00  0.00      A    H
ATOM   5989  CT  DCE A 500      27.507   7.045  24.656  1.00  0.00      A    C
ATOM   5990  HC  DCE A 500      26.757   6.254  24.667  1.00  0.00      A    H
ATOM   5991  HC1 DCE A 500      28.139   6.721  23.829  1.00  0.00      A    H
ATOM   5992  Cl  DCE A 500      26.666   8.582  24.362  1.00  0.00      A   CL
ATOM   5993  CT1 DCE A 500      28.464   7.216  25.888  1.00  0.00      A    C
ATOM   5994  HC2 DCE A 500      29.193   8.021  25.797  1.00  0.00      A    H
ATOM   5995  Cl1 DCE A 500      27.474   7.611  27.334  1.00  0.00      A   CL
ATOM   5996  HC3 DCE A 500      28.999   6.278  26.037  1.00  0.00      A    H
ATOM   6001  CT  DCE A 501       4.887  41.265  47.707  1.00  0.00      A    C
ATOM   6002  HC  DCE A 501       5.064  41.479  46.653  1.00  0.00      A    H
ATOM   6003  HC1 DCE A 501       4.016  41.836  48.029  1.00  0.00      A    H
ATOM   6004  Cl  DCE A 501       4.650  39.567  47.994  1.00  0.00      A   CL
ATOM   6005  CT1 DCE A 501       6.124  41.708  48.555  1.00  0.00      A    C
ATOM   6006  HC2 DCE A 501       6.037  41.212  49.522  1.00  0.00      A    H
ATOM   6007  Cl1 DCE A 501       7.601  41.161  47.866  1.00  0.00      A   CL
ATOM   6008  HC3 DCE A 501       6.142  42.780  48.751  1.00  0.00      A    H
ATOM   6013  CT  DCE A 502      49.759  33.135  15.062  1.00  0.00      A    C
ATOM   6014  HC  DCE A 502      50.102  32.328  14.416  1.00  0.00      A    H
ATOM   6015  HC1 DCE A 502      48.781  32.856  15.456  1.00  0.00      A    H
ATOM   6016  Cl  DCE A 502      50.694  33.340  16.568  1.00  0.00      A   CL
ATOM   6017  CT1 DCE A 502      49.682  34.387  14.127  1.00  0.00      A    C
ATOM   6018  HC2 DCE A 502      50.672  34.692  13.787  1.00  0.00      A    H
ATOM   6019  Cl1 DCE A 502      48.633  33.877  12.821  1.00  0.00      A   CL
ATOM   6020  HC3 DCE A 502      49.144  35.229  14.563  1.00  0.00      A    H
ATOM   6025  CT  DCE A 503      52.003  14.170  20.688  1.00  0.00      A    C
ATOM   6026  HC  DCE A 503      52.020  15.259  20.722  1.00  0.00      A    H
ATOM   6027  HC1 DCE A 503      51.134  13.729  21.177  1.00  0.00      A    H
ATOM   6028  Cl  DCE A 503      51.985  13.481  19.089  1.00  0.00      A   CL
ATOM   6029  CT1 DCE A 503      53.329  13.682  21.390  1.00  0.00      A    C
ATOM   6030  HC2 DCE A 503      53.277  12.650  21.739  1.00  0.00      A    H
ATOM   6031  Cl1 DCE A 503      54.674  13.653  20.250  1.00  0.00      A   CL
ATOM   6032  HC3 DCE A 503      53.522  14.268  22.287  1.00  0.00      A    H
ATOM   6037  CT  DCE A 504      21.179  16.251  48.787  1.00  0.00      A    C
ATOM   6038  HC  DCE A 504      21.100  16.395  49.865  1.00  0.00      A    H
ATOM   6039  HC1 DCE A 504      21.550  15.282  48.455  1.00  0.00      A    H
ATOM   6040  Cl  DCE A 504      19.559  16.169  48.161  1.00  0.00      A   CL
ATOM   6041  CT1 DCE A 504      21.878  17.401  48.153  1.00  0.00      A    C
ATOM   6042  HC2 DCE A 504      21.506  18.325  48.596  1.00  0.00      A    H
ATOM   6043  Cl1 DCE A 504      23.637  17.308  48.478  1.00  0.00      A   CL
ATOM   6044  HC3 DCE A 504      21.638  17.360  47.091  1.00  0.00      A    H
ATOM   6049  CT  DCE A 505      45.711  22.496  16.682  1.00  0.00      A    C
ATOM   6050  HC  DCE A 505      44.799  22.729  16.132  1.00  0.00      A    H
ATOM   6051  HC1 DCE A 505      46.512  22.506  15.943  1.00  0.00      A    H
ATOM   6052  Cl  DCE A 505      45.979  23.829  17.822  1.00  0.00      A   CL
ATOM   6053  CT1 DCE A 505      45.654  21.188  17.453  1.00  0.00      A    C
ATOM   6054  HC2 DCE A 505      45.081  21.177  18.380  1.00  0.00      A    H
ATOM   6055  Cl1 DCE A 505      44.866  19.983  16.359  1.00  0.00      A   CL
ATOM   6056  HC3 DCE A 505      46.672  20.995  17.791  1.00  0.00      A    H
ATOM   6061  CT  DCE A 506      38.434  15.463  37.084  1.00  0.00      A    C
ATOM   6062  HC  DCE A 506      39.208  14.704  37.198  1.00  0.00      A    H
ATOM   6063  HC1 DCE A 506      37.491  14.934  36.943  1.00  0.00      A    H
ATOM   6064  Cl  DCE A 506      38.278  16.243  38.704  1.00  0.00      A   CL
ATOM   6065  CT1 DCE A 506      38.747  16.521  36.068  1.00  0.00      A    C
ATOM   6066  HC2 DCE A 506      38.341  17.419  36.535  1.00  0.00      A    H
ATOM   6067  Cl1 DCE A 506      40.487  16.724  35.912  1.00  0.00      A   CL
ATOM   6068  HC3 DCE A 506      38.313  16.263  35.102  1.00  0.00      A    H
ATOM   6073  CT  DCE A 507      35.957  52.353  30.296  1.00  0.00      A    C
ATOM   6074  HC  DCE A 507      35.608  52.735  29.336  1.00  0.00      A    H
ATOM   6075  HC1 DCE A 507      35.491  51.375  30.412  1.00  0.00      A    H
ATOM   6076  Cl  DCE A 507      37.687  52.183  30.142  1.00  0.00      A   CL
ATOM   6077  CT1 DCE A 507      35.503  53.184  31.452  1.00  0.00      A    C
ATOM   6078  HC2 DCE A 507      35.963  54.172  31.462  1.00  0.00      A    H
ATOM   6079  Cl1 DCE A 507      33.657  53.194  31.632  1.00  0.00      A   CL
ATOM   6080  HC3 DCE A 507      35.772  52.631  32.352  1.00  0.00      A    H
ATOM   6085  CT  DCE A 508      38.686  54.034   4.366  1.00  0.00      A    C
ATOM   6086  HC  DCE A 508      37.998  53.218   4.586  1.00  0.00      A    H
ATOM   6087  HC1 DCE A 508      38.406  54.953   3.852  1.00  0.00      A    H
ATOM   6088  Cl  DCE A 508      39.279  54.407   5.991  1.00  0.00      A   CL
ATOM   6089  CT1 DCE A 508      39.792  53.425   3.362  1.00  0.00      A    C
ATOM   6090  HC2 DCE A 508      40.483  54.095   2.850  1.00  0.00      A    H
ATOM   6091  Cl1 DCE A 508      40.945  52.290   4.312  1.00  0.00      A   CL
ATOM   6092  HC3 DCE A 508      39.280  52.734   2.692  1.00  0.00      A    H
ATOM   6097  CT  DCE A 509      39.282  24.925  33.335  1.00  0.00      A    C
ATOM   6098  HC  DCE A 509      39.807  24.006  33.076  1.00  0.00      A    H
ATOM   6099  HC1 DCE A 509      38.609  25.050  32.487  1.00  0.00      A    H
ATOM   6100  Cl  DCE A 509      38.382  24.447  34.779  1.00  0.00      A   CL
ATOM   6101  CT1 DCE A 509      40.176  26.111  33.638  1.00  0.00      A    C
ATOM   6102  HC2 DCE A 509      39.524  26.969  33.799  1.00  0.00      A    H
ATOM   6103  Cl1 DCE A 509      41.043  25.800  35.159  1.00  0.00      A   CL
ATOM   6104  HC3 DCE A 509      40.791  26.282  32.754  1.00  0.00      A    H
ATOM   6109  CT  DCE A 510      40.583   7.085  31.226  1.00  0.00      A    C
ATOM   6110  HC  DCE A 510      41.290   6.633  31.921  1.00  0.00      A    H
ATOM   6111  HC1 DCE A 510      40.240   8.003  31.704  1.00  0.00      A    H
ATOM   6112  Cl  DCE A 510      41.501   7.481  29.677  1.00  0.00      A   CL
ATOM   6113  CT1 DCE A 510      39.495   6.032  30.894  1.00  0.00      A    C
ATOM   6114  HC2 DCE A 510      39.156   5.586  31.829  1.00  0.00      A    H
ATOM   6115  Cl1 DCE A 510      38.040   6.773  30.115  1.00  0.00      A   CL
ATOM   6116  HC3 DCE A 510      39.886   5.292  30.194  1.00  0.00      A    H
ATOM   6121  CT  DCE A 511      44.834  19.892  43.967  1.00  0.00      A    C
ATOM   6122  HC  DCE A 511      45.298  19.150  43.318  1.00  0.00      A    H
ATOM   6123  HC1 DCE A 511      43.808  19.542  44.088  1.00  0.00      A    H
ATOM   6124  Cl  DCE A 511      45.622  19.780  45.534  1.00  0.00      A   CL
ATOM   6125  CT1 DCE A 511      44.840  21.360  43.407  1.00  0.00      A    C
ATOM   6126  HC2 DCE A 511      44.603  22.029  44.235  1.00  0.00      A    H
ATOM   6127  Cl1 DCE A 511      46.475  21.783  42.860  1.00  0.00      A   CL
ATOM   6128  HC3 DCE A 511      44.141  21.454  42.577  1.00  0.00      A    H
ATOM   6133  CT  DCE A 512      22.790  54.415  10.503  1.00  0.00      A    C
ATOM   6134  HC  DCE A 512      21.749  54.095  10.450  1.00  0.00      A    H
ATOM   6135  HC1 DCE A 512      22.878  55.459  10.801  1.00  0.00      A    H
ATOM   6136  Cl  DCE A 512      23.532  53.418  11.719  1.00  0.00      A   CL
ATOM   6137  CT1 DCE A 512      23.483  54.353   9.124  1.00  0.00      A    C
ATOM   6138  HC2 DCE A 512      23.659  53.311   8.857  1.00  0.00      A    H
ATOM   6139  Cl1 DCE A 512      22.516  55.326   8.017  1.00  0.00      A   CL
ATOM   6140  HC3 DCE A 512      24.457  54.799   9.322  1.00  0.00      A    H
ATOM   6145  CT  DCE A 513      42.187  20.841  38.980  1.00  0.00      A    C
ATOM   6146  HC  DCE A 513      42.447  21.525  38.172  1.00  0.00      A    H
ATOM   6147  HC1 DCE A 513      41.345  21.187  39.580  1.00  0.00      A    H
ATOM   6148  Cl  DCE A 513      41.726  19.273  38.210  1.00  0.00      A   CL
ATOM   6149  CT1 DCE A 513      43.390  20.726  39.896  1.00  0.00      A    C
ATOM   6150  HC2 DCE A 513      43.575  21.556  40.578  1.00  0.00      A    H
ATOM   6151  Cl1 DCE A 513      43.029  19.271  40.790  1.00  0.00      A   CL
ATOM   6152  HC3 DCE A 513      44.337  20.583  39.376  1.00  0.00      A    H
ATOM   6157  CT  DCE A 514      49.252  44.462  54.785  1.00  0.00      A    C
ATOM   6158  HC  DCE A 514      49.053  44.779  55.809  1.00  0.00      A    H
ATOM   6159  HC1 DCE A 514      50.059  45.114  54.452  1.00  0.00      A    H
ATOM   6160  Cl  DCE A 514      49.872  42.709  54.696  1.00  0.00      A   CL
ATOM   6161  CT1 DCE A 514      48.063  44.581  53.788  1.00  0.00      A    C
ATOM   6162  HC2 DCE A 514      48.331  44.256  52.783  1.00  0.00      A    H
ATOM   6163  Cl1 DCE A 514      46.602  43.624  54.229  1.00  0.00      A   CL
ATOM   6164  HC3 DCE A 514      47.735  45.620  53.785  1.00  0.00      A    H
ATOM   6169  CT  DCE A 515      22.438  13.093   0.964  1.00  0.00      A    C
ATOM   6170  HC  DCE A 515      23.512  13.269   0.907  1.00  0.00      A    H
ATOM   6171  HC1 DCE A 515      22.235  12.557   1.891  1.00  0.00      A    H
ATOM   6172  Cl  DCE A 515      21.617  14.733   0.924  1.00  0.00      A   CL
ATOM   6173  CT1 DCE A 515      21.982  12.173  -0.173  1.00  0.00      A    C
ATOM   6174  HC2 DCE A 515      22.546  11.241  -0.174  1.00  0.00      A    H
ATOM   6175  Cl1 DCE A 515      20.284  11.850   0.002  1.00  0.00      A   CL
ATOM   6176  HC3 DCE A 515      22.151  12.559  -1.178  1.00  0.00      A    H
ATOM   6181  CT  DCE A 516       3.209  51.443  41.331  1.00  0.00      A    C
ATOM   6182  HC  DCE A 516       3.508  51.232  40.305  1.00  0.00      A    H
ATOM   6183  HC1 DCE A 516       3.688  52.239  41.902  1.00  0.00      A    H
ATOM   6184  Cl  DCE A 516       1.498  51.954  41.329  1.00  0.00      A   CL
ATOM   6185  CT1 DCE A 516       3.250  50.084  42.040  1.00  0.00      A    C
ATOM   6186  HC2 DCE A 516       4.309  49.962  42.267  1.00  0.00      A    H
ATOM   6187  Cl1 DCE A 516       2.413  50.092  43.583  1.00  0.00      A   CL
ATOM   6188  HC3 DCE A 516       2.917  49.214  41.475  1.00  0.00      A    H
ATOM   6193  CT  DCE A 517      22.441  14.082  38.744  1.00  0.00      A    C
ATOM   6194  HC  DCE A 517      22.280  13.883  37.684  1.00  0.00      A    H
ATOM   6195  HC1 DCE A 517      21.494  14.465  39.126  1.00  0.00      A    H
ATOM   6196  Cl  DCE A 517      22.774  12.671  39.750  1.00  0.00      A   CL
ATOM   6197  CT1 DCE A 517      23.530  15.207  38.781  1.00  0.00      A    C
ATOM   6198  HC2 DCE A 517      24.279  14.803  38.099  1.00  0.00      A    H
ATOM   6199  Cl1 DCE A 517      22.884  16.795  38.242  1.00  0.00      A   CL
ATOM   6200  HC3 DCE A 517      23.943  15.394  39.772  1.00  0.00      A    H
ATOM   6205  CT  DCE A 518      13.700  48.695  47.422  1.00  0.00      A    C
ATOM   6206  HC  DCE A 518      14.630  49.167  47.105  1.00  0.00      A    H
ATOM   6207  HC1 DCE A 518      13.294  49.140  48.330  1.00  0.00      A    H
ATOM   6208  Cl  DCE A 518      12.784  49.141  46.029  1.00  0.00      A   CL
ATOM   6209  CT1 DCE A 518      13.690  47.164  47.334  1.00  0.00      A    C
ATOM   6210  HC2 DCE A 518      14.310  46.735  46.548  1.00  0.00      A    H
ATOM   6211  Cl1 DCE A 518      14.334  46.634  48.936  1.00  0.00      A   CL
ATOM   6212  HC3 DCE A 518      12.668  46.803  47.213  1.00  0.00      A    H
ATOM   6217  CT  DCE A 519      18.503  32.593  48.939  1.00  0.00      A    C
ATOM   6218  HC  DCE A 519      18.392  32.449  50.014  1.00  0.00      A    H
ATOM   6219  HC1 DCE A 519      18.118  33.569  48.644  1.00  0.00      A    H
ATOM   6220  Cl  DCE A 519      20.295  32.454  48.575  1.00  0.00      A   CL
ATOM   6221  CT1 DCE A 519      17.766  31.547  48.096  1.00  0.00      A    C
ATOM   6222  HC2 DCE A 519      17.865  31.682  47.018  1.00  0.00      A    H
ATOM   6223  Cl1 DCE A 519      18.499  30.002  48.454  1.00  0.00      A   CL
ATOM   6224  HC3 DCE A 519      16.707  31.469  48.344  1.00  0.00      A    H
ATOM   6229  CT  DCE A 520      31.515   3.157  36.484  1.00  0.00      A    C
ATOM   6230  HC  DCE A 520      31.377   4.108  37.000  1.00  0.00      A    H
ATOM   6231  HC1 DCE A 520      31.782   2.366  37.185  1.00  0.00      A    H
ATOM   6232  Cl  DCE A 520      29.872   2.658  35.976  1.00  0.00      A   CL
ATOM   6233  CT1 DCE A 520      32.408   3.260  35.243  1.00  0.00      A    C
ATOM   6234  HC2 DCE A 520      31.946   3.869  34.466  1.00  0.00      A    H
ATOM   6235  Cl1 DCE A 520      33.989   3.921  35.754  1.00  0.00      A   CL
ATOM   6236  HC3 DCE A 520      32.669   2.401  34.624  1.00  0.00      A    H
ATOM   6241  CT  DCE A 521      39.104  16.410  30.550  1.00  0.00      A    C
ATOM   6242  HC  DCE A 521      39.716  16.694  29.694  1.00  0.00      A    H
ATOM   6243  HC1 DCE A 521      39.658  16.475  31.486  1.00  0.00      A    H
ATOM   6244  Cl  DCE A 521      37.744  17.581  30.698  1.00  0.00      A   CL
ATOM   6245  CT1 DCE A 521      38.566  14.950  30.522  1.00  0.00      A    C
ATOM   6246  HC2 DCE A 521      39.472  14.348  30.587  1.00  0.00      A    H
ATOM   6247  Cl1 DCE A 521      37.575  14.709  31.955  1.00  0.00      A   CL
ATOM   6248  HC3 DCE A 521      38.064  14.849  29.559  1.00  0.00      A    H
ATOM   6253  CT  DCE A 522      44.795  27.381  29.391  1.00  0.00      A    C
ATOM   6254  HC  DCE A 522      44.948  28.095  30.200  1.00  0.00      A    H
ATOM   6255  HC1 DCE A 522      45.401  27.586  28.509  1.00  0.00      A    H
ATOM   6256  Cl  DCE A 522      45.396  25.791  29.931  1.00  0.00      A   CL
ATOM   6257  CT1 DCE A 522      43.392  27.209  28.955  1.00  0.00      A    C
ATOM   6258  HC2 DCE A 522      42.917  26.493  29.626  1.00  0.00      A    H
ATOM   6259  Cl1 DCE A 522      42.578  28.801  28.854  1.00  0.00      A   CL
ATOM   6260  HC3 DCE A 522      43.404  26.742  27.970  1.00  0.00      A    H
ATOM   6265  CT  DCE A 523       3.828  26.527   1.061  1.00  0.00      A    C
ATOM   6266  HC  DCE A 523       4.645  26.267   0.388  1.00  0.00      A    H
ATOM   6267  HC1 DCE A 523       3.876  25.769   1.842  1.00  0.00      A    H
ATOM   6268  Cl  DCE A 523       4.084  28.183   1.837  1.00  0.00      A   CL
ATOM   6269  CT1 DCE A 523       2.582  26.615   0.126  1.00  0.00      A    C
ATOM   6270  HC2 DCE A 523       1.819  27.322   0.452  1.00  0.00      A    H
ATOM   6271  Cl1 DCE A 523       3.023  27.151  -1.499  1.00  0.00      A   CL
ATOM   6272  HC3 DCE A 523       2.049  25.678  -0.036  1.00  0.00      A    H
ATOM   6277  CT  DCE A 524      36.704  28.126  30.452  1.00  0.00      A    C
ATOM   6278  HC  DCE A 524      35.911  27.764  29.797  1.00  0.00      A    H
ATOM   6279  HC1 DCE A 524      36.458  29.168  30.658  1.00  0.00      A    H
ATOM   6280  Cl  DCE A 524      36.731  27.242  31.995  1.00  0.00      A   CL
ATOM   6281  CT1 DCE A 524      38.092  28.010  29.815  1.00  0.00      A    C
ATOM   6282  HC2 DCE A 524      38.868  28.542  30.366  1.00  0.00      A    H
ATOM   6283  Cl1 DCE A 524      38.493  26.304  29.517  1.00  0.00      A   CL
ATOM   6284  HC3 DCE A 524      38.100  28.503  28.843  1.00  0.00      A    H
ATOM   6289  CT  DCE A 525      40.885  41.336  47.825  1.00  0.00      A    C
ATOM   6290  HC  DCE A 525      40.355  40.486  48.254  1.00  0.00      A    H
ATOM   6291  HC1 DCE A 525      40.184  42.163  47.934  1.00  0.00      A    H
ATOM   6292  Cl  DCE A 525      42.401  41.647  48.705  1.00  0.00      A   CL
ATOM   6293  CT1 DCE A 525      41.271  41.202  46.330  1.00  0.00      A    C
ATOM   6294  HC2 DCE A 525      41.572  40.167  46.166  1.00  0.00      A    H
ATOM   6295  Cl1 DCE A 525      39.672  41.230  45.449  1.00  0.00      A   CL
ATOM   6296  HC3 DCE A 525      41.887  42.019  45.954  1.00  0.00      A    H
ATOM   6301  CT  DCE A 526      48.413  25.116   2.547  1.00  0.00      A    C
ATOM   6302  HC  DCE A 526      48.901  26.090   2.522  1.00  0.00      A    H
ATOM   6303  HC1 DCE A 526      47.335  25.202   2.681  1.00  0.00      A    H
ATOM   6304  Cl  DCE A 526      48.626  24.504   0.894  1.00  0.00      A   CL
ATOM   6305  CT1 DCE A 526      48.943  24.062   3.593  1.00  0.00      A    C
ATOM   6306  HC2 DCE A 526      48.241  23.247   3.418  1.00  0.00      A    H
ATOM   6307  Cl1 DCE A 526      50.633  23.711   3.218  1.00  0.00      A   CL
ATOM   6308  HC3 DCE A 526      48.894  24.402   4.627  1.00  0.00      A    H
ATOM   6313  CT  DCE A 527      18.621   3.995  17.667  1.00  0.00      A    C
ATOM   6314  HC  DCE A 527      19.071   4.148  18.648  1.00  0.00      A    H
ATOM   6315  HC1 DCE A 527      17.972   4.856  17.512  1.00  0.00      A    H
ATOM   6316  Cl  DCE A 527      19.835   4.080  16.397  1.00  0.00      A   CL
ATOM   6317  CT1 DCE A 527      17.904   2.650  17.512  1.00  0.00      A    C
ATOM   6318  HC2 DCE A 527      17.200   2.470  18.324  1.00  0.00      A    H
ATOM   6319  Cl1 DCE A 527      17.043   2.595  16.027  1.00  0.00      A   CL
ATOM   6320  HC3 DCE A 527      18.470   1.719  17.468  1.00  0.00      A    H
ATOM   6325  CT  DCE A 528      36.971  38.098  18.662  1.00  0.00      A    C
ATOM   6326  HC  DCE A 528      37.254  37.115  18.285  1.00  0.00      A    H
ATOM   6327  HC1 DCE A 528      37.747  38.661  19.179  1.00  0.00      A    H
ATOM   6328  Cl  DCE A 528      36.396  38.951  17.301  1.00  0.00      A   CL
ATOM   6329  CT1 DCE A 528      35.874  38.071  19.684  1.00  0.00      A    C
ATOM   6330  HC2 DCE A 528      35.649  39.060  20.084  1.00  0.00      A    H
ATOM   6331  Cl1 DCE A 528      34.326  37.374  18.950  1.00  0.00      A   CL
ATOM   6332  HC3 DCE A 528      36.205  37.394  20.471  1.00  0.00      A    H
ATOM   6337  CT  DCE A 529      42.477  11.157  39.771  1.00  0.00      A    C
ATOM   6338  HC  DCE A 529      41.601  10.984  40.396  1.00  0.00      A    H
ATOM   6339  HC1 DCE A 529      42.195  11.670  38.851  1.00  0.00      A    H
ATOM   6340  Cl  DCE A 529      43.518  12.245  40.554  1.00  0.00      A   CL
ATOM   6341  CT1 DCE A 529      43.166   9.839  39.547  1.00  0.00      A    C
ATOM   6342  HC2 DCE A 529      43.539   9.388  40.466  1.00  0.00      A    H
ATOM   6343  Cl1 DCE A 529      41.982   8.685  38.964  1.00  0.00      A   CL
ATOM   6344  HC3 DCE A 529      43.894  10.000  38.752  1.00  0.00      A    H
ATOM   6349  CT  DCE A 530      26.168  29.948  17.955  1.00  0.00      A    C
ATOM   6350  HC  DCE A 530      25.250  30.159  18.505  1.00  0.00      A    H
ATOM   6351  HC1 DCE A 530      26.882  29.862  18.775  1.00  0.00      A    H
ATOM   6352  Cl  DCE A 530      25.879  28.334  17.290  1.00  0.00      A   CL
ATOM   6353  CT1 DCE A 530      26.363  30.993  16.833  1.00  0.00      A    C
ATOM   6354  HC2 DCE A 530      27.278  31.030  16.242  1.00  0.00      A    H
ATOM   6355  Cl1 DCE A 530      25.139  30.769  15.544  1.00  0.00      A   CL
ATOM   6356  HC3 DCE A 530      26.284  31.995  17.255  1.00  0.00      A    H
ATOM   6361  CT  DCE A 531      22.855  41.048  17.243  1.00  0.00      A    C
ATOM   6362  HC  DCE A 531      21.879  40.620  17.015  1.00  0.00      A    H
ATOM   6363  HC1 DCE A 531      23.047  42.095  17.006  1.00  0.00      A    H
ATOM   6364  Cl  DCE A 531      23.356  40.784  18.897  1.00  0.00      A   CL
ATOM   6365  CT1 DCE A 531      23.920  40.328  16.390  1.00  0.00      A    C
ATOM   6366  HC2 DCE A 531      24.876  40.852  16.416  1.00  0.00      A    H
ATOM   6367  Cl1 DCE A 531      24.147  38.606  16.865  1.00  0.00      A   CL
ATOM   6368  HC3 DCE A 531      23.535  40.373  15.372  1.00  0.00      A    H
ATOM   6373  CT  DCE A 532      44.512  49.306  41.296  1.00  0.00      A    C
ATOM   6374  HC  DCE A 532      45.134  49.766  40.528  1.00  0.00      A    H
ATOM   6375  HC1 DCE A 532      43.848  48.653  40.731  1.00  0.00      A    H
ATOM   6376  Cl  DCE A 532      45.609  48.341  42.269  1.00  0.00      A   CL
ATOM   6377  CT1 DCE A 532      43.649  50.220  42.185  1.00  0.00      A    C
ATOM   6378  HC2 DCE A 532      44.216  50.729  42.964  1.00  0.00      A    H
ATOM   6379  Cl1 DCE A 532      42.765  51.393  41.259  1.00  0.00      A   CL
ATOM   6380  HC3 DCE A 532      42.857  49.673  42.697  1.00  0.00      A    H
ATOM   6385  CT  DCE A 533      27.792  36.911  20.067  1.00  0.00      A    C
ATOM   6386  HC  DCE A 533      27.521  36.062  20.694  1.00  0.00      A    H
ATOM   6387  HC1 DCE A 533      28.085  36.551  19.080  1.00  0.00      A    H
ATOM   6388  Cl  DCE A 533      26.462  38.076  19.826  1.00  0.00      A   CL
ATOM   6389  CT1 DCE A 533      28.985  37.628  20.683  1.00  0.00      A    C
ATOM   6390  HC2 DCE A 533      29.900  37.036  20.677  1.00  0.00      A    H
ATOM   6391  Cl1 DCE A 533      29.393  39.128  19.806  1.00  0.00      A   CL
ATOM   6392  HC3 DCE A 533      28.765  38.001  21.684  1.00  0.00      A    H
ATOM   6397  CT  DCE A 534      27.938  26.037  32.405  1.00  0.00      A    C
ATOM   6398  HC  DCE A 534      27.970  25.127  33.003  1.00  0.00      A    H
ATOM   6399  HC1 DCE A 534      27.578  26.902  32.962  1.00  0.00      A    H
ATOM   6400  Cl  DCE A 534      29.667  26.434  31.860  1.00  0.00      A   CL
ATOM   6401  CT1 DCE A 534      27.130  25.507  31.241  1.00  0.00      A    C
ATOM   6402  HC2 DCE A 534      27.528  24.616  30.757  1.00  0.00      A    H
ATOM   6403  Cl1 DCE A 534      25.549  25.074  31.785  1.00  0.00      A   CL
ATOM   6404  HC3 DCE A 534      26.960  26.233  30.445  1.00  0.00      A    H
ATOM   6409  CT  DCE A 535      21.153  31.506  52.264  1.00  0.00      A    C
ATOM   6410  HC  DCE A 535      20.949  32.432  51.726  1.00  0.00      A    H
ATOM   6411  HC1 DCE A 535      22.205  31.284  52.446  1.00  0.00      A    H
ATOM   6412  Cl  DCE A 535      20.404  31.613  53.839  1.00  0.00      A   CL
ATOM   6413  CT1 DCE A 535      20.518  30.385  51.492  1.00  0.00      A    C
ATOM   6414  HC2 DCE A 535      20.831  30.218  50.461  1.00  0.00      A    H
ATOM   6415  Cl1 DCE A 535      20.995  28.901  52.279  1.00  0.00      A   CL
ATOM   6416  HC3 DCE A 535      19.444  30.471  51.652  1.00  0.00      A    H
ATOM   6421  CT  DCE A 536      34.983  51.785   0.517  1.00  0.00      A    C
ATOM   6422  HC  DCE A 536      34.047  51.456   0.968  1.00  0.00      A    H
ATOM   6423  HC1 DCE A 536      34.636  52.400  -0.312  1.00  0.00      A    H
ATOM   6424  Cl  DCE A 536      35.953  52.756   1.605  1.00  0.00      A   CL
ATOM   6425  CT1 DCE A 536      35.793  50.677  -0.120  1.00  0.00      A    C
ATOM   6426  HC2 DCE A 536      36.273  50.007   0.593  1.00  0.00      A    H
ATOM   6427  Cl1 DCE A 536      34.718  49.781  -1.292  1.00  0.00      A   CL
ATOM   6428  HC3 DCE A 536      36.533  51.141  -0.771  1.00  0.00      A    H
ATOM   6433  CT  DCE A 537      48.779  14.944  28.555  1.00  0.00      A    C
ATOM   6434  HC  DCE A 537      48.717  15.947  28.131  1.00  0.00      A    H
ATOM   6435  HC1 DCE A 537      47.998  14.342  28.091  1.00  0.00      A    H
ATOM   6436  Cl  DCE A 537      50.375  14.346  28.197  1.00  0.00      A   CL
ATOM   6437  CT1 DCE A 537      48.444  15.000  30.069  1.00  0.00      A    C
ATOM   6438  HC2 DCE A 537      48.168  14.003  30.412  1.00  0.00      A    H
ATOM   6439  Cl1 DCE A 537      49.873  15.610  30.925  1.00  0.00      A   CL
ATOM   6440  HC3 DCE A 537      47.710  15.796  30.193  1.00  0.00      A    H
ATOM   6445  CT  DCE A 538       9.696  10.272  21.809  1.00  0.00      A    C
ATOM   6446  HC  DCE A 538      10.526  10.149  22.505  1.00  0.00      A    H
ATOM   6447  HC1 DCE A 538       9.356  11.306  21.861  1.00  0.00      A    H
ATOM   6448  Cl  DCE A 538      10.186   9.793  20.158  1.00  0.00      A   CL
ATOM   6449  CT1 DCE A 538       8.566   9.310  22.350  1.00  0.00      A    C
ATOM   6450  HC2 DCE A 538       9.042   8.371  22.632  1.00  0.00      A    H
ATOM   6451  Cl1 DCE A 538       7.636  10.180  23.651  1.00  0.00      A   CL
ATOM   6452  HC3 DCE A 538       7.846   9.119  21.555  1.00  0.00      A    H
ATOM   6457  CT  DCE A 539      39.561  28.976  15.602  1.00  0.00      A    C
ATOM   6458  HC  DCE A 539      39.206  28.035  16.022  1.00  0.00      A    H
ATOM   6459  HC1 DCE A 539      39.963  29.628  16.378  1.00  0.00      A    H
ATOM   6460  Cl  DCE A 539      40.873  28.310  14.547  1.00  0.00      A   CL
ATOM   6461  CT1 DCE A 539      38.662  29.663  14.628  1.00  0.00      A    C
ATOM   6462  HC2 DCE A 539      38.477  29.078  13.727  1.00  0.00      A    H
ATOM   6463  Cl1 DCE A 539      37.070  30.055  15.201  1.00  0.00      A   CL
ATOM   6464  HC3 DCE A 539      39.128  30.573  14.249  1.00  0.00      A    H
ATOM   6469  CT  DCE A 540      30.759  31.150  47.994  1.00  0.00      A    C
ATOM   6470  HC  DCE A 540      30.169  31.820  47.369  1.00  0.00      A    H
ATOM   6471  HC1 DCE A 540      31.179  30.435  47.286  1.00  0.00      A    H
ATOM   6472  Cl  DCE A 540      32.025  32.150  48.792  1.00  0.00      A   CL
ATOM   6473  CT1 DCE A 540      29.882  30.454  49.102  1.00  0.00      A    C
ATOM   6474  HC2 DCE A 540      30.143  30.919  50.053  1.00  0.00      A    H
ATOM   6475  Cl1 DCE A 540      28.128  30.524  48.635  1.00  0.00      A   CL
ATOM   6476  HC3 DCE A 540      30.064  29.379  49.105  1.00  0.00      A    H
ATOM   6481  CT  DCE A 541      24.488  -0.053  50.830  1.00  0.00      A    C
ATOM   6482  HC  DCE A 541      23.890  -0.942  50.628  1.00  0.00      A    H
ATOM   6483  HC1 DCE A 541      23.919   0.870  50.941  1.00  0.00      A    H
ATOM   6484  Cl  DCE A 541      25.386  -0.468  52.298  1.00  0.00      A   CL
ATOM   6485  CT1 DCE A 541      25.476   0.076  49.635  1.00  0.00      A    C
ATOM   6486  HC2 DCE A 541      24.830   0.281  48.781  1.00  0.00      A    H
ATOM   6487  Cl1 DCE A 541      26.384   1.535  49.940  1.00  0.00      A   CL
ATOM   6488  HC3 DCE A 541      26.166  -0.732  49.392  1.00  0.00      A    H
ATOM   6493  CT  DCE A 542      41.650  15.145  21.185  1.00  0.00      A    C
ATOM   6494  HC  DCE A 542      42.575  15.298  20.630  1.00  0.00      A    H
ATOM   6495  HC1 DCE A 542      41.457  14.072  21.191  1.00  0.00      A    H
ATOM   6496  Cl  DCE A 542      42.007  15.714  22.896  1.00  0.00      A   CL
ATOM   6497  CT1 DCE A 542      40.389  15.912  20.565  1.00  0.00      A    C
ATOM   6498  HC2 DCE A 542      39.432  15.682  21.033  1.00  0.00      A    H
ATOM   6499  Cl1 DCE A 542      40.668  17.610  20.779  1.00  0.00      A   CL
ATOM   6500  HC3 DCE A 542      40.440  15.748  19.489  1.00  0.00      A    H
ATOM   6505  CT  DCE A 543      21.246  32.523  22.499  1.00  0.00      A    C
ATOM   6506  HC  DCE A 543      20.781  33.507  22.556  1.00  0.00      A    H
ATOM   6507  HC1 DCE A 543      21.713  32.320  21.535  1.00  0.00      A    H
ATOM   6508  Cl  DCE A 543      22.467  32.430  23.832  1.00  0.00      A   CL
ATOM   6509  CT1 DCE A 543      19.973  31.678  22.768  1.00  0.00      A    C
ATOM   6510  HC2 DCE A 543      19.314  31.593  21.903  1.00  0.00      A    H
ATOM   6511  Cl1 DCE A 543      20.487  30.064  23.284  1.00  0.00      A   CL
ATOM   6512  HC3 DCE A 543      19.376  32.082  23.586  1.00  0.00      A    H
ATOM   6517  CT  DCE A 544      55.079  22.954  54.834  1.00  0.00      A    C
ATOM   6518  HC  DCE A 544      56.050  22.829  55.314  1.00  0.00      A    H
ATOM   6519  HC1 DCE A 544      54.413  23.404  55.571  1.00  0.00      A    H
ATOM   6520  Cl  DCE A 544      55.150  24.201  53.450  1.00  0.00      A   CL
ATOM   6521  CT1 DCE A 544      54.559  21.614  54.373  1.00  0.00      A    C
ATOM   6522  HC2 DCE A 544      53.546  21.703  53.981  1.00  0.00      A    H
ATOM   6523  Cl1 DCE A 544      55.727  20.952  53.247  1.00  0.00      A   CL
ATOM   6524  HC3 DCE A 544      54.313  20.998  55.237  1.00  0.00      A    H
ATOM   6529  CT  DCE A 545      10.255   9.875   2.636  1.00  0.00      A    C
ATOM   6530  HC  DCE A 545       9.816  10.407   3.480  1.00  0.00      A    H
ATOM   6531  HC1 DCE A 545      10.425   8.831   2.900  1.00  0.00      A    H
ATOM   6532  Cl  DCE A 545       9.042  10.124   1.378  1.00  0.00      A   CL
ATOM   6533  CT1 DCE A 545      11.570  10.457   2.225  1.00  0.00      A    C
ATOM   6534  HC2 DCE A 545      12.392  10.327   2.928  1.00  0.00      A    H
ATOM   6535  Cl1 DCE A 545      12.314   9.721   0.793  1.00  0.00      A   CL
ATOM   6536  HC3 DCE A 545      11.493  11.534   2.078  1.00  0.00      A    H
ATOM   6541  CT  DCE A 546      44.733  28.138  15.028  1.00  0.00      A    C
ATOM   6542  HC  DCE A 546      45.147  27.642  14.150  1.00  0.00      A    H
ATOM   6543  HC1 DCE A 546      43.734  28.515  14.808  1.00  0.00      A    H
ATOM   6544  Cl  DCE A 546      44.419  26.846  16.206  1.00  0.00      A   CL
ATOM   6545  CT1 DCE A 546      45.654  29.257  15.503  1.00  0.00      A    C
ATOM   6546  HC2 DCE A 546      45.468  29.759  16.453  1.00  0.00      A    H
ATOM   6547  Cl1 DCE A 546      47.191  28.496  15.680  1.00  0.00      A   CL
ATOM   6548  HC3 DCE A 546      45.579  30.085  14.799  1.00  0.00      A    H
ATOM   6553  CT  DCE A 547      25.020  43.565  42.837  1.00  0.00      A    C
ATOM   6554  HC  DCE A 547      24.730  43.706  43.878  1.00  0.00      A    H
ATOM   6555  HC1 DCE A 547      26.000  44.034  42.740  1.00  0.00      A    H
ATOM   6556  Cl  DCE A 547      25.208  41.760  42.560  1.00  0.00      A   CL
ATOM   6557  CT1 DCE A 547      23.916  44.078  41.948  1.00  0.00      A    C
ATOM   6558  HC2 DCE A 547      22.922  43.741  42.242  1.00  0.00      A    H
ATOM   6559  Cl1 DCE A 547      23.866  45.784  41.970  1.00  0.00      A   CL
ATOM   6560  HC3 DCE A 547      24.151  43.710  40.949  1.00  0.00      A    H
ATOM   6565  CT  DCE A 548       6.310  10.820  34.525  1.00  0.00      A    C
ATOM   6566  HC  DCE A 548       6.618   9.775  34.570  1.00  0.00      A    H
ATOM   6567  HC1 DCE A 548       7.142  11.330  34.039  1.00  0.00      A    H
ATOM   6568  Cl  DCE A 548       5.020  10.948  33.362  1.00  0.00      A   CL
ATOM   6569  CT1 DCE A 548       5.925  11.573  35.845  1.00  0.00      A    C
ATOM   6570  HC2 DCE A 548       4.923  11.426  36.247  1.00  0.00      A    H
ATOM   6571  Cl1 DCE A 548       7.054  11.232  37.174  1.00  0.00      A   CL
ATOM   6572  HC3 DCE A 548       6.181  12.605  35.604  1.00  0.00      A    H
ATOM   6577  CT  DCE A 549      19.918  16.193  44.875  1.00  0.00      A    C
ATOM   6578  HC  DCE A 549      19.177  15.529  45.320  1.00  0.00      A    H
ATOM   6579  HC1 DCE A 549      19.995  16.995  45.608  1.00  0.00      A    H
ATOM   6580  Cl  DCE A 549      21.487  15.328  44.686  1.00  0.00      A   CL
ATOM   6581  CT1 DCE A 549      19.599  16.823  43.554  1.00  0.00      A    C
ATOM   6582  HC2 DCE A 549      20.466  17.383  43.202  1.00  0.00      A    H
ATOM   6583  Cl1 DCE A 549      19.371  15.569  42.281  1.00  0.00      A   CL
ATOM   6584  HC3 DCE A 549      18.710  17.452  43.523  1.00  0.00      A    H
ATOM   6589  CT  DCE A 550      49.296  25.852  13.397  1.00  0.00      A    C
ATOM   6590  HC  DCE A 550      49.146  26.924  13.274  1.00  0.00      A    H
ATOM   6591  HC1 DCE A 550      49.300  25.348  12.430  1.00  0.00      A    H
ATOM   6592  Cl  DCE A 550      50.919  25.617  13.950  1.00  0.00      A   CL
ATOM   6593  CT1 DCE A 550      48.277  25.370  14.432  1.00  0.00      A    C
ATOM   6594  HC2 DCE A 550      48.273  25.977  15.337  1.00  0.00      A    H
ATOM   6595  Cl1 DCE A 550      46.596  25.519  13.831  1.00  0.00      A   CL
ATOM   6596  HC3 DCE A 550      48.407  24.293  14.539  1.00  0.00      A    H
ATOM   6601  CT  DCE A 551      48.380   9.904  37.763  1.00  0.00      A    C
ATOM   6602  HC  DCE A 551      48.087   8.864  37.616  1.00  0.00      A    H
ATOM   6603  HC1 DCE A 551      48.644   9.978  38.818  1.00  0.00      A    H
ATOM   6604  Cl  DCE A 551      49.753  10.139  36.710  1.00  0.00      A   CL
ATOM   6605  CT1 DCE A 551      47.246  10.925  37.238  1.00  0.00      A    C
ATOM   6606  HC2 DCE A 551      47.547  11.972  37.195  1.00  0.00      A    H
ATOM   6607  Cl1 DCE A 551      46.683  10.604  35.631  1.00  0.00      A   CL
ATOM   6608  HC3 DCE A 551      46.455  10.903  37.988  1.00  0.00      A    H
ATOM   6613  CT  DCE A 552      55.492   5.775  20.147  1.00  0.00      A    C
ATOM   6614  HC  DCE A 552      55.426   5.887  21.229  1.00  0.00      A    H
ATOM   6615  HC1 DCE A 552      56.287   6.468  19.871  1.00  0.00      A    H
ATOM   6616  Cl  DCE A 552      55.863   4.117  19.745  1.00  0.00      A   CL
ATOM   6617  CT1 DCE A 552      54.122   6.055  19.485  1.00  0.00      A    C
ATOM   6618  HC2 DCE A 552      53.526   5.164  19.680  1.00  0.00      A    H
ATOM   6619  Cl1 DCE A 552      53.468   7.542  20.255  1.00  0.00      A   CL
ATOM   6620  HC3 DCE A 552      54.271   6.082  18.405  1.00  0.00      A    H
ATOM   6625  CT  DCE A 553      15.468  29.976  23.952  1.00  0.00      A    C
ATOM   6626  HC  DCE A 553      15.743  30.897  23.438  1.00  0.00      A    H
ATOM   6627  HC1 DCE A 553      14.532  29.649  23.499  1.00  0.00      A    H
ATOM   6628  Cl  DCE A 553      16.440  28.597  23.456  1.00  0.00      A   CL
ATOM   6629  CT1 DCE A 553      15.535  30.027  25.520  1.00  0.00      A    C
ATOM   6630  HC2 DCE A 553      15.063  30.939  25.886  1.00  0.00      A    H
ATOM   6631  Cl1 DCE A 553      14.797  28.579  26.287  1.00  0.00      A   CL
ATOM   6632  HC3 DCE A 553      16.563  30.021  25.883  1.00  0.00      A    H
ATOM   6637  CT  DCE A 554      37.737  47.195  46.329  1.00  0.00      A    C
ATOM   6638  HC  DCE A 554      37.873  46.126  46.497  1.00  0.00      A    H
ATOM   6639  HC1 DCE A 554      37.880  47.356  45.261  1.00  0.00      A    H
ATOM   6640  Cl  DCE A 554      36.005  47.364  46.760  1.00  0.00      A   CL
ATOM   6641  CT1 DCE A 554      38.728  48.051  47.161  1.00  0.00      A    C
ATOM   6642  HC2 DCE A 554      39.754  48.018  46.792  1.00  0.00      A    H
ATOM   6643  Cl1 DCE A 554      38.206  49.732  47.122  1.00  0.00      A   CL
ATOM   6644  HC3 DCE A 554      38.881  47.807  48.212  1.00  0.00      A    H
ATOM   6649  CT  DCE A 555      54.819  19.961  23.772  1.00  0.00      A    C
ATOM   6650  HC  DCE A 555      55.161  20.877  23.290  1.00  0.00      A    H
ATOM   6651  HC1 DCE A 555      55.012  19.849  24.839  1.00  0.00      A    H
ATOM   6652  Cl  DCE A 555      53.091  19.865  23.453  1.00  0.00      A   CL
ATOM   6653  CT1 DCE A 555      55.467  18.764  23.091  1.00  0.00      A    C
ATOM   6654  HC2 DCE A 555      56.540  18.870  23.251  1.00  0.00      A    H
ATOM   6655  Cl1 DCE A 555      54.782  17.193  23.666  1.00  0.00      A   CL
ATOM   6656  HC3 DCE A 555      55.376  18.809  22.005  1.00  0.00      A    H
ATOM   6661  CT  DCE A 556      -0.330  28.219  46.152  1.00  0.00      A    C
ATOM   6662  HC  DCE A 556      -1.277  28.629  45.800  1.00  0.00      A    H
ATOM   6663  HC1 DCE A 556       0.219  28.852  46.849  1.00  0.00      A    H
ATOM   6664  Cl  DCE A 556      -0.882  26.757  47.051  1.00  0.00      A   CL
ATOM   6665  CT1 DCE A 556       0.402  27.936  44.882  1.00  0.00      A    C
ATOM   6666  HC2 DCE A 556       0.383  28.842  44.276  1.00  0.00      A    H
ATOM   6667  Cl1 DCE A 556       1.988  27.411  45.207  1.00  0.00      A   CL
ATOM   6668  HC3 DCE A 556      -0.069  27.172  44.264  1.00  0.00      A    H
ATOM   6673  CT  DCE A 557      32.203  12.754  33.984  1.00  0.00      A    C
ATOM   6674  HC  DCE A 557      31.505  13.416  34.497  1.00  0.00      A    H
ATOM   6675  HC1 DCE A 557      32.835  12.223  34.696  1.00  0.00      A    H
ATOM   6676  Cl  DCE A 557      31.438  11.558  32.997  1.00  0.00      A   CL
ATOM   6677  CT1 DCE A 557      33.066  13.608  33.072  1.00  0.00      A    C
ATOM   6678  HC2 DCE A 557      32.595  13.966  32.156  1.00  0.00      A    H
ATOM   6679  Cl1 DCE A 557      33.341  15.100  34.096  1.00  0.00      A   CL
ATOM   6680  HC3 DCE A 557      34.064  13.199  32.919  1.00  0.00      A    H
ATOM   6685  CT  DCE A 558      21.937  46.694   5.474  1.00  0.00      A    C
ATOM   6686  HC  DCE A 558      22.960  46.320   5.507  1.00  0.00      A    H
ATOM   6687  HC1 DCE A 558      21.306  45.889   5.100  1.00  0.00      A    H
ATOM   6688  Cl  DCE A 558      21.334  47.158   7.000  1.00  0.00      A   CL
ATOM   6689  CT1 DCE A 558      21.911  47.771   4.425  1.00  0.00      A    C
ATOM   6690  HC2 DCE A 558      22.552  48.589   4.752  1.00  0.00      A    H
ATOM   6691  Cl1 DCE A 558      22.561  47.149   2.840  1.00  0.00      A   CL
ATOM   6692  HC3 DCE A 558      20.964  48.278   4.240  1.00  0.00      A    H
ATOM   6697  CT  DCE A 559      49.220  12.179  25.674  1.00  0.00      A    C
ATOM   6698  HC  DCE A 559      48.612  12.638  26.453  1.00  0.00      A    H
ATOM   6699  HC1 DCE A 559      48.625  11.353  25.285  1.00  0.00      A    H
ATOM   6700  Cl  DCE A 559      49.489  13.363  24.425  1.00  0.00      A   CL
ATOM   6701  CT1 DCE A 559      50.629  11.636  26.116  1.00  0.00      A    C
ATOM   6702  HC2 DCE A 559      50.495  10.894  26.904  1.00  0.00      A    H
ATOM   6703  Cl1 DCE A 559      51.493  10.955  24.707  1.00  0.00      A   CL
ATOM   6704  HC3 DCE A 559      51.155  12.458  26.601  1.00  0.00      A    H
ATOM   6709  CT  DCE A 560      43.913  31.219  42.302  1.00  0.00      A    C
ATOM   6710  HC  DCE A 560      44.692  31.644  41.668  1.00  0.00      A    H
ATOM   6711  HC1 DCE A 560      43.790  31.890  43.153  1.00  0.00      A    H
ATOM   6712  Cl  DCE A 560      42.387  31.226  41.445  1.00  0.00      A   CL
ATOM   6713  CT1 DCE A 560      44.228  29.848  42.814  1.00  0.00      A    C
ATOM   6714  HC2 DCE A 560      44.137  29.091  42.035  1.00  0.00      A    H
ATOM   6715  Cl1 DCE A 560      45.880  29.753  43.345  1.00  0.00      A   CL
ATOM   6716  HC3 DCE A 560      43.576  29.555  43.637  1.00  0.00      A    H
ATOM   6721  CT  DCE A 561      42.559  50.236  46.512  1.00  0.00      A    C
ATOM   6722  HC  DCE A 561      42.190  49.997  47.509  1.00  0.00      A    H
ATOM   6723  HC1 DCE A 561      43.510  49.747  46.304  1.00  0.00      A    H
ATOM   6724  Cl  DCE A 561      41.394  49.567  45.421  1.00  0.00      A   CL
ATOM   6725  CT1 DCE A 561      42.658  51.701  46.531  1.00  0.00      A    C
ATOM   6726  HC2 DCE A 561      43.109  52.038  47.464  1.00  0.00      A    H
ATOM   6727  Cl1 DCE A 561      43.667  52.072  45.129  1.00  0.00      A   CL
ATOM   6728  HC3 DCE A 561      41.726  52.255  46.418  1.00  0.00      A    H
ATOM   6733  CT  DCE A 562      26.287  36.697   4.011  1.00  0.00      A    C
ATOM   6734  HC  DCE A 562      27.336  36.912   4.217  1.00  0.00      A    H
ATOM   6735  HC1 DCE A 562      26.079  36.535   2.953  1.00  0.00      A    H
ATOM   6736  Cl  DCE A 562      25.934  35.176   4.873  1.00  0.00      A   CL
ATOM   6737  CT1 DCE A 562      25.411  37.751   4.437  1.00  0.00      A    C
ATOM   6738  HC2 DCE A 562      25.682  38.671   3.919  1.00  0.00      A    H
ATOM   6739  Cl1 DCE A 562      23.720  37.396   3.907  1.00  0.00      A   CL
ATOM   6740  HC3 DCE A 562      25.368  37.918   5.514  1.00  0.00      A    H
ATOM   6745  CT  DCE A 563       0.323  26.067  21.641  1.00  0.00      A    C
ATOM   6746  HC  DCE A 563       0.113  25.262  20.937  1.00  0.00      A    H
ATOM   6747  HC1 DCE A 563       1.413  26.069  21.645  1.00  0.00      A    H
ATOM   6748  Cl  DCE A 563      -0.443  27.541  20.890  1.00  0.00      A   CL
ATOM   6749  CT1 DCE A 563      -0.182  25.755  23.072  1.00  0.00      A    C
ATOM   6750  HC2 DCE A 563      -1.168  25.309  22.940  1.00  0.00      A    H
ATOM   6751  Cl1 DCE A 563       0.857  24.460  23.841  1.00  0.00      A   CL
ATOM   6752  HC3 DCE A 563      -0.251  26.621  23.731  1.00  0.00      A    H
ATOM   6757  CT  DCE A 564      47.013  35.936  49.041  1.00  0.00      A    C
ATOM   6758  HC  DCE A 564      45.961  35.836  49.309  1.00  0.00      A    H
ATOM   6759  HC1 DCE A 564      47.272  36.976  49.241  1.00  0.00      A    H
ATOM   6760  Cl  DCE A 564      47.984  34.918  50.127  1.00  0.00      A   CL
ATOM   6761  CT1 DCE A 564      47.103  35.537  47.606  1.00  0.00      A    C
ATOM   6762  HC2 DCE A 564      46.747  34.549  47.317  1.00  0.00      A    H
ATOM   6763  Cl1 DCE A 564      46.250  36.678  46.622  1.00  0.00      A   CL
ATOM   6764  HC3 DCE A 564      48.110  35.523  47.189  1.00  0.00      A    H
ATOM   6769  CT  DCE A 565       0.255  51.414  19.517  1.00  0.00      A    C
ATOM   6770  HC  DCE A 565      -0.778  51.572  19.207  1.00  0.00      A    H
ATOM   6771  HC1 DCE A 565       0.842  51.656  18.631  1.00  0.00      A    H
ATOM   6772  Cl  DCE A 565       0.626  52.495  20.915  1.00  0.00      A   CL
ATOM   6773  CT1 DCE A 565       0.508  50.020  20.047  1.00  0.00      A    C
ATOM   6774  HC2 DCE A 565       0.751  49.290  19.275  1.00  0.00      A    H
ATOM   6775  Cl1 DCE A 565       1.912  50.024  21.145  1.00  0.00      A   CL
ATOM   6776  HC3 DCE A 565      -0.407  49.667  20.523  1.00  0.00      A    H
ATOM   6781  CT  DCE A 566      37.652   0.323  35.410  1.00  0.00      A    C
ATOM   6782  HC  DCE A 566      38.300  -0.351  35.970  1.00  0.00      A    H
ATOM   6783  HC1 DCE A 566      38.210   0.951  34.715  1.00  0.00      A    H
ATOM   6784  Cl  DCE A 566      36.296  -0.449  34.536  1.00  0.00      A   CL
ATOM   6785  CT1 DCE A 566      36.913   1.145  36.429  1.00  0.00      A    C
ATOM   6786  HC2 DCE A 566      36.367   0.514  37.130  1.00  0.00      A    H
ATOM   6787  Cl1 DCE A 566      38.077   2.155  37.318  1.00  0.00      A   CL
ATOM   6788  HC3 DCE A 566      36.312   1.923  35.958  1.00  0.00      A    H
ATOM   6793  CT  DCE A 567      48.210  14.103  51.328  1.00  0.00      A    C
ATOM   6794  HC  DCE A 567      47.222  14.536  51.170  1.00  0.00      A    H
ATOM   6795  HC1 DCE A 567      48.683  14.489  52.230  1.00  0.00      A    H
ATOM   6796  Cl  DCE A 567      47.980  12.364  51.539  1.00  0.00      A   CL
ATOM   6797  CT1 DCE A 567      49.111  14.338  50.171  1.00  0.00      A    C
ATOM   6798  HC2 DCE A 567      48.629  14.004  49.251  1.00  0.00      A    H
ATOM   6799  Cl1 DCE A 567      49.572  16.022  49.914  1.00  0.00      A   CL
ATOM   6800  HC3 DCE A 567      49.983  13.685  50.205  1.00  0.00      A    H
ATOM   6805  CT  DCE A 568      40.751  47.176   1.968  1.00  0.00      A    C
ATOM   6806  HC  DCE A 568      40.573  47.420   0.921  1.00  0.00      A    H
ATOM   6807  HC1 DCE A 568      41.037  46.125   1.940  1.00  0.00      A    H
ATOM   6808  Cl  DCE A 568      42.158  48.043   2.561  1.00  0.00      A   CL
ATOM   6809  CT1 DCE A 568      39.523  47.555   2.835  1.00  0.00      A    C
ATOM   6810  HC2 DCE A 568      39.570  47.289   3.891  1.00  0.00      A    H
ATOM   6811  Cl1 DCE A 568      39.156  49.318   2.808  1.00  0.00      A   CL
ATOM   6812  HC3 DCE A 568      38.687  46.992   2.421  1.00  0.00      A    H
ATOM   6817  CT  DCE A 569       5.559  18.623   9.929  1.00  0.00      A    C
ATOM   6818  HC  DCE A 569       4.682  19.271   9.910  1.00  0.00      A    H
ATOM   6819  HC1 DCE A 569       6.197  18.809   9.065  1.00  0.00      A    H
ATOM   6820  Cl  DCE A 569       6.539  19.077  11.299  1.00  0.00      A   CL
ATOM   6821  CT1 DCE A 569       5.087  17.117  10.003  1.00  0.00      A    C
ATOM   6822  HC2 DCE A 569       4.732  16.876  11.005  1.00  0.00      A    H
ATOM   6823  Cl1 DCE A 569       3.778  16.907   8.846  1.00  0.00      A   CL
ATOM   6824  HC3 DCE A 569       5.898  16.493   9.629  1.00  0.00      A    H
ATOM   6829  CT  DCE A 570       7.106  34.158  44.194  1.00  0.00      A    C
ATOM   6830  HC  DCE A 570       7.384  34.155  45.248  1.00  0.00      A    H
ATOM   6831  HC1 DCE A 570       7.860  33.481  43.791  1.00  0.00      A    H
ATOM   6832  Cl  DCE A 570       5.562  33.447  43.809  1.00  0.00      A   CL
ATOM   6833  CT1 DCE A 570       7.305  35.539  43.592  1.00  0.00      A    C
ATOM   6834  HC2 DCE A 570       7.448  35.548  42.511  1.00  0.00      A    H
ATOM   6835  Cl1 DCE A 570       5.997  36.600  43.997  1.00  0.00      A   CL
ATOM   6836  HC3 DCE A 570       8.128  36.135  43.985  1.00  0.00      A    H
ATOM   6841  CT  DCE A 571       6.225  29.752  48.555  1.00  0.00      A    C
ATOM   6842  HC  DCE A 571       5.273  30.212  48.291  1.00  0.00      A    H
ATOM   6843  HC1 DCE A 571       6.323  28.747  48.146  1.00  0.00      A    H
ATOM   6844  Cl  DCE A 571       7.599  30.725  48.011  1.00  0.00      A   CL
ATOM   6845  CT1 DCE A 571       6.364  29.721  50.081  1.00  0.00      A    C
ATOM   6846  HC2 DCE A 571       6.231  30.678  50.585  1.00  0.00      A    H
ATOM   6847  Cl1 DCE A 571       5.099  28.616  50.696  1.00  0.00      A   CL
ATOM   6848  HC3 DCE A 571       7.375  29.467  50.399  1.00  0.00      A    H
ATOM   6853  CT  DCE A 572      52.835  32.949  47.119  1.00  0.00      A    C
ATOM   6854  HC  DCE A 572      52.848  33.282  46.082  1.00  0.00      A    H
ATOM   6855  HC1 DCE A 572      53.554  32.161  47.340  1.00  0.00      A    H
ATOM   6856  Cl  DCE A 572      53.410  34.249  48.111  1.00  0.00      A   CL
ATOM   6857  CT1 DCE A 572      51.516  32.433  47.610  1.00  0.00      A    C
ATOM   6858  HC2 DCE A 572      51.532  32.288  48.690  1.00  0.00      A    H
ATOM   6859  Cl1 DCE A 572      50.189  33.576  47.244  1.00  0.00      A   CL
ATOM   6860  HC3 DCE A 572      51.113  31.485  47.255  1.00  0.00      A    H
ATOM   6865  CT  DCE A 573      36.709   3.326  32.792  1.00  0.00      A    C
ATOM   6866  HC  DCE A 573      36.901   3.226  33.860  1.00  0.00      A    H
ATOM   6867  HC1 DCE A 573      35.854   2.705  32.525  1.00  0.00      A    H
ATOM   6868  Cl  DCE A 573      36.349   5.087  32.557  1.00  0.00      A   CL
ATOM   6869  CT1 DCE A 573      37.976   3.051  32.095  1.00  0.00      A    C
ATOM   6870  HC2 DCE A 573      38.794   3.469  32.682  1.00  0.00      A    H
ATOM   6871  Cl1 DCE A 573      38.097   1.301  31.813  1.00  0.00      A   CL
ATOM   6872  HC3 DCE A 573      38.057   3.626  31.172  1.00  0.00      A    H
ATOM   6877  CT  DCE A 574       5.222   3.296  26.398  1.00  0.00      A    C
ATOM   6878  HC  DCE A 574       6.186   3.747  26.162  1.00  0.00      A    H
ATOM   6879  HC1 DCE A 574       4.490   4.056  26.124  1.00  0.00      A    H
ATOM   6880  Cl  DCE A 574       4.947   1.847  25.506  1.00  0.00      A   CL
ATOM   6881  CT1 DCE A 574       4.981   2.899  27.819  1.00  0.00      A    C
ATOM   6882  HC2 DCE A 574       5.723   2.155  28.110  1.00  0.00      A    H
ATOM   6883  Cl1 DCE A 574       5.273   4.309  28.843  1.00  0.00      A   CL
ATOM   6884  HC3 DCE A 574       4.056   2.397  28.103  1.00  0.00      A    H
ATOM   6889  CT  DCE A 575      38.463  48.894  42.421  1.00  0.00      A    C
ATOM   6890  HC  DCE A 575      37.400  48.843  42.659  1.00  0.00      A    H
ATOM   6891  HC1 DCE A 575      38.839  48.843  43.443  1.00  0.00      A    H
ATOM   6892  Cl  DCE A 575      39.012  47.475  41.549  1.00  0.00      A   CL
ATOM   6893  CT1 DCE A 575      38.841  50.093  41.634  1.00  0.00      A    C
ATOM   6894  HC2 DCE A 575      38.289  50.087  40.695  1.00  0.00      A    H
ATOM   6895  Cl1 DCE A 575      38.326  51.642  42.400  1.00  0.00      A   CL
ATOM   6896  HC3 DCE A 575      39.918  50.173  41.481  1.00  0.00      A    H
ATOM   6901  CT  DCE A 576       3.784   5.846  22.494  1.00  0.00      A    C
ATOM   6902  HC  DCE A 576       2.774   6.153  22.225  1.00  0.00      A    H
ATOM   6903  HC1 DCE A 576       3.835   5.788  23.581  1.00  0.00      A    H
ATOM   6904  Cl  DCE A 576       4.064   4.175  21.895  1.00  0.00      A   CL
ATOM   6905  CT1 DCE A 576       4.789   6.797  21.940  1.00  0.00      A    C
ATOM   6906  HC2 DCE A 576       4.539   7.853  22.050  1.00  0.00      A    H
ATOM   6907  Cl1 DCE A 576       6.420   6.324  22.432  1.00  0.00      A   CL
ATOM   6908  HC3 DCE A 576       4.851   6.622  20.865  1.00  0.00      A    H
ATOM   6913  CT  DCE A 577      49.046  36.231  42.338  1.00  0.00      A    C
ATOM   6914  HC  DCE A 577      49.625  35.459  41.832  1.00  0.00      A    H
ATOM   6915  HC1 DCE A 577      49.661  37.102  42.563  1.00  0.00      A    H
ATOM   6916  Cl  DCE A 577      47.784  36.690  41.146  1.00  0.00      A   CL
ATOM   6917  CT1 DCE A 577      48.482  35.810  43.725  1.00  0.00      A    C
ATOM   6918  HC2 DCE A 577      48.130  34.778  43.719  1.00  0.00      A    H
ATOM   6919  Cl1 DCE A 577      49.750  35.818  44.918  1.00  0.00      A   CL
ATOM   6920  HC3 DCE A 577      47.646  36.467  43.966  1.00  0.00      A    H
ATOM   6925  CT  DCE A 578      10.192  36.029  46.878  1.00  0.00      A    C
ATOM   6926  HC  DCE A 578       9.848  35.764  45.879  1.00  0.00      A    H
ATOM   6927  HC1 DCE A 578      10.975  36.779  46.764  1.00  0.00      A    H
ATOM   6928  Cl  DCE A 578       8.948  36.852  47.871  1.00  0.00      A   CL
ATOM   6929  CT1 DCE A 578      10.682  34.760  47.539  1.00  0.00      A    C
ATOM   6930  HC2 DCE A 578      11.252  35.108  48.400  1.00  0.00      A    H
ATOM   6931  Cl1 DCE A 578       9.180  33.933  47.938  1.00  0.00      A   CL
ATOM   6932  HC3 DCE A 578      11.304  34.156  46.878  1.00  0.00      A    H
ATOM   6937  CT  DCE A 579      40.048  43.870  11.599  1.00  0.00      A    C
ATOM   6938  HC  DCE A 579      40.853  43.812  12.332  1.00  0.00      A    H
ATOM   6939  HC1 DCE A 579      40.575  44.169  10.693  1.00  0.00      A    H
ATOM   6940  Cl  DCE A 579      39.288  42.228  11.451  1.00  0.00      A   CL
ATOM   6941  CT1 DCE A 579      38.928  44.837  11.953  1.00  0.00      A    C
ATOM   6942  HC2 DCE A 579      38.518  44.541  12.918  1.00  0.00      A    H
ATOM   6943  Cl1 DCE A 579      39.391  46.519  12.130  1.00  0.00      A   CL
ATOM   6944  HC3 DCE A 579      38.171  44.828  11.169  1.00  0.00      A    H
ATOM   6949  CT  DCE A 580      52.013  47.250  47.615  1.00  0.00      A    C
ATOM   6950  HC  DCE A 580      52.448  47.753  48.479  1.00  0.00      A    H
ATOM   6951  HC1 DCE A 580      52.018  47.929  46.761  1.00  0.00      A    H
ATOM   6952  Cl  DCE A 580      52.982  45.803  47.346  1.00  0.00      A   CL
ATOM   6953  CT1 DCE A 580      50.546  46.831  48.002  1.00  0.00      A    C
ATOM   6954  HC2 DCE A 580      50.654  46.137  48.835  1.00  0.00      A    H
ATOM   6955  Cl1 DCE A 580      49.614  48.240  48.609  1.00  0.00      A   CL
ATOM   6956  HC3 DCE A 580      50.112  46.239  47.196  1.00  0.00      A    H
ATOM   6961  CT  DCE A 581      25.565  29.525  21.866  1.00  0.00      A    C
ATOM   6962  HC  DCE A 581      24.915  28.803  21.371  1.00  0.00      A    H
ATOM   6963  HC1 DCE A 581      26.596  29.503  21.512  1.00  0.00      A    H
ATOM   6964  Cl  DCE A 581      24.898  31.084  21.315  1.00  0.00      A   CL
ATOM   6965  CT1 DCE A 581      25.460  29.254  23.379  1.00  0.00      A    C
ATOM   6966  HC2 DCE A 581      25.761  28.236  23.630  1.00  0.00      A    H
ATOM   6967  Cl1 DCE A 581      26.525  30.360  24.361  1.00  0.00      A   CL
ATOM   6968  HC3 DCE A 581      24.426  29.457  23.655  1.00  0.00      A    H
ATOM   6973  CT  DCE A 582      26.397  27.559  11.023  1.00  0.00      A    C
ATOM   6974  HC  DCE A 582      27.222  27.181  10.418  1.00  0.00      A    H
ATOM   6975  HC1 DCE A 582      25.623  27.944  10.359  1.00  0.00      A    H
ATOM   6976  Cl  DCE A 582      25.659  26.209  11.832  1.00  0.00      A   CL
ATOM   6977  CT1 DCE A 582      26.676  28.769  11.927  1.00  0.00      A    C
ATOM   6978  HC2 DCE A 582      27.167  28.383  12.820  1.00  0.00      A    H
ATOM   6979  Cl1 DCE A 582      27.799  29.852  11.077  1.00  0.00      A   CL
ATOM   6980  HC3 DCE A 582      25.771  29.335  12.147  1.00  0.00      A    H
ATOM   6985  CT  DCE A 583      23.988  25.232  44.125  1.00  0.00      A    C
ATOM   6986  HC  DCE A 583      24.543  26.017  44.639  1.00  0.00      A    H
ATOM   6987  HC1 DCE A 583      23.719  24.419  44.799  1.00  0.00      A    H
ATOM   6988  Cl  DCE A 583      22.437  26.007  43.509  1.00  0.00      A   CL
ATOM   6989  CT1 DCE A 583      24.806  24.815  42.979  1.00  0.00      A    C
ATOM   6990  HC2 DCE A 583      24.259  24.088  42.378  1.00  0.00      A    H
ATOM   6991  Cl1 DCE A 583      25.179  26.194  41.923  1.00  0.00      A   CL
ATOM   6992  HC3 DCE A 583      25.807  24.432  43.176  1.00  0.00      A    H
ATOM   6997  CT  DCE A 584      32.081   6.589  38.313  1.00  0.00      A    C
ATOM   6998  HC  DCE A 584      32.522   7.105  37.460  1.00  0.00      A    H
ATOM   6999  HC1 DCE A 584      32.061   5.535  38.037  1.00  0.00      A    H
ATOM   7000  Cl  DCE A 584      33.003   6.821  39.792  1.00  0.00      A   CL
ATOM   7001  CT1 DCE A 584      30.729   7.145  38.588  1.00  0.00      A    C
ATOM   7002  HC2 DCE A 584      30.205   7.286  37.642  1.00  0.00      A    H
ATOM   7003  Cl1 DCE A 584      29.781   5.945  39.546  1.00  0.00      A   CL
ATOM   7004  HC3 DCE A 584      30.910   7.998  39.242  1.00  0.00      A    H
ATOM   7009  CT  DCE A 585      25.175  35.001   9.563  1.00  0.00      A    C
ATOM   7010  HC  DCE A 585      25.460  35.241   8.539  1.00  0.00      A    H
ATOM   7011  HC1 DCE A 585      25.642  34.051   9.824  1.00  0.00      A    H
ATOM   7012  Cl  DCE A 585      26.048  36.299  10.437  1.00  0.00      A   CL
ATOM   7013  CT1 DCE A 585      23.663  35.164   9.629  1.00  0.00      A    C
ATOM   7014  HC2 DCE A 585      23.191  34.357   9.068  1.00  0.00      A    H
ATOM   7015  Cl1 DCE A 585      23.171  34.989  11.295  1.00  0.00      A   CL
ATOM   7016  HC3 DCE A 585      23.261  36.121   9.295  1.00  0.00      A    H
ATOM   7021  CT  DCE A 586      44.752  44.578  13.408  1.00  0.00      A    C
ATOM   7022  HC  DCE A 586      44.736  43.502  13.235  1.00  0.00      A    H
ATOM   7023  HC1 DCE A 586      45.075  44.670  14.445  1.00  0.00      A    H
ATOM   7024  Cl  DCE A 586      45.934  45.325  12.347  1.00  0.00      A   CL
ATOM   7025  CT1 DCE A 586      43.415  45.225  13.247  1.00  0.00      A    C
ATOM   7026  HC2 DCE A 586      43.385  46.198  13.738  1.00  0.00      A    H
ATOM   7027  Cl1 DCE A 586      42.944  45.391  11.529  1.00  0.00      A   CL
ATOM   7028  HC3 DCE A 586      42.579  44.661  13.661  1.00  0.00      A    H
ATOM   7033  CT  DCE A 587      41.560   1.979  36.545  1.00  0.00      A    C
ATOM   7034  HC  DCE A 587      40.903   2.717  36.086  1.00  0.00      A    H
ATOM   7035  HC1 DCE A 587      41.311   1.943  37.606  1.00  0.00      A    H
ATOM   7036  Cl  DCE A 587      41.199   0.356  35.977  1.00  0.00      A   CL
ATOM   7037  CT1 DCE A 587      43.058   2.216  36.343  1.00  0.00      A    C
ATOM   7038  HC2 DCE A 587      43.144   3.296  36.465  1.00  0.00      A    H
ATOM   7039  Cl1 DCE A 587      43.962   1.481  37.687  1.00  0.00      A   CL
ATOM   7040  HC3 DCE A 587      43.383   1.865  35.364  1.00  0.00      A    H
ATOM   7045  CT  DCE A 588      13.059  17.848  15.481  1.00  0.00      A    C
ATOM   7046  HC  DCE A 588      12.463  18.538  14.882  1.00  0.00      A    H
ATOM   7047  HC1 DCE A 588      13.210  16.901  14.963  1.00  0.00      A    H
ATOM   7048  Cl  DCE A 588      14.639  18.618  15.695  1.00  0.00      A   CL
ATOM   7049  CT1 DCE A 588      12.416  17.667  16.829  1.00  0.00      A    C
ATOM   7050  HC2 DCE A 588      13.057  17.041  17.449  1.00  0.00      A    H
ATOM   7051  Cl1 DCE A 588      12.166  19.223  17.733  1.00  0.00      A   CL
ATOM   7052  HC3 DCE A 588      11.480  17.110  16.819  1.00  0.00      A    H
ATOM   7057  CT  DCE A 589      53.662  47.167  40.071  1.00  0.00      A    C
ATOM   7058  HC  DCE A 589      52.711  47.500  40.486  1.00  0.00      A    H
ATOM   7059  HC1 DCE A 589      53.554  46.195  39.590  1.00  0.00      A    H
ATOM   7060  Cl  DCE A 589      54.007  48.440  38.948  1.00  0.00      A   CL
ATOM   7061  CT1 DCE A 589      54.870  47.169  41.034  1.00  0.00      A    C
ATOM   7062  HC2 DCE A 589      55.775  47.126  40.428  1.00  0.00      A    H
ATOM   7063  Cl1 DCE A 589      54.751  48.601  42.097  1.00  0.00      A   CL
ATOM   7064  HC3 DCE A 589      54.901  46.245  41.612  1.00  0.00      A    H
ATOM   7069  CT  DCE A 590      13.047  11.105   6.852  1.00  0.00      A    C
ATOM   7070  HC  DCE A 590      12.852  10.079   6.541  1.00  0.00      A    H
ATOM   7071  HC1 DCE A 590      13.742  11.096   7.692  1.00  0.00      A    H
ATOM   7072  Cl  DCE A 590      13.796  11.996   5.431  1.00  0.00      A   CL
ATOM   7073  CT1 DCE A 590      11.643  11.691   7.248  1.00  0.00      A    C
ATOM   7074  HC2 DCE A 590      11.684  12.780   7.253  1.00  0.00      A    H
ATOM   7075  Cl1 DCE A 590      10.365  11.222   6.041  1.00  0.00      A   CL
ATOM   7076  HC3 DCE A 590      11.386  11.441   8.277  1.00  0.00      A    H
ATOM   7081  CT  DCE A 591      26.078  46.116  14.877  1.00  0.00      A    C
ATOM   7082  HC  DCE A 591      26.816  46.742  14.376  1.00  0.00      A    H
ATOM   7083  HC1 DCE A 591      26.185  45.917  15.943  1.00  0.00      A    H
ATOM   7084  Cl  DCE A 591      24.538  46.989  14.742  1.00  0.00      A   CL
ATOM   7085  CT1 DCE A 591      25.877  44.785  14.111  1.00  0.00      A    C
ATOM   7086  HC2 DCE A 591      26.757  44.152  13.992  1.00  0.00      A    H
ATOM   7087  Cl1 DCE A 591      24.636  43.783  14.977  1.00  0.00      A   CL
ATOM   7088  HC3 DCE A 591      25.463  45.014  13.129  1.00  0.00      A    H
ATOM   7093  CT  DCE A 592      40.107  25.940   7.064  1.00  0.00      A    C
ATOM   7094  HC  DCE A 592      40.318  25.605   8.080  1.00  0.00      A    H
ATOM   7095  HC1 DCE A 592      40.997  25.741   6.468  1.00  0.00      A    H
ATOM   7096  Cl  DCE A 592      38.784  24.851   6.322  1.00  0.00      A   CL
ATOM   7097  CT1 DCE A 592      39.536  27.399   6.874  1.00  0.00      A    C
ATOM   7098  HC2 DCE A 592      39.405  27.748   5.850  1.00  0.00      A    H
ATOM   7099  Cl1 DCE A 592      38.003  27.673   7.689  1.00  0.00      A   CL
ATOM   7100  HC3 DCE A 592      40.249  28.048   7.381  1.00  0.00      A    H
ATOM   7105  CT  DCE A 593      19.997  38.402  18.855  1.00  0.00      A    C
ATOM   7106  HC  DCE A 593      20.911  38.489  18.267  1.00  0.00      A    H
ATOM   7107  HC1 DCE A 593      20.169  38.996  19.753  1.00  0.00      A    H
ATOM   7108  Cl  DCE A 593      18.569  39.124  18.050  1.00  0.00      A   CL
ATOM   7109  CT1 DCE A 593      19.646  36.980  19.259  1.00  0.00      A    C
ATOM   7110  HC2 DCE A 593      19.266  36.438  18.393  1.00  0.00      A    H
ATOM   7111  Cl1 DCE A 593      20.922  35.977  19.878  1.00  0.00      A   CL
ATOM   7112  HC3 DCE A 593      18.848  36.923  19.999  1.00  0.00      A    H
ATOM   7117  CT  DCE A 594      50.258   0.975  30.301  1.00  0.00      A    C
ATOM   7118  HC  DCE A 594      49.271   1.144  29.869  1.00  0.00      A    H
ATOM   7119  HC1 DCE A 594      50.275   1.144  31.377  1.00  0.00      A    H
ATOM   7120  Cl  DCE A 594      50.843  -0.666  30.114  1.00  0.00      A   CL
ATOM   7121  CT1 DCE A 594      51.102   2.041  29.646  1.00  0.00      A    C
ATOM   7122  HC2 DCE A 594      50.648   3.012  29.840  1.00  0.00      A    H
ATOM   7123  Cl1 DCE A 594      52.684   1.998  30.480  1.00  0.00      A   CL
ATOM   7124  HC3 DCE A 594      51.193   1.898  28.569  1.00  0.00      A    H
ATOM   7129  CT  DCE A 595      53.265   6.305  33.609  1.00  0.00      A    C
ATOM   7130  HC  DCE A 595      53.286   5.744  34.543  1.00  0.00      A    H
ATOM   7131  HC1 DCE A 595      52.330   6.866  33.589  1.00  0.00      A    H
ATOM   7132  Cl  DCE A 595      54.565   7.536  33.627  1.00  0.00      A   CL
ATOM   7133  CT1 DCE A 595      53.416   5.365  32.468  1.00  0.00      A    C
ATOM   7134  HC2 DCE A 595      54.317   4.754  32.422  1.00  0.00      A    H
ATOM   7135  Cl1 DCE A 595      52.000   4.330  32.613  1.00  0.00      A   CL
ATOM   7136  HC3 DCE A 595      53.479   5.763  31.455  1.00  0.00      A    H
ATOM   7141  CT  DCE A 596      36.408  24.267  22.551  1.00  0.00      A    C
ATOM   7142  HC  DCE A 596      35.669  23.596  22.114  1.00  0.00      A    H
ATOM   7143  HC1 DCE A 596      36.798  23.894  23.499  1.00  0.00      A    H
ATOM   7144  Cl  DCE A 596      37.700  24.304  21.357  1.00  0.00      A   CL
ATOM   7145  CT1 DCE A 596      35.780  25.677  22.733  1.00  0.00      A    C
ATOM   7146  HC2 DCE A 596      35.464  26.070  21.767  1.00  0.00      A    H
ATOM   7147  Cl1 DCE A 596      34.377  25.604  23.828  1.00  0.00      A   CL
ATOM   7148  HC3 DCE A 596      36.538  26.349  23.135  1.00  0.00      A    H
ATOM   7153  CT  DCE A 597      53.473  54.116  25.059  1.00  0.00      A    C
ATOM   7154  HC  DCE A 597      54.488  53.728  24.983  1.00  0.00      A    H
ATOM   7155  HC1 DCE A 597      53.504  55.073  24.537  1.00  0.00      A    H
ATOM   7156  Cl  DCE A 597      52.341  53.028  24.116  1.00  0.00      A   CL
ATOM   7157  CT1 DCE A 597      52.970  54.329  26.511  1.00  0.00      A    C
ATOM   7158  HC2 DCE A 597      52.712  53.400  27.020  1.00  0.00      A    H
ATOM   7159  Cl1 DCE A 597      54.102  55.293  27.423  1.00  0.00      A   CL
ATOM   7160  HC3 DCE A 597      52.061  54.930  26.497  1.00  0.00      A    H
ATOM   7165  CT  DCE A 598      26.848  22.072  13.483  1.00  0.00      A    C
ATOM   7166  HC  DCE A 598      26.320  22.322  12.563  1.00  0.00      A    H
ATOM   7167  HC1 DCE A 598      27.714  21.475  13.196  1.00  0.00      A    H
ATOM   7168  Cl  DCE A 598      27.355  23.694  14.248  1.00  0.00      A   CL
ATOM   7169  CT1 DCE A 598      26.069  21.248  14.487  1.00  0.00      A    C
ATOM   7170  HC2 DCE A 598      25.921  20.225  14.141  1.00  0.00      A    H
ATOM   7171  Cl1 DCE A 598      27.083  21.091  15.949  1.00  0.00      A   CL
ATOM   7172  HC3 DCE A 598      25.135  21.750  14.742  1.00  0.00      A    H
ATOM   7177  CT  DCE A 599      49.043  54.265   3.594  1.00  0.00      A    C
ATOM   7178  HC  DCE A 599      49.091  53.177   3.637  1.00  0.00      A    H
ATOM   7179  HC1 DCE A 599      50.020  54.658   3.311  1.00  0.00      A    H
ATOM   7180  Cl  DCE A 599      47.699  54.703   2.381  1.00  0.00      A   CL
ATOM   7181  CT1 DCE A 599      48.602  54.866   4.980  1.00  0.00      A    C
ATOM   7182  HC2 DCE A 599      49.448  54.627   5.625  1.00  0.00      A    H
ATOM   7183  Cl1 DCE A 599      48.647  56.579   4.869  1.00  0.00      A   CL
ATOM   7184  HC3 DCE A 599      47.640  54.662   5.449  1.00  0.00      A    H
ATOM   7189  CT  DCE A 600      29.093  29.009  39.392  1.00  0.00      A    C
ATOM   7190  HC  DCE A 600      28.776  28.314  38.614  1.00  0.00      A    H
ATOM   7191  HC1 DCE A 600      30.030  28.574  39.738  1.00  0.00      A    H
ATOM   7192  Cl  DCE A 600      29.609  30.520  38.650  1.00  0.00      A   CL
ATOM   7193  CT1 DCE A 600      28.025  29.344  40.461  1.00  0.00      A    C
ATOM   7194  HC2 DCE A 600      28.479  29.735  41.372  1.00  0.00      A    H
ATOM   7195  Cl1 DCE A 600      26.891  30.524  39.848  1.00  0.00      A   CL
ATOM   7196  HC3 DCE A 600      27.533  28.410  40.734  1.00  0.00      A    H
ATOM   7201  CT  DCE A 601      32.728  51.229  43.613  1.00  0.00      A    C
ATOM   7202  HC  DCE A 601      33.075  51.410  44.631  1.00  0.00      A    H
ATOM   7203  HC1 DCE A 601      31.699  51.528  43.414  1.00  0.00      A    H
ATOM   7204  Cl  DCE A 601      33.926  52.228  42.694  1.00  0.00      A   CL
ATOM   7205  CT1 DCE A 601      32.957  49.785  43.390  1.00  0.00      A    C
ATOM   7206  HC2 DCE A 601      32.553  49.371  42.466  1.00  0.00      A    H
ATOM   7207  Cl1 DCE A 601      34.643  49.418  43.668  1.00  0.00      A   CL
ATOM   7208  HC3 DCE A 601      32.343  49.284  44.138  1.00  0.00      A    H
ATOM   7213  CT  DCE A 602      36.525  43.523  24.468  1.00  0.00      A    C
ATOM   7214  HC  DCE A 602      35.586  43.791  23.983  1.00  0.00      A    H
ATOM   7215  HC1 DCE A 602      37.089  42.974  23.714  1.00  0.00      A    H
ATOM   7216  Cl  DCE A 602      37.445  44.831  25.070  1.00  0.00      A   CL
ATOM   7217  CT1 DCE A 602      36.157  42.679  25.670  1.00  0.00      A    C
ATOM   7218  HC2 DCE A 602      35.576  41.870  25.227  1.00  0.00      A    H
ATOM   7219  Cl1 DCE A 602      37.679  41.994  26.284  1.00  0.00      A   CL
ATOM   7220  HC3 DCE A 602      35.671  43.258  26.455  1.00  0.00      A    H
ATOM   7225  CT  DCE A 603      55.878   8.962  11.347  1.00  0.00      A    C
ATOM   7226  HC  DCE A 603      55.716   8.791  12.411  1.00  0.00      A    H
ATOM   7227  HC1 DCE A 603      56.943   8.993  11.118  1.00  0.00      A    H
ATOM   7228  Cl  DCE A 603      55.158   7.587  10.407  1.00  0.00      A   CL
ATOM   7229  CT1 DCE A 603      55.137  10.225  10.915  1.00  0.00      A    C
ATOM   7230  HC2 DCE A 603      55.739  10.725  10.156  1.00  0.00      A    H
ATOM   7231  Cl1 DCE A 603      53.505   9.834  10.259  1.00  0.00      A   CL
ATOM   7232  HC3 DCE A 603      54.990  10.741  11.864  1.00  0.00      A    H
ATOM   7237  CT  DCE A 604      40.170  45.910  37.694  1.00  0.00      A    C
ATOM   7238  HC  DCE A 604      40.585  45.080  37.122  1.00  0.00      A    H
ATOM   7239  HC1 DCE A 604      39.208  45.667  38.146  1.00  0.00      A    H
ATOM   7240  Cl  DCE A 604      41.367  46.237  39.068  1.00  0.00      A   CL
ATOM   7241  CT1 DCE A 604      39.924  47.275  36.997  1.00  0.00      A    C
ATOM   7242  HC2 DCE A 604      39.067  47.196  36.328  1.00  0.00      A    H
ATOM   7243  Cl1 DCE A 604      39.232  48.422  38.282  1.00  0.00      A   CL
ATOM   7244  HC3 DCE A 604      40.800  47.709  36.515  1.00  0.00      A    H
ATOM   7249  CT  DCE A 605      11.887  13.133  52.072  1.00  0.00      A    C
ATOM   7250  HC  DCE A 605      11.774  14.217  52.039  1.00  0.00      A    H
ATOM   7251  HC1 DCE A 605      10.978  12.648  51.716  1.00  0.00      A    H
ATOM   7252  Cl  DCE A 605      13.254  12.560  51.052  1.00  0.00      A   CL
ATOM   7253  CT1 DCE A 605      12.043  12.794  53.540  1.00  0.00      A    C
ATOM   7254  HC2 DCE A 605      13.042  13.001  53.925  1.00  0.00      A    H
ATOM   7255  Cl1 DCE A 605      10.785  13.537  54.351  1.00  0.00      A   CL
ATOM   7256  HC3 DCE A 605      11.864  11.727  53.667  1.00  0.00      A    H
ATOM   7261  CT  DCE A 606      46.483  12.838  18.515  1.00  0.00      A    C
ATOM   7262  HC  DCE A 606      45.845  13.454  19.150  1.00  0.00      A    H
ATOM   7263  HC1 DCE A 606      46.110  12.964  17.499  1.00  0.00      A    H
ATOM   7264  Cl  DCE A 606      48.170  13.248  18.674  1.00  0.00      A   CL
ATOM   7265  CT1 DCE A 606      46.336  11.434  19.074  1.00  0.00      A    C
ATOM   7266  HC2 DCE A 606      46.968  10.749  18.510  1.00  0.00      A    H
ATOM   7267  Cl1 DCE A 606      46.852  11.447  20.771  1.00  0.00      A   CL
ATOM   7268  HC3 DCE A 606      45.286  11.147  19.014  1.00  0.00      A    H
ATOM   7273  CT  DCE A 607      36.568  53.238  47.033  1.00  0.00      A    C
ATOM   7274  HC  DCE A 607      36.883  54.279  47.099  1.00  0.00      A    H
ATOM   7275  HC1 DCE A 607      37.136  52.582  47.694  1.00  0.00      A    H
ATOM   7276  Cl  DCE A 607      34.854  53.296  47.478  1.00  0.00      A   CL
ATOM   7277  CT1 DCE A 607      36.704  52.809  45.615  1.00  0.00      A    C
ATOM   7278  HC2 DCE A 607      36.204  51.862  45.410  1.00  0.00      A    H
ATOM   7279  Cl1 DCE A 607      36.005  54.041  44.613  1.00  0.00      A   CL
ATOM   7280  HC3 DCE A 607      37.766  52.638  45.438  1.00  0.00      A    H
ATOM   7285  CT  DCE A 608       2.824  31.476  46.034  1.00  0.00      A    C
ATOM   7286  HC  DCE A 608       3.868  31.687  45.804  1.00  0.00      A    H
ATOM   7287  HC1 DCE A 608       2.518  30.450  45.828  1.00  0.00      A    H
ATOM   7288  Cl  DCE A 608       2.617  31.568  47.758  1.00  0.00      A   CL
ATOM   7289  CT1 DCE A 608       1.818  32.360  45.279  1.00  0.00      A    C
ATOM   7290  HC2 DCE A 608       1.707  33.381  45.644  1.00  0.00      A    H
ATOM   7291  Cl1 DCE A 608       2.131  32.230  43.630  1.00  0.00      A   CL
ATOM   7292  HC3 DCE A 608       0.790  32.027  45.424  1.00  0.00      A    H
ATOM   7297  CT  DCE A 609       5.733  10.129   5.678  1.00  0.00      A    C
ATOM   7298  HC  DCE A 609       4.826  10.425   6.206  1.00  0.00      A    H
ATOM   7299  HC1 DCE A 609       6.326  11.006   5.418  1.00  0.00      A    H
ATOM   7300  Cl  DCE A 609       6.755   9.168   6.669  1.00  0.00      A   CL
ATOM   7301  CT1 DCE A 609       5.378   9.419   4.393  1.00  0.00      A    C
ATOM   7302  HC2 DCE A 609       5.208   8.343   4.433  1.00  0.00      A    H
ATOM   7303  Cl1 DCE A 609       4.011  10.276   3.701  1.00  0.00      A   CL
ATOM   7304  HC3 DCE A 609       6.140   9.545   3.624  1.00  0.00      A    H
ATOM   7309  CT  DCE A 610      10.573   6.880   0.257  1.00  0.00      A    C
ATOM   7310  HC  DCE A 610      11.389   7.216  -0.384  1.00  0.00      A    H
ATOM   7311  HC1 DCE A 610      10.524   7.724   0.944  1.00  0.00      A    H
ATOM   7312  Cl  DCE A 610       8.945   6.645  -0.557  1.00  0.00      A   CL
ATOM   7313  CT1 DCE A 610      11.003   5.633   1.032  1.00  0.00      A    C
ATOM   7314  HC2 DCE A 610      10.721   5.693   2.083  1.00  0.00      A    H
ATOM   7315  Cl1 DCE A 610      10.352   4.131   0.474  1.00  0.00      A   CL
ATOM   7316  HC3 DCE A 610      12.081   5.552   0.894  1.00  0.00      A    H
ATOM   7321  CT  DCE A 611      37.588  14.715  25.568  1.00  0.00      A    C
ATOM   7322  HC  DCE A 611      38.301  14.986  26.346  1.00  0.00      A    H
ATOM   7323  HC1 DCE A 611      38.165  14.172  24.819  1.00  0.00      A    H
ATOM   7324  Cl  DCE A 611      36.400  13.615  26.199  1.00  0.00      A   CL
ATOM   7325  CT1 DCE A 611      37.017  15.980  24.915  1.00  0.00      A    C
ATOM   7326  HC2 DCE A 611      36.035  15.724  24.516  1.00  0.00      A    H
ATOM   7327  Cl1 DCE A 611      36.902  17.334  26.076  1.00  0.00      A   CL
ATOM   7328  HC3 DCE A 611      37.752  16.351  24.201  1.00  0.00      A    H
ATOM   7333  CT  DCE A 612      14.243   9.836  26.293  1.00  0.00      A    C
ATOM   7334  HC  DCE A 612      13.856   8.817  26.312  1.00  0.00      A    H
ATOM   7335  HC1 DCE A 612      13.656  10.481  26.947  1.00  0.00      A    H
ATOM   7336  Cl  DCE A 612      15.875   9.586  26.845  1.00  0.00      A   CL
ATOM   7337  CT1 DCE A 612      14.344  10.368  24.857  1.00  0.00      A    C
ATOM   7338  HC2 DCE A 612      15.000  11.237  24.791  1.00  0.00      A    H
ATOM   7339  Cl1 DCE A 612      15.043   9.097  23.827  1.00  0.00      A   CL
ATOM   7340  HC3 DCE A 612      13.349  10.661  24.521  1.00  0.00      A    H
ATOM   7345  CT  DCE A 613      26.704   7.868  41.589  1.00  0.00      A    C
ATOM   7346  HC  DCE A 613      25.690   7.470  41.557  1.00  0.00      A    H
ATOM   7347  HC1 DCE A 613      26.861   8.651  42.331  1.00  0.00      A    H
ATOM   7348  Cl  DCE A 613      27.808   6.549  42.115  1.00  0.00      A   CL
ATOM   7349  CT1 DCE A 613      27.072   8.462  40.236  1.00  0.00      A    C
ATOM   7350  HC2 DCE A 613      27.506   7.825  39.467  1.00  0.00      A    H
ATOM   7351  Cl1 DCE A 613      25.722   9.526  39.688  1.00  0.00      A   CL
ATOM   7352  HC3 DCE A 613      27.924   9.125  40.390  1.00  0.00      A    H
ATOM   7357  CT  DCE A 614      21.377  47.129  28.260  1.00  0.00      A    C
ATOM   7358  HC  DCE A 614      20.629  47.006  29.043  1.00  0.00      A    H
ATOM   7359  HC1 DCE A 614      21.318  48.144  27.866  1.00  0.00      A    H
ATOM   7360  Cl  DCE A 614      23.000  47.116  29.049  1.00  0.00      A   CL
ATOM   7361  CT1 DCE A 614      21.309  46.118  27.139  1.00  0.00      A    C
ATOM   7362  HC2 DCE A 614      21.806  46.570  26.280  1.00  0.00      A    H
ATOM   7363  Cl1 DCE A 614      21.952  44.490  27.490  1.00  0.00      A   CL
ATOM   7364  HC3 DCE A 614      20.265  46.008  26.846  1.00  0.00      A    H
ATOM   7369  CT  DCE A 615      38.244  34.971  22.959  1.00  0.00      A    C
ATOM   7370  HC  DCE A 615      38.985  34.264  23.332  1.00  0.00      A    H
ATOM   7371  HC1 DCE A 615      38.496  35.933  23.405  1.00  0.00      A    H
ATOM   7372  Cl  DCE A 615      38.527  35.284  21.263  1.00  0.00      A   CL
ATOM   7373  CT1 DCE A 615      36.826  34.686  23.161  1.00  0.00      A    C
ATOM   7374  HC2 DCE A 615      36.602  34.504  24.212  1.00  0.00      A    H
ATOM   7375  Cl1 DCE A 615      35.873  36.019  22.523  1.00  0.00      A   CL
ATOM   7376  HC3 DCE A 615      36.425  33.804  22.661  1.00  0.00      A    H
ATOM   7381  CT  DCE A 616      19.920   2.712  54.851  1.00  0.00      A    C
ATOM   7382  HC  DCE A 616      19.730   3.742  55.153  1.00  0.00      A    H
ATOM   7383  HC1 DCE A 616      20.469   2.151  55.608  1.00  0.00      A    H
ATOM   7384  Cl  DCE A 616      18.356   1.996  54.709  1.00  0.00      A   CL
ATOM   7385  CT1 DCE A 616      20.466   2.588  53.449  1.00  0.00      A    C
ATOM   7386  HC2 DCE A 616      21.247   3.309  53.208  1.00  0.00      A    H
ATOM   7387  Cl1 DCE A 616      20.900   0.913  53.140  1.00  0.00      A   CL
ATOM   7388  HC3 DCE A 616      19.617   2.662  52.769  1.00  0.00      A    H
ATOM   7393  CT  DCE A 617      13.983  46.297  38.006  1.00  0.00      A    C
ATOM   7394  HC  DCE A 617      15.053  46.250  37.809  1.00  0.00      A    H
ATOM   7395  HC1 DCE A 617      13.709  45.696  38.874  1.00  0.00      A    H
ATOM   7396  Cl  DCE A 617      13.494  48.044  38.583  1.00  0.00      A   CL
ATOM   7397  CT1 DCE A 617      13.186  45.991  36.787  1.00  0.00      A    C
ATOM   7398  HC2 DCE A 617      13.210  44.962  36.429  1.00  0.00      A    H
ATOM   7399  Cl1 DCE A 617      11.438  46.316  37.123  1.00  0.00      A   CL
ATOM   7400  HC3 DCE A 617      13.372  46.742  36.019  1.00  0.00      A    H
ATOM   7405  CT  DCE A 618      49.396  13.296  10.541  1.00  0.00      A    C
ATOM   7406  HC  DCE A 618      49.544  14.163   9.897  1.00  0.00      A    H
ATOM   7407  HC1 DCE A 618      48.666  13.646  11.271  1.00  0.00      A    H
ATOM   7408  Cl  DCE A 618      48.736  12.121   9.417  1.00  0.00      A   CL
ATOM   7409  CT1 DCE A 618      50.654  12.657  11.193  1.00  0.00      A    C
ATOM   7410  HC2 DCE A 618      51.403  12.236  10.521  1.00  0.00      A    H
ATOM   7411  Cl1 DCE A 618      51.463  14.042  12.040  1.00  0.00      A   CL
ATOM   7412  HC3 DCE A 618      50.333  11.944  11.953  1.00  0.00      A    H
ATOM   7417  CT  DCE A 619      15.876  28.128  45.622  1.00  0.00      A    C
ATOM   7418  HC  DCE A 619      15.521  27.848  44.630  1.00  0.00      A    H
ATOM   7419  HC1 DCE A 619      16.930  27.859  45.683  1.00  0.00      A    H
ATOM   7420  Cl  DCE A 619      15.628  29.862  45.539  1.00  0.00      A   CL
ATOM   7421  CT1 DCE A 619      15.104  27.403  46.707  1.00  0.00      A    C
ATOM   7422  HC2 DCE A 619      15.452  26.376  46.813  1.00  0.00      A    H
ATOM   7423  Cl1 DCE A 619      15.459  28.335  48.225  1.00  0.00      A   CL
ATOM   7424  HC3 DCE A 619      14.018  27.448  46.637  1.00  0.00      A    H
ATOM   7429  CT  DCE A 620      39.884  10.213  29.791  1.00  0.00      A    C
ATOM   7430  HC  DCE A 620      40.928  10.253  29.482  1.00  0.00      A    H
ATOM   7431  HC1 DCE A 620      39.560   9.191  29.983  1.00  0.00      A    H
ATOM   7432  Cl  DCE A 620      39.818  11.057  31.343  1.00  0.00      A   CL
ATOM   7433  CT1 DCE A 620      39.029  10.683  28.656  1.00  0.00      A    C
ATOM   7434  HC2 DCE A 620      37.971  10.511  28.856  1.00  0.00      A    H
ATOM   7435  Cl1 DCE A 620      39.284  12.369  28.330  1.00  0.00      A   CL
ATOM   7436  HC3 DCE A 620      39.317  10.128  27.763  1.00  0.00      A    H
ATOM   7441  CT  DCE A 621      45.085  12.561  53.459  1.00  0.00      A    C
ATOM   7442  HC  DCE A 621      45.320  12.281  52.432  1.00  0.00      A    H
ATOM   7443  HC1 DCE A 621      44.266  11.908  53.760  1.00  0.00      A    H
ATOM   7444  Cl  DCE A 621      46.484  12.248  54.507  1.00  0.00      A   CL
ATOM   7445  CT1 DCE A 621      44.824  14.024  53.446  1.00  0.00      A    C
ATOM   7446  HC2 DCE A 621      43.937  14.279  52.865  1.00  0.00      A    H
ATOM   7447  Cl1 DCE A 621      44.730  14.708  55.055  1.00  0.00      A   CL
ATOM   7448  HC3 DCE A 621      45.654  14.578  53.006  1.00  0.00      A    H
ATOM   7453  CT  DCE A 622      46.688  24.328  52.368  1.00  0.00      A    C
ATOM   7454  HC  DCE A 622      47.604  23.743  52.289  1.00  0.00      A    H
ATOM   7455  HC1 DCE A 622      46.121  24.084  51.470  1.00  0.00      A    H
ATOM   7456  Cl  DCE A 622      45.780  23.864  53.785  1.00  0.00      A   CL
ATOM   7457  CT1 DCE A 622      47.042  25.791  52.438  1.00  0.00      A    C
ATOM   7458  HC2 DCE A 622      47.877  26.017  53.103  1.00  0.00      A    H
ATOM   7459  Cl1 DCE A 622      47.608  26.262  50.785  1.00  0.00      A   CL
ATOM   7460  HC3 DCE A 622      46.095  26.280  52.667  1.00  0.00      A    H
ATOM   7465  CT  DCE A 623      49.916  42.825  40.564  1.00  0.00      A    C
ATOM   7466  HC  DCE A 623      50.807  43.432  40.726  1.00  0.00      A    H
ATOM   7467  HC1 DCE A 623      49.936  42.043  41.323  1.00  0.00      A    H
ATOM   7468  Cl  DCE A 623      48.484  43.928  40.848  1.00  0.00      A   CL
ATOM   7469  CT1 DCE A 623      49.913  42.180  39.126  1.00  0.00      A    C
ATOM   7470  HC2 DCE A 623      50.692  41.419  39.076  1.00  0.00      A    H
ATOM   7471  Cl1 DCE A 623      48.298  41.442  38.602  1.00  0.00      A   CL
ATOM   7472  HC3 DCE A 623      50.141  42.953  38.393  1.00  0.00      A    H
ATOM   7477  CT  DCE A 624      12.283  25.254  16.894  1.00  0.00      A    C
ATOM   7478  HC  DCE A 624      11.602  26.078  17.110  1.00  0.00      A    H
ATOM   7479  HC1 DCE A 624      13.061  25.297  17.656  1.00  0.00      A    H
ATOM   7480  Cl  DCE A 624      11.211  23.939  17.338  1.00  0.00      A   CL
ATOM   7481  CT1 DCE A 624      12.675  25.146  15.417  1.00  0.00      A    C
ATOM   7482  HC2 DCE A 624      13.232  24.213  15.331  1.00  0.00      A    H
ATOM   7483  Cl1 DCE A 624      11.252  25.085  14.324  1.00  0.00      A   CL
ATOM   7484  HC3 DCE A 624      13.295  26.032  15.275  1.00  0.00      A    H
ATOM   7489  CT  DCE A 625       4.160  49.224  16.780  1.00  0.00      A    C
ATOM   7490  HC  DCE A 625       5.228  49.355  16.604  1.00  0.00      A    H
ATOM   7491  HC1 DCE A 625       3.594  48.609  16.080  1.00  0.00      A    H
ATOM   7492  Cl  DCE A 625       4.066  48.333  18.323  1.00  0.00      A   CL
ATOM   7493  CT1 DCE A 625       3.420  50.534  16.939  1.00  0.00      A    C
ATOM   7494  HC2 DCE A 625       2.407  50.332  17.287  1.00  0.00      A    H
ATOM   7495  Cl1 DCE A 625       4.171  51.572  18.240  1.00  0.00      A   CL
ATOM   7496  HC3 DCE A 625       3.428  51.196  16.073  1.00  0.00      A    H
ATOM   7501  CT  DCE A 626      18.455  13.652  50.481  1.00  0.00      A    C
ATOM   7502  HC  DCE A 626      18.559  14.616  49.982  1.00  0.00      A    H
ATOM   7503  HC1 DCE A 626      17.420  13.342  50.628  1.00  0.00      A    H
ATOM   7504  Cl  DCE A 626      19.133  12.368  49.437  1.00  0.00      A   CL
ATOM   7505  CT1 DCE A 626      19.295  13.589  51.798  1.00  0.00      A    C
ATOM   7506  HC2 DCE A 626      20.349  13.597  51.523  1.00  0.00      A    H
ATOM   7507  Cl1 DCE A 626      18.937  15.013  52.871  1.00  0.00      A   CL
ATOM   7508  HC3 DCE A 626      19.224  12.729  52.464  1.00  0.00      A    H
ATOM   7513  CT  DCE A 627      41.030   9.360  25.360  1.00  0.00      A    C
ATOM   7514  HC  DCE A 627      41.004   9.882  26.317  1.00  0.00      A    H
ATOM   7515  HC1 DCE A 627      41.282  10.119  24.620  1.00  0.00      A    H
ATOM   7516  Cl  DCE A 627      42.344   8.101  25.429  1.00  0.00      A   CL
ATOM   7517  CT1 DCE A 627      39.681   8.678  25.078  1.00  0.00      A    C
ATOM   7518  HC2 DCE A 627      39.454   7.871  25.774  1.00  0.00      A    H
ATOM   7519  Cl1 DCE A 627      38.327   9.842  25.049  1.00  0.00      A   CL
ATOM   7520  HC3 DCE A 627      39.844   8.303  24.068  1.00  0.00      A    H
ATOM   7525  CT  DCE A 628      34.223  11.441  29.901  1.00  0.00      A    C
ATOM   7526  HC  DCE A 628      34.579  10.548  29.389  1.00  0.00      A    H
ATOM   7527  HC1 DCE A 628      33.952  11.224  30.934  1.00  0.00      A    H
ATOM   7528  Cl  DCE A 628      35.452  12.823  29.803  1.00  0.00      A   CL
ATOM   7529  CT1 DCE A 628      33.024  11.992  29.073  1.00  0.00      A    C
ATOM   7530  HC2 DCE A 628      33.294  12.127  28.026  1.00  0.00      A    H
ATOM   7531  Cl1 DCE A 628      31.601  10.999  29.269  1.00  0.00      A   CL
ATOM   7532  HC3 DCE A 628      32.738  12.988  29.411  1.00  0.00      A    H
ATOM   7537  CT  DCE A 629      33.998   0.616  10.417  1.00  0.00      A    C
ATOM   7538  HC  DCE A 629      33.379   1.258  11.044  1.00  0.00      A    H
ATOM   7539  HC1 DCE A 629      34.787   1.265  10.034  1.00  0.00      A    H
ATOM   7540  Cl  DCE A 629      34.711  -0.614  11.520  1.00  0.00      A   CL
ATOM   7541  CT1 DCE A 629      33.126  -0.082   9.389  1.00  0.00      A    C
ATOM   7542  HC2 DCE A 629      32.221  -0.438   9.882  1.00  0.00      A    H
ATOM   7543  Cl1 DCE A 629      32.647   1.036   8.136  1.00  0.00      A   CL
ATOM   7544  HC3 DCE A 629      33.585  -0.994   9.009  1.00  0.00      A    H
ATOM   7549  CT  DCE A 630      41.571  17.527  27.671  1.00  0.00      A    C
ATOM   7550  HC  DCE A 630      41.415  17.081  28.654  1.00  0.00      A    H
ATOM   7551  HC1 DCE A 630      42.588  17.891  27.524  1.00  0.00      A    H
ATOM   7552  Cl  DCE A 630      41.302  16.235  26.405  1.00  0.00      A   CL
ATOM   7553  CT1 DCE A 630      40.603  18.630  27.399  1.00  0.00      A    C
ATOM   7554  HC2 DCE A 630      39.594  18.281  27.182  1.00  0.00      A    H
ATOM   7555  Cl1 DCE A 630      40.644  19.735  28.801  1.00  0.00      A   CL
ATOM   7556  HC3 DCE A 630      40.846  19.220  26.515  1.00  0.00      A    H
ATOM   7561  CT  DCE A 631      26.636   2.359  54.159  1.00  0.00      A    C
ATOM   7562  HC  DCE A 631      26.473   2.573  53.103  1.00  0.00      A    H
ATOM   7563  HC1 DCE A 631      27.319   1.509  54.167  1.00  0.00      A    H
ATOM   7564  Cl  DCE A 631      27.437   3.724  54.901  1.00  0.00      A   CL
ATOM   7565  CT1 DCE A 631      25.265   2.067  54.733  1.00  0.00      A    C
ATOM   7566  HC2 DCE A 631      25.225   2.147  55.819  1.00  0.00      A    H
ATOM   7567  Cl1 DCE A 631      24.007   3.037  54.064  1.00  0.00      A   CL
ATOM   7568  HC3 DCE A 631      24.853   1.089  54.481  1.00  0.00      A    H
ATOM   7573  CT  DCE A 632       9.862  19.896  41.862  1.00  0.00      A    C
ATOM   7574  HC  DCE A 632      10.304  20.211  42.807  1.00  0.00      A    H
ATOM   7575  HC1 DCE A 632       9.848  20.752  41.187  1.00  0.00      A    H
ATOM   7576  Cl  DCE A 632      10.873  18.671  40.948  1.00  0.00      A   CL
ATOM   7577  CT1 DCE A 632       8.470  19.427  42.124  1.00  0.00      A    C
ATOM   7578  HC2 DCE A 632       8.015  19.095  41.190  1.00  0.00      A    H
ATOM   7579  Cl1 DCE A 632       8.472  17.949  43.160  1.00  0.00      A   CL
ATOM   7580  HC3 DCE A 632       7.805  20.216  42.477  1.00  0.00      A    H
ATOM   7585  CT  DCE A 633      22.701   4.017   2.543  1.00  0.00      A    C
ATOM   7586  HC  DCE A 633      22.670   3.585   1.543  1.00  0.00      A    H
ATOM   7587  HC1 DCE A 633      21.945   3.483   3.119  1.00  0.00      A    H
ATOM   7588  Cl  DCE A 633      24.299   3.522   3.006  1.00  0.00      A   CL
ATOM   7589  CT1 DCE A 633      22.614   5.514   2.471  1.00  0.00      A    C
[truncated: 518,245 more chars]
