# Supplementary material for: Ion and Solvent Modulation of Ferrocene and Decamethylferrocene Oxidation Potentials in Organic Electrolytes as Predicted by Molecular Dynamics Simulations
Source: J Phys Chem B. 2025 Feb 11;129(7):2067–81. doi: 10.1021/acs.jpcb.4c08321 (PMC11848929; doi:10.1021/acs.jpcb.4c08321)
Supplement: Supplementary file 2 — jp4c08321_si_002.zip [file jp4c08321_si_002.zip › simulation_files/pdb_files/Fc_BMIMBF4_0300_ACN_0200.pdb]

TITLE     MDANALYSIS FRAME 0: Created by PDBWriter
CRYST1   48.129   48.129   48.129  90.00  90.00  90.00 P 1           1
ATOM      1  N1  BMIMA   1       5.988  29.132   5.144  1.00  0.00      A    N
ATOM      2  N11 BMIMA   1       4.061  29.928   5.169  1.00  0.00      A    N
ATOM      3  C1  BMIMA   1       4.867  29.098   5.800  1.00  0.00      A    C
ATOM      4  H1  BMIMA   1       4.503  28.444   6.563  1.00  0.00      A    H
ATOM      5  C2  BMIMA   1       5.832  29.836   3.990  1.00  0.00      A    C
ATOM      6  H2  BMIMA   1       6.631  29.963   3.293  1.00  0.00      A    H
ATOM      7  C21 BMIMA   1       4.591  30.366   3.995  1.00  0.00      A    C
ATOM      8  H21 BMIMA   1       4.082  30.979   3.284  1.00  0.00      A    H
ATOM      9  C3  BMIMA   1       7.226  28.373   5.494  1.00  0.00      A    C
ATOM     10  H3  BMIMA   1       6.981  27.397   5.886  1.00  0.00      A    H
ATOM     11  H31 BMIMA   1       7.632  28.330   4.495  1.00  0.00      A    H
ATOM     12  H32 BMIMA   1       7.856  28.932   6.172  1.00  0.00      A    H
ATOM     13  C4  BMIMA   1       2.646  30.185   5.506  1.00  0.00      A    C
ATOM     14  H4  BMIMA   1       2.475  31.083   4.931  1.00  0.00      A    H
ATOM     15  H41 BMIMA   1       2.586  30.513   6.533  1.00  0.00      A    H
ATOM     16  C5  BMIMA   1       1.715  29.064   5.230  1.00  0.00      A    C
ATOM     17  H5  BMIMA   1       1.935  28.160   5.792  1.00  0.00      A    H
ATOM     18  H51 BMIMA   1       0.743  29.496   5.450  1.00  0.00      A    H
ATOM     19  C51 BMIMA   1       1.652  28.666   3.803  1.00  0.00      A    C
ATOM     20  H52 BMIMA   1       1.296  29.498   3.201  1.00  0.00      A    H
ATOM     21  H53 BMIMA   1       2.637  28.447   3.398  1.00  0.00      A    H
ATOM     22  C6  BMIMA   1       0.667  27.543   3.485  1.00  0.00      A    C
ATOM     23  H6  BMIMA   1      -0.288  27.633   3.990  1.00  0.00      A    H
ATOM     24  H61 BMIMA   1       0.612  27.445   2.407  1.00  0.00      A    H
ATOM     25  H62 BMIMA   1       1.019  26.574   3.819  1.00  0.00      A    H
ATOM     36  N1  BMIMA   2      28.677   9.773  13.655  1.00  0.00      A    N
ATOM     37  N11 BMIMA   2      30.321   9.433  15.014  1.00  0.00      A    N
ATOM     38  C1  BMIMA   2      29.325   8.835  14.358  1.00  0.00      A    C
ATOM     39  H1  BMIMA   2      28.992   7.826  14.476  1.00  0.00      A    H
ATOM     40  C2  BMIMA   2      29.524  10.883  13.585  1.00  0.00      A    C
ATOM     41  H2  BMIMA   2      29.337  11.733  12.965  1.00  0.00      A    H
ATOM     42  C21 BMIMA   2      30.550  10.709  14.478  1.00  0.00      A    C
ATOM     43  H21 BMIMA   2      31.325  11.414  14.683  1.00  0.00      A    H
ATOM     44  C3  BMIMA   2      27.466   9.530  12.903  1.00  0.00      A    C
ATOM     45  H3  BMIMA   2      26.582  10.053  13.236  1.00  0.00      A    H
ATOM     46  H31 BMIMA   2      27.623   9.833  11.879  1.00  0.00      A    H
ATOM     47  H32 BMIMA   2      27.334   8.459  12.882  1.00  0.00      A    H
ATOM     48  C4  BMIMA   2      31.182   8.871  16.136  1.00  0.00      A    C
ATOM     49  H4  BMIMA   2      30.679   9.023  17.080  1.00  0.00      A    H
ATOM     50  H41 BMIMA   2      32.074   9.470  16.240  1.00  0.00      A    H
ATOM     51  C5  BMIMA   2      31.584   7.402  15.907  1.00  0.00      A    C
ATOM     52  H5  BMIMA   2      30.951   6.869  16.613  1.00  0.00      A    H
ATOM     53  H51 BMIMA   2      31.341   7.058  14.905  1.00  0.00      A    H
ATOM     54  C51 BMIMA   2      32.975   7.224  16.361  1.00  0.00      A    C
ATOM     55  H52 BMIMA   2      33.785   7.644  15.771  1.00  0.00      A    H
ATOM     56  H53 BMIMA   2      32.949   7.535  17.402  1.00  0.00      A    H
ATOM     57  C6  BMIMA   2      33.411   5.742  16.490  1.00  0.00      A    C
ATOM     58  H6  BMIMA   2      32.729   5.016  16.917  1.00  0.00      A    H
ATOM     59  H61 BMIMA   2      33.749   5.423  15.510  1.00  0.00      A    H
ATOM     60  H62 BMIMA   2      34.275   5.640  17.136  1.00  0.00      A    H
ATOM     71  N1  BMIMA   3       9.593   9.682  38.850  1.00  0.00      A    N
ATOM     72  N11 BMIMA   3      11.414   8.633  39.107  1.00  0.00      A    N
ATOM     73  C1  BMIMA   3      10.674   9.298  38.275  1.00  0.00      A    C
ATOM     74  H1  BMIMA   3      10.789   9.391  37.216  1.00  0.00      A    H
ATOM     75  C2  BMIMA   3       9.749   9.432  40.178  1.00  0.00      A    C
ATOM     76  H2  BMIMA   3       8.938   9.616  40.848  1.00  0.00      A    H
ATOM     77  C21 BMIMA   3      10.854   8.717  40.346  1.00  0.00      A    C
ATOM     78  H21 BMIMA   3      11.231   8.346  41.273  1.00  0.00      A    H
ATOM     79  C3  BMIMA   3       8.498  10.356  38.144  1.00  0.00      A    C
ATOM     80  H3  BMIMA   3       8.787  11.396  38.147  1.00  0.00      A    H
ATOM     81  H31 BMIMA   3       8.504   9.945  37.145  1.00  0.00      A    H
ATOM     82  H32 BMIMA   3       7.550  10.088  38.588  1.00  0.00      A    H
ATOM     83  C4  BMIMA   3      12.524   7.831  38.865  1.00  0.00      A    C
ATOM     84  H4  BMIMA   3      13.316   8.262  39.460  1.00  0.00      A    H
ATOM     85  H41 BMIMA   3      12.769   7.972  37.823  1.00  0.00      A    H
ATOM     86  C5  BMIMA   3      12.341   6.355  39.058  1.00  0.00      A    C
ATOM     87  H5  BMIMA   3      13.156   5.805  38.596  1.00  0.00      A    H
ATOM     88  H51 BMIMA   3      12.508   6.244  40.126  1.00  0.00      A    H
ATOM     89  C51 BMIMA   3      11.001   5.713  38.827  1.00  0.00      A    C
ATOM     90  H52 BMIMA   3      10.324   6.219  39.510  1.00  0.00      A    H
ATOM     91  H53 BMIMA   3      10.681   5.839  37.796  1.00  0.00      A    H
ATOM     92  C6  BMIMA   3      11.121   4.332  39.305  1.00  0.00      A    C
ATOM     93  H6  BMIMA   3      10.267   3.743  38.991  1.00  0.00      A    H
ATOM     94  H61 BMIMA   3      12.033   3.919  38.889  1.00  0.00      A    H
ATOM     95  H62 BMIMA   3      11.167   4.255  40.385  1.00  0.00      A    H
ATOM    106  N1  BMIMA   4      44.036  19.636  42.955  1.00  0.00      A    N
ATOM    107  N11 BMIMA   4      42.246  19.372  44.181  1.00  0.00      A    N
ATOM    108  C1  BMIMA   4      43.329  20.101  43.913  1.00  0.00      A    C
ATOM    109  H1  BMIMA   4      43.446  21.059  44.374  1.00  0.00      A    H
ATOM    110  C2  BMIMA   4      43.352  18.477  42.579  1.00  0.00      A    C
ATOM    111  H2  BMIMA   4      43.715  17.885  41.767  1.00  0.00      A    H
ATOM    112  C21 BMIMA   4      42.321  18.288  43.365  1.00  0.00      A    C
ATOM    113  H21 BMIMA   4      41.575  17.527  43.295  1.00  0.00      A    H
ATOM    114  C3  BMIMA   4      45.139  20.278  42.337  1.00  0.00      A    C
ATOM    115  H3  BMIMA   4      45.927  19.540  42.360  1.00  0.00      A    H
ATOM    116  H31 BMIMA   4      44.792  20.444  41.328  1.00  0.00      A    H
ATOM    117  H32 BMIMA   4      45.334  21.230  42.810  1.00  0.00      A    H
ATOM    118  C4  BMIMA   4      41.134  19.802  45.094  1.00  0.00      A    C
ATOM    119  H4  BMIMA   4      40.267  19.203  44.856  1.00  0.00      A    H
ATOM    120  H41 BMIMA   4      40.904  20.848  44.953  1.00  0.00      A    H
ATOM    121  C5  BMIMA   4      41.629  19.723  46.534  1.00  0.00      A    C
ATOM    122  H5  BMIMA   4      40.873  19.072  46.965  1.00  0.00      A    H
ATOM    123  H51 BMIMA   4      42.679  19.442  46.506  1.00  0.00      A    H
ATOM    124  C51 BMIMA   4      41.457  21.065  47.240  1.00  0.00      A    C
ATOM    125  H52 BMIMA   4      41.937  21.779  46.575  1.00  0.00      A    H
ATOM    126  H53 BMIMA   4      40.423  21.288  47.492  1.00  0.00      A    H
ATOM    127  C6  BMIMA   4      42.275  21.166  48.473  1.00  0.00      A    C
ATOM    128  H6  BMIMA   4      43.280  20.824  48.254  1.00  0.00      A    H
ATOM    129  H61 BMIMA   4      42.279  22.165  48.893  1.00  0.00      A    H
ATOM    130  H62 BMIMA   4      41.885  20.570  49.290  1.00  0.00      A    H
ATOM    141  N1  BMIMA   5      10.634  37.432  14.355  1.00  0.00      A    N
ATOM    142  N11 BMIMA   5      12.080  38.026  15.825  1.00  0.00      A    N
ATOM    143  C1  BMIMA   5      10.864  38.215  15.375  1.00  0.00      A    C
ATOM    144  H1  BMIMA   5      10.215  38.985  15.733  1.00  0.00      A    H
ATOM    145  C2  BMIMA   5      11.785  36.730  14.065  1.00  0.00      A    C
ATOM    146  H2  BMIMA   5      11.924  36.072  13.235  1.00  0.00      A    H
ATOM    147  C21 BMIMA   5      12.684  37.054  15.063  1.00  0.00      A    C
ATOM    148  H21 BMIMA   5      13.717  36.831  15.223  1.00  0.00      A    H
ATOM    149  C3  BMIMA   5       9.397  37.199  13.643  1.00  0.00      A    C
ATOM    150  H3  BMIMA   5       9.390  37.513  12.610  1.00  0.00      A    H
ATOM    151  H31 BMIMA   5       9.243  36.131  13.601  1.00  0.00      A    H
ATOM    152  H32 BMIMA   5       8.623  37.706  14.201  1.00  0.00      A    H
ATOM    153  C4  BMIMA   5      12.680  38.723  16.984  1.00  0.00      A    C
ATOM    154  H4  BMIMA   5      13.135  37.999  17.643  1.00  0.00      A    H
ATOM    155  H41 BMIMA   5      11.759  39.020  17.465  1.00  0.00      A    H
ATOM    156  C5  BMIMA   5      13.564  39.909  16.616  1.00  0.00      A    C
ATOM    157  H5  BMIMA   5      13.359  40.681  17.353  1.00  0.00      A    H
ATOM    158  H51 BMIMA   5      14.583  39.529  16.609  1.00  0.00      A    H
ATOM    159  C51 BMIMA   5      13.272  40.482  15.231  1.00  0.00      A    C
ATOM    160  H52 BMIMA   5      13.316  39.737  14.440  1.00  0.00      A    H
ATOM    161  H53 BMIMA   5      12.227  40.780  15.239  1.00  0.00      A    H
ATOM    162  C6  BMIMA   5      14.275  41.546  14.883  1.00  0.00      A    C
ATOM    163  H6  BMIMA   5      15.310  41.317  15.110  1.00  0.00      A    H
ATOM    164  H61 BMIMA   5      14.243  41.848  13.843  1.00  0.00      A    H
ATOM    165  H62 BMIMA   5      13.916  42.495  15.265  1.00  0.00      A    H
ATOM    176  N1  BMIMA   6      13.328  34.178  24.885  1.00  0.00      A    N
ATOM    177  N11 BMIMA   6      12.692  36.190  25.038  1.00  0.00      A    N
ATOM    178  C1  BMIMA   6      12.579  35.122  24.332  1.00  0.00      A    C
ATOM    179  H1  BMIMA   6      12.276  35.062  23.309  1.00  0.00      A    H
ATOM    180  C2  BMIMA   6      13.811  34.649  26.105  1.00  0.00      A    C
ATOM    181  H2  BMIMA   6      14.479  34.009  26.639  1.00  0.00      A    H
ATOM    182  C21 BMIMA   6      13.359  35.895  26.196  1.00  0.00      A    C
ATOM    183  H21 BMIMA   6      13.596  36.735  26.812  1.00  0.00      A    H
ATOM    184  C3  BMIMA   6      13.894  33.020  24.161  1.00  0.00      A    C
ATOM    185  H3  BMIMA   6      14.547  32.411  24.768  1.00  0.00      A    H
ATOM    186  H31 BMIMA   6      13.020  32.538  23.749  1.00  0.00      A    H
ATOM    187  H32 BMIMA   6      14.565  33.364  23.388  1.00  0.00      A    H
ATOM    188  C4  BMIMA   6      12.351  37.574  24.612  1.00  0.00      A    C
ATOM    189  H4  BMIMA   6      11.959  37.446  23.614  1.00  0.00      A    H
ATOM    190  H41 BMIMA   6      13.176  38.206  24.316  1.00  0.00      A    H
ATOM    191  C5  BMIMA   6      11.269  38.217  25.528  1.00  0.00      A    C
ATOM    192  H5  BMIMA   6      11.780  38.259  26.486  1.00  0.00      A    H
ATOM    193  H51 BMIMA   6      11.018  39.144  25.019  1.00  0.00      A    H
ATOM    194  C51 BMIMA   6      10.125  37.138  25.741  1.00  0.00      A    C
ATOM    195  H52 BMIMA   6       9.997  36.768  24.727  1.00  0.00      A    H
ATOM    196  H53 BMIMA   6      10.399  36.317  26.399  1.00  0.00      A    H
ATOM    197  C6  BMIMA   6       8.906  37.868  26.361  1.00  0.00      A    C
ATOM    198  H6  BMIMA   6       9.037  38.400  27.296  1.00  0.00      A    H
ATOM    199  H61 BMIMA   6       8.656  38.650  25.654  1.00  0.00      A    H
ATOM    200  H62 BMIMA   6       8.102  37.154  26.500  1.00  0.00      A    H
ATOM    211  N1  BMIMA   7      36.617  23.353  13.992  1.00  0.00      A    N
ATOM    212  N11 BMIMA   7      35.229  24.979  14.052  1.00  0.00      A    N
ATOM    213  C1  BMIMA   7      35.865  24.074  14.759  1.00  0.00      A    C
ATOM    214  H1  BMIMA   7      35.745  23.933  15.812  1.00  0.00      A    H
ATOM    215  C2  BMIMA   7      36.718  23.948  12.752  1.00  0.00      A    C
ATOM    216  H2  BMIMA   7      37.273  23.624  11.899  1.00  0.00      A    H
ATOM    217  C21 BMIMA   7      35.759  24.910  12.777  1.00  0.00      A    C
ATOM    218  H21 BMIMA   7      35.399  25.469  11.941  1.00  0.00      A    H
ATOM    219  C3  BMIMA   7      37.384  22.236  14.368  1.00  0.00      A    C
ATOM    220  H3  BMIMA   7      36.832  21.888  15.228  1.00  0.00      A    H
ATOM    221  H31 BMIMA   7      37.452  21.491  13.589  1.00  0.00      A    H
ATOM    222  H32 BMIMA   7      38.361  22.528  14.725  1.00  0.00      A    H
ATOM    223  C4  BMIMA   7      34.437  26.151  14.595  1.00  0.00      A    C
ATOM    224  H4  BMIMA   7      35.015  27.009  14.283  1.00  0.00      A    H
ATOM    225  H41 BMIMA   7      34.313  25.942  15.647  1.00  0.00      A    H
ATOM    226  C5  BMIMA   7      32.981  26.314  14.032  1.00  0.00      A    C
ATOM    227  H5  BMIMA   7      32.424  27.080  14.565  1.00  0.00      A    H
ATOM    228  H51 BMIMA   7      33.118  26.559  12.982  1.00  0.00      A    H
ATOM    229  C51 BMIMA   7      32.225  25.012  13.981  1.00  0.00      A    C
ATOM    230  H52 BMIMA   7      32.753  24.264  13.396  1.00  0.00      A    H
ATOM    231  H53 BMIMA   7      32.342  24.587  14.975  1.00  0.00      A    H
ATOM    232  C6  BMIMA   7      30.728  25.064  13.535  1.00  0.00      A    C
ATOM    233  H6  BMIMA   7      30.174  24.137  13.627  1.00  0.00      A    H
ATOM    234  H61 BMIMA   7      30.193  25.724  14.208  1.00  0.00      A    H
ATOM    235  H62 BMIMA   7      30.675  25.428  12.515  1.00  0.00      A    H
ATOM    246  N1  BMIMA   8      18.334   5.728  36.049  1.00  0.00      A    N
ATOM    247  N11 BMIMA   8      16.787   4.535  37.110  1.00  0.00      A    N
ATOM    248  C1  BMIMA   8      17.388   4.845  35.942  1.00  0.00      A    C
ATOM    249  H1  BMIMA   8      17.234   4.360  35.003  1.00  0.00      A    H
ATOM    250  C2  BMIMA   8      18.217   6.295  37.310  1.00  0.00      A    C
ATOM    251  H2  BMIMA   8      18.721   7.195  37.588  1.00  0.00      A    H
ATOM    252  C21 BMIMA   8      17.307   5.506  37.995  1.00  0.00      A    C
ATOM    253  H21 BMIMA   8      16.897   5.544  38.981  1.00  0.00      A    H
ATOM    254  C3  BMIMA   8      19.150   6.091  34.947  1.00  0.00      A    C
ATOM    255  H3  BMIMA   8      18.804   5.841  33.954  1.00  0.00      A    H
ATOM    256  H31 BMIMA   8      19.436   7.126  35.059  1.00  0.00      A    H
ATOM    257  H32 BMIMA   8      20.069   5.523  34.946  1.00  0.00      A    H
ATOM    258  C4  BMIMA   8      15.810   3.398  37.363  1.00  0.00      A    C
ATOM    259  H4  BMIMA   8      15.469   3.084  36.387  1.00  0.00      A    H
ATOM    260  H41 BMIMA   8      15.005   3.846  37.926  1.00  0.00      A    H
ATOM    261  C5  BMIMA   8      16.389   2.293  38.157  1.00  0.00      A    C
ATOM    262  H5  BMIMA   8      16.331   2.712  39.158  1.00  0.00      A    H
ATOM    263  H51 BMIMA   8      15.719   1.471  37.920  1.00  0.00      A    H
ATOM    264  C51 BMIMA   8      17.810   1.901  37.817  1.00  0.00      A    C
ATOM    265  H52 BMIMA   8      17.819   1.377  36.865  1.00  0.00      A    H
ATOM    266  H53 BMIMA   8      18.264   2.880  37.689  1.00  0.00      A    H
ATOM    267  C6  BMIMA   8      18.491   1.119  38.953  1.00  0.00      A    C
ATOM    268  H6  BMIMA   8      17.841   0.273  39.145  1.00  0.00      A    H
ATOM    269  H61 BMIMA   8      19.427   0.768  38.533  1.00  0.00      A    H
ATOM    270  H62 BMIMA   8      18.705   1.791  39.776  1.00  0.00      A    H
ATOM    281  N1  BMIMA   9       7.946  41.657  46.365  1.00  0.00      A    N
ATOM    282  N11 BMIMA   9       7.135  40.541  44.671  1.00  0.00      A    N
ATOM    283  C1  BMIMA   9       7.356  40.522  45.964  1.00  0.00      A    C
ATOM    284  H1  BMIMA   9       7.103  39.660  46.543  1.00  0.00      A    H
ATOM    285  C2  BMIMA   9       8.324  42.246  45.215  1.00  0.00      A    C
ATOM    286  H2  BMIMA   9       8.949  43.107  45.314  1.00  0.00      A    H
ATOM    287  C21 BMIMA   9       7.867  41.611  44.196  1.00  0.00      A    C
ATOM    288  H21 BMIMA   9       8.116  41.685  43.160  1.00  0.00      A    H
ATOM    289  C3  BMIMA   9       8.155  42.204  47.750  1.00  0.00      A    C
ATOM    290  H3  BMIMA   9       8.383  41.412  48.448  1.00  0.00      A    H
ATOM    291  H31 BMIMA   9       8.919  42.968  47.758  1.00  0.00      A    H
ATOM    292  H32 BMIMA   9       7.273  42.745  48.060  1.00  0.00      A    H
ATOM    293  C4  BMIMA   9       6.502  39.405  43.990  1.00  0.00      A    C
ATOM    294  H4  BMIMA   9       6.152  39.709  43.015  1.00  0.00      A    H
ATOM    295  H41 BMIMA   9       5.598  39.332  44.575  1.00  0.00      A    H
ATOM    296  C5  BMIMA   9       7.358  38.195  43.889  1.00  0.00      A    C
ATOM    297  H5  BMIMA   9       8.264  38.472  43.355  1.00  0.00      A    H
ATOM    298  H51 BMIMA   9       7.760  38.017  44.883  1.00  0.00      A    H
ATOM    299  C51 BMIMA   9       6.686  36.857  43.371  1.00  0.00      A    C
ATOM    300  H52 BMIMA   9       7.361  36.035  43.596  1.00  0.00      A    H
ATOM    301  H53 BMIMA   9       5.797  36.640  43.956  1.00  0.00      A    H
ATOM    302  C6  BMIMA   9       6.332  36.885  41.871  1.00  0.00      A    C
ATOM    303  H6  BMIMA   9       7.177  37.211  41.276  1.00  0.00      A    H
ATOM    304  H61 BMIMA   9       6.186  35.897  41.448  1.00  0.00      A    H
ATOM    305  H62 BMIMA   9       5.435  37.479  41.734  1.00  0.00      A    H
ATOM    316  N1  BMIMA  10      37.901  22.201  41.474  1.00  0.00      A    N
ATOM    317  N11 BMIMA  10      36.600  23.857  41.689  1.00  0.00      A    N
ATOM    318  C1  BMIMA  10      36.752  22.710  41.101  1.00  0.00      A    C
ATOM    319  H1  BMIMA  10      36.039  22.268  40.439  1.00  0.00      A    H
ATOM    320  C2  BMIMA  10      38.390  22.961  42.548  1.00  0.00      A    C
ATOM    321  H2  BMIMA  10      39.250  22.585  43.058  1.00  0.00      A    H
ATOM    322  C21 BMIMA  10      37.559  24.028  42.678  1.00  0.00      A    C
ATOM    323  H21 BMIMA  10      37.578  24.882  43.318  1.00  0.00      A    H
ATOM    324  C3  BMIMA  10      38.509  20.923  41.040  1.00  0.00      A    C
ATOM    325  H3  BMIMA  10      39.353  20.699  41.676  1.00  0.00      A    H
ATOM    326  H31 BMIMA  10      37.800  20.108  41.065  1.00  0.00      A    H
ATOM    327  H32 BMIMA  10      38.951  21.043  40.063  1.00  0.00      A    H
ATOM    328  C4  BMIMA  10      35.463  24.700  41.516  1.00  0.00      A    C
ATOM    329  H4  BMIMA  10      35.499  24.974  40.472  1.00  0.00      A    H
ATOM    330  H41 BMIMA  10      35.827  25.563  42.054  1.00  0.00      A    H
ATOM    331  C5  BMIMA  10      34.138  24.071  42.053  1.00  0.00      A    C
ATOM    332  H5  BMIMA  10      33.511  24.958  42.086  1.00  0.00      A    H
ATOM    333  H51 BMIMA  10      33.684  23.472  41.268  1.00  0.00      A    H
ATOM    334  C51 BMIMA  10      34.138  23.333  43.349  1.00  0.00      A    C
ATOM    335  H52 BMIMA  10      34.112  22.269  43.130  1.00  0.00      A    H
ATOM    336  H53 BMIMA  10      34.984  23.679  43.938  1.00  0.00      A    H
ATOM    337  C6  BMIMA  10      32.884  23.449  44.112  1.00  0.00      A    C
ATOM    338  H6  BMIMA  10      32.973  22.904  45.045  1.00  0.00      A    H
ATOM    339  H61 BMIMA  10      32.630  24.480  44.331  1.00  0.00      A    H
ATOM    340  H62 BMIMA  10      32.006  23.038  43.628  1.00  0.00      A    H
ATOM    351  N1  BMIMA  11       1.349  47.218  34.126  1.00  0.00      A    N
ATOM    352  N11 BMIMA  11       2.558  46.748  32.416  1.00  0.00      A    N
ATOM    353  C1  BMIMA  11       1.649  47.543  32.872  1.00  0.00      A    C
ATOM    354  H1  BMIMA  11       1.340  48.361  32.258  1.00  0.00      A    H
ATOM    355  C2  BMIMA  11       2.191  46.184  34.506  1.00  0.00      A    C
ATOM    356  H2  BMIMA  11       2.160  45.626  35.416  1.00  0.00      A    H
ATOM    357  C21 BMIMA  11       3.014  46.028  33.432  1.00  0.00      A    C
ATOM    358  H21 BMIMA  11       3.722  45.237  33.315  1.00  0.00      A    H
ATOM    359  C3  BMIMA  11       0.239  47.792  34.875  1.00  0.00      A    C
ATOM    360  H3  BMIMA  11      -0.241  48.472  34.187  1.00  0.00      A    H
ATOM    361  H31 BMIMA  11      -0.486  47.026  35.107  1.00  0.00      A    H
ATOM    362  H32 BMIMA  11       0.527  48.320  35.773  1.00  0.00      A    H
ATOM    363  C4  BMIMA  11       3.275  46.858  31.159  1.00  0.00      A    C
ATOM    364  H4  BMIMA  11       4.326  46.643  31.288  1.00  0.00      A    H
ATOM    365  H41 BMIMA  11       3.113  47.869  30.813  1.00  0.00      A    H
ATOM    366  C5  BMIMA  11       2.689  45.995  30.101  1.00  0.00      A    C
ATOM    367  H5  BMIMA  11       3.053  46.212  29.100  1.00  0.00      A    H
ATOM    368  H51 BMIMA  11       2.959  44.987  30.404  1.00  0.00      A    H
ATOM    369  C51 BMIMA  11       1.153  45.963  30.017  1.00  0.00      A    C
ATOM    370  H52 BMIMA  11       0.703  45.403  30.832  1.00  0.00      A    H
ATOM    371  H53 BMIMA  11       0.696  46.948  29.971  1.00  0.00      A    H
ATOM    372  C6  BMIMA  11       0.674  45.265  28.739  1.00  0.00      A    C
ATOM    373  H6  BMIMA  11       1.102  44.272  28.668  1.00  0.00      A    H
ATOM    374  H61 BMIMA  11      -0.381  45.172  28.510  1.00  0.00      A    H
ATOM    375  H62 BMIMA  11       1.161  45.853  27.969  1.00  0.00      A    H
ATOM    386  N1  BMIMA  12      12.118  35.565  20.571  1.00  0.00      A    N
ATOM    387  N11 BMIMA  12      14.194  34.967  20.487  1.00  0.00      A    N
ATOM    388  C1  BMIMA  12      13.359  35.874  20.955  1.00  0.00      A    C
ATOM    389  H1  BMIMA  12      13.740  36.843  21.199  1.00  0.00      A    H
ATOM    390  C2  BMIMA  12      12.063  34.276  20.134  1.00  0.00      A    C
ATOM    391  H2  BMIMA  12      11.113  33.865  19.871  1.00  0.00      A    H
ATOM    392  C21 BMIMA  12      13.361  33.870  20.086  1.00  0.00      A    C
ATOM    393  H21 BMIMA  12      13.776  32.902  19.908  1.00  0.00      A    H
ATOM    394  C3  BMIMA  12      10.987  36.461  20.459  1.00  0.00      A    C
ATOM    395  H3  BMIMA  12      10.815  36.965  21.398  1.00  0.00      A    H
ATOM    396  H31 BMIMA  12      11.315  37.166  19.709  1.00  0.00      A    H
ATOM    397  H32 BMIMA  12      10.095  35.954  20.121  1.00  0.00      A    H
ATOM    398  C4  BMIMA  12      15.690  35.028  20.536  1.00  0.00      A    C
ATOM    399  H4  BMIMA  12      16.006  34.087  20.961  1.00  0.00      A    H
ATOM    400  H41 BMIMA  12      15.954  35.790  21.254  1.00  0.00      A    H
ATOM    401  C5  BMIMA  12      16.444  35.326  19.203  1.00  0.00      A    C
ATOM    402  H5  BMIMA  12      17.494  35.523  19.403  1.00  0.00      A    H
ATOM    403  H51 BMIMA  12      16.321  34.458  18.559  1.00  0.00      A    H
ATOM    404  C51 BMIMA  12      15.767  36.481  18.434  1.00  0.00      A    C
ATOM    405  H52 BMIMA  12      14.779  36.216  18.066  1.00  0.00      A    H
ATOM    406  H53 BMIMA  12      15.779  37.292  19.158  1.00  0.00      A    H
ATOM    407  C6  BMIMA  12      16.407  36.880  17.097  1.00  0.00      A    C
ATOM    408  H6  BMIMA  12      16.241  36.262  16.222  1.00  0.00      A    H
ATOM    409  H61 BMIMA  12      15.980  37.807  16.733  1.00  0.00      A    H
ATOM    410  H62 BMIMA  12      17.456  37.125  17.220  1.00  0.00      A    H
ATOM    421  N1  BMIMA  13      18.094  46.880  47.312  1.00  0.00      A    N
ATOM    422  N11 BMIMA  13      19.420  47.059  45.630  1.00  0.00      A    N
ATOM    423  C1  BMIMA  13      18.444  46.360  46.142  1.00  0.00      A    C
ATOM    424  H1  BMIMA  13      17.940  45.616  45.562  1.00  0.00      A    H
ATOM    425  C2  BMIMA  13      18.908  47.963  47.543  1.00  0.00      A    C
ATOM    426  H2  BMIMA  13      18.820  48.585  48.407  1.00  0.00      A    H
ATOM    427  C21 BMIMA  13      19.722  48.052  46.543  1.00  0.00      A    C
ATOM    428  H21 BMIMA  13      20.489  48.783  46.405  1.00  0.00      A    H
ATOM    429  C3  BMIMA  13      17.008  46.616  48.162  1.00  0.00      A    C
ATOM    430  H3  BMIMA  13      17.392  46.398  49.147  1.00  0.00      A    H
ATOM    431  H31 BMIMA  13      16.311  47.438  48.232  1.00  0.00      A    H
ATOM    432  H32 BMIMA  13      16.428  45.729  47.954  1.00  0.00      A    H
ATOM    433  C4  BMIMA  13      19.853  47.092  44.233  1.00  0.00      A    C
ATOM    434  H4  BMIMA  13      19.841  46.099  43.808  1.00  0.00      A    H
ATOM    435  H41 BMIMA  13      20.921  47.251  44.278  1.00  0.00      A    H
ATOM    436  C5  BMIMA  13      19.162  48.226  43.447  1.00  0.00      A    C
ATOM    437  H5  BMIMA  13      19.476  49.231  43.720  1.00  0.00      A    H
ATOM    438  H51 BMIMA  13      19.598  48.154  42.454  1.00  0.00      A    H
ATOM    439  C51 BMIMA  13      17.640  48.202  43.488  1.00  0.00      A    C
ATOM    440  H52 BMIMA  13      17.284  47.231  43.155  1.00  0.00      A    H
ATOM    441  H53 BMIMA  13      17.334  48.234  44.531  1.00  0.00      A    H
ATOM    442  C6  BMIMA  13      16.974  49.281  42.664  1.00  0.00      A    C
ATOM    443  H6  BMIMA  13      15.896  49.246  42.773  1.00  0.00      A    H
ATOM    444  H61 BMIMA  13      17.171  50.246  43.117  1.00  0.00      A    H
ATOM    445  H62 BMIMA  13      17.173  49.292  41.599  1.00  0.00      A    H
ATOM    456  N1  BMIMA  14      34.559   0.353   0.824  1.00  0.00      A    N
ATOM    457  N11 BMIMA  14      36.006   1.944   1.236  1.00  0.00      A    N
ATOM    458  C1  BMIMA  14      34.906   1.341   1.678  1.00  0.00      A    C
ATOM    459  H1  BMIMA  14      34.326   1.463   2.568  1.00  0.00      A    H
ATOM    460  C2  BMIMA  14      35.372   0.441  -0.250  1.00  0.00      A    C
ATOM    461  H2  BMIMA  14      35.161  -0.150  -1.114  1.00  0.00      A    H
ATOM    462  C21 BMIMA  14      36.247   1.452   0.002  1.00  0.00      A    C
ATOM    463  H21 BMIMA  14      37.005   1.896  -0.606  1.00  0.00      A    H
ATOM    464  C3  BMIMA  14      33.276  -0.427   0.853  1.00  0.00      A    C
ATOM    465  H3  BMIMA  14      33.265  -0.954  -0.089  1.00  0.00      A    H
ATOM    466  H31 BMIMA  14      33.377  -1.083   1.706  1.00  0.00      A    H
ATOM    467  H32 BMIMA  14      32.416   0.204   1.019  1.00  0.00      A    H
ATOM    468  C4  BMIMA  14      36.765   2.934   1.955  1.00  0.00      A    C
ATOM    469  H4  BMIMA  14      36.108   3.157   2.783  1.00  0.00      A    H
ATOM    470  H41 BMIMA  14      36.905   3.918   1.532  1.00  0.00      A    H
ATOM    471  C5  BMIMA  14      38.191   2.573   2.430  1.00  0.00      A    C
ATOM    472  H5  BMIMA  14      38.388   3.475   3.004  1.00  0.00      A    H
ATOM    473  H51 BMIMA  14      38.140   1.727   3.111  1.00  0.00      A    H
ATOM    474  C51 BMIMA  14      39.374   2.488   1.428  1.00  0.00      A    C
ATOM    475  H52 BMIMA  14      39.216   1.756   0.640  1.00  0.00      A    H
ATOM    476  H53 BMIMA  14      39.530   3.519   1.120  1.00  0.00      A    H
ATOM    477  C6  BMIMA  14      40.637   1.996   2.179  1.00  0.00      A    C
ATOM    478  H6  BMIMA  14      40.987   2.798   2.819  1.00  0.00      A    H
ATOM    479  H61 BMIMA  14      40.610   1.167   2.878  1.00  0.00      A    H
ATOM    480  H62 BMIMA  14      41.428   1.828   1.457  1.00  0.00      A    H
ATOM    491  N1  BMIMA  15       4.038   2.218  37.086  1.00  0.00      A    N
ATOM    492  N11 BMIMA  15       4.334   4.355  37.116  1.00  0.00      A    N
ATOM    493  C1  BMIMA  15       3.632   3.385  37.625  1.00  0.00      A    C
ATOM    494  H1  BMIMA  15       2.918   3.461  38.417  1.00  0.00      A    H
ATOM    495  C2  BMIMA  15       4.968   2.489  36.116  1.00  0.00      A    C
ATOM    496  H2  BMIMA  15       5.283   1.609  35.600  1.00  0.00      A    H
ATOM    497  C21 BMIMA  15       5.230   3.777  36.203  1.00  0.00      A    C
ATOM    498  H21 BMIMA  15       5.927   4.265  35.557  1.00  0.00      A    H
ATOM    499  C3  BMIMA  15       3.674   0.936  37.574  1.00  0.00      A    C
ATOM    500  H3  BMIMA  15       2.954   0.661  36.818  1.00  0.00      A    H
ATOM    501  H31 BMIMA  15       4.464   0.201  37.513  1.00  0.00      A    H
ATOM    502  H32 BMIMA  15       3.331   0.971  38.598  1.00  0.00      A    H
ATOM    503  C4  BMIMA  15       4.062   5.797  37.375  1.00  0.00      A    C
ATOM    504  H4  BMIMA  15       4.995   6.335  37.457  1.00  0.00      A    H
ATOM    505  H41 BMIMA  15       3.583   5.871  38.340  1.00  0.00      A    H
ATOM    506  C5  BMIMA  15       3.116   6.462  36.291  1.00  0.00      A    C
ATOM    507  H5  BMIMA  15       2.301   5.764  36.114  1.00  0.00      A    H
ATOM    508  H51 BMIMA  15       2.865   7.401  36.778  1.00  0.00      A    H
ATOM    509  C51 BMIMA  15       3.811   6.809  34.997  1.00  0.00      A    C
ATOM    510  H52 BMIMA  15       4.534   7.600  35.178  1.00  0.00      A    H
ATOM    511  H53 BMIMA  15       4.367   6.006  34.519  1.00  0.00      A    H
ATOM    512  C6  BMIMA  15       2.816   7.440  33.955  1.00  0.00      A    C
ATOM    513  H6  BMIMA  15       2.115   6.690  33.605  1.00  0.00      A    H
ATOM    514  H61 BMIMA  15       2.279   8.301  34.335  1.00  0.00      A    H
ATOM    515  H62 BMIMA  15       3.360   7.662  33.044  1.00  0.00      A    H
ATOM    526  N1  BMIMA  16      38.762  31.171  47.914  1.00  0.00      A    N
ATOM    527  N11 BMIMA  16      39.574  30.792  45.970  1.00  0.00      A    N
ATOM    528  C1  BMIMA  16      38.549  31.346  46.643  1.00  0.00      A    C
ATOM    529  H1  BMIMA  16      37.800  32.030  46.304  1.00  0.00      A    H
ATOM    530  C2  BMIMA  16      39.799  30.300  48.083  1.00  0.00      A    C
ATOM    531  H2  BMIMA  16      40.189  30.011  49.034  1.00  0.00      A    H
ATOM    532  C21 BMIMA  16      40.303  30.039  46.888  1.00  0.00      A    C
ATOM    533  H21 BMIMA  16      41.100  29.515  46.408  1.00  0.00      A    H
ATOM    534  C3  BMIMA  16      37.946  31.832  48.967  1.00  0.00      A    C
ATOM    535  H3  BMIMA  16      38.568  31.791  49.848  1.00  0.00      A    H
ATOM    536  H31 BMIMA  16      37.810  32.886  48.776  1.00  0.00      A    H
ATOM    537  H32 BMIMA  16      37.070  31.298  49.306  1.00  0.00      A    H
ATOM    538  C4  BMIMA  16      39.762  30.832  44.524  1.00  0.00      A    C
ATOM    539  H4  BMIMA  16      38.882  31.329  44.142  1.00  0.00      A    H
ATOM    540  H41 BMIMA  16      39.878  29.805  44.208  1.00  0.00      A    H
ATOM    541  C5  BMIMA  16      41.071  31.642  44.303  1.00  0.00      A    C
ATOM    542  H5  BMIMA  16      40.923  32.641  44.705  1.00  0.00      A    H
ATOM    543  H51 BMIMA  16      41.838  31.147  44.894  1.00  0.00      A    H
ATOM    544  C51 BMIMA  16      41.565  31.702  42.876  1.00  0.00      A    C
ATOM    545  H52 BMIMA  16      42.614  31.984  42.853  1.00  0.00      A    H
ATOM    546  H53 BMIMA  16      41.465  30.717  42.428  1.00  0.00      A    H
ATOM    547  C6  BMIMA  16      40.784  32.620  42.012  1.00  0.00      A    C
ATOM    548  H6  BMIMA  16      40.876  33.621  42.418  1.00  0.00      A    H
ATOM    549  H61 BMIMA  16      41.224  32.580  41.022  1.00  0.00      A    H
ATOM    550  H62 BMIMA  16      39.747  32.345  41.853  1.00  0.00      A    H
ATOM    561  N1  BMIMA  17      31.938  43.348  38.052  1.00  0.00      A    N
ATOM    562  N11 BMIMA  17      31.065  45.195  37.938  1.00  0.00      A    N
ATOM    563  C1  BMIMA  17      31.638  44.299  37.226  1.00  0.00      A    C
ATOM    564  H1  BMIMA  17      31.703  44.320  36.159  1.00  0.00      A    H
ATOM    565  C2  BMIMA  17      31.530  43.641  39.307  1.00  0.00      A    C
ATOM    566  H2  BMIMA  17      31.543  42.951  40.122  1.00  0.00      A    H
ATOM    567  C21 BMIMA  17      31.088  44.867  39.273  1.00  0.00      A    C
ATOM    568  H21 BMIMA  17      30.687  45.592  39.948  1.00  0.00      A    H
ATOM    569  C3  BMIMA  17      32.491  42.065  37.606  1.00  0.00      A    C
ATOM    570  H3  BMIMA  17      33.160  41.751  38.394  1.00  0.00      A    H
ATOM    571  H31 BMIMA  17      31.718  41.312  37.577  1.00  0.00      A    H
ATOM    572  H32 BMIMA  17      32.882  42.004  36.602  1.00  0.00      A    H
ATOM    573  C4  BMIMA  17      30.564  46.486  37.437  1.00  0.00      A    C
ATOM    574  H4  BMIMA  17      31.348  47.037  36.940  1.00  0.00      A    H
ATOM    575  H41 BMIMA  17      30.402  47.092  38.316  1.00  0.00      A    H
ATOM    576  C5  BMIMA  17      29.244  46.297  36.644  1.00  0.00      A    C
ATOM    577  H5  BMIMA  17      28.578  45.607  37.156  1.00  0.00      A    H
ATOM    578  H51 BMIMA  17      28.717  47.237  36.508  1.00  0.00      A    H
ATOM    579  C51 BMIMA  17      29.631  45.717  35.306  1.00  0.00      A    C
ATOM    580  H52 BMIMA  17      30.612  46.099  35.036  1.00  0.00      A    H
ATOM    581  H53 BMIMA  17      29.748  44.638  35.370  1.00  0.00      A    H
ATOM    582  C6  BMIMA  17      28.633  45.977  34.168  1.00  0.00      A    C
ATOM    583  H6  BMIMA  17      27.628  45.599  34.316  1.00  0.00      A    H
ATOM    584  H61 BMIMA  17      28.496  47.014  33.886  1.00  0.00      A    H
ATOM    585  H62 BMIMA  17      29.115  45.584  33.280  1.00  0.00      A    H
ATOM    596  N1  BMIMA  18       9.896  13.675  12.183  1.00  0.00      A    N
ATOM    597  N11 BMIMA  18      10.352  13.502  10.044  1.00  0.00      A    N
ATOM    598  C1  BMIMA  18       9.559  13.078  11.016  1.00  0.00      A    C
ATOM    599  H1  BMIMA  18       8.807  12.318  11.037  1.00  0.00      A    H
ATOM    600  C2  BMIMA  18      10.866  14.517  11.915  1.00  0.00      A    C
ATOM    601  H2  BMIMA  18      11.361  15.070  12.682  1.00  0.00      A    H
ATOM    602  C21 BMIMA  18      11.178  14.408  10.643  1.00  0.00      A    C
ATOM    603  H21 BMIMA  18      11.964  14.898  10.112  1.00  0.00      A    H
ATOM    604  C3  BMIMA  18       9.255  13.397  13.530  1.00  0.00      A    C
ATOM    605  H3  BMIMA  18       8.264  13.824  13.499  1.00  0.00      A    H
ATOM    606  H31 BMIMA  18       9.125  12.328  13.613  1.00  0.00      A    H
ATOM    607  H32 BMIMA  18       9.755  13.748  14.421  1.00  0.00      A    H
ATOM    608  C4  BMIMA  18      10.421  12.952   8.668  1.00  0.00      A    C
ATOM    609  H4  BMIMA  18       9.726  12.125   8.656  1.00  0.00      A    H
ATOM    610  H41 BMIMA  18      11.382  12.499   8.475  1.00  0.00      A    H
ATOM    611  C5  BMIMA  18      10.206  14.059   7.660  1.00  0.00      A    C
ATOM    612  H5  BMIMA  18      10.765  14.926   8.002  1.00  0.00      A    H
ATOM    613  H51 BMIMA  18      10.539  13.709   6.686  1.00  0.00      A    H
ATOM    614  C51 BMIMA  18       8.852  14.623   7.557  1.00  0.00      A    C
ATOM    615  H52 BMIMA  18       8.158  13.888   7.157  1.00  0.00      A    H
ATOM    616  H53 BMIMA  18       8.450  14.924   8.521  1.00  0.00      A    H
ATOM    617  C6  BMIMA  18       8.868  15.773   6.571  1.00  0.00      A    C
ATOM    618  H6  BMIMA  18       9.479  16.547   7.021  1.00  0.00      A    H
ATOM    619  H61 BMIMA  18       9.377  15.528   5.646  1.00  0.00      A    H
ATOM    620  H62 BMIMA  18       7.871  16.180   6.451  1.00  0.00      A    H
ATOM    631  N1  BMIMA  19      29.768   3.357  14.608  1.00  0.00      A    N
ATOM    632  N11 BMIMA  19      29.459   2.623  16.654  1.00  0.00      A    N
ATOM    633  C1  BMIMA  19      28.935   3.379  15.640  1.00  0.00      A    C
ATOM    634  H1  BMIMA  19      27.922   3.715  15.571  1.00  0.00      A    H
ATOM    635  C2  BMIMA  19      30.964   2.797  15.026  1.00  0.00      A    C
ATOM    636  H2  BMIMA  19      31.780   2.642  14.354  1.00  0.00      A    H
ATOM    637  C21 BMIMA  19      30.710   2.271  16.263  1.00  0.00      A    C
ATOM    638  H21 BMIMA  19      31.293   1.745  16.988  1.00  0.00      A    H
ATOM    639  C3  BMIMA  19      29.521   3.887  13.239  1.00  0.00      A    C
ATOM    640  H3  BMIMA  19      29.857   4.895  13.044  1.00  0.00      A    H
ATOM    641  H31 BMIMA  19      29.919   3.264  12.452  1.00  0.00      A    H
ATOM    642  H32 BMIMA  19      28.456   4.037  13.138  1.00  0.00      A    H
ATOM    643  C4  BMIMA  19      28.846   2.201  17.903  1.00  0.00      A    C
ATOM    644  H4  BMIMA  19      27.982   2.843  17.822  1.00  0.00      A    H
ATOM    645  H41 BMIMA  19      29.539   2.564  18.648  1.00  0.00      A    H
ATOM    646  C5  BMIMA  19      28.389   0.773  17.859  1.00  0.00      A    C
ATOM    647  H5  BMIMA  19      28.108   0.592  16.825  1.00  0.00      A    H
ATOM    648  H51 BMIMA  19      29.235   0.110  18.028  1.00  0.00      A    H
ATOM    649  C51 BMIMA  19      27.207   0.397  18.761  1.00  0.00      A    C
ATOM    650  H52 BMIMA  19      27.520   0.488  19.798  1.00  0.00      A    H
ATOM    651  H53 BMIMA  19      26.367   1.061  18.569  1.00  0.00      A    H
ATOM    652  C6  BMIMA  19      26.754  -1.087  18.623  1.00  0.00      A    C
ATOM    653  H6  BMIMA  19      25.904  -1.303  19.260  1.00  0.00      A    H
ATOM    654  H61 BMIMA  19      26.440  -1.146  17.587  1.00  0.00      A    H
ATOM    655  H62 BMIMA  19      27.463  -1.862  18.887  1.00  0.00      A    H
ATOM    666  N1  BMIMA  20      16.872  36.618  29.615  1.00  0.00      A    N
ATOM    667  N11 BMIMA  20      17.744  34.694  29.719  1.00  0.00      A    N
ATOM    668  C1  BMIMA  20      17.409  35.663  28.930  1.00  0.00      A    C
ATOM    669  H1  BMIMA  20      17.647  35.838  27.903  1.00  0.00      A    H
ATOM    670  C2  BMIMA  20      16.636  36.140  30.908  1.00  0.00      A    C
ATOM    671  H2  BMIMA  20      16.152  36.833  31.562  1.00  0.00      A    H
ATOM    672  C21 BMIMA  20      17.213  34.946  30.967  1.00  0.00      A    C
ATOM    673  H21 BMIMA  20      17.271  34.164  31.691  1.00  0.00      A    H
ATOM    674  C3  BMIMA  20      16.641  37.965  29.070  1.00  0.00      A    C
ATOM    675  H3  BMIMA  20      16.322  38.515  29.943  1.00  0.00      A    H
ATOM    676  H31 BMIMA  20      17.532  38.453  28.701  1.00  0.00      A    H
ATOM    677  H32 BMIMA  20      15.785  37.871  28.419  1.00  0.00      A    H
ATOM    678  C4  BMIMA  20      18.534  33.471  29.335  1.00  0.00      A    C
ATOM    679  H4  BMIMA  20      18.951  32.990  30.208  1.00  0.00      A    H
ATOM    680  H41 BMIMA  20      19.312  33.798  28.662  1.00  0.00      A    H
ATOM    681  C5  BMIMA  20      17.687  32.514  28.517  1.00  0.00      A    C
ATOM    682  H5  BMIMA  20      17.423  33.293  27.806  1.00  0.00      A    H
ATOM    683  H51 BMIMA  20      18.451  31.811  28.196  1.00  0.00      A    H
ATOM    684  C51 BMIMA  20      16.582  31.897  29.395  1.00  0.00      A    C
ATOM    685  H52 BMIMA  20      17.052  31.331  30.195  1.00  0.00      A    H
ATOM    686  H53 BMIMA  20      15.895  32.681  29.701  1.00  0.00      A    H
ATOM    687  C6  BMIMA  20      15.772  30.932  28.556  1.00  0.00      A    C
ATOM    688  H6  BMIMA  20      14.986  30.462  29.137  1.00  0.00      A    H
ATOM    689  H61 BMIMA  20      15.326  31.461  27.722  1.00  0.00      A    H
ATOM    690  H62 BMIMA  20      16.422  30.178  28.127  1.00  0.00      A    H
ATOM    701  N1  BMIMA  21      27.779  14.831  29.547  1.00  0.00      A    N
ATOM    702  N11 BMIMA  21      29.126  14.437  27.948  1.00  0.00      A    N
ATOM    703  C1  BMIMA  21      28.217  15.227  28.395  1.00  0.00      A    C
ATOM    704  H1  BMIMA  21      27.790  16.085  27.921  1.00  0.00      A    H
ATOM    705  C2  BMIMA  21      28.417  13.696  29.883  1.00  0.00      A    C
ATOM    706  H2  BMIMA  21      28.272  13.199  30.818  1.00  0.00      A    H
ATOM    707  C21 BMIMA  21      29.210  13.431  28.885  1.00  0.00      A    C
ATOM    708  H21 BMIMA  21      29.837  12.570  28.813  1.00  0.00      A    H
ATOM    709  C3  BMIMA  21      26.921  15.627  30.424  1.00  0.00      A    C
ATOM    710  H3  BMIMA  21      26.560  16.391  29.750  1.00  0.00      A    H
ATOM    711  H31 BMIMA  21      26.122  15.047  30.862  1.00  0.00      A    H
ATOM    712  H32 BMIMA  21      27.603  16.157  31.071  1.00  0.00      A    H
ATOM    713  C4  BMIMA  21      29.788  14.650  26.623  1.00  0.00      A    C
ATOM    714  H4  BMIMA  21      30.860  14.545  26.706  1.00  0.00      A    H
ATOM    715  H41 BMIMA  21      29.551  15.671  26.362  1.00  0.00      A    H
ATOM    716  C5  BMIMA  21      29.133  13.658  25.612  1.00  0.00      A    C
ATOM    717  H5  BMIMA  21      29.433  14.022  24.633  1.00  0.00      A    H
ATOM    718  H51 BMIMA  21      29.494  12.653  25.812  1.00  0.00      A    H
ATOM    719  C51 BMIMA  21      27.614  13.827  25.607  1.00  0.00      A    C
ATOM    720  H52 BMIMA  21      27.225  13.743  26.619  1.00  0.00      A    H
ATOM    721  H53 BMIMA  21      27.480  14.890  25.421  1.00  0.00      A    H
ATOM    722  C6  BMIMA  21      26.768  12.940  24.737  1.00  0.00      A    C
ATOM    723  H6  BMIMA  21      26.865  13.309  23.722  1.00  0.00      A    H
ATOM    724  H61 BMIMA  21      27.180  11.947  24.875  1.00  0.00      A    H
ATOM    725  H62 BMIMA  21      25.712  12.988  24.976  1.00  0.00      A    H
ATOM    736  N1  BMIMA  22      31.159   6.058   7.192  1.00  0.00      A    N
ATOM    737  N11 BMIMA  22      31.297   4.672   8.810  1.00  0.00      A    N
ATOM    738  C1  BMIMA  22      30.477   5.152   7.915  1.00  0.00      A    C
ATOM    739  H1  BMIMA  22      29.495   4.775   7.723  1.00  0.00      A    H
ATOM    740  C2  BMIMA  22      32.417   6.146   7.699  1.00  0.00      A    C
ATOM    741  H2  BMIMA  22      33.164   6.772   7.261  1.00  0.00      A    H
ATOM    742  C21 BMIMA  22      32.553   5.279   8.745  1.00  0.00      A    C
ATOM    743  H21 BMIMA  22      33.369   4.972   9.362  1.00  0.00      A    H
ATOM    744  C3  BMIMA  22      30.701   6.942   6.088  1.00  0.00      A    C
ATOM    745  H3  BMIMA  22      30.639   7.895   6.591  1.00  0.00      A    H
ATOM    746  H31 BMIMA  22      31.463   6.786   5.338  1.00  0.00      A    H
ATOM    747  H32 BMIMA  22      29.694   6.689   5.792  1.00  0.00      A    H
ATOM    748  C4  BMIMA  22      30.890   3.744   9.868  1.00  0.00      A    C
ATOM    749  H4  BMIMA  22      29.818   3.817   9.978  1.00  0.00      A    H
ATOM    750  H41 BMIMA  22      31.470   4.063  10.722  1.00  0.00      A    H
ATOM    751  C5  BMIMA  22      31.394   2.296   9.518  1.00  0.00      A    C
ATOM    752  H5  BMIMA  22      32.355   2.318   9.010  1.00  0.00      A    H
ATOM    753  H51 BMIMA  22      31.678   1.862  10.473  1.00  0.00      A    H
ATOM    754  C51 BMIMA  22      30.530   1.435   8.706  1.00  0.00      A    C
ATOM    755  H52 BMIMA  22      29.556   1.375   9.186  1.00  0.00      A    H
ATOM    756  H53 BMIMA  22      30.331   1.800   7.701  1.00  0.00      A    H
ATOM    757  C6  BMIMA  22      31.213   0.132   8.672  1.00  0.00      A    C
ATOM    758  H6  BMIMA  22      32.192  -0.030   8.236  1.00  0.00      A    H
ATOM    759  H61 BMIMA  22      31.275  -0.298   9.666  1.00  0.00      A    H
ATOM    760  H62 BMIMA  22      30.584  -0.615   8.202  1.00  0.00      A    H
ATOM    771  N1  BMIMA  23      33.663   8.444  30.789  1.00  0.00      A    N
ATOM    772  N11 BMIMA  23      32.318   7.678  29.344  1.00  0.00      A    N
ATOM    773  C1  BMIMA  23      32.967   8.807  29.697  1.00  0.00      A    C
ATOM    774  H1  BMIMA  23      33.022   9.736  29.172  1.00  0.00      A    H
ATOM    775  C2  BMIMA  23      33.335   7.182  31.169  1.00  0.00      A    C
ATOM    776  H2  BMIMA  23      33.685   6.670  32.038  1.00  0.00      A    H
ATOM    777  C21 BMIMA  23      32.406   6.763  30.364  1.00  0.00      A    C
ATOM    778  H21 BMIMA  23      31.906   5.820  30.314  1.00  0.00      A    H
ATOM    779  C3  BMIMA  23      34.516   9.422  31.542  1.00  0.00      A    C
ATOM    780  H3  BMIMA  23      33.870  10.158  31.999  1.00  0.00      A    H
ATOM    781  H31 BMIMA  23      35.041   8.869  32.307  1.00  0.00      A    H
ATOM    782  H32 BMIMA  23      35.174  10.017  30.926  1.00  0.00      A    H
ATOM    783  C4  BMIMA  23      31.494   7.460  28.128  1.00  0.00      A    C
ATOM    784  H4  BMIMA  23      31.806   6.489  27.774  1.00  0.00      A    H
ATOM    785  H41 BMIMA  23      31.893   8.328  27.624  1.00  0.00      A    H
ATOM    786  C5  BMIMA  23      30.006   7.556  28.362  1.00  0.00      A    C
ATOM    787  H5  BMIMA  23      29.403   7.357  27.480  1.00  0.00      A    H
ATOM    788  H51 BMIMA  23      29.706   6.730  29.002  1.00  0.00      A    H
ATOM    789  C51 BMIMA  23      29.505   8.831  29.064  1.00  0.00      A    C
ATOM    790  H52 BMIMA  23      29.699   8.716  30.127  1.00  0.00      A    H
ATOM    791  H53 BMIMA  23      30.023   9.712  28.693  1.00  0.00      A    H
ATOM    792  C6  BMIMA  23      28.029   9.113  28.794  1.00  0.00      A    C
ATOM    793  H6  BMIMA  23      27.574   9.867  29.426  1.00  0.00      A    H
ATOM    794  H61 BMIMA  23      27.934   9.516  27.792  1.00  0.00      A    H
ATOM    795  H62 BMIMA  23      27.485   8.180  28.876  1.00  0.00      A    H
ATOM    806  N1  BMIMA  24       6.458  33.984  19.176  1.00  0.00      A    N
ATOM    807  N11 BMIMA  24       5.272  35.051  20.672  1.00  0.00      A    N
ATOM    808  C1  BMIMA  24       6.451  34.951  20.101  1.00  0.00      A    C
ATOM    809  H1  BMIMA  24       7.201  35.694  20.265  1.00  0.00      A    H
ATOM    810  C2  BMIMA  24       5.191  33.460  19.128  1.00  0.00      A    C
ATOM    811  H2  BMIMA  24       4.856  32.705  18.451  1.00  0.00      A    H
ATOM    812  C21 BMIMA  24       4.506  34.021  20.158  1.00  0.00      A    C
ATOM    813  H21 BMIMA  24       3.556  33.696  20.522  1.00  0.00      A    H
ATOM    814  C3  BMIMA  24       7.636  33.696  18.357  1.00  0.00      A    C
ATOM    815  H3  BMIMA  24       7.994  32.725  18.669  1.00  0.00      A    H
ATOM    816  H31 BMIMA  24       7.267  33.599  17.347  1.00  0.00      A    H
ATOM    817  H32 BMIMA  24       8.304  34.505  18.612  1.00  0.00      A    H
ATOM    818  C4  BMIMA  24       5.002  36.228  21.562  1.00  0.00      A    C
ATOM    819  H4  BMIMA  24       3.975  36.562  21.548  1.00  0.00      A    H
ATOM    820  H41 BMIMA  24       5.628  36.957  21.069  1.00  0.00      A    H
ATOM    821  C5  BMIMA  24       5.556  35.909  22.920  1.00  0.00      A    C
ATOM    822  H5  BMIMA  24       4.776  36.143  23.641  1.00  0.00      A    H
ATOM    823  H51 BMIMA  24       5.833  34.859  22.965  1.00  0.00      A    H
ATOM    824  C51 BMIMA  24       6.814  36.635  23.395  1.00  0.00      A    C
ATOM    825  H52 BMIMA  24       6.991  36.208  24.379  1.00  0.00      A    H
ATOM    826  H53 BMIMA  24       7.785  36.422  22.957  1.00  0.00      A    H
ATOM    827  C6  BMIMA  24       6.733  38.120  23.351  1.00  0.00      A    C
ATOM    828  H6  BMIMA  24       7.272  38.597  24.162  1.00  0.00      A    H
ATOM    829  H61 BMIMA  24       7.154  38.571  22.460  1.00  0.00      A    H
ATOM    830  H62 BMIMA  24       5.751  38.554  23.503  1.00  0.00      A    H
ATOM    841  N1  BMIMA  25      26.588  10.656  -0.047  1.00  0.00      A    N
ATOM    842  N11 BMIMA  25      27.654   9.566   1.500  1.00  0.00      A    N
ATOM    843  C1  BMIMA  25      26.905   9.455   0.389  1.00  0.00      A    C
ATOM    844  H1  BMIMA  25      26.663   8.529  -0.087  1.00  0.00      A    H
ATOM    845  C2  BMIMA  25      27.113  11.530   0.800  1.00  0.00      A    C
ATOM    846  H2  BMIMA  25      26.888  12.565   0.665  1.00  0.00      A    H
ATOM    847  C21 BMIMA  25      27.873  10.923   1.683  1.00  0.00      A    C
ATOM    848  H21 BMIMA  25      28.547  11.305   2.418  1.00  0.00      A    H
ATOM    849  C3  BMIMA  25      25.759  11.007  -1.174  1.00  0.00      A    C
ATOM    850  H3  BMIMA  25      26.372  11.474  -1.931  1.00  0.00      A    H
ATOM    851  H31 BMIMA  25      25.311  10.087  -1.521  1.00  0.00      A    H
ATOM    852  H32 BMIMA  25      25.056  11.744  -0.816  1.00  0.00      A    H
ATOM    853  C4  BMIMA  25      28.280   8.443   2.298  1.00  0.00      A    C
ATOM    854  H4  BMIMA  25      27.584   7.623   2.201  1.00  0.00      A    H
ATOM    855  H41 BMIMA  25      28.334   8.655   3.355  1.00  0.00      A    H
ATOM    856  C5  BMIMA  25      29.677   8.156   1.761  1.00  0.00      A    C
ATOM    857  H5  BMIMA  25      29.991   7.207   2.188  1.00  0.00      A    H
ATOM    858  H51 BMIMA  25      29.643   8.089   0.677  1.00  0.00      A    H
ATOM    859  C51 BMIMA  25      30.691   9.260   2.119  1.00  0.00      A    C
ATOM    860  H52 BMIMA  25      30.321  10.157   1.629  1.00  0.00      A    H
ATOM    861  H53 BMIMA  25      30.798   9.508   3.172  1.00  0.00      A    H
ATOM    862  C6  BMIMA  25      32.031   8.965   1.568  1.00  0.00      A    C
ATOM    863  H6  BMIMA  25      32.531   8.165   2.102  1.00  0.00      A    H
ATOM    864  H61 BMIMA  25      32.099   8.548   0.570  1.00  0.00      A    H
ATOM    865  H62 BMIMA  25      32.679   9.833   1.613  1.00  0.00      A    H
ATOM    876  N1  BMIMA  26      36.698   8.716  19.399  1.00  0.00      A    N
ATOM    877  N11 BMIMA  26      38.339   9.934  18.846  1.00  0.00      A    N
ATOM    878  C1  BMIMA  26      37.984   8.928  19.621  1.00  0.00      A    C
ATOM    879  H1  BMIMA  26      38.635   8.295  20.186  1.00  0.00      A    H
ATOM    880  C2  BMIMA  26      36.197   9.617  18.463  1.00  0.00      A    C
ATOM    881  H2  BMIMA  26      35.179   9.663  18.141  1.00  0.00      A    H
ATOM    882  C21 BMIMA  26      37.236  10.330  18.092  1.00  0.00      A    C
ATOM    883  H21 BMIMA  26      37.327  11.207  17.490  1.00  0.00      A    H
ATOM    884  C3  BMIMA  26      35.975   7.594  20.018  1.00  0.00      A    C
ATOM    885  H3  BMIMA  26      35.842   6.867  19.231  1.00  0.00      A    H
ATOM    886  H31 BMIMA  26      36.541   7.046  20.756  1.00  0.00      A    H
ATOM    887  H32 BMIMA  26      35.052   7.895  20.492  1.00  0.00      A    H
ATOM    888  C4  BMIMA  26      39.643  10.652  18.807  1.00  0.00      A    C
ATOM    889  H4  BMIMA  26      40.128  10.365  19.728  1.00  0.00      A    H
ATOM    890  H41 BMIMA  26      39.334  11.687  18.791  1.00  0.00      A    H
ATOM    891  C5  BMIMA  26      40.568  10.356  17.620  1.00  0.00      A    C
ATOM    892  H5  BMIMA  26      40.358  11.056  16.815  1.00  0.00      A    H
ATOM    893  H51 BMIMA  26      41.593  10.499  17.951  1.00  0.00      A    H
ATOM    894  C51 BMIMA  26      40.357   8.928  17.128  1.00  0.00      A    C
ATOM    895  H52 BMIMA  26      40.468   8.231  17.955  1.00  0.00      A    H
ATOM    896  H53 BMIMA  26      39.336   8.796  16.780  1.00  0.00      A    H
ATOM    897  C6  BMIMA  26      41.411   8.532  16.160  1.00  0.00      A    C
ATOM    898  H6  BMIMA  26      41.551   7.459  16.096  1.00  0.00      A    H
ATOM    899  H61 BMIMA  26      41.142   8.886  15.171  1.00  0.00      A    H
ATOM    900  H62 BMIMA  26      42.343   9.066  16.307  1.00  0.00      A    H
ATOM    911  N1  BMIMA  27       8.069  40.984  22.146  1.00  0.00      A    N
ATOM    912  N11 BMIMA  27       6.292  41.712  21.253  1.00  0.00      A    N
ATOM    913  C1  BMIMA  27       7.339  40.984  21.055  1.00  0.00      A    C
ATOM    914  H1  BMIMA  27       7.619  40.577  20.107  1.00  0.00      A    H
ATOM    915  C2  BMIMA  27       7.479  41.756  23.057  1.00  0.00      A    C
ATOM    916  H2  BMIMA  27       7.864  42.146  23.974  1.00  0.00      A    H
ATOM    917  C21 BMIMA  27       6.277  42.019  22.595  1.00  0.00      A    C
ATOM    918  H21 BMIMA  27       5.466  42.612  22.956  1.00  0.00      A    H
ATOM    919  C3  BMIMA  27       9.378  40.414  22.242  1.00  0.00      A    C
ATOM    920  H3  BMIMA  27      10.155  41.164  22.270  1.00  0.00      A    H
ATOM    921  H31 BMIMA  27       9.412  39.762  23.102  1.00  0.00      A    H
ATOM    922  H32 BMIMA  27       9.657  39.697  21.484  1.00  0.00      A    H
ATOM    923  C4  BMIMA  27       5.070  41.747  20.359  1.00  0.00      A    C
ATOM    924  H4  BMIMA  27       5.441  41.867  19.352  1.00  0.00      A    H
ATOM    925  H41 BMIMA  27       4.631  42.697  20.627  1.00  0.00      A    H
ATOM    926  C5  BMIMA  27       4.188  40.420  20.413  1.00  0.00      A    C
ATOM    927  H5  BMIMA  27       3.622  40.361  19.487  1.00  0.00      A    H
ATOM    928  H51 BMIMA  27       4.771  39.507  20.500  1.00  0.00      A    H
ATOM    929  C51 BMIMA  27       2.982  40.442  21.360  1.00  0.00      A    C
ATOM    930  H52 BMIMA  27       2.395  39.532  21.261  1.00  0.00      A    H
ATOM    931  H53 BMIMA  27       3.266  40.640  22.390  1.00  0.00      A    H
ATOM    932  C6  BMIMA  27       1.883  41.471  20.937  1.00  0.00      A    C
ATOM    933  H6  BMIMA  27       2.155  42.445  21.326  1.00  0.00      A    H
ATOM    934  H61 BMIMA  27       1.765  41.574  19.864  1.00  0.00      A    H
ATOM    935  H62 BMIMA  27       0.889  41.290  21.331  1.00  0.00      A    H
ATOM    946  N1  BMIMA  28       7.534   8.503  45.922  1.00  0.00      A    N
ATOM    947  N11 BMIMA  28       6.979   8.520  43.851  1.00  0.00      A    N
ATOM    948  C1  BMIMA  28       7.390   7.763  44.887  1.00  0.00      A    C
ATOM    949  H1  BMIMA  28       7.419   6.696  44.950  1.00  0.00      A    H
ATOM    950  C2  BMIMA  28       7.616   9.862  45.464  1.00  0.00      A    C
ATOM    951  H2  BMIMA  28       7.826  10.713  46.074  1.00  0.00      A    H
ATOM    952  C21 BMIMA  28       7.253   9.835  44.160  1.00  0.00      A    C
ATOM    953  H21 BMIMA  28       7.178  10.602  43.420  1.00  0.00      A    H
ATOM    954  C3  BMIMA  28       7.811   8.061  47.283  1.00  0.00      A    C
ATOM    955  H3  BMIMA  28       7.469   8.872  47.909  1.00  0.00      A    H
ATOM    956  H31 BMIMA  28       7.245   7.198  47.602  1.00  0.00      A    H
ATOM    957  H32 BMIMA  28       8.812   7.792  47.588  1.00  0.00      A    H
ATOM    958  C4  BMIMA  28       6.466   8.124  42.527  1.00  0.00      A    C
ATOM    959  H4  BMIMA  28       6.458   7.045  42.496  1.00  0.00      A    H
ATOM    960  H41 BMIMA  28       7.237   8.388  41.819  1.00  0.00      A    H
ATOM    961  C5  BMIMA  28       5.121   8.681  42.101  1.00  0.00      A    C
ATOM    962  H5  BMIMA  28       4.290   8.072  42.447  1.00  0.00      A    H
ATOM    963  H51 BMIMA  28       4.895   9.585  42.661  1.00  0.00      A    H
ATOM    964  C51 BMIMA  28       5.067   8.853  40.610  1.00  0.00      A    C
ATOM    965  H52 BMIMA  28       5.702   9.697  40.349  1.00  0.00      A    H
ATOM    966  H53 BMIMA  28       5.560   8.062  40.051  1.00  0.00      A    H
ATOM    967  C6  BMIMA  28       3.683   9.061  40.128  1.00  0.00      A    C
ATOM    968  H6  BMIMA  28       3.684   9.087  39.044  1.00  0.00      A    H
ATOM    969  H61 BMIMA  28       3.007   8.306  40.514  1.00  0.00      A    H
ATOM    970  H62 BMIMA  28       3.287  10.063  40.248  1.00  0.00      A    H
ATOM    981  N1  BMIMA  29       8.660   2.418  44.530  1.00  0.00      A    N
ATOM    982  N11 BMIMA  29       9.316   3.511  46.257  1.00  0.00      A    N
ATOM    983  C1  BMIMA  29       8.967   3.612  45.000  1.00  0.00      A    C
ATOM    984  H1  BMIMA  29       8.790   4.541  44.502  1.00  0.00      A    H
ATOM    985  C2  BMIMA  29       9.033   1.472  45.453  1.00  0.00      A    C
ATOM    986  H2  BMIMA  29       8.985   0.439  45.187  1.00  0.00      A    H
ATOM    987  C21 BMIMA  29       9.504   2.122  46.482  1.00  0.00      A    C
ATOM    988  H21 BMIMA  29      10.048   1.875  47.368  1.00  0.00      A    H
ATOM    989  C3  BMIMA  29       8.414   2.153  43.095  1.00  0.00      A    C
ATOM    990  H3  BMIMA  29       8.601   3.096  42.603  1.00  0.00      A    H
ATOM    991  H31 BMIMA  29       9.211   1.491  42.787  1.00  0.00      A    H
ATOM    992  H32 BMIMA  29       7.443   1.709  42.931  1.00  0.00      A    H
ATOM    993  C4  BMIMA  29       9.728   4.606  47.169  1.00  0.00      A    C
ATOM    994  H4  BMIMA  29       9.438   4.371  48.182  1.00  0.00      A    H
ATOM    995  H41 BMIMA  29       9.144   5.504  47.037  1.00  0.00      A    H
ATOM    996  C5  BMIMA  29      11.231   4.892  47.234  1.00  0.00      A    C
ATOM    997  H5  BMIMA  29      11.541   4.773  46.198  1.00  0.00      A    H
ATOM    998  H51 BMIMA  29      11.483   5.916  47.498  1.00  0.00      A    H
ATOM    999  C51 BMIMA  29      12.117   4.001  48.043  1.00  0.00      A    C
ATOM   1000  H52 BMIMA  29      11.740   3.838  49.049  1.00  0.00      A    H
ATOM   1001  H53 BMIMA  29      12.072   3.000  47.621  1.00  0.00      A    H
ATOM   1002  C6  BMIMA  29      13.521   4.693  48.144  1.00  0.00      A    C
ATOM   1003  H6  BMIMA  29      14.153   4.710  47.263  1.00  0.00      A    H
ATOM   1004  H61 BMIMA  29      13.448   5.651  48.647  1.00  0.00      A    H
ATOM   1005  H62 BMIMA  29      14.026   4.064  48.867  1.00  0.00      A    H
ATOM   1016  N1  BMIMA  30      45.769  18.125  37.623  1.00  0.00      A    N
ATOM   1017  N11 BMIMA  30      47.278  18.100  36.135  1.00  0.00      A    N
ATOM   1018  C1  BMIMA  30      46.303  18.815  36.679  1.00  0.00      A    C
ATOM   1019  H1  BMIMA  30      46.155  19.874  36.651  1.00  0.00      A    H
ATOM   1020  C2  BMIMA  30      46.387  16.843  37.697  1.00  0.00      A    C
ATOM   1021  H2  BMIMA  30      46.121  16.054  38.366  1.00  0.00      A    H
ATOM   1022  C21 BMIMA  30      47.297  16.879  36.761  1.00  0.00      A    C
ATOM   1023  H21 BMIMA  30      48.052  16.196  36.441  1.00  0.00      A    H
ATOM   1024  C3  BMIMA  30      44.646  18.549  38.363  1.00  0.00      A    C
ATOM   1025  H3  BMIMA  30      44.558  19.621  38.267  1.00  0.00      A    H
ATOM   1026  H31 BMIMA  30      43.750  18.060  38.009  1.00  0.00      A    H
ATOM   1027  H32 BMIMA  30      44.624  18.236  39.397  1.00  0.00      A    H
ATOM   1028  C4  BMIMA  30      48.075  18.429  34.983  1.00  0.00      A    C
ATOM   1029  H4  BMIMA  30      48.928  17.772  34.891  1.00  0.00      A    H
ATOM   1030  H41 BMIMA  30      48.418  19.419  35.246  1.00  0.00      A    H
ATOM   1031  C5  BMIMA  30      47.330  18.379  33.639  1.00  0.00      A    C
ATOM   1032  H5  BMIMA  30      46.985  19.355  33.308  1.00  0.00      A    H
ATOM   1033  H51 BMIMA  30      48.086  18.084  32.917  1.00  0.00      A    H
ATOM   1034  C51 BMIMA  30      46.223  17.410  33.553  1.00  0.00      A    C
ATOM   1035  H52 BMIMA  30      46.566  16.417  33.830  1.00  0.00      A    H
ATOM   1036  H53 BMIMA  30      45.411  17.642  34.238  1.00  0.00      A    H
ATOM   1037  C6  BMIMA  30      45.750  17.354  32.096  1.00  0.00      A    C
ATOM   1038  H6  BMIMA  30      44.997  16.574  32.110  1.00  0.00      A    H
ATOM   1039  H61 BMIMA  30      45.373  18.262  31.639  1.00  0.00      A    H
ATOM   1040  H62 BMIMA  30      46.524  16.979  31.437  1.00  0.00      A    H
ATOM   1051  N1  BMIMA  31       7.291  14.491  35.257  1.00  0.00      A    N
ATOM   1052  N11 BMIMA  31       6.722  15.356  37.174  1.00  0.00      A    N
ATOM   1053  C1  BMIMA  31       6.849  15.620  35.878  1.00  0.00      A    C
ATOM   1054  H1  BMIMA  31       6.428  16.449  35.351  1.00  0.00      A    H
ATOM   1055  C2  BMIMA  31       7.578  13.548  36.239  1.00  0.00      A    C
ATOM   1056  H2  BMIMA  31       8.109  12.641  36.050  1.00  0.00      A    H
ATOM   1057  C21 BMIMA  31       7.277  14.108  37.374  1.00  0.00      A    C
ATOM   1058  H21 BMIMA  31       7.464  13.683  38.336  1.00  0.00      A    H
ATOM   1059  C3  BMIMA  31       7.516  14.358  33.780  1.00  0.00      A    C
ATOM   1060  H3  BMIMA  31       7.187  15.317  33.408  1.00  0.00      A    H
ATOM   1061  H31 BMIMA  31       8.563  14.147  33.617  1.00  0.00      A    H
ATOM   1062  H32 BMIMA  31       6.894  13.557  33.408  1.00  0.00      A    H
ATOM   1063  C4  BMIMA  31       6.185  16.183  38.266  1.00  0.00      A    C
ATOM   1064  H4  BMIMA  31       5.514  15.594  38.873  1.00  0.00      A    H
ATOM   1065  H41 BMIMA  31       5.489  16.863  37.796  1.00  0.00      A    H
ATOM   1066  C5  BMIMA  31       7.112  16.933  39.079  1.00  0.00      A    C
ATOM   1067  H5  BMIMA  31       7.919  16.315  39.466  1.00  0.00      A    H
ATOM   1068  H51 BMIMA  31       7.542  17.667  38.402  1.00  0.00      A    H
ATOM   1069  C51 BMIMA  31       6.360  17.695  40.135  1.00  0.00      A    C
ATOM   1070  H52 BMIMA  31       5.556  18.207  39.611  1.00  0.00      A    H
ATOM   1071  H53 BMIMA  31       5.931  17.010  40.862  1.00  0.00      A    H
ATOM   1072  C6  BMIMA  31       7.345  18.588  40.992  1.00  0.00      A    C
ATOM   1073  H6  BMIMA  31       8.205  18.105  41.441  1.00  0.00      A    H
ATOM   1074  H61 BMIMA  31       7.590  19.504  40.467  1.00  0.00      A    H
ATOM   1075  H62 BMIMA  31       6.807  18.810  41.906  1.00  0.00      A    H
ATOM   1086  N1  BMIMA  32      33.746   9.566  23.807  1.00  0.00      A    N
ATOM   1087  N11 BMIMA  32      33.078  11.622  24.124  1.00  0.00      A    N
ATOM   1088  C1  BMIMA  32      33.738  10.793  23.266  1.00  0.00      A    C
ATOM   1089  H1  BMIMA  32      34.204  10.905  22.311  1.00  0.00      A    H
ATOM   1090  C2  BMIMA  32      33.199   9.663  25.049  1.00  0.00      A    C
ATOM   1091  H2  BMIMA  32      33.321   8.841  25.720  1.00  0.00      A    H
ATOM   1092  C21 BMIMA  32      32.829  10.957  25.256  1.00  0.00      A    C
ATOM   1093  H21 BMIMA  32      32.419  11.481  26.091  1.00  0.00      A    H
ATOM   1094  C3  BMIMA  32      34.469   8.367  23.350  1.00  0.00      A    C
ATOM   1095  H3  BMIMA  32      33.742   7.584  23.512  1.00  0.00      A    H
ATOM   1096  H31 BMIMA  32      34.738   8.489  22.311  1.00  0.00      A    H
ATOM   1097  H32 BMIMA  32      35.385   8.243  23.908  1.00  0.00      A    H
ATOM   1098  C4  BMIMA  32      32.866  13.098  23.963  1.00  0.00      A    C
ATOM   1099  H4  BMIMA  32      32.103  13.514  24.606  1.00  0.00      A    H
ATOM   1100  H41 BMIMA  32      32.620  13.285  22.928  1.00  0.00      A    H
ATOM   1101  C5  BMIMA  32      34.171  13.876  24.258  1.00  0.00      A    C
ATOM   1102  H5  BMIMA  32      34.783  13.692  23.379  1.00  0.00      A    H
ATOM   1103  H51 BMIMA  32      33.875  14.913  24.120  1.00  0.00      A    H
ATOM   1104  C51 BMIMA  32      34.888  13.600  25.583  1.00  0.00      A    C
ATOM   1105  H52 BMIMA  32      34.378  13.921  26.488  1.00  0.00      A    H
ATOM   1106  H53 BMIMA  32      35.045  12.524  25.607  1.00  0.00      A    H
ATOM   1107  C6  BMIMA  32      36.327  14.205  25.674  1.00  0.00      A    C
ATOM   1108  H6  BMIMA  32      36.903  13.817  26.507  1.00  0.00      A    H
ATOM   1109  H61 BMIMA  32      36.959  14.067  24.805  1.00  0.00      A    H
ATOM   1110  H62 BMIMA  32      36.293  15.287  25.614  1.00  0.00      A    H
ATOM   1121  N1  BMIMA  33      37.780  43.019  12.263  1.00  0.00      A    N
ATOM   1122  N11 BMIMA  33      39.860  43.555  11.941  1.00  0.00      A    N
ATOM   1123  C1  BMIMA  33      38.974  42.578  11.991  1.00  0.00      A    C
ATOM   1124  H1  BMIMA  33      39.150  41.566  11.694  1.00  0.00      A    H
ATOM   1125  C2  BMIMA  33      37.911  44.350  12.637  1.00  0.00      A    C
ATOM   1126  H2  BMIMA  33      37.114  44.986  12.955  1.00  0.00      A    H
ATOM   1127  C21 BMIMA  33      39.232  44.646  12.460  1.00  0.00      A    C
ATOM   1128  H21 BMIMA  33      39.710  45.601  12.467  1.00  0.00      A    H
ATOM   1129  C3  BMIMA  33      36.499  42.303  12.257  1.00  0.00      A    C
ATOM   1130  H3  BMIMA  33      35.897  42.618  11.418  1.00  0.00      A    H
ATOM   1131  H31 BMIMA  33      36.655  41.260  12.023  1.00  0.00      A    H
ATOM   1132  H32 BMIMA  33      35.897  42.495  13.132  1.00  0.00      A    H
ATOM   1133  C4  BMIMA  33      41.207  43.545  11.335  1.00  0.00      A    C
ATOM   1134  H4  BMIMA  33      41.484  44.444  10.805  1.00  0.00      A    H
ATOM   1135  H41 BMIMA  33      41.222  42.703  10.659  1.00  0.00      A    H
ATOM   1136  C5  BMIMA  33      42.294  43.389  12.309  1.00  0.00      A    C
ATOM   1137  H5  BMIMA  33      43.145  42.943  11.800  1.00  0.00      A    H
ATOM   1138  H51 BMIMA  33      42.630  44.327  12.742  1.00  0.00      A    H
ATOM   1139  C51 BMIMA  33      41.933  42.503  13.492  1.00  0.00      A    C
ATOM   1140  H52 BMIMA  33      41.104  42.913  14.063  1.00  0.00      A    H
ATOM   1141  H53 BMIMA  33      41.623  41.522  13.141  1.00  0.00      A    H
ATOM   1142  C6  BMIMA  33      43.209  42.286  14.367  1.00  0.00      A    C
ATOM   1143  H6  BMIMA  33      43.432  43.059  15.094  1.00  0.00      A    H
ATOM   1144  H61 BMIMA  33      43.138  41.416  15.010  1.00  0.00      A    H
ATOM   1145  H62 BMIMA  33      44.105  42.258  13.759  1.00  0.00      A    H
ATOM   1156  N1  BMIMA  34       4.662  16.529  22.721  1.00  0.00      A    N
ATOM   1157  N11 BMIMA  34       3.635  17.198  20.915  1.00  0.00      A    N
ATOM   1158  C1  BMIMA  34       3.661  16.256  21.858  1.00  0.00      A    C
ATOM   1159  H1  BMIMA  34       2.966  15.451  21.966  1.00  0.00      A    H
ATOM   1160  C2  BMIMA  34       5.300  17.708  22.305  1.00  0.00      A    C
ATOM   1161  H2  BMIMA  34       6.196  18.189  22.632  1.00  0.00      A    H
ATOM   1162  C21 BMIMA  34       4.618  18.102  21.193  1.00  0.00      A    C
ATOM   1163  H21 BMIMA  34       4.866  18.914  20.544  1.00  0.00      A    H
ATOM   1164  C3  BMIMA  34       5.062  15.694  23.884  1.00  0.00      A    C
ATOM   1165  H3  BMIMA  34       4.451  14.805  23.935  1.00  0.00      A    H
ATOM   1166  H31 BMIMA  34       6.105  15.417  23.866  1.00  0.00      A    H
ATOM   1167  H32 BMIMA  34       4.947  16.227  24.816  1.00  0.00      A    H
ATOM   1168  C4  BMIMA  34       2.574  17.345  19.925  1.00  0.00      A    C
ATOM   1169  H4  BMIMA  34       2.110  16.370  19.915  1.00  0.00      A    H
ATOM   1170  H41 BMIMA  34       3.114  17.485  19.000  1.00  0.00      A    H
ATOM   1171  C5  BMIMA  34       1.546  18.498  20.010  1.00  0.00      A    C
ATOM   1172  H5  BMIMA  34       0.669  18.211  20.584  1.00  0.00      A    H
ATOM   1173  H51 BMIMA  34       1.905  19.419  20.461  1.00  0.00      A    H
ATOM   1174  C51 BMIMA  34       0.960  18.820  18.659  1.00  0.00      A    C
ATOM   1175  H52 BMIMA  34       1.603  19.429  18.029  1.00  0.00      A    H
ATOM   1176  H53 BMIMA  34       0.726  17.867  18.192  1.00  0.00      A    H
ATOM   1177  C6  BMIMA  34      -0.358  19.642  18.732  1.00  0.00      A    C
ATOM   1178  H6  BMIMA  34      -1.082  19.234  18.036  1.00  0.00      A    H
ATOM   1179  H61 BMIMA  34      -0.613  19.692  19.784  1.00  0.00      A    H
ATOM   1180  H62 BMIMA  34      -0.232  20.706  18.571  1.00  0.00      A    H
ATOM   1191  N1  BMIMA  35      41.403  35.670  48.745  1.00  0.00      A    N
ATOM   1192  N11 BMIMA  35      40.333  37.196  47.696  1.00  0.00      A    N
ATOM   1193  C1  BMIMA  35      40.516  35.908  47.823  1.00  0.00      A    C
ATOM   1194  H1  BMIMA  35      40.189  35.160  47.133  1.00  0.00      A    H
ATOM   1195  C2  BMIMA  35      41.683  36.850  49.419  1.00  0.00      A    C
ATOM   1196  H2  BMIMA  35      42.303  36.819  50.288  1.00  0.00      A    H
ATOM   1197  C21 BMIMA  35      41.059  37.800  48.752  1.00  0.00      A    C
ATOM   1198  H21 BMIMA  35      40.887  38.848  48.867  1.00  0.00      A    H
ATOM   1199  C3  BMIMA  35      42.002  34.369  48.981  1.00  0.00      A    C
ATOM   1200  H3  BMIMA  35      41.178  33.698  49.176  1.00  0.00      A    H
ATOM   1201  H31 BMIMA  35      42.510  34.012  48.098  1.00  0.00      A    H
ATOM   1202  H32 BMIMA  35      42.712  34.486  49.786  1.00  0.00      A    H
ATOM   1203  C4  BMIMA  35      39.721  37.880  46.586  1.00  0.00      A    C
ATOM   1204  H4  BMIMA  35      39.237  38.791  46.907  1.00  0.00      A    H
ATOM   1205  H41 BMIMA  35      38.953  37.194  46.258  1.00  0.00      A    H
ATOM   1206  C5  BMIMA  35      40.750  38.241  45.521  1.00  0.00      A    C
ATOM   1207  H5  BMIMA  35      41.053  37.267  45.145  1.00  0.00      A    H
ATOM   1208  H51 BMIMA  35      40.303  38.726  44.656  1.00  0.00      A    H
ATOM   1209  C51 BMIMA  35      42.003  39.011  46.113  1.00  0.00      A    C
ATOM   1210  H52 BMIMA  35      41.795  39.826  46.801  1.00  0.00      A    H
ATOM   1211  H53 BMIMA  35      42.562  38.279  46.691  1.00  0.00      A    H
ATOM   1212  C6  BMIMA  35      42.787  39.538  44.907  1.00  0.00      A    C
ATOM   1213  H6  BMIMA  35      42.253  40.377  44.477  1.00  0.00      A    H
ATOM   1214  H61 BMIMA  35      43.699  39.938  45.335  1.00  0.00      A    H
ATOM   1215  H62 BMIMA  35      42.994  38.779  44.161  1.00  0.00      A    H
ATOM   1226  N1  BMIMA  36      43.176  39.894  36.616  1.00  0.00      A    N
ATOM   1227  N11 BMIMA  36      42.210  38.124  37.338  1.00  0.00      A    N
ATOM   1228  C1  BMIMA  36      42.288  39.392  37.414  1.00  0.00      A    C
ATOM   1229  H1  BMIMA  36      41.667  39.985  38.050  1.00  0.00      A    H
ATOM   1230  C2  BMIMA  36      43.756  38.809  36.041  1.00  0.00      A    C
ATOM   1231  H2  BMIMA  36      44.491  38.963  35.281  1.00  0.00      A    H
ATOM   1232  C21 BMIMA  36      43.222  37.660  36.524  1.00  0.00      A    C
ATOM   1233  H21 BMIMA  36      43.445  36.640  36.299  1.00  0.00      A    H
ATOM   1234  C3  BMIMA  36      43.686  41.239  36.602  1.00  0.00      A    C
ATOM   1235  H3  BMIMA  36      44.709  41.212  36.258  1.00  0.00      A    H
ATOM   1236  H31 BMIMA  36      43.214  41.755  35.779  1.00  0.00      A    H
ATOM   1237  H32 BMIMA  36      43.522  41.734  37.548  1.00  0.00      A    H
ATOM   1238  C4  BMIMA  36      41.374  37.333  38.280  1.00  0.00      A    C
ATOM   1239  H4  BMIMA  36      40.655  36.750  37.724  1.00  0.00      A    H
ATOM   1240  H41 BMIMA  36      40.874  38.076  38.882  1.00  0.00      A    H
ATOM   1241  C5  BMIMA  36      42.299  36.445  39.122  1.00  0.00      A    C
ATOM   1242  H5  BMIMA  36      43.328  36.765  38.978  1.00  0.00      A    H
ATOM   1243  H51 BMIMA  36      42.167  36.556  40.195  1.00  0.00      A    H
ATOM   1244  C51 BMIMA  36      42.202  34.975  38.748  1.00  0.00      A    C
ATOM   1245  H52 BMIMA  36      41.135  34.771  38.805  1.00  0.00      A    H
ATOM   1246  H53 BMIMA  36      42.408  34.945  37.681  1.00  0.00      A    H
ATOM   1247  C6  BMIMA  36      43.074  34.035  39.537  1.00  0.00      A    C
ATOM   1248  H6  BMIMA  36      42.944  32.990  39.281  1.00  0.00      A    H
ATOM   1249  H61 BMIMA  36      44.120  34.319  39.544  1.00  0.00      A    H
ATOM   1250  H62 BMIMA  36      42.874  34.038  40.602  1.00  0.00      A    H
ATOM   1261  N1  BMIMA  37      18.627  16.393  25.499  1.00  0.00      A    N
ATOM   1262  N11 BMIMA  37      19.127  18.126  24.334  1.00  0.00      A    N
ATOM   1263  C1  BMIMA  37      19.390  16.799  24.521  1.00  0.00      A    C
ATOM   1264  H1  BMIMA  37      20.053  16.177  23.958  1.00  0.00      A    H
ATOM   1265  C2  BMIMA  37      17.875  17.441  25.977  1.00  0.00      A    C
ATOM   1266  H2  BMIMA  37      17.125  17.364  26.733  1.00  0.00      A    H
ATOM   1267  C21 BMIMA  37      18.215  18.524  25.295  1.00  0.00      A    C
ATOM   1268  H21 BMIMA  37      17.788  19.502  25.280  1.00  0.00      A    H
ATOM   1269  C3  BMIMA  37      18.560  14.990  25.995  1.00  0.00      A    C
ATOM   1270  H3  BMIMA  37      17.886  14.918  26.837  1.00  0.00      A    H
ATOM   1271  H31 BMIMA  37      18.299  14.252  25.251  1.00  0.00      A    H
ATOM   1272  H32 BMIMA  37      19.531  14.687  26.358  1.00  0.00      A    H
ATOM   1273  C4  BMIMA  37      19.674  19.092  23.365  1.00  0.00      A    C
ATOM   1274  H4  BMIMA  37      20.705  18.776  23.316  1.00  0.00      A    H
ATOM   1275  H41 BMIMA  37      19.589  20.104  23.731  1.00  0.00      A    H
ATOM   1276  C5  BMIMA  37      19.028  18.955  22.040  1.00  0.00      A    C
ATOM   1277  H5  BMIMA  37      18.956  17.890  21.835  1.00  0.00      A    H
ATOM   1278  H51 BMIMA  37      18.081  19.485  22.100  1.00  0.00      A    H
ATOM   1279  C51 BMIMA  37      19.804  19.665  20.927  1.00  0.00      A    C
ATOM   1280  H52 BMIMA  37      19.712  20.743  21.026  1.00  0.00      A    H
ATOM   1281  H53 BMIMA  37      20.823  19.376  21.172  1.00  0.00      A    H
ATOM   1282  C6  BMIMA  37      19.301  19.251  19.560  1.00  0.00      A    C
ATOM   1283  H6  BMIMA  37      19.992  19.677  18.841  1.00  0.00      A    H
ATOM   1284  H61 BMIMA  37      19.255  18.168  19.533  1.00  0.00      A    H
ATOM   1285  H62 BMIMA  37      18.278  19.539  19.349  1.00  0.00      A    H
ATOM   1296  N1  BMIMA  38      22.761  39.214  14.606  1.00  0.00      A    N
ATOM   1297  N11 BMIMA  38      22.580  40.827  16.068  1.00  0.00      A    N
ATOM   1298  C1  BMIMA  38      22.103  40.298  14.935  1.00  0.00      A    C
ATOM   1299  H1  BMIMA  38      21.252  40.687  14.418  1.00  0.00      A    H
ATOM   1300  C2  BMIMA  38      23.691  39.025  15.569  1.00  0.00      A    C
ATOM   1301  H2  BMIMA  38      24.434  38.262  15.495  1.00  0.00      A    H
ATOM   1302  C21 BMIMA  38      23.591  40.024  16.454  1.00  0.00      A    C
ATOM   1303  H21 BMIMA  38      24.069  40.281  17.373  1.00  0.00      A    H
ATOM   1304  C3  BMIMA  38      22.722  38.364  13.429  1.00  0.00      A    C
ATOM   1305  H3  BMIMA  38      22.418  37.424  13.865  1.00  0.00      A    H
ATOM   1306  H31 BMIMA  38      21.939  38.681  12.756  1.00  0.00      A    H
ATOM   1307  H32 BMIMA  38      23.713  38.328  13.000  1.00  0.00      A    H
ATOM   1308  C4  BMIMA  38      22.233  42.093  16.689  1.00  0.00      A    C
ATOM   1309  H4  BMIMA  38      22.647  42.006  17.683  1.00  0.00      A    H
ATOM   1310  H41 BMIMA  38      21.157  42.182  16.713  1.00  0.00      A    H
ATOM   1311  C5  BMIMA  38      22.567  43.460  16.060  1.00  0.00      A    C
ATOM   1312  H5  BMIMA  38      21.775  43.562  15.323  1.00  0.00      A    H
ATOM   1313  H51 BMIMA  38      22.488  44.227  16.826  1.00  0.00      A    H
ATOM   1314  C51 BMIMA  38      23.968  43.458  15.513  1.00  0.00      A    C
ATOM   1315  H52 BMIMA  38      24.640  43.338  16.359  1.00  0.00      A    H
ATOM   1316  H53 BMIMA  38      24.061  42.655  14.787  1.00  0.00      A    H
ATOM   1317  C6  BMIMA  38      24.408  44.807  15.015  1.00  0.00      A    C
ATOM   1318  H6  BMIMA  38      24.295  45.569  15.778  1.00  0.00      A    H
ATOM   1319  H61 BMIMA  38      25.463  44.786  14.766  1.00  0.00      A    H
ATOM   1320  H62 BMIMA  38      23.911  45.127  14.107  1.00  0.00      A    H
ATOM   1331  N1  BMIMA  39       4.231   8.176  18.935  1.00  0.00      A    N
ATOM   1332  N11 BMIMA  39       6.247   7.599  19.254  1.00  0.00      A    N
ATOM   1333  C1  BMIMA  39       5.374   8.581  19.420  1.00  0.00      A    C
ATOM   1334  H1  BMIMA  39       5.553   9.512  19.914  1.00  0.00      A    H
ATOM   1335  C2  BMIMA  39       4.374   6.959  18.327  1.00  0.00      A    C
ATOM   1336  H2  BMIMA  39       3.526   6.540  17.830  1.00  0.00      A    H
ATOM   1337  C21 BMIMA  39       5.621   6.625  18.507  1.00  0.00      A    C
ATOM   1338  H21 BMIMA  39       6.135   5.781  18.101  1.00  0.00      A    H
ATOM   1339  C3  BMIMA  39       2.902   8.805  19.151  1.00  0.00      A    C
ATOM   1340  H3  BMIMA  39       2.731   9.389  18.258  1.00  0.00      A    H
ATOM   1341  H31 BMIMA  39       2.269   7.954  19.353  1.00  0.00      A    H
ATOM   1342  H32 BMIMA  39       2.925   9.394  20.057  1.00  0.00      A    H
ATOM   1343  C4  BMIMA  39       7.701   7.585  19.539  1.00  0.00      A    C
ATOM   1344  H4  BMIMA  39       8.110   6.585  19.525  1.00  0.00      A    H
ATOM   1345  H41 BMIMA  39       7.767   7.952  20.552  1.00  0.00      A    H
ATOM   1346  C5  BMIMA  39       8.499   8.659  18.800  1.00  0.00      A    C
ATOM   1347  H5  BMIMA  39       8.496   8.430  17.737  1.00  0.00      A    H
ATOM   1348  H51 BMIMA  39       7.946   9.580  18.965  1.00  0.00      A    H
ATOM   1349  C51 BMIMA  39       9.854   9.026  19.210  1.00  0.00      A    C
ATOM   1350  H52 BMIMA  39       9.789   9.277  20.266  1.00  0.00      A    H
ATOM   1351  H53 BMIMA  39      10.567   8.221  19.050  1.00  0.00      A    H
ATOM   1352  C6  BMIMA  39      10.465  10.220  18.418  1.00  0.00      A    C
ATOM   1353  H6  BMIMA  39       9.772  11.028  18.624  1.00  0.00      A    H
ATOM   1354  H61 BMIMA  39      11.443  10.432  18.834  1.00  0.00      A    H
ATOM   1355  H62 BMIMA  39      10.538   9.955  17.370  1.00  0.00      A    H
ATOM   1366  N1  BMIMA  40      12.410  11.513  21.979  1.00  0.00      A    N
ATOM   1367  N11 BMIMA  40      12.074   9.402  22.178  1.00  0.00      A    N
ATOM   1368  C1  BMIMA  40      11.743  10.578  22.623  1.00  0.00      A    C
ATOM   1369  H1  BMIMA  40      10.886  10.769  23.233  1.00  0.00      A    H
ATOM   1370  C2  BMIMA  40      13.244  10.897  21.108  1.00  0.00      A    C
ATOM   1371  H2  BMIMA  40      13.915  11.470  20.506  1.00  0.00      A    H
ATOM   1372  C21 BMIMA  40      13.076   9.546  21.247  1.00  0.00      A    C
ATOM   1373  H21 BMIMA  40      13.457   8.695  20.725  1.00  0.00      A    H
ATOM   1374  C3  BMIMA  40      12.266  12.956  22.128  1.00  0.00      A    C
ATOM   1375  H3  BMIMA  40      12.325  13.374  21.134  1.00  0.00      A    H
ATOM   1376  H31 BMIMA  40      11.281  13.128  22.537  1.00  0.00      A    H
ATOM   1377  H32 BMIMA  40      13.022  13.465  22.706  1.00  0.00      A    H
ATOM   1378  C4  BMIMA  40      11.630   8.157  22.796  1.00  0.00      A    C
ATOM   1379  H4  BMIMA  40      11.049   7.574  22.097  1.00  0.00      A    H
ATOM   1380  H41 BMIMA  40      11.040   8.470  23.644  1.00  0.00      A    H
ATOM   1381  C5  BMIMA  40      12.632   7.106  23.303  1.00  0.00      A    C
ATOM   1382  H5  BMIMA  40      12.237   6.706  24.233  1.00  0.00      A    H
ATOM   1383  H51 BMIMA  40      12.703   6.313  22.562  1.00  0.00      A    H
ATOM   1384  C51 BMIMA  40      14.067   7.682  23.706  1.00  0.00      A    C
ATOM   1385  H52 BMIMA  40      14.705   8.205  22.998  1.00  0.00      A    H
ATOM   1386  H53 BMIMA  40      13.793   8.436  24.439  1.00  0.00      A    H
ATOM   1387  C6  BMIMA  40      14.748   6.555  24.581  1.00  0.00      A    C
ATOM   1388  H6  BMIMA  40      15.131   6.975  25.504  1.00  0.00      A    H
ATOM   1389  H61 BMIMA  40      14.030   5.768  24.781  1.00  0.00      A    H
ATOM   1390  H62 BMIMA  40      15.517   6.168  23.922  1.00  0.00      A    H
ATOM   1401  N1  BMIMA  41      14.224  28.885  16.611  1.00  0.00      A    N
ATOM   1402  N11 BMIMA  41      12.555  27.749  15.850  1.00  0.00      A    N
ATOM   1403  C1  BMIMA  41      13.121  28.229  16.919  1.00  0.00      A    C
ATOM   1404  H1  BMIMA  41      12.789  28.160  17.932  1.00  0.00      A    H
ATOM   1405  C2  BMIMA  41      14.266  29.005  15.201  1.00  0.00      A    C
ATOM   1406  H2  BMIMA  41      15.021  29.530  14.658  1.00  0.00      A    H
ATOM   1407  C21 BMIMA  41      13.211  28.291  14.792  1.00  0.00      A    C
ATOM   1408  H21 BMIMA  41      12.820  28.026  13.834  1.00  0.00      A    H
ATOM   1409  C3  BMIMA  41      14.915  29.722  17.553  1.00  0.00      A    C
ATOM   1410  H3  BMIMA  41      15.966  29.483  17.480  1.00  0.00      A    H
ATOM   1411  H31 BMIMA  41      14.987  30.751  17.232  1.00  0.00      A    H
ATOM   1412  H32 BMIMA  41      14.387  29.715  18.495  1.00  0.00      A    H
ATOM   1413  C4  BMIMA  41      11.341  26.977  15.716  1.00  0.00      A    C
ATOM   1414  H4  BMIMA  41      10.879  27.185  14.762  1.00  0.00      A    H
ATOM   1415  H41 BMIMA  41      10.673  27.154  16.545  1.00  0.00      A    H
ATOM   1416  C5  BMIMA  41      11.566  25.447  15.655  1.00  0.00      A    C
ATOM   1417  H5  BMIMA  41      10.731  24.854  16.018  1.00  0.00      A    H
ATOM   1418  H51 BMIMA  41      11.813  25.303  14.606  1.00  0.00      A    H
ATOM   1419  C51 BMIMA  41      12.672  24.948  16.472  1.00  0.00      A    C
ATOM   1420  H52 BMIMA  41      13.585  25.183  15.931  1.00  0.00      A    H
ATOM   1421  H53 BMIMA  41      12.692  25.466  17.428  1.00  0.00      A    H
ATOM   1422  C6  BMIMA  41      12.598  23.489  16.635  1.00  0.00      A    C
ATOM   1423  H6  BMIMA  41      13.473  23.131  17.166  1.00  0.00      A    H
ATOM   1424  H61 BMIMA  41      11.718  23.178  17.186  1.00  0.00      A    H
ATOM   1425  H62 BMIMA  41      12.678  22.924  15.714  1.00  0.00      A    H
ATOM   1436  N1  BMIMA  42      37.493  26.365  18.856  1.00  0.00      A    N
ATOM   1437  N11 BMIMA  42      39.389  25.551  19.656  1.00  0.00      A    N
ATOM   1438  C1  BMIMA  42      38.635  26.613  19.428  1.00  0.00      A    C
ATOM   1439  H1  BMIMA  42      38.941  27.562  19.813  1.00  0.00      A    H
ATOM   1440  C2  BMIMA  42      37.455  24.979  18.766  1.00  0.00      A    C
ATOM   1441  H2  BMIMA  42      36.585  24.547  18.321  1.00  0.00      A    H
ATOM   1442  C21 BMIMA  42      38.680  24.482  19.182  1.00  0.00      A    C
ATOM   1443  H21 BMIMA  42      39.078  23.499  19.306  1.00  0.00      A    H
ATOM   1444  C3  BMIMA  42      36.298  27.290  18.740  1.00  0.00      A    C
ATOM   1445  H3  BMIMA  42      35.896  27.280  17.738  1.00  0.00      A    H
ATOM   1446  H31 BMIMA  42      35.605  27.157  19.558  1.00  0.00      A    H
ATOM   1447  H32 BMIMA  42      36.654  28.301  18.872  1.00  0.00      A    H
ATOM   1448  C4  BMIMA  42      40.531  25.445  20.596  1.00  0.00      A    C
ATOM   1449  H4  BMIMA  42      40.988  26.422  20.649  1.00  0.00      A    H
ATOM   1450  H41 BMIMA  42      41.327  24.815  20.229  1.00  0.00      A    H
ATOM   1451  C5  BMIMA  42      40.145  24.895  21.991  1.00  0.00      A    C
ATOM   1452  H5  BMIMA  42      41.100  24.682  22.464  1.00  0.00      A    H
ATOM   1453  H51 BMIMA  42      39.522  25.565  22.578  1.00  0.00      A    H
ATOM   1454  C51 BMIMA  42      39.386  23.492  21.920  1.00  0.00      A    C
ATOM   1455  H52 BMIMA  42      38.439  23.596  21.397  1.00  0.00      A    H
ATOM   1456  H53 BMIMA  42      39.990  22.778  21.366  1.00  0.00      A    H
ATOM   1457  C6  BMIMA  42      39.175  22.867  23.346  1.00  0.00      A    C
ATOM   1458  H6  BMIMA  42      38.502  23.468  23.947  1.00  0.00      A    H
ATOM   1459  H61 BMIMA  42      38.687  21.899  23.366  1.00  0.00      A    H
ATOM   1460  H62 BMIMA  42      40.100  22.695  23.885  1.00  0.00      A    H
ATOM   1471  N1  BMIMA  43      46.342  39.847  31.831  1.00  0.00      A    N
ATOM   1472  N11 BMIMA  43      47.884  41.323  31.502  1.00  0.00      A    N
ATOM   1473  C1  BMIMA  43      47.574  40.222  32.106  1.00  0.00      A    C
ATOM   1474  H1  BMIMA  43      48.273  39.682  32.707  1.00  0.00      A    H
ATOM   1475  C2  BMIMA  43      45.907  40.643  30.772  1.00  0.00      A    C
ATOM   1476  H2  BMIMA  43      44.993  40.573  30.224  1.00  0.00      A    H
ATOM   1477  C21 BMIMA  43      46.827  41.610  30.661  1.00  0.00      A    C
ATOM   1478  H21 BMIMA  43      46.715  42.473  30.042  1.00  0.00      A    H
ATOM   1479  C3  BMIMA  43      45.671  38.684  32.369  1.00  0.00      A    C
ATOM   1480  H3  BMIMA  43      46.394  37.882  32.347  1.00  0.00      A    H
ATOM   1481  H31 BMIMA  43      45.452  39.082  33.349  1.00  0.00      A    H
ATOM   1482  H32 BMIMA  43      44.790  38.323  31.859  1.00  0.00      A    H
ATOM   1483  C4  BMIMA  43      48.921  42.314  31.823  1.00  0.00      A    C
ATOM   1484  H4  BMIMA  43      48.901  43.129  31.114  1.00  0.00      A    H
ATOM   1485  H41 BMIMA  43      49.844  41.756  31.778  1.00  0.00      A    H
ATOM   1486  C5  BMIMA  43      48.654  42.962  33.205  1.00  0.00      A    C
ATOM   1487  H5  BMIMA  43      49.171  43.907  33.358  1.00  0.00      A    H
ATOM   1488  H51 BMIMA  43      47.649  43.376  33.231  1.00  0.00      A    H
ATOM   1489  C51 BMIMA  43      48.731  41.987  34.378  1.00  0.00      A    C
ATOM   1490  H52 BMIMA  43      47.844  41.359  34.375  1.00  0.00      A    H
ATOM   1491  H53 BMIMA  43      49.616  41.362  34.291  1.00  0.00      A    H
ATOM   1492  C6  BMIMA  43      48.724  42.625  35.751  1.00  0.00      A    C
ATOM   1493  H6  BMIMA  43      49.605  43.226  35.944  1.00  0.00      A    H
ATOM   1494  H61 BMIMA  43      47.961  43.368  35.954  1.00  0.00      A    H
ATOM   1495  H62 BMIMA  43      48.639  41.927  36.576  1.00  0.00      A    H
ATOM   1506  N1  BMIMA  44      30.665  29.591   5.305  1.00  0.00      A    N
ATOM   1507  N11 BMIMA  44      30.966  31.255   6.655  1.00  0.00      A    N
ATOM   1508  C1  BMIMA  44      31.564  30.372   5.920  1.00  0.00      A    C
ATOM   1509  H1  BMIMA  44      32.628  30.270   5.944  1.00  0.00      A    H
ATOM   1510  C2  BMIMA  44      29.395  30.058   5.589  1.00  0.00      A    C
ATOM   1511  H2  BMIMA  44      28.452  29.612   5.360  1.00  0.00      A    H
ATOM   1512  C21 BMIMA  44      29.630  31.140   6.413  1.00  0.00      A    C
ATOM   1513  H21 BMIMA  44      28.867  31.742   6.856  1.00  0.00      A    H
ATOM   1514  C3  BMIMA  44      30.968  28.348   4.599  1.00  0.00      A    C
ATOM   1515  H3  BMIMA  44      30.573  27.498   5.136  1.00  0.00      A    H
ATOM   1516  H31 BMIMA  44      30.471  28.423   3.643  1.00  0.00      A    H
ATOM   1517  H32 BMIMA  44      32.003  28.149   4.366  1.00  0.00      A    H
ATOM   1518  C4  BMIMA  44      31.480  32.276   7.536  1.00  0.00      A    C
ATOM   1519  H4  BMIMA  44      32.550  32.166   7.627  1.00  0.00      A    H
ATOM   1520  H41 BMIMA  44      31.011  32.251   8.509  1.00  0.00      A    H
ATOM   1521  C5  BMIMA  44      31.098  33.636   7.086  1.00  0.00      A    C
ATOM   1522  H5  BMIMA  44      30.039  33.823   7.241  1.00  0.00      A    H
ATOM   1523  H51 BMIMA  44      31.726  34.222   7.753  1.00  0.00      A    H
ATOM   1524  C51 BMIMA  44      31.521  33.952   5.638  1.00  0.00      A    C
ATOM   1525  H52 BMIMA  44      32.572  34.230   5.608  1.00  0.00      A    H
ATOM   1526  H53 BMIMA  44      31.282  33.137   4.960  1.00  0.00      A    H
ATOM   1527  C6  BMIMA  44      30.815  35.181   5.143  1.00  0.00      A    C
ATOM   1528  H6  BMIMA  44      30.937  36.095   5.714  1.00  0.00      A    H
ATOM   1529  H61 BMIMA  44      31.205  35.265   4.135  1.00  0.00      A    H
ATOM   1530  H62 BMIMA  44      29.734  35.107   5.098  1.00  0.00      A    H
ATOM   1541  N1  BMIMA  45      43.327  42.172  26.287  1.00  0.00      A    N
ATOM   1542  N11 BMIMA  45      42.331  40.306  26.051  1.00  0.00      A    N
ATOM   1543  C1  BMIMA  45      42.499  41.512  25.556  1.00  0.00      A    C
ATOM   1544  H1  BMIMA  45      42.158  41.831  24.594  1.00  0.00      A    H
ATOM   1545  C2  BMIMA  45      43.781  41.389  27.326  1.00  0.00      A    C
ATOM   1546  H2  BMIMA  45      44.545  41.736  27.988  1.00  0.00      A    H
ATOM   1547  C21 BMIMA  45      43.126  40.173  27.188  1.00  0.00      A    C
ATOM   1548  H21 BMIMA  45      43.093  39.256  27.735  1.00  0.00      A    H
ATOM   1549  C3  BMIMA  45      43.642  43.580  26.042  1.00  0.00      A    C
ATOM   1550  H3  BMIMA  45      42.962  44.090  25.376  1.00  0.00      A    H
ATOM   1551  H31 BMIMA  45      43.604  44.082  26.998  1.00  0.00      A    H
ATOM   1552  H32 BMIMA  45      44.582  43.635  25.513  1.00  0.00      A    H
ATOM   1553  C4  BMIMA  45      41.363  39.356  25.541  1.00  0.00      A    C
ATOM   1554  H4  BMIMA  45      40.479  39.971  25.466  1.00  0.00      A    H
ATOM   1555  H41 BMIMA  45      41.215  38.649  26.344  1.00  0.00      A    H
ATOM   1556  C5  BMIMA  45      41.528  38.729  24.186  1.00  0.00      A    C
ATOM   1557  H5  BMIMA  45      42.230  39.397  23.693  1.00  0.00      A    H
ATOM   1558  H51 BMIMA  45      42.000  37.753  24.264  1.00  0.00      A    H
ATOM   1559  C51 BMIMA  45      40.285  38.691  23.272  1.00  0.00      A    C
ATOM   1560  H52 BMIMA  45      39.593  38.028  23.785  1.00  0.00      A    H
ATOM   1561  H53 BMIMA  45      39.758  39.641  23.294  1.00  0.00      A    H
ATOM   1562  C6  BMIMA  45      40.579  38.130  21.924  1.00  0.00      A    C
ATOM   1563  H6  BMIMA  45      41.432  38.559  21.412  1.00  0.00      A    H
ATOM   1564  H61 BMIMA  45      40.874  37.088  21.970  1.00  0.00      A    H
ATOM   1565  H62 BMIMA  45      39.738  38.125  21.239  1.00  0.00      A    H
ATOM   1576  N1  BMIMA  46      18.396  25.946  10.577  1.00  0.00      A    N
ATOM   1577  N11 BMIMA  46      18.045  24.402  11.945  1.00  0.00      A    N
ATOM   1578  C1  BMIMA  46      17.453  25.302  11.215  1.00  0.00      A    C
ATOM   1579  H1  BMIMA  46      16.419  25.534  11.078  1.00  0.00      A    H
ATOM   1580  C2  BMIMA  46      19.654  25.600  11.050  1.00  0.00      A    C
ATOM   1581  H2  BMIMA  46      20.592  26.061  10.834  1.00  0.00      A    H
ATOM   1582  C21 BMIMA  46      19.428  24.575  11.938  1.00  0.00      A    C
ATOM   1583  H21 BMIMA  46      20.070  23.886  12.442  1.00  0.00      A    H
ATOM   1584  C3  BMIMA  46      18.164  27.107   9.785  1.00  0.00      A    C
ATOM   1585  H3  BMIMA  46      18.070  27.951  10.452  1.00  0.00      A    H
ATOM   1586  H31 BMIMA  46      19.048  27.239   9.178  1.00  0.00      A    H
ATOM   1587  H32 BMIMA  46      17.258  26.853   9.256  1.00  0.00      A    H
ATOM   1588  C4  BMIMA  46      17.426  23.520  12.917  1.00  0.00      A    C
ATOM   1589  H4  BMIMA  46      18.065  22.650  12.961  1.00  0.00      A    H
ATOM   1590  H41 BMIMA  46      16.522  23.123  12.481  1.00  0.00      A    H
ATOM   1591  C5  BMIMA  46      17.033  24.236  14.216  1.00  0.00      A    C
ATOM   1592  H5  BMIMA  46      15.975  24.077  14.408  1.00  0.00      A    H
ATOM   1593  H51 BMIMA  46      17.433  23.706  15.076  1.00  0.00      A    H
ATOM   1594  C51 BMIMA  46      17.470  25.711  14.412  1.00  0.00      A    C
ATOM   1595  H52 BMIMA  46      18.426  25.524  14.894  1.00  0.00      A    H
ATOM   1596  H53 BMIMA  46      17.545  26.328  13.521  1.00  0.00      A    H
ATOM   1597  C6  BMIMA  46      16.468  26.465  15.259  1.00  0.00      A    C
ATOM   1598  H6  BMIMA  46      16.446  26.045  16.258  1.00  0.00      A    H
ATOM   1599  H61 BMIMA  46      16.757  27.509  15.246  1.00  0.00      A    H
ATOM   1600  H62 BMIMA  46      15.429  26.448  14.949  1.00  0.00      A    H
ATOM   1611  N1  BMIMA  47      30.162  42.556  32.272  1.00  0.00      A    N
ATOM   1612  N11 BMIMA  47      28.224  41.620  32.317  1.00  0.00      A    N
ATOM   1613  C1  BMIMA  47      29.471  41.552  32.748  1.00  0.00      A    C
ATOM   1614  H1  BMIMA  47      29.785  40.741  33.371  1.00  0.00      A    H
ATOM   1615  C2  BMIMA  47      29.328  43.337  31.456  1.00  0.00      A    C
ATOM   1616  H2  BMIMA  47      29.615  44.181  30.868  1.00  0.00      A    H
ATOM   1617  C21 BMIMA  47      28.130  42.764  31.560  1.00  0.00      A    C
ATOM   1618  H21 BMIMA  47      27.239  43.124  31.095  1.00  0.00      A    H
ATOM   1619  C3  BMIMA  47      31.578  42.787  32.505  1.00  0.00      A    C
ATOM   1620  H3  BMIMA  47      32.265  42.397  31.769  1.00  0.00      A    H
ATOM   1621  H31 BMIMA  47      31.890  43.806  32.679  1.00  0.00      A    H
ATOM   1622  H32 BMIMA  47      31.823  42.212  33.385  1.00  0.00      A    H
ATOM   1623  C4  BMIMA  47      27.068  40.857  32.858  1.00  0.00      A    C
ATOM   1624  H4  BMIMA  47      26.564  41.637  33.409  1.00  0.00      A    H
ATOM   1625  H41 BMIMA  47      27.451  40.075  33.497  1.00  0.00      A    H
ATOM   1626  C5  BMIMA  47      26.134  40.254  31.775  1.00  0.00      A    C
ATOM   1627  H5  BMIMA  47      25.679  39.325  32.110  1.00  0.00      A    H
ATOM   1628  H51 BMIMA  47      25.358  41.015  31.769  1.00  0.00      A    H
ATOM   1629  C51 BMIMA  47      26.692  39.880  30.346  1.00  0.00      A    C
ATOM   1630  H52 BMIMA  47      26.790  40.739  29.687  1.00  0.00      A    H
ATOM   1631  H53 BMIMA  47      27.547  39.208  30.342  1.00  0.00      A    H
ATOM   1632  C6  BMIMA  47      25.614  39.129  29.524  1.00  0.00      A    C
ATOM   1633  H6  BMIMA  47      24.804  39.815  29.303  1.00  0.00      A    H
ATOM   1634  H61 BMIMA  47      25.909  38.948  28.497  1.00  0.00      A    H
ATOM   1635  H62 BMIMA  47      25.213  38.250  30.015  1.00  0.00      A    H
ATOM   1646  N1  BMIMA  48      16.344  20.888  35.592  1.00  0.00      A    N
ATOM   1647  N11 BMIMA  48      14.279  20.446  35.773  1.00  0.00      A    N
ATOM   1648  C1  BMIMA  48      15.488  20.237  36.310  1.00  0.00      A    C
ATOM   1649  H1  BMIMA  48      15.655  19.661  37.194  1.00  0.00      A    H
ATOM   1650  C2  BMIMA  48      15.722  21.439  34.506  1.00  0.00      A    C
ATOM   1651  H2  BMIMA  48      16.251  21.884  33.692  1.00  0.00      A    H
ATOM   1652  C21 BMIMA  48      14.432  21.308  34.658  1.00  0.00      A    C
ATOM   1653  H21 BMIMA  48      13.708  21.667  33.961  1.00  0.00      A    H
ATOM   1654  C3  BMIMA  48      17.816  20.964  35.815  1.00  0.00      A    C
ATOM   1655  H3  BMIMA  48      18.275  19.987  35.771  1.00  0.00      A    H
ATOM   1656  H31 BMIMA  48      18.289  21.438  34.968  1.00  0.00      A    H
ATOM   1657  H32 BMIMA  48      17.974  21.364  36.806  1.00  0.00      A    H
ATOM   1658  C4  BMIMA  48      13.016  19.889  36.366  1.00  0.00      A    C
ATOM   1659  H4  BMIMA  48      13.018  18.809  36.389  1.00  0.00      A    H
ATOM   1660  H41 BMIMA  48      12.293  20.143  35.605  1.00  0.00      A    H
ATOM   1661  C5  BMIMA  48      12.498  20.621  37.629  1.00  0.00      A    C
ATOM   1662  H5  BMIMA  48      13.112  20.295  38.464  1.00  0.00      A    H
ATOM   1663  H51 BMIMA  48      12.682  21.686  37.511  1.00  0.00      A    H
ATOM   1664  C51 BMIMA  48      11.065  20.335  37.987  1.00  0.00      A    C
ATOM   1665  H52 BMIMA  48      10.517  20.640  37.098  1.00  0.00      A    H
ATOM   1666  H53 BMIMA  48      10.968  19.253  38.015  1.00  0.00      A    H
ATOM   1667  C6  BMIMA  48      10.622  20.963  39.323  1.00  0.00      A    C
ATOM   1668  H6  BMIMA  48      10.807  20.376  40.216  1.00  0.00      A    H
ATOM   1669  H61 BMIMA  48      11.027  21.961  39.442  1.00  0.00      A    H
ATOM   1670  H62 BMIMA  48       9.562  21.180  39.258  1.00  0.00      A    H
ATOM   1681  N1  BMIMA  49       2.731   3.538   2.004  1.00  0.00      A    N
ATOM   1682  N11 BMIMA  49       3.144   4.754   0.301  1.00  0.00      A    N
ATOM   1683  C1  BMIMA  49       3.196   4.676   1.603  1.00  0.00      A    C
ATOM   1684  H1  BMIMA  49       3.351   5.365   2.406  1.00  0.00      A    H
ATOM   1685  C2  BMIMA  49       2.451   2.772   0.871  1.00  0.00      A    C
ATOM   1686  H2  BMIMA  49       2.007   1.802   0.917  1.00  0.00      A    H
ATOM   1687  C21 BMIMA  49       2.566   3.554  -0.161  1.00  0.00      A    C
ATOM   1688  H21 BMIMA  49       2.379   3.384  -1.198  1.00  0.00      A    H
ATOM   1689  C3  BMIMA  49       2.367   3.276   3.434  1.00  0.00      A    C
ATOM   1690  H3  BMIMA  49       2.960   2.521   3.928  1.00  0.00      A    H
ATOM   1691  H31 BMIMA  49       2.643   4.180   3.956  1.00  0.00      A    H
ATOM   1692  H32 BMIMA  49       1.345   3.016   3.668  1.00  0.00      A    H
ATOM   1693  C4  BMIMA  49       3.617   5.850  -0.603  1.00  0.00      A    C
ATOM   1694  H4  BMIMA  49       4.511   5.612  -1.159  1.00  0.00      A    H
ATOM   1695  H41 BMIMA  49       3.904   6.687   0.017  1.00  0.00      A    H
ATOM   1696  C5  BMIMA  49       2.500   6.378  -1.580  1.00  0.00      A    C
ATOM   1697  H5  BMIMA  49       2.982   7.109  -2.223  1.00  0.00      A    H
ATOM   1698  H51 BMIMA  49       2.082   5.491  -2.050  1.00  0.00      A    H
ATOM   1699  C51 BMIMA  49       1.298   7.076  -0.802  1.00  0.00      A    C
ATOM   1700  H52 BMIMA  49       1.044   6.340  -0.043  1.00  0.00      A    H
ATOM   1701  H53 BMIMA  49       1.686   8.033  -0.460  1.00  0.00      A    H
ATOM   1702  C6  BMIMA  49       0.141   7.321  -1.738  1.00  0.00      A    C
ATOM   1703  H6  BMIMA  49       0.030   6.401  -2.300  1.00  0.00      A    H
ATOM   1704  H61 BMIMA  49      -0.703   7.663  -1.151  1.00  0.00      A    H
ATOM   1705  H62 BMIMA  49       0.373   8.152  -2.394  1.00  0.00      A    H
ATOM   1716  N1  BMIMA  50      11.387   6.165  14.873  1.00  0.00      A    N
ATOM   1717  N11 BMIMA  50      10.970   5.117  13.062  1.00  0.00      A    N
ATOM   1718  C1  BMIMA  50      11.394   5.000  14.303  1.00  0.00      A    C
ATOM   1719  H1  BMIMA  50      11.633   4.091  14.813  1.00  0.00      A    H
ATOM   1720  C2  BMIMA  50      10.968   7.103  13.987  1.00  0.00      A    C
ATOM   1721  H2  BMIMA  50      10.774   8.111  14.281  1.00  0.00      A    H
ATOM   1722  C21 BMIMA  50      10.675   6.460  12.793  1.00  0.00      A    C
ATOM   1723  H21 BMIMA  50      10.226   6.852  11.906  1.00  0.00      A    H
ATOM   1724  C3  BMIMA  50      11.650   6.580  16.251  1.00  0.00      A    C
ATOM   1725  H3  BMIMA  50      11.223   5.952  17.019  1.00  0.00      A    H
ATOM   1726  H31 BMIMA  50      12.705   6.397  16.392  1.00  0.00      A    H
ATOM   1727  H32 BMIMA  50      11.364   7.599  16.466  1.00  0.00      A    H
ATOM   1728  C4  BMIMA  50      10.782   3.969  12.109  1.00  0.00      A    C
ATOM   1729  H4  BMIMA  50      11.599   3.274  12.227  1.00  0.00      A    H
ATOM   1730  H41 BMIMA  50      10.933   4.455  11.156  1.00  0.00      A    H
ATOM   1731  C5  BMIMA  50       9.436   3.299  12.134  1.00  0.00      A    C
ATOM   1732  H5  BMIMA  50       9.497   2.408  11.513  1.00  0.00      A    H
ATOM   1733  H51 BMIMA  50       9.176   2.856  13.092  1.00  0.00      A    H
ATOM   1734  C51 BMIMA  50       8.365   4.215  11.523  1.00  0.00      A    C
ATOM   1735  H52 BMIMA  50       8.333   5.149  12.078  1.00  0.00      A    H
ATOM   1736  H53 BMIMA  50       8.604   4.405  10.480  1.00  0.00      A    H
ATOM   1737  C6  BMIMA  50       7.041   3.500  11.594  1.00  0.00      A    C
ATOM   1738  H6  BMIMA  50       7.108   2.558  11.061  1.00  0.00      A    H
ATOM   1739  H61 BMIMA  50       6.804   3.217  12.614  1.00  0.00      A    H
ATOM   1740  H62 BMIMA  50       6.221   4.005  11.097  1.00  0.00      A    H
ATOM   1751  N1  BMIMA  51      22.260  46.249   1.106  1.00  0.00      A    N
ATOM   1752  N11 BMIMA  51      23.601  44.642   0.579  1.00  0.00      A    N
ATOM   1753  C1  BMIMA  51      22.558  45.003   1.273  1.00  0.00      A    C
ATOM   1754  H1  BMIMA  51      21.999  44.357   1.916  1.00  0.00      A    H
ATOM   1755  C2  BMIMA  51      23.083  46.754   0.173  1.00  0.00      A    C
ATOM   1756  H2  BMIMA  51      23.115  47.748  -0.217  1.00  0.00      A    H
ATOM   1757  C21 BMIMA  51      23.839  45.716  -0.268  1.00  0.00      A    C
ATOM   1758  H21 BMIMA  51      24.585  45.685  -1.031  1.00  0.00      A    H
ATOM   1759  C3  BMIMA  51      21.145  46.951   1.781  1.00  0.00      A    C
ATOM   1760  H3  BMIMA  51      20.230  46.384   1.697  1.00  0.00      A    H
ATOM   1761  H31 BMIMA  51      21.470  47.051   2.806  1.00  0.00      A    H
ATOM   1762  H32 BMIMA  51      20.982  47.928   1.350  1.00  0.00      A    H
ATOM   1763  C4  BMIMA  51      24.159  43.312   0.374  1.00  0.00      A    C
ATOM   1764  H4  BMIMA  51      25.163  43.494   0.019  1.00  0.00      A    H
ATOM   1765  H41 BMIMA  51      23.611  42.898  -0.458  1.00  0.00      A    H
ATOM   1766  C5  BMIMA  51      24.085  42.247   1.495  1.00  0.00      A    C
ATOM   1767  H5  BMIMA  51      24.263  42.702   2.466  1.00  0.00      A    H
ATOM   1768  H51 BMIMA  51      23.013  42.065   1.488  1.00  0.00      A    H
ATOM   1769  C51 BMIMA  51      24.953  41.014   1.278  1.00  0.00      A    C
ATOM   1770  H52 BMIMA  51      24.782  40.521   0.324  1.00  0.00      A    H
ATOM   1771  H53 BMIMA  51      25.980  41.369   1.280  1.00  0.00      A    H
ATOM   1772  C6  BMIMA  51      24.638  40.060   2.381  1.00  0.00      A    C
ATOM   1773  H6  BMIMA  51      24.663  40.517   3.364  1.00  0.00      A    H
ATOM   1774  H61 BMIMA  51      23.623  39.691   2.291  1.00  0.00      A    H
ATOM   1775  H62 BMIMA  51      25.334  39.233   2.301  1.00  0.00      A    H
ATOM   1786  N1  BMIMA  52      32.284  41.506  16.464  1.00  0.00      A    N
ATOM   1787  N11 BMIMA  52      33.260  40.654  18.144  1.00  0.00      A    N
ATOM   1788  C1  BMIMA  52      32.476  41.637  17.758  1.00  0.00      A    C
ATOM   1789  H1  BMIMA  52      31.978  42.405  18.312  1.00  0.00      A    H
ATOM   1790  C2  BMIMA  52      32.873  40.354  16.063  1.00  0.00      A    C
ATOM   1791  H2  BMIMA  52      32.764  40.028  15.052  1.00  0.00      A    H
ATOM   1792  C21 BMIMA  52      33.480  39.772  17.091  1.00  0.00      A    C
ATOM   1793  H21 BMIMA  52      34.025  38.862  17.215  1.00  0.00      A    H
ATOM   1794  C3  BMIMA  52      31.517  42.293  15.522  1.00  0.00      A    C
ATOM   1795  H3  BMIMA  52      30.772  41.629  15.108  1.00  0.00      A    H
ATOM   1796  H31 BMIMA  52      30.973  43.043  16.078  1.00  0.00      A    H
ATOM   1797  H32 BMIMA  52      32.211  42.738  14.825  1.00  0.00      A    H
ATOM   1798  C4  BMIMA  52      33.776  40.402  19.540  1.00  0.00      A    C
ATOM   1799  H4  BMIMA  52      34.775  40.806  19.619  1.00  0.00      A    H
ATOM   1800  H41 BMIMA  52      33.788  39.338  19.725  1.00  0.00      A    H
ATOM   1801  C5  BMIMA  52      32.874  41.109  20.586  1.00  0.00      A    C
ATOM   1802  H5  BMIMA  52      32.827  42.176  20.384  1.00  0.00      A    H
ATOM   1803  H51 BMIMA  52      31.890  40.650  20.539  1.00  0.00      A    H
ATOM   1804  C51 BMIMA  52      33.436  41.041  22.022  1.00  0.00      A    C
ATOM   1805  H52 BMIMA  52      33.670  40.013  22.287  1.00  0.00      A    H
ATOM   1806  H53 BMIMA  52      34.436  41.466  21.976  1.00  0.00      A    H
ATOM   1807  C6  BMIMA  52      32.602  41.889  23.029  1.00  0.00      A    C
ATOM   1808  H6  BMIMA  52      31.568  41.565  23.059  1.00  0.00      A    H
ATOM   1809  H61 BMIMA  52      33.008  41.841  24.033  1.00  0.00      A    H
ATOM   1810  H62 BMIMA  52      32.524  42.870  22.574  1.00  0.00      A    H
ATOM   1821  N1  BMIMA  53      26.710   5.598  35.493  1.00  0.00      A    N
ATOM   1822  N11 BMIMA  53      28.022   4.810  33.970  1.00  0.00      A    N
ATOM   1823  C1  BMIMA  53      26.776   4.804  34.475  1.00  0.00      A    C
ATOM   1824  H1  BMIMA  53      26.041   4.097  34.154  1.00  0.00      A    H
ATOM   1825  C2  BMIMA  53      27.960   6.133  35.737  1.00  0.00      A    C
ATOM   1826  H2  BMIMA  53      28.123   6.855  36.506  1.00  0.00      A    H
ATOM   1827  C21 BMIMA  53      28.746   5.683  34.705  1.00  0.00      A    C
ATOM   1828  H21 BMIMA  53      29.760   5.980  34.553  1.00  0.00      A    H
ATOM   1829  C3  BMIMA  53      25.514   5.808  36.243  1.00  0.00      A    C
ATOM   1830  H3  BMIMA  53      24.847   4.992  36.008  1.00  0.00      A    H
ATOM   1831  H31 BMIMA  53      25.766   5.786  37.293  1.00  0.00      A    H
ATOM   1832  H32 BMIMA  53      25.055   6.741  35.950  1.00  0.00      A    H
ATOM   1833  C4  BMIMA  53      28.423   4.206  32.664  1.00  0.00      A    C
ATOM   1834  H4  BMIMA  53      28.180   3.154  32.661  1.00  0.00      A    H
ATOM   1835  H41 BMIMA  53      29.502   4.186  32.717  1.00  0.00      A    H
ATOM   1836  C5  BMIMA  53      27.894   5.133  31.511  1.00  0.00      A    C
ATOM   1837  H5  BMIMA  53      27.967   6.154  31.876  1.00  0.00      A    H
ATOM   1838  H51 BMIMA  53      28.508   4.861  30.657  1.00  0.00      A    H
ATOM   1839  C51 BMIMA  53      26.467   4.764  31.017  1.00  0.00      A    C
ATOM   1840  H52 BMIMA  53      26.412   3.694  30.838  1.00  0.00      A    H
ATOM   1841  H53 BMIMA  53      25.814   4.926  31.871  1.00  0.00      A    H
ATOM   1842  C6  BMIMA  53      26.068   5.571  29.743  1.00  0.00      A    C
ATOM   1843  H6  BMIMA  53      26.712   5.364  28.896  1.00  0.00      A    H
ATOM   1844  H61 BMIMA  53      25.026   5.411  29.492  1.00  0.00      A    H
ATOM   1845  H62 BMIMA  53      26.392   6.598  29.866  1.00  0.00      A    H
ATOM   1856  N1  BMIMA  54      36.414  12.027   1.439  1.00  0.00      A    N
ATOM   1857  N11 BMIMA  54      38.351  11.934   0.511  1.00  0.00      A    N
ATOM   1858  C1  BMIMA  54      37.171  11.321   0.615  1.00  0.00      A    C
ATOM   1859  H1  BMIMA  54      36.970  10.358   0.197  1.00  0.00      A    H
ATOM   1860  C2  BMIMA  54      36.985  13.283   1.490  1.00  0.00      A    C
ATOM   1861  H2  BMIMA  54      36.421  14.104   1.876  1.00  0.00      A    H
ATOM   1862  C21 BMIMA  54      38.221  13.177   1.044  1.00  0.00      A    C
ATOM   1863  H21 BMIMA  54      39.054  13.835   0.922  1.00  0.00      A    H
ATOM   1864  C3  BMIMA  54      35.086  11.685   1.972  1.00  0.00      A    C
ATOM   1865  H3  BMIMA  54      34.368  12.169   1.326  1.00  0.00      A    H
ATOM   1866  H31 BMIMA  54      34.930  10.636   2.175  1.00  0.00      A    H
ATOM   1867  H32 BMIMA  54      34.919  12.182   2.916  1.00  0.00      A    H
ATOM   1868  C4  BMIMA  54      39.528  11.392  -0.221  1.00  0.00      A    C
ATOM   1869  H4  BMIMA  54      40.039  12.099  -0.859  1.00  0.00      A    H
ATOM   1870  H41 BMIMA  54      39.122  10.642  -0.884  1.00  0.00      A    H
ATOM   1871  C5  BMIMA  54      40.612  10.673   0.601  1.00  0.00      A    C
ATOM   1872  H5  BMIMA  54      40.675   9.621   0.332  1.00  0.00      A    H
ATOM   1873  H51 BMIMA  54      41.589  11.121   0.441  1.00  0.00      A    H
ATOM   1874  C51 BMIMA  54      40.247  10.613   2.132  1.00  0.00      A    C
ATOM   1875  H52 BMIMA  54      40.130  11.644   2.455  1.00  0.00      A    H
ATOM   1876  H53 BMIMA  54      39.332  10.054   2.313  1.00  0.00      A    H
ATOM   1877  C6  BMIMA  54      41.338   9.856   2.848  1.00  0.00      A    C
ATOM   1878  H6  BMIMA  54      41.428   8.820   2.541  1.00  0.00      A    H
ATOM   1879  H61 BMIMA  54      42.313  10.323   2.767  1.00  0.00      A    H
ATOM   1880  H62 BMIMA  54      41.158   9.947   3.913  1.00  0.00      A    H
ATOM   1891  N1  BMIMA  55      23.971  38.953  37.247  1.00  0.00      A    N
ATOM   1892  N11 BMIMA  55      21.834  38.515  37.194  1.00  0.00      A    N
ATOM   1893  C1  BMIMA  55      22.787  39.359  36.734  1.00  0.00      A    C
ATOM   1894  H1  BMIMA  55      22.633  40.305  36.259  1.00  0.00      A    H
ATOM   1895  C2  BMIMA  55      23.737  37.870  38.091  1.00  0.00      A    C
ATOM   1896  H2  BMIMA  55      24.465  37.405  38.719  1.00  0.00      A    H
ATOM   1897  C21 BMIMA  55      22.385  37.534  37.975  1.00  0.00      A    C
ATOM   1898  H21 BMIMA  55      21.816  36.771  38.460  1.00  0.00      A    H
ATOM   1899  C3  BMIMA  55      25.168  39.680  37.015  1.00  0.00      A    C
ATOM   1900  H3  BMIMA  55      25.971  38.975  36.859  1.00  0.00      A    H
ATOM   1901  H31 BMIMA  55      24.974  40.268  36.129  1.00  0.00      A    H
ATOM   1902  H32 BMIMA  55      25.455  40.333  37.826  1.00  0.00      A    H
ATOM   1903  C4  BMIMA  55      20.403  38.813  37.217  1.00  0.00      A    C
ATOM   1904  H4  BMIMA  55      19.847  37.949  36.883  1.00  0.00      A    H
ATOM   1905  H41 BMIMA  55      20.232  39.544  36.440  1.00  0.00      A    H
ATOM   1906  C5  BMIMA  55      19.978  39.404  38.562  1.00  0.00      A    C
ATOM   1907  H5  BMIMA  55      20.872  39.195  39.146  1.00  0.00      A    H
ATOM   1908  H51 BMIMA  55      19.834  40.481  38.524  1.00  0.00      A    H
ATOM   1909  C51 BMIMA  55      18.776  38.622  39.090  1.00  0.00      A    C
ATOM   1910  H52 BMIMA  55      17.971  38.561  38.362  1.00  0.00      A    H
ATOM   1911  H53 BMIMA  55      19.182  37.626  39.246  1.00  0.00      A    H
ATOM   1912  C6  BMIMA  55      18.084  39.201  40.336  1.00  0.00      A    C
ATOM   1913  H6  BMIMA  55      17.669  40.183  40.140  1.00  0.00      A    H
ATOM   1914  H61 BMIMA  55      17.264  38.548  40.617  1.00  0.00      A    H
ATOM   1915  H62 BMIMA  55      18.776  39.156  41.169  1.00  0.00      A    H
ATOM   1926  N1  BMIMA  56      39.648  41.146  18.334  1.00  0.00      A    N
ATOM   1927  N11 BMIMA  56      39.777  43.303  18.618  1.00  0.00      A    N
ATOM   1928  C1  BMIMA  56      40.440  42.204  18.185  1.00  0.00      A    C
ATOM   1929  H1  BMIMA  56      41.281  42.189  17.526  1.00  0.00      A    H
ATOM   1930  C2  BMIMA  56      38.546  41.593  19.095  1.00  0.00      A    C
ATOM   1931  H2  BMIMA  56      37.837  40.927  19.535  1.00  0.00      A    H
ATOM   1932  C21 BMIMA  56      38.705  42.867  19.343  1.00  0.00      A    C
ATOM   1933  H21 BMIMA  56      38.121  43.530  19.943  1.00  0.00      A    H
ATOM   1934  C3  BMIMA  56      39.841  39.692  18.077  1.00  0.00      A    C
ATOM   1935  H3  BMIMA  56      40.860  39.566  17.742  1.00  0.00      A    H
ATOM   1936  H31 BMIMA  56      39.652  39.232  19.035  1.00  0.00      A    H
ATOM   1937  H32 BMIMA  56      39.093  39.227  17.452  1.00  0.00      A    H
ATOM   1938  C4  BMIMA  56      40.276  44.619  18.322  1.00  0.00      A    C
ATOM   1939  H4  BMIMA  56      41.101  44.464  17.643  1.00  0.00      A    H
ATOM   1940  H41 BMIMA  56      40.579  44.948  19.305  1.00  0.00      A    H
ATOM   1941  C5  BMIMA  56      39.206  45.554  17.645  1.00  0.00      A    C
ATOM   1942  H5  BMIMA  56      38.201  45.248  17.926  1.00  0.00      A    H
ATOM   1943  H51 BMIMA  56      39.317  46.554  18.054  1.00  0.00      A    H
ATOM   1944  C51 BMIMA  56      39.188  45.571  16.100  1.00  0.00      A    C
ATOM   1945  H52 BMIMA  56      40.156  45.828  15.677  1.00  0.00      A    H
ATOM   1946  H53 BMIMA  56      38.911  44.521  16.063  1.00  0.00      A    H
ATOM   1947  C6  BMIMA  56      38.011  46.346  15.507  1.00  0.00      A    C
ATOM   1948  H6  BMIMA  56      38.000  47.386  15.812  1.00  0.00      A    H
ATOM   1949  H61 BMIMA  56      37.906  46.174  14.442  1.00  0.00      A    H
ATOM   1950  H62 BMIMA  56      37.107  45.886  15.889  1.00  0.00      A    H
ATOM   1961  N1  BMIMA  57      11.974  43.445  45.407  1.00  0.00      A    N
ATOM   1962  N11 BMIMA  57      11.872  45.524  46.066  1.00  0.00      A    N
ATOM   1963  C1  BMIMA  57      12.103  44.693  45.044  1.00  0.00      A    C
ATOM   1964  H1  BMIMA  57      12.112  44.971  44.012  1.00  0.00      A    H
ATOM   1965  C2  BMIMA  57      11.899  43.496  46.822  1.00  0.00      A    C
ATOM   1966  H2  BMIMA  57      11.888  42.571  47.356  1.00  0.00      A    H
ATOM   1967  C21 BMIMA  57      11.821  44.786  47.207  1.00  0.00      A    C
ATOM   1968  H21 BMIMA  57      11.794  45.175  48.201  1.00  0.00      A    H
ATOM   1969  C3  BMIMA  57      12.066  42.244  44.576  1.00  0.00      A    C
ATOM   1970  H3  BMIMA  57      11.627  42.414  43.604  1.00  0.00      A    H
ATOM   1971  H31 BMIMA  57      13.037  41.772  44.551  1.00  0.00      A    H
ATOM   1972  H32 BMIMA  57      11.386  41.594  45.107  1.00  0.00      A    H
ATOM   1973  C4  BMIMA  57      12.039  47.018  46.095  1.00  0.00      A    C
ATOM   1974  H4  BMIMA  57      11.659  47.272  47.073  1.00  0.00      A    H
ATOM   1975  H41 BMIMA  57      11.339  47.435  45.386  1.00  0.00      A    H
ATOM   1976  C5  BMIMA  57      13.478  47.469  45.989  1.00  0.00      A    C
ATOM   1977  H5  BMIMA  57      13.902  47.279  46.971  1.00  0.00      A    H
ATOM   1978  H51 BMIMA  57      13.980  46.896  45.213  1.00  0.00      A    H
ATOM   1979  C51 BMIMA  57      13.511  49.019  45.775  1.00  0.00      A    C
ATOM   1980  H52 BMIMA  57      13.222  49.224  44.748  1.00  0.00      A    H
ATOM   1981  H53 BMIMA  57      12.774  49.491  46.420  1.00  0.00      A    H
ATOM   1982  C6  BMIMA  57      14.807  49.707  46.133  1.00  0.00      A    C
ATOM   1983  H6  BMIMA  57      15.620  49.330  45.523  1.00  0.00      A    H
ATOM   1984  H61 BMIMA  57      14.669  50.778  46.032  1.00  0.00      A    H
ATOM   1985  H62 BMIMA  57      14.966  49.535  47.191  1.00  0.00      A    H
ATOM   1996  N1  BMIMA  58      46.763  32.641   1.950  1.00  0.00      A    N
ATOM   1997  N11 BMIMA  58      47.642  31.592   0.275  1.00  0.00      A    N
ATOM   1998  C1  BMIMA  58      46.653  32.312   0.672  1.00  0.00      A    C
ATOM   1999  H1  BMIMA  58      45.802  32.428   0.035  1.00  0.00      A    H
ATOM   2000  C2  BMIMA  58      48.047  32.278   2.365  1.00  0.00      A    C
ATOM   2001  H2  BMIMA  58      48.506  32.637   3.260  1.00  0.00      A    H
ATOM   2002  C21 BMIMA  58      48.630  31.640   1.291  1.00  0.00      A    C
ATOM   2003  H21 BMIMA  58      49.649  31.373   1.119  1.00  0.00      A    H
ATOM   2004  C3  BMIMA  58      45.693  33.328   2.685  1.00  0.00      A    C
ATOM   2005  H3  BMIMA  58      45.997  34.301   3.039  1.00  0.00      A    H
ATOM   2006  H31 BMIMA  58      44.824  33.490   2.064  1.00  0.00      A    H
ATOM   2007  H32 BMIMA  58      45.455  32.796   3.594  1.00  0.00      A    H
ATOM   2008  C4  BMIMA  58      47.914  31.238  -1.156  1.00  0.00      A    C
ATOM   2009  H4  BMIMA  58      48.835  31.729  -1.433  1.00  0.00      A    H
ATOM   2010  H41 BMIMA  58      47.147  31.682  -1.774  1.00  0.00      A    H
ATOM   2011  C5  BMIMA  58      47.890  29.692  -1.438  1.00  0.00      A    C
ATOM   2012  H5  BMIMA  58      46.872  29.400  -1.681  1.00  0.00      A    H
ATOM   2013  H51 BMIMA  58      48.552  29.504  -2.279  1.00  0.00      A    H
ATOM   2014  C51 BMIMA  58      48.326  28.826  -0.298  1.00  0.00      A    C
ATOM   2015  H52 BMIMA  58      49.120  29.317   0.259  1.00  0.00      A    H
ATOM   2016  H53 BMIMA  58      47.541  28.791   0.454  1.00  0.00      A    H
ATOM   2017  C6  BMIMA  58      48.621  27.354  -0.582  1.00  0.00      A    C
ATOM   2018  H6  BMIMA  58      47.813  26.927  -1.165  1.00  0.00      A    H
ATOM   2019  H61 BMIMA  58      49.418  27.337  -1.317  1.00  0.00      A    H
ATOM   2020  H62 BMIMA  58      48.954  26.834   0.309  1.00  0.00      A    H
ATOM   2031  N1  BMIMA  59      46.866  37.928   5.080  1.00  0.00      A    N
ATOM   2032  N11 BMIMA  59      46.035  39.378   6.460  1.00  0.00      A    N
ATOM   2033  C1  BMIMA  59      46.601  38.220   6.346  1.00  0.00      A    C
ATOM   2034  H1  BMIMA  59      46.859  37.600   7.178  1.00  0.00      A    H
ATOM   2035  C2  BMIMA  59      46.440  38.978   4.320  1.00  0.00      A    C
ATOM   2036  H2  BMIMA  59      46.426  38.956   3.252  1.00  0.00      A    H
ATOM   2037  C21 BMIMA  59      45.887  39.873   5.189  1.00  0.00      A    C
ATOM   2038  H21 BMIMA  59      45.312  40.765   5.072  1.00  0.00      A    H
ATOM   2039  C3  BMIMA  59      47.425  36.607   4.615  1.00  0.00      A    C
ATOM   2040  H3  BMIMA  59      46.671  35.885   4.339  1.00  0.00      A    H
ATOM   2041  H31 BMIMA  59      48.093  36.703   3.772  1.00  0.00      A    H
ATOM   2042  H32 BMIMA  59      47.972  36.272   5.484  1.00  0.00      A    H
ATOM   2043  C4  BMIMA  59      45.480  39.866   7.654  1.00  0.00      A    C
ATOM   2044  H4  BMIMA  59      45.478  40.946   7.655  1.00  0.00      A    H
ATOM   2045  H41 BMIMA  59      46.148  39.562   8.447  1.00  0.00      A    H
ATOM   2046  C5  BMIMA  59      44.062  39.403   8.066  1.00  0.00      A    C
ATOM   2047  H5  BMIMA  59      43.543  38.973   7.213  1.00  0.00      A    H
ATOM   2048  H51 BMIMA  59      44.146  38.620   8.815  1.00  0.00      A    H
ATOM   2049  C51 BMIMA  59      43.366  40.609   8.680  1.00  0.00      A    C
ATOM   2050  H52 BMIMA  59      43.972  41.070   9.456  1.00  0.00      A    H
ATOM   2051  H53 BMIMA  59      43.035  41.312   7.920  1.00  0.00      A    H
ATOM   2052  C6  BMIMA  59      42.071  39.966   9.293  1.00  0.00      A    C
ATOM   2053  H6  BMIMA  59      41.431  40.769   9.640  1.00  0.00      A    H
ATOM   2054  H61 BMIMA  59      41.530  39.385   8.555  1.00  0.00      A    H
ATOM   2055  H62 BMIMA  59      42.444  39.246  10.013  1.00  0.00      A    H
ATOM   2066  N1  BMIMA  60      19.012   5.627  42.786  1.00  0.00      A    N
ATOM   2067  N11 BMIMA  60      20.563   6.336  43.972  1.00  0.00      A    N
ATOM   2068  C1  BMIMA  60      20.165   5.329  43.282  1.00  0.00      A    C
ATOM   2069  H1  BMIMA  60      20.751   4.439  43.205  1.00  0.00      A    H
ATOM   2070  C2  BMIMA  60      18.566   6.793  43.348  1.00  0.00      A    C
ATOM   2071  H2  BMIMA  60      17.585   7.143  43.113  1.00  0.00      A    H
ATOM   2072  C21 BMIMA  60      19.550   7.224  44.211  1.00  0.00      A    C
ATOM   2073  H21 BMIMA  60      19.621   8.078  44.848  1.00  0.00      A    H
ATOM   2074  C3  BMIMA  60      18.298   4.778  41.824  1.00  0.00      A    C
ATOM   2075  H3  BMIMA  60      17.405   4.436  42.326  1.00  0.00      A    H
ATOM   2076  H31 BMIMA  60      17.990   5.442  41.030  1.00  0.00      A    H
ATOM   2077  H32 BMIMA  60      19.063   4.045  41.613  1.00  0.00      A    H
ATOM   2078  C4  BMIMA  60      21.894   6.280  44.704  1.00  0.00      A    C
ATOM   2079  H4  BMIMA  60      21.829   7.197  45.271  1.00  0.00      A    H
ATOM   2080  H41 BMIMA  60      22.546   6.345  43.845  1.00  0.00      A    H
ATOM   2081  C5  BMIMA  60      22.364   5.142  45.618  1.00  0.00      A    C
ATOM   2082  H5  BMIMA  60      21.695   5.324  46.455  1.00  0.00      A    H
ATOM   2083  H51 BMIMA  60      22.130   4.237  45.064  1.00  0.00      A    H
ATOM   2084  C51 BMIMA  60      23.861   5.137  46.091  1.00  0.00      A    C
ATOM   2085  H52 BMIMA  60      24.601   4.899  45.331  1.00  0.00      A    H
ATOM   2086  H53 BMIMA  60      24.135   6.067  46.582  1.00  0.00      A    H
ATOM   2087  C6  BMIMA  60      23.977   4.182  47.293  1.00  0.00      A    C
ATOM   2088  H6  BMIMA  60      24.994   4.156  47.669  1.00  0.00      A    H
ATOM   2089  H61 BMIMA  60      23.475   4.752  48.067  1.00  0.00      A    H
ATOM   2090  H62 BMIMA  60      23.594   3.175  47.181  1.00  0.00      A    H
ATOM   2101  N1  BMIMA  61      29.069  21.907  15.599  1.00  0.00      A    N
ATOM   2102  N11 BMIMA  61      30.019  20.886  13.964  1.00  0.00      A    N
ATOM   2103  C1  BMIMA  61      28.889  21.402  14.378  1.00  0.00      A    C
ATOM   2104  H1  BMIMA  61      27.926  21.400  13.915  1.00  0.00      A    H
ATOM   2105  C2  BMIMA  61      30.423  21.873  15.911  1.00  0.00      A    C
ATOM   2106  H2  BMIMA  61      30.862  22.299  16.786  1.00  0.00      A    H
ATOM   2107  C21 BMIMA  61      30.965  21.231  14.890  1.00  0.00      A    C
ATOM   2108  H21 BMIMA  61      31.948  20.961  14.573  1.00  0.00      A    H
ATOM   2109  C3  BMIMA  61      28.078  22.719  16.266  1.00  0.00      A    C
ATOM   2110  H3  BMIMA  61      27.308  23.086  15.603  1.00  0.00      A    H
ATOM   2111  H31 BMIMA  61      27.544  21.949  16.802  1.00  0.00      A    H
ATOM   2112  H32 BMIMA  61      28.596  23.450  16.869  1.00  0.00      A    H
ATOM   2113  C4  BMIMA  61      30.265  20.342  12.605  1.00  0.00      A    C
ATOM   2114  H4  BMIMA  61      29.339  19.967  12.194  1.00  0.00      A    H
ATOM   2115  H41 BMIMA  61      30.898  19.468  12.576  1.00  0.00      A    H
ATOM   2116  C5  BMIMA  61      30.795  21.443  11.643  1.00  0.00      A    C
ATOM   2117  H5  BMIMA  61      30.410  21.077  10.694  1.00  0.00      A    H
ATOM   2118  H51 BMIMA  61      30.331  22.381  11.938  1.00  0.00      A    H
ATOM   2119  C51 BMIMA  61      32.341  21.506  11.507  1.00  0.00      A    C
ATOM   2120  H52 BMIMA  61      32.647  21.737  12.525  1.00  0.00      A    H
ATOM   2121  H53 BMIMA  61      32.733  20.528  11.238  1.00  0.00      A    H
ATOM   2122  C6  BMIMA  61      32.790  22.460  10.402  1.00  0.00      A    C
ATOM   2123  H6  BMIMA  61      33.758  22.888  10.637  1.00  0.00      A    H
ATOM   2124  H61 BMIMA  61      32.802  22.043   9.402  1.00  0.00      A    H
ATOM   2125  H62 BMIMA  61      32.284  23.412  10.296  1.00  0.00      A    H
ATOM   2136  N1  BMIMA  62      16.948  18.478  11.132  1.00  0.00      A    N
ATOM   2137  N11 BMIMA  62      15.432  17.891   9.716  1.00  0.00      A    N
ATOM   2138  C1  BMIMA  62      15.848  17.773  10.955  1.00  0.00      A    C
ATOM   2139  H1  BMIMA  62      15.324  17.181  11.676  1.00  0.00      A    H
ATOM   2140  C2  BMIMA  62      17.387  18.884   9.905  1.00  0.00      A    C
ATOM   2141  H2  BMIMA  62      18.341  19.340   9.751  1.00  0.00      A    H
ATOM   2142  C21 BMIMA  62      16.466  18.621   9.063  1.00  0.00      A    C
ATOM   2143  H21 BMIMA  62      16.565  18.894   8.035  1.00  0.00      A    H
ATOM   2144  C3  BMIMA  62      17.604  18.884  12.384  1.00  0.00      A    C
ATOM   2145  H3  BMIMA  62      17.566  19.963  12.362  1.00  0.00      A    H
ATOM   2146  H31 BMIMA  62      17.104  18.550  13.280  1.00  0.00      A    H
ATOM   2147  H32 BMIMA  62      18.632  18.554  12.417  1.00  0.00      A    H
ATOM   2148  C4  BMIMA  62      14.270  17.193   9.146  1.00  0.00      A    C
ATOM   2149  H4  BMIMA  62      14.092  16.321   9.757  1.00  0.00      A    H
ATOM   2150  H41 BMIMA  62      14.688  16.857   8.208  1.00  0.00      A    H
ATOM   2151  C5  BMIMA  62      13.040  18.048   8.890  1.00  0.00      A    C
ATOM   2152  H5  BMIMA  62      12.289  17.368   8.496  1.00  0.00      A    H
ATOM   2153  H51 BMIMA  62      12.665  18.484   9.812  1.00  0.00      A    H
ATOM   2154  C51 BMIMA  62      13.216  19.202   7.947  1.00  0.00      A    C
ATOM   2155  H52 BMIMA  62      12.500  20.007   8.090  1.00  0.00      A    H
ATOM   2156  H53 BMIMA  62      14.192  19.674   8.037  1.00  0.00      A    H
ATOM   2157  C6  BMIMA  62      13.064  18.745   6.457  1.00  0.00      A    C
ATOM   2158  H6  BMIMA  62      12.053  18.497   6.154  1.00  0.00      A    H
ATOM   2159  H61 BMIMA  62      13.392  19.570   5.835  1.00  0.00      A    H
ATOM   2160  H62 BMIMA  62      13.736  17.943   6.176  1.00  0.00      A    H
ATOM   2171  N1  BMIMA  63      48.440   3.981   7.193  1.00  0.00      A    N
ATOM   2172  N11 BMIMA  63      46.879   3.068   5.996  1.00  0.00      A    N
ATOM   2173  C1  BMIMA  63      47.520   4.210   6.261  1.00  0.00      A    C
ATOM   2174  H1  BMIMA  63      47.382   5.145   5.761  1.00  0.00      A    H
ATOM   2175  C2  BMIMA  63      48.374   2.715   7.624  1.00  0.00      A    C
ATOM   2176  H2  BMIMA  63      48.940   2.377   8.464  1.00  0.00      A    H
ATOM   2177  C21 BMIMA  63      47.384   2.092   6.840  1.00  0.00      A    C
ATOM   2178  H21 BMIMA  63      46.960   1.114   6.768  1.00  0.00      A    H
ATOM   2179  C3  BMIMA  63      49.552   4.833   7.575  1.00  0.00      A    C
ATOM   2180  H3  BMIMA  63      49.284   5.879   7.609  1.00  0.00      A    H
ATOM   2181  H31 BMIMA  63      49.848   4.484   8.553  1.00  0.00      A    H
ATOM   2182  H32 BMIMA  63      50.267   4.659   6.784  1.00  0.00      A    H
ATOM   2183  C4  BMIMA  63      45.818   2.816   4.972  1.00  0.00      A    C
ATOM   2184  H4  BMIMA  63      46.013   1.873   4.483  1.00  0.00      A    H
ATOM   2185  H41 BMIMA  63      45.806   3.644   4.278  1.00  0.00      A    H
ATOM   2186  C5  BMIMA  63      44.487   2.835   5.718  1.00  0.00      A    C
ATOM   2187  H5  BMIMA  63      44.612   2.342   6.678  1.00  0.00      A    H
ATOM   2188  H51 BMIMA  63      44.189   3.880   5.744  1.00  0.00      A    H
ATOM   2189  C51 BMIMA  63      43.291   2.187   4.927  1.00  0.00      A    C
ATOM   2190  H52 BMIMA  63      43.335   2.512   3.891  1.00  0.00      A    H
ATOM   2191  H53 BMIMA  63      43.465   1.119   4.822  1.00  0.00      A    H
ATOM   2192  C6  BMIMA  63      41.952   2.419   5.527  1.00  0.00      A    C
ATOM   2193  H6  BMIMA  63      41.540   3.420   5.462  1.00  0.00      A    H
ATOM   2194  H61 BMIMA  63      41.189   1.809   5.058  1.00  0.00      A    H
ATOM   2195  H62 BMIMA  63      41.927   2.141   6.575  1.00  0.00      A    H
ATOM   2206  N1  BMIMA  64      26.872  41.245  42.208  1.00  0.00      A    N
ATOM   2207  N11 BMIMA  64      27.356  39.908  40.595  1.00  0.00      A    N
ATOM   2208  C1  BMIMA  64      26.705  40.055  41.718  1.00  0.00      A    C
ATOM   2209  H1  BMIMA  64      26.054  39.274  42.048  1.00  0.00      A    H
ATOM   2210  C2  BMIMA  64      27.723  41.880  41.330  1.00  0.00      A    C
ATOM   2211  H2  BMIMA  64      27.890  42.916  41.530  1.00  0.00      A    H
ATOM   2212  C21 BMIMA  64      27.963  41.098  40.271  1.00  0.00      A    C
ATOM   2213  H21 BMIMA  64      28.514  41.248  39.368  1.00  0.00      A    H
ATOM   2214  C3  BMIMA  64      26.204  41.681  43.480  1.00  0.00      A    C
ATOM   2215  H3  BMIMA  64      26.365  42.724  43.710  1.00  0.00      A    H
ATOM   2216  H31 BMIMA  64      25.160  41.441  43.339  1.00  0.00      A    H
ATOM   2217  H32 BMIMA  64      26.530  41.087  44.321  1.00  0.00      A    H
ATOM   2218  C4  BMIMA  64      27.325  38.639  39.867  1.00  0.00      A    C
ATOM   2219  H4  BMIMA  64      26.917  38.779  38.877  1.00  0.00      A    H
ATOM   2220  H41 BMIMA  64      26.596  38.055  40.411  1.00  0.00      A    H
ATOM   2221  C5  BMIMA  64      28.561  37.787  39.821  1.00  0.00      A    C
ATOM   2222  H5  BMIMA  64      28.840  37.581  40.851  1.00  0.00      A    H
ATOM   2223  H51 BMIMA  64      28.433  36.808  39.366  1.00  0.00      A    H
ATOM   2224  C51 BMIMA  64      29.694  38.356  38.959  1.00  0.00      A    C
ATOM   2225  H52 BMIMA  64      29.483  38.650  37.934  1.00  0.00      A    H
ATOM   2226  H53 BMIMA  64      30.132  39.212  39.465  1.00  0.00      A    H
ATOM   2227  C6  BMIMA  64      30.825  37.311  38.962  1.00  0.00      A    C
ATOM   2228  H6  BMIMA  64      30.508  36.305  38.712  1.00  0.00      A    H
ATOM   2229  H61 BMIMA  64      31.569  37.596  38.227  1.00  0.00      A    H
ATOM   2230  H62 BMIMA  64      31.214  37.347  39.973  1.00  0.00      A    H
ATOM   2241  N1  BMIMA  65      21.248  45.771   9.986  1.00  0.00      A    N
ATOM   2242  N11 BMIMA  65      23.278  46.232  10.405  1.00  0.00      A    N
ATOM   2243  C1  BMIMA  65      22.493  45.549   9.614  1.00  0.00      A    C
ATOM   2244  H1  BMIMA  65      22.746  44.813   8.881  1.00  0.00      A    H
ATOM   2245  C2  BMIMA  65      21.277  46.572  11.098  1.00  0.00      A    C
ATOM   2246  H2  BMIMA  65      20.370  46.900  11.556  1.00  0.00      A    H
ATOM   2247  C21 BMIMA  65      22.515  47.034  11.275  1.00  0.00      A    C
ATOM   2248  H21 BMIMA  65      22.911  47.699  12.011  1.00  0.00      A    H
ATOM   2249  C3  BMIMA  65      20.037  45.173   9.427  1.00  0.00      A    C
ATOM   2250  H3  BMIMA  65      20.206  45.002   8.374  1.00  0.00      A    H
ATOM   2251  H31 BMIMA  65      19.876  44.219   9.908  1.00  0.00      A    H
ATOM   2252  H32 BMIMA  65      19.230  45.849   9.666  1.00  0.00      A    H
ATOM   2253  C4  BMIMA  65      24.771  46.326  10.297  1.00  0.00      A    C
ATOM   2254  H4  BMIMA  65      25.179  45.537   9.684  1.00  0.00      A    H
ATOM   2255  H41 BMIMA  65      25.122  46.102  11.294  1.00  0.00      A    H
ATOM   2256  C5  BMIMA  65      25.297  47.702   9.941  1.00  0.00      A    C
ATOM   2257  H5  BMIMA  65      25.224  47.799   8.861  1.00  0.00      A    H
ATOM   2258  H51 BMIMA  65      24.691  48.527  10.307  1.00  0.00      A    H
ATOM   2259  C51 BMIMA  65      26.689  47.906  10.493  1.00  0.00      A    C
ATOM   2260  H52 BMIMA  65      26.790  47.460  11.479  1.00  0.00      A    H
ATOM   2261  H53 BMIMA  65      27.349  47.396   9.796  1.00  0.00      A    H
ATOM   2262  C6  BMIMA  65      27.109  49.336  10.422  1.00  0.00      A    C
ATOM   2263  H6  BMIMA  65      27.236  49.624   9.384  1.00  0.00      A    H
ATOM   2264  H61 BMIMA  65      26.353  50.000  10.823  1.00  0.00      A    H
ATOM   2265  H62 BMIMA  65      27.968  49.488  11.066  1.00  0.00      A    H
ATOM   2276  N1  BMIMA  66      45.168  29.127   9.474  1.00  0.00      A    N
ATOM   2277  N11 BMIMA  66      45.768  30.315  11.166  1.00  0.00      A    N
ATOM   2278  C1  BMIMA  66      45.831  29.143  10.599  1.00  0.00      A    C
ATOM   2279  H1  BMIMA  66      46.373  28.306  10.983  1.00  0.00      A    H
ATOM   2280  C2  BMIMA  66      44.662  30.360   9.369  1.00  0.00      A    C
ATOM   2281  H2  BMIMA  66      43.946  30.536   8.596  1.00  0.00      A    H
ATOM   2282  C21 BMIMA  66      45.122  31.146  10.285  1.00  0.00      A    C
ATOM   2283  H21 BMIMA  66      44.963  32.166  10.560  1.00  0.00      A    H
ATOM   2284  C3  BMIMA  66      45.118  28.000   8.580  1.00  0.00      A    C
ATOM   2285  H3  BMIMA  66      44.835  27.052   9.012  1.00  0.00      A    H
ATOM   2286  H31 BMIMA  66      44.433  28.377   7.835  1.00  0.00      A    H
ATOM   2287  H32 BMIMA  66      46.150  28.115   8.284  1.00  0.00      A    H
ATOM   2288  C4  BMIMA  66      46.483  30.711  12.444  1.00  0.00      A    C
ATOM   2289  H4  BMIMA  66      46.857  31.660  12.090  1.00  0.00      A    H
ATOM   2290  H41 BMIMA  66      47.292  30.011  12.589  1.00  0.00      A    H
ATOM   2291  C5  BMIMA  66      45.702  30.835  13.671  1.00  0.00      A    C
ATOM   2292  H5  BMIMA  66      45.150  29.909  13.813  1.00  0.00      A    H
ATOM   2293  H51 BMIMA  66      46.215  30.833  14.630  1.00  0.00      A    H
ATOM   2294  C51 BMIMA  66      44.627  31.941  13.602  1.00  0.00      A    C
ATOM   2295  H52 BMIMA  66      44.061  31.982  12.675  1.00  0.00      A    H
ATOM   2296  H53 BMIMA  66      43.849  31.605  14.283  1.00  0.00      A    H
ATOM   2297  C6  BMIMA  66      45.056  33.444  13.784  1.00  0.00      A    C
ATOM   2298  H6  BMIMA  66      45.672  33.739  12.942  1.00  0.00      A    H
ATOM   2299  H61 BMIMA  66      44.267  34.187  13.757  1.00  0.00      A    H
ATOM   2300  H62 BMIMA  66      45.493  33.682  14.747  1.00  0.00      A    H
ATOM   2311  N1  BMIMA  67      13.662  21.568  44.890  1.00  0.00      A    N
ATOM   2312  N11 BMIMA  67      13.736  19.999  43.512  1.00  0.00      A    N
ATOM   2313  C1  BMIMA  67      13.384  21.215  43.679  1.00  0.00      A    C
ATOM   2314  H1  BMIMA  67      12.932  21.831  42.931  1.00  0.00      A    H
ATOM   2315  C2  BMIMA  67      14.420  20.572  45.452  1.00  0.00      A    C
ATOM   2316  H2  BMIMA  67      14.926  20.761  46.373  1.00  0.00      A    H
ATOM   2317  C21 BMIMA  67      14.401  19.574  44.616  1.00  0.00      A    C
ATOM   2318  H21 BMIMA  67      14.992  18.685  44.588  1.00  0.00      A    H
ATOM   2319  C3  BMIMA  67      13.344  22.870  45.490  1.00  0.00      A    C
ATOM   2320  H3  BMIMA  67      12.337  23.209  45.302  1.00  0.00      A    H
ATOM   2321  H31 BMIMA  67      13.394  22.651  46.546  1.00  0.00      A    H
ATOM   2322  H32 BMIMA  67      14.081  23.644  45.332  1.00  0.00      A    H
ATOM   2323  C4  BMIMA  67      13.631  19.220  42.296  1.00  0.00      A    C
ATOM   2324  H4  BMIMA  67      14.624  18.936  41.980  1.00  0.00      A    H
ATOM   2325  H41 BMIMA  67      13.107  19.805  41.555  1.00  0.00      A    H
ATOM   2326  C5  BMIMA  67      12.756  17.953  42.406  1.00  0.00      A    C
ATOM   2327  H5  BMIMA  67      12.439  17.612  41.424  1.00  0.00      A    H
ATOM   2328  H51 BMIMA  67      13.204  17.095  42.900  1.00  0.00      A    H
ATOM   2329  C51 BMIMA  67      11.477  18.263  43.295  1.00  0.00      A    C
ATOM   2330  H52 BMIMA  67      11.844  18.554  44.277  1.00  0.00      A    H
ATOM   2331  H53 BMIMA  67      10.806  19.047  42.955  1.00  0.00      A    H
ATOM   2332  C6  BMIMA  67      10.545  17.064  43.646  1.00  0.00      A    C
ATOM   2333  H6  BMIMA  67      11.036  16.330  44.275  1.00  0.00      A    H
ATOM   2334  H61 BMIMA  67       9.763  17.453  44.287  1.00  0.00      A    H
ATOM   2335  H62 BMIMA  67      10.031  16.599  42.812  1.00  0.00      A    H
ATOM   2346  N1  BMIMA  68      20.672   9.148   0.628  1.00  0.00      A    N
ATOM   2347  N11 BMIMA  68      20.692  10.397   2.456  1.00  0.00      A    N
ATOM   2348  C1  BMIMA  68      20.929   9.172   1.926  1.00  0.00      A    C
ATOM   2349  H1  BMIMA  68      21.185   8.276   2.451  1.00  0.00      A    H
ATOM   2350  C2  BMIMA  68      20.176  10.410   0.309  1.00  0.00      A    C
ATOM   2351  H2  BMIMA  68      19.997  10.631  -0.720  1.00  0.00      A    H
ATOM   2352  C21 BMIMA  68      20.185  11.146   1.433  1.00  0.00      A    C
ATOM   2353  H21 BMIMA  68      19.851  12.152   1.559  1.00  0.00      A    H
ATOM   2354  C3  BMIMA  68      20.933   8.067  -0.286  1.00  0.00      A    C
ATOM   2355  H3  BMIMA  68      22.006   8.075  -0.411  1.00  0.00      A    H
ATOM   2356  H31 BMIMA  68      20.536   7.150   0.124  1.00  0.00      A    H
ATOM   2357  H32 BMIMA  68      20.428   8.240  -1.225  1.00  0.00      A    H
ATOM   2358  C4  BMIMA  68      20.963  10.854   3.823  1.00  0.00      A    C
ATOM   2359  H4  BMIMA  68      21.779  11.554   3.724  1.00  0.00      A    H
ATOM   2360  H41 BMIMA  68      21.172   9.912   4.308  1.00  0.00      A    H
ATOM   2361  C5  BMIMA  68      19.842  11.450   4.529  1.00  0.00      A    C
ATOM   2362  H5  BMIMA  68      20.178  11.656   5.543  1.00  0.00      A    H
ATOM   2363  H51 BMIMA  68      19.552  12.377   4.041  1.00  0.00      A    H
ATOM   2364  C51 BMIMA  68      18.578  10.601   4.493  1.00  0.00      A    C
ATOM   2365  H52 BMIMA  68      17.920  10.805   3.652  1.00  0.00      A    H
ATOM   2366  H53 BMIMA  68      18.779   9.537   4.584  1.00  0.00      A    H
ATOM   2367  C6  BMIMA  68      17.744  10.792   5.738  1.00  0.00      A    C
ATOM   2368  H6  BMIMA  68      18.316  10.455   6.594  1.00  0.00      A    H
ATOM   2369  H61 BMIMA  68      17.434  11.822   5.879  1.00  0.00      A    H
ATOM   2370  H62 BMIMA  68      16.831  10.212   5.673  1.00  0.00      A    H
ATOM   2381  N1  BMIMA  69       6.102  15.193  17.125  1.00  0.00      A    N
ATOM   2382  N11 BMIMA  69       5.023  15.691  15.341  1.00  0.00      A    N
ATOM   2383  C1  BMIMA  69       5.130  15.930  16.590  1.00  0.00      A    C
ATOM   2384  H1  BMIMA  69       4.445  16.619  17.035  1.00  0.00      A    H
ATOM   2385  C2  BMIMA  69       6.591  14.448  16.070  1.00  0.00      A    C
ATOM   2386  H2  BMIMA  69       7.463  13.831  16.060  1.00  0.00      A    H
ATOM   2387  C21 BMIMA  69       5.976  14.821  14.987  1.00  0.00      A    C
ATOM   2388  H21 BMIMA  69       6.011  14.530  13.960  1.00  0.00      A    H
ATOM   2389  C3  BMIMA  69       6.522  15.188  18.518  1.00  0.00      A    C
ATOM   2390  H3  BMIMA  69       7.576  15.341  18.697  1.00  0.00      A    H
ATOM   2391  H31 BMIMA  69       5.935  15.920  19.053  1.00  0.00      A    H
ATOM   2392  H32 BMIMA  69       6.241  14.225  18.917  1.00  0.00      A    H
ATOM   2393  C4  BMIMA  69       4.206  16.393  14.463  1.00  0.00      A    C
ATOM   2394  H4  BMIMA  69       3.355  16.895  14.898  1.00  0.00      A    H
ATOM   2395  H41 BMIMA  69       3.798  15.712  13.731  1.00  0.00      A    H
ATOM   2396  C5  BMIMA  69       5.007  17.440  13.794  1.00  0.00      A    C
ATOM   2397  H5  BMIMA  69       5.620  18.014  14.484  1.00  0.00      A    H
ATOM   2398  H51 BMIMA  69       5.613  16.926  13.053  1.00  0.00      A    H
ATOM   2399  C51 BMIMA  69       4.127  18.422  12.971  1.00  0.00      A    C
ATOM   2400  H52 BMIMA  69       3.581  17.869  12.211  1.00  0.00      A    H
ATOM   2401  H53 BMIMA  69       3.419  19.077  13.473  1.00  0.00      A    H
ATOM   2402  C6  BMIMA  69       5.083  19.414  12.227  1.00  0.00      A    C
ATOM   2403  H6  BMIMA  69       4.454  19.958  11.531  1.00  0.00      A    H
ATOM   2404  H61 BMIMA  69       5.602  20.120  12.865  1.00  0.00      A    H
ATOM   2405  H62 BMIMA  69       5.750  19.020  11.469  1.00  0.00      A    H
ATOM   2416  N1  BMIMA  70      33.461  -1.128  30.130  1.00  0.00      A    N
ATOM   2417  N11 BMIMA  70      34.967  -0.265  28.757  1.00  0.00      A    N
ATOM   2418  C1  BMIMA  70      33.669  -0.496  28.988  1.00  0.00      A    C
ATOM   2419  H1  BMIMA  70      32.895  -0.306  28.274  1.00  0.00      A    H
ATOM   2420  C2  BMIMA  70      34.653  -1.164  30.723  1.00  0.00      A    C
ATOM   2421  H2  BMIMA  70      34.697  -1.752  31.614  1.00  0.00      A    H
ATOM   2422  C21 BMIMA  70      35.595  -0.589  29.882  1.00  0.00      A    C
ATOM   2423  H21 BMIMA  70      36.660  -0.573  29.952  1.00  0.00      A    H
ATOM   2424  C3  BMIMA  70      32.240  -1.541  30.760  1.00  0.00      A    C
ATOM   2425  H3  BMIMA  70      31.973  -0.842  31.539  1.00  0.00      A    H
ATOM   2426  H31 BMIMA  70      31.464  -1.540  30.009  1.00  0.00      A    H
ATOM   2427  H32 BMIMA  70      32.374  -2.505  31.228  1.00  0.00      A    H
ATOM   2428  C4  BMIMA  70      35.523   0.438  27.586  1.00  0.00      A    C
ATOM   2429  H4  BMIMA  70      34.906   0.206  26.731  1.00  0.00      A    H
ATOM   2430  H41 BMIMA  70      36.566   0.161  27.545  1.00  0.00      A    H
ATOM   2431  C5  BMIMA  70      35.509   1.948  27.741  1.00  0.00      A    C
ATOM   2432  H5  BMIMA  70      35.897   2.423  26.844  1.00  0.00      A    H
ATOM   2433  H51 BMIMA  70      34.473   2.179  27.973  1.00  0.00      A    H
ATOM   2434  C51 BMIMA  70      36.210   2.530  28.878  1.00  0.00      A    C
ATOM   2435  H52 BMIMA  70      35.704   2.229  29.791  1.00  0.00      A    H
ATOM   2436  H53 BMIMA  70      37.167   2.025  28.982  1.00  0.00      A    H
ATOM   2437  C6  BMIMA  70      36.445   4.040  28.916  1.00  0.00      A    C
ATOM   2438  H6  BMIMA  70      36.726   4.559  28.007  1.00  0.00      A    H
ATOM   2439  H61 BMIMA  70      35.564   4.593  29.222  1.00  0.00      A    H
ATOM   2440  H62 BMIMA  70      37.237   4.117  29.652  1.00  0.00      A    H
ATOM   2451  N1  BMIMA  71      31.577  19.901  24.955  1.00  0.00      A    N
ATOM   2452  N11 BMIMA  71      29.402  19.685  24.739  1.00  0.00      A    N
ATOM   2453  C1  BMIMA  71      30.481  19.394  25.480  1.00  0.00      A    C
ATOM   2454  H1  BMIMA  71      30.468  18.861  26.407  1.00  0.00      A    H
ATOM   2455  C2  BMIMA  71      31.235  20.563  23.800  1.00  0.00      A    C
ATOM   2456  H2  BMIMA  71      31.980  21.052  23.211  1.00  0.00      A    H
ATOM   2457  C21 BMIMA  71      29.916  20.400  23.656  1.00  0.00      A    C
ATOM   2458  H21 BMIMA  71      29.263  20.625  22.841  1.00  0.00      A    H
ATOM   2459  C3  BMIMA  71      32.864  19.721  25.547  1.00  0.00      A    C
ATOM   2460  H3  BMIMA  71      33.536  19.125  24.948  1.00  0.00      A    H
ATOM   2461  H31 BMIMA  71      33.330  20.674  25.747  1.00  0.00      A    H
ATOM   2462  H32 BMIMA  71      32.861  19.245  26.516  1.00  0.00      A    H
ATOM   2463  C4  BMIMA  71      28.078  19.104  24.899  1.00  0.00      A    C
ATOM   2464  H4  BMIMA  71      28.075  18.459  25.766  1.00  0.00      A    H
ATOM   2465  H41 BMIMA  71      28.025  18.633  23.929  1.00  0.00      A    H
ATOM   2466  C5  BMIMA  71      26.934  20.129  24.967  1.00  0.00      A    C
ATOM   2467  H5  BMIMA  71      25.964  19.649  24.872  1.00  0.00      A    H
ATOM   2468  H51 BMIMA  71      26.942  20.614  25.940  1.00  0.00      A    H
ATOM   2469  C51 BMIMA  71      27.002  21.324  24.033  1.00  0.00      A    C
ATOM   2470  H52 BMIMA  71      27.990  21.775  23.985  1.00  0.00      A    H
ATOM   2471  H53 BMIMA  71      26.714  20.862  23.092  1.00  0.00      A    H
ATOM   2472  C6  BMIMA  71      26.000  22.367  24.250  1.00  0.00      A    C
ATOM   2473  H6  BMIMA  71      26.110  23.096  23.455  1.00  0.00      A    H
ATOM   2474  H61 BMIMA  71      25.003  21.942  24.255  1.00  0.00      A    H
ATOM   2475  H62 BMIMA  71      26.105  22.872  25.203  1.00  0.00      A    H
ATOM   2486  N1  BMIMA  72      28.390  24.151   8.834  1.00  0.00      A    N
ATOM   2487  N11 BMIMA  72      26.721  23.071   7.960  1.00  0.00      A    N
ATOM   2488  C1  BMIMA  72      27.443  23.267   9.053  1.00  0.00      A    C
ATOM   2489  H1  BMIMA  72      27.245  22.863  10.023  1.00  0.00      A    H
ATOM   2490  C2  BMIMA  72      28.168  24.698   7.583  1.00  0.00      A    C
ATOM   2491  H2  BMIMA  72      28.741  25.468   7.114  1.00  0.00      A    H
ATOM   2492  C21 BMIMA  72      27.220  23.946   6.964  1.00  0.00      A    C
ATOM   2493  H21 BMIMA  72      26.811  23.922   5.978  1.00  0.00      A    H
ATOM   2494  C3  BMIMA  72      29.423  24.641   9.751  1.00  0.00      A    C
ATOM   2495  H3  BMIMA  72      30.323  24.813   9.179  1.00  0.00      A    H
ATOM   2496  H31 BMIMA  72      29.186  25.547  10.288  1.00  0.00      A    H
ATOM   2497  H32 BMIMA  72      29.539  23.891  10.519  1.00  0.00      A    H
ATOM   2498  C4  BMIMA  72      25.687  22.065   7.837  1.00  0.00      A    C
ATOM   2499  H4  BMIMA  72      25.949  21.151   8.351  1.00  0.00      A    H
ATOM   2500  H41 BMIMA  72      25.720  21.813   6.788  1.00  0.00      A    H
ATOM   2501  C5  BMIMA  72      24.426  22.639   8.318  1.00  0.00      A    C
ATOM   2502  H5  BMIMA  72      23.580  21.982   8.135  1.00  0.00      A    H
ATOM   2503  H51 BMIMA  72      24.532  22.765   9.393  1.00  0.00      A    H
ATOM   2504  C51 BMIMA  72      24.043  24.071   7.954  1.00  0.00      A    C
ATOM   2505  H52 BMIMA  72      24.765  24.706   8.461  1.00  0.00      A    H
ATOM   2506  H53 BMIMA  72      24.012  24.216   6.877  1.00  0.00      A    H
ATOM   2507  C6  BMIMA  72      22.660  24.309   8.585  1.00  0.00      A    C
ATOM   2508  H6  BMIMA  72      21.922  23.561   8.318  1.00  0.00      A    H
ATOM   2509  H61 BMIMA  72      22.742  24.128   9.650  1.00  0.00      A    H
ATOM   2510  H62 BMIMA  72      22.261  25.301   8.404  1.00  0.00      A    H
ATOM   2521  N1  BMIMA  73      40.918  30.563  24.968  1.00  0.00      A    N
ATOM   2522  N11 BMIMA  73      41.816  29.812  23.168  1.00  0.00      A    N
ATOM   2523  C1  BMIMA  73      41.733  30.815  23.999  1.00  0.00      A    C
ATOM   2524  H1  BMIMA  73      42.327  31.703  24.046  1.00  0.00      A    H
ATOM   2525  C2  BMIMA  73      40.246  29.430  24.611  1.00  0.00      A    C
ATOM   2526  H2  BMIMA  73      39.386  29.091  25.146  1.00  0.00      A    H
ATOM   2527  C21 BMIMA  73      40.809  28.944  23.556  1.00  0.00      A    C
ATOM   2528  H21 BMIMA  73      40.557  28.047  23.035  1.00  0.00      A    H
ATOM   2529  C3  BMIMA  73      40.520  31.422  26.035  1.00  0.00      A    C
ATOM   2530  H3  BMIMA  73      41.269  32.195  26.117  1.00  0.00      A    H
ATOM   2531  H31 BMIMA  73      39.515  31.798  25.912  1.00  0.00      A    H
ATOM   2532  H32 BMIMA  73      40.641  30.893  26.969  1.00  0.00      A    H
ATOM   2533  C4  BMIMA  73      42.843  29.525  22.213  1.00  0.00      A    C
ATOM   2534  H4  BMIMA  73      43.160  28.498  22.324  1.00  0.00      A    H
ATOM   2535  H41 BMIMA  73      43.692  30.151  22.441  1.00  0.00      A    H
ATOM   2536  C5  BMIMA  73      42.315  29.862  20.880  1.00  0.00      A    C
ATOM   2537  H5  BMIMA  73      43.053  29.469  20.186  1.00  0.00      A    H
ATOM   2538  H51 BMIMA  73      41.339  29.428  20.674  1.00  0.00      A    H
ATOM   2539  C51 BMIMA  73      42.224  31.384  20.639  1.00  0.00      A    C
ATOM   2540  H52 BMIMA  73      41.340  31.814  21.103  1.00  0.00      A    H
ATOM   2541  H53 BMIMA  73      43.152  31.808  21.013  1.00  0.00      A    H
ATOM   2542  C6  BMIMA  73      42.102  31.650  19.205  1.00  0.00      A    C
ATOM   2543  H6  BMIMA  73      41.103  31.479  18.821  1.00  0.00      A    H
ATOM   2544  H61 BMIMA  73      42.304  32.673  18.907  1.00  0.00      A    H
ATOM   2545  H62 BMIMA  73      42.905  31.167  18.659  1.00  0.00      A    H
ATOM   2556  N1  BMIMA  74      22.050  31.138  31.461  1.00  0.00      A    N
ATOM   2557  N11 BMIMA  74      20.950  29.488  32.290  1.00  0.00      A    N
ATOM   2558  C1  BMIMA  74      21.412  30.689  32.559  1.00  0.00      A    C
ATOM   2559  H1  BMIMA  74      21.361  31.211  33.491  1.00  0.00      A    H
ATOM   2560  C2  BMIMA  74      21.873  30.195  30.446  1.00  0.00      A    C
ATOM   2561  H2  BMIMA  74      22.137  30.378  29.428  1.00  0.00      A    H
ATOM   2562  C21 BMIMA  74      21.287  29.190  30.974  1.00  0.00      A    C
ATOM   2563  H21 BMIMA  74      20.991  28.239  30.588  1.00  0.00      A    H
ATOM   2564  C3  BMIMA  74      22.621  32.471  31.281  1.00  0.00      A    C
ATOM   2565  H3  BMIMA  74      22.325  33.187  32.034  1.00  0.00      A    H
ATOM   2566  H31 BMIMA  74      23.683  32.418  31.092  1.00  0.00      A    H
ATOM   2567  H32 BMIMA  74      22.095  32.867  30.425  1.00  0.00      A    H
ATOM   2568  C4  BMIMA  74      20.289  28.525  33.221  1.00  0.00      A    C
ATOM   2569  H4  BMIMA  74      20.334  28.998  34.191  1.00  0.00      A    H
ATOM   2570  H41 BMIMA  74      20.935  27.668  33.340  1.00  0.00      A    H
ATOM   2571  C5  BMIMA  74      18.921  28.131  32.783  1.00  0.00      A    C
ATOM   2572  H5  BMIMA  74      19.013  27.453  31.938  1.00  0.00      A    H
ATOM   2573  H51 BMIMA  74      18.391  27.638  33.595  1.00  0.00      A    H
ATOM   2574  C51 BMIMA  74      18.036  29.268  32.375  1.00  0.00      A    C
ATOM   2575  H52 BMIMA  74      17.661  29.799  33.246  1.00  0.00      A    H
ATOM   2576  H53 BMIMA  74      18.487  30.058  31.781  1.00  0.00      A    H
ATOM   2577  C6  BMIMA  74      16.770  28.733  31.581  1.00  0.00      A    C
ATOM   2578  H6  BMIMA  74      17.066  28.359  30.607  1.00  0.00      A    H
ATOM   2579  H61 BMIMA  74      16.316  27.920  32.135  1.00  0.00      A    H
ATOM   2580  H62 BMIMA  74      16.063  29.495  31.275  1.00  0.00      A    H
ATOM   2591  N1  BMIMA  75      40.723  24.801   5.914  1.00  0.00      A    N
ATOM   2592  N11 BMIMA  75      42.462  24.986   4.620  1.00  0.00      A    N
ATOM   2593  C1  BMIMA  75      41.154  25.128   4.687  1.00  0.00      A    C
ATOM   2594  H1  BMIMA  75      40.438  25.399   3.941  1.00  0.00      A    H
ATOM   2595  C2  BMIMA  75      41.798  24.490   6.647  1.00  0.00      A    C
ATOM   2596  H2  BMIMA  75      41.785  24.205   7.676  1.00  0.00      A    H
ATOM   2597  C21 BMIMA  75      42.919  24.673   5.875  1.00  0.00      A    C
ATOM   2598  H21 BMIMA  75      43.960  24.648   6.111  1.00  0.00      A    H
ATOM   2599  C3  BMIMA  75      39.314  24.743   6.384  1.00  0.00      A    C
ATOM   2600  H3  BMIMA  75      38.645  25.093   5.612  1.00  0.00      A    H
ATOM   2601  H31 BMIMA  75      39.078  23.724   6.653  1.00  0.00      A    H
ATOM   2602  H32 BMIMA  75      39.154  25.383   7.239  1.00  0.00      A    H
ATOM   2603  C4  BMIMA  75      43.238  25.124   3.385  1.00  0.00      A    C
ATOM   2604  H4  BMIMA  75      42.644  24.775   2.553  1.00  0.00      A    H
ATOM   2605  H41 BMIMA  75      44.185  24.614   3.475  1.00  0.00      A    H
ATOM   2606  C5  BMIMA  75      43.563  26.566   3.108  1.00  0.00      A    C
ATOM   2607  H5  BMIMA  75      44.399  26.495   2.416  1.00  0.00      A    H
ATOM   2608  H51 BMIMA  75      42.743  27.093   2.626  1.00  0.00      A    H
ATOM   2609  C51 BMIMA  75      43.837  27.395   4.347  1.00  0.00      A    C
ATOM   2610  H52 BMIMA  75      43.005  27.464   5.044  1.00  0.00      A    H
ATOM   2611  H53 BMIMA  75      44.625  26.902   4.910  1.00  0.00      A    H
ATOM   2612  C6  BMIMA  75      44.257  28.799   3.969  1.00  0.00      A    C
ATOM   2613  H6  BMIMA  75      45.161  28.912   3.381  1.00  0.00      A    H
ATOM   2614  H61 BMIMA  75      43.440  29.265   3.432  1.00  0.00      A    H
ATOM   2615  H62 BMIMA  75      44.309  29.417   4.857  1.00  0.00      A    H
ATOM   2626  N1  BMIMA  76      21.762  47.709  22.726  1.00  0.00      A    N
ATOM   2627  N11 BMIMA  76      20.937  46.087  21.623  1.00  0.00      A    N
ATOM   2628  C1  BMIMA  76      21.042  46.628  22.788  1.00  0.00      A    C
ATOM   2629  H1  BMIMA  76      20.630  46.286  23.713  1.00  0.00      A    H
ATOM   2630  C2  BMIMA  76      22.230  47.875  21.423  1.00  0.00      A    C
ATOM   2631  H2  BMIMA  76      22.916  48.638  21.128  1.00  0.00      A    H
ATOM   2632  C21 BMIMA  76      21.783  46.759  20.789  1.00  0.00      A    C
ATOM   2633  H21 BMIMA  76      21.940  46.499  19.765  1.00  0.00      A    H
ATOM   2634  C3  BMIMA  76      21.938  48.786  23.731  1.00  0.00      A    C
ATOM   2635  H3  BMIMA  76      21.582  48.477  24.703  1.00  0.00      A    H
ATOM   2636  H31 BMIMA  76      22.995  49.005  23.746  1.00  0.00      A    H
ATOM   2637  H32 BMIMA  76      21.393  49.661  23.408  1.00  0.00      A    H
ATOM   2638  C4  BMIMA  76      20.397  44.775  21.250  1.00  0.00      A    C
ATOM   2639  H4  BMIMA  76      20.399  44.862  20.173  1.00  0.00      A    H
ATOM   2640  H41 BMIMA  76      19.440  44.829  21.748  1.00  0.00      A    H
ATOM   2641  C5  BMIMA  76      21.175  43.515  21.737  1.00  0.00      A    C
ATOM   2642  H5  BMIMA  76      22.057  43.198  21.188  1.00  0.00      A    H
ATOM   2643  H51 BMIMA  76      21.467  43.668  22.773  1.00  0.00      A    H
ATOM   2644  C51 BMIMA  76      20.159  42.357  21.800  1.00  0.00      A    C
ATOM   2645  H52 BMIMA  76      19.143  42.728  21.908  1.00  0.00      A    H
ATOM   2646  H53 BMIMA  76      20.186  41.836  20.846  1.00  0.00      A    H
ATOM   2647  C6  BMIMA  76      20.538  41.375  22.875  1.00  0.00      A    C
ATOM   2648  H6  BMIMA  76      19.656  40.950  23.342  1.00  0.00      A    H
ATOM   2649  H61 BMIMA  76      21.195  40.567  22.575  1.00  0.00      A    H
ATOM   2650  H62 BMIMA  76      20.988  41.889  23.717  1.00  0.00      A    H
ATOM   2661  N1  BMIMA  77       6.572  30.778  32.407  1.00  0.00      A    N
ATOM   2662  N11 BMIMA  77       5.120  30.662  33.989  1.00  0.00      A    N
ATOM   2663  C1  BMIMA  77       5.978  31.393  33.400  1.00  0.00      A    C
ATOM   2664  H1  BMIMA  77       6.154  32.442  33.508  1.00  0.00      A    H
ATOM   2665  C2  BMIMA  77       6.294  29.455  32.513  1.00  0.00      A    C
ATOM   2666  H2  BMIMA  77       6.620  28.652  31.890  1.00  0.00      A    H
ATOM   2667  C21 BMIMA  77       5.277  29.414  33.443  1.00  0.00      A    C
ATOM   2668  H21 BMIMA  77       4.694  28.601  33.816  1.00  0.00      A    H
ATOM   2669  C3  BMIMA  77       7.607  31.313  31.524  1.00  0.00      A    C
ATOM   2670  H3  BMIMA  77       7.525  30.922  30.520  1.00  0.00      A    H
ATOM   2671  H31 BMIMA  77       7.611  32.392  31.498  1.00  0.00      A    H
ATOM   2672  H32 BMIMA  77       8.612  31.091  31.853  1.00  0.00      A    H
ATOM   2673  C4  BMIMA  77       3.982  31.163  34.820  1.00  0.00      A    C
ATOM   2674  H4  BMIMA  77       3.050  30.617  34.782  1.00  0.00      A    H
ATOM   2675  H41 BMIMA  77       3.847  32.166  34.445  1.00  0.00      A    H
ATOM   2676  C5  BMIMA  77       4.359  31.060  36.344  1.00  0.00      A    C
ATOM   2677  H5  BMIMA  77       5.285  31.543  36.647  1.00  0.00      A    H
ATOM   2678  H51 BMIMA  77       3.604  31.581  36.928  1.00  0.00      A    H
ATOM   2679  C51 BMIMA  77       4.567  29.654  36.894  1.00  0.00      A    C
ATOM   2680  H52 BMIMA  77       3.619  29.132  36.796  1.00  0.00      A    H
ATOM   2681  H53 BMIMA  77       5.326  29.021  36.443  1.00  0.00      A    H
ATOM   2682  C6  BMIMA  77       4.888  29.777  38.410  1.00  0.00      A    C
ATOM   2683  H6  BMIMA  77       4.605  28.862  38.917  1.00  0.00      A    H
ATOM   2684  H61 BMIMA  77       5.947  30.003  38.460  1.00  0.00      A    H
ATOM   2685  H62 BMIMA  77       4.395  30.589  38.933  1.00  0.00      A    H
ATOM   2696  N1  BMIMA  78      46.686  24.213  36.684  1.00  0.00      A    N
ATOM   2697  N11 BMIMA  78      45.820  24.442  38.571  1.00  0.00      A    N
ATOM   2698  C1  BMIMA  78      46.082  23.567  37.653  1.00  0.00      A    C
ATOM   2699  H1  BMIMA  78      45.822  22.530  37.653  1.00  0.00      A    H
ATOM   2700  C2  BMIMA  78      46.861  25.539  36.990  1.00  0.00      A    C
ATOM   2701  H2  BMIMA  78      47.216  26.264  36.291  1.00  0.00      A    H
ATOM   2702  C21 BMIMA  78      46.366  25.744  38.149  1.00  0.00      A    C
ATOM   2703  H21 BMIMA  78      46.242  26.676  38.656  1.00  0.00      A    H
ATOM   2704  C3  BMIMA  78      47.093  23.668  35.421  1.00  0.00      A    C
ATOM   2705  H3  BMIMA  78      46.401  23.227  34.719  1.00  0.00      A    H
ATOM   2706  H31 BMIMA  78      47.705  24.374  34.880  1.00  0.00      A    H
ATOM   2707  H32 BMIMA  78      47.790  22.867  35.617  1.00  0.00      A    H
ATOM   2708  C4  BMIMA  78      45.091  24.095  39.781  1.00  0.00      A    C
ATOM   2709  H4  BMIMA  78      44.359  23.320  39.609  1.00  0.00      A    H
ATOM   2710  H41 BMIMA  78      44.541  24.967  40.104  1.00  0.00      A    H
ATOM   2711  C5  BMIMA  78      46.006  23.401  40.695  1.00  0.00      A    C
ATOM   2712  H5  BMIMA  78      45.667  23.588  41.711  1.00  0.00      A    H
ATOM   2713  H51 BMIMA  78      45.990  22.318  40.608  1.00  0.00      A    H
ATOM   2714  C51 BMIMA  78      47.460  23.920  40.742  1.00  0.00      A    C
ATOM   2715  H52 BMIMA  78      47.941  23.717  39.789  1.00  0.00      A    H
ATOM   2716  H53 BMIMA  78      47.448  24.997  40.886  1.00  0.00      A    H
ATOM   2717  C6  BMIMA  78      48.162  23.119  41.868  1.00  0.00      A    C
ATOM   2718  H6  BMIMA  78      49.041  23.698  42.131  1.00  0.00      A    H
ATOM   2719  H61 BMIMA  78      47.545  23.110  42.759  1.00  0.00      A    H
ATOM   2720  H62 BMIMA  78      48.488  22.168  41.462  1.00  0.00      A    H
ATOM   2731  N1  BMIMA  79      19.176  41.891   3.875  1.00  0.00      A    N
ATOM   2732  N11 BMIMA  79      17.695  43.514   4.123  1.00  0.00      A    N
ATOM   2733  C1  BMIMA  79      18.951  43.217   3.769  1.00  0.00      A    C
ATOM   2734  H1  BMIMA  79      19.561  43.969   3.316  1.00  0.00      A    H
ATOM   2735  C2  BMIMA  79      18.041  41.377   4.496  1.00  0.00      A    C
ATOM   2736  H2  BMIMA  79      17.989  40.377   4.865  1.00  0.00      A    H
ATOM   2737  C21 BMIMA  79      17.104  42.336   4.562  1.00  0.00      A    C
ATOM   2738  H21 BMIMA  79      16.142  42.355   5.025  1.00  0.00      A    H
ATOM   2739  C3  BMIMA  79      20.437  41.219   3.392  1.00  0.00      A    C
ATOM   2740  H3  BMIMA  79      20.228  40.612   2.523  1.00  0.00      A    H
ATOM   2741  H31 BMIMA  79      20.960  42.050   2.944  1.00  0.00      A    H
ATOM   2742  H32 BMIMA  79      20.882  40.740   4.252  1.00  0.00      A    H
ATOM   2743  C4  BMIMA  79      17.152  44.899   4.098  1.00  0.00      A    C
ATOM   2744  H4  BMIMA  79      16.094  44.831   3.892  1.00  0.00      A    H
ATOM   2745  H41 BMIMA  79      17.588  45.481   3.300  1.00  0.00      A    H
ATOM   2746  C5  BMIMA  79      17.257  45.631   5.447  1.00  0.00      A    C
ATOM   2747  H5  BMIMA  79      18.294  45.867   5.671  1.00  0.00      A    H
ATOM   2748  H51 BMIMA  79      16.726  46.561   5.262  1.00  0.00      A    H
ATOM   2749  C51 BMIMA  79      16.596  44.962   6.641  1.00  0.00      A    C
ATOM   2750  H52 BMIMA  79      15.603  44.659   6.319  1.00  0.00      A    H
ATOM   2751  H53 BMIMA  79      17.201  44.167   7.071  1.00  0.00      A    H
ATOM   2752  C6  BMIMA  79      16.397  45.986   7.747  1.00  0.00      A    C
ATOM   2753  H6  BMIMA  79      17.406  46.263   8.032  1.00  0.00      A    H
ATOM   2754  H61 BMIMA  79      15.946  46.898   7.374  1.00  0.00      A    H
ATOM   2755  H62 BMIMA  79      15.941  45.596   8.649  1.00  0.00      A    H
ATOM   2766  N1  BMIMA  80       6.819   1.854   3.311  1.00  0.00      A    N
ATOM   2767  N11 BMIMA  80       5.913   1.536   1.411  1.00  0.00      A    N
ATOM   2768  C1  BMIMA  80       6.930   2.106   2.024  1.00  0.00      A    C
ATOM   2769  H1  BMIMA  80       7.696   2.616   1.480  1.00  0.00      A    H
ATOM   2770  C2  BMIMA  80       5.787   0.976   3.469  1.00  0.00      A    C
ATOM   2771  H2  BMIMA  80       5.558   0.603   4.444  1.00  0.00      A    H
ATOM   2772  C21 BMIMA  80       5.182   0.862   2.291  1.00  0.00      A    C
ATOM   2773  H21 BMIMA  80       4.330   0.317   1.947  1.00  0.00      A    H
ATOM   2774  C3  BMIMA  80       7.797   2.330   4.392  1.00  0.00      A    C
ATOM   2775  H3  BMIMA  80       7.873   1.579   5.165  1.00  0.00      A    H
ATOM   2776  H31 BMIMA  80       8.775   2.381   3.937  1.00  0.00      A    H
ATOM   2777  H32 BMIMA  80       7.619   3.353   4.688  1.00  0.00      A    H
ATOM   2778  C4  BMIMA  80       5.750   1.578  -0.057  1.00  0.00      A    C
ATOM   2779  H4  BMIMA  80       6.183   2.474  -0.477  1.00  0.00      A    H
ATOM   2780  H41 BMIMA  80       4.686   1.631  -0.234  1.00  0.00      A    H
ATOM   2781  C5  BMIMA  80       6.305   0.308  -0.735  1.00  0.00      A    C
ATOM   2782  H5  BMIMA  80       5.818   0.309  -1.707  1.00  0.00      A    H
ATOM   2783  H51 BMIMA  80       7.383   0.233  -0.844  1.00  0.00      A    H
ATOM   2784  C51 BMIMA  80       5.989  -0.985   0.054  1.00  0.00      A    C
ATOM   2785  H52 BMIMA  80       6.467  -1.182   1.010  1.00  0.00      A    H
ATOM   2786  H53 BMIMA  80       4.904  -1.016   0.119  1.00  0.00      A    H
ATOM   2787  C6  BMIMA  80       6.271  -2.286  -0.835  1.00  0.00      A    C
ATOM   2788  H6  BMIMA  80       7.279  -2.471  -1.190  1.00  0.00      A    H
ATOM   2789  H61 BMIMA  80       6.035  -3.215  -0.329  1.00  0.00      A    H
ATOM   2790  H62 BMIMA  80       5.669  -2.141  -1.725  1.00  0.00      A    H
ATOM   2801  N1  BMIMA  81      38.377  -0.413  42.372  1.00  0.00      A    N
ATOM   2802  N11 BMIMA  81      40.471  -0.685  42.005  1.00  0.00      A    N
ATOM   2803  C1  BMIMA  81      39.530  -0.800  42.911  1.00  0.00      A    C
ATOM   2804  H1  BMIMA  81      39.753  -1.242  43.858  1.00  0.00      A    H
ATOM   2805  C2  BMIMA  81      38.657  -0.116  41.069  1.00  0.00      A    C
ATOM   2806  H2  BMIMA  81      37.846   0.258  40.484  1.00  0.00      A    H
ATOM   2807  C21 BMIMA  81      39.896  -0.192  40.837  1.00  0.00      A    C
ATOM   2808  H21 BMIMA  81      40.472   0.029  39.965  1.00  0.00      A    H
ATOM   2809  C3  BMIMA  81      37.082  -0.410  42.939  1.00  0.00      A    C
ATOM   2810  H3  BMIMA  81      36.904   0.490  43.508  1.00  0.00      A    H
ATOM   2811  H31 BMIMA  81      36.369  -0.474  42.130  1.00  0.00      A    H
ATOM   2812  H32 BMIMA  81      36.961  -1.281  43.566  1.00  0.00      A    H
ATOM   2813  C4  BMIMA  81      41.927  -0.902  42.100  1.00  0.00      A    C
ATOM   2814  H4  BMIMA  81      42.260  -0.939  41.073  1.00  0.00      A    H
ATOM   2815  H41 BMIMA  81      42.116  -1.873  42.532  1.00  0.00      A    H
ATOM   2816  C5  BMIMA  81      42.639   0.234  42.848  1.00  0.00      A    C
ATOM   2817  H5  BMIMA  81      42.617   0.080  43.923  1.00  0.00      A    H
ATOM   2818  H51 BMIMA  81      43.648   0.217  42.443  1.00  0.00      A    H
ATOM   2819  C51 BMIMA  81      42.104   1.636  42.553  1.00  0.00      A    C
ATOM   2820  H52 BMIMA  81      42.335   1.961  41.542  1.00  0.00      A    H
ATOM   2821  H53 BMIMA  81      41.025   1.566  42.658  1.00  0.00      A    H
ATOM   2822  C6  BMIMA  81      42.628   2.800  43.449  1.00  0.00      A    C
ATOM   2823  H6  BMIMA  81      42.448   2.569  44.493  1.00  0.00      A    H
ATOM   2824  H61 BMIMA  81      43.687   3.030  43.443  1.00  0.00      A    H
ATOM   2825  H62 BMIMA  81      42.136   3.756  43.315  1.00  0.00      A    H
ATOM   2836  N1  BMIMA  82      28.420  38.927   0.150  1.00  0.00      A    N
ATOM   2837  N11 BMIMA  82      28.632  38.716   2.298  1.00  0.00      A    N
ATOM   2838  C1  BMIMA  82      28.618  38.106   1.153  1.00  0.00      A    C
ATOM   2839  H1  BMIMA  82      28.746  37.049   1.062  1.00  0.00      A    H
ATOM   2840  C2  BMIMA  82      28.470  40.244   0.664  1.00  0.00      A    C
ATOM   2841  H2  BMIMA  82      28.542  41.139   0.085  1.00  0.00      A    H
ATOM   2842  C21 BMIMA  82      28.578  40.103   2.044  1.00  0.00      A    C
ATOM   2843  H21 BMIMA  82      28.624  40.816   2.838  1.00  0.00      A    H
ATOM   2844  C3  BMIMA  82      28.388  38.641  -1.265  1.00  0.00      A    C
ATOM   2845  H3  BMIMA  82      29.416  38.572  -1.590  1.00  0.00      A    H
ATOM   2846  H31 BMIMA  82      27.894  37.695  -1.427  1.00  0.00      A    H
ATOM   2847  H32 BMIMA  82      28.086  39.462  -1.898  1.00  0.00      A    H
ATOM   2848  C4  BMIMA  82      28.757  38.003   3.585  1.00  0.00      A    C
ATOM   2849  H4  BMIMA  82      29.586  38.530   4.034  1.00  0.00      A    H
ATOM   2850  H41 BMIMA  82      29.196  37.025   3.457  1.00  0.00      A    H
ATOM   2851  C5  BMIMA  82      27.554  38.045   4.539  1.00  0.00      A    C
ATOM   2852  H5  BMIMA  82      27.508  39.066   4.909  1.00  0.00      A    H
ATOM   2853  H51 BMIMA  82      26.712  37.806   3.893  1.00  0.00      A    H
ATOM   2854  C51 BMIMA  82      27.546  37.055   5.679  1.00  0.00      A    C
ATOM   2855  H52 BMIMA  82      27.960  36.094   5.384  1.00  0.00      A    H
ATOM   2856  H53 BMIMA  82      28.293  37.423   6.377  1.00  0.00      A    H
ATOM   2857  C6  BMIMA  82      26.184  36.945   6.375  1.00  0.00      A    C
ATOM   2858  H6  BMIMA  82      25.887  37.846   6.899  1.00  0.00      A    H
ATOM   2859  H61 BMIMA  82      25.419  36.941   5.607  1.00  0.00      A    H
ATOM   2860  H62 BMIMA  82      26.069  36.076   7.013  1.00  0.00      A    H
ATOM   2871  N1  BMIMA  83       1.767  43.940  13.909  1.00  0.00      A    N
ATOM   2872  N11 BMIMA  83       1.975  45.016  11.995  1.00  0.00      A    N
ATOM   2873  C1  BMIMA  83       1.215  44.288  12.756  1.00  0.00      A    C
ATOM   2874  H1  BMIMA  83       0.190  44.122  12.503  1.00  0.00      A    H
ATOM   2875  C2  BMIMA  83       3.039  44.435  13.832  1.00  0.00      A    C
ATOM   2876  H2  BMIMA  83       3.753  44.158  14.576  1.00  0.00      A    H
ATOM   2877  C21 BMIMA  83       3.171  45.148  12.691  1.00  0.00      A    C
ATOM   2878  H21 BMIMA  83       3.967  45.768  12.342  1.00  0.00      A    H
ATOM   2879  C3  BMIMA  83       1.178  43.257  15.076  1.00  0.00      A    C
ATOM   2880  H3  BMIMA  83       0.218  42.893  14.738  1.00  0.00      A    H
ATOM   2881  H31 BMIMA  83       1.839  42.412  15.200  1.00  0.00      A    H
ATOM   2882  H32 BMIMA  83       1.153  43.822  15.995  1.00  0.00      A    H
ATOM   2883  C4  BMIMA  83       1.599  45.640  10.734  1.00  0.00      A    C
ATOM   2884  H4  BMIMA  83       1.352  46.666  10.964  1.00  0.00      A    H
ATOM   2885  H41 BMIMA  83       0.612  45.342  10.411  1.00  0.00      A    H
ATOM   2886  C5  BMIMA  83       2.673  45.586   9.653  1.00  0.00      A    C
ATOM   2887  H5  BMIMA  83       3.593  45.840  10.173  1.00  0.00      A    H
ATOM   2888  H51 BMIMA  83       2.633  44.560   9.295  1.00  0.00      A    H
ATOM   2889  C51 BMIMA  83       2.406  46.586   8.472  1.00  0.00      A    C
ATOM   2890  H52 BMIMA  83       1.475  46.472   7.924  1.00  0.00      A    H
ATOM   2891  H53 BMIMA  83       2.332  47.606   8.840  1.00  0.00      A    H
ATOM   2892  C6  BMIMA  83       3.513  46.591   7.420  1.00  0.00      A    C
ATOM   2893  H6  BMIMA  83       4.454  46.947   7.825  1.00  0.00      A    H
ATOM   2894  H61 BMIMA  83       3.702  45.629   6.960  1.00  0.00      A    H
ATOM   2895  H62 BMIMA  83       3.311  47.356   6.679  1.00  0.00      A    H
ATOM   2906  N1  BMIMA  84      15.091  35.167  42.011  1.00  0.00      A    N
ATOM   2907  N11 BMIMA  84      14.988  33.391  40.854  1.00  0.00      A    N
ATOM   2908  C1  BMIMA  84      15.589  34.531  40.952  1.00  0.00      A    C
ATOM   2909  H1  BMIMA  84      16.306  34.915  40.259  1.00  0.00      A    H
ATOM   2910  C2  BMIMA  84      14.241  34.266  42.635  1.00  0.00      A    C
ATOM   2911  H2  BMIMA  84      13.785  34.664  43.515  1.00  0.00      A    H
ATOM   2912  C21 BMIMA  84      14.179  33.156  41.919  1.00  0.00      A    C
ATOM   2913  H21 BMIMA  84      13.635  32.252  42.083  1.00  0.00      A    H
ATOM   2914  C3  BMIMA  84      15.563  36.462  42.556  1.00  0.00      A    C
ATOM   2915  H3  BMIMA  84      15.174  37.217  41.889  1.00  0.00      A    H
ATOM   2916  H31 BMIMA  84      14.961  36.521  43.451  1.00  0.00      A    H
ATOM   2917  H32 BMIMA  84      16.619  36.525  42.776  1.00  0.00      A    H
ATOM   2918  C4  BMIMA  84      15.222  32.367  39.779  1.00  0.00      A    C
ATOM   2919  H4  BMIMA  84      15.629  31.476  40.235  1.00  0.00      A    H
ATOM   2920  H41 BMIMA  84      16.067  32.733  39.215  1.00  0.00      A    H
ATOM   2921  C5  BMIMA  84      13.977  31.954  38.945  1.00  0.00      A    C
ATOM   2922  H5  BMIMA  84      14.254  31.188  38.225  1.00  0.00      A    H
ATOM   2923  H51 BMIMA  84      13.162  31.601  39.572  1.00  0.00      A    H
ATOM   2924  C51 BMIMA  84      13.578  33.188  38.111  1.00  0.00      A    C
ATOM   2925  H52 BMIMA  84      14.400  33.897  38.066  1.00  0.00      A    H
ATOM   2926  H53 BMIMA  84      13.482  32.869  37.076  1.00  0.00      A    H
ATOM   2927  C6  BMIMA  84      12.263  33.785  38.413  1.00  0.00      A    C
ATOM   2928  H6  BMIMA  84      11.487  33.039  38.548  1.00  0.00      A    H
ATOM   2929  H61 BMIMA  84      12.144  34.367  39.319  1.00  0.00      A    H
ATOM   2930  H62 BMIMA  84      11.988  34.322  37.512  1.00  0.00      A    H
ATOM   2941  N1  BMIMA  85       1.832  36.500  31.430  1.00  0.00      A    N
ATOM   2942  N11 BMIMA  85       0.145  35.356  32.210  1.00  0.00      A    N
ATOM   2943  C1  BMIMA  85       1.371  35.768  32.453  1.00  0.00      A    C
ATOM   2944  H1  BMIMA  85       1.870  35.570  33.377  1.00  0.00      A    H
ATOM   2945  C2  BMIMA  85       0.839  36.470  30.463  1.00  0.00      A    C
ATOM   2946  H2  BMIMA  85       0.908  36.996  29.536  1.00  0.00      A    H
ATOM   2947  C21 BMIMA  85      -0.176  35.742  30.918  1.00  0.00      A    C
ATOM   2948  H21 BMIMA  85      -1.129  35.594  30.457  1.00  0.00      A    H
ATOM   2949  C3  BMIMA  85       3.280  37.056  31.337  1.00  0.00      A    C
ATOM   2950  H3  BMIMA  85       3.770  36.751  30.423  1.00  0.00      A    H
ATOM   2951  H31 BMIMA  85       3.279  38.133  31.413  1.00  0.00      A    H
ATOM   2952  H32 BMIMA  85       3.946  36.664  32.091  1.00  0.00      A    H
ATOM   2953  C4  BMIMA  85      -0.688  34.667  33.212  1.00  0.00      A    C
ATOM   2954  H4  BMIMA  85      -1.673  35.108  33.233  1.00  0.00      A    H
ATOM   2955  H41 BMIMA  85      -0.172  34.863  34.141  1.00  0.00      A    H
ATOM   2956  C5  BMIMA  85      -0.823  33.134  33.075  1.00  0.00      A    C
ATOM   2957  H5  BMIMA  85      -0.344  32.703  33.950  1.00  0.00      A    H
ATOM   2958  H51 BMIMA  85      -1.885  32.903  33.068  1.00  0.00      A    H
ATOM   2959  C51 BMIMA  85      -0.020  32.535  31.964  1.00  0.00      A    C
ATOM   2960  H52 BMIMA  85      -0.597  32.754  31.070  1.00  0.00      A    H
ATOM   2961  H53 BMIMA  85       0.999  32.911  31.933  1.00  0.00      A    H
ATOM   2962  C6  BMIMA  85      -0.035  31.031  32.259  1.00  0.00      A    C
ATOM   2963  H6  BMIMA  85      -1.021  30.615  32.429  1.00  0.00      A    H
ATOM   2964  H61 BMIMA  85       0.404  30.455  31.452  1.00  0.00      A    H
ATOM   2965  H62 BMIMA  85       0.556  30.941  33.164  1.00  0.00      A    H
ATOM   2976  N1  BMIMA  86      25.006  30.231  18.197  1.00  0.00      A    N
ATOM   2977  N11 BMIMA  86      25.972  30.814  19.910  1.00  0.00      A    N
ATOM   2978  C1  BMIMA  86      24.966  30.159  19.479  1.00  0.00      A    C
ATOM   2979  H1  BMIMA  86      24.286  29.655  20.132  1.00  0.00      A    H
ATOM   2980  C2  BMIMA  86      26.035  31.008  17.744  1.00  0.00      A    C
ATOM   2981  H2  BMIMA  86      26.135  31.058  16.681  1.00  0.00      A    H
ATOM   2982  C21 BMIMA  86      26.580  31.503  18.853  1.00  0.00      A    C
ATOM   2983  H21 BMIMA  86      27.393  32.189  18.951  1.00  0.00      A    H
ATOM   2984  C3  BMIMA  86      23.993  29.599  17.314  1.00  0.00      A    C
ATOM   2985  H3  BMIMA  86      23.563  30.248  16.566  1.00  0.00      A    H
ATOM   2986  H31 BMIMA  86      24.378  28.708  16.840  1.00  0.00      A    H
ATOM   2987  H32 BMIMA  86      23.154  29.321  17.935  1.00  0.00      A    H
ATOM   2988  C4  BMIMA  86      26.391  30.909  21.364  1.00  0.00      A    C
ATOM   2989  H4  BMIMA  86      25.617  30.345  21.865  1.00  0.00      A    H
ATOM   2990  H41 BMIMA  86      26.344  31.910  21.767  1.00  0.00      A    H
ATOM   2991  C5  BMIMA  86      27.757  30.265  21.615  1.00  0.00      A    C
ATOM   2992  H5  BMIMA  86      28.582  30.859  21.229  1.00  0.00      A    H
ATOM   2993  H51 BMIMA  86      27.862  30.172  22.693  1.00  0.00      A    H
ATOM   2994  C51 BMIMA  86      27.806  28.873  21.038  1.00  0.00      A    C
ATOM   2995  H52 BMIMA  86      26.913  28.468  21.506  1.00  0.00      A    H
ATOM   2996  H53 BMIMA  86      27.670  28.866  19.959  1.00  0.00      A    H
ATOM   2997  C6  BMIMA  86      29.077  28.096  21.295  1.00  0.00      A    C
ATOM   2998  H6  BMIMA  86      28.950  27.096  20.897  1.00  0.00      A    H
ATOM   2999  H61 BMIMA  86      29.861  28.564  20.711  1.00  0.00      A    H
ATOM   3000  H62 BMIMA  86      29.477  28.104  22.302  1.00  0.00      A    H
ATOM   3011  N1  BMIMA  87      41.762  12.532  42.640  1.00  0.00      A    N
ATOM   3012  N11 BMIMA  87      41.280  10.482  42.703  1.00  0.00      A    N
ATOM   3013  C1  BMIMA  87      42.110  11.355  42.216  1.00  0.00      A    C
ATOM   3014  H1  BMIMA  87      42.900  11.166  41.520  1.00  0.00      A    H
ATOM   3015  C2  BMIMA  87      40.698  12.434  43.508  1.00  0.00      A    C
ATOM   3016  H2  BMIMA  87      40.298  13.257  44.059  1.00  0.00      A    H
ATOM   3017  C21 BMIMA  87      40.349  11.114  43.565  1.00  0.00      A    C
ATOM   3018  H21 BMIMA  87      39.642  10.570  44.153  1.00  0.00      A    H
ATOM   3019  C3  BMIMA  87      42.439  13.779  42.220  1.00  0.00      A    C
ATOM   3020  H3  BMIMA  87      42.312  13.979  41.166  1.00  0.00      A    H
ATOM   3021  H31 BMIMA  87      42.122  14.674  42.735  1.00  0.00      A    H
ATOM   3022  H32 BMIMA  87      43.481  13.647  42.472  1.00  0.00      A    H
ATOM   3023  C4  BMIMA  87      41.377   9.030  42.534  1.00  0.00      A    C
ATOM   3024  H4  BMIMA  87      41.168   8.715  41.522  1.00  0.00      A    H
ATOM   3025  H41 BMIMA  87      40.540   8.685  43.124  1.00  0.00      A    H
ATOM   3026  C5  BMIMA  87      42.748   8.405  42.932  1.00  0.00      A    C
ATOM   3027  H5  BMIMA  87      43.391   8.888  42.200  1.00  0.00      A    H
ATOM   3028  H51 BMIMA  87      43.047   8.796  43.901  1.00  0.00      A    H
ATOM   3029  C51 BMIMA  87      42.701   6.847  42.865  1.00  0.00      A    C
ATOM   3030  H52 BMIMA  87      42.106   6.449  43.682  1.00  0.00      A    H
ATOM   3031  H53 BMIMA  87      42.237   6.422  41.978  1.00  0.00      A    H
ATOM   3032  C6  BMIMA  87      44.161   6.315  42.979  1.00  0.00      A    C
ATOM   3033  H6  BMIMA  87      44.200   5.254  42.760  1.00  0.00      A    H
ATOM   3034  H61 BMIMA  87      44.858   6.713  42.250  1.00  0.00      A    H
ATOM   3035  H62 BMIMA  87      44.606   6.345  43.967  1.00  0.00      A    H
ATOM   3046  N1  BMIMA  88       0.422  30.633  24.427  1.00  0.00      A    N
ATOM   3047  N11 BMIMA  88       1.861  29.428  25.496  1.00  0.00      A    N
ATOM   3048  C1  BMIMA  88       0.592  29.509  25.116  1.00  0.00      A    C
ATOM   3049  H1  BMIMA  88      -0.183  28.812  25.354  1.00  0.00      A    H
ATOM   3050  C2  BMIMA  88       1.588  31.332  24.491  1.00  0.00      A    C
ATOM   3051  H2  BMIMA  88       1.593  32.360  24.200  1.00  0.00      A    H
ATOM   3052  C21 BMIMA  88       2.483  30.545  25.077  1.00  0.00      A    C
ATOM   3053  H21 BMIMA  88       3.505  30.708  25.343  1.00  0.00      A    H
ATOM   3054  C3  BMIMA  88      -0.915  30.995  23.848  1.00  0.00      A    C
ATOM   3055  H3  BMIMA  88      -1.556  30.201  23.494  1.00  0.00      A    H
ATOM   3056  H31 BMIMA  88      -1.460  31.500  24.632  1.00  0.00      A    H
ATOM   3057  H32 BMIMA  88      -0.834  31.738  23.070  1.00  0.00      A    H
ATOM   3058  C4  BMIMA  88       2.342  28.223  26.167  1.00  0.00      A    C
ATOM   3059  H4  BMIMA  88       3.267  28.001  25.657  1.00  0.00      A    H
ATOM   3060  H41 BMIMA  88       1.626  27.460  25.899  1.00  0.00      A    H
ATOM   3061  C5  BMIMA  88       2.647  28.329  27.624  1.00  0.00      A    C
ATOM   3062  H5  BMIMA  88       1.730  28.741  28.038  1.00  0.00      A    H
ATOM   3063  H51 BMIMA  88       2.837  27.309  27.948  1.00  0.00      A    H
ATOM   3064  C51 BMIMA  88       3.850  29.151  27.927  1.00  0.00      A    C
ATOM   3065  H52 BMIMA  88       4.719  28.705  27.449  1.00  0.00      A    H
ATOM   3066  H53 BMIMA  88       3.659  30.166  27.589  1.00  0.00      A    H
ATOM   3067  C6  BMIMA  88       4.139  29.185  29.501  1.00  0.00      A    C
ATOM   3068  H6  BMIMA  88       4.155  28.148  29.816  1.00  0.00      A    H
ATOM   3069  H61 BMIMA  88       5.139  29.557  29.694  1.00  0.00      A    H
ATOM   3070  H62 BMIMA  88       3.420  29.805  30.024  1.00  0.00      A    H
ATOM   3081  N1  BMIMA  89       8.762   2.294  23.660  1.00  0.00      A    N
ATOM   3082  N11 BMIMA  89       6.661   1.824  24.125  1.00  0.00      A    N
ATOM   3083  C1  BMIMA  89       7.590   2.788  24.078  1.00  0.00      A    C
ATOM   3084  H1  BMIMA  89       7.540   3.796  24.429  1.00  0.00      A    H
ATOM   3085  C2  BMIMA  89       8.511   1.060  23.147  1.00  0.00      A    C
ATOM   3086  H2  BMIMA  89       9.258   0.533  22.595  1.00  0.00      A    H
ATOM   3087  C21 BMIMA  89       7.198   0.765  23.387  1.00  0.00      A    C
ATOM   3088  H21 BMIMA  89       6.769  -0.182  23.141  1.00  0.00      A    H
ATOM   3089  C3  BMIMA  89      10.012   2.954  23.389  1.00  0.00      A    C
ATOM   3090  H3  BMIMA  89      10.424   3.635  24.119  1.00  0.00      A    H
ATOM   3091  H31 BMIMA  89      10.791   2.224  23.226  1.00  0.00      A    H
ATOM   3092  H32 BMIMA  89       9.830   3.509  22.480  1.00  0.00      A    H
ATOM   3093  C4  BMIMA  89       5.303   1.977  24.708  1.00  0.00      A    C
ATOM   3094  H4  BMIMA  89       4.543   1.900  23.944  1.00  0.00      A    H
ATOM   3095  H41 BMIMA  89       5.156   2.993  25.043  1.00  0.00      A    H
ATOM   3096  C5  BMIMA  89       5.130   0.989  25.803  1.00  0.00      A    C
ATOM   3097  H5  BMIMA  89       4.096   0.662  25.724  1.00  0.00      A    H
ATOM   3098  H51 BMIMA  89       5.978   0.311  25.747  1.00  0.00      A    H
ATOM   3099  C51 BMIMA  89       5.158   1.618  27.177  1.00  0.00      A    C
ATOM   3100  H52 BMIMA  89       6.178   1.824  27.491  1.00  0.00      A    H
ATOM   3101  H53 BMIMA  89       4.645   2.572  27.095  1.00  0.00      A    H
ATOM   3102  C6  BMIMA  89       4.505   0.685  28.151  1.00  0.00      A    C
ATOM   3103  H6  BMIMA  89       3.459   0.900  28.338  1.00  0.00      A    H
ATOM   3104  H61 BMIMA  89       4.514  -0.379  27.942  1.00  0.00      A    H
ATOM   3105  H62 BMIMA  89       4.726   0.881  29.194  1.00  0.00      A    H
ATOM   3116  N1  BMIMA  90      41.382   4.717  28.628  1.00  0.00      A    N
ATOM   3117  N11 BMIMA  90      43.411   4.452  29.398  1.00  0.00      A    N
ATOM   3118  C1  BMIMA  90      42.234   5.029  29.572  1.00  0.00      A    C
ATOM   3119  H1  BMIMA  90      41.954   5.636  30.406  1.00  0.00      A    H
ATOM   3120  C2  BMIMA  90      42.056   3.901  27.742  1.00  0.00      A    C
ATOM   3121  H2  BMIMA  90      41.558   3.628  26.838  1.00  0.00      A    H
ATOM   3122  C21 BMIMA  90      43.326   3.697  28.193  1.00  0.00      A    C
ATOM   3123  H21 BMIMA  90      44.141   3.220  27.695  1.00  0.00      A    H
ATOM   3124  C3  BMIMA  90      40.099   5.358  28.408  1.00  0.00      A    C
ATOM   3125  H3  BMIMA  90      39.932   6.190  29.075  1.00  0.00      A    H
ATOM   3126  H31 BMIMA  90      40.072   5.774  27.411  1.00  0.00      A    H
ATOM   3127  H32 BMIMA  90      39.319   4.611  28.446  1.00  0.00      A    H
ATOM   3128  C4  BMIMA  90      44.581   4.656  30.250  1.00  0.00      A    C
ATOM   3129  H4  BMIMA  90      44.675   3.622  30.548  1.00  0.00      A    H
ATOM   3130  H41 BMIMA  90      44.322   5.218  31.136  1.00  0.00      A    H
ATOM   3131  C5  BMIMA  90      45.945   4.974  29.651  1.00  0.00      A    C
ATOM   3132  H5  BMIMA  90      46.737   4.877  30.388  1.00  0.00      A    H
ATOM   3133  H51 BMIMA  90      45.964   4.346  28.764  1.00  0.00      A    H
ATOM   3134  C51 BMIMA  90      45.993   6.418  29.138  1.00  0.00      A    C
ATOM   3135  H52 BMIMA  90      45.127   6.462  28.482  1.00  0.00      A    H
ATOM   3136  H53 BMIMA  90      45.947   7.087  29.993  1.00  0.00      A    H
ATOM   3137  C6  BMIMA  90      47.300   6.705  28.522  1.00  0.00      A    C
ATOM   3138  H6  BMIMA  90      48.218   6.579  29.085  1.00  0.00      A    H
ATOM   3139  H61 BMIMA  90      47.394   6.119  27.614  1.00  0.00      A    H
ATOM   3140  H62 BMIMA  90      47.365   7.698  28.092  1.00  0.00      A    H
ATOM   3151  N1  BMIMA  91      44.665  26.933  17.066  1.00  0.00      A    N
ATOM   3152  N11 BMIMA  91      43.355  25.424  16.563  1.00  0.00      A    N
ATOM   3153  C1  BMIMA  91      43.764  26.209  17.563  1.00  0.00      A    C
ATOM   3154  H1  BMIMA  91      43.490  26.111  18.591  1.00  0.00      A    H
ATOM   3155  C2  BMIMA  91      44.700  26.772  15.684  1.00  0.00      A    C
ATOM   3156  H2  BMIMA  91      45.364  27.399  15.131  1.00  0.00      A    H
ATOM   3157  C21 BMIMA  91      43.843  25.870  15.354  1.00  0.00      A    C
ATOM   3158  H21 BMIMA  91      43.668  25.453  14.386  1.00  0.00      A    H
ATOM   3159  C3  BMIMA  91      45.388  27.967  17.849  1.00  0.00      A    C
ATOM   3160  H3  BMIMA  91      45.151  28.952  17.473  1.00  0.00      A    H
ATOM   3161  H31 BMIMA  91      44.871  27.958  18.797  1.00  0.00      A    H
ATOM   3162  H32 BMIMA  91      46.461  27.929  17.970  1.00  0.00      A    H
ATOM   3163  C4  BMIMA  91      42.305  24.472  16.663  1.00  0.00      A    C
ATOM   3164  H4  BMIMA  91      42.202  24.061  15.670  1.00  0.00      A    H
ATOM   3165  H41 BMIMA  91      41.430  25.015  16.989  1.00  0.00      A    H
ATOM   3166  C5  BMIMA  91      42.831  23.396  17.628  1.00  0.00      A    C
ATOM   3167  H5  BMIMA  91      42.892  23.934  18.570  1.00  0.00      A    H
ATOM   3168  H51 BMIMA  91      42.174  22.541  17.763  1.00  0.00      A    H
ATOM   3169  C51 BMIMA  91      44.226  22.863  17.201  1.00  0.00      A    C
ATOM   3170  H52 BMIMA  91      44.141  22.531  16.170  1.00  0.00      A    H
ATOM   3171  H53 BMIMA  91      45.101  23.507  17.196  1.00  0.00      A    H
ATOM   3172  C6  BMIMA  91      44.568  21.694  18.076  1.00  0.00      A    C
ATOM   3173  H6  BMIMA  91      43.909  20.847  17.924  1.00  0.00      A    H
ATOM   3174  H61 BMIMA  91      45.613  21.409  18.033  1.00  0.00      A    H
ATOM   3175  H62 BMIMA  91      44.426  22.132  19.057  1.00  0.00      A    H
ATOM   3186  N1  BMIMA  92      39.105  44.022  -2.111  1.00  0.00      A    N
ATOM   3187  N11 BMIMA  92      38.973  45.521  -0.652  1.00  0.00      A    N
ATOM   3188  C1  BMIMA  92      39.777  44.559  -1.113  1.00  0.00      A    C
ATOM   3189  H1  BMIMA  92      40.647  44.113  -0.681  1.00  0.00      A    H
ATOM   3190  C2  BMIMA  92      38.073  44.873  -2.491  1.00  0.00      A    C
ATOM   3191  H2  BMIMA  92      37.482  44.739  -3.371  1.00  0.00      A    H
ATOM   3192  C21 BMIMA  92      37.944  45.784  -1.526  1.00  0.00      A    C
ATOM   3193  H21 BMIMA  92      37.273  46.606  -1.398  1.00  0.00      A    H
ATOM   3194  C3  BMIMA  92      39.493  42.699  -2.642  1.00  0.00      A    C
ATOM   3195  H3  BMIMA  92      38.685  42.167  -3.122  1.00  0.00      A    H
ATOM   3196  H31 BMIMA  92      40.134  42.965  -3.469  1.00  0.00      A    H
ATOM   3197  H32 BMIMA  92      40.027  42.127  -1.898  1.00  0.00      A    H
ATOM   3198  C4  BMIMA  92      39.175  46.160   0.695  1.00  0.00      A    C
ATOM   3199  H4  BMIMA  92      39.224  47.231   0.563  1.00  0.00      A    H
ATOM   3200  H41 BMIMA  92      40.119  45.801   1.078  1.00  0.00      A    H
ATOM   3201  C5  BMIMA  92      38.034  45.737   1.678  1.00  0.00      A    C
ATOM   3202  H5  BMIMA  92      37.072  45.674   1.176  1.00  0.00      A    H
ATOM   3203  H51 BMIMA  92      38.174  44.699   1.971  1.00  0.00      A    H
ATOM   3204  C51 BMIMA  92      37.947  46.710   2.879  1.00  0.00      A    C
ATOM   3205  H52 BMIMA  92      38.499  46.320   3.730  1.00  0.00      A    H
ATOM   3206  H53 BMIMA  92      38.369  47.615   2.449  1.00  0.00      A    H
ATOM   3207  C6  BMIMA  92      36.538  46.937   3.364  1.00  0.00      A    C
ATOM   3208  H6  BMIMA  92      35.817  47.065   2.565  1.00  0.00      A    H
ATOM   3209  H61 BMIMA  92      36.300  46.118   4.032  1.00  0.00      A    H
ATOM   3210  H62 BMIMA  92      36.358  47.921   3.781  1.00  0.00      A    H
ATOM   3221  N1  BMIMA  93      28.811  23.955  28.647  1.00  0.00      A    N
ATOM   3222  N11 BMIMA  93      30.063  25.664  28.642  1.00  0.00      A    N
ATOM   3223  C1  BMIMA  93      29.928  24.438  29.083  1.00  0.00      A    C
ATOM   3224  H1  BMIMA  93      30.590  23.893  29.721  1.00  0.00      A    H
ATOM   3225  C2  BMIMA  93      28.282  24.892  27.757  1.00  0.00      A    C
ATOM   3226  H2  BMIMA  93      27.423  24.624  27.181  1.00  0.00      A    H
ATOM   3227  C21 BMIMA  93      29.050  25.964  27.760  1.00  0.00      A    C
ATOM   3228  H21 BMIMA  93      28.896  26.859  27.197  1.00  0.00      A    H
ATOM   3229  C3  BMIMA  93      28.300  22.589  28.796  1.00  0.00      A    C
ATOM   3230  H3  BMIMA  93      27.237  22.698  28.958  1.00  0.00      A    H
ATOM   3231  H31 BMIMA  93      28.455  22.141  27.826  1.00  0.00      A    H
ATOM   3232  H32 BMIMA  93      28.815  22.129  29.627  1.00  0.00      A    H
ATOM   3233  C4  BMIMA  93      31.276  26.487  28.893  1.00  0.00      A    C
ATOM   3234  H4  BMIMA  93      31.476  27.085  28.016  1.00  0.00      A    H
ATOM   3235  H41 BMIMA  93      32.065  25.772  29.074  1.00  0.00      A    H
ATOM   3236  C5  BMIMA  93      31.168  27.396  30.106  1.00  0.00      A    C
ATOM   3237  H5  BMIMA  93      30.317  28.068  30.028  1.00  0.00      A    H
ATOM   3238  H51 BMIMA  93      30.906  26.838  31.001  1.00  0.00      A    H
ATOM   3239  C51 BMIMA  93      32.545  28.023  30.327  1.00  0.00      A    C
ATOM   3240  H52 BMIMA  93      33.367  27.316  30.250  1.00  0.00      A    H
ATOM   3241  H53 BMIMA  93      32.798  28.698  29.513  1.00  0.00      A    H
ATOM   3242  C6  BMIMA  93      32.582  28.564  31.765  1.00  0.00      A    C
ATOM   3243  H6  BMIMA  93      33.127  27.891  32.417  1.00  0.00      A    H
ATOM   3244  H61 BMIMA  93      32.869  29.601  31.897  1.00  0.00      A    H
ATOM   3245  H62 BMIMA  93      31.544  28.534  32.077  1.00  0.00      A    H
ATOM   3256  N1  BMIMA  94      17.654  25.375  29.369  1.00  0.00      A    N
ATOM   3257  N11 BMIMA  94      15.746  24.461  29.130  1.00  0.00      A    N
ATOM   3258  C1  BMIMA  94      16.966  24.265  29.690  1.00  0.00      A    C
ATOM   3259  H1  BMIMA  94      17.307  23.365  30.154  1.00  0.00      A    H
ATOM   3260  C2  BMIMA  94      16.860  26.246  28.645  1.00  0.00      A    C
ATOM   3261  H2  BMIMA  94      17.215  27.195  28.308  1.00  0.00      A    H
ATOM   3262  C21 BMIMA  94      15.679  25.742  28.592  1.00  0.00      A    C
ATOM   3263  H21 BMIMA  94      14.730  26.049  28.210  1.00  0.00      A    H
ATOM   3264  C3  BMIMA  94      19.044  25.569  29.878  1.00  0.00      A    C
ATOM   3265  H3  BMIMA  94      19.216  26.399  30.548  1.00  0.00      A    H
ATOM   3266  H31 BMIMA  94      19.286  24.663  30.413  1.00  0.00      A    H
ATOM   3267  H32 BMIMA  94      19.721  25.562  29.036  1.00  0.00      A    H
ATOM   3268  C4  BMIMA  94      14.573  23.536  29.213  1.00  0.00      A    C
ATOM   3269  H4  BMIMA  94      13.671  24.109  29.058  1.00  0.00      A    H
ATOM   3270  H41 BMIMA  94      14.660  23.065  30.181  1.00  0.00      A    H
ATOM   3271  C5  BMIMA  94      14.633  22.557  28.153  1.00  0.00      A    C
ATOM   3272  H5  BMIMA  94      13.681  22.037  28.083  1.00  0.00      A    H
ATOM   3273  H51 BMIMA  94      14.785  23.164  27.264  1.00  0.00      A    H
ATOM   3274  C51 BMIMA  94      15.751  21.552  28.188  1.00  0.00      A    C
ATOM   3275  H52 BMIMA  94      16.716  22.046  28.111  1.00  0.00      A    H
ATOM   3276  H53 BMIMA  94      15.757  21.051  29.153  1.00  0.00      A    H
ATOM   3277  C6  BMIMA  94      15.610  20.539  27.037  1.00  0.00      A    C
ATOM   3278  H6  BMIMA  94      16.411  19.814  27.126  1.00  0.00      A    H
ATOM   3279  H61 BMIMA  94      14.710  19.950  27.168  1.00  0.00      A    H
ATOM   3280  H62 BMIMA  94      15.520  20.898  26.018  1.00  0.00      A    H
ATOM   3291  N1  BMIMA  95       5.697  32.960  26.535  1.00  0.00      A    N
ATOM   3292  N11 BMIMA  95       3.733  33.583  27.273  1.00  0.00      A    N
ATOM   3293  C1  BMIMA  95       4.577  33.712  26.279  1.00  0.00      A    C
ATOM   3294  H1  BMIMA  95       4.364  34.249  25.380  1.00  0.00      A    H
ATOM   3295  C2  BMIMA  95       5.491  32.358  27.764  1.00  0.00      A    C
ATOM   3296  H2  BMIMA  95       6.224  31.656  28.096  1.00  0.00      A    H
ATOM   3297  C21 BMIMA  95       4.395  32.877  28.282  1.00  0.00      A    C
ATOM   3298  H21 BMIMA  95       3.835  32.719  29.178  1.00  0.00      A    H
ATOM   3299  C3  BMIMA  95       6.905  33.018  25.777  1.00  0.00      A    C
ATOM   3300  H3  BMIMA  95       7.728  32.904  26.466  1.00  0.00      A    H
ATOM   3301  H31 BMIMA  95       6.911  32.090  25.225  1.00  0.00      A    H
ATOM   3302  H32 BMIMA  95       6.891  33.919  25.181  1.00  0.00      A    H
ATOM   3303  C4  BMIMA  95       2.560  34.446  27.447  1.00  0.00      A    C
ATOM   3304  H4  BMIMA  95       2.592  34.984  26.511  1.00  0.00      A    H
ATOM   3305  H41 BMIMA  95       2.614  35.107  28.300  1.00  0.00      A    H
ATOM   3306  C5  BMIMA  95       1.198  33.816  27.355  1.00  0.00      A    C
ATOM   3307  H5  BMIMA  95       0.477  34.567  27.668  1.00  0.00      A    H
ATOM   3308  H51 BMIMA  95       0.981  33.450  26.355  1.00  0.00      A    H
ATOM   3309  C51 BMIMA  95       1.161  32.713  28.366  1.00  0.00      A    C
ATOM   3310  H52 BMIMA  95       1.981  32.074  28.049  1.00  0.00      A    H
ATOM   3311  H53 BMIMA  95       1.338  33.082  29.373  1.00  0.00      A    H
ATOM   3312  C6  BMIMA  95      -0.129  31.986  28.259  1.00  0.00      A    C
ATOM   3313  H6  BMIMA  95       0.017  31.113  28.885  1.00  0.00      A    H
ATOM   3314  H61 BMIMA  95      -0.899  32.637  28.656  1.00  0.00      A    H
ATOM   3315  H62 BMIMA  95      -0.450  31.650  27.280  1.00  0.00      A    H
ATOM   3326  N1  BMIMA  96      19.754  35.389  44.044  1.00  0.00      A    N
ATOM   3327  N11 BMIMA  96      21.463  35.770  42.740  1.00  0.00      A    N
ATOM   3328  C1  BMIMA  96      20.799  34.861  43.466  1.00  0.00      A    C
ATOM   3329  H1  BMIMA  96      21.022  33.837  43.673  1.00  0.00      A    H
ATOM   3330  C2  BMIMA  96      19.539  36.604  43.383  1.00  0.00      A    C
ATOM   3331  H2  BMIMA  96      18.667  37.199  43.547  1.00  0.00      A    H
ATOM   3332  C21 BMIMA  96      20.565  36.819  42.564  1.00  0.00      A    C
ATOM   3333  H21 BMIMA  96      20.754  37.586  41.845  1.00  0.00      A    H
ATOM   3334  C3  BMIMA  96      18.809  34.719  44.946  1.00  0.00      A    C
ATOM   3335  H3  BMIMA  96      17.956  34.631  44.289  1.00  0.00      A    H
ATOM   3336  H31 BMIMA  96      19.107  33.735  45.277  1.00  0.00      A    H
ATOM   3337  H32 BMIMA  96      18.589  35.339  45.802  1.00  0.00      A    H
ATOM   3338  C4  BMIMA  96      22.747  35.533  41.983  1.00  0.00      A    C
ATOM   3339  H4  BMIMA  96      22.625  35.656  40.917  1.00  0.00      A    H
ATOM   3340  H41 BMIMA  96      22.973  34.478  42.011  1.00  0.00      A    H
ATOM   3341  C5  BMIMA  96      23.849  36.478  42.477  1.00  0.00      A    C
ATOM   3342  H5  BMIMA  96      24.849  36.056  42.434  1.00  0.00      A    H
ATOM   3343  H51 BMIMA  96      23.794  37.403  41.908  1.00  0.00      A    H
ATOM   3344  C51 BMIMA  96      23.716  36.963  43.911  1.00  0.00      A    C
ATOM   3345  H52 BMIMA  96      22.674  37.275  43.924  1.00  0.00      A    H
ATOM   3346  H53 BMIMA  96      23.874  36.091  44.539  1.00  0.00      A    H
ATOM   3347  C6  BMIMA  96      24.613  38.138  44.132  1.00  0.00      A    C
ATOM   3348  H6  BMIMA  96      24.261  38.785  44.927  1.00  0.00      A    H
ATOM   3349  H61 BMIMA  96      25.607  37.813  44.420  1.00  0.00      A    H
ATOM   3350  H62 BMIMA  96      24.804  38.847  43.334  1.00  0.00      A    H
ATOM   3361  N1  BMIMA  97      16.420  32.107  10.467  1.00  0.00      A    N
ATOM   3362  N11 BMIMA  97      14.487  32.016  11.430  1.00  0.00      A    N
ATOM   3363  C1  BMIMA  97      15.656  31.478  11.383  1.00  0.00      A    C
ATOM   3364  H1  BMIMA  97      15.907  30.573  11.894  1.00  0.00      A    H
ATOM   3365  C2  BMIMA  97      15.694  33.162   9.828  1.00  0.00      A    C
ATOM   3366  H2  BMIMA  97      16.157  33.679   9.017  1.00  0.00      A    H
ATOM   3367  C21 BMIMA  97      14.400  33.091  10.471  1.00  0.00      A    C
ATOM   3368  H21 BMIMA  97      13.494  33.624  10.284  1.00  0.00      A    H
ATOM   3369  C3  BMIMA  97      17.834  31.688  10.181  1.00  0.00      A    C
ATOM   3370  H3  BMIMA  97      18.217  31.726   9.172  1.00  0.00      A    H
ATOM   3371  H31 BMIMA  97      18.592  32.235  10.722  1.00  0.00      A    H
ATOM   3372  H32 BMIMA  97      17.995  30.693  10.567  1.00  0.00      A    H
ATOM   3373  C4  BMIMA  97      13.417  31.487  12.268  1.00  0.00      A    C
ATOM   3374  H4  BMIMA  97      13.844  30.577  12.662  1.00  0.00      A    H
ATOM   3375  H41 BMIMA  97      12.518  31.244  11.721  1.00  0.00      A    H
ATOM   3376  C5  BMIMA  97      13.112  32.358  13.423  1.00  0.00      A    C
ATOM   3377  H5  BMIMA  97      12.503  33.160  13.013  1.00  0.00      A    H
ATOM   3378  H51 BMIMA  97      12.453  31.838  14.114  1.00  0.00      A    H
ATOM   3379  C51 BMIMA  97      14.234  32.854  14.445  1.00  0.00      A    C
ATOM   3380  H52 BMIMA  97      14.735  31.950  14.780  1.00  0.00      A    H
ATOM   3381  H53 BMIMA  97      14.942  33.392  13.820  1.00  0.00      A    H
ATOM   3382  C6  BMIMA  97      13.766  33.539  15.675  1.00  0.00      A    C
ATOM   3383  H6  BMIMA  97      13.008  34.281  15.449  1.00  0.00      A    H
ATOM   3384  H61 BMIMA  97      13.303  32.749  16.254  1.00  0.00      A    H
ATOM   3385  H62 BMIMA  97      14.554  33.852  16.350  1.00  0.00      A    H
ATOM   3396  N1  BMIMA  98      14.680  36.779   8.266  1.00  0.00      A    N
ATOM   3397  N11 BMIMA  98      14.884  37.815  10.153  1.00  0.00      A    N
ATOM   3398  C1  BMIMA  98      15.460  37.532   9.030  1.00  0.00      A    C
ATOM   3399  H1  BMIMA  98      16.453  37.751   8.701  1.00  0.00      A    H
ATOM   3400  C2  BMIMA  98      13.384  36.881   8.787  1.00  0.00      A    C
ATOM   3401  H2  BMIMA  98      12.482  36.528   8.337  1.00  0.00      A    H
ATOM   3402  C21 BMIMA  98      13.584  37.443  10.052  1.00  0.00      A    C
ATOM   3403  H21 BMIMA  98      12.962  37.615  10.903  1.00  0.00      A    H
ATOM   3404  C3  BMIMA  98      14.948  36.218   6.953  1.00  0.00      A    C
ATOM   3405  H3  BMIMA  98      14.875  35.142   6.896  1.00  0.00      A    H
ATOM   3406  H31 BMIMA  98      14.291  36.662   6.220  1.00  0.00      A    H
ATOM   3407  H32 BMIMA  98      15.993  36.424   6.773  1.00  0.00      A    H
ATOM   3408  C4  BMIMA  98      15.462  38.574  11.206  1.00  0.00      A    C
ATOM   3409  H4  BMIMA  98      14.937  39.518  11.238  1.00  0.00      A    H
ATOM   3410  H41 BMIMA  98      16.503  38.745  10.976  1.00  0.00      A    H
ATOM   3411  C5  BMIMA  98      15.290  37.907  12.539  1.00  0.00      A    C
ATOM   3412  H5  BMIMA  98      15.844  38.516  13.249  1.00  0.00      A    H
ATOM   3413  H51 BMIMA  98      14.248  38.016  12.828  1.00  0.00      A    H
ATOM   3414  C51 BMIMA  98      15.684  36.420  12.613  1.00  0.00      A    C
ATOM   3415  H52 BMIMA  98      15.424  36.075  13.610  1.00  0.00      A    H
ATOM   3416  H53 BMIMA  98      14.930  35.842  12.084  1.00  0.00      A    H
ATOM   3417  C6  BMIMA  98      17.126  35.918  12.436  1.00  0.00      A    C
ATOM   3418  H6  BMIMA  98      17.351  34.892  12.704  1.00  0.00      A    H
ATOM   3419  H61 BMIMA  98      17.411  35.860  11.392  1.00  0.00      A    H
ATOM   3420  H62 BMIMA  98      17.759  36.680  12.875  1.00  0.00      A    H
ATOM   3431  N1  BMIMA  99      17.959  11.347  41.496  1.00  0.00      A    N
ATOM   3432  N11 BMIMA  99      16.848  12.817  40.625  1.00  0.00      A    N
ATOM   3433  C1  BMIMA  99      17.730  11.948  40.389  1.00  0.00      A    C
ATOM   3434  H1  BMIMA  99      18.126  11.865  39.400  1.00  0.00      A    H
ATOM   3435  C2  BMIMA  99      17.062  11.849  42.455  1.00  0.00      A    C
ATOM   3436  H2  BMIMA  99      17.116  11.577  43.486  1.00  0.00      A    H
ATOM   3437  C21 BMIMA  99      16.422  12.843  41.904  1.00  0.00      A    C
ATOM   3438  H21 BMIMA  99      15.727  13.516  42.356  1.00  0.00      A    H
ATOM   3439  C3  BMIMA  99      18.943  10.321  41.667  1.00  0.00      A    C
ATOM   3440  H3  BMIMA  99      19.866  10.856  41.837  1.00  0.00      A    H
ATOM   3441  H31 BMIMA  99      18.813   9.693  42.536  1.00  0.00      A    H
ATOM   3442  H32 BMIMA  99      19.109   9.659  40.830  1.00  0.00      A    H
ATOM   3443  C4  BMIMA  99      16.367  13.843  39.651  1.00  0.00      A    C
ATOM   3444  H4  BMIMA  99      17.175  14.220  39.042  1.00  0.00      A    H
ATOM   3445  H41 BMIMA  99      16.079  14.679  40.271  1.00  0.00      A    H
ATOM   3446  C5  BMIMA  99      15.130  13.476  38.879  1.00  0.00      A    C
ATOM   3447  H5  BMIMA  99      14.338  13.389  39.620  1.00  0.00      A    H
ATOM   3448  H51 BMIMA  99      14.876  14.302  38.219  1.00  0.00      A    H
ATOM   3449  C51 BMIMA  99      15.298  12.217  38.084  1.00  0.00      A    C
ATOM   3450  H52 BMIMA  99      16.113  12.480  37.415  1.00  0.00      A    H
ATOM   3451  H53 BMIMA  99      15.533  11.393  38.753  1.00  0.00      A    H
ATOM   3452  C6  BMIMA  99      14.006  11.982  37.286  1.00  0.00      A    C
ATOM   3453  H6  BMIMA  99      14.030  10.979  36.876  1.00  0.00      A    H
ATOM   3454  H61 BMIMA  99      13.118  12.042  37.906  1.00  0.00      A    H
ATOM   3455  H62 BMIMA  99      13.689  12.758  36.599  1.00  0.00      A    H
ATOM   3466  N1  BMIMA 100       0.617  24.450   6.535  1.00  0.00      A    N
ATOM   3467  N11 BMIMA 100       1.862  25.058   8.236  1.00  0.00      A    N
ATOM   3468  C1  BMIMA 100       1.703  25.136   6.928  1.00  0.00      A    C
ATOM   3469  H1  BMIMA 100       2.343  25.673   6.261  1.00  0.00      A    H
ATOM   3470  C2  BMIMA 100       0.108  23.934   7.728  1.00  0.00      A    C
ATOM   3471  H2  BMIMA 100      -0.768  23.342   7.577  1.00  0.00      A    H
ATOM   3472  C21 BMIMA 100       0.850  24.340   8.764  1.00  0.00      A    C
ATOM   3473  H21 BMIMA 100       0.836  24.100   9.804  1.00  0.00      A    H
ATOM   3474  C3  BMIMA 100       0.291  23.977   5.124  1.00  0.00      A    C
ATOM   3475  H3  BMIMA 100       0.305  22.897   5.139  1.00  0.00      A    H
ATOM   3476  H31 BMIMA 100      -0.704  24.374   4.986  1.00  0.00      A    H
ATOM   3477  H32 BMIMA 100       0.928  24.158   4.270  1.00  0.00      A    H
ATOM   3478  C4  BMIMA 100       2.973  25.601   9.039  1.00  0.00      A    C
ATOM   3479  H4  BMIMA 100       2.565  26.333   9.721  1.00  0.00      A    H
ATOM   3480  H41 BMIMA 100       3.627  26.011   8.284  1.00  0.00      A    H
ATOM   3481  C5  BMIMA 100       3.868  24.622   9.840  1.00  0.00      A    C
ATOM   3482  H5  BMIMA 100       4.897  24.950   9.967  1.00  0.00      A    H
ATOM   3483  H51 BMIMA 100       3.373  24.465  10.795  1.00  0.00      A    H
ATOM   3484  C51 BMIMA 100       4.157  23.290   9.153  1.00  0.00      A    C
ATOM   3485  H52 BMIMA 100       3.364  22.554   9.253  1.00  0.00      A    H
ATOM   3486  H53 BMIMA 100       4.228  23.439   8.079  1.00  0.00      A    H
ATOM   3487  C6  BMIMA 100       5.412  22.757   9.763  1.00  0.00      A    C
ATOM   3488  H6  BMIMA 100       5.169  22.199  10.661  1.00  0.00      A    H
ATOM   3489  H61 BMIMA 100       5.874  22.063   9.071  1.00  0.00      A    H
ATOM   3490  H62 BMIMA 100       6.228  23.453   9.920  1.00  0.00      A    H
ATOM   3501  N1  BMIMA 101      12.308  28.640   8.291  1.00  0.00      A    N
ATOM   3502  N11 BMIMA 101      13.609  27.306   7.213  1.00  0.00      A    N
ATOM   3503  C1  BMIMA 101      13.530  28.227   8.176  1.00  0.00      A    C
ATOM   3504  H1  BMIMA 101      14.350  28.582   8.763  1.00  0.00      A    H
ATOM   3505  C2  BMIMA 101      11.563  27.740   7.581  1.00  0.00      A    C
ATOM   3506  H2  BMIMA 101      10.505  27.839   7.682  1.00  0.00      A    H
ATOM   3507  C21 BMIMA 101      12.332  26.930   6.859  1.00  0.00      A    C
ATOM   3508  H21 BMIMA 101      12.087  26.099   6.235  1.00  0.00      A    H
ATOM   3509  C3  BMIMA 101      11.773  29.665   9.219  1.00  0.00      A    C
ATOM   3510  H3  BMIMA 101      11.184  29.280  10.038  1.00  0.00      A    H
ATOM   3511  H31 BMIMA 101      12.705  30.103   9.546  1.00  0.00      A    H
ATOM   3512  H32 BMIMA 101      11.235  30.491   8.779  1.00  0.00      A    H
ATOM   3513  C4  BMIMA 101      14.754  26.505   6.699  1.00  0.00      A    C
ATOM   3514  H4  BMIMA 101      14.566  25.464   6.919  1.00  0.00      A    H
ATOM   3515  H41 BMIMA 101      15.606  26.968   7.174  1.00  0.00      A    H
ATOM   3516  C5  BMIMA 101      14.846  26.775   5.196  1.00  0.00      A    C
ATOM   3517  H5  BMIMA 101      15.635  26.252   4.660  1.00  0.00      A    H
ATOM   3518  H51 BMIMA 101      13.854  26.537   4.822  1.00  0.00      A    H
ATOM   3519  C51 BMIMA 101      15.096  28.281   4.886  1.00  0.00      A    C
ATOM   3520  H52 BMIMA 101      14.110  28.696   4.695  1.00  0.00      A    H
ATOM   3521  H53 BMIMA 101      15.441  28.924   5.692  1.00  0.00      A    H
ATOM   3522  C6  BMIMA 101      16.074  28.519   3.705  1.00  0.00      A    C
ATOM   3523  H6  BMIMA 101      15.735  27.975   2.831  1.00  0.00      A    H
ATOM   3524  H61 BMIMA 101      16.019  29.577   3.475  1.00  0.00      A    H
ATOM   3525  H62 BMIMA 101      17.068  28.299   4.078  1.00  0.00      A    H
ATOM   3536  N1  BMIMA 102      36.809  13.211   9.884  1.00  0.00      A    N
ATOM   3537  N11 BMIMA 102      36.895  13.308   7.731  1.00  0.00      A    N
ATOM   3538  C1  BMIMA 102      36.121  13.031   8.763  1.00  0.00      A    C
ATOM   3539  H1  BMIMA 102      35.072  12.832   8.707  1.00  0.00      A    H
ATOM   3540  C2  BMIMA 102      37.989  13.746   9.501  1.00  0.00      A    C
ATOM   3541  H2  BMIMA 102      38.681  14.075  10.245  1.00  0.00      A    H
ATOM   3542  C21 BMIMA 102      38.084  13.729   8.200  1.00  0.00      A    C
ATOM   3543  H21 BMIMA 102      38.900  14.118   7.631  1.00  0.00      A    H
ATOM   3544  C3  BMIMA 102      36.298  13.224  11.292  1.00  0.00      A    C
ATOM   3545  H3  BMIMA 102      35.228  13.369  11.313  1.00  0.00      A    H
ATOM   3546  H31 BMIMA 102      36.483  12.228  11.665  1.00  0.00      A    H
ATOM   3547  H32 BMIMA 102      36.895  13.909  11.877  1.00  0.00      A    H
ATOM   3548  C4  BMIMA 102      36.559  13.320   6.252  1.00  0.00      A    C
ATOM   3549  H4  BMIMA 102      36.883  14.268   5.849  1.00  0.00      A    H
ATOM   3550  H41 BMIMA 102      35.489  13.185   6.193  1.00  0.00      A    H
ATOM   3551  C5  BMIMA 102      37.204  12.256   5.340  1.00  0.00      A    C
ATOM   3552  H5  BMIMA 102      36.653  12.118   4.413  1.00  0.00      A    H
ATOM   3553  H51 BMIMA 102      38.195  12.624   5.087  1.00  0.00      A    H
ATOM   3554  C51 BMIMA 102      37.270  10.818   5.938  1.00  0.00      A    C
ATOM   3555  H52 BMIMA 102      38.111  10.728   6.620  1.00  0.00      A    H
ATOM   3556  H53 BMIMA 102      36.346  10.467   6.390  1.00  0.00      A    H
ATOM   3557  C6  BMIMA 102      37.443   9.741   4.821  1.00  0.00      A    C
ATOM   3558  H6  BMIMA 102      38.080  10.061   4.004  1.00  0.00      A    H
ATOM   3559  H61 BMIMA 102      37.827   8.825   5.256  1.00  0.00      A    H
ATOM   3560  H62 BMIMA 102      36.571   9.655   4.183  1.00  0.00      A    H
ATOM   3571  N1  BMIMA 103      25.138   9.989   7.587  1.00  0.00      A    N
ATOM   3572  N11 BMIMA 103      25.116   8.073   6.594  1.00  0.00      A    N
ATOM   3573  C1  BMIMA 103      25.859   8.894   7.268  1.00  0.00      A    C
ATOM   3574  H1  BMIMA 103      26.913   8.801   7.418  1.00  0.00      A    H
ATOM   3575  C2  BMIMA 103      23.881   9.784   7.004  1.00  0.00      A    C
ATOM   3576  H2  BMIMA 103      23.104  10.503   7.143  1.00  0.00      A    H
ATOM   3577  C21 BMIMA 103      23.886   8.679   6.317  1.00  0.00      A    C
ATOM   3578  H21 BMIMA 103      23.202   8.076   5.761  1.00  0.00      A    H
ATOM   3579  C3  BMIMA 103      25.484  11.225   8.273  1.00  0.00      A    C
ATOM   3580  H3  BMIMA 103      24.655  11.605   8.851  1.00  0.00      A    H
ATOM   3581  H31 BMIMA 103      26.256  10.994   8.992  1.00  0.00      A    H
ATOM   3582  H32 BMIMA 103      25.721  11.991   7.550  1.00  0.00      A    H
ATOM   3583  C4  BMIMA 103      25.489   6.761   6.010  1.00  0.00      A    C
ATOM   3584  H4  BMIMA 103      26.566   6.687   5.966  1.00  0.00      A    H
ATOM   3585  H41 BMIMA 103      25.299   6.773   4.947  1.00  0.00      A    H
ATOM   3586  C5  BMIMA 103      24.927   5.522   6.712  1.00  0.00      A    C
ATOM   3587  H5  BMIMA 103      24.989   5.625   7.793  1.00  0.00      A    H
ATOM   3588  H51 BMIMA 103      23.865   5.523   6.484  1.00  0.00      A    H
ATOM   3589  C51 BMIMA 103      25.521   4.209   6.123  1.00  0.00      A    C
ATOM   3590  H52 BMIMA 103      25.204   4.131   5.086  1.00  0.00      A    H
ATOM   3591  H53 BMIMA 103      26.604   4.116   6.143  1.00  0.00      A    H
ATOM   3592  C6  BMIMA 103      25.051   2.923   6.872  1.00  0.00      A    C
ATOM   3593  H6  BMIMA 103      23.976   2.997   6.989  1.00  0.00      A    H
ATOM   3594  H61 BMIMA 103      25.147   2.050   6.236  1.00  0.00      A    H
ATOM   3595  H62 BMIMA 103      25.601   2.782   7.796  1.00  0.00      A    H
ATOM   3606  N1  BMIMA 104      22.693  22.544   1.605  1.00  0.00      A    N
ATOM   3607  N11 BMIMA 104      22.877  20.538   0.912  1.00  0.00      A    N
ATOM   3608  C1  BMIMA 104      23.507  21.533   1.513  1.00  0.00      A    C
ATOM   3609  H1  BMIMA 104      24.495  21.552   1.922  1.00  0.00      A    H
ATOM   3610  C2  BMIMA 104      21.584  22.257   0.834  1.00  0.00      A    C
ATOM   3611  H2  BMIMA 104      20.811  22.990   0.763  1.00  0.00      A    H
ATOM   3612  C21 BMIMA 104      21.643  21.007   0.514  1.00  0.00      A    C
ATOM   3613  H21 BMIMA 104      21.044  20.370  -0.099  1.00  0.00      A    H
ATOM   3614  C3  BMIMA 104      23.093  23.871   2.129  1.00  0.00      A    C
ATOM   3615  H3  BMIMA 104      24.017  24.137   1.636  1.00  0.00      A    H
ATOM   3616  H31 BMIMA 104      22.223  24.467   1.899  1.00  0.00      A    H
ATOM   3617  H32 BMIMA 104      23.402  23.906   3.163  1.00  0.00      A    H
ATOM   3618  C4  BMIMA 104      23.345  19.139   0.634  1.00  0.00      A    C
ATOM   3619  H4  BMIMA 104      22.668  18.451   1.118  1.00  0.00      A    H
ATOM   3620  H41 BMIMA 104      24.258  18.970   1.186  1.00  0.00      A    H
ATOM   3621  C5  BMIMA 104      23.591  18.901  -0.841  1.00  0.00      A    C
ATOM   3622  H5  BMIMA 104      22.781  18.223  -1.096  1.00  0.00      A    H
ATOM   3623  H51 BMIMA 104      23.488  19.870  -1.324  1.00  0.00      A    H
ATOM   3624  C51 BMIMA 104      24.987  18.287  -1.180  1.00  0.00      A    C
ATOM   3625  H52 BMIMA 104      25.743  18.632  -0.479  1.00  0.00      A    H
ATOM   3626  H53 BMIMA 104      24.923  17.235  -0.915  1.00  0.00      A    H
ATOM   3627  C6  BMIMA 104      25.566  18.563  -2.581  1.00  0.00      A    C
ATOM   3628  H6  BMIMA 104      26.634  18.497  -2.407  1.00  0.00      A    H
ATOM   3629  H61 BMIMA 104      25.235  17.854  -3.332  1.00  0.00      A    H
ATOM   3630  H62 BMIMA 104      25.303  19.580  -2.850  1.00  0.00      A    H
ATOM   3641  N1  BMIMA 105      32.428  31.112  24.261  1.00  0.00      A    N
ATOM   3642  N11 BMIMA 105      34.493  31.600  24.321  1.00  0.00      A    N
ATOM   3643  C1  BMIMA 105      33.324  31.901  24.844  1.00  0.00      A    C
ATOM   3644  H1  BMIMA 105      33.236  32.834  25.357  1.00  0.00      A    H
ATOM   3645  C2  BMIMA 105      33.034  30.342  23.242  1.00  0.00      A    C
ATOM   3646  H2  BMIMA 105      32.484  29.646  22.648  1.00  0.00      A    H
ATOM   3647  C21 BMIMA 105      34.354  30.668  23.335  1.00  0.00      A    C
ATOM   3648  H21 BMIMA 105      35.198  30.252  22.830  1.00  0.00      A    H
ATOM   3649  C3  BMIMA 105      30.978  31.138  24.385  1.00  0.00      A    C
ATOM   3650  H3  BMIMA 105      30.696  31.015  25.421  1.00  0.00      A    H
ATOM   3651  H31 BMIMA 105      30.587  32.035  23.929  1.00  0.00      A    H
ATOM   3652  H32 BMIMA 105      30.580  30.222  23.974  1.00  0.00      A    H
ATOM   3653  C4  BMIMA 105      35.733  32.292  24.613  1.00  0.00      A    C
ATOM   3654  H4  BMIMA 105      35.704  33.349  24.830  1.00  0.00      A    H
ATOM   3655  H41 BMIMA 105      36.259  32.308  23.670  1.00  0.00      A    H
ATOM   3656  C5  BMIMA 105      36.551  31.393  25.577  1.00  0.00      A    C
ATOM   3657  H5  BMIMA 105      37.209  30.880  24.881  1.00  0.00      A    H
ATOM   3658  H51 BMIMA 105      37.173  31.988  26.240  1.00  0.00      A    H
ATOM   3659  C51 BMIMA 105      35.779  30.308  26.298  1.00  0.00      A    C
ATOM   3660  H52 BMIMA 105      35.118  30.655  27.089  1.00  0.00      A    H
ATOM   3661  H53 BMIMA 105      35.281  29.637  25.602  1.00  0.00      A    H
ATOM   3662  C6  BMIMA 105      36.768  29.533  27.066  1.00  0.00      A    C
ATOM   3663  H6  BMIMA 105      36.242  28.613  27.291  1.00  0.00      A    H
ATOM   3664  H61 BMIMA 105      37.632  29.178  26.515  1.00  0.00      A    H
ATOM   3665  H62 BMIMA 105      37.061  30.058  27.969  1.00  0.00      A    H
ATOM   3676  N1  BMIMA 106      39.940  28.561  10.300  1.00  0.00      A    N
ATOM   3677  N11 BMIMA 106      40.504  30.370  11.203  1.00  0.00      A    N
ATOM   3678  C1  BMIMA 106      40.080  29.149  11.434  1.00  0.00      A    C
ATOM   3679  H1  BMIMA 106      39.954  28.725  12.407  1.00  0.00      A    H
ATOM   3680  C2  BMIMA 106      40.350  29.335   9.255  1.00  0.00      A    C
ATOM   3681  H2  BMIMA 106      40.247  28.935   8.270  1.00  0.00      A    H
ATOM   3682  C21 BMIMA 106      40.852  30.387   9.834  1.00  0.00      A    C
ATOM   3683  H21 BMIMA 106      41.380  31.170   9.335  1.00  0.00      A    H
ATOM   3684  C3  BMIMA 106      39.725  27.139  10.090  1.00  0.00      A    C
ATOM   3685  H3  BMIMA 106      39.853  26.614  11.025  1.00  0.00      A    H
ATOM   3686  H31 BMIMA 106      38.664  26.968   9.980  1.00  0.00      A    H
ATOM   3687  H32 BMIMA 106      40.384  26.726   9.340  1.00  0.00      A    H
ATOM   3688  C4  BMIMA 106      40.809  31.357  12.211  1.00  0.00      A    C
ATOM   3689  H4  BMIMA 106      41.727  31.813  11.869  1.00  0.00      A    H
ATOM   3690  H41 BMIMA 106      41.181  30.913  13.123  1.00  0.00      A    H
ATOM   3691  C5  BMIMA 106      39.795  32.529  12.323  1.00  0.00      A    C
ATOM   3692  H5  BMIMA 106      39.182  32.294  13.189  1.00  0.00      A    H
ATOM   3693  H51 BMIMA 106      40.410  33.374  12.622  1.00  0.00      A    H
ATOM   3694  C51 BMIMA 106      38.939  32.865  11.116  1.00  0.00      A    C
ATOM   3695  H52 BMIMA 106      39.408  33.111  10.166  1.00  0.00      A    H
ATOM   3696  H53 BMIMA 106      38.372  32.006  10.768  1.00  0.00      A    H
ATOM   3697  C6  BMIMA 106      37.851  33.861  11.349  1.00  0.00      A    C
ATOM   3698  H6  BMIMA 106      38.345  34.755  11.715  1.00  0.00      A    H
ATOM   3699  H61 BMIMA 106      37.391  34.043  10.385  1.00  0.00      A    H
ATOM   3700  H62 BMIMA 106      37.159  33.486  12.094  1.00  0.00      A    H
ATOM   3711  N1  BMIMA 107      14.274  49.334  25.451  1.00  0.00      A    N
ATOM   3712  N11 BMIMA 107      13.249  47.477  25.729  1.00  0.00      A    N
ATOM   3713  C1  BMIMA 107      13.222  48.622  25.108  1.00  0.00      A    C
ATOM   3714  H1  BMIMA 107      12.408  48.915  24.481  1.00  0.00      A    H
ATOM   3715  C2  BMIMA 107      15.011  48.525  26.352  1.00  0.00      A    C
ATOM   3716  H2  BMIMA 107      15.935  48.743  26.842  1.00  0.00      A    H
ATOM   3717  C21 BMIMA 107      14.362  47.327  26.518  1.00  0.00      A    C
ATOM   3718  H21 BMIMA 107      14.698  46.465  27.052  1.00  0.00      A    H
ATOM   3719  C3  BMIMA 107      14.577  50.710  25.132  1.00  0.00      A    C
ATOM   3720  H3  BMIMA 107      14.759  51.103  26.122  1.00  0.00      A    H
ATOM   3721  H31 BMIMA 107      15.443  50.856  24.503  1.00  0.00      A    H
ATOM   3722  H32 BMIMA 107      13.635  51.138  24.821  1.00  0.00      A    H
ATOM   3723  C4  BMIMA 107      12.274  46.379  25.474  1.00  0.00      A    C
ATOM   3724  H4  BMIMA 107      11.416  46.880  25.050  1.00  0.00      A    H
ATOM   3725  H41 BMIMA 107      12.074  45.902  26.422  1.00  0.00      A    H
ATOM   3726  C5  BMIMA 107      13.010  45.374  24.531  1.00  0.00      A    C
ATOM   3727  H5  BMIMA 107      13.097  45.909  23.589  1.00  0.00      A    H
ATOM   3728  H51 BMIMA 107      13.953  45.064  24.973  1.00  0.00      A    H
ATOM   3729  C51 BMIMA 107      12.142  44.089  24.217  1.00  0.00      A    C
ATOM   3730  H52 BMIMA 107      12.077  43.422  25.073  1.00  0.00      A    H
ATOM   3731  H53 BMIMA 107      11.163  44.409  23.868  1.00  0.00      A    H
ATOM   3732  C6  BMIMA 107      12.667  43.111  23.174  1.00  0.00      A    C
ATOM   3733  H6  BMIMA 107      11.984  42.307  22.926  1.00  0.00      A    H
ATOM   3734  H61 BMIMA 107      12.989  43.640  22.284  1.00  0.00      A    H
ATOM   3735  H62 BMIMA 107      13.535  42.566  23.527  1.00  0.00      A    H
ATOM   3746  N1  BMIMA 108      32.965  46.259  16.885  1.00  0.00      A    N
ATOM   3747  N11 BMIMA 108      31.761  46.629  18.607  1.00  0.00      A    N
ATOM   3748  C1  BMIMA 108      31.920  45.830  17.575  1.00  0.00      A    C
ATOM   3749  H1  BMIMA 108      31.340  44.969  17.322  1.00  0.00      A    H
ATOM   3750  C2  BMIMA 108      33.407  47.409  17.430  1.00  0.00      A    C
ATOM   3751  H2  BMIMA 108      34.226  47.901  16.953  1.00  0.00      A    H
ATOM   3752  C21 BMIMA 108      32.574  47.715  18.403  1.00  0.00      A    C
ATOM   3753  H21 BMIMA 108      32.657  48.547  19.067  1.00  0.00      A    H
ATOM   3754  C3  BMIMA 108      33.458  45.627  15.661  1.00  0.00      A    C
ATOM   3755  H3  BMIMA 108      34.439  45.981  15.382  1.00  0.00      A    H
ATOM   3756  H31 BMIMA 108      33.558  44.560  15.799  1.00  0.00      A    H
ATOM   3757  H32 BMIMA 108      32.709  45.979  14.967  1.00  0.00      A    H
ATOM   3758  C4  BMIMA 108      30.885  46.404  19.729  1.00  0.00      A    C
ATOM   3759  H4  BMIMA 108      30.036  45.824  19.399  1.00  0.00      A    H
ATOM   3760  H41 BMIMA 108      30.577  47.400  20.012  1.00  0.00      A    H
ATOM   3761  C5  BMIMA 108      31.595  45.750  20.914  1.00  0.00      A    C
ATOM   3762  H5  BMIMA 108      30.847  45.709  21.702  1.00  0.00      A    H
ATOM   3763  H51 BMIMA 108      32.080  44.803  20.695  1.00  0.00      A    H
ATOM   3764  C51 BMIMA 108      32.640  46.678  21.550  1.00  0.00      A    C
ATOM   3765  H52 BMIMA 108      33.467  46.887  20.875  1.00  0.00      A    H
ATOM   3766  H53 BMIMA 108      32.253  47.602  21.971  1.00  0.00      A    H
ATOM   3767  C6  BMIMA 108      33.261  45.984  22.724  1.00  0.00      A    C
ATOM   3768  H6  BMIMA 108      33.531  45.064  22.217  1.00  0.00      A    H
ATOM   3769  H61 BMIMA 108      34.126  46.447  23.184  1.00  0.00      A    H
ATOM   3770  H62 BMIMA 108      32.401  45.739  23.336  1.00  0.00      A    H
ATOM   3781  N1  BMIMA 109      43.148  35.005  29.585  1.00  0.00      A    N
ATOM   3782  N11 BMIMA 109      43.456  32.872  29.327  1.00  0.00      A    N
ATOM   3783  C1  BMIMA 109      42.909  33.835  30.123  1.00  0.00      A    C
ATOM   3784  H1  BMIMA 109      42.342  33.606  31.000  1.00  0.00      A    H
ATOM   3785  C2  BMIMA 109      44.025  34.843  28.536  1.00  0.00      A    C
ATOM   3786  H2  BMIMA 109      44.521  35.552  27.910  1.00  0.00      A    H
ATOM   3787  C21 BMIMA 109      44.151  33.537  28.343  1.00  0.00      A    C
ATOM   3788  H21 BMIMA 109      44.748  33.058  27.598  1.00  0.00      A    H
ATOM   3789  C3  BMIMA 109      42.736  36.260  30.187  1.00  0.00      A    C
ATOM   3790  H3  BMIMA 109      42.580  36.977  29.394  1.00  0.00      A    H
ATOM   3791  H31 BMIMA 109      41.967  36.114  30.930  1.00  0.00      A    H
ATOM   3792  H32 BMIMA 109      43.526  36.662  30.805  1.00  0.00      A    H
ATOM   3793  C4  BMIMA 109      43.366  31.408  29.353  1.00  0.00      A    C
ATOM   3794  H4  BMIMA 109      43.382  31.226  28.289  1.00  0.00      A    H
ATOM   3795  H41 BMIMA 109      42.458  31.049  29.814  1.00  0.00      A    H
ATOM   3796  C5  BMIMA 109      44.619  30.771  29.955  1.00  0.00      A    C
ATOM   3797  H5  BMIMA 109      45.525  31.254  29.598  1.00  0.00      A    H
ATOM   3798  H51 BMIMA 109      44.592  30.930  31.030  1.00  0.00      A    H
ATOM   3799  C51 BMIMA 109      44.795  29.281  29.664  1.00  0.00      A    C
ATOM   3800  H52 BMIMA 109      43.975  28.751  30.143  1.00  0.00      A    H
ATOM   3801  H53 BMIMA 109      44.870  29.261  28.580  1.00  0.00      A    H
ATOM   3802  C6  BMIMA 109      46.154  28.813  30.112  1.00  0.00      A    C
ATOM   3803  H6  BMIMA 109      46.176  29.117  31.153  1.00  0.00      A    H
ATOM   3804  H61 BMIMA 109      46.456  27.772  30.083  1.00  0.00      A    H
ATOM   3805  H62 BMIMA 109      46.962  29.362  29.642  1.00  0.00      A    H
ATOM   3816  N1  BMIMA 110      41.132  15.906   1.906  1.00  0.00      A    N
ATOM   3817  N11 BMIMA 110      39.718  17.569   2.084  1.00  0.00      A    N
ATOM   3818  C1  BMIMA 110      40.800  17.103   1.492  1.00  0.00      A    C
ATOM   3819  H1  BMIMA 110      41.373  17.781   0.896  1.00  0.00      A    H
ATOM   3820  C2  BMIMA 110      40.101  15.489   2.604  1.00  0.00      A    C
ATOM   3821  H2  BMIMA 110      40.116  14.588   3.177  1.00  0.00      A    H
ATOM   3822  C21 BMIMA 110      39.248  16.562   2.751  1.00  0.00      A    C
ATOM   3823  H21 BMIMA 110      38.431  16.619   3.437  1.00  0.00      A    H
ATOM   3824  C3  BMIMA 110      42.367  15.163   1.663  1.00  0.00      A    C
ATOM   3825  H3  BMIMA 110      42.276  14.120   1.398  1.00  0.00      A    H
ATOM   3826  H31 BMIMA 110      42.956  15.641   0.894  1.00  0.00      A    H
ATOM   3827  H32 BMIMA 110      43.086  15.223   2.467  1.00  0.00      A    H
ATOM   3828  C4  BMIMA 110      39.133  18.940   1.897  1.00  0.00      A    C
ATOM   3829  H4  BMIMA 110      39.956  19.572   1.597  1.00  0.00      A    H
ATOM   3830  H41 BMIMA 110      38.976  19.290   2.906  1.00  0.00      A    H
ATOM   3831  C5  BMIMA 110      37.876  19.085   0.952  1.00  0.00      A    C
ATOM   3832  H5  BMIMA 110      37.545  20.120   0.947  1.00  0.00      A    H
ATOM   3833  H51 BMIMA 110      38.323  18.909  -0.023  1.00  0.00      A    H
ATOM   3834  C51 BMIMA 110      36.827  18.091   1.268  1.00  0.00      A    C
ATOM   3835  H52 BMIMA 110      37.179  17.063   1.230  1.00  0.00      A    H
ATOM   3836  H53 BMIMA 110      36.630  18.384   2.296  1.00  0.00      A    H
ATOM   3837  C6  BMIMA 110      35.414  18.241   0.652  1.00  0.00      A    C
ATOM   3838  H6  BMIMA 110      34.753  17.759   1.363  1.00  0.00      A    H
ATOM   3839  H61 BMIMA 110      35.089  19.269   0.770  1.00  0.00      A    H
ATOM   3840  H62 BMIMA 110      35.083  17.787  -0.275  1.00  0.00      A    H
ATOM   3851  N1  BMIMA 111      15.524  41.552  -0.139  1.00  0.00      A    N
ATOM   3852  N11 BMIMA 111      14.815  40.319   1.454  1.00  0.00      A    N
ATOM   3853  C1  BMIMA 111      15.684  41.238   1.128  1.00  0.00      A    C
ATOM   3854  H1  BMIMA 111      16.224  41.863   1.807  1.00  0.00      A    H
ATOM   3855  C2  BMIMA 111      14.637  40.592  -0.742  1.00  0.00      A    C
ATOM   3856  H2  BMIMA 111      14.433  40.588  -1.791  1.00  0.00      A    H
ATOM   3857  C21 BMIMA 111      14.284  39.763   0.288  1.00  0.00      A    C
ATOM   3858  H21 BMIMA 111      13.553  38.986   0.344  1.00  0.00      A    H
ATOM   3859  C3  BMIMA 111      16.125  42.666  -0.841  1.00  0.00      A    C
ATOM   3860  H3  BMIMA 111      16.804  42.352  -1.621  1.00  0.00      A    H
ATOM   3861  H31 BMIMA 111      15.327  43.119  -1.411  1.00  0.00      A    H
ATOM   3862  H32 BMIMA 111      16.622  43.351  -0.170  1.00  0.00      A    H
ATOM   3863  C4  BMIMA 111      14.518  39.956   2.854  1.00  0.00      A    C
ATOM   3864  H4  BMIMA 111      15.014  40.688   3.474  1.00  0.00      A    H
ATOM   3865  H41 BMIMA 111      15.015  39.011   3.012  1.00  0.00      A    H
ATOM   3866  C5  BMIMA 111      13.024  40.026   3.135  1.00  0.00      A    C
ATOM   3867  H5  BMIMA 111      12.716  41.036   2.875  1.00  0.00      A    H
ATOM   3868  H51 BMIMA 111      12.437  39.345   2.524  1.00  0.00      A    H
ATOM   3869  C51 BMIMA 111      12.692  39.805   4.565  1.00  0.00      A    C
ATOM   3870  H52 BMIMA 111      11.617  39.923   4.668  1.00  0.00      A    H
ATOM   3871  H53 BMIMA 111      13.021  38.791   4.774  1.00  0.00      A    H
ATOM   3872  C6  BMIMA 111      13.254  40.915   5.450  1.00  0.00      A    C
ATOM   3873  H6  BMIMA 111      12.974  40.740   6.482  1.00  0.00      A    H
ATOM   3874  H61 BMIMA 111      14.324  40.772   5.547  1.00  0.00      A    H
ATOM   3875  H62 BMIMA 111      12.883  41.873   5.106  1.00  0.00      A    H
ATOM   3886  N1  BMIMA 112       6.100   8.503  32.659  1.00  0.00      A    N
ATOM   3887  N11 BMIMA 112       5.195   6.934  31.377  1.00  0.00      A    N
ATOM   3888  C1  BMIMA 112       6.037   7.191  32.365  1.00  0.00      A    C
ATOM   3889  H1  BMIMA 112       6.445   6.410  32.971  1.00  0.00      A    H
ATOM   3890  C2  BMIMA 112       5.291   9.072  31.688  1.00  0.00      A    C
ATOM   3891  H2  BMIMA 112       5.194  10.118  31.493  1.00  0.00      A    H
ATOM   3892  C21 BMIMA 112       4.811   8.150  30.847  1.00  0.00      A    C
ATOM   3893  H21 BMIMA 112       4.157   8.266  30.011  1.00  0.00      A    H
ATOM   3894  C3  BMIMA 112       6.964   9.204  33.620  1.00  0.00      A    C
ATOM   3895  H3  BMIMA 112       6.347   9.837  34.240  1.00  0.00      A    H
ATOM   3896  H31 BMIMA 112       7.450   8.450  34.222  1.00  0.00      A    H
ATOM   3897  H32 BMIMA 112       7.640   9.739  32.968  1.00  0.00      A    H
ATOM   3898  C4  BMIMA 112       5.107   5.634  30.715  1.00  0.00      A    C
ATOM   3899  H4  BMIMA 112       5.777   4.885  31.110  1.00  0.00      A    H
ATOM   3900  H41 BMIMA 112       5.397   5.813  29.690  1.00  0.00      A    H
ATOM   3901  C5  BMIMA 112       3.613   5.131  30.669  1.00  0.00      A    C
ATOM   3902  H5  BMIMA 112       3.257   4.707  31.604  1.00  0.00      A    H
ATOM   3903  H51 BMIMA 112       3.040   6.030  30.456  1.00  0.00      A    H
ATOM   3904  C51 BMIMA 112       3.471   4.072  29.663  1.00  0.00      A    C
ATOM   3905  H52 BMIMA 112       3.917   4.455  28.749  1.00  0.00      A    H
ATOM   3906  H53 BMIMA 112       4.039   3.207  29.995  1.00  0.00      A    H
ATOM   3907  C6  BMIMA 112       2.001   3.701  29.478  1.00  0.00      A    C
ATOM   3908  H6  BMIMA 112       1.873   2.669  29.784  1.00  0.00      A    H
ATOM   3909  H61 BMIMA 112       1.331   4.343  30.040  1.00  0.00      A    H
ATOM   3910  H62 BMIMA 112       1.613   3.822  28.473  1.00  0.00      A    H
ATOM   3921  N1  BMIMA 113      19.509  28.449  19.518  1.00  0.00      A    N
ATOM   3922  N11 BMIMA 113      18.696  30.415  19.098  1.00  0.00      A    N
ATOM   3923  C1  BMIMA 113      19.079  29.575  20.047  1.00  0.00      A    C
ATOM   3924  H1  BMIMA 113      19.146  29.863  21.074  1.00  0.00      A    H
ATOM   3925  C2  BMIMA 113      19.566  28.627  18.158  1.00  0.00      A    C
ATOM   3926  H2  BMIMA 113      20.018  27.964  17.454  1.00  0.00      A    H
ATOM   3927  C21 BMIMA 113      18.999  29.777  17.914  1.00  0.00      A    C
ATOM   3928  H21 BMIMA 113      18.769  30.211  16.965  1.00  0.00      A    H
ATOM   3929  C3  BMIMA 113      20.293  27.435  20.197  1.00  0.00      A    C
ATOM   3930  H3  BMIMA 113      21.304  27.697  20.470  1.00  0.00      A    H
ATOM   3931  H31 BMIMA 113      19.804  27.481  21.158  1.00  0.00      A    H
ATOM   3932  H32 BMIMA 113      20.256  26.398  19.899  1.00  0.00      A    H
ATOM   3933  C4  BMIMA 113      18.212  31.811  19.281  1.00  0.00      A    C
ATOM   3934  H4  BMIMA 113      17.722  31.797  20.244  1.00  0.00      A    H
ATOM   3935  H41 BMIMA 113      17.377  31.976  18.616  1.00  0.00      A    H
ATOM   3936  C5  BMIMA 113      19.359  32.814  19.168  1.00  0.00      A    C
ATOM   3937  H5  BMIMA 113      18.828  33.740  18.965  1.00  0.00      A    H
ATOM   3938  H51 BMIMA 113      19.962  32.704  20.066  1.00  0.00      A    H
ATOM   3939  C51 BMIMA 113      20.405  32.603  18.063  1.00  0.00      A    C
ATOM   3940  H52 BMIMA 113      21.098  31.809  18.329  1.00  0.00      A    H
ATOM   3941  H53 BMIMA 113      19.962  32.314  17.113  1.00  0.00      A    H
ATOM   3942  C6  BMIMA 113      21.203  33.893  17.709  1.00  0.00      A    C
ATOM   3943  H6  BMIMA 113      21.715  34.264  18.590  1.00  0.00      A    H
ATOM   3944  H61 BMIMA 113      21.951  33.661  16.960  1.00  0.00      A    H
ATOM   3945  H62 BMIMA 113      20.516  34.672  17.399  1.00  0.00      A    H
ATOM   3956  N1  BMIMA 114      46.339  15.958  14.610  1.00  0.00      A    N
ATOM   3957  N11 BMIMA 114      44.776  14.673  13.995  1.00  0.00      A    N
ATOM   3958  C1  BMIMA 114      45.160  15.912  14.017  1.00  0.00      A    C
ATOM   3959  H1  BMIMA 114      44.744  16.767  13.528  1.00  0.00      A    H
ATOM   3960  C2  BMIMA 114      46.563  14.742  15.166  1.00  0.00      A    C
ATOM   3961  H2  BMIMA 114      47.399  14.620  15.819  1.00  0.00      A    H
ATOM   3962  C21 BMIMA 114      45.684  13.904  14.718  1.00  0.00      A    C
ATOM   3963  H21 BMIMA 114      45.572  12.876  14.985  1.00  0.00      A    H
ATOM   3964  C3  BMIMA 114      47.103  17.211  14.905  1.00  0.00      A    C
ATOM   3965  H3  BMIMA 114      47.960  17.254  14.249  1.00  0.00      A    H
ATOM   3966  H31 BMIMA 114      46.396  17.953  14.566  1.00  0.00      A    H
ATOM   3967  H32 BMIMA 114      47.316  17.299  15.960  1.00  0.00      A    H
ATOM   3968  C4  BMIMA 114      43.588  14.154  13.366  1.00  0.00      A    C
ATOM   3969  H4  BMIMA 114      43.852  13.395  12.644  1.00  0.00      A    H
ATOM   3970  H41 BMIMA 114      43.152  14.932  12.757  1.00  0.00      A    H
ATOM   3971  C5  BMIMA 114      42.634  13.655  14.366  1.00  0.00      A    C
ATOM   3972  H5  BMIMA 114      41.653  13.684  13.899  1.00  0.00      A    H
ATOM   3973  H51 BMIMA 114      42.751  12.585  14.521  1.00  0.00      A    H
ATOM   3974  C51 BMIMA 114      42.635  14.399  15.648  1.00  0.00      A    C
ATOM   3975  H52 BMIMA 114      43.666  14.568  15.947  1.00  0.00      A    H
ATOM   3976  H53 BMIMA 114      42.409  15.427  15.379  1.00  0.00      A    H
ATOM   3977  C6  BMIMA 114      41.875  13.765  16.819  1.00  0.00      A    C
ATOM   3978  H6  BMIMA 114      40.831  14.057  16.801  1.00  0.00      A    H
ATOM   3979  H61 BMIMA 114      42.046  12.701  16.705  1.00  0.00      A    H
ATOM   3980  H62 BMIMA 114      42.348  14.035  17.756  1.00  0.00      A    H
ATOM   3991  N1  BMIMA 115      33.918  20.373  30.596  1.00  0.00      A    N
ATOM   3992  N11 BMIMA 115      34.693  19.950  32.569  1.00  0.00      A    N
ATOM   3993  C1  BMIMA 115      33.617  20.309  31.894  1.00  0.00      A    C
ATOM   3994  H1  BMIMA 115      32.638  20.247  32.320  1.00  0.00      A    H
ATOM   3995  C2  BMIMA 115      35.275  20.146  30.489  1.00  0.00      A    C
ATOM   3996  H2  BMIMA 115      35.865  20.204  29.600  1.00  0.00      A    H
ATOM   3997  C21 BMIMA 115      35.778  19.945  31.700  1.00  0.00      A    C
ATOM   3998  H21 BMIMA 115      36.736  19.727  32.119  1.00  0.00      A    H
ATOM   3999  C3  BMIMA 115      32.944  20.644  29.544  1.00  0.00      A    C
ATOM   4000  H3  BMIMA 115      32.760  19.827  28.862  1.00  0.00      A    H
ATOM   4001  H31 BMIMA 115      31.958  20.941  29.867  1.00  0.00      A    H
ATOM   4002  H32 BMIMA 115      33.414  21.284  28.812  1.00  0.00      A    H
ATOM   4003  C4  BMIMA 115      34.831  19.926  34.023  1.00  0.00      A    C
ATOM   4004  H4  BMIMA 115      33.868  19.980  34.508  1.00  0.00      A    H
ATOM   4005  H41 BMIMA 115      35.413  20.778  34.341  1.00  0.00      A    H
ATOM   4006  C5  BMIMA 115      35.604  18.711  34.611  1.00  0.00      A    C
ATOM   4007  H5  BMIMA 115      36.669  18.869  34.461  1.00  0.00      A    H
ATOM   4008  H51 BMIMA 115      35.456  18.711  35.688  1.00  0.00      A    H
ATOM   4009  C51 BMIMA 115      35.361  17.362  33.965  1.00  0.00      A    C
ATOM   4010  H52 BMIMA 115      34.574  16.854  34.516  1.00  0.00      A    H
ATOM   4011  H53 BMIMA 115      35.082  17.471  32.920  1.00  0.00      A    H
ATOM   4012  C6  BMIMA 115      36.525  16.420  34.058  1.00  0.00      A    C
ATOM   4013  H6  BMIMA 115      37.383  16.928  33.632  1.00  0.00      A    H
ATOM   4014  H61 BMIMA 115      36.705  16.078  35.071  1.00  0.00      A    H
ATOM   4015  H62 BMIMA 115      36.450  15.457  33.567  1.00  0.00      A    H
ATOM   4026  N1  BMIMA 116       1.939  17.716  41.838  1.00  0.00      A    N
ATOM   4027  N11 BMIMA 116       2.191  16.540  40.130  1.00  0.00      A    N
ATOM   4028  C1  BMIMA 116       1.378  17.375  40.687  1.00  0.00      A    C
ATOM   4029  H1  BMIMA 116       0.436  17.758  40.357  1.00  0.00      A    H
ATOM   4030  C2  BMIMA 116       3.058  16.952  42.041  1.00  0.00      A    C
ATOM   4031  H2  BMIMA 116       3.717  17.043  42.876  1.00  0.00      A    H
ATOM   4032  C21 BMIMA 116       3.153  16.122  41.012  1.00  0.00      A    C
ATOM   4033  H21 BMIMA 116       3.859  15.346  40.814  1.00  0.00      A    H
ATOM   4034  C3  BMIMA 116       1.557  18.838  42.692  1.00  0.00      A    C
ATOM   4035  H3  BMIMA 116       1.475  18.691  43.759  1.00  0.00      A    H
ATOM   4036  H31 BMIMA 116       2.335  19.571  42.534  1.00  0.00      A    H
ATOM   4037  H32 BMIMA 116       0.630  19.235  42.305  1.00  0.00      A    H
ATOM   4038  C4  BMIMA 116       2.092  16.054  38.729  1.00  0.00      A    C
ATOM   4039  H4  BMIMA 116       3.085  15.987  38.309  1.00  0.00      A    H
ATOM   4040  H41 BMIMA 116       1.618  16.785  38.091  1.00  0.00      A    H
ATOM   4041  C5  BMIMA 116       1.403  14.671  38.659  1.00  0.00      A    C
ATOM   4042  H5  BMIMA 116       0.511  14.787  39.270  1.00  0.00      A    H
ATOM   4043  H51 BMIMA 116       1.171  14.535  37.606  1.00  0.00      A    H
ATOM   4044  C51 BMIMA 116       2.001  13.447  39.360  1.00  0.00      A    C
ATOM   4045  H52 BMIMA 116       2.933  13.230  38.846  1.00  0.00      A    H
ATOM   4046  H53 BMIMA 116       2.127  13.868  40.355  1.00  0.00      A    H
ATOM   4047  C6  BMIMA 116       1.035  12.256  39.215  1.00  0.00      A    C
ATOM   4048  H6  BMIMA 116       1.286  11.467  39.915  1.00  0.00      A    H
ATOM   4049  H61 BMIMA 116       0.046  12.700  39.202  1.00  0.00      A    H
ATOM   4050  H62 BMIMA 116       1.195  11.794  38.247  1.00  0.00      A    H
ATOM   4061  N1  BMIMA 117      20.565  38.260  32.355  1.00  0.00      A    N
ATOM   4062  N11 BMIMA 117      22.192  36.872  32.189  1.00  0.00      A    N
ATOM   4063  C1  BMIMA 117      21.821  38.122  31.988  1.00  0.00      A    C
ATOM   4064  H1  BMIMA 117      22.356  38.945  31.564  1.00  0.00      A    H
ATOM   4065  C2  BMIMA 117      20.122  37.045  32.807  1.00  0.00      A    C
ATOM   4066  H2  BMIMA 117      19.093  37.001  33.088  1.00  0.00      A    H
ATOM   4067  C21 BMIMA 117      21.089  36.160  32.712  1.00  0.00      A    C
ATOM   4068  H21 BMIMA 117      21.267  35.173  33.079  1.00  0.00      A    H
ATOM   4069  C3  BMIMA 117      19.675  39.328  31.999  1.00  0.00      A    C
ATOM   4070  H3  BMIMA 117      18.870  38.883  31.433  1.00  0.00      A    H
ATOM   4071  H31 BMIMA 117      19.340  39.719  32.949  1.00  0.00      A    H
ATOM   4072  H32 BMIMA 117      20.102  40.054  31.323  1.00  0.00      A    H
ATOM   4073  C4  BMIMA 117      23.593  36.409  31.923  1.00  0.00      A    C
ATOM   4074  H4  BMIMA 117      23.898  36.876  30.998  1.00  0.00      A    H
ATOM   4075  H41 BMIMA 117      23.441  35.363  31.703  1.00  0.00      A    H
ATOM   4076  C5  BMIMA 117      24.621  36.583  33.053  1.00  0.00      A    C
ATOM   4077  H5  BMIMA 117      25.418  35.883  32.816  1.00  0.00      A    H
ATOM   4078  H51 BMIMA 117      25.184  37.512  33.010  1.00  0.00      A    H
ATOM   4079  C51 BMIMA 117      24.081  36.332  34.414  1.00  0.00      A    C
ATOM   4080  H52 BMIMA 117      23.397  37.071  34.823  1.00  0.00      A    H
ATOM   4081  H53 BMIMA 117      23.495  35.417  34.417  1.00  0.00      A    H
ATOM   4082  C6  BMIMA 117      25.188  36.124  35.490  1.00  0.00      A    C
ATOM   4083  H6  BMIMA 117      26.046  35.565  35.135  1.00  0.00      A    H
ATOM   4084  H61 BMIMA 117      25.559  37.134  35.623  1.00  0.00      A    H
ATOM   4085  H62 BMIMA 117      24.785  35.739  36.420  1.00  0.00      A    H
ATOM   4096  N1  BMIMA 118       4.994  11.064   8.662  1.00  0.00      A    N
ATOM   4097  N11 BMIMA 118       3.142  10.420   7.910  1.00  0.00      A    N
ATOM   4098  C1  BMIMA 118       4.391  10.067   8.077  1.00  0.00      A    C
ATOM   4099  H1  BMIMA 118       4.893   9.223   7.656  1.00  0.00      A    H
ATOM   4100  C2  BMIMA 118       4.144  12.050   8.970  1.00  0.00      A    C
ATOM   4101  H2  BMIMA 118       4.496  12.941   9.442  1.00  0.00      A    H
ATOM   4102  C21 BMIMA 118       2.974  11.659   8.521  1.00  0.00      A    C
ATOM   4103  H21 BMIMA 118       2.019  12.137   8.544  1.00  0.00      A    H
ATOM   4104  C3  BMIMA 118       6.475  11.169   8.935  1.00  0.00      A    C
ATOM   4105  H3  BMIMA 118       6.881  10.249   8.542  1.00  0.00      A    H
ATOM   4106  H31 BMIMA 118       6.972  12.090   8.667  1.00  0.00      A    H
ATOM   4107  H32 BMIMA 118       6.404  11.083  10.009  1.00  0.00      A    H
ATOM   4108  C4  BMIMA 118       2.163   9.643   7.249  1.00  0.00      A    C
ATOM   4109  H4  BMIMA 118       2.753   8.819   6.878  1.00  0.00      A    H
ATOM   4110  H41 BMIMA 118       1.894  10.230   6.383  1.00  0.00      A    H
ATOM   4111  C5  BMIMA 118       0.981   9.160   8.098  1.00  0.00      A    C
ATOM   4112  H5  BMIMA 118       1.345   8.280   8.621  1.00  0.00      A    H
ATOM   4113  H51 BMIMA 118       0.794   9.927   8.845  1.00  0.00      A    H
ATOM   4114  C51 BMIMA 118      -0.286   8.828   7.310  1.00  0.00      A    C
ATOM   4115  H52 BMIMA 118      -0.652   9.782   6.939  1.00  0.00      A    H
ATOM   4116  H53 BMIMA 118      -0.014   8.032   6.621  1.00  0.00      A    H
ATOM   4117  C6  BMIMA 118      -1.290   8.131   8.214  1.00  0.00      A    C
ATOM   4118  H6  BMIMA 118      -0.975   7.100   8.326  1.00  0.00      A    H
ATOM   4119  H61 BMIMA 118      -1.503   8.677   9.126  1.00  0.00      A    H
ATOM   4120  H62 BMIMA 118      -2.228   8.052   7.676  1.00  0.00      A    H
ATOM   4131  N1  BMIMA 119      18.784  18.543  40.479  1.00  0.00      A    N
ATOM   4132  N11 BMIMA 119      20.847  17.958  40.774  1.00  0.00      A    N
ATOM   4133  C1  BMIMA 119      19.901  18.787  41.104  1.00  0.00      A    C
ATOM   4134  H1  BMIMA 119      19.969  19.677  41.692  1.00  0.00      A    H
ATOM   4135  C2  BMIMA 119      18.956  17.327  39.800  1.00  0.00      A    C
ATOM   4136  H2  BMIMA 119      18.269  16.780  39.192  1.00  0.00      A    H
ATOM   4137  C21 BMIMA 119      20.236  16.985  40.025  1.00  0.00      A    C
ATOM   4138  H21 BMIMA 119      20.860  16.209  39.639  1.00  0.00      A    H
ATOM   4139  C3  BMIMA 119      17.540  19.206  40.537  1.00  0.00      A    C
ATOM   4140  H3  BMIMA 119      17.420  19.777  39.628  1.00  0.00      A    H
ATOM   4141  H31 BMIMA 119      16.759  18.463  40.595  1.00  0.00      A    H
ATOM   4142  H32 BMIMA 119      17.575  19.977  41.292  1.00  0.00      A    H
ATOM   4143  C4  BMIMA 119      22.207  18.013  41.278  1.00  0.00      A    C
ATOM   4144  H4  BMIMA 119      22.227  18.956  41.803  1.00  0.00      A    H
ATOM   4145  H41 BMIMA 119      22.896  18.038  40.446  1.00  0.00      A    H
ATOM   4146  C5  BMIMA 119      22.628  17.100  42.364  1.00  0.00      A    C
ATOM   4147  H5  BMIMA 119      22.706  16.056  42.069  1.00  0.00      A    H
ATOM   4148  H51 BMIMA 119      23.601  17.432  42.718  1.00  0.00      A    H
ATOM   4149  C51 BMIMA 119      21.667  17.204  43.572  1.00  0.00      A    C
ATOM   4150  H52 BMIMA 119      21.703  18.182  44.044  1.00  0.00      A    H
ATOM   4151  H53 BMIMA 119      20.667  16.964  43.219  1.00  0.00      A    H
ATOM   4152  C6  BMIMA 119      21.999  16.182  44.660  1.00  0.00      A    C
ATOM   4153  H6  BMIMA 119      21.395  15.299  44.484  1.00  0.00      A    H
ATOM   4154  H61 BMIMA 119      23.030  15.850  44.611  1.00  0.00      A    H
ATOM   4155  H62 BMIMA 119      21.825  16.524  45.673  1.00  0.00      A    H
ATOM   4166  N1  BMIMA 120      29.220  24.096  40.540  1.00  0.00      A    N
ATOM   4167  N11 BMIMA 120      27.213  24.905  40.796  1.00  0.00      A    N
ATOM   4168  C1  BMIMA 120      27.994  23.895  41.037  1.00  0.00      A    C
ATOM   4169  H1  BMIMA 120      27.699  22.995  41.532  1.00  0.00      A    H
ATOM   4170  C2  BMIMA 120      29.291  25.344  40.059  1.00  0.00      A    C
ATOM   4171  H2  BMIMA 120      30.197  25.776  39.693  1.00  0.00      A    H
ATOM   4172  C21 BMIMA 120      27.988  25.846  40.223  1.00  0.00      A    C
ATOM   4173  H21 BMIMA 120      27.580  26.800  39.969  1.00  0.00      A    H
ATOM   4174  C3  BMIMA 120      30.317  23.154  40.502  1.00  0.00      A    C
ATOM   4175  H3  BMIMA 120      29.896  22.194  40.243  1.00  0.00      A    H
ATOM   4176  H31 BMIMA 120      31.114  23.390  39.813  1.00  0.00      A    H
ATOM   4177  H32 BMIMA 120      30.646  23.026  41.523  1.00  0.00      A    H
ATOM   4178  C4  BMIMA 120      25.734  24.955  40.993  1.00  0.00      A    C
ATOM   4179  H4  BMIMA 120      25.488  26.006  41.002  1.00  0.00      A    H
ATOM   4180  H41 BMIMA 120      25.463  24.522  41.945  1.00  0.00      A    H
ATOM   4181  C5  BMIMA 120      24.903  24.196  39.909  1.00  0.00      A    C
ATOM   4182  H5  BMIMA 120      25.430  23.902  39.005  1.00  0.00      A    H
ATOM   4183  H51 BMIMA 120      24.612  23.311  40.469  1.00  0.00      A    H
ATOM   4184  C51 BMIMA 120      23.661  24.935  39.424  1.00  0.00      A    C
ATOM   4185  H52 BMIMA 120      23.171  25.468  40.234  1.00  0.00      A    H
ATOM   4186  H53 BMIMA 120      23.933  25.854  38.911  1.00  0.00      A    H
ATOM   4187  C6  BMIMA 120      22.748  23.997  38.696  1.00  0.00      A    C
ATOM   4188  H6  BMIMA 120      22.540  23.249  39.452  1.00  0.00      A    H
ATOM   4189  H61 BMIMA 120      21.830  24.501  38.414  1.00  0.00      A    H
ATOM   4190  H62 BMIMA 120      23.156  23.491  37.828  1.00  0.00      A    H
ATOM   4201  N1  BMIMA 121      28.033  11.028  19.301  1.00  0.00      A    N
ATOM   4202  N11 BMIMA 121      28.457  12.865  20.315  1.00  0.00      A    N
ATOM   4203  C1  BMIMA 121      28.933  12.020  19.412  1.00  0.00      A    C
ATOM   4204  H1  BMIMA 121      29.866  11.959  18.894  1.00  0.00      A    H
ATOM   4205  C2  BMIMA 121      26.923  11.255  20.083  1.00  0.00      A    C
ATOM   4206  H2  BMIMA 121      26.010  10.701  20.094  1.00  0.00      A    H
ATOM   4207  C21 BMIMA 121      27.247  12.349  20.830  1.00  0.00      A    C
ATOM   4208  H21 BMIMA 121      26.758  12.989  21.532  1.00  0.00      A    H
ATOM   4209  C3  BMIMA 121      28.283   9.924  18.372  1.00  0.00      A    C
ATOM   4210  H3  BMIMA 121      27.538   9.145  18.303  1.00  0.00      A    H
ATOM   4211  H31 BMIMA 121      28.519  10.385  17.424  1.00  0.00      A    H
ATOM   4212  H32 BMIMA 121      29.143   9.421  18.789  1.00  0.00      A    H
ATOM   4213  C4  BMIMA 121      29.134  14.031  20.852  1.00  0.00      A    C
ATOM   4214  H4  BMIMA 121      30.180  14.061  20.583  1.00  0.00      A    H
ATOM   4215  H41 BMIMA 121      28.994  13.797  21.897  1.00  0.00      A    H
ATOM   4216  C5  BMIMA 121      28.463  15.441  20.569  1.00  0.00      A    C
ATOM   4217  H5  BMIMA 121      29.121  16.103  21.125  1.00  0.00      A    H
ATOM   4218  H51 BMIMA 121      28.551  15.640  19.504  1.00  0.00      A    H
ATOM   4219  C51 BMIMA 121      27.010  15.615  21.111  1.00  0.00      A    C
ATOM   4220  H52 BMIMA 121      26.296  15.007  20.562  1.00  0.00      A    H
ATOM   4221  H53 BMIMA 121      26.969  15.335  22.161  1.00  0.00      A    H
ATOM   4222  C6  BMIMA 121      26.699  17.097  21.110  1.00  0.00      A    C
ATOM   4223  H6  BMIMA 121      25.639  17.294  21.225  1.00  0.00      A    H
ATOM   4224  H61 BMIMA 121      27.195  17.527  21.973  1.00  0.00      A    H
ATOM   4225  H62 BMIMA 121      27.180  17.695  20.345  1.00  0.00      A    H
ATOM   4236  N1  BMIMA 122      34.936  19.394   5.297  1.00  0.00      A    N
ATOM   4237  N11 BMIMA 122      33.596  18.375   6.581  1.00  0.00      A    N
ATOM   4238  C1  BMIMA 122      34.802  18.370   6.068  1.00  0.00      A    C
ATOM   4239  H1  BMIMA 122      35.527  17.620   6.304  1.00  0.00      A    H
ATOM   4240  C2  BMIMA 122      33.731  20.065   5.263  1.00  0.00      A    C
ATOM   4241  H2  BMIMA 122      33.582  20.981   4.733  1.00  0.00      A    H
ATOM   4242  C21 BMIMA 122      32.953  19.439   6.096  1.00  0.00      A    C
ATOM   4243  H21 BMIMA 122      32.001  19.622   6.544  1.00  0.00      A    H
ATOM   4244  C3  BMIMA 122      36.156  19.984   4.773  1.00  0.00      A    C
ATOM   4245  H3  BMIMA 122      36.984  19.295   4.861  1.00  0.00      A    H
ATOM   4246  H31 BMIMA 122      35.915  20.173   3.738  1.00  0.00      A    H
ATOM   4247  H32 BMIMA 122      36.442  20.914   5.241  1.00  0.00      A    H
ATOM   4248  C4  BMIMA 122      33.059  17.444   7.585  1.00  0.00      A    C
ATOM   4249  H4  BMIMA 122      33.660  16.550   7.507  1.00  0.00      A    H
ATOM   4250  H41 BMIMA 122      32.101  17.202   7.149  1.00  0.00      A    H
ATOM   4251  C5  BMIMA 122      32.961  17.969   8.967  1.00  0.00      A    C
ATOM   4252  H5  BMIMA 122      33.911  18.373   9.306  1.00  0.00      A    H
ATOM   4253  H51 BMIMA 122      32.232  18.751   9.163  1.00  0.00      A    H
ATOM   4254  C51 BMIMA 122      32.622  16.760   9.817  1.00  0.00      A    C
ATOM   4255  H52 BMIMA 122      31.581  16.550   9.587  1.00  0.00      A    H
ATOM   4256  H53 BMIMA 122      33.220  15.870   9.635  1.00  0.00      A    H
ATOM   4257  C6  BMIMA 122      32.845  17.026  11.353  1.00  0.00      A    C
ATOM   4258  H6  BMIMA 122      32.326  17.895  11.743  1.00  0.00      A    H
ATOM   4259  H61 BMIMA 122      32.556  16.142  11.909  1.00  0.00      A    H
ATOM   4260  H62 BMIMA 122      33.872  17.137  11.684  1.00  0.00      A    H
ATOM   4271  N1  BMIMA 123      22.810   3.851  31.647  1.00  0.00      A    N
ATOM   4272  N11 BMIMA 123      23.475   1.969  30.788  1.00  0.00      A    N
ATOM   4273  C1  BMIMA 123      22.995   3.168  30.494  1.00  0.00      A    C
ATOM   4274  H1  BMIMA 123      22.743   3.583  29.542  1.00  0.00      A    H
ATOM   4275  C2  BMIMA 123      23.267   3.076  32.669  1.00  0.00      A    C
ATOM   4276  H2  BMIMA 123      23.166   3.486  33.650  1.00  0.00      A    H
ATOM   4277  C21 BMIMA 123      23.569   1.872  32.162  1.00  0.00      A    C
ATOM   4278  H21 BMIMA 123      23.820   1.004  32.730  1.00  0.00      A    H
ATOM   4279  C3  BMIMA 123      22.195   5.188  31.627  1.00  0.00      A    C
ATOM   4280  H3  BMIMA 123      21.784   5.439  30.660  1.00  0.00      A    H
ATOM   4281  H31 BMIMA 123      21.374   5.108  32.324  1.00  0.00      A    H
ATOM   4282  H32 BMIMA 123      22.928   5.902  31.974  1.00  0.00      A    H
ATOM   4283  C4  BMIMA 123      23.697   0.853  29.884  1.00  0.00      A    C
ATOM   4284  H4  BMIMA 123      23.012   1.071  29.078  1.00  0.00      A    H
ATOM   4285  H41 BMIMA 123      23.267  -0.002  30.385  1.00  0.00      A    H
ATOM   4286  C5  BMIMA 123      25.140   0.528  29.444  1.00  0.00      A    C
ATOM   4287  H5  BMIMA 123      25.075  -0.389  28.864  1.00  0.00      A    H
ATOM   4288  H51 BMIMA 123      25.474   1.383  28.862  1.00  0.00      A    H
ATOM   4289  C51 BMIMA 123      26.066   0.288  30.621  1.00  0.00      A    C
ATOM   4290  H52 BMIMA 123      26.456   1.230  30.997  1.00  0.00      A    H
ATOM   4291  H53 BMIMA 123      25.479  -0.341  31.285  1.00  0.00      A    H
ATOM   4292  C6  BMIMA 123      27.383  -0.472  30.216  1.00  0.00      A    C
ATOM   4293  H6  BMIMA 123      27.104  -1.318  29.598  1.00  0.00      A    H
ATOM   4294  H61 BMIMA 123      28.033   0.243  29.724  1.00  0.00      A    H
ATOM   4295  H62 BMIMA 123      27.847  -0.909  31.093  1.00  0.00      A    H
ATOM   4306  N1  BMIMA 124      37.585  19.311  11.550  1.00  0.00      A    N
ATOM   4307  N11 BMIMA 124      38.540  17.677  12.597  1.00  0.00      A    N
ATOM   4308  C1  BMIMA 124      37.409  18.276  12.299  1.00  0.00      A    C
ATOM   4309  H1  BMIMA 124      36.445  17.837  12.443  1.00  0.00      A    H
ATOM   4310  C2  BMIMA 124      38.926  19.548  11.588  1.00  0.00      A    C
ATOM   4311  H2  BMIMA 124      39.239  20.475  11.161  1.00  0.00      A    H
ATOM   4312  C21 BMIMA 124      39.592  18.502  12.172  1.00  0.00      A    C
ATOM   4313  H21 BMIMA 124      40.618  18.414  12.456  1.00  0.00      A    H
ATOM   4314  C3  BMIMA 124      36.607  20.156  10.907  1.00  0.00      A    C
ATOM   4315  H3  BMIMA 124      35.707  19.594  10.706  1.00  0.00      A    H
ATOM   4316  H31 BMIMA 124      36.444  21.048  11.493  1.00  0.00      A    H
ATOM   4317  H32 BMIMA 124      37.042  20.411   9.951  1.00  0.00      A    H
ATOM   4318  C4  BMIMA 124      38.683  16.286  13.156  1.00  0.00      A    C
ATOM   4319  H4  BMIMA 124      39.269  15.770  12.410  1.00  0.00      A    H
ATOM   4320  H41 BMIMA 124      37.697  15.849  13.212  1.00  0.00      A    H
ATOM   4321  C5  BMIMA 124      39.435  16.303  14.455  1.00  0.00      A    C
ATOM   4322  H5  BMIMA 124      39.622  15.270  14.738  1.00  0.00      A    H
ATOM   4323  H51 BMIMA 124      40.418  16.757  14.364  1.00  0.00      A    H
ATOM   4324  C51 BMIMA 124      38.551  16.932  15.523  1.00  0.00      A    C
ATOM   4325  H52 BMIMA 124      38.484  18.009  15.387  1.00  0.00      A    H
ATOM   4326  H53 BMIMA 124      37.589  16.484  15.289  1.00  0.00      A    H
ATOM   4327  C6  BMIMA 124      39.007  16.615  16.980  1.00  0.00      A    C
ATOM   4328  H6  BMIMA 124      39.661  17.320  17.481  1.00  0.00      A    H
ATOM   4329  H61 BMIMA 124      38.082  16.762  17.526  1.00  0.00      A    H
ATOM   4330  H62 BMIMA 124      39.376  15.604  17.107  1.00  0.00      A    H
ATOM   4341  N1  BMIMA 125      27.077  42.518  13.471  1.00  0.00      A    N
ATOM   4342  N11 BMIMA 125      26.369  40.942  12.260  1.00  0.00      A    N
ATOM   4343  C1  BMIMA 125      26.612  42.260  12.271  1.00  0.00      A    C
ATOM   4344  H1  BMIMA 125      26.479  42.951  11.466  1.00  0.00      A    H
ATOM   4345  C2  BMIMA 125      26.954  41.421  14.283  1.00  0.00      A    C
ATOM   4346  H2  BMIMA 125      27.164  41.339  15.327  1.00  0.00      A    H
ATOM   4347  C21 BMIMA 125      26.477  40.385  13.493  1.00  0.00      A    C
ATOM   4348  H21 BMIMA 125      26.208  39.368  13.680  1.00  0.00      A    H
ATOM   4349  C3  BMIMA 125      27.666  43.743  14.028  1.00  0.00      A    C
ATOM   4350  H3  BMIMA 125      27.780  43.617  15.094  1.00  0.00      A    H
ATOM   4351  H31 BMIMA 125      28.598  43.901  13.506  1.00  0.00      A    H
ATOM   4352  H32 BMIMA 125      26.974  44.475  13.637  1.00  0.00      A    H
ATOM   4353  C4  BMIMA 125      26.076  40.147  11.094  1.00  0.00      A    C
ATOM   4354  H4  BMIMA 125      25.729  40.963  10.478  1.00  0.00      A    H
ATOM   4355  H41 BMIMA 125      25.169  39.573  11.218  1.00  0.00      A    H
ATOM   4356  C5  BMIMA 125      27.188  39.297  10.471  1.00  0.00      A    C
ATOM   4357  H5  BMIMA 125      27.455  38.623  11.282  1.00  0.00      A    H
ATOM   4358  H51 BMIMA 125      26.762  38.612   9.742  1.00  0.00      A    H
ATOM   4359  C51 BMIMA 125      28.331  40.153  10.048  1.00  0.00      A    C
ATOM   4360  H52 BMIMA 125      28.024  40.750   9.194  1.00  0.00      A    H
ATOM   4361  H53 BMIMA 125      28.538  40.807  10.891  1.00  0.00      A    H
ATOM   4362  C6  BMIMA 125      29.566  39.283   9.652  1.00  0.00      A    C
ATOM   4363  H6  BMIMA 125      29.178  38.742   8.797  1.00  0.00      A    H
ATOM   4364  H61 BMIMA 125      30.411  39.795   9.206  1.00  0.00      A    H
ATOM   4365  H62 BMIMA 125      29.757  38.584  10.459  1.00  0.00      A    H
ATOM   4376  N1  BMIMA 126      13.949  16.822  17.644  1.00  0.00      A    N
ATOM   4377  N11 BMIMA 126      15.238  15.329  18.401  1.00  0.00      A    N
ATOM   4378  C1  BMIMA 126      14.197  15.558  17.582  1.00  0.00      A    C
ATOM   4379  H1  BMIMA 126      13.894  14.972  16.741  1.00  0.00      A    H
ATOM   4380  C2  BMIMA 126      14.482  17.359  18.750  1.00  0.00      A    C
ATOM   4381  H2  BMIMA 126      14.181  18.254  19.249  1.00  0.00      A    H
ATOM   4382  C21 BMIMA 126      15.310  16.466  19.198  1.00  0.00      A    C
ATOM   4383  H21 BMIMA 126      15.973  16.454  20.035  1.00  0.00      A    H
ATOM   4384  C3  BMIMA 126      13.237  17.498  16.614  1.00  0.00      A    C
ATOM   4385  H3  BMIMA 126      13.787  18.423  16.528  1.00  0.00      A    H
ATOM   4386  H31 BMIMA 126      13.261  16.984  15.664  1.00  0.00      A    H
ATOM   4387  H32 BMIMA 126      12.237  17.713  16.961  1.00  0.00      A    H
ATOM   4388  C4  BMIMA 126      16.231  14.272  18.352  1.00  0.00      A    C
ATOM   4389  H4  BMIMA 126      15.881  13.349  17.914  1.00  0.00      A    H
ATOM   4390  H41 BMIMA 126      16.459  13.935  19.352  1.00  0.00      A    H
ATOM   4391  C5  BMIMA 126      17.540  14.845  17.790  1.00  0.00      A    C
ATOM   4392  H5  BMIMA 126      17.396  14.899  16.714  1.00  0.00      A    H
ATOM   4393  H51 BMIMA 126      17.703  15.875  18.100  1.00  0.00      A    H
ATOM   4394  C51 BMIMA 126      18.654  13.941  18.175  1.00  0.00      A    C
ATOM   4395  H52 BMIMA 126      18.799  13.990  19.251  1.00  0.00      A    H
ATOM   4396  H53 BMIMA 126      18.570  12.886  17.927  1.00  0.00      A    H
ATOM   4397  C6  BMIMA 126      19.904  14.517  17.489  1.00  0.00      A    C
ATOM   4398  H6  BMIMA 126      19.814  14.440  16.412  1.00  0.00      A    H
ATOM   4399  H61 BMIMA 126      19.837  15.575  17.713  1.00  0.00      A    H
ATOM   4400  H62 BMIMA 126      20.858  14.055  17.719  1.00  0.00      A    H
ATOM   4411  N1  BMIMA 127      30.626   0.513  43.035  1.00  0.00      A    N
ATOM   4412  N11 BMIMA 127      29.141   1.192  44.484  1.00  0.00      A    N
ATOM   4413  C1  BMIMA 127      30.382   0.664  44.331  1.00  0.00      A    C
ATOM   4414  H1  BMIMA 127      31.127   0.419  45.056  1.00  0.00      A    H
ATOM   4415  C2  BMIMA 127      29.610   1.117  42.377  1.00  0.00      A    C
ATOM   4416  H2  BMIMA 127      29.560   1.305  41.327  1.00  0.00      A    H
ATOM   4417  C21 BMIMA 127      28.682   1.423  43.236  1.00  0.00      A    C
ATOM   4418  H21 BMIMA 127      27.706   1.829  43.086  1.00  0.00      A    H
ATOM   4419  C3  BMIMA 127      31.897   0.068  42.472  1.00  0.00      A    C
ATOM   4420  H3  BMIMA 127      32.323   0.942  42.002  1.00  0.00      A    H
ATOM   4421  H31 BMIMA 127      32.461  -0.410  43.260  1.00  0.00      A    H
ATOM   4422  H32 BMIMA 127      31.575  -0.675  41.757  1.00  0.00      A    H
ATOM   4423  C4  BMIMA 127      28.385   1.533  45.756  1.00  0.00      A    C
ATOM   4424  H4  BMIMA 127      28.696   1.114  46.701  1.00  0.00      A    H
ATOM   4425  H41 BMIMA 127      27.422   1.051  45.682  1.00  0.00      A    H
ATOM   4426  C5  BMIMA 127      28.389   3.088  45.967  1.00  0.00      A    C
ATOM   4427  H5  BMIMA 127      29.251   3.537  45.481  1.00  0.00      A    H
ATOM   4428  H51 BMIMA 127      27.428   3.469  45.632  1.00  0.00      A    H
ATOM   4429  C51 BMIMA 127      28.462   3.435  47.448  1.00  0.00      A    C
ATOM   4430  H52 BMIMA 127      27.625   2.931  47.924  1.00  0.00      A    H
ATOM   4431  H53 BMIMA 127      29.370   3.031  47.888  1.00  0.00      A    H
ATOM   4432  C6  BMIMA 127      28.501   4.944  47.728  1.00  0.00      A    C
ATOM   4433  H6  BMIMA 127      29.072   5.137  48.628  1.00  0.00      A    H
ATOM   4434  H61 BMIMA 127      28.872   5.467  46.854  1.00  0.00      A    H
ATOM   4435  H62 BMIMA 127      27.491   5.298  47.898  1.00  0.00      A    H
ATOM   4446  N1  BMIMA 128       8.494  26.042   1.482  1.00  0.00      A    N
ATOM   4447  N11 BMIMA 128       9.155  24.024   1.283  1.00  0.00      A    N
ATOM   4448  C1  BMIMA 128       9.028  25.183   0.679  1.00  0.00      A    C
ATOM   4449  H1  BMIMA 128       9.502  25.436  -0.245  1.00  0.00      A    H
ATOM   4450  C2  BMIMA 128       7.986  25.341   2.602  1.00  0.00      A    C
ATOM   4451  H2  BMIMA 128       7.329  25.864   3.262  1.00  0.00      A    H
ATOM   4452  C21 BMIMA 128       8.409  24.106   2.433  1.00  0.00      A    C
ATOM   4453  H21 BMIMA 128       8.269  23.313   3.135  1.00  0.00      A    H
ATOM   4454  C3  BMIMA 128       8.388  27.471   1.238  1.00  0.00      A    C
ATOM   4455  H3  BMIMA 128       9.141  27.984   1.819  1.00  0.00      A    H
ATOM   4456  H31 BMIMA 128       8.512  27.604   0.174  1.00  0.00      A    H
ATOM   4457  H32 BMIMA 128       7.376  27.771   1.467  1.00  0.00      A    H
ATOM   4458  C4  BMIMA 128       9.821  22.790   0.719  1.00  0.00      A    C
ATOM   4459  H4  BMIMA 128      10.142  22.117   1.501  1.00  0.00      A    H
ATOM   4460  H41 BMIMA 128      10.788  23.060   0.322  1.00  0.00      A    H
ATOM   4461  C5  BMIMA 128       9.056  22.021  -0.360  1.00  0.00      A    C
ATOM   4462  H5  BMIMA 128       8.022  22.076  -0.027  1.00  0.00      A    H
ATOM   4463  H51 BMIMA 128       9.041  22.443  -1.362  1.00  0.00      A    H
ATOM   4464  C51 BMIMA 128       9.418  20.540  -0.424  1.00  0.00      A    C
ATOM   4465  H52 BMIMA 128       9.449  20.178   0.601  1.00  0.00      A    H
ATOM   4466  H53 BMIMA 128       8.530  20.022  -0.778  1.00  0.00      A    H
ATOM   4467  C6  BMIMA 128      10.708  20.098  -1.060  1.00  0.00      A    C
ATOM   4468  H6  BMIMA 128      10.855  20.528  -2.044  1.00  0.00      A    H
ATOM   4469  H61 BMIMA 128      11.602  20.285  -0.477  1.00  0.00      A    H
ATOM   4470  H62 BMIMA 128      10.617  19.020  -1.123  1.00  0.00      A    H
ATOM   4481  N1  BMIMA 129      38.488  34.608  33.466  1.00  0.00      A    N
ATOM   4482  N11 BMIMA 129      37.144  32.897  33.725  1.00  0.00      A    N
ATOM   4483  C1  BMIMA 129      38.330  33.281  33.359  1.00  0.00      A    C
ATOM   4484  H1  BMIMA 129      39.060  32.610  32.958  1.00  0.00      A    H
ATOM   4485  C2  BMIMA 129      37.335  35.103  34.030  1.00  0.00      A    C
ATOM   4486  H2  BMIMA 129      37.183  36.126  34.298  1.00  0.00      A    H
ATOM   4487  C21 BMIMA 129      36.512  34.083  34.155  1.00  0.00      A    C
ATOM   4488  H21 BMIMA 129      35.510  34.083  34.525  1.00  0.00      A    H
ATOM   4489  C3  BMIMA 129      39.628  35.427  33.236  1.00  0.00      A    C
ATOM   4490  H3  BMIMA 129      40.223  35.146  32.380  1.00  0.00      A    H
ATOM   4491  H31 BMIMA 129      39.337  36.421  32.929  1.00  0.00      A    H
ATOM   4492  H32 BMIMA 129      40.210  35.330  34.140  1.00  0.00      A    H
ATOM   4493  C4  BMIMA 129      36.430  31.669  33.750  1.00  0.00      A    C
ATOM   4494  H4  BMIMA 129      35.667  31.698  34.514  1.00  0.00      A    H
ATOM   4495  H41 BMIMA 129      37.136  30.961  34.159  1.00  0.00      A    H
ATOM   4496  C5  BMIMA 129      36.052  31.301  32.305  1.00  0.00      A    C
ATOM   4497  H5  BMIMA 129      35.145  31.787  31.954  1.00  0.00      A    H
ATOM   4498  H51 BMIMA 129      36.898  31.692  31.746  1.00  0.00      A    H
ATOM   4499  C51 BMIMA 129      35.914  29.788  32.226  1.00  0.00      A    C
ATOM   4500  H52 BMIMA 129      36.847  29.293  32.485  1.00  0.00      A    H
ATOM   4501  H53 BMIMA 129      35.183  29.450  32.956  1.00  0.00      A    H
ATOM   4502  C6  BMIMA 129      35.491  29.317  30.798  1.00  0.00      A    C
ATOM   4503  H6  BMIMA 129      35.553  28.243  30.665  1.00  0.00      A    H
ATOM   4504  H61 BMIMA 129      34.539  29.757  30.523  1.00  0.00      A    H
ATOM   4505  H62 BMIMA 129      36.145  29.700  30.024  1.00  0.00      A    H
ATOM   4516  N1  BMIMA 130       6.769  33.073   7.941  1.00  0.00      A    N
ATOM   4517  N11 BMIMA 130       8.712  33.101   7.032  1.00  0.00      A    N
ATOM   4518  C1  BMIMA 130       8.062  33.263   8.187  1.00  0.00      A    C
ATOM   4519  H1  BMIMA 130       8.541  33.398   9.133  1.00  0.00      A    H
ATOM   4520  C2  BMIMA 130       6.580  32.773   6.632  1.00  0.00      A    C
ATOM   4521  H2  BMIMA 130       5.635  32.494   6.221  1.00  0.00      A    H
ATOM   4522  C21 BMIMA 130       7.798  32.798   6.109  1.00  0.00      A    C
ATOM   4523  H21 BMIMA 130       8.052  32.395   5.153  1.00  0.00      A    H
ATOM   4524  C3  BMIMA 130       5.771  33.314   8.982  1.00  0.00      A    C
ATOM   4525  H3  BMIMA 130       5.498  32.307   9.263  1.00  0.00      A    H
ATOM   4526  H31 BMIMA 130       6.178  33.955   9.750  1.00  0.00      A    H
ATOM   4527  H32 BMIMA 130       4.837  33.689   8.591  1.00  0.00      A    H
ATOM   4528  C4  BMIMA 130      10.151  33.146   6.754  1.00  0.00      A    C
ATOM   4529  H4  BMIMA 130      10.420  32.292   6.150  1.00  0.00      A    H
ATOM   4530  H41 BMIMA 130      10.547  32.809   7.700  1.00  0.00      A    H
ATOM   4531  C5  BMIMA 130      10.733  34.530   6.468  1.00  0.00      A    C
ATOM   4532  H5  BMIMA 130      10.040  35.287   6.827  1.00  0.00      A    H
ATOM   4533  H51 BMIMA 130      11.581  34.730   7.119  1.00  0.00      A    H
ATOM   4534  C51 BMIMA 130      10.942  34.750   5.030  1.00  0.00      A    C
ATOM   4535  H52 BMIMA 130      11.831  34.217   4.704  1.00  0.00      A    H
ATOM   4536  H53 BMIMA 130      10.020  34.547   4.490  1.00  0.00      A    H
ATOM   4537  C6  BMIMA 130      11.196  36.233   4.897  1.00  0.00      A    C
ATOM   4538  H6  BMIMA 130      12.180  36.477   5.282  1.00  0.00      A    H
ATOM   4539  H61 BMIMA 130      11.110  36.580   3.874  1.00  0.00      A    H
ATOM   4540  H62 BMIMA 130      10.515  36.702   5.599  1.00  0.00      A    H
ATOM   4551  N1  BMIMA 131      36.809  35.575  21.208  1.00  0.00      A    N
ATOM   4552  N11 BMIMA 131      37.735  34.733  19.494  1.00  0.00      A    N
ATOM   4553  C1  BMIMA 131      37.820  35.653  20.406  1.00  0.00      A    C
ATOM   4554  H1  BMIMA 131      38.496  36.481  20.374  1.00  0.00      A    H
ATOM   4555  C2  BMIMA 131      36.199  34.358  21.015  1.00  0.00      A    C
ATOM   4556  H2  BMIMA 131      35.443  33.955  21.654  1.00  0.00      A    H
ATOM   4557  C21 BMIMA 131      36.708  33.884  19.889  1.00  0.00      A    C
ATOM   4558  H21 BMIMA 131      36.559  32.956  19.381  1.00  0.00      A    H
ATOM   4559  C3  BMIMA 131      36.449  36.617  22.237  1.00  0.00      A    C
ATOM   4560  H3  BMIMA 131      36.089  36.040  23.075  1.00  0.00      A    H
ATOM   4561  H31 BMIMA 131      37.277  37.251  22.520  1.00  0.00      A    H
ATOM   4562  H32 BMIMA 131      35.675  37.253  21.834  1.00  0.00      A    H
ATOM   4563  C4  BMIMA 131      38.708  34.360  18.491  1.00  0.00      A    C
ATOM   4564  H4  BMIMA 131      39.044  33.334  18.499  1.00  0.00      A    H
ATOM   4565  H41 BMIMA 131      39.594  34.961  18.637  1.00  0.00      A    H
ATOM   4566  C5  BMIMA 131      38.202  34.666  17.078  1.00  0.00      A    C
ATOM   4567  H5  BMIMA 131      37.907  33.690  16.702  1.00  0.00      A    H
ATOM   4568  H51 BMIMA 131      37.379  35.375  17.059  1.00  0.00      A    H
ATOM   4569  C51 BMIMA 131      39.415  34.995  16.153  1.00  0.00      A    C
ATOM   4570  H52 BMIMA 131      40.027  35.879  16.315  1.00  0.00      A    H
ATOM   4571  H53 BMIMA 131      40.134  34.188  16.268  1.00  0.00      A    H
ATOM   4572  C6  BMIMA 131      38.831  35.098  14.786  1.00  0.00      A    C
ATOM   4573  H6  BMIMA 131      39.559  35.519  14.102  1.00  0.00      A    H
ATOM   4574  H61 BMIMA 131      38.329  34.196  14.456  1.00  0.00      A    H
ATOM   4575  H62 BMIMA 131      37.983  35.772  14.751  1.00  0.00      A    H
ATOM   4586  N1  BMIMA 132      37.187  16.511  43.483  1.00  0.00      A    N
ATOM   4587  N11 BMIMA 132      36.853  15.090  45.134  1.00  0.00      A    N
ATOM   4588  C1  BMIMA 132      37.218  16.323  44.787  1.00  0.00      A    C
ATOM   4589  H1  BMIMA 132      37.483  17.078  45.496  1.00  0.00      A    H
ATOM   4590  C2  BMIMA 132      36.695  15.354  42.938  1.00  0.00      A    C
ATOM   4591  H2  BMIMA 132      36.536  15.269  41.885  1.00  0.00      A    H
ATOM   4592  C21 BMIMA 132      36.483  14.464  43.959  1.00  0.00      A    C
ATOM   4593  H21 BMIMA 132      36.078  13.486  43.816  1.00  0.00      A    H
ATOM   4594  C3  BMIMA 132      37.761  17.618  42.684  1.00  0.00      A    C
ATOM   4595  H3  BMIMA 132      37.104  17.522  41.833  1.00  0.00      A    H
ATOM   4596  H31 BMIMA 132      37.683  18.466  43.349  1.00  0.00      A    H
ATOM   4597  H32 BMIMA 132      38.742  17.365  42.311  1.00  0.00      A    H
ATOM   4598  C4  BMIMA 132      36.866  14.555  46.444  1.00  0.00      A    C
ATOM   4599  H4  BMIMA 132      37.643  15.095  46.965  1.00  0.00      A    H
ATOM   4600  H41 BMIMA 132      37.125  13.524  46.254  1.00  0.00      A    H
ATOM   4601  C5  BMIMA 132      35.503  14.748  47.187  1.00  0.00      A    C
ATOM   4602  H5  BMIMA 132      35.413  13.920  47.886  1.00  0.00      A    H
ATOM   4603  H51 BMIMA 132      35.548  15.597  47.863  1.00  0.00      A    H
ATOM   4604  C51 BMIMA 132      34.225  14.878  46.422  1.00  0.00      A    C
ATOM   4605  H52 BMIMA 132      34.245  15.669  45.676  1.00  0.00      A    H
ATOM   4606  H53 BMIMA 132      34.083  13.960  45.857  1.00  0.00      A    H
ATOM   4607  C6  BMIMA 132      33.121  14.956  47.422  1.00  0.00      A    C
ATOM   4608  H6  BMIMA 132      33.125  14.034  47.991  1.00  0.00      A    H
ATOM   4609  H61 BMIMA 132      33.217  15.844  48.037  1.00  0.00      A    H
ATOM   4610  H62 BMIMA 132      32.191  14.865  46.873  1.00  0.00      A    H
ATOM   4621  N1  BMIMA 133       5.043  24.172  22.592  1.00  0.00      A    N
ATOM   4622  N11 BMIMA 133       4.380  22.839  20.960  1.00  0.00      A    N
ATOM   4623  C1  BMIMA 133       4.458  24.070  21.414  1.00  0.00      A    C
ATOM   4624  H1  BMIMA 133       4.071  24.910  20.877  1.00  0.00      A    H
ATOM   4625  C2  BMIMA 133       5.187  22.884  23.071  1.00  0.00      A    C
ATOM   4626  H2  BMIMA 133       5.442  22.727  24.097  1.00  0.00      A    H
ATOM   4627  C21 BMIMA 133       4.785  22.065  22.015  1.00  0.00      A    C
ATOM   4628  H21 BMIMA 133       4.782  20.997  21.979  1.00  0.00      A    H
ATOM   4629  C3  BMIMA 133       5.537  25.389  23.307  1.00  0.00      A    C
ATOM   4630  H3  BMIMA 133       5.521  26.268  22.679  1.00  0.00      A    H
ATOM   4631  H31 BMIMA 133       4.946  25.513  24.202  1.00  0.00      A    H
ATOM   4632  H32 BMIMA 133       6.589  25.269  23.516  1.00  0.00      A    H
ATOM   4633  C4  BMIMA 133       3.716  22.429  19.741  1.00  0.00      A    C
ATOM   4634  H4  BMIMA 133       4.123  21.449  19.540  1.00  0.00      A    H
ATOM   4635  H41 BMIMA 133       4.175  23.076  19.009  1.00  0.00      A    H
ATOM   4636  C5  BMIMA 133       2.188  22.600  19.659  1.00  0.00      A    C
ATOM   4637  H5  BMIMA 133       1.771  21.749  19.127  1.00  0.00      A    H
ATOM   4638  H51 BMIMA 133       1.838  22.781  20.672  1.00  0.00      A    H
ATOM   4639  C51 BMIMA 133       1.715  23.868  18.849  1.00  0.00      A    C
ATOM   4640  H52 BMIMA 133       2.093  24.717  19.412  1.00  0.00      A    H
ATOM   4641  H53 BMIMA 133       2.225  23.811  17.890  1.00  0.00      A    H
ATOM   4642  C6  BMIMA 133       0.232  23.852  18.569  1.00  0.00      A    C
ATOM   4643  H6  BMIMA 133      -0.006  24.663  17.890  1.00  0.00      A    H
ATOM   4644  H61 BMIMA 133      -0.059  22.947  18.049  1.00  0.00      A    H
ATOM   4645  H62 BMIMA 133      -0.306  23.989  19.500  1.00  0.00      A    H
ATOM   4656  N1  BMIMA 134      22.900  24.498  26.594  1.00  0.00      A    N
ATOM   4657  N11 BMIMA 134      21.997  23.885  24.705  1.00  0.00      A    N
ATOM   4658  C1  BMIMA 134      22.791  23.486  25.729  1.00  0.00      A    C
ATOM   4659  H1  BMIMA 134      23.173  22.503  25.907  1.00  0.00      A    H
ATOM   4660  C2  BMIMA 134      22.142  25.552  26.079  1.00  0.00      A    C
ATOM   4661  H2  BMIMA 134      21.854  26.393  26.670  1.00  0.00      A    H
ATOM   4662  C21 BMIMA 134      21.647  25.212  24.880  1.00  0.00      A    C
ATOM   4663  H21 BMIMA 134      20.798  25.566  24.336  1.00  0.00      A    H
ATOM   4664  C3  BMIMA 134      23.514  24.432  27.929  1.00  0.00      A    C
ATOM   4665  H3  BMIMA 134      24.158  23.568  27.852  1.00  0.00      A    H
ATOM   4666  H31 BMIMA 134      24.012  25.386  28.020  1.00  0.00      A    H
ATOM   4667  H32 BMIMA 134      22.734  24.270  28.658  1.00  0.00      A    H
ATOM   4668  C4  BMIMA 134      21.316  22.980  23.721  1.00  0.00      A    C
ATOM   4669  H4  BMIMA 134      20.312  23.363  23.615  1.00  0.00      A    H
ATOM   4670  H41 BMIMA 134      21.196  22.024  24.207  1.00  0.00      A    H
ATOM   4671  C5  BMIMA 134      22.150  22.789  22.495  1.00  0.00      A    C
ATOM   4672  H5  BMIMA 134      23.117  22.315  22.644  1.00  0.00      A    H
ATOM   4673  H51 BMIMA 134      21.657  22.029  21.894  1.00  0.00      A    H
ATOM   4674  C51 BMIMA 134      22.272  24.116  21.733  1.00  0.00      A    C
ATOM   4675  H52 BMIMA 134      21.269  24.434  21.459  1.00  0.00      A    H
ATOM   4676  H53 BMIMA 134      22.831  24.873  22.276  1.00  0.00      A    H
ATOM   4677  C6  BMIMA 134      23.084  23.817  20.499  1.00  0.00      A    C
ATOM   4678  H6  BMIMA 134      23.183  24.651  19.813  1.00  0.00      A    H
ATOM   4679  H61 BMIMA 134      24.015  23.362  20.816  1.00  0.00      A    H
ATOM   4680  H62 BMIMA 134      22.638  23.012  19.926  1.00  0.00      A    H
ATOM   4691  N1  BMIMA 135      32.060  35.563  19.090  1.00  0.00      A    N
ATOM   4692  N11 BMIMA 135      30.590  36.613  17.996  1.00  0.00      A    N
ATOM   4693  C1  BMIMA 135      30.996  35.404  18.287  1.00  0.00      A    C
ATOM   4694  H1  BMIMA 135      30.680  34.466  17.883  1.00  0.00      A    H
ATOM   4695  C2  BMIMA 135      32.216  36.884  19.518  1.00  0.00      A    C
ATOM   4696  H2  BMIMA 135      32.960  37.273  20.178  1.00  0.00      A    H
ATOM   4697  C21 BMIMA 135      31.328  37.585  18.736  1.00  0.00      A    C
ATOM   4698  H21 BMIMA 135      31.333  38.645  18.607  1.00  0.00      A    H
ATOM   4699  C3  BMIMA 135      32.859  34.406  19.613  1.00  0.00      A    C
ATOM   4700  H3  BMIMA 135      33.909  34.576  19.424  1.00  0.00      A    H
ATOM   4701  H31 BMIMA 135      32.583  34.223  20.640  1.00  0.00      A    H
ATOM   4702  H32 BMIMA 135      32.581  33.549  19.018  1.00  0.00      A    H
ATOM   4703  C4  BMIMA 135      29.490  36.953  17.135  1.00  0.00      A    C
ATOM   4704  H4  BMIMA 135      28.808  37.537  17.736  1.00  0.00      A    H
ATOM   4705  H41 BMIMA 135      28.935  36.069  16.858  1.00  0.00      A    H
ATOM   4706  C5  BMIMA 135      29.951  37.584  15.798  1.00  0.00      A    C
ATOM   4707  H5  BMIMA 135      30.331  38.586  15.978  1.00  0.00      A    H
ATOM   4708  H51 BMIMA 135      30.695  36.883  15.428  1.00  0.00      A    H
ATOM   4709  C51 BMIMA 135      28.861  37.634  14.727  1.00  0.00      A    C
ATOM   4710  H52 BMIMA 135      28.698  36.579  14.526  1.00  0.00      A    H
ATOM   4711  H53 BMIMA 135      27.936  37.986  15.177  1.00  0.00      A    H
ATOM   4712  C6  BMIMA 135      29.389  38.231  13.429  1.00  0.00      A    C
ATOM   4713  H6  BMIMA 135      28.893  37.827  12.554  1.00  0.00      A    H
ATOM   4714  H61 BMIMA 135      29.059  39.250  13.262  1.00  0.00      A    H
ATOM   4715  H62 BMIMA 135      30.435  37.996  13.274  1.00  0.00      A    H
ATOM   4726  N1  BMIMA 136      26.828  47.025  24.149  1.00  0.00      A    N
ATOM   4727  N11 BMIMA 136      28.311  45.543  24.746  1.00  0.00      A    N
ATOM   4728  C1  BMIMA 136      27.819  46.224  23.738  1.00  0.00      A    C
ATOM   4729  H1  BMIMA 136      28.102  46.083  22.717  1.00  0.00      A    H
ATOM   4730  C2  BMIMA 136      26.810  46.979  25.553  1.00  0.00      A    C
ATOM   4731  H2  BMIMA 136      26.081  47.552  26.082  1.00  0.00      A    H
ATOM   4732  C21 BMIMA 136      27.621  45.950  25.842  1.00  0.00      A    C
ATOM   4733  H21 BMIMA 136      27.854  45.460  26.762  1.00  0.00      A    H
ATOM   4734  C3  BMIMA 136      26.050  47.898  23.294  1.00  0.00      A    C
ATOM   4735  H3  BMIMA 136      25.287  48.532  23.722  1.00  0.00      A    H
ATOM   4736  H31 BMIMA 136      26.771  48.574  22.859  1.00  0.00      A    H
ATOM   4737  H32 BMIMA 136      25.504  47.327  22.558  1.00  0.00      A    H
ATOM   4738  C4  BMIMA 136      29.451  44.573  24.571  1.00  0.00      A    C
ATOM   4739  H4  BMIMA 136      29.888  44.599  25.559  1.00  0.00      A    H
ATOM   4740  H41 BMIMA 136      30.209  45.033  23.953  1.00  0.00      A    H
ATOM   4741  C5  BMIMA 136      28.998  43.173  24.179  1.00  0.00      A    C
ATOM   4742  H5  BMIMA 136      29.601  42.460  24.736  1.00  0.00      A    H
ATOM   4743  H51 BMIMA 136      28.008  42.973  24.582  1.00  0.00      A    H
ATOM   4744  C51 BMIMA 136      28.990  42.928  22.625  1.00  0.00      A    C
ATOM   4745  H52 BMIMA 136      28.179  43.539  22.236  1.00  0.00      A    H
ATOM   4746  H53 BMIMA 136      29.891  43.311  22.152  1.00  0.00      A    H
ATOM   4747  C6  BMIMA 136      28.775  41.488  22.259  1.00  0.00      A    C
ATOM   4748  H6  BMIMA 136      29.621  40.834  22.439  1.00  0.00      A    H
ATOM   4749  H61 BMIMA 136      27.934  41.002  22.741  1.00  0.00      A    H
ATOM   4750  H62 BMIMA 136      28.601  41.424  21.191  1.00  0.00      A    H
ATOM   4761  N1  BMIMA 137       4.228  20.912  36.409  1.00  0.00      A    N
ATOM   4762  N11 BMIMA 137       3.601  23.006  36.584  1.00  0.00      A    N
ATOM   4763  C1  BMIMA 137       3.232  21.787  36.314  1.00  0.00      A    C
ATOM   4764  H1  BMIMA 137       2.211  21.633  36.039  1.00  0.00      A    H
ATOM   4765  C2  BMIMA 137       5.353  21.632  36.358  1.00  0.00      A    C
ATOM   4766  H2  BMIMA 137       6.330  21.205  36.302  1.00  0.00      A    H
ATOM   4767  C21 BMIMA 137       4.979  22.911  36.519  1.00  0.00      A    C
ATOM   4768  H21 BMIMA 137       5.673  23.721  36.568  1.00  0.00      A    H
ATOM   4769  C3  BMIMA 137       4.051  19.463  36.355  1.00  0.00      A    C
ATOM   4770  H3  BMIMA 137       4.164  18.944  37.296  1.00  0.00      A    H
ATOM   4771  H31 BMIMA 137       3.137  19.189  35.851  1.00  0.00      A    H
ATOM   4772  H32 BMIMA 137       4.810  19.115  35.670  1.00  0.00      A    H
ATOM   4773  C4  BMIMA 137       2.870  24.237  36.304  1.00  0.00      A    C
ATOM   4774  H4  BMIMA 137       2.008  24.008  35.696  1.00  0.00      A    H
ATOM   4775  H41 BMIMA 137       3.588  24.849  35.778  1.00  0.00      A    H
ATOM   4776  C5  BMIMA 137       2.369  25.038  37.464  1.00  0.00      A    C
ATOM   4777  H5  BMIMA 137       2.257  26.088  37.207  1.00  0.00      A    H
ATOM   4778  H51 BMIMA 137       1.358  24.724  37.710  1.00  0.00      A    H
ATOM   4779  C51 BMIMA 137       3.234  24.954  38.784  1.00  0.00      A    C
ATOM   4780  H52 BMIMA 137       2.976  24.050  39.331  1.00  0.00      A    H
ATOM   4781  H53 BMIMA 137       4.293  25.079  38.574  1.00  0.00      A    H
ATOM   4782  C6  BMIMA 137       2.788  25.986  39.915  1.00  0.00      A    C
ATOM   4783  H6  BMIMA 137       1.728  26.144  39.751  1.00  0.00      A    H
ATOM   4784  H61 BMIMA 137       2.836  25.566  40.913  1.00  0.00      A    H
ATOM   4785  H62 BMIMA 137       3.384  26.889  39.856  1.00  0.00      A    H
ATOM   4796  N1  BMIMA 138      17.519  24.140  24.642  1.00  0.00      A    N
ATOM   4797  N11 BMIMA 138      17.655  26.262  24.456  1.00  0.00      A    N
ATOM   4798  C1  BMIMA 138      17.032  25.207  24.063  1.00  0.00      A    C
ATOM   4799  H1  BMIMA 138      16.321  25.203  23.265  1.00  0.00      A    H
ATOM   4800  C2  BMIMA 138      18.241  24.571  25.692  1.00  0.00      A    C
ATOM   4801  H2  BMIMA 138      18.728  23.876  26.339  1.00  0.00      A    H
ATOM   4802  C21 BMIMA 138      18.364  25.868  25.544  1.00  0.00      A    C
ATOM   4803  H21 BMIMA 138      18.877  26.575  26.158  1.00  0.00      A    H
ATOM   4804  C3  BMIMA 138      17.134  22.753  24.434  1.00  0.00      A    C
ATOM   4805  H3  BMIMA 138      16.990  22.244  25.376  1.00  0.00      A    H
ATOM   4806  H31 BMIMA 138      16.319  22.654  23.733  1.00  0.00      A    H
ATOM   4807  H32 BMIMA 138      18.047  22.340  24.031  1.00  0.00      A    H
ATOM   4808  C4  BMIMA 138      17.418  27.677  24.088  1.00  0.00      A    C
ATOM   4809  H4  BMIMA 138      16.946  27.662  23.117  1.00  0.00      A    H
ATOM   4810  H41 BMIMA 138      18.381  28.108  23.855  1.00  0.00      A    H
ATOM   4811  C5  BMIMA 138      16.680  28.526  25.089  1.00  0.00      A    C
ATOM   4812  H5  BMIMA 138      17.221  28.542  26.032  1.00  0.00      A    H
ATOM   4813  H51 BMIMA 138      16.494  29.504  24.652  1.00  0.00      A    H
ATOM   4814  C51 BMIMA 138      15.385  27.832  25.310  1.00  0.00      A    C
ATOM   4815  H52 BMIMA 138      15.236  27.279  24.385  1.00  0.00      A    H
ATOM   4816  H53 BMIMA 138      15.571  27.097  26.089  1.00  0.00      A    H
ATOM   4817  C6  BMIMA 138      14.249  28.855  25.513  1.00  0.00      A    C
ATOM   4818  H6  BMIMA 138      13.320  28.388  25.818  1.00  0.00      A    H
ATOM   4819  H61 BMIMA 138      14.612  29.497  26.308  1.00  0.00      A    H
ATOM   4820  H62 BMIMA 138      14.119  29.390  24.579  1.00  0.00      A    H
ATOM   4831  N1  BMIMA 139      23.765  12.057  15.138  1.00  0.00      A    N
ATOM   4832  N11 BMIMA 139      25.233  13.450  15.839  1.00  0.00      A    N
ATOM   4833  C1  BMIMA 139      24.163  13.302  15.075  1.00  0.00      A    C
ATOM   4834  H1  BMIMA 139      23.659  14.135  14.632  1.00  0.00      A    H
ATOM   4835  C2  BMIMA 139      24.796  11.327  15.711  1.00  0.00      A    C
ATOM   4836  H2  BMIMA 139      24.771  10.263  15.798  1.00  0.00      A    H
ATOM   4837  C21 BMIMA 139      25.617  12.238  16.253  1.00  0.00      A    C
ATOM   4838  H21 BMIMA 139      26.456  12.050  16.886  1.00  0.00      A    H
ATOM   4839  C3  BMIMA 139      22.549  11.594  14.449  1.00  0.00      A    C
ATOM   4840  H3  BMIMA 139      21.947  11.111  15.204  1.00  0.00      A    H
ATOM   4841  H31 BMIMA 139      21.962  12.314  13.899  1.00  0.00      A    H
ATOM   4842  H32 BMIMA 139      22.881  10.920  13.673  1.00  0.00      A    H
ATOM   4843  C4  BMIMA 139      25.863  14.708  16.154  1.00  0.00      A    C
ATOM   4844  H4  BMIMA 139      25.686  15.467  15.407  1.00  0.00      A    H
ATOM   4845  H41 BMIMA 139      26.929  14.579  16.038  1.00  0.00      A    H
ATOM   4846  C5  BMIMA 139      25.648  15.344  17.569  1.00  0.00      A    C
ATOM   4847  H5  BMIMA 139      26.194  14.789  18.328  1.00  0.00      A    H
ATOM   4848  H51 BMIMA 139      25.893  16.400  17.652  1.00  0.00      A    H
ATOM   4849  C51 BMIMA 139      24.176  15.321  17.928  1.00  0.00      A    C
ATOM   4850  H52 BMIMA 139      23.661  15.586  17.008  1.00  0.00      A    H
ATOM   4851  H53 BMIMA 139      23.788  14.329  18.146  1.00  0.00      A    H
ATOM   4852  C6  BMIMA 139      23.809  16.213  19.096  1.00  0.00      A    C
ATOM   4853  H6  BMIMA 139      22.770  16.349  19.373  1.00  0.00      A    H
ATOM   4854  H61 BMIMA 139      24.248  15.757  19.976  1.00  0.00      A    H
ATOM   4855  H62 BMIMA 139      24.167  17.236  19.091  1.00  0.00      A    H
ATOM   4866  N1  BMIMA 140       5.750  48.766   9.400  1.00  0.00      A    N
ATOM   4867  N11 BMIMA 140       7.256  47.386   9.886  1.00  0.00      A    N
ATOM   4868  C1  BMIMA 140       6.922  48.337   9.059  1.00  0.00      A    C
ATOM   4869  H1  BMIMA 140       7.409  48.764   8.209  1.00  0.00      A    H
ATOM   4870  C2  BMIMA 140       5.311  48.074  10.448  1.00  0.00      A    C
ATOM   4871  H2  BMIMA 140       4.390  48.143  10.984  1.00  0.00      A    H
ATOM   4872  C21 BMIMA 140       6.222  47.200  10.749  1.00  0.00      A    C
ATOM   4873  H21 BMIMA 140       6.302  46.337  11.373  1.00  0.00      A    H
ATOM   4874  C3  BMIMA 140       5.140  50.040   8.874  1.00  0.00      A    C
ATOM   4875  H3  BMIMA 140       4.588  50.376   9.739  1.00  0.00      A    H
ATOM   4876  H31 BMIMA 140       5.908  50.710   8.517  1.00  0.00      A    H
ATOM   4877  H32 BMIMA 140       4.428  49.759   8.112  1.00  0.00      A    H
ATOM   4878  C4  BMIMA 140       8.346  46.418   9.720  1.00  0.00      A    C
ATOM   4879  H4  BMIMA 140       8.692  46.552   8.705  1.00  0.00      A    H
ATOM   4880  H41 BMIMA 140       7.974  45.405   9.763  1.00  0.00      A    H
ATOM   4881  C5  BMIMA 140       9.542  46.771  10.632  1.00  0.00      A    C
ATOM   4882  H5  BMIMA 140       9.958  45.815  10.939  1.00  0.00      A    H
ATOM   4883  H51 BMIMA 140      10.198  47.398  10.034  1.00  0.00      A    H
ATOM   4884  C51 BMIMA 140       9.291  47.428  11.992  1.00  0.00      A    C
ATOM   4885  H52 BMIMA 140       8.607  48.271  11.925  1.00  0.00      A    H
ATOM   4886  H53 BMIMA 140       8.826  46.658  12.602  1.00  0.00      A    H
ATOM   4887  C6  BMIMA 140      10.621  47.819  12.586  1.00  0.00      A    C
ATOM   4888  H6  BMIMA 140      11.169  46.889  12.690  1.00  0.00      A    H
ATOM   4889  H61 BMIMA 140      11.220  48.488  11.979  1.00  0.00      A    H
ATOM   4890  H62 BMIMA 140      10.497  48.387  13.501  1.00  0.00      A    H
ATOM   4901  N1  BMIMA 141       9.241   5.976  27.414  1.00  0.00      A    N
ATOM   4902  N11 BMIMA 141      11.349   5.552  27.679  1.00  0.00      A    N
ATOM   4903  C1  BMIMA 141      10.150   5.054  27.732  1.00  0.00      A    C
ATOM   4904  H1  BMIMA 141       9.919   4.092  28.138  1.00  0.00      A    H
ATOM   4905  C2  BMIMA 141       9.919   7.095  27.000  1.00  0.00      A    C
ATOM   4906  H2  BMIMA 141       9.375   7.830  26.448  1.00  0.00      A    H
ATOM   4907  C21 BMIMA 141      11.207   6.833  27.157  1.00  0.00      A    C
ATOM   4908  H21 BMIMA 141      12.015   7.463  26.855  1.00  0.00      A    H
ATOM   4909  C3  BMIMA 141       7.826   5.731  27.215  1.00  0.00      A    C
ATOM   4910  H3  BMIMA 141       7.431   5.050  27.955  1.00  0.00      A    H
ATOM   4911  H31 BMIMA 141       7.269   6.656  27.207  1.00  0.00      A    H
ATOM   4912  H32 BMIMA 141       7.814   5.306  26.222  1.00  0.00      A    H
ATOM   4913  C4  BMIMA 141      12.601   4.738  27.940  1.00  0.00      A    C
ATOM   4914  H4  BMIMA 141      13.382   4.939  27.222  1.00  0.00      A    H
ATOM   4915  H41 BMIMA 141      12.372   3.687  27.846  1.00  0.00      A    H
ATOM   4916  C5  BMIMA 141      13.062   5.006  29.417  1.00  0.00      A    C
ATOM   4917  H5  BMIMA 141      14.092   4.770  29.673  1.00  0.00      A    H
ATOM   4918  H51 BMIMA 141      13.009   6.091  29.456  1.00  0.00      A    H
ATOM   4919  C51 BMIMA 141      11.959   4.519  30.461  1.00  0.00      A    C
ATOM   4920  H52 BMIMA 141      11.036   5.061  30.269  1.00  0.00      A    H
ATOM   4921  H53 BMIMA 141      11.869   3.441  30.566  1.00  0.00      A    H
ATOM   4922  C6  BMIMA 141      12.526   5.062  31.756  1.00  0.00      A    C
ATOM   4923  H6  BMIMA 141      12.598   6.142  31.687  1.00  0.00      A    H
ATOM   4924  H61 BMIMA 141      11.760   4.992  32.520  1.00  0.00      A    H
ATOM   4925  H62 BMIMA 141      13.437   4.576  32.084  1.00  0.00      A    H
ATOM   4936  N1  BMIMA 142      41.678  13.129  25.515  1.00  0.00      A    N
ATOM   4937  N11 BMIMA 142      41.027  14.322  23.867  1.00  0.00      A    N
ATOM   4938  C1  BMIMA 142      41.998  14.179  24.740  1.00  0.00      A    C
ATOM   4939  H1  BMIMA 142      42.940  14.675  24.833  1.00  0.00      A    H
ATOM   4940  C2  BMIMA 142      40.492  12.568  25.090  1.00  0.00      A    C
ATOM   4941  H2  BMIMA 142      40.166  11.665  25.556  1.00  0.00      A    H
ATOM   4942  C21 BMIMA 142      40.092  13.339  24.043  1.00  0.00      A    C
ATOM   4943  H21 BMIMA 142      39.261  13.217  23.382  1.00  0.00      A    H
ATOM   4944  C3  BMIMA 142      42.657  12.596  26.511  1.00  0.00      A    C
ATOM   4945  H3  BMIMA 142      43.420  13.356  26.584  1.00  0.00      A    H
ATOM   4946  H31 BMIMA 142      42.047  12.382  27.376  1.00  0.00      A    H
ATOM   4947  H32 BMIMA 142      42.994  11.664  26.082  1.00  0.00      A    H
ATOM   4948  C4  BMIMA 142      41.050  15.328  22.743  1.00  0.00      A    C
ATOM   4949  H4  BMIMA 142      41.804  16.035  23.056  1.00  0.00      A    H
ATOM   4950  H41 BMIMA 142      40.046  15.726  22.720  1.00  0.00      A    H
ATOM   4951  C5  BMIMA 142      41.488  14.752  21.368  1.00  0.00      A    C
ATOM   4952  H5  BMIMA 142      40.659  14.192  20.945  1.00  0.00      A    H
ATOM   4953  H51 BMIMA 142      41.935  15.475  20.691  1.00  0.00      A    H
ATOM   4954  C51 BMIMA 142      42.631  13.815  21.584  1.00  0.00      A    C
ATOM   4955  H52 BMIMA 142      43.324  14.397  22.187  1.00  0.00      A    H
ATOM   4956  H53 BMIMA 142      42.345  12.942  22.166  1.00  0.00      A    H
ATOM   4957  C6  BMIMA 142      43.358  13.430  20.326  1.00  0.00      A    C
ATOM   4958  H6  BMIMA 142      44.386  13.164  20.543  1.00  0.00      A    H
ATOM   4959  H61 BMIMA 142      42.948  12.517  19.909  1.00  0.00      A    H
ATOM   4960  H62 BMIMA 142      43.389  14.158  19.524  1.00  0.00      A    H
ATOM   4971  N1  BMIMA 143      10.042  24.073  28.329  1.00  0.00      A    N
ATOM   4972  N11 BMIMA 143      10.265  25.354  26.612  1.00  0.00      A    N
ATOM   4973  C1  BMIMA 143      10.478  25.253  27.873  1.00  0.00      A    C
ATOM   4974  H1  BMIMA 143      11.123  25.923  28.401  1.00  0.00      A    H
ATOM   4975  C2  BMIMA 143       9.329  23.516  27.265  1.00  0.00      A    C
ATOM   4976  H2  BMIMA 143       8.804  22.596  27.398  1.00  0.00      A    H
ATOM   4977  C21 BMIMA 143       9.525  24.306  26.208  1.00  0.00      A    C
ATOM   4978  H21 BMIMA 143       9.130  24.225  25.220  1.00  0.00      A    H
ATOM   4979  C3  BMIMA 143      10.084  23.541  29.669  1.00  0.00      A    C
ATOM   4980  H3  BMIMA 143      10.550  24.309  30.268  1.00  0.00      A    H
ATOM   4981  H31 BMIMA 143       9.114  23.140  29.923  1.00  0.00      A    H
ATOM   4982  H32 BMIMA 143      10.840  22.770  29.681  1.00  0.00      A    H
ATOM   4983  C4  BMIMA 143      10.724  26.553  25.845  1.00  0.00      A    C
ATOM   4984  H4  BMIMA 143      10.688  26.203  24.824  1.00  0.00      A    H
ATOM   4985  H41 BMIMA 143      11.751  26.691  26.149  1.00  0.00      A    H
ATOM   4986  C5  BMIMA 143       9.899  27.822  26.076  1.00  0.00      A    C
ATOM   4987  H5  BMIMA 143       8.962  27.406  26.437  1.00  0.00      A    H
ATOM   4988  H51 BMIMA 143      10.341  28.529  26.773  1.00  0.00      A    H
ATOM   4989  C51 BMIMA 143       9.357  28.394  24.806  1.00  0.00      A    C
ATOM   4990  H52 BMIMA 143      10.246  28.544  24.199  1.00  0.00      A    H
ATOM   4991  H53 BMIMA 143       8.776  27.674  24.235  1.00  0.00      A    H
ATOM   4992  C6  BMIMA 143       8.389  29.507  25.076  1.00  0.00      A    C
ATOM   4993  H6  BMIMA 143       8.890  30.266  25.667  1.00  0.00      A    H
ATOM   4994  H61 BMIMA 143       7.980  29.917  24.160  1.00  0.00      A    H
ATOM   4995  H62 BMIMA 143       7.552  29.205  25.695  1.00  0.00      A    H
ATOM   5006  N1  BMIMA 144      44.416  25.366  46.670  1.00  0.00      A    N
ATOM   5007  N11 BMIMA 144      44.505  26.595  44.855  1.00  0.00      A    N
ATOM   5008  C1  BMIMA 144      44.480  25.371  45.334  1.00  0.00      A    C
ATOM   5009  H1  BMIMA 144      44.597  24.531  44.683  1.00  0.00      A    H
ATOM   5010  C2  BMIMA 144      44.279  26.655  47.017  1.00  0.00      A    C
ATOM   5011  H2  BMIMA 144      44.086  26.860  48.047  1.00  0.00      A    H
ATOM   5012  C21 BMIMA 144      44.269  27.426  45.876  1.00  0.00      A    C
ATOM   5013  H21 BMIMA 144      44.093  28.463  45.690  1.00  0.00      A    H
ATOM   5014  C3  BMIMA 144      44.337  24.200  47.571  1.00  0.00      A    C
ATOM   5015  H3  BMIMA 144      45.286  24.092  48.076  1.00  0.00      A    H
ATOM   5016  H31 BMIMA 144      43.551  24.276  48.308  1.00  0.00      A    H
ATOM   5017  H32 BMIMA 144      44.196  23.431  46.826  1.00  0.00      A    H
ATOM   5018  C4  BMIMA 144      44.432  26.884  43.446  1.00  0.00      A    C
ATOM   5019  H4  BMIMA 144      43.527  27.467  43.359  1.00  0.00      A    H
ATOM   5020  H41 BMIMA 144      44.335  25.879  43.064  1.00  0.00      A    H
ATOM   5021  C5  BMIMA 144      45.767  27.603  43.154  1.00  0.00      A    C
ATOM   5022  H5  BMIMA 144      45.784  27.608  42.067  1.00  0.00      A    H
ATOM   5023  H51 BMIMA 144      45.642  28.586  43.601  1.00  0.00      A    H
ATOM   5024  C51 BMIMA 144      47.001  26.816  43.531  1.00  0.00      A    C
ATOM   5025  H52 BMIMA 144      47.109  26.870  44.612  1.00  0.00      A    H
ATOM   5026  H53 BMIMA 144      46.914  25.782  43.207  1.00  0.00      A    H
ATOM   5027  C6  BMIMA 144      48.366  27.342  42.893  1.00  0.00      A    C
ATOM   5028  H6  BMIMA 144      48.262  27.213  41.822  1.00  0.00      A    H
ATOM   5029  H61 BMIMA 144      48.344  28.417  43.036  1.00  0.00      A    H
ATOM   5030  H62 BMIMA 144      49.231  26.864  43.337  1.00  0.00      A    H
ATOM   5041  N1  BMIMA 145       2.989  29.537  19.554  1.00  0.00      A    N
ATOM   5042  N11 BMIMA 145       2.036  31.429  19.235  1.00  0.00      A    N
ATOM   5043  C1  BMIMA 145       2.702  30.490  18.632  1.00  0.00      A    C
ATOM   5044  H1  BMIMA 145       2.778  30.463  17.566  1.00  0.00      A    H
ATOM   5045  C2  BMIMA 145       2.875  30.097  20.816  1.00  0.00      A    C
ATOM   5046  H2  BMIMA 145       3.274  29.575  21.658  1.00  0.00      A    H
ATOM   5047  C21 BMIMA 145       2.232  31.247  20.632  1.00  0.00      A    C
ATOM   5048  H21 BMIMA 145       1.834  31.951  21.330  1.00  0.00      A    H
ATOM   5049  C3  BMIMA 145       3.518  28.205  19.218  1.00  0.00      A    C
ATOM   5050  H3  BMIMA 145       3.791  28.261  18.174  1.00  0.00      A    H
ATOM   5051  H31 BMIMA 145       4.442  28.128  19.771  1.00  0.00      A    H
ATOM   5052  H32 BMIMA 145       2.861  27.396  19.502  1.00  0.00      A    H
ATOM   5053  C4  BMIMA 145       1.269  32.481  18.584  1.00  0.00      A    C
ATOM   5054  H4  BMIMA 145       1.737  32.510  17.610  1.00  0.00      A    H
ATOM   5055  H41 BMIMA 145       1.523  33.315  19.222  1.00  0.00      A    H
ATOM   5056  C5  BMIMA 145      -0.273  32.163  18.560  1.00  0.00      A    C
ATOM   5057  H5  BMIMA 145      -0.513  31.265  17.996  1.00  0.00      A    H
ATOM   5058  H51 BMIMA 145      -0.675  32.026  19.560  1.00  0.00      A    H
ATOM   5059  C51 BMIMA 145      -1.068  33.280  17.787  1.00  0.00      A    C
ATOM   5060  H52 BMIMA 145      -1.014  34.218  18.332  1.00  0.00      A    H
ATOM   5061  H53 BMIMA 145      -0.559  33.507  16.854  1.00  0.00      A    H
ATOM   5062  C6  BMIMA 145      -2.550  32.988  17.625  1.00  0.00      A    C
ATOM   5063  H6  BMIMA 145      -3.039  33.143  18.579  1.00  0.00      A    H
ATOM   5064  H61 BMIMA 145      -3.005  33.599  16.853  1.00  0.00      A    H
ATOM   5065  H62 BMIMA 145      -2.528  31.920  17.441  1.00  0.00      A    H
ATOM   5076  N1  BMIMA 146      12.715  26.989  43.658  1.00  0.00      A    N
ATOM   5077  N11 BMIMA 146      10.825  26.113  43.606  1.00  0.00      A    N
ATOM   5078  C1  BMIMA 146      11.473  27.130  44.021  1.00  0.00      A    C
ATOM   5079  H1  BMIMA 146      10.957  27.964  44.447  1.00  0.00      A    H
ATOM   5080  C2  BMIMA 146      12.951  25.707  43.266  1.00  0.00      A    C
ATOM   5081  H2  BMIMA 146      13.967  25.400  43.151  1.00  0.00      A    H
ATOM   5082  C21 BMIMA 146      11.714  25.152  43.234  1.00  0.00      A    C
ATOM   5083  H21 BMIMA 146      11.254  24.229  42.955  1.00  0.00      A    H
ATOM   5084  C3  BMIMA 146      13.748  28.014  43.712  1.00  0.00      A    C
ATOM   5085  H3  BMIMA 146      13.264  28.814  44.253  1.00  0.00      A    H
ATOM   5086  H31 BMIMA 146      14.497  27.667  44.409  1.00  0.00      A    H
ATOM   5087  H32 BMIMA 146      14.146  28.338  42.762  1.00  0.00      A    H
ATOM   5088  C4  BMIMA 146       9.360  26.055  43.664  1.00  0.00      A    C
ATOM   5089  H4  BMIMA 146       9.050  27.030  44.011  1.00  0.00      A    H
ATOM   5090  H41 BMIMA 146       9.149  25.235  44.335  1.00  0.00      A    H
ATOM   5091  C5  BMIMA 146       8.731  25.882  42.261  1.00  0.00      A    C
ATOM   5092  H5  BMIMA 146       8.974  26.630  41.511  1.00  0.00      A    H
ATOM   5093  H51 BMIMA 146       8.925  24.894  41.852  1.00  0.00      A    H
ATOM   5094  C51 BMIMA 146       7.209  25.878  42.396  1.00  0.00      A    C
ATOM   5095  H52 BMIMA 146       6.798  25.023  42.927  1.00  0.00      A    H
ATOM   5096  H53 BMIMA 146       6.931  26.789  42.919  1.00  0.00      A    H
ATOM   5097  C6  BMIMA 146       6.472  25.807  41.015  1.00  0.00      A    C
ATOM   5098  H6  BMIMA 146       6.694  24.926  40.425  1.00  0.00      A    H
ATOM   5099  H61 BMIMA 146       5.398  25.661  41.039  1.00  0.00      A    H
ATOM   5100  H62 BMIMA 146       6.561  26.724  40.444  1.00  0.00      A    H
ATOM   5111  N1  BMIMA 147      43.268   9.173  22.121  1.00  0.00      A    N
ATOM   5112  N11 BMIMA 147      43.463   8.504  24.190  1.00  0.00      A    N
ATOM   5113  C1  BMIMA 147      44.077   8.748  23.066  1.00  0.00      A    C
ATOM   5114  H1  BMIMA 147      45.141   8.659  23.014  1.00  0.00      A    H
ATOM   5115  C2  BMIMA 147      42.011   9.165  22.670  1.00  0.00      A    C
ATOM   5116  H2  BMIMA 147      41.167   9.431  22.073  1.00  0.00      A    H
ATOM   5117  C21 BMIMA 147      42.131   8.724  23.941  1.00  0.00      A    C
ATOM   5118  H21 BMIMA 147      41.443   8.533  24.735  1.00  0.00      A    H
ATOM   5119  C3  BMIMA 147      43.632   9.656  20.805  1.00  0.00      A    C
ATOM   5120  H3  BMIMA 147      43.687   8.827  20.115  1.00  0.00      A    H
ATOM   5121  H31 BMIMA 147      42.978  10.474  20.543  1.00  0.00      A    H
ATOM   5122  H32 BMIMA 147      44.656   9.996  20.818  1.00  0.00      A    H
ATOM   5123  C4  BMIMA 147      44.117   8.146  25.416  1.00  0.00      A    C
ATOM   5124  H4  BMIMA 147      43.472   8.093  26.281  1.00  0.00      A    H
ATOM   5125  H41 BMIMA 147      44.681   9.037  25.649  1.00  0.00      A    H
ATOM   5126  C5  BMIMA 147      44.682   6.747  25.366  1.00  0.00      A    C
ATOM   5127  H5  BMIMA 147      45.716   6.767  25.034  1.00  0.00      A    H
ATOM   5128  H51 BMIMA 147      44.627   6.483  26.419  1.00  0.00      A    H
ATOM   5129  C51 BMIMA 147      43.897   5.709  24.599  1.00  0.00      A    C
ATOM   5130  H52 BMIMA 147      42.867   5.705  24.947  1.00  0.00      A    H
ATOM   5131  H53 BMIMA 147      44.080   5.923  23.549  1.00  0.00      A    H
ATOM   5132  C6  BMIMA 147      44.491   4.374  24.724  1.00  0.00      A    C
ATOM   5133  H6  BMIMA 147      45.471   4.356  24.260  1.00  0.00      A    H
ATOM   5134  H61 BMIMA 147      44.462   4.061  25.761  1.00  0.00      A    H
ATOM   5135  H62 BMIMA 147      43.906   3.736  24.071  1.00  0.00      A    H
ATOM   5146  N1  BMIMA 148      24.610  10.373  42.352  1.00  0.00      A    N
ATOM   5147  N11 BMIMA 148      23.610  10.843  40.535  1.00  0.00      A    N
ATOM   5148  C1  BMIMA 148      24.623  11.181  41.364  1.00  0.00      A    C
ATOM   5149  H1  BMIMA 148      25.222  12.054  41.219  1.00  0.00      A    H
ATOM   5150  C2  BMIMA 148      23.692   9.353  42.124  1.00  0.00      A    C
ATOM   5151  H2  BMIMA 148      23.510   8.472  42.700  1.00  0.00      A    H
ATOM   5152  C21 BMIMA 148      23.010   9.688  41.045  1.00  0.00      A    C
ATOM   5153  H21 BMIMA 148      22.062   9.325  40.715  1.00  0.00      A    H
ATOM   5154  C3  BMIMA 148      25.557  10.376  43.463  1.00  0.00      A    C
ATOM   5155  H3  BMIMA 148      26.583  10.528  43.161  1.00  0.00      A    H
ATOM   5156  H31 BMIMA 148      25.307  11.254  44.039  1.00  0.00      A    H
ATOM   5157  H32 BMIMA 148      25.446   9.538  44.135  1.00  0.00      A    H
ATOM   5158  C4  BMIMA 148      23.038  11.681  39.483  1.00  0.00      A    C
ATOM   5159  H4  BMIMA 148      22.721  10.926  38.779  1.00  0.00      A    H
ATOM   5160  H41 BMIMA 148      23.880  12.203  39.053  1.00  0.00      A    H
ATOM   5161  C5  BMIMA 148      21.869  12.573  39.926  1.00  0.00      A    C
ATOM   5162  H5  BMIMA 148      21.690  13.247  39.092  1.00  0.00      A    H
ATOM   5163  H51 BMIMA 148      20.999  11.923  39.976  1.00  0.00      A    H
ATOM   5164  C51 BMIMA 148      21.975  13.219  41.275  1.00  0.00      A    C
ATOM   5165  H52 BMIMA 148      22.286  12.465  41.994  1.00  0.00      A    H
ATOM   5166  H53 BMIMA 148      22.735  13.989  41.167  1.00  0.00      A    H
ATOM   5167  C6  BMIMA 148      20.657  13.771  41.743  1.00  0.00      A    C
ATOM   5168  H6  BMIMA 148      20.173  14.384  40.991  1.00  0.00      A    H
ATOM   5169  H61 BMIMA 148      20.011  12.917  41.913  1.00  0.00      A    H
ATOM   5170  H62 BMIMA 148      20.683  14.269  42.706  1.00  0.00      A    H
ATOM   5181  N1  BMIMA 149      34.779  19.603  19.120  1.00  0.00      A    N
ATOM   5182  N11 BMIMA 149      32.802  19.585  19.878  1.00  0.00      A    N
ATOM   5183  C1  BMIMA 149      33.563  20.158  18.988  1.00  0.00      A    C
ATOM   5184  H1  BMIMA 149      33.248  20.932  18.321  1.00  0.00      A    H
ATOM   5185  C2  BMIMA 149      34.865  18.858  20.248  1.00  0.00      A    C
ATOM   5186  H2  BMIMA 149      35.770  18.470  20.662  1.00  0.00      A    H
ATOM   5187  C21 BMIMA 149      33.622  18.816  20.714  1.00  0.00      A    C
ATOM   5188  H21 BMIMA 149      33.303  18.333  21.612  1.00  0.00      A    H
ATOM   5189  C3  BMIMA 149      35.904  20.001  18.257  1.00  0.00      A    C
ATOM   5190  H3  BMIMA 149      36.461  20.866  18.585  1.00  0.00      A    H
ATOM   5191  H31 BMIMA 149      36.577  19.158  18.206  1.00  0.00      A    H
ATOM   5192  H32 BMIMA 149      35.451  20.098  17.282  1.00  0.00      A    H
ATOM   5193  C4  BMIMA 149      31.338  19.710  20.061  1.00  0.00      A    C
ATOM   5194  H4  BMIMA 149      30.971  20.565  19.512  1.00  0.00      A    H
ATOM   5195  H41 BMIMA 149      31.033  19.796  21.093  1.00  0.00      A    H
ATOM   5196  C5  BMIMA 149      30.560  18.551  19.484  1.00  0.00      A    C
ATOM   5197  H5  BMIMA 149      30.933  17.567  19.757  1.00  0.00      A    H
ATOM   5198  H51 BMIMA 149      29.501  18.697  19.683  1.00  0.00      A    H
ATOM   5199  C51 BMIMA 149      30.517  18.462  17.994  1.00  0.00      A    C
ATOM   5200  H52 BMIMA 149      30.106  19.350  17.522  1.00  0.00      A    H
ATOM   5201  H53 BMIMA 149      31.503  18.339  17.554  1.00  0.00      A    H
ATOM   5202  C6  BMIMA 149      29.818  17.222  17.373  1.00  0.00      A    C
ATOM   5203  H6  BMIMA 149      30.195  16.905  16.408  1.00  0.00      A    H
ATOM   5204  H61 BMIMA 149      29.946  16.398  18.065  1.00  0.00      A    H
ATOM   5205  H62 BMIMA 149      28.767  17.428  17.210  1.00  0.00      A    H
ATOM   5216  N1  BMIMA 150      16.142  47.414  34.932  1.00  0.00      A    N
ATOM   5217  N11 BMIMA 150      17.359  46.186  36.264  1.00  0.00      A    N
ATOM   5218  C1  BMIMA 150      17.242  47.299  35.566  1.00  0.00      A    C
ATOM   5219  H1  BMIMA 150      18.073  47.914  35.293  1.00  0.00      A    H
ATOM   5220  C2  BMIMA 150      15.334  46.369  35.392  1.00  0.00      A    C
ATOM   5221  H2  BMIMA 150      14.331  46.202  35.064  1.00  0.00      A    H
ATOM   5222  C21 BMIMA 150      16.096  45.602  36.232  1.00  0.00      A    C
ATOM   5223  H21 BMIMA 150      15.842  44.672  36.690  1.00  0.00      A    H
ATOM   5224  C3  BMIMA 150      15.799  48.484  34.010  1.00  0.00      A    C
ATOM   5225  H3  BMIMA 150      16.652  48.447  33.348  1.00  0.00      A    H
ATOM   5226  H31 BMIMA 150      14.864  48.487  33.470  1.00  0.00      A    H
ATOM   5227  H32 BMIMA 150      15.734  49.473  34.439  1.00  0.00      A    H
ATOM   5228  C4  BMIMA 150      18.605  45.595  36.944  1.00  0.00      A    C
ATOM   5229  H4  BMIMA 150      18.362  45.248  37.937  1.00  0.00      A    H
ATOM   5230  H41 BMIMA 150      19.284  46.410  37.149  1.00  0.00      A    H
ATOM   5231  C5  BMIMA 150      19.501  44.588  36.246  1.00  0.00      A    C
ATOM   5232  H5  BMIMA 150      20.517  44.971  36.283  1.00  0.00      A    H
ATOM   5233  H51 BMIMA 150      19.406  43.687  36.846  1.00  0.00      A    H
ATOM   5234  C51 BMIMA 150      19.065  44.219  34.842  1.00  0.00      A    C
ATOM   5235  H52 BMIMA 150      17.986  44.092  34.879  1.00  0.00      A    H
ATOM   5236  H53 BMIMA 150      19.123  45.036  34.128  1.00  0.00      A    H
ATOM   5237  C6  BMIMA 150      19.811  42.957  34.298  1.00  0.00      A    C
ATOM   5238  H6  BMIMA 150      20.167  42.293  35.078  1.00  0.00      A    H
ATOM   5239  H61 BMIMA 150      19.281  42.364  33.561  1.00  0.00      A    H
ATOM   5240  H62 BMIMA 150      20.747  43.268  33.849  1.00  0.00      A    H
ATOM   5251  N1  BMIMA 151      10.303  11.014  30.566  1.00  0.00      A    N
ATOM   5252  N11 BMIMA 151       8.436  11.028  29.487  1.00  0.00      A    N
ATOM   5253  C1  BMIMA 151       9.651  10.520  29.540  1.00  0.00      A    C
ATOM   5254  H1  BMIMA 151      10.147   9.932  28.798  1.00  0.00      A    H
ATOM   5255  C2  BMIMA 151       9.433  11.876  31.213  1.00  0.00      A    C
ATOM   5256  H2  BMIMA 151       9.620  12.376  32.138  1.00  0.00      A    H
ATOM   5257  C21 BMIMA 151       8.272  11.843  30.543  1.00  0.00      A    C
ATOM   5258  H21 BMIMA 151       7.282  12.206  30.714  1.00  0.00      A    H
ATOM   5259  C3  BMIMA 151      11.671  10.602  31.056  1.00  0.00      A    C
ATOM   5260  H3  BMIMA 151      11.956   9.907  30.281  1.00  0.00      A    H
ATOM   5261  H31 BMIMA 151      12.314  11.467  30.994  1.00  0.00      A    H
ATOM   5262  H32 BMIMA 151      11.410  10.117  31.985  1.00  0.00      A    H
ATOM   5263  C4  BMIMA 151       7.428  10.607  28.478  1.00  0.00      A    C
ATOM   5264  H4  BMIMA 151       6.598  10.229  29.056  1.00  0.00      A    H
ATOM   5265  H41 BMIMA 151       7.830   9.706  28.038  1.00  0.00      A    H
ATOM   5266  C5  BMIMA 151       7.135  11.532  27.267  1.00  0.00      A    C
ATOM   5267  H5  BMIMA 151       7.053  12.567  27.590  1.00  0.00      A    H
ATOM   5268  H51 BMIMA 151       7.988  11.427  26.602  1.00  0.00      A    H
ATOM   5269  C51 BMIMA 151       5.828  11.072  26.537  1.00  0.00      A    C
ATOM   5270  H52 BMIMA 151       5.862  10.028  26.235  1.00  0.00      A    H
ATOM   5271  H53 BMIMA 151       5.008  11.143  27.247  1.00  0.00      A    H
ATOM   5272  C6  BMIMA 151       5.792  11.881  25.237  1.00  0.00      A    C
ATOM   5273  H6  BMIMA 151       5.529  12.910  25.453  1.00  0.00      A    H
ATOM   5274  H61 BMIMA 151       6.718  11.906  24.674  1.00  0.00      A    H
ATOM   5275  H62 BMIMA 151       5.065  11.533  24.513  1.00  0.00      A    H
ATOM   5286  N1  BMIMA 152       4.826  36.530  34.931  1.00  0.00      A    N
ATOM   5287  N11 BMIMA 152       5.356  38.619  34.478  1.00  0.00      A    N
ATOM   5288  C1  BMIMA 152       4.623  37.800  35.204  1.00  0.00      A    C
ATOM   5289  H1  BMIMA 152       3.790  38.119  35.793  1.00  0.00      A    H
ATOM   5290  C2  BMIMA 152       5.813  36.553  33.973  1.00  0.00      A    C
ATOM   5291  H2  BMIMA 152       6.261  35.724  33.472  1.00  0.00      A    H
ATOM   5292  C21 BMIMA 152       6.195  37.814  33.740  1.00  0.00      A    C
ATOM   5293  H21 BMIMA 152       6.912  38.220  33.061  1.00  0.00      A    H
ATOM   5294  C3  BMIMA 152       4.074  35.449  35.459  1.00  0.00      A    C
ATOM   5295  H3  BMIMA 152       4.634  34.537  35.312  1.00  0.00      A    H
ATOM   5296  H31 BMIMA 152       4.023  35.455  36.537  1.00  0.00      A    H
ATOM   5297  H32 BMIMA 152       3.097  35.296  35.023  1.00  0.00      A    H
ATOM   5298  C4  BMIMA 152       4.979  39.987  34.209  1.00  0.00      A    C
ATOM   5299  H4  BMIMA 152       4.092  40.197  34.789  1.00  0.00      A    H
ATOM   5300  H41 BMIMA 152       4.601  40.053  33.200  1.00  0.00      A    H
ATOM   5301  C5  BMIMA 152       6.028  41.035  34.615  1.00  0.00      A    C
ATOM   5302  H5  BMIMA 152       6.634  41.234  33.734  1.00  0.00      A    H
ATOM   5303  H51 BMIMA 152       5.661  42.042  34.792  1.00  0.00      A    H
ATOM   5304  C51 BMIMA 152       7.032  40.755  35.757  1.00  0.00      A    C
ATOM   5305  H52 BMIMA 152       6.529  40.638  36.713  1.00  0.00      A    H
ATOM   5306  H53 BMIMA 152       7.630  39.882  35.506  1.00  0.00      A    H
ATOM   5307  C6  BMIMA 152       7.855  42.057  35.869  1.00  0.00      A    C
ATOM   5308  H6  BMIMA 152       7.174  42.875  36.069  1.00  0.00      A    H
ATOM   5309  H61 BMIMA 152       8.340  41.896  36.825  1.00  0.00      A    H
ATOM   5310  H62 BMIMA 152       8.595  42.219  35.094  1.00  0.00      A    H
ATOM   5321  N1  BMIMA 153      26.429  13.298  35.167  1.00  0.00      A    N
ATOM   5322  N11 BMIMA 153      26.541  11.086  35.234  1.00  0.00      A    N
ATOM   5323  C1  BMIMA 153      26.570  12.172  34.452  1.00  0.00      A    C
ATOM   5324  H1  BMIMA 153      26.824  12.185  33.414  1.00  0.00      A    H
ATOM   5325  C2  BMIMA 153      26.373  12.895  36.522  1.00  0.00      A    C
ATOM   5326  H2  BMIMA 153      26.438  13.647  37.278  1.00  0.00      A    H
ATOM   5327  C21 BMIMA 153      26.572  11.582  36.496  1.00  0.00      A    C
ATOM   5328  H21 BMIMA 153      26.738  10.996  37.373  1.00  0.00      A    H
ATOM   5329  C3  BMIMA 153      26.554  14.698  34.632  1.00  0.00      A    C
ATOM   5330  H3  BMIMA 153      25.641  15.212  34.893  1.00  0.00      A    H
ATOM   5331  H31 BMIMA 153      27.262  15.277  35.205  1.00  0.00      A    H
ATOM   5332  H32 BMIMA 153      26.848  14.614  33.596  1.00  0.00      A    H
ATOM   5333  C4  BMIMA 153      26.867   9.718  34.903  1.00  0.00      A    C
ATOM   5334  H4  BMIMA 153      27.303   9.481  35.862  1.00  0.00      A    H
ATOM   5335  H41 BMIMA 153      27.626   9.752  34.135  1.00  0.00      A    H
ATOM   5336  C5  BMIMA 153      25.619   8.963  34.549  1.00  0.00      A    C
ATOM   5337  H5  BMIMA 153      26.007   7.948  34.531  1.00  0.00      A    H
ATOM   5338  H51 BMIMA 153      24.839   8.992  35.305  1.00  0.00      A    H
ATOM   5339  C51 BMIMA 153      25.106   9.282  33.190  1.00  0.00      A    C
ATOM   5340  H52 BMIMA 153      24.687  10.273  33.344  1.00  0.00      A    H
ATOM   5341  H53 BMIMA 153      25.858   9.440  32.421  1.00  0.00      A    H
ATOM   5342  C6  BMIMA 153      23.908   8.314  32.840  1.00  0.00      A    C
ATOM   5343  H6  BMIMA 153      23.532   8.491  31.839  1.00  0.00      A    H
ATOM   5344  H61 BMIMA 153      24.274   7.298  32.750  1.00  0.00      A    H
ATOM   5345  H62 BMIMA 153      23.091   8.340  33.552  1.00  0.00      A    H
ATOM   5356  N1  BMIMA 154       4.755  23.680  31.636  1.00  0.00      A    N
ATOM   5357  N11 BMIMA 154       3.088  23.678  30.306  1.00  0.00      A    N
ATOM   5358  C1  BMIMA 154       4.133  23.007  30.726  1.00  0.00      A    C
ATOM   5359  H1  BMIMA 154       4.368  21.988  30.504  1.00  0.00      A    H
ATOM   5360  C2  BMIMA 154       4.136  24.948  31.699  1.00  0.00      A    C
ATOM   5361  H2  BMIMA 154       4.476  25.687  32.391  1.00  0.00      A    H
ATOM   5362  C21 BMIMA 154       3.067  24.876  30.913  1.00  0.00      A    C
ATOM   5363  H21 BMIMA 154       2.236  25.519  30.720  1.00  0.00      A    H
ATOM   5364  C3  BMIMA 154       5.917  23.187  32.375  1.00  0.00      A    C
ATOM   5365  H3  BMIMA 154       5.913  22.120  32.546  1.00  0.00      A    H
ATOM   5366  H31 BMIMA 154       6.803  23.379  31.788  1.00  0.00      A    H
ATOM   5367  H32 BMIMA 154       6.035  23.708  33.314  1.00  0.00      A    H
ATOM   5368  C4  BMIMA 154       2.105  23.138  29.394  1.00  0.00      A    C
ATOM   5369  H4  BMIMA 154       1.307  22.730  29.996  1.00  0.00      A    H
ATOM   5370  H41 BMIMA 154       2.554  22.204  29.087  1.00  0.00      A    H
ATOM   5371  C5  BMIMA 154       1.650  24.158  28.280  1.00  0.00      A    C
ATOM   5372  H5  BMIMA 154       1.023  23.617  27.577  1.00  0.00      A    H
ATOM   5373  H51 BMIMA 154       1.081  24.968  28.730  1.00  0.00      A    H
ATOM   5374  C51 BMIMA 154       2.705  24.743  27.314  1.00  0.00      A    C
ATOM   5375  H52 BMIMA 154       2.117  25.081  26.464  1.00  0.00      A    H
ATOM   5376  H53 BMIMA 154       3.269  25.572  27.734  1.00  0.00      A    H
ATOM   5377  C6  BMIMA 154       3.592  23.575  26.802  1.00  0.00      A    C
ATOM   5378  H6  BMIMA 154       3.996  23.044  27.656  1.00  0.00      A    H
ATOM   5379  H61 BMIMA 154       3.120  22.808  26.199  1.00  0.00      A    H
ATOM   5380  H62 BMIMA 154       4.420  23.901  26.183  1.00  0.00      A    H
ATOM   5391  N1  BMIMA 155      30.957  30.463   1.448  1.00  0.00      A    N
ATOM   5392  N11 BMIMA 155      29.004  29.573   1.491  1.00  0.00      A    N
ATOM   5393  C1  BMIMA 155      30.248  29.449   1.029  1.00  0.00      A    C
ATOM   5394  H1  BMIMA 155      30.547  28.564   0.509  1.00  0.00      A    H
ATOM   5395  C2  BMIMA 155      30.143  31.313   2.128  1.00  0.00      A    C
ATOM   5396  H2  BMIMA 155      30.494  32.276   2.430  1.00  0.00      A    H
ATOM   5397  C21 BMIMA 155      28.886  30.829   2.095  1.00  0.00      A    C
ATOM   5398  H21 BMIMA 155      27.983  31.296   2.422  1.00  0.00      A    H
ATOM   5399  C3  BMIMA 155      32.349  30.474   1.285  1.00  0.00      A    C
ATOM   5400  H3  BMIMA 155      32.641  29.702   0.589  1.00  0.00      A    H
ATOM   5401  H31 BMIMA 155      32.786  31.346   0.821  1.00  0.00      A    H
ATOM   5402  H32 BMIMA 155      32.865  30.269   2.211  1.00  0.00      A    H
ATOM   5403  C4  BMIMA 155      27.859  28.701   1.134  1.00  0.00      A    C
ATOM   5404  H4  BMIMA 155      27.128  29.085   1.830  1.00  0.00      A    H
ATOM   5405  H41 BMIMA 155      28.069  27.651   1.273  1.00  0.00      A    H
ATOM   5406  C5  BMIMA 155      27.321  28.887  -0.306  1.00  0.00      A    C
ATOM   5407  H5  BMIMA 155      27.987  28.304  -0.937  1.00  0.00      A    H
ATOM   5408  H51 BMIMA 155      26.307  28.497  -0.300  1.00  0.00      A    H
ATOM   5409  C51 BMIMA 155      27.408  30.302  -0.867  1.00  0.00      A    C
ATOM   5410  H52 BMIMA 155      26.688  30.953  -0.378  1.00  0.00      A    H
ATOM   5411  H53 BMIMA 155      28.396  30.693  -0.638  1.00  0.00      A    H
ATOM   5412  C6  BMIMA 155      27.011  30.304  -2.358  1.00  0.00      A    C
ATOM   5413  H6  BMIMA 155      26.868  31.290  -2.786  1.00  0.00      A    H
ATOM   5414  H61 BMIMA 155      27.819  29.924  -2.972  1.00  0.00      A    H
ATOM   5415  H62 BMIMA 155      26.153  29.675  -2.565  1.00  0.00      A    H
ATOM   5426  N1  BMIMA 156      24.802  44.614  39.849  1.00  0.00      A    N
ATOM   5427  N11 BMIMA 156      24.861  43.998  37.785  1.00  0.00      A    N
ATOM   5428  C1  BMIMA 156      24.053  44.325  38.775  1.00  0.00      A    C
ATOM   5429  H1  BMIMA 156      23.035  44.000  38.787  1.00  0.00      A    H
ATOM   5430  C2  BMIMA 156      26.132  44.564  39.428  1.00  0.00      A    C
ATOM   5431  H2  BMIMA 156      26.966  44.732  40.074  1.00  0.00      A    H
ATOM   5432  C21 BMIMA 156      26.149  44.118  38.202  1.00  0.00      A    C
ATOM   5433  H21 BMIMA 156      26.995  43.835  37.615  1.00  0.00      A    H
ATOM   5434  C3  BMIMA 156      24.388  44.677  41.225  1.00  0.00      A    C
ATOM   5435  H3  BMIMA 156      24.767  43.957  41.936  1.00  0.00      A    H
ATOM   5436  H31 BMIMA 156      24.730  45.599  41.669  1.00  0.00      A    H
ATOM   5437  H32 BMIMA 156      23.317  44.541  41.233  1.00  0.00      A    H
ATOM   5438  C4  BMIMA 156      24.387  43.625  36.414  1.00  0.00      A    C
ATOM   5439  H4  BMIMA 156      23.408  43.180  36.521  1.00  0.00      A    H
ATOM   5440  H41 BMIMA 156      25.047  42.951  35.889  1.00  0.00      A    H
ATOM   5441  C5  BMIMA 156      24.294  44.888  35.601  1.00  0.00      A    C
ATOM   5442  H5  BMIMA 156      23.492  45.519  35.976  1.00  0.00      A    H
ATOM   5443  H51 BMIMA 156      25.305  45.263  35.469  1.00  0.00      A    H
ATOM   5444  C51 BMIMA 156      23.937  44.485  34.144  1.00  0.00      A    C
ATOM   5445  H52 BMIMA 156      24.663  43.712  33.905  1.00  0.00      A    H
ATOM   5446  H53 BMIMA 156      22.933  44.072  34.092  1.00  0.00      A    H
ATOM   5447  C6  BMIMA 156      24.013  45.690  33.235  1.00  0.00      A    C
ATOM   5448  H6  BMIMA 156      23.371  45.459  32.393  1.00  0.00      A    H
ATOM   5449  H61 BMIMA 156      23.615  46.599  33.673  1.00  0.00      A    H
ATOM   5450  H62 BMIMA 156      25.015  45.901  32.878  1.00  0.00      A    H
ATOM   5461  N1  BMIMA 157      29.665  31.536  35.263  1.00  0.00      A    N
ATOM   5462  N11 BMIMA 157      28.788  33.361  36.089  1.00  0.00      A    N
ATOM   5463  C1  BMIMA 157      29.933  32.652  35.939  1.00  0.00      A    C
ATOM   5464  H1  BMIMA 157      30.861  32.873  36.422  1.00  0.00      A    H
ATOM   5465  C2  BMIMA 157      28.369  31.704  34.819  1.00  0.00      A    C
ATOM   5466  H2  BMIMA 157      27.955  31.137  34.014  1.00  0.00      A    H
ATOM   5467  C21 BMIMA 157      27.821  32.831  35.352  1.00  0.00      A    C
ATOM   5468  H21 BMIMA 157      26.888  33.338  35.235  1.00  0.00      A    H
ATOM   5469  C3  BMIMA 157      30.657  30.670  34.713  1.00  0.00      A    C
ATOM   5470  H3  BMIMA 157      30.215  29.686  34.661  1.00  0.00      A    H
ATOM   5471  H31 BMIMA 157      31.008  31.090  33.782  1.00  0.00      A    H
ATOM   5472  H32 BMIMA 157      31.504  30.650  35.382  1.00  0.00      A    H
ATOM   5473  C4  BMIMA 157      28.584  34.536  36.905  1.00  0.00      A    C
ATOM   5474  H4  BMIMA 157      29.349  34.328  37.639  1.00  0.00      A    H
ATOM   5475  H41 BMIMA 157      27.599  34.445  37.338  1.00  0.00      A    H
ATOM   5476  C5  BMIMA 157      28.676  35.805  36.066  1.00  0.00      A    C
ATOM   5477  H5  BMIMA 157      28.139  35.607  35.142  1.00  0.00      A    H
ATOM   5478  H51 BMIMA 157      28.327  36.678  36.612  1.00  0.00      A    H
ATOM   5479  C51 BMIMA 157      30.047  36.144  35.468  1.00  0.00      A    C
ATOM   5480  H52 BMIMA 157      30.746  36.140  36.300  1.00  0.00      A    H
ATOM   5481  H53 BMIMA 157      30.496  35.545  34.680  1.00  0.00      A    H
ATOM   5482  C6  BMIMA 157      29.986  37.528  34.753  1.00  0.00      A    C
ATOM   5483  H6  BMIMA 157      29.018  37.611  34.273  1.00  0.00      A    H
ATOM   5484  H61 BMIMA 157      30.072  38.419  35.364  1.00  0.00      A    H
ATOM   5485  H62 BMIMA 157      30.809  37.681  34.065  1.00  0.00      A    H
ATOM   5496  N1  BMIMA 158      41.201  49.145  34.601  1.00  0.00      A    N
ATOM   5497  N11 BMIMA 158      42.846  48.044  33.791  1.00  0.00      A    N
ATOM   5498  C1  BMIMA 158      41.667  47.990  34.332  1.00  0.00      A    C
ATOM   5499  H1  BMIMA 158      41.182  47.079  34.612  1.00  0.00      A    H
ATOM   5500  C2  BMIMA 158      42.156  50.054  34.383  1.00  0.00      A    C
ATOM   5501  H2  BMIMA 158      41.929  51.053  34.683  1.00  0.00      A    H
ATOM   5502  C21 BMIMA 158      43.227  49.388  33.831  1.00  0.00      A    C
ATOM   5503  H21 BMIMA 158      44.146  49.789  33.462  1.00  0.00      A    H
ATOM   5504  C3  BMIMA 158      39.955  49.281  35.305  1.00  0.00      A    C
ATOM   5505  H3  BMIMA 158      39.318  48.410  35.331  1.00  0.00      A    H
ATOM   5506  H31 BMIMA 158      40.146  49.488  36.348  1.00  0.00      A    H
ATOM   5507  H32 BMIMA 158      39.488  50.174  34.918  1.00  0.00      A    H
ATOM   5508  C4  BMIMA 158      43.751  46.924  33.474  1.00  0.00      A    C
ATOM   5509  H4  BMIMA 158      44.361  47.282  32.659  1.00  0.00      A    H
ATOM   5510  H41 BMIMA 158      43.146  46.122  33.078  1.00  0.00      A    H
ATOM   5511  C5  BMIMA 158      44.504  46.421  34.725  1.00  0.00      A    C
ATOM   5512  H5  BMIMA 158      45.091  47.261  35.088  1.00  0.00      A    H
ATOM   5513  H51 BMIMA 158      43.813  46.257  35.549  1.00  0.00      A    H
ATOM   5514  C51 BMIMA 158      45.491  45.281  34.581  1.00  0.00      A    C
ATOM   5515  H52 BMIMA 158      46.335  45.580  33.964  1.00  0.00      A    H
ATOM   5516  H53 BMIMA 158      45.855  45.132  35.594  1.00  0.00      A    H
ATOM   5517  C6  BMIMA 158      44.887  44.039  34.047  1.00  0.00      A    C
ATOM   5518  H6  BMIMA 158      45.556  43.278  34.433  1.00  0.00      A    H
ATOM   5519  H61 BMIMA 158      43.877  43.861  34.397  1.00  0.00      A    H
ATOM   5520  H62 BMIMA 158      44.943  44.026  32.964  1.00  0.00      A    H
ATOM   5531  N1  BMIMA 159      10.116  23.164  21.812  1.00  0.00      A    N
ATOM   5532  N11 BMIMA 159      11.868  24.449  21.703  1.00  0.00      A    N
ATOM   5533  C1  BMIMA 159      11.462  23.193  21.775  1.00  0.00      A    C
ATOM   5534  H1  BMIMA 159      12.056  22.310  21.672  1.00  0.00      A    H
ATOM   5535  C2  BMIMA 159       9.673  24.503  21.951  1.00  0.00      A    C
ATOM   5536  H2  BMIMA 159       8.631  24.724  22.037  1.00  0.00      A    H
ATOM   5537  C21 BMIMA 159      10.751  25.273  21.758  1.00  0.00      A    C
ATOM   5538  H21 BMIMA 159      10.907  26.324  21.657  1.00  0.00      A    H
ATOM   5539  C3  BMIMA 159       9.264  21.936  21.708  1.00  0.00      A    C
ATOM   5540  H3  BMIMA 159       9.945  21.100  21.641  1.00  0.00      A    H
ATOM   5541  H31 BMIMA 159       8.624  21.876  22.575  1.00  0.00      A    H
ATOM   5542  H32 BMIMA 159       8.688  21.931  20.794  1.00  0.00      A    H
ATOM   5543  C4  BMIMA 159      13.262  24.983  21.759  1.00  0.00      A    C
ATOM   5544  H4  BMIMA 159      13.960  24.191  21.986  1.00  0.00      A    H
ATOM   5545  H41 BMIMA 159      13.272  25.742  22.528  1.00  0.00      A    H
ATOM   5546  C5  BMIMA 159      13.707  25.350  20.383  1.00  0.00      A    C
ATOM   5547  H5  BMIMA 159      14.030  24.419  19.925  1.00  0.00      A    H
ATOM   5548  H51 BMIMA 159      12.809  25.680  19.867  1.00  0.00      A    H
ATOM   5549  C51 BMIMA 159      14.913  26.353  20.224  1.00  0.00      A    C
ATOM   5550  H52 BMIMA 159      14.617  27.392  20.340  1.00  0.00      A    H
ATOM   5551  H53 BMIMA 159      15.543  26.153  21.087  1.00  0.00      A    H
ATOM   5552  C6  BMIMA 159      15.598  26.194  18.849  1.00  0.00      A    C
ATOM   5553  H6  BMIMA 159      15.956  25.187  18.666  1.00  0.00      A    H
ATOM   5554  H61 BMIMA 159      14.863  26.306  18.060  1.00  0.00      A    H
ATOM   5555  H62 BMIMA 159      16.470  26.825  18.726  1.00  0.00      A    H
ATOM   5566  N1  BMIMA 160      16.350  36.506  47.410  1.00  0.00      A    N
ATOM   5567  N11 BMIMA 160      18.226  37.345  48.203  1.00  0.00      A    N
ATOM   5568  C1  BMIMA 160      17.093  37.582  47.523  1.00  0.00      A    C
ATOM   5569  H1  BMIMA 160      16.836  38.559  47.175  1.00  0.00      A    H
ATOM   5570  C2  BMIMA 160      17.020  35.568  48.131  1.00  0.00      A    C
ATOM   5571  H2  BMIMA 160      16.611  34.594  48.285  1.00  0.00      A    H
ATOM   5572  C21 BMIMA 160      18.127  36.032  48.647  1.00  0.00      A    C
ATOM   5573  H21 BMIMA 160      18.841  35.583  49.302  1.00  0.00      A    H
ATOM   5574  C3  BMIMA 160      14.980  36.482  46.816  1.00  0.00      A    C
ATOM   5575  H3  BMIMA 160      14.901  35.682  46.095  1.00  0.00      A    H
ATOM   5576  H31 BMIMA 160      14.263  36.397  47.620  1.00  0.00      A    H
ATOM   5577  H32 BMIMA 160      14.767  37.416  46.316  1.00  0.00      A    H
ATOM   5578  C4  BMIMA 160      19.276  38.265  48.592  1.00  0.00      A    C
ATOM   5579  H4  BMIMA 160      19.464  37.932  49.602  1.00  0.00      A    H
ATOM   5580  H41 BMIMA 160      18.856  39.226  48.850  1.00  0.00      A    H
ATOM   5581  C5  BMIMA 160      20.517  38.282  47.795  1.00  0.00      A    C
ATOM   5582  H5  BMIMA 160      20.336  38.463  46.738  1.00  0.00      A    H
ATOM   5583  H51 BMIMA 160      21.210  39.029  48.174  1.00  0.00      A    H
ATOM   5584  C51 BMIMA 160      21.198  36.908  47.763  1.00  0.00      A    C
ATOM   5585  H52 BMIMA 160      21.552  36.596  48.742  1.00  0.00      A    H
ATOM   5586  H53 BMIMA 160      20.486  36.224  47.309  1.00  0.00      A    H
ATOM   5587  C6  BMIMA 160      22.417  36.865  46.938  1.00  0.00      A    C
ATOM   5588  H6  BMIMA 160      22.530  35.854  46.564  1.00  0.00      A    H
ATOM   5589  H61 BMIMA 160      22.396  37.574  46.118  1.00  0.00      A    H
ATOM   5590  H62 BMIMA 160      23.265  37.125  47.561  1.00  0.00      A    H
ATOM   5601  N1  BMIMA 161      24.540  27.225  35.743  1.00  0.00      A    N
ATOM   5602  N11 BMIMA 161      26.508  27.481  34.819  1.00  0.00      A    N
ATOM   5603  C1  BMIMA 161      25.261  27.875  34.876  1.00  0.00      A    C
ATOM   5604  H1  BMIMA 161      24.925  28.662  34.235  1.00  0.00      A    H
ATOM   5605  C2  BMIMA 161      25.408  26.273  36.268  1.00  0.00      A    C
ATOM   5606  H2  BMIMA 161      25.086  25.486  36.913  1.00  0.00      A    H
ATOM   5607  C21 BMIMA 161      26.659  26.515  35.728  1.00  0.00      A    C
ATOM   5608  H21 BMIMA 161      27.547  25.970  35.967  1.00  0.00      A    H
ATOM   5609  C3  BMIMA 161      23.141  27.486  36.118  1.00  0.00      A    C
ATOM   5610  H3  BMIMA 161      23.157  27.722  37.172  1.00  0.00      A    H
ATOM   5611  H31 BMIMA 161      22.577  28.291  35.671  1.00  0.00      A    H
ATOM   5612  H32 BMIMA 161      22.570  26.573  36.041  1.00  0.00      A    H
ATOM   5613  C4  BMIMA 161      27.576  28.112  34.024  1.00  0.00      A    C
ATOM   5614  H4  BMIMA 161      28.415  27.819  34.638  1.00  0.00      A    H
ATOM   5615  H41 BMIMA 161      27.509  29.184  34.133  1.00  0.00      A    H
ATOM   5616  C5  BMIMA 161      27.803  27.644  32.578  1.00  0.00      A    C
ATOM   5617  H5  BMIMA 161      27.909  28.516  31.938  1.00  0.00      A    H
ATOM   5618  H51 BMIMA 161      28.822  27.282  32.471  1.00  0.00      A    H
ATOM   5619  C51 BMIMA 161      26.819  26.578  32.187  1.00  0.00      A    C
ATOM   5620  H52 BMIMA 161      26.914  25.755  32.889  1.00  0.00      A    H
ATOM   5621  H53 BMIMA 161      25.819  26.942  32.407  1.00  0.00      A    H
ATOM   5622  C6  BMIMA 161      26.980  26.173  30.758  1.00  0.00      A    C
ATOM   5623  H6  BMIMA 161      26.824  26.944  30.013  1.00  0.00      A    H
ATOM   5624  H61 BMIMA 161      27.974  25.807  30.528  1.00  0.00      A    H
ATOM   5625  H62 BMIMA 161      26.217  25.442  30.518  1.00  0.00      A    H
ATOM   5636  N1  BMIMA 162      41.202  43.373  29.675  1.00  0.00      A    N
ATOM   5637  N11 BMIMA 162      41.020  44.966  28.229  1.00  0.00      A    N
ATOM   5638  C1  BMIMA 162      41.264  44.664  29.514  1.00  0.00      A    C
ATOM   5639  H1  BMIMA 162      41.438  45.368  30.299  1.00  0.00      A    H
ATOM   5640  C2  BMIMA 162      40.848  42.820  28.434  1.00  0.00      A    C
ATOM   5641  H2  BMIMA 162      40.801  41.753  28.420  1.00  0.00      A    H
ATOM   5642  C21 BMIMA 162      40.678  43.815  27.560  1.00  0.00      A    C
ATOM   5643  H21 BMIMA 162      40.311  43.807  26.558  1.00  0.00      A    H
ATOM   5644  C3  BMIMA 162      41.676  42.574  30.850  1.00  0.00      A    C
ATOM   5645  H3  BMIMA 162      41.764  41.524  30.612  1.00  0.00      A    H
ATOM   5646  H31 BMIMA 162      42.699  42.779  31.126  1.00  0.00      A    H
ATOM   5647  H32 BMIMA 162      40.993  42.774  31.662  1.00  0.00      A    H
ATOM   5648  C4  BMIMA 162      40.897  46.334  27.766  1.00  0.00      A    C
ATOM   5649  H4  BMIMA 162      40.580  46.956  28.590  1.00  0.00      A    H
ATOM   5650  H41 BMIMA 162      40.058  46.190  27.102  1.00  0.00      A    H
ATOM   5651  C5  BMIMA 162      42.196  46.910  27.159  1.00  0.00      A    C
ATOM   5652  H5  BMIMA 162      42.905  46.876  27.983  1.00  0.00      A    H
ATOM   5653  H51 BMIMA 162      42.457  46.153  26.425  1.00  0.00      A    H
ATOM   5654  C51 BMIMA 162      42.053  48.315  26.566  1.00  0.00      A    C
ATOM   5655  H52 BMIMA 162      41.227  48.283  25.861  1.00  0.00      A    H
ATOM   5656  H53 BMIMA 162      42.001  49.082  27.334  1.00  0.00      A    H
ATOM   5657  C6  BMIMA 162      43.295  48.624  25.662  1.00  0.00      A    C
ATOM   5658  H6  BMIMA 162      43.249  48.127  24.700  1.00  0.00      A    H
ATOM   5659  H61 BMIMA 162      43.488  49.685  25.550  1.00  0.00      A    H
ATOM   5660  H62 BMIMA 162      44.150  48.270  26.226  1.00  0.00      A    H
ATOM   5671  N1  BMIMA 163      43.708  13.550  38.555  1.00  0.00      A    N
ATOM   5672  N11 BMIMA 163      44.814  11.771  38.945  1.00  0.00      A    N
ATOM   5673  C1  BMIMA 163      44.000  12.343  38.114  1.00  0.00      A    C
ATOM   5674  H1  BMIMA 163      43.471  11.871  37.314  1.00  0.00      A    H
ATOM   5675  C2  BMIMA 163      44.631  13.837  39.509  1.00  0.00      A    C
ATOM   5676  H2  BMIMA 163      44.666  14.772  40.023  1.00  0.00      A    H
ATOM   5677  C21 BMIMA 163      45.288  12.708  39.828  1.00  0.00      A    C
ATOM   5678  H21 BMIMA 163      46.088  12.508  40.507  1.00  0.00      A    H
ATOM   5679  C3  BMIMA 163      42.686  14.443  37.976  1.00  0.00      A    C
ATOM   5680  H3  BMIMA 163      41.796  14.438  38.588  1.00  0.00      A    H
ATOM   5681  H31 BMIMA 163      43.092  15.441  38.047  1.00  0.00      A    H
ATOM   5682  H32 BMIMA 163      42.601  14.198  36.928  1.00  0.00      A    H
ATOM   5683  C4  BMIMA 163      45.167  10.295  38.976  1.00  0.00      A    C
ATOM   5684  H4  BMIMA 163      44.379   9.854  38.383  1.00  0.00      A    H
ATOM   5685  H41 BMIMA 163      45.090   9.951  39.996  1.00  0.00      A    H
ATOM   5686  C5  BMIMA 163      46.621  10.056  38.551  1.00  0.00      A    C
ATOM   5687  H5  BMIMA 163      46.680  10.399  37.522  1.00  0.00      A    H
ATOM   5688  H51 BMIMA 163      47.262  10.601  39.239  1.00  0.00      A    H
ATOM   5689  C51 BMIMA 163      47.110   8.606  38.547  1.00  0.00      A    C
ATOM   5690  H52 BMIMA 163      46.986   8.032  39.461  1.00  0.00      A    H
ATOM   5691  H53 BMIMA 163      46.601   8.028  37.779  1.00  0.00      A    H
ATOM   5692  C6  BMIMA 163      48.570   8.486  38.250  1.00  0.00      A    C
ATOM   5693  H6  BMIMA 163      48.779   9.123  37.399  1.00  0.00      A    H
ATOM   5694  H61 BMIMA 163      49.184   8.764  39.099  1.00  0.00      A    H
ATOM   5695  H62 BMIMA 163      48.698   7.415  38.136  1.00  0.00      A    H
ATOM   5706  N1  BMIMA 164       1.274   9.722  24.303  1.00  0.00      A    N
ATOM   5707  N11 BMIMA 164       1.088   9.958  26.458  1.00  0.00      A    N
ATOM   5708  C1  BMIMA 164       1.910   9.821  25.448  1.00  0.00      A    C
ATOM   5709  H1  BMIMA 164       2.956  10.043  25.455  1.00  0.00      A    H
ATOM   5710  C2  BMIMA 164       0.001   9.312  24.665  1.00  0.00      A    C
ATOM   5711  H2  BMIMA 164      -0.734   8.910  24.003  1.00  0.00      A    H
ATOM   5712  C21 BMIMA 164      -0.139   9.591  25.950  1.00  0.00      A    C
ATOM   5713  H21 BMIMA 164      -0.949   9.407  26.621  1.00  0.00      A    H
ATOM   5714  C3  BMIMA 164       1.840   9.830  22.972  1.00  0.00      A    C
ATOM   5715  H3  BMIMA 164       2.622   9.086  23.002  1.00  0.00      A    H
ATOM   5716  H31 BMIMA 164       1.052   9.452  22.339  1.00  0.00      A    H
ATOM   5717  H32 BMIMA 164       2.154  10.843  22.769  1.00  0.00      A    H
ATOM   5718  C4  BMIMA 164       1.416  10.469  27.822  1.00  0.00      A    C
ATOM   5719  H4  BMIMA 164       2.442  10.187  28.009  1.00  0.00      A    H
ATOM   5720  H41 BMIMA 164       0.721  10.036  28.527  1.00  0.00      A    H
ATOM   5721  C5  BMIMA 164       1.180  12.018  27.905  1.00  0.00      A    C
ATOM   5722  H5  BMIMA 164       0.116  12.195  27.772  1.00  0.00      A    H
ATOM   5723  H51 BMIMA 164       1.446  12.223  28.939  1.00  0.00      A    H
ATOM   5724  C51 BMIMA 164       1.907  12.879  26.944  1.00  0.00      A    C
ATOM   5725  H52 BMIMA 164       2.992  12.814  26.974  1.00  0.00      A    H
ATOM   5726  H53 BMIMA 164       1.559  12.623  25.947  1.00  0.00      A    H
ATOM   5727  C6  BMIMA 164       1.585  14.317  27.264  1.00  0.00      A    C
ATOM   5728  H6  BMIMA 164       2.263  15.116  26.988  1.00  0.00      A    H
ATOM   5729  H61 BMIMA 164       0.617  14.592  26.863  1.00  0.00      A    H
ATOM   5730  H62 BMIMA 164       1.353  14.273  28.322  1.00  0.00      A    H
ATOM   5741  N1  BMIMA 165       2.625  34.384   9.506  1.00  0.00      A    N
ATOM   5742  N11 BMIMA 165       2.962  36.344   8.653  1.00  0.00      A    N
ATOM   5743  C1  BMIMA 165       2.475  35.133   8.454  1.00  0.00      A    C
ATOM   5744  H1  BMIMA 165       1.860  34.747   7.670  1.00  0.00      A    H
ATOM   5745  C2  BMIMA 165       3.230  35.170  10.420  1.00  0.00      A    C
ATOM   5746  H2  BMIMA 165       3.271  34.845  11.436  1.00  0.00      A    H
ATOM   5747  C21 BMIMA 165       3.496  36.362   9.941  1.00  0.00      A    C
ATOM   5748  H21 BMIMA 165       3.922  37.229  10.398  1.00  0.00      A    H
ATOM   5749  C3  BMIMA 165       2.020  33.098   9.844  1.00  0.00      A    C
ATOM   5750  H3  BMIMA 165       2.321  32.932  10.868  1.00  0.00      A    H
ATOM   5751  H31 BMIMA 165       0.946  33.097   9.726  1.00  0.00      A    H
ATOM   5752  H32 BMIMA 165       2.341  32.293   9.200  1.00  0.00      A    H
ATOM   5753  C4  BMIMA 165       2.871  37.572   7.771  1.00  0.00      A    C
ATOM   5754  H4  BMIMA 165       2.655  38.423   8.400  1.00  0.00      A    H
ATOM   5755  H41 BMIMA 165       1.961  37.370   7.225  1.00  0.00      A    H
ATOM   5756  C5  BMIMA 165       4.136  37.749   6.996  1.00  0.00      A    C
ATOM   5757  H5  BMIMA 165       5.062  37.346   7.399  1.00  0.00      A    H
ATOM   5758  H51 BMIMA 165       3.884  37.248   6.065  1.00  0.00      A    H
ATOM   5759  C51 BMIMA 165       4.218  39.224   6.565  1.00  0.00      A    C
ATOM   5760  H52 BMIMA 165       3.217  39.601   6.370  1.00  0.00      A    H
ATOM   5761  H53 BMIMA 165       4.569  39.807   7.413  1.00  0.00      A    H
ATOM   5762  C6  BMIMA 165       4.998  39.305   5.382  1.00  0.00      A    C
ATOM   5763  H6  BMIMA 165       5.080  40.357   5.133  1.00  0.00      A    H
ATOM   5764  H61 BMIMA 165       6.005  38.954   5.577  1.00  0.00      A    H
ATOM   5765  H62 BMIMA 165       4.588  38.767   4.535  1.00  0.00      A    H
ATOM   5776  N1  BMIMA 166      24.519  27.610  12.345  1.00  0.00      A    N
ATOM   5777  N11 BMIMA 166      25.461  29.530  12.535  1.00  0.00      A    N
ATOM   5778  C1  BMIMA 166      24.662  28.805  11.820  1.00  0.00      A    C
ATOM   5779  H1  BMIMA 166      24.230  28.995  10.861  1.00  0.00      A    H
ATOM   5780  C2  BMIMA 166      25.250  27.591  13.476  1.00  0.00      A    C
ATOM   5781  H2  BMIMA 166      25.166  26.676  14.020  1.00  0.00      A    H
ATOM   5782  C21 BMIMA 166      25.883  28.801  13.634  1.00  0.00      A    C
ATOM   5783  H21 BMIMA 166      26.456  29.258  14.410  1.00  0.00      A    H
ATOM   5784  C3  BMIMA 166      23.581  26.602  11.917  1.00  0.00      A    C
ATOM   5785  H3  BMIMA 166      23.945  26.149  11.006  1.00  0.00      A    H
ATOM   5786  H31 BMIMA 166      23.666  25.813  12.649  1.00  0.00      A    H
ATOM   5787  H32 BMIMA 166      22.561  26.955  11.876  1.00  0.00      A    H
ATOM   5788  C4  BMIMA 166      25.862  30.901  12.093  1.00  0.00      A    C
ATOM   5789  H4  BMIMA 166      25.842  31.493  12.996  1.00  0.00      A    H
ATOM   5790  H41 BMIMA 166      25.129  31.277  11.395  1.00  0.00      A    H
ATOM   5791  C5  BMIMA 166      27.309  31.021  11.542  1.00  0.00      A    C
ATOM   5792  H5  BMIMA 166      27.206  31.142  10.467  1.00  0.00      A    H
ATOM   5793  H51 BMIMA 166      27.721  31.843  12.122  1.00  0.00      A    H
ATOM   5794  C51 BMIMA 166      28.269  29.796  11.711  1.00  0.00      A    C
ATOM   5795  H52 BMIMA 166      28.378  29.554  12.766  1.00  0.00      A    H
ATOM   5796  H53 BMIMA 166      27.897  29.010  11.059  1.00  0.00      A    H
ATOM   5797  C6  BMIMA 166      29.597  30.159  11.015  1.00  0.00      A    C
ATOM   5798  H6  BMIMA 166      30.126  30.968  11.507  1.00  0.00      A    H
ATOM   5799  H61 BMIMA 166      30.290  29.325  11.019  1.00  0.00      A    H
ATOM   5800  H62 BMIMA 166      29.553  30.535  10.000  1.00  0.00      A    H
ATOM   5811  N1  BMIMA 167      31.919   1.414  35.050  1.00  0.00      A    N
ATOM   5812  N11 BMIMA 167      33.949   1.010  34.529  1.00  0.00      A    N
ATOM   5813  C1  BMIMA 167      32.720   1.004  34.113  1.00  0.00      A    C
ATOM   5814  H1  BMIMA 167      32.379   0.717  33.142  1.00  0.00      A    H
ATOM   5815  C2  BMIMA 167      32.693   1.649  36.190  1.00  0.00      A    C
ATOM   5816  H2  BMIMA 167      32.344   2.061  37.112  1.00  0.00      A    H
ATOM   5817  C21 BMIMA 167      33.943   1.324  35.847  1.00  0.00      A    C
ATOM   5818  H21 BMIMA 167      34.886   1.337  36.350  1.00  0.00      A    H
ATOM   5819  C3  BMIMA 167      30.508   1.714  34.847  1.00  0.00      A    C
ATOM   5820  H3  BMIMA 167      29.863   0.926  34.487  1.00  0.00      A    H
ATOM   5821  H31 BMIMA 167      30.159   2.087  35.798  1.00  0.00      A    H
ATOM   5822  H32 BMIMA 167      30.471   2.478  34.084  1.00  0.00      A    H
ATOM   5823  C4  BMIMA 167      35.079   0.646  33.756  1.00  0.00      A    C
ATOM   5824  H4  BMIMA 167      34.786  -0.165  33.107  1.00  0.00      A    H
ATOM   5825  H41 BMIMA 167      35.859   0.317  34.426  1.00  0.00      A    H
ATOM   5826  C5  BMIMA 167      35.590   1.819  32.901  1.00  0.00      A    C
ATOM   5827  H5  BMIMA 167      36.621   1.697  32.577  1.00  0.00      A    H
ATOM   5828  H51 BMIMA 167      34.863   1.841  32.093  1.00  0.00      A    H
ATOM   5829  C51 BMIMA 167      35.462   3.171  33.549  1.00  0.00      A    C
ATOM   5830  H52 BMIMA 167      34.379   3.196  33.637  1.00  0.00      A    H
ATOM   5831  H53 BMIMA 167      35.964   3.266  34.509  1.00  0.00      A    H
ATOM   5832  C6  BMIMA 167      36.169   4.304  32.757  1.00  0.00      A    C
ATOM   5833  H6  BMIMA 167      37.172   4.309  33.168  1.00  0.00      A    H
ATOM   5834  H61 BMIMA 167      36.097   4.245  31.677  1.00  0.00      A    H
ATOM   5835  H62 BMIMA 167      35.887   5.324  32.994  1.00  0.00      A    H
ATOM   5846  N1  BMIMA 168      19.322  32.670  25.065  1.00  0.00      A    N
ATOM   5847  N11 BMIMA 168      21.366  32.495  25.660  1.00  0.00      A    N
ATOM   5848  C1  BMIMA 168      20.405  31.978  24.903  1.00  0.00      A    C
ATOM   5849  H1  BMIMA 168      20.471  31.248  24.125  1.00  0.00      A    H
ATOM   5850  C2  BMIMA 168      19.618  33.696  25.948  1.00  0.00      A    C
ATOM   5851  H2  BMIMA 168      18.900  34.459  26.158  1.00  0.00      A    H
ATOM   5852  C21 BMIMA 168      20.870  33.569  26.330  1.00  0.00      A    C
ATOM   5853  H21 BMIMA 168      21.445  34.094  27.061  1.00  0.00      A    H
ATOM   5854  C3  BMIMA 168      18.017  32.506  24.419  1.00  0.00      A    C
ATOM   5855  H3  BMIMA 168      17.810  33.318  23.737  1.00  0.00      A    H
ATOM   5856  H31 BMIMA 168      17.950  31.615  23.813  1.00  0.00      A    H
ATOM   5857  H32 BMIMA 168      17.227  32.322  25.133  1.00  0.00      A    H
ATOM   5858  C4  BMIMA 168      22.748  32.018  25.721  1.00  0.00      A    C
ATOM   5859  H4  BMIMA 168      22.718  31.063  25.217  1.00  0.00      A    H
ATOM   5860  H41 BMIMA 168      23.168  31.824  26.696  1.00  0.00      A    H
ATOM   5861  C5  BMIMA 168      23.657  32.994  25.026  1.00  0.00      A    C
ATOM   5862  H5  BMIMA 168      23.246  33.240  24.051  1.00  0.00      A    H
ATOM   5863  H51 BMIMA 168      23.768  33.937  25.556  1.00  0.00      A    H
ATOM   5864  C51 BMIMA 168      25.006  32.444  24.728  1.00  0.00      A    C
ATOM   5865  H52 BMIMA 168      25.436  32.188  25.693  1.00  0.00      A    H
ATOM   5866  H53 BMIMA 168      25.024  31.633  24.005  1.00  0.00      A    H
ATOM   5867  C6  BMIMA 168      25.895  33.596  24.201  1.00  0.00      A    C
ATOM   5868  H6  BMIMA 168      25.456  34.145  23.376  1.00  0.00      A    H
ATOM   5869  H61 BMIMA 168      26.155  34.230  25.042  1.00  0.00      A    H
ATOM   5870  H62 BMIMA 168      26.856  33.216  23.875  1.00  0.00      A    H
ATOM   5881  N1  BMIMA 169      32.027   8.610  10.022  1.00  0.00      A    N
ATOM   5882  N11 BMIMA 169      32.626   9.567   8.210  1.00  0.00      A    N
ATOM   5883  C1  BMIMA 169      31.604   9.269   8.956  1.00  0.00      A    C
ATOM   5884  H1  BMIMA 169      30.586   9.537   8.769  1.00  0.00      A    H
ATOM   5885  C2  BMIMA 169      33.381   8.441   9.923  1.00  0.00      A    C
ATOM   5886  H2  BMIMA 169      33.966   8.021  10.712  1.00  0.00      A    H
ATOM   5887  C21 BMIMA 169      33.719   9.000   8.764  1.00  0.00      A    C
ATOM   5888  H21 BMIMA 169      34.692   9.088   8.332  1.00  0.00      A    H
ATOM   5889  C3  BMIMA 169      31.310   8.409  11.212  1.00  0.00      A    C
ATOM   5890  H3  BMIMA 169      30.793   7.461  11.245  1.00  0.00      A    H
ATOM   5891  H31 BMIMA 169      32.009   8.351  12.033  1.00  0.00      A    H
ATOM   5892  H32 BMIMA 169      30.550   9.160  11.368  1.00  0.00      A    H
ATOM   5893  C4  BMIMA 169      32.646  10.117   6.907  1.00  0.00      A    C
ATOM   5894  H4  BMIMA 169      31.657   9.917   6.522  1.00  0.00      A    H
ATOM   5895  H41 BMIMA 169      33.318   9.586   6.249  1.00  0.00      A    H
ATOM   5896  C5  BMIMA 169      32.943  11.639   6.870  1.00  0.00      A    C
ATOM   5897  H5  BMIMA 169      33.870  11.715   7.431  1.00  0.00      A    H
ATOM   5898  H51 BMIMA 169      33.132  12.073   5.892  1.00  0.00      A    H
ATOM   5899  C51 BMIMA 169      31.977  12.496   7.513  1.00  0.00      A    C
ATOM   5900  H52 BMIMA 169      30.975  12.362   7.113  1.00  0.00      A    H
ATOM   5901  H53 BMIMA 169      31.975  12.238   8.569  1.00  0.00      A    H
ATOM   5902  C6  BMIMA 169      32.571  13.937   7.373  1.00  0.00      A    C
ATOM   5903  H6  BMIMA 169      32.557  14.205   6.323  1.00  0.00      A    H
ATOM   5904  H61 BMIMA 169      31.873  14.578   7.899  1.00  0.00      A    H
ATOM   5905  H62 BMIMA 169      33.607  14.135   7.626  1.00  0.00      A    H
ATOM   5916  N1  BMIMA 170      19.386  42.901  42.104  1.00  0.00      A    N
ATOM   5917  N11 BMIMA 170      20.400  43.416  43.935  1.00  0.00      A    N
ATOM   5918  C1  BMIMA 170      20.425  43.474  42.628  1.00  0.00      A    C
ATOM   5919  H1  BMIMA 170      21.292  43.865  42.140  1.00  0.00      A    H
ATOM   5920  C2  BMIMA 170      18.659  42.410  43.178  1.00  0.00      A    C
ATOM   5921  H2  BMIMA 170      17.687  41.974  43.111  1.00  0.00      A    H
ATOM   5922  C21 BMIMA 170      19.285  42.733  44.302  1.00  0.00      A    C
ATOM   5923  H21 BMIMA 170      19.088  42.479  45.320  1.00  0.00      A    H
ATOM   5924  C3  BMIMA 170      19.020  42.744  40.709  1.00  0.00      A    C
ATOM   5925  H3  BMIMA 170      19.571  41.887  40.349  1.00  0.00      A    H
ATOM   5926  H31 BMIMA 170      17.980  42.629  40.441  1.00  0.00      A    H
ATOM   5927  H32 BMIMA 170      19.431  43.591  40.180  1.00  0.00      A    H
ATOM   5928  C4  BMIMA 170      21.470  43.828  44.891  1.00  0.00      A    C
ATOM   5929  H4  BMIMA 170      21.048  43.620  45.863  1.00  0.00      A    H
ATOM   5930  H41 BMIMA 170      21.559  44.904  44.870  1.00  0.00      A    H
ATOM   5931  C5  BMIMA 170      22.837  43.088  44.894  1.00  0.00      A    C
ATOM   5932  H5  BMIMA 170      23.336  43.306  43.954  1.00  0.00      A    H
ATOM   5933  H51 BMIMA 170      23.387  43.515  45.729  1.00  0.00      A    H
ATOM   5934  C51 BMIMA 170      22.701  41.547  45.123  1.00  0.00      A    C
ATOM   5935  H52 BMIMA 170      23.742  41.317  45.338  1.00  0.00      A    H
ATOM   5936  H53 BMIMA 170      22.188  41.340  46.059  1.00  0.00      A    H
ATOM   5937  C6  BMIMA 170      22.174  40.660  44.055  1.00  0.00      A    C
ATOM   5938  H6  BMIMA 170      21.138  40.861  43.808  1.00  0.00      A    H
ATOM   5939  H61 BMIMA 170      22.737  40.752  43.133  1.00  0.00      A    H
ATOM   5940  H62 BMIMA 170      22.124  39.607  44.304  1.00  0.00      A    H
ATOM   5951  N1  BMIMA 171      13.172  13.176  44.344  1.00  0.00      A    N
ATOM   5952  N11 BMIMA 171      11.823  12.781  42.739  1.00  0.00      A    N
ATOM   5953  C1  BMIMA 171      12.025  13.570  43.799  1.00  0.00      A    C
ATOM   5954  H1  BMIMA 171      11.352  14.308  44.180  1.00  0.00      A    H
ATOM   5955  C2  BMIMA 171      13.654  12.105  43.670  1.00  0.00      A    C
ATOM   5956  H2  BMIMA 171      14.530  11.677  44.105  1.00  0.00      A    H
ATOM   5957  C21 BMIMA 171      12.814  11.796  42.688  1.00  0.00      A    C
ATOM   5958  H21 BMIMA 171      12.779  10.951  42.036  1.00  0.00      A    H
ATOM   5959  C3  BMIMA 171      13.702  13.783  45.491  1.00  0.00      A    C
ATOM   5960  H3  BMIMA 171      12.967  13.559  46.250  1.00  0.00      A    H
ATOM   5961  H31 BMIMA 171      14.667  13.425  45.816  1.00  0.00      A    H
ATOM   5962  H32 BMIMA 171      13.812  14.848  45.347  1.00  0.00      A    H
ATOM   5963  C4  BMIMA 171      10.648  12.727  41.888  1.00  0.00      A    C
ATOM   5964  H4  BMIMA 171       9.938  13.345  42.418  1.00  0.00      A    H
ATOM   5965  H41 BMIMA 171      10.193  11.748  41.867  1.00  0.00      A    H
ATOM   5966  C5  BMIMA 171      10.928  13.337  40.527  1.00  0.00      A    C
ATOM   5967  H5  BMIMA 171      11.784  12.872  40.046  1.00  0.00      A    H
ATOM   5968  H51 BMIMA 171      10.004  13.196  39.972  1.00  0.00      A    H
ATOM   5969  C51 BMIMA 171      11.337  14.767  40.637  1.00  0.00      A    C
ATOM   5970  H52 BMIMA 171      10.704  15.334  41.315  1.00  0.00      A    H
ATOM   5971  H53 BMIMA 171      12.314  14.833  41.111  1.00  0.00      A    H
ATOM   5972  C6  BMIMA 171      11.390  15.414  39.199  1.00  0.00      A    C
ATOM   5973  H6  BMIMA 171      11.921  14.783  38.496  1.00  0.00      A    H
ATOM   5974  H61 BMIMA 171      10.413  15.655  38.796  1.00  0.00      A    H
ATOM   5975  H62 BMIMA 171      12.002  16.306  39.268  1.00  0.00      A    H
ATOM   5986  N1  BMIMA 172      10.586  50.442  19.398  1.00  0.00      A    N
ATOM   5987  N11 BMIMA 172      11.252  48.507  18.865  1.00  0.00      A    N
ATOM   5988  C1  BMIMA 172      11.514  49.767  18.827  1.00  0.00      A    C
ATOM   5989  H1  BMIMA 172      12.337  50.167  18.273  1.00  0.00      A    H
ATOM   5990  C2  BMIMA 172       9.688  49.568  19.936  1.00  0.00      A    C
ATOM   5991  H2  BMIMA 172       8.866  49.919  20.521  1.00  0.00      A    H
ATOM   5992  C21 BMIMA 172      10.175  48.313  19.665  1.00  0.00      A    C
ATOM   5993  H21 BMIMA 172       9.898  47.324  19.957  1.00  0.00      A    H
ATOM   5994  C3  BMIMA 172      10.521  51.912  19.435  1.00  0.00      A    C
ATOM   5995  H3  BMIMA 172      10.519  52.136  20.491  1.00  0.00      A    H
ATOM   5996  H31 BMIMA 172      11.369  52.337  18.919  1.00  0.00      A    H
ATOM   5997  H32 BMIMA 172       9.626  52.217  18.912  1.00  0.00      A    H
ATOM   5998  C4  BMIMA 172      11.965  47.465  18.155  1.00  0.00      A    C
ATOM   5999  H4  BMIMA 172      12.829  47.983  17.766  1.00  0.00      A    H
ATOM   6000  H41 BMIMA 172      11.284  47.258  17.342  1.00  0.00      A    H
ATOM   6001  C5  BMIMA 172      12.292  46.305  18.994  1.00  0.00      A    C
ATOM   6002  H5  BMIMA 172      12.730  46.636  19.932  1.00  0.00      A    H
ATOM   6003  H51 BMIMA 172      11.376  45.858  19.372  1.00  0.00      A    H
ATOM   6004  C51 BMIMA 172      13.284  45.263  18.422  1.00  0.00      A    C
ATOM   6005  H52 BMIMA 172      12.815  44.723  17.603  1.00  0.00      A    H
ATOM   6006  H53 BMIMA 172      14.169  45.779  18.057  1.00  0.00      A    H
ATOM   6007  C6  BMIMA 172      13.758  44.258  19.471  1.00  0.00      A    C
ATOM   6008  H6  BMIMA 172      14.229  44.812  20.275  1.00  0.00      A    H
ATOM   6009  H61 BMIMA 172      12.924  43.653  19.806  1.00  0.00      A    H
ATOM   6010  H62 BMIMA 172      14.458  43.494  19.153  1.00  0.00      A    H
ATOM   6021  N1  BMIMA 173       5.617  41.254  10.511  1.00  0.00      A    N
ATOM   6022  N11 BMIMA 173       7.484  41.742   9.501  1.00  0.00      A    N
ATOM   6023  C1  BMIMA 173       6.159  41.976   9.552  1.00  0.00      A    C
ATOM   6024  H1  BMIMA 173       5.723  42.817   9.057  1.00  0.00      A    H
ATOM   6025  C2  BMIMA 173       6.621  40.513  11.032  1.00  0.00      A    C
ATOM   6026  H2  BMIMA 173       6.396  39.883  11.864  1.00  0.00      A    H
ATOM   6027  C21 BMIMA 173       7.790  40.879  10.496  1.00  0.00      A    C
ATOM   6028  H21 BMIMA 173       8.769  40.568  10.788  1.00  0.00      A    H
ATOM   6029  C3  BMIMA 173       4.258  41.357  11.001  1.00  0.00      A    C
ATOM   6030  H3  BMIMA 173       3.662  41.743  10.187  1.00  0.00      A    H
ATOM   6031  H31 BMIMA 173       3.866  40.405  11.328  1.00  0.00      A    H
ATOM   6032  H32 BMIMA 173       4.214  42.023  11.850  1.00  0.00      A    H
ATOM   6033  C4  BMIMA 173       8.434  42.485   8.716  1.00  0.00      A    C
ATOM   6034  H4  BMIMA 173       9.180  42.675   9.473  1.00  0.00      A    H
ATOM   6035  H41 BMIMA 173       7.937  43.436   8.589  1.00  0.00      A    H
ATOM   6036  C5  BMIMA 173       8.951  41.549   7.553  1.00  0.00      A    C
ATOM   6037  H5  BMIMA 173       9.770  42.045   7.038  1.00  0.00      A    H
ATOM   6038  H51 BMIMA 173       9.264  40.603   7.988  1.00  0.00      A    H
ATOM   6039  C51 BMIMA 173       7.837  41.156   6.553  1.00  0.00      A    C
ATOM   6040  H52 BMIMA 173       7.077  40.685   7.171  1.00  0.00      A    H
ATOM   6041  H53 BMIMA 173       7.459  42.048   6.059  1.00  0.00      A    H
ATOM   6042  C6  BMIMA 173       8.338  40.355   5.413  1.00  0.00      A    C
ATOM   6043  H6  BMIMA 173       9.095  40.866   4.829  1.00  0.00      A    H
ATOM   6044  H61 BMIMA 173       8.545  39.324   5.674  1.00  0.00      A    H
ATOM   6045  H62 BMIMA 173       7.403  40.302   4.866  1.00  0.00      A    H
ATOM   6056  N1  BMIMA 174      28.210  19.214  33.566  1.00  0.00      A    N
ATOM   6057  N11 BMIMA 174      27.815  21.285  32.906  1.00  0.00      A    N
ATOM   6058  C1  BMIMA 174      27.561  19.951  32.639  1.00  0.00      A    C
ATOM   6059  H1  BMIMA 174      26.993  19.474  31.868  1.00  0.00      A    H
ATOM   6060  C2  BMIMA 174      28.798  20.143  34.458  1.00  0.00      A    C
ATOM   6061  H2  BMIMA 174      29.170  19.799  35.399  1.00  0.00      A    H
ATOM   6062  C21 BMIMA 174      28.751  21.322  33.956  1.00  0.00      A    C
ATOM   6063  H21 BMIMA 174      29.137  22.247  34.326  1.00  0.00      A    H
ATOM   6064  C3  BMIMA 174      28.432  17.774  33.607  1.00  0.00      A    C
ATOM   6065  H3  BMIMA 174      29.098  17.555  34.428  1.00  0.00      A    H
ATOM   6066  H31 BMIMA 174      27.478  17.278  33.709  1.00  0.00      A    H
ATOM   6067  H32 BMIMA 174      28.841  17.454  32.661  1.00  0.00      A    H
ATOM   6068  C4  BMIMA 174      27.205  22.499  32.399  1.00  0.00      A    C
ATOM   6069  H4  BMIMA 174      26.700  22.169  31.503  1.00  0.00      A    H
ATOM   6070  H41 BMIMA 174      27.987  23.200  32.146  1.00  0.00      A    H
ATOM   6071  C5  BMIMA 174      26.040  23.105  33.261  1.00  0.00      A    C
ATOM   6072  H5  BMIMA 174      26.492  23.773  33.990  1.00  0.00      A    H
ATOM   6073  H51 BMIMA 174      25.389  23.730  32.656  1.00  0.00      A    H
ATOM   6074  C51 BMIMA 174      25.188  22.096  33.908  1.00  0.00      A    C
ATOM   6075  H52 BMIMA 174      24.552  21.635  33.158  1.00  0.00      A    H
ATOM   6076  H53 BMIMA 174      25.911  21.328  34.169  1.00  0.00      A    H
ATOM   6077  C6  BMIMA 174      24.518  22.627  35.116  1.00  0.00      A    C
ATOM   6078  H6  BMIMA 174      25.217  22.977  35.867  1.00  0.00      A    H
ATOM   6079  H61 BMIMA 174      23.868  23.459  34.870  1.00  0.00      A    H
ATOM   6080  H62 BMIMA 174      23.852  21.866  35.506  1.00  0.00      A    H
ATOM   6091  N1  BMIMA 175       5.750   6.587  13.683  1.00  0.00      A    N
ATOM   6092  N11 BMIMA 175       6.984   8.389  13.927  1.00  0.00      A    N
ATOM   6093  C1  BMIMA 175       6.185   7.530  14.538  1.00  0.00      A    C
ATOM   6094  H1  BMIMA 175       5.867   7.679  15.548  1.00  0.00      A    H
ATOM   6095  C2  BMIMA 175       6.280   6.921  12.461  1.00  0.00      A    C
ATOM   6096  H2  BMIMA 175       5.989   6.358  11.601  1.00  0.00      A    H
ATOM   6097  C21 BMIMA 175       7.066   8.027  12.618  1.00  0.00      A    C
ATOM   6098  H21 BMIMA 175       7.495   8.701  11.909  1.00  0.00      A    H
ATOM   6099  C3  BMIMA 175       4.758   5.563  13.935  1.00  0.00      A    C
ATOM   6100  H3  BMIMA 175       3.827   5.701  13.405  1.00  0.00      A    H
ATOM   6101  H31 BMIMA 175       5.258   4.663  13.608  1.00  0.00      A    H
ATOM   6102  H32 BMIMA 175       4.590   5.573  15.001  1.00  0.00      A    H
ATOM   6103  C4  BMIMA 175       7.686   9.551  14.477  1.00  0.00      A    C
ATOM   6104  H4  BMIMA 175       8.239   9.908  13.621  1.00  0.00      A    H
ATOM   6105  H41 BMIMA 175       8.460   9.176  15.130  1.00  0.00      A    H
ATOM   6106  C5  BMIMA 175       6.881  10.708  15.243  1.00  0.00      A    C
ATOM   6107  H5  BMIMA 175       7.638  11.417  15.569  1.00  0.00      A    H
ATOM   6108  H51 BMIMA 175       6.308  11.299  14.534  1.00  0.00      A    H
ATOM   6109  C51 BMIMA 175       5.914  10.338  16.296  1.00  0.00      A    C
ATOM   6110  H52 BMIMA 175       5.219   9.673  15.790  1.00  0.00      A    H
ATOM   6111  H53 BMIMA 175       6.355   9.906  17.191  1.00  0.00      A    H
ATOM   6112  C6  BMIMA 175       5.140  11.575  16.688  1.00  0.00      A    C
ATOM   6113  H6  BMIMA 175       5.741  12.387  17.080  1.00  0.00      A    H
ATOM   6114  H61 BMIMA 175       4.617  12.050  15.866  1.00  0.00      A    H
ATOM   6115  H62 BMIMA 175       4.462  11.254  17.471  1.00  0.00      A    H
ATOM   6126  N1  BMIMA 176      38.695  35.816  26.812  1.00  0.00      A    N
ATOM   6127  N11 BMIMA 176      36.952  34.956  27.770  1.00  0.00      A    N
ATOM   6128  C1  BMIMA 176      38.273  35.087  27.843  1.00  0.00      A    C
ATOM   6129  H1  BMIMA 176      38.844  34.667  28.643  1.00  0.00      A    H
ATOM   6130  C2  BMIMA 176      37.615  36.182  26.087  1.00  0.00      A    C
ATOM   6131  H2  BMIMA 176      37.783  36.768  25.211  1.00  0.00      A    H
ATOM   6132  C21 BMIMA 176      36.534  35.726  26.718  1.00  0.00      A    C
ATOM   6133  H21 BMIMA 176      35.549  35.741  26.305  1.00  0.00      A    H
ATOM   6134  C3  BMIMA 176      40.105  35.865  26.355  1.00  0.00      A    C
ATOM   6135  H3  BMIMA 176      40.659  36.333  27.156  1.00  0.00      A    H
ATOM   6136  H31 BMIMA 176      40.471  34.882  26.099  1.00  0.00      A    H
ATOM   6137  H32 BMIMA 176      40.178  36.464  25.460  1.00  0.00      A    H
ATOM   6138  C4  BMIMA 176      36.120  34.182  28.751  1.00  0.00      A    C
ATOM   6139  H4  BMIMA 176      36.799  33.568  29.324  1.00  0.00      A    H
ATOM   6140  H41 BMIMA 176      35.459  33.495  28.243  1.00  0.00      A    H
ATOM   6141  C5  BMIMA 176      35.483  34.927  29.885  1.00  0.00      A    C
ATOM   6142  H5  BMIMA 176      34.782  35.682  29.538  1.00  0.00      A    H
ATOM   6143  H51 BMIMA 176      34.874  34.248  30.476  1.00  0.00      A    H
ATOM   6144  C51 BMIMA 176      36.444  35.668  30.827  1.00  0.00      A    C
ATOM   6145  H52 BMIMA 176      36.887  35.121  31.655  1.00  0.00      A    H
ATOM   6146  H53 BMIMA 176      37.322  36.125  30.375  1.00  0.00      A    H
ATOM   6147  C6  BMIMA 176      35.701  36.835  31.534  1.00  0.00      A    C
ATOM   6148  H6  BMIMA 176      35.085  36.382  32.302  1.00  0.00      A    H
ATOM   6149  H61 BMIMA 176      36.463  37.553  31.818  1.00  0.00      A    H
ATOM   6150  H62 BMIMA 176      35.034  37.319  30.829  1.00  0.00      A    H
ATOM   6161  N1  BMIMA 177      29.767  35.299  26.913  1.00  0.00      A    N
ATOM   6162  N11 BMIMA 177      30.795  37.122  27.527  1.00  0.00      A    N
ATOM   6163  C1  BMIMA 177      30.934  35.915  27.038  1.00  0.00      A    C
ATOM   6164  H1  BMIMA 177      31.881  35.421  27.089  1.00  0.00      A    H
ATOM   6165  C2  BMIMA 177      28.758  36.204  27.117  1.00  0.00      A    C
ATOM   6166  H2  BMIMA 177      27.729  35.939  27.009  1.00  0.00      A    H
ATOM   6167  C21 BMIMA 177      29.425  37.306  27.540  1.00  0.00      A    C
ATOM   6168  H21 BMIMA 177      28.962  38.201  27.893  1.00  0.00      A    H
ATOM   6169  C3  BMIMA 177      29.621  33.938  26.452  1.00  0.00      A    C
ATOM   6170  H3  BMIMA 177      30.468  33.327  26.726  1.00  0.00      A    H
ATOM   6171  H31 BMIMA 177      28.752  33.644  27.022  1.00  0.00      A    H
ATOM   6172  H32 BMIMA 177      29.408  33.944  25.393  1.00  0.00      A    H
ATOM   6173  C4  BMIMA 177      31.910  37.980  27.966  1.00  0.00      A    C
ATOM   6174  H4  BMIMA 177      32.320  37.274  28.672  1.00  0.00      A    H
ATOM   6175  H41 BMIMA 177      31.513  38.918  28.326  1.00  0.00      A    H
ATOM   6176  C5  BMIMA 177      32.929  38.486  26.937  1.00  0.00      A    C
ATOM   6177  H5  BMIMA 177      33.394  39.429  27.213  1.00  0.00      A    H
ATOM   6178  H51 BMIMA 177      33.670  37.726  26.704  1.00  0.00      A    H
ATOM   6179  C51 BMIMA 177      32.353  38.815  25.581  1.00  0.00      A    C
ATOM   6180  H52 BMIMA 177      33.194  38.993  24.916  1.00  0.00      A    H
ATOM   6181  H53 BMIMA 177      31.819  37.940  25.218  1.00  0.00      A    H
ATOM   6182  C6  BMIMA 177      31.510  40.098  25.598  1.00  0.00      A    C
ATOM   6183  H6  BMIMA 177      30.973  40.192  24.661  1.00  0.00      A    H
ATOM   6184  H61 BMIMA 177      30.782  39.875  26.370  1.00  0.00      A    H
ATOM   6185  H62 BMIMA 177      32.044  41.004  25.859  1.00  0.00      A    H
ATOM   6196  N1  BMIMA 178      10.538  17.070  21.020  1.00  0.00      A    N
ATOM   6197  N11 BMIMA 178      11.779  17.508  22.665  1.00  0.00      A    N
ATOM   6198  C1  BMIMA 178      10.721  17.814  22.030  1.00  0.00      A    C
ATOM   6199  H1  BMIMA 178      10.122  18.666  22.270  1.00  0.00      A    H
ATOM   6200  C2  BMIMA 178      11.523  16.140  20.981  1.00  0.00      A    C
ATOM   6201  H2  BMIMA 178      11.543  15.314  20.304  1.00  0.00      A    H
ATOM   6202  C21 BMIMA 178      12.290  16.363  21.994  1.00  0.00      A    C
ATOM   6203  H21 BMIMA 178      13.022  15.751  22.475  1.00  0.00      A    H
ATOM   6204  C3  BMIMA 178       9.495  17.343  20.051  1.00  0.00      A    C
ATOM   6205  H3  BMIMA 178       8.645  17.697  20.615  1.00  0.00      A    H
ATOM   6206  H31 BMIMA 178       9.781  18.110  19.347  1.00  0.00      A    H
ATOM   6207  H32 BMIMA 178       9.247  16.369  19.656  1.00  0.00      A    H
ATOM   6208  C4  BMIMA 178      12.370  18.088  23.781  1.00  0.00      A    C
ATOM   6209  H4  BMIMA 178      12.897  17.295  24.290  1.00  0.00      A    H
ATOM   6210  H41 BMIMA 178      11.571  18.518  24.367  1.00  0.00      A    H
ATOM   6211  C5  BMIMA 178      13.172  19.279  23.438  1.00  0.00      A    C
ATOM   6212  H5  BMIMA 178      12.561  20.175  23.356  1.00  0.00      A    H
ATOM   6213  H51 BMIMA 178      13.843  19.427  24.279  1.00  0.00      A    H
ATOM   6214  C51 BMIMA 178      13.927  19.058  22.142  1.00  0.00      A    C
ATOM   6215  H52 BMIMA 178      14.582  18.209  22.321  1.00  0.00      A    H
ATOM   6216  H53 BMIMA 178      13.368  18.916  21.221  1.00  0.00      A    H
ATOM   6217  C6  BMIMA 178      14.917  20.174  21.966  1.00  0.00      A    C
ATOM   6218  H6  BMIMA 178      15.625  20.205  22.786  1.00  0.00      A    H
ATOM   6219  H61 BMIMA 178      15.607  19.931  21.166  1.00  0.00      A    H
ATOM   6220  H62 BMIMA 178      14.456  21.126  21.730  1.00  0.00      A    H
ATOM   6231  N1  BMIMA 179      37.342  46.114  23.243  1.00  0.00      A    N
ATOM   6232  N11 BMIMA 179      36.403  44.311  23.924  1.00  0.00      A    N
ATOM   6233  C1  BMIMA 179      37.162  45.309  24.263  1.00  0.00      A    C
ATOM   6234  H1  BMIMA 179      37.490  45.368  25.279  1.00  0.00      A    H
ATOM   6235  C2  BMIMA 179      36.836  45.546  22.130  1.00  0.00      A    C
ATOM   6236  H2  BMIMA 179      37.061  45.971  21.177  1.00  0.00      A    H
ATOM   6237  C21 BMIMA 179      36.305  44.438  22.505  1.00  0.00      A    C
ATOM   6238  H21 BMIMA 179      35.901  43.703  21.844  1.00  0.00      A    H
ATOM   6239  C3  BMIMA 179      37.970  47.400  23.254  1.00  0.00      A    C
ATOM   6240  H3  BMIMA 179      37.504  47.906  24.087  1.00  0.00      A    H
ATOM   6241  H31 BMIMA 179      39.022  47.218  23.416  1.00  0.00      A    H
ATOM   6242  H32 BMIMA 179      37.892  47.975  22.343  1.00  0.00      A    H
ATOM   6243  C4  BMIMA 179      35.927  43.268  24.796  1.00  0.00      A    C
ATOM   6244  H4  BMIMA 179      34.913  43.029  24.511  1.00  0.00      A    H
ATOM   6245  H41 BMIMA 179      35.979  43.724  25.774  1.00  0.00      A    H
ATOM   6246  C5  BMIMA 179      36.659  41.930  24.734  1.00  0.00      A    C
ATOM   6247  H5  BMIMA 179      36.846  41.750  23.679  1.00  0.00      A    H
ATOM   6248  H51 BMIMA 179      37.547  41.961  25.362  1.00  0.00      A    H
ATOM   6249  C51 BMIMA 179      35.809  40.743  25.066  1.00  0.00      A    C
ATOM   6250  H52 BMIMA 179      35.627  40.793  26.137  1.00  0.00      A    H
ATOM   6251  H53 BMIMA 179      34.837  40.799  24.583  1.00  0.00      A    H
ATOM   6252  C6  BMIMA 179      36.422  39.344  24.759  1.00  0.00      A    C
ATOM   6253  H6  BMIMA 179      36.803  39.280  23.746  1.00  0.00      A    H
ATOM   6254  H61 BMIMA 179      37.213  39.228  25.492  1.00  0.00      A    H
ATOM   6255  H62 BMIMA 179      35.705  38.554  24.949  1.00  0.00      A    H
ATOM   6266  N1  BMIMA 180      36.426   8.570  26.415  1.00  0.00      A    N
ATOM   6267  N11 BMIMA 180      37.569   6.935  25.479  1.00  0.00      A    N
ATOM   6268  C1  BMIMA 180      37.488   8.238  25.659  1.00  0.00      A    C
ATOM   6269  H1  BMIMA 180      38.225   8.967  25.399  1.00  0.00      A    H
ATOM   6270  C2  BMIMA 180      35.727   7.464  26.573  1.00  0.00      A    C
ATOM   6271  H2  BMIMA 180      34.895   7.503  27.241  1.00  0.00      A    H
ATOM   6272  C21 BMIMA 180      36.400   6.421  26.059  1.00  0.00      A    C
ATOM   6273  H21 BMIMA 180      36.214   5.374  26.162  1.00  0.00      A    H
ATOM   6274  C3  BMIMA 180      36.139   9.905  26.882  1.00  0.00      A    C
ATOM   6275  H3  BMIMA 180      36.148  10.555  26.020  1.00  0.00      A    H
ATOM   6276  H31 BMIMA 180      35.091   9.889  27.141  1.00  0.00      A    H
ATOM   6277  H32 BMIMA 180      36.628  10.176  27.807  1.00  0.00      A    H
ATOM   6278  C4  BMIMA 180      38.493   6.223  24.551  1.00  0.00      A    C
ATOM   6279  H4  BMIMA 180      38.691   5.313  25.098  1.00  0.00      A    H
ATOM   6280  H41 BMIMA 180      39.481   6.659  24.568  1.00  0.00      A    H
ATOM   6281  C5  BMIMA 180      37.837   5.926  23.286  1.00  0.00      A    C
ATOM   6282  H5  BMIMA 180      36.946   6.539  23.176  1.00  0.00      A    H
ATOM   6283  H51 BMIMA 180      38.582   6.159  22.530  1.00  0.00      A    H
ATOM   6284  C51 BMIMA 180      37.391   4.481  23.059  1.00  0.00      A    C
ATOM   6285  H52 BMIMA 180      38.344   4.044  23.349  1.00  0.00      A    H
ATOM   6286  H53 BMIMA 180      36.551   4.361  23.738  1.00  0.00      A    H
ATOM   6287  C6  BMIMA 180      36.981   4.192  21.564  1.00  0.00      A    C
ATOM   6288  H6  BMIMA 180      36.832   3.129  21.416  1.00  0.00      A    H
ATOM   6289  H61 BMIMA 180      36.031   4.662  21.335  1.00  0.00      A    H
ATOM   6290  H62 BMIMA 180      37.682   4.631  20.864  1.00  0.00      A    H
ATOM   6301  N1  BMIMA 181      13.295  40.999  40.106  1.00  0.00      A    N
ATOM   6302  N11 BMIMA 181      13.024  39.664  41.692  1.00  0.00      A    N
ATOM   6303  C1  BMIMA 181      12.488  40.116  40.590  1.00  0.00      A    C
ATOM   6304  H1  BMIMA 181      11.555  39.780  40.191  1.00  0.00      A    H
ATOM   6305  C2  BMIMA 181      14.310  41.246  40.969  1.00  0.00      A    C
ATOM   6306  H2  BMIMA 181      14.938  42.100  40.836  1.00  0.00      A    H
ATOM   6307  C21 BMIMA 181      14.285  40.253  41.834  1.00  0.00      A    C
ATOM   6308  H21 BMIMA 181      15.005  40.177  42.619  1.00  0.00      A    H
ATOM   6309  C3  BMIMA 181      13.146  41.529  38.709  1.00  0.00      A    C
ATOM   6310  H3  BMIMA 181      12.216  42.078  38.681  1.00  0.00      A    H
ATOM   6311  H31 BMIMA 181      13.902  42.268  38.491  1.00  0.00      A    H
ATOM   6312  H32 BMIMA 181      13.143  40.680  38.041  1.00  0.00      A    H
ATOM   6313  C4  BMIMA 181      12.521  38.634  42.671  1.00  0.00      A    C
ATOM   6314  H4  BMIMA 181      11.773  39.216  43.189  1.00  0.00      A    H
ATOM   6315  H41 BMIMA 181      13.348  38.316  43.289  1.00  0.00      A    H
ATOM   6316  C5  BMIMA 181      11.882  37.341  42.028  1.00  0.00      A    C
ATOM   6317  H5  BMIMA 181      11.267  37.708  41.210  1.00  0.00      A    H
ATOM   6318  H51 BMIMA 181      12.652  36.606  41.810  1.00  0.00      A    H
ATOM   6319  C51 BMIMA 181      10.861  36.803  43.000  1.00  0.00      A    C
ATOM   6320  H52 BMIMA 181      11.356  36.282  43.816  1.00  0.00      A    H
ATOM   6321  H53 BMIMA 181      10.246  37.670  43.230  1.00  0.00      A    H
ATOM   6322  C6  BMIMA 181      10.081  35.614  42.388  1.00  0.00      A    C
ATOM   6323  H6  BMIMA 181       9.359  35.406  43.169  1.00  0.00      A    H
ATOM   6324  H61 BMIMA 181       9.529  35.973  41.527  1.00  0.00      A    H
ATOM   6325  H62 BMIMA 181      10.769  34.818  42.127  1.00  0.00      A    H
ATOM   6336  N1  BMIMA 182      46.187  25.348  26.100  1.00  0.00      A    N
ATOM   6337  N11 BMIMA 182      45.936  23.431  25.189  1.00  0.00      A    N
ATOM   6338  C1  BMIMA 182      46.318  24.672  24.984  1.00  0.00      A    C
ATOM   6339  H1  BMIMA 182      46.430  25.018  23.979  1.00  0.00      A    H
ATOM   6340  C2  BMIMA 182      46.014  24.484  27.194  1.00  0.00      A    C
ATOM   6341  H2  BMIMA 182      45.740  24.732  28.196  1.00  0.00      A    H
ATOM   6342  C21 BMIMA 182      45.705  23.341  26.540  1.00  0.00      A    C
ATOM   6343  H21 BMIMA 182      45.355  22.447  27.006  1.00  0.00      A    H
ATOM   6344  C3  BMIMA 182      46.212  26.786  26.365  1.00  0.00      A    C
ATOM   6345  H3  BMIMA 182      47.003  26.991  27.072  1.00  0.00      A    H
ATOM   6346  H31 BMIMA 182      46.408  27.316  25.444  1.00  0.00      A    H
ATOM   6347  H32 BMIMA 182      45.303  27.059  26.881  1.00  0.00      A    H
ATOM   6348  C4  BMIMA 182      45.878  22.354  24.179  1.00  0.00      A    C
ATOM   6349  H4  BMIMA 182      45.778  22.847  23.224  1.00  0.00      A    H
ATOM   6350  H41 BMIMA 182      45.061  21.687  24.415  1.00  0.00      A    H
ATOM   6351  C5  BMIMA 182      47.090  21.368  24.049  1.00  0.00      A    C
ATOM   6352  H5  BMIMA 182      47.101  20.763  24.952  1.00  0.00      A    H
ATOM   6353  H51 BMIMA 182      46.838  20.634  23.289  1.00  0.00      A    H
ATOM   6354  C51 BMIMA 182      48.509  22.029  24.098  1.00  0.00      A    C
ATOM   6355  H52 BMIMA 182      48.656  22.795  23.341  1.00  0.00      A    H
ATOM   6356  H53 BMIMA 182      48.703  22.457  25.077  1.00  0.00      A    H
ATOM   6357  C6  BMIMA 182      49.584  21.030  23.818  1.00  0.00      A    C
ATOM   6358  H6  BMIMA 182      49.552  20.265  24.585  1.00  0.00      A    H
ATOM   6359  H61 BMIMA 182      49.272  20.571  22.888  1.00  0.00      A    H
ATOM   6360  H62 BMIMA 182      50.533  21.531  23.660  1.00  0.00      A    H
ATOM   6371  N1  BMIMA 183      22.047  32.685  38.186  1.00  0.00      A    N
ATOM   6372  N11 BMIMA 183      21.635  30.886  39.303  1.00  0.00      A    N
ATOM   6373  C1  BMIMA 183      21.943  32.143  39.388  1.00  0.00      A    C
ATOM   6374  H1  BMIMA 183      22.121  32.651  40.311  1.00  0.00      A    H
ATOM   6375  C2  BMIMA 183      21.724  31.646  37.273  1.00  0.00      A    C
ATOM   6376  H2  BMIMA 183      21.713  31.900  36.235  1.00  0.00      A    H
ATOM   6377  C21 BMIMA 183      21.477  30.581  37.968  1.00  0.00      A    C
ATOM   6378  H21 BMIMA 183      21.226  29.603  37.621  1.00  0.00      A    H
ATOM   6379  C3  BMIMA 183      22.461  34.044  37.773  1.00  0.00      A    C
ATOM   6380  H3  BMIMA 183      22.785  34.509  38.692  1.00  0.00      A    H
ATOM   6381  H31 BMIMA 183      23.182  33.872  36.987  1.00  0.00      A    H
ATOM   6382  H32 BMIMA 183      21.630  34.551  37.307  1.00  0.00      A    H
ATOM   6383  C4  BMIMA 183      21.650  29.838  40.344  1.00  0.00      A    C
ATOM   6384  H4  BMIMA 183      22.646  29.806  40.759  1.00  0.00      A    H
ATOM   6385  H41 BMIMA 183      21.492  28.949  39.751  1.00  0.00      A    H
ATOM   6386  C5  BMIMA 183      20.547  30.061  41.371  1.00  0.00      A    C
ATOM   6387  H5  BMIMA 183      20.564  29.195  42.028  1.00  0.00      A    H
ATOM   6388  H51 BMIMA 183      20.696  30.986  41.922  1.00  0.00      A    H
ATOM   6389  C51 BMIMA 183      19.152  29.906  40.789  1.00  0.00      A    C
ATOM   6390  H52 BMIMA 183      18.888  30.660  40.051  1.00  0.00      A    H
ATOM   6391  H53 BMIMA 183      19.065  28.913  40.355  1.00  0.00      A    H
ATOM   6392  C6  BMIMA 183      18.136  30.089  41.835  1.00  0.00      A    C
ATOM   6393  H6  BMIMA 183      18.346  29.448  42.684  1.00  0.00      A    H
ATOM   6394  H61 BMIMA 183      18.214  31.131  42.126  1.00  0.00      A    H
ATOM   6395  H62 BMIMA 183      17.103  30.120  41.506  1.00  0.00      A    H
ATOM   6406  N1  BMIMA 184      16.004   7.959  45.632  1.00  0.00      A    N
ATOM   6407  N11 BMIMA 184      14.831   6.526  44.592  1.00  0.00      A    N
ATOM   6408  C1  BMIMA 184      14.991   7.777  44.868  1.00  0.00      A    C
ATOM   6409  H1  BMIMA 184      14.274   8.543  44.663  1.00  0.00      A    H
ATOM   6410  C2  BMIMA 184      16.559   6.719  45.906  1.00  0.00      A    C
ATOM   6411  H2  BMIMA 184      17.433   6.637  46.514  1.00  0.00      A    H
ATOM   6412  C21 BMIMA 184      15.854   5.803  45.223  1.00  0.00      A    C
ATOM   6413  H21 BMIMA 184      15.861   4.740  45.122  1.00  0.00      A    H
ATOM   6414  C3  BMIMA 184      16.465   9.219  46.210  1.00  0.00      A    C
ATOM   6415  H3  BMIMA 184      15.705   9.937  45.938  1.00  0.00      A    H
ATOM   6416  H31 BMIMA 184      16.610   9.210  47.280  1.00  0.00      A    H
ATOM   6417  H32 BMIMA 184      17.370   9.535  45.712  1.00  0.00      A    H
ATOM   6418  C4  BMIMA 184      13.669   5.899  44.012  1.00  0.00      A    C
ATOM   6419  H4  BMIMA 184      12.937   6.692  44.013  1.00  0.00      A    H
ATOM   6420  H41 BMIMA 184      13.420   5.005  44.564  1.00  0.00      A    H
ATOM   6421  C5  BMIMA 184      14.041   5.257  42.711  1.00  0.00      A    C
ATOM   6422  H5  BMIMA 184      13.721   5.829  41.844  1.00  0.00      A    H
ATOM   6423  H51 BMIMA 184      15.123   5.288  42.807  1.00  0.00      A    H
ATOM   6424  C51 BMIMA 184      13.802   3.815  42.541  1.00  0.00      A    C
ATOM   6425  H52 BMIMA 184      14.369   3.314  43.321  1.00  0.00      A    H
ATOM   6426  H53 BMIMA 184      12.769   3.519  42.706  1.00  0.00      A    H
ATOM   6427  C6  BMIMA 184      14.333   3.300  41.275  1.00  0.00      A    C
ATOM   6428  H6  BMIMA 184      14.110   2.240  41.231  1.00  0.00      A    H
ATOM   6429  H61 BMIMA 184      13.867   3.811  40.440  1.00  0.00      A    H
ATOM   6430  H62 BMIMA 184      15.380   3.573  41.220  1.00  0.00      A    H
ATOM   6441  N1  BMIMA 185      27.386  18.929  41.276  1.00  0.00      A    N
ATOM   6442  N11 BMIMA 185      29.292  18.374  40.468  1.00  0.00      A    N
ATOM   6443  C1  BMIMA 185      28.256  19.121  40.282  1.00  0.00      A    C
ATOM   6444  H1  BMIMA 185      28.124  19.703  39.395  1.00  0.00      A    H
ATOM   6445  C2  BMIMA 185      27.961  18.088  42.176  1.00  0.00      A    C
ATOM   6446  H2  BMIMA 185      27.413  17.817  43.052  1.00  0.00      A    H
ATOM   6447  C21 BMIMA 185      29.125  17.733  41.665  1.00  0.00      A    C
ATOM   6448  H21 BMIMA 185      29.876  17.041  41.978  1.00  0.00      A    H
ATOM   6449  C3  BMIMA 185      26.206  19.785  41.383  1.00  0.00      A    C
ATOM   6450  H3  BMIMA 185      25.897  19.847  42.416  1.00  0.00      A    H
ATOM   6451  H31 BMIMA 185      26.683  20.693  41.046  1.00  0.00      A    H
ATOM   6452  H32 BMIMA 185      25.499  19.503  40.617  1.00  0.00      A    H
ATOM   6453  C4  BMIMA 185      30.377  18.119  39.436  1.00  0.00      A    C
ATOM   6454  H4  BMIMA 185      30.213  18.857  38.665  1.00  0.00      A    H
ATOM   6455  H41 BMIMA 185      30.341  17.100  39.080  1.00  0.00      A    H
ATOM   6456  C5  BMIMA 185      31.745  18.363  39.942  1.00  0.00      A    C
ATOM   6457  H5  BMIMA 185      31.932  17.688  40.773  1.00  0.00      A    H
ATOM   6458  H51 BMIMA 185      32.514  18.166  39.200  1.00  0.00      A    H
ATOM   6459  C51 BMIMA 185      31.983  19.783  40.506  1.00  0.00      A    C
ATOM   6460  H52 BMIMA 185      31.712  20.537  39.771  1.00  0.00      A    H
ATOM   6461  H53 BMIMA 185      31.261  19.984  41.294  1.00  0.00      A    H
ATOM   6462  C6  BMIMA 185      33.431  20.000  40.836  1.00  0.00      A    C
ATOM   6463  H6  BMIMA 185      33.766  19.254  41.548  1.00  0.00      A    H
ATOM   6464  H61 BMIMA 185      34.056  19.911  39.955  1.00  0.00      A    H
ATOM   6465  H62 BMIMA 185      33.557  21.010  41.209  1.00  0.00      A    H
ATOM   6476  N1  BMIMA 186      35.808   6.139  46.684  1.00  0.00      A    N
ATOM   6477  N11 BMIMA 186      37.871   5.996  46.036  1.00  0.00      A    N
ATOM   6478  C1  BMIMA 186      36.926   6.811  46.467  1.00  0.00      A    C
ATOM   6479  H1  BMIMA 186      37.080   7.867  46.517  1.00  0.00      A    H
ATOM   6480  C2  BMIMA 186      36.067   4.792  46.613  1.00  0.00      A    C
ATOM   6481  H2  BMIMA 186      35.390   4.021  46.909  1.00  0.00      A    H
ATOM   6482  C21 BMIMA 186      37.328   4.771  46.092  1.00  0.00      A    C
ATOM   6483  H21 BMIMA 186      37.910   3.904  45.869  1.00  0.00      A    H
ATOM   6484  C3  BMIMA 186      34.544   6.612  47.212  1.00  0.00      A    C
ATOM   6485  H3  BMIMA 186      34.245   6.033  48.074  1.00  0.00      A    H
ATOM   6486  H31 BMIMA 186      34.680   7.667  47.398  1.00  0.00      A    H
ATOM   6487  H32 BMIMA 186      33.761   6.566  46.470  1.00  0.00      A    H
ATOM   6488  C4  BMIMA 186      39.261   6.448  45.564  1.00  0.00      A    C
ATOM   6489  H4  BMIMA 186      39.332   7.493  45.829  1.00  0.00      A    H
ATOM   6490  H41 BMIMA 186      39.519   6.333  44.522  1.00  0.00      A    H
ATOM   6491  C5  BMIMA 186      40.488   5.873  46.226  1.00  0.00      A    C
ATOM   6492  H5  BMIMA 186      40.636   4.916  45.731  1.00  0.00      A    H
ATOM   6493  H51 BMIMA 186      41.444   6.353  46.034  1.00  0.00      A    H
ATOM   6494  C51 BMIMA 186      40.409   5.920  47.791  1.00  0.00      A    C
ATOM   6495  H52 BMIMA 186      40.366   6.969  48.071  1.00  0.00      A    H
ATOM   6496  H53 BMIMA 186      39.500   5.451  48.160  1.00  0.00      A    H
ATOM   6497  C6  BMIMA 186      41.654   5.265  48.457  1.00  0.00      A    C
ATOM   6498  H6  BMIMA 186      41.617   4.281  48.005  1.00  0.00      A    H
ATOM   6499  H61 BMIMA 186      42.605   5.662  48.120  1.00  0.00      A    H
ATOM   6500  H62 BMIMA 186      41.594   5.115  49.529  1.00  0.00      A    H
ATOM   6511  N1  BMIMA 187      12.077  29.373   3.142  1.00  0.00      A    N
ATOM   6512  N11 BMIMA 187      12.590  31.354   2.298  1.00  0.00      A    N
ATOM   6513  C1  BMIMA 187      11.998  30.695   3.263  1.00  0.00      A    C
ATOM   6514  H1  BMIMA 187      11.476  31.164   4.070  1.00  0.00      A    H
ATOM   6515  C2  BMIMA 187      12.809  29.235   1.990  1.00  0.00      A    C
ATOM   6516  H2  BMIMA 187      12.880  28.233   1.625  1.00  0.00      A    H
ATOM   6517  C21 BMIMA 187      13.167  30.390   1.485  1.00  0.00      A    C
ATOM   6518  H21 BMIMA 187      13.612  30.588   0.535  1.00  0.00      A    H
ATOM   6519  C3  BMIMA 187      11.405  28.324   3.908  1.00  0.00      A    C
ATOM   6520  H3  BMIMA 187      10.354  28.409   3.676  1.00  0.00      A    H
ATOM   6521  H31 BMIMA 187      11.883  27.358   3.844  1.00  0.00      A    H
ATOM   6522  H32 BMIMA 187      11.547  28.659   4.925  1.00  0.00      A    H
ATOM   6523  C4  BMIMA 187      12.564  32.753   1.995  1.00  0.00      A    C
ATOM   6524  H4  BMIMA 187      11.668  33.127   2.467  1.00  0.00      A    H
ATOM   6525  H41 BMIMA 187      12.316  32.878   0.952  1.00  0.00      A    H
ATOM   6526  C5  BMIMA 187      13.739  33.474   2.534  1.00  0.00      A    C
ATOM   6527  H5  BMIMA 187      13.780  33.372   3.615  1.00  0.00      A    H
ATOM   6528  H51 BMIMA 187      14.621  33.052   2.060  1.00  0.00      A    H
ATOM   6529  C51 BMIMA 187      13.677  34.993   2.279  1.00  0.00      A    C
ATOM   6530  H52 BMIMA 187      13.730  35.035   1.195  1.00  0.00      A    H
ATOM   6531  H53 BMIMA 187      12.725  35.446   2.545  1.00  0.00      A    H
ATOM   6532  C6  BMIMA 187      14.872  35.780   2.822  1.00  0.00      A    C
ATOM   6533  H6  BMIMA 187      14.869  35.718   3.904  1.00  0.00      A    H
ATOM   6534  H61 BMIMA 187      15.831  35.336   2.580  1.00  0.00      A    H
ATOM   6535  H62 BMIMA 187      14.799  36.841   2.611  1.00  0.00      A    H
ATOM   6546  N1  BMIMA 188       4.978  15.522   6.218  1.00  0.00      A    N
ATOM   6547  N11 BMIMA 188       4.636  17.165   7.511  1.00  0.00      A    N
ATOM   6548  C1  BMIMA 188       4.677  15.846   7.452  1.00  0.00      A    C
ATOM   6549  H1  BMIMA 188       4.417  15.203   8.266  1.00  0.00      A    H
ATOM   6550  C2  BMIMA 188       5.112  16.624   5.434  1.00  0.00      A    C
ATOM   6551  H2  BMIMA 188       5.411  16.547   4.411  1.00  0.00      A    H
ATOM   6552  C21 BMIMA 188       4.906  17.670   6.210  1.00  0.00      A    C
ATOM   6553  H21 BMIMA 188       4.917  18.727   6.057  1.00  0.00      A    H
ATOM   6554  C3  BMIMA 188       5.108  14.105   5.761  1.00  0.00      A    C
ATOM   6555  H3  BMIMA 188       4.266  13.721   5.203  1.00  0.00      A    H
ATOM   6556  H31 BMIMA 188       6.038  14.042   5.216  1.00  0.00      A    H
ATOM   6557  H32 BMIMA 188       5.168  13.447   6.615  1.00  0.00      A    H
ATOM   6558  C4  BMIMA 188       4.020  17.853   8.682  1.00  0.00      A    C
ATOM   6559  H4  BMIMA 188       4.448  18.843   8.754  1.00  0.00      A    H
ATOM   6560  H41 BMIMA 188       4.372  17.377   9.585  1.00  0.00      A    H
ATOM   6561  C5  BMIMA 188       2.540  17.928   8.533  1.00  0.00      A    C
ATOM   6562  H5  BMIMA 188       2.338  18.775   7.883  1.00  0.00      A    H
ATOM   6563  H51 BMIMA 188       2.175  17.034   8.035  1.00  0.00      A    H
ATOM   6564  C51 BMIMA 188       1.578  18.164   9.840  1.00  0.00      A    C
ATOM   6565  H52 BMIMA 188       1.514  17.192  10.322  1.00  0.00      A    H
ATOM   6566  H53 BMIMA 188       2.129  18.793  10.535  1.00  0.00      A    H
ATOM   6567  C6  BMIMA 188       0.226  18.858   9.459  1.00  0.00      A    C
ATOM   6568  H6  BMIMA 188       0.556  19.721   8.893  1.00  0.00      A    H
ATOM   6569  H61 BMIMA 188      -0.405  18.183   8.893  1.00  0.00      A    H
ATOM   6570  H62 BMIMA 188      -0.462  19.089  10.264  1.00  0.00      A    H
ATOM   6581  N1  BMIMA 189      15.205  11.979  11.391  1.00  0.00      A    N
ATOM   6582  N11 BMIMA 189      16.763  13.153  10.457  1.00  0.00      A    N
ATOM   6583  C1  BMIMA 189      16.427  12.499  11.523  1.00  0.00      A    C
ATOM   6584  H1  BMIMA 189      17.070  12.368  12.368  1.00  0.00      A    H
ATOM   6585  C2  BMIMA 189      14.656  12.407  10.192  1.00  0.00      A    C
ATOM   6586  H2  BMIMA 189      13.697  12.146   9.799  1.00  0.00      A    H
ATOM   6587  C21 BMIMA 189      15.643  13.237   9.684  1.00  0.00      A    C
ATOM   6588  H21 BMIMA 189      15.673  13.791   8.771  1.00  0.00      A    H
ATOM   6589  C3  BMIMA 189      14.545  11.283  12.447  1.00  0.00      A    C
ATOM   6590  H3  BMIMA 189      14.022  12.002  13.060  1.00  0.00      A    H
ATOM   6591  H31 BMIMA 189      13.874  10.547  12.030  1.00  0.00      A    H
ATOM   6592  H32 BMIMA 189      15.314  10.850  13.069  1.00  0.00      A    H
ATOM   6593  C4  BMIMA 189      18.138  13.618  10.158  1.00  0.00      A    C
ATOM   6594  H4  BMIMA 189      18.392  14.358  10.903  1.00  0.00      A    H
ATOM   6595  H41 BMIMA 189      17.964  14.142   9.230  1.00  0.00      A    H
ATOM   6596  C5  BMIMA 189      19.100  12.389   9.931  1.00  0.00      A    C
ATOM   6597  H5  BMIMA 189      19.170  11.902  10.900  1.00  0.00      A    H
ATOM   6598  H51 BMIMA 189      18.576  11.712   9.261  1.00  0.00      A    H
ATOM   6599  C51 BMIMA 189      20.446  12.743   9.378  1.00  0.00      A    C
ATOM   6600  H52 BMIMA 189      20.389  12.587   8.303  1.00  0.00      A    H
ATOM   6601  H53 BMIMA 189      20.592  13.784   9.655  1.00  0.00      A    H
ATOM   6602  C6  BMIMA 189      21.507  11.844  10.043  1.00  0.00      A    C
ATOM   6603  H6  BMIMA 189      21.528  12.027  11.111  1.00  0.00      A    H
ATOM   6604  H61 BMIMA 189      21.293  10.831   9.722  1.00  0.00      A    H
ATOM   6605  H62 BMIMA 189      22.536  12.029   9.758  1.00  0.00      A    H
ATOM   6616  N1  BMIMA 190       3.740  48.528  42.780  1.00  0.00      A    N
ATOM   6617  N11 BMIMA 190       1.741  48.768  42.151  1.00  0.00      A    N
ATOM   6618  C1  BMIMA 190       2.654  49.208  42.920  1.00  0.00      A    C
ATOM   6619  H1  BMIMA 190       2.472  49.968  43.649  1.00  0.00      A    H
ATOM   6620  C2  BMIMA 190       3.570  47.572  41.779  1.00  0.00      A    C
ATOM   6621  H2  BMIMA 190       4.285  46.863  41.423  1.00  0.00      A    H
ATOM   6622  C21 BMIMA 190       2.269  47.735  41.403  1.00  0.00      A    C
ATOM   6623  H21 BMIMA 190       1.701  47.188  40.682  1.00  0.00      A    H
ATOM   6624  C3  BMIMA 190       4.965  48.850  43.572  1.00  0.00      A    C
ATOM   6625  H3  BMIMA 190       5.665  49.336  42.908  1.00  0.00      A    H
ATOM   6626  H31 BMIMA 190       4.738  49.448  44.443  1.00  0.00      A    H
ATOM   6627  H32 BMIMA 190       5.439  47.929  43.878  1.00  0.00      A    H
ATOM   6628  C4  BMIMA 190       0.345  49.251  42.075  1.00  0.00      A    C
ATOM   6629  H4  BMIMA 190       0.093  49.068  41.041  1.00  0.00      A    H
ATOM   6630  H41 BMIMA 190       0.534  50.304  42.219  1.00  0.00      A    H
ATOM   6631  C5  BMIMA 190      -0.492  48.560  43.138  1.00  0.00      A    C
ATOM   6632  H5  BMIMA 190       0.058  48.637  44.073  1.00  0.00      A    H
ATOM   6633  H51 BMIMA 190      -1.406  49.144  43.198  1.00  0.00      A    H
ATOM   6634  C51 BMIMA 190      -0.925  47.114  42.866  1.00  0.00      A    C
ATOM   6635  H52 BMIMA 190      -1.440  47.126  41.909  1.00  0.00      A    H
ATOM   6636  H53 BMIMA 190      -0.023  46.507  42.901  1.00  0.00      A    H
ATOM   6637  C6  BMIMA 190      -1.866  46.488  43.899  1.00  0.00      A    C
ATOM   6638  H6  BMIMA 190      -1.465  46.419  44.904  1.00  0.00      A    H
ATOM   6639  H61 BMIMA 190      -2.801  47.022  44.021  1.00  0.00      A    H
ATOM   6640  H62 BMIMA 190      -1.974  45.454  43.593  1.00  0.00      A    H
ATOM   6651  N1  BMIMA 191      23.869   6.407  16.063  1.00  0.00      A    N
ATOM   6652  N11 BMIMA 191      24.708   5.187  14.534  1.00  0.00      A    N
ATOM   6653  C1  BMIMA 191      24.505   6.419  14.914  1.00  0.00      A    C
ATOM   6654  H1  BMIMA 191      24.787   7.336  14.443  1.00  0.00      A    H
ATOM   6655  C2  BMIMA 191      23.829   5.081  16.534  1.00  0.00      A    C
ATOM   6656  H2  BMIMA 191      23.507   4.812  17.516  1.00  0.00      A    H
ATOM   6657  C21 BMIMA 191      24.312   4.381  15.558  1.00  0.00      A    C
ATOM   6658  H21 BMIMA 191      24.523   3.334  15.566  1.00  0.00      A    H
ATOM   6659  C3  BMIMA 191      23.370   7.574  16.856  1.00  0.00      A    C
ATOM   6660  H3  BMIMA 191      22.310   7.392  16.948  1.00  0.00      A    H
ATOM   6661  H31 BMIMA 191      23.855   7.422  17.809  1.00  0.00      A    H
ATOM   6662  H32 BMIMA 191      23.620   8.544  16.452  1.00  0.00      A    H
ATOM   6663  C4  BMIMA 191      25.362   4.723  13.337  1.00  0.00      A    C
ATOM   6664  H4  BMIMA 191      25.846   3.766  13.467  1.00  0.00      A    H
ATOM   6665  H41 BMIMA 191      26.145   5.433  13.120  1.00  0.00      A    H
ATOM   6666  C5  BMIMA 191      24.651   4.687  11.987  1.00  0.00      A    C
ATOM   6667  H5  BMIMA 191      24.563   5.735  11.712  1.00  0.00      A    H
ATOM   6668  H51 BMIMA 191      25.316   4.201  11.279  1.00  0.00      A    H
ATOM   6669  C51 BMIMA 191      23.238   4.026  12.016  1.00  0.00      A    C
ATOM   6670  H52 BMIMA 191      23.398   2.969  12.213  1.00  0.00      A    H
ATOM   6671  H53 BMIMA 191      22.563   4.330  12.812  1.00  0.00      A    H
ATOM   6672  C6  BMIMA 191      22.587   4.108  10.589  1.00  0.00      A    C
ATOM   6673  H6  BMIMA 191      21.602   3.665  10.678  1.00  0.00      A    H
ATOM   6674  H61 BMIMA 191      22.424   5.104  10.194  1.00  0.00      A    H
ATOM   6675  H62 BMIMA 191      23.145   3.549   9.846  1.00  0.00      A    H
ATOM   6686  N1  BMIMA 192      41.310  17.493   9.332  1.00  0.00      A    N
ATOM   6687  N11 BMIMA 192      40.701  19.077   8.038  1.00  0.00      A    N
ATOM   6688  C1  BMIMA 192      40.675  17.771   8.207  1.00  0.00      A    C
ATOM   6689  H1  BMIMA 192      40.056  17.146   7.600  1.00  0.00      A    H
ATOM   6690  C2  BMIMA 192      42.052  18.637   9.642  1.00  0.00      A    C
ATOM   6691  H2  BMIMA 192      42.791  18.534  10.406  1.00  0.00      A    H
ATOM   6692  C21 BMIMA 192      41.593  19.660   8.857  1.00  0.00      A    C
ATOM   6693  H21 BMIMA 192      41.997  20.648   8.825  1.00  0.00      A    H
ATOM   6694  C3  BMIMA 192      41.460  16.226  10.027  1.00  0.00      A    C
ATOM   6695  H3  BMIMA 192      40.457  15.830  10.084  1.00  0.00      A    H
ATOM   6696  H31 BMIMA 192      42.124  15.594   9.455  1.00  0.00      A    H
ATOM   6697  H32 BMIMA 192      41.826  16.477  11.012  1.00  0.00      A    H
ATOM   6698  C4  BMIMA 192      39.816  19.761   7.147  1.00  0.00      A    C
ATOM   6699  H4  BMIMA 192      39.232  20.375   7.818  1.00  0.00      A    H
ATOM   6700  H41 BMIMA 192      39.350  18.934   6.633  1.00  0.00      A    H
ATOM   6701  C5  BMIMA 192      40.500  20.556   6.104  1.00  0.00      A    C
ATOM   6702  H5  BMIMA 192      39.806  20.775   5.296  1.00  0.00      A    H
ATOM   6703  H51 BMIMA 192      40.844  21.500   6.518  1.00  0.00      A    H
ATOM   6704  C51 BMIMA 192      41.724  19.897   5.358  1.00  0.00      A    C
ATOM   6705  H52 BMIMA 192      42.503  19.688   6.086  1.00  0.00      A    H
ATOM   6706  H53 BMIMA 192      41.419  18.907   5.027  1.00  0.00      A    H
ATOM   6707  C6  BMIMA 192      42.396  20.697   4.225  1.00  0.00      A    C
ATOM   6708  H6  BMIMA 192      42.476  21.764   4.401  1.00  0.00      A    H
ATOM   6709  H61 BMIMA 192      43.327  20.223   3.937  1.00  0.00      A    H
ATOM   6710  H62 BMIMA 192      41.810  20.596   3.319  1.00  0.00      A    H
ATOM   6721  N1  BMIMA 193      23.434  21.604  16.292  1.00  0.00      A    N
ATOM   6722  N11 BMIMA 193      22.023  20.441  15.163  1.00  0.00      A    N
ATOM   6723  C1  BMIMA 193      22.738  20.446  16.245  1.00  0.00      A    C
ATOM   6724  H1  BMIMA 193      22.854  19.619  16.913  1.00  0.00      A    H
ATOM   6725  C2  BMIMA 193      23.264  22.317  15.143  1.00  0.00      A    C
ATOM   6726  H2  BMIMA 193      23.668  23.299  15.034  1.00  0.00      A    H
ATOM   6727  C21 BMIMA 193      22.261  21.653  14.493  1.00  0.00      A    C
ATOM   6728  H21 BMIMA 193      21.706  21.970  13.637  1.00  0.00      A    H
ATOM   6729  C3  BMIMA 193      24.279  22.071  17.456  1.00  0.00      A    C
ATOM   6730  H3  BMIMA 193      25.142  22.613  17.097  1.00  0.00      A    H
ATOM   6731  H31 BMIMA 193      23.706  22.708  18.113  1.00  0.00      A    H
ATOM   6732  H32 BMIMA 193      24.628  21.182  17.962  1.00  0.00      A    H
ATOM   6733  C4  BMIMA 193      21.108  19.356  14.693  1.00  0.00      A    C
ATOM   6734  H4  BMIMA 193      20.194  19.665  14.207  1.00  0.00      A    H
ATOM   6735  H41 BMIMA 193      20.748  18.848  15.575  1.00  0.00      A    H
ATOM   6736  C5  BMIMA 193      21.840  18.314  13.779  1.00  0.00      A    C
ATOM   6737  H5  BMIMA 193      21.964  18.716  12.776  1.00  0.00      A    H
ATOM   6738  H51 BMIMA 193      22.846  18.159  14.160  1.00  0.00      A    H
ATOM   6739  C51 BMIMA 193      21.207  16.959  13.664  1.00  0.00      A    C
ATOM   6740  H52 BMIMA 193      20.120  16.956  13.626  1.00  0.00      A    H
ATOM   6741  H53 BMIMA 193      21.542  16.568  12.707  1.00  0.00      A    H
ATOM   6742  C6  BMIMA 193      21.640  15.993  14.731  1.00  0.00      A    C
ATOM   6743  H6  BMIMA 193      20.965  15.151  14.629  1.00  0.00      A    H
ATOM   6744  H61 BMIMA 193      22.660  15.751  14.456  1.00  0.00      A    H
ATOM   6745  H62 BMIMA 193      21.657  16.484  15.697  1.00  0.00      A    H
ATOM   6756  N1  BMIMA 194      21.289  31.051   2.092  1.00  0.00      A    N
ATOM   6757  N11 BMIMA 194      20.640  30.512   4.068  1.00  0.00      A    N
ATOM   6758  C1  BMIMA 194      21.354  31.350   3.371  1.00  0.00      A    C
ATOM   6759  H1  BMIMA 194      21.946  32.085   3.873  1.00  0.00      A    H
ATOM   6760  C2  BMIMA 194      20.388  29.953   1.992  1.00  0.00      A    C
ATOM   6761  H2  BMIMA 194      20.076  29.541   1.057  1.00  0.00      A    H
ATOM   6762  C21 BMIMA 194      20.007  29.643   3.190  1.00  0.00      A    C
ATOM   6763  H21 BMIMA 194      19.396  28.837   3.534  1.00  0.00      A    H
ATOM   6764  C3  BMIMA 194      21.770  31.898   0.995  1.00  0.00      A    C
ATOM   6765  H3  BMIMA 194      22.773  31.582   0.747  1.00  0.00      A    H
ATOM   6766  H31 BMIMA 194      21.128  31.693   0.151  1.00  0.00      A    H
ATOM   6767  H32 BMIMA 194      21.807  32.912   1.364  1.00  0.00      A    H
ATOM   6768  C4  BMIMA 194      20.451  30.428   5.497  1.00  0.00      A    C
ATOM   6769  H4  BMIMA 194      21.122  31.148   5.943  1.00  0.00      A    H
ATOM   6770  H41 BMIMA 194      20.753  29.425   5.757  1.00  0.00      A    H
ATOM   6771  C5  BMIMA 194      19.088  30.804   5.986  1.00  0.00      A    C
ATOM   6772  H5  BMIMA 194      18.452  29.991   5.644  1.00  0.00      A    H
ATOM   6773  H51 BMIMA 194      19.317  30.819   7.048  1.00  0.00      A    H
ATOM   6774  C51 BMIMA 194      18.639  32.112   5.459  1.00  0.00      A    C
ATOM   6775  H52 BMIMA 194      19.347  32.877   5.767  1.00  0.00      A    H
ATOM   6776  H53 BMIMA 194      18.535  32.042   4.379  1.00  0.00      A    H
ATOM   6777  C6  BMIMA 194      17.342  32.596   6.067  1.00  0.00      A    C
ATOM   6778  H6  BMIMA 194      16.677  31.740   6.030  1.00  0.00      A    H
ATOM   6779  H61 BMIMA 194      17.230  32.861   7.112  1.00  0.00      A    H
ATOM   6780  H62 BMIMA 194      16.918  33.412   5.492  1.00  0.00      A    H
ATOM   6791  N1  BMIMA 195      40.915  26.119  26.003  1.00  0.00      A    N
ATOM   6792  N11 BMIMA 195      40.146  27.411  27.505  1.00  0.00      A    N
ATOM   6793  C1  BMIMA 195      41.212  27.077  26.810  1.00  0.00      A    C
ATOM   6794  H1  BMIMA 195      42.229  27.398  26.889  1.00  0.00      A    H
ATOM   6795  C2  BMIMA 195      39.546  26.000  25.987  1.00  0.00      A    C
ATOM   6796  H2  BMIMA 195      38.993  25.308  25.389  1.00  0.00      A    H
ATOM   6797  C21 BMIMA 195      39.066  26.729  27.005  1.00  0.00      A    C
ATOM   6798  H21 BMIMA 195      38.086  26.797  27.423  1.00  0.00      A    H
ATOM   6799  C3  BMIMA 195      41.856  25.450  25.124  1.00  0.00      A    C
ATOM   6800  H3  BMIMA 195      42.275  26.261  24.547  1.00  0.00      A    H
ATOM   6801  H31 BMIMA 195      42.643  25.013  25.721  1.00  0.00      A    H
ATOM   6802  H32 BMIMA 195      41.425  24.767  24.407  1.00  0.00      A    H
ATOM   6803  C4  BMIMA 195      40.238  28.422  28.605  1.00  0.00      A    C
ATOM   6804  H4  BMIMA 195      39.825  29.258  28.059  1.00  0.00      A    H
ATOM   6805  H41 BMIMA 195      41.288  28.612  28.770  1.00  0.00      A    H
ATOM   6806  C5  BMIMA 195      39.372  27.881  29.702  1.00  0.00      A    C
ATOM   6807  H5  BMIMA 195      39.574  28.380  30.646  1.00  0.00      A    H
ATOM   6808  H51 BMIMA 195      38.333  28.130  29.502  1.00  0.00      A    H
ATOM   6809  C51 BMIMA 195      39.439  26.371  30.135  1.00  0.00      A    C
ATOM   6810  H52 BMIMA 195      38.992  25.712  29.396  1.00  0.00      A    H
ATOM   6811  H53 BMIMA 195      40.478  26.091  30.291  1.00  0.00      A    H
ATOM   6812  C6  BMIMA 195      38.604  26.110  31.371  1.00  0.00      A    C
ATOM   6813  H6  BMIMA 195      37.613  26.488  31.151  1.00  0.00      A    H
ATOM   6814  H61 BMIMA 195      38.624  25.061  31.642  1.00  0.00      A    H
ATOM   6815  H62 BMIMA 195      38.987  26.667  32.219  1.00  0.00      A    H
ATOM   6826  N1  BMIMA 196       8.416  22.225  16.669  1.00  0.00      A    N
ATOM   6827  N11 BMIMA 196       8.260  20.790  15.064  1.00  0.00      A    N
ATOM   6828  C1  BMIMA 196       8.483  20.965  16.338  1.00  0.00      A    C
ATOM   6829  H1  BMIMA 196       8.678  20.182  17.039  1.00  0.00      A    H
ATOM   6830  C2  BMIMA 196       8.197  22.951  15.504  1.00  0.00      A    C
ATOM   6831  H2  BMIMA 196       8.211  24.019  15.539  1.00  0.00      A    H
ATOM   6832  C21 BMIMA 196       8.010  22.070  14.547  1.00  0.00      A    C
ATOM   6833  H21 BMIMA 196       7.722  22.195  13.526  1.00  0.00      A    H
ATOM   6834  C3  BMIMA 196       8.687  22.787  18.002  1.00  0.00      A    C
ATOM   6835  H3  BMIMA 196       7.784  23.245  18.377  1.00  0.00      A    H
ATOM   6836  H31 BMIMA 196       8.845  21.960  18.679  1.00  0.00      A    H
ATOM   6837  H32 BMIMA 196       9.477  23.519  18.081  1.00  0.00      A    H
ATOM   6838  C4  BMIMA 196       8.286  19.489  14.324  1.00  0.00      A    C
ATOM   6839  H4  BMIMA 196       7.809  19.704  13.380  1.00  0.00      A    H
ATOM   6840  H41 BMIMA 196       7.802  18.749  14.944  1.00  0.00      A    H
ATOM   6841  C5  BMIMA 196       9.671  19.020  13.908  1.00  0.00      A    C
ATOM   6842  H5  BMIMA 196      10.085  19.974  13.592  1.00  0.00      A    H
ATOM   6843  H51 BMIMA 196      10.220  18.723  14.798  1.00  0.00      A    H
ATOM   6844  C51 BMIMA 196       9.787  17.954  12.823  1.00  0.00      A    C
ATOM   6845  H52 BMIMA 196       9.877  16.984  13.305  1.00  0.00      A    H
ATOM   6846  H53 BMIMA 196       8.849  17.871  12.280  1.00  0.00      A    H
ATOM   6847  C6  BMIMA 196      10.882  18.213  11.879  1.00  0.00      A    C
ATOM   6848  H6  BMIMA 196      11.886  18.026  12.242  1.00  0.00      A    H
ATOM   6849  H61 BMIMA 196      10.671  17.654  10.975  1.00  0.00      A    H
ATOM   6850  H62 BMIMA 196      10.840  19.269  11.642  1.00  0.00      A    H
ATOM   6861  N1  BMIMA 197      48.915  45.468   0.490  1.00  0.00      A    N
ATOM   6862  N11 BMIMA 197      46.912  46.117   0.012  1.00  0.00      A    N
ATOM   6863  C1  BMIMA 197      48.058  46.442   0.639  1.00  0.00      A    C
ATOM   6864  H1  BMIMA 197      48.131  47.308   1.261  1.00  0.00      A    H
ATOM   6865  C2  BMIMA 197      48.322  44.524  -0.336  1.00  0.00      A    C
ATOM   6866  H2  BMIMA 197      48.805  43.622  -0.640  1.00  0.00      A    H
ATOM   6867  C21 BMIMA 197      47.081  44.934  -0.612  1.00  0.00      A    C
ATOM   6868  H21 BMIMA 197      46.278  44.428  -1.102  1.00  0.00      A    H
ATOM   6869  C3  BMIMA 197      50.294  45.543   0.966  1.00  0.00      A    C
ATOM   6870  H3  BMIMA 197      50.617  46.561   1.125  1.00  0.00      A    H
ATOM   6871  H31 BMIMA 197      50.249  45.049   1.925  1.00  0.00      A    H
ATOM   6872  H32 BMIMA 197      50.998  45.009   0.345  1.00  0.00      A    H
ATOM   6873  C4  BMIMA 197      45.707  46.942   0.078  1.00  0.00      A    C
ATOM   6874  H4  BMIMA 197      45.201  46.999  -0.875  1.00  0.00      A    H
ATOM   6875  H41 BMIMA 197      46.168  47.915   0.165  1.00  0.00      A    H
ATOM   6876  C5  BMIMA 197      44.755  46.544   1.227  1.00  0.00      A    C
ATOM   6877  H5  BMIMA 197      44.102  45.726   0.931  1.00  0.00      A    H
ATOM   6878  H51 BMIMA 197      45.468  46.242   1.990  1.00  0.00      A    H
ATOM   6879  C51 BMIMA 197      43.824  47.684   1.550  1.00  0.00      A    C
ATOM   6880  H52 BMIMA 197      44.401  48.453   2.057  1.00  0.00      A    H
ATOM   6881  H53 BMIMA 197      43.441  48.156   0.649  1.00  0.00      A    H
ATOM   6882  C6  BMIMA 197      42.648  47.102   2.464  1.00  0.00      A    C
ATOM   6883  H6  BMIMA 197      42.278  47.928   3.061  1.00  0.00      A    H
ATOM   6884  H61 BMIMA 197      41.927  46.674   1.776  1.00  0.00      A    H
ATOM   6885  H62 BMIMA 197      43.014  46.405   3.209  1.00  0.00      A    H
ATOM   6896  N1  BMIMA 198      10.881  37.308  34.706  1.00  0.00      A    N
ATOM   6897  N11 BMIMA 198      10.450  37.395  36.810  1.00  0.00      A    N
ATOM   6898  C1  BMIMA 198      11.113  36.774  35.882  1.00  0.00      A    C
ATOM   6899  H1  BMIMA 198      11.618  35.843  36.024  1.00  0.00      A    H
ATOM   6900  C2  BMIMA 198      10.145  38.455  34.974  1.00  0.00      A    C
ATOM   6901  H2  BMIMA 198       9.866  39.053  34.135  1.00  0.00      A    H
ATOM   6902  C21 BMIMA 198       9.910  38.482  36.255  1.00  0.00      A    C
ATOM   6903  H21 BMIMA 198       9.388  39.226  36.816  1.00  0.00      A    H
ATOM   6904  C3  BMIMA 198      11.138  36.710  33.413  1.00  0.00      A    C
ATOM   6905  H3  BMIMA 198      10.209  36.345  33.000  1.00  0.00      A    H
ATOM   6906  H31 BMIMA 198      11.405  37.516  32.746  1.00  0.00      A    H
ATOM   6907  H32 BMIMA 198      11.977  36.054  33.590  1.00  0.00      A    H
ATOM   6908  C4  BMIMA 198      10.338  37.079  38.240  1.00  0.00      A    C
ATOM   6909  H4  BMIMA 198      10.796  37.921  38.739  1.00  0.00      A    H
ATOM   6910  H41 BMIMA 198      10.919  36.185  38.409  1.00  0.00      A    H
ATOM   6911  C5  BMIMA 198       8.931  36.839  38.643  1.00  0.00      A    C
ATOM   6912  H5  BMIMA 198       9.064  35.960  39.268  1.00  0.00      A    H
ATOM   6913  H51 BMIMA 198       8.602  37.622  39.322  1.00  0.00      A    H
ATOM   6914  C51 BMIMA 198       7.849  36.450  37.663  1.00  0.00      A    C
ATOM   6915  H52 BMIMA 198       7.455  37.429  37.404  1.00  0.00      A    H
ATOM   6916  H53 BMIMA 198       8.208  35.983  36.750  1.00  0.00      A    H
ATOM   6917  C6  BMIMA 198       6.714  35.718  38.356  1.00  0.00      A    C
ATOM   6918  H6  BMIMA 198       7.000  34.688  38.534  1.00  0.00      A    H
ATOM   6919  H61 BMIMA 198       6.386  36.267  39.231  1.00  0.00      A    H
ATOM   6920  H62 BMIMA 198       5.761  35.571  37.861  1.00  0.00      A    H
ATOM   6931  N1  BMIMA 199      43.696   6.192  35.267  1.00  0.00      A    N
ATOM   6932  N11 BMIMA 199      42.271   7.776  35.128  1.00  0.00      A    N
ATOM   6933  C1  BMIMA 199      42.938   6.861  34.476  1.00  0.00      A    C
ATOM   6934  H1  BMIMA 199      42.973   6.699  33.420  1.00  0.00      A    H
ATOM   6935  C2  BMIMA 199      43.644   6.825  36.510  1.00  0.00      A    C
ATOM   6936  H2  BMIMA 199      44.343   6.595  37.284  1.00  0.00      A    H
ATOM   6937  C21 BMIMA 199      42.721   7.780  36.412  1.00  0.00      A    C
ATOM   6938  H21 BMIMA 199      42.373   8.405  37.205  1.00  0.00      A    H
ATOM   6939  C3  BMIMA 199      44.245   4.893  34.936  1.00  0.00      A    C
ATOM   6940  H3  BMIMA 199      45.318   4.924  35.058  1.00  0.00      A    H
ATOM   6941  H31 BMIMA 199      43.767   4.114  35.511  1.00  0.00      A    H
ATOM   6942  H32 BMIMA 199      43.951   4.704  33.914  1.00  0.00      A    H
ATOM   6943  C4  BMIMA 199      41.327   8.779  34.564  1.00  0.00      A    C
ATOM   6944  H4  BMIMA 199      40.862   9.288  35.396  1.00  0.00      A    H
ATOM   6945  H41 BMIMA 199      40.530   8.216  34.102  1.00  0.00      A    H
ATOM   6946  C5  BMIMA 199      41.991   9.785  33.599  1.00  0.00      A    C
ATOM   6947  H5  BMIMA 199      42.621   9.197  32.936  1.00  0.00      A    H
ATOM   6948  H51 BMIMA 199      41.259  10.349  33.025  1.00  0.00      A    H
ATOM   6949  C51 BMIMA 199      42.900  10.765  34.372  1.00  0.00      A    C
ATOM   6950  H52 BMIMA 199      42.383  11.269  35.184  1.00  0.00      A    H
ATOM   6951  H53 BMIMA 199      43.731  10.214  34.805  1.00  0.00      A    H
ATOM   6952  C6  BMIMA 199      43.431  11.840  33.465  1.00  0.00      A    C
ATOM   6953  H6  BMIMA 199      43.994  12.539  34.074  1.00  0.00      A    H
ATOM   6954  H61 BMIMA 199      44.026  11.407  32.668  1.00  0.00      A    H
ATOM   6955  H62 BMIMA 199      42.605  12.339  32.970  1.00  0.00      A    H
ATOM   6966  N1  BMIMA 200      41.210  41.040   4.634  1.00  0.00      A    N
ATOM   6967  N11 BMIMA 200      42.427  42.261   3.260  1.00  0.00      A    N
ATOM   6968  C1  BMIMA 200      41.752  41.116   3.407  1.00  0.00      A    C
ATOM   6969  H1  BMIMA 200      41.625  40.375   2.647  1.00  0.00      A    H
ATOM   6970  C2  BMIMA 200      41.525  42.239   5.267  1.00  0.00      A    C
ATOM   6971  H2  BMIMA 200      41.282  42.479   6.279  1.00  0.00      A    H
ATOM   6972  C21 BMIMA 200      42.325  42.966   4.437  1.00  0.00      A    C
ATOM   6973  H21 BMIMA 200      42.824  43.909   4.478  1.00  0.00      A    H
ATOM   6974  C3  BMIMA 200      40.350  39.990   5.211  1.00  0.00      A    C
ATOM   6975  H3  BMIMA 200      40.654  39.726   6.213  1.00  0.00      A    H
ATOM   6976  H31 BMIMA 200      39.422  40.529   5.335  1.00  0.00      A    H
ATOM   6977  H32 BMIMA 200      40.242  39.123   4.576  1.00  0.00      A    H
ATOM   6978  C4  BMIMA 200      43.400  42.625   2.234  1.00  0.00      A    C
ATOM   6979  H4  BMIMA 200      43.825  43.502   2.700  1.00  0.00      A    H
ATOM   6980  H41 BMIMA 200      42.791  42.838   1.368  1.00  0.00      A    H
ATOM   6981  C5  BMIMA 200      44.393  41.538   1.841  1.00  0.00      A    C
ATOM   6982  H5  BMIMA 200      44.912  41.154   2.715  1.00  0.00      A    H
ATOM   6983  H51 BMIMA 200      43.871  40.714   1.362  1.00  0.00      A    H
ATOM   6984  C51 BMIMA 200      45.524  42.107   1.060  1.00  0.00      A    C
ATOM   6985  H52 BMIMA 200      45.132  42.733   0.263  1.00  0.00      A    H
ATOM   6986  H53 BMIMA 200      46.167  42.727   1.679  1.00  0.00      A    H
ATOM   6987  C6  BMIMA 200      46.388  40.998   0.411  1.00  0.00      A    C
ATOM   6988  H6  BMIMA 200      47.329  41.378   0.030  1.00  0.00      A    H
ATOM   6989  H61 BMIMA 200      46.619  40.358   1.255  1.00  0.00      A    H
ATOM   6990  H62 BMIMA 200      45.851  40.461  -0.362  1.00  0.00      A    H
ATOM   7001  N1  BMIMA 201       2.454   5.250  22.322  1.00  0.00      A    N
ATOM   7002  N11 BMIMA 201       1.434   4.964  24.221  1.00  0.00      A    N
ATOM   7003  C1  BMIMA 201       1.325   4.974  22.904  1.00  0.00      A    C
ATOM   7004  H1  BMIMA 201       0.480   4.606  22.362  1.00  0.00      A    H
ATOM   7005  C2  BMIMA 201       3.253   5.667  23.352  1.00  0.00      A    C
ATOM   7006  H2  BMIMA 201       4.297   5.851  23.223  1.00  0.00      A    H
ATOM   7007  C21 BMIMA 201       2.661   5.450  24.529  1.00  0.00      A    C
ATOM   7008  H21 BMIMA 201       3.101   5.609  25.489  1.00  0.00      A    H
ATOM   7009  C3  BMIMA 201       2.682   5.290  20.914  1.00  0.00      A    C
ATOM   7010  H3  BMIMA 201       1.707   5.154  20.470  1.00  0.00      A    H
ATOM   7011  H31 BMIMA 201       3.017   6.302  20.742  1.00  0.00      A    H
ATOM   7012  H32 BMIMA 201       3.501   4.624  20.686  1.00  0.00      A    H
ATOM   7013  C4  BMIMA 201       0.473   4.373  25.140  1.00  0.00      A    C
ATOM   7014  H4  BMIMA 201      -0.454   4.258  24.599  1.00  0.00      A    H
ATOM   7015  H41 BMIMA 201       0.461   5.114  25.926  1.00  0.00      A    H
ATOM   7016  C5  BMIMA 201       0.857   3.011  25.748  1.00  0.00      A    C
ATOM   7017  H5  BMIMA 201       1.296   2.331  25.023  1.00  0.00      A    H
ATOM   7018  H51 BMIMA 201       1.543   3.066  26.589  1.00  0.00      A    H
ATOM   7019  C51 BMIMA 201      -0.334   2.348  26.466  1.00  0.00      A    C
ATOM   7020  H52 BMIMA 201      -0.478   2.872  27.408  1.00  0.00      A    H
ATOM   7021  H53 BMIMA 201      -1.157   2.450  25.764  1.00  0.00      A    H
ATOM   7022  C6  BMIMA 201       0.017   0.940  26.679  1.00  0.00      A    C
ATOM   7023  H6  BMIMA 201       0.958   0.784  27.195  1.00  0.00      A    H
ATOM   7024  H61 BMIMA 201      -0.726   0.474  27.315  1.00  0.00      A    H
ATOM   7025  H62 BMIMA 201       0.051   0.462  25.707  1.00  0.00      A    H
ATOM   7036  N1  BMIMA 202      42.852  -0.132  16.731  1.00  0.00      A    N
ATOM   7037  N11 BMIMA 202      41.705   1.547  16.034  1.00  0.00      A    N
ATOM   7038  C1  BMIMA 202      42.452   1.078  17.034  1.00  0.00      A    C
ATOM   7039  H1  BMIMA 202      42.887   1.722  17.768  1.00  0.00      A    H
ATOM   7040  C2  BMIMA 202      42.331  -0.552  15.541  1.00  0.00      A    C
ATOM   7041  H2  BMIMA 202      42.538  -1.461  15.019  1.00  0.00      A    H
ATOM   7042  C21 BMIMA 202      41.539   0.425  15.131  1.00  0.00      A    C
ATOM   7043  H21 BMIMA 202      40.954   0.435  14.237  1.00  0.00      A    H
ATOM   7044  C3  BMIMA 202      43.923  -0.886  17.436  1.00  0.00      A    C
ATOM   7045  H3  BMIMA 202      43.705  -1.941  17.363  1.00  0.00      A    H
ATOM   7046  H31 BMIMA 202      44.888  -0.653  17.010  1.00  0.00      A    H
ATOM   7047  H32 BMIMA 202      43.928  -0.478  18.436  1.00  0.00      A    H
ATOM   7048  C4  BMIMA 202      40.997   2.840  15.915  1.00  0.00      A    C
ATOM   7049  H4  BMIMA 202      40.960   3.156  16.947  1.00  0.00      A    H
ATOM   7050  H41 BMIMA 202      39.971   2.719  15.599  1.00  0.00      A    H
ATOM   7051  C5  BMIMA 202      41.585   3.992  15.131  1.00  0.00      A    C
ATOM   7052  H5  BMIMA 202      41.192   3.823  14.132  1.00  0.00      A    H
ATOM   7053  H51 BMIMA 202      41.411   4.972  15.568  1.00  0.00      A    H
ATOM   7054  C51 BMIMA 202      43.101   3.798  14.845  1.00  0.00      A    C
ATOM   7055  H52 BMIMA 202      43.638   4.090  15.744  1.00  0.00      A    H
ATOM   7056  H53 BMIMA 202      43.438   2.773  14.711  1.00  0.00      A    H
ATOM   7057  C6  BMIMA 202      43.546   4.693  13.696  1.00  0.00      A    C
ATOM   7058  H6  BMIMA 202      43.124   4.285  12.785  1.00  0.00      A    H
ATOM   7059  H61 BMIMA 202      43.182   5.702  13.852  1.00  0.00      A    H
ATOM   7060  H62 BMIMA 202      44.623   4.810  13.680  1.00  0.00      A    H
ATOM   7071  N1  BMIMA 203      13.240  48.669   3.239  1.00  0.00      A    N
ATOM   7072  N11 BMIMA 203      11.749  48.561   4.747  1.00  0.00      A    N
ATOM   7073  C1  BMIMA 203      12.478  47.877   3.919  1.00  0.00      A    C
ATOM   7074  H1  BMIMA 203      12.457  46.818   3.774  1.00  0.00      A    H
ATOM   7075  C2  BMIMA 203      13.083  49.918   3.798  1.00  0.00      A    C
ATOM   7076  H2  BMIMA 203      13.763  50.715   3.591  1.00  0.00      A    H
ATOM   7077  C21 BMIMA 203      12.125  49.888   4.714  1.00  0.00      A    C
ATOM   7078  H21 BMIMA 203      11.643  50.617   5.329  1.00  0.00      A    H
ATOM   7079  C3  BMIMA 203      14.142  48.261   2.116  1.00  0.00      A    C
ATOM   7080  H3  BMIMA 203      15.073  48.807   2.151  1.00  0.00      A    H
ATOM   7081  H31 BMIMA 203      14.362  47.210   2.235  1.00  0.00      A    H
[truncated: 407,645 more chars]
