# Supplementary material for: Ion and Solvent Modulation of Ferrocene and Decamethylferrocene Oxidation Potentials in Organic Electrolytes as Predicted by Molecular Dynamics Simulations
Source: J Phys Chem B. 2025 Feb 11;129(7):2067–81. doi: 10.1021/acs.jpcb.4c08321 (PMC11848929; doi:10.1021/acs.jpcb.4c08321)
Supplement: Supplementary file 2 — jp4c08321_si_002.zip [file jp4c08321_si_002.zip › simulation_files/pdb_files/Fc_OPLS_bulk_H2O.pdb]

TITLE     MDANALYSIS FRAME 0: Created by PDBWriter
CRYST1   39.312   39.312   39.312  90.00  90.00  90.00 P 1           1
ATOM      1  O   HOH A   1       1.832  38.801  30.187  1.00  0.00      A    O
ATOM      2  H1  HOH A   1       1.890  39.439  30.898  1.00  0.00      A    H
ATOM      3  H2  HOH A   1       0.904  38.567  30.150  1.00  0.00      A    H
ATOM      4  O   HOH A   2       2.347  22.988   4.162  1.00  0.00      A    O
ATOM      5  H1  HOH A   2       3.154  23.418   3.880  1.00  0.00      A    H
ATOM      6  H2  HOH A   2       1.844  22.869   3.357  1.00  0.00      A    H
ATOM      7  O   HOH A   3      25.195  13.650  34.654  1.00  0.00      A    O
ATOM      8  H1  HOH A   3      26.071  13.903  34.946  1.00  0.00      A    H
ATOM      9  H2  HOH A   3      25.091  14.079  33.805  1.00  0.00      A    H
ATOM     10  O   HOH A   4      31.429  23.228  26.186  1.00  0.00      A    O
ATOM     11  H1  HOH A   4      31.581  22.287  26.101  1.00  0.00      A    H
ATOM     12  H2  HOH A   4      31.898  23.476  26.983  1.00  0.00      A    H
ATOM     13  O   HOH A   5       4.322   8.688   4.036  1.00  0.00      A    O
ATOM     14  H1  HOH A   5       3.625   9.344   4.014  1.00  0.00      A    H
ATOM     15  H2  HOH A   5       5.039   9.082   3.540  1.00  0.00      A    H
ATOM     16  O   HOH A   6      14.847  12.100  37.126  1.00  0.00      A    O
ATOM     17  H1  HOH A   6      14.186  12.306  37.787  1.00  0.00      A    H
ATOM     18  H2  HOH A   6      15.658  11.992  37.624  1.00  0.00      A    H
ATOM     19  O   HOH A   7      27.344  22.367   3.638  1.00  0.00      A    O
ATOM     20  H1  HOH A   7      27.676  22.651   2.787  1.00  0.00      A    H
ATOM     21  H2  HOH A   7      27.047  21.468   3.493  1.00  0.00      A    H
ATOM     22  O   HOH A   8      14.235   2.587  11.241  1.00  0.00      A    O
ATOM     23  H1  HOH A   8      13.504   2.056  11.558  1.00  0.00      A    H
ATOM     24  H2  HOH A   8      13.859   3.458  11.110  1.00  0.00      A    H
ATOM     25  O   HOH A   9      31.321   0.325   7.934  1.00  0.00      A    O
ATOM     26  H1  HOH A   9      30.931   1.076   7.487  1.00  0.00      A    H
ATOM     27  H2  HOH A   9      30.989   0.380   8.830  1.00  0.00      A    H
ATOM     28  O   HOH A  10       8.206  15.558  15.805  1.00  0.00      A    O
ATOM     29  H1  HOH A  10       8.468  14.704  16.148  1.00  0.00      A    H
ATOM     30  H2  HOH A  10       8.926  16.143  16.039  1.00  0.00      A    H
ATOM     31  O   HOH A  11       8.342   9.362  19.051  1.00  0.00      A    O
ATOM     32  H1  HOH A  11       9.186   9.663  19.386  1.00  0.00      A    H
ATOM     33  H2  HOH A  11       7.938  10.146  18.678  1.00  0.00      A    H
ATOM     34  O   HOH A  12      35.888   6.815  23.440  1.00  0.00      A    O
ATOM     35  H1  HOH A  12      35.401   7.438  22.901  1.00  0.00      A    H
ATOM     36  H2  HOH A  12      36.785   6.861  23.108  1.00  0.00      A    H
ATOM     37  O   HOH A  13      21.456  21.316  28.317  1.00  0.00      A    O
ATOM     38  H1  HOH A  13      21.318  21.768  29.149  1.00  0.00      A    H
ATOM     39  H2  HOH A  13      20.650  21.470  27.824  1.00  0.00      A    H
ATOM     40  O   HOH A  14      27.624  33.971  32.076  1.00  0.00      A    O
ATOM     41  H1  HOH A  14      27.887  33.643  31.216  1.00  0.00      A    H
ATOM     42  H2  HOH A  14      27.375  34.881  31.919  1.00  0.00      A    H
ATOM     43  O   HOH A  15      38.099  36.920   3.598  1.00  0.00      A    O
ATOM     44  H1  HOH A  15      37.735  37.505   4.262  1.00  0.00      A    H
ATOM     45  H2  HOH A  15      38.984  37.251   3.446  1.00  0.00      A    H
ATOM     46  O   HOH A  16      15.293  22.738  36.945  1.00  0.00      A    O
ATOM     47  H1  HOH A  16      14.654  22.189  36.491  1.00  0.00      A    H
ATOM     48  H2  HOH A  16      16.027  22.151  37.128  1.00  0.00      A    H
ATOM     49  O   HOH A  17      35.008  21.105  22.362  1.00  0.00      A    O
ATOM     50  H1  HOH A  17      35.087  21.153  23.315  1.00  0.00      A    H
ATOM     51  H2  HOH A  17      34.653  20.232  22.195  1.00  0.00      A    H
ATOM     52  O   HOH A  18      24.797   7.661   2.205  1.00  0.00      A    O
ATOM     53  H1  HOH A  18      25.371   8.426   2.252  1.00  0.00      A    H
ATOM     54  H2  HOH A  18      25.287   6.966   2.644  1.00  0.00      A    H
ATOM     55  O   HOH A  19      26.881  13.347   9.507  1.00  0.00      A    O
ATOM     56  H1  HOH A  19      27.702  13.299   9.998  1.00  0.00      A    H
ATOM     57  H2  HOH A  19      26.382  12.584   9.799  1.00  0.00      A    H
ATOM     58  O   HOH A  20      37.120  17.235  18.082  1.00  0.00      A    O
ATOM     59  H1  HOH A  20      37.688  17.737  17.498  1.00  0.00      A    H
ATOM     60  H2  HOH A  20      37.596  17.204  18.912  1.00  0.00      A    H
ATOM     61  O   HOH A  21      16.458  13.901  25.747  1.00  0.00      A    O
ATOM     62  H1  HOH A  21      16.657  14.231  26.623  1.00  0.00      A    H
ATOM     63  H2  HOH A  21      15.685  14.396  25.475  1.00  0.00      A    H
ATOM     64  O   HOH A  22       0.333  14.410  19.556  1.00  0.00      A    O
ATOM     65  H1  HOH A  22      -0.103  14.307  18.709  1.00  0.00      A    H
ATOM     66  H2  HOH A  22       1.264  14.304  19.361  1.00  0.00      A    H
ATOM     67  O   HOH A  23       7.918  29.693   2.582  1.00  0.00      A    O
ATOM     68  H1  HOH A  23       8.217  29.967   3.449  1.00  0.00      A    H
ATOM     69  H2  HOH A  23       7.099  30.171   2.449  1.00  0.00      A    H
ATOM     70  O   HOH A  24       8.110  23.215  21.300  1.00  0.00      A    O
ATOM     71  H1  HOH A  24       8.506  23.004  20.455  1.00  0.00      A    H
ATOM     72  H2  HOH A  24       8.229  22.424  21.825  1.00  0.00      A    H
ATOM     73  O   HOH A  25      10.972  23.805  37.550  1.00  0.00      A    O
ATOM     74  H1  HOH A  25      10.829  23.203  38.280  1.00  0.00      A    H
ATOM     75  H2  HOH A  25      10.766  23.290  36.770  1.00  0.00      A    H
ATOM     76  O   HOH A  26      21.296  13.925  17.467  1.00  0.00      A    O
ATOM     77  H1  HOH A  26      21.516  14.856  17.498  1.00  0.00      A    H
ATOM     78  H2  HOH A  26      21.267  13.655  18.385  1.00  0.00      A    H
ATOM     79  O   HOH A  27      14.199   3.549  20.702  1.00  0.00      A    O
ATOM     80  H1  HOH A  27      13.874   4.367  20.326  1.00  0.00      A    H
ATOM     81  H2  HOH A  27      14.904   3.279  20.114  1.00  0.00      A    H
ATOM     82  O   HOH A  28      21.577  21.459  17.190  1.00  0.00      A    O
ATOM     83  H1  HOH A  28      20.687  21.346  16.857  1.00  0.00      A    H
ATOM     84  H2  HOH A  28      22.015  20.631  16.992  1.00  0.00      A    H
ATOM     85  O   HOH A  29      38.245  17.985   7.675  1.00  0.00      A    O
ATOM     86  H1  HOH A  29      37.363  17.997   7.303  1.00  0.00      A    H
ATOM     87  H2  HOH A  29      38.464  18.908   7.803  1.00  0.00      A    H
ATOM     88  O   HOH A  30       5.917  21.635  27.764  1.00  0.00      A    O
ATOM     89  H1  HOH A  30       5.563  21.192  26.992  1.00  0.00      A    H
ATOM     90  H2  HOH A  30       5.168  21.724  28.354  1.00  0.00      A    H
ATOM     91  O   HOH A  31      14.049  35.210   2.671  1.00  0.00      A    O
ATOM     92  H1  HOH A  31      14.920  34.860   2.856  1.00  0.00      A    H
ATOM     93  H2  HOH A  31      14.119  36.144   2.867  1.00  0.00      A    H
ATOM     94  O   HOH A  32       8.023  12.859   9.672  1.00  0.00      A    O
ATOM     95  H1  HOH A  32       8.956  12.660   9.747  1.00  0.00      A    H
ATOM     96  H2  HOH A  32       7.643  12.077   9.271  1.00  0.00      A    H
ATOM     97  O   HOH A  33       2.459   0.441  36.639  1.00  0.00      A    O
ATOM     98  H1  HOH A  33       2.637   1.315  36.291  1.00  0.00      A    H
ATOM     99  H2  HOH A  33       1.609   0.523  37.071  1.00  0.00      A    H
ATOM    100  O   HOH A  34       5.852  18.629  30.077  1.00  0.00      A    O
ATOM    101  H1  HOH A  34       5.283  17.933  30.405  1.00  0.00      A    H
ATOM    102  H2  HOH A  34       6.460  18.800  30.796  1.00  0.00      A    H
ATOM    103  O   HOH A  35      28.229   2.900  18.841  1.00  0.00      A    O
ATOM    104  H1  HOH A  35      27.715   3.183  19.597  1.00  0.00      A    H
ATOM    105  H2  HOH A  35      27.891   3.420  18.113  1.00  0.00      A    H
ATOM    106  O   HOH A  36      16.858   5.419   6.137  1.00  0.00      A    O
ATOM    107  H1  HOH A  36      17.498   4.844   6.556  1.00  0.00      A    H
ATOM    108  H2  HOH A  36      17.335   6.233   5.977  1.00  0.00      A    H
ATOM    109  O   HOH A  37      20.678  13.578   3.935  1.00  0.00      A    O
ATOM    110  H1  HOH A  37      19.814  13.540   4.345  1.00  0.00      A    H
ATOM    111  H2  HOH A  37      21.044  14.414   4.224  1.00  0.00      A    H
ATOM    112  O   HOH A  38      14.113  37.970   2.654  1.00  0.00      A    O
ATOM    113  H1  HOH A  38      13.406  38.416   3.119  1.00  0.00      A    H
ATOM    114  H2  HOH A  38      13.927  38.125   1.728  1.00  0.00      A    H
ATOM    115  O   HOH A  39      11.194  15.227   7.422  1.00  0.00      A    O
ATOM    116  H1  HOH A  39      11.488  14.636   8.115  1.00  0.00      A    H
ATOM    117  H2  HOH A  39      10.251  15.073   7.359  1.00  0.00      A    H
ATOM    118  O   HOH A  40      35.673  34.777  13.889  1.00  0.00      A    O
ATOM    119  H1  HOH A  40      35.793  35.434  14.575  1.00  0.00      A    H
ATOM    120  H2  HOH A  40      35.217  34.056  14.324  1.00  0.00      A    H
ATOM    121  O   HOH A  41      17.410   6.322  13.491  1.00  0.00      A    O
ATOM    122  H1  HOH A  41      16.762   5.808  13.972  1.00  0.00      A    H
ATOM    123  H2  HOH A  41      17.683   5.753  12.771  1.00  0.00      A    H
ATOM    124  O   HOH A  42      13.210  38.743  39.308  1.00  0.00      A    O
ATOM    125  H1  HOH A  42      13.271  38.146  38.562  1.00  0.00      A    H
ATOM    126  H2  HOH A  42      12.382  39.205  39.179  1.00  0.00      A    H
ATOM    127  O   HOH A  43       4.520   2.697  13.156  1.00  0.00      A    O
ATOM    128  H1  HOH A  43       4.714   2.020  12.509  1.00  0.00      A    H
ATOM    129  H2  HOH A  43       5.375   3.055  13.393  1.00  0.00      A    H
ATOM    130  O   HOH A  44      20.717   6.117  32.935  1.00  0.00      A    O
ATOM    131  H1  HOH A  44      20.734   5.612  32.122  1.00  0.00      A    H
ATOM    132  H2  HOH A  44      21.608   6.050  33.278  1.00  0.00      A    H
ATOM    133  O   HOH A  45       1.919  18.119  31.728  1.00  0.00      A    O
ATOM    134  H1  HOH A  45       1.989  18.509  30.857  1.00  0.00      A    H
ATOM    135  H2  HOH A  45       0.983  17.958  31.844  1.00  0.00      A    H
ATOM    136  O   HOH A  46      12.970   5.729   0.333  1.00  0.00      A    O
ATOM    137  H1  HOH A  46      13.705   5.654  -0.275  1.00  0.00      A    H
ATOM    138  H2  HOH A  46      13.315   5.410   1.167  1.00  0.00      A    H
ATOM    139  O   HOH A  47      31.922   4.614  21.883  1.00  0.00      A    O
ATOM    140  H1  HOH A  47      32.859   4.442  21.977  1.00  0.00      A    H
ATOM    141  H2  HOH A  47      31.867   5.283  21.201  1.00  0.00      A    H
ATOM    142  O   HOH A  48      16.670   2.210  18.443  1.00  0.00      A    O
ATOM    143  H1  HOH A  48      17.371   2.781  18.759  1.00  0.00      A    H
ATOM    144  H2  HOH A  48      16.053   2.803  18.014  1.00  0.00      A    H
ATOM    145  O   HOH A  49       1.429  13.549  32.741  1.00  0.00      A    O
ATOM    146  H1  HOH A  49       1.240  13.968  33.581  1.00  0.00      A    H
ATOM    147  H2  HOH A  49       0.792  13.929  32.135  1.00  0.00      A    H
ATOM    148  O   HOH A  50       0.668   1.903  14.899  1.00  0.00      A    O
ATOM    149  H1  HOH A  50       0.808   0.959  14.824  1.00  0.00      A    H
ATOM    150  H2  HOH A  50       0.402   2.177  14.021  1.00  0.00      A    H
ATOM    151  O   HOH A  51      20.145   8.530  26.631  1.00  0.00      A    O
ATOM    152  H1  HOH A  51      20.719   8.170  25.955  1.00  0.00      A    H
ATOM    153  H2  HOH A  51      19.848   9.367  26.273  1.00  0.00      A    H
ATOM    154  O   HOH A  52      10.281  14.456  22.363  1.00  0.00      A    O
ATOM    155  H1  HOH A  52       9.765  13.759  21.958  1.00  0.00      A    H
ATOM    156  H2  HOH A  52       9.645  15.144  22.559  1.00  0.00      A    H
ATOM    157  O   HOH A  53      15.685   9.417  34.116  1.00  0.00      A    O
ATOM    158  H1  HOH A  53      16.275  10.151  34.287  1.00  0.00      A    H
ATOM    159  H2  HOH A  53      15.087   9.411  34.863  1.00  0.00      A    H
ATOM    160  O   HOH A  54       8.039   2.373  24.548  1.00  0.00      A    O
ATOM    161  H1  HOH A  54       7.165   2.068  24.793  1.00  0.00      A    H
ATOM    162  H2  HOH A  54       7.895   2.912  23.770  1.00  0.00      A    H
ATOM    163  O   HOH A  55       8.474  29.384  36.535  1.00  0.00      A    O
ATOM    164  H1  HOH A  55       8.693  28.827  35.788  1.00  0.00      A    H
ATOM    165  H2  HOH A  55       8.727  30.265  36.259  1.00  0.00      A    H
ATOM    166  O   HOH A  56       2.049  27.030  14.871  1.00  0.00      A    O
ATOM    167  H1  HOH A  56       1.383  26.872  15.540  1.00  0.00      A    H
ATOM    168  H2  HOH A  56       2.416  27.885  15.094  1.00  0.00      A    H
ATOM    169  O   HOH A  57       0.426  38.300   6.631  1.00  0.00      A    O
ATOM    170  H1  HOH A  57       0.743  37.599   7.201  1.00  0.00      A    H
ATOM    171  H2  HOH A  57       0.899  39.079   6.923  1.00  0.00      A    H
ATOM    172  O   HOH A  58      33.067   7.560  34.144  1.00  0.00      A    O
ATOM    173  H1  HOH A  58      32.510   8.241  33.766  1.00  0.00      A    H
ATOM    174  H2  HOH A  58      33.412   7.950  34.947  1.00  0.00      A    H
ATOM    175  O   HOH A  59      27.029  19.868  31.962  1.00  0.00      A    O
ATOM    176  H1  HOH A  59      26.724  20.013  31.066  1.00  0.00      A    H
ATOM    177  H2  HOH A  59      26.400  19.249  32.332  1.00  0.00      A    H
ATOM    178  O   HOH A  60       8.853   9.117   9.699  1.00  0.00      A    O
ATOM    179  H1  HOH A  60       8.111   9.600   9.334  1.00  0.00      A    H
ATOM    180  H2  HOH A  60       9.525   9.783   9.843  1.00  0.00      A    H
ATOM    181  O   HOH A  61       4.341  15.165  34.876  1.00  0.00      A    O
ATOM    182  H1  HOH A  61       3.853  15.704  35.498  1.00  0.00      A    H
ATOM    183  H2  HOH A  61       4.506  15.745  34.133  1.00  0.00      A    H
ATOM    184  O   HOH A  62      20.776   4.391  13.994  1.00  0.00      A    O
ATOM    185  H1  HOH A  62      21.692   4.578  14.198  1.00  0.00      A    H
ATOM    186  H2  HOH A  62      20.622   4.827  13.156  1.00  0.00      A    H
ATOM    187  O   HOH A  63      17.394  19.062  28.047  1.00  0.00      A    O
ATOM    188  H1  HOH A  63      18.153  19.231  27.489  1.00  0.00      A    H
ATOM    189  H2  HOH A  63      17.749  19.037  28.935  1.00  0.00      A    H
ATOM    190  O   HOH A  64      14.089   2.873  35.783  1.00  0.00      A    O
ATOM    191  H1  HOH A  64      13.171   2.604  35.821  1.00  0.00      A    H
ATOM    192  H2  HOH A  64      14.581   2.059  35.893  1.00  0.00      A    H
ATOM    193  O   HOH A  65      30.017  21.628  15.753  1.00  0.00      A    O
ATOM    194  H1  HOH A  65      29.624  22.467  15.994  1.00  0.00      A    H
ATOM    195  H2  HOH A  65      30.557  21.390  16.507  1.00  0.00      A    H
ATOM    196  O   HOH A  66      20.891  23.908  23.583  1.00  0.00      A    O
ATOM    197  H1  HOH A  66      20.609  24.672  24.086  1.00  0.00      A    H
ATOM    198  H2  HOH A  66      21.797  24.100  23.342  1.00  0.00      A    H
ATOM    199  O   HOH A  67       1.416  27.807   7.245  1.00  0.00      A    O
ATOM    200  H1  HOH A  67       2.242  28.020   6.811  1.00  0.00      A    H
ATOM    201  H2  HOH A  67       0.956  27.242   6.623  1.00  0.00      A    H
ATOM    202  O   HOH A  68      17.943  34.524  38.374  1.00  0.00      A    O
ATOM    203  H1  HOH A  68      17.889  33.842  39.042  1.00  0.00      A    H
ATOM    204  H2  HOH A  68      17.414  35.243  38.721  1.00  0.00      A    H
ATOM    205  O   HOH A  69      25.666   2.862   3.884  1.00  0.00      A    O
ATOM    206  H1  HOH A  69      25.793   1.958   3.597  1.00  0.00      A    H
ATOM    207  H2  HOH A  69      25.958   2.869   4.796  1.00  0.00      A    H
ATOM    208  O   HOH A  70      32.007  13.193  15.806  1.00  0.00      A    O
ATOM    209  H1  HOH A  70      32.957  13.084  15.772  1.00  0.00      A    H
ATOM    210  H2  HOH A  70      31.878  14.126  15.980  1.00  0.00      A    H
ATOM    211  O   HOH A  71      12.920  17.682  23.543  1.00  0.00      A    O
ATOM    212  H1  HOH A  71      12.748  16.869  23.067  1.00  0.00      A    H
ATOM    213  H2  HOH A  71      13.711  18.035  23.136  1.00  0.00      A    H
ATOM    214  O   HOH A  72      35.604  18.137  22.032  1.00  0.00      A    O
ATOM    215  H1  HOH A  72      34.647  18.138  21.995  1.00  0.00      A    H
ATOM    216  H2  HOH A  72      35.809  17.886  22.932  1.00  0.00      A    H
ATOM    217  O   HOH A  73      17.895  19.848  33.162  1.00  0.00      A    O
ATOM    218  H1  HOH A  73      17.934  19.030  33.657  1.00  0.00      A    H
ATOM    219  H2  HOH A  73      18.728  20.281  33.348  1.00  0.00      A    H
ATOM    220  O   HOH A  74       6.253  38.817   1.082  1.00  0.00      A    O
ATOM    221  H1  HOH A  74       5.538  38.184   1.011  1.00  0.00      A    H
ATOM    222  H2  HOH A  74       5.816  39.658   1.213  1.00  0.00      A    H
ATOM    223  O   HOH A  75      25.182  18.457  20.023  1.00  0.00      A    O
ATOM    224  H1  HOH A  75      24.723  18.770  20.803  1.00  0.00      A    H
ATOM    225  H2  HOH A  75      25.750  19.185  19.771  1.00  0.00      A    H
ATOM    226  O   HOH A  76      16.074  31.301  26.432  1.00  0.00      A    O
ATOM    227  H1  HOH A  76      16.632  31.053  25.695  1.00  0.00      A    H
ATOM    228  H2  HOH A  76      15.574  32.052  26.113  1.00  0.00      A    H
ATOM    229  O   HOH A  77      29.156   9.765  12.071  1.00  0.00      A    O
ATOM    230  H1  HOH A  77      29.979  10.200  11.849  1.00  0.00      A    H
ATOM    231  H2  HOH A  77      29.336   8.833  11.947  1.00  0.00      A    H
ATOM    232  O   HOH A  78      33.332   2.280  26.193  1.00  0.00      A    O
ATOM    233  H1  HOH A  78      33.625   2.952  26.809  1.00  0.00      A    H
ATOM    234  H2  HOH A  78      32.907   2.768  25.488  1.00  0.00      A    H
ATOM    235  O   HOH A  79      37.239  36.804   8.486  1.00  0.00      A    O
ATOM    236  H1  HOH A  79      38.051  37.298   8.376  1.00  0.00      A    H
ATOM    237  H2  HOH A  79      36.780  37.252   9.197  1.00  0.00      A    H
ATOM    238  O   HOH A  80       5.369  27.294   8.601  1.00  0.00      A    O
ATOM    239  H1  HOH A  80       5.535  28.174   8.938  1.00  0.00      A    H
ATOM    240  H2  HOH A  80       4.841  27.434   7.815  1.00  0.00      A    H
ATOM    241  O   HOH A  81       1.562  33.584  29.039  1.00  0.00      A    O
ATOM    242  H1  HOH A  81       1.542  33.709  28.090  1.00  0.00      A    H
ATOM    243  H2  HOH A  81       2.454  33.293  29.224  1.00  0.00      A    H
ATOM    244  O   HOH A  82      17.093  33.137  35.684  1.00  0.00      A    O
ATOM    245  H1  HOH A  82      16.458  32.643  36.202  1.00  0.00      A    H
ATOM    246  H2  HOH A  82      17.286  33.910  36.215  1.00  0.00      A    H
ATOM    247  O   HOH A  83      20.881  11.506  28.174  1.00  0.00      A    O
ATOM    248  H1  HOH A  83      20.391  12.250  28.524  1.00  0.00      A    H
ATOM    249  H2  HOH A  83      20.521  11.372  27.298  1.00  0.00      A    H
ATOM    250  O   HOH A  84      38.347  30.327  15.043  1.00  0.00      A    O
ATOM    251  H1  HOH A  84      38.240  31.266  14.893  1.00  0.00      A    H
ATOM    252  H2  HOH A  84      38.511  29.961  14.174  1.00  0.00      A    H
ATOM    253  O   HOH A  85      13.340  29.677  11.088  1.00  0.00      A    O
ATOM    254  H1  HOH A  85      12.872  30.369  11.555  1.00  0.00      A    H
ATOM    255  H2  HOH A  85      13.167  29.853  10.163  1.00  0.00      A    H
ATOM    256  O   HOH A  86      31.571  22.751  19.384  1.00  0.00      A    O
ATOM    257  H1  HOH A  86      32.154  22.997  20.103  1.00  0.00      A    H
ATOM    258  H2  HOH A  86      31.052  22.027  19.734  1.00  0.00      A    H
ATOM    259  O   HOH A  87       6.028  33.959   3.152  1.00  0.00      A    O
ATOM    260  H1  HOH A  87       6.688  34.340   2.573  1.00  0.00      A    H
ATOM    261  H2  HOH A  87       6.332  34.173   4.035  1.00  0.00      A    H
ATOM    262  O   HOH A  88      18.850  20.527   1.098  1.00  0.00      A    O
ATOM    263  H1  HOH A  88      18.284  19.911   1.564  1.00  0.00      A    H
ATOM    264  H2  HOH A  88      19.638  20.023   0.896  1.00  0.00      A    H
ATOM    265  O   HOH A  89      17.574   3.708  20.874  1.00  0.00      A    O
ATOM    266  H1  HOH A  89      17.970   4.119  21.643  1.00  0.00      A    H
ATOM    267  H2  HOH A  89      17.175   2.906  21.209  1.00  0.00      A    H
ATOM    268  O   HOH A  90      25.272  36.059  38.893  1.00  0.00      A    O
ATOM    269  H1  HOH A  90      24.465  35.632  38.605  1.00  0.00      A    H
ATOM    270  H2  HOH A  90      25.593  35.508  39.607  1.00  0.00      A    H
ATOM    271  O   HOH A  91       5.153   9.558   0.736  1.00  0.00      A    O
ATOM    272  H1  HOH A  91       5.991   9.526   0.276  1.00  0.00      A    H
ATOM    273  H2  HOH A  91       4.838  10.452   0.600  1.00  0.00      A    H
ATOM    274  O   HOH A  92      18.365  30.509  31.762  1.00  0.00      A    O
ATOM    275  H1  HOH A  92      18.008  29.642  31.954  1.00  0.00      A    H
ATOM    276  H2  HOH A  92      17.604  31.030  31.503  1.00  0.00      A    H
ATOM    277  O   HOH A  93       9.511  23.184   0.605  1.00  0.00      A    O
ATOM    278  H1  HOH A  93      10.064  22.781   1.274  1.00  0.00      A    H
ATOM    279  H2  HOH A  93       9.123  23.943   1.039  1.00  0.00      A    H
ATOM    280  O   HOH A  94       9.756  22.328  18.984  1.00  0.00      A    O
ATOM    281  H1  HOH A  94       9.621  21.445  18.640  1.00  0.00      A    H
ATOM    282  H2  HOH A  94      10.229  22.786  18.290  1.00  0.00      A    H
ATOM    283  O   HOH A  95      23.277  35.126   7.634  1.00  0.00      A    O
ATOM    284  H1  HOH A  95      22.324  35.047   7.609  1.00  0.00      A    H
ATOM    285  H2  HOH A  95      23.437  35.986   8.021  1.00  0.00      A    H
ATOM    286  O   HOH A  96      13.240  10.188  11.280  1.00  0.00      A    O
ATOM    287  H1  HOH A  96      13.605  10.843  11.874  1.00  0.00      A    H
ATOM    288  H2  HOH A  96      13.964   9.963  10.696  1.00  0.00      A    H
ATOM    289  O   HOH A  97       6.324  23.307  35.454  1.00  0.00      A    O
ATOM    290  H1  HOH A  97       6.236  22.453  35.030  1.00  0.00      A    H
ATOM    291  H2  HOH A  97       5.445  23.504  35.780  1.00  0.00      A    H
ATOM    292  O   HOH A  98      35.371  30.679  13.496  1.00  0.00      A    O
ATOM    293  H1  HOH A  98      35.683  29.895  13.948  1.00  0.00      A    H
ATOM    294  H2  HOH A  98      35.290  31.337  14.187  1.00  0.00      A    H
ATOM    295  O   HOH A  99      31.120  32.421  14.866  1.00  0.00      A    O
ATOM    296  H1  HOH A  99      31.049  31.724  14.214  1.00  0.00      A    H
ATOM    297  H2  HOH A  99      30.220  32.714  15.004  1.00  0.00      A    H
ATOM    298  O   HOH A 100      20.338   8.429  10.767  1.00  0.00      A    O
ATOM    299  H1  HOH A 100      20.912   9.190  10.680  1.00  0.00      A    H
ATOM    300  H2  HOH A 100      20.065   8.229   9.872  1.00  0.00      A    H
ATOM    301  O   HOH A 101      21.132   9.072  16.226  1.00  0.00      A    O
ATOM    302  H1  HOH A 101      20.439   8.427  16.086  1.00  0.00      A    H
ATOM    303  H2  HOH A 101      20.782   9.883  15.856  1.00  0.00      A    H
ATOM    304  O   HOH A 102      14.314  29.126  21.465  1.00  0.00      A    O
ATOM    305  H1  HOH A 102      15.158  28.683  21.551  1.00  0.00      A    H
ATOM    306  H2  HOH A 102      14.468  30.004  21.812  1.00  0.00      A    H
ATOM    307  O   HOH A 103       2.948   9.357  36.264  1.00  0.00      A    O
ATOM    308  H1  HOH A 103       3.109   8.875  37.075  1.00  0.00      A    H
ATOM    309  H2  HOH A 103       2.048   9.136  36.027  1.00  0.00      A    H
ATOM    310  O   HOH A 104      20.166   6.060  12.079  1.00  0.00      A    O
ATOM    311  H1  HOH A 104      19.560   6.440  12.716  1.00  0.00      A    H
ATOM    312  H2  HOH A 104      20.185   6.691  11.360  1.00  0.00      A    H
ATOM    313  O   HOH A 105      32.706  28.268  17.920  1.00  0.00      A    O
ATOM    314  H1  HOH A 105      33.442  27.661  17.844  1.00  0.00      A    H
ATOM    315  H2  HOH A 105      32.531  28.546  17.021  1.00  0.00      A    H
ATOM    316  O   HOH A 106      32.591  11.915   3.201  1.00  0.00      A    O
ATOM    317  H1  HOH A 106      32.398  11.974   4.136  1.00  0.00      A    H
ATOM    318  H2  HOH A 106      31.963  12.508   2.789  1.00  0.00      A    H
ATOM    319  O   HOH A 107      23.715  18.265  16.051  1.00  0.00      A    O
ATOM    320  H1  HOH A 107      23.097  18.533  16.731  1.00  0.00      A    H
ATOM    321  H2  HOH A 107      24.456  18.863  16.152  1.00  0.00      A    H
ATOM    322  O   HOH A 108      26.363   9.346  27.238  1.00  0.00      A    O
ATOM    323  H1  HOH A 108      25.422   9.170  27.244  1.00  0.00      A    H
ATOM    324  H2  HOH A 108      26.743   8.597  26.779  1.00  0.00      A    H
ATOM    325  O   HOH A 109      32.782  14.637  24.267  1.00  0.00      A    O
ATOM    326  H1  HOH A 109      32.587  13.803  24.694  1.00  0.00      A    H
ATOM    327  H2  HOH A 109      33.703  14.802  24.471  1.00  0.00      A    H
ATOM    328  O   HOH A 110      23.911  26.286  29.142  1.00  0.00      A    O
ATOM    329  H1  HOH A 110      23.880  26.346  28.187  1.00  0.00      A    H
ATOM    330  H2  HOH A 110      23.263  26.922  29.443  1.00  0.00      A    H
ATOM    331  O   HOH A 111       7.712  38.519  30.495  1.00  0.00      A    O
ATOM    332  H1  HOH A 111       7.595  37.586  30.672  1.00  0.00      A    H
ATOM    333  H2  HOH A 111       7.875  38.566  29.553  1.00  0.00      A    H
ATOM    334  O   HOH A 112       7.317  12.960  13.249  1.00  0.00      A    O
ATOM    335  H1  HOH A 112       8.096  13.324  13.670  1.00  0.00      A    H
ATOM    336  H2  HOH A 112       6.719  12.772  13.973  1.00  0.00      A    H
ATOM    337  O   HOH A 113       3.804  10.863  20.163  1.00  0.00      A    O
ATOM    338  H1  HOH A 113       4.400  11.080  20.880  1.00  0.00      A    H
ATOM    339  H2  HOH A 113       2.937  11.104  20.491  1.00  0.00      A    H
ATOM    340  O   HOH A 114      33.499   8.614  31.043  1.00  0.00      A    O
ATOM    341  H1  HOH A 114      33.966   8.309  31.821  1.00  0.00      A    H
ATOM    342  H2  HOH A 114      32.618   8.820  31.357  1.00  0.00      A    H
ATOM    343  O   HOH A 115       8.287  38.501  19.605  1.00  0.00      A    O
ATOM    344  H1  HOH A 115       8.325  37.570  19.823  1.00  0.00      A    H
ATOM    345  H2  HOH A 115       9.176  38.719  19.325  1.00  0.00      A    H
ATOM    346  O   HOH A 116      28.064   0.553  29.421  1.00  0.00      A    O
ATOM    347  H1  HOH A 116      27.200   0.678  29.028  1.00  0.00      A    H
ATOM    348  H2  HOH A 116      28.478  -0.121  28.882  1.00  0.00      A    H
ATOM    349  O   HOH A 117      22.153  28.930  16.675  1.00  0.00      A    O
ATOM    350  H1  HOH A 117      22.774  29.160  15.984  1.00  0.00      A    H
ATOM    351  H2  HOH A 117      22.417  29.466  17.422  1.00  0.00      A    H
ATOM    352  O   HOH A 118       1.488  37.609  35.055  1.00  0.00      A    O
ATOM    353  H1  HOH A 118       2.030  37.393  34.297  1.00  0.00      A    H
ATOM    354  H2  HOH A 118       1.929  38.356  35.460  1.00  0.00      A    H
ATOM    355  O   HOH A 119       3.455  22.692  29.388  1.00  0.00      A    O
ATOM    356  H1  HOH A 119       3.827  23.366  29.957  1.00  0.00      A    H
ATOM    357  H2  HOH A 119       2.783  23.149  28.883  1.00  0.00      A    H
ATOM    358  O   HOH A 120      14.198  34.876  19.420  1.00  0.00      A    O
ATOM    359  H1  HOH A 120      13.777  34.104  19.797  1.00  0.00      A    H
ATOM    360  H2  HOH A 120      13.520  35.277  18.876  1.00  0.00      A    H
ATOM    361  O   HOH A 121      29.594  37.070  10.151  1.00  0.00      A    O
ATOM    362  H1  HOH A 121      29.013  37.804  10.351  1.00  0.00      A    H
ATOM    363  H2  HOH A 121      29.988  36.839  10.992  1.00  0.00      A    H
ATOM    364  O   HOH A 122       6.983   2.819  16.060  1.00  0.00      A    O
ATOM    365  H1  HOH A 122       6.762   3.583  16.592  1.00  0.00      A    H
ATOM    366  H2  HOH A 122       7.040   2.098  16.687  1.00  0.00      A    H
ATOM    367  O   HOH A 123      12.992  13.326  27.832  1.00  0.00      A    O
ATOM    368  H1  HOH A 123      13.186  12.716  27.120  1.00  0.00      A    H
ATOM    369  H2  HOH A 123      12.081  13.580  27.689  1.00  0.00      A    H
ATOM    370  O   HOH A 124      13.807  25.246  32.880  1.00  0.00      A    O
ATOM    371  H1  HOH A 124      13.834  25.435  31.941  1.00  0.00      A    H
ATOM    372  H2  HOH A 124      13.870  26.104  33.299  1.00  0.00      A    H
ATOM    373  O   HOH A 125      31.784  26.787  11.080  1.00  0.00      A    O
ATOM    374  H1  HOH A 125      32.551  26.407  10.651  1.00  0.00      A    H
ATOM    375  H2  HOH A 125      31.986  26.743  12.014  1.00  0.00      A    H
ATOM    376  O   HOH A 126      13.845  28.829  18.681  1.00  0.00      A    O
ATOM    377  H1  HOH A 126      13.098  29.425  18.623  1.00  0.00      A    H
ATOM    378  H2  HOH A 126      14.008  28.738  19.620  1.00  0.00      A    H
ATOM    379  O   HOH A 127      37.839  29.378  22.637  1.00  0.00      A    O
ATOM    380  H1  HOH A 127      37.302  28.587  22.609  1.00  0.00      A    H
ATOM    381  H2  HOH A 127      38.548  29.209  22.017  1.00  0.00      A    H
ATOM    382  O   HOH A 128       9.037  37.705  38.344  1.00  0.00      A    O
ATOM    383  H1  HOH A 128       8.620  38.562  38.258  1.00  0.00      A    H
ATOM    384  H2  HOH A 128       8.534  37.134  37.764  1.00  0.00      A    H
ATOM    385  O   HOH A 129      34.435   9.619   3.840  1.00  0.00      A    O
ATOM    386  H1  HOH A 129      35.238  10.056   3.556  1.00  0.00      A    H
ATOM    387  H2  HOH A 129      33.748  10.000   3.293  1.00  0.00      A    H
ATOM    388  O   HOH A 130      35.059  23.180  36.450  1.00  0.00      A    O
ATOM    389  H1  HOH A 130      35.678  22.470  36.623  1.00  0.00      A    H
ATOM    390  H2  HOH A 130      35.570  23.833  35.972  1.00  0.00      A    H
ATOM    391  O   HOH A 131       9.753   6.667  34.924  1.00  0.00      A    O
ATOM    392  H1  HOH A 131       8.806   6.573  35.030  1.00  0.00      A    H
ATOM    393  H2  HOH A 131      10.088   6.746  35.817  1.00  0.00      A    H
ATOM    394  O   HOH A 132       2.680  13.915  29.102  1.00  0.00      A    O
ATOM    395  H1  HOH A 132       3.092  14.271  29.889  1.00  0.00      A    H
ATOM    396  H2  HOH A 132       2.520  12.994  29.311  1.00  0.00      A    H
ATOM    397  O   HOH A 133       9.626  30.437  27.368  1.00  0.00      A    O
ATOM    398  H1  HOH A 133      10.421  30.642  27.861  1.00  0.00      A    H
ATOM    399  H2  HOH A 133       9.934  30.252  26.481  1.00  0.00      A    H
ATOM    400  O   HOH A 134      33.816  27.906  20.726  1.00  0.00      A    O
ATOM    401  H1  HOH A 134      33.226  28.643  20.567  1.00  0.00      A    H
ATOM    402  H2  HOH A 134      34.359  27.859  19.939  1.00  0.00      A    H
ATOM    403  O   HOH A 135       9.080   3.392  20.751  1.00  0.00      A    O
ATOM    404  H1  HOH A 135       9.090   3.988  20.002  1.00  0.00      A    H
ATOM    405  H2  HOH A 135       8.966   3.963  21.511  1.00  0.00      A    H
ATOM    406  O   HOH A 136      25.029  30.163  38.873  1.00  0.00      A    O
ATOM    407  H1  HOH A 136      25.639  30.718  38.388  1.00  0.00      A    H
ATOM    408  H2  HOH A 136      24.649  29.587  38.210  1.00  0.00      A    H
ATOM    409  O   HOH A 137      17.379   3.295  38.284  1.00  0.00      A    O
ATOM    410  H1  HOH A 137      18.150   2.756  38.457  1.00  0.00      A    H
ATOM    411  H2  HOH A 137      17.016   3.480  39.151  1.00  0.00      A    H
ATOM    412  O   HOH A 138      33.637  23.293  21.111  1.00  0.00      A    O
ATOM    413  H1  HOH A 138      33.287  23.633  21.935  1.00  0.00      A    H
ATOM    414  H2  HOH A 138      34.358  22.722  21.375  1.00  0.00      A    H
ATOM    415  O   HOH A 139      11.394  10.748  36.947  1.00  0.00      A    O
ATOM    416  H1  HOH A 139      10.888  10.291  36.275  1.00  0.00      A    H
ATOM    417  H2  HOH A 139      11.106  11.659  36.887  1.00  0.00      A    H
ATOM    418  O   HOH A 140      15.956  18.404  12.545  1.00  0.00      A    O
ATOM    419  H1  HOH A 140      15.889  18.110  13.453  1.00  0.00      A    H
ATOM    420  H2  HOH A 140      15.048  18.491  12.254  1.00  0.00      A    H
ATOM    421  O   HOH A 141      34.305  38.229   4.417  1.00  0.00      A    O
ATOM    422  H1  HOH A 141      33.845  38.265   5.255  1.00  0.00      A    H
ATOM    423  H2  HOH A 141      35.182  37.914   4.638  1.00  0.00      A    H
ATOM    424  O   HOH A 142       0.544  22.609   6.249  1.00  0.00      A    O
ATOM    425  H1  HOH A 142       1.333  22.201   6.606  1.00  0.00      A    H
ATOM    426  H2  HOH A 142       0.869  23.232   5.599  1.00  0.00      A    H
ATOM    427  O   HOH A 143       9.594  10.223  15.128  1.00  0.00      A    O
ATOM    428  H1  HOH A 143       9.449  10.183  14.183  1.00  0.00      A    H
ATOM    429  H2  HOH A 143      10.526  10.034  15.237  1.00  0.00      A    H
ATOM    430  O   HOH A 144       6.862   7.518  10.995  1.00  0.00      A    O
ATOM    431  H1  HOH A 144       7.045   7.519  11.934  1.00  0.00      A    H
ATOM    432  H2  HOH A 144       7.508   8.119  10.624  1.00  0.00      A    H
ATOM    433  O   HOH A 145      36.414   7.643  36.331  1.00  0.00      A    O
ATOM    434  H1  HOH A 145      37.073   7.539  37.018  1.00  0.00      A    H
ATOM    435  H2  HOH A 145      36.190   6.748  36.076  1.00  0.00      A    H
ATOM    436  O   HOH A 146      38.305  28.436   5.774  1.00  0.00      A    O
ATOM    437  H1  HOH A 146      38.988  28.664   6.405  1.00  0.00      A    H
ATOM    438  H2  HOH A 146      38.568  27.580   5.435  1.00  0.00      A    H
ATOM    439  O   HOH A 147       4.341  28.153  19.947  1.00  0.00      A    O
ATOM    440  H1  HOH A 147       5.238  28.449  19.790  1.00  0.00      A    H
ATOM    441  H2  HOH A 147       4.371  27.208  19.802  1.00  0.00      A    H
ATOM    442  O   HOH A 148       8.671  14.545   7.177  1.00  0.00      A    O
ATOM    443  H1  HOH A 148       7.995  15.057   7.621  1.00  0.00      A    H
ATOM    444  H2  HOH A 148       8.574  14.771   6.251  1.00  0.00      A    H
ATOM    445  O   HOH A 149      39.198  39.326   1.666  1.00  0.00      A    O
ATOM    446  H1  HOH A 149      39.877  38.706   1.932  1.00  0.00      A    H
ATOM    447  H2  HOH A 149      38.432  38.781   1.487  1.00  0.00      A    H
ATOM    448  O   HOH A 150      28.106  29.001  12.781  1.00  0.00      A    O
ATOM    449  H1  HOH A 150      28.099  28.044  12.797  1.00  0.00      A    H
ATOM    450  H2  HOH A 150      27.248  29.242  12.431  1.00  0.00      A    H
ATOM    451  O   HOH A 151       4.412  25.356  19.147  1.00  0.00      A    O
ATOM    452  H1  HOH A 151       5.133  25.499  18.534  1.00  0.00      A    H
ATOM    453  H2  HOH A 151       4.654  24.561  19.621  1.00  0.00      A    H
ATOM    454  O   HOH A 152      24.241  34.362  34.933  1.00  0.00      A    O
ATOM    455  H1  HOH A 152      24.018  34.470  34.009  1.00  0.00      A    H
ATOM    456  H2  HOH A 152      25.065  33.875  34.927  1.00  0.00      A    H
ATOM    457  O   HOH A 153       7.440  32.652  33.284  1.00  0.00      A    O
ATOM    458  H1  HOH A 153       7.165  33.436  33.760  1.00  0.00      A    H
ATOM    459  H2  HOH A 153       6.692  32.436  32.727  1.00  0.00      A    H
ATOM    460  O   HOH A 154      31.941  31.352  37.393  1.00  0.00      A    O
ATOM    461  H1  HOH A 154      31.087  31.781  37.352  1.00  0.00      A    H
ATOM    462  H2  HOH A 154      31.858  30.596  36.811  1.00  0.00      A    H
ATOM    463  O   HOH A 155      20.777  10.824   2.964  1.00  0.00      A    O
ATOM    464  H1  HOH A 155      21.428  10.990   3.646  1.00  0.00      A    H
ATOM    465  H2  HOH A 155      20.691  11.660   2.506  1.00  0.00      A    H
ATOM    466  O   HOH A 156      13.593  28.267   5.513  1.00  0.00      A    O
ATOM    467  H1  HOH A 156      13.022  27.967   4.806  1.00  0.00      A    H
ATOM    468  H2  HOH A 156      14.346  27.677   5.480  1.00  0.00      A    H
ATOM    469  O   HOH A 157      35.518  13.129  33.182  1.00  0.00      A    O
ATOM    470  H1  HOH A 157      34.670  12.813  32.871  1.00  0.00      A    H
ATOM    471  H2  HOH A 157      36.056  12.340  33.255  1.00  0.00      A    H
ATOM    472  O   HOH A 158       3.241  21.572  37.193  1.00  0.00      A    O
ATOM    473  H1  HOH A 158       3.101  20.741  36.739  1.00  0.00      A    H
ATOM    474  H2  HOH A 158       2.909  22.235  36.587  1.00  0.00      A    H
ATOM    475  O   HOH A 159      12.517  16.575  13.398  1.00  0.00      A    O
ATOM    476  H1  HOH A 159      12.229  15.870  12.818  1.00  0.00      A    H
ATOM    477  H2  HOH A 159      12.040  16.424  14.214  1.00  0.00      A    H
ATOM    478  O   HOH A 160      32.587  19.252   8.543  1.00  0.00      A    O
ATOM    479  H1  HOH A 160      32.620  18.317   8.743  1.00  0.00      A    H
ATOM    480  H2  HOH A 160      32.030  19.312   7.766  1.00  0.00      A    H
ATOM    481  O   HOH A 161      20.698   0.526  21.412  1.00  0.00      A    O
ATOM    482  H1  HOH A 161      21.159   0.015  20.747  1.00  0.00      A    H
ATOM    483  H2  HOH A 161      19.788   0.234  21.351  1.00  0.00      A    H
ATOM    484  O   HOH A 162      33.839   8.270   6.917  1.00  0.00      A    O
ATOM    485  H1  HOH A 162      32.941   8.351   7.238  1.00  0.00      A    H
ATOM    486  H2  HOH A 162      33.761   8.346   5.966  1.00  0.00      A    H
ATOM    487  O   HOH A 163      26.358   4.562  20.792  1.00  0.00      A    O
ATOM    488  H1  HOH A 163      26.820   5.364  20.544  1.00  0.00      A    H
ATOM    489  H2  HOH A 163      25.646   4.490  20.157  1.00  0.00      A    H
ATOM    490  O   HOH A 164       2.393  16.962  14.827  1.00  0.00      A    O
ATOM    491  H1  HOH A 164       2.396  17.169  13.893  1.00  0.00      A    H
ATOM    492  H2  HOH A 164       3.262  17.223  15.134  1.00  0.00      A    H
ATOM    493  O   HOH A 165       2.338  13.759  23.967  1.00  0.00      A    O
ATOM    494  H1  HOH A 165       2.702  13.415  24.783  1.00  0.00      A    H
ATOM    495  H2  HOH A 165       2.387  14.710  24.066  1.00  0.00      A    H
ATOM    496  O   HOH A 166      21.668  32.232  38.978  1.00  0.00      A    O
ATOM    497  H1  HOH A 166      21.790  32.223  38.029  1.00  0.00      A    H
ATOM    498  H2  HOH A 166      22.383  32.776  39.308  1.00  0.00      A    H
ATOM    499  O   HOH A 167      35.158  14.882  25.436  1.00  0.00      A    O
ATOM    500  H1  HOH A 167      35.150  15.839  25.446  1.00  0.00      A    H
ATOM    501  H2  HOH A 167      35.143  14.632  26.360  1.00  0.00      A    H
ATOM    502  O   HOH A 168       7.470   6.044   7.722  1.00  0.00      A    O
ATOM    503  H1  HOH A 168       7.897   6.898   7.797  1.00  0.00      A    H
ATOM    504  H2  HOH A 168       7.481   5.692   8.612  1.00  0.00      A    H
ATOM    505  O   HOH A 169      32.127   4.361   9.772  1.00  0.00      A    O
ATOM    506  H1  HOH A 169      31.819   4.765   8.961  1.00  0.00      A    H
ATOM    507  H2  HOH A 169      32.902   4.868  10.013  1.00  0.00      A    H
ATOM    508  O   HOH A 170      29.642  29.758  15.575  1.00  0.00      A    O
ATOM    509  H1  HOH A 170      29.615  29.887  16.523  1.00  0.00      A    H
ATOM    510  H2  HOH A 170      29.734  30.641  15.215  1.00  0.00      A    H
ATOM    511  O   HOH A 171       2.134  24.458  16.817  1.00  0.00      A    O
ATOM    512  H1  HOH A 171       2.581  23.976  16.122  1.00  0.00      A    H
ATOM    513  H2  HOH A 171       2.110  23.849  17.555  1.00  0.00      A    H
ATOM    514  O   HOH A 172      27.600  19.038   3.262  1.00  0.00      A    O
ATOM    515  H1  HOH A 172      28.184  18.879   2.520  1.00  0.00      A    H
ATOM    516  H2  HOH A 172      28.123  19.559   3.872  1.00  0.00      A    H
ATOM    517  O   HOH A 173      34.294  26.688  14.826  1.00  0.00      A    O
ATOM    518  H1  HOH A 173      34.467  25.795  15.126  1.00  0.00      A    H
ATOM    519  H2  HOH A 173      34.867  27.236  15.362  1.00  0.00      A    H
ATOM    520  O   HOH A 174      29.664  19.779   4.925  1.00  0.00      A    O
ATOM    521  H1  HOH A 174      30.159  18.987   4.715  1.00  0.00      A    H
ATOM    522  H2  HOH A 174      30.301  20.355   5.347  1.00  0.00      A    H
ATOM    523  O   HOH A 175      30.127   8.665  24.899  1.00  0.00      A    O
ATOM    524  H1  HOH A 175      30.106   8.873  25.833  1.00  0.00      A    H
ATOM    525  H2  HOH A 175      30.802   7.991  24.819  1.00  0.00      A    H
ATOM    526  O   HOH A 176      13.051  10.203  16.985  1.00  0.00      A    O
ATOM    527  H1  HOH A 176      13.047  10.134  16.030  1.00  0.00      A    H
ATOM    528  H2  HOH A 176      13.250  11.123  17.158  1.00  0.00      A    H
ATOM    529  O   HOH A 177      39.454  34.252  36.134  1.00  0.00      A    O
ATOM    530  H1  HOH A 177      38.581  34.643  36.173  1.00  0.00      A    H
ATOM    531  H2  HOH A 177      39.413  33.644  35.396  1.00  0.00      A    H
ATOM    532  O   HOH A 178      25.572  25.460  31.583  1.00  0.00      A    O
ATOM    533  H1  HOH A 178      25.041  25.883  30.909  1.00  0.00      A    H
ATOM    534  H2  HOH A 178      26.382  25.969  31.605  1.00  0.00      A    H
ATOM    535  O   HOH A 179      37.387  19.043  37.810  1.00  0.00      A    O
ATOM    536  H1  HOH A 179      37.055  18.183  38.068  1.00  0.00      A    H
ATOM    537  H2  HOH A 179      38.255  18.867  37.448  1.00  0.00      A    H
ATOM    538  O   HOH A 180       5.997  12.619  15.581  1.00  0.00      A    O
ATOM    539  H1  HOH A 180       5.311  13.252  15.792  1.00  0.00      A    H
ATOM    540  H2  HOH A 180       5.592  11.766  15.739  1.00  0.00      A    H
ATOM    541  O   HOH A 181      24.121  34.334  15.746  1.00  0.00      A    O
ATOM    542  H1  HOH A 181      24.204  34.027  16.648  1.00  0.00      A    H
ATOM    543  H2  HOH A 181      23.393  34.955  15.769  1.00  0.00      A    H
ATOM    544  O   HOH A 182      31.548  15.215  28.547  1.00  0.00      A    O
ATOM    545  H1  HOH A 182      31.344  16.147  28.634  1.00  0.00      A    H
ATOM    546  H2  HOH A 182      30.818  14.856  28.044  1.00  0.00      A    H
ATOM    547  O   HOH A 183       0.651   4.418  23.558  1.00  0.00      A    O
ATOM    548  H1  HOH A 183      -0.041   4.566  22.914  1.00  0.00      A    H
ATOM    549  H2  HOH A 183       0.198   4.414  24.401  1.00  0.00      A    H
ATOM    550  O   HOH A 184       0.921   8.565  14.173  1.00  0.00      A    O
ATOM    551  H1  HOH A 184       0.923   9.137  13.405  1.00  0.00      A    H
ATOM    552  H2  HOH A 184       1.135   7.698  13.828  1.00  0.00      A    H
ATOM    553  O   HOH A 185      30.603  33.002  10.804  1.00  0.00      A    O
ATOM    554  H1  HOH A 185      31.197  32.328  10.475  1.00  0.00      A    H
ATOM    555  H2  HOH A 185      31.094  33.432  11.505  1.00  0.00      A    H
ATOM    556  O   HOH A 186      23.923  34.817   4.845  1.00  0.00      A    O
ATOM    557  H1  HOH A 186      23.364  34.784   5.622  1.00  0.00      A    H
ATOM    558  H2  HOH A 186      24.534  34.090   4.958  1.00  0.00      A    H
ATOM    559  O   HOH A 187      13.639  30.179   1.449  1.00  0.00      A    O
ATOM    560  H1  HOH A 187      14.143  29.471   1.851  1.00  0.00      A    H
ATOM    561  H2  HOH A 187      14.287  30.855   1.254  1.00  0.00      A    H
ATOM    562  O   HOH A 188       1.290  37.969  18.368  1.00  0.00      A    O
ATOM    563  H1  HOH A 188       1.964  38.479  17.918  1.00  0.00      A    H
ATOM    564  H2  HOH A 188       0.486  38.153  17.882  1.00  0.00      A    H
ATOM    565  O   HOH A 189      13.616  22.133  16.173  1.00  0.00      A    O
ATOM    566  H1  HOH A 189      13.868  21.647  15.388  1.00  0.00      A    H
ATOM    567  H2  HOH A 189      12.662  22.194  16.122  1.00  0.00      A    H
ATOM    568  O   HOH A 190       1.136  35.978  38.655  1.00  0.00      A    O
ATOM    569  H1  HOH A 190       0.408  36.596  38.713  1.00  0.00      A    H
ATOM    570  H2  HOH A 190       1.067  35.609  37.774  1.00  0.00      A    H
ATOM    571  O   HOH A 191      33.126  10.428  25.164  1.00  0.00      A    O
ATOM    572  H1  HOH A 191      33.637  10.629  25.948  1.00  0.00      A    H
ATOM    573  H2  HOH A 191      32.366  11.008  25.217  1.00  0.00      A    H
ATOM    574  O   HOH A 192      13.980  15.404   2.706  1.00  0.00      A    O
ATOM    575  H1  HOH A 192      14.279  14.846   3.425  1.00  0.00      A    H
ATOM    576  H2  HOH A 192      14.026  16.293   3.058  1.00  0.00      A    H
ATOM    577  O   HOH A 193      24.850   0.210   6.461  1.00  0.00      A    O
ATOM    578  H1  HOH A 193      24.898  -0.572   5.912  1.00  0.00      A    H
ATOM    579  H2  HOH A 193      25.682   0.659   6.313  1.00  0.00      A    H
ATOM    580  O   HOH A 194      26.595  30.553  14.818  1.00  0.00      A    O
ATOM    581  H1  HOH A 194      26.159  30.071  15.520  1.00  0.00      A    H
ATOM    582  H2  HOH A 194      27.054  29.881  14.315  1.00  0.00      A    H
ATOM    583  O   HOH A 195       7.386  10.469  16.667  1.00  0.00      A    O
ATOM    584  H1  HOH A 195       7.358  11.340  16.271  1.00  0.00      A    H
ATOM    585  H2  HOH A 195       8.060  10.002  16.172  1.00  0.00      A    H
ATOM    586  O   HOH A 196      22.696  35.964   2.410  1.00  0.00      A    O
ATOM    587  H1  HOH A 196      22.852  35.132   1.963  1.00  0.00      A    H
ATOM    588  H2  HOH A 196      23.023  35.824   3.299  1.00  0.00      A    H
ATOM    589  O   HOH A 197      20.743   1.022  16.713  1.00  0.00      A    O
ATOM    590  H1  HOH A 197      20.095   0.379  17.000  1.00  0.00      A    H
ATOM    591  H2  HOH A 197      20.357   1.421  15.933  1.00  0.00      A    H
ATOM    592  O   HOH A 198      29.553  14.185  26.758  1.00  0.00      A    O
ATOM    593  H1  HOH A 198      28.878  14.708  26.326  1.00  0.00      A    H
ATOM    594  H2  HOH A 198      29.067  13.583  27.321  1.00  0.00      A    H
ATOM    595  O   HOH A 199      23.010  14.294  25.647  1.00  0.00      A    O
ATOM    596  H1  HOH A 199      22.064  14.421  25.712  1.00  0.00      A    H
ATOM    597  H2  HOH A 199      23.268  14.803  24.879  1.00  0.00      A    H
ATOM    598  O   HOH A 200       9.833   0.909  26.292  1.00  0.00      A    O
ATOM    599  H1  HOH A 200       9.266   1.452  25.746  1.00  0.00      A    H
ATOM    600  H2  HOH A 200      10.721   1.189  26.069  1.00  0.00      A    H
ATOM    601  O   HOH A 201       5.138   4.293   1.672  1.00  0.00      A    O
ATOM    602  H1  HOH A 201       4.438   4.880   1.958  1.00  0.00      A    H
ATOM    603  H2  HOH A 201       4.712   3.441   1.575  1.00  0.00      A    H
ATOM    604  O   HOH A 202      15.265   4.482  23.394  1.00  0.00      A    O
ATOM    605  H1  HOH A 202      16.185   4.740  23.437  1.00  0.00      A    H
ATOM    606  H2  HOH A 202      14.858   5.135  22.825  1.00  0.00      A    H
ATOM    607  O   HOH A 203      10.300  34.811  20.341  1.00  0.00      A    O
ATOM    608  H1  HOH A 203      10.367  35.563  20.929  1.00  0.00      A    H
ATOM    609  H2  HOH A 203      10.250  34.054  20.924  1.00  0.00      A    H
ATOM    610  O   HOH A 204      16.324  34.658   4.007  1.00  0.00      A    O
ATOM    611  H1  HOH A 204      15.794  34.981   4.736  1.00  0.00      A    H
ATOM    612  H2  HOH A 204      17.169  35.095   4.113  1.00  0.00      A    H
ATOM    613  O   HOH A 205       0.923  20.265  20.690  1.00  0.00      A    O
ATOM    614  H1  HOH A 205       0.019  20.573  20.737  1.00  0.00      A    H
ATOM    615  H2  HOH A 205       0.860  19.394  20.297  1.00  0.00      A    H
ATOM    616  O   HOH A 206      34.763  13.614  16.104  1.00  0.00      A    O
ATOM    617  H1  HOH A 206      34.927  13.998  16.965  1.00  0.00      A    H
ATOM    618  H2  HOH A 206      35.307  14.126  15.505  1.00  0.00      A    H
ATOM    619  O   HOH A 207      30.209  37.709  15.268  1.00  0.00      A    O
ATOM    620  H1  HOH A 207      29.540  37.923  15.918  1.00  0.00      A    H
ATOM    621  H2  HOH A 207      29.722  37.324  14.539  1.00  0.00      A    H
ATOM    622  O   HOH A 208       1.876  29.154  19.900  1.00  0.00      A    O
ATOM    623  H1  HOH A 208       1.526  28.476  19.322  1.00  0.00      A    H
ATOM    624  H2  HOH A 208       2.821  29.007  19.898  1.00  0.00      A    H
ATOM    625  O   HOH A 209      29.187  37.751   3.765  1.00  0.00      A    O
ATOM    626  H1  HOH A 209      29.232  37.217   4.559  1.00  0.00      A    H
ATOM    627  H2  HOH A 209      29.131  37.116   3.051  1.00  0.00      A    H
ATOM    628  O   HOH A 210      11.012   4.207  24.491  1.00  0.00      A    O
ATOM    629  H1  HOH A 210      10.142   4.266  24.096  1.00  0.00      A    H
ATOM    630  H2  HOH A 210      11.540   3.747  23.838  1.00  0.00      A    H
ATOM    631  O   HOH A 211      14.766  35.682   6.130  1.00  0.00      A    O
ATOM    632  H1  HOH A 211      14.642  35.587   7.074  1.00  0.00      A    H
ATOM    633  H2  HOH A 211      13.899  35.523   5.757  1.00  0.00      A    H
ATOM    634  O   HOH A 212       9.454  12.240   0.661  1.00  0.00      A    O
ATOM    635  H1  HOH A 212       9.899  11.451   0.970  1.00  0.00      A    H
ATOM    636  H2  HOH A 212       9.829  12.402  -0.205  1.00  0.00      A    H
ATOM    637  O   HOH A 213      19.429  35.136  29.337  1.00  0.00      A    O
ATOM    638  H1  HOH A 213      18.935  34.438  28.906  1.00  0.00      A    H
ATOM    639  H2  HOH A 213      19.119  35.941  28.922  1.00  0.00      A    H
ATOM    640  O   HOH A 214      15.159  18.275  21.873  1.00  0.00      A    O
ATOM    641  H1  HOH A 214      15.277  17.346  21.678  1.00  0.00      A    H
ATOM    642  H2  HOH A 214      15.757  18.724  21.274  1.00  0.00      A    H
ATOM    643  O   HOH A 215      33.332  12.345  31.709  1.00  0.00      A    O
ATOM    644  H1  HOH A 215      32.418  12.164  31.491  1.00  0.00      A    H
ATOM    645  H2  HOH A 215      33.564  13.099  31.167  1.00  0.00      A    H
ATOM    646  O   HOH A 216       4.114  18.364   0.476  1.00  0.00      A    O
ATOM    647  H1  HOH A 216       3.795  17.671   1.054  1.00  0.00      A    H
ATOM    648  H2  HOH A 216       4.662  17.910  -0.164  1.00  0.00      A    H
ATOM    649  O   HOH A 217      21.479  26.194   7.272  1.00  0.00      A    O
ATOM    650  H1  HOH A 217      20.933  26.575   7.959  1.00  0.00      A    H
ATOM    651  H2  HOH A 217      21.341  26.761   6.513  1.00  0.00      A    H
ATOM    652  O   HOH A 218      12.006   5.599  17.574  1.00  0.00      A    O
ATOM    653  H1  HOH A 218      12.578   4.832  17.621  1.00  0.00      A    H
ATOM    654  H2  HOH A 218      11.949   5.799  16.640  1.00  0.00      A    H
ATOM    655  O   HOH A 219      17.606  17.853  34.900  1.00  0.00      A    O
ATOM    656  H1  HOH A 219      18.168  17.399  35.527  1.00  0.00      A    H
ATOM    657  H2  HOH A 219      17.026  17.171  34.560  1.00  0.00      A    H
ATOM    658  O   HOH A 220      18.944   2.352  26.345  1.00  0.00      A    O
ATOM    659  H1  HOH A 220      19.223   2.691  27.196  1.00  0.00      A    H
ATOM    660  H2  HOH A 220      18.427   1.574  26.554  1.00  0.00      A    H
ATOM    661  O   HOH A 221       6.183  12.824  19.437  1.00  0.00      A    O
ATOM    662  H1  HOH A 221       6.493  12.092  19.971  1.00  0.00      A    H
ATOM    663  H2  HOH A 221       6.703  12.774  18.635  1.00  0.00      A    H
ATOM    664  O   HOH A 222      33.390  33.592  24.241  1.00  0.00      A    O
ATOM    665  H1  HOH A 222      33.502  34.215  23.523  1.00  0.00      A    H
ATOM    666  H2  HOH A 222      32.896  32.868  23.857  1.00  0.00      A    H
ATOM    667  O   HOH A 223      36.459  32.617  16.193  1.00  0.00      A    O
ATOM    668  H1  HOH A 223      36.454  33.574  16.203  1.00  0.00      A    H
ATOM    669  H2  HOH A 223      35.535  32.373  16.128  1.00  0.00      A    H
ATOM    670  O   HOH A 224      10.326  37.055  12.071  1.00  0.00      A    O
ATOM    671  H1  HOH A 224      10.886  37.640  11.562  1.00  0.00      A    H
ATOM    672  H2  HOH A 224       9.826  36.569  11.415  1.00  0.00      A    H
ATOM    673  O   HOH A 225      36.507   3.669   4.797  1.00  0.00      A    O
ATOM    674  H1  HOH A 225      37.057   3.188   4.179  1.00  0.00      A    H
ATOM    675  H2  HOH A 225      35.614   3.393   4.589  1.00  0.00      A    H
ATOM    676  O   HOH A 226      12.436  33.287  15.688  1.00  0.00      A    O
ATOM    677  H1  HOH A 226      12.013  33.991  15.196  1.00  0.00      A    H
ATOM    678  H2  HOH A 226      12.248  33.489  16.605  1.00  0.00      A    H
ATOM    679  O   HOH A 227      28.784   2.814  30.732  1.00  0.00      A    O
ATOM    680  H1  HOH A 227      28.882   1.887  30.515  1.00  0.00      A    H
ATOM    681  H2  HOH A 227      28.408   3.206  29.944  1.00  0.00      A    H
ATOM    682  O   HOH A 228       6.055  22.151   9.322  1.00  0.00      A    O
ATOM    683  H1  HOH A 228       6.507  22.868   8.877  1.00  0.00      A    H
ATOM    684  H2  HOH A 228       5.460  22.585   9.933  1.00  0.00      A    H
ATOM    685  O   HOH A 229      28.965   2.351  33.503  1.00  0.00      A    O
ATOM    686  H1  HOH A 229      28.873   2.892  32.719  1.00  0.00      A    H
ATOM    687  H2  HOH A 229      28.169   1.820  33.523  1.00  0.00      A    H
ATOM    688  O   HOH A 230       3.004  21.742  11.864  1.00  0.00      A    O
ATOM    689  H1  HOH A 230       2.538  22.413  11.365  1.00  0.00      A    H
ATOM    690  H2  HOH A 230       2.389  21.484  12.550  1.00  0.00      A    H
ATOM    691  O   HOH A 231      10.947  32.307  18.558  1.00  0.00      A    O
ATOM    692  H1  HOH A 231      11.197  32.108  19.460  1.00  0.00      A    H
ATOM    693  H2  HOH A 231      10.694  33.230  18.577  1.00  0.00      A    H
ATOM    694  O   HOH A 232       4.969  10.033  12.158  1.00  0.00      A    O
ATOM    695  H1  HOH A 232       4.916  10.500  11.324  1.00  0.00      A    H
ATOM    696  H2  HOH A 232       4.679  10.671  12.810  1.00  0.00      A    H
ATOM    697  O   HOH A 233       3.782   6.775  20.404  1.00  0.00      A    O
ATOM    698  H1  HOH A 233       3.695   6.259  19.602  1.00  0.00      A    H
ATOM    699  H2  HOH A 233       4.606   7.249  20.296  1.00  0.00      A    H
ATOM    700  O   HOH A 234      19.571  24.916  30.900  1.00  0.00      A    O
ATOM    701  H1  HOH A 234      19.131  25.579  30.368  1.00  0.00      A    H
ATOM    702  H2  HOH A 234      20.335  24.662  30.383  1.00  0.00      A    H
ATOM    703  O   HOH A 235      23.689  11.782  38.438  1.00  0.00      A    O
ATOM    704  H1  HOH A 235      23.949  11.716  39.357  1.00  0.00      A    H
ATOM    705  H2  HOH A 235      24.069  11.006  38.026  1.00  0.00      A    H
ATOM    706  O   HOH A 236      25.942  28.735  16.880  1.00  0.00      A    O
ATOM    707  H1  HOH A 236      26.751  28.382  17.252  1.00  0.00      A    H
ATOM    708  H2  HOH A 236      25.468  27.966  16.562  1.00  0.00      A    H
ATOM    709  O   HOH A 237      29.138  12.975  15.162  1.00  0.00      A    O
ATOM    710  H1  HOH A 237      30.045  13.070  15.452  1.00  0.00      A    H
ATOM    711  H2  HOH A 237      28.789  13.866  15.167  1.00  0.00      A    H
ATOM    712  O   HOH A 238      19.609  16.871   1.085  1.00  0.00      A    O
ATOM    713  H1  HOH A 238      19.457  16.099   0.540  1.00  0.00      A    H
ATOM    714  H2  HOH A 238      18.804  16.969   1.593  1.00  0.00      A    H
ATOM    715  O   HOH A 239      36.052   8.669   8.768  1.00  0.00      A    O
ATOM    716  H1  HOH A 239      35.370   8.429   8.141  1.00  0.00      A    H
ATOM    717  H2  HOH A 239      36.563   9.343   8.321  1.00  0.00      A    H
ATOM    718  O   HOH A 240      17.870  14.346   1.586  1.00  0.00      A    O
ATOM    719  H1  HOH A 240      18.745  13.991   1.426  1.00  0.00      A    H
ATOM    720  H2  HOH A 240      17.583  13.921   2.394  1.00  0.00      A    H
ATOM    721  O   HOH A 241      17.319  27.857  16.098  1.00  0.00      A    O
ATOM    722  H1  HOH A 241      17.879  28.016  15.339  1.00  0.00      A    H
ATOM    723  H2  HOH A 241      16.448  28.139  15.817  1.00  0.00      A    H
ATOM    724  O   HOH A 242      11.147  39.032  18.618  1.00  0.00      A    O
ATOM    725  H1  HOH A 242      12.075  38.814  18.536  1.00  0.00      A    H
ATOM    726  H2  HOH A 242      11.131  39.985  18.707  1.00  0.00      A    H
ATOM    727  O   HOH A 243      20.235  21.026   5.117  1.00  0.00      A    O
ATOM    728  H1  HOH A 243      19.749  21.648   4.576  1.00  0.00      A    H
ATOM    729  H2  HOH A 243      21.137  21.089   4.805  1.00  0.00      A    H
ATOM    730  O   HOH A 244      34.602  21.217  25.004  1.00  0.00      A    O
ATOM    731  H1  HOH A 244      33.678  21.160  25.248  1.00  0.00      A    H
ATOM    732  H2  HOH A 244      34.931  21.975  25.488  1.00  0.00      A    H
ATOM    733  O   HOH A 245      23.593  33.202   1.735  1.00  0.00      A    O
ATOM    734  H1  HOH A 245      24.525  33.411   1.670  1.00  0.00      A    H
ATOM    735  H2  HOH A 245      23.517  32.690   2.540  1.00  0.00      A    H
ATOM    736  O   HOH A 246      20.377  34.937  36.607  1.00  0.00      A    O
ATOM    737  H1  HOH A 246      20.739  35.692  37.070  1.00  0.00      A    H
ATOM    738  H2  HOH A 246      19.518  34.800  37.006  1.00  0.00      A    H
ATOM    739  O   HOH A 247       4.034   8.867  17.930  1.00  0.00      A    O
ATOM    740  H1  HOH A 247       4.200   9.570  18.558  1.00  0.00      A    H
ATOM    741  H2  HOH A 247       3.176   9.073  17.560  1.00  0.00      A    H
ATOM    742  O   HOH A 248      28.345  10.349  38.039  1.00  0.00      A    O
ATOM    743  H1  HOH A 248      29.158   9.974  37.700  1.00  0.00      A    H
ATOM    744  H2  HOH A 248      27.871  10.640  37.259  1.00  0.00      A    H
ATOM    745  O   HOH A 249      31.832  20.489  25.244  1.00  0.00      A    O
ATOM    746  H1  HOH A 249      32.097  19.728  25.761  1.00  0.00      A    H
ATOM    747  H2  HOH A 249      31.172  20.150  24.639  1.00  0.00      A    H
ATOM    748  O   HOH A 250      23.262  23.874  26.150  1.00  0.00      A    O
ATOM    749  H1  HOH A 250      22.343  23.861  26.415  1.00  0.00      A    H
ATOM    750  H2  HOH A 250      23.686  23.234  26.723  1.00  0.00      A    H
ATOM    751  O   HOH A 251      16.193  36.436  39.120  1.00  0.00      A    O
ATOM    752  H1  HOH A 251      15.584  36.506  38.385  1.00  0.00      A    H
ATOM    753  H2  HOH A 251      15.967  37.171  39.690  1.00  0.00      A    H
ATOM    754  O   HOH A 252       3.684   5.025  17.877  1.00  0.00      A    O
ATOM    755  H1  HOH A 252       3.171   4.403  17.359  1.00  0.00      A    H
ATOM    756  H2  HOH A 252       4.156   5.545  17.227  1.00  0.00      A    H
ATOM    757  O   HOH A 253      21.544   9.847   6.980  1.00  0.00      A    O
ATOM    758  H1  HOH A 253      21.250  10.241   7.801  1.00  0.00      A    H
ATOM    759  H2  HOH A 253      22.362   9.404   7.205  1.00  0.00      A    H
ATOM    760  O   HOH A 254      33.328  21.350  16.838  1.00  0.00      A    O
ATOM    761  H1  HOH A 254      33.182  20.847  17.639  1.00  0.00      A    H
ATOM    762  H2  HOH A 254      34.243  21.183  16.613  1.00  0.00      A    H
ATOM    763  O   HOH A 255      28.883  21.799   8.807  1.00  0.00      A    O
ATOM    764  H1  HOH A 255      28.979  21.476   7.911  1.00  0.00      A    H
ATOM    765  H2  HOH A 255      29.164  22.713   8.764  1.00  0.00      A    H
ATOM    766  O   HOH A 256      22.352   3.495  35.183  1.00  0.00      A    O
ATOM    767  H1  HOH A 256      21.488   3.900  35.106  1.00  0.00      A    H
ATOM    768  H2  HOH A 256      22.241   2.619  34.816  1.00  0.00      A    H
ATOM    769  O   HOH A 257      30.914   9.228   0.689  1.00  0.00      A    O
ATOM    770  H1  HOH A 257      30.294   8.585   1.034  1.00  0.00      A    H
ATOM    771  H2  HOH A 257      31.507   9.404   1.419  1.00  0.00      A    H
ATOM    772  O   HOH A 258      28.531  15.748  14.814  1.00  0.00      A    O
ATOM    773  H1  HOH A 258      27.799  16.272  15.142  1.00  0.00      A    H
ATOM    774  H2  HOH A 258      28.678  16.071  13.925  1.00  0.00      A    H
ATOM    775  O   HOH A 259      30.520  24.183   2.106  1.00  0.00      A    O
ATOM    776  H1  HOH A 259      30.467  23.278   2.413  1.00  0.00      A    H
ATOM    777  H2  HOH A 259      29.813  24.635   2.567  1.00  0.00      A    H
ATOM    778  O   HOH A 260       6.749  37.659  25.608  1.00  0.00      A    O
ATOM    779  H1  HOH A 260       6.237  38.119  24.942  1.00  0.00      A    H
ATOM    780  H2  HOH A 260       7.153  36.930  25.139  1.00  0.00      A    H
ATOM    781  O   HOH A 261      36.535   7.595  12.527  1.00  0.00      A    O
ATOM    782  H1  HOH A 261      36.996   6.884  12.973  1.00  0.00      A    H
ATOM    783  H2  HOH A 261      37.102   7.825  11.792  1.00  0.00      A    H
ATOM    784  O   HOH A 262      32.610   9.664  28.499  1.00  0.00      A    O
ATOM    785  H1  HOH A 262      33.529   9.798  28.266  1.00  0.00      A    H
ATOM    786  H2  HOH A 262      32.631   9.415  29.424  1.00  0.00      A    H
ATOM    787  O   HOH A 263       3.176  20.189  29.957  1.00  0.00      A    O
ATOM    788  H1  HOH A 263       3.971  19.721  29.702  1.00  0.00      A    H
ATOM    789  H2  HOH A 263       3.291  21.070  29.601  1.00  0.00      A    H
ATOM    790  O   HOH A 264      12.157  33.284  11.059  1.00  0.00      A    O
ATOM    791  H1  HOH A 264      12.127  34.229  10.910  1.00  0.00      A    H
ATOM    792  H2  HOH A 264      12.545  33.190  11.929  1.00  0.00      A    H
ATOM    793  O   HOH A 265      38.972  21.305  30.732  1.00  0.00      A    O
ATOM    794  H1  HOH A 265      39.058  21.508  29.800  1.00  0.00      A    H
ATOM    795  H2  HOH A 265      38.187  21.778  31.008  1.00  0.00      A    H
ATOM    796  O   HOH A 266       1.626   6.176  36.448  1.00  0.00      A    O
ATOM    797  H1  HOH A 266       1.968   5.968  35.578  1.00  0.00      A    H
ATOM    798  H2  HOH A 266       1.347   7.090  36.384  1.00  0.00      A    H
ATOM    799  O   HOH A 267      22.961   3.174  15.655  1.00  0.00      A    O
ATOM    800  H1  HOH A 267      22.855   3.795  16.376  1.00  0.00      A    H
ATOM    801  H2  HOH A 267      22.585   2.358  15.985  1.00  0.00      A    H
ATOM    802  O   HOH A 268       6.999  33.260  37.607  1.00  0.00      A    O
ATOM    803  H1  HOH A 268       6.141  33.633  37.808  1.00  0.00      A    H
ATOM    804  H2  HOH A 268       7.008  32.419  38.065  1.00  0.00      A    H
ATOM    805  O   HOH A 269      29.349   9.096  15.550  1.00  0.00      A    O
ATOM    806  H1  HOH A 269      29.924   8.373  15.799  1.00  0.00      A    H
ATOM    807  H2  HOH A 269      29.911   9.690  15.052  1.00  0.00      A    H
ATOM    808  O   HOH A 270      31.304  34.143   6.548  1.00  0.00      A    O
ATOM    809  H1  HOH A 270      30.565  33.582   6.313  1.00  0.00      A    H
ATOM    810  H2  HOH A 270      31.695  34.389   5.709  1.00  0.00      A    H
ATOM    811  O   HOH A 271      25.519   0.424  28.193  1.00  0.00      A    O
ATOM    812  H1  HOH A 271      25.562  -0.198  27.466  1.00  0.00      A    H
ATOM    813  H2  HOH A 271      24.614   0.373  28.500  1.00  0.00      A    H
ATOM    814  O   HOH A 272      22.805  12.626  35.153  1.00  0.00      A    O
ATOM    815  H1  HOH A 272      23.672  12.996  34.989  1.00  0.00      A    H
ATOM    816  H2  HOH A 272      22.937  11.679  35.109  1.00  0.00      A    H
ATOM    817  O   HOH A 273       6.928  10.562   8.486  1.00  0.00      A    O
ATOM    818  H1  HOH A 273       7.602  10.802   7.851  1.00  0.00      A    H
ATOM    819  H2  HOH A 273       6.324  10.004   7.996  1.00  0.00      A    H
ATOM    820  O   HOH A 274       1.027   4.285  18.897  1.00  0.00      A    O
ATOM    821  H1  HOH A 274       0.358   3.966  18.291  1.00  0.00      A    H
ATOM    822  H2  HOH A 274       0.818   5.211  19.020  1.00  0.00      A    H
ATOM    823  O   HOH A 275      14.500  21.013  22.871  1.00  0.00      A    O
ATOM    824  H1  HOH A 275      14.851  20.180  22.556  1.00  0.00      A    H
ATOM    825  H2  HOH A 275      14.647  21.623  22.149  1.00  0.00      A    H
ATOM    826  O   HOH A 276      19.469  29.686  21.496  1.00  0.00      A    O
ATOM    827  H1  HOH A 276      20.027  29.160  22.069  1.00  0.00      A    H
ATOM    828  H2  HOH A 276      19.649  29.355  20.616  1.00  0.00      A    H
ATOM    829  O   HOH A 277      13.233  26.169  23.183  1.00  0.00      A    O
ATOM    830  H1  HOH A 277      12.805  25.812  22.404  1.00  0.00      A    H
ATOM    831  H2  HOH A 277      13.407  25.405  23.733  1.00  0.00      A    H
ATOM    832  O   HOH A 278      35.018  25.011  29.343  1.00  0.00      A    O
ATOM    833  H1  HOH A 278      35.707  25.647  29.536  1.00  0.00      A    H
ATOM    834  H2  HOH A 278      34.765  24.664  30.198  1.00  0.00      A    H
ATOM    835  O   HOH A 279       0.629  34.286  24.038  1.00  0.00      A    O
ATOM    836  H1  HOH A 279       1.353  34.374  24.658  1.00  0.00      A    H
ATOM    837  H2  HOH A 279       0.441  33.348  24.021  1.00  0.00      A    H
ATOM    838  O   HOH A 280      30.282  27.126  18.263  1.00  0.00      A    O
ATOM    839  H1  HOH A 280      30.504  26.469  17.603  1.00  0.00      A    H
ATOM    840  H2  HOH A 280      31.107  27.578  18.438  1.00  0.00      A    H
ATOM    841  O   HOH A 281      25.524  27.193  20.415  1.00  0.00      A    O
ATOM    842  H1  HOH A 281      25.865  27.486  19.570  1.00  0.00      A    H
ATOM    843  H2  HOH A 281      26.109  26.482  20.676  1.00  0.00      A    H
ATOM    844  O   HOH A 282       0.736  15.325  37.914  1.00  0.00      A    O
ATOM    845  H1  HOH A 282       1.473  15.070  38.469  1.00  0.00      A    H
ATOM    846  H2  HOH A 282      -0.038  15.021  38.387  1.00  0.00      A    H
ATOM    847  O   HOH A 283      23.045  20.673  20.197  1.00  0.00      A    O
ATOM    848  H1  HOH A 283      22.971  20.301  21.076  1.00  0.00      A    H
ATOM    849  H2  HOH A 283      22.517  21.471  20.229  1.00  0.00      A    H
ATOM    850  O   HOH A 284      20.059   5.398  35.571  1.00  0.00      A    O
ATOM    851  H1  HOH A 284      19.459   5.804  36.197  1.00  0.00      A    H
ATOM    852  H2  HOH A 284      19.863   5.826  34.738  1.00  0.00      A    H
ATOM    853  O   HOH A 285      36.181  35.519  34.412  1.00  0.00      A    O
ATOM    854  H1  HOH A 285      35.822  35.418  33.531  1.00  0.00      A    H
ATOM    855  H2  HOH A 285      37.033  35.934  34.279  1.00  0.00      A    H
ATOM    856  O   HOH A 286       8.358  37.343  33.608  1.00  0.00      A    O
ATOM    857  H1  HOH A 286       7.780  37.853  34.176  1.00  0.00      A    H
ATOM    858  H2  HOH A 286       8.151  37.643  32.723  1.00  0.00      A    H
ATOM    859  O   HOH A 287       9.839  25.004  25.357  1.00  0.00      A    O
ATOM    860  H1  HOH A 287       9.117  25.632  25.392  1.00  0.00      A    H
ATOM    861  H2  HOH A 287      10.206  25.110  24.479  1.00  0.00      A    H
ATOM    862  O   HOH A 288      15.676   9.420  10.463  1.00  0.00      A    O
ATOM    863  H1  HOH A 288      15.990   8.640  10.007  1.00  0.00      A    H
ATOM    864  H2  HOH A 288      15.959   9.299  11.369  1.00  0.00      A    H
ATOM    865  O   HOH A 289      17.190  29.860   6.249  1.00  0.00      A    O
ATOM    866  H1  HOH A 289      17.653  29.554   7.029  1.00  0.00      A    H
ATOM    867  H2  HOH A 289      17.319  29.165   5.604  1.00  0.00      A    H
ATOM    868  O   HOH A 290      17.161  14.674  16.144  1.00  0.00      A    O
ATOM    869  H1  HOH A 290      17.893  15.281  16.258  1.00  0.00      A    H
ATOM    870  H2  HOH A 290      17.571  13.811  16.093  1.00  0.00      A    H
ATOM    871  O   HOH A 291      28.761  37.665  24.885  1.00  0.00      A    O
ATOM    872  H1  HOH A 291      28.526  36.749  25.034  1.00  0.00      A    H
ATOM    873  H2  HOH A 291      29.688  37.639  24.650  1.00  0.00      A    H
ATOM    874  O   HOH A 292      16.297  38.315   4.562  1.00  0.00      A    O
ATOM    875  H1  HOH A 292      15.611  38.235   3.899  1.00  0.00      A    H
ATOM    876  H2  HOH A 292      16.397  39.259   4.691  1.00  0.00      A    H
ATOM    877  O   HOH A 293       5.128   1.280   6.527  1.00  0.00      A    O
ATOM    878  H1  HOH A 293       5.312   1.346   7.464  1.00  0.00      A    H
ATOM    879  H2  HOH A 293       5.275   2.164   6.191  1.00  0.00      A    H
ATOM    880  O   HOH A 294      38.078   7.520  16.169  1.00  0.00      A    O
ATOM    881  H1  HOH A 294      38.508   6.698  15.936  1.00  0.00      A    H
ATOM    882  H2  HOH A 294      38.616   8.197  15.760  1.00  0.00      A    H
ATOM    883  O   HOH A 295      11.862  28.438  22.679  1.00  0.00      A    O
ATOM    884  H1  HOH A 295      12.411  28.762  21.965  1.00  0.00      A    H
ATOM    885  H2  HOH A 295      12.234  27.583  22.899  1.00  0.00      A    H
ATOM    886  O   HOH A 296      38.051   8.077  10.516  1.00  0.00      A    O
ATOM    887  H1  HOH A 296      37.278   8.257   9.981  1.00  0.00      A    H
ATOM    888  H2  HOH A 296      38.577   7.480   9.984  1.00  0.00      A    H
ATOM    889  O   HOH A 297       6.627  26.001  24.028  1.00  0.00      A    O
ATOM    890  H1  HOH A 297       6.586  25.564  24.879  1.00  0.00      A    H
ATOM    891  H2  HOH A 297       5.919  25.604  23.521  1.00  0.00      A    H
ATOM    892  O   HOH A 298      25.412  29.239  12.070  1.00  0.00      A    O
ATOM    893  H1  HOH A 298      25.056  28.468  12.511  1.00  0.00      A    H
ATOM    894  H2  HOH A 298      25.284  29.064  11.138  1.00  0.00      A    H
ATOM    895  O   HOH A 299      20.961  23.003  14.500  1.00  0.00      A    O
ATOM    896  H1  HOH A 299      20.464  22.186  14.455  1.00  0.00      A    H
ATOM    897  H2  HOH A 299      20.302  23.691  14.411  1.00  0.00      A    H
ATOM    898  O   HOH A 300      27.872   5.250  10.655  1.00  0.00      A    O
ATOM    899  H1  HOH A 300      28.625   5.140  11.235  1.00  0.00      A    H
ATOM    900  H2  HOH A 300      28.219   5.089   9.778  1.00  0.00      A    H
ATOM    901  O   HOH A 301      38.632   3.012  28.602  1.00  0.00      A    O
ATOM    902  H1  HOH A 301      39.402   2.623  29.016  1.00  0.00      A    H
ATOM    903  H2  HOH A 301      38.099   2.263  28.334  1.00  0.00      A    H
ATOM    904  O   HOH A 302      16.849   7.075  33.105  1.00  0.00      A    O
ATOM    905  H1  HOH A 302      17.721   7.421  33.296  1.00  0.00      A    H
ATOM    906  H2  HOH A 302      16.249   7.759  33.404  1.00  0.00      A    H
ATOM    907  O   HOH A 303      29.526  18.683  27.532  1.00  0.00      A    O
ATOM    908  H1  HOH A 303      29.604  19.630  27.641  1.00  0.00      A    H
ATOM    909  H2  HOH A 303      28.891  18.574  26.823  1.00  0.00      A    H
ATOM    910  O   HOH A 304      26.508  21.353  22.133  1.00  0.00      A    O
ATOM    911  H1  HOH A 304      27.378  21.187  21.771  1.00  0.00      A    H
ATOM    912  H2  HOH A 304      26.181  20.488  22.379  1.00  0.00      A    H
ATOM    913  O   HOH A 305       7.302  30.709  38.537  1.00  0.00      A    O
ATOM    914  H1  HOH A 305       7.602  30.304  37.724  1.00  0.00      A    H
ATOM    915  H2  HOH A 305       7.898  30.374  39.207  1.00  0.00      A    H
ATOM    916  O   HOH A 306      21.821  32.667  15.958  1.00  0.00      A    O
ATOM    917  H1  HOH A 306      21.622  32.544  15.030  1.00  0.00      A    H
ATOM    918  H2  HOH A 306      22.714  32.339  16.058  1.00  0.00      A    H
ATOM    919  O   HOH A 307       0.745  22.649  24.901  1.00  0.00      A    O
ATOM    920  H1  HOH A 307       1.312  22.517  24.141  1.00  0.00      A    H
ATOM    921  H2  HOH A 307       1.012  21.970  25.521  1.00  0.00      A    H
ATOM    922  O   HOH A 308       8.087  10.306  27.157  1.00  0.00      A    O
ATOM    923  H1  HOH A 308       7.858  11.090  27.656  1.00  0.00      A    H
ATOM    924  H2  HOH A 308       7.839   9.577  27.726  1.00  0.00      A    H
ATOM    925  O   HOH A 309      20.361  26.185  24.893  1.00  0.00      A    O
ATOM    926  H1  HOH A 309      20.398  26.822  24.180  1.00  0.00      A    H
ATOM    927  H2  HOH A 309      20.163  26.706  25.671  1.00  0.00      A    H
ATOM    928  O   HOH A 310      15.595   7.267   0.639  1.00  0.00      A    O
ATOM    929  H1  HOH A 310      16.394   7.110   1.143  1.00  0.00      A    H
ATOM    930  H2  HOH A 310      14.885   7.045   1.241  1.00  0.00      A    H
ATOM    931  O   HOH A 311      38.464   1.690  18.916  1.00  0.00      A    O
ATOM    932  H1  HOH A 311      37.583   2.037  19.063  1.00  0.00      A    H
ATOM    933  H2  HOH A 311      38.855   1.652  19.789  1.00  0.00      A    H
ATOM    934  O   HOH A 312       3.795  31.970  15.975  1.00  0.00      A    O
ATOM    935  H1  HOH A 312       4.752  32.004  15.966  1.00  0.00      A    H
ATOM    936  H2  HOH A 312       3.524  32.669  15.380  1.00  0.00      A    H
ATOM    937  O   HOH A 313       7.742   4.993  29.174  1.00  0.00      A    O
ATOM    938  H1  HOH A 313       7.875   4.664  28.285  1.00  0.00      A    H
ATOM    939  H2  HOH A 313       8.418   5.661  29.286  1.00  0.00      A    H
ATOM    940  O   HOH A 314      21.930  37.371  20.122  1.00  0.00      A    O
ATOM    941  H1  HOH A 314      22.038  36.785  20.871  1.00  0.00      A    H
ATOM    942  H2  HOH A 314      22.733  37.892  20.107  1.00  0.00      A    H
ATOM    943  O   HOH A 315      33.059  21.532   0.582  1.00  0.00      A    O
ATOM    944  H1  HOH A 315      32.763  20.723   0.999  1.00  0.00      A    H
ATOM    945  H2  HOH A 315      33.663  21.921   1.213  1.00  0.00      A    H
ATOM    946  O   HOH A 316      35.057  10.514  17.321  1.00  0.00      A    O
ATOM    947  H1  HOH A 316      34.927  10.885  18.194  1.00  0.00      A    H
ATOM    948  H2  HOH A 316      35.360  11.250  16.790  1.00  0.00      A    H
ATOM    949  O   HOH A 317       8.687  24.017  10.463  1.00  0.00      A    O
ATOM    950  H1  HOH A 317       8.081  24.279   9.770  1.00  0.00      A    H
ATOM    951  H2  HOH A 317       9.131  24.827  10.713  1.00  0.00      A    H
ATOM    952  O   HOH A 318      31.328  27.968   1.095  1.00  0.00      A    O
ATOM    953  H1  HOH A 318      32.145  27.982   0.596  1.00  0.00      A    H
ATOM    954  H2  HOH A 318      30.749  27.395   0.592  1.00  0.00      A    H
ATOM    955  O   HOH A 319       6.807  27.028  28.791  1.00  0.00      A    O
ATOM    956  H1  HOH A 319       7.538  27.326  28.249  1.00  0.00      A    H
ATOM    957  H2  HOH A 319       6.623  26.142  28.478  1.00  0.00      A    H
ATOM    958  O   HOH A 320      37.501  34.689   0.176  1.00  0.00      A    O
ATOM    959  H1  HOH A 320      37.355  34.331  -0.700  1.00  0.00      A    H
ATOM    960  H2  HOH A 320      37.251  33.981   0.769  1.00  0.00      A    H
ATOM    961  O   HOH A 321       1.149  39.450   9.798  1.00  0.00      A    O
ATOM    962  H1  HOH A 321       0.936  38.568   9.494  1.00  0.00      A    H
ATOM    963  H2  HOH A 321       1.625  39.847   9.069  1.00  0.00      A    H
ATOM    964  O   HOH A 322       2.247  21.580  32.175  1.00  0.00      A    O
ATOM    965  H1  HOH A 322       1.314  21.544  31.963  1.00  0.00      A    H
ATOM    966  H2  HOH A 322       2.670  21.071  31.484  1.00  0.00      A    H
ATOM    967  O   HOH A 323      30.980  17.330   4.667  1.00  0.00      A    O
ATOM    968  H1  HOH A 323      31.079  16.695   3.957  1.00  0.00      A    H
ATOM    969  H2  HOH A 323      30.474  16.866   5.335  1.00  0.00      A    H
ATOM    970  O   HOH A 324      20.085  33.597   4.875  1.00  0.00      A    O
ATOM    971  H1  HOH A 324      20.006  34.254   4.184  1.00  0.00      A    H
ATOM    972  H2  HOH A 324      19.475  32.904   4.619  1.00  0.00      A    H
ATOM    973  O   HOH A 325      32.717  11.176   6.379  1.00  0.00      A    O
ATOM    974  H1  HOH A 325      32.748  11.341   7.322  1.00  0.00      A    H
ATOM    975  H2  HOH A 325      31.783  11.149   6.171  1.00  0.00      A    H
ATOM    976  O   HOH A 326      26.577  17.380  22.251  1.00  0.00      A    O
ATOM    977  H1  HOH A 326      26.703  16.432  22.229  1.00  0.00      A    H
ATOM    978  H2  HOH A 326      25.658  17.506  22.014  1.00  0.00      A    H
ATOM    979  O   HOH A 327      25.895   3.757  34.545  1.00  0.00      A    O
ATOM    980  H1  HOH A 327      25.862   4.260  33.731  1.00  0.00      A    H
ATOM    981  H2  HOH A 327      25.949   2.844  34.261  1.00  0.00      A    H
ATOM    982  O   HOH A 328       4.332  22.537  39.494  1.00  0.00      A    O
ATOM    983  H1  HOH A 328       5.106  22.937  39.098  1.00  0.00      A    H
ATOM    984  H2  HOH A 328       3.971  21.979  38.805  1.00  0.00      A    H
ATOM    985  O   HOH A 329      32.270  29.103  15.344  1.00  0.00      A    O
ATOM    986  H1  HOH A 329      31.314  29.152  15.322  1.00  0.00      A    H
ATOM    987  H2  HOH A 329      32.532  29.131  14.424  1.00  0.00      A    H
ATOM    988  O   HOH A 330      34.617  37.376  36.093  1.00  0.00      A    O
ATOM    989  H1  HOH A 330      33.725  37.601  35.826  1.00  0.00      A    H
ATOM    990  H2  HOH A 330      34.961  36.856  35.367  1.00  0.00      A    H
ATOM    991  O   HOH A 331      25.859  39.522  31.538  1.00  0.00      A    O
ATOM    992  H1  HOH A 331      26.164  39.701  30.649  1.00  0.00      A    H
ATOM    993  H2  HOH A 331      25.785  38.568  31.579  1.00  0.00      A    H
ATOM    994  O   HOH A 332      11.691  32.323  28.231  1.00  0.00      A    O
ATOM    995  H1  HOH A 332      12.112  32.900  28.868  1.00  0.00      A    H
ATOM    996  H2  HOH A 332      12.395  31.754  27.920  1.00  0.00      A    H
ATOM    997  O   HOH A 333       2.156  11.387  29.754  1.00  0.00      A    O
ATOM    998  H1  HOH A 333       1.302  11.686  30.067  1.00  0.00      A    H
ATOM    999  H2  HOH A 333       2.145  10.440  29.895  1.00  0.00      A    H
ATOM   1000  O   HOH A 334      14.727  35.067  11.081  1.00  0.00      A    O
ATOM   1001  H1  HOH A 334      15.318  34.868  10.355  1.00  0.00      A    H
ATOM   1002  H2  HOH A 334      13.960  35.461  10.665  1.00  0.00      A    H
ATOM   1003  O   HOH A 335      10.048  12.350  16.784  1.00  0.00      A    O
ATOM   1004  H1  HOH A 335      10.151  12.671  15.888  1.00  0.00      A    H
ATOM   1005  H2  HOH A 335       9.660  11.480  16.684  1.00  0.00      A    H
ATOM   1006  O   HOH A 336       5.065  15.480  25.679  1.00  0.00      A    O
ATOM   1007  H1  HOH A 336       5.458  15.560  24.810  1.00  0.00      A    H
ATOM   1008  H2  HOH A 336       5.373  16.253  26.153  1.00  0.00      A    H
ATOM   1009  O   HOH A 337      15.913  34.600   8.604  1.00  0.00      A    O
ATOM   1010  H1  HOH A 337      16.540  35.323   8.582  1.00  0.00      A    H
ATOM   1011  H2  HOH A 337      16.268  33.956   7.992  1.00  0.00      A    H
ATOM   1012  O   HOH A 338      33.519  25.944  26.166  1.00  0.00      A    O
ATOM   1013  H1  HOH A 338      33.067  26.377  26.891  1.00  0.00      A    H
ATOM   1014  H2  HOH A 338      33.507  26.587  25.458  1.00  0.00      A    H
ATOM   1015  O   HOH A 339      12.267  22.503  20.453  1.00  0.00      A    O
ATOM   1016  H1  HOH A 339      12.482  21.874  19.764  1.00  0.00      A    H
ATOM   1017  H2  HOH A 339      11.346  22.334  20.654  1.00  0.00      A    H
ATOM   1018  O   HOH A 340      32.371  39.227  38.369  1.00  0.00      A    O
ATOM   1019  H1  HOH A 340      32.733  39.200  39.255  1.00  0.00      A    H
ATOM   1020  H2  HOH A 340      31.426  39.140  38.493  1.00  0.00      A    H
ATOM   1021  O   HOH A 341      23.414   5.647  33.707  1.00  0.00      A    O
ATOM   1022  H1  HOH A 341      23.498   4.791  34.127  1.00  0.00      A    H
ATOM   1023  H2  HOH A 341      23.903   6.242  34.274  1.00  0.00      A    H
ATOM   1024  O   HOH A 342      37.136  38.230  26.266  1.00  0.00      A    O
ATOM   1025  H1  HOH A 342      37.511  37.709  25.556  1.00  0.00      A    H
ATOM   1026  H2  HOH A 342      36.248  38.433  25.972  1.00  0.00      A    H
ATOM   1027  O   HOH A 343      12.091  35.234  17.967  1.00  0.00      A    O
ATOM   1028  H1  HOH A 343      11.859  35.946  17.370  1.00  0.00      A    H
ATOM   1029  H2  HOH A 343      11.299  35.088  18.485  1.00  0.00      A    H
ATOM   1030  O   HOH A 344       4.033  14.473  14.689  1.00  0.00      A    O
ATOM   1031  H1  HOH A 344       3.322  15.081  14.893  1.00  0.00      A    H
ATOM   1032  H2  HOH A 344       4.675  15.005  14.219  1.00  0.00      A    H
ATOM   1033  O   HOH A 345      35.496  13.711  20.981  1.00  0.00      A    O
ATOM   1034  H1  HOH A 345      35.879  14.167  21.730  1.00  0.00      A    H
ATOM   1035  H2  HOH A 345      35.686  14.277  20.233  1.00  0.00      A    H
ATOM   1036  O   HOH A 346      15.307  21.301  29.026  1.00  0.00      A    O
ATOM   1037  H1  HOH A 346      15.514  20.368  28.994  1.00  0.00      A    H
ATOM   1038  H2  HOH A 346      16.013  21.686  29.545  1.00  0.00      A    H
ATOM   1039  O   HOH A 347      29.291  26.922  36.783  1.00  0.00      A    O
ATOM   1040  H1  HOH A 347      29.168  25.990  36.602  1.00  0.00      A    H
ATOM   1041  H2  HOH A 347      29.424  26.968  37.730  1.00  0.00      A    H
ATOM   1042  O   HOH A 348       7.221  31.252  28.962  1.00  0.00      A    O
ATOM   1043  H1  HOH A 348       7.918  31.493  28.352  1.00  0.00      A    H
ATOM   1044  H2  HOH A 348       7.673  30.808  29.680  1.00  0.00      A    H
ATOM   1045  O   HOH A 349      12.340   8.988   0.451  1.00  0.00      A    O
ATOM   1046  H1  HOH A 349      12.775   8.190   0.152  1.00  0.00      A    H
ATOM   1047  H2  HOH A 349      11.551   8.679   0.896  1.00  0.00      A    H
ATOM   1048  O   HOH A 350      11.033  27.692  27.103  1.00  0.00      A    O
ATOM   1049  H1  HOH A 350      10.550  27.848  26.292  1.00  0.00      A    H
ATOM   1050  H2  HOH A 350      10.356  27.608  27.774  1.00  0.00      A    H
ATOM   1051  O   HOH A 351      34.635  38.894  31.145  1.00  0.00      A    O
ATOM   1052  H1  HOH A 351      35.367  38.555  30.631  1.00  0.00      A    H
ATOM   1053  H2  HOH A 351      34.030  38.156  31.217  1.00  0.00      A    H
ATOM   1054  O   HOH A 352       4.449  26.261  16.026  1.00  0.00      A    O
ATOM   1055  H1  HOH A 352       3.962  26.861  15.461  1.00  0.00      A    H
ATOM   1056  H2  HOH A 352       3.800  25.617  16.309  1.00  0.00      A    H
ATOM   1057  O   HOH A 353      21.535  24.374  29.211  1.00  0.00      A    O
ATOM   1058  H1  HOH A 353      22.423  24.701  29.066  1.00  0.00      A    H
ATOM   1059  H2  HOH A 353      21.145  24.341  28.338  1.00  0.00      A    H
ATOM   1060  O   HOH A 354       3.993  11.215   5.944  1.00  0.00      A    O
ATOM   1061  H1  HOH A 354       4.331  10.388   6.288  1.00  0.00      A    H
ATOM   1062  H2  HOH A 354       4.739  11.814   5.985  1.00  0.00      A    H
ATOM   1063  O   HOH A 355      23.994  26.321  26.534  1.00  0.00      A    O
ATOM   1064  H1  HOH A 355      23.873  26.924  25.800  1.00  0.00      A    H
ATOM   1065  H2  HOH A 355      23.958  25.451  26.138  1.00  0.00      A    H
ATOM   1066  O   HOH A 356      24.291  13.639  22.607  1.00  0.00      A    O
ATOM   1067  H1  HOH A 356      24.723  13.600  23.460  1.00  0.00      A    H
ATOM   1068  H2  HOH A 356      24.916  13.237  22.003  1.00  0.00      A    H
ATOM   1069  O   HOH A 357      25.786  13.562  29.494  1.00  0.00      A    O
ATOM   1070  H1  HOH A 357      25.984  14.318  28.942  1.00  0.00      A    H
ATOM   1071  H2  HOH A 357      25.036  13.144  29.069  1.00  0.00      A    H
ATOM   1072  O   HOH A 358       7.555  35.676  30.816  1.00  0.00      A    O
ATOM   1073  H1  HOH A 358       7.214  35.428  29.956  1.00  0.00      A    H
ATOM   1074  H2  HOH A 358       8.087  34.929  31.088  1.00  0.00      A    H
ATOM   1075  O   HOH A 359      16.436  22.181  14.495  1.00  0.00      A    O
ATOM   1076  H1  HOH A 359      16.424  21.267  14.778  1.00  0.00      A    H
ATOM   1077  H2  HOH A 359      15.940  22.648  15.167  1.00  0.00      A    H
ATOM   1078  O   HOH A 360      12.572  34.218   4.749  1.00  0.00      A    O
ATOM   1079  H1  HOH A 360      13.121  34.384   3.983  1.00  0.00      A    H
ATOM   1080  H2  HOH A 360      12.077  33.430   4.524  1.00  0.00      A    H
ATOM   1081  O   HOH A 361      11.519  32.192   1.128  1.00  0.00      A    O
ATOM   1082  H1  HOH A 361      11.278  31.884   0.254  1.00  0.00      A    H
ATOM   1083  H2  HOH A 361      12.243  31.624   1.391  1.00  0.00      A    H
ATOM   1084  O   HOH A 362      29.803  23.424  38.234  1.00  0.00      A    O
ATOM   1085  H1  HOH A 362      30.618  23.498  37.739  1.00  0.00      A    H
ATOM   1086  H2  HOH A 362      29.147  23.175  37.582  1.00  0.00      A    H
ATOM   1087  O   HOH A 363       3.233   4.901  29.430  1.00  0.00      A    O
ATOM   1088  H1  HOH A 363       3.975   4.644  28.882  1.00  0.00      A    H
ATOM   1089  H2  HOH A 363       2.592   4.201  29.308  1.00  0.00      A    H
ATOM   1090  O   HOH A 364      39.335  25.804  26.813  1.00  0.00      A    O
ATOM   1091  H1  HOH A 364      38.722  25.423  26.184  1.00  0.00      A    H
ATOM   1092  H2  HOH A 364      39.299  26.745  26.644  1.00  0.00      A    H
ATOM   1093  O   HOH A 365      37.919   9.448   5.539  1.00  0.00      A    O
ATOM   1094  H1  HOH A 365      37.567   9.848   4.744  1.00  0.00      A    H
ATOM   1095  H2  HOH A 365      37.577   9.988   6.251  1.00  0.00      A    H
ATOM   1096  O   HOH A 366      16.749  15.581  37.092  1.00  0.00      A    O
ATOM   1097  H1  HOH A 366      17.504  16.124  37.320  1.00  0.00      A    H
ATOM   1098  H2  HOH A 366      16.318  15.405  37.928  1.00  0.00      A    H
ATOM   1099  O   HOH A 367      22.132  24.531   2.813  1.00  0.00      A    O
ATOM   1100  H1  HOH A 367      22.109  23.747   3.362  1.00  0.00      A    H
ATOM   1101  H2  HOH A 367      22.037  24.201   1.919  1.00  0.00      A    H
ATOM   1102  O   HOH A 368       4.119  31.234  27.530  1.00  0.00      A    O
ATOM   1103  H1  HOH A 368       3.370  30.683  27.760  1.00  0.00      A    H
ATOM   1104  H2  HOH A 368       4.124  31.244  26.573  1.00  0.00      A    H
ATOM   1105  O   HOH A 369       6.222   2.427   8.877  1.00  0.00      A    O
ATOM   1106  H1  HOH A 369       6.597   3.152   9.376  1.00  0.00      A    H
ATOM   1107  H2  HOH A 369       6.905   1.757   8.876  1.00  0.00      A    H
ATOM   1108  O   HOH A 370      26.397   2.814  25.128  1.00  0.00      A    O
ATOM   1109  H1  HOH A 370      26.664   1.895  25.130  1.00  0.00      A    H
ATOM   1110  H2  HOH A 370      25.673   2.852  24.503  1.00  0.00      A    H
ATOM   1111  O   HOH A 371       7.919   2.911   2.464  1.00  0.00      A    O
ATOM   1112  H1  HOH A 371       7.000   2.644   2.448  1.00  0.00      A    H
ATOM   1113  H2  HOH A 371       8.137   3.075   1.547  1.00  0.00      A    H
ATOM   1114  O   HOH A 372       1.453  33.877  17.565  1.00  0.00      A    O
ATOM   1115  H1  HOH A 372       1.861  33.815  16.701  1.00  0.00      A    H
ATOM   1116  H2  HOH A 372       1.958  33.275  18.112  1.00  0.00      A    H
ATOM   1117  O   HOH A 373      24.716  25.940  16.341  1.00  0.00      A    O
ATOM   1118  H1  HOH A 373      24.075  25.248  16.179  1.00  0.00      A    H
ATOM   1119  H2  HOH A 373      25.365  25.536  16.917  1.00  0.00      A    H
ATOM   1120  O   HOH A 374      28.991   1.347  35.983  1.00  0.00      A    O
ATOM   1121  H1  HOH A 374      29.346   1.662  35.152  1.00  0.00      A    H
ATOM   1122  H2  HOH A 374      28.438   2.063  36.295  1.00  0.00      A    H
ATOM   1123  O   HOH A 375      17.328  32.164  18.473  1.00  0.00      A    O
ATOM   1124  H1  HOH A 375      16.636  32.164  17.811  1.00  0.00      A    H
ATOM   1125  H2  HOH A 375      17.169  31.372  18.987  1.00  0.00      A    H
ATOM   1126  O   HOH A 376       9.765   1.089   2.702  1.00  0.00      A    O
ATOM   1127  H1  HOH A 376       9.338   0.247   2.545  1.00  0.00      A    H
ATOM   1128  H2  HOH A 376       9.072   1.737   2.572  1.00  0.00      A    H
ATOM   1129  O   HOH A 377       9.753   3.583   7.138  1.00  0.00      A    O
ATOM   1130  H1  HOH A 377       9.419   3.946   6.318  1.00  0.00      A    H
ATOM   1131  H2  HOH A 377       9.563   4.255   7.793  1.00  0.00      A    H
ATOM   1132  O   HOH A 378       9.764  32.036  11.348  1.00  0.00      A    O
ATOM   1133  H1  HOH A 378      10.635  32.400  11.189  1.00  0.00      A    H
ATOM   1134  H2  HOH A 378       9.505  31.657  10.508  1.00  0.00      A    H
ATOM   1135  O   HOH A 379      34.136   9.951  14.619  1.00  0.00      A    O
ATOM   1136  H1  HOH A 379      34.139   9.002  14.497  1.00  0.00      A    H
ATOM   1137  H2  HOH A 379      34.505  10.082  15.492  1.00  0.00      A    H
ATOM   1138  O   HOH A 380      27.806  17.470  29.714  1.00  0.00      A    O
ATOM   1139  H1  HOH A 380      28.658  17.595  29.295  1.00  0.00      A    H
ATOM   1140  H2  HOH A 380      27.279  18.209  29.410  1.00  0.00      A    H
ATOM   1141  O   HOH A 381      30.808   1.364  16.920  1.00  0.00      A    O
ATOM   1142  H1  HOH A 381      30.332   2.131  16.602  1.00  0.00      A    H
ATOM   1143  H2  HOH A 381      30.126   0.771  17.236  1.00  0.00      A    H
ATOM   1144  O   HOH A 382       5.596   0.440  23.691  1.00  0.00      A    O
ATOM   1145  H1  HOH A 382       5.978   0.517  22.817  1.00  0.00      A    H
ATOM   1146  H2  HOH A 382       4.868   1.062  23.691  1.00  0.00      A    H
ATOM   1147  O   HOH A 383      14.675  33.304  33.464  1.00  0.00      A    O
ATOM   1148  H1  HOH A 383      15.050  33.110  34.323  1.00  0.00      A    H
ATOM   1149  H2  HOH A 383      15.264  33.959  33.088  1.00  0.00      A    H
ATOM   1150  O   HOH A 384       1.780  10.674  15.832  1.00  0.00      A    O
ATOM   1151  H1  HOH A 384       1.589   9.932  15.258  1.00  0.00      A    H
ATOM   1152  H2  HOH A 384       0.928  10.928  16.186  1.00  0.00      A    H
ATOM   1153  O   HOH A 385      18.435  24.339   6.512  1.00  0.00      A    O
ATOM   1154  H1  HOH A 385      19.042  24.651   5.841  1.00  0.00      A    H
ATOM   1155  H2  HOH A 385      18.156  25.132   6.971  1.00  0.00      A    H
ATOM   1156  O   HOH A 386       1.001  23.386  10.492  1.00  0.00      A    O
ATOM   1157  H1  HOH A 386       1.070  24.237  10.924  1.00  0.00      A    H
ATOM   1158  H2  HOH A 386       0.341  22.912  10.998  1.00  0.00      A    H
ATOM   1159  O   HOH A 387      11.378  27.952  33.374  1.00  0.00      A    O
ATOM   1160  H1  HOH A 387      11.839  27.187  33.717  1.00  0.00      A    H
ATOM   1161  H2  HOH A 387      11.788  28.696  33.814  1.00  0.00      A    H
ATOM   1162  O   HOH A 388      35.320  32.610  30.832  1.00  0.00      A    O
ATOM   1163  H1  HOH A 388      34.546  32.047  30.844  1.00  0.00      A    H
ATOM   1164  H2  HOH A 388      35.966  32.118  30.326  1.00  0.00      A    H
ATOM   1165  O   HOH A 389      35.578   3.237  23.174  1.00  0.00      A    O
ATOM   1166  H1  HOH A 389      34.962   3.631  22.556  1.00  0.00      A    H
ATOM   1167  H2  HOH A 389      36.438   3.540  22.883  1.00  0.00      A    H
ATOM   1168  O   HOH A 390      18.101   1.979  10.299  1.00  0.00      A    O
ATOM   1169  H1  HOH A 390      18.872   1.934   9.734  1.00  0.00      A    H
ATOM   1170  H2  HOH A 390      18.240   1.291  10.950  1.00  0.00      A    H
ATOM   1171  O   HOH A 391      36.769  16.508   3.044  1.00  0.00      A    O
ATOM   1172  H1  HOH A 391      36.890  17.111   3.778  1.00  0.00      A    H
ATOM   1173  H2  HOH A 391      37.621  16.086   2.937  1.00  0.00      A    H
ATOM   1174  O   HOH A 392      25.126   6.124  18.448  1.00  0.00      A    O
ATOM   1175  H1  HOH A 392      25.775   6.786  18.685  1.00  0.00      A    H
ATOM   1176  H2  HOH A 392      24.386   6.625  18.105  1.00  0.00      A    H
ATOM   1177  O   HOH A 393      38.425  12.745  21.456  1.00  0.00      A    O
ATOM   1178  H1  HOH A 393      38.867  13.514  21.096  1.00  0.00      A    H
ATOM   1179  H2  HOH A 393      37.595  12.701  20.982  1.00  0.00      A    H
ATOM   1180  O   HOH A 394      30.600  18.722  12.109  1.00  0.00      A    O
ATOM   1181  H1  HOH A 394      31.481  18.348  12.103  1.00  0.00      A    H
ATOM   1182  H2  HOH A 394      30.707  19.594  11.730  1.00  0.00      A    H
ATOM   1183  O   HOH A 395      17.657  13.524   4.130  1.00  0.00      A    O
ATOM   1184  H1  HOH A 395      18.074  12.908   4.732  1.00  0.00      A    H
ATOM   1185  H2  HOH A 395      16.721  13.336   4.205  1.00  0.00      A    H
ATOM   1186  O   HOH A 396      11.075  19.817  27.984  1.00  0.00      A    O
ATOM   1187  H1  HOH A 396      10.684  19.219  28.621  1.00  0.00      A    H
ATOM   1188  H2  HOH A 396      11.777  20.255  28.466  1.00  0.00      A    H
ATOM   1189  O   HOH A 397      36.139  15.030  10.279  1.00  0.00      A    O
ATOM   1190  H1  HOH A 397      35.433  15.163   9.647  1.00  0.00      A    H
ATOM   1191  H2  HOH A 397      36.940  15.081   9.757  1.00  0.00      A    H
ATOM   1192  O   HOH A 398       3.082  15.027   6.242  1.00  0.00      A    O
ATOM   1193  H1  HOH A 398       2.268  15.209   6.711  1.00  0.00      A    H
ATOM   1194  H2  HOH A 398       3.316  15.862   5.835  1.00  0.00      A    H
ATOM   1195  O   HOH A 399       6.125   4.685  19.379  1.00  0.00      A    O
ATOM   1196  H1  HOH A 399       5.257   4.795  18.991  1.00  0.00      A    H
ATOM   1197  H2  HOH A 399       6.419   5.577  19.565  1.00  0.00      A    H
ATOM   1198  O   HOH A 400      23.504  34.168  37.637  1.00  0.00      A    O
ATOM   1199  H1  HOH A 400      22.680  34.559  37.925  1.00  0.00      A    H
ATOM   1200  H2  HOH A 400      23.428  34.122  36.684  1.00  0.00      A    H
ATOM   1201  O   HOH A 401       9.675  16.143  10.683  1.00  0.00      A    O
ATOM   1202  H1  HOH A 401       9.539  16.729   9.938  1.00  0.00      A    H
ATOM   1203  H2  HOH A 401       8.796  15.841  10.914  1.00  0.00      A    H
ATOM   1204  O   HOH A 402      28.715  27.119   8.234  1.00  0.00      A    O
ATOM   1205  H1  HOH A 402      28.091  27.844   8.221  1.00  0.00      A    H
ATOM   1206  H2  HOH A 402      29.406  27.386   7.628  1.00  0.00      A    H
ATOM   1207  O   HOH A 403      24.609   3.310  23.192  1.00  0.00      A    O
ATOM   1208  H1  HOH A 403      24.847   4.233  23.103  1.00  0.00      A    H
ATOM   1209  H2  HOH A 403      23.781   3.229  22.718  1.00  0.00      A    H
ATOM   1210  O   HOH A 404      25.688  15.726   9.593  1.00  0.00      A    O
ATOM   1211  H1  HOH A 404      24.797  15.375   9.572  1.00  0.00      A    H
ATOM   1212  H2  HOH A 404      26.251  14.957   9.510  1.00  0.00      A    H
ATOM   1213  O   HOH A 405      15.284  34.664  31.401  1.00  0.00      A    O
ATOM   1214  H1  HOH A 405      14.864  35.191  30.721  1.00  0.00      A    H
ATOM   1215  H2  HOH A 405      15.955  35.238  31.770  1.00  0.00      A    H
ATOM   1216  O   HOH A 406      21.948  38.845   7.899  1.00  0.00      A    O
ATOM   1217  H1  HOH A 406      22.662  38.331   8.277  1.00  0.00      A    H
ATOM   1218  H2  HOH A 406      22.357  39.672   7.643  1.00  0.00      A    H
ATOM   1219  O   HOH A 407      31.886  19.010  31.824  1.00  0.00      A    O
ATOM   1220  H1  HOH A 407      31.420  19.587  31.219  1.00  0.00      A    H
ATOM   1221  H2  HOH A 407      31.548  18.135  31.631  1.00  0.00      A    H
ATOM   1222  O   HOH A 408      18.180  38.697  21.315  1.00  0.00      A    O
ATOM   1223  H1  HOH A 408      17.783  39.343  21.899  1.00  0.00      A    H
ATOM   1224  H2  HOH A 408      18.279  37.914  21.857  1.00  0.00      A    H
ATOM   1225  O   HOH A 409       1.706  25.318  19.988  1.00  0.00      A    O
ATOM   1226  H1  HOH A 409       1.222  25.588  19.207  1.00  0.00      A    H
ATOM   1227  H2  HOH A 409       2.624  25.329  19.717  1.00  0.00      A    H
ATOM   1228  O   HOH A 410       0.269   5.630  15.444  1.00  0.00      A    O
ATOM   1229  H1  HOH A 410       0.951   5.336  14.841  1.00  0.00      A    H
ATOM   1230  H2  HOH A 410      -0.023   4.832  15.885  1.00  0.00      A    H
ATOM   1231  O   HOH A 411      15.748   8.617  25.125  1.00  0.00      A    O
ATOM   1232  H1  HOH A 411      15.468   7.885  25.675  1.00  0.00      A    H
ATOM   1233  H2  HOH A 411      15.921   9.328  25.742  1.00  0.00      A    H
ATOM   1234  O   HOH A 412      25.874  17.575  13.219  1.00  0.00      A    O
ATOM   1235  H1  HOH A 412      26.503  17.775  12.526  1.00  0.00      A    H
ATOM   1236  H2  HOH A 412      25.116  18.125  13.023  1.00  0.00      A    H
ATOM   1237  O   HOH A 413      32.950  27.976  34.228  1.00  0.00      A    O
ATOM   1238  H1  HOH A 413      33.577  28.662  34.455  1.00  0.00      A    H
ATOM   1239  H2  HOH A 413      32.255  28.061  34.880  1.00  0.00      A    H
ATOM   1240  O   HOH A 414       7.610   8.737  38.655  1.00  0.00      A    O
ATOM   1241  H1  HOH A 414       7.216   8.750  37.783  1.00  0.00      A    H
ATOM   1242  H2  HOH A 414       7.447   7.851  38.979  1.00  0.00      A    H
ATOM   1243  O   HOH A 415      16.530   3.661   1.556  1.00  0.00      A    O
ATOM   1244  H1  HOH A 415      15.641   3.823   1.871  1.00  0.00      A    H
ATOM   1245  H2  HOH A 415      17.031   4.422   1.850  1.00  0.00      A    H
ATOM   1246  O   HOH A 416       9.598   5.660  18.978  1.00  0.00      A    O
ATOM   1247  H1  HOH A 416       9.150   6.259  18.381  1.00  0.00      A    H
ATOM   1248  H2  HOH A 416      10.357   5.351  18.483  1.00  0.00      A    H
ATOM   1249  O   HOH A 417       0.367  38.630  14.429  1.00  0.00      A    O
ATOM   1250  H1  HOH A 417      -0.019  38.941  15.248  1.00  0.00      A    H
ATOM   1251  H2  HOH A 417      -0.334  38.719  13.784  1.00  0.00      A    H
ATOM   1252  O   HOH A 418      19.521  12.640  36.527  1.00  0.00      A    O
ATOM   1253  H1  HOH A 418      19.926  13.497  36.394  1.00  0.00      A    H
ATOM   1254  H2  HOH A 418      20.099  12.195  37.147  1.00  0.00      A    H
ATOM   1255  O   HOH A 419      26.408   1.736  11.015  1.00  0.00      A    O
ATOM   1256  H1  HOH A 419      26.697   2.590  11.336  1.00  0.00      A    H
ATOM   1257  H2  HOH A 419      27.055   1.119  11.357  1.00  0.00      A    H
ATOM   1258  O   HOH A 420      28.212  24.209  35.683  1.00  0.00      A    O
ATOM   1259  H1  HOH A 420      27.802  23.795  34.923  1.00  0.00      A    H
ATOM   1260  H2  HOH A 420      29.098  24.424  35.390  1.00  0.00      A    H
ATOM   1261  O   HOH A 421      20.820  11.394  38.353  1.00  0.00      A    O
ATOM   1262  H1  HOH A 421      20.775  10.456  38.540  1.00  0.00      A    H
ATOM   1263  H2  HOH A 421      21.704  11.528  38.011  1.00  0.00      A    H
ATOM   1264  O   HOH A 422      30.747  39.023  33.365  1.00  0.00      A    O
ATOM   1265  H1  HOH A 422      30.764  38.725  32.456  1.00  0.00      A    H
ATOM   1266  H2  HOH A 422      30.585  39.964  33.307  1.00  0.00      A    H
ATOM   1267  O   HOH A 423      14.315  22.656  33.557  1.00  0.00      A    O
ATOM   1268  H1  HOH A 423      13.382  22.653  33.774  1.00  0.00      A    H
ATOM   1269  H2  HOH A 423      14.512  23.572  33.361  1.00  0.00      A    H
ATOM   1270  O   HOH A 424      38.980   6.812  33.252  1.00  0.00      A    O
ATOM   1271  H1  HOH A 424      38.610   6.745  32.372  1.00  0.00      A    H
ATOM   1272  H2  HOH A 424      38.910   5.928  33.611  1.00  0.00      A    H
ATOM   1273  O   HOH A 425      28.366  36.743  30.651  1.00  0.00      A    O
ATOM   1274  H1  HOH A 425      28.816  37.584  30.734  1.00  0.00      A    H
ATOM   1275  H2  HOH A 425      27.447  36.943  30.828  1.00  0.00      A    H
ATOM   1276  O   HOH A 426      21.832  27.505   4.758  1.00  0.00      A    O
ATOM   1277  H1  HOH A 426      21.404  28.130   4.173  1.00  0.00      A    H
ATOM   1278  H2  HOH A 426      22.256  26.879   4.170  1.00  0.00      A    H
ATOM   1279  O   HOH A 427      32.267  35.800   4.553  1.00  0.00      A    O
ATOM   1280  H1  HOH A 427      32.404  36.660   4.949  1.00  0.00      A    H
ATOM   1281  H2  HOH A 427      33.140  35.409   4.521  1.00  0.00      A    H
ATOM   1282  O   HOH A 428      29.094   3.810  25.304  1.00  0.00      A    O
ATOM   1283  H1  HOH A 428      29.187   4.027  26.232  1.00  0.00      A    H
ATOM   1284  H2  HOH A 428      28.203   3.468  25.226  1.00  0.00      A    H
ATOM   1285  O   HOH A 429      27.224  10.863  20.428  1.00  0.00      A    O
ATOM   1286  H1  HOH A 429      26.957  11.766  20.601  1.00  0.00      A    H
ATOM   1287  H2  HOH A 429      28.039  10.945  19.934  1.00  0.00      A    H
ATOM   1288  O   HOH A 430      32.946  34.566  11.937  1.00  0.00      A    O
ATOM   1289  H1  HOH A 430      33.240  34.715  11.038  1.00  0.00      A    H
ATOM   1290  H2  HOH A 430      33.753  34.527  12.450  1.00  0.00      A    H
ATOM   1291  O   HOH A 431      10.884  25.711  31.299  1.00  0.00      A    O
ATOM   1292  H1  HOH A 431      11.579  25.344  30.753  1.00  0.00      A    H
ATOM   1293  H2  HOH A 431      11.008  26.658  31.240  1.00  0.00      A    H
ATOM   1294  O   HOH A 432       5.532  37.973  21.122  1.00  0.00      A    O
ATOM   1295  H1  HOH A 432       4.779  37.786  20.561  1.00  0.00      A    H
ATOM   1296  H2  HOH A 432       5.836  38.835  20.837  1.00  0.00      A    H
ATOM   1297  O   HOH A 433      28.713   2.128   2.574  1.00  0.00      A    O
ATOM   1298  H1  HOH A 433      28.183   1.400   2.898  1.00  0.00      A    H
ATOM   1299  H2  HOH A 433      28.828   1.945   1.641  1.00  0.00      A    H
ATOM   1300  O   HOH A 434      10.382  29.485  24.795  1.00  0.00      A    O
ATOM   1301  H1  HOH A 434      10.939  29.141  24.096  1.00  0.00      A    H
ATOM   1302  H2  HOH A 434       9.609  28.921  24.785  1.00  0.00      A    H
ATOM   1303  O   HOH A 435      24.286  17.111  36.950  1.00  0.00      A    O
ATOM   1304  H1  HOH A 435      24.589  16.338  37.426  1.00  0.00      A    H
ATOM   1305  H2  HOH A 435      23.877  17.660  37.619  1.00  0.00      A    H
ATOM   1306  O   HOH A 436      15.847  19.473  36.482  1.00  0.00      A    O
ATOM   1307  H1  HOH A 436      15.971  18.995  37.302  1.00  0.00      A    H
ATOM   1308  H2  HOH A 436      16.721  19.517  36.095  1.00  0.00      A    H
ATOM   1309  O   HOH A 437      36.659  16.333   0.323  1.00  0.00      A    O
ATOM   1310  H1  HOH A 437      37.236  15.574   0.232  1.00  0.00      A    H
ATOM   1311  H2  HOH A 437      36.524  16.420   1.266  1.00  0.00      A    H
ATOM   1312  O   HOH A 438      15.878  15.488   0.437  1.00  0.00      A    O
ATOM   1313  H1  HOH A 438      15.048  15.442   0.912  1.00  0.00      A    H
ATOM   1314  H2  HOH A 438      16.507  15.049   1.010  1.00  0.00      A    H
ATOM   1315  O   HOH A 439      35.267  19.033   9.630  1.00  0.00      A    O
ATOM   1316  H1  HOH A 439      35.694  18.733   8.828  1.00  0.00      A    H
ATOM   1317  H2  HOH A 439      34.346  19.132   9.389  1.00  0.00      A    H
ATOM   1318  O   HOH A 440       6.175  17.883  10.633  1.00  0.00      A    O
ATOM   1319  H1  HOH A 440       5.765  18.322  11.378  1.00  0.00      A    H
ATOM   1320  H2  HOH A 440       5.736  18.252   9.866  1.00  0.00      A    H
ATOM   1321  O   HOH A 441       5.049  38.534  27.676  1.00  0.00      A    O
ATOM   1322  H1  HOH A 441       4.240  38.978  27.424  1.00  0.00      A    H
ATOM   1323  H2  HOH A 441       5.432  38.243  26.848  1.00  0.00      A    H
ATOM   1324  O   HOH A 442      21.021  13.121  20.092  1.00  0.00      A    O
ATOM   1325  H1  HOH A 442      21.572  13.546  20.749  1.00  0.00      A    H
ATOM   1326  H2  HOH A 442      20.182  12.985  20.533  1.00  0.00      A    H
ATOM   1327  O   HOH A 443      32.560  23.100  37.562  1.00  0.00      A    O
ATOM   1328  H1  HOH A 443      32.800  22.565  38.318  1.00  0.00      A    H
ATOM   1329  H2  HOH A 443      33.369  23.177  37.056  1.00  0.00      A    H
ATOM   1330  O   HOH A 444      29.801  35.739  27.234  1.00  0.00      A    O
ATOM   1331  H1  HOH A 444      29.299  35.420  26.484  1.00  0.00      A    H
ATOM   1332  H2  HOH A 444      30.700  35.462  27.055  1.00  0.00      A    H
ATOM   1333  O   HOH A 445      28.528  25.595  32.427  1.00  0.00      A    O
ATOM   1334  H1  HOH A 445      28.132  24.729  32.522  1.00  0.00      A    H
ATOM   1335  H2  HOH A 445      28.603  25.722  31.481  1.00  0.00      A    H
ATOM   1336  O   HOH A 446       6.073   7.936  15.345  1.00  0.00      A    O
ATOM   1337  H1  HOH A 446       6.070   8.885  15.225  1.00  0.00      A    H
ATOM   1338  H2  HOH A 446       5.296   7.758  15.875  1.00  0.00      A    H
ATOM   1339  O   HOH A 447       8.338  24.958   2.561  1.00  0.00      A    O
ATOM   1340  H1  HOH A 447       8.328  25.207   3.485  1.00  0.00      A    H
ATOM   1341  H2  HOH A 447       8.786  25.682   2.123  1.00  0.00      A    H
ATOM   1342  O   HOH A 448       4.681   6.596  36.218  1.00  0.00      A    O
ATOM   1343  H1  HOH A 448       4.189   7.021  36.921  1.00  0.00      A    H
ATOM   1344  H2  HOH A 448       4.011   6.297  35.603  1.00  0.00      A    H
ATOM   1345  O   HOH A 449       4.034  16.785  30.853  1.00  0.00      A    O
ATOM   1346  H1  HOH A 449       3.994  15.939  31.297  1.00  0.00      A    H
ATOM   1347  H2  HOH A 449       3.198  17.204  31.059  1.00  0.00      A    H
ATOM   1348  O   HOH A 450       5.207  22.281  32.509  1.00  0.00      A    O
ATOM   1349  H1  HOH A 450       5.302  23.175  32.180  1.00  0.00      A    H
ATOM   1350  H2  HOH A 450       4.271  22.188  32.684  1.00  0.00      A    H
ATOM   1351  O   HOH A 451      13.221  30.919   4.915  1.00  0.00      A    O
ATOM   1352  H1  HOH A 451      13.394  30.854   3.976  1.00  0.00      A    H
ATOM   1353  H2  HOH A 451      13.449  30.056   5.261  1.00  0.00      A    H
ATOM   1354  O   HOH A 452      31.210   8.442  10.368  1.00  0.00      A    O
ATOM   1355  H1  HOH A 452      31.233   7.814  11.091  1.00  0.00      A    H
ATOM   1356  H2  HOH A 452      31.936   9.040  10.546  1.00  0.00      A    H
ATOM   1357  O   HOH A 453       6.759  35.795   5.081  1.00  0.00      A    O
ATOM   1358  H1  HOH A 453       6.160  36.463   4.747  1.00  0.00      A    H
ATOM   1359  H2  HOH A 453       7.631  36.131   4.876  1.00  0.00      A    H
ATOM   1360  O   HOH A 454       3.503  38.064  16.227  1.00  0.00      A    O
ATOM   1361  H1  HOH A 454       3.609  38.941  16.595  1.00  0.00      A    H
ATOM   1362  H2  HOH A 454       4.076  37.510  16.757  1.00  0.00      A    H
ATOM   1363  O   HOH A 455      34.693  23.459  26.461  1.00  0.00      A    O
ATOM   1364  H1  HOH A 455      34.105  24.199  26.614  1.00  0.00      A    H
ATOM   1365  H2  HOH A 455      35.227  23.408  27.254  1.00  0.00      A    H
ATOM   1366  O   HOH A 456      37.292   1.867  34.355  1.00  0.00      A    O
ATOM   1367  H1  HOH A 456      37.494   1.334  35.124  1.00  0.00      A    H
ATOM   1368  H2  HOH A 456      36.552   2.410  34.627  1.00  0.00      A    H
ATOM   1369  O   HOH A 457      17.839   1.795  35.922  1.00  0.00      A    O
ATOM   1370  H1  HOH A 457      17.965   2.648  36.337  1.00  0.00      A    H
ATOM   1371  H2  HOH A 457      17.207   1.345  36.483  1.00  0.00      A    H
ATOM   1372  O   HOH A 458       5.187  36.212  35.535  1.00  0.00      A    O
ATOM   1373  H1  HOH A 458       4.589  36.634  36.152  1.00  0.00      A    H
ATOM   1374  H2  HOH A 458       5.538  36.932  35.011  1.00  0.00      A    H
ATOM   1375  O   HOH A 459       1.488  19.896  23.454  1.00  0.00      A    O
ATOM   1376  H1  HOH A 459       2.292  19.692  22.976  1.00  0.00      A    H
ATOM   1377  H2  HOH A 459       0.971  20.419  22.842  1.00  0.00      A    H
ATOM   1378  O   HOH A 460      27.145  15.108  39.328  1.00  0.00      A    O
ATOM   1379  H1  HOH A 460      27.450  14.229  39.101  1.00  0.00      A    H
ATOM   1380  H2  HOH A 460      26.201  15.009  39.454  1.00  0.00      A    H
ATOM   1381  O   HOH A 461      34.664  19.837  32.190  1.00  0.00      A    O
ATOM   1382  H1  HOH A 461      34.788  19.805  33.139  1.00  0.00      A    H
ATOM   1383  H2  HOH A 461      33.875  19.318  32.033  1.00  0.00      A    H
ATOM   1384  O   HOH A 462      10.267   6.903  21.462  1.00  0.00      A    O
ATOM   1385  H1  HOH A 462      10.113   6.769  20.527  1.00  0.00      A    H
ATOM   1386  H2  HOH A 462      10.006   6.077  21.869  1.00  0.00      A    H
ATOM   1387  O   HOH A 463      23.296  24.877  22.769  1.00  0.00      A    O
ATOM   1388  H1  HOH A 463      23.208  25.563  23.430  1.00  0.00      A    H
ATOM   1389  H2  HOH A 463      23.588  25.337  21.982  1.00  0.00      A    H
ATOM   1390  O   HOH A 464      29.491   0.557  21.624  1.00  0.00      A    O
ATOM   1391  H1  HOH A 464      29.712  -0.344  21.859  1.00  0.00      A    H
ATOM   1392  H2  HOH A 464      30.337   0.980  21.473  1.00  0.00      A    H
ATOM   1393  O   HOH A 465      18.635  22.155  27.343  1.00  0.00      A    O
ATOM   1394  H1  HOH A 465      17.938  21.696  26.874  1.00  0.00      A    H
ATOM   1395  H2  HOH A 465      18.193  22.886  27.774  1.00  0.00      A    H
ATOM   1396  O   HOH A 466      27.001  20.193  19.094  1.00  0.00      A    O
ATOM   1397  H1  HOH A 466      27.386  20.100  18.222  1.00  0.00      A    H
ATOM   1398  H2  HOH A 466      26.491  21.001  19.046  1.00  0.00      A    H
ATOM   1399  O   HOH A 467      28.223  19.386  21.380  1.00  0.00      A    O
ATOM   1400  H1  HOH A 467      27.572  18.790  21.750  1.00  0.00      A    H
ATOM   1401  H2  HOH A 467      27.995  19.444  20.452  1.00  0.00      A    H
ATOM   1402  O   HOH A 468      32.326  15.524  32.927  1.00  0.00      A    O
ATOM   1403  H1  HOH A 468      32.863  16.281  33.162  1.00  0.00      A    H
ATOM   1404  H2  HOH A 468      32.852  15.047  32.284  1.00  0.00      A    H
ATOM   1405  O   HOH A 469       1.291   5.732  12.937  1.00  0.00      A    O
ATOM   1406  H1  HOH A 469       2.051   6.310  12.869  1.00  0.00      A    H
ATOM   1407  H2  HOH A 469       1.501   4.992  12.367  1.00  0.00      A    H
ATOM   1408  O   HOH A 470      20.205  31.659   9.956  1.00  0.00      A    O
ATOM   1409  H1  HOH A 470      20.955  31.172  10.296  1.00  0.00      A    H
ATOM   1410  H2  HOH A 470      20.503  32.003   9.114  1.00  0.00      A    H
ATOM   1411  O   HOH A 471      18.295  37.719  28.297  1.00  0.00      A    O
ATOM   1412  H1  HOH A 471      17.970  38.362  27.666  1.00  0.00      A    H
ATOM   1413  H2  HOH A 471      18.168  38.135  29.150  1.00  0.00      A    H
ATOM   1414  O   HOH A 472      25.934  26.782  39.683  1.00  0.00      A    O
ATOM   1415  H1  HOH A 472      25.791  27.479  39.043  1.00  0.00      A    H
ATOM   1416  H2  HOH A 472      26.145  26.011  39.155  1.00  0.00      A    H
ATOM   1417  O   HOH A 473      28.306  35.748  21.529  1.00  0.00      A    O
ATOM   1418  H1  HOH A 473      28.592  35.502  20.649  1.00  0.00      A    H
ATOM   1419  H2  HOH A 473      29.090  36.109  21.944  1.00  0.00      A    H
ATOM   1420  O   HOH A 474      20.487  38.538  12.622  1.00  0.00      A    O
ATOM   1421  H1  HOH A 474      19.942  38.163  13.315  1.00  0.00      A    H
ATOM   1422  H2  HOH A 474      20.181  38.114  11.821  1.00  0.00      A    H
ATOM   1423  O   HOH A 475      27.188   9.699  32.011  1.00  0.00      A    O
ATOM   1424  H1  HOH A 475      26.814   8.831  32.162  1.00  0.00      A    H
ATOM   1425  H2  HOH A 475      27.529   9.662  31.118  1.00  0.00      A    H
ATOM   1426  O   HOH A 476      20.821  27.360   9.839  1.00  0.00      A    O
ATOM   1427  H1  HOH A 476      20.454  26.999  10.646  1.00  0.00      A    H
ATOM   1428  H2  HOH A 476      20.360  28.190   9.717  1.00  0.00      A    H
ATOM   1429  O   HOH A 477      39.140   5.075   2.441  1.00  0.00      A    O
ATOM   1430  H1  HOH A 477      38.545   5.740   2.787  1.00  0.00      A    H
ATOM   1431  H2  HOH A 477      38.623   4.607   1.786  1.00  0.00      A    H
ATOM   1432  O   HOH A 478       2.488  24.741  26.457  1.00  0.00      A    O
ATOM   1433  H1  HOH A 478       1.585  25.059  26.470  1.00  0.00      A    H
ATOM   1434  H2  HOH A 478       2.407  23.788  26.423  1.00  0.00      A    H
ATOM   1435  O   HOH A 479      13.489  25.246  29.966  1.00  0.00      A    O
ATOM   1436  H1  HOH A 479      14.004  24.440  29.929  1.00  0.00      A    H
ATOM   1437  H2  HOH A 479      13.453  25.550  29.059  1.00  0.00      A    H
ATOM   1438  O   HOH A 480      19.147   2.380  14.650  1.00  0.00      A    O
ATOM   1439  H1  HOH A 480      18.919   1.792  13.930  1.00  0.00      A    H
ATOM   1440  H2  HOH A 480      19.601   3.110  14.229  1.00  0.00      A    H
ATOM   1441  O   HOH A 481       9.181  17.912  36.161  1.00  0.00      A    O
ATOM   1442  H1  HOH A 481       8.499  17.286  36.404  1.00  0.00      A    H
ATOM   1443  H2  HOH A 481       9.983  17.552  36.539  1.00  0.00      A    H
ATOM   1444  O   HOH A 482      11.524  11.102  22.836  1.00  0.00      A    O
ATOM   1445  H1  HOH A 482      10.829  11.071  23.493  1.00  0.00      A    H
ATOM   1446  H2  HOH A 482      11.954  10.249  22.901  1.00  0.00      A    H
ATOM   1447  O   HOH A 483      33.003  17.601   1.709  1.00  0.00      A    O
ATOM   1448  H1  HOH A 483      32.528  18.430   1.775  1.00  0.00      A    H
ATOM   1449  H2  HOH A 483      33.300  17.568   0.800  1.00  0.00      A    H
ATOM   1450  O   HOH A 484       0.921  26.694   9.644  1.00  0.00      A    O
ATOM   1451  H1  HOH A 484       1.166  27.204   8.872  1.00  0.00      A    H
ATOM   1452  H2  HOH A 484       1.714  26.210   9.874  1.00  0.00      A    H
ATOM   1453  O   HOH A 485      25.055  31.850  11.042  1.00  0.00      A    O
ATOM   1454  H1  HOH A 485      25.971  31.941  10.779  1.00  0.00      A    H
ATOM   1455  H2  HOH A 485      25.093  31.649  11.978  1.00  0.00      A    H
ATOM   1456  O   HOH A 486       3.011  37.408  20.365  1.00  0.00      A    O
ATOM   1457  H1  HOH A 486       2.236  37.593  19.835  1.00  0.00      A    H
ATOM   1458  H2  HOH A 486       2.841  36.546  20.745  1.00  0.00      A    H
ATOM   1459  O   HOH A 487      25.379  36.693  29.131  1.00  0.00      A    O
ATOM   1460  H1  HOH A 487      25.291  37.612  28.879  1.00  0.00      A    H
ATOM   1461  H2  HOH A 487      24.483  36.358  29.134  1.00  0.00      A    H
ATOM   1462  O   HOH A 488      13.252   8.102  29.137  1.00  0.00      A    O
ATOM   1463  H1  HOH A 488      12.495   8.476  29.588  1.00  0.00      A    H
ATOM   1464  H2  HOH A 488      14.004   8.380  29.659  1.00  0.00      A    H
ATOM   1465  O   HOH A 489      17.402  39.573  12.543  1.00  0.00      A    O
ATOM   1466  H1  HOH A 489      17.086  39.039  11.814  1.00  0.00      A    H
ATOM   1467  H2  HOH A 489      17.790  38.944  13.151  1.00  0.00      A    H
ATOM   1468  O   HOH A 490      29.523   6.778  28.058  1.00  0.00      A    O
ATOM   1469  H1  HOH A 490      30.347   6.896  27.586  1.00  0.00      A    H
ATOM   1470  H2  HOH A 490      29.772   6.790  28.982  1.00  0.00      A    H
ATOM   1471  O   HOH A 491      24.169  21.083  12.671  1.00  0.00      A    O
ATOM   1472  H1  HOH A 491      23.410  20.719  12.216  1.00  0.00      A    H
ATOM   1473  H2  HOH A 491      24.728  21.423  11.972  1.00  0.00      A    H
ATOM   1474  O   HOH A 492       2.387  34.111   3.937  1.00  0.00      A    O
ATOM   1475  H1  HOH A 492       1.676  34.163   3.297  1.00  0.00      A    H
ATOM   1476  H2  HOH A 492       3.006  33.488   3.557  1.00  0.00      A    H
ATOM   1477  O   HOH A 493      37.549  21.639   4.770  1.00  0.00      A    O
ATOM   1478  H1  HOH A 493      38.311  21.729   5.342  1.00  0.00      A    H
ATOM   1479  H2  HOH A 493      37.848  21.071   4.060  1.00  0.00      A    H
ATOM   1480  O   HOH A 494      38.001  24.580  24.848  1.00  0.00      A    O
ATOM   1481  H1  HOH A 494      38.777  24.043  24.686  1.00  0.00      A    H
ATOM   1482  H2  HOH A 494      37.575  24.648  23.993  1.00  0.00      A    H
ATOM   1483  O   HOH A 495       1.054   3.918   7.512  1.00  0.00      A    O
ATOM   1484  H1  HOH A 495       0.194   4.122   7.145  1.00  0.00      A    H
ATOM   1485  H2  HOH A 495       0.976   4.133   8.442  1.00  0.00      A    H
ATOM   1486  O   HOH A 496      13.650   8.117   3.179  1.00  0.00      A    O
ATOM   1487  H1  HOH A 496      12.705   7.968   3.151  1.00  0.00      A    H
ATOM   1488  H2  HOH A 496      13.946   7.635   3.951  1.00  0.00      A    H
ATOM   1489  O   HOH A 497      35.992  10.553  31.638  1.00  0.00      A    O
ATOM   1490  H1  HOH A 497      36.026   9.602  31.744  1.00  0.00      A    H
ATOM   1491  H2  HOH A 497      35.182  10.711  31.152  1.00  0.00      A    H
ATOM   1492  O   HOH A 498      34.749  31.230  24.138  1.00  0.00      A    O
ATOM   1493  H1  HOH A 498      35.306  31.602  23.454  1.00  0.00      A    H
ATOM   1494  H2  HOH A 498      34.343  31.990  24.556  1.00  0.00      A    H
ATOM   1495  O   HOH A 499      27.649   7.271  25.820  1.00  0.00      A    O
ATOM   1496  H1  HOH A 499      28.266   7.659  25.201  1.00  0.00      A    H
ATOM   1497  H2  HOH A 499      28.196   6.961  26.542  1.00  0.00      A    H
ATOM   1498  O   HOH A 500      36.553   8.509  25.792  1.00  0.00      A    O
ATOM   1499  H1  HOH A 500      36.105   7.953  25.155  1.00  0.00      A    H
ATOM   1500  H2  HOH A 500      37.462   8.533  25.493  1.00  0.00      A    H
ATOM   1501  O   HOH A 501      10.091   1.624  30.925  1.00  0.00      A    O
ATOM   1502  H1  HOH A 501       9.144   1.528  31.029  1.00  0.00      A    H
ATOM   1503  H2  HOH A 501      10.332   0.946  30.293  1.00  0.00      A    H
ATOM   1504  O   HOH A 502       3.610  35.118  31.042  1.00  0.00      A    O
ATOM   1505  H1  HOH A 502       4.003  34.376  30.583  1.00  0.00      A    H
ATOM   1506  H2  HOH A 502       3.862  35.882  30.523  1.00  0.00      A    H
ATOM   1507  O   HOH A 503      26.971  17.717  -0.062  1.00  0.00      A    O
ATOM   1508  H1  HOH A 503      27.040  16.827  -0.406  1.00  0.00      A    H
ATOM   1509  H2  HOH A 503      26.281  17.665   0.601  1.00  0.00      A    H
ATOM   1510  O   HOH A 504       3.946   5.952  15.379  1.00  0.00      A    O
ATOM   1511  H1  HOH A 504       3.342   6.618  15.052  1.00  0.00      A    H
ATOM   1512  H2  HOH A 504       3.603   5.127  15.036  1.00  0.00      A    H
ATOM   1513  O   HOH A 505      27.204   9.753   1.635  1.00  0.00      A    O
ATOM   1514  H1  HOH A 505      27.654   9.835   0.794  1.00  0.00      A    H
ATOM   1515  H2  HOH A 505      27.659   9.039   2.081  1.00  0.00      A    H
ATOM   1516  O   HOH A 506      16.859  27.129  21.228  1.00  0.00      A    O
ATOM   1517  H1  HOH A 506      16.602  26.325  21.679  1.00  0.00      A    H
ATOM   1518  H2  HOH A 506      17.633  26.883  20.721  1.00  0.00      A    H
ATOM   1519  O   HOH A 507      34.958  30.173  33.010  1.00  0.00      A    O
ATOM   1520  H1  HOH A 507      35.269  29.667  32.260  1.00  0.00      A    H
ATOM   1521  H2  HOH A 507      35.340  31.042  32.889  1.00  0.00      A    H
ATOM   1522  O   HOH A 508       7.385   1.919  31.560  1.00  0.00      A    O
ATOM   1523  H1  HOH A 508       7.179   2.380  30.747  1.00  0.00      A    H
ATOM   1524  H2  HOH A 508       6.836   1.135  31.536  1.00  0.00      A    H
ATOM   1525  O   HOH A 509      13.170  12.013  30.329  1.00  0.00      A    O
ATOM   1526  H1  HOH A 509      14.086  11.880  30.570  1.00  0.00      A    H
ATOM   1527  H2  HOH A 509      13.206  12.477  29.493  1.00  0.00      A    H
ATOM   1528  O   HOH A 510      13.173  29.867  35.250  1.00  0.00      A    O
ATOM   1529  H1  HOH A 510      13.732  30.527  35.660  1.00  0.00      A    H
ATOM   1530  H2  HOH A 510      13.299  29.081  35.782  1.00  0.00      A    H
ATOM   1531  O   HOH A 511      26.608   2.482   6.382  1.00  0.00      A    O
ATOM   1532  H1  HOH A 511      27.373   2.497   6.956  1.00  0.00      A    H
ATOM   1533  H2  HOH A 511      25.900   2.842   6.915  1.00  0.00      A    H
ATOM   1534  O   HOH A 512      25.918   1.378  21.386  1.00  0.00      A    O
ATOM   1535  H1  HOH A 512      25.603   2.265  21.558  1.00  0.00      A    H
ATOM   1536  H2  HOH A 512      26.460   1.165  22.146  1.00  0.00      A    H
ATOM   1537  O   HOH A 513      10.974   8.882  30.632  1.00  0.00      A    O
ATOM   1538  H1  HOH A 513      10.731   8.340  31.382  1.00  0.00      A    H
ATOM   1539  H2  HOH A 513      10.781   9.777  30.911  1.00  0.00      A    H
ATOM   1540  O   HOH A 514      32.767  15.262  21.589  1.00  0.00      A    O
ATOM   1541  H1  HOH A 514      33.412  14.564  21.473  1.00  0.00      A    H
ATOM   1542  H2  HOH A 514      32.801  15.466  22.524  1.00  0.00      A    H
ATOM   1543  O   HOH A 515      20.953  26.109  36.436  1.00  0.00      A    O
ATOM   1544  H1  HOH A 515      20.810  26.333  37.356  1.00  0.00      A    H
ATOM   1545  H2  HOH A 515      20.358  25.377  36.272  1.00  0.00      A    H
ATOM   1546  O   HOH A 516      11.571   9.370   7.645  1.00  0.00      A    O
ATOM   1547  H1  HOH A 516      11.323  10.005   8.317  1.00  0.00      A    H
ATOM   1548  H2  HOH A 516      12.521   9.291   7.729  1.00  0.00      A    H
ATOM   1549  O   HOH A 517      26.107   9.434   9.545  1.00  0.00      A    O
ATOM   1550  H1  HOH A 517      25.934  10.207  10.084  1.00  0.00      A    H
ATOM   1551  H2  HOH A 517      26.448   8.785  10.160  1.00  0.00      A    H
ATOM   1552  O   HOH A 518      25.485   4.574   1.502  1.00  0.00      A    O
ATOM   1553  H1  HOH A 518      25.713   3.654   1.366  1.00  0.00      A    H
ATOM   1554  H2  HOH A 518      24.585   4.552   1.828  1.00  0.00      A    H
ATOM   1555  O   HOH A 519      24.742  34.064  18.424  1.00  0.00      A    O
ATOM   1556  H1  HOH A 519      25.041  34.831  18.914  1.00  0.00      A    H
ATOM   1557  H2  HOH A 519      24.581  33.399  19.094  1.00  0.00      A    H
ATOM   1558  O   HOH A 520      32.427  35.092  26.711  1.00  0.00      A    O
ATOM   1559  H1  HOH A 520      32.920  34.415  26.248  1.00  0.00      A    H
ATOM   1560  H2  HOH A 520      32.911  35.226  27.526  1.00  0.00      A    H
ATOM   1561  O   HOH A 521       2.867  19.104  36.017  1.00  0.00      A    O
ATOM   1562  H1  HOH A 521       3.350  18.753  35.269  1.00  0.00      A    H
ATOM   1563  H2  HOH A 521       2.755  18.356  36.604  1.00  0.00      A    H
ATOM   1564  O   HOH A 522      21.872  23.228  20.724  1.00  0.00      A    O
ATOM   1565  H1  HOH A 522      22.053  23.443  21.639  1.00  0.00      A    H
ATOM   1566  H2  HOH A 522      22.506  23.745  20.226  1.00  0.00      A    H
ATOM   1567  O   HOH A 523      16.554  29.045  28.392  1.00  0.00      A    O
ATOM   1568  H1  HOH A 523      16.315  29.574  27.631  1.00  0.00      A    H
ATOM   1569  H2  HOH A 523      15.922  29.294  29.065  1.00  0.00      A    H
ATOM   1570  O   HOH A 524      18.655  32.029   0.220  1.00  0.00      A    O
ATOM   1571  H1  HOH A 524      18.423  32.580   0.967  1.00  0.00      A    H
ATOM   1572  H2  HOH A 524      19.573  32.237   0.045  1.00  0.00      A    H
ATOM   1573  O   HOH A 525      33.127  11.012   0.589  1.00  0.00      A    O
ATOM   1574  H1  HOH A 525      32.823  11.462   1.377  1.00  0.00      A    H
ATOM   1575  H2  HOH A 525      32.325  10.722   0.154  1.00  0.00      A    H
ATOM   1576  O   HOH A 526       4.073  24.566  36.582  1.00  0.00      A    O
ATOM   1577  H1  HOH A 526       3.753  25.349  36.134  1.00  0.00      A    H
ATOM   1578  H2  HOH A 526       4.544  24.901  37.345  1.00  0.00      A    H
ATOM   1579  O   HOH A 527      17.941  21.489   6.912  1.00  0.00      A    O
ATOM   1580  H1  HOH A 527      17.932  22.445   6.961  1.00  0.00      A    H
ATOM   1581  H2  HOH A 527      18.748  21.279   6.442  1.00  0.00      A    H
ATOM   1582  O   HOH A 528      20.342  37.868  18.110  1.00  0.00      A    O
ATOM   1583  H1  HOH A 528      21.036  37.584  18.706  1.00  0.00      A    H
ATOM   1584  H2  HOH A 528      19.531  37.602  18.542  1.00  0.00      A    H
ATOM   1585  O   HOH A 529      17.452  17.767   2.405  1.00  0.00      A    O
ATOM   1586  H1  HOH A 529      16.689  17.336   2.792  1.00  0.00      A    H
ATOM   1587  H2  HOH A 529      17.979  18.041   3.156  1.00  0.00      A    H
ATOM   1588  O   HOH A 530       3.397  29.336  15.139  1.00  0.00      A    O
ATOM   1589  H1  HOH A 530       3.997  29.323  15.885  1.00  0.00      A    H
ATOM   1590  H2  HOH A 530       3.088  30.240  15.095  1.00  0.00      A    H
ATOM   1591  O   HOH A 531       1.860  20.346   7.390  1.00  0.00      A    O
ATOM   1592  H1  HOH A 531       2.201  20.970   8.031  1.00  0.00      A    H
ATOM   1593  H2  HOH A 531       0.914  20.348   7.532  1.00  0.00      A    H
ATOM   1594  O   HOH A 532       7.538  10.199  13.246  1.00  0.00      A    O
ATOM   1595  H1  HOH A 532       6.734  10.192  12.725  1.00  0.00      A    H
ATOM   1596  H2  HOH A 532       7.918  11.063  13.088  1.00  0.00      A    H
ATOM   1597  O   HOH A 533      23.224  28.692  21.414  1.00  0.00      A    O
ATOM   1598  H1  HOH A 533      23.798  29.437  21.590  1.00  0.00      A    H
ATOM   1599  H2  HOH A 533      23.819  27.981  21.177  1.00  0.00      A    H
ATOM   1600  O   HOH A 534      36.684  34.718   6.606  1.00  0.00      A    O
ATOM   1601  H1  HOH A 534      36.460  35.291   7.339  1.00  0.00      A    H
ATOM   1602  H2  HOH A 534      37.508  35.070   6.270  1.00  0.00      A    H
ATOM   1603  O   HOH A 535       9.470  27.512  21.562  1.00  0.00      A    O
ATOM   1604  H1  HOH A 535       9.068  26.961  22.234  1.00  0.00      A    H
ATOM   1605  H2  HOH A 535      10.322  27.751  21.927  1.00  0.00      A    H
ATOM   1606  O   HOH A 536      30.514  14.496  35.016  1.00  0.00      A    O
ATOM   1607  H1  HOH A 536      31.320  14.360  34.518  1.00  0.00      A    H
ATOM   1608  H2  HOH A 536      30.537  15.421  35.262  1.00  0.00      A    H
ATOM   1609  O   HOH A 537      31.477  25.207  16.692  1.00  0.00      A    O
ATOM   1610  H1  HOH A 537      31.147  24.571  17.326  1.00  0.00      A    H
ATOM   1611  H2  HOH A 537      32.416  25.259  16.870  1.00  0.00      A    H
ATOM   1612  O   HOH A 538      16.856   4.759  29.837  1.00  0.00      A    O
ATOM   1613  H1  HOH A 538      16.131   4.936  29.238  1.00  0.00      A    H
ATOM   1614  H2  HOH A 538      16.490   4.911  30.709  1.00  0.00      A    H
ATOM   1615  O   HOH A 539      25.425  10.112  36.481  1.00  0.00      A    O
ATOM   1616  H1  HOH A 539      24.667   9.844  35.962  1.00  0.00      A    H
ATOM   1617  H2  HOH A 539      25.485   9.456  37.175  1.00  0.00      A    H
ATOM   1618  O   HOH A 540      10.130  22.515  35.410  1.00  0.00      A    O
ATOM   1619  H1  HOH A 540       9.653  21.840  34.928  1.00  0.00      A    H
ATOM   1620  H2  HOH A 540      10.774  22.847  34.784  1.00  0.00      A    H
ATOM   1621  O   HOH A 541      37.933  17.336  13.398  1.00  0.00      A    O
ATOM   1622  H1  HOH A 541      36.997  17.249  13.220  1.00  0.00      A    H
ATOM   1623  H2  HOH A 541      38.353  16.755  12.764  1.00  0.00      A    H
ATOM   1624  O   HOH A 542      15.655   2.270  13.590  1.00  0.00      A    O
ATOM   1625  H1  HOH A 542      16.332   1.694  13.235  1.00  0.00      A    H
ATOM   1626  H2  HOH A 542      14.984   2.300  12.908  1.00  0.00      A    H
ATOM   1627  O   HOH A 543      10.313   4.298  31.385  1.00  0.00      A    O
ATOM   1628  H1  HOH A 543      10.570   4.761  30.588  1.00  0.00      A    H
ATOM   1629  H2  HOH A 543      10.236   3.382  31.117  1.00  0.00      A    H
ATOM   1630  O   HOH A 544      11.155   2.734  19.026  1.00  0.00      A    O
ATOM   1631  H1  HOH A 544      10.713   2.802  19.872  1.00  0.00      A    H
ATOM   1632  H2  HOH A 544      12.023   3.108  19.177  1.00  0.00      A    H
ATOM   1633  O   HOH A 545      28.691  26.112   4.414  1.00  0.00      A    O
ATOM   1634  H1  HOH A 545      29.306  26.821   4.602  1.00  0.00      A    H
ATOM   1635  H2  HOH A 545      28.104  26.473   3.751  1.00  0.00      A    H
ATOM   1636  O   HOH A 546      30.606  28.044   6.289  1.00  0.00      A    O
ATOM   1637  H1  HOH A 546      30.684  28.582   5.500  1.00  0.00      A    H
ATOM   1638  H2  HOH A 546      31.487  28.037   6.662  1.00  0.00      A    H
ATOM   1639  O   HOH A 547      11.762  21.258  23.705  1.00  0.00      A    O
ATOM   1640  H1  HOH A 547      11.238  20.767  23.071  1.00  0.00      A    H
ATOM   1641  H2  HOH A 547      12.645  20.899  23.616  1.00  0.00      A    H
ATOM   1642  O   HOH A 548      32.305  23.957  10.411  1.00  0.00      A    O
ATOM   1643  H1  HOH A 548      31.375  23.891  10.624  1.00  0.00      A    H
ATOM   1644  H2  HOH A 548      32.713  24.281  11.215  1.00  0.00      A    H
ATOM   1645  O   HOH A 549      33.433  31.408  18.917  1.00  0.00      A    O
ATOM   1646  H1  HOH A 549      34.057  31.277  19.631  1.00  0.00      A    H
ATOM   1647  H2  HOH A 549      33.918  31.169  18.128  1.00  0.00      A    H
ATOM   1648  O   HOH A 550      33.265  14.110   5.399  1.00  0.00      A    O
ATOM   1649  H1  HOH A 550      33.447  14.701   4.668  1.00  0.00      A    H
ATOM   1650  H2  HOH A 550      33.812  13.343   5.229  1.00  0.00      A    H
ATOM   1651  O   HOH A 551      32.352  20.469  14.309  1.00  0.00      A    O
ATOM   1652  H1  HOH A 551      32.708  20.819  15.125  1.00  0.00      A    H
ATOM   1653  H2  HOH A 551      32.118  19.565  14.517  1.00  0.00      A    H
ATOM   1654  O   HOH A 552      17.283  34.310  20.105  1.00  0.00      A    O
ATOM   1655  H1  HOH A 552      16.346  34.240  19.923  1.00  0.00      A    H
ATOM   1656  H2  HOH A 552      17.660  33.513  19.733  1.00  0.00      A    H
ATOM   1657  O   HOH A 553      27.946  12.380   4.133  1.00  0.00      A    O
ATOM   1658  H1  HOH A 553      27.725  11.485   3.873  1.00  0.00      A    H
ATOM   1659  H2  HOH A 553      28.665  12.628   3.553  1.00  0.00      A    H
ATOM   1660  O   HOH A 554      34.887   2.905   0.395  1.00  0.00      A    O
ATOM   1661  H1  HOH A 554      35.473   2.148   0.405  1.00  0.00      A    H
ATOM   1662  H2  HOH A 554      34.403   2.823  -0.427  1.00  0.00      A    H
ATOM   1663  O   HOH A 555      17.364  28.526  25.442  1.00  0.00      A    O
ATOM   1664  H1  HOH A 555      17.399  28.760  24.514  1.00  0.00      A    H
ATOM   1665  H2  HOH A 555      16.761  27.783  25.480  1.00  0.00      A    H
ATOM   1666  O   HOH A 556      33.201  31.436  27.465  1.00  0.00      A    O
ATOM   1667  H1  HOH A 556      33.422  31.353  28.392  1.00  0.00      A    H
ATOM   1668  H2  HOH A 556      33.913  31.956  27.093  1.00  0.00      A    H
ATOM   1669  O   HOH A 557      37.624   3.958  30.873  1.00  0.00      A    O
ATOM   1670  H1  HOH A 557      38.151   3.783  30.093  1.00  0.00      A    H
ATOM   1671  H2  HOH A 557      37.102   3.165  30.994  1.00  0.00      A    H
ATOM   1672  O   HOH A 558      20.507   0.830  35.907  1.00  0.00      A    O
ATOM   1673  H1  HOH A 558      19.612   0.900  35.574  1.00  0.00      A    H
ATOM   1674  H2  HOH A 558      21.055   0.819  35.122  1.00  0.00      A    H
ATOM   1675  O   HOH A 559      23.757   8.584  27.256  1.00  0.00      A    O
ATOM   1676  H1  HOH A 559      23.554   7.678  27.024  1.00  0.00      A    H
ATOM   1677  H2  HOH A 559      23.250   8.748  28.051  1.00  0.00      A    H
ATOM   1678  O   HOH A 560      34.182  17.136  34.193  1.00  0.00      A    O
ATOM   1679  H1  HOH A 560      34.356  18.054  34.400  1.00  0.00      A    H
ATOM   1680  H2  HOH A 560      33.601  16.839  34.893  1.00  0.00      A    H
ATOM   1681  O   HOH A 561      31.613  14.942   1.315  1.00  0.00      A    O
ATOM   1682  H1  HOH A 561      31.002  14.971   0.579  1.00  0.00      A    H
ATOM   1683  H2  HOH A 561      32.383  15.420   1.007  1.00  0.00      A    H
ATOM   1684  O   HOH A 562      35.110  15.890  12.751  1.00  0.00      A    O
ATOM   1685  H1  HOH A 562      35.202  15.027  13.156  1.00  0.00      A    H
ATOM   1686  H2  HOH A 562      35.343  15.750  11.833  1.00  0.00      A    H
ATOM   1687  O   HOH A 563      26.075  11.864  26.259  1.00  0.00      A    O
ATOM   1688  H1  HOH A 563      26.675  11.151  26.477  1.00  0.00      A    H
ATOM   1689  H2  HOH A 563      25.283  11.673  26.762  1.00  0.00      A    H
ATOM   1690  O   HOH A 564      38.728   4.400  34.554  1.00  0.00      A    O
ATOM   1691  H1  HOH A 564      38.259   4.344  35.387  1.00  0.00      A    H
ATOM   1692  H2  HOH A 564      38.900   3.490  34.314  1.00  0.00      A    H
ATOM   1693  O   HOH A 565       2.495  36.211  14.375  1.00  0.00      A    O
ATOM   1694  H1  HOH A 565       2.536  36.919  13.732  1.00  0.00      A    H
ATOM   1695  H2  HOH A 565       2.301  36.650  15.203  1.00  0.00      A    H
ATOM   1696  O   HOH A 566      18.943  28.298  39.330  1.00  0.00      A    O
ATOM   1697  H1  HOH A 566      19.763  28.061  38.897  1.00  0.00      A    H
ATOM   1698  H2  HOH A 566      18.446  27.481  39.366  1.00  0.00      A    H
ATOM   1699  O   HOH A 567      24.879  37.406   4.632  1.00  0.00      A    O
ATOM   1700  H1  HOH A 567      25.212  37.361   3.736  1.00  0.00      A    H
ATOM   1701  H2  HOH A 567      24.615  36.508   4.835  1.00  0.00      A    H
ATOM   1702  O   HOH A 568      38.022  25.147  32.216  1.00  0.00      A    O
ATOM   1703  H1  HOH A 568      38.165  26.054  31.945  1.00  0.00      A    H
ATOM   1704  H2  HOH A 568      37.661  24.719  31.439  1.00  0.00      A    H
ATOM   1705  O   HOH A 569      22.562   5.501  37.274  1.00  0.00      A    O
ATOM   1706  H1  HOH A 569      22.256   5.096  36.462  1.00  0.00      A    H
ATOM   1707  H2  HOH A 569      23.511   5.380  37.260  1.00  0.00      A    H
ATOM   1708  O   HOH A 570       1.419  30.501  26.299  1.00  0.00      A    O
ATOM   1709  H1  HOH A 570       2.182  30.612  25.731  1.00  0.00      A    H
ATOM   1710  H2  HOH A 570       0.669  30.664  25.726  1.00  0.00      A    H
ATOM   1711  O   HOH A 571      23.666  29.022  36.883  1.00  0.00      A    O
ATOM   1712  H1  HOH A 571      22.728  29.106  37.056  1.00  0.00      A    H
ATOM   1713  H2  HOH A 571      23.828  29.614  36.148  1.00  0.00      A    H
ATOM   1714  O   HOH A 572      19.976  35.752   2.836  1.00  0.00      A    O
ATOM   1715  H1  HOH A 572      20.889  36.026   2.919  1.00  0.00      A    H
ATOM   1716  H2  HOH A 572      19.495  36.563   2.671  1.00  0.00      A    H
ATOM   1717  O   HOH A 573      25.415  10.306   4.992  1.00  0.00      A    O
ATOM   1718  H1  HOH A 573      25.872  10.815   5.661  1.00  0.00      A    H
ATOM   1719  H2  HOH A 573      24.486  10.467   5.160  1.00  0.00      A    H
ATOM   1720  O   HOH A 574       4.879  22.378  23.558  1.00  0.00      A    O
ATOM   1721  H1  HOH A 574       4.475  21.724  24.128  1.00  0.00      A    H
ATOM   1722  H2  HOH A 574       5.754  22.507  23.923  1.00  0.00      A    H
ATOM   1723  O   HOH A 575      16.033  19.800  15.696  1.00  0.00      A    O
ATOM   1724  H1  HOH A 575      16.371  19.620  16.573  1.00  0.00      A    H
ATOM   1725  H2  HOH A 575      15.508  19.029  15.479  1.00  0.00      A    H
ATOM   1726  O   HOH A 576      33.710  36.503  38.748  1.00  0.00      A    O
ATOM   1727  H1  HOH A 576      33.941  36.990  37.957  1.00  0.00      A    H
ATOM   1728  H2  HOH A 576      33.653  37.170  39.432  1.00  0.00      A    H
ATOM   1729  O   HOH A 577       6.039  16.007  13.860  1.00  0.00      A    O
ATOM   1730  H1  HOH A 577       6.749  15.644  14.389  1.00  0.00      A    H
ATOM   1731  H2  HOH A 577       6.262  15.765  12.961  1.00  0.00      A    H
ATOM   1732  O   HOH A 578      24.104  16.477   4.485  1.00  0.00      A    O
ATOM   1733  H1  HOH A 578      23.846  16.874   5.317  1.00  0.00      A    H
ATOM   1734  H2  HOH A 578      23.305  16.484   3.958  1.00  0.00      A    H
ATOM   1735  O   HOH A 579       6.797  26.308  17.837  1.00  0.00      A    O
ATOM   1736  H1  HOH A 579       7.730  26.096  17.872  1.00  0.00      A    H
ATOM   1737  H2  HOH A 579       6.545  26.132  16.931  1.00  0.00      A    H
ATOM   1738  O   HOH A 580       9.367  16.490  18.659  1.00  0.00      A    O
ATOM   1739  H1  HOH A 580       9.944  15.956  19.206  1.00  0.00      A    H
ATOM   1740  H2  HOH A 580       8.495  16.122  18.800  1.00  0.00      A    H
ATOM   1741  O   HOH A 581      21.534  17.284   9.368  1.00  0.00      A    O
ATOM   1742  H1  HOH A 581      20.746  17.826   9.383  1.00  0.00      A    H
ATOM   1743  H2  HOH A 581      22.217  17.843   9.740  1.00  0.00      A    H
ATOM   1744  O   HOH A 582      28.890  17.612  32.544  1.00  0.00      A    O
ATOM   1745  H1  HOH A 582      27.997  17.368  32.301  1.00  0.00      A    H
ATOM   1746  H2  HOH A 582      29.160  18.237  31.870  1.00  0.00      A    H
ATOM   1747  O   HOH A 583      18.006   0.567  24.017  1.00  0.00      A    O
ATOM   1748  H1  HOH A 583      17.774   0.409  24.932  1.00  0.00      A    H
ATOM   1749  H2  HOH A 583      17.183   0.823  23.601  1.00  0.00      A    H
ATOM   1750  O   HOH A 584      18.906   0.121   7.817  1.00  0.00      A    O
ATOM   1751  H1  HOH A 584      18.703   0.837   7.214  1.00  0.00      A    H
ATOM   1752  H2  HOH A 584      19.770  -0.186   7.543  1.00  0.00      A    H
ATOM   1753  O   HOH A 585      18.024  27.842   4.180  1.00  0.00      A    O
ATOM   1754  H1  HOH A 585      18.651  27.118   4.181  1.00  0.00      A    H
ATOM   1755  H2  HOH A 585      18.507  28.577   3.803  1.00  0.00      A    H
ATOM   1756  O   HOH A 586       2.060  20.027  39.559  1.00  0.00      A    O
ATOM   1757  H1  HOH A 586       2.814  19.437  39.547  1.00  0.00      A    H
ATOM   1758  H2  HOH A 586       2.103  20.488  38.721  1.00  0.00      A    H
ATOM   1759  O   HOH A 587      20.506  20.987  34.067  1.00  0.00      A    O
ATOM   1760  H1  HOH A 587      21.031  21.769  34.235  1.00  0.00      A    H
ATOM   1761  H2  HOH A 587      20.072  20.806  34.901  1.00  0.00      A    H
ATOM   1762  O   HOH A 588      38.474   6.533  18.892  1.00  0.00      A    O
ATOM   1763  H1  HOH A 588      38.051   7.228  19.397  1.00  0.00      A    H
ATOM   1764  H2  HOH A 588      38.603   6.913  18.023  1.00  0.00      A    H
ATOM   1765  O   HOH A 589      20.484  21.661  31.205  1.00  0.00      A    O
ATOM   1766  H1  HOH A 589      20.390  22.530  31.595  1.00  0.00      A    H
ATOM   1767  H2  HOH A 589      21.161  21.234  31.730  1.00  0.00      A    H
ATOM   1768  O   HOH A 590      22.892  25.157   9.376  1.00  0.00      A    O
ATOM   1769  H1  HOH A 590      22.778  25.571   8.520  1.00  0.00      A    H
ATOM   1770  H2  HOH A 590      22.089  25.368   9.853  1.00  0.00      A    H
ATOM   1771  O   HOH A 591       1.320  11.679   5.389  1.00  0.00      A    O
ATOM   1772  H1  HOH A 591       2.204  11.805   5.734  1.00  0.00      A    H
ATOM   1773  H2  HOH A 591       1.426  11.036   4.688  1.00  0.00      A    H
ATOM   1774  O   HOH A 592      11.540  -0.020  10.362  1.00  0.00      A    O
ATOM   1775  H1  HOH A 592      11.446   0.932  10.403  1.00  0.00      A    H
ATOM   1776  H2  HOH A 592      12.087  -0.174   9.592  1.00  0.00      A    H
ATOM   1777  O   HOH A 593      35.621  21.212  15.374  1.00  0.00      A    O
ATOM   1778  H1  HOH A 593      36.511  20.867  15.300  1.00  0.00      A    H
ATOM   1779  H2  HOH A 593      35.231  21.055  14.514  1.00  0.00      A    H
ATOM   1780  O   HOH A 594      33.424  19.063  18.874  1.00  0.00      A    O
ATOM   1781  H1  HOH A 594      34.082  18.906  18.198  1.00  0.00      A    H
ATOM   1782  H2  HOH A 594      32.953  18.233  18.949  1.00  0.00      A    H
ATOM   1783  O   HOH A 595      31.072  24.748   5.410  1.00  0.00      A    O
ATOM   1784  H1  HOH A 595      30.152  24.784   5.147  1.00  0.00      A    H
ATOM   1785  H2  HOH A 595      31.047  24.517   6.338  1.00  0.00      A    H
ATOM   1786  O   HOH A 596       7.507  35.944  37.174  1.00  0.00      A    O
ATOM   1787  H1  HOH A 596       7.536  34.995  37.057  1.00  0.00      A    H
ATOM   1788  H2  HOH A 596       6.575  36.147  37.260  1.00  0.00      A    H
ATOM   1789  O   HOH A 597      37.292  25.154  22.449  1.00  0.00      A    O
ATOM   1790  H1  HOH A 597      36.709  25.912  22.466  1.00  0.00      A    H
ATOM   1791  H2  HOH A 597      38.170  25.528  22.372  1.00  0.00      A    H
ATOM   1792  O   HOH A 598       5.678  20.343  34.780  1.00  0.00      A    O
ATOM   1793  H1  HOH A 598       4.900  19.795  34.677  1.00  0.00      A    H
ATOM   1794  H2  HOH A 598       5.952  20.204  35.686  1.00  0.00      A    H
ATOM   1795  O   HOH A 599       8.746  21.079  10.157  1.00  0.00      A    O
ATOM   1796  H1  HOH A 599       7.824  21.242   9.959  1.00  0.00      A    H
ATOM   1797  H2  HOH A 599       9.159  21.942  10.102  1.00  0.00      A    H
ATOM   1798  O   HOH A 600      27.039  17.525   7.713  1.00  0.00      A    O
ATOM   1799  H1  HOH A 600      26.501  17.560   6.922  1.00  0.00      A    H
ATOM   1800  H2  HOH A 600      26.659  16.816   8.232  1.00  0.00      A    H
ATOM   1801  O   HOH A 601      13.673  17.402  38.622  1.00  0.00      A    O
ATOM   1802  H1  HOH A 601      13.860  17.157  37.716  1.00  0.00      A    H
ATOM   1803  H2  HOH A 601      13.183  16.660  38.975  1.00  0.00      A    H
ATOM   1804  O   HOH A 602      19.211  35.337  13.656  1.00  0.00      A    O
ATOM   1805  H1  HOH A 602      18.877  34.590  14.151  1.00  0.00      A    H
ATOM   1806  H2  HOH A 602      19.788  34.950  12.997  1.00  0.00      A    H
ATOM   1807  O   HOH A 603      22.720  31.135  24.357  1.00  0.00      A    O
ATOM   1808  H1  HOH A 603      23.634  30.878  24.474  1.00  0.00      A    H
ATOM   1809  H2  HOH A 603      22.227  30.524  24.905  1.00  0.00      A    H
ATOM   1810  O   HOH A 604      31.406   6.046  38.003  1.00  0.00      A    O
ATOM   1811  H1  HOH A 604      30.704   5.821  37.392  1.00  0.00      A    H
ATOM   1812  H2  HOH A 604      31.743   5.202  38.303  1.00  0.00      A    H
ATOM   1813  O   HOH A 605      15.018   4.883  37.753  1.00  0.00      A    O
ATOM   1814  H1  HOH A 605      15.877   4.560  38.026  1.00  0.00      A    H
ATOM   1815  H2  HOH A 605      14.807   4.372  36.972  1.00  0.00      A    H
ATOM   1816  O   HOH A 606      14.516   2.745  25.707  1.00  0.00      A    O
ATOM   1817  H1  HOH A 606      15.250   2.162  25.903  1.00  0.00      A    H
ATOM   1818  H2  HOH A 606      14.859   3.351  25.051  1.00  0.00      A    H
ATOM   1819  O   HOH A 607      37.673  20.948  18.358  1.00  0.00      A    O
ATOM   1820  H1  HOH A 607      37.506  20.367  19.100  1.00  0.00      A    H
ATOM   1821  H2  HOH A 607      37.364  21.805  18.649  1.00  0.00      A    H
ATOM   1822  O   HOH A 608      34.851  19.294  28.586  1.00  0.00      A    O
ATOM   1823  H1  HOH A 608      35.289  19.405  27.742  1.00  0.00      A    H
ATOM   1824  H2  HOH A 608      34.204  19.999  28.615  1.00  0.00      A    H
ATOM   1825  O   HOH A 609       8.481  15.884  37.871  1.00  0.00      A    O
ATOM   1826  H1  HOH A 609       9.416  16.092  37.863  1.00  0.00      A    H
ATOM   1827  H2  HOH A 609       8.335  15.468  38.721  1.00  0.00      A    H
ATOM   1828  O   HOH A 610      22.396   8.234  33.828  1.00  0.00      A    O
ATOM   1829  H1  HOH A 610      23.013   7.806  33.234  1.00  0.00      A    H
ATOM   1830  H2  HOH A 610      21.604   7.699  33.777  1.00  0.00      A    H
ATOM   1831  O   HOH A 611      25.055   7.110  15.014  1.00  0.00      A    O
ATOM   1832  H1  HOH A 611      24.971   8.053  14.874  1.00  0.00      A    H
ATOM   1833  H2  HOH A 611      24.300   6.732  14.563  1.00  0.00      A    H
ATOM   1834  O   HOH A 612       9.332  33.630  27.107  1.00  0.00      A    O
ATOM   1835  H1  HOH A 612       9.820  34.111  27.776  1.00  0.00      A    H
ATOM   1836  H2  HOH A 612       9.853  32.843  26.948  1.00  0.00      A    H
ATOM   1837  O   HOH A 613      31.677   2.390  12.667  1.00  0.00      A    O
ATOM   1838  H1  HOH A 613      30.998   2.181  13.309  1.00  0.00      A    H
ATOM   1839  H2  HOH A 613      32.483   2.444  13.180  1.00  0.00      A    H
ATOM   1840  O   HOH A 614      22.502  20.045  10.531  1.00  0.00      A    O
ATOM   1841  H1  HOH A 614      21.650  20.115  10.101  1.00  0.00      A    H
ATOM   1842  H2  HOH A 614      23.112  20.462   9.922  1.00  0.00      A    H
ATOM   1843  O   HOH A 615       7.488  35.183  18.848  1.00  0.00      A    O
ATOM   1844  H1  HOH A 615       8.357  35.135  18.452  1.00  0.00      A    H
ATOM   1845  H2  HOH A 615       7.067  34.359  18.603  1.00  0.00      A    H
ATOM   1846  O   HOH A 616      21.774  36.327  38.431  1.00  0.00      A    O
ATOM   1847  H1  HOH A 616      22.346  37.015  38.092  1.00  0.00      A    H
ATOM   1848  H2  HOH A 616      21.000  36.792  38.748  1.00  0.00      A    H
ATOM   1849  O   HOH A 617       3.512   7.916  38.579  1.00  0.00      A    O
ATOM   1850  H1  HOH A 617       2.643   7.954  38.978  1.00  0.00      A    H
ATOM   1851  H2  HOH A 617       4.043   8.515  39.104  1.00  0.00      A    H
ATOM   1852  O   HOH A 618      31.613  10.834  20.042  1.00  0.00      A    O
ATOM   1853  H1  HOH A 618      31.509  10.612  20.968  1.00  0.00      A    H
ATOM   1854  H2  HOH A 618      31.141  10.143  19.576  1.00  0.00      A    H
ATOM   1855  O   HOH A 619      13.655  26.653   1.575  1.00  0.00      A    O
ATOM   1856  H1  HOH A 619      13.704  26.805   0.631  1.00  0.00      A    H
ATOM   1857  H2  HOH A 619      13.770  25.707   1.672  1.00  0.00      A    H
ATOM   1858  O   HOH A 620      30.393  32.669  24.768  1.00  0.00      A    O
ATOM   1859  H1  HOH A 620      30.729  32.636  25.664  1.00  0.00      A    H
ATOM   1860  H2  HOH A 620      31.042  32.194  24.250  1.00  0.00      A    H
ATOM   1861  O   HOH A 621      15.367  33.616  24.659  1.00  0.00      A    O
ATOM   1862  H1  HOH A 621      15.903  34.396  24.803  1.00  0.00      A    H
ATOM   1863  H2  HOH A 621      14.618  33.930  24.154  1.00  0.00      A    H
ATOM   1864  O   HOH A 622      26.406   4.438  31.533  1.00  0.00      A    O
ATOM   1865  H1  HOH A 622      27.210   4.069  31.167  1.00  0.00      A    H
ATOM   1866  H2  HOH A 622      25.712   4.122  30.955  1.00  0.00      A    H
ATOM   1867  O   HOH A 623      34.287  17.340  30.723  1.00  0.00      A    O
ATOM   1868  H1  HOH A 623      34.935  17.312  31.427  1.00  0.00      A    H
ATOM   1869  H2  HOH A 623      34.553  18.084  30.182  1.00  0.00      A    H
ATOM   1870  O   HOH A 624      34.115  23.810  18.434  1.00  0.00      A    O
ATOM   1871  H1  HOH A 624      34.142  23.897  19.387  1.00  0.00      A    H
ATOM   1872  H2  HOH A 624      33.535  23.064  18.277  1.00  0.00      A    H
ATOM   1873  O   HOH A 625      16.435  28.403  35.818  1.00  0.00      A    O
ATOM   1874  H1  HOH A 625      16.132  27.677  36.363  1.00  0.00      A    H
ATOM   1875  H2  HOH A 625      17.387  28.306  35.798  1.00  0.00      A    H
ATOM   1876  O   HOH A 626      14.923  17.258  18.416  1.00  0.00      A    O
ATOM   1877  H1  HOH A 626      15.256  16.665  19.090  1.00  0.00      A    H
ATOM   1878  H2  HOH A 626      15.573  17.960  18.373  1.00  0.00      A    H
ATOM   1879  O   HOH A 627       9.944  31.293  15.786  1.00  0.00      A    O
ATOM   1880  H1  HOH A 627       9.317  31.169  15.072  1.00  0.00      A    H
ATOM   1881  H2  HOH A 627       9.937  32.236  15.950  1.00  0.00      A    H
ATOM   1882  O   HOH A 628      10.381  17.007  16.309  1.00  0.00      A    O
ATOM   1883  H1  HOH A 628      11.301  16.795  16.469  1.00  0.00      A    H
ATOM   1884  H2  HOH A 628      10.012  17.148  17.181  1.00  0.00      A    H
ATOM   1885  O   HOH A 629       9.881  13.457  14.127  1.00  0.00      A    O
ATOM   1886  H1  HOH A 629      10.750  13.384  14.521  1.00  0.00      A    H
ATOM   1887  H2  HOH A 629      10.046  13.764  13.236  1.00  0.00      A    H
ATOM   1888  O   HOH A 630       9.880  25.123  14.643  1.00  0.00      A    O
ATOM   1889  H1  HOH A 630       9.320  25.816  14.293  1.00  0.00      A    H
ATOM   1890  H2  HOH A 630       9.847  24.431  13.982  1.00  0.00      A    H
ATOM   1891  O   HOH A 631       7.296  32.597  12.577  1.00  0.00      A    O
ATOM   1892  H1  HOH A 631       7.334  31.842  13.164  1.00  0.00      A    H
ATOM   1893  H2  HOH A 631       8.193  32.698  12.259  1.00  0.00      A    H
ATOM   1894  O   HOH A 632      31.665  17.974  28.957  1.00  0.00      A    O
ATOM   1895  H1  HOH A 632      31.954  18.834  29.262  1.00  0.00      A    H
ATOM   1896  H2  HOH A 632      31.044  18.165  28.254  1.00  0.00      A    H
ATOM   1897  O   HOH A 633      24.245  20.940  32.680  1.00  0.00      A    O
ATOM   1898  H1  HOH A 633      24.234  20.099  32.223  1.00  0.00      A    H
ATOM   1899  H2  HOH A 633      24.543  21.567  32.021  1.00  0.00      A    H
ATOM   1900  O   HOH A 634      11.974  13.548  18.420  1.00  0.00      A    O
ATOM   1901  H1  HOH A 634      12.228  13.114  19.235  1.00  0.00      A    H
ATOM   1902  H2  HOH A 634      11.434  12.904  17.963  1.00  0.00      A    H
ATOM   1903  O   HOH A 635       3.630  30.017  10.449  1.00  0.00      A    O
ATOM   1904  H1  HOH A 635       3.048  30.344   9.764  1.00  0.00      A    H
ATOM   1905  H2  HOH A 635       3.817  30.784  10.991  1.00  0.00      A    H
ATOM   1906  O   HOH A 636      19.234  20.637  16.199  1.00  0.00      A    O
ATOM   1907  H1  HOH A 636      18.328  20.938  16.141  1.00  0.00      A    H
ATOM   1908  H2  HOH A 636      19.222  19.762  15.811  1.00  0.00      A    H
ATOM   1909  O   HOH A 637       3.183  10.609  27.016  1.00  0.00      A    O
ATOM   1910  H1  HOH A 637       3.349  11.545  26.901  1.00  0.00      A    H
ATOM   1911  H2  HOH A 637       2.357  10.570  27.498  1.00  0.00      A    H
ATOM   1912  O   HOH A 638      17.453  15.023  12.926  1.00  0.00      A    O
ATOM   1913  H1  HOH A 638      18.138  15.163  12.273  1.00  0.00      A    H
ATOM   1914  H2  HOH A 638      17.922  14.733  13.708  1.00  0.00      A    H
ATOM   1915  O   HOH A 639      21.796  33.637  24.789  1.00  0.00      A    O
ATOM   1916  H1  HOH A 639      22.518  34.009  25.296  1.00  0.00      A    H
ATOM   1917  H2  HOH A 639      22.028  32.715  24.682  1.00  0.00      A    H
ATOM   1918  O   HOH A 640       5.628   3.885  36.788  1.00  0.00      A    O
ATOM   1919  H1  HOH A 640       5.464   4.821  36.899  1.00  0.00      A    H
ATOM   1920  H2  HOH A 640       4.837   3.551  36.366  1.00  0.00      A    H
ATOM   1921  O   HOH A 641      18.790  35.028  17.130  1.00  0.00      A    O
ATOM   1922  H1  HOH A 641      18.452  34.385  17.752  1.00  0.00      A    H
ATOM   1923  H2  HOH A 641      18.672  34.618  16.273  1.00  0.00      A    H
ATOM   1924  O   HOH A 642      12.448  32.385  37.373  1.00  0.00      A    O
ATOM   1925  H1  HOH A 642      12.594  32.945  36.611  1.00  0.00      A    H
ATOM   1926  H2  HOH A 642      12.073  31.582  37.012  1.00  0.00      A    H
ATOM   1927  O   HOH A 643      31.125   8.464   7.109  1.00  0.00      A    O
ATOM   1928  H1  HOH A 643      30.824   8.901   7.905  1.00  0.00      A    H
ATOM   1929  H2  HOH A 643      30.446   8.649   6.460  1.00  0.00      A    H
ATOM   1930  O   HOH A 644      36.351  21.799  31.236  1.00  0.00      A    O
ATOM   1931  H1  HOH A 644      35.785  21.034  31.128  1.00  0.00      A    H
ATOM   1932  H2  HOH A 644      36.622  21.769  32.153  1.00  0.00      A    H
ATOM   1933  O   HOH A 645      15.754  11.725  18.611  1.00  0.00      A    O
ATOM   1934  H1  HOH A 645      15.624  12.218  19.420  1.00  0.00      A    H
ATOM   1935  H2  HOH A 645      16.220  10.934  18.883  1.00  0.00      A    H
ATOM   1936  O   HOH A 646      10.678  37.322  21.398  1.00  0.00      A    O
ATOM   1937  H1  HOH A 646      10.990  38.056  20.869  1.00  0.00      A    H
ATOM   1938  H2  HOH A 646      10.266  37.732  22.159  1.00  0.00      A    H
ATOM   1939  O   HOH A 647       1.322  22.229  18.230  1.00  0.00      A    O
ATOM   1940  H1  HOH A 647       0.602  22.024  18.826  1.00  0.00      A    H
ATOM   1941  H2  HOH A 647       1.599  21.380  17.886  1.00  0.00      A    H
ATOM   1942  O   HOH A 648      38.517  24.493   8.110  1.00  0.00      A    O
ATOM   1943  H1  HOH A 648      39.131  25.198   8.316  1.00  0.00      A    H
ATOM   1944  H2  HOH A 648      38.982  23.948   7.476  1.00  0.00      A    H
ATOM   1945  O   HOH A 649       0.701  31.338  21.376  1.00  0.00      A    O
ATOM   1946  H1  HOH A 649       1.486  31.783  21.695  1.00  0.00      A    H
ATOM   1947  H2  HOH A 649       1.018  30.494  21.055  1.00  0.00      A    H
ATOM   1948  O   HOH A 650      33.918  13.517  35.699  1.00  0.00      A    O
ATOM   1949  H1  HOH A 650      34.596  13.507  35.023  1.00  0.00      A    H
ATOM   1950  H2  HOH A 650      34.164  12.811  36.296  1.00  0.00      A    H
ATOM   1951  O   HOH A 651      34.324   4.154  27.790  1.00  0.00      A    O
ATOM   1952  H1  HOH A 651      35.111   4.420  27.315  1.00  0.00      A    H
ATOM   1953  H2  HOH A 651      34.354   4.656  28.604  1.00  0.00      A    H
ATOM   1954  O   HOH A 652       1.766  17.341  11.977  1.00  0.00      A    O
ATOM   1955  H1  HOH A 652       1.586  18.251  11.742  1.00  0.00      A    H
ATOM   1956  H2  HOH A 652       1.081  16.840  11.535  1.00  0.00      A    H
ATOM   1957  O   HOH A 653      29.840  24.503  12.455  1.00  0.00      A    O
ATOM   1958  H1  HOH A 653      30.505  25.060  12.859  1.00  0.00      A    H
ATOM   1959  H2  HOH A 653      29.976  23.642  12.850  1.00  0.00      A    H
ATOM   1960  O   HOH A 654      24.622  21.217  15.272  1.00  0.00      A    O
ATOM   1961  H1  HOH A 654      24.160  22.042  15.422  1.00  0.00      A    H
ATOM   1962  H2  HOH A 654      24.502  21.040  14.339  1.00  0.00      A    H
ATOM   1963  O   HOH A 655      38.712  39.360  28.202  1.00  0.00      A    O
ATOM   1964  H1  HOH A 655      39.429  38.737  28.083  1.00  0.00      A    H
ATOM   1965  H2  HOH A 655      38.143  39.220  27.446  1.00  0.00      A    H
ATOM   1966  O   HOH A 656      29.092   7.298   2.455  1.00  0.00      A    O
ATOM   1967  H1  HOH A 656      28.493   7.691   3.091  1.00  0.00      A    H
ATOM   1968  H2  HOH A 656      28.835   6.377   2.421  1.00  0.00      A    H
ATOM   1969  O   HOH A 657      20.066   3.687   2.625  1.00  0.00      A    O
ATOM   1970  H1  HOH A 657      20.905   3.276   2.835  1.00  0.00      A    H
ATOM   1971  H2  HOH A 657      20.161   3.976   1.718  1.00  0.00      A    H
ATOM   1972  O   HOH A 658      33.158  32.873   8.284  1.00  0.00      A    O
ATOM   1973  H1  HOH A 658      32.747  33.717   8.094  1.00  0.00      A    H
ATOM   1974  H2  HOH A 658      32.556  32.225   7.919  1.00  0.00      A    H
ATOM   1975  O   HOH A 659      31.801  12.833  26.088  1.00  0.00      A    O
ATOM   1976  H1  HOH A 659      30.987  13.272  26.336  1.00  0.00      A    H
ATOM   1977  H2  HOH A 659      32.422  13.071  26.777  1.00  0.00      A    H
ATOM   1978  O   HOH A 660       9.121  33.990   8.765  1.00  0.00      A    O
ATOM   1979  H1  HOH A 660       9.773  33.847   8.079  1.00  0.00      A    H
ATOM   1980  H2  HOH A 660       8.791  33.115   8.968  1.00  0.00      A    H
ATOM   1981  O   HOH A 661      30.039  16.646   8.867  1.00  0.00      A    O
ATOM   1982  H1  HOH A 661      29.711  16.072   8.175  1.00  0.00      A    H
ATOM   1983  H2  HOH A 661      29.572  17.471   8.736  1.00  0.00      A    H
ATOM   1984  O   HOH A 662      17.372  12.448  38.518  1.00  0.00      A    O
ATOM   1985  H1  HOH A 662      17.779  12.518  37.655  1.00  0.00      A    H
ATOM   1986  H2  HOH A 662      17.493  13.313  38.911  1.00  0.00      A    H
ATOM   1987  O   HOH A 663       6.259  15.323   2.588  1.00  0.00      A    O
ATOM   1988  H1  HOH A 663       7.068  15.270   2.080  1.00  0.00      A    H
ATOM   1989  H2  HOH A 663       6.533  15.657   3.442  1.00  0.00      A    H
ATOM   1990  O   HOH A 664      29.122   5.037  22.755  1.00  0.00      A    O
ATOM   1991  H1  HOH A 664      29.973   4.713  22.457  1.00  0.00      A    H
ATOM   1992  H2  HOH A 664      29.004   4.640  23.618  1.00  0.00      A    H
ATOM   1993  O   HOH A 665      30.338  30.857  12.832  1.00  0.00      A    O
ATOM   1994  H1  HOH A 665      30.644  30.230  12.177  1.00  0.00      A    H
ATOM   1995  H2  HOH A 665      29.383  30.806  12.785  1.00  0.00      A    H
ATOM   1996  O   HOH A 666       8.612   7.636  17.049  1.00  0.00      A    O
ATOM   1997  H1  HOH A 666       7.772   7.549  16.599  1.00  0.00      A    H
ATOM   1998  H2  HOH A 666       8.446   8.272  17.745  1.00  0.00      A    H
ATOM   1999  O   HOH A 667      14.480  24.162  14.081  1.00  0.00      A    O
ATOM   2000  H1  HOH A 667      14.145  23.368  14.499  1.00  0.00      A    H
ATOM   2001  H2  HOH A 667      13.725  24.528  13.620  1.00  0.00      A    H
ATOM   2002  O   HOH A 668      36.023   2.515  10.404  1.00  0.00      A    O
ATOM   2003  H1  HOH A 668      35.258   2.198   9.924  1.00  0.00      A    H
ATOM   2004  H2  HOH A 668      36.771   2.235   9.875  1.00  0.00      A    H
ATOM   2005  O   HOH A 669      38.715  15.678  11.379  1.00  0.00      A    O
ATOM   2006  H1  HOH A 669      38.656  14.819  11.797  1.00  0.00      A    H
ATOM   2007  H2  HOH A 669      38.541  15.508  10.453  1.00  0.00      A    H
ATOM   2008  O   HOH A 670      34.735  20.902   5.240  1.00  0.00      A    O
ATOM   2009  H1  HOH A 670      35.598  21.179   4.931  1.00  0.00      A    H
ATOM   2010  H2  HOH A 670      34.706  19.962   5.057  1.00  0.00      A    H
ATOM   2011  O   HOH A 671       6.092  32.610  22.521  1.00  0.00      A    O
ATOM   2012  H1  HOH A 671       6.365  33.271  21.884  1.00  0.00      A    H
ATOM   2013  H2  HOH A 671       6.896  32.376  22.984  1.00  0.00      A    H
ATOM   2014  O   HOH A 672      31.605  11.072  13.893  1.00  0.00      A    O
ATOM   2015  H1  HOH A 672      31.470  11.768  14.536  1.00  0.00      A    H
ATOM   2016  H2  HOH A 672      32.426  10.657  14.158  1.00  0.00      A    H
ATOM   2017  O   HOH A 673       4.385  18.330  24.151  1.00  0.00      A    O
ATOM   2018  H1  HOH A 673       5.300  18.447  24.407  1.00  0.00      A    H
ATOM   2019  H2  HOH A 673       4.392  18.403  23.196  1.00  0.00      A    H
ATOM   2020  O   HOH A 674      37.309  37.344   0.808  1.00  0.00      A    O
ATOM   2021  H1  HOH A 674      37.645  36.997   1.634  1.00  0.00      A    H
ATOM   2022  H2  HOH A 674      37.187  36.572   0.255  1.00  0.00      A    H
ATOM   2023  O   HOH A 675       3.464  13.451  26.284  1.00  0.00      A    O
ATOM   2024  H1  HOH A 675       3.200  13.738  27.158  1.00  0.00      A    H
ATOM   2025  H2  HOH A 675       4.268  13.937  26.105  1.00  0.00      A    H
ATOM   2026  O   HOH A 676       8.996  11.665   7.105  1.00  0.00      A    O
ATOM   2027  H1  HOH A 676       9.173  12.594   6.958  1.00  0.00      A    H
ATOM   2028  H2  HOH A 676       9.591  11.210   6.509  1.00  0.00      A    H
ATOM   2029  O   HOH A 677      28.756  15.834  23.712  1.00  0.00      A    O
ATOM   2030  H1  HOH A 677      29.268  15.117  23.337  1.00  0.00      A    H
ATOM   2031  H2  HOH A 677      28.044  15.399  24.182  1.00  0.00      A    H
ATOM   2032  O   HOH A 678      28.828  12.913  29.115  1.00  0.00      A    O
ATOM   2033  H1  HOH A 678      27.898  12.906  29.340  1.00  0.00      A    H
ATOM   2034  H2  HOH A 678      29.190  13.646  29.612  1.00  0.00      A    H
ATOM   2035  O   HOH A 679      23.646  30.878   6.858  1.00  0.00      A    O
ATOM   2036  H1  HOH A 679      23.079  31.087   6.116  1.00  0.00      A    H
ATOM   2037  H2  HOH A 679      23.446  29.964   7.062  1.00  0.00      A    H
ATOM   2038  O   HOH A 680      20.303  38.234   5.127  1.00  0.00      A    O
ATOM   2039  H1  HOH A 680      21.098  38.378   4.614  1.00  0.00      A    H
ATOM   2040  H2  HOH A 680      19.785  39.028   4.995  1.00  0.00      A    H
ATOM   2041  O   HOH A 681      25.069   5.775   4.780  1.00  0.00      A    O
ATOM   2042  H1  HOH A 681      25.741   6.374   5.106  1.00  0.00      A    H
ATOM   2043  H2  HOH A 681      25.561   5.057   4.382  1.00  0.00      A    H
ATOM   2044  O   HOH A 682      20.739  36.010  23.488  1.00  0.00      A    O
ATOM   2045  H1  HOH A 682      21.589  36.012  23.049  1.00  0.00      A    H
ATOM   2046  H2  HOH A 682      20.702  35.165  23.936  1.00  0.00      A    H
ATOM   2047  O   HOH A 683      27.650  24.700   1.397  1.00  0.00      A    O
ATOM   2048  H1  HOH A 683      27.918  23.820   1.136  1.00  0.00      A    H
ATOM   2049  H2  HOH A 683      26.705  24.720   1.241  1.00  0.00      A    H
ATOM   2050  O   HOH A 684      18.562  11.276   8.857  1.00  0.00      A    O
ATOM   2051  H1  HOH A 684      18.662  10.329   8.757  1.00  0.00      A    H
ATOM   2052  H2  HOH A 684      17.726  11.383   9.310  1.00  0.00      A    H
ATOM   2053  O   HOH A 685      30.081  19.738  23.293  1.00  0.00      A    O
ATOM   2054  H1  HOH A 685      30.295  18.836  23.055  1.00  0.00      A    H
ATOM   2055  H2  HOH A 685      29.454  20.020  22.627  1.00  0.00      A    H
ATOM   2056  O   HOH A 686      36.823  32.045  33.244  1.00  0.00      A    O
ATOM   2057  H1  HOH A 686      37.464  31.514  32.772  1.00  0.00      A    H
ATOM   2058  H2  HOH A 686      36.426  32.597  32.571  1.00  0.00      A    H
ATOM   2059  O   HOH A 687      18.370  27.358  29.443  1.00  0.00      A    O
ATOM   2060  H1  HOH A 687      17.565  27.773  29.134  1.00  0.00      A    H
ATOM   2061  H2  HOH A 687      18.387  27.537  30.383  1.00  0.00      A    H
ATOM   2062  O   HOH A 688      23.543  17.108   7.173  1.00  0.00      A    O
ATOM   2063  H1  HOH A 688      23.995  16.300   7.415  1.00  0.00      A    H
ATOM   2064  H2  HOH A 688      22.837  17.190   7.814  1.00  0.00      A    H
ATOM   2065  O   HOH A 689      15.406  21.941  11.917  1.00  0.00      A    O
ATOM   2066  H1  HOH A 689      15.482  22.480  12.704  1.00  0.00      A    H
ATOM   2067  H2  HOH A 689      16.172  21.367  11.944  1.00  0.00      A    H
ATOM   2068  O   HOH A 690      22.010   6.580  21.432  1.00  0.00      A    O
ATOM   2069  H1  HOH A 690      21.185   6.942  21.755  1.00  0.00      A    H
ATOM   2070  H2  HOH A 690      22.655   6.826  22.094  1.00  0.00      A    H
ATOM   2071  O   HOH A 691       1.525  11.556  21.733  1.00  0.00      A    O
ATOM   2072  H1  HOH A 691       1.810  12.316  22.241  1.00  0.00      A    H
ATOM   2073  H2  HOH A 691       0.769  11.870  21.236  1.00  0.00      A    H
ATOM   2074  O   HOH A 692       7.538   5.552  32.241  1.00  0.00      A    O
ATOM   2075  H1  HOH A 692       7.264   5.267  31.369  1.00  0.00      A    H
ATOM   2076  H2  HOH A 692       8.396   5.148  32.367  1.00  0.00      A    H
ATOM   2077  O   HOH A 693      24.886  14.910  13.997  1.00  0.00      A    O
ATOM   2078  H1  HOH A 693      25.333  14.195  13.544  1.00  0.00      A    H
ATOM   2079  H2  HOH A 693      25.263  15.705  13.621  1.00  0.00      A    H
ATOM   2080  O   HOH A 694       3.533  11.797  13.794  1.00  0.00      A    O
ATOM   2081  H1  HOH A 694       2.884  11.552  14.454  1.00  0.00      A    H
ATOM   2082  H2  HOH A 694       3.834  12.665  14.064  1.00  0.00      A    H
ATOM   2083  O   HOH A 695       6.449  25.419  14.201  1.00  0.00      A    O
ATOM   2084  H1  HOH A 695       5.740  25.430  14.845  1.00  0.00      A    H
ATOM   2085  H2  HOH A 695       7.136  24.893  14.611  1.00  0.00      A    H
ATOM   2086  O   HOH A 696       0.565  26.201  22.603  1.00  0.00      A    O
ATOM   2087  H1  HOH A 696       1.100  26.123  21.813  1.00  0.00      A    H
ATOM   2088  H2  HOH A 696       1.170  26.521  23.272  1.00  0.00      A    H
ATOM   2089  O   HOH A 697      25.730  22.825  30.634  1.00  0.00      A    O
ATOM   2090  H1  HOH A 697      25.790  23.627  31.152  1.00  0.00      A    H
ATOM   2091  H2  HOH A 697      25.184  23.063  29.885  1.00  0.00      A    H
ATOM   2092  O   HOH A 698       0.998  26.103  35.909  1.00  0.00      A    O
ATOM   2093  H1  HOH A 698       1.084  25.328  35.353  1.00  0.00      A    H
ATOM   2094  H2  HOH A 698       1.843  26.546  35.836  1.00  0.00      A    H
ATOM   2095  O   HOH A 699      24.842  32.029   4.026  1.00  0.00      A    O
ATOM   2096  H1  HOH A 699      24.972  31.111   4.266  1.00  0.00      A    H
ATOM   2097  H2  HOH A 699      25.712  32.421   4.100  1.00  0.00      A    H
ATOM   2098  O   HOH A 700      21.140   0.965   0.721  1.00  0.00      A    O
ATOM   2099  H1  HOH A 700      21.466   0.940   1.621  1.00  0.00      A    H
ATOM   2100  H2  HOH A 700      21.771   0.446   0.223  1.00  0.00      A    H
ATOM   2101  O   HOH A 701      37.433  28.003  38.385  1.00  0.00      A    O
ATOM   2102  H1  HOH A 701      36.947  28.813  38.232  1.00  0.00      A    H
ATOM   2103  H2  HOH A 701      36.778  27.310  38.297  1.00  0.00      A    H
ATOM   2104  O   HOH A 702      37.784   1.015  12.923  1.00  0.00      A    O
ATOM   2105  H1  HOH A 702      37.542   1.617  12.220  1.00  0.00      A    H
ATOM   2106  H2  HOH A 702      36.979   0.898  13.428  1.00  0.00      A    H
ATOM   2107  O   HOH A 703       6.976  35.749  21.692  1.00  0.00      A    O
ATOM   2108  H1  HOH A 703       6.923  35.288  20.855  1.00  0.00      A    H
ATOM   2109  H2  HOH A 703       6.539  36.586  21.534  1.00  0.00      A    H
ATOM   2110  O   HOH A 704       3.887   6.211  31.651  1.00  0.00      A    O
ATOM   2111  H1  HOH A 704       3.773   5.672  30.869  1.00  0.00      A    H
ATOM   2112  H2  HOH A 704       3.943   7.107  31.319  1.00  0.00      A    H
ATOM   2113  O   HOH A 705      20.695  16.801   5.261  1.00  0.00      A    O
ATOM   2114  H1  HOH A 705      20.869  16.864   4.322  1.00  0.00      A    H
ATOM   2115  H2  HOH A 705      20.546  17.705   5.538  1.00  0.00      A    H
ATOM   2116  O   HOH A 706      39.012  39.529  36.936  1.00  0.00      A    O
ATOM   2117  H1  HOH A 706      38.154  39.787  36.599  1.00  0.00      A    H
ATOM   2118  H2  HOH A 706      39.098  38.608  36.693  1.00  0.00      A    H
ATOM   2119  O   HOH A 707      26.543  29.927  21.851  1.00  0.00      A    O
ATOM   2120  H1  HOH A 707      25.973  30.587  21.455  1.00  0.00      A    H
ATOM   2121  H2  HOH A 707      27.014  30.399  22.539  1.00  0.00      A    H
ATOM   2122  O   HOH A 708      15.635   0.832   9.693  1.00  0.00      A    O
ATOM   2123  H1  HOH A 708      16.353   1.072   9.107  1.00  0.00      A    H
ATOM   2124  H2  HOH A 708      15.457   1.628  10.193  1.00  0.00      A    H
ATOM   2125  O   HOH A 709      17.340  33.692  15.044  1.00  0.00      A    O
ATOM   2126  H1  HOH A 709      16.895  34.267  14.422  1.00  0.00      A    H
ATOM   2127  H2  HOH A 709      17.175  32.809  14.714  1.00  0.00      A    H
ATOM   2128  O   HOH A 710      18.885  16.781  21.357  1.00  0.00      A    O
ATOM   2129  H1  HOH A 710      18.432  16.159  20.788  1.00  0.00      A    H
ATOM   2130  H2  HOH A 710      18.400  16.749  22.182  1.00  0.00      A    H
ATOM   2131  O   HOH A 711      37.164   6.837   3.033  1.00  0.00      A    O
ATOM   2132  H1  HOH A 711      36.268   6.774   2.704  1.00  0.00      A    H
ATOM   2133  H2  HOH A 711      37.345   7.776   3.062  1.00  0.00      A    H
ATOM   2134  O   HOH A 712      26.690  14.294  25.063  1.00  0.00      A    O
ATOM   2135  H1  HOH A 712      26.484  13.550  25.630  1.00  0.00      A    H
ATOM   2136  H2  HOH A 712      26.003  14.934  25.248  1.00  0.00      A    H
ATOM   2137  O   HOH A 713      37.669  22.167  33.648  1.00  0.00      A    O
ATOM   2138  H1  HOH A 713      38.493  22.053  34.122  1.00  0.00      A    H
ATOM   2139  H2  HOH A 713      37.290  22.966  34.015  1.00  0.00      A    H
ATOM   2140  O   HOH A 714       0.407   9.855  27.747  1.00  0.00      A    O
ATOM   2141  H1  HOH A 714       0.427   9.022  28.217  1.00  0.00      A    H
ATOM   2142  H2  HOH A 714       0.587   9.621  26.836  1.00  0.00      A    H
ATOM   2143  O   HOH A 715       0.440   1.733  33.165  1.00  0.00      A    O
ATOM   2144  H1  HOH A 715      -0.423   2.101  33.354  1.00  0.00      A    H
ATOM   2145  H2  HOH A 715       0.260   0.964  32.624  1.00  0.00      A    H
ATOM   2146  O   HOH A 716      14.956  11.170  13.560  1.00  0.00      A    O
ATOM   2147  H1  HOH A 716      14.679  11.698  14.308  1.00  0.00      A    H
ATOM   2148  H2  HOH A 716      15.504  10.483  13.940  1.00  0.00      A    H
ATOM   2149  O   HOH A 717      26.884  36.523  11.530  1.00  0.00      A    O
ATOM   2150  H1  HOH A 717      26.594  36.395  12.433  1.00  0.00      A    H
ATOM   2151  H2  HOH A 717      26.374  35.892  11.022  1.00  0.00      A    H
ATOM   2152  O   HOH A 718      10.727   6.520   9.367  1.00  0.00      A    O
ATOM   2153  H1  HOH A 718      10.261   5.857   9.875  1.00  0.00      A    H
ATOM   2154  H2  HOH A 718      10.168   7.296   9.416  1.00  0.00      A    H
ATOM   2155  O   HOH A 719       7.158  27.216   4.796  1.00  0.00      A    O
ATOM   2156  H1  HOH A 719       6.450  27.361   4.169  1.00  0.00      A    H
ATOM   2157  H2  HOH A 719       7.440  28.096   5.047  1.00  0.00      A    H
ATOM   2158  O   HOH A 720      19.948  24.359  11.078  1.00  0.00      A    O
ATOM   2159  H1  HOH A 720      19.104  24.802  10.985  1.00  0.00      A    H
ATOM   2160  H2  HOH A 720      19.844  23.804  11.851  1.00  0.00      A    H
ATOM   2161  O   HOH A 721       9.838  27.722  15.748  1.00  0.00      A    O
ATOM   2162  H1  HOH A 721       9.751  27.084  16.456  1.00  0.00      A    H
ATOM   2163  H2  HOH A 721      10.700  27.545  15.371  1.00  0.00      A    H
ATOM   2164  O   HOH A 722      30.786  38.112  30.829  1.00  0.00      A    O
ATOM   2165  H1  HOH A 722      31.089  38.919  30.413  1.00  0.00      A    H
ATOM   2166  H2  HOH A 722      30.432  37.589  30.109  1.00  0.00      A    H
ATOM   2167  O   HOH A 723      38.302  18.850   4.466  1.00  0.00      A    O
ATOM   2168  H1  HOH A 723      38.775  18.967   3.642  1.00  0.00      A    H
ATOM   2169  H2  HOH A 723      38.975  18.585   5.093  1.00  0.00      A    H
ATOM   2170  O   HOH A 724      17.158  29.389  22.880  1.00  0.00      A    O
ATOM   2171  H1  HOH A 724      17.077  28.612  22.328  1.00  0.00      A    H
ATOM   2172  H2  HOH A 724      17.979  29.796  22.603  1.00  0.00      A    H
ATOM   2173  O   HOH A 725       7.080  15.055  30.965  1.00  0.00      A    O
ATOM   2174  H1  HOH A 725       7.349  14.639  31.784  1.00  0.00      A    H
ATOM   2175  H2  HOH A 725       6.146  15.231  31.080  1.00  0.00      A    H
ATOM   2176  O   HOH A 726      36.254  35.073  37.017  1.00  0.00      A    O
ATOM   2177  H1  HOH A 726      36.353  35.223  36.077  1.00  0.00      A    H
ATOM   2178  H2  HOH A 726      35.764  35.833  37.331  1.00  0.00      A    H
ATOM   2179  O   HOH A 727      11.141   5.248  28.977  1.00  0.00      A    O
ATOM   2180  H1  HOH A 727      11.155   4.662  28.221  1.00  0.00      A    H
ATOM   2181  H2  HOH A 727      10.534   5.946  28.728  1.00  0.00      A    H
ATOM   2182  O   HOH A 728       0.992  35.621  32.054  1.00  0.00      A    O
ATOM   2183  H1  HOH A 728       1.686  36.279  32.008  1.00  0.00      A    H
ATOM   2184  H2  HOH A 728       1.437  34.790  31.888  1.00  0.00      A    H
ATOM   2185  O   HOH A 729      13.191  20.293  30.030  1.00  0.00      A    O
ATOM   2186  H1  HOH A 729      13.796  20.848  29.537  1.00  0.00      A    H
ATOM   2187  H2  HOH A 729      13.732  19.566  30.339  1.00  0.00      A    H
ATOM   2188  O   HOH A 730       1.055  28.865  30.061  1.00  0.00      A    O
ATOM   2189  H1  HOH A 730       0.455  28.697  30.788  1.00  0.00      A    H
ATOM   2190  H2  HOH A 730       0.495  28.873  29.285  1.00  0.00      A    H
ATOM   2191  O   HOH A 731      11.889   0.981  32.769  1.00  0.00      A    O
ATOM   2192  H1  HOH A 731      12.366   0.392  32.185  1.00  0.00      A    H
ATOM   2193  H2  HOH A 731      11.112   1.236  32.271  1.00  0.00      A    H
ATOM   2194  O   HOH A 732      36.115   0.300  36.464  1.00  0.00      A    O
ATOM   2195  H1  HOH A 732      35.785  -0.588  36.330  1.00  0.00      A    H
ATOM   2196  H2  HOH A 732      35.328   0.839  36.547  1.00  0.00      A    H
ATOM   2197  O   HOH A 733      34.557  24.113  32.264  1.00  0.00      A    O
ATOM   2198  H1  HOH A 733      35.188  23.396  32.328  1.00  0.00      A    H
ATOM   2199  H2  HOH A 733      34.301  24.289  33.170  1.00  0.00      A    H
ATOM   2200  O   HOH A 734      16.060  31.850  31.107  1.00  0.00      A    O
ATOM   2201  H1  HOH A 734      15.882  32.783  31.224  1.00  0.00      A    H
ATOM   2202  H2  HOH A 734      15.224  31.480  30.825  1.00  0.00      A    H
ATOM   2203  O   HOH A 735       4.206  37.502  30.101  1.00  0.00      A    O
ATOM   2204  H1  HOH A 735       4.806  37.656  29.372  1.00  0.00      A    H
ATOM   2205  H2  HOH A 735       3.410  37.977  29.862  1.00  0.00      A    H
ATOM   2206  O   HOH A 736       0.770  24.410  33.786  1.00  0.00      A    O
ATOM   2207  H1  HOH A 736      -0.017  24.632  33.288  1.00  0.00      A    H
ATOM   2208  H2  HOH A 736       1.477  24.871  33.335  1.00  0.00      A    H
ATOM   2209  O   HOH A 737      31.426  19.732   2.079  1.00  0.00      A    O
ATOM   2210  H1  HOH A 737      31.206  20.471   2.645  1.00  0.00      A    H
ATOM   2211  H2  HOH A 737      30.582  19.415   1.757  1.00  0.00      A    H
ATOM   2212  O   HOH A 738       5.558   2.111  26.622  1.00  0.00      A    O
ATOM   2213  H1  HOH A 738       6.029   1.402  27.060  1.00  0.00      A    H
ATOM   2214  H2  HOH A 738       4.642   1.833  26.633  1.00  0.00      A    H
ATOM   2215  O   HOH A 739      35.014  17.782  24.594  1.00  0.00      A    O
ATOM   2216  H1  HOH A 739      35.441  18.596  24.858  1.00  0.00      A    H
ATOM   2217  H2  HOH A 739      34.140  17.832  24.980  1.00  0.00      A    H
ATOM   2218  O   HOH A 740      38.958  13.231  13.035  1.00  0.00      A    O
ATOM   2219  H1  HOH A 740      38.295  12.736  13.516  1.00  0.00      A    H
ATOM   2220  H2  HOH A 740      39.227  12.646  12.327  1.00  0.00      A    H
ATOM   2221  O   HOH A 741       5.727  37.842  13.927  1.00  0.00      A    O
ATOM   2222  H1  HOH A 741       4.929  38.050  14.413  1.00  0.00      A    H
ATOM   2223  H2  HOH A 741       5.801  36.889  13.983  1.00  0.00      A    H
ATOM   2224  O   HOH A 742      12.401   6.659  24.957  1.00  0.00      A    O
ATOM   2225  H1  HOH A 742      12.084   5.848  24.561  1.00  0.00      A    H
ATOM   2226  H2  HOH A 742      13.234   6.418  25.364  1.00  0.00      A    H
ATOM   2227  O   HOH A 743      23.436  12.003  31.539  1.00  0.00      A    O
ATOM   2228  H1  HOH A 743      24.073  12.542  31.071  1.00  0.00      A    H
ATOM   2229  H2  HOH A 743      23.967  11.421  32.083  1.00  0.00      A    H
ATOM   2230  O   HOH A 744       6.511   7.754  20.454  1.00  0.00      A    O
ATOM   2231  H1  HOH A 744       7.074   8.249  19.859  1.00  0.00      A    H
ATOM   2232  H2  HOH A 744       6.921   7.856  21.313  1.00  0.00      A    H
ATOM   2233  O   HOH A 745       2.468  19.677  10.304  1.00  0.00      A    O
ATOM   2234  H1  HOH A 745       2.956  20.324  10.814  1.00  0.00      A    H
ATOM   2235  H2  HOH A 745       1.558  19.793  10.577  1.00  0.00      A    H
ATOM   2236  O   HOH A 746      18.769   4.298  18.595  1.00  0.00      A    O
ATOM   2237  H1  HOH A 746      18.598   3.961  19.474  1.00  0.00      A    H
ATOM   2238  H2  HOH A 746      19.542   4.854  18.698  1.00  0.00      A    H
ATOM   2239  O   HOH A 747      36.966   4.189  19.131  1.00  0.00      A    O
ATOM   2240  H1  HOH A 747      37.435   5.024  19.109  1.00  0.00      A    H
ATOM   2241  H2  HOH A 747      36.260   4.294  18.493  1.00  0.00      A    H
ATOM   2242  O   HOH A 748      28.167   4.808   2.296  1.00  0.00      A    O
ATOM   2243  H1  HOH A 748      27.244   4.946   2.082  1.00  0.00      A    H
ATOM   2244  H2  HOH A 748      28.299   3.866   2.190  1.00  0.00      A    H
ATOM   2245  O   HOH A 749      36.113  28.351  31.164  1.00  0.00      A    O
ATOM   2246  H1  HOH A 749      36.434  27.852  30.413  1.00  0.00      A    H
ATOM   2247  H2  HOH A 749      35.237  28.001  31.328  1.00  0.00      A    H
ATOM   2248  O   HOH A 750      28.439  34.812  13.724  1.00  0.00      A    O
ATOM   2249  H1  HOH A 750      27.938  34.675  12.920  1.00  0.00      A    H
ATOM   2250  H2  HOH A 750      28.419  33.963  14.166  1.00  0.00      A    H
ATOM   2251  O   HOH A 751      29.889  33.471  38.008  1.00  0.00      A    O
ATOM   2252  H1  HOH A 751      29.777  33.464  37.058  1.00  0.00      A    H
ATOM   2253  H2  HOH A 751      30.222  34.347  38.204  1.00  0.00      A    H
ATOM   2254  O   HOH A 752      24.026  31.273  35.602  1.00  0.00      A    O
ATOM   2255  H1  HOH A 752      24.646  31.749  36.154  1.00  0.00      A    H
ATOM   2256  H2  HOH A 752      23.295  31.879  35.483  1.00  0.00      A    H
ATOM   2257  O   HOH A 753       8.269  38.345  27.879  1.00  0.00      A    O
ATOM   2258  H1  HOH A 753       8.896  39.007  27.586  1.00  0.00      A    H
ATOM   2259  H2  HOH A 753       7.607  38.320  27.188  1.00  0.00      A    H
ATOM   2260  O   HOH A 754      26.038  37.097   2.162  1.00  0.00      A    O
ATOM   2261  H1  HOH A 754      25.681  37.276   1.293  1.00  0.00      A    H
ATOM   2262  H2  HOH A 754      26.815  36.562   1.997  1.00  0.00      A    H
ATOM   2263  O   HOH A 755       4.003   7.164  25.997  1.00  0.00      A    O
ATOM   2264  H1  HOH A 755       4.285   6.299  26.295  1.00  0.00      A    H
ATOM   2265  H2  HOH A 755       4.544   7.777  26.494  1.00  0.00      A    H
ATOM   2266  O   HOH A 756      23.168  13.308  10.034  1.00  0.00      A    O
ATOM   2267  H1  HOH A 756      22.788  13.633   9.218  1.00  0.00      A    H
ATOM   2268  H2  HOH A 756      22.456  13.371  10.672  1.00  0.00      A    H
ATOM   2269  O   HOH A 757      21.240  33.012   7.608  1.00  0.00      A    O
ATOM   2270  H1  HOH A 757      20.831  33.499   6.892  1.00  0.00      A    H
ATOM   2271  H2  HOH A 757      22.170  32.988   7.381  1.00  0.00      A    H
ATOM   2272  O   HOH A 758      17.625   4.366  33.281  1.00  0.00      A    O
ATOM   2273  H1  HOH A 758      17.214   5.226  33.364  1.00  0.00      A    H
ATOM   2274  H2  HOH A 758      16.938   3.746  33.523  1.00  0.00      A    H
ATOM   2275  O   HOH A 759      15.113  13.774  32.773  1.00  0.00      A    O
ATOM   2276  H1  HOH A 759      14.171  13.724  32.932  1.00  0.00      A    H
ATOM   2277  H2  HOH A 759      15.271  13.144  32.070  1.00  0.00      A    H
ATOM   2278  O   HOH A 760      25.055  23.755   8.958  1.00  0.00      A    O
ATOM   2279  H1  HOH A 760      24.275  24.309   8.986  1.00  0.00      A    H
ATOM   2280  H2  HOH A 760      25.566  24.097   8.225  1.00  0.00      A    H
ATOM   2281  O   HOH A 761       5.925  33.057  26.202  1.00  0.00      A    O
ATOM   2282  H1  HOH A 761       5.234  33.133  25.544  1.00  0.00      A    H
ATOM   2283  H2  HOH A 761       5.457  32.974  27.033  1.00  0.00      A    H
ATOM   2284  O   HOH A 762      30.211  23.131  30.297  1.00  0.00      A    O
ATOM   2285  H1  HOH A 762      31.164  23.143  30.208  1.00  0.00      A    H
ATOM   2286  H2  HOH A 762      29.957  24.054  30.285  1.00  0.00      A    H
ATOM   2287  O   HOH A 763       9.689  18.353   5.779  1.00  0.00      A    O
ATOM   2288  H1  HOH A 763       9.542  18.955   6.508  1.00  0.00      A    H
ATOM   2289  H2  HOH A 763      10.601  18.079   5.874  1.00  0.00      A    H
ATOM   2290  O   HOH A 764      21.521   8.417   4.793  1.00  0.00      A    O
ATOM   2291  H1  HOH A 764      21.145   8.637   5.645  1.00  0.00      A    H
ATOM   2292  H2  HOH A 764      22.336   8.916   4.755  1.00  0.00      A    H
ATOM   2293  O   HOH A 765       1.205  27.850   1.055  1.00  0.00      A    O
ATOM   2294  H1  HOH A 765       0.955  28.690   0.670  1.00  0.00      A    H
ATOM   2295  H2  HOH A 765       0.387  27.489   1.397  1.00  0.00      A    H
ATOM   2296  O   HOH A 766       4.423  34.374  24.273  1.00  0.00      A    O
ATOM   2297  H1  HOH A 766       5.299  34.254  23.906  1.00  0.00      A    H
ATOM   2298  H2  HOH A 766       4.166  35.254  23.996  1.00  0.00      A    H
ATOM   2299  O   HOH A 767       3.770  16.200   2.371  1.00  0.00      A    O
ATOM   2300  H1  HOH A 767       4.671  15.891   2.277  1.00  0.00      A    H
ATOM   2301  H2  HOH A 767       3.693  16.438   3.294  1.00  0.00      A    H
ATOM   2302  O   HOH A 768       4.514   2.038  33.963  1.00  0.00      A    O
ATOM   2303  H1  HOH A 768       3.938   2.280  34.688  1.00  0.00      A    H
ATOM   2304  H2  HOH A 768       5.071   2.806  33.832  1.00  0.00      A    H
ATOM   2305  O   HOH A 769      14.443   6.365   5.477  1.00  0.00      A    O
ATOM   2306  H1  HOH A 769      13.804   6.010   6.095  1.00  0.00      A    H
ATOM   2307  H2  HOH A 769      15.197   5.780   5.548  1.00  0.00      A    H
ATOM   2308  O   HOH A 770      10.318  27.674   8.950  1.00  0.00      A    O
ATOM   2309  H1  HOH A 770       9.457  27.683   8.532  1.00  0.00      A    H
ATOM   2310  H2  HOH A 770      10.148  27.379   9.844  1.00  0.00      A    H
ATOM   2311  O   HOH A 771      26.313  19.878  29.043  1.00  0.00      A    O
ATOM   2312  H1  HOH A 771      25.433  19.817  28.670  1.00  0.00      A    H
ATOM   2313  H2  HOH A 771      26.660  20.703  28.703  1.00  0.00      A    H
ATOM   2314  O   HOH A 772      23.981   3.018  13.045  1.00  0.00      A    O
ATOM   2315  H1  HOH A 772      23.746   2.091  13.082  1.00  0.00      A    H
ATOM   2316  H2  HOH A 772      23.590   3.396  13.833  1.00  0.00      A    H
ATOM   2317  O   HOH A 773      13.405  25.745  16.472  1.00  0.00      A    O
ATOM   2318  H1  HOH A 773      14.112  25.424  15.912  1.00  0.00      A    H
ATOM   2319  H2  HOH A 773      12.979  26.428  15.954  1.00  0.00      A    H
ATOM   2320  O   HOH A 774      21.969  28.191  30.115  1.00  0.00      A    O
ATOM   2321  H1  HOH A 774      22.546  28.932  29.930  1.00  0.00      A    H
ATOM   2322  H2  HOH A 774      21.951  28.135  31.070  1.00  0.00      A    H
ATOM   2323  O   HOH A 775      33.242  25.025  34.411  1.00  0.00      A    O
ATOM   2324  H1  HOH A 775      32.298  24.976  34.262  1.00  0.00      A    H
ATOM   2325  H2  HOH A 775      33.328  25.418  35.280  1.00  0.00      A    H
ATOM   2326  O   HOH A 776       4.073  32.554  29.870  1.00  0.00      A    O
ATOM   2327  H1  HOH A 776       4.599  32.008  30.454  1.00  0.00      A    H
ATOM   2328  H2  HOH A 776       4.094  32.096  29.030  1.00  0.00      A    H
ATOM   2329  O   HOH A 777      25.020  11.529  10.957  1.00  0.00      A    O
ATOM   2330  H1  HOH A 777      25.446  11.992  11.679  1.00  0.00      A    H
ATOM   2331  H2  HOH A 777      24.321  12.118  10.674  1.00  0.00      A    H
ATOM   2332  O   HOH A 778      11.263  14.466  11.833  1.00  0.00      A    O
ATOM   2333  H1  HOH A 778      11.784  14.093  11.122  1.00  0.00      A    H
ATOM   2334  H2  HOH A 778      10.763  15.170  11.420  1.00  0.00      A    H
ATOM   2335  O   HOH A 779      16.283  26.396   2.169  1.00  0.00      A    O
ATOM   2336  H1  HOH A 779      15.328  26.357   2.215  1.00  0.00      A    H
ATOM   2337  H2  HOH A 779      16.524  27.108   2.761  1.00  0.00      A    H
ATOM   2338  O   HOH A 780      33.566   1.565  36.567  1.00  0.00      A    O
ATOM   2339  H1  HOH A 780      33.411   1.008  37.330  1.00  0.00      A    H
ATOM   2340  H2  HOH A 780      32.699   1.898  36.334  1.00  0.00      A    H
ATOM   2341  O   HOH A 781       7.914  35.402  24.136  1.00  0.00      A    O
ATOM   2342  H1  HOH A 781       7.386  35.367  23.339  1.00  0.00      A    H
ATOM   2343  H2  HOH A 781       8.265  34.516  24.230  1.00  0.00      A    H
ATOM   2344  O   HOH A 782      24.002  21.186   8.771  1.00  0.00      A    O
ATOM   2345  H1  HOH A 782      24.180  22.124   8.833  1.00  0.00      A    H
ATOM   2346  H2  HOH A 782      24.619  20.868   8.112  1.00  0.00      A    H
ATOM   2347  O   HOH A 783      -0.118  35.743  19.167  1.00  0.00      A    O
ATOM   2348  H1  HOH A 783       0.216  34.970  18.710  1.00  0.00      A    H
ATOM   2349  H2  HOH A 783       0.473  36.449  18.906  1.00  0.00      A    H
ATOM   2350  O   HOH A 784       3.281  27.544  12.129  1.00  0.00      A    O
ATOM   2351  H1  HOH A 784       3.174  27.614  13.078  1.00  0.00      A    H
ATOM   2352  H2  HOH A 784       3.194  28.442  11.810  1.00  0.00      A    H
ATOM   2353  O   HOH A 785      36.156   1.762  25.287  1.00  0.00      A    O
ATOM   2354  H1  HOH A 785      35.645   2.263  24.651  1.00  0.00      A    H
ATOM   2355  H2  HOH A 785      35.531   1.142  25.661  1.00  0.00      A    H
ATOM   2356  O   HOH A 786      23.225  35.585  11.857  1.00  0.00      A    O
ATOM   2357  H1  HOH A 786      23.634  34.849  11.401  1.00  0.00      A    H
ATOM   2358  H2  HOH A 786      22.336  35.286  12.047  1.00  0.00      A    H
ATOM   2359  O   HOH A 787      15.777  26.149   5.604  1.00  0.00      A    O
ATOM   2360  H1  HOH A 787      16.589  26.484   5.225  1.00  0.00      A    H
ATOM   2361  H2  HOH A 787      15.755  26.516   6.488  1.00  0.00      A    H
ATOM   2362  O   HOH A 788      33.866  27.380   0.253  1.00  0.00      A    O
ATOM   2363  H1  HOH A 788      34.364  26.581   0.079  1.00  0.00      A    H
ATOM   2364  H2  HOH A 788      34.467  27.933   0.753  1.00  0.00      A    H
ATOM   2365  O   HOH A 789      14.932  36.769  21.247  1.00  0.00      A    O
ATOM   2366  H1  HOH A 789      15.877  36.621  21.276  1.00  0.00      A    H
ATOM   2367  H2  HOH A 789      14.605  36.110  20.635  1.00  0.00      A    H
ATOM   2368  O   HOH A 790      11.500  15.893  33.585  1.00  0.00      A    O
ATOM   2369  H1  HOH A 790      12.132  15.182  33.485  1.00  0.00      A    H
ATOM   2370  H2  HOH A 790      11.947  16.664  33.237  1.00  0.00      A    H
ATOM   2371  O   HOH A 791      33.580   0.234  17.411  1.00  0.00      A    O
ATOM   2372  H1  HOH A 791      32.764   0.683  17.191  1.00  0.00      A    H
ATOM   2373  H2  HOH A 791      33.408  -0.176  18.258  1.00  0.00      A    H
ATOM   2374  O   HOH A 792      25.305  17.881   2.237  1.00  0.00      A    O
ATOM   2375  H1  HOH A 792      26.135  18.226   2.564  1.00  0.00      A    H
ATOM   2376  H2  HOH A 792      24.849  17.571   3.019  1.00  0.00      A    H
ATOM   2377  O   HOH A 793      18.502  23.178  13.024  1.00  0.00      A    O
ATOM   2378  H1  HOH A 793      17.904  23.182  13.772  1.00  0.00      A    H
ATOM   2379  H2  HOH A 793      18.208  22.444  12.486  1.00  0.00      A    H
ATOM   2380  O   HOH A 794       7.786  21.224  30.366  1.00  0.00      A    O
ATOM   2381  H1  HOH A 794       7.025  20.706  30.103  1.00  0.00      A    H
ATOM   2382  H2  HOH A 794       7.416  21.971  30.837  1.00  0.00      A    H
ATOM   2383  O   HOH A 795      39.248  18.888  28.131  1.00  0.00      A    O
ATOM   2384  H1  HOH A 795      39.617  18.014  28.256  1.00  0.00      A    H
ATOM   2385  H2  HOH A 795      38.764  19.062  28.939  1.00  0.00      A    H
ATOM   2386  O   HOH A 796      34.723  19.897  12.941  1.00  0.00      A    O
ATOM   2387  H1  HOH A 796      34.704  19.065  12.468  1.00  0.00      A    H
ATOM   2388  H2  HOH A 796      33.804  20.091  13.124  1.00  0.00      A    H
ATOM   2389  O   HOH A 797      22.205  30.510   1.867  1.00  0.00      A    O
ATOM   2390  H1  HOH A 797      23.081  30.326   1.528  1.00  0.00      A    H
ATOM   2391  H2  HOH A 797      21.753  30.940   1.141  1.00  0.00      A    H
ATOM   2392  O   HOH A 798      10.162  22.245  25.660  1.00  0.00      A    O
ATOM   2393  H1  HOH A 798      10.809  21.821  25.095  1.00  0.00      A    H
ATOM   2394  H2  HOH A 798      10.263  23.179  25.480  1.00  0.00      A    H
ATOM   2395  O   HOH A 799      28.210  38.979  11.968  1.00  0.00      A    O
ATOM   2396  H1  HOH A 799      27.997  39.087  12.895  1.00  0.00      A    H
ATOM   2397  H2  HOH A 799      27.951  38.081  11.765  1.00  0.00      A    H
ATOM   2398  O   HOH A 800      10.372   5.689  37.883  1.00  0.00      A    O
ATOM   2399  H1  HOH A 800      10.091   6.603  37.853  1.00  0.00      A    H
ATOM   2400  H2  HOH A 800      10.967   5.646  38.632  1.00  0.00      A    H
ATOM   2401  O   HOH A 801      28.860  30.238   1.639  1.00  0.00      A    O
ATOM   2402  H1  HOH A 801      29.125  30.479   2.527  1.00  0.00      A    H
ATOM   2403  H2  HOH A 801      29.583  29.704   1.310  1.00  0.00      A    H
ATOM   2404  O   HOH A 802      27.133  27.767  30.903  1.00  0.00      A    O
ATOM   2405  H1  HOH A 802      27.801  28.111  30.311  1.00  0.00      A    H
ATOM   2406  H2  HOH A 802      26.331  28.225  30.651  1.00  0.00      A    H
ATOM   2407  O   HOH A 803      18.481  37.821  14.280  1.00  0.00      A    O
ATOM   2408  H1  HOH A 803      18.826  36.962  14.040  1.00  0.00      A    H
ATOM   2409  H2  HOH A 803      18.051  37.681  15.124  1.00  0.00      A    H
ATOM   2410  O   HOH A 804       1.449  22.944   1.493  1.00  0.00      A    O
ATOM   2411  H1  HOH A 804       0.952  22.473   0.824  1.00  0.00      A    H
ATOM   2412  H2  HOH A 804       2.337  22.997   1.139  1.00  0.00      A    H
ATOM   2413  O   HOH A 805      38.370  28.063  35.195  1.00  0.00      A    O
ATOM   2414  H1  HOH A 805      37.682  27.853  35.826  1.00  0.00      A    H
ATOM   2415  H2  HOH A 805      39.032  27.384  35.327  1.00  0.00      A    H
ATOM   2416  O   HOH A 806       5.636  25.511  38.532  1.00  0.00      A    O
ATOM   2417  H1  HOH A 806       6.020  24.637  38.602  1.00  0.00      A    H
ATOM   2418  H2  HOH A 806       6.383  26.090  38.381  1.00  0.00      A    H
ATOM   2419  O   HOH A 807      15.917  12.182  10.268  1.00  0.00      A    O
ATOM   2420  H1  HOH A 807      15.556  12.470   9.429  1.00  0.00      A    H
ATOM   2421  H2  HOH A 807      15.887  11.226  10.227  1.00  0.00      A    H
ATOM   2422  O   HOH A 808      10.621  14.823  27.502  1.00  0.00      A    O
ATOM   2423  H1  HOH A 808       9.892  15.147  28.032  1.00  0.00      A    H
ATOM   2424  H2  HOH A 808      10.889  15.576  26.977  1.00  0.00      A    H
ATOM   2425  O   HOH A 809       4.035  32.613  12.013  1.00  0.00      A    O
ATOM   2426  H1  HOH A 809       4.133  33.552  11.853  1.00  0.00      A    H
ATOM   2427  H2  HOH A 809       4.925  32.304  12.180  1.00  0.00      A    H
ATOM   2428  O   HOH A 810       5.998  32.634  18.225  1.00  0.00      A    O
ATOM   2429  H1  HOH A 810       6.471  31.810  18.348  1.00  0.00      A    H
ATOM   2430  H2  HOH A 810       5.076  32.378  18.192  1.00  0.00      A    H
ATOM   2431  O   HOH A 811       6.669  29.848   6.439  1.00  0.00      A    O
ATOM   2432  H1  HOH A 811       7.121  30.372   5.777  1.00  0.00      A    H
ATOM   2433  H2  HOH A 811       6.105  30.473   6.895  1.00  0.00      A    H
ATOM   2434  O   HOH A 812       6.190  26.342  32.856  1.00  0.00      A    O
ATOM   2435  H1  HOH A 812       5.622  26.965  33.309  1.00  0.00      A    H
ATOM   2436  H2  HOH A 812       6.817  26.061  33.522  1.00  0.00      A    H
ATOM   2437  O   HOH A 813       5.826  16.982  37.748  1.00  0.00      A    O
ATOM   2438  H1  HOH A 813       6.424  16.254  37.918  1.00  0.00      A    H
ATOM   2439  H2  HOH A 813       6.400  17.735  37.604  1.00  0.00      A    H
ATOM   2440  O   HOH A 814       5.002  29.263  23.083  1.00  0.00      A    O
ATOM   2441  H1  HOH A 814       4.895  28.690  22.324  1.00  0.00      A    H
ATOM   2442  H2  HOH A 814       5.060  28.665  23.828  1.00  0.00      A    H
ATOM   2443  O   HOH A 815      26.048  37.043  32.414  1.00  0.00      A    O
ATOM   2444  H1  HOH A 815      25.308  36.503  32.691  1.00  0.00      A    H
ATOM   2445  H2  HOH A 815      26.406  37.396  33.229  1.00  0.00      A    H
ATOM   2446  O   HOH A 816      36.031  34.453  21.143  1.00  0.00      A    O
ATOM   2447  H1  HOH A 816      36.179  35.032  20.395  1.00  0.00      A    H
ATOM   2448  H2  HOH A 816      36.569  33.683  20.961  1.00  0.00      A    H
ATOM   2449  O   HOH A 817       8.207  28.647  13.858  1.00  0.00      A    O
ATOM   2450  H1  HOH A 817       8.827  28.348  14.523  1.00  0.00      A    H
ATOM   2451  H2  HOH A 817       7.363  28.669  14.310  1.00  0.00      A    H
ATOM   2452  O   HOH A 818       2.721   1.390  31.955  1.00  0.00      A    O
ATOM   2453  H1  HOH A 818       1.978   1.695  32.477  1.00  0.00      A    H
ATOM   2454  H2  HOH A 818       3.491   1.710  32.425  1.00  0.00      A    H
ATOM   2455  O   HOH A 819       5.272  30.685  31.958  1.00  0.00      A    O
ATOM   2456  H1  HOH A 819       5.209  30.589  32.908  1.00  0.00      A    H
ATOM   2457  H2  HOH A 819       5.455  29.801  31.640  1.00  0.00      A    H
ATOM   2458  O   HOH A 820      27.686   0.068  19.631  1.00  0.00      A    O
ATOM   2459  H1  HOH A 820      27.164   0.856  19.479  1.00  0.00      A    H
ATOM   2460  H2  HOH A 820      28.270   0.302  20.352  1.00  0.00      A    H
ATOM   2461  O   HOH A 821      23.207   7.950  17.816  1.00  0.00      A    O
ATOM   2462  H1  HOH A 821      23.835   8.280  17.174  1.00  0.00      A    H
ATOM   2463  H2  HOH A 821      22.360   8.005  17.374  1.00  0.00      A    H
ATOM   2464  O   HOH A 822       0.185  17.688  36.766  1.00  0.00      A    O
ATOM   2465  H1  HOH A 822       0.425  16.868  37.198  1.00  0.00      A    H
ATOM   2466  H2  HOH A 822       0.211  17.483  35.832  1.00  0.00      A    H
ATOM   2467  O   HOH A 823       0.535  35.982  21.686  1.00  0.00      A    O
ATOM   2468  H1  HOH A 823       0.230  35.575  20.875  1.00  0.00      A    H
ATOM   2469  H2  HOH A 823       0.312  35.351  22.370  1.00  0.00      A    H
ATOM   2470  O   HOH A 824      36.432  30.021  26.483  1.00  0.00      A    O
ATOM   2471  H1  HOH A 824      36.711  29.123  26.303  1.00  0.00      A    H
ATOM   2472  H2  HOH A 824      35.667  30.151  25.921  1.00  0.00      A    H
ATOM   2473  O   HOH A 825       0.526   6.848   8.991  1.00  0.00      A    O
ATOM   2474  H1  HOH A 825       0.888   7.082   8.136  1.00  0.00      A    H
ATOM   2475  H2  HOH A 825       1.293   6.658   9.532  1.00  0.00      A    H
ATOM   2476  O   HOH A 826      29.230  27.052  15.126  1.00  0.00      A    O
ATOM   2477  H1  HOH A 826      28.402  27.028  14.646  1.00  0.00      A    H
ATOM   2478  H2  HOH A 826      29.409  27.984  15.250  1.00  0.00      A    H
ATOM   2479  O   HOH A 827      35.576  26.810  36.032  1.00  0.00      A    O
ATOM   2480  H1  HOH A 827      34.745  26.468  36.361  1.00  0.00      A    H
ATOM   2481  H2  HOH A 827      35.347  27.644  35.622  1.00  0.00      A    H
ATOM   2482  O   HOH A 828       2.022  22.278  34.865  1.00  0.00      A    O
ATOM   2483  H1  HOH A 828       2.099  21.801  34.039  1.00  0.00      A    H
ATOM   2484  H2  HOH A 828       1.670  23.132  34.617  1.00  0.00      A    H
ATOM   2485  O   HOH A 829       6.987  23.254  38.451  1.00  0.00      A    O
ATOM   2486  H1  HOH A 829       7.827  23.203  38.907  1.00  0.00      A    H
ATOM   2487  H2  HOH A 829       7.220  23.299  37.524  1.00  0.00      A    H
ATOM   2488  O   HOH A 830      14.197   6.657  20.093  1.00  0.00      A    O
ATOM   2489  H1  HOH A 830      14.299   7.224  20.857  1.00  0.00      A    H
ATOM   2490  H2  HOH A 830      14.571   7.160  19.369  1.00  0.00      A    H
ATOM   2491  O   HOH A 831      22.271  14.095  14.889  1.00  0.00      A    O
ATOM   2492  H1  HOH A 831      21.968  14.112  15.797  1.00  0.00      A    H
ATOM   2493  H2  HOH A 831      23.088  14.592  14.899  1.00  0.00      A    H
ATOM   2494  O   HOH A 832       3.155  32.479  22.088  1.00  0.00      A    O
ATOM   2495  H1  HOH A 832       4.075  32.267  22.247  1.00  0.00      A    H
ATOM   2496  H2  HOH A 832       3.174  33.356  21.704  1.00  0.00      A    H
ATOM   2497  O   HOH A 833      19.798  14.077  22.959  1.00  0.00      A    O
ATOM   2498  H1  HOH A 833      20.421  13.438  23.306  1.00  0.00      A    H
ATOM   2499  H2  HOH A 833      20.346  14.748  22.551  1.00  0.00      A    H
ATOM   2500  O   HOH A 834      14.683  14.043  12.685  1.00  0.00      A    O
ATOM   2501  H1  HOH A 834      15.551  14.221  13.048  1.00  0.00      A    H
ATOM   2502  H2  HOH A 834      14.835  13.375  12.016  1.00  0.00      A    H
ATOM   2503  O   HOH A 835      33.144  15.869  36.549  1.00  0.00      A    O
ATOM   2504  H1  HOH A 835      33.428  14.980  36.337  1.00  0.00      A    H
ATOM   2505  H2  HOH A 835      32.194  15.849  36.440  1.00  0.00      A    H
ATOM   2506  O   HOH A 836      23.126  35.663  22.429  1.00  0.00      A    O
ATOM   2507  H1  HOH A 836      23.889  36.197  22.204  1.00  0.00      A    H
ATOM   2508  H2  HOH A 836      23.415  35.133  23.172  1.00  0.00      A    H
ATOM   2509  O   HOH A 837       8.266   8.997  22.383  1.00  0.00      A    O
ATOM   2510  H1  HOH A 837       8.948   8.678  21.793  1.00  0.00      A    H
ATOM   2511  H2  HOH A 837       8.743   9.317  23.149  1.00  0.00      A    H
ATOM   2512  O   HOH A 838      27.476  31.620  23.819  1.00  0.00      A    O
ATOM   2513  H1  HOH A 838      28.407  31.823  23.913  1.00  0.00      A    H
ATOM   2514  H2  HOH A 838      27.072  32.454  23.578  1.00  0.00      A    H
ATOM   2515  O   HOH A 839       7.130   8.820  29.322  1.00  0.00      A    O
ATOM   2516  H1  HOH A 839       7.086   9.254  30.175  1.00  0.00      A    H
ATOM   2517  H2  HOH A 839       6.227   8.562  29.137  1.00  0.00      A    H
ATOM   2518  O   HOH A 840       8.773  37.968   1.800  1.00  0.00      A    O
ATOM   2519  H1  HOH A 840       9.205  37.804   0.961  1.00  0.00      A    H
ATOM   2520  H2  HOH A 840       7.900  38.280   1.563  1.00  0.00      A    H
ATOM   2521  O   HOH A 841      -0.068  16.210  23.759  1.00  0.00      A    O
ATOM   2522  H1  HOH A 841      -0.059  16.966  24.347  1.00  0.00      A    H
ATOM   2523  H2  HOH A 841       0.846  15.929  23.716  1.00  0.00      A    H
ATOM   2524  O   HOH A 842       9.211  35.332  35.257  1.00  0.00      A    O
ATOM   2525  H1  HOH A 842       8.834  35.713  36.050  1.00  0.00      A    H
ATOM   2526  H2  HOH A 842       9.094  36.006  34.588  1.00  0.00      A    H
ATOM   2527  O   HOH A 843      14.712  32.402  17.163  1.00  0.00      A    O
ATOM   2528  H1  HOH A 843      14.732  33.352  17.280  1.00  0.00      A    H
ATOM   2529  H2  HOH A 843      14.074  32.260  16.463  1.00  0.00      A    H
ATOM   2530  O   HOH A 844       4.356  20.799  18.927  1.00  0.00      A    O
ATOM   2531  H1  HOH A 844       4.740  21.171  18.133  1.00  0.00      A    H
ATOM   2532  H2  HOH A 844       4.027  21.556  19.412  1.00  0.00      A    H
ATOM   2533  O   HOH A 845      35.504  31.728   7.423  1.00  0.00      A    O
ATOM   2534  H1  HOH A 845      34.713  32.246   7.567  1.00  0.00      A    H
ATOM   2535  H2  HOH A 845      36.169  32.369   7.171  1.00  0.00      A    H
ATOM   2536  O   HOH A 846      20.651   6.124  19.210  1.00  0.00      A    O
ATOM   2537  H1  HOH A 846      20.295   7.008  19.119  1.00  0.00      A    H
ATOM   2538  H2  HOH A 846      21.216   6.171  19.982  1.00  0.00      A    H
ATOM   2539  O   HOH A 847      13.397   5.365   9.444  1.00  0.00      A    O
ATOM   2540  H1  HOH A 847      13.181   4.538   9.014  1.00  0.00      A    H
ATOM   2541  H2  HOH A 847      12.550   5.737   9.689  1.00  0.00      A    H
ATOM   2542  O   HOH A 848      37.955   4.409  21.836  1.00  0.00      A    O
ATOM   2543  H1  HOH A 848      38.467   3.632  21.613  1.00  0.00      A    H
ATOM   2544  H2  HOH A 848      37.312   4.484  21.131  1.00  0.00      A    H
ATOM   2545  O   HOH A 849      30.629  31.506   5.479  1.00  0.00      A    O
ATOM   2546  H1  HOH A 849      30.923  30.961   6.209  1.00  0.00      A    H
ATOM   2547  H2  HOH A 849      31.278  31.357   4.791  1.00  0.00      A    H
ATOM   2548  O   HOH A 850      12.249   2.882  22.519  1.00  0.00      A    O
ATOM   2549  H1  HOH A 850      12.786   2.101  22.650  1.00  0.00      A    H
ATOM   2550  H2  HOH A 850      12.729   3.398  21.871  1.00  0.00      A    H
ATOM   2551  O   HOH A 851      27.764   6.889  15.375  1.00  0.00      A    O
ATOM   2552  H1  HOH A 851      28.274   7.683  15.537  1.00  0.00      A    H
ATOM   2553  H2  HOH A 851      26.878   7.206  15.195  1.00  0.00      A    H
ATOM   2554  O   HOH A 852      20.506  29.432   7.368  1.00  0.00      A    O
ATOM   2555  H1  HOH A 852      20.735  29.507   6.442  1.00  0.00      A    H
ATOM   2556  H2  HOH A 852      20.496  30.334   7.687  1.00  0.00      A    H
ATOM   2557  O   HOH A 853      36.882  34.220   3.083  1.00  0.00      A    O
ATOM   2558  H1  HOH A 853      36.014  34.597   3.228  1.00  0.00      A    H
ATOM   2559  H2  HOH A 853      37.483  34.958   3.179  1.00  0.00      A    H
ATOM   2560  O   HOH A 854      16.574  10.827   1.447  1.00  0.00      A    O
ATOM   2561  H1  HOH A 854      17.046  11.457   0.903  1.00  0.00      A    H
ATOM   2562  H2  HOH A 854      16.706   9.986   1.009  1.00  0.00      A    H
ATOM   2563  O   HOH A 855      13.280  13.290  23.882  1.00  0.00      A    O
ATOM   2564  H1  HOH A 855      13.671  12.631  24.456  1.00  0.00      A    H
ATOM   2565  H2  HOH A 855      12.859  12.783  23.187  1.00  0.00      A    H
ATOM   2566  O   HOH A 856       3.803  14.192  31.749  1.00  0.00      A    O
ATOM   2567  H1  HOH A 856       4.448  13.539  32.021  1.00  0.00      A    H
ATOM   2568  H2  HOH A 856       2.995  13.930  32.189  1.00  0.00      A    H
ATOM   2569  O   HOH A 857       2.313  28.739  33.311  1.00  0.00      A    O
ATOM   2570  H1  HOH A 857       1.398  28.962  33.481  1.00  0.00      A    H
ATOM   2571  H2  HOH A 857       2.594  29.371  32.649  1.00  0.00      A    H
ATOM   2572  O   HOH A 858      11.057  20.198   2.127  1.00  0.00      A    O
ATOM   2573  H1  HOH A 858      11.134  19.476   1.503  1.00  0.00      A    H
ATOM   2574  H2  HOH A 858      11.428  20.952   1.668  1.00  0.00      A    H
ATOM   2575  O   HOH A 859      12.150   0.331   4.559  1.00  0.00      A    O
ATOM   2576  H1  HOH A 859      12.723   0.878   5.096  1.00  0.00      A    H
ATOM   2577  H2  HOH A 859      12.089   0.795   3.724  1.00  0.00      A    H
ATOM   2578  O   HOH A 860       0.301  31.381   7.122  1.00  0.00      A    O
ATOM   2579  H1  HOH A 860      -0.351  31.648   6.474  1.00  0.00      A    H
ATOM   2580  H2  HOH A 860       1.051  31.091   6.602  1.00  0.00      A    H
ATOM   2581  O   HOH A 861      26.720   8.629  12.760  1.00  0.00      A    O
ATOM   2582  H1  HOH A 861      26.289   9.473  12.895  1.00  0.00      A    H
ATOM   2583  H2  HOH A 861      27.650   8.810  12.895  1.00  0.00      A    H
ATOM   2584  O   HOH A 862      12.531   0.701  25.708  1.00  0.00      A    O
ATOM   2585  H1  HOH A 862      13.207   1.349  25.507  1.00  0.00      A    H
ATOM   2586  H2  HOH A 862      12.888  -0.126  25.384  1.00  0.00      A    H
ATOM   2587  O   HOH A 863      30.484  36.063  38.507  1.00  0.00      A    O
ATOM   2588  H1  HOH A 863      31.312  36.230  38.956  1.00  0.00      A    H
ATOM   2589  H2  HOH A 863      30.671  36.242  37.585  1.00  0.00      A    H
ATOM   2590  O   HOH A 864      32.735  29.646  12.611  1.00  0.00      A    O
ATOM   2591  H1  HOH A 864      33.630  29.980  12.668  1.00  0.00      A    H
ATOM   2592  H2  HOH A 864      32.581  29.530  11.673  1.00  0.00      A    H
ATOM   2593  O   HOH A 865      24.117  13.946   5.546  1.00  0.00      A    O
ATOM   2594  H1  HOH A 865      25.020  13.653   5.672  1.00  0.00      A    H
ATOM   2595  H2  HOH A 865      24.194  14.736   5.011  1.00  0.00      A    H
ATOM   2596  O   HOH A 866      38.542  23.532  20.420  1.00  0.00      A    O
ATOM   2597  H1  HOH A 866      39.441  23.855  20.479  1.00  0.00      A    H
ATOM   2598  H2  HOH A 866      38.129  23.822  21.233  1.00  0.00      A    H
ATOM   2599  O   HOH A 867       8.531  31.118   9.161  1.00  0.00      A    O
ATOM   2600  H1  HOH A 867       8.836  30.684   8.365  1.00  0.00      A    H
ATOM   2601  H2  HOH A 867       7.699  30.689   9.365  1.00  0.00      A    H
ATOM   2602  O   HOH A 868      37.422  20.028  21.357  1.00  0.00      A    O
ATOM   2603  H1  HOH A 868      36.988  19.183  21.473  1.00  0.00      A    H
ATOM   2604  H2  HOH A 868      36.731  20.674  21.506  1.00  0.00      A    H
ATOM   2605  O   HOH A 869       8.790  16.646  32.954  1.00  0.00      A    O
ATOM   2606  H1  HOH A 869       9.685  16.305  32.949  1.00  0.00      A    H
ATOM   2607  H2  HOH A 869       8.284  15.982  33.422  1.00  0.00      A    H
ATOM   2608  O   HOH A 870      25.059  29.418  30.902  1.00  0.00      A    O
ATOM   2609  H1  HOH A 870      24.400  29.021  31.472  1.00  0.00      A    H
ATOM   2610  H2  HOH A 870      25.622  29.915  31.496  1.00  0.00      A    H
ATOM   2611  O   HOH A 871      28.382  16.751  17.790  1.00  0.00      A    O
ATOM   2612  H1  HOH A 871      28.416  16.068  17.120  1.00  0.00      A    H
ATOM   2613  H2  HOH A 871      27.749  17.385  17.454  1.00  0.00      A    H
ATOM   2614  O   HOH A 872       0.448   9.772  11.840  1.00  0.00      A    O
ATOM   2615  H1  HOH A 872      -0.063   9.217  11.250  1.00  0.00      A    H
ATOM   2616  H2  HOH A 872       0.563  10.592  11.360  1.00  0.00      A    H
ATOM   2617  O   HOH A 873       5.022  34.759  15.905  1.00  0.00      A    O
ATOM   2618  H1  HOH A 873       4.134  35.035  15.677  1.00  0.00      A    H
ATOM   2619  H2  HOH A 873       5.235  35.261  16.692  1.00  0.00      A    H
ATOM   2620  O   HOH A 874       4.162   1.415   1.798  1.00  0.00      A    O
ATOM   2621  H1  HOH A 874       3.905   1.260   2.708  1.00  0.00      A    H
ATOM   2622  H2  HOH A 874       3.338   1.405   1.311  1.00  0.00      A    H
ATOM   2623  O   HOH A 875      22.452  30.330  19.230  1.00  0.00      A    O
ATOM   2624  H1  HOH A 875      22.363  29.925  20.093  1.00  0.00      A    H
ATOM   2625  H2  HOH A 875      21.667  30.869  19.135  1.00  0.00      A    H
ATOM   2626  O   HOH A 876      13.878  22.007   9.751  1.00  0.00      A    O
ATOM   2627  H1  HOH A 876      14.323  22.165  10.584  1.00  0.00      A    H
ATOM   2628  H2  HOH A 876      14.207  21.156   9.462  1.00  0.00      A    H
ATOM   2629  O   HOH A 877      29.733  24.558  24.557  1.00  0.00      A    O
ATOM   2630  H1  HOH A 877      30.484  24.100  24.934  1.00  0.00      A    H
ATOM   2631  H2  HOH A 877      29.073  24.548  25.250  1.00  0.00      A    H
ATOM   2632  O   HOH A 878      22.213   6.221  28.490  1.00  0.00      A    O
ATOM   2633  H1  HOH A 878      21.344   6.596  28.346  1.00  0.00      A    H
ATOM   2634  H2  HOH A 878      22.475   5.886  27.632  1.00  0.00      A    H
ATOM   2635  O   HOH A 879      38.452  32.500  18.028  1.00  0.00      A    O
ATOM   2636  H1  HOH A 879      39.185  32.947  17.604  1.00  0.00      A    H
ATOM   2637  H2  HOH A 879      37.801  32.396  17.334  1.00  0.00      A    H
ATOM   2638  O   HOH A 880       7.249  38.463  11.689  1.00  0.00      A    O
ATOM   2639  H1  HOH A 880       7.705  37.622  11.667  1.00  0.00      A    H
ATOM   2640  H2  HOH A 880       6.634  38.384  12.418  1.00  0.00      A    H
ATOM   2641  O   HOH A 881      34.050   7.184  15.214  1.00  0.00      A    O
ATOM   2642  H1  HOH A 881      34.084   6.617  14.444  1.00  0.00      A    H
ATOM   2643  H2  HOH A 881      34.777   6.888  15.762  1.00  0.00      A    H
ATOM   2644  O   HOH A 882      34.909  32.467  10.910  1.00  0.00      A    O
ATOM   2645  H1  HOH A 882      34.902  31.711  11.497  1.00  0.00      A    H
ATOM   2646  H2  HOH A 882      34.723  32.101  10.045  1.00  0.00      A    H
ATOM   2647  O   HOH A 883      30.036  13.023   2.349  1.00  0.00      A    O
ATOM   2648  H1  HOH A 883      29.629  12.822   1.506  1.00  0.00      A    H
ATOM   2649  H2  HOH A 883      30.560  13.807   2.182  1.00  0.00      A    H
ATOM   2650  O   HOH A 884      14.060  36.669  37.451  1.00  0.00      A    O
ATOM   2651  H1  HOH A 884      14.142  36.581  36.502  1.00  0.00      A    H
ATOM   2652  H2  HOH A 884      13.335  36.089  37.684  1.00  0.00      A    H
ATOM   2653  O   HOH A 885      35.548  35.208  31.786  1.00  0.00      A    O
ATOM   2654  H1  HOH A 885      35.543  34.357  31.348  1.00  0.00      A    H
ATOM   2655  H2  HOH A 885      34.624  35.454  31.843  1.00  0.00      A    H
ATOM   2656  O   HOH A 886       8.344  36.194  10.202  1.00  0.00      A    O
ATOM   2657  H1  HOH A 886       8.544  35.366   9.765  1.00  0.00      A    H
ATOM   2658  H2  HOH A 886       8.508  36.863   9.537  1.00  0.00      A    H
ATOM   2659  O   HOH A 887      25.072  10.362  14.954  1.00  0.00      A    O
ATOM   2660  H1  HOH A 887      24.970  10.723  15.835  1.00  0.00      A    H
ATOM   2661  H2  HOH A 887      25.926  10.681  14.663  1.00  0.00      A    H
ATOM   2662  O   HOH A 888      38.746  23.979  13.386  1.00  0.00      A    O
ATOM   2663  H1  HOH A 888      38.558  23.495  14.191  1.00  0.00      A    H
ATOM   2664  H2  HOH A 888      37.884  24.184  13.023  1.00  0.00      A    H
ATOM   2665  O   HOH A 889      24.634  28.983   1.988  1.00  0.00      A    O
ATOM   2666  H1  HOH A 889      25.549  28.948   2.266  1.00  0.00      A    H
ATOM   2667  H2  HOH A 889      24.673  29.235   1.066  1.00  0.00      A    H
ATOM   2668  O   HOH A 890      24.747  34.387   9.733  1.00  0.00      A    O
ATOM   2669  H1  HOH A 890      24.448  34.839   8.944  1.00  0.00      A    H
ATOM   2670  H2  HOH A 890      24.825  33.470   9.470  1.00  0.00      A    H
ATOM   2671  O   HOH A 891       7.986   9.681  34.975  1.00  0.00      A    O
ATOM   2672  H1  HOH A 891       7.140   9.940  35.342  1.00  0.00      A    H
ATOM   2673  H2  HOH A 891       8.158   8.818  35.352  1.00  0.00      A    H
ATOM   2674  O   HOH A 892      31.054   5.374  33.393  1.00  0.00      A    O
ATOM   2675  H1  HOH A 892      31.449   4.832  32.710  1.00  0.00      A    H
ATOM   2676  H2  HOH A 892      31.737   6.003  33.626  1.00  0.00      A    H
ATOM   2677  O   HOH A 893      28.349  32.449  15.373  1.00  0.00      A    O
ATOM   2678  H1  HOH A 893      27.923  31.594  15.298  1.00  0.00      A    H
ATOM   2679  H2  HOH A 893      27.859  32.902  16.059  1.00  0.00      A    H
ATOM   2680  O   HOH A 894      13.788   0.235  21.775  1.00  0.00      A    O
ATOM   2681  H1  HOH A 894      13.423   0.588  20.964  1.00  0.00      A    H
ATOM   2682  H2  HOH A 894      13.873  -0.704  21.611  1.00  0.00      A    H
ATOM   2683  O   HOH A 895       7.524  22.293  25.408  1.00  0.00      A    O
ATOM   2684  H1  HOH A 895       8.448  22.516  25.522  1.00  0.00      A    H
ATOM   2685  H2  HOH A 895       7.175  22.252  26.298  1.00  0.00      A    H
ATOM   2686  O   HOH A 896      18.194  10.702  32.339  1.00  0.00      A    O
ATOM   2687  H1  HOH A 896      18.205  10.798  33.292  1.00  0.00      A    H
ATOM   2688  H2  HOH A 896      18.788   9.972  32.165  1.00  0.00      A    H
ATOM   2689  O   HOH A 897       5.293  28.020   2.854  1.00  0.00      A    O
ATOM   2690  H1  HOH A 897       4.736  27.385   2.404  1.00  0.00      A    H
ATOM   2691  H2  HOH A 897       5.956  28.260   2.207  1.00  0.00      A    H
ATOM   2692  O   HOH A 898      13.867   6.762  15.474  1.00  0.00      A    O
ATOM   2693  H1  HOH A 898      14.033   5.821  15.525  1.00  0.00      A    H
ATOM   2694  H2  HOH A 898      14.608   7.162  15.929  1.00  0.00      A    H
ATOM   2695  O   HOH A 899      15.848  10.152  27.540  1.00  0.00      A    O
ATOM   2696  H1  HOH A 899      16.266   9.385  27.932  1.00  0.00      A    H
ATOM   2697  H2  HOH A 899      16.336  10.897  27.889  1.00  0.00      A    H
ATOM   2698  O   HOH A 900       8.239   2.813  36.488  1.00  0.00      A    O
ATOM   2699  H1  HOH A 900       8.466   2.922  35.564  1.00  0.00      A    H
ATOM   2700  H2  HOH A 900       7.343   3.142  36.555  1.00  0.00      A    H
ATOM   2701  O   HOH A 901      12.089   9.000  26.469  1.00  0.00      A    O
ATOM   2702  H1  HOH A 901      12.350   8.822  27.373  1.00  0.00      A    H
ATOM   2703  H2  HOH A 901      12.204   8.164  26.017  1.00  0.00      A    H
ATOM   2704  O   HOH A 902      28.078   7.696   6.978  1.00  0.00      A    O
ATOM   2705  H1  HOH A 902      28.165   6.880   7.472  1.00  0.00      A    H
ATOM   2706  H2  HOH A 902      28.302   8.381   7.608  1.00  0.00      A    H
ATOM   2707  O   HOH A 903      26.871  24.091  21.189  1.00  0.00      A    O
ATOM   2708  H1  HOH A 903      27.594  24.562  21.603  1.00  0.00      A    H
ATOM   2709  H2  HOH A 903      26.655  23.391  21.807  1.00  0.00      A    H
ATOM   2710  O   HOH A 904      25.557  26.515  10.191  1.00  0.00      A    O
ATOM   2711  H1  HOH A 904      25.468  25.687  10.662  1.00  0.00      A    H
ATOM   2712  H2  HOH A 904      26.388  26.436   9.721  1.00  0.00      A    H
ATOM   2713  O   HOH A 905      16.047   1.846  22.286  1.00  0.00      A    O
ATOM   2714  H1  HOH A 905      15.569   2.641  22.523  1.00  0.00      A    H
ATOM   2715  H2  HOH A 905      15.384   1.275  21.898  1.00  0.00      A    H
ATOM   2716  O   HOH A 906      28.579  34.893   9.183  1.00  0.00      A    O
ATOM   2717  H1  HOH A 906      29.486  34.609   9.076  1.00  0.00      A    H
ATOM   2718  H2  HOH A 906      28.641  35.723   9.655  1.00  0.00      A    H
ATOM   2719  O   HOH A 907      22.050  17.552  14.164  1.00  0.00      A    O
ATOM   2720  H1  HOH A 907      22.339  16.682  13.888  1.00  0.00      A    H
ATOM   2721  H2  HOH A 907      22.760  17.877  14.718  1.00  0.00      A    H
ATOM   2722  O   HOH A 908      31.486  13.758   7.181  1.00  0.00      A    O
ATOM   2723  H1  HOH A 908      32.139  13.916   6.499  1.00  0.00      A    H
ATOM   2724  H2  HOH A 908      31.915  13.156   7.790  1.00  0.00      A    H
ATOM   2725  O   HOH A 909      20.436  23.990  26.527  1.00  0.00      A    O
ATOM   2726  H1  HOH A 909      20.224  24.697  25.917  1.00  0.00      A    H
ATOM   2727  H2  HOH A 909      19.825  23.288  26.302  1.00  0.00      A    H
ATOM   2728  O   HOH A 910      16.739  37.856  33.617  1.00  0.00      A    O
ATOM   2729  H1  HOH A 910      17.112  38.070  34.472  1.00  0.00      A    H
ATOM   2730  H2  HOH A 910      17.244  37.100  33.317  1.00  0.00      A    H
ATOM   2731  O   HOH A 911      30.513  28.164  25.367  1.00  0.00      A    O
ATOM   2732  H1  HOH A 911      29.646  28.568  25.329  1.00  0.00      A    H
ATOM   2733  H2  HOH A 911      30.869  28.277  24.486  1.00  0.00      A    H
ATOM   2734  O   HOH A 912      17.841  34.075   1.999  1.00  0.00      A    O
ATOM   2735  H1  HOH A 912      18.511  34.759   2.015  1.00  0.00      A    H
ATOM   2736  H2  HOH A 912      17.192  34.361   2.641  1.00  0.00      A    H
ATOM   2737  O   HOH A 913      25.572  32.493  37.273  1.00  0.00      A    O
ATOM   2738  H1  HOH A 913      24.951  33.124  37.639  1.00  0.00      A    H
ATOM   2739  H2  HOH A 913      26.408  32.715  37.681  1.00  0.00      A    H
ATOM   2740  O   HOH A 914      35.561   7.555  17.878  1.00  0.00      A    O
ATOM   2741  H1  HOH A 914      36.467   7.678  17.595  1.00  0.00      A    H
ATOM   2742  H2  HOH A 914      35.181   8.433  17.855  1.00  0.00      A    H
ATOM   2743  O   HOH A 915      23.941  18.768  22.532  1.00  0.00      A    O
ATOM   2744  H1  HOH A 915      23.101  18.311  22.530  1.00  0.00      A    H
ATOM   2745  H2  HOH A 915      24.102  18.972  23.453  1.00  0.00      A    H
ATOM   2746  O   HOH A 916      36.798  37.823  29.759  1.00  0.00      A    O
ATOM   2747  H1  HOH A 916      37.413  38.398  29.304  1.00  0.00      A    H
ATOM   2748  H2  HOH A 916      37.128  36.940  29.595  1.00  0.00      A    H
ATOM   2749  O   HOH A 917       7.288  35.162   0.756  1.00  0.00      A    O
ATOM   2750  H1  HOH A 917       7.793  34.410   0.446  1.00  0.00      A    H
ATOM   2751  H2  HOH A 917       7.669  35.912   0.299  1.00  0.00      A    H
ATOM   2752  O   HOH A 918      20.336  32.009  18.419  1.00  0.00      A    O
ATOM   2753  H1  HOH A 918      20.621  32.335  17.565  1.00  0.00      A    H
ATOM   2754  H2  HOH A 918      19.380  32.061  18.388  1.00  0.00      A    H
ATOM   2755  O   HOH A 919       4.599   8.623  28.374  1.00  0.00      A    O
ATOM   2756  H1  HOH A 919       4.247   8.728  29.258  1.00  0.00      A    H
ATOM   2757  H2  HOH A 919       4.036   9.169  27.825  1.00  0.00      A    H
ATOM   2758  O   HOH A 920      31.967  23.444   7.757  1.00  0.00      A    O
ATOM   2759  H1  HOH A 920      32.850  23.283   7.424  1.00  0.00      A    H
ATOM   2760  H2  HOH A 920      32.092  23.637   8.686  1.00  0.00      A    H
ATOM   2761  O   HOH A 921      23.256  23.517  15.788  1.00  0.00      A    O
ATOM   2762  H1  HOH A 921      22.900  23.911  14.991  1.00  0.00      A    H
ATOM   2763  H2  HOH A 921      22.491  23.176  16.250  1.00  0.00      A    H
ATOM   2764  O   HOH A 922      19.197  13.653  31.304  1.00  0.00      A    O
ATOM   2765  H1  HOH A 922      18.793  12.883  31.705  1.00  0.00      A    H
ATOM   2766  H2  HOH A 922      19.961  13.836  31.850  1.00  0.00      A    H
ATOM   2767  O   HOH A 923      31.148  28.835   3.744  1.00  0.00      A    O
ATOM   2768  H1  HOH A 923      31.193  28.662   2.804  1.00  0.00      A    H
ATOM   2769  H2  HOH A 923      31.815  28.264   4.126  1.00  0.00      A    H
ATOM   2770  O   HOH A 924      25.823  37.134  22.697  1.00  0.00      A    O
ATOM   2771  H1  HOH A 924      26.044  37.990  23.064  1.00  0.00      A    H
ATOM   2772  H2  HOH A 924      26.669  36.717  22.535  1.00  0.00      A    H
ATOM   2773  O   HOH A 925      36.846  21.375  36.632  1.00  0.00      A    O
ATOM   2774  H1  HOH A 925      36.631  20.652  37.221  1.00  0.00      A    H
ATOM   2775  H2  HOH A 925      37.719  21.164  36.301  1.00  0.00      A    H
ATOM   2776  O   HOH A 926      36.545  34.217  23.780  1.00  0.00      A    O
ATOM   2777  H1  HOH A 926      35.866  34.764  24.174  1.00  0.00      A    H
ATOM   2778  H2  HOH A 926      36.348  34.227  22.843  1.00  0.00      A    H
ATOM   2779  O   HOH A 927       4.342  24.670  31.076  1.00  0.00      A    O
ATOM   2780  H1  HOH A 927       3.597  25.029  31.557  1.00  0.00      A    H
ATOM   2781  H2  HOH A 927       5.092  25.185  31.374  1.00  0.00      A    H
ATOM   2782  O   HOH A 928      30.152  38.235  27.863  1.00  0.00      A    O
ATOM   2783  H1  HOH A 928      30.834  38.486  27.240  1.00  0.00      A    H
ATOM   2784  H2  HOH A 928      29.880  37.361  27.583  1.00  0.00      A    H
ATOM   2785  O   HOH A 929      24.838  21.849  18.560  1.00  0.00      A    O
ATOM   2786  H1  HOH A 929      24.263  21.974  17.805  1.00  0.00      A    H
ATOM   2787  H2  HOH A 929      24.250  21.595  19.270  1.00  0.00      A    H
ATOM   2788  O   HOH A 930      38.193   6.429  30.526  1.00  0.00      A    O
ATOM   2789  H1  HOH A 930      38.633   6.587  29.690  1.00  0.00      A    H
ATOM   2790  H2  HOH A 930      37.980   5.496  30.512  1.00  0.00      A    H
ATOM   2791  O   HOH A 931       7.932  30.308  22.821  1.00  0.00      A    O
ATOM   2792  H1  HOH A 931       7.030  30.118  22.564  1.00  0.00      A    H
ATOM   2793  H2  HOH A 931       8.468  29.799  22.213  1.00  0.00      A    H
ATOM   2794  O   HOH A 932      22.137  39.064  37.753  1.00  0.00      A    O
ATOM   2795  H1  HOH A 932      22.769  38.614  37.193  1.00  0.00      A    H
ATOM   2796  H2  HOH A 932      21.521  39.469  37.143  1.00  0.00      A    H
ATOM   2797  O   HOH A 933      32.481  16.479  19.267  1.00  0.00      A    O
ATOM   2798  H1  HOH A 933      31.566  16.729  19.142  1.00  0.00      A    H
ATOM   2799  H2  HOH A 933      32.508  16.096  20.144  1.00  0.00      A    H
ATOM   2800  O   HOH A 934      36.325  15.649  33.295  1.00  0.00      A    O
ATOM   2801  H1  HOH A 934      35.573  16.135  33.634  1.00  0.00      A    H
ATOM   2802  H2  HOH A 934      36.015  14.746  33.227  1.00  0.00      A    H
ATOM   2803  O   HOH A 935      25.490  24.241  12.076  1.00  0.00      A    O
ATOM   2804  H1  HOH A 935      24.595  24.022  12.336  1.00  0.00      A    H
ATOM   2805  H2  HOH A 935      26.030  23.562  12.480  1.00  0.00      A    H
ATOM   2806  O   HOH A 936      21.902   2.446   6.675  1.00  0.00      A    O
ATOM   2807  H1  HOH A 936      22.614   2.070   6.158  1.00  0.00      A    H
ATOM   2808  H2  HOH A 936      21.983   3.391   6.544  1.00  0.00      A    H
ATOM   2809  O   HOH A 937       6.875  11.852  25.296  1.00  0.00      A    O
ATOM   2810  H1  HOH A 937       7.530  12.550  25.313  1.00  0.00      A    H
ATOM   2811  H2  HOH A 937       7.070  11.321  26.068  1.00  0.00      A    H
ATOM   2812  O   HOH A 938       3.763  36.059   8.118  1.00  0.00      A    O
ATOM   2813  H1  HOH A 938       4.511  35.694   7.645  1.00  0.00      A    H
ATOM   2814  H2  HOH A 938       4.042  36.070   9.034  1.00  0.00      A    H
ATOM   2815  O   HOH A 939      23.448  28.097   9.778  1.00  0.00      A    O
ATOM   2816  H1  HOH A 939      23.986  27.352  10.046  1.00  0.00      A    H
ATOM   2817  H2  HOH A 939      22.548  27.775   9.832  1.00  0.00      A    H
ATOM   2818  O   HOH A 940      17.945   4.826  10.596  1.00  0.00      A    O
ATOM   2819  H1  HOH A 940      18.837   4.870  10.940  1.00  0.00      A    H
ATOM   2820  H2  HOH A 940      17.796   3.895  10.433  1.00  0.00      A    H
ATOM   2821  O   HOH A 941      12.927  29.736  27.488  1.00  0.00      A    O
ATOM   2822  H1  HOH A 941      13.531  29.408  26.823  1.00  0.00      A    H
ATOM   2823  H2  HOH A 941      12.117  29.247  27.339  1.00  0.00      A    H
ATOM   2824  O   HOH A 942       4.307  12.912   3.305  1.00  0.00      A    O
ATOM   2825  H1  HOH A 942       4.373  12.418   4.122  1.00  0.00      A    H
ATOM   2826  H2  HOH A 942       4.880  13.668   3.434  1.00  0.00      A    H
ATOM   2827  O   HOH A 943      23.580  35.297  26.201  1.00  0.00      A    O
ATOM   2828  H1  HOH A 943      23.165  36.097  25.879  1.00  0.00      A    H
ATOM   2829  H2  HOH A 943      23.489  35.344  27.152  1.00  0.00      A    H
ATOM   2830  O   HOH A 944      29.040  19.172   7.583  1.00  0.00      A    O
ATOM   2831  H1  HOH A 944      29.162  19.299   6.642  1.00  0.00      A    H
ATOM   2832  H2  HOH A 944      28.266  18.614   7.651  1.00  0.00      A    H
ATOM   2833  O   HOH A 945      35.548   9.286  21.988  1.00  0.00      A    O
ATOM   2834  H1  HOH A 945      34.621   9.328  22.223  1.00  0.00      A    H
ATOM   2835  H2  HOH A 945      35.928  10.079  22.366  1.00  0.00      A    H
ATOM   2836  O   HOH A 946       8.741  28.372  34.042  1.00  0.00      A    O
ATOM   2837  H1  HOH A 946       8.453  27.469  33.903  1.00  0.00      A    H
ATOM   2838  H2  HOH A 946       9.624  28.401  33.674  1.00  0.00      A    H
ATOM   2839  O   HOH A 947      11.919  25.183  20.785  1.00  0.00      A    O
ATOM   2840  H1  HOH A 947      11.989  25.762  20.027  1.00  0.00      A    H
ATOM   2841  H2  HOH A 947      12.108  24.311  20.439  1.00  0.00      A    H
ATOM   2842  O   HOH A 948      13.621  24.798  37.198  1.00  0.00      A    O
ATOM   2843  H1  HOH A 948      12.943  24.320  37.677  1.00  0.00      A    H
ATOM   2844  H2  HOH A 948      14.235  24.121  36.914  1.00  0.00      A    H
ATOM   2845  O   HOH A 949       5.272  18.424  20.041  1.00  0.00      A    O
ATOM   2846  H1  HOH A 949       4.657  18.854  19.447  1.00  0.00      A    H
ATOM   2847  H2  HOH A 949       4.739  17.789  20.519  1.00  0.00      A    H
ATOM   2848  O   HOH A 950       3.947   6.079   4.715  1.00  0.00      A    O
ATOM   2849  H1  HOH A 950       3.920   6.994   4.435  1.00  0.00      A    H
ATOM   2850  H2  HOH A 950       3.574   6.088   5.597  1.00  0.00      A    H
ATOM   2851  O   HOH A 951      22.640  17.139  25.446  1.00  0.00      A    O
ATOM   2852  H1  HOH A 951      22.028  17.614  26.007  1.00  0.00      A    H
ATOM   2853  H2  HOH A 951      22.298  17.261  24.560  1.00  0.00      A    H
ATOM   2854  O   HOH A 952      23.497  37.212   9.555  1.00  0.00      A    O
ATOM   2855  H1  HOH A 952      23.890  38.079   9.651  1.00  0.00      A    H
ATOM   2856  H2  HOH A 952      23.865  36.701  10.276  1.00  0.00      A    H
ATOM   2857  O   HOH A 953       3.209   9.799  24.405  1.00  0.00      A    O
ATOM   2858  H1  HOH A 953       3.359   9.858  25.349  1.00  0.00      A    H
ATOM   2859  H2  HOH A 953       3.318   8.870  24.202  1.00  0.00      A    H
ATOM   2860  O   HOH A 954      13.843   3.380  17.505  1.00  0.00      A    O
ATOM   2861  H1  HOH A 954      14.247   3.745  16.717  1.00  0.00      A    H
ATOM   2862  H2  HOH A 954      13.592   2.491  17.256  1.00  0.00      A    H
ATOM   2863  O   HOH A 955       9.733  34.025  31.231  1.00  0.00      A    O
ATOM   2864  H1  HOH A 955       9.661  33.247  31.784  1.00  0.00      A    H
ATOM   2865  H2  HOH A 955      10.544  33.896  30.740  1.00  0.00      A    H
ATOM   2866  O   HOH A 956       8.663  37.707   7.481  1.00  0.00      A    O
ATOM   2867  H1  HOH A 956       7.880  37.774   6.935  1.00  0.00      A    H
ATOM   2868  H2  HOH A 956       9.383  37.610   6.857  1.00  0.00      A    H
ATOM   2869  O   HOH A 957      11.999  18.146   8.566  1.00  0.00      A    O
ATOM   2870  H1  HOH A 957      12.017  17.295   9.004  1.00  0.00      A    H
ATOM   2871  H2  HOH A 957      11.438  18.689   9.120  1.00  0.00      A    H
ATOM   2872  O   HOH A 958       8.969  23.323   6.150  1.00  0.00      A    O
ATOM   2873  H1  HOH A 958       8.058  23.611   6.082  1.00  0.00      A    H
ATOM   2874  H2  HOH A 958       9.481  24.124   6.040  1.00  0.00      A    H
ATOM   2875  O   HOH A 959       4.434  35.067  27.756  1.00  0.00      A    O
ATOM   2876  H1  HOH A 959       4.818  34.821  28.597  1.00  0.00      A    H
ATOM   2877  H2  HOH A 959       5.151  34.975  27.129  1.00  0.00      A    H
ATOM   2878  O   HOH A 960       1.262  37.624  23.820  1.00  0.00      A    O
ATOM   2879  H1  HOH A 960       1.478  37.362  22.925  1.00  0.00      A    H
ATOM   2880  H2  HOH A 960       0.401  37.238  23.981  1.00  0.00      A    H
ATOM   2881  O   HOH A 961      16.513   8.224  30.207  1.00  0.00      A    O
ATOM   2882  H1  HOH A 961      15.897   8.789  30.674  1.00  0.00      A    H
ATOM   2883  H2  HOH A 961      16.955   7.730  30.897  1.00  0.00      A    H
ATOM   2884  O   HOH A 962      29.769   3.705   4.583  1.00  0.00      A    O
ATOM   2885  H1  HOH A 962      28.940   3.716   5.062  1.00  0.00      A    H
ATOM   2886  H2  HOH A 962      29.555   3.298   3.744  1.00  0.00      A    H
ATOM   2887  O   HOH A 963       9.076  32.778  24.154  1.00  0.00      A    O
ATOM   2888  H1  HOH A 963       8.998  32.811  25.108  1.00  0.00      A    H
ATOM   2889  H2  HOH A 963       9.271  31.861  23.961  1.00  0.00      A    H
ATOM   2890  O   HOH A 964      38.630  11.120  16.927  1.00  0.00      A    O
ATOM   2891  H1  HOH A 964      38.866  10.722  17.766  1.00  0.00      A    H
ATOM   2892  H2  HOH A 964      38.010  10.505  16.536  1.00  0.00      A    H
ATOM   2893  O   HOH A 965      22.623  30.655  10.684  1.00  0.00      A    O
ATOM   2894  H1  HOH A 965      23.372  31.236  10.817  1.00  0.00      A    H
ATOM   2895  H2  HOH A 965      22.936  29.997  10.064  1.00  0.00      A    H
ATOM   2896  O   HOH A 966      39.386  31.335  23.995  1.00  0.00      A    O
ATOM   2897  H1  HOH A 966      38.619  30.785  23.836  1.00  0.00      A    H
ATOM   2898  H2  HOH A 966      39.862  31.328  23.165  1.00  0.00      A    H
ATOM   2899  O   HOH A 967      26.711  32.932  34.249  1.00  0.00      A    O
ATOM   2900  H1  HOH A 967      26.395  32.044  34.083  1.00  0.00      A    H
ATOM   2901  H2  HOH A 967      27.194  33.167  33.457  1.00  0.00      A    H
ATOM   2902  O   HOH A 968       0.885  16.601   6.450  1.00  0.00      A    O
ATOM   2903  H1  HOH A 968       0.152  16.846   7.015  1.00  0.00      A    H
ATOM   2904  H2  HOH A 968       1.624  17.111   6.781  1.00  0.00      A    H
ATOM   2905  O   HOH A 969      26.684  22.125  27.079  1.00  0.00      A    O
ATOM   2906  H1  HOH A 969      26.686  22.922  27.608  1.00  0.00      A    H
ATOM   2907  H2  HOH A 969      26.239  22.374  26.269  1.00  0.00      A    H
ATOM   2908  O   HOH A 970       3.574  23.555  14.145  1.00  0.00      A    O
ATOM   2909  H1  HOH A 970       4.130  23.142  13.485  1.00  0.00      A    H
ATOM   2910  H2  HOH A 970       3.049  24.188  13.656  1.00  0.00      A    H
ATOM   2911  O   HOH A 971       9.193  38.235  23.553  1.00  0.00      A    O
ATOM   2912  H1  HOH A 971       8.687  37.439  23.719  1.00  0.00      A    H
ATOM   2913  H2  HOH A 971       8.799  38.894  24.124  1.00  0.00      A    H
ATOM   2914  O   HOH A 972      13.037  36.881  28.185  1.00  0.00      A    O
ATOM   2915  H1  HOH A 972      12.257  36.586  27.715  1.00  0.00      A    H
ATOM   2916  H2  HOH A 972      12.877  36.631  29.095  1.00  0.00      A    H
ATOM   2917  O   HOH A 973      31.858  34.832  33.968  1.00  0.00      A    O
ATOM   2918  H1  HOH A 973      32.239  35.000  34.829  1.00  0.00      A    H
ATOM   2919  H2  HOH A 973      31.949  33.887  33.845  1.00  0.00      A    H
ATOM   2920  O   HOH A 974      16.654  24.092   0.529  1.00  0.00      A    O
ATOM   2921  H1  HOH A 974      15.810  23.675   0.699  1.00  0.00      A    H
ATOM   2922  H2  HOH A 974      16.673  24.844   1.121  1.00  0.00      A    H
ATOM   2923  O   HOH A 975       3.025  31.899  18.861  1.00  0.00      A    O
ATOM   2924  H1  HOH A 975       3.109  31.648  17.941  1.00  0.00      A    H
ATOM   2925  H2  HOH A 975       2.994  31.067  19.334  1.00  0.00      A    H
ATOM   2926  O   HOH A 976      30.681  36.083  12.523  1.00  0.00      A    O
ATOM   2927  H1  HOH A 976      31.266  35.325  12.543  1.00  0.00      A    H
ATOM   2928  H2  HOH A 976      29.829  35.735  12.787  1.00  0.00      A    H
ATOM   2929  O   HOH A 977      27.465   7.217  34.941  1.00  0.00      A    O
ATOM   2930  H1  HOH A 977      26.925   7.279  34.152  1.00  0.00      A    H
ATOM   2931  H2  HOH A 977      26.843   7.024  35.642  1.00  0.00      A    H
ATOM   2932  O   HOH A 978      24.515   8.003  38.332  1.00  0.00      A    O
ATOM   2933  H1  HOH A 978      24.777   7.708  39.204  1.00  0.00      A    H
ATOM   2934  H2  HOH A 978      23.573   7.837  38.295  1.00  0.00      A    H
ATOM   2935  O   HOH A 979       8.706  20.171  34.322  1.00  0.00      A    O
ATOM   2936  H1  HOH A 979       7.810  20.504  34.379  1.00  0.00      A    H
ATOM   2937  H2  HOH A 979       8.747  19.475  34.977  1.00  0.00      A    H
ATOM   2938  O   HOH A 980      11.146  35.218  14.016  1.00  0.00      A    O
ATOM   2939  H1  HOH A 980      11.460  36.012  14.449  1.00  0.00      A    H
ATOM   2940  H2  HOH A 980      10.628  35.537  13.277  1.00  0.00      A    H
ATOM   2941  O   HOH A 981      19.309  34.688  25.922  1.00  0.00      A    O
ATOM   2942  H1  HOH A 981      19.084  33.985  26.531  1.00  0.00      A    H
ATOM   2943  H2  HOH A 981      20.177  34.455  25.595  1.00  0.00      A    H
ATOM   2944  O   HOH A 982      14.084  21.001  18.558  1.00  0.00      A    O
ATOM   2945  H1  HOH A 982      13.928  20.059  18.492  1.00  0.00      A    H
ATOM   2946  H2  HOH A 982      14.025  21.317  17.656  1.00  0.00      A    H
ATOM   2947  O   HOH A 983      18.969  18.516  24.680  1.00  0.00      A    O
ATOM   2948  H1  HOH A 983      19.327  19.402  24.642  1.00  0.00      A    H
ATOM   2949  H2  HOH A 983      19.138  18.227  25.577  1.00  0.00      A    H
ATOM   2950  O   HOH A 984      22.043   2.312  25.874  1.00  0.00      A    O
ATOM   2951  H1  HOH A 984      21.862   1.457  25.482  1.00  0.00      A    H
ATOM   2952  H2  HOH A 984      21.990   2.160  26.817  1.00  0.00      A    H
ATOM   2953  O   HOH A 985      23.877  19.515   5.684  1.00  0.00      A    O
ATOM   2954  H1  HOH A 985      23.882  18.584   5.906  1.00  0.00      A    H
ATOM   2955  H2  HOH A 985      24.278  19.945   6.439  1.00  0.00      A    H
ATOM   2956  O   HOH A 986      38.959  24.327   3.347  1.00  0.00      A    O
ATOM   2957  H1  HOH A 986      39.425  24.076   2.549  1.00  0.00      A    H
ATOM   2958  H2  HOH A 986      38.526  23.524   3.635  1.00  0.00      A    H
ATOM   2959  O   HOH A 987       7.381  28.955  26.936  1.00  0.00      A    O
ATOM   2960  H1  HOH A 987       6.785  29.453  27.496  1.00  0.00      A    H
ATOM   2961  H2  HOH A 987       8.240  29.349  27.090  1.00  0.00      A    H
ATOM   2962  O   HOH A 988      11.271   3.169  36.639  1.00  0.00      A    O
ATOM   2963  H1  HOH A 988      10.422   3.009  36.227  1.00  0.00      A    H
ATOM   2964  H2  HOH A 988      11.152   3.987  37.123  1.00  0.00      A    H
ATOM   2965  O   HOH A 989       5.068   4.748  27.188  1.00  0.00      A    O
ATOM   2966  H1  HOH A 989       5.614   5.061  27.909  1.00  0.00      A    H
ATOM   2967  H2  HOH A 989       5.354   3.846  27.044  1.00  0.00      A    H
ATOM   2968  O   HOH A 990      16.099  35.952  13.193  1.00  0.00      A    O
ATOM   2969  H1  HOH A 990      15.600  35.552  12.481  1.00  0.00      A    H
ATOM   2970  H2  HOH A 990      16.878  36.311  12.769  1.00  0.00      A    H
ATOM   2971  O   HOH A 991      16.509  16.701   7.319  1.00  0.00      A    O
ATOM   2972  H1  HOH A 991      16.151  17.589   7.312  1.00  0.00      A    H
ATOM   2973  H2  HOH A 991      16.696  16.525   8.241  1.00  0.00      A    H
ATOM   2974  O   HOH A 992      19.393  20.183  36.708  1.00  0.00      A    O
ATOM   2975  H1  HOH A 992      19.717  19.628  37.418  1.00  0.00      A    H
ATOM   2976  H2  HOH A 992      18.992  20.930  37.152  1.00  0.00      A    H
ATOM   2977  O   HOH A 993      17.715  32.344   7.822  1.00  0.00      A    O
ATOM   2978  H1  HOH A 993      17.737  31.931   6.959  1.00  0.00      A    H
ATOM   2979  H2  HOH A 993      17.681  31.612   8.438  1.00  0.00      A    H
ATOM   2980  O   HOH A 994      27.795   3.698  36.620  1.00  0.00      A    O
ATOM   2981  H1  HOH A 994      27.205   3.697  35.866  1.00  0.00      A    H
ATOM   2982  H2  HOH A 994      28.512   4.277  36.362  1.00  0.00      A    H
ATOM   2983  O   HOH A 995       4.198  25.413  22.789  1.00  0.00      A    O
ATOM   2984  H1  HOH A 995       3.894  24.716  23.370  1.00  0.00      A    H
ATOM   2985  H2  HOH A 995       3.915  26.222  23.215  1.00  0.00      A    H
ATOM   2986  O   HOH A 996      26.607  12.778   6.429  1.00  0.00      A    O
ATOM   2987  H1  HOH A 996      27.292  12.670   5.768  1.00  0.00      A    H
ATOM   2988  H2  HOH A 996      27.042  12.585   7.259  1.00  0.00      A    H
ATOM   2989  O   HOH A 997      36.414  12.683   2.914  1.00  0.00      A    O
ATOM   2990  H1  HOH A 997      35.522  12.751   3.253  1.00  0.00      A    H
ATOM   2991  H2  HOH A 997      36.973  12.817   3.679  1.00  0.00      A    H
ATOM   2992  O   HOH A 998      20.839  31.318  31.906  1.00  0.00      A    O
ATOM   2993  H1  HOH A 998      19.978  30.903  31.852  1.00  0.00      A    H
ATOM   2994  H2  HOH A 998      21.096  31.220  32.823  1.00  0.00      A    H
ATOM   2995  O   HOH A 999      27.885  37.068  37.146  1.00  0.00      A    O
ATOM   2996  H1  HOH A 999      28.098  36.411  36.483  1.00  0.00      A    H
ATOM   2997  H2  HOH A 999      27.750  36.564  37.949  1.00  0.00      A    H
ATOM   2998  O   HOH A1000      35.674  30.074  38.189  1.00  0.00      A    O
ATOM   2999  H1  HOH A1000      34.925  30.464  38.640  1.00  0.00      A    H
ATOM   3000  H2  HOH A1000      35.542  30.298  37.268  1.00  0.00      A    H
ATOM   3001  O   HOH A1001      33.519  18.279   4.906  1.00  0.00      A    O
ATOM   3002  H1  HOH A1001      33.845  17.429   4.611  1.00  0.00      A    H
ATOM   3003  H2  HOH A1001      32.567  18.208   4.837  1.00  0.00      A    H
ATOM   3004  O   HOH A1002       2.271  38.267  12.128  1.00  0.00      A    O
ATOM   3005  H1  HOH A1002       1.912  38.635  12.935  1.00  0.00      A    H
ATOM   3006  H2  HOH A1002       1.871  38.785  11.429  1.00  0.00      A    H
ATOM   3007  O   HOH A1003      29.005  25.642  22.172  1.00  0.00      A    O
ATOM   3008  H1  HOH A1003      29.883  25.834  21.841  1.00  0.00      A    H
ATOM   3009  H2  HOH A1003      29.145  25.381  23.083  1.00  0.00      A    H
ATOM   3010  O   HOH A1004      18.867   1.809   5.644  1.00  0.00      A    O
ATOM   3011  H1  HOH A1004      19.448   2.556   5.787  1.00  0.00      A    H
ATOM   3012  H2  HOH A1004      18.699   1.812   4.701  1.00  0.00      A    H
ATOM   3013  O   HOH A1005      11.158   7.595   4.037  1.00  0.00      A    O
ATOM   3014  H1  HOH A1005      10.251   7.896   3.983  1.00  0.00      A    H
ATOM   3015  H2  HOH A1005      11.137   6.879   4.671  1.00  0.00      A    H
ATOM   3016  O   HOH A1006       7.405  28.192  19.957  1.00  0.00      A    O
ATOM   3017  H1  HOH A1006       8.047  27.869  20.589  1.00  0.00      A    H
ATOM   3018  H2  HOH A1006       7.394  27.531  19.266  1.00  0.00      A    H
ATOM   3019  O   HOH A1007       9.252  22.376   3.572  1.00  0.00      A    O
ATOM   3020  H1  HOH A1007       9.135  22.458   4.518  1.00  0.00      A    H
ATOM   3021  H2  HOH A1007       8.510  22.849   3.196  1.00  0.00      A    H
ATOM   3022  O   HOH A1008      27.899  34.099   3.244  1.00  0.00      A    O
ATOM   3023  H1  HOH A1008      27.620  34.588   4.018  1.00  0.00      A    H
ATOM   3024  H2  HOH A1008      28.078  33.217   3.568  1.00  0.00      A    H
ATOM   3025  O   HOH A1009      24.169   2.013   0.561  1.00  0.00      A    O
ATOM   3026  H1  HOH A1009      23.393   2.244   0.050  1.00  0.00      A    H
ATOM   3027  H2  HOH A1009      24.049   1.087   0.773  1.00  0.00      A    H
ATOM   3028  O   HOH A1010      17.402   4.793  25.783  1.00  0.00      A    O
ATOM   3029  H1  HOH A1010      17.910   5.229  26.467  1.00  0.00      A    H
ATOM   3030  H2  HOH A1010      17.519   3.859  25.955  1.00  0.00      A    H
ATOM   3031  O   HOH A1011      26.837   7.966   4.577  1.00  0.00      A    O
ATOM   3032  H1  HOH A1011      26.290   8.747   4.660  1.00  0.00      A    H
ATOM   3033  H2  HOH A1011      27.309   7.915   5.408  1.00  0.00      A    H
ATOM   3034  O   HOH A1012       8.507  19.521   2.683  1.00  0.00      A    O
ATOM   3035  H1  HOH A1012       8.050  19.959   3.402  1.00  0.00      A    H
ATOM   3036  H2  HOH A1012       9.343  19.983   2.614  1.00  0.00      A    H
ATOM   3037  O   HOH A1013      19.206  16.805  16.463  1.00  0.00      A    O
ATOM   3038  H1  HOH A1013      19.975  16.644  15.915  1.00  0.00      A    H
ATOM   3039  H2  HOH A1013      18.701  17.459  15.980  1.00  0.00      A    H
ATOM   3040  O   HOH A1014      29.825  39.083  37.880  1.00  0.00      A    O
ATOM   3041  H1  HOH A1014      29.564  39.589  37.111  1.00  0.00      A    H
ATOM   3042  H2  HOH A1014      29.422  38.224  37.750  1.00  0.00      A    H
ATOM   3043  O   HOH A1015      32.224  26.739  28.737  1.00  0.00      A    O
ATOM   3044  H1  HOH A1015      32.545  26.780  29.638  1.00  0.00      A    H
ATOM   3045  H2  HOH A1015      31.798  27.584  28.595  1.00  0.00      A    H
ATOM   3046  O   HOH A1016      14.354   5.599  28.971  1.00  0.00      A    O
ATOM   3047  H1  HOH A1016      13.709   5.140  29.510  1.00  0.00      A    H
ATOM   3048  H2  HOH A1016      14.022   6.495  28.912  1.00  0.00      A    H
ATOM   3049  O   HOH A1017      11.449  27.386  12.108  1.00  0.00      A    O
ATOM   3050  H1  HOH A1017      10.699  27.864  11.754  1.00  0.00      A    H
ATOM   3051  H2  HOH A1017      12.206  27.756  11.655  1.00  0.00      A    H
ATOM   3052  O   HOH A1018      17.070  31.503  13.571  1.00  0.00      A    O
ATOM   3053  H1  HOH A1018      17.356  31.535  12.658  1.00  0.00      A    H
ATOM   3054  H2  HOH A1018      17.142  30.580  13.813  1.00  0.00      A    H
ATOM   3055  O   HOH A1019      35.329  14.646   7.574  1.00  0.00      A    O
ATOM   3056  H1  HOH A1019      34.601  14.672   6.954  1.00  0.00      A    H
ATOM   3057  H2  HOH A1019      35.827  13.867   7.325  1.00  0.00      A    H
ATOM   3058  O   HOH A1020      13.575  28.248  24.896  1.00  0.00      A    O
ATOM   3059  H1  HOH A1020      12.958  28.873  24.515  1.00  0.00      A    H
ATOM   3060  H2  HOH A1020      13.513  27.476  24.333  1.00  0.00      A    H
ATOM   3061  O   HOH A1021       0.855  34.492   1.660  1.00  0.00      A    O
ATOM   3062  H1  HOH A1021       0.232  33.767   1.620  1.00  0.00      A    H
ATOM   3063  H2  HOH A1021       0.899  34.822   0.763  1.00  0.00      A    H
ATOM   3064  O   HOH A1022      12.564  23.721   8.163  1.00  0.00      A    O
ATOM   3065  H1  HOH A1022      11.905  23.194   7.711  1.00  0.00      A    H
ATOM   3066  H2  HOH A1022      13.123  23.080   8.602  1.00  0.00      A    H
ATOM   3067  O   HOH A1023       5.607   1.694  38.396  1.00  0.00      A    O
ATOM   3068  H1  HOH A1023       4.985   1.798  39.116  1.00  0.00      A    H
ATOM   3069  H2  HOH A1023       5.609   2.544  37.955  1.00  0.00      A    H
ATOM   3070  O   HOH A1024      22.377   1.381  10.771  1.00  0.00      A    O
ATOM   3071  H1  HOH A1024      22.121   0.972  11.598  1.00  0.00      A    H
ATOM   3072  H2  HOH A1024      23.076   0.822  10.433  1.00  0.00      A    H
ATOM   3073  O   HOH A1025      -0.293  15.586   3.964  1.00  0.00      A    O
ATOM   3074  H1  HOH A1025       0.408  15.069   3.567  1.00  0.00      A    H
ATOM   3075  H2  HOH A1025       0.104  15.964   4.749  1.00  0.00      A    H
ATOM   3076  O   HOH A1026      17.730   8.406  18.809  1.00  0.00      A    O
ATOM   3077  H1  HOH A1026      17.539   8.223  19.729  1.00  0.00      A    H
ATOM   3078  H2  HOH A1026      18.566   8.873  18.826  1.00  0.00      A    H
ATOM   3079  O   HOH A1027       7.451   6.037  14.107  1.00  0.00      A    O
ATOM   3080  H1  HOH A1027       7.102   6.786  14.590  1.00  0.00      A    H
ATOM   3081  H2  HOH A1027       8.370   5.988  14.373  1.00  0.00      A    H
ATOM   3082  O   HOH A1028      21.888  16.598   2.703  1.00  0.00      A    O
ATOM   3083  H1  HOH A1028      21.150  16.953   2.207  1.00  0.00      A    H
ATOM   3084  H2  HOH A1028      22.078  15.759   2.282  1.00  0.00      A    H
ATOM   3085  O   HOH A1029      27.629  22.614  33.364  1.00  0.00      A    O
ATOM   3086  H1  HOH A1029      27.036  22.000  32.931  1.00  0.00      A    H
ATOM   3087  H2  HOH A1029      28.505  22.288  33.157  1.00  0.00      A    H
ATOM   3088  O   HOH A1030      22.849  24.211  13.050  1.00  0.00      A    O
ATOM   3089  H1  HOH A1030      22.417  24.462  12.233  1.00  0.00      A    H
ATOM   3090  H2  HOH A1030      22.209  23.657  13.498  1.00  0.00      A    H
ATOM   3091  O   HOH A1031      13.265  -0.135  30.562  1.00  0.00      A    O
ATOM   3092  H1  HOH A1031      13.771   0.664  30.704  1.00  0.00      A    H
ATOM   3093  H2  HOH A1031      12.695   0.071  29.820  1.00  0.00      A    H
ATOM   3094  O   HOH A1032      11.277  33.541  22.566  1.00  0.00      A    O
ATOM   3095  H1  HOH A1032      10.543  33.220  23.091  1.00  0.00      A    H
ATOM   3096  H2  HOH A1032      11.913  33.853  23.210  1.00  0.00      A    H
ATOM   3097  O   HOH A1033      18.739  18.931   4.801  1.00  0.00      A    O
ATOM   3098  H1  HOH A1033      17.936  19.194   5.251  1.00  0.00      A    H
ATOM   3099  H2  HOH A1033      19.303  19.702   4.845  1.00  0.00      A    H
ATOM   3100  O   HOH A1034       9.843  26.123   5.250  1.00  0.00      A    O
ATOM   3101  H1  HOH A1034       9.013  26.586   5.133  1.00  0.00      A    H
ATOM   3102  H2  HOH A1034      10.449  26.562   4.652  1.00  0.00      A    H
ATOM   3103  O   HOH A1035      12.868  32.556  20.587  1.00  0.00      A    O
ATOM   3104  H1  HOH A1035      13.383  31.912  21.073  1.00  0.00      A    H
ATOM   3105  H2  HOH A1035      12.289  32.945  21.243  1.00  0.00      A    H
ATOM   3106  O   HOH A1036      37.965   5.333  13.101  1.00  0.00      A    O
ATOM   3107  H1  HOH A1036      38.036   4.681  12.404  1.00  0.00      A    H
ATOM   3108  H2  HOH A1036      38.871   5.542  13.328  1.00  0.00      A    H
ATOM   3109  O   HOH A1037      21.650  31.850  13.313  1.00  0.00      A    O
ATOM   3110  H1  HOH A1037      22.042  31.180  13.873  1.00  0.00      A    H
ATOM   3111  H2  HOH A1037      21.187  31.356  12.636  1.00  0.00      A    H
ATOM   3112  O   HOH A1038      25.651  24.470  18.753  1.00  0.00      A    O
ATOM   3113  H1  HOH A1038      25.760  23.583  18.409  1.00  0.00      A    H
ATOM   3114  H2  HOH A1038      25.972  24.419  19.653  1.00  0.00      A    H
ATOM   3115  O   HOH A1039       8.291  27.517  38.461  1.00  0.00      A    O
ATOM   3116  H1  HOH A1039       8.259  28.272  37.873  1.00  0.00      A    H
ATOM   3117  H2  HOH A1039       9.003  26.976  38.119  1.00  0.00      A    H
ATOM   3118  O   HOH A1040      25.206  31.406  19.164  1.00  0.00      A    O
ATOM   3119  H1  HOH A1040      24.322  31.061  19.039  1.00  0.00      A    H
ATOM   3120  H2  HOH A1040      25.781  30.725  18.816  1.00  0.00      A    H
ATOM   3121  O   HOH A1041      19.438   3.157  29.259  1.00  0.00      A    O
ATOM   3122  H1  HOH A1041      19.008   3.987  29.054  1.00  0.00      A    H
ATOM   3123  H2  HOH A1041      18.859   2.737  29.894  1.00  0.00      A    H
ATOM   3124  O   HOH A1042       4.120  32.050   3.012  1.00  0.00      A    O
ATOM   3125  H1  HOH A1042       4.785  32.686   2.747  1.00  0.00      A    H
ATOM   3126  H2  HOH A1042       4.535  31.198   2.874  1.00  0.00      A    H
ATOM   3127  O   HOH A1043      34.851  19.943  34.892  1.00  0.00      A    O
ATOM   3128  H1  HOH A1043      35.740  20.212  35.125  1.00  0.00      A    H
ATOM   3129  H2  HOH A1043      34.314  20.217  35.635  1.00  0.00      A    H
ATOM   3130  O   HOH A1044       9.874  36.193  28.682  1.00  0.00      A    O
ATOM   3131  H1  HOH A1044       9.199  36.826  28.438  1.00  0.00      A    H
ATOM   3132  H2  HOH A1044       9.627  35.903  29.560  1.00  0.00      A    H
ATOM   3133  O   HOH A1045       6.357  14.287  11.180  1.00  0.00      A    O
ATOM   3134  H1  HOH A1045       6.636  13.827  11.972  1.00  0.00      A    H
ATOM   3135  H2  HOH A1045       6.889  13.905  10.481  1.00  0.00      A    H
ATOM   3136  O   HOH A1046      10.231  18.146  22.854  1.00  0.00      A    O
ATOM   3137  H1  HOH A1046       9.651  17.604  23.388  1.00  0.00      A    H
ATOM   3138  H2  HOH A1046      10.966  18.353  23.431  1.00  0.00      A    H
ATOM   3139  O   HOH A1047      34.011  28.729  24.336  1.00  0.00      A    O
ATOM   3140  H1  HOH A1047      34.201  29.667  24.308  1.00  0.00      A    H
ATOM   3141  H2  HOH A1047      33.081  28.666  24.117  1.00  0.00      A    H
ATOM   3142  O   HOH A1048      25.742   2.151  15.525  1.00  0.00      A    O
ATOM   3143  H1  HOH A1048      25.840   3.102  15.568  1.00  0.00      A    H
ATOM   3144  H2  HOH A1048      24.944   2.014  15.015  1.00  0.00      A    H
ATOM   3145  O   HOH A1049       9.747  22.291  28.725  1.00  0.00      A    O
ATOM   3146  H1  HOH A1049       9.958  21.818  27.921  1.00  0.00      A    H
ATOM   3147  H2  HOH A1049       9.222  21.675  29.236  1.00  0.00      A    H
ATOM   3148  O   HOH A1050      21.499  10.216  21.951  1.00  0.00      A    O
ATOM   3149  H1  HOH A1050      21.947  10.117  21.111  1.00  0.00      A    H
ATOM   3150  H2  HOH A1050      20.825   9.536  21.946  1.00  0.00      A    H
ATOM   3151  O   HOH A1051       3.084   5.035  22.387  1.00  0.00      A    O
ATOM   3152  H1  HOH A1051       2.189   5.025  22.724  1.00  0.00      A    H
ATOM   3153  H2  HOH A1051       3.045   5.606  21.619  1.00  0.00      A    H
ATOM   3154  O   HOH A1052      33.320  25.968  37.186  1.00  0.00      A    O
ATOM   3155  H1  HOH A1052      33.388  26.415  38.029  1.00  0.00      A    H
ATOM   3156  H2  HOH A1052      32.701  25.255  37.342  1.00  0.00      A    H
ATOM   3157  O   HOH A1053      34.098   5.547  36.293  1.00  0.00      A    O
ATOM   3158  H1  HOH A1053      33.475   6.247  36.097  1.00  0.00      A    H
ATOM   3159  H2  HOH A1053      34.465   5.784  37.145  1.00  0.00      A    H
ATOM   3160  O   HOH A1054       4.299  12.373   0.607  1.00  0.00      A    O
ATOM   3161  H1  HOH A1054       5.133  12.414   0.139  1.00  0.00      A    H
ATOM   3162  H2  HOH A1054       4.515  12.624   1.505  1.00  0.00      A    H
ATOM   3163  O   HOH A1055       4.055  19.715   5.873  1.00  0.00      A    O
ATOM   3164  H1  HOH A1055       3.319  19.844   6.471  1.00  0.00      A    H
ATOM   3165  H2  HOH A1055       3.673  19.805   5.000  1.00  0.00      A    H
ATOM   3166  O   HOH A1056       6.366  35.048   7.620  1.00  0.00      A    O
ATOM   3167  H1  HOH A1056       7.020  34.802   8.275  1.00  0.00      A    H
ATOM   3168  H2  HOH A1056       6.877  35.255   6.838  1.00  0.00      A    H
ATOM   3169  O   HOH A1057      28.781   2.375  14.098  1.00  0.00      A    O
ATOM   3170  H1  HOH A1057      28.051   2.882  13.743  1.00  0.00      A    H
ATOM   3171  H2  HOH A1057      28.409   1.512  14.279  1.00  0.00      A    H
ATOM   3172  O   HOH A1058       1.315  31.693  11.756  1.00  0.00      A    O
ATOM   3173  H1  HOH A1058       1.397  31.886  10.822  1.00  0.00      A    H
ATOM   3174  H2  HOH A1058       2.156  31.954  12.129  1.00  0.00      A    H
ATOM   3175  O   HOH A1059      34.427   6.647   2.090  1.00  0.00      A    O
ATOM   3176  H1  HOH A1059      34.091   5.757   2.195  1.00  0.00      A    H
ATOM   3177  H2  HOH A1059      33.676   7.211   2.280  1.00  0.00      A    H
ATOM   3178  O   HOH A1060       4.432  18.022  33.660  1.00  0.00      A    O
ATOM   3179  H1  HOH A1060       3.878  18.112  32.885  1.00  0.00      A    H
ATOM   3180  H2  HOH A1060       5.250  18.458  33.423  1.00  0.00      A    H
ATOM   3181  O   HOH A1061      28.104   4.189  28.329  1.00  0.00      A    O
ATOM   3182  H1  HOH A1061      27.197   4.475  28.436  1.00  0.00      A    H
ATOM   3183  H2  HOH A1061      28.611   5.001  28.322  1.00  0.00      A    H
ATOM   3184  O   HOH A1062      10.026  23.033  12.860  1.00  0.00      A    O
ATOM   3185  H1  HOH A1062       9.416  22.883  12.138  1.00  0.00      A    H
ATOM   3186  H2  HOH A1062      10.311  22.157  13.120  1.00  0.00      A    H
ATOM   3187  O   HOH A1063      37.004  20.704  11.086  1.00  0.00      A    O
ATOM   3188  H1  HOH A1063      36.376  20.991  11.748  1.00  0.00      A    H
ATOM   3189  H2  HOH A1063      36.486  20.180  10.475  1.00  0.00      A    H
ATOM   3190  O   HOH A1064      22.407   2.256   3.470  1.00  0.00      A    O
ATOM   3191  H1  HOH A1064      23.248   2.673   3.279  1.00  0.00      A    H
ATOM   3192  H2  HOH A1064      22.628   1.342   3.647  1.00  0.00      A    H
ATOM   3193  O   HOH A1065      13.642  24.000   5.410  1.00  0.00      A    O
ATOM   3194  H1  HOH A1065      13.646  24.219   6.342  1.00  0.00      A    H
ATOM   3195  H2  HOH A1065      13.891  24.814   4.971  1.00  0.00      A    H
ATOM   3196  O   HOH A1066      35.232   8.771   0.198  1.00  0.00      A    O
ATOM   3197  H1  HOH A1066      34.485   9.265   0.538  1.00  0.00      A    H
ATOM   3198  H2  HOH A1066      35.097   7.880   0.520  1.00  0.00      A    H
ATOM   3199  O   HOH A1067      17.880  32.951  28.052  1.00  0.00      A    O
ATOM   3200  H1  HOH A1067      17.217  33.311  28.641  1.00  0.00      A    H
ATOM   3201  H2  HOH A1067      17.463  32.183  27.662  1.00  0.00      A    H
ATOM   3202  O   HOH A1068       7.984  27.625   7.459  1.00  0.00      A    O
ATOM   3203  H1  HOH A1068       7.586  28.489   7.353  1.00  0.00      A    H
ATOM   3204  H2  HOH A1068       7.285  27.010   7.238  1.00  0.00      A    H
ATOM   3205  O   HOH A1069      23.964   6.182   9.231  1.00  0.00      A    O
ATOM   3206  H1  HOH A1069      24.685   6.464   9.794  1.00  0.00      A    H
ATOM   3207  H2  HOH A1069      23.682   5.347   9.602  1.00  0.00      A    H
ATOM   3208  O   HOH A1070      31.859   3.623  24.464  1.00  0.00      A    O
ATOM   3209  H1  HOH A1070      31.082   3.262  24.890  1.00  0.00      A    H
ATOM   3210  H2  HOH A1070      31.702   3.495  23.529  1.00  0.00      A    H
ATOM   3211  O   HOH A1071      15.107   6.094  26.266  1.00  0.00      A    O
ATOM   3212  H1  HOH A1071      15.906   5.634  26.009  1.00  0.00      A    H
ATOM   3213  H2  HOH A1071      14.757   5.578  26.993  1.00  0.00      A    H
ATOM   3214  O   HOH A1072      18.205  36.350   5.051  1.00  0.00      A    O
ATOM   3215  H1  HOH A1072      18.894  37.009   5.136  1.00  0.00      A    H
ATOM   3216  H2  HOH A1072      17.426  36.849   4.805  1.00  0.00      A    H
ATOM   3217  O   HOH A1073      29.425   9.126  21.606  1.00  0.00      A    O
ATOM   3218  H1  HOH A1073      29.395   8.724  22.474  1.00  0.00      A    H
ATOM   3219  H2  HOH A1073      29.442  10.068  21.778  1.00  0.00      A    H
ATOM   3220  O   HOH A1074      27.611  22.339  12.984  1.00  0.00      A    O
ATOM   3221  H1  HOH A1074      28.539  22.120  13.068  1.00  0.00      A    H
ATOM   3222  H2  HOH A1074      27.373  22.043  12.106  1.00  0.00      A    H
ATOM   3223  O   HOH A1075      32.501  23.980  28.542  1.00  0.00      A    O
ATOM   3224  H1  HOH A1075      31.998  24.792  28.477  1.00  0.00      A    H
ATOM   3225  H2  HOH A1075      33.406  24.267  28.665  1.00  0.00      A    H
ATOM   3226  O   HOH A1076      10.486  20.286  21.309  1.00  0.00      A    O
ATOM   3227  H1  HOH A1076      10.624  19.464  21.779  1.00  0.00      A    H
ATOM   3228  H2  HOH A1076       9.648  20.168  20.861  1.00  0.00      A    H
ATOM   3229  O   HOH A1077       8.646  16.168  28.912  1.00  0.00      A    O
ATOM   3230  H1  HOH A1077       8.002  15.773  29.500  1.00  0.00      A    H
ATOM   3231  H2  HOH A1077       8.789  17.046  29.267  1.00  0.00      A    H
ATOM   3232  O   HOH A1078      17.188  29.212  18.834  1.00  0.00      A    O
ATOM   3233  H1  HOH A1078      17.256  28.775  17.985  1.00  0.00      A    H
ATOM   3234  H2  HOH A1078      16.449  28.785  19.266  1.00  0.00      A    H
ATOM   3235  O   HOH A1079      22.875  11.480   4.956  1.00  0.00      A    O
ATOM   3236  H1  HOH A1079      22.486  11.276   5.806  1.00  0.00      A    H
ATOM   3237  H2  HOH A1079      23.288  12.335   5.080  1.00  0.00      A    H
ATOM   3238  O   HOH A1080      32.069  31.821  22.866  1.00  0.00      A    O
ATOM   3239  H1  HOH A1080      31.806  32.326  22.096  1.00  0.00      A    H
ATOM   3240  H2  HOH A1080      32.326  30.967  22.517  1.00  0.00      A    H
ATOM   3241  O   HOH A1081      18.941  12.527   6.414  1.00  0.00      A    O
ATOM   3242  H1  HOH A1081      18.538  12.025   7.123  1.00  0.00      A    H
ATOM   3243  H2  HOH A1081      19.048  13.407   6.774  1.00  0.00      A    H
ATOM   3244  O   HOH A1082      19.073  19.171  30.592  1.00  0.00      A    O
ATOM   3245  H1  HOH A1082      18.307  19.301  31.151  1.00  0.00      A    H
ATOM   3246  H2  HOH A1082      19.628  19.931  30.764  1.00  0.00      A    H
ATOM   3247  O   HOH A1083      35.042  10.117  27.454  1.00  0.00      A    O
ATOM   3248  H1  HOH A1083      35.735  10.768  27.567  1.00  0.00      A    H
ATOM   3249  H2  HOH A1083      35.467   9.390  26.999  1.00  0.00      A    H
ATOM   3250  O   HOH A1084      11.197  15.557  36.640  1.00  0.00      A    O
ATOM   3251  H1  HOH A1084      11.093  15.728  35.704  1.00  0.00      A    H
ATOM   3252  H2  HOH A1084      12.133  15.668  36.802  1.00  0.00      A    H
ATOM   3253  O   HOH A1085      24.952  10.977  17.679  1.00  0.00      A    O
ATOM   3254  H1  HOH A1085      24.202  10.679  18.193  1.00  0.00      A    H
ATOM   3255  H2  HOH A1085      25.163  11.839  18.038  1.00  0.00      A    H
ATOM   3256  O   HOH A1086       1.213   9.387  31.832  1.00  0.00      A    O
ATOM   3257  H1  HOH A1086       0.594  10.016  31.460  1.00  0.00      A    H
ATOM   3258  H2  HOH A1086       0.687   8.607  32.005  1.00  0.00      A    H
ATOM   3259  O   HOH A1087      -0.008  35.946  28.617  1.00  0.00      A    O
ATOM   3260  H1  HOH A1087       0.300  36.601  27.991  1.00  0.00      A    H
ATOM   3261  H2  HOH A1087       0.708  35.313  28.673  1.00  0.00      A    H
ATOM   3262  O   HOH A1088      27.269  27.671  23.751  1.00  0.00      A    O
ATOM   3263  H1  HOH A1088      27.824  27.150  23.170  1.00  0.00      A    H
ATOM   3264  H2  HOH A1088      27.224  28.530  23.333  1.00  0.00      A    H
ATOM   3265  O   HOH A1089      27.457  26.843  18.316  1.00  0.00      A    O
ATOM   3266  H1  HOH A1089      27.055  25.980  18.212  1.00  0.00      A    H
ATOM   3267  H2  HOH A1089      28.396  26.684  18.211  1.00  0.00      A    H
ATOM   3268  O   HOH A1090       8.846  15.107   1.244  1.00  0.00      A    O
ATOM   3269  H1  HOH A1090       9.241  15.808   1.764  1.00  0.00      A    H
ATOM   3270  H2  HOH A1090       9.299  14.313   1.528  1.00  0.00      A    H
ATOM   3271  O   HOH A1091      23.988  26.933  13.500  1.00  0.00      A    O
ATOM   3272  H1  HOH A1091      23.615  26.133  13.129  1.00  0.00      A    H
ATOM   3273  H2  HOH A1091      24.257  26.685  14.384  1.00  0.00      A    H
ATOM   3274  O   HOH A1092      19.617   8.010  22.477  1.00  0.00      A    O
ATOM   3275  H1  HOH A1092      18.847   7.526  22.177  1.00  0.00      A    H
ATOM   3276  H2  HOH A1092      19.682   7.804  23.409  1.00  0.00      A    H
ATOM   3277  O   HOH A1093      21.046  27.311  12.668  1.00  0.00      A    O
ATOM   3278  H1  HOH A1093      21.674  27.892  13.097  1.00  0.00      A    H
ATOM   3279  H2  HOH A1093      20.350  27.191  13.314  1.00  0.00      A    H
ATOM   3280  O   HOH A1094       3.756   8.807  30.894  1.00  0.00      A    O
ATOM   3281  H1  HOH A1094       4.449   8.887  31.550  1.00  0.00      A    H
ATOM   3282  H2  HOH A1094       2.970   9.131  31.333  1.00  0.00      A    H
ATOM   3283  O   HOH A1095       1.746  25.080  12.772  1.00  0.00      A    O
ATOM   3284  H1  HOH A1095       0.900  24.693  12.995  1.00  0.00      A    H
ATOM   3285  H2  HOH A1095       1.670  25.995  13.040  1.00  0.00      A    H
ATOM   3286  O   HOH A1096      19.812  10.283  18.914  1.00  0.00      A    O
ATOM   3287  H1  HOH A1096      20.746  10.357  19.110  1.00  0.00      A    H
ATOM   3288  H2  HOH A1096      19.589  11.111  18.489  1.00  0.00      A    H
ATOM   3289  O   HOH A1097       0.815  23.128  28.457  1.00  0.00      A    O
ATOM   3290  H1  HOH A1097       0.649  23.781  29.136  1.00  0.00      A    H
ATOM   3291  H2  HOH A1097      -0.025  23.029  28.009  1.00  0.00      A    H
ATOM   3292  O   HOH A1098      29.418  26.773  27.377  1.00  0.00      A    O
ATOM   3293  H1  HOH A1098      29.907  26.844  26.557  1.00  0.00      A    H
ATOM   3294  H2  HOH A1098      28.624  27.286  27.228  1.00  0.00      A    H
ATOM   3295  O   HOH A1099      18.908  25.923  33.517  1.00  0.00      A    O
ATOM   3296  H1  HOH A1099      19.067  25.856  32.576  1.00  0.00      A    H
ATOM   3297  H2  HOH A1099      19.199  25.082  33.870  1.00  0.00      A    H
ATOM   3298  O   HOH A1100       2.328  26.108  32.334  1.00  0.00      A    O
ATOM   3299  H1  HOH A1100       1.703  26.242  31.622  1.00  0.00      A    H
ATOM   3300  H2  HOH A1100       2.558  26.992  32.622  1.00  0.00      A    H
ATOM   3301  O   HOH A1101      33.341  14.945  30.372  1.00  0.00      A    O
ATOM   3302  H1  HOH A1101      32.574  14.928  29.799  1.00  0.00      A    H
ATOM   3303  H2  HOH A1101      33.512  15.875  30.517  1.00  0.00      A    H
ATOM   3304  O   HOH A1102      12.689  10.848   2.719  1.00  0.00      A    O
ATOM   3305  H1  HOH A1102      13.230  10.499   3.427  1.00  0.00      A    H
ATOM   3306  H2  HOH A1102      12.598  10.120   2.105  1.00  0.00      A    H
ATOM   3307  O   HOH A1103      17.737  20.426  12.316  1.00  0.00      A    O
ATOM   3308  H1  HOH A1103      17.177  19.650  12.347  1.00  0.00      A    H
ATOM   3309  H2  HOH A1103      18.233  20.330  11.502  1.00  0.00      A    H
ATOM   3310  O   HOH A1104      21.401  30.044  26.213  1.00  0.00      A    O
ATOM   3311  H1  HOH A1104      20.694  30.418  26.738  1.00  0.00      A    H
ATOM   3312  H2  HOH A1104      21.254  29.099  26.250  1.00  0.00      A    H
ATOM   3313  O   HOH A1105      11.775  34.805  24.966  1.00  0.00      A    O
ATOM   3314  H1  HOH A1105      10.900  35.136  25.170  1.00  0.00      A    H
ATOM   3315  H2  HOH A1105      12.131  35.437  24.342  1.00  0.00      A    H
ATOM   3316  O   HOH A1106      19.999  17.982  12.199  1.00  0.00      A    O
ATOM   3317  H1  HOH A1106      20.409  18.730  11.766  1.00  0.00      A    H
ATOM   3318  H2  HOH A1106      20.502  17.865  13.005  1.00  0.00      A    H
ATOM   3319  O   HOH A1107      18.589   5.689  28.057  1.00  0.00      A    O
ATOM   3320  H1  HOH A1107      18.036   5.706  28.838  1.00  0.00      A    H
ATOM   3321  H2  HOH A1107      18.904   6.588  27.966  1.00  0.00      A    H
ATOM   3322  O   HOH A1108      33.284   8.266  23.209  1.00  0.00      A    O
ATOM   3323  H1  HOH A1108      33.018   9.005  23.756  1.00  0.00      A    H
ATOM   3324  H2  HOH A1108      32.882   7.503  23.625  1.00  0.00      A    H
ATOM   3325  O   HOH A1109      23.419  12.865  27.845  1.00  0.00      A    O
ATOM   3326  H1  HOH A1109      23.498  13.362  27.031  1.00  0.00      A    H
ATOM   3327  H2  HOH A1109      22.883  12.107  27.613  1.00  0.00      A    H
ATOM   3328  O   HOH A1110      14.440  32.306  39.269  1.00  0.00      A    O
ATOM   3329  H1  HOH A1110      13.615  32.528  38.838  1.00  0.00      A    H
ATOM   3330  H2  HOH A1110      15.067  32.944  38.929  1.00  0.00      A    H
ATOM   3331  O   HOH A1111      12.382   2.786  39.109  1.00  0.00      A    O
ATOM   3332  H1  HOH A1111      12.494   3.737  39.120  1.00  0.00      A    H
ATOM   3333  H2  HOH A1111      12.174   2.580  38.197  1.00  0.00      A    H
ATOM   3334  O   HOH A1112      22.819   4.659  17.789  1.00  0.00      A    O
ATOM   3335  H1  HOH A1112      23.543   5.242  18.018  1.00  0.00      A    H
ATOM   3336  H2  HOH A1112      22.034   5.134  18.061  1.00  0.00      A    H
ATOM   3337  O   HOH A1113      30.112  12.946  18.409  1.00  0.00      A    O
ATOM   3338  H1  HOH A1113      29.838  12.073  18.130  1.00  0.00      A    H
ATOM   3339  H2  HOH A1113      31.015  12.832  18.704  1.00  0.00      A    H
ATOM   3340  O   HOH A1114      33.097  38.471  20.462  1.00  0.00      A    O
ATOM   3341  H1  HOH A1114      34.024  38.550  20.686  1.00  0.00      A    H
ATOM   3342  H2  HOH A1114      32.692  39.252  20.839  1.00  0.00      A    H
ATOM   3343  O   HOH A1115      33.570  34.067   0.665  1.00  0.00      A    O
ATOM   3344  H1  HOH A1115      33.652  34.915   0.229  1.00  0.00      A    H
ATOM   3345  H2  HOH A1115      32.847  34.182   1.281  1.00  0.00      A    H
ATOM   3346  O   HOH A1116      34.804   3.429  34.875  1.00  0.00      A    O
ATOM   3347  H1  HOH A1116      34.757   4.244  35.375  1.00  0.00      A    H
ATOM   3348  H2  HOH A1116      34.364   2.783  35.427  1.00  0.00      A    H
ATOM   3349  O   HOH A1117       5.107  25.128  26.149  1.00  0.00      A    O
ATOM   3350  H1  HOH A1117       4.153  25.085  26.221  1.00  0.00      A    H
ATOM   3351  H2  HOH A1117       5.426  24.807  26.993  1.00  0.00      A    H
ATOM   3352  O   HOH A1118      16.020  19.111   6.109  1.00  0.00      A    O
ATOM   3353  H1  HOH A1118      15.511  19.251   5.310  1.00  0.00      A    H
ATOM   3354  H2  HOH A1118      16.325  19.985   6.354  1.00  0.00      A    H
ATOM   3355  O   HOH A1119      24.913  26.339  36.665  1.00  0.00      A    O
ATOM   3356  H1  HOH A1119      24.615  26.039  35.806  1.00  0.00      A    H
ATOM   3357  H2  HOH A1119      24.481  27.184  36.787  1.00  0.00      A    H
ATOM   3358  O   HOH A1120       7.386  13.815  36.226  1.00  0.00      A    O
ATOM   3359  H1  HOH A1120       6.506  13.685  35.872  1.00  0.00      A    H
ATOM   3360  H2  HOH A1120       7.499  14.765  36.245  1.00  0.00      A    H
ATOM   3361  O   HOH A1121      11.174  34.952   1.498  1.00  0.00      A    O
ATOM   3362  H1  HOH A1121      11.990  35.301   1.857  1.00  0.00      A    H
ATOM   3363  H2  HOH A1121      11.238  34.007   1.633  1.00  0.00      A    H
ATOM   3364  O   HOH A1122      17.220  27.915  32.323  1.00  0.00      A    O
ATOM   3365  H1  HOH A1122      16.265  27.927  32.388  1.00  0.00      A    H
ATOM   3366  H2  HOH A1122      17.504  27.372  33.059  1.00  0.00      A    H
ATOM   3367  O   HOH A1123      21.094  29.704  37.856  1.00  0.00      A    O
ATOM   3368  H1  HOH A1123      20.404  30.081  37.311  1.00  0.00      A    H
ATOM   3369  H2  HOH A1123      21.473  30.453  38.316  1.00  0.00      A    H
ATOM   3370  O   HOH A1124      31.176   9.094  32.422  1.00  0.00      A    O
ATOM   3371  H1  HOH A1124      31.137   9.996  32.106  1.00  0.00      A    H
ATOM   3372  H2  HOH A1124      30.433   9.017  33.021  1.00  0.00      A    H
ATOM   3373  O   HOH A1125       1.370  25.805  29.593  1.00  0.00      A    O
ATOM   3374  H1  HOH A1125       1.058  26.588  29.140  1.00  0.00      A    H
ATOM   3375  H2  HOH A1125       2.314  25.798  29.438  1.00  0.00      A    H
ATOM   3376  O   HOH A1126      28.881  30.469  34.624  1.00  0.00      A    O
ATOM   3377  H1  HOH A1126      28.869  31.109  33.913  1.00  0.00      A    H
ATOM   3378  H2  HOH A1126      28.029  30.035  34.570  1.00  0.00      A    H
ATOM   3379  O   HOH A1127      16.345   8.176  37.569  1.00  0.00      A    O
ATOM   3380  H1  HOH A1127      15.927   7.954  38.401  1.00  0.00      A    H
ATOM   3381  H2  HOH A1127      15.631   8.504  37.022  1.00  0.00      A    H
ATOM   3382  O   HOH A1128      27.748  32.109   0.052  1.00  0.00      A    O
ATOM   3383  H1  HOH A1128      28.539  32.451  -0.364  1.00  0.00      A    H
ATOM   3384  H2  HOH A1128      28.034  31.304   0.485  1.00  0.00      A    H
ATOM   3385  O   HOH A1129      38.788  11.601  31.341  1.00  0.00      A    O
ATOM   3386  H1  HOH A1129      37.890  11.279  31.418  1.00  0.00      A    H
ATOM   3387  H2  HOH A1129      38.724  12.538  31.525  1.00  0.00      A    H
ATOM   3388  O   HOH A1130      38.363   3.801  37.383  1.00  0.00      A    O
ATOM   3389  H1  HOH A1130      38.113   3.509  38.259  1.00  0.00      A    H
ATOM   3390  H2  HOH A1130      39.284   4.048  37.466  1.00  0.00      A    H
ATOM   3391  O   HOH A1131       7.679  30.336  18.034  1.00  0.00      A    O
ATOM   3392  H1  HOH A1131       8.565  30.617  17.807  1.00  0.00      A    H
ATOM   3393  H2  HOH A1131       7.790  29.812  18.828  1.00  0.00      A    H
ATOM   3394  O   HOH A1132      24.404   3.204  26.787  1.00  0.00      A    O
ATOM   3395  H1  HOH A1132      23.722   2.723  26.319  1.00  0.00      A    H
ATOM   3396  H2  HOH A1132      25.207   3.016  26.301  1.00  0.00      A    H
ATOM   3397  O   HOH A1133      26.209  34.114  23.379  1.00  0.00      A    O
ATOM   3398  H1  HOH A1133      26.318  34.561  22.539  1.00  0.00      A    H
ATOM   3399  H2  HOH A1133      25.261  34.059  23.499  1.00  0.00      A    H
ATOM   3400  O   HOH A1134      33.232  36.827  32.133  1.00  0.00      A    O
ATOM   3401  H1  HOH A1134      32.397  37.258  31.952  1.00  0.00      A    H
ATOM   3402  H2  HOH A1134      33.117  36.432  32.997  1.00  0.00      A    H
ATOM   3403  O   HOH A1135      37.137   9.966   2.865  1.00  0.00      A    O
ATOM   3404  H1  HOH A1135      36.896  10.883   2.738  1.00  0.00      A    H
ATOM   3405  H2  HOH A1135      37.751   9.778   2.155  1.00  0.00      A    H
ATOM   3406  O   HOH A1136       0.945   2.077  25.157  1.00  0.00      A    O
ATOM   3407  H1  HOH A1136       0.395   2.830  25.372  1.00  0.00      A    H
ATOM   3408  H2  HOH A1136       1.361   2.313  24.328  1.00  0.00      A    H
ATOM   3409  O   HOH A1137      20.236  31.280  28.860  1.00  0.00      A    O
ATOM   3410  H1  HOH A1137      19.859  32.136  28.656  1.00  0.00      A    H
ATOM   3411  H2  HOH A1137      19.626  30.893  29.488  1.00  0.00      A    H
ATOM   3412  O   HOH A1138      38.845  29.382   3.232  1.00  0.00      A    O
ATOM   3413  H1  HOH A1138      38.467  28.530   3.013  1.00  0.00      A    H
ATOM   3414  H2  HOH A1138      38.645  29.501   4.161  1.00  0.00      A    H
ATOM   3415  O   HOH A1139      29.662  15.618   6.261  1.00  0.00      A    O
ATOM   3416  H1  HOH A1139      28.830  15.243   5.970  1.00  0.00      A    H
ATOM   3417  H2  HOH A1139      30.215  14.859   6.447  1.00  0.00      A    H
ATOM   3418  O   HOH A1140      38.858  34.292   9.430  1.00  0.00      A    O
ATOM   3419  H1  HOH A1140      38.380  33.982   8.661  1.00  0.00      A    H
ATOM   3420  H2  HOH A1140      38.199  34.328  10.123  1.00  0.00      A    H
ATOM   3421  O   HOH A1141      28.424  34.393  35.673  1.00  0.00      A    O
ATOM   3422  H1  HOH A1141      27.653  33.931  35.344  1.00  0.00      A    H
ATOM   3423  H2  HOH A1141      28.680  34.972  34.955  1.00  0.00      A    H
ATOM   3424  O   HOH A1142      20.571  13.184  11.131  1.00  0.00      A    O
ATOM   3425  H1  HOH A1142      20.158  14.046  11.082  1.00  0.00      A    H
ATOM   3426  H2  HOH A1142      20.128  12.667  10.458  1.00  0.00      A    H
ATOM   3427  O   HOH A1143       0.773  10.407   8.159  1.00  0.00      A    O
ATOM   3428  H1  HOH A1143       1.479   9.823   8.437  1.00  0.00      A    H
ATOM   3429  H2  HOH A1143       0.732  10.297   7.209  1.00  0.00      A    H
ATOM   3430  O   HOH A1144      32.643  26.699   4.572  1.00  0.00      A    O
ATOM   3431  H1  HOH A1144      31.876  26.137   4.676  1.00  0.00      A    H
ATOM   3432  H2  HOH A1144      33.291  26.334   5.175  1.00  0.00      A    H
ATOM   3433  O   HOH A1145      25.795  36.381  19.587  1.00  0.00      A    O
ATOM   3434  H1  HOH A1145      25.268  37.163  19.750  1.00  0.00      A    H
ATOM   3435  H2  HOH A1145      26.675  36.620  19.880  1.00  0.00      A    H
ATOM   3436  O   HOH A1146      16.029  13.809   6.371  1.00  0.00      A    O
ATOM   3437  H1  HOH A1146      16.903  14.108   6.119  1.00  0.00      A    H
ATOM   3438  H2  HOH A1146      15.489  14.598   6.346  1.00  0.00      A    H
ATOM   3439  O   HOH A1147      12.319   2.408   2.603  1.00  0.00      A    O
ATOM   3440  H1  HOH A1147      12.563   2.291   1.685  1.00  0.00      A    H
ATOM   3441  H2  HOH A1147      11.412   2.106   2.650  1.00  0.00      A    H
ATOM   3442  O   HOH A1148       2.756  31.530   0.207  1.00  0.00      A    O
ATOM   3443  H1  HOH A1148       1.937  31.596  -0.285  1.00  0.00      A    H
ATOM   3444  H2  HOH A1148       2.572  31.967   1.039  1.00  0.00      A    H
ATOM   3445  O   HOH A1149      26.672   4.129  13.244  1.00  0.00      A    O
ATOM   3446  H1  HOH A1149      25.765   4.002  12.965  1.00  0.00      A    H
ATOM   3447  H2  HOH A1149      26.755   5.075  13.363  1.00  0.00      A    H
ATOM   3448  O   HOH A1150      18.880  22.375   3.189  1.00  0.00      A    O
ATOM   3449  H1  HOH A1150      18.624  21.732   2.528  1.00  0.00      A    H
ATOM   3450  H2  HOH A1150      18.291  23.115   3.044  1.00  0.00      A    H
ATOM   3451  O   HOH A1151      37.750  26.703  29.326  1.00  0.00      A    O
ATOM   3452  H1  HOH A1151      38.006  25.809  29.551  1.00  0.00      A    H
ATOM   3453  H2  HOH A1151      38.180  26.873  28.489  1.00  0.00      A    H
ATOM   3454  O   HOH A1152      35.193   6.961  20.542  1.00  0.00      A    O
ATOM   3455  H1  HOH A1152      35.438   7.688  21.114  1.00  0.00      A    H
ATOM   3456  H2  HOH A1152      35.485   7.230  19.672  1.00  0.00      A    H
ATOM   3457  O   HOH A1153      30.012  36.559   6.287  1.00  0.00      A    O
ATOM   3458  H1  HOH A1153      30.266  35.644   6.408  1.00  0.00      A    H
ATOM   3459  H2  HOH A1153      30.729  37.060   6.675  1.00  0.00      A    H
ATOM   3460  O   HOH A1154      38.589   1.824   9.368  1.00  0.00      A    O
ATOM   3461  H1  HOH A1154      39.253   1.229   9.717  1.00  0.00      A    H
ATOM   3462  H2  HOH A1154      38.266   1.388   8.580  1.00  0.00      A    H
ATOM   3463  O   HOH A1155      35.894  24.686   9.098  1.00  0.00      A    O
ATOM   3464  H1  HOH A1155      35.369  24.202   8.460  1.00  0.00      A    H
ATOM   3465  H2  HOH A1155      36.746  24.793   8.676  1.00  0.00      A    H
ATOM   3466  O   HOH A1156      12.298   8.951  14.678  1.00  0.00      A    O
ATOM   3467  H1  HOH A1156      12.868   8.255  15.004  1.00  0.00      A    H
ATOM   3468  H2  HOH A1156      12.155   8.732  13.757  1.00  0.00      A    H
ATOM   3469  O   HOH A1157      28.538  31.497  28.644  1.00  0.00      A    O
ATOM   3470  H1  HOH A1157      29.223  32.073  28.303  1.00  0.00      A    H
ATOM   3471  H2  HOH A1157      27.859  32.093  28.960  1.00  0.00      A    H
ATOM   3472  O   HOH A1158      31.235   2.761  35.000  1.00  0.00      A    O
ATOM   3473  H1  HOH A1158      30.861   2.496  34.159  1.00  0.00      A    H
ATOM   3474  H2  HOH A1158      31.416   3.696  34.898  1.00  0.00      A    H
ATOM   3475  O   HOH A1159      36.850  27.407  26.046  1.00  0.00      A    O
ATOM   3476  H1  HOH A1159      36.927  27.235  25.108  1.00  0.00      A    H
ATOM   3477  H2  HOH A1159      36.206  26.770  26.355  1.00  0.00      A    H
ATOM   3478  O   HOH A1160      32.428  38.958  26.421  1.00  0.00      A    O
ATOM   3479  H1  HOH A1160      33.213  38.758  26.931  1.00  0.00      A    H
ATOM   3480  H2  HOH A1160      32.601  39.820  26.041  1.00  0.00      A    H
ATOM   3481  O   HOH A1161      22.439  10.341  10.930  1.00  0.00      A    O
ATOM   3482  H1  HOH A1161      23.381  10.507  10.917  1.00  0.00      A    H
ATOM   3483  H2  HOH A1161      22.185  10.473  11.844  1.00  0.00      A    H
ATOM   3484  O   HOH A1162       2.978   3.365  15.351  1.00  0.00      A    O
ATOM   3485  H1  HOH A1162       3.497   2.889  14.702  1.00  0.00      A    H
ATOM   3486  H2  HOH A1162       2.186   2.838  15.458  1.00  0.00      A    H
ATOM   3487  O   HOH A1163      26.816   8.527  18.500  1.00  0.00      A    O
ATOM   3488  H1  HOH A1163      27.754   8.573  18.685  1.00  0.00      A    H
ATOM   3489  H2  HOH A1163      26.489   9.404  18.704  1.00  0.00      A    H
ATOM   3490  O   HOH A1164      19.273  18.754  19.684  1.00  0.00      A    O
ATOM   3491  H1  HOH A1164      19.248  17.998  20.271  1.00  0.00      A    H
ATOM   3492  H2  HOH A1164      19.476  19.495  20.255  1.00  0.00      A    H
ATOM   3493  O   HOH A1165      27.334   0.326  23.596  1.00  0.00      A    O
ATOM   3494  H1  HOH A1165      28.133   0.478  23.092  1.00  0.00      A    H
ATOM   3495  H2  HOH A1165      27.612  -0.226  24.327  1.00  0.00      A    H
ATOM   3496  O   HOH A1166      22.619   0.593  23.507  1.00  0.00      A    O
ATOM   3497  H1  HOH A1166      22.201   0.799  22.670  1.00  0.00      A    H
ATOM   3498  H2  HOH A1166      23.327   1.232  23.584  1.00  0.00      A    H
ATOM   3499  O   HOH A1167       6.854  24.891   8.314  1.00  0.00      A    O
ATOM   3500  H1  HOH A1167       6.526  25.045   7.428  1.00  0.00      A    H
ATOM   3501  H2  HOH A1167       6.474  25.598   8.837  1.00  0.00      A    H
ATOM   3502  O   HOH A1168      37.141  31.317  29.077  1.00  0.00      A    O
ATOM   3503  H1  HOH A1168      37.490  31.862  28.373  1.00  0.00      A    H
ATOM   3504  H2  HOH A1168      36.863  30.511  28.641  1.00  0.00      A    H
ATOM   3505  O   HOH A1169      21.260   4.733  30.664  1.00  0.00      A    O
ATOM   3506  H1  HOH A1169      20.782   4.064  30.175  1.00  0.00      A    H
ATOM   3507  H2  HOH A1169      21.919   5.055  30.049  1.00  0.00      A    H
ATOM   3508  O   HOH A1170      23.023   5.008   6.415  1.00  0.00      A    O
ATOM   3509  H1  HOH A1170      23.702   5.153   5.756  1.00  0.00      A    H
ATOM   3510  H2  HOH A1170      22.600   5.860   6.516  1.00  0.00      A    H
ATOM   3511  O   HOH A1171      31.331  34.520   2.344  1.00  0.00      A    O
ATOM   3512  H1  HOH A1171      31.523  33.680   2.761  1.00  0.00      A    H
ATOM   3513  H2  HOH A1171      31.410  35.161   3.050  1.00  0.00      A    H
ATOM   3514  O   HOH A1172       5.048  30.333   0.967  1.00  0.00      A    O
ATOM   3515  H1  HOH A1172       5.700  30.440   0.275  1.00  0.00      A    H
ATOM   3516  H2  HOH A1172       4.295  30.843   0.668  1.00  0.00      A    H
ATOM   3517  O   HOH A1173      32.543  20.833  29.096  1.00  0.00      A    O
ATOM   3518  H1  HOH A1173      31.824  21.272  28.641  1.00  0.00      A    H
ATOM   3519  H2  HOH A1173      32.678  21.353  29.889  1.00  0.00      A    H
ATOM   3520  O   HOH A1174      20.854  18.910  38.857  1.00  0.00      A    O
ATOM   3521  H1  HOH A1174      20.357  18.269  39.365  1.00  0.00      A    H
ATOM   3522  H2  HOH A1174      21.770  18.697  39.034  1.00  0.00      A    H
ATOM   3523  O   HOH A1175      16.338  15.670  34.356  1.00  0.00      A    O
ATOM   3524  H1  HOH A1175      16.007  14.856  33.978  1.00  0.00      A    H
ATOM   3525  H2  HOH A1175      16.557  15.444  35.260  1.00  0.00      A    H
ATOM   3526  O   HOH A1176      18.127  10.808  28.817  1.00  0.00      A    O
ATOM   3527  H1  HOH A1176      17.981  10.019  29.339  1.00  0.00      A    H
ATOM   3528  H2  HOH A1176      19.041  10.747  28.541  1.00  0.00      A    H
ATOM   3529  O   HOH A1177      35.898   0.399   1.246  1.00  0.00      A    O
ATOM   3530  H1  HOH A1177      34.995   0.177   1.471  1.00  0.00      A    H
ATOM   3531  H2  HOH A1177      36.346  -0.444   1.187  1.00  0.00      A    H
ATOM   3532  O   HOH A1178      15.033   7.329  22.896  1.00  0.00      A    O
ATOM   3533  H1  HOH A1178      14.153   7.705  22.919  1.00  0.00      A    H
ATOM   3534  H2  HOH A1178      15.382   7.482  23.774  1.00  0.00      A    H
ATOM   3535  O   HOH A1179      19.681  28.733  19.025  1.00  0.00      A    O
ATOM   3536  H1  HOH A1179      19.954  29.091  18.180  1.00  0.00      A    H
ATOM   3537  H2  HOH A1179      18.747  28.936  19.082  1.00  0.00      A    H
ATOM   3538  O   HOH A1180      26.232  24.773  28.151  1.00  0.00      A    O
ATOM   3539  H1  HOH A1180      26.399  25.046  27.249  1.00  0.00      A    H
ATOM   3540  H2  HOH A1180      25.473  25.290  28.422  1.00  0.00      A    H
ATOM   3541  O   HOH A1181      37.168  20.241  26.565  1.00  0.00      A    O
ATOM   3542  H1  HOH A1181      37.998  20.014  26.985  1.00  0.00      A    H
ATOM   3543  H2  HOH A1181      37.307  20.045  25.638  1.00  0.00      A    H
ATOM   3544  O   HOH A1182      29.521  26.031  -0.010  1.00  0.00      A    O
ATOM   3545  H1  HOH A1182      30.072  25.289   0.239  1.00  0.00      A    H
ATOM   3546  H2  HOH A1182      28.627  25.729   0.146  1.00  0.00      A    H
ATOM   3547  O   HOH A1183       0.502  32.419  33.610  1.00  0.00      A    O
ATOM   3548  H1  HOH A1183       1.364  32.019  33.504  1.00  0.00      A    H
ATOM   3549  H2  HOH A1183       0.324  32.834  32.766  1.00  0.00      A    H
ATOM   3550  O   HOH A1184      24.167  27.234  23.857  1.00  0.00      A    O
ATOM   3551  H1  HOH A1184      23.714  28.055  23.665  1.00  0.00      A    H
ATOM   3552  H2  HOH A1184      25.058  27.371  23.534  1.00  0.00      A    H
ATOM   3553  O   HOH A1185      17.186  37.233   7.920  1.00  0.00      A    O
ATOM   3554  H1  HOH A1185      17.783  37.980   7.955  1.00  0.00      A    H
ATOM   3555  H2  HOH A1185      17.309  36.867   7.045  1.00  0.00      A    H
ATOM   3556  O   HOH A1186      33.384  24.642  23.452  1.00  0.00      A    O
ATOM   3557  H1  HOH A1186      33.571  24.536  24.385  1.00  0.00      A    H
ATOM   3558  H2  HOH A1186      32.890  25.460  23.397  1.00  0.00      A    H
ATOM   3559  O   HOH A1187      26.019  22.809  24.340  1.00  0.00      A    O
ATOM   3560  H1  HOH A1187      25.198  23.232  24.088  1.00  0.00      A    H
ATOM   3561  H2  HOH A1187      26.140  22.115  23.693  1.00  0.00      A    H
ATOM   3562  O   HOH A1188      21.447   4.569  24.048  1.00  0.00      A    O
ATOM   3563  H1  HOH A1188      20.969   3.871  23.599  1.00  0.00      A    H
ATOM   3564  H2  HOH A1188      21.731   4.173  24.872  1.00  0.00      A    H
ATOM   3565  O   HOH A1189       0.780  11.200  24.832  1.00  0.00      A    O
ATOM   3566  H1  HOH A1189       1.499  10.576  24.730  1.00  0.00      A    H
ATOM   3567  H2  HOH A1189       0.982  11.902  24.213  1.00  0.00      A    H
ATOM   3568  O   HOH A1190      38.769  33.533  30.888  1.00  0.00      A    O
ATOM   3569  H1  HOH A1190      38.795  34.449  31.165  1.00  0.00      A    H
ATOM   3570  H2  HOH A1190      39.365  33.492  30.140  1.00  0.00      A    H
ATOM   3571  O   HOH A1191       5.530  30.301  13.483  1.00  0.00      A    O
ATOM   3572  H1  HOH A1191       5.035  29.599  13.905  1.00  0.00      A    H
ATOM   3573  H2  HOH A1191       5.882  30.817  14.208  1.00  0.00      A    H
ATOM   3574  O   HOH A1192      15.326  12.056  21.498  1.00  0.00      A    O
ATOM   3575  H1  HOH A1192      15.829  12.747  21.928  1.00  0.00      A    H
ATOM   3576  H2  HOH A1192      15.810  11.252  21.688  1.00  0.00      A    H
ATOM   3577  O   HOH A1193       9.300   7.326  29.045  1.00  0.00      A    O
ATOM   3578  H1  HOH A1193       8.564   7.917  29.203  1.00  0.00      A    H
ATOM   3579  H2  HOH A1193      10.017   7.691  29.565  1.00  0.00      A    H
ATOM   3580  O   HOH A1194      31.007   0.421  10.790  1.00  0.00      A    O
ATOM   3581  H1  HOH A1194      31.207   1.180  11.338  1.00  0.00      A    H
ATOM   3582  H2  HOH A1194      30.192   0.073  11.151  1.00  0.00      A    H
ATOM   3583  O   HOH A1195      38.932  10.705  34.008  1.00  0.00      A    O
ATOM   3584  H1  HOH A1195      37.992  10.544  34.093  1.00  0.00      A    H
ATOM   3585  H2  HOH A1195      39.026  11.135  33.158  1.00  0.00      A    H
ATOM   3586  O   HOH A1196      21.770  16.211  19.201  1.00  0.00      A    O
ATOM   3587  H1  HOH A1196      21.003  16.423  19.732  1.00  0.00      A    H
ATOM   3588  H2  HOH A1196      22.090  17.058  18.891  1.00  0.00      A    H
ATOM   3589  O   HOH A1197      10.909  39.002  36.544  1.00  0.00      A    O
ATOM   3590  H1  HOH A1197      10.349  39.777  36.555  1.00  0.00      A    H
ATOM   3591  H2  HOH A1197      10.571  38.451  37.250  1.00  0.00      A    H
ATOM   3592  O   HOH A1198      20.734  37.457  10.098  1.00  0.00      A    O
ATOM   3593  H1  HOH A1198      20.664  37.989   9.305  1.00  0.00      A    H
ATOM   3594  H2  HOH A1198      21.675  37.335  10.223  1.00  0.00      A    H
ATOM   3595  O   HOH A1199       7.334  17.800   4.229  1.00  0.00      A    O
ATOM   3596  H1  HOH A1199       7.621  18.208   3.413  1.00  0.00      A    H
ATOM   3597  H2  HOH A1199       8.057  17.947   4.839  1.00  0.00      A    H
ATOM   3598  O   HOH A1200      20.716  34.039  11.878  1.00  0.00      A    O
ATOM   3599  H1  HOH A1200      20.643  33.547  11.061  1.00  0.00      A    H
ATOM   3600  H2  HOH A1200      21.189  33.454  12.470  1.00  0.00      A    H
ATOM   3601  O   HOH A1201      13.608  15.330   5.783  1.00  0.00      A    O
ATOM   3602  H1  HOH A1201      13.379  16.054   6.366  1.00  0.00      A    H
ATOM   3603  H2  HOH A1201      12.921  14.680   5.927  1.00  0.00      A    H
ATOM   3604  O   HOH A1202      12.442  26.451   7.683  1.00  0.00      A    O
ATOM   3605  H1  HOH A1202      11.784  26.924   8.192  1.00  0.00      A    H
ATOM   3606  H2  HOH A1202      12.410  25.556   8.021  1.00  0.00      A    H
ATOM   3607  O   HOH A1203      19.227  32.024  34.300  1.00  0.00      A    O
ATOM   3608  H1  HOH A1203      18.930  31.552  33.521  1.00  0.00      A    H
ATOM   3609  H2  HOH A1203      18.452  32.494  34.606  1.00  0.00      A    H
ATOM   3610  O   HOH A1204      36.374   1.846  31.745  1.00  0.00      A    O
ATOM   3611  H1  HOH A1204      36.742   1.700  32.616  1.00  0.00      A    H
ATOM   3612  H2  HOH A1204      35.620   1.258  31.701  1.00  0.00      A    H
ATOM   3613  O   HOH A1205      14.411   3.996  33.292  1.00  0.00      A    O
ATOM   3614  H1  HOH A1205      13.942   3.725  34.081  1.00  0.00      A    H
ATOM   3615  H2  HOH A1205      14.415   4.952  33.332  1.00  0.00      A    H
ATOM   3616  O   HOH A1206      33.162  17.682  11.941  1.00  0.00      A    O
ATOM   3617  H1  HOH A1206      33.804  17.113  12.366  1.00  0.00      A    H
ATOM   3618  H2  HOH A1206      33.214  17.451  11.013  1.00  0.00      A    H
ATOM   3619  O   HOH A1207       7.960  12.568  28.803  1.00  0.00      A    O
ATOM   3620  H1  HOH A1207       8.398  12.074  29.497  1.00  0.00      A    H
ATOM   3621  H2  HOH A1207       8.106  13.486  29.033  1.00  0.00      A    H
ATOM   3622  O   HOH A1208      20.632   4.720  39.431  1.00  0.00      A    O
ATOM   3623  H1  HOH A1208      20.476   3.866  39.029  1.00  0.00      A    H
ATOM   3624  H2  HOH A1208      21.056   5.235  38.745  1.00  0.00      A    H
ATOM   3625  O   HOH A1209      10.400   4.197  10.899  1.00  0.00      A    O
ATOM   3626  H1  HOH A1209       9.904   3.485  10.496  1.00  0.00      A    H
ATOM   3627  H2  HOH A1209      10.957   3.765  11.548  1.00  0.00      A    H
ATOM   3628  O   HOH A1210      28.667  25.464  29.814  1.00  0.00      A    O
ATOM   3629  H1  HOH A1210      27.906  25.263  29.269  1.00  0.00      A    H
ATOM   3630  H2  HOH A1210      29.082  26.210  29.381  1.00  0.00      A    H
ATOM   3631  O   HOH A1211      16.387  20.501  24.749  1.00  0.00      A    O
ATOM   3632  H1  HOH A1211      16.267  19.561  24.885  1.00  0.00      A    H
ATOM   3633  H2  HOH A1211      15.715  20.738  24.110  1.00  0.00      A    H
ATOM   3634  O   HOH A1212      22.805  13.980   2.080  1.00  0.00      A    O
ATOM   3635  H1  HOH A1212      23.248  13.179   1.800  1.00  0.00      A    H
ATOM   3636  H2  HOH A1212      22.084  13.676   2.631  1.00  0.00      A    H
ATOM   3637  O   HOH A1213       2.822   6.542  10.282  1.00  0.00      A    O
ATOM   3638  H1  HOH A1213       3.439   6.923  10.906  1.00  0.00      A    H
ATOM   3639  H2  HOH A1213       2.860   5.601  10.451  1.00  0.00      A    H
ATOM   3640  O   HOH A1214       7.867  13.882  33.338  1.00  0.00      A    O
ATOM   3641  H1  HOH A1214       8.410  13.258  33.819  1.00  0.00      A    H
ATOM   3642  H2  HOH A1214       6.969  13.593  33.500  1.00  0.00      A    H
ATOM   3643  O   HOH A1215      11.606   8.176  18.440  1.00  0.00      A    O
ATOM   3644  H1  HOH A1215      12.323   8.474  17.880  1.00  0.00      A    H
ATOM   3645  H2  HOH A1215      11.704   7.224  18.469  1.00  0.00      A    H
ATOM   3646  O   HOH A1216      27.139  15.463   4.710  1.00  0.00      A    O
ATOM   3647  H1  HOH A1216      26.788  16.173   4.174  1.00  0.00      A    H
ATOM   3648  H2  HOH A1216      27.045  14.681   4.166  1.00  0.00      A    H
ATOM   3649  O   HOH A1217       2.251  30.928  31.703  1.00  0.00      A    O
ATOM   3650  H1  HOH A1217       3.030  31.447  31.500  1.00  0.00      A    H
ATOM   3651  H2  HOH A1217       2.120  30.379  30.930  1.00  0.00      A    H
ATOM   3652  O   HOH A1218      28.907  36.145   1.516  1.00  0.00      A    O
ATOM   3653  H1  HOH A1218      29.021  35.220   1.738  1.00  0.00      A    H
ATOM   3654  H2  HOH A1218      29.538  36.303   0.815  1.00  0.00      A    H
ATOM   3655  O   HOH A1219      33.347  37.936  11.407  1.00  0.00      A    O
ATOM   3656  H1  HOH A1219      33.338  37.725  12.341  1.00  0.00      A    H
ATOM   3657  H2  HOH A1219      32.580  38.495  11.280  1.00  0.00      A    H
ATOM   3658  O   HOH A1220      35.567  30.914  20.710  1.00  0.00      A    O
ATOM   3659  H1  HOH A1220      36.438  31.300  20.619  1.00  0.00      A    H
ATOM   3660  H2  HOH A1220      35.593  30.459  21.552  1.00  0.00      A    H
ATOM   3661  O   HOH A1221      10.511  18.922  10.756  1.00  0.00      A    O
ATOM   3662  H1  HOH A1221      10.169  18.444  11.512  1.00  0.00      A    H
ATOM   3663  H2  HOH A1221       9.858  19.601  10.587  1.00  0.00      A    H
ATOM   3664  O   HOH A1222      38.374   0.091  16.759  1.00  0.00      A    O
ATOM   3665  H1  HOH A1222      38.342   0.480  17.633  1.00  0.00      A    H
ATOM   3666  H2  HOH A1222      37.456  -0.038  16.520  1.00  0.00      A    H
ATOM   3667  O   HOH A1223      38.319  38.359  21.624  1.00  0.00      A    O
ATOM   3668  H1  HOH A1223      38.188  38.554  22.552  1.00  0.00      A    H
ATOM   3669  H2  HOH A1223      39.051  37.742  21.610  1.00  0.00      A    H
ATOM   3670  O   HOH A1224      18.797  21.224  23.585  1.00  0.00      A    O
ATOM   3671  H1  HOH A1224      17.890  20.989  23.784  1.00  0.00      A    H
ATOM   3672  H2  HOH A1224      18.821  22.178  23.667  1.00  0.00      A    H
ATOM   3673  O   HOH A1225      17.560  22.828  30.045  1.00  0.00      A    O
ATOM   3674  H1  HOH A1225      18.324  22.898  30.618  1.00  0.00      A    H
ATOM   3675  H2  HOH A1225      17.569  23.637  29.534  1.00  0.00      A    H
ATOM   3676  O   HOH A1226      19.346  15.641  11.080  1.00  0.00      A    O
ATOM   3677  H1  HOH A1226      19.503  16.509  11.450  1.00  0.00      A    H
ATOM   3678  H2  HOH A1226      19.159  15.804  10.156  1.00  0.00      A    H
ATOM   3679  O   HOH A1227      37.885  32.335   5.360  1.00  0.00      A    O
ATOM   3680  H1  HOH A1227      37.590  33.245   5.322  1.00  0.00      A    H
ATOM   3681  H2  HOH A1227      37.338  31.879   4.720  1.00  0.00      A    H
ATOM   3682  O   HOH A1228      31.360  12.575  37.437  1.00  0.00      A    O
ATOM   3683  H1  HOH A1228      31.009  12.081  36.695  1.00  0.00      A    H
ATOM   3684  H2  HOH A1228      32.288  12.686  37.234  1.00  0.00      A    H
ATOM   3685  O   HOH A1229      29.220  34.140  29.874  1.00  0.00      A    O
ATOM   3686  H1  HOH A1229      29.395  34.320  28.950  1.00  0.00      A    H
ATOM   3687  H2  HOH A1229      28.904  34.972  30.225  1.00  0.00      A    H
ATOM   3688  O   HOH A1230      36.776  14.832  23.285  1.00  0.00      A    O
ATOM   3689  H1  HOH A1230      36.196  14.786  24.045  1.00  0.00      A    H
ATOM   3690  H2  HOH A1230      37.454  15.458  23.539  1.00  0.00      A    H
ATOM   3691  O   HOH A1231      30.165  11.093  23.219  1.00  0.00      A    O
ATOM   3692  H1  HOH A1231      29.967  10.585  24.006  1.00  0.00      A    H
ATOM   3693  H2  HOH A1231      30.447  11.946  23.548  1.00  0.00      A    H
ATOM   3694  O   HOH A1232      30.337  31.058  17.960  1.00  0.00      A    O
ATOM   3695  H1  HOH A1232      30.195  31.948  18.281  1.00  0.00      A    H
ATOM   3696  H2  HOH A1232      31.220  30.834  18.253  1.00  0.00      A    H
ATOM   3697  O   HOH A1233      34.258   1.984   4.156  1.00  0.00      A    O
ATOM   3698  H1  HOH A1233      34.696   1.135   4.094  1.00  0.00      A    H
ATOM   3699  H2  HOH A1233      33.511   1.827   4.733  1.00  0.00      A    H
ATOM   3700  O   HOH A1234      29.830   4.857  15.245  1.00  0.00      A    O
ATOM   3701  H1  HOH A1234      29.452   4.016  14.987  1.00  0.00      A    H
ATOM   3702  H2  HOH A1234      29.074   5.426  15.387  1.00  0.00      A    H
ATOM   3703  O   HOH A1235      33.114  22.074  31.245  1.00  0.00      A    O
ATOM   3704  H1  HOH A1235      33.423  21.283  31.687  1.00  0.00      A    H
ATOM   3705  H2  HOH A1235      33.538  22.792  31.715  1.00  0.00      A    H
ATOM   3706  O   HOH A1236      23.938   7.492  23.369  1.00  0.00      A    O
ATOM   3707  H1  HOH A1236      24.322   8.118  22.756  1.00  0.00      A    H
ATOM   3708  H2  HOH A1236      24.688   7.116  23.830  1.00  0.00      A    H
ATOM   3709  O   HOH A1237      19.950  22.732   8.463  1.00  0.00      A    O
ATOM   3710  H1  HOH A1237      20.065  23.492   9.035  1.00  0.00      A    H
ATOM   3711  H2  HOH A1237      19.603  23.095   7.649  1.00  0.00      A    H
ATOM   3712  O   HOH A1238       8.265   4.236  26.588  1.00  0.00      A    O
ATOM   3713  H1  HOH A1238       8.412   3.444  26.071  1.00  0.00      A    H
ATOM   3714  H2  HOH A1238       8.252   4.944  25.944  1.00  0.00      A    H
ATOM   3715  O   HOH A1239       8.532   6.949  25.534  1.00  0.00      A    O
ATOM   3716  H1  HOH A1239       9.128   7.173  26.248  1.00  0.00      A    H
ATOM   3717  H2  HOH A1239       7.901   7.669  25.513  1.00  0.00      A    H
ATOM   3718  O   HOH A1240      12.646  14.767   0.381  1.00  0.00      A    O
ATOM   3719  H1  HOH A1240      13.146  15.034   1.152  1.00  0.00      A    H
ATOM   3720  H2  HOH A1240      12.749  13.816   0.345  1.00  0.00      A    H
ATOM   3721  O   HOH A1241       8.226  15.791  23.606  1.00  0.00      A    O
ATOM   3722  H1  HOH A1241       7.402  15.573  23.171  1.00  0.00      A    H
ATOM   3723  H2  HOH A1241       8.378  15.063  24.209  1.00  0.00      A    H
ATOM   3724  O   HOH A1242       5.934  26.778  11.853  1.00  0.00      A    O
ATOM   3725  H1  HOH A1242       5.048  27.140  11.866  1.00  0.00      A    H
ATOM   3726  H2  HOH A1242       6.061  26.422  12.733  1.00  0.00      A    H
ATOM   3727  O   HOH A1243      16.791   0.459  26.653  1.00  0.00      A    O
ATOM   3728  H1  HOH A1243      16.564   0.862  27.491  1.00  0.00      A    H
ATOM   3729  H2  HOH A1243      16.109  -0.197  26.510  1.00  0.00      A    H
ATOM   3730  O   HOH A1244       9.398  29.213  11.575  1.00  0.00      A    O
ATOM   3731  H1  HOH A1244       9.229  30.134  11.378  1.00  0.00      A    H
ATOM   3732  H2  HOH A1244       9.269  29.141  12.520  1.00  0.00      A    H
ATOM   3733  O   HOH A1245       8.555  26.527  11.716  1.00  0.00      A    O
ATOM   3734  H1  HOH A1245       7.606  26.579  11.597  1.00  0.00      A    H
ATOM   3735  H2  HOH A1245       8.782  27.330  12.185  1.00  0.00      A    H
ATOM   3736  O   HOH A1246      38.744  22.156  38.782  1.00  0.00      A    O
ATOM   3737  H1  HOH A1246      38.258  21.718  38.084  1.00  0.00      A    H
ATOM   3738  H2  HOH A1246      38.901  23.039  38.448  1.00  0.00      A    H
ATOM   3739  O   HOH A1247       4.109  36.940  23.526  1.00  0.00      A    O
ATOM   3740  H1  HOH A1247       4.729  37.537  23.107  1.00  0.00      A    H
ATOM   3741  H2  HOH A1247       3.254  37.346  23.387  1.00  0.00      A    H
ATOM   3742  O   HOH A1248       3.458  34.482  20.145  1.00  0.00      A    O
ATOM   3743  H1  HOH A1248       3.780  34.968  19.386  1.00  0.00      A    H
ATOM   3744  H2  HOH A1248       3.308  33.595  19.816  1.00  0.00      A    H
ATOM   3745  O   HOH A1249       4.837  23.154  20.783  1.00  0.00      A    O
ATOM   3746  H1  HOH A1249       4.798  23.650  21.601  1.00  0.00      A    H
ATOM   3747  H2  HOH A1249       5.693  22.726  20.803  1.00  0.00      A    H
ATOM   3748  O   HOH A1250       2.948  16.756  21.229  1.00  0.00      A    O
ATOM   3749  H1  HOH A1250       2.128  16.579  21.689  1.00  0.00      A    H
ATOM   3750  H2  HOH A1250       3.414  15.920  21.238  1.00  0.00      A    H
ATOM   3751  O   HOH A1251      34.174  30.947  15.974  1.00  0.00      A    O
ATOM   3752  H1  HOH A1251      33.447  31.533  15.765  1.00  0.00      A    H
ATOM   3753  H2  HOH A1251      33.838  30.071  15.783  1.00  0.00      A    H
ATOM   3754  O   HOH A1252      27.625  14.530  35.340  1.00  0.00      A    O
ATOM   3755  H1  HOH A1252      27.659  15.485  35.288  1.00  0.00      A    H
ATOM   3756  H2  HOH A1252      28.436  14.285  35.786  1.00  0.00      A    H
ATOM   3757  O   HOH A1253      27.171  36.616  15.439  1.00  0.00      A    O
ATOM   3758  H1  HOH A1253      27.448  35.853  15.947  1.00  0.00      A    H
ATOM   3759  H2  HOH A1253      26.347  36.347  15.033  1.00  0.00      A    H
ATOM   3760  O   HOH A1254      38.754  16.766  34.153  1.00  0.00      A    O
ATOM   3761  H1  HOH A1254      38.031  16.140  34.102  1.00  0.00      A    H
ATOM   3762  H2  HOH A1254      38.357  17.608  33.929  1.00  0.00      A    H
ATOM   3763  O   HOH A1255      18.419  15.247  19.036  1.00  0.00      A    O
ATOM   3764  H1  HOH A1255      18.572  15.955  18.410  1.00  0.00      A    H
ATOM   3765  H2  HOH A1255      18.864  14.490  18.656  1.00  0.00      A    H
ATOM   3766  O   HOH A1256      35.317  18.758  16.916  1.00  0.00      A    O
ATOM   3767  H1  HOH A1256      35.735  18.866  16.061  1.00  0.00      A    H
ATOM   3768  H2  HOH A1256      36.021  18.455  17.490  1.00  0.00      A    H
ATOM   3769  O   HOH A1257      37.904  12.487  25.586  1.00  0.00      A    O
ATOM   3770  H1  HOH A1257      37.232  12.177  24.980  1.00  0.00      A    H
ATOM   3771  H2  HOH A1257      38.688  11.992  25.349  1.00  0.00      A    H
ATOM   3772  O   HOH A1258       2.220   2.317  29.286  1.00  0.00      A    O
ATOM   3773  H1  HOH A1258       2.386   1.826  30.090  1.00  0.00      A    H
ATOM   3774  H2  HOH A1258       2.202   1.652  28.598  1.00  0.00      A    H
ATOM   3775  O   HOH A1259      37.485  22.918  27.244  1.00  0.00      A    O
ATOM   3776  H1  HOH A1259      37.317  23.447  26.464  1.00  0.00      A    H
ATOM   3777  H2  HOH A1259      37.230  22.031  26.991  1.00  0.00      A    H
ATOM   3778  O   HOH A1260       3.358  16.607  37.041  1.00  0.00      A    O
ATOM   3779  H1  HOH A1260       3.101  16.079  37.797  1.00  0.00      A    H
ATOM   3780  H2  HOH A1260       4.304  16.722  37.139  1.00  0.00      A    H
ATOM   3781  O   HOH A1261      14.170   9.455   5.982  1.00  0.00      A    O
ATOM   3782  H1  HOH A1261      14.159   8.506   5.862  1.00  0.00      A    H
ATOM   3783  H2  HOH A1261      14.959   9.747   5.526  1.00  0.00      A    H
ATOM   3784  O   HOH A1262      37.929  23.526  15.964  1.00  0.00      A    O
ATOM   3785  H1  HOH A1262      38.504  23.366  16.712  1.00  0.00      A    H
ATOM   3786  H2  HOH A1262      37.109  23.829  16.352  1.00  0.00      A    H
ATOM   3787  O   HOH A1263      36.877  34.096  11.359  1.00  0.00      A    O
ATOM   3788  H1  HOH A1263      36.198  33.519  11.010  1.00  0.00      A    H
ATOM   3789  H2  HOH A1263      36.436  34.599  12.044  1.00  0.00      A    H
ATOM   3790  O   HOH A1264      32.630  16.570   9.403  1.00  0.00      A    O
ATOM   3791  H1  HOH A1264      31.688  16.493   9.249  1.00  0.00      A    H
ATOM   3792  H2  HOH A1264      32.929  15.667   9.511  1.00  0.00      A    H
ATOM   3793  O   HOH A1265      12.576  33.725  30.395  1.00  0.00      A    O
ATOM   3794  H1  HOH A1265      12.839  34.538  30.826  1.00  0.00      A    H
ATOM   3795  H2  HOH A1265      12.674  33.053  31.070  1.00  0.00      A    H
ATOM   3796  O   HOH A1266      10.907  29.052   6.164  1.00  0.00      A    O
ATOM   3797  H1  HOH A1266      10.484  28.501   6.823  1.00  0.00      A    H
ATOM   3798  H2  HOH A1266      11.810  28.738   6.132  1.00  0.00      A    H
ATOM   3799  O   HOH A1267      33.788   2.317  14.769  1.00  0.00      A    O
ATOM   3800  H1  HOH A1267      34.489   2.969  14.744  1.00  0.00      A    H
ATOM   3801  H2  HOH A1267      33.510   2.298  15.685  1.00  0.00      A    H
ATOM   3802  O   HOH A1268      12.278   3.439  26.948  1.00  0.00      A    O
ATOM   3803  H1  HOH A1268      13.206   3.270  26.783  1.00  0.00      A    H
ATOM   3804  H2  HOH A1268      11.986   3.938  26.185  1.00  0.00      A    H
ATOM   3805  O   HOH A1269       6.187   3.974   6.415  1.00  0.00      A    O
ATOM   3806  H1  HOH A1269       6.242   3.485   7.236  1.00  0.00      A    H
ATOM   3807  H2  HOH A1269       6.555   4.833   6.622  1.00  0.00      A    H
ATOM   3808  O   HOH A1270       9.074  38.859  13.900  1.00  0.00      A    O
ATOM   3809  H1  HOH A1270       9.481  38.276  13.259  1.00  0.00      A    H
ATOM   3810  H2  HOH A1270       8.637  39.527  13.372  1.00  0.00      A    H
ATOM   3811  O   HOH A1271      35.871   1.491   7.133  1.00  0.00      A    O
ATOM   3812  H1  HOH A1271      35.962   2.400   6.848  1.00  0.00      A    H
ATOM   3813  H2  HOH A1271      35.079   1.486   7.670  1.00  0.00      A    H
ATOM   3814  O   HOH A1272      21.863   1.370  28.459  1.00  0.00      A    O
ATOM   3815  H1  HOH A1272      21.022   1.781  28.658  1.00  0.00      A    H
ATOM   3816  H2  HOH A1272      21.858   0.556  28.962  1.00  0.00      A    H
ATOM   3817  O   HOH A1273       1.262   7.708   0.823  1.00  0.00      A    O
ATOM   3818  H1  HOH A1273       0.736   7.051   1.279  1.00  0.00      A    H
ATOM   3819  H2  HOH A1273       0.666   8.444   0.691  1.00  0.00      A    H
ATOM   3820  O   HOH A1274      16.426  16.807  10.359  1.00  0.00      A    O
ATOM   3821  H1  HOH A1274      16.587  16.210  11.090  1.00  0.00      A    H
ATOM   3822  H2  HOH A1274      16.304  17.663  10.770  1.00  0.00      A    H
ATOM   3823  O   HOH A1275      33.840  10.722  34.467  1.00  0.00      A    O
ATOM   3824  H1  HOH A1275      33.597  10.697  33.541  1.00  0.00      A    H
ATOM   3825  H2  HOH A1275      33.007  10.663  34.935  1.00  0.00      A    H
ATOM   3826  O   HOH A1276       7.454  38.495  16.096  1.00  0.00      A    O
ATOM   3827  H1  HOH A1276       8.226  38.744  15.587  1.00  0.00      A    H
ATOM   3828  H2  HOH A1276       6.892  38.038  15.471  1.00  0.00      A    H
ATOM   3829  O   HOH A1277      34.857   5.029  17.747  1.00  0.00      A    O
ATOM   3830  H1  HOH A1277      34.830   5.986  17.748  1.00  0.00      A    H
ATOM   3831  H2  HOH A1277      33.945   4.763  17.630  1.00  0.00      A    H
ATOM   3832  O   HOH A1278      19.564  37.798  -0.201  1.00  0.00      A    O
ATOM   3833  H1  HOH A1278      19.132  37.725   0.651  1.00  0.00      A    H
ATOM   3834  H2  HOH A1278      19.953  38.672  -0.199  1.00  0.00      A    H
ATOM   3835  O   HOH A1279       8.436   8.168   3.500  1.00  0.00      A    O
ATOM   3836  H1  HOH A1279       7.775   8.839   3.666  1.00  0.00      A    H
ATOM   3837  H2  HOH A1279       7.940   7.352   3.439  1.00  0.00      A    H
ATOM   3838  O   HOH A1280      38.215  12.968   4.957  1.00  0.00      A    O
ATOM   3839  H1  HOH A1280      38.979  12.393   4.997  1.00  0.00      A    H
ATOM   3840  H2  HOH A1280      38.482  13.756   5.431  1.00  0.00      A    H
ATOM   3841  O   HOH A1281      11.621  20.141  34.094  1.00  0.00      A    O
ATOM   3842  H1  HOH A1281      11.643  20.779  33.381  1.00  0.00      A    H
ATOM   3843  H2  HOH A1281      10.689  19.992  34.254  1.00  0.00      A    H
ATOM   3844  O   HOH A1282      16.584  39.008  18.986  1.00  0.00      A    O
ATOM   3845  H1  HOH A1282      16.684  39.941  18.796  1.00  0.00      A    H
ATOM   3846  H2  HOH A1282      17.192  38.843  19.706  1.00  0.00      A    H
ATOM   3847  O   HOH A1283      16.350   2.543   7.576  1.00  0.00      A    O
ATOM   3848  H1  HOH A1283      17.088   2.374   6.991  1.00  0.00      A    H
ATOM   3849  H2  HOH A1283      16.454   3.458   7.836  1.00  0.00      A    H
ATOM   3850  O   HOH A1284      23.764  19.966  27.492  1.00  0.00      A    O
ATOM   3851  H1  HOH A1284      23.135  20.542  27.927  1.00  0.00      A    H
ATOM   3852  H2  HOH A1284      23.836  19.208  28.072  1.00  0.00      A    H
ATOM   3853  O   HOH A1285      10.889  11.559  31.566  1.00  0.00      A    O
ATOM   3854  H1  HOH A1285      11.111  12.018  32.376  1.00  0.00      A    H
ATOM   3855  H2  HOH A1285      11.676  11.633  31.026  1.00  0.00      A    H
ATOM   3856  O   HOH A1286      16.253  20.811  20.281  1.00  0.00      A    O
ATOM   3857  H1  HOH A1286      16.541  21.536  20.835  1.00  0.00      A    H
ATOM   3858  H2  HOH A1286      15.464  21.138  19.848  1.00  0.00      A    H
ATOM   3859  O   HOH A1287      11.211   0.950  15.128  1.00  0.00      A    O
ATOM   3860  H1  HOH A1287      10.984   1.795  15.517  1.00  0.00      A    H
ATOM   3861  H2  HOH A1287      10.384   0.617  14.780  1.00  0.00      A    H
ATOM   3862  O   HOH A1288      14.249  11.854   7.512  1.00  0.00      A    O
ATOM   3863  H1  HOH A1288      14.871  12.397   7.027  1.00  0.00      A    H
ATOM   3864  H2  HOH A1288      14.136  11.075   6.968  1.00  0.00      A    H
ATOM   3865  O   HOH A1289      30.812  29.002  35.892  1.00  0.00      A    O
ATOM   3866  H1  HOH A1289      30.275  28.259  36.166  1.00  0.00      A    H
ATOM   3867  H2  HOH A1289      30.206  29.578  35.427  1.00  0.00      A    H
ATOM   3868  O   HOH A1290      22.855   1.054  34.294  1.00  0.00      A    O
ATOM   3869  H1  HOH A1290      23.623   0.883  34.839  1.00  0.00      A    H
ATOM   3870  H2  HOH A1290      23.215   1.306  33.444  1.00  0.00      A    H
ATOM   3871  O   HOH A1291      28.816  29.463  19.915  1.00  0.00      A    O
ATOM   3872  H1  HOH A1291      27.970  29.254  20.312  1.00  0.00      A    H
ATOM   3873  H2  HOH A1291      28.940  28.790  19.247  1.00  0.00      A    H
ATOM   3874  O   HOH A1292      26.440  13.503  18.534  1.00  0.00      A    O
ATOM   3875  H1  HOH A1292      27.057  14.198  18.759  1.00  0.00      A    H
ATOM   3876  H2  HOH A1292      26.062  13.779  17.699  1.00  0.00      A    H
ATOM   3877  O   HOH A1293       9.383  28.012  29.339  1.00  0.00      A    O
ATOM   3878  H1  HOH A1293       9.331  28.780  29.908  1.00  0.00      A    H
ATOM   3879  H2  HOH A1293       8.702  27.424  29.666  1.00  0.00      A    H
ATOM   3880  O   HOH A1294      29.289   2.251  38.998  1.00  0.00      A    O
ATOM   3881  H1  HOH A1294      28.969   2.917  38.388  1.00  0.00      A    H
ATOM   3882  H2  HOH A1294      29.336   1.451  38.476  1.00  0.00      A    H
ATOM   3883  O   HOH A1295       9.997  11.644  34.491  1.00  0.00      A    O
ATOM   3884  H1  HOH A1295       9.215  11.122  34.669  1.00  0.00      A    H
ATOM   3885  H2  HOH A1295      10.606  11.032  34.078  1.00  0.00      A    H
ATOM   3886  O   HOH A1296      13.965  39.183  18.737  1.00  0.00      A    O
ATOM   3887  H1  HOH A1296      14.038  39.330  17.794  1.00  0.00      A    H
ATOM   3888  H2  HOH A1296      14.866  39.033  19.026  1.00  0.00      A    H
ATOM   3889  O   HOH A1297      38.115  14.027   1.294  1.00  0.00      A    O
ATOM   3890  H1  HOH A1297      38.853  13.901   1.890  1.00  0.00      A    H
ATOM   3891  H2  HOH A1297      37.422  13.470   1.649  1.00  0.00      A    H
ATOM   3892  O   HOH A1298       4.015  20.069  21.923  1.00  0.00      A    O
ATOM   3893  H1  HOH A1298       4.379  20.020  21.039  1.00  0.00      A    H
ATOM   3894  H2  HOH A1298       4.122  20.985  22.176  1.00  0.00      A    H
ATOM   3895  O   HOH A1299      29.870  21.314  27.913  1.00  0.00      A    O
ATOM   3896  H1  HOH A1299      30.026  22.227  27.673  1.00  0.00      A    H
ATOM   3897  H2  HOH A1299      28.943  21.282  28.151  1.00  0.00      A    H
ATOM   3898  O   HOH A1300      34.474  27.097   9.001  1.00  0.00      A    O
ATOM   3899  H1  HOH A1300      34.167  26.211   8.809  1.00  0.00      A    H
ATOM   3900  H2  HOH A1300      35.209  26.971   9.602  1.00  0.00      A    H
ATOM   3901  O   HOH A1301      26.722  25.413  25.514  1.00  0.00      A    O
ATOM   3902  H1  HOH A1301      26.536  24.729  24.870  1.00  0.00      A    H
ATOM   3903  H2  HOH A1301      26.565  26.233  25.046  1.00  0.00      A    H
ATOM   3904  O   HOH A1302      11.702   8.751  34.380  1.00  0.00      A    O
ATOM   3905  H1  HOH A1302      12.205   8.323  35.073  1.00  0.00      A    H
ATOM   3906  H2  HOH A1302      11.462   8.041  33.784  1.00  0.00      A    H
ATOM   3907  O   HOH A1303       9.099  31.983  36.259  1.00  0.00      A    O
ATOM   3908  H1  HOH A1303       8.374  32.336  36.774  1.00  0.00      A    H
ATOM   3909  H2  HOH A1303       9.712  32.713  36.174  1.00  0.00      A    H
ATOM   3910  O   HOH A1304      35.587  17.855   7.094  1.00  0.00      A    O
ATOM   3911  H1  HOH A1304      35.454  16.995   7.494  1.00  0.00      A    H
ATOM   3912  H2  HOH A1304      34.859  17.949   6.479  1.00  0.00      A    H
ATOM   3913  O   HOH A1305      17.279  22.507  33.976  1.00  0.00      A    O
ATOM   3914  H1  HOH A1305      17.223  21.566  34.142  1.00  0.00      A    H
ATOM   3915  H2  HOH A1305      16.369  22.805  33.978  1.00  0.00      A    H
ATOM   3916  O   HOH A1306      29.087  12.699  39.189  1.00  0.00      A    O
ATOM   3917  H1  HOH A1306      28.589  11.929  38.913  1.00  0.00      A    H
ATOM   3918  H2  HOH A1306      29.777  12.786  38.532  1.00  0.00      A    H
ATOM   3919  O   HOH A1307      14.562   2.098  31.066  1.00  0.00      A    O
ATOM   3920  H1  HOH A1307      15.156   1.921  31.795  1.00  0.00      A    H
ATOM   3921  H2  HOH A1307      13.898   2.680  31.434  1.00  0.00      A    H
ATOM   3922  O   HOH A1308      34.365   4.295  20.772  1.00  0.00      A    O
ATOM   3923  H1  HOH A1308      34.643   5.200  20.635  1.00  0.00      A    H
ATOM   3924  H2  HOH A1308      34.705   3.822  20.012  1.00  0.00      A    H
ATOM   3925  O   HOH A1309       0.015  20.797  35.786  1.00  0.00      A    O
ATOM   3926  H1  HOH A1309       0.317  19.917  36.011  1.00  0.00      A    H
ATOM   3927  H2  HOH A1309       0.773  21.214  35.379  1.00  0.00      A    H
ATOM   3928  O   HOH A1310       8.628   3.916  39.194  1.00  0.00      A    O
ATOM   3929  H1  HOH A1310       8.504   3.522  38.330  1.00  0.00      A    H
ATOM   3930  H2  HOH A1310       9.340   4.543  39.072  1.00  0.00      A    H
ATOM   3931  O   HOH A1311       6.590   5.978   3.516  1.00  0.00      A    O
ATOM   3932  H1  HOH A1311       6.433   5.169   3.030  1.00  0.00      A    H
ATOM   3933  H2  HOH A1311       5.828   6.067   4.088  1.00  0.00      A    H
ATOM   3934  O   HOH A1312       6.431  12.442   5.971  1.00  0.00      A    O
ATOM   3935  H1  HOH A1312       6.168  13.237   6.435  1.00  0.00      A    H
ATOM   3936  H2  HOH A1312       7.302  12.241   6.312  1.00  0.00      A    H
ATOM   3937  O   HOH A1313      31.326  30.719   8.152  1.00  0.00      A    O
ATOM   3938  H1  HOH A1313      32.107  30.187   7.994  1.00  0.00      A    H
ATOM   3939  H2  HOH A1313      30.742  30.145   8.647  1.00  0.00      A    H
ATOM   3940  O   HOH A1314      26.056  20.620   7.122  1.00  0.00      A    O
ATOM   3941  H1  HOH A1314      26.727  20.646   7.804  1.00  0.00      A    H
ATOM   3942  H2  HOH A1314      26.518  20.873   6.322  1.00  0.00      A    H
ATOM   3943  O   HOH A1315       3.993  20.396  25.895  1.00  0.00      A    O
ATOM   3944  H1  HOH A1315       3.178  20.364  26.397  1.00  0.00      A    H
ATOM   3945  H2  HOH A1315       4.187  19.481  25.693  1.00  0.00      A    H
ATOM   3946  O   HOH A1316      33.014  31.470  30.215  1.00  0.00      A    O
ATOM   3947  H1  HOH A1316      32.394  30.860  30.614  1.00  0.00      A    H
ATOM   3948  H2  HOH A1316      32.614  32.332  30.334  1.00  0.00      A    H
ATOM   3949  O   HOH A1317      36.486  35.948  16.303  1.00  0.00      A    O
ATOM   3950  H1  HOH A1317      37.285  35.966  15.776  1.00  0.00      A    H
ATOM   3951  H2  HOH A1317      36.202  36.862  16.338  1.00  0.00      A    H
ATOM   3952  O   HOH A1318       7.257  20.494  15.936  1.00  0.00      A    O
ATOM   3953  H1  HOH A1318       6.410  20.087  15.751  1.00  0.00      A    H
ATOM   3954  H2  HOH A1318       7.576  20.042  16.716  1.00  0.00      A    H
ATOM   3955  O   HOH A1319      16.864  29.869   0.847  1.00  0.00      A    O
ATOM   3956  H1  HOH A1319      17.204  30.763   0.886  1.00  0.00      A    H
ATOM   3957  H2  HOH A1319      17.598  29.346   0.525  1.00  0.00      A    H
ATOM   3958  O   HOH A1320      12.742  11.699   0.159  1.00  0.00      A    O
ATOM   3959  H1  HOH A1320      12.344  10.839   0.021  1.00  0.00      A    H
ATOM   3960  H2  HOH A1320      12.933  11.727   1.097  1.00  0.00      A    H
ATOM   3961  O   HOH A1321      30.949  30.216  31.889  1.00  0.00      A    O
ATOM   3962  H1  HOH A1321      31.177  29.498  32.479  1.00  0.00      A    H
ATOM   3963  H2  HOH A1321      30.320  29.834  31.277  1.00  0.00      A    H
ATOM   3964  O   HOH A1322       9.018  36.626  16.811  1.00  0.00      A    O
ATOM   3965  H1  HOH A1322       8.314  37.183  16.479  1.00  0.00      A    H
ATOM   3966  H2  HOH A1322       9.627  37.233  17.231  1.00  0.00      A    H
ATOM   3967  O   HOH A1323      24.136   6.036  26.295  1.00  0.00      A    O
ATOM   3968  H1  HOH A1323      24.765   6.176  25.588  1.00  0.00      A    H
ATOM   3969  H2  HOH A1323      24.194   5.099  26.486  1.00  0.00      A    H
ATOM   3970  O   HOH A1324       0.495  11.992  36.393  1.00  0.00      A    O
ATOM   3971  H1  HOH A1324       0.327  11.427  35.638  1.00  0.00      A    H
ATOM   3972  H2  HOH A1324       0.627  12.862  36.017  1.00  0.00      A    H
ATOM   3973  O   HOH A1325      39.533  26.858  18.189  1.00  0.00      A    O
ATOM   3974  H1  HOH A1325      38.975  27.608  18.392  1.00  0.00      A    H
ATOM   3975  H2  HOH A1325      39.310  26.629  17.287  1.00  0.00      A    H
ATOM   3976  O   HOH A1326       2.539  27.341  24.349  1.00  0.00      A    O
ATOM   3977  H1  HOH A1326       2.231  26.844  25.107  1.00  0.00      A    H
ATOM   3978  H2  HOH A1326       3.385  27.696  24.623  1.00  0.00      A    H
ATOM   3979  O   HOH A1327       9.535  26.008  17.794  1.00  0.00      A    O
ATOM   3980  H1  HOH A1327       9.929  25.229  17.401  1.00  0.00      A    H
ATOM   3981  H2  HOH A1327      10.253  26.427  18.268  1.00  0.00      A    H
ATOM   3982  O   HOH A1328      22.125  13.549   7.361  1.00  0.00      A    O
ATOM   3983  H1  HOH A1328      22.903  13.915   6.942  1.00  0.00      A    H
ATOM   3984  H2  HOH A1328      21.391  13.945   6.893  1.00  0.00      A    H
ATOM   3985  O   HOH A1329       8.182   8.441  32.069  1.00  0.00      A    O
ATOM   3986  H1  HOH A1329       8.223   8.390  33.024  1.00  0.00      A    H
ATOM   3987  H2  HOH A1329       7.831   7.592  31.799  1.00  0.00      A    H
ATOM   3988  O   HOH A1330      37.922   4.986   6.743  1.00  0.00      A    O
ATOM   3989  H1  HOH A1330      37.377   4.638   6.036  1.00  0.00      A    H
ATOM   3990  H2  HOH A1330      38.205   5.844   6.427  1.00  0.00      A    H
ATOM   3991  O   HOH A1331       8.707  30.287  31.176  1.00  0.00      A    O
ATOM   3992  H1  HOH A1331       9.249  30.226  31.963  1.00  0.00      A    H
ATOM   3993  H2  HOH A1331       7.812  30.360  31.506  1.00  0.00      A    H
ATOM   3994  O   HOH A1332      35.550  38.429   9.913  1.00  0.00      A    O
ATOM   3995  H1  HOH A1332      35.037  38.030  10.616  1.00  0.00      A    H
ATOM   3996  H2  HOH A1332      34.912  38.929   9.404  1.00  0.00      A    H
ATOM   3997  O   HOH A1333      26.392  14.086  32.321  1.00  0.00      A    O
ATOM   3998  H1  HOH A1333      26.349  13.892  31.384  1.00  0.00      A    H
ATOM   3999  H2  HOH A1333      27.312  13.955  32.551  1.00  0.00      A    H
ATOM   4000  O   HOH A1334      20.969  28.217  23.179  1.00  0.00      A    O
ATOM   4001  H1  HOH A1334      21.439  28.113  22.351  1.00  0.00      A    H
ATOM   4002  H2  HOH A1334      21.435  28.919  23.633  1.00  0.00      A    H
ATOM   4003  O   HOH A1335      16.212  23.701   3.502  1.00  0.00      A    O
ATOM   4004  H1  HOH A1335      16.579  24.542   3.775  1.00  0.00      A    H
ATOM   4005  H2  HOH A1335      15.315  23.711   3.836  1.00  0.00      A    H
ATOM   4006  O   HOH A1336      38.629  13.884  17.282  1.00  0.00      A    O
ATOM   4007  H1  HOH A1336      38.382  14.344  16.480  1.00  0.00      A    H
ATOM   4008  H2  HOH A1336      38.507  12.958  17.074  1.00  0.00      A    H
ATOM   4009  O   HOH A1337      23.802  17.312  28.859  1.00  0.00      A    O
ATOM   4010  H1  HOH A1337      23.255  16.553  29.062  1.00  0.00      A    H
ATOM   4011  H2  HOH A1337      24.127  17.144  27.974  1.00  0.00      A    H
ATOM   4012  O   HOH A1338      36.532   9.886  34.995  1.00  0.00      A    O
ATOM   4013  H1  HOH A1338      36.330   9.121  35.534  1.00  0.00      A    H
ATOM   4014  H2  HOH A1338      35.707  10.369  34.944  1.00  0.00      A    H
ATOM   4015  O   HOH A1339      22.289  14.260  37.457  1.00  0.00      A    O
ATOM   4016  H1  HOH A1339      22.524  13.472  36.968  1.00  0.00      A    H
ATOM   4017  H2  HOH A1339      22.145  14.926  36.784  1.00  0.00      A    H
ATOM   4018  O   HOH A1340       4.684  38.412   9.434  1.00  0.00      A    O
ATOM   4019  H1  HOH A1340       4.934  37.665   9.978  1.00  0.00      A    H
ATOM   4020  H2  HOH A1340       4.006  38.068   8.852  1.00  0.00      A    H
ATOM   4021  O   HOH A1341      26.859  28.417  37.457  1.00  0.00      A    O
ATOM   4022  H1  HOH A1341      27.796  28.250  37.353  1.00  0.00      A    H
ATOM   4023  H2  HOH A1341      26.433  27.690  37.004  1.00  0.00      A    H
ATOM   4024  O   HOH A1342      15.534   7.922  17.393  1.00  0.00      A    O
ATOM   4025  H1  HOH A1342      15.218   8.785  17.125  1.00  0.00      A    H
ATOM   4026  H2  HOH A1342      16.312   8.104  17.920  1.00  0.00      A    H
ATOM   4027  O   HOH A1343      33.661  31.460   0.130  1.00  0.00      A    O
ATOM   4028  H1  HOH A1343      33.715  32.357   0.459  1.00  0.00      A    H
ATOM   4029  H2  HOH A1343      32.919  31.471  -0.475  1.00  0.00      A    H
ATOM   4030  O   HOH A1344      39.160  19.907  12.560  1.00  0.00      A    O
ATOM   4031  H1  HOH A1344      38.268  20.195  12.362  1.00  0.00      A    H
ATOM   4032  H2  HOH A1344      39.057  19.289  13.284  1.00  0.00      A    H
ATOM   4033  O   HOH A1345      10.930  36.135  32.473  1.00  0.00      A    O
ATOM   4034  H1  HOH A1345      10.464  35.346  32.195  1.00  0.00      A    H
ATOM   4035  H2  HOH A1345      10.273  36.649  32.942  1.00  0.00      A    H
ATOM   4036  O   HOH A1346      38.800   4.356  25.964  1.00  0.00      A    O
ATOM   4037  H1  HOH A1346      38.667   3.932  26.812  1.00  0.00      A    H
ATOM   4038  H2  HOH A1346      37.923   4.627  25.692  1.00  0.00      A    H
ATOM   4039  O   HOH A1347       6.121  12.388  31.238  1.00  0.00      A    O
ATOM   4040  H1  HOH A1347       6.447  13.160  30.776  1.00  0.00      A    H
ATOM   4041  H2  HOH A1347       6.853  11.772  31.224  1.00  0.00      A    H
ATOM   4042  O   HOH A1348      27.483  37.598   6.569  1.00  0.00      A    O
ATOM   4043  H1  HOH A1348      28.311  37.119   6.605  1.00  0.00      A    H
ATOM   4044  H2  HOH A1348      26.872  36.990   6.151  1.00  0.00      A    H
ATOM   4045  O   HOH A1349      20.084  20.181   9.394  1.00  0.00      A    O
ATOM   4046  H1  HOH A1349      20.162  21.054   9.009  1.00  0.00      A    H
ATOM   4047  H2  HOH A1349      19.153  19.970   9.323  1.00  0.00      A    H
ATOM   4048  O   HOH A1350       7.735  20.567  23.274  1.00  0.00      A    O
ATOM   4049  H1  HOH A1350       7.549  19.747  23.731  1.00  0.00      A    H
ATOM   4050  H2  HOH A1350       7.514  21.250  23.908  1.00  0.00      A    H
ATOM   4051  O   HOH A1351       6.662  21.024   4.504  1.00  0.00      A    O
ATOM   4052  H1  HOH A1351       6.028  20.703   3.862  1.00  0.00      A    H
ATOM   4053  H2  HOH A1351       6.340  20.698   5.344  1.00  0.00      A    H
ATOM   4054  O   HOH A1352      31.674  12.767  11.515  1.00  0.00      A    O
ATOM   4055  H1  HOH A1352      31.912  13.525  12.050  1.00  0.00      A    H
ATOM   4056  H2  HOH A1352      31.602  12.046  12.141  1.00  0.00      A    H
ATOM   4057  O   HOH A1353      30.981   0.373   1.953  1.00  0.00      A    O
ATOM   4058  H1  HOH A1353      30.462   0.048   2.689  1.00  0.00      A    H
ATOM   4059  H2  HOH A1353      30.394   0.311   1.199  1.00  0.00      A    H
ATOM   4060  O   HOH A1354      27.010  18.490  10.852  1.00  0.00      A    O
ATOM   4061  H1  HOH A1354      26.812  17.926  10.104  1.00  0.00      A    H
ATOM   4062  H2  HOH A1354      27.089  19.367  10.476  1.00  0.00      A    H
ATOM   4063  O   HOH A1355       9.181  12.742  20.864  1.00  0.00      A    O
ATOM   4064  H1  HOH A1355       9.809  12.066  20.610  1.00  0.00      A    H
ATOM   4065  H2  HOH A1355       8.355  12.272  20.977  1.00  0.00      A    H
ATOM   4066  O   HOH A1356      35.881  29.081   6.294  1.00  0.00      A    O
ATOM   4067  H1  HOH A1356      35.962  30.028   6.179  1.00  0.00      A    H
ATOM   4068  H2  HOH A1356      36.720  28.730   5.996  1.00  0.00      A    H
ATOM   4069  O   HOH A1357      31.284  20.793  10.407  1.00  0.00      A    O
ATOM   4070  H1  HOH A1357      30.573  20.843   9.768  1.00  0.00      A    H
ATOM   4071  H2  HOH A1357      31.984  20.325   9.952  1.00  0.00      A    H
ATOM   4072  O   HOH A1358      18.533  38.609   2.383  1.00  0.00      A    O
ATOM   4073  H1  HOH A1358      17.955  38.450   3.129  1.00  0.00      A    H
ATOM   4074  H2  HOH A1358      18.640  39.560   2.360  1.00  0.00      A    H
ATOM   4075  O   HOH A1359      37.825  11.868  28.175  1.00  0.00      A    O
ATOM   4076  H1  HOH A1359      37.851  12.227  27.288  1.00  0.00      A    H
ATOM   4077  H2  HOH A1359      38.576  11.277  28.217  1.00  0.00      A    H
ATOM   4078  O   HOH A1360      25.631   4.975  37.834  1.00  0.00      A    O
ATOM   4079  H1  HOH A1360      26.470   4.637  37.521  1.00  0.00      A    H
ATOM   4080  H2  HOH A1360      25.656   4.840  38.782  1.00  0.00      A    H
ATOM   4081  O   HOH A1361      19.001  29.235  10.478  1.00  0.00      A    O
ATOM   4082  H1  HOH A1361      18.129  29.406  10.122  1.00  0.00      A    H
ATOM   4083  H2  HOH A1361      19.471  30.062  10.372  1.00  0.00      A    H
ATOM   4084  O   HOH A1362      27.078   4.556  16.829  1.00  0.00      A    O
ATOM   4085  H1  HOH A1362      26.543   4.973  17.504  1.00  0.00      A    H
ATOM   4086  H2  HOH A1362      27.298   5.265  16.225  1.00  0.00      A    H
ATOM   4087  O   HOH A1363      37.485  23.924  29.923  1.00  0.00      A    O
ATOM   4088  H1  HOH A1363      37.348  23.686  29.006  1.00  0.00      A    H
ATOM   4089  H2  HOH A1363      36.854  23.390  30.406  1.00  0.00      A    H
ATOM   4090  O   HOH A1364      17.400  32.679  10.850  1.00  0.00      A    O
ATOM   4091  H1  HOH A1364      18.294  32.393  10.663  1.00  0.00      A    H
ATOM   4092  H2  HOH A1364      17.107  33.096  10.039  1.00  0.00      A    H
ATOM   4093  O   HOH A1365      30.935  37.135  21.859  1.00  0.00      A    O
ATOM   4094  H1  HOH A1365      31.196  36.992  22.769  1.00  0.00      A    H
ATOM   4095  H2  HOH A1365      31.747  37.369  21.410  1.00  0.00      A    H
ATOM   4096  O   HOH A1366      26.558  15.627  27.954  1.00  0.00      A    O
ATOM   4097  H1  HOH A1366      26.874  16.299  28.558  1.00  0.00      A    H
ATOM   4098  H2  HOH A1366      26.116  16.116  27.260  1.00  0.00      A    H
ATOM   4099  O   HOH A1367      17.316  28.357  13.272  1.00  0.00      A    O
ATOM   4100  H1  HOH A1367      16.636  28.599  12.643  1.00  0.00      A    H
ATOM   4101  H2  HOH A1367      17.777  27.628  12.860  1.00  0.00      A    H
ATOM   4102  O   HOH A1368       4.999  11.808  23.481  1.00  0.00      A    O
ATOM   4103  H1  HOH A1368       4.278  11.232  23.738  1.00  0.00      A    H
ATOM   4104  H2  HOH A1368       5.516  11.916  24.279  1.00  0.00      A    H
ATOM   4105  O   HOH A1369      30.502  18.316  19.144  1.00  0.00      A    O
ATOM   4106  H1  HOH A1369      29.747  18.150  18.579  1.00  0.00      A    H
ATOM   4107  H2  HOH A1369      30.204  18.072  20.020  1.00  0.00      A    H
ATOM   4108  O   HOH A1370      37.422  24.982  18.425  1.00  0.00      A    O
ATOM   4109  H1  HOH A1370      38.062  25.665  18.628  1.00  0.00      A    H
ATOM   4110  H2  HOH A1370      37.609  24.284  19.053  1.00  0.00      A    H
ATOM   4111  O   HOH A1371      26.894  34.749   6.386  1.00  0.00      A    O
ATOM   4112  H1  HOH A1371      26.652  33.833   6.518  1.00  0.00      A    H
ATOM   4113  H2  HOH A1371      27.026  35.092   7.270  1.00  0.00      A    H
ATOM   4114  O   HOH A1372      35.124  24.159  15.877  1.00  0.00      A    O
ATOM   4115  H1  HOH A1372      35.014  23.243  15.623  1.00  0.00      A    H
ATOM   4116  H2  HOH A1372      34.903  24.178  16.808  1.00  0.00      A    H
ATOM   4117  O   HOH A1373      24.596  23.510   4.694  1.00  0.00      A    O
ATOM   4118  H1  HOH A1373      24.165  24.347   4.519  1.00  0.00      A    H
ATOM   4119  H2  HOH A1373      25.527  23.687   4.554  1.00  0.00      A    H
ATOM   4120  O   HOH A1374       9.026   4.434   4.597  1.00  0.00      A    O
ATOM   4121  H1  HOH A1374       8.847   3.708   3.999  1.00  0.00      A    H
ATOM   4122  H2  HOH A1374       8.424   5.125   4.323  1.00  0.00      A    H
ATOM   4123  O   HOH A1375      38.823  29.617  18.235  1.00  0.00      A    O
ATOM   4124  H1  HOH A1375      38.943  30.244  17.521  1.00  0.00      A    H
ATOM   4125  H2  HOH A1375      38.451  30.135  18.949  1.00  0.00      A    H
ATOM   4126  O   HOH A1376      36.806  34.690  28.928  1.00  0.00      A    O
ATOM   4127  H1  HOH A1376      37.563  35.173  28.596  1.00  0.00      A    H
ATOM   4128  H2  HOH A1376      37.182  34.001  29.476  1.00  0.00      A    H
ATOM   4129  O   HOH A1377      21.130  15.654  35.249  1.00  0.00      A    O
ATOM   4130  H1  HOH A1377      21.615  16.378  34.854  1.00  0.00      A    H
ATOM   4131  H2  HOH A1377      20.555  15.340  34.552  1.00  0.00      A    H
ATOM   4132  O   HOH A1378      30.452   7.133  12.636  1.00  0.00      A    O
ATOM   4133  H1  HOH A1378      31.075   7.008  13.353  1.00  0.00      A    H
ATOM   4134  H2  HOH A1378      30.089   6.261  12.480  1.00  0.00      A    H
ATOM   4135  O   HOH A1379       0.109  18.584  25.340  1.00  0.00      A    O
ATOM   4136  H1  HOH A1379       0.388  18.786  26.234  1.00  0.00      A    H
ATOM   4137  H2  HOH A1379       0.697  19.096  24.784  1.00  0.00      A    H
ATOM   4138  O   HOH A1380      38.682  27.927  32.546  1.00  0.00      A    O
ATOM   4139  H1  HOH A1380      38.419  27.934  33.467  1.00  0.00      A    H
ATOM   4140  H2  HOH A1380      38.371  28.764  32.202  1.00  0.00      A    H
ATOM   4141  O   HOH A1381      27.111  27.761   2.542  1.00  0.00      A    O
ATOM   4142  H1  HOH A1381      27.658  28.195   1.887  1.00  0.00      A    H
ATOM   4143  H2  HOH A1381      26.510  27.218   2.032  1.00  0.00      A    H
ATOM   4144  O   HOH A1382      32.637  38.104  13.975  1.00  0.00      A    O
ATOM   4145  H1  HOH A1382      31.759  37.736  14.068  1.00  0.00      A    H
ATOM   4146  H2  HOH A1382      32.575  38.976  14.366  1.00  0.00      A    H
ATOM   4147  O   HOH A1383      38.349  15.241   8.788  1.00  0.00      A    O
ATOM   4148  H1  HOH A1383      38.660  14.492   8.279  1.00  0.00      A    H
ATOM   4149  H2  HOH A1383      38.359  15.972   8.170  1.00  0.00      A    H
ATOM   4150  O   HOH A1384      32.847  36.088  16.224  1.00  0.00      A    O
ATOM   4151  H1  HOH A1384      32.112  36.586  15.868  1.00  0.00      A    H
ATOM   4152  H2  HOH A1384      33.618  36.455  15.791  1.00  0.00      A    H
ATOM   4153  O   HOH A1385      15.646  16.949   4.216  1.00  0.00      A    O
ATOM   4154  H1  HOH A1385      14.776  17.319   4.065  1.00  0.00      A    H
ATOM   4155  H2  HOH A1385      15.783  17.036   5.159  1.00  0.00      A    H
ATOM   4156  O   HOH A1386      32.233   4.307  17.202  1.00  0.00      A    O
ATOM   4157  H1  HOH A1386      31.647   4.427  17.949  1.00  0.00      A    H
ATOM   4158  H2  HOH A1386      31.673   4.433  16.436  1.00  0.00      A    H
ATOM   4159  O   HOH A1387       6.851  32.270  15.598  1.00  0.00      A    O
ATOM   4160  H1  HOH A1387       6.698  32.338  16.541  1.00  0.00      A    H
ATOM   4161  H2  HOH A1387       7.545  32.905  15.422  1.00  0.00      A    H
ATOM   4162  O   HOH A1388      28.730  37.917  17.525  1.00  0.00      A    O
ATOM   4163  H1  HOH A1388      28.496  38.236  18.397  1.00  0.00      A    H
ATOM   4164  H2  HOH A1388      27.952  37.446  17.226  1.00  0.00      A    H
ATOM   4165  O   HOH A1389      11.863  27.232   3.502  1.00  0.00      A    O
ATOM   4166  H1  HOH A1389      11.167  27.722   3.063  1.00  0.00      A    H
ATOM   4167  H2  HOH A1389      12.437  26.943   2.792  1.00  0.00      A    H
ATOM   4168  O   HOH A1390       0.920  37.560  26.529  1.00  0.00      A    O
ATOM   4169  H1  HOH A1390       1.350  36.785  26.168  1.00  0.00      A    H
ATOM   4170  H2  HOH A1390       0.620  38.047  25.761  1.00  0.00      A    H
ATOM   4171  O   HOH A1391       0.190  20.008   2.107  1.00  0.00      A    O
ATOM   4172  H1  HOH A1391      -0.562  20.065   1.518  1.00  0.00      A    H
ATOM   4173  H2  HOH A1391       0.944  20.216   1.556  1.00  0.00      A    H
ATOM   4174  O   HOH A1392       2.524  13.762   9.166  1.00  0.00      A    O
ATOM   4175  H1  HOH A1392       3.353  13.307   9.018  1.00  0.00      A    H
ATOM   4176  H2  HOH A1392       2.770  14.564   9.628  1.00  0.00      A    H
ATOM   4177  O   HOH A1393      17.537  26.052  10.926  1.00  0.00      A    O
ATOM   4178  H1  HOH A1393      17.035  26.866  10.896  1.00  0.00      A    H
ATOM   4179  H2  HOH A1393      16.899  25.386  11.184  1.00  0.00      A    H
ATOM   4180  O   HOH A1394       8.545  13.862  18.384  1.00  0.00      A    O
ATOM   4181  H1  HOH A1394       9.276  13.524  17.868  1.00  0.00      A    H
ATOM   4182  H2  HOH A1394       8.772  13.650  19.290  1.00  0.00      A    H
ATOM   4183  O   HOH A1395      31.785   6.446  24.636  1.00  0.00      A    O
ATOM   4184  H1  HOH A1395      32.240   6.419  25.478  1.00  0.00      A    H
ATOM   4185  H2  HOH A1395      31.509   5.543  24.483  1.00  0.00      A    H
ATOM   4186  O   HOH A1396      31.858   1.782  20.825  1.00  0.00      A    O
ATOM   4187  H1  HOH A1396      32.315   1.896  19.992  1.00  0.00      A    H
ATOM   4188  H2  HOH A1396      31.646   2.672  21.106  1.00  0.00      A    H
ATOM   4189  O   HOH A1397      30.238  21.724  33.356  1.00  0.00      A    O
ATOM   4190  H1  HOH A1397      30.916  21.596  34.021  1.00  0.00      A    H
ATOM   4191  H2  HOH A1397      30.599  21.322  32.566  1.00  0.00      A    H
ATOM   4192  O   HOH A1398      34.600  23.164   6.644  1.00  0.00      A    O
ATOM   4193  H1  HOH A1398      34.679  22.272   6.307  1.00  0.00      A    H
ATOM   4194  H2  HOH A1398      35.025  23.709   5.982  1.00  0.00      A    H
ATOM   4195  O   HOH A1399      12.750  36.427  23.028  1.00  0.00      A    O
ATOM   4196  H1  HOH A1399      12.204  36.849  22.364  1.00  0.00      A    H
ATOM   4197  H2  HOH A1399      13.643  36.511  22.694  1.00  0.00      A    H
ATOM   4198  O   HOH A1400       3.117   3.998  11.226  1.00  0.00      A    O
ATOM   4199  H1  HOH A1400       3.488   3.496  11.953  1.00  0.00      A    H
ATOM   4200  H2  HOH A1400       3.107   3.385  10.492  1.00  0.00      A    H
ATOM   4201  O   HOH A1401      21.593  16.902  31.655  1.00  0.00      A    O
ATOM   4202  H1  HOH A1401      21.897  16.005  31.514  1.00  0.00      A    H
ATOM   4203  H2  HOH A1401      21.476  16.970  32.602  1.00  0.00      A    H
ATOM   4204  O   HOH A1402      27.964  29.368  26.709  1.00  0.00      A    O
ATOM   4205  H1  HOH A1402      28.286  30.057  27.292  1.00  0.00      A    H
ATOM   4206  H2  HOH A1402      27.066  29.209  26.999  1.00  0.00      A    H
ATOM   4207  O   HOH A1403       5.218  28.122  30.954  1.00  0.00      A    O
ATOM   4208  H1  HOH A1403       5.352  27.866  30.041  1.00  0.00      A    H
ATOM   4209  H2  HOH A1403       5.359  27.317  31.452  1.00  0.00      A    H
ATOM   4210  O   HOH A1404      23.423   7.910  31.161  1.00  0.00      A    O
ATOM   4211  H1  HOH A1404      22.888   8.676  30.954  1.00  0.00      A    H
ATOM   4212  H2  HOH A1404      23.194   7.267  30.490  1.00  0.00      A    H
ATOM   4213  O   HOH A1405      26.230   8.559  21.939  1.00  0.00      A    O
ATOM   4214  H1  HOH A1405      26.915   7.903  21.808  1.00  0.00      A    H
ATOM   4215  H2  HOH A1405      26.601   9.368  21.587  1.00  0.00      A    H
ATOM   4216  O   HOH A1406      19.953  29.327   2.641  1.00  0.00      A    O
ATOM   4217  H1  HOH A1406      19.510  29.208   1.801  1.00  0.00      A    H
ATOM   4218  H2  HOH A1406      20.751  29.809   2.425  1.00  0.00      A    H
ATOM   4219  O   HOH A1407      16.236  18.690  39.186  1.00  0.00      A    O
ATOM   4220  H1  HOH A1407      16.597  18.089  39.839  1.00  0.00      A    H
ATOM   4221  H2  HOH A1407      15.485  18.223  38.820  1.00  0.00      A    H
ATOM   4222  O   HOH A1408       9.341  27.298   1.721  1.00  0.00      A    O
ATOM   4223  H1  HOH A1408       8.992  27.240   0.832  1.00  0.00      A    H
ATOM   4224  H2  HOH A1408       8.982  28.116   2.067  1.00  0.00      A    H
ATOM   4225  O   HOH A1409       1.900   1.440   0.404  1.00  0.00      A    O
ATOM   4226  H1  HOH A1409       1.692   2.126  -0.230  1.00  0.00      A    H
ATOM   4227  H2  HOH A1409       1.050   1.175   0.757  1.00  0.00      A    H
ATOM   4228  O   HOH A1410      16.295  16.343  30.817  1.00  0.00      A    O
ATOM   4229  H1  HOH A1410      17.113  15.870  30.666  1.00  0.00      A    H
ATOM   4230  H2  HOH A1410      15.897  15.900  31.566  1.00  0.00      A    H
ATOM   4231  O   HOH A1411      16.365   6.856   9.775  1.00  0.00      A    O
ATOM   4232  H1  HOH A1411      16.819   6.164  10.256  1.00  0.00      A    H
ATOM   4233  H2  HOH A1411      15.533   6.460   9.514  1.00  0.00      A    H
ATOM   4234  O   HOH A1412      31.977  36.602   9.134  1.00  0.00      A    O
ATOM   4235  H1  HOH A1412      32.281  36.721  10.034  1.00  0.00      A    H
ATOM   4236  H2  HOH A1412      31.022  36.646   9.196  1.00  0.00      A    H
ATOM   4237  O   HOH A1413      11.810  23.269   3.168  1.00  0.00      A    O
ATOM   4238  H1  HOH A1413      11.020  22.743   3.292  1.00  0.00      A    H
ATOM   4239  H2  HOH A1413      12.087  23.500   4.055  1.00  0.00      A    H
ATOM   4240  O   HOH A1414      27.866  39.276   8.878  1.00  0.00      A    O
ATOM   4241  H1  HOH A1414      27.840  38.688   8.123  1.00  0.00      A    H
ATOM   4242  H2  HOH A1414      27.122  39.009   9.417  1.00  0.00      A    H
ATOM   4243  O   HOH A1415      20.535   2.410   9.086  1.00  0.00      A    O
ATOM   4244  H1  HOH A1415      20.959   2.536   8.237  1.00  0.00      A    H
ATOM   4245  H2  HOH A1415      21.207   2.000   9.631  1.00  0.00      A    H
ATOM   4246  O   HOH A1416      30.514  17.041  21.960  1.00  0.00      A    O
ATOM   4247  H1  HOH A1416      31.221  16.439  22.194  1.00  0.00      A    H
ATOM   4248  H2  HOH A1416      29.735  16.668  22.371  1.00  0.00      A    H
ATOM   4249  O   HOH A1417      29.276  12.533  33.734  1.00  0.00      A    O
ATOM   4250  H1  HOH A1417      28.801  12.096  34.440  1.00  0.00      A    H
ATOM   4251  H2  HOH A1417      29.787  13.213  34.173  1.00  0.00      A    H
ATOM   4252  O   HOH A1418      12.372   8.360  22.833  1.00  0.00      A    O
ATOM   4253  H1  HOH A1418      12.418   7.768  23.584  1.00  0.00      A    H
ATOM   4254  H2  HOH A1418      11.775   7.927  22.222  1.00  0.00      A    H
ATOM   4255  O   HOH A1419      28.232  15.086  20.033  1.00  0.00      A    O
ATOM   4256  H1  HOH A1419      28.546  15.627  19.308  1.00  0.00      A    H
ATOM   4257  H2  HOH A1419      28.838  14.345  20.059  1.00  0.00      A    H
ATOM   4258  O   HOH A1420       3.456  31.151  24.721  1.00  0.00      A    O
ATOM   4259  H1  HOH A1420       3.464  31.909  24.137  1.00  0.00      A    H
ATOM   4260  H2  HOH A1420       3.735  30.420  24.170  1.00  0.00      A    H
ATOM   4261  O   HOH A1421      24.582   0.362   9.677  1.00  0.00      A    O
ATOM   4262  H1  HOH A1421      24.696   0.711   8.793  1.00  0.00      A    H
ATOM   4263  H2  HOH A1421      25.169   0.888  10.220  1.00  0.00      A    H
ATOM   4264  O   HOH A1422      24.819  19.746  25.142  1.00  0.00      A    O
ATOM   4265  H1  HOH A1422      25.576  20.315  25.280  1.00  0.00      A    H
ATOM   4266  H2  HOH A1422      24.287  19.860  25.930  1.00  0.00      A    H
ATOM   4267  O   HOH A1423      31.679   7.932   3.209  1.00  0.00      A    O
ATOM   4268  H1  HOH A1423      32.063   7.298   3.815  1.00  0.00      A    H
ATOM   4269  H2  HOH A1423      30.942   7.467   2.812  1.00  0.00      A    H
ATOM   4270  O   HOH A1424       4.282  36.195  11.001  1.00  0.00      A    O
ATOM   4271  H1  HOH A1424       3.596  36.666  11.474  1.00  0.00      A    H
ATOM   4272  H2  HOH A1424       5.015  36.159  11.615  1.00  0.00      A    H
ATOM   4273  O   HOH A1425      19.276  26.116  20.133  1.00  0.00      A    O
ATOM   4274  H1  HOH A1425      19.940  25.485  19.855  1.00  0.00      A    H
ATOM   4275  H2  HOH A1425      19.293  26.795  19.459  1.00  0.00      A    H
ATOM   4276  O   HOH A1426      15.097   4.282  15.407  1.00  0.00      A    O
ATOM   4277  H1  HOH A1426      15.963   4.492  15.756  1.00  0.00      A    H
ATOM   4278  H2  HOH A1426      15.239   3.508  14.862  1.00  0.00      A    H
ATOM   4279  O   HOH A1427      16.147  11.845  30.827  1.00  0.00      A    O
ATOM   4280  H1  HOH A1427      16.680  11.933  30.037  1.00  0.00      A    H
ATOM   4281  H2  HOH A1427      16.685  11.323  31.423  1.00  0.00      A    H
ATOM   4282  O   HOH A1428      13.368   7.001  35.738  1.00  0.00      A    O
ATOM   4283  H1  HOH A1428      13.487   6.124  36.103  1.00  0.00      A    H
ATOM   4284  H2  HOH A1428      13.787   7.583  36.372  1.00  0.00      A    H
ATOM   4285  O   HOH A1429      31.728  26.020  21.160  1.00  0.00      A    O
ATOM   4286  H1  HOH A1429      32.307  26.765  20.997  1.00  0.00      A    H
ATOM   4287  H2  HOH A1429      32.117  25.301  20.662  1.00  0.00      A    H
ATOM   4288  O   HOH A1430      23.202   9.245  20.130  1.00  0.00      A    O
ATOM   4289  H1  HOH A1430      23.229   8.494  19.537  1.00  0.00      A    H
ATOM   4290  H2  HOH A1430      24.068   9.261  20.537  1.00  0.00      A    H
ATOM   4291  O   HOH A1431      16.598  29.699   9.393  1.00  0.00      A    O
ATOM   4292  H1  HOH A1431      15.750  30.049   9.118  1.00  0.00      A    H
ATOM   4293  H2  HOH A1431      16.389  29.104  10.113  1.00  0.00      A    H
ATOM   4294  O   HOH A1432       7.873  23.420  15.768  1.00  0.00      A    O
ATOM   4295  H1  HOH A1432       8.779  23.600  16.020  1.00  0.00      A    H
ATOM   4296  H2  HOH A1432       7.866  22.488  15.550  1.00  0.00      A    H
ATOM   4297  O   HOH A1433      18.872   7.204   6.198  1.00  0.00      A    O
ATOM   4298  H1  HOH A1433      19.424   6.578   5.728  1.00  0.00      A    H
ATOM   4299  H2  HOH A1433      18.884   7.991   5.654  1.00  0.00      A    H
ATOM   4300  O   HOH A1434      27.828  32.388  10.433  1.00  0.00      A    O
ATOM   4301  H1  HOH A1434      28.745  32.129  10.523  1.00  0.00      A    H
ATOM   4302  H2  HOH A1434      27.863  33.266  10.054  1.00  0.00      A    H
ATOM   4303  O   HOH A1435       5.743  28.722  34.118  1.00  0.00      A    O
ATOM   4304  H1  HOH A1435       5.467  29.521  34.566  1.00  0.00      A    H
ATOM   4305  H2  HOH A1435       6.698  28.781  34.088  1.00  0.00      A    H
ATOM   4306  O   HOH A1436      10.911  20.646  13.769  1.00  0.00      A    O
ATOM   4307  H1  HOH A1436      10.784  20.649  14.717  1.00  0.00      A    H
ATOM   4308  H2  HOH A1436      10.320  19.964  13.449  1.00  0.00      A    H
ATOM   4309  O   HOH A1437      22.164  10.026  30.031  1.00  0.00      A    O
ATOM   4310  H1  HOH A1437      22.506  10.779  30.513  1.00  0.00      A    H
ATOM   4311  H2  HOH A1437      21.727  10.407  29.269  1.00  0.00      A    H
ATOM   4312  O   HOH A1438      39.508  29.722  38.159  1.00  0.00      A    O
ATOM   4313  H1  HOH A1438      39.333  30.304  37.419  1.00  0.00      A    H
ATOM   4314  H2  HOH A1438      38.808  29.070  38.121  1.00  0.00      A    H
ATOM   4315  O   HOH A1439      20.059  11.329  25.524  1.00  0.00      A    O
ATOM   4316  H1  HOH A1439      20.583  11.872  24.936  1.00  0.00      A    H
ATOM   4317  H2  HOH A1439      19.312  11.052  24.993  1.00  0.00      A    H
ATOM   4318  O   HOH A1440      21.281  32.366  36.055  1.00  0.00      A    O
ATOM   4319  H1  HOH A1440      21.070  33.299  36.101  1.00  0.00      A    H
ATOM   4320  H2  HOH A1440      20.598  31.993  35.498  1.00  0.00      A    H
ATOM   4321  O   HOH A1441      34.572  38.812  23.956  1.00  0.00      A    O
ATOM   4322  H1  HOH A1441      34.890  39.411  23.281  1.00  0.00      A    H
ATOM   4323  H2  HOH A1441      34.839  37.945  23.652  1.00  0.00      A    H
ATOM   4324  O   HOH A1442      36.918  23.415   1.198  1.00  0.00      A    O
ATOM   4325  H1  HOH A1442      36.201  23.076   1.733  1.00  0.00      A    H
ATOM   4326  H2  HOH A1442      37.326  22.635   0.820  1.00  0.00      A    H
ATOM   4327  O   HOH A1443      13.597  17.964  34.177  1.00  0.00      A    O
ATOM   4328  H1  HOH A1443      14.242  18.526  33.747  1.00  0.00      A    H
ATOM   4329  H2  HOH A1443      12.787  18.475  34.164  1.00  0.00      A    H
ATOM   4330  O   HOH A1444      31.456  16.220  15.663  1.00  0.00      A    O
ATOM   4331  H1  HOH A1444      30.865  16.855  15.258  1.00  0.00      A    H
ATOM   4332  H2  HOH A1444      31.774  16.658  16.452  1.00  0.00      A    H
ATOM   4333  O   HOH A1445      11.315  16.971  26.152  1.00  0.00      A    O
ATOM   4334  H1  HOH A1445      10.653  17.642  26.322  1.00  0.00      A    H
ATOM   4335  H2  HOH A1445      11.936  17.393  25.559  1.00  0.00      A    H
ATOM   4336  O   HOH A1446      32.145  34.031  30.777  1.00  0.00      A    O
ATOM   4337  H1  HOH A1446      32.356  34.540  31.559  1.00  0.00      A    H
ATOM   4338  H2  HOH A1446      31.211  33.838  30.861  1.00  0.00      A    H
ATOM   4339  O   HOH A1447      25.212  11.153  33.294  1.00  0.00      A    O
ATOM   4340  H1  HOH A1447      25.800  10.623  32.756  1.00  0.00      A    H
ATOM   4341  H2  HOH A1447      25.649  12.002  33.361  1.00  0.00      A    H
ATOM   4342  O   HOH A1448      20.357  14.962  26.186  1.00  0.00      A    O
ATOM   4343  H1  HOH A1448      19.963  14.563  26.961  1.00  0.00      A    H
ATOM   4344  H2  HOH A1448      19.892  14.565  25.449  1.00  0.00      A    H
ATOM   4345  O   HOH A1449       3.556  25.547   9.858  1.00  0.00      A    O
ATOM   4346  H1  HOH A1449       4.092  26.161   9.355  1.00  0.00      A    H
ATOM   4347  H2  HOH A1449       3.536  25.914  10.741  1.00  0.00      A    H
ATOM   4348  O   HOH A1450       0.566  26.290   5.274  1.00  0.00      A    O
ATOM   4349  H1  HOH A1450       0.149  25.546   4.838  1.00  0.00      A    H
ATOM   4350  H2  HOH A1450       1.228  26.592   4.653  1.00  0.00      A    H
ATOM   4351  O   HOH A1451      -0.010  34.853   5.875  1.00  0.00      A    O
ATOM   4352  H1  HOH A1451       0.433  34.098   6.261  1.00  0.00      A    H
ATOM   4353  H2  HOH A1451       0.203  34.805   4.943  1.00  0.00      A    H
ATOM   4354  O   HOH A1452      11.787  35.446   7.151  1.00  0.00      A    O
ATOM   4355  H1  HOH A1452      11.924  34.872   6.397  1.00  0.00      A    H
ATOM   4356  H2  HOH A1452      11.190  36.123   6.832  1.00  0.00      A    H
ATOM   4357  O   HOH A1453      15.271  31.059  36.550  1.00  0.00      A    O
ATOM   4358  H1  HOH A1453      14.961  30.937  37.448  1.00  0.00      A    H
ATOM   4359  H2  HOH A1453      15.838  30.305  36.387  1.00  0.00      A    H
ATOM   4360  O   HOH A1454      22.989  30.546  28.439  1.00  0.00      A    O
ATOM   4361  H1  HOH A1454      22.786  30.600  27.505  1.00  0.00      A    H
ATOM   4362  H2  HOH A1454      22.170  30.779  28.876  1.00  0.00      A    H
ATOM   4363  O   HOH A1455      22.662  22.916  34.069  1.00  0.00      A    O
ATOM   4364  H1  HOH A1455      23.149  22.386  33.439  1.00  0.00      A    H
ATOM   4365  H2  HOH A1455      23.281  23.593  34.343  1.00  0.00      A    H
ATOM   4366  O   HOH A1456       5.579  29.182  16.748  1.00  0.00      A    O
ATOM   4367  H1  HOH A1456       5.869  28.404  17.224  1.00  0.00      A    H
ATOM   4368  H2  HOH A1456       6.249  29.841  16.933  1.00  0.00      A    H
ATOM   4369  O   HOH A1457      30.351   6.659  30.579  1.00  0.00      A    O
ATOM   4370  H1  HOH A1457      30.504   6.082  31.327  1.00  0.00      A    H
ATOM   4371  H2  HOH A1457      30.701   7.506  30.854  1.00  0.00      A    H
ATOM   4372  O   HOH A1458      33.799   7.005  12.676  1.00  0.00      A    O
ATOM   4373  H1  HOH A1458      33.928   6.301  12.040  1.00  0.00      A    H
ATOM   4374  H2  HOH A1458      34.617   7.503  12.652  1.00  0.00      A    H
ATOM   4375  O   HOH A1459      27.354  38.100  34.633  1.00  0.00      A    O
ATOM   4376  H1  HOH A1459      27.519  38.058  35.574  1.00  0.00      A    H
ATOM   4377  H2  HOH A1459      27.970  37.474  34.253  1.00  0.00      A    H
ATOM   4378  O   HOH A1460      25.646   6.254  11.646  1.00  0.00      A    O
ATOM   4379  H1  HOH A1460      26.424   5.824  11.290  1.00  0.00      A    H
ATOM   4380  H2  HOH A1460      25.967   7.087  11.989  1.00  0.00      A    H
ATOM   4381  O   HOH A1461      10.798  29.787  17.843  1.00  0.00      A    O
ATOM   4382  H1  HOH A1461      10.896  30.735  17.928  1.00  0.00      A    H
ATOM   4383  H2  HOH A1461      10.397  29.663  16.983  1.00  0.00      A    H
ATOM   4384  O   HOH A1462       7.107   3.578  13.487  1.00  0.00      A    O
ATOM   4385  H1  HOH A1462       7.102   4.506  13.720  1.00  0.00      A    H
ATOM   4386  H2  HOH A1462       7.222   3.122  14.320  1.00  0.00      A    H
ATOM   4387  O   HOH A1463      33.539   4.072   2.347  1.00  0.00      A    O
ATOM   4388  H1  HOH A1463      34.121   3.751   1.658  1.00  0.00      A    H
ATOM   4389  H2  HOH A1463      33.518   3.366   2.992  1.00  0.00      A    H
ATOM   4390  O   HOH A1464      32.687  31.970  33.061  1.00  0.00      A    O
ATOM   4391  H1  HOH A1464      31.897  31.457  32.894  1.00  0.00      A    H
ATOM   4392  H2  HOH A1464      33.394  31.324  33.075  1.00  0.00      A    H
ATOM   4393  O   HOH A1465      15.828  23.182  21.785  1.00  0.00      A    O
ATOM   4394  H1  HOH A1465      16.364  23.536  22.494  1.00  0.00      A    H
ATOM   4395  H2  HOH A1465      15.229  23.894  21.560  1.00  0.00      A    H
ATOM   4396  O   HOH A1466      28.216  18.037  25.115  1.00  0.00      A    O
ATOM   4397  H1  HOH A1466      28.776  17.335  24.784  1.00  0.00      A    H
ATOM   4398  H2  HOH A1466      27.464  18.044  24.522  1.00  0.00      A    H
ATOM   4399  O   HOH A1467      26.822  19.346  36.608  1.00  0.00      A    O
ATOM   4400  H1  HOH A1467      25.951  19.647  36.348  1.00  0.00      A    H
ATOM   4401  H2  HOH A1467      26.722  19.087  37.524  1.00  0.00      A    H
ATOM   4402  O   HOH A1468      26.855  17.803  15.857  1.00  0.00      A    O
ATOM   4403  H1  HOH A1468      26.437  17.588  15.024  1.00  0.00      A    H
ATOM   4404  H2  HOH A1468      27.101  18.724  15.772  1.00  0.00      A    H
ATOM   4405  O   HOH A1469      23.044  28.208  32.837  1.00  0.00      A    O
ATOM   4406  H1  HOH A1469      22.609  28.802  33.448  1.00  0.00      A    H
ATOM   4407  H2  HOH A1469      22.988  27.349  33.255  1.00  0.00      A    H
ATOM   4408  O   HOH A1470      31.674  25.944  13.776  1.00  0.00      A    O
ATOM   4409  H1  HOH A1470      30.990  26.350  14.309  1.00  0.00      A    H
ATOM   4410  H2  HOH A1470      32.467  26.015  14.308  1.00  0.00      A    H
ATOM   4411  O   HOH A1471      33.404  38.275   1.750  1.00  0.00      A    O
ATOM   4412  H1  HOH A1471      33.874  38.097   2.565  1.00  0.00      A    H
ATOM   4413  H2  HOH A1471      32.622  38.755   2.024  1.00  0.00      A    H
ATOM   4414  O   HOH A1472      28.698  16.602  12.104  1.00  0.00      A    O
ATOM   4415  H1  HOH A1472      29.317  17.292  11.867  1.00  0.00      A    H
ATOM   4416  H2  HOH A1472      27.899  16.821  11.626  1.00  0.00      A    H
ATOM   4417  O   HOH A1473      34.081  17.250  38.625  1.00  0.00      A    O
ATOM   4418  H1  HOH A1473      34.923  16.867  38.870  1.00  0.00      A    H
ATOM   4419  H2  HOH A1473      33.709  16.629  37.999  1.00  0.00      A    H
ATOM   4420  O   HOH A1474      38.266  26.846   2.421  1.00  0.00      A    O
ATOM   4421  H1  HOH A1474      37.401  26.635   2.071  1.00  0.00      A    H
ATOM   4422  H2  HOH A1474      38.531  26.060   2.897  1.00  0.00      A    H
ATOM   4423  O   HOH A1475      13.246  18.466  11.645  1.00  0.00      A    O
ATOM   4424  H1  HOH A1475      12.464  18.989  11.468  1.00  0.00      A    H
ATOM   4425  H2  HOH A1475      12.937  17.752  12.202  1.00  0.00      A    H
ATOM   4426  O   HOH A1476      14.010  29.740   8.134  1.00  0.00      A    O
ATOM   4427  H1  HOH A1476      14.494  29.616   7.317  1.00  0.00      A    H
ATOM   4428  H2  HOH A1476      13.730  30.655   8.111  1.00  0.00      A    H
ATOM   4429  O   HOH A1477      10.344   3.249  16.314  1.00  0.00      A    O
ATOM   4430  H1  HOH A1477      10.461   4.131  15.961  1.00  0.00      A    H
ATOM   4431  H2  HOH A1477      10.580   3.327  17.238  1.00  0.00      A    H
ATOM   4432  O   HOH A1478       5.114  38.920  36.684  1.00  0.00      A    O
ATOM   4433  H1  HOH A1478       4.158  38.976  36.694  1.00  0.00      A    H
ATOM   4434  H2  HOH A1478       5.394  39.462  37.422  1.00  0.00      A    H
ATOM   4435  O   HOH A1479      34.433  37.832  27.967  1.00  0.00      A    O
ATOM   4436  H1  HOH A1479      35.164  38.056  28.543  1.00  0.00      A    H
ATOM   4437  H2  HOH A1479      33.999  37.099  28.405  1.00  0.00      A    H
ATOM   4438  O   HOH A1480      30.961  32.848  27.567  1.00  0.00      A    O
ATOM   4439  H1  HOH A1480      31.284  33.745  27.650  1.00  0.00      A    H
ATOM   4440  H2  HOH A1480      31.733  32.300  27.708  1.00  0.00      A    H
ATOM   4441  O   HOH A1481      25.112  35.981  13.814  1.00  0.00      A    O
ATOM   4442  H1  HOH A1481      24.759  35.365  14.455  1.00  0.00      A    H
ATOM   4443  H2  HOH A1481      24.454  36.009  13.119  1.00  0.00      A    H
ATOM   4444  O   HOH A1482       6.835  12.740  38.848  1.00  0.00      A    O
ATOM   4445  H1  HOH A1482       7.483  12.789  39.550  1.00  0.00      A    H
ATOM   4446  H2  HOH A1482       7.348  12.814  38.043  1.00  0.00      A    H
ATOM   4447  O   HOH A1483      15.389  28.109  11.292  1.00  0.00      A    O
ATOM   4448  H1  HOH A1483      14.535  28.532  11.202  1.00  0.00      A    H
ATOM   4449  H2  HOH A1483      15.236  27.202  11.028  1.00  0.00      A    H
ATOM   4450  O   HOH A1484      11.690  35.254  38.005  1.00  0.00      A    O
ATOM   4451  H1  HOH A1484      11.594  34.344  37.725  1.00  0.00      A    H
ATOM   4452  H2  HOH A1484      11.215  35.301  38.835  1.00  0.00      A    H
ATOM   4453  O   HOH A1485       7.087  34.137  28.689  1.00  0.00      A    O
ATOM   4454  H1  HOH A1485       7.428  34.095  27.796  1.00  0.00      A    H
ATOM   4455  H2  HOH A1485       7.150  33.238  29.012  1.00  0.00      A    H
ATOM   4456  O   HOH A1486      10.832  10.566   5.249  1.00  0.00      A    O
ATOM   4457  H1  HOH A1486      11.323  10.235   6.001  1.00  0.00      A    H
ATOM   4458  H2  HOH A1486      10.793   9.826   4.643  1.00  0.00      A    H
ATOM   4459  O   HOH A1487       3.332   2.216  23.347  1.00  0.00      A    O
ATOM   4460  H1  HOH A1487       3.210   2.164  22.399  1.00  0.00      A    H
ATOM   4461  H2  HOH A1487       3.593   3.123  23.506  1.00  0.00      A    H
ATOM   4462  O   HOH A1488       8.349  19.219  39.062  1.00  0.00      A    O
ATOM   4463  H1  HOH A1488       8.480  19.371  39.998  1.00  0.00      A    H
ATOM   4464  H2  HOH A1488       9.212  18.960  38.739  1.00  0.00      A    H
ATOM   4465  O   HOH A1489      31.773  29.794  20.503  1.00  0.00      A    O
ATOM   4466  H1  HOH A1489      30.848  29.882  20.270  1.00  0.00      A    H
ATOM   4467  H2  HOH A1489      32.234  29.817  19.665  1.00  0.00      A    H
ATOM   4468  O   HOH A1490      38.661  38.695  32.103  1.00  0.00      A    O
ATOM   4469  H1  HOH A1490      38.025  38.732  31.388  1.00  0.00      A    H
ATOM   4470  H2  HOH A1490      38.511  37.843  32.513  1.00  0.00      A    H
ATOM   4471  O   HOH A1491      24.615  15.759  20.015  1.00  0.00      A    O
ATOM   4472  H1  HOH A1491      24.880  15.360  19.186  1.00  0.00      A    H
ATOM   4473  H2  HOH A1491      24.643  16.701  19.847  1.00  0.00      A    H
ATOM   4474  O   HOH A1492      34.805  26.677  17.996  1.00  0.00      A    O
ATOM   4475  H1  HOH A1492      35.045  25.751  18.045  1.00  0.00      A    H
ATOM   4476  H2  HOH A1492      35.513  27.082  17.495  1.00  0.00      A    H
ATOM   4477  O   HOH A1493      21.997  31.074   4.522  1.00  0.00      A    O
ATOM   4478  H1  HOH A1493      21.352  31.781   4.507  1.00  0.00      A    H
ATOM   4479  H2  HOH A1493      21.989  30.724   3.631  1.00  0.00      A    H
ATOM   4480  O   HOH A1494      37.976   2.889   0.759  1.00  0.00      A    O
ATOM   4481  H1  HOH A1494      38.607   2.877   1.479  1.00  0.00      A    H
ATOM   4482  H2  HOH A1494      37.457   2.094   0.881  1.00  0.00      A    H
ATOM   4483  O   HOH A1495       5.514   8.678  33.167  1.00  0.00      A    O
ATOM   4484  H1  HOH A1495       6.313   9.184  33.316  1.00  0.00      A    H
ATOM   4485  H2  HOH A1495       5.147   8.546  34.041  1.00  0.00      A    H
ATOM   4486  O   HOH A1496      20.925   8.242   2.175  1.00  0.00      A    O
ATOM   4487  H1  HOH A1496      20.985   7.999   3.099  1.00  0.00      A    H
ATOM   4488  H2  HOH A1496      21.075   9.187   2.166  1.00  0.00      A    H
ATOM   4489  O   HOH A1497      38.732  27.082  13.166  1.00  0.00      A    O
ATOM   4490  H1  HOH A1497      38.611  26.421  12.485  1.00  0.00      A    H
ATOM   4491  H2  HOH A1497      38.558  27.915  12.727  1.00  0.00      A    H
ATOM   4492  O   HOH A1498       4.306   1.408  10.797  1.00  0.00      A    O
ATOM   4493  H1  HOH A1498       4.213   0.486  10.557  1.00  0.00      A    H
ATOM   4494  H2  HOH A1498       4.972   1.746  10.198  1.00  0.00      A    H
ATOM   4495  O   HOH A1499       2.421  34.401  26.141  1.00  0.00      A    O
ATOM   4496  H1  HOH A1499       3.043  34.241  25.431  1.00  0.00      A    H
ATOM   4497  H2  HOH A1499       2.955  34.745  26.856  1.00  0.00      A    H
ATOM   4498  O   HOH A1500      31.241  10.676  35.491  1.00  0.00      A    O
ATOM   4499  H1  HOH A1500      31.334   9.991  36.154  1.00  0.00      A    H
ATOM   4500  H2  HOH A1500      30.418  10.471  35.048  1.00  0.00      A    H
ATOM   4501  O   HOH A1501      30.306   4.615  11.634  1.00  0.00      A    O
ATOM   4502  H1  HOH A1501      30.983   4.712  10.964  1.00  0.00      A    H
ATOM   4503  H2  HOH A1501      30.675   3.992  12.260  1.00  0.00      A    H
ATOM   4504  O   HOH A1502      37.117  38.696   5.392  1.00  0.00      A    O
ATOM   4505  H1  HOH A1502      37.973  38.662   5.820  1.00  0.00      A    H
ATOM   4506  H2  HOH A1502      36.538  39.090   6.045  1.00  0.00      A    H
ATOM   4507  O   HOH A1503       3.981  15.699  10.382  1.00  0.00      A    O
ATOM   4508  H1  HOH A1503       4.921  15.623  10.544  1.00  0.00      A    H
ATOM   4509  H2  HOH A1503       3.635  16.122  11.168  1.00  0.00      A    H
ATOM   4510  O   HOH A1504      12.338   2.822   8.102  1.00  0.00      A    O
ATOM   4511  H1  HOH A1504      11.435   2.579   7.900  1.00  0.00      A    H
ATOM   4512  H2  HOH A1504      12.865   2.107   7.745  1.00  0.00      A    H
ATOM   4513  O   HOH A1505      13.443  32.546   8.646  1.00  0.00      A    O
ATOM   4514  H1  HOH A1505      14.008  33.311   8.754  1.00  0.00      A    H
ATOM   4515  H2  HOH A1505      12.913  32.525   9.443  1.00  0.00      A    H
ATOM   4516  O   HOH A1506      23.411   0.911  18.177  1.00  0.00      A    O
ATOM   4517  H1  HOH A1506      22.672   0.813  17.577  1.00  0.00      A    H
ATOM   4518  H2  HOH A1506      24.033   1.464  17.705  1.00  0.00      A    H
ATOM   4519  O   HOH A1507      25.912  32.139   7.409  1.00  0.00      A    O
ATOM   4520  H1  HOH A1507      26.393  31.474   7.902  1.00  0.00      A    H
ATOM   4521  H2  HOH A1507      25.094  31.709   7.162  1.00  0.00      A    H
ATOM   4522  O   HOH A1508      10.101  13.275  37.146  1.00  0.00      A    O
ATOM   4523  H1  HOH A1508       9.201  13.383  36.838  1.00  0.00      A    H
ATOM   4524  H2  HOH A1508      10.502  14.135  37.025  1.00  0.00      A    H
ATOM   4525  O   HOH A1509       9.123  18.427  13.033  1.00  0.00      A    O
ATOM   4526  H1  HOH A1509       9.166  17.730  13.688  1.00  0.00      A    H
ATOM   4527  H2  HOH A1509       8.253  18.339  12.645  1.00  0.00      A    H
ATOM   4528  O   HOH A1510       4.974  12.247  10.230  1.00  0.00      A    O
ATOM   4529  H1  HOH A1510       5.265  13.019  10.716  1.00  0.00      A    H
ATOM   4530  H2  HOH A1510       4.822  12.567   9.341  1.00  0.00      A    H
ATOM   4531  O   HOH A1511      16.840  14.189  22.407  1.00  0.00      A    O
ATOM   4532  H1  HOH A1511      17.679  13.745  22.530  1.00  0.00      A    H
ATOM   4533  H2  HOH A1511      16.942  15.025  22.861  1.00  0.00      A    H
ATOM   4534  O   HOH A1512      31.649  37.020  24.461  1.00  0.00      A    O
ATOM   4535  H1  HOH A1512      31.665  36.163  24.889  1.00  0.00      A    H
ATOM   4536  H2  HOH A1512      32.147  37.590  25.047  1.00  0.00      A    H
ATOM   4537  O   HOH A1513      11.680  27.192  18.711  1.00  0.00      A    O
ATOM   4538  H1  HOH A1513      11.277  28.003  18.403  1.00  0.00      A    H
ATOM   4539  H2  HOH A1513      12.618  27.382  18.729  1.00  0.00      A    H
ATOM   4540  O   HOH A1514       6.861  18.404  27.425  1.00  0.00      A    O
ATOM   4541  H1  HOH A1514       6.305  18.591  28.182  1.00  0.00      A    H
ATOM   4542  H2  HOH A1514       7.654  18.020  27.799  1.00  0.00      A    H
ATOM   4543  O   HOH A1515      26.076   5.859  23.690  1.00  0.00      A    O
ATOM   4544  H1  HOH A1515      26.598   5.950  24.487  1.00  0.00      A    H
ATOM   4545  H2  HOH A1515      26.677   5.475  23.052  1.00  0.00      A    H
ATOM   4546  O   HOH A1516      14.092  30.314  29.935  1.00  0.00      A    O
ATOM   4547  H1  HOH A1516      13.333  30.553  30.466  1.00  0.00      A    H
ATOM   4548  H2  HOH A1516      13.719  29.999  29.111  1.00  0.00      A    H
ATOM   4549  O   HOH A1517      35.811  28.792   1.707  1.00  0.00      A    O
ATOM   4550  H1  HOH A1517      35.640  28.002   2.220  1.00  0.00      A    H
ATOM   4551  H2  HOH A1517      36.734  28.988   1.868  1.00  0.00      A    H
ATOM   4552  O   HOH A1518      35.915  31.345   3.528  1.00  0.00      A    O
ATOM   4553  H1  HOH A1518      36.364  30.693   2.989  1.00  0.00      A    H
ATOM   4554  H2  HOH A1518      35.705  32.055   2.921  1.00  0.00      A    H
ATOM   4555  O   HOH A1519      35.908  27.402  22.482  1.00  0.00      A    O
ATOM   4556  H1  HOH A1519      35.189  27.528  21.862  1.00  0.00      A    H
ATOM   4557  H2  HOH A1519      35.546  27.670  23.326  1.00  0.00      A    H
ATOM   4558  O   HOH A1520      14.135   9.494  19.835  1.00  0.00      A    O
ATOM   4559  H1  HOH A1520      13.785   9.624  18.954  1.00  0.00      A    H
ATOM   4560  H2  HOH A1520      14.325  10.377  20.150  1.00  0.00      A    H
ATOM   4561  O   HOH A1521       9.569  19.140  25.819  1.00  0.00      A    O
ATOM   4562  H1  HOH A1521       9.272  19.991  25.494  1.00  0.00      A    H
ATOM   4563  H2  HOH A1521      10.216  19.353  26.492  1.00  0.00      A    H
ATOM   4564  O   HOH A1522       3.136  10.770  33.391  1.00  0.00      A    O
ATOM   4565  H1  HOH A1522       2.789   9.940  33.717  1.00  0.00      A    H
ATOM   4566  H2  HOH A1522       2.401  11.174  32.930  1.00  0.00      A    H
ATOM   4567  O   HOH A1523       9.537   9.560   1.317  1.00  0.00      A    O
ATOM   4568  H1  HOH A1523       8.757   9.244   0.860  1.00  0.00      A    H
ATOM   4569  H2  HOH A1523       9.403   9.296   2.228  1.00  0.00      A    H
ATOM   4570  O   HOH A1524       6.487  24.475  28.266  1.00  0.00      A    O
ATOM   4571  H1  HOH A1524       6.449  23.542  28.056  1.00  0.00      A    H
ATOM   4572  H2  HOH A1524       7.203  24.550  28.897  1.00  0.00      A    H
ATOM   4573  O   HOH A1525      12.750  36.010   9.643  1.00  0.00      A    O
ATOM   4574  H1  HOH A1525      13.214  36.826   9.455  1.00  0.00      A    H
ATOM   4575  H2  HOH A1525      12.399  35.733   8.797  1.00  0.00      A    H
ATOM   4576  O   HOH A1526      28.783  24.182  16.759  1.00  0.00      A    O
ATOM   4577  H1  HOH A1526      29.240  24.962  16.444  1.00  0.00      A    H
ATOM   4578  H2  HOH A1526      28.058  24.064  16.145  1.00  0.00      A    H
ATOM   4579  O   HOH A1527      14.261  36.752  15.085  1.00  0.00      A    O
ATOM   4580  H1  HOH A1527      14.860  36.493  14.385  1.00  0.00      A    H
ATOM   4581  H2  HOH A1527      14.829  37.112  15.766  1.00  0.00      A    H
ATOM   4582  O   HOH A1528      19.822   3.098  32.384  1.00  0.00      A    O
ATOM   4583  H1  HOH A1528      19.011   3.563  32.588  1.00  0.00      A    H
ATOM   4584  H2  HOH A1528      20.393   3.765  32.004  1.00  0.00      A    H
ATOM   4585  O   HOH A1529       5.356  31.184  34.933  1.00  0.00      A    O
ATOM   4586  H1  HOH A1529       4.739  31.725  35.426  1.00  0.00      A    H
ATOM   4587  H2  HOH A1529       6.218  31.528  35.168  1.00  0.00      A    H
ATOM   4588  O   HOH A1530      35.359   4.760  32.531  1.00  0.00      A    O
ATOM   4589  H1  HOH A1530      36.215   4.391  32.313  1.00  0.00      A    H
ATOM   4590  H2  HOH A1530      35.040   4.216  33.251  1.00  0.00      A    H
ATOM   4591  O   HOH A1531      16.490   9.937   4.324  1.00  0.00      A    O
ATOM   4592  H1  HOH A1531      17.326  10.067   4.773  1.00  0.00      A    H
ATOM   4593  H2  HOH A1531      16.555  10.474   3.535  1.00  0.00      A    H
ATOM   4594  O   HOH A1532      26.109   7.048  32.463  1.00  0.00      A    O
ATOM   4595  H1  HOH A1532      25.270   7.478  32.296  1.00  0.00      A    H
ATOM   4596  H2  HOH A1532      26.064   6.232  31.965  1.00  0.00      A    H
ATOM   4597  O   HOH A1533       2.805   2.420  20.316  1.00  0.00      A    O
ATOM   4598  H1  HOH A1533       3.025   1.699  19.727  1.00  0.00      A    H
ATOM   4599  H2  HOH A1533       2.255   3.001  19.790  1.00  0.00      A    H
ATOM   4600  O   HOH A1534       4.005  36.792   3.571  1.00  0.00      A    O
ATOM   4601  H1  HOH A1534       4.383  36.562   2.723  1.00  0.00      A    H
ATOM   4602  H2  HOH A1534       3.599  35.983   3.880  1.00  0.00      A    H
ATOM   4603  O   HOH A1535      19.999  21.145  21.150  1.00  0.00      A    O
ATOM   4604  H1  HOH A1535      19.746  21.386  22.042  1.00  0.00      A    H
ATOM   4605  H2  HOH A1535      20.331  21.957  20.767  1.00  0.00      A    H
ATOM   4606  O   HOH A1536      22.162  25.840  33.893  1.00  0.00      A    O
ATOM   4607  H1  HOH A1536      21.976  25.919  34.828  1.00  0.00      A    H
ATOM   4608  H2  HOH A1536      22.125  24.900  33.719  1.00  0.00      A    H
ATOM   4609  O   HOH A1537      19.541  16.813  29.318  1.00  0.00      A    O
ATOM   4610  H1  HOH A1537      20.252  16.547  29.901  1.00  0.00      A    H
ATOM   4611  H2  HOH A1537      19.042  17.453  29.825  1.00  0.00      A    H
ATOM   4612  O   HOH A1538      38.914  33.820  13.095  1.00  0.00      A    O
ATOM   4613  H1  HOH A1538      38.080  33.767  12.628  1.00  0.00      A    H
ATOM   4614  H2  HOH A1538      39.570  33.576  12.442  1.00  0.00      A    H
ATOM   4615  O   HOH A1539       7.490  20.135  20.566  1.00  0.00      A    O
ATOM   4616  H1  HOH A1539       6.686  19.719  20.258  1.00  0.00      A    H
ATOM   4617  H2  HOH A1539       7.618  19.787  21.449  1.00  0.00      A    H
ATOM   4618  O   HOH A1540      13.330  27.324  36.676  1.00  0.00      A    O
ATOM   4619  H1  HOH A1540      13.864  27.763  37.338  1.00  0.00      A    H
ATOM   4620  H2  HOH A1540      13.476  26.390  36.831  1.00  0.00      A    H
ATOM   4621  O   HOH A1541      37.528  11.694  38.133  1.00  0.00      A    O
ATOM   4622  H1  HOH A1541      38.332  11.682  37.613  1.00  0.00      A    H
ATOM   4623  H2  HOH A1541      37.758  12.190  38.919  1.00  0.00      A    H
ATOM   4624  O   HOH A1542      36.802  31.963   0.683  1.00  0.00      A    O
ATOM   4625  H1  HOH A1542      36.094  32.427   0.237  1.00  0.00      A    H
ATOM   4626  H2  HOH A1542      36.582  31.037   0.584  1.00  0.00      A    H
ATOM   4627  O   HOH A1543      35.302   0.393  13.620  1.00  0.00      A    O
ATOM   4628  H1  HOH A1543      34.850   1.074  14.119  1.00  0.00      A    H
ATOM   4629  H2  HOH A1543      34.721   0.213  12.880  1.00  0.00      A    H
ATOM   4630  O   HOH A1544       2.628  22.904   8.606  1.00  0.00      A    O
ATOM   4631  H1  HOH A1544       3.286  23.599   8.575  1.00  0.00      A    H
ATOM   4632  H2  HOH A1544       2.024  23.175   9.297  1.00  0.00      A    H
ATOM   4633  O   HOH A1545      37.465  27.515  10.016  1.00  0.00      A    O
ATOM   4634  H1  HOH A1545      38.422  27.541  10.033  1.00  0.00      A    H
ATOM   4635  H2  HOH A1545      37.211  28.339   9.600  1.00  0.00      A    H
ATOM   4636  O   HOH A1546       3.181  37.395  32.737  1.00  0.00      A    O
ATOM   4637  H1  HOH A1546       3.272  38.339  32.606  1.00  0.00      A    H
ATOM   4638  H2  HOH A1546       3.599  37.005  31.969  1.00  0.00      A    H
ATOM   4639  O   HOH A1547       2.624  33.746   6.727  1.00  0.00      A    O
ATOM   4640  H1  HOH A1547       2.651  34.547   7.251  1.00  0.00      A    H
ATOM   4641  H2  HOH A1547       2.408  34.045   5.843  1.00  0.00      A    H
ATOM   4642  O   HOH A1548      28.911  24.880   9.701  1.00  0.00      A    O
ATOM   4643  H1  HOH A1548      29.303  24.697  10.555  1.00  0.00      A    H
ATOM   4644  H2  HOH A1548      29.017  25.824   9.585  1.00  0.00      A    H
ATOM   4645  O   HOH A1549       7.933  25.447  34.769  1.00  0.00      A    O
ATOM   4646  H1  HOH A1549       7.324  24.844  35.197  1.00  0.00      A    H
ATOM   4647  H2  HOH A1549       8.784  25.014  34.833  1.00  0.00      A    H
ATOM   4648  O   HOH A1550      23.259  38.291  16.081  1.00  0.00      A    O
ATOM   4649  H1  HOH A1550      23.125  38.903  16.804  1.00  0.00      A    H
ATOM   4650  H2  HOH A1550      22.600  37.611  16.218  1.00  0.00      A    H
ATOM   4651  O   HOH A1551      38.112  32.143  26.390  1.00  0.00      A    O
ATOM   4652  H1  HOH A1551      37.465  31.447  26.504  1.00  0.00      A    H
ATOM   4653  H2  HOH A1551      38.291  32.154  25.450  1.00  0.00      A    H
ATOM   4654  O   HOH A1552       9.796  24.870  22.668  1.00  0.00      A    O
ATOM   4655  H1  HOH A1552       9.149  24.396  22.146  1.00  0.00      A    H
ATOM   4656  H2  HOH A1552      10.539  24.994  22.077  1.00  0.00      A    H
ATOM   4657  O   HOH A1553      10.929  37.514   5.590  1.00  0.00      A    O
ATOM   4658  H1  HOH A1553      11.214  38.320   5.160  1.00  0.00      A    H
ATOM   4659  H2  HOH A1553      10.310  37.120   4.975  1.00  0.00      A    H
ATOM   4660  O   HOH A1554       8.750   1.685  11.931  1.00  0.00      A    O
ATOM   4661  H1  HOH A1554       8.124   2.224  12.414  1.00  0.00      A    H
ATOM   4662  H2  HOH A1554       8.236   1.292  11.226  1.00  0.00      A    H
ATOM   4663  O   HOH A1555      13.200  18.283   3.064  1.00  0.00      A    O
ATOM   4664  H1  HOH A1555      12.478  18.908   2.995  1.00  0.00      A    H
ATOM   4665  H2  HOH A1555      13.845  18.591   2.427  1.00  0.00      A    H
ATOM   4666  O   HOH A1556      18.250  22.253  38.205  1.00  0.00      A    O
ATOM   4667  H1  HOH A1556      18.467  21.776  39.006  1.00  0.00      A    H
ATOM   4668  H2  HOH A1556      17.701  22.979  38.499  1.00  0.00      A    H
ATOM   4669  O   HOH A1557      32.862   4.011  31.735  1.00  0.00      A    O
ATOM   4670  H1  HOH A1557      33.756   4.152  32.047  1.00  0.00      A    H
ATOM   4671  H2  HOH A1557      32.958   3.417  30.991  1.00  0.00      A    H
ATOM   4672  O   HOH A1558       8.558   5.026  23.087  1.00  0.00      A    O
ATOM   4673  H1  HOH A1558       7.683   4.996  22.701  1.00  0.00      A    H
ATOM   4674  H2  HOH A1558       8.501   5.704  23.761  1.00  0.00      A    H
ATOM   4675  O   HOH A1559      25.893  17.463  32.854  1.00  0.00      A    O
ATOM   4676  H1  HOH A1559      25.680  17.149  31.975  1.00  0.00      A    H
ATOM   4677  H2  HOH A1559      25.140  17.211  33.388  1.00  0.00      A    H
ATOM   4678  O   HOH A1560      11.488  29.361  38.417  1.00  0.00      A    O
ATOM   4679  H1  HOH A1560      11.979  29.292  39.236  1.00  0.00      A    H
ATOM   4680  H2  HOH A1560      11.265  28.457  38.194  1.00  0.00      A    H
ATOM   4681  O   HOH A1561      28.243  22.785   6.218  1.00  0.00      A    O
ATOM   4682  H1  HOH A1561      27.383  22.926   6.614  1.00  0.00      A    H
ATOM   4683  H2  HOH A1561      28.055  22.583   5.302  1.00  0.00      A    H
ATOM   4684  O   HOH A1562       2.917  17.858   8.016  1.00  0.00      A    O
ATOM   4685  H1  HOH A1562       2.642  18.763   8.162  1.00  0.00      A    H
ATOM   4686  H2  HOH A1562       3.462  17.647   8.774  1.00  0.00      A    H
ATOM   4687  O   HOH A1563       6.346  29.685   9.930  1.00  0.00      A    O
ATOM   4688  H1  HOH A1563       6.799  29.249  10.652  1.00  0.00      A    H
ATOM   4689  H2  HOH A1563       5.437  29.755  10.224  1.00  0.00      A    H
ATOM   4690  O   HOH A1564      15.764   0.445  37.119  1.00  0.00      A    O
ATOM   4691  H1  HOH A1564      15.287  -0.052  36.454  1.00  0.00      A    H
ATOM   4692  H2  HOH A1564      15.139   0.546  37.837  1.00  0.00      A    H
ATOM   4693  O   HOH A1565      10.218   8.269  37.632  1.00  0.00      A    O
ATOM   4694  H1  HOH A1565      10.763   8.997  37.931  1.00  0.00      A    H
ATOM   4695  H2  HOH A1565       9.333   8.633  37.591  1.00  0.00      A    H
ATOM   4696  O   HOH A1566      18.076  10.504  35.484  1.00  0.00      A    O
ATOM   4697  H1  HOH A1566      17.678  10.192  36.296  1.00  0.00      A    H
ATOM   4698  H2  HOH A1566      18.663  11.209  35.759  1.00  0.00      A    H
ATOM   4699  O   HOH A1567      14.245  32.498  12.888  1.00  0.00      A    O
ATOM   4700  H1  HOH A1567      14.379  33.384  12.551  1.00  0.00      A    H
ATOM   4701  H2  HOH A1567      15.126  32.183  13.090  1.00  0.00      A    H
ATOM   4702  O   HOH A1568      34.977  26.623   5.868  1.00  0.00      A    O
ATOM   4703  H1  HOH A1568      35.002  27.575   5.965  1.00  0.00      A    H
ATOM   4704  H2  HOH A1568      35.662  26.304   6.454  1.00  0.00      A    H
ATOM   4705  O   HOH A1569      17.160  19.245  17.987  1.00  0.00      A    O
ATOM   4706  H1  HOH A1569      18.055  19.063  18.273  1.00  0.00      A    H
ATOM   4707  H2  HOH A1569      16.779  19.756  18.701  1.00  0.00      A    H
ATOM   4708  O   HOH A1570      36.550  36.234  19.018  1.00  0.00      A    O
ATOM   4709  H1  HOH A1570      36.388  36.005  18.103  1.00  0.00      A    H
ATOM   4710  H2  HOH A1570      37.503  36.262  19.094  1.00  0.00      A    H
ATOM   4711  O   HOH A1571      13.792  23.821   1.352  1.00  0.00      A    O
ATOM   4712  H1  HOH A1571      13.818  23.204   0.621  1.00  0.00      A    H
ATOM   4713  H2  HOH A1571      13.047  23.537   1.881  1.00  0.00      A    H
ATOM   4714  O   HOH A1572      32.181  21.513  35.198  1.00  0.00      A    O
ATOM   4715  H1  HOH A1572      31.960  22.180  35.848  1.00  0.00      A    H
ATOM   4716  H2  HOH A1572      32.845  20.972  35.626  1.00  0.00      A    H
ATOM   4717  O   HOH A1573      37.852  19.203  32.476  1.00  0.00      A    O
ATOM   4718  H1  HOH A1573      38.016  20.136  32.614  1.00  0.00      A    H
ATOM   4719  H2  HOH A1573      37.671  19.128  31.539  1.00  0.00      A    H
ATOM   4720  O   HOH A1574      11.369   6.646   6.603  1.00  0.00      A    O
ATOM   4721  H1  HOH A1574      11.173   6.234   7.444  1.00  0.00      A    H
ATOM   4722  H2  HOH A1574      11.447   7.579   6.806  1.00  0.00      A    H
ATOM   4723  O   HOH A1575      19.740  34.638  33.973  1.00  0.00      A    O
ATOM   4724  H1  HOH A1575      20.061  33.736  33.967  1.00  0.00      A    H
ATOM   4725  H2  HOH A1575      19.879  34.936  34.872  1.00  0.00      A    H
ATOM   4726  O   HOH A1576      20.323  18.313  27.224  1.00  0.00      A    O
ATOM   4727  H1  HOH A1576      20.733  18.893  27.866  1.00  0.00      A    H
ATOM   4728  H2  HOH A1576      19.956  17.599  27.745  1.00  0.00      A    H
ATOM   4729  O   HOH A1577       1.031   6.971  28.759  1.00  0.00      A    O
ATOM   4730  H1  HOH A1577       1.515   6.485  29.427  1.00  0.00      A    H
ATOM   4731  H2  HOH A1577       1.415   6.686  27.929  1.00  0.00      A    H
ATOM   4732  O   HOH A1578      38.421  20.594   8.185  1.00  0.00      A    O
ATOM   4733  H1  HOH A1578      38.147  21.373   7.702  1.00  0.00      A    H
ATOM   4734  H2  HOH A1578      38.331  20.839   9.106  1.00  0.00      A    H
ATOM   4735  O   HOH A1579      22.639   3.332  21.146  1.00  0.00      A    O
ATOM   4736  H1  HOH A1579      22.431   3.187  20.223  1.00  0.00      A    H
ATOM   4737  H2  HOH A1579      22.026   4.011  21.427  1.00  0.00      A    H
ATOM   4738  O   HOH A1580       7.863   0.521   9.481  1.00  0.00      A    O
ATOM   4739  H1  HOH A1580       7.482  -0.121  10.079  1.00  0.00      A    H
ATOM   4740  H2  HOH A1580       8.303  -0.004   8.812  1.00  0.00      A    H
ATOM   4741  O   HOH A1581       3.222  28.661  38.184  1.00  0.00      A    O
ATOM   4742  H1  HOH A1581       3.507  29.267  38.868  1.00  0.00      A    H
ATOM   4743  H2  HOH A1581       2.280  28.815  38.104  1.00  0.00      A    H
ATOM   4744  O   HOH A1582       5.419  22.674  17.021  1.00  0.00      A    O
ATOM   4745  H1  HOH A1582       5.543  22.740  16.074  1.00  0.00      A    H
ATOM   4746  H2  HOH A1582       6.282  22.858  17.390  1.00  0.00      A    H
ATOM   4747  O   HOH A1583      33.534  33.580  15.448  1.00  0.00      A    O
ATOM   4748  H1  HOH A1583      32.750  33.236  15.022  1.00  0.00      A    H
ATOM   4749  H2  HOH A1583      33.227  34.347  15.932  1.00  0.00      A    H
ATOM   4750  O   HOH A1584      38.770  26.234  15.813  1.00  0.00      A    O
ATOM   4751  H1  HOH A1584      38.502  25.319  15.890  1.00  0.00      A    H
ATOM   4752  H2  HOH A1584      38.797  26.398  14.870  1.00  0.00      A    H
ATOM   4753  O   HOH A1585      11.656   2.149  12.323  1.00  0.00      A    O
ATOM   4754  H1  HOH A1585      10.781   1.799  12.158  1.00  0.00      A    H
ATOM   4755  H2  HOH A1585      11.904   1.786  13.174  1.00  0.00      A    H
ATOM   4756  O   HOH A1586      18.663  15.387   6.460  1.00  0.00      A    O
ATOM   4757  H1  HOH A1586      17.915  15.914   6.741  1.00  0.00      A    H
ATOM   4758  H2  HOH A1586      19.197  15.988   5.940  1.00  0.00      A    H
ATOM   4759  O   HOH A1587      35.180  11.708  12.490  1.00  0.00      A    O
ATOM   4760  H1  HOH A1587      34.459  11.418  13.049  1.00  0.00      A    H
ATOM   4761  H2  HOH A1587      35.950  11.260  12.840  1.00  0.00      A    H
ATOM   4762  O   HOH A1588       0.594   8.331  35.280  1.00  0.00      A    O
ATOM   4763  H1  HOH A1588       0.071   9.117  35.121  1.00  0.00      A    H
ATOM   4764  H2  HOH A1588       0.203   7.664  34.716  1.00  0.00      A    H
ATOM   4765  O   HOH A1589      18.158  12.228  15.407  1.00  0.00      A    O
ATOM   4766  H1  HOH A1589      18.886  12.525  14.861  1.00  0.00      A    H
ATOM   4767  H2  HOH A1589      17.778  11.495  14.923  1.00  0.00      A    H
ATOM   4768  O   HOH A1590      17.118  24.620  23.764  1.00  0.00      A    O
ATOM   4769  H1  HOH A1590      18.070  24.660  23.683  1.00  0.00      A    H
ATOM   4770  H2  HOH A1590      16.932  25.021  24.613  1.00  0.00      A    H
ATOM   4771  O   HOH A1591       3.057  32.860  35.768  1.00  0.00      A    O
ATOM   4772  H1  HOH A1591       2.124  33.044  35.661  1.00  0.00      A    H
ATOM   4773  H2  HOH A1591       3.477  33.326  35.045  1.00  0.00      A    H
ATOM   4774  O   HOH A1592      23.600   1.577  31.790  1.00  0.00      A    O
ATOM   4775  H1  HOH A1592      24.516   1.325  31.676  1.00  0.00      A    H
ATOM   4776  H2  HOH A1592      23.439   2.219  31.098  1.00  0.00      A    H
ATOM   4777  O   HOH A1593       4.115  34.258  33.780  1.00  0.00      A    O
ATOM   4778  H1  HOH A1593       4.103  34.677  32.920  1.00  0.00      A    H
ATOM   4779  H2  HOH A1593       4.714  34.794  34.300  1.00  0.00      A    H
ATOM   4780  O   HOH A1594      22.321  37.751  25.182  1.00  0.00      A    O
ATOM   4781  H1  HOH A1594      21.434  37.492  24.932  1.00  0.00      A    H
ATOM   4782  H2  HOH A1594      22.530  38.484  24.602  1.00  0.00      A    H
ATOM   4783  O   HOH A1595      25.142  29.154  27.427  1.00  0.00      A    O
ATOM   4784  H1  HOH A1595      24.493  29.215  28.128  1.00  0.00      A    H
ATOM   4785  H2  HOH A1595      25.128  28.232  27.168  1.00  0.00      A    H
ATOM   4786  O   HOH A1596      20.113   5.261   4.723  1.00  0.00      A    O
ATOM   4787  H1  HOH A1596      19.990   4.593   4.048  1.00  0.00      A    H
ATOM   4788  H2  HOH A1596      20.986   5.615   4.555  1.00  0.00      A    H
ATOM   4789  O   HOH A1597       2.342   4.291   3.317  1.00  0.00      A    O
ATOM   4790  H1  HOH A1597       2.875   4.879   3.851  1.00  0.00      A    H
ATOM   4791  H2  HOH A1597       1.493   4.728   3.252  1.00  0.00      A    H
ATOM   4792  O   HOH A1598      20.866  25.908   0.049  1.00  0.00      A    O
ATOM   4793  H1  HOH A1598      21.274  25.088  -0.228  1.00  0.00      A    H
ATOM   4794  H2  HOH A1598      21.483  26.283   0.678  1.00  0.00      A    H
ATOM   4795  O   HOH A1599      33.079  12.390   8.836  1.00  0.00      A    O
ATOM   4796  H1  HOH A1599      33.998  12.626   8.966  1.00  0.00      A    H
ATOM   4797  H2  HOH A1599      32.763  12.166   9.711  1.00  0.00      A    H
ATOM   4798  O   HOH A1600      32.096  20.811   6.146  1.00  0.00      A    O
ATOM   4799  H1  HOH A1600      32.062  21.296   6.971  1.00  0.00      A    H
ATOM   4800  H2  HOH A1600      33.014  20.555   6.057  1.00  0.00      A    H
ATOM   4801  O   HOH A1601       8.869  34.341  15.369  1.00  0.00      A    O
ATOM   4802  H1  HOH A1601       9.271  34.617  14.545  1.00  0.00      A    H
ATOM   4803  H2  HOH A1601       9.270  34.902  16.032  1.00  0.00      A    H
ATOM   4804  O   HOH A1602      15.003  29.123  16.235  1.00  0.00      A    O
ATOM   4805  H1  HOH A1602      14.246  29.540  15.824  1.00  0.00      A    H
ATOM   4806  H2  HOH A1602      14.705  28.899  17.117  1.00  0.00      A    H
ATOM   4807  O   HOH A1603       2.554  16.302  24.556  1.00  0.00      A    O
ATOM   4808  H1  HOH A1603       3.207  16.892  24.179  1.00  0.00      A    H
ATOM   4809  H2  HOH A1603       2.851  16.157  25.454  1.00  0.00      A    H
ATOM   4810  O   HOH A1604       5.596  10.296  35.748  1.00  0.00      A    O
ATOM   4811  H1  HOH A1604       5.508  11.192  35.421  1.00  0.00      A    H
ATOM   4812  H2  HOH A1604       4.696  10.006  35.896  1.00  0.00      A    H
ATOM   4813  O   HOH A1605       4.004   7.622  13.166  1.00  0.00      A    O
ATOM   4814  H1  HOH A1605       4.218   8.498  12.846  1.00  0.00      A    H
ATOM   4815  H2  HOH A1605       4.741   7.386  13.730  1.00  0.00      A    H
ATOM   4816  O   HOH A1606      34.607  34.338   4.919  1.00  0.00      A    O
ATOM   4817  H1  HOH A1606      34.505  33.388   4.858  1.00  0.00      A    H
ATOM   4818  H2  HOH A1606      35.380  34.461   5.471  1.00  0.00      A    H
ATOM   4819  O   HOH A1607      15.076  20.013  33.203  1.00  0.00      A    O
ATOM   4820  H1  HOH A1607      15.947  20.084  33.593  1.00  0.00      A    H
ATOM   4821  H2  HOH A1607      14.688  20.880  33.322  1.00  0.00      A    H
ATOM   4822  O   HOH A1608      20.149   2.519  23.218  1.00  0.00      A    O
ATOM   4823  H1  HOH A1608      20.637   2.026  22.558  1.00  0.00      A    H
ATOM   4824  H2  HOH A1608      19.732   1.848  23.759  1.00  0.00      A    H
ATOM   4825  O   HOH A1609       5.188  12.622  34.267  1.00  0.00      A    O
ATOM   4826  H1  HOH A1609       4.554  11.955  34.002  1.00  0.00      A    H
ATOM   4827  H2  HOH A1609       4.662  13.407  34.415  1.00  0.00      A    H
ATOM   4828  O   HOH A1610      38.440  30.944  35.970  1.00  0.00      A    O
ATOM   4829  H1  HOH A1610      38.067  30.090  35.752  1.00  0.00      A    H
ATOM   4830  H2  HOH A1610      38.430  31.427  35.144  1.00  0.00      A    H
ATOM   4831  O   HOH A1611      18.238   6.176   1.578  1.00  0.00      A    O
ATOM   4832  H1  HOH A1611      18.618   6.674   2.302  1.00  0.00      A    H
ATOM   4833  H2  HOH A1611      18.871   6.265   0.866  1.00  0.00      A    H
ATOM   4834  O   HOH A1612      22.618  38.729   3.852  1.00  0.00      A    O
ATOM   4835  H1  HOH A1612      22.697  38.469   2.934  1.00  0.00      A    H
ATOM   4836  H2  HOH A1612      23.266  38.194   4.310  1.00  0.00      A    H
ATOM   4837  O   HOH A1613      14.295  19.256   9.377  1.00  0.00      A    O
ATOM   4838  H1  HOH A1613      13.503  19.089   8.865  1.00  0.00      A    H
ATOM   4839  H2  HOH A1613      14.116  18.864  10.231  1.00  0.00      A    H
ATOM   4840  O   HOH A1614      13.283   0.147  35.013  1.00  0.00      A    O
ATOM   4841  H1  HOH A1614      12.892   0.412  34.180  1.00  0.00      A    H
ATOM   4842  H2  HOH A1614      12.545  -0.169  35.534  1.00  0.00      A    H
ATOM   4843  O   HOH A1615       5.755  34.922  13.296  1.00  0.00      A    O
ATOM   4844  H1  HOH A1615       5.817  34.555  14.178  1.00  0.00      A    H
ATOM   4845  H2  HOH A1615       6.205  34.287  12.739  1.00  0.00      A    H
ATOM   4846  O   HOH A1616       7.079  18.197  24.452  1.00  0.00      A    O
ATOM   4847  H1  HOH A1616       7.221  18.300  25.393  1.00  0.00      A    H
ATOM   4848  H2  HOH A1616       7.540  17.389  24.227  1.00  0.00      A    H
ATOM   4849  O   HOH A1617       7.019  18.822  32.553  1.00  0.00      A    O
ATOM   4850  H1  HOH A1617       7.661  18.116  32.636  1.00  0.00      A    H
ATOM   4851  H2  HOH A1617       7.464  19.593  32.906  1.00  0.00      A    H
ATOM   4852  O   HOH A1618      37.423  30.334   9.323  1.00  0.00      A    O
ATOM   4853  H1  HOH A1618      36.775  30.763   8.764  1.00  0.00      A    H
ATOM   4854  H2  HOH A1618      38.263  30.691   9.036  1.00  0.00      A    H
ATOM   4855  O   HOH A1619      38.046  36.545  24.379  1.00  0.00      A    O
ATOM   4856  H1  HOH A1619      38.666  35.820  24.471  1.00  0.00      A    H
ATOM   4857  H2  HOH A1619      37.302  36.166  23.912  1.00  0.00      A    H
ATOM   4858  O   HOH A1620       4.585  17.058   4.947  1.00  0.00      A    O
ATOM   4859  H1  HOH A1620       4.245  17.853   5.358  1.00  0.00      A    H
ATOM   4860  H2  HOH A1620       5.473  17.289   4.674  1.00  0.00      A    H
ATOM   4861  O   HOH A1621      27.490  11.761  35.823  1.00  0.00      A    O
ATOM   4862  H1  HOH A1621      26.781  11.123  35.736  1.00  0.00      A    H
ATOM   4863  H2  HOH A1621      27.054  12.612  35.781  1.00  0.00      A    H
ATOM   4864  O   HOH A1622      20.749   0.715  31.891  1.00  0.00      A    O
ATOM   4865  H1  HOH A1622      21.694   0.710  32.044  1.00  0.00      A    H
ATOM   4866  H2  HOH A1622      20.468   1.592  32.152  1.00  0.00      A    H
ATOM   4867  O   HOH A1623       3.382  27.258  35.422  1.00  0.00      A    O
ATOM   4868  H1  HOH A1623       3.683  27.771  36.172  1.00  0.00      A    H
ATOM   4869  H2  HOH A1623       3.410  27.870  34.687  1.00  0.00      A    H
ATOM   4870  O   HOH A1624       6.017  15.445  20.039  1.00  0.00      A    O
ATOM   4871  H1  HOH A1624       6.120  14.605  19.590  1.00  0.00      A    H
ATOM   4872  H2  HOH A1624       5.885  16.079  19.334  1.00  0.00      A    H
ATOM   4873  O   HOH A1625       7.156   4.827  10.535  1.00  0.00      A    O
ATOM   4874  H1  HOH A1625       7.395   4.337  11.322  1.00  0.00      A    H
ATOM   4875  H2  HOH A1625       6.935   5.702  10.856  1.00  0.00      A    H
ATOM   4876  O   HOH A1626      12.631  13.657  14.479  1.00  0.00      A    O
ATOM   4877  H1  HOH A1626      13.312  14.030  13.920  1.00  0.00      A    H
ATOM   4878  H2  HOH A1626      13.090  13.016  15.022  1.00  0.00      A    H
ATOM   4879  O   HOH A1627       3.116  14.016  19.447  1.00  0.00      A    O
ATOM   4880  H1  HOH A1627       4.016  14.065  19.770  1.00  0.00      A    H
ATOM   4881  H2  HOH A1627       3.193  13.604  18.586  1.00  0.00      A    H
ATOM   4882  O   HOH A1628      15.018   1.576   3.689  1.00  0.00      A    O
ATOM   4883  H1  HOH A1628      14.750   1.960   4.523  1.00  0.00      A    H
ATOM   4884  H2  HOH A1628      14.366   1.887   3.061  1.00  0.00      A    H
ATOM   4885  O   HOH A1629      37.962  20.003  15.628  1.00  0.00      A    O
ATOM   4886  H1  HOH A1629      38.434  19.187  15.794  1.00  0.00      A    H
ATOM   4887  H2  HOH A1629      37.941  20.445  16.477  1.00  0.00      A    H
ATOM   4888  O   HOH A1630      32.076  38.019  35.459  1.00  0.00      A    O
ATOM   4889  H1  HOH A1630      31.689  38.444  34.693  1.00  0.00      A    H
ATOM   4890  H2  HOH A1630      31.924  38.634  36.176  1.00  0.00      A    H
ATOM   4891  O   HOH A1631       1.385  36.996   2.517  1.00  0.00      A    O
ATOM   4892  H1  HOH A1631       1.146  36.090   2.321  1.00  0.00      A    H
ATOM   4893  H2  HOH A1631       2.309  36.953   2.763  1.00  0.00      A    H
ATOM   4894  O   HOH A1632      27.879  32.058  19.999  1.00  0.00      A    O
ATOM   4895  H1  HOH A1632      26.937  31.896  19.957  1.00  0.00      A    H
ATOM   4896  H2  HOH A1632      28.274  31.187  19.972  1.00  0.00      A    H
ATOM   4897  O   HOH A1633       8.251  10.932  31.168  1.00  0.00      A    O
ATOM   4898  H1  HOH A1633       9.055  11.248  31.580  1.00  0.00      A    H
ATOM   4899  H2  HOH A1633       8.183  10.018  31.442  1.00  0.00      A    H
ATOM   4900  O   HOH A1634      33.652   9.787  10.415  1.00  0.00      A    O
ATOM   4901  H1  HOH A1634      34.503   9.615  10.819  1.00  0.00      A    H
ATOM   4902  H2  HOH A1634      33.811   9.697   9.475  1.00  0.00      A    H
ATOM   4903  O   HOH A1635      28.818   2.524   8.538  1.00  0.00      A    O
ATOM   4904  H1  HOH A1635      28.933   2.700   9.472  1.00  0.00      A    H
ATOM   4905  H2  HOH A1635      28.474   1.632   8.503  1.00  0.00      A    H
ATOM   4906  O   HOH A1636      18.098  18.212  14.290  1.00  0.00      A    O
ATOM   4907  H1  HOH A1636      18.429  18.301  13.396  1.00  0.00      A    H
ATOM   4908  H2  HOH A1636      17.325  18.775  14.317  1.00  0.00      A    H
ATOM   4909  O   HOH A1637       0.086  17.541  16.410  1.00  0.00      A    O
ATOM   4910  H1  HOH A1637       0.581  17.491  17.228  1.00  0.00      A    H
ATOM   4911  H2  HOH A1637       0.736  17.374  15.727  1.00  0.00      A    H
ATOM   4912  O   HOH A1638      35.394  26.169   2.965  1.00  0.00      A    O
ATOM   4913  H1  HOH A1638      35.269  26.196   3.914  1.00  0.00      A    H
ATOM   4914  H2  HOH A1638      34.582  25.792   2.627  1.00  0.00      A    H
ATOM   4915  O   HOH A1639      36.184  28.371  16.152  1.00  0.00      A    O
ATOM   4916  H1  HOH A1639      36.933  27.948  15.733  1.00  0.00      A    H
ATOM   4917  H2  HOH A1639      36.276  29.298  15.932  1.00  0.00      A    H
ATOM   4918  O   HOH A1640      15.330  15.801  20.951  1.00  0.00      A    O
ATOM   4919  H1  HOH A1640      14.474  15.379  21.028  1.00  0.00      A    H
ATOM   4920  H2  HOH A1640      15.941  15.178  21.345  1.00  0.00      A    H
ATOM   4921  O   HOH A1641      21.658  26.286  17.521  1.00  0.00      A    O
ATOM   4922  H1  HOH A1641      22.212  26.110  16.760  1.00  0.00      A    H
ATOM   4923  H2  HOH A1641      21.541  27.236  17.518  1.00  0.00      A    H
ATOM   4924  O   HOH A1642      38.788   7.617  22.927  1.00  0.00      A    O
ATOM   4925  H1  HOH A1642      39.121   7.167  23.703  1.00  0.00      A    H
ATOM   4926  H2  HOH A1642      39.560   8.030  22.540  1.00  0.00      A    H
ATOM   4927  O   HOH A1643      19.891   9.690  13.360  1.00  0.00      A    O
ATOM   4928  H1  HOH A1643      20.799   9.849  13.618  1.00  0.00      A    H
ATOM   4929  H2  HOH A1643      19.953   9.304  12.487  1.00  0.00      A    H
ATOM   4930  O   HOH A1644       4.884   8.955   7.488  1.00  0.00      A    O
ATOM   4931  H1  HOH A1644       4.871   8.041   7.204  1.00  0.00      A    H
ATOM   4932  H2  HOH A1644       4.380   8.960   8.301  1.00  0.00      A    H
ATOM   4933  O   HOH A1645       1.964  10.196   3.208  1.00  0.00      A    O
ATOM   4934  H1  HOH A1645       1.491   9.757   2.500  1.00  0.00      A    H
ATOM   4935  H2  HOH A1645       2.465  10.884   2.771  1.00  0.00      A    H
ATOM   4936  O   HOH A1646      27.852  30.115   7.631  1.00  0.00      A    O
ATOM   4937  H1  HOH A1646      28.377  30.911   7.559  1.00  0.00      A    H
ATOM   4938  H2  HOH A1646      27.615  29.901   6.729  1.00  0.00      A    H
ATOM   4939  O   HOH A1647      22.872   5.226   2.260  1.00  0.00      A    O
ATOM   4940  H1  HOH A1647      21.973   5.273   1.934  1.00  0.00      A    H
ATOM   4941  H2  HOH A1647      23.243   6.087   2.066  1.00  0.00      A    H
ATOM   4942  O   HOH A1648      24.080  11.309   1.740  1.00  0.00      A    O
ATOM   4943  H1  HOH A1648      24.741  10.785   1.288  1.00  0.00      A    H
ATOM   4944  H2  HOH A1648      24.064  10.959   2.630  1.00  0.00      A    H
ATOM   4945  O   HOH A1649      35.258  33.315  26.651  1.00  0.00      A    O
ATOM   4946  H1  HOH A1649      35.630  33.763  27.411  1.00  0.00      A    H
ATOM   4947  H2  HOH A1649      35.883  33.482  25.945  1.00  0.00      A    H
ATOM   4948  O   HOH A1650      27.706  26.384  12.813  1.00  0.00      A    O
ATOM   4949  H1  HOH A1650      28.363  25.757  12.509  1.00  0.00      A    H
ATOM   4950  H2  HOH A1650      26.877  25.909  12.754  1.00  0.00      A    H
ATOM   4951  O   HOH A1651      32.665  37.741   6.777  1.00  0.00      A    O
ATOM   4952  H1  HOH A1651      32.778  37.152   7.522  1.00  0.00      A    H
ATOM   4953  H2  HOH A1651      32.239  38.515   7.144  1.00  0.00      A    H
ATOM   4954  O   HOH A1652      14.946  17.052  14.907  1.00  0.00      A    O
ATOM   4955  H1  HOH A1652      14.276  16.808  14.268  1.00  0.00      A    H
ATOM   4956  H2  HOH A1652      14.889  16.377  15.584  1.00  0.00      A    H
ATOM   4957  O   HOH A1653      10.899  11.101   9.918  1.00  0.00      A    O
ATOM   4958  H1  HOH A1653      11.265  11.946   9.659  1.00  0.00      A    H
ATOM   4959  H2  HOH A1653      11.453  10.811  10.642  1.00  0.00      A    H
ATOM   4960  O   HOH A1654      12.266  39.361   7.509  1.00  0.00      A    O
ATOM   4961  H1  HOH A1654      13.031  38.855   7.780  1.00  0.00      A    H
ATOM   4962  H2  HOH A1654      11.838  38.815   6.849  1.00  0.00      A    H
ATOM   4963  O   HOH A1655      27.986   9.896  29.373  1.00  0.00      A    O
ATOM   4964  H1  HOH A1655      27.473   9.595  28.624  1.00  0.00      A    H
ATOM   4965  H2  HOH A1655      28.305  10.761  29.113  1.00  0.00      A    H
ATOM   4966  O   HOH A1656      13.988  16.458  36.378  1.00  0.00      A    O
ATOM   4967  H1  HOH A1656      13.868  16.854  35.515  1.00  0.00      A    H
ATOM   4968  H2  HOH A1656      14.915  16.221  36.407  1.00  0.00      A    H
ATOM   4969  O   HOH A1657      18.205  35.736  32.013  1.00  0.00      A    O
ATOM   4970  H1  HOH A1657      18.858  35.705  31.314  1.00  0.00      A    H
ATOM   4971  H2  HOH A1657      18.571  35.189  32.708  1.00  0.00      A    H
ATOM   4972  O   HOH A1658      30.257  18.859  14.809  1.00  0.00      A    O
ATOM   4973  H1  HOH A1658      30.311  18.795  13.855  1.00  0.00      A    H
ATOM   4974  H2  HOH A1658      29.888  19.727  14.971  1.00  0.00      A    H
ATOM   4975  O   HOH A1659      21.264  13.168  32.798  1.00  0.00      A    O
ATOM   4976  H1  HOH A1659      21.588  12.933  33.667  1.00  0.00      A    H
ATOM   4977  H2  HOH A1659      21.888  12.769  32.193  1.00  0.00      A    H
ATOM   4978  O   HOH A1660      18.986   4.193   7.431  1.00  0.00      A    O
ATOM   4979  H1  HOH A1660      19.283   3.574   8.098  1.00  0.00      A    H
ATOM   4980  H2  HOH A1660      19.715   4.806   7.331  1.00  0.00      A    H
ATOM   4981  O   HOH A1661      29.083  10.369  17.902  1.00  0.00      A    O
ATOM   4982  H1  HOH A1661      28.849  10.215  16.987  1.00  0.00      A    H
ATOM   4983  H2  HOH A1661      29.422   9.527  18.208  1.00  0.00      A    H
ATOM   4984  O   HOH A1662       3.709  28.682   6.106  1.00  0.00      A    O
ATOM   4985  H1  HOH A1662       3.459  29.605   6.066  1.00  0.00      A    H
ATOM   4986  H2  HOH A1662       4.052  28.488   5.234  1.00  0.00      A    H
ATOM   4987  O   HOH A1663      39.352  31.887   2.151  1.00  0.00      A    O
ATOM   4988  H1  HOH A1663      38.396  31.893   2.202  1.00  0.00      A    H
ATOM   4989  H2  HOH A1663      39.594  30.972   2.297  1.00  0.00      A    H
ATOM   4990  O   HOH A1664      38.149  30.445  31.525  1.00  0.00      A    O
ATOM   4991  H1  HOH A1664      38.962  30.925  31.365  1.00  0.00      A    H
ATOM   4992  H2  HOH A1664      37.621  30.602  30.743  1.00  0.00      A    H
ATOM   4993  O   HOH A1665       7.500   7.106  36.348  1.00  0.00      A    O
ATOM   4994  H1  HOH A1665       6.571   7.099  36.119  1.00  0.00      A    H
ATOM   4995  H2  HOH A1665       7.578   6.467  37.056  1.00  0.00      A    H
ATOM   4996  O   HOH A1666      26.636  13.290  21.138  1.00  0.00      A    O
ATOM   4997  H1  HOH A1666      26.274  13.580  20.301  1.00  0.00      A    H
ATOM   4998  H2  HOH A1666      27.326  13.923  21.334  1.00  0.00      A    H
ATOM   4999  O   HOH A1667      38.437   1.981   3.400  1.00  0.00      A    O
ATOM   5000  H1  HOH A1667      39.225   2.104   3.929  1.00  0.00      A    H
ATOM   5001  H2  HOH A1667      38.488   1.073   3.102  1.00  0.00      A    H
ATOM   5002  O   HOH A1668      13.953  21.369   5.027  1.00  0.00      A    O
ATOM   5003  H1  HOH A1668      13.907  22.326   5.022  1.00  0.00      A    H
ATOM   5004  H2  HOH A1668      13.237  21.098   5.602  1.00  0.00      A    H
ATOM   5005  O   HOH A1669      27.707  39.261  14.524  1.00  0.00      A    O
ATOM   5006  H1  HOH A1669      27.446  38.340  14.519  1.00  0.00      A    H
ATOM   5007  H2  HOH A1669      27.120  39.673  15.158  1.00  0.00      A    H
ATOM   5008  O   HOH A1670      37.100  15.626  29.540  1.00  0.00      A    O
ATOM   5009  H1  HOH A1670      36.249  15.225  29.717  1.00  0.00      A    H
ATOM   5010  H2  HOH A1670      37.305  15.367  28.641  1.00  0.00      A    H
ATOM   5011  O   HOH A1671       2.697   0.645  27.116  1.00  0.00      A    O
ATOM   5012  H1  HOH A1671       2.256  -0.199  27.019  1.00  0.00      A    H
ATOM   5013  H2  HOH A1671       2.217   1.236  26.536  1.00  0.00      A    H
ATOM   5014  O   HOH A1672       1.669   1.818   4.189  1.00  0.00      A    O
ATOM   5015  H1  HOH A1672       2.080   2.644   3.934  1.00  0.00      A    H
ATOM   5016  H2  HOH A1672       2.392   1.193   4.230  1.00  0.00      A    H
ATOM   5017  O   HOH A1673      32.466   0.693  29.530  1.00  0.00      A    O
ATOM   5018  H1  HOH A1673      32.707   0.765  28.606  1.00  0.00      A    H
ATOM   5019  H2  HOH A1673      33.158   0.155  29.916  1.00  0.00      A    H
ATOM   5020  O   HOH A1674      22.818  21.472   4.079  1.00  0.00      A    O
ATOM   5021  H1  HOH A1674      23.053  20.680   4.563  1.00  0.00      A    H
ATOM   5022  H2  HOH A1674      23.481  22.114   4.332  1.00  0.00      A    H
ATOM   5023  O   HOH A1675      33.464  29.225   7.581  1.00  0.00      A    O
ATOM   5024  H1  HOH A1675      34.303  29.390   7.151  1.00  0.00      A    H
ATOM   5025  H2  HOH A1675      33.634  28.485   8.164  1.00  0.00      A    H
ATOM   5026  O   HOH A1676       9.741  12.691   3.414  1.00  0.00      A    O
ATOM   5027  H1  HOH A1676       9.746  12.388   2.506  1.00  0.00      A    H
ATOM   5028  H2  HOH A1676      10.517  12.289   3.806  1.00  0.00      A    H
ATOM   5029  O   HOH A1677       4.024  39.603   4.182  1.00  0.00      A    O
ATOM   5030  H1  HOH A1677       3.987  38.691   3.895  1.00  0.00      A    H
ATOM   5031  H2  HOH A1677       4.523  39.577   4.999  1.00  0.00      A    H
ATOM   5032  O   HOH A1678      26.705  39.672   3.263  1.00  0.00      A    O
ATOM   5033  H1  HOH A1678      26.812  39.209   4.094  1.00  0.00      A    H
ATOM   5034  H2  HOH A1678      26.477  38.987   2.634  1.00  0.00      A    H
ATOM   5035  O   HOH A1679      11.843   8.145  12.313  1.00  0.00      A    O
ATOM   5036  H1  HOH A1679      12.537   8.714  11.979  1.00  0.00      A    H
ATOM   5037  H2  HOH A1679      11.978   7.311  11.863  1.00  0.00      A    H
ATOM   5038  O   HOH A1680      10.618  20.235  16.395  1.00  0.00      A    O
ATOM   5039  H1  HOH A1680      11.235  19.594  16.748  1.00  0.00      A    H
ATOM   5040  H2  HOH A1680       9.762  19.814  16.477  1.00  0.00      A    H
ATOM   5041  O   HOH A1681      12.700  27.799  14.416  1.00  0.00      A    O
ATOM   5042  H1  HOH A1681      12.274  27.618  13.578  1.00  0.00      A    H
ATOM   5043  H2  HOH A1681      13.037  28.691  14.326  1.00  0.00      A    H
ATOM   5044  O   HOH A1682      25.694  38.749  38.755  1.00  0.00      A    O
ATOM   5045  H1  HOH A1682      25.428  39.321  38.035  1.00  0.00      A    H
ATOM   5046  H2  HOH A1682      25.796  37.887  38.352  1.00  0.00      A    H
ATOM   5047  O   HOH A1683       0.812  17.651  19.302  1.00  0.00      A    O
ATOM   5048  H1  HOH A1683       0.105  17.129  19.681  1.00  0.00      A    H
ATOM   5049  H2  HOH A1683       1.564  17.485  19.871  1.00  0.00      A    H
ATOM   5050  O   HOH A1684      29.455  36.470  33.972  1.00  0.00      A    O
ATOM   5051  H1  HOH A1684      30.144  35.911  33.613  1.00  0.00      A    H
ATOM   5052  H2  HOH A1684      29.818  37.354  33.931  1.00  0.00      A    H
ATOM   5053  O   HOH A1685      36.088   4.705  25.340  1.00  0.00      A    O
ATOM   5054  H1  HOH A1685      35.912   5.420  24.727  1.00  0.00      A    H
ATOM   5055  H2  HOH A1685      35.803   3.917  24.877  1.00  0.00      A    H
ATOM   5056  O   HOH A1686       1.641  20.544  14.360  1.00  0.00      A    O
ATOM   5057  H1  HOH A1686       1.356  20.537  15.274  1.00  0.00      A    H
ATOM   5058  H2  HOH A1686       0.830  20.500  13.855  1.00  0.00      A    H
ATOM   5059  O   HOH A1687      38.499  29.595  12.174  1.00  0.00      A    O
ATOM   5060  H1  HOH A1687      38.071  29.708  11.326  1.00  0.00      A    H
ATOM   5061  H2  HOH A1687      39.296  30.122  12.112  1.00  0.00      A    H
[truncated: 75,845 more chars]
