# Supplementary material for: Ion and Solvent Modulation of Ferrocene and Decamethylferrocene Oxidation Potentials in Organic Electrolytes as Predicted by Molecular Dynamics Simulations
Source: J Phys Chem B. 2025 Feb 11;129(7):2067–81. doi: 10.1021/acs.jpcb.4c08321 (PMC11848929; doi:10.1021/acs.jpcb.4c08321)
Supplement: Supplementary file 2 — jp4c08321_si_002.zip [file jp4c08321_si_002.zip › simulation_files/pdb_files/Fc_BMIMBF4_0220_DCE_0400.pdb]

TITLE     MDANALYSIS FRAME 0: Created by PDBWriter
CRYST1   49.486   49.486   49.486  90.00  90.00  90.00 P 1           1
ATOM      1  CT  DCE A   1      37.739  17.895   1.174  1.00  0.00      A    C
ATOM      2  HC  DCE A   1      36.895  18.577   1.279  1.00  0.00      A    H
ATOM      3  HC1 DCE A   1      37.443  16.849   1.254  1.00  0.00      A    H
ATOM      4  Cl  DCE A   1      38.513  18.098  -0.430  1.00  0.00      A   CL
ATOM      5  CT1 DCE A   1      38.771  18.195   2.257  1.00  0.00      A    C
ATOM      6  HC2 DCE A   1      39.590  17.476   2.263  1.00  0.00      A    H
ATOM      7  Cl1 DCE A   1      39.699  19.668   1.792  1.00  0.00      A   CL
ATOM      8  HC3 DCE A   1      38.312  18.252   3.244  1.00  0.00      A    H
ATOM     13  CT  DCE A   2      21.373  43.706  22.599  1.00  0.00      A    C
ATOM     14  HC  DCE A   2      21.686  43.720  23.643  1.00  0.00      A    H
ATOM     15  HC1 DCE A   2      22.241  43.315  22.069  1.00  0.00      A    H
ATOM     16  Cl  DCE A   2      20.232  42.329  22.299  1.00  0.00      A   CL
ATOM     17  CT1 DCE A   2      20.982  45.053  21.944  1.00  0.00      A    C
ATOM     18  HC2 DCE A   2      21.792  45.767  22.095  1.00  0.00      A    H
ATOM     19  Cl1 DCE A   2      20.653  44.975  20.220  1.00  0.00      A   CL
ATOM     20  HC3 DCE A   2      20.107  45.259  22.560  1.00  0.00      A    H
ATOM     25  CT  DCE A   3      34.985  18.746  23.440  1.00  0.00      A    C
ATOM     26  HC  DCE A   3      34.024  19.147  23.118  1.00  0.00      A    H
ATOM     27  HC1 DCE A   3      34.775  18.356  24.436  1.00  0.00      A    H
ATOM     28  Cl  DCE A   3      35.369  17.286  22.370  1.00  0.00      A   CL
ATOM     29  CT1 DCE A   3      36.094  19.788  23.580  1.00  0.00      A    C
ATOM     30  HC2 DCE A   3      36.331  20.236  22.615  1.00  0.00      A    H
ATOM     31  Cl1 DCE A   3      35.545  21.097  24.674  1.00  0.00      A   CL
ATOM     32  HC3 DCE A   3      36.992  19.342  24.009  1.00  0.00      A    H
ATOM     37  CT  DCE A   4      25.092  13.733  26.506  1.00  0.00      A    C
ATOM     38  HC  DCE A   4      25.143  12.663  26.307  1.00  0.00      A    H
ATOM     39  HC1 DCE A   4      24.087  14.029  26.809  1.00  0.00      A    H
ATOM     40  Cl  DCE A   4      26.363  14.275  27.659  1.00  0.00      A   CL
ATOM     41  CT1 DCE A   4      25.375  14.509  25.204  1.00  0.00      A    C
ATOM     42  HC2 DCE A   4      24.888  15.484  25.200  1.00  0.00      A    H
ATOM     43  Cl1 DCE A   4      27.107  14.858  25.187  1.00  0.00      A   CL
ATOM     44  HC3 DCE A   4      25.122  13.806  24.410  1.00  0.00      A    H
ATOM     49  CT  DCE A   5      32.930  42.336  17.977  1.00  0.00      A    C
ATOM     50  HC  DCE A   5      33.016  43.169  18.675  1.00  0.00      A    H
ATOM     51  HC1 DCE A   5      33.050  41.422  18.558  1.00  0.00      A    H
ATOM     52  Cl  DCE A   5      31.293  42.424  17.242  1.00  0.00      A   CL
ATOM     53  CT1 DCE A   5      34.047  42.504  16.938  1.00  0.00      A    C
ATOM     54  HC2 DCE A   5      34.252  41.566  16.422  1.00  0.00      A    H
ATOM     55  Cl1 DCE A   5      33.884  44.067  16.016  1.00  0.00      A   CL
ATOM     56  HC3 DCE A   5      34.970  42.656  17.498  1.00  0.00      A    H
ATOM     61  CT  DCE A   6      29.005   1.720   4.982  1.00  0.00      A    C
ATOM     62  HC  DCE A   6      29.012   2.495   5.748  1.00  0.00      A    H
ATOM     63  HC1 DCE A   6      29.312   0.771   5.423  1.00  0.00      A    H
ATOM     64  Cl  DCE A   6      27.399   1.435   4.306  1.00  0.00      A   CL
ATOM     65  CT1 DCE A   6      29.935   1.914   3.817  1.00  0.00      A    C
ATOM     66  HC2 DCE A   6      30.865   2.358   4.173  1.00  0.00      A    H
ATOM     67  Cl1 DCE A   6      30.292   0.294   3.084  1.00  0.00      A   CL
ATOM     68  HC3 DCE A   6      29.586   2.609   3.053  1.00  0.00      A    H
ATOM     73  CT  DCE A   7      25.213  15.169  41.492  1.00  0.00      A    C
ATOM     74  HC  DCE A   7      24.532  15.783  40.903  1.00  0.00      A    H
ATOM     75  HC1 DCE A   7      25.348  14.231  40.954  1.00  0.00      A    H
ATOM     76  Cl  DCE A   7      26.895  15.819  41.455  1.00  0.00      A   CL
ATOM     77  CT1 DCE A   7      24.703  15.028  42.986  1.00  0.00      A    C
ATOM     78  HC2 DCE A   7      24.847  15.984  43.489  1.00  0.00      A    H
ATOM     79  Cl1 DCE A   7      22.963  14.604  43.055  1.00  0.00      A   CL
ATOM     80  HC3 DCE A   7      25.172  14.176  43.481  1.00  0.00      A    H
ATOM     85  CT  DCE A   8      43.752  24.873  30.911  1.00  0.00      A    C
ATOM     86  HC  DCE A   8      43.968  25.258  31.908  1.00  0.00      A    H
ATOM     87  HC1 DCE A   8      44.524  24.111  30.802  1.00  0.00      A    H
ATOM     88  Cl  DCE A   8      42.232  23.994  31.124  1.00  0.00      A   CL
ATOM     89  CT1 DCE A   8      43.518  25.843  29.733  1.00  0.00      A    C
ATOM     90  HC2 DCE A   8      44.468  26.160  29.303  1.00  0.00      A    H
ATOM     91  Cl1 DCE A   8      42.551  25.082  28.454  1.00  0.00      A   CL
ATOM     92  HC3 DCE A   8      42.990  26.740  30.059  1.00  0.00      A    H
ATOM     97  CT  DCE A   9      27.693  44.629  49.370  1.00  0.00      A    C
ATOM     98  HC  DCE A   9      26.755  44.077  49.437  1.00  0.00      A    H
ATOM     99  HC1 DCE A   9      27.553  45.490  48.716  1.00  0.00      A    H
ATOM    100  Cl  DCE A   9      28.029  45.274  50.992  1.00  0.00      A   CL
ATOM    101  CT1 DCE A   9      28.804  43.684  48.896  1.00  0.00      A    C
ATOM    102  HC2 DCE A   9      28.515  43.180  47.973  1.00  0.00      A    H
ATOM    103  Cl1 DCE A   9      30.428  44.449  48.790  1.00  0.00      A   CL
ATOM    104  HC3 DCE A   9      28.906  42.812  49.542  1.00  0.00      A    H
ATOM    109  CT  DCE A  10       6.897  11.953  27.419  1.00  0.00      A    C
ATOM    110  HC  DCE A  10       7.022  10.879  27.279  1.00  0.00      A    H
ATOM    111  HC1 DCE A  10       7.333  12.276  28.364  1.00  0.00      A    H
ATOM    112  Cl  DCE A  10       8.006  12.593  26.245  1.00  0.00      A   CL
ATOM    113  CT1 DCE A  10       5.471  12.506  27.148  1.00  0.00      A    C
ATOM    114  HC2 DCE A  10       5.272  13.499  27.551  1.00  0.00      A    H
ATOM    115  Cl1 DCE A  10       5.128  12.493  25.448  1.00  0.00      A   CL
ATOM    116  HC3 DCE A  10       4.744  11.944  27.733  1.00  0.00      A    H
ATOM    121  CT  DCE A  11       0.805  41.092   5.042  1.00  0.00      A    C
ATOM    122  HC  DCE A  11      -0.115  40.509   4.999  1.00  0.00      A    H
ATOM    123  HC1 DCE A  11       0.893  41.512   4.040  1.00  0.00      A    H
ATOM    124  Cl  DCE A  11       0.342  42.606   5.910  1.00  0.00      A   CL
ATOM    125  CT1 DCE A  11       2.046  40.423   5.640  1.00  0.00      A    C
ATOM    126  HC2 DCE A  11       1.901  40.112   6.675  1.00  0.00      A    H
ATOM    127  Cl1 DCE A  11       2.365  38.827   4.867  1.00  0.00      A   CL
ATOM    128  HC3 DCE A  11       2.878  41.127   5.654  1.00  0.00      A    H
ATOM    133  CT  DCE A  12      27.536   6.249  39.082  1.00  0.00      A    C
ATOM    134  HC  DCE A  12      28.595   6.267  39.339  1.00  0.00      A    H
ATOM    135  HC1 DCE A  12      27.396   5.467  38.337  1.00  0.00      A    H
ATOM    136  Cl  DCE A  12      26.738   5.786  40.584  1.00  0.00      A   CL
ATOM    137  CT1 DCE A  12      26.977   7.621  38.595  1.00  0.00      A    C
ATOM    138  HC2 DCE A  12      27.235   8.373  39.341  1.00  0.00      A    H
ATOM    139  Cl1 DCE A  12      27.664   8.217  37.009  1.00  0.00      A   CL
ATOM    140  HC3 DCE A  12      25.902   7.657  38.420  1.00  0.00      A    H
ATOM    145  CT  DCE A  13      12.827  43.332  43.740  1.00  0.00      A    C
ATOM    146  HC  DCE A  13      12.265  44.227  43.474  1.00  0.00      A    H
ATOM    147  HC1 DCE A  13      12.699  42.582  42.959  1.00  0.00      A    H
ATOM    148  Cl  DCE A  13      14.576  43.815  43.533  1.00  0.00      A   CL
ATOM    149  CT1 DCE A  13      12.568  42.998  45.230  1.00  0.00      A    C
ATOM    150  HC2 DCE A  13      12.856  43.827  45.877  1.00  0.00      A    H
ATOM    151  Cl1 DCE A  13      10.884  42.438  45.583  1.00  0.00      A   CL
ATOM    152  HC3 DCE A  13      13.270  42.210  45.503  1.00  0.00      A    H
ATOM    157  CT  DCE A  14      36.741   4.446   5.345  1.00  0.00      A    C
ATOM    158  HC  DCE A  14      36.906   3.373   5.248  1.00  0.00      A    H
ATOM    159  HC1 DCE A  14      36.764   4.773   6.385  1.00  0.00      A    H
ATOM    160  Cl  DCE A  14      38.195   5.223   4.609  1.00  0.00      A   CL
ATOM    161  CT1 DCE A  14      35.573   4.790   4.447  1.00  0.00      A    C
ATOM    162  HC2 DCE A  14      34.655   4.468   4.939  1.00  0.00      A    H
ATOM    163  Cl1 DCE A  14      35.392   6.501   3.995  1.00  0.00      A   CL
ATOM    164  HC3 DCE A  14      35.673   4.174   3.553  1.00  0.00      A    H
ATOM    169  CT  DCE A  15      34.670  38.127  45.163  1.00  0.00      A    C
ATOM    170  HC  DCE A  15      35.285  37.267  44.898  1.00  0.00      A    H
ATOM    171  HC1 DCE A  15      33.758  37.829  45.680  1.00  0.00      A    H
ATOM    172  Cl  DCE A  15      35.494  39.051  46.426  1.00  0.00      A   CL
ATOM    173  CT1 DCE A  15      34.151  38.928  43.980  1.00  0.00      A    C
ATOM    174  HC2 DCE A  15      34.941  39.127  43.255  1.00  0.00      A    H
ATOM    175  Cl1 DCE A  15      32.958  37.903  43.239  1.00  0.00      A   CL
ATOM    176  HC3 DCE A  15      33.710  39.878  44.281  1.00  0.00      A    H
ATOM    181  CT  DCE A  16      22.465  41.752  13.808  1.00  0.00      A    C
ATOM    182  HC  DCE A  16      23.467  41.850  13.391  1.00  0.00      A    H
ATOM    183  HC1 DCE A  16      21.788  41.325  13.068  1.00  0.00      A    H
ATOM    184  Cl  DCE A  16      22.590  40.643  15.151  1.00  0.00      A   CL
ATOM    185  CT1 DCE A  16      21.982  43.035  14.363  1.00  0.00      A    C
ATOM    186  HC2 DCE A  16      21.739  43.674  13.514  1.00  0.00      A    H
ATOM    187  Cl1 DCE A  16      20.759  42.775  15.564  1.00  0.00      A   CL
ATOM    188  HC3 DCE A  16      22.840  43.521  14.829  1.00  0.00      A    H
ATOM    193  CT  DCE A  17      24.504  12.201  49.180  1.00  0.00      A    C
ATOM    194  HC  DCE A  17      23.901  12.613  49.990  1.00  0.00      A    H
ATOM    195  HC1 DCE A  17      25.526  12.137  49.551  1.00  0.00      A    H
ATOM    196  Cl  DCE A  17      24.051  10.520  48.889  1.00  0.00      A   CL
ATOM    197  CT1 DCE A  17      24.555  13.132  47.958  1.00  0.00      A    C
ATOM    198  HC2 DCE A  17      23.539  13.022  47.577  1.00  0.00      A    H
ATOM    199  Cl1 DCE A  17      24.861  14.735  48.507  1.00  0.00      A   CL
ATOM    200  HC3 DCE A  17      25.323  12.953  47.206  1.00  0.00      A    H
ATOM    205  CT  DCE A  18      33.637  26.288  28.111  1.00  0.00      A    C
ATOM    206  HC  DCE A  18      34.420  27.032  27.967  1.00  0.00      A    H
ATOM    207  HC1 DCE A  18      32.635  26.687  27.948  1.00  0.00      A    H
ATOM    208  Cl  DCE A  18      34.074  24.966  27.010  1.00  0.00      A   CL
ATOM    209  CT1 DCE A  18      33.690  25.842  29.573  1.00  0.00      A    C
ATOM    210  HC2 DCE A  18      32.979  25.033  29.746  1.00  0.00      A    H
ATOM    211  Cl1 DCE A  18      35.223  25.422  30.322  1.00  0.00      A   CL
ATOM    212  HC3 DCE A  18      33.393  26.751  30.096  1.00  0.00      A    H
ATOM    217  CT  DCE A  19       0.928  23.215  35.082  1.00  0.00      A    C
ATOM    218  HC  DCE A  19       0.325  22.307  35.084  1.00  0.00      A    H
ATOM    219  HC1 DCE A  19       1.526  23.149  34.173  1.00  0.00      A    H
ATOM    220  Cl  DCE A  19      -0.243  24.591  35.097  1.00  0.00      A   CL
ATOM    221  CT1 DCE A  19       1.753  23.417  36.387  1.00  0.00      A    C
ATOM    222  HC2 DCE A  19       2.344  22.548  36.675  1.00  0.00      A    H
ATOM    223  Cl1 DCE A  19       2.743  24.854  36.328  1.00  0.00      A   CL
ATOM    224  HC3 DCE A  19       0.981  23.443  37.155  1.00  0.00      A    H
ATOM    229  CT  DCE A  20      37.572   1.181  24.106  1.00  0.00      A    C
ATOM    230  HC  DCE A  20      38.341   1.953  24.153  1.00  0.00      A    H
ATOM    231  HC1 DCE A  20      36.815   1.397  23.352  1.00  0.00      A    H
ATOM    232  Cl  DCE A  20      38.486  -0.305  23.661  1.00  0.00      A   CL
ATOM    233  CT1 DCE A  20      36.919   1.024  25.528  1.00  0.00      A    C
ATOM    234  HC2 DCE A  20      37.688   1.140  26.293  1.00  0.00      A    H
ATOM    235  Cl1 DCE A  20      35.717   2.279  26.014  1.00  0.00      A   CL
ATOM    236  HC3 DCE A  20      36.407   0.062  25.511  1.00  0.00      A    H
ATOM    241  CT  DCE A  21       3.917   1.917  11.643  1.00  0.00      A    C
ATOM    242  HC  DCE A  21       4.135   1.015  11.072  1.00  0.00      A    H
ATOM    243  HC1 DCE A  21       3.965   2.759  10.952  1.00  0.00      A    H
ATOM    244  Cl  DCE A  21       2.280   1.836  12.326  1.00  0.00      A   CL
ATOM    245  CT1 DCE A  21       5.050   2.199  12.644  1.00  0.00      A    C
ATOM    246  HC2 DCE A  21       4.813   3.014  13.328  1.00  0.00      A    H
ATOM    247  Cl1 DCE A  21       5.252   0.742  13.630  1.00  0.00      A   CL
ATOM    248  HC3 DCE A  21       5.928   2.387  12.025  1.00  0.00      A    H
ATOM    253  CT  DCE A  22      17.914   3.435   0.653  1.00  0.00      A    C
ATOM    254  HC  DCE A  22      16.984   3.978   0.817  1.00  0.00      A    H
ATOM    255  HC1 DCE A  22      18.310   3.556  -0.355  1.00  0.00      A    H
ATOM    256  Cl  DCE A  22      19.148   3.949   1.787  1.00  0.00      A   CL
ATOM    257  CT1 DCE A  22      17.780   1.911   0.856  1.00  0.00      A    C
ATOM    258  HC2 DCE A  22      18.698   1.377   0.608  1.00  0.00      A    H
ATOM    259  Cl1 DCE A  22      17.381   1.472   2.557  1.00  0.00      A   CL
ATOM    260  HC3 DCE A  22      17.029   1.637   0.116  1.00  0.00      A    H
ATOM    265  CT  DCE A  23       8.818  18.668  43.340  1.00  0.00      A    C
ATOM    266  HC  DCE A  23       9.124  19.081  44.302  1.00  0.00      A    H
ATOM    267  HC1 DCE A  23       8.803  17.578  43.362  1.00  0.00      A    H
ATOM    268  Cl  DCE A  23       7.152  19.049  43.088  1.00  0.00      A   CL
ATOM    269  CT1 DCE A  23       9.643  18.986  42.091  1.00  0.00      A    C
ATOM    270  HC2 DCE A  23      10.559  18.399  42.160  1.00  0.00      A    H
ATOM    271  Cl1 DCE A  23       8.790  18.628  40.546  1.00  0.00      A   CL
ATOM    272  HC3 DCE A  23       9.936  20.036  42.090  1.00  0.00      A    H
ATOM    277  CT  DCE A  24      35.785   8.171  37.539  1.00  0.00      A    C
ATOM    278  HC  DCE A  24      34.731   8.365  37.337  1.00  0.00      A    H
ATOM    279  HC1 DCE A  24      36.054   8.846  38.352  1.00  0.00      A    H
ATOM    280  Cl  DCE A  24      35.692   6.559  38.123  1.00  0.00      A   CL
ATOM    281  CT1 DCE A  24      36.648   8.386  36.357  1.00  0.00      A    C
ATOM    282  HC2 DCE A  24      37.690   8.198  36.615  1.00  0.00      A    H
ATOM    283  Cl1 DCE A  24      36.085   7.278  35.143  1.00  0.00      A   CL
ATOM    284  HC3 DCE A  24      36.560   9.409  35.993  1.00  0.00      A    H
ATOM    289  CT  DCE A  25      38.081  37.335  27.102  1.00  0.00      A    C
ATOM    290  HC  DCE A  25      37.130  37.266  27.629  1.00  0.00      A    H
ATOM    291  HC1 DCE A  25      38.363  38.388  27.086  1.00  0.00      A    H
ATOM    292  Cl  DCE A  25      39.462  36.532  27.836  1.00  0.00      A   CL
ATOM    293  CT1 DCE A  25      37.959  37.084  25.552  1.00  0.00      A    C
ATOM    294  HC2 DCE A  25      38.324  36.127  25.179  1.00  0.00      A    H
ATOM    295  Cl1 DCE A  25      36.266  37.127  25.063  1.00  0.00      A   CL
ATOM    296  HC3 DCE A  25      38.503  37.856  25.008  1.00  0.00      A    H
ATOM    301  CT  DCE A  26      47.309  30.855  12.128  1.00  0.00      A    C
ATOM    302  HC  DCE A  26      48.354  30.584  12.277  1.00  0.00      A    H
ATOM    303  HC1 DCE A  26      46.767  29.914  12.221  1.00  0.00      A    H
ATOM    304  Cl  DCE A  26      46.783  31.797  13.511  1.00  0.00      A   CL
ATOM    305  CT1 DCE A  26      47.116  31.590  10.809  1.00  0.00      A    C
ATOM    306  HC2 DCE A  26      47.681  31.138   9.994  1.00  0.00      A    H
ATOM    307  Cl1 DCE A  26      45.306  31.853  10.630  1.00  0.00      A   CL
ATOM    308  HC3 DCE A  26      47.558  32.584  10.868  1.00  0.00      A    H
ATOM    313  CT  DCE A  27      26.368  18.661  11.177  1.00  0.00      A    C
ATOM    314  HC  DCE A  27      26.242  17.687  10.704  1.00  0.00      A    H
ATOM    315  HC1 DCE A  27      26.566  18.413  12.220  1.00  0.00      A    H
ATOM    316  Cl  DCE A  27      27.776  19.332  10.439  1.00  0.00      A   CL
ATOM    317  CT1 DCE A  27      25.201  19.513  11.056  1.00  0.00      A    C
ATOM    318  HC2 DCE A  27      24.328  18.866  10.970  1.00  0.00      A    H
ATOM    319  Cl1 DCE A  27      25.119  20.765  12.353  1.00  0.00      A   CL
ATOM    320  HC3 DCE A  27      25.270  20.017  10.092  1.00  0.00      A    H
ATOM    325  CT  DCE A  28      27.122  17.687  37.040  1.00  0.00      A    C
ATOM    326  HC  DCE A  28      28.099  17.236  37.213  1.00  0.00      A    H
ATOM    327  HC1 DCE A  28      26.808  17.772  35.999  1.00  0.00      A    H
ATOM    328  Cl  DCE A  28      25.925  16.754  37.996  1.00  0.00      A   CL
ATOM    329  CT1 DCE A  28      27.136  19.123  37.505  1.00  0.00      A    C
ATOM    330  HC2 DCE A  28      27.452  19.227  38.543  1.00  0.00      A    H
ATOM    331  Cl1 DCE A  28      28.220  20.202  36.570  1.00  0.00      A   CL
ATOM    332  HC3 DCE A  28      26.106  19.449  37.649  1.00  0.00      A    H
ATOM    337  CT  DCE A  29      16.309  16.475  31.014  1.00  0.00      A    C
ATOM    338  HC  DCE A  29      15.718  16.627  30.111  1.00  0.00      A    H
ATOM    339  HC1 DCE A  29      15.852  15.731  31.667  1.00  0.00      A    H
ATOM    340  Cl  DCE A  29      17.974  15.896  30.600  1.00  0.00      A   CL
ATOM    341  CT1 DCE A  29      16.488  17.728  31.890  1.00  0.00      A    C
ATOM    342  HC2 DCE A  29      17.104  18.395  31.287  1.00  0.00      A    H
ATOM    343  Cl1 DCE A  29      14.984  18.390  32.470  1.00  0.00      A   CL
ATOM    344  HC3 DCE A  29      17.086  17.332  32.712  1.00  0.00      A    H
ATOM    349  CT  DCE A  30      15.907  22.166  29.632  1.00  0.00      A    C
ATOM    350  HC  DCE A  30      16.636  22.923  29.922  1.00  0.00      A    H
ATOM    351  HC1 DCE A  30      15.398  22.355  28.687  1.00  0.00      A    H
ATOM    352  Cl  DCE A  30      16.922  20.632  29.715  1.00  0.00      A   CL
ATOM    353  CT1 DCE A  30      14.757  22.121  30.658  1.00  0.00      A    C
ATOM    354  HC2 DCE A  30      14.449  21.077  30.720  1.00  0.00      A    H
ATOM    355  Cl1 DCE A  30      15.258  22.587  32.320  1.00  0.00      A   CL
ATOM    356  HC3 DCE A  30      13.887  22.745  30.457  1.00  0.00      A    H
ATOM    361  CT  DCE A  31      43.829  34.098  13.304  1.00  0.00      A    C
ATOM    362  HC  DCE A  31      44.776  33.733  12.907  1.00  0.00      A    H
ATOM    363  HC1 DCE A  31      43.695  35.137  13.004  1.00  0.00      A    H
ATOM    364  Cl  DCE A  31      42.411  33.197  12.558  1.00  0.00      A   CL
ATOM    365  CT1 DCE A  31      43.711  33.713  14.757  1.00  0.00      A    C
ATOM    366  HC2 DCE A  31      43.801  32.635  14.896  1.00  0.00      A    H
ATOM    367  Cl1 DCE A  31      44.954  34.500  15.808  1.00  0.00      A   CL
ATOM    368  HC3 DCE A  31      42.722  34.017  15.100  1.00  0.00      A    H
ATOM    373  CT  DCE A  32      39.940  10.777  17.661  1.00  0.00      A    C
ATOM    374  HC  DCE A  32      40.779  10.888  16.974  1.00  0.00      A    H
ATOM    375  HC1 DCE A  32      39.995  11.535  18.442  1.00  0.00      A    H
ATOM    376  Cl  DCE A  32      38.476  11.184  16.685  1.00  0.00      A   CL
ATOM    377  CT1 DCE A  32      39.846   9.316  18.248  1.00  0.00      A    C
ATOM    378  HC2 DCE A  32      38.972   9.013  18.825  1.00  0.00      A    H
ATOM    379  Cl1 DCE A  32      39.720   8.305  16.820  1.00  0.00      A   CL
ATOM    380  HC3 DCE A  32      40.768   9.031  18.754  1.00  0.00      A    H
ATOM    385  CT  DCE A  33      38.262  38.885  43.116  1.00  0.00      A    C
ATOM    386  HC  DCE A  33      37.376  38.283  42.912  1.00  0.00      A    H
ATOM    387  HC1 DCE A  33      39.104  38.206  43.250  1.00  0.00      A    H
ATOM    388  Cl  DCE A  33      38.567  39.903  41.719  1.00  0.00      A   CL
ATOM    389  CT1 DCE A  33      38.232  39.780  44.366  1.00  0.00      A    C
ATOM    390  HC2 DCE A  33      39.183  40.197  44.696  1.00  0.00      A    H
ATOM    391  Cl1 DCE A  33      37.071  41.041  44.060  1.00  0.00      A   CL
ATOM    392  HC3 DCE A  33      37.958  39.326  45.318  1.00  0.00      A    H
ATOM    397  CT  DCE A  34      31.828  47.116  24.629  1.00  0.00      A    C
ATOM    398  HC  DCE A  34      32.363  46.167  24.620  1.00  0.00      A    H
ATOM    399  HC1 DCE A  34      30.814  46.853  24.330  1.00  0.00      A    H
ATOM    400  Cl  DCE A  34      31.856  47.722  26.245  1.00  0.00      A   CL
ATOM    401  CT1 DCE A  34      32.532  48.117  23.761  1.00  0.00      A    C
ATOM    402  HC2 DCE A  34      32.310  47.879  22.720  1.00  0.00      A    H
ATOM    403  Cl1 DCE A  34      31.829  49.747  24.053  1.00  0.00      A   CL
ATOM    404  HC3 DCE A  34      33.594  48.037  23.993  1.00  0.00      A    H
ATOM    409  CT  DCE A  35      31.532  24.053  35.080  1.00  0.00      A    C
ATOM    410  HC  DCE A  35      31.498  25.137  35.186  1.00  0.00      A    H
ATOM    411  HC1 DCE A  35      32.596  23.821  35.047  1.00  0.00      A    H
ATOM    412  Cl  DCE A  35      30.715  23.179  36.425  1.00  0.00      A   CL
ATOM    413  CT1 DCE A  35      30.966  23.562  33.795  1.00  0.00      A    C
ATOM    414  HC2 DCE A  35      31.105  22.482  33.748  1.00  0.00      A    H
ATOM    415  Cl1 DCE A  35      29.182  23.658  33.875  1.00  0.00      A   CL
ATOM    416  HC3 DCE A  35      31.277  24.127  32.916  1.00  0.00      A    H
ATOM    421  CT  DCE A  36      44.281  36.360  36.048  1.00  0.00      A    C
ATOM    422  HC  DCE A  36      44.708  36.358  37.051  1.00  0.00      A    H
ATOM    423  HC1 DCE A  36      45.104  36.528  35.353  1.00  0.00      A    H
ATOM    424  Cl  DCE A  36      43.559  34.755  35.879  1.00  0.00      A   CL
ATOM    425  CT1 DCE A  36      43.268  37.423  35.694  1.00  0.00      A    C
ATOM    426  HC2 DCE A  36      42.346  37.370  36.274  1.00  0.00      A    H
ATOM    427  Cl1 DCE A  36      43.876  38.970  36.093  1.00  0.00      A   CL
ATOM    428  HC3 DCE A  36      43.043  37.367  34.629  1.00  0.00      A    H
ATOM    433  CT  DCE A  37       1.484  20.788   4.797  1.00  0.00      A    C
ATOM    434  HC  DCE A  37       0.485  21.219   4.855  1.00  0.00      A    H
ATOM    435  HC1 DCE A  37       1.433  20.009   4.036  1.00  0.00      A    H
ATOM    436  Cl  DCE A  37       2.593  22.003   4.195  1.00  0.00      A   CL
ATOM    437  CT1 DCE A  37       1.899  20.416   6.212  1.00  0.00      A    C
ATOM    438  HC2 DCE A  37       2.144  21.185   6.945  1.00  0.00      A    H
ATOM    439  Cl1 DCE A  37       0.568  19.502   7.044  1.00  0.00      A   CL
ATOM    440  HC3 DCE A  37       2.682  19.658   6.221  1.00  0.00      A    H
ATOM    445  CT  DCE A  38      21.391  45.291   4.879  1.00  0.00      A    C
ATOM    446  HC  DCE A  38      20.485  45.765   5.255  1.00  0.00      A    H
ATOM    447  HC1 DCE A  38      22.258  45.832   5.258  1.00  0.00      A    H
ATOM    448  Cl  DCE A  38      21.416  43.508   5.339  1.00  0.00      A   CL
ATOM    449  CT1 DCE A  38      21.347  45.476   3.331  1.00  0.00      A    C
ATOM    450  HC2 DCE A  38      20.913  46.449   3.103  1.00  0.00      A    H
ATOM    451  Cl1 DCE A  38      22.867  45.402   2.502  1.00  0.00      A   CL
ATOM    452  HC3 DCE A  38      20.654  44.769   2.874  1.00  0.00      A    H
ATOM    457  CT  DCE A  39      49.063  49.803  37.966  1.00  0.00      A    C
ATOM    458  HC  DCE A  39      49.339  50.288  38.902  1.00  0.00      A    H
ATOM    459  HC1 DCE A  39      48.594  50.397  37.182  1.00  0.00      A    H
ATOM    460  Cl  DCE A  39      50.453  48.980  37.250  1.00  0.00      A   CL
ATOM    461  CT1 DCE A  39      47.986  48.754  38.107  1.00  0.00      A    C
ATOM    462  HC2 DCE A  39      47.920  48.074  37.257  1.00  0.00      A    H
ATOM    463  Cl1 DCE A  39      48.425  47.734  39.493  1.00  0.00      A   CL
ATOM    464  HC3 DCE A  39      46.982  49.175  38.054  1.00  0.00      A    H
ATOM    469  CT  DCE A  40      48.810  28.470  16.778  1.00  0.00      A    C
ATOM    470  HC  DCE A  40      47.730  28.427  16.915  1.00  0.00      A    H
ATOM    471  HC1 DCE A  40      49.200  27.868  17.599  1.00  0.00      A    H
ATOM    472  Cl  DCE A  40      49.208  27.625  15.238  1.00  0.00      A   CL
ATOM    473  CT1 DCE A  40      49.450  29.874  16.787  1.00  0.00      A    C
ATOM    474  HC2 DCE A  40      48.913  30.552  16.124  1.00  0.00      A    H
ATOM    475  Cl1 DCE A  40      49.269  30.633  18.406  1.00  0.00      A   CL
ATOM    476  HC3 DCE A  40      50.519  29.883  16.576  1.00  0.00      A    H
ATOM    481  CT  DCE A  41       3.139  19.086  33.790  1.00  0.00      A    C
ATOM    482  HC  DCE A  41       2.258  18.492  33.547  1.00  0.00      A    H
ATOM    483  HC1 DCE A  41       3.399  18.690  34.772  1.00  0.00      A    H
ATOM    484  Cl  DCE A  41       4.537  18.617  32.667  1.00  0.00      A   CL
ATOM    485  CT1 DCE A  41       2.934  20.635  33.836  1.00  0.00      A    C
ATOM    486  HC2 DCE A  41       1.961  20.874  34.265  1.00  0.00      A    H
ATOM    487  Cl1 DCE A  41       4.219  21.489  34.767  1.00  0.00      A   CL
ATOM    488  HC3 DCE A  41       3.052  21.084  32.850  1.00  0.00      A    H
ATOM    493  CT  DCE A  42      46.727   4.024  47.831  1.00  0.00      A    C
ATOM    494  HC  DCE A  42      46.946   4.564  46.910  1.00  0.00      A    H
ATOM    495  HC1 DCE A  42      45.639   4.075  47.888  1.00  0.00      A    H
ATOM    496  Cl  DCE A  42      47.201   2.334  47.495  1.00  0.00      A   CL
ATOM    497  CT1 DCE A  42      47.455   4.598  49.001  1.00  0.00      A    C
ATOM    498  HC2 DCE A  42      48.505   4.311  49.055  1.00  0.00      A    H
ATOM    499  Cl1 DCE A  42      47.384   6.326  49.062  1.00  0.00      A   CL
ATOM    500  HC3 DCE A  42      47.083   4.290  49.978  1.00  0.00      A    H
ATOM    505  CT  DCE A  43       1.758  34.462  38.981  1.00  0.00      A    C
ATOM    506  HC  DCE A  43       1.891  33.870  39.887  1.00  0.00      A    H
ATOM    507  HC1 DCE A  43       2.652  35.071  38.850  1.00  0.00      A    H
ATOM    508  Cl  DCE A  43       1.291  33.524  37.565  1.00  0.00      A   CL
ATOM    509  CT1 DCE A  43       0.557  35.312  39.278  1.00  0.00      A    C
ATOM    510  HC2 DCE A  43       0.768  35.794  40.233  1.00  0.00      A    H
ATOM    511  Cl1 DCE A  43       0.545  36.578  38.050  1.00  0.00      A   CL
ATOM    512  HC3 DCE A  43      -0.382  34.758  39.273  1.00  0.00      A    H
ATOM    517  CT  DCE A  44      48.859  48.939  13.585  1.00  0.00      A    C
ATOM    518  HC  DCE A  44      49.372  49.151  14.524  1.00  0.00      A    H
ATOM    519  HC1 DCE A  44      49.408  49.218  12.686  1.00  0.00      A    H
ATOM    520  Cl  DCE A  44      48.306  47.287  13.409  1.00  0.00      A   CL
ATOM    521  CT1 DCE A  44      47.670  49.843  13.793  1.00  0.00      A    C
ATOM    522  HC2 DCE A  44      47.069  49.608  14.672  1.00  0.00      A    H
ATOM    523  Cl1 DCE A  44      48.177  51.586  13.762  1.00  0.00      A   CL
ATOM    524  HC3 DCE A  44      47.033  49.697  12.921  1.00  0.00      A    H
ATOM    529  CT  DCE A  45      23.358  10.360  10.409  1.00  0.00      A    C
ATOM    530  HC  DCE A  45      24.435  10.528  10.403  1.00  0.00      A    H
ATOM    531  HC1 DCE A  45      23.105   9.775  11.294  1.00  0.00      A    H
ATOM    532  Cl  DCE A  45      22.643  12.022  10.596  1.00  0.00      A   CL
ATOM    533  CT1 DCE A  45      22.781   9.735   9.175  1.00  0.00      A    C
ATOM    534  HC2 DCE A  45      23.350   8.831   8.956  1.00  0.00      A    H
ATOM    535  Cl1 DCE A  45      21.085   9.298   9.543  1.00  0.00      A   CL
ATOM    536  HC3 DCE A  45      22.875  10.427   8.338  1.00  0.00      A    H
ATOM    541  CT  DCE A  46      11.618  25.306  34.565  1.00  0.00      A    C
ATOM    542  HC  DCE A  46      11.698  26.353  34.273  1.00  0.00      A    H
ATOM    543  HC1 DCE A  46      10.622  24.907  34.375  1.00  0.00      A    H
ATOM    544  Cl  DCE A  46      12.678  24.268  33.562  1.00  0.00      A   CL
ATOM    545  CT1 DCE A  46      11.658  24.988  36.097  1.00  0.00      A    C
ATOM    546  HC2 DCE A  46      11.281  23.988  36.308  1.00  0.00      A    H
ATOM    547  Cl1 DCE A  46      13.389  25.005  36.573  1.00  0.00      A   CL
ATOM    548  HC3 DCE A  46      11.083  25.645  36.750  1.00  0.00      A    H
ATOM    553  CT  DCE A  47      29.977  23.125  27.757  1.00  0.00      A    C
ATOM    554  HC  DCE A  47      29.098  23.709  28.029  1.00  0.00      A    H
ATOM    555  HC1 DCE A  47      30.641  23.235  28.615  1.00  0.00      A    H
ATOM    556  Cl  DCE A  47      29.692  21.352  27.597  1.00  0.00      A   CL
ATOM    557  CT1 DCE A  47      30.680  23.703  26.504  1.00  0.00      A    C
ATOM    558  HC2 DCE A  47      31.335  22.923  26.117  1.00  0.00      A    H
ATOM    559  Cl1 DCE A  47      29.484  23.944  25.182  1.00  0.00      A   CL
ATOM    560  HC3 DCE A  47      31.320  24.556  26.725  1.00  0.00      A    H
ATOM    565  CT  DCE A  48      30.883  43.506  45.278  1.00  0.00      A    C
ATOM    566  HC  DCE A  48      30.925  44.489  45.747  1.00  0.00      A    H
ATOM    567  HC1 DCE A  48      29.832  43.304  45.077  1.00  0.00      A    H
ATOM    568  Cl  DCE A  48      31.559  43.553  43.660  1.00  0.00      A   CL
ATOM    569  CT1 DCE A  48      31.544  42.389  46.171  1.00  0.00      A    C
ATOM    570  HC2 DCE A  48      31.129  41.450  45.807  1.00  0.00      A    H
ATOM    571  Cl1 DCE A  48      33.318  42.266  45.903  1.00  0.00      A   CL
ATOM    572  HC3 DCE A  48      31.368  42.388  47.247  1.00  0.00      A    H
ATOM    577  CT  DCE A  49      29.991  28.278  36.562  1.00  0.00      A    C
ATOM    578  HC  DCE A  49      30.286  29.176  36.019  1.00  0.00      A    H
ATOM    579  HC1 DCE A  49      29.049  28.411  37.094  1.00  0.00      A    H
ATOM    580  Cl  DCE A  49      29.565  27.134  35.320  1.00  0.00      A   CL
ATOM    581  CT1 DCE A  49      31.090  27.674  37.380  1.00  0.00      A    C
ATOM    582  HC2 DCE A  49      30.776  26.682  37.703  1.00  0.00      A    H
ATOM    583  Cl1 DCE A  49      32.542  27.626  36.384  1.00  0.00      A   CL
ATOM    584  HC3 DCE A  49      31.246  28.323  38.242  1.00  0.00      A    H
ATOM    589  CT  DCE A  50      38.339   1.753  35.556  1.00  0.00      A    C
ATOM    590  HC  DCE A  50      38.364   1.268  36.532  1.00  0.00      A    H
ATOM    591  HC1 DCE A  50      37.787   1.165  34.823  1.00  0.00      A    H
ATOM    592  Cl  DCE A  50      37.597   3.368  35.804  1.00  0.00      A   CL
ATOM    593  CT1 DCE A  50      39.776   2.084  35.153  1.00  0.00      A    C
ATOM    594  HC2 DCE A  50      40.508   2.506  35.841  1.00  0.00      A    H
ATOM    595  Cl1 DCE A  50      40.413   0.627  34.483  1.00  0.00      A   CL
ATOM    596  HC3 DCE A  50      39.757   2.711  34.262  1.00  0.00      A    H
ATOM    601  CT  DCE A  51      16.038  45.075   4.749  1.00  0.00      A    C
ATOM    602  HC  DCE A  51      15.187  44.405   4.869  1.00  0.00      A    H
ATOM    603  HC1 DCE A  51      15.998  45.820   5.544  1.00  0.00      A    H
ATOM    604  Cl  DCE A  51      17.529  44.099   4.873  1.00  0.00      A   CL
ATOM    605  CT1 DCE A  51      16.073  45.642   3.317  1.00  0.00      A    C
ATOM    606  HC2 DCE A  51      15.350  46.415   3.058  1.00  0.00      A    H
ATOM    607  Cl1 DCE A  51      17.635  46.324   2.965  1.00  0.00      A   CL
ATOM    608  HC3 DCE A  51      15.938  44.836   2.596  1.00  0.00      A    H
ATOM    613  CT  DCE A  52      36.875   6.630  15.630  1.00  0.00      A    C
ATOM    614  HC  DCE A  52      36.812   5.606  15.260  1.00  0.00      A    H
ATOM    615  HC1 DCE A  52      37.665   6.732  16.373  1.00  0.00      A    H
ATOM    616  Cl  DCE A  52      36.987   7.722  14.225  1.00  0.00      A   CL
ATOM    617  CT1 DCE A  52      35.621   6.975  16.401  1.00  0.00      A    C
ATOM    618  HC2 DCE A  52      35.427   6.200  17.143  1.00  0.00      A    H
ATOM    619  Cl1 DCE A  52      35.858   8.504  17.158  1.00  0.00      A   CL
ATOM    620  HC3 DCE A  52      34.736   6.944  15.765  1.00  0.00      A    H
ATOM    625  CT  DCE A  53      22.796  14.038  39.055  1.00  0.00      A    C
ATOM    626  HC  DCE A  53      23.636  13.692  39.657  1.00  0.00      A    H
ATOM    627  HC1 DCE A  53      22.047  13.254  38.945  1.00  0.00      A    H
ATOM    628  Cl  DCE A  53      22.012  15.291  39.988  1.00  0.00      A   CL
ATOM    629  CT1 DCE A  53      23.135  14.360  37.652  1.00  0.00      A    C
ATOM    630  HC2 DCE A  53      23.674  13.533  37.190  1.00  0.00      A    H
ATOM    631  Cl1 DCE A  53      21.649  14.651  36.646  1.00  0.00      A   CL
ATOM    632  HC3 DCE A  53      23.800  15.215  37.531  1.00  0.00      A    H
ATOM    637  CT  DCE A  54      39.837   1.524   0.893  1.00  0.00      A    C
ATOM    638  HC  DCE A  54      39.125   1.989   0.211  1.00  0.00      A    H
ATOM    639  HC1 DCE A  54      39.347   0.595   1.184  1.00  0.00      A    H
ATOM    640  Cl  DCE A  54      41.227   1.275  -0.180  1.00  0.00      A   CL
ATOM    641  CT1 DCE A  54      40.085   2.466   2.046  1.00  0.00      A    C
ATOM    642  HC2 DCE A  54      39.137   2.744   2.505  1.00  0.00      A    H
ATOM    643  Cl1 DCE A  54      41.231   1.690   3.206  1.00  0.00      A   CL
ATOM    644  HC3 DCE A  54      40.557   3.393   1.722  1.00  0.00      A    H
ATOM    649  CT  DCE A  55      29.533  18.045  32.907  1.00  0.00      A    C
ATOM    650  HC  DCE A  55      30.273  18.144  33.701  1.00  0.00      A    H
ATOM    651  HC1 DCE A  55      29.834  17.302  32.168  1.00  0.00      A    H
ATOM    652  Cl  DCE A  55      27.990  17.567  33.542  1.00  0.00      A   CL
ATOM    653  CT1 DCE A  55      29.420  19.498  32.407  1.00  0.00      A    C
ATOM    654  HC2 DCE A  55      30.284  19.872  31.858  1.00  0.00      A    H
ATOM    655  Cl1 DCE A  55      27.940  19.639  31.321  1.00  0.00      A   CL
ATOM    656  HC3 DCE A  55      29.355  20.176  33.258  1.00  0.00      A    H
ATOM    661  CT  DCE A  56      29.742   4.874  24.772  1.00  0.00      A    C
ATOM    662  HC  DCE A  56      29.230   5.227  25.667  1.00  0.00      A    H
ATOM    663  HC1 DCE A  56      30.072   3.852  24.958  1.00  0.00      A    H
ATOM    664  Cl  DCE A  56      28.696   4.599  23.350  1.00  0.00      A   CL
ATOM    665  CT1 DCE A  56      30.908   5.760  24.508  1.00  0.00      A    C
ATOM    666  HC2 DCE A  56      31.549   5.935  25.372  1.00  0.00      A    H
ATOM    667  Cl1 DCE A  56      32.022   5.157  23.244  1.00  0.00      A   CL
ATOM    668  HC3 DCE A  56      30.688   6.778  24.185  1.00  0.00      A    H
ATOM    673  CT  DCE A  57      11.572  23.862  28.231  1.00  0.00      A    C
ATOM    674  HC  DCE A  57      12.535  23.906  28.741  1.00  0.00      A    H
ATOM    675  HC1 DCE A  57      11.337  24.805  27.738  1.00  0.00      A    H
ATOM    676  Cl  DCE A  57      11.713  22.662  26.932  1.00  0.00      A   CL
ATOM    677  CT1 DCE A  57      10.485  23.559  29.313  1.00  0.00      A    C
ATOM    678  HC2 DCE A  57      10.678  22.672  29.916  1.00  0.00      A    H
ATOM    679  Cl1 DCE A  57      10.276  24.854  30.600  1.00  0.00      A   CL
ATOM    680  HC3 DCE A  57       9.493  23.349  28.913  1.00  0.00      A    H
ATOM    685  CT  DCE A  58      35.138  17.179  33.094  1.00  0.00      A    C
ATOM    686  HC  DCE A  58      34.461  16.609  33.731  1.00  0.00      A    H
ATOM    687  HC1 DCE A  58      35.179  18.175  33.534  1.00  0.00      A    H
ATOM    688  Cl  DCE A  58      36.694  16.550  33.566  1.00  0.00      A   CL
ATOM    689  CT1 DCE A  58      34.900  16.968  31.636  1.00  0.00      A    C
ATOM    690  HC2 DCE A  58      35.561  17.484  30.939  1.00  0.00      A    H
ATOM    691  Cl1 DCE A  58      35.036  15.164  31.305  1.00  0.00      A   CL
ATOM    692  HC3 DCE A  58      33.872  17.251  31.411  1.00  0.00      A    H
ATOM    697  CT  DCE A  59      19.584  15.004  43.802  1.00  0.00      A    C
ATOM    698  HC  DCE A  59      19.800  13.942  43.926  1.00  0.00      A    H
ATOM    699  HC1 DCE A  59      20.275  15.413  43.066  1.00  0.00      A    H
ATOM    700  Cl  DCE A  59      17.977  15.146  43.015  1.00  0.00      A   CL
ATOM    701  CT1 DCE A  59      19.521  15.638  45.183  1.00  0.00      A    C
ATOM    702  HC2 DCE A  59      20.472  15.532  45.705  1.00  0.00      A    H
ATOM    703  Cl1 DCE A  59      19.424  17.410  45.171  1.00  0.00      A   CL
ATOM    704  HC3 DCE A  59      18.780  15.114  45.786  1.00  0.00      A    H
ATOM    709  CT  DCE A  60      43.214  14.738  18.877  1.00  0.00      A    C
ATOM    710  HC  DCE A  60      43.896  14.057  18.367  1.00  0.00      A    H
ATOM    711  HC1 DCE A  60      42.999  15.620  18.273  1.00  0.00      A    H
ATOM    712  Cl  DCE A  60      41.721  13.751  19.056  1.00  0.00      A   CL
ATOM    713  CT1 DCE A  60      43.881  14.905  20.231  1.00  0.00      A    C
ATOM    714  HC2 DCE A  60      44.749  15.564  20.209  1.00  0.00      A    H
ATOM    715  Cl1 DCE A  60      42.755  15.593  21.397  1.00  0.00      A   CL
ATOM    716  HC3 DCE A  60      44.310  13.995  20.649  1.00  0.00      A    H
ATOM    721  CT  DCE A  61       3.280  -0.037  42.245  1.00  0.00      A    C
ATOM    722  HC  DCE A  61       4.317   0.139  42.532  1.00  0.00      A    H
ATOM    723  HC1 DCE A  61       3.161  -0.638  41.343  1.00  0.00      A    H
ATOM    724  Cl  DCE A  61       2.491  -0.922  43.593  1.00  0.00      A   CL
ATOM    725  CT1 DCE A  61       2.619   1.338  42.127  1.00  0.00      A    C
ATOM    726  HC2 DCE A  61       3.247   1.964  41.493  1.00  0.00      A    H
ATOM    727  Cl1 DCE A  61       0.902   1.271  41.512  1.00  0.00      A   CL
ATOM    728  HC3 DCE A  61       2.675   1.845  43.090  1.00  0.00      A    H
ATOM    733  CT  DCE A  62       0.113   5.532  13.056  1.00  0.00      A    C
ATOM    734  HC  DCE A  62       0.307   6.331  13.773  1.00  0.00      A    H
ATOM    735  HC1 DCE A  62       0.088   4.607  13.631  1.00  0.00      A    H
ATOM    736  Cl  DCE A  62      -1.460   5.557  12.157  1.00  0.00      A   CL
ATOM    737  CT1 DCE A  62       1.214   5.469  12.042  1.00  0.00      A    C
ATOM    738  HC2 DCE A  62       1.087   6.189  11.234  1.00  0.00      A    H
ATOM    739  Cl1 DCE A  62       2.848   5.721  12.691  1.00  0.00      A   CL
ATOM    740  HC3 DCE A  62       1.452   4.533  11.537  1.00  0.00      A    H
ATOM    745  CT  DCE A  63       1.740  26.390  42.427  1.00  0.00      A    C
ATOM    746  HC  DCE A  63       1.678  27.369  41.951  1.00  0.00      A    H
ATOM    747  HC1 DCE A  63       2.568  26.327  43.133  1.00  0.00      A    H
ATOM    748  Cl  DCE A  63       0.259  26.176  43.380  1.00  0.00      A   CL
ATOM    749  CT1 DCE A  63       1.936  25.308  41.353  1.00  0.00      A    C
ATOM    750  HC2 DCE A  63       2.366  24.367  41.695  1.00  0.00      A    H
ATOM    751  Cl1 DCE A  63       0.441  24.947  40.545  1.00  0.00      A   CL
ATOM    752  HC3 DCE A  63       2.692  25.563  40.610  1.00  0.00      A    H
ATOM    757  CT  DCE A  64      49.865  13.368  13.541  1.00  0.00      A    C
ATOM    758  HC  DCE A  64      50.438  14.239  13.222  1.00  0.00      A    H
ATOM    759  HC1 DCE A  64      49.593  12.829  12.634  1.00  0.00      A    H
ATOM    760  Cl  DCE A  64      50.925  12.311  14.471  1.00  0.00      A   CL
ATOM    761  CT1 DCE A  64      48.768  13.944  14.529  1.00  0.00      A    C
ATOM    762  HC2 DCE A  64      49.206  14.707  15.173  1.00  0.00      A    H
ATOM    763  Cl1 DCE A  64      47.358  14.714  13.726  1.00  0.00      A   CL
ATOM    764  HC3 DCE A  64      48.455  13.186  15.248  1.00  0.00      A    H
ATOM    769  CT  DCE A  65      19.733  39.270  45.860  1.00  0.00      A    C
ATOM    770  HC  DCE A  65      20.019  38.398  45.273  1.00  0.00      A    H
ATOM    771  HC1 DCE A  65      18.647  39.301  45.953  1.00  0.00      A    H
ATOM    772  Cl  DCE A  65      20.293  39.036  47.512  1.00  0.00      A   CL
ATOM    773  CT1 DCE A  65      20.347  40.557  45.306  1.00  0.00      A    C
ATOM    774  HC2 DCE A  65      19.705  40.956  44.521  1.00  0.00      A    H
ATOM    775  Cl1 DCE A  65      20.465  41.751  46.638  1.00  0.00      A   CL
ATOM    776  HC3 DCE A  65      21.317  40.357  44.850  1.00  0.00      A    H
ATOM    781  CT  DCE A  66      22.845  16.156  21.548  1.00  0.00      A    C
ATOM    782  HC  DCE A  66      23.587  16.869  21.908  1.00  0.00      A    H
ATOM    783  HC1 DCE A  66      21.886  16.486  21.947  1.00  0.00      A    H
ATOM    784  Cl  DCE A  66      22.810  16.253  19.768  1.00  0.00      A   CL
ATOM    785  CT1 DCE A  66      23.170  14.795  21.957  1.00  0.00      A    C
ATOM    786  HC2 DCE A  66      22.498  14.003  21.628  1.00  0.00      A    H
ATOM    787  Cl1 DCE A  66      24.858  14.366  21.514  1.00  0.00      A   CL
ATOM    788  HC3 DCE A  66      23.126  14.791  23.046  1.00  0.00      A    H
ATOM    793  CT  DCE A  67       4.190   2.172  36.475  1.00  0.00      A    C
ATOM    794  HC  DCE A  67       3.420   1.483  36.126  1.00  0.00      A    H
ATOM    795  HC1 DCE A  67       5.093   1.961  35.903  1.00  0.00      A    H
ATOM    796  Cl  DCE A  67       3.556   3.745  35.877  1.00  0.00      A   CL
ATOM    797  CT1 DCE A  67       4.450   2.119  37.979  1.00  0.00      A    C
ATOM    798  HC2 DCE A  67       5.111   2.871  38.410  1.00  0.00      A    H
ATOM    799  Cl1 DCE A  67       2.805   2.364  38.674  1.00  0.00      A   CL
ATOM    800  HC3 DCE A  67       4.831   1.126  38.216  1.00  0.00      A    H
ATOM    805  CT  DCE A  68      33.505   1.378  15.994  1.00  0.00      A    C
ATOM    806  HC  DCE A  68      34.436   1.895  16.227  1.00  0.00      A    H
ATOM    807  HC1 DCE A  68      33.433   1.153  14.930  1.00  0.00      A    H
ATOM    808  Cl  DCE A  68      33.608  -0.129  16.853  1.00  0.00      A   CL
ATOM    809  CT1 DCE A  68      32.194   2.190  16.315  1.00  0.00      A    C
ATOM    810  HC2 DCE A  68      32.216   3.123  15.751  1.00  0.00      A    H
ATOM    811  Cl1 DCE A  68      30.773   1.271  15.903  1.00  0.00      A   CL
ATOM    812  HC3 DCE A  68      32.075   2.474  17.361  1.00  0.00      A    H
ATOM    817  CT  DCE A  69      46.229  35.291  10.682  1.00  0.00      A    C
ATOM    818  HC  DCE A  69      46.729  34.411  10.278  1.00  0.00      A    H
ATOM    819  HC1 DCE A  69      45.179  35.008  10.751  1.00  0.00      A    H
ATOM    820  Cl  DCE A  69      46.915  35.452  12.333  1.00  0.00      A   CL
ATOM    821  CT1 DCE A  69      46.332  36.634   9.942  1.00  0.00      A    C
ATOM    822  HC2 DCE A  69      47.329  36.942   9.629  1.00  0.00      A    H
ATOM    823  Cl1 DCE A  69      45.418  36.579   8.463  1.00  0.00      A   CL
ATOM    824  HC3 DCE A  69      46.094  37.521  10.528  1.00  0.00      A    H
ATOM    829  CT  DCE A  70       6.383  28.720   8.157  1.00  0.00      A    C
ATOM    830  HC  DCE A  70       6.635  27.665   8.041  1.00  0.00      A    H
ATOM    831  HC1 DCE A  70       6.980  29.342   7.490  1.00  0.00      A    H
ATOM    832  Cl  DCE A  70       4.657  28.951   7.720  1.00  0.00      A   CL
ATOM    833  CT1 DCE A  70       6.622  29.256   9.503  1.00  0.00      A    C
ATOM    834  HC2 DCE A  70       7.683  29.175   9.742  1.00  0.00      A    H
ATOM    835  Cl1 DCE A  70       6.105  30.969   9.823  1.00  0.00      A   CL
ATOM    836  HC3 DCE A  70       6.100  28.617  10.215  1.00  0.00      A    H
ATOM    841  CT  DCE A  71       3.217  18.833  23.324  1.00  0.00      A    C
ATOM    842  HC  DCE A  71       3.136  17.748  23.391  1.00  0.00      A    H
ATOM    843  HC1 DCE A  71       3.177  19.213  24.345  1.00  0.00      A    H
ATOM    844  Cl  DCE A  71       4.877  19.204  22.813  1.00  0.00      A   CL
ATOM    845  CT1 DCE A  71       2.162  19.377  22.328  1.00  0.00      A    C
ATOM    846  HC2 DCE A  71       1.131  19.633  22.571  1.00  0.00      A    H
ATOM    847  Cl1 DCE A  71       2.857  20.802  21.540  1.00  0.00      A   CL
ATOM    848  HC3 DCE A  71       1.909  18.615  21.592  1.00  0.00      A    H
ATOM    853  CT  DCE A  72       4.039  29.870  39.988  1.00  0.00      A    C
ATOM    854  HC  DCE A  72       4.423  29.498  40.938  1.00  0.00      A    H
ATOM    855  HC1 DCE A  72       4.851  30.005  39.273  1.00  0.00      A    H
ATOM    856  Cl  DCE A  72       3.148  28.586  39.175  1.00  0.00      A   CL
ATOM    857  CT1 DCE A  72       3.306  31.214  40.038  1.00  0.00      A    C
ATOM    858  HC2 DCE A  72       2.261  31.164  40.344  1.00  0.00      A    H
ATOM    859  Cl1 DCE A  72       4.177  32.415  41.055  1.00  0.00      A   CL
ATOM    860  HC3 DCE A  72       3.379  31.615  39.027  1.00  0.00      A    H
ATOM    865  CT  DCE A  73      49.648   5.425  36.741  1.00  0.00      A    C
ATOM    866  HC  DCE A  73      48.794   6.031  36.439  1.00  0.00      A    H
ATOM    867  HC1 DCE A  73      50.503   5.579  36.083  1.00  0.00      A    H
ATOM    868  Cl  DCE A  73      50.193   5.940  38.358  1.00  0.00      A   CL
ATOM    869  CT1 DCE A  73      49.073   4.032  36.816  1.00  0.00      A    C
ATOM    870  HC2 DCE A  73      49.882   3.317  36.965  1.00  0.00      A    H
ATOM    871  Cl1 DCE A  73      47.873   3.879  38.088  1.00  0.00      A   CL
ATOM    872  HC3 DCE A  73      48.610   3.788  35.860  1.00  0.00      A    H
ATOM    877  CT  DCE A  74      37.408  31.158  32.563  1.00  0.00      A    C
ATOM    878  HC  DCE A  74      37.141  31.605  31.605  1.00  0.00      A    H
ATOM    879  HC1 DCE A  74      38.476  31.004  32.715  1.00  0.00      A    H
ATOM    880  Cl  DCE A  74      36.797  32.455  33.693  1.00  0.00      A   CL
ATOM    881  CT1 DCE A  74      36.645  29.928  32.734  1.00  0.00      A    C
ATOM    882  HC2 DCE A  74      36.951  29.147  32.038  1.00  0.00      A    H
ATOM    883  Cl1 DCE A  74      36.667  29.360  34.394  1.00  0.00      A   CL
ATOM    884  HC3 DCE A  74      35.581  30.091  32.562  1.00  0.00      A    H
ATOM    889  CT  DCE A  75      15.976  37.145  45.815  1.00  0.00      A    C
ATOM    890  HC  DCE A  75      17.058  37.053  45.718  1.00  0.00      A    H
ATOM    891  HC1 DCE A  75      15.592  37.399  44.827  1.00  0.00      A    H
ATOM    892  Cl  DCE A  75      15.149  35.691  46.436  1.00  0.00      A   CL
ATOM    893  CT1 DCE A  75      15.534  38.181  46.780  1.00  0.00      A    C
ATOM    894  HC2 DCE A  75      14.445  38.184  46.816  1.00  0.00      A    H
ATOM    895  Cl1 DCE A  75      16.079  37.942  48.507  1.00  0.00      A   CL
ATOM    896  HC3 DCE A  75      15.682  39.197  46.415  1.00  0.00      A    H
ATOM    901  CT  DCE A  76      42.544  41.458  40.523  1.00  0.00      A    C
ATOM    902  HC  DCE A  76      41.767  41.607  41.272  1.00  0.00      A    H
ATOM    903  HC1 DCE A  76      42.753  42.450  40.123  1.00  0.00      A    H
ATOM    904  Cl  DCE A  76      44.054  40.980  41.214  1.00  0.00      A   CL
ATOM    905  CT1 DCE A  76      42.057  40.471  39.427  1.00  0.00      A    C
ATOM    906  HC2 DCE A  76      42.606  40.565  38.491  1.00  0.00      A    H
ATOM    907  Cl1 DCE A  76      42.075  38.836  40.066  1.00  0.00      A   CL
ATOM    908  HC3 DCE A  76      41.026  40.702  39.158  1.00  0.00      A    H
ATOM    913  CT  DCE A  77      12.403  49.358   1.219  1.00  0.00      A    C
ATOM    914  HC  DCE A  77      11.699  49.655   1.996  1.00  0.00      A    H
ATOM    915  HC1 DCE A  77      12.169  49.858   0.279  1.00  0.00      A    H
ATOM    916  Cl  DCE A  77      13.947  50.068   1.707  1.00  0.00      A   CL
ATOM    917  CT1 DCE A  77      12.562  47.899   1.027  1.00  0.00      A    C
ATOM    918  HC2 DCE A  77      11.688  47.341   0.692  1.00  0.00      A    H
ATOM    919  Cl1 DCE A  77      13.896  47.516  -0.121  1.00  0.00      A   CL
ATOM    920  HC3 DCE A  77      12.976  47.410   1.909  1.00  0.00      A    H
ATOM    925  CT  DCE A  78      26.739  17.126  21.144  1.00  0.00      A    C
ATOM    926  HC  DCE A  78      26.731  16.129  21.585  1.00  0.00      A    H
ATOM    927  HC1 DCE A  78      25.882  16.985  20.485  1.00  0.00      A    H
ATOM    928  Cl  DCE A  78      26.377  18.056  22.577  1.00  0.00      A   CL
ATOM    929  CT1 DCE A  78      28.109  17.538  20.637  1.00  0.00      A    C
ATOM    930  HC2 DCE A  78      28.611  16.701  20.152  1.00  0.00      A    H
ATOM    931  Cl1 DCE A  78      27.852  18.814  19.474  1.00  0.00      A   CL
ATOM    932  HC3 DCE A  78      28.761  17.962  21.401  1.00  0.00      A    H
ATOM    937  CT  DCE A  79      45.547  15.795   4.465  1.00  0.00      A    C
ATOM    938  HC  DCE A  79      45.122  16.786   4.305  1.00  0.00      A    H
ATOM    939  HC1 DCE A  79      46.505  15.816   3.946  1.00  0.00      A    H
ATOM    940  Cl  DCE A  79      45.563  15.634   6.235  1.00  0.00      A   CL
ATOM    941  CT1 DCE A  79      44.720  14.654   3.858  1.00  0.00      A    C
ATOM    942  HC2 DCE A  79      44.393  14.801   2.829  1.00  0.00      A    H
ATOM    943  Cl1 DCE A  79      45.561  13.102   3.723  1.00  0.00      A   CL
ATOM    944  HC3 DCE A  79      43.742  14.552   4.327  1.00  0.00      A    H
ATOM    949  CT  DCE A  80      25.423  35.616  16.442  1.00  0.00      A    C
ATOM    950  HC  DCE A  80      26.382  36.042  16.147  1.00  0.00      A    H
ATOM    951  HC1 DCE A  80      25.294  35.598  17.524  1.00  0.00      A    H
ATOM    952  Cl  DCE A  80      24.143  36.600  15.619  1.00  0.00      A   CL
ATOM    953  CT1 DCE A  80      25.416  34.304  15.818  1.00  0.00      A    C
ATOM    954  HC2 DCE A  80      25.488  33.488  16.537  1.00  0.00      A    H
ATOM    955  Cl1 DCE A  80      23.855  34.061  14.977  1.00  0.00      A   CL
ATOM    956  HC3 DCE A  80      26.199  34.155  15.075  1.00  0.00      A    H
ATOM    961  CT  DCE A  81      33.850  45.989  45.014  1.00  0.00      A    C
ATOM    962  HC  DCE A  81      33.017  45.447  45.463  1.00  0.00      A    H
ATOM    963  HC1 DCE A  81      33.560  46.979  44.662  1.00  0.00      A    H
ATOM    964  Cl  DCE A  81      34.914  46.430  46.334  1.00  0.00      A   CL
ATOM    965  CT1 DCE A  81      34.587  45.174  44.011  1.00  0.00      A    C
ATOM    966  HC2 DCE A  81      33.835  44.695  43.384  1.00  0.00      A    H
ATOM    967  Cl1 DCE A  81      35.713  46.292  43.113  1.00  0.00      A   CL
ATOM    968  HC3 DCE A  81      35.133  44.339  44.450  1.00  0.00      A    H
ATOM    973  CT  DCE A  82      33.454   2.156  38.277  1.00  0.00      A    C
ATOM    974  HC  DCE A  82      33.272   1.112  38.533  1.00  0.00      A    H
ATOM    975  HC1 DCE A  82      32.992   2.525  37.362  1.00  0.00      A    H
ATOM    976  Cl  DCE A  82      32.881   3.111  39.686  1.00  0.00      A   CL
ATOM    977  CT1 DCE A  82      34.958   2.367  38.211  1.00  0.00      A    C
ATOM    978  HC2 DCE A  82      35.095   3.443  38.322  1.00  0.00      A    H
ATOM    979  Cl1 DCE A  82      35.932   1.625  39.498  1.00  0.00      A   CL
ATOM    980  HC3 DCE A  82      35.410   2.210  37.231  1.00  0.00      A    H
ATOM    985  CT  DCE A  83      37.536  39.249  10.276  1.00  0.00      A    C
ATOM    986  HC  DCE A  83      37.333  38.236  10.623  1.00  0.00      A    H
ATOM    987  HC1 DCE A  83      37.400  39.329   9.197  1.00  0.00      A    H
ATOM    988  Cl  DCE A  83      36.497  40.368  11.118  1.00  0.00      A   CL
ATOM    989  CT1 DCE A  83      38.900  39.708  10.583  1.00  0.00      A    C
ATOM    990  HC2 DCE A  83      39.017  39.711  11.667  1.00  0.00      A    H
ATOM    991  Cl1 DCE A  83      40.104  38.501   9.942  1.00  0.00      A   CL
ATOM    992  HC3 DCE A  83      39.269  40.609  10.094  1.00  0.00      A    H
ATOM    997  CT  DCE A  84       0.600  45.280   9.336  1.00  0.00      A    C
ATOM    998  HC  DCE A  84       0.235  44.254   9.311  1.00  0.00      A    H
ATOM    999  HC1 DCE A  84       1.662  45.231   9.095  1.00  0.00      A    H
ATOM   1000  Cl  DCE A  84      -0.213  46.111   8.005  1.00  0.00      A   CL
ATOM   1001  CT1 DCE A  84       0.259  46.066  10.578  1.00  0.00      A    C
ATOM   1002  HC2 DCE A  84       0.345  45.361  11.405  1.00  0.00      A    H
ATOM   1003  Cl1 DCE A  84       1.222  47.523  10.859  1.00  0.00      A   CL
ATOM   1004  HC3 DCE A  84      -0.745  46.491  10.583  1.00  0.00      A    H
ATOM   1009  CT  DCE A  85      48.431  22.747   0.632  1.00  0.00      A    C
ATOM   1010  HC  DCE A  85      48.351  21.897  -0.046  1.00  0.00      A    H
ATOM   1011  HC1 DCE A  85      48.797  23.624   0.098  1.00  0.00      A    H
ATOM   1012  Cl  DCE A  85      46.811  23.245   1.344  1.00  0.00      A   CL
ATOM   1013  CT1 DCE A  85      49.249  22.285   1.895  1.00  0.00      A    C
ATOM   1014  HC2 DCE A  85      49.143  23.053   2.662  1.00  0.00      A    H
ATOM   1015  Cl1 DCE A  85      48.733  20.708   2.565  1.00  0.00      A   CL
ATOM   1016  HC3 DCE A  85      50.326  22.252   1.729  1.00  0.00      A    H
ATOM   1021  CT  DCE A  86       3.263   4.931  21.799  1.00  0.00      A    C
ATOM   1022  HC  DCE A  86       3.959   5.313  21.052  1.00  0.00      A    H
ATOM   1023  HC1 DCE A  86       3.809   4.369  22.557  1.00  0.00      A    H
ATOM   1024  Cl  DCE A  86       2.417   6.374  22.505  1.00  0.00      A   CL
ATOM   1025  CT1 DCE A  86       2.302   4.006  21.120  1.00  0.00      A    C
ATOM   1026  HC2 DCE A  86       1.712   4.399  20.292  1.00  0.00      A    H
ATOM   1027  Cl1 DCE A  86       3.166   2.563  20.434  1.00  0.00      A   CL
ATOM   1028  HC3 DCE A  86       1.658   3.562  21.879  1.00  0.00      A    H
ATOM   1033  CT  DCE A  87      32.650  36.419  10.117  1.00  0.00      A    C
ATOM   1034  HC  DCE A  87      32.321  37.015   9.266  1.00  0.00      A    H
ATOM   1035  HC1 DCE A  87      33.009  35.420   9.874  1.00  0.00      A    H
ATOM   1036  Cl  DCE A  87      33.923  37.135  11.128  1.00  0.00      A   CL
ATOM   1037  CT1 DCE A  87      31.467  36.165  11.006  1.00  0.00      A    C
ATOM   1038  HC2 DCE A  87      31.400  36.999  11.704  1.00  0.00      A    H
ATOM   1039  Cl1 DCE A  87      29.924  36.005  10.055  1.00  0.00      A   CL
ATOM   1040  HC3 DCE A  87      31.422  35.261  11.614  1.00  0.00      A    H
ATOM   1045  CT  DCE A  88      43.841  25.701  20.545  1.00  0.00      A    C
ATOM   1046  HC  DCE A  88      44.219  25.511  19.540  1.00  0.00      A    H
ATOM   1047  HC1 DCE A  88      42.850  26.122  20.376  1.00  0.00      A    H
ATOM   1048  Cl  DCE A  88      43.551  24.167  21.365  1.00  0.00      A   CL
ATOM   1049  CT1 DCE A  88      44.844  26.489  21.398  1.00  0.00      A    C
ATOM   1050  HC2 DCE A  88      45.116  27.444  20.948  1.00  0.00      A    H
ATOM   1051  Cl1 DCE A  88      44.085  26.831  22.989  1.00  0.00      A   CL
ATOM   1052  HC3 DCE A  88      45.811  26.047  21.637  1.00  0.00      A    H
ATOM   1057  CT  DCE A  89      16.998  15.502  17.478  1.00  0.00      A    C
ATOM   1058  HC  DCE A  89      16.920  14.899  16.573  1.00  0.00      A    H
ATOM   1059  HC1 DCE A  89      17.334  14.808  18.249  1.00  0.00      A    H
ATOM   1060  Cl  DCE A  89      18.137  16.889  17.193  1.00  0.00      A   CL
ATOM   1061  CT1 DCE A  89      15.761  16.081  17.831  1.00  0.00      A    C
ATOM   1062  HC2 DCE A  89      15.012  15.361  18.161  1.00  0.00      A    H
ATOM   1063  Cl1 DCE A  89      16.029  17.175  19.243  1.00  0.00      A   CL
ATOM   1064  HC3 DCE A  89      15.401  16.619  16.954  1.00  0.00      A    H
ATOM   1069  CT  DCE A  90      41.039  22.081  46.307  1.00  0.00      A    C
ATOM   1070  HC  DCE A  90      41.687  22.741  45.730  1.00  0.00      A    H
ATOM   1071  HC1 DCE A  90      40.001  22.323  46.076  1.00  0.00      A    H
ATOM   1072  Cl  DCE A  90      41.294  20.426  45.743  1.00  0.00      A   CL
ATOM   1073  CT1 DCE A  90      41.269  22.119  47.809  1.00  0.00      A    C
ATOM   1074  HC2 DCE A  90      42.231  21.703  48.108  1.00  0.00      A    H
ATOM   1075  Cl1 DCE A  90      41.165  23.874  48.336  1.00  0.00      A   CL
ATOM   1076  HC3 DCE A  90      40.516  21.505  48.303  1.00  0.00      A    H
ATOM   1081  CT  DCE A  91      20.820  22.797   4.027  1.00  0.00      A    C
ATOM   1082  HC  DCE A  91      21.454  22.897   3.147  1.00  0.00      A    H
ATOM   1083  HC1 DCE A  91      21.041  21.840   4.501  1.00  0.00      A    H
ATOM   1084  Cl  DCE A  91      21.386  24.081   5.178  1.00  0.00      A   CL
ATOM   1085  CT1 DCE A  91      19.329  23.012   3.664  1.00  0.00      A    C
ATOM   1086  HC2 DCE A  91      19.211  23.960   3.139  1.00  0.00      A    H
ATOM   1087  Cl1 DCE A  91      18.641  21.809   2.479  1.00  0.00      A   CL
ATOM   1088  HC3 DCE A  91      18.642  22.941   4.508  1.00  0.00      A    H
ATOM   1093  CT  DCE A  92      36.801  12.174  20.241  1.00  0.00      A    C
ATOM   1094  HC  DCE A  92      36.384  13.063  20.715  1.00  0.00      A    H
ATOM   1095  HC1 DCE A  92      37.785  12.401  19.829  1.00  0.00      A    H
ATOM   1096  Cl  DCE A  92      36.908  10.854  21.480  1.00  0.00      A   CL
ATOM   1097  CT1 DCE A  92      35.880  11.843  19.078  1.00  0.00      A    C
ATOM   1098  HC2 DCE A  92      34.916  11.637  19.542  1.00  0.00      A    H
ATOM   1099  Cl1 DCE A  92      35.787  13.133  17.878  1.00  0.00      A   CL
ATOM   1100  HC3 DCE A  92      36.127  10.999  18.433  1.00  0.00      A    H
ATOM   1105  CT  DCE A  93      17.963  46.083  40.222  1.00  0.00      A    C
ATOM   1106  HC  DCE A  93      18.111  45.110  39.755  1.00  0.00      A    H
ATOM   1107  HC1 DCE A  93      18.835  46.728  40.114  1.00  0.00      A    H
ATOM   1108  Cl  DCE A  93      16.485  46.726  39.472  1.00  0.00      A   CL
ATOM   1109  CT1 DCE A  93      17.615  45.809  41.699  1.00  0.00      A    C
ATOM   1110  HC2 DCE A  93      16.797  45.117  41.901  1.00  0.00      A    H
ATOM   1111  Cl1 DCE A  93      19.123  45.243  42.497  1.00  0.00      A   CL
ATOM   1112  HC3 DCE A  93      17.421  46.746  42.222  1.00  0.00      A    H
ATOM   1117  CT  DCE A  94      14.907  18.397   4.272  1.00  0.00      A    C
ATOM   1118  HC  DCE A  94      14.814  18.271   3.193  1.00  0.00      A    H
ATOM   1119  HC1 DCE A  94      15.880  17.957   4.491  1.00  0.00      A    H
ATOM   1120  Cl  DCE A  94      14.974  20.152   4.645  1.00  0.00      A   CL
ATOM   1121  CT1 DCE A  94      13.909  17.597   5.053  1.00  0.00      A    C
ATOM   1122  HC2 DCE A  94      14.225  17.562   6.096  1.00  0.00      A    H
ATOM   1123  Cl1 DCE A  94      12.224  18.247   4.981  1.00  0.00      A   CL
ATOM   1124  HC3 DCE A  94      13.924  16.595   4.624  1.00  0.00      A    H
ATOM   1129  CT  DCE A  95       8.264  32.196  36.877  1.00  0.00      A    C
ATOM   1130  HC  DCE A  95       8.184  32.663  35.896  1.00  0.00      A    H
ATOM   1131  HC1 DCE A  95       8.550  31.195  36.555  1.00  0.00      A    H
ATOM   1132  Cl  DCE A  95       9.550  33.049  37.836  1.00  0.00      A   CL
ATOM   1133  CT1 DCE A  95       7.039  32.059  37.779  1.00  0.00      A    C
ATOM   1134  HC2 DCE A  95       6.505  33.009  37.752  1.00  0.00      A    H
ATOM   1135  Cl1 DCE A  95       6.008  30.770  36.946  1.00  0.00      A   CL
ATOM   1136  HC3 DCE A  95       7.380  31.758  38.770  1.00  0.00      A    H
ATOM   1141  CT  DCE A  96      27.703  21.868  13.876  1.00  0.00      A    C
ATOM   1142  HC  DCE A  96      26.855  22.536  14.029  1.00  0.00      A    H
ATOM   1143  HC1 DCE A  96      27.434  21.069  13.184  1.00  0.00      A    H
ATOM   1144  Cl  DCE A  96      28.853  22.926  13.043  1.00  0.00      A   CL
ATOM   1145  CT1 DCE A  96      28.253  21.424  15.191  1.00  0.00      A    C
ATOM   1146  HC2 DCE A  96      29.003  20.635  15.148  1.00  0.00      A    H
ATOM   1147  Cl1 DCE A  96      28.964  22.761  16.162  1.00  0.00      A   CL
ATOM   1148  HC3 DCE A  96      27.428  20.977  15.745  1.00  0.00      A    H
ATOM   1153  CT  DCE A  97       6.505  47.294   3.206  1.00  0.00      A    C
ATOM   1154  HC  DCE A  97       6.204  47.971   2.407  1.00  0.00      A    H
ATOM   1155  HC1 DCE A  97       5.679  47.209   3.913  1.00  0.00      A    H
ATOM   1156  Cl  DCE A  97       6.804  45.743   2.386  1.00  0.00      A   CL
ATOM   1157  CT1 DCE A  97       7.790  47.778   3.964  1.00  0.00      A    C
ATOM   1158  HC2 DCE A  97       8.151  46.935   4.553  1.00  0.00      A    H
ATOM   1159  Cl1 DCE A  97       9.108  48.201   2.916  1.00  0.00      A   CL
ATOM   1160  HC3 DCE A  97       7.598  48.642   4.601  1.00  0.00      A    H
ATOM   1165  CT  DCE A  98      33.611   0.211  42.207  1.00  0.00      A    C
ATOM   1166  HC  DCE A  98      34.416  -0.447  42.534  1.00  0.00      A    H
ATOM   1167  HC1 DCE A  98      33.917   0.788  41.334  1.00  0.00      A    H
ATOM   1168  Cl  DCE A  98      32.013  -0.702  41.966  1.00  0.00      A   CL
ATOM   1169  CT1 DCE A  98      33.421   1.214  43.390  1.00  0.00      A    C
ATOM   1170  HC2 DCE A  98      33.016   0.748  44.288  1.00  0.00      A    H
ATOM   1171  Cl1 DCE A  98      34.957   1.844  43.928  1.00  0.00      A   CL
ATOM   1172  HC3 DCE A  98      32.661   1.947  43.118  1.00  0.00      A    H
ATOM   1177  CT  DCE A  99      45.436  34.222  42.507  1.00  0.00      A    C
ATOM   1178  HC  DCE A  99      44.687  35.001  42.651  1.00  0.00      A    H
ATOM   1179  HC1 DCE A  99      45.121  33.314  43.022  1.00  0.00      A    H
ATOM   1180  Cl  DCE A  99      45.582  33.977  40.791  1.00  0.00      A   CL
ATOM   1181  CT1 DCE A  99      46.761  34.756  43.023  1.00  0.00      A    C
ATOM   1182  HC2 DCE A  99      47.569  34.105  42.690  1.00  0.00      A    H
ATOM   1183  Cl1 DCE A  99      47.109  36.344  42.343  1.00  0.00      A   CL
ATOM   1184  HC3 DCE A  99      46.732  34.850  44.109  1.00  0.00      A    H
ATOM   1189  CT  DCE A 100      29.449   8.946  13.863  1.00  0.00      A    C
ATOM   1190  HC  DCE A 100      29.325   8.913  12.781  1.00  0.00      A    H
ATOM   1191  HC1 DCE A 100      30.013   8.055  14.142  1.00  0.00      A    H
ATOM   1192  Cl  DCE A 100      30.415  10.384  14.142  1.00  0.00      A   CL
ATOM   1193  CT1 DCE A 100      28.094   9.146  14.443  1.00  0.00      A    C
ATOM   1194  HC2 DCE A 100      27.804   8.155  14.794  1.00  0.00      A    H
ATOM   1195  Cl1 DCE A 100      28.039  10.110  15.880  1.00  0.00      A   CL
ATOM   1196  HC3 DCE A 100      27.439   9.660  13.739  1.00  0.00      A    H
ATOM   1201  CT  DCE A 101       4.475  17.870  16.777  1.00  0.00      A    C
ATOM   1202  HC  DCE A 101       4.299  18.510  15.913  1.00  0.00      A    H
ATOM   1203  HC1 DCE A 101       5.542  17.963  16.977  1.00  0.00      A    H
ATOM   1204  Cl  DCE A 101       3.474  18.527  18.097  1.00  0.00      A   CL
ATOM   1205  CT1 DCE A 101       4.200  16.398  16.463  1.00  0.00      A    C
ATOM   1206  HC2 DCE A 101       4.660  15.755  17.213  1.00  0.00      A    H
ATOM   1207  Cl1 DCE A 101       2.477  16.070  16.422  1.00  0.00      A   CL
ATOM   1208  HC3 DCE A 101       4.623  16.138  15.492  1.00  0.00      A    H
ATOM   1213  CT  DCE A 102      35.980   8.682   1.087  1.00  0.00      A    C
ATOM   1214  HC  DCE A 102      36.898   8.327   0.618  1.00  0.00      A    H
ATOM   1215  HC1 DCE A 102      35.456   7.924   1.669  1.00  0.00      A    H
ATOM   1216  Cl  DCE A 102      36.347  10.075   2.121  1.00  0.00      A   CL
ATOM   1217  CT1 DCE A 102      35.028   9.122  -0.050  1.00  0.00      A    C
ATOM   1218  HC2 DCE A 102      35.472   9.945  -0.610  1.00  0.00      A    H
ATOM   1219  Cl1 DCE A 102      34.644   7.742  -1.194  1.00  0.00      A   CL
ATOM   1220  HC3 DCE A 102      34.046   9.499   0.235  1.00  0.00      A    H
ATOM   1225  CT  DCE A 103      46.908  19.318  23.416  1.00  0.00      A    C
ATOM   1226  HC  DCE A 103      46.766  18.817  22.459  1.00  0.00      A    H
ATOM   1227  HC1 DCE A 103      47.951  19.462  23.700  1.00  0.00      A    H
ATOM   1228  Cl  DCE A 103      46.240  21.035  23.387  1.00  0.00      A   CL
ATOM   1229  CT1 DCE A 103      46.126  18.306  24.337  1.00  0.00      A    C
ATOM   1230  HC2 DCE A 103      45.877  18.649  25.341  1.00  0.00      A    H
ATOM   1231  Cl1 DCE A 103      44.666  17.745  23.579  1.00  0.00      A   CL
ATOM   1232  HC3 DCE A 103      46.743  17.410  24.407  1.00  0.00      A    H
ATOM   1237  CT  DCE A 104      34.491  21.787  18.324  1.00  0.00      A    C
ATOM   1238  HC  DCE A 104      34.085  21.622  19.322  1.00  0.00      A    H
ATOM   1239  HC1 DCE A 104      34.327  22.838  18.085  1.00  0.00      A    H
ATOM   1240  Cl  DCE A 104      36.265  21.403  18.222  1.00  0.00      A   CL
ATOM   1241  CT1 DCE A 104      33.752  20.803  17.432  1.00  0.00      A    C
ATOM   1242  HC2 DCE A 104      33.820  19.818  17.896  1.00  0.00      A    H
ATOM   1243  Cl1 DCE A 104      32.027  21.240  17.230  1.00  0.00      A   CL
ATOM   1244  HC3 DCE A 104      34.214  20.653  16.457  1.00  0.00      A    H
ATOM   1249  CT  DCE A 105      14.886   3.717   3.724  1.00  0.00      A    C
ATOM   1250  HC  DCE A 105      13.953   4.281   3.760  1.00  0.00      A    H
ATOM   1251  HC1 DCE A 105      14.997   3.024   2.891  1.00  0.00      A    H
ATOM   1252  Cl  DCE A 105      16.144   4.897   3.346  1.00  0.00      A   CL
ATOM   1253  CT1 DCE A 105      15.155   3.099   5.045  1.00  0.00      A    C
ATOM   1254  HC2 DCE A 105      15.442   3.859   5.772  1.00  0.00      A    H
ATOM   1255  Cl1 DCE A 105      13.872   1.936   5.671  1.00  0.00      A   CL
ATOM   1256  HC3 DCE A 105      16.068   2.524   4.887  1.00  0.00      A    H
ATOM   1261  CT  DCE A 106       4.383  48.312  23.397  1.00  0.00      A    C
ATOM   1262  HC  DCE A 106       4.102  48.313  22.344  1.00  0.00      A    H
ATOM   1263  HC1 DCE A 106       4.534  47.288  23.738  1.00  0.00      A    H
ATOM   1264  Cl  DCE A 106       5.965  49.249  23.599  1.00  0.00      A   CL
ATOM   1265  CT1 DCE A 106       3.326  49.087  24.257  1.00  0.00      A    C
ATOM   1266  HC2 DCE A 106       3.479  48.971  25.330  1.00  0.00      A    H
ATOM   1267  Cl1 DCE A 106       3.357  50.854  23.935  1.00  0.00      A   CL
ATOM   1268  HC3 DCE A 106       2.379  48.621  23.984  1.00  0.00      A    H
ATOM   1273  CT  DCE A 107      40.714  28.455  39.695  1.00  0.00      A    C
ATOM   1274  HC  DCE A 107      41.014  29.494  39.833  1.00  0.00      A    H
ATOM   1275  HC1 DCE A 107      40.005  28.315  38.878  1.00  0.00      A    H
ATOM   1276  Cl  DCE A 107      42.092  27.447  39.187  1.00  0.00      A   CL
ATOM   1277  CT1 DCE A 107      40.171  27.832  40.954  1.00  0.00      A    C
ATOM   1278  HC2 DCE A 107      39.093  27.987  40.915  1.00  0.00      A    H
ATOM   1279  Cl1 DCE A 107      40.672  26.122  40.911  1.00  0.00      A   CL
ATOM   1280  HC3 DCE A 107      40.592  28.188  41.895  1.00  0.00      A    H
ATOM   1285  CT  DCE A 108      35.702  47.900  12.566  1.00  0.00      A    C
ATOM   1286  HC  DCE A 108      35.944  48.618  13.350  1.00  0.00      A    H
ATOM   1287  HC1 DCE A 108      36.632  47.584  12.094  1.00  0.00      A    H
ATOM   1288  Cl  DCE A 108      34.850  46.549  13.419  1.00  0.00      A   CL
ATOM   1289  CT1 DCE A 108      34.668  48.527  11.704  1.00  0.00      A    C
ATOM   1290  HC2 DCE A 108      34.343  47.781  10.978  1.00  0.00      A    H
ATOM   1291  Cl1 DCE A 108      33.199  49.117  12.589  1.00  0.00      A   CL
ATOM   1292  HC3 DCE A 108      34.994  49.459  11.241  1.00  0.00      A    H
ATOM   1297  CT  DCE A 109      13.655   7.248   5.872  1.00  0.00      A    C
ATOM   1298  HC  DCE A 109      13.824   6.736   4.925  1.00  0.00      A    H
ATOM   1299  HC1 DCE A 109      12.593   7.029   5.987  1.00  0.00      A    H
ATOM   1300  Cl  DCE A 109      14.365   6.164   7.076  1.00  0.00      A   CL
ATOM   1301  CT1 DCE A 109      14.115   8.667   5.864  1.00  0.00      A    C
ATOM   1302  HC2 DCE A 109      13.963   9.072   6.865  1.00  0.00      A    H
ATOM   1303  Cl1 DCE A 109      15.851   8.805   5.464  1.00  0.00      A   CL
ATOM   1304  HC3 DCE A 109      13.580   9.270   5.130  1.00  0.00      A    H
ATOM   1309  CT  DCE A 110      18.130  32.644  10.101  1.00  0.00      A    C
ATOM   1310  HC  DCE A 110      17.564  33.234   9.381  1.00  0.00      A    H
ATOM   1311  HC1 DCE A 110      17.934  31.579   9.975  1.00  0.00      A    H
ATOM   1312  Cl  DCE A 110      19.879  32.798   9.697  1.00  0.00      A   CL
ATOM   1313  CT1 DCE A 110      17.771  33.067  11.547  1.00  0.00      A    C
ATOM   1314  HC2 DCE A 110      16.731  33.058  11.871  1.00  0.00      A    H
ATOM   1315  Cl1 DCE A 110      18.748  32.115  12.723  1.00  0.00      A   CL
ATOM   1316  HC3 DCE A 110      18.202  34.061  11.669  1.00  0.00      A    H
ATOM   1321  CT  DCE A 111      30.091  36.257  39.832  1.00  0.00      A    C
ATOM   1322  HC  DCE A 111      29.329  36.007  40.571  1.00  0.00      A    H
ATOM   1323  HC1 DCE A 111      30.076  35.458  39.091  1.00  0.00      A    H
ATOM   1324  Cl  DCE A 111      29.589  37.774  38.890  1.00  0.00      A   CL
ATOM   1325  CT1 DCE A 111      31.487  36.402  40.420  1.00  0.00      A    C
ATOM   1326  HC2 DCE A 111      31.721  35.736  41.251  1.00  0.00      A    H
ATOM   1327  Cl1 DCE A 111      32.760  36.382  39.147  1.00  0.00      A   CL
ATOM   1328  HC3 DCE A 111      31.547  37.370  40.918  1.00  0.00      A    H
ATOM   1333  CT  DCE A 112      30.310  43.463  27.007  1.00  0.00      A    C
ATOM   1334  HC  DCE A 112      29.303  43.074  26.863  1.00  0.00      A    H
ATOM   1335  HC1 DCE A 112      30.931  42.943  27.737  1.00  0.00      A    H
ATOM   1336  Cl  DCE A 112      31.066  43.435  25.447  1.00  0.00      A   CL
ATOM   1337  CT1 DCE A 112      30.173  44.933  27.461  1.00  0.00      A    C
ATOM   1338  HC2 DCE A 112      29.793  45.616  26.701  1.00  0.00      A    H
ATOM   1339  Cl1 DCE A 112      29.044  44.896  28.815  1.00  0.00      A   CL
ATOM   1340  HC3 DCE A 112      31.147  45.331  27.746  1.00  0.00      A    H
ATOM   1345  CT  DCE A 113      10.680  13.954  45.877  1.00  0.00      A    C
ATOM   1346  HC  DCE A 113      10.366  14.828  45.307  1.00  0.00      A    H
ATOM   1347  HC1 DCE A 113      11.673  14.293  46.174  1.00  0.00      A    H
ATOM   1348  Cl  DCE A 113       9.595  13.683  47.271  1.00  0.00      A   CL
ATOM   1349  CT1 DCE A 113      10.835  12.766  44.956  1.00  0.00      A    C
ATOM   1350  HC2 DCE A 113      11.688  12.952  44.304  1.00  0.00      A    H
ATOM   1351  Cl1 DCE A 113      11.294  11.413  46.028  1.00  0.00      A   CL
ATOM   1352  HC3 DCE A 113       9.981  12.571  44.307  1.00  0.00      A    H
ATOM   1357  CT  DCE A 114      11.155  14.205  24.848  1.00  0.00      A    C
ATOM   1358  HC  DCE A 114      11.796  14.506  24.019  1.00  0.00      A    H
ATOM   1359  HC1 DCE A 114      10.138  14.341  24.481  1.00  0.00      A    H
ATOM   1360  Cl  DCE A 114      11.448  12.447  25.110  1.00  0.00      A   CL
ATOM   1361  CT1 DCE A 114      11.520  15.089  26.024  1.00  0.00      A    C
ATOM   1362  HC2 DCE A 114      11.154  16.112  25.949  1.00  0.00      A    H
ATOM   1363  Cl1 DCE A 114      10.714  14.504  27.509  1.00  0.00      A   CL
ATOM   1364  HC3 DCE A 114      12.594  15.036  26.201  1.00  0.00      A    H
ATOM   1369  CT  DCE A 115      42.713  21.152   3.099  1.00  0.00      A    C
ATOM   1370  HC  DCE A 115      42.522  20.450   3.912  1.00  0.00      A    H
ATOM   1371  HC1 DCE A 115      42.212  20.823   2.189  1.00  0.00      A    H
ATOM   1372  Cl  DCE A 115      42.276  22.772   3.685  1.00  0.00      A   CL
ATOM   1373  CT1 DCE A 115      44.207  21.031   2.881  1.00  0.00      A    C
ATOM   1374  HC2 DCE A 115      44.725  21.083   3.839  1.00  0.00      A    H
ATOM   1375  Cl1 DCE A 115      44.581  19.412   2.239  1.00  0.00      A   CL
ATOM   1376  HC3 DCE A 115      44.639  21.801   2.243  1.00  0.00      A    H
ATOM   1381  CT  DCE A 116      17.137   9.537  35.310  1.00  0.00      A    C
ATOM   1382  HC  DCE A 116      17.023   9.744  36.374  1.00  0.00      A    H
ATOM   1383  HC1 DCE A 116      16.954  10.474  34.784  1.00  0.00      A    H
ATOM   1384  Cl  DCE A 116      18.791   8.818  35.087  1.00  0.00      A   CL
ATOM   1385  CT1 DCE A 116      16.084   8.620  34.731  1.00  0.00      A    C
ATOM   1386  HC2 DCE A 116      16.105   8.474  33.651  1.00  0.00      A    H
ATOM   1387  Cl1 DCE A 116      16.350   7.016  35.463  1.00  0.00      A   CL
ATOM   1388  HC3 DCE A 116      15.136   9.079  35.008  1.00  0.00      A    H
ATOM   1393  CT  DCE A 117      22.426   3.984  14.453  1.00  0.00      A    C
ATOM   1394  HC  DCE A 117      22.783   4.735  15.157  1.00  0.00      A    H
ATOM   1395  HC1 DCE A 117      21.365   3.733  14.421  1.00  0.00      A    H
ATOM   1396  Cl  DCE A 117      22.746   4.809  12.859  1.00  0.00      A   CL
ATOM   1397  CT1 DCE A 117      23.216   2.757  14.454  1.00  0.00      A    C
ATOM   1398  HC2 DCE A 117      24.276   2.917  14.649  1.00  0.00      A    H
ATOM   1399  Cl1 DCE A 117      22.675   1.822  15.768  1.00  0.00      A   CL
ATOM   1400  HC3 DCE A 117      23.057   2.199  13.531  1.00  0.00      A    H
ATOM   1405  CT  DCE A 118       9.473   2.221  12.904  1.00  0.00      A    C
ATOM   1406  HC  DCE A 118       9.303   2.807  12.000  1.00  0.00      A    H
ATOM   1407  HC1 DCE A 118       8.961   2.894  13.593  1.00  0.00      A    H
ATOM   1408  Cl  DCE A 118       8.561   0.722  12.616  1.00  0.00      A   CL
ATOM   1409  CT1 DCE A 118      10.992   1.927  13.244  1.00  0.00      A    C
ATOM   1410  HC2 DCE A 118      11.374   1.325  12.420  1.00  0.00      A    H
ATOM   1411  Cl1 DCE A 118      11.993   3.406  13.341  1.00  0.00      A   CL
ATOM   1412  HC3 DCE A 118      11.222   1.321  14.121  1.00  0.00      A    H
ATOM   1417  CT  DCE A 119      15.098  21.289  22.022  1.00  0.00      A    C
ATOM   1418  HC  DCE A 119      15.015  21.727  23.017  1.00  0.00      A    H
ATOM   1419  HC1 DCE A 119      14.824  22.060  21.302  1.00  0.00      A    H
ATOM   1420  Cl  DCE A 119      16.809  20.780  21.782  1.00  0.00      A   CL
ATOM   1421  CT1 DCE A 119      14.218  20.062  21.890  1.00  0.00      A    C
ATOM   1422  HC2 DCE A 119      14.527  19.658  20.926  1.00  0.00      A    H
ATOM   1423  Cl1 DCE A 119      14.655  18.857  23.191  1.00  0.00      A   CL
ATOM   1424  HC3 DCE A 119      13.137  20.159  21.996  1.00  0.00      A    H
ATOM   1429  CT  DCE A 120      18.848  25.602  26.922  1.00  0.00      A    C
ATOM   1430  HC  DCE A 120      18.483  24.592  26.734  1.00  0.00      A    H
ATOM   1431  HC1 DCE A 120      18.043  26.212  27.334  1.00  0.00      A    H
ATOM   1432  Cl  DCE A 120      20.014  25.431  28.243  1.00  0.00      A   CL
ATOM   1433  CT1 DCE A 120      19.574  26.138  25.647  1.00  0.00      A    C
ATOM   1434  HC2 DCE A 120      18.905  26.785  25.079  1.00  0.00      A    H
ATOM   1435  Cl1 DCE A 120      20.870  27.290  26.083  1.00  0.00      A   CL
ATOM   1436  HC3 DCE A 120      19.949  25.327  25.022  1.00  0.00      A    H
ATOM   1441  CT  DCE A 121      34.845  37.032  14.760  1.00  0.00      A    C
ATOM   1442  HC  DCE A 121      35.735  36.665  14.247  1.00  0.00      A    H
ATOM   1443  HC1 DCE A 121      34.598  37.941  14.211  1.00  0.00      A    H
ATOM   1444  Cl  DCE A 121      33.643  35.723  14.453  1.00  0.00      A   CL
ATOM   1445  CT1 DCE A 121      35.049  37.226  16.275  1.00  0.00      A    C
ATOM   1446  HC2 DCE A 121      35.504  36.347  16.730  1.00  0.00      A    H
ATOM   1447  Cl1 DCE A 121      36.115  38.654  16.588  1.00  0.00      A   CL
ATOM   1448  HC3 DCE A 121      34.102  37.458  16.762  1.00  0.00      A    H
ATOM   1453  CT  DCE A 122      19.845  39.121   7.733  1.00  0.00      A    C
ATOM   1454  HC  DCE A 122      20.929  39.017   7.755  1.00  0.00      A    H
ATOM   1455  HC1 DCE A 122      19.556  40.170   7.654  1.00  0.00      A    H
ATOM   1456  Cl  DCE A 122      19.140  38.201   6.422  1.00  0.00      A   CL
ATOM   1457  CT1 DCE A 122      19.293  38.616   9.021  1.00  0.00      A    C
ATOM   1458  HC2 DCE A 122      18.333  39.018   9.346  1.00  0.00      A    H
ATOM   1459  Cl1 DCE A 122      19.245  36.857   8.944  1.00  0.00      A   CL
ATOM   1460  HC3 DCE A 122      19.937  38.935   9.840  1.00  0.00      A    H
ATOM   1465  CT  DCE A 123      20.499   1.510  10.856  1.00  0.00      A    C
ATOM   1466  HC  DCE A 123      20.087   1.762  11.833  1.00  0.00      A    H
ATOM   1467  HC1 DCE A 123      21.325   0.869  11.165  1.00  0.00      A    H
ATOM   1468  Cl  DCE A 123      19.279   0.609   9.898  1.00  0.00      A   CL
ATOM   1469  CT1 DCE A 123      20.837   2.832  10.076  1.00  0.00      A    C
ATOM   1470  HC2 DCE A 123      21.352   2.625   9.138  1.00  0.00      A    H
ATOM   1471  Cl1 DCE A 123      19.295   3.588   9.639  1.00  0.00      A   CL
ATOM   1472  HC3 DCE A 123      21.472   3.546  10.600  1.00  0.00      A    H
ATOM   1477  CT  DCE A 124      49.070   1.104   9.587  1.00  0.00      A    C
ATOM   1478  HC  DCE A 124      50.083   1.040   9.189  1.00  0.00      A    H
ATOM   1479  HC1 DCE A 124      49.154   0.926  10.659  1.00  0.00      A    H
ATOM   1480  Cl  DCE A 124      48.606   2.756   9.352  1.00  0.00      A   CL
ATOM   1481  CT1 DCE A 124      48.046   0.109   8.973  1.00  0.00      A    C
ATOM   1482  HC2 DCE A 124      47.072   0.285   9.428  1.00  0.00      A    H
ATOM   1483  Cl1 DCE A 124      48.006   0.245   7.157  1.00  0.00      A   CL
ATOM   1484  HC3 DCE A 124      48.296  -0.907   9.281  1.00  0.00      A    H
ATOM   1489  CT  DCE A 125       0.843  31.332  44.491  1.00  0.00      A    C
ATOM   1490  HC  DCE A 125       1.522  32.098  44.865  1.00  0.00      A    H
ATOM   1491  HC1 DCE A 125      -0.184  31.649  44.673  1.00  0.00      A    H
ATOM   1492  Cl  DCE A 125       1.009  31.295  42.778  1.00  0.00      A   CL
ATOM   1493  CT1 DCE A 125       0.940  29.925  45.137  1.00  0.00      A    C
ATOM   1494  HC2 DCE A 125       0.141  29.303  44.735  1.00  0.00      A    H
ATOM   1495  Cl1 DCE A 125       2.526  29.177  44.880  1.00  0.00      A   CL
ATOM   1496  HC3 DCE A 125       0.708  29.925  46.202  1.00  0.00      A    H
ATOM   1501  CT  DCE A 126      24.822  16.368  32.729  1.00  0.00      A    C
ATOM   1502  HC  DCE A 126      23.887  16.811  32.384  1.00  0.00      A    H
ATOM   1503  HC1 DCE A 126      25.567  17.152  32.594  1.00  0.00      A    H
ATOM   1504  Cl  DCE A 126      24.651  16.012  34.475  1.00  0.00      A   CL
ATOM   1505  CT1 DCE A 126      25.311  15.196  31.862  1.00  0.00      A    C
ATOM   1506  HC2 DCE A 126      25.377  15.393  30.792  1.00  0.00      A    H
ATOM   1507  Cl1 DCE A 126      26.881  14.514  32.285  1.00  0.00      A   CL
ATOM   1508  HC3 DCE A 126      24.608  14.376  32.006  1.00  0.00      A    H
ATOM   1513  CT  DCE A 127      43.916  42.912  36.222  1.00  0.00      A    C
ATOM   1514  HC  DCE A 127      44.786  43.532  36.004  1.00  0.00      A    H
ATOM   1515  HC1 DCE A 127      44.200  42.164  36.963  1.00  0.00      A    H
ATOM   1516  Cl  DCE A 127      42.640  43.879  37.068  1.00  0.00      A   CL
ATOM   1517  CT1 DCE A 127      43.391  42.318  34.847  1.00  0.00      A    C
ATOM   1518  HC2 DCE A 127      42.410  41.859  34.967  1.00  0.00      A    H
ATOM   1519  Cl1 DCE A 127      43.098  43.640  33.636  1.00  0.00      A   CL
ATOM   1520  HC3 DCE A 127      44.087  41.541  34.533  1.00  0.00      A    H
ATOM   1525  CT  DCE A 128       1.032  16.098   3.819  1.00  0.00      A    C
ATOM   1526  HC  DCE A 128       0.627  15.093   3.940  1.00  0.00      A    H
ATOM   1527  HC1 DCE A 128       1.223  16.159   2.747  1.00  0.00      A    H
ATOM   1528  Cl  DCE A 128      -0.114  17.254   4.449  1.00  0.00      A   CL
ATOM   1529  CT1 DCE A 128       2.335  16.213   4.639  1.00  0.00      A    C
ATOM   1530  HC2 DCE A 128       2.211  16.092   5.715  1.00  0.00      A    H
ATOM   1531  Cl1 DCE A 128       3.491  15.098   3.969  1.00  0.00      A   CL
ATOM   1532  HC3 DCE A 128       2.676  17.242   4.520  1.00  0.00      A    H
ATOM   1537  CT  DCE A 129       2.182   1.215  15.608  1.00  0.00      A    C
ATOM   1538  HC  DCE A 129       2.685   0.691  14.795  1.00  0.00      A    H
ATOM   1539  HC1 DCE A 129       1.190   0.764  15.589  1.00  0.00      A    H
ATOM   1540  Cl  DCE A 129       3.084   0.909  17.116  1.00  0.00      A   CL
ATOM   1541  CT1 DCE A 129       2.005   2.712  15.523  1.00  0.00      A    C
ATOM   1542  HC2 DCE A 129       1.286   3.032  16.277  1.00  0.00      A    H
ATOM   1543  Cl1 DCE A 129       3.560   3.537  15.715  1.00  0.00      A   CL
ATOM   1544  HC3 DCE A 129       1.441   2.915  14.612  1.00  0.00      A    H
ATOM   1549  CT  DCE A 130       4.234  45.323   6.096  1.00  0.00      A    C
ATOM   1550  HC  DCE A 130       4.227  46.318   6.543  1.00  0.00      A    H
ATOM   1551  HC1 DCE A 130       5.045  45.244   5.372  1.00  0.00      A    H
ATOM   1552  Cl  DCE A 130       4.594  44.181   7.347  1.00  0.00      A   CL
ATOM   1553  CT1 DCE A 130       2.921  45.035   5.372  1.00  0.00      A    C
ATOM   1554  HC2 DCE A 130       2.149  45.384   6.058  1.00  0.00      A    H
ATOM   1555  Cl1 DCE A 130       2.959  45.911   3.838  1.00  0.00      A   CL
ATOM   1556  HC3 DCE A 130       2.824  44.001   5.043  1.00  0.00      A    H
ATOM   1561  CT  DCE A 131      10.515  28.944  24.831  1.00  0.00      A    C
ATOM   1562  HC  DCE A 131      11.538  28.782  24.490  1.00  0.00      A    H
ATOM   1563  HC1 DCE A 131      10.496  30.027  24.956  1.00  0.00      A    H
ATOM   1564  Cl  DCE A 131       9.509  28.422  23.467  1.00  0.00      A   CL
ATOM   1565  CT1 DCE A 131      10.162  28.015  26.012  1.00  0.00      A    C
ATOM   1566  HC2 DCE A 131       9.133  27.942  26.365  1.00  0.00      A    H
ATOM   1567  Cl1 DCE A 131      10.506  26.393  25.483  1.00  0.00      A   CL
ATOM   1568  HC3 DCE A 131      10.801  28.143  26.885  1.00  0.00      A    H
ATOM   1573  CT  DCE A 132      12.291  33.238  39.677  1.00  0.00      A    C
ATOM   1574  HC  DCE A 132      11.774  32.548  39.009  1.00  0.00      A    H
ATOM   1575  HC1 DCE A 132      12.831  32.710  40.463  1.00  0.00      A    H
ATOM   1576  Cl  DCE A 132      13.382  34.368  38.901  1.00  0.00      A   CL
ATOM   1577  CT1 DCE A 132      11.331  34.176  40.412  1.00  0.00      A    C
ATOM   1578  HC2 DCE A 132      10.742  33.687  41.188  1.00  0.00      A    H
ATOM   1579  Cl1 DCE A 132      12.249  35.406  41.335  1.00  0.00      A   CL
ATOM   1580  HC3 DCE A 132      10.676  34.666  39.693  1.00  0.00      A    H
ATOM   1585  CT  DCE A 133      22.874  46.890  25.753  1.00  0.00      A    C
ATOM   1586  HC  DCE A 133      22.950  45.915  25.271  1.00  0.00      A    H
ATOM   1587  HC1 DCE A 133      22.587  46.751  26.795  1.00  0.00      A    H
ATOM   1588  Cl  DCE A 133      24.572  47.382  26.000  1.00  0.00      A   CL
ATOM   1589  CT1 DCE A 133      22.072  47.958  25.066  1.00  0.00      A    C
ATOM   1590  HC2 DCE A 133      21.841  48.684  25.845  1.00  0.00      A    H
ATOM   1591  Cl1 DCE A 133      22.893  48.635  23.650  1.00  0.00      A   CL
ATOM   1592  HC3 DCE A 133      21.050  47.610  24.921  1.00  0.00      A    H
ATOM   1597  CT  DCE A 134       3.996  21.766  27.803  1.00  0.00      A    C
ATOM   1598  HC  DCE A 134       3.187  21.202  27.340  1.00  0.00      A    H
ATOM   1599  HC1 DCE A 134       3.914  22.836  27.614  1.00  0.00      A    H
ATOM   1600  Cl  DCE A 134       3.909  21.421  29.559  1.00  0.00      A   CL
ATOM   1601  CT1 DCE A 134       5.212  21.076  27.152  1.00  0.00      A    C
ATOM   1602  HC2 DCE A 134       5.086  19.993  27.132  1.00  0.00      A    H
ATOM   1603  Cl1 DCE A 134       5.404  21.658  25.470  1.00  0.00      A   CL
ATOM   1604  HC3 DCE A 134       6.097  21.322  27.740  1.00  0.00      A    H
ATOM   1609  CT  DCE A 135      30.957  39.358  20.029  1.00  0.00      A    C
ATOM   1610  HC  DCE A 135      29.997  39.444  20.539  1.00  0.00      A    H
ATOM   1611  HC1 DCE A 135      31.053  40.197  19.339  1.00  0.00      A    H
ATOM   1612  Cl  DCE A 135      32.213  39.635  21.268  1.00  0.00      A   CL
ATOM   1613  CT1 DCE A 135      30.964  37.954  19.449  1.00  0.00      A    C
ATOM   1614  HC2 DCE A 135      30.225  37.821  18.659  1.00  0.00      A    H
ATOM   1615  Cl1 DCE A 135      32.487  37.418  18.872  1.00  0.00      A   CL
ATOM   1616  HC3 DCE A 135      30.576  37.264  20.198  1.00  0.00      A    H
ATOM   1621  CT  DCE A 136      25.072  20.445  32.641  1.00  0.00      A    C
ATOM   1622  HC  DCE A 136      25.249  19.371  32.579  1.00  0.00      A    H
ATOM   1623  HC1 DCE A 136      25.619  21.001  31.880  1.00  0.00      A    H
ATOM   1624  Cl  DCE A 136      23.342  20.572  32.364  1.00  0.00      A   CL
ATOM   1625  CT1 DCE A 136      25.193  20.851  34.145  1.00  0.00      A    C
ATOM   1626  HC2 DCE A 136      24.704  21.811  34.313  1.00  0.00      A    H
ATOM   1627  Cl1 DCE A 136      24.333  19.640  35.196  1.00  0.00      A   CL
ATOM   1628  HC3 DCE A 136      26.240  20.935  34.438  1.00  0.00      A    H
ATOM   1633  CT  DCE A 137      47.918  21.139  30.793  1.00  0.00      A    C
ATOM   1634  HC  DCE A 137      47.914  20.721  29.786  1.00  0.00      A    H
ATOM   1635  HC1 DCE A 137      47.086  21.839  30.725  1.00  0.00      A    H
ATOM   1636  Cl  DCE A 137      47.427  19.880  31.947  1.00  0.00      A   CL
ATOM   1637  CT1 DCE A 137      49.265  21.584  31.330  1.00  0.00      A    C
ATOM   1638  HC2 DCE A 137      49.205  21.996  32.337  1.00  0.00      A    H
ATOM   1639  Cl1 DCE A 137      50.224  20.112  31.310  1.00  0.00      A   CL
ATOM   1640  HC3 DCE A 137      49.826  22.301  30.731  1.00  0.00      A    H
ATOM   1645  CT  DCE A 138      48.500  34.992  35.358  1.00  0.00      A    C
ATOM   1646  HC  DCE A 138      48.407  35.872  34.721  1.00  0.00      A    H
ATOM   1647  HC1 DCE A 138      49.448  35.184  35.861  1.00  0.00      A    H
ATOM   1648  Cl  DCE A 138      47.215  34.979  36.556  1.00  0.00      A   CL
ATOM   1649  CT1 DCE A 138      48.522  33.668  34.675  1.00  0.00      A    C
ATOM   1650  HC2 DCE A 138      48.563  32.922  35.468  1.00  0.00      A    H
ATOM   1651  Cl1 DCE A 138      46.973  33.406  33.804  1.00  0.00      A   CL
ATOM   1652  HC3 DCE A 138      49.400  33.550  34.041  1.00  0.00      A    H
ATOM   1657  CT  DCE A 139       9.533   7.818  22.925  1.00  0.00      A    C
ATOM   1658  HC  DCE A 139       9.706   6.786  23.230  1.00  0.00      A    H
ATOM   1659  HC1 DCE A 139       8.582   8.144  23.346  1.00  0.00      A    H
ATOM   1660  Cl  DCE A 139      10.891   8.738  23.485  1.00  0.00      A   CL
ATOM   1661  CT1 DCE A 139       9.569   7.870  21.360  1.00  0.00      A    C
ATOM   1662  HC2 DCE A 139       9.309   8.898  21.108  1.00  0.00      A    H
ATOM   1663  Cl1 DCE A 139      11.173   7.249  20.670  1.00  0.00      A   CL
ATOM   1664  HC3 DCE A 139       8.713   7.267  21.060  1.00  0.00      A    H
ATOM   1669  CT  DCE A 140      47.380  22.538  19.164  1.00  0.00      A    C
ATOM   1670  HC  DCE A 140      47.542  22.105  18.176  1.00  0.00      A    H
ATOM   1671  HC1 DCE A 140      48.269  22.323  19.756  1.00  0.00      A    H
ATOM   1672  Cl  DCE A 140      47.167  24.267  18.918  1.00  0.00      A   CL
ATOM   1673  CT1 DCE A 140      46.033  22.024  19.716  1.00  0.00      A    C
ATOM   1674  HC2 DCE A 140      45.156  22.383  19.177  1.00  0.00      A    H
ATOM   1675  Cl1 DCE A 140      46.020  20.182  19.694  1.00  0.00      A   CL
ATOM   1676  HC3 DCE A 140      45.905  22.306  20.761  1.00  0.00      A    H
ATOM   1681  CT  DCE A 141      25.611   1.823  25.122  1.00  0.00      A    C
ATOM   1682  HC  DCE A 141      24.931   0.972  25.093  1.00  0.00      A    H
ATOM   1683  HC1 DCE A 141      25.283   2.237  26.076  1.00  0.00      A    H
ATOM   1684  Cl  DCE A 141      27.380   1.505  25.108  1.00  0.00      A   CL
ATOM   1685  CT1 DCE A 141      25.385   2.874  24.077  1.00  0.00      A    C
ATOM   1686  HC2 DCE A 141      25.971   2.535  23.223  1.00  0.00      A    H
ATOM   1687  Cl1 DCE A 141      23.720   2.949  23.570  1.00  0.00      A   CL
ATOM   1688  HC3 DCE A 141      25.757   3.860  24.358  1.00  0.00      A    H
ATOM   1693  CT  DCE A 142      46.073  38.258  17.355  1.00  0.00      A    C
ATOM   1694  HC  DCE A 142      46.312  38.014  16.320  1.00  0.00      A    H
ATOM   1695  HC1 DCE A 142      46.787  39.066  17.511  1.00  0.00      A    H
ATOM   1696  Cl  DCE A 142      44.456  38.908  17.560  1.00  0.00      A   CL
ATOM   1697  CT1 DCE A 142      46.310  37.072  18.210  1.00  0.00      A    C
ATOM   1698  HC2 DCE A 142      47.298  36.697  17.945  1.00  0.00      A    H
ATOM   1699  Cl1 DCE A 142      46.098  37.419  19.950  1.00  0.00      A   CL
ATOM   1700  HC3 DCE A 142      45.545  36.343  17.944  1.00  0.00      A    H
ATOM   1705  CT  DCE A 143      42.022   1.081  27.115  1.00  0.00      A    C
ATOM   1706  HC  DCE A 143      42.629   1.892  26.711  1.00  0.00      A    H
ATOM   1707  HC1 DCE A 143      42.575   0.183  26.839  1.00  0.00      A    H
ATOM   1708  Cl  DCE A 143      41.856   1.125  28.888  1.00  0.00      A   CL
ATOM   1709  CT1 DCE A 143      40.604   0.940  26.518  1.00  0.00      A    C
ATOM   1710  HC2 DCE A 143      40.782   1.022  25.446  1.00  0.00      A    H
ATOM   1711  Cl1 DCE A 143      39.777  -0.540  26.924  1.00  0.00      A   CL
ATOM   1712  HC3 DCE A 143      40.001   1.811  26.776  1.00  0.00      A    H
ATOM   1717  CT  DCE A 144      48.523   3.473  24.955  1.00  0.00      A    C
ATOM   1718  HC  DCE A 144      49.023   4.048  25.735  1.00  0.00      A    H
ATOM   1719  HC1 DCE A 144      48.597   2.448  25.318  1.00  0.00      A    H
ATOM   1720  Cl  DCE A 144      46.832   4.003  24.816  1.00  0.00      A   CL
ATOM   1721  CT1 DCE A 144      49.249   3.657  23.648  1.00  0.00      A    C
ATOM   1722  HC2 DCE A 144      50.120   3.006  23.723  1.00  0.00      A    H
ATOM   1723  Cl1 DCE A 144      48.383   3.138  22.150  1.00  0.00      A   CL
ATOM   1724  HC3 DCE A 144      49.641   4.656  23.455  1.00  0.00      A    H
ATOM   1729  CT  DCE A 145      44.836   3.697  10.865  1.00  0.00      A    C
ATOM   1730  HC  DCE A 145      45.449   4.425  11.398  1.00  0.00      A    H
ATOM   1731  HC1 DCE A 145      44.885   3.891   9.794  1.00  0.00      A    H
ATOM   1732  Cl  DCE A 145      45.337   2.047  11.172  1.00  0.00      A   CL
ATOM   1733  CT1 DCE A 145      43.483   3.852  11.463  1.00  0.00      A    C
ATOM   1734  HC2 DCE A 145      43.075   4.772  11.045  1.00  0.00      A    H
ATOM   1735  Cl1 DCE A 145      42.324   2.596  10.885  1.00  0.00      A   CL
ATOM   1736  HC3 DCE A 145      43.477   3.952  12.548  1.00  0.00      A    H
ATOM   1741  CT  DCE A 146      48.658   8.757  27.104  1.00  0.00      A    C
ATOM   1742  HC  DCE A 146      49.627   8.312  27.333  1.00  0.00      A    H
ATOM   1743  HC1 DCE A 146      48.733   9.335  26.183  1.00  0.00      A    H
ATOM   1744  Cl  DCE A 146      47.608   7.385  26.902  1.00  0.00      A   CL
ATOM   1745  CT1 DCE A 146      48.254   9.637  28.199  1.00  0.00      A    C
ATOM   1746  HC2 DCE A 146      48.552  10.623  27.843  1.00  0.00      A    H
ATOM   1747  Cl1 DCE A 146      46.435   9.667  28.271  1.00  0.00      A   CL
ATOM   1748  HC3 DCE A 146      48.691   9.514  29.190  1.00  0.00      A    H
ATOM   1753  CT  DCE A 147       5.138  14.348  49.883  1.00  0.00      A    C
ATOM   1754  HC  DCE A 147       5.134  14.077  50.938  1.00  0.00      A    H
ATOM   1755  HC1 DCE A 147       5.308  15.420  49.787  1.00  0.00      A    H
ATOM   1756  Cl  DCE A 147       6.640  13.602  49.305  1.00  0.00      A   CL
ATOM   1757  CT1 DCE A 147       3.960  13.785  49.073  1.00  0.00      A    C
ATOM   1758  HC2 DCE A 147       3.750  12.726  49.219  1.00  0.00      A    H
ATOM   1759  Cl1 DCE A 147       2.481  14.702  49.545  1.00  0.00      A   CL
ATOM   1760  HC3 DCE A 147       4.156  13.832  48.002  1.00  0.00      A    H
ATOM   1765  CT  DCE A 148      10.162  41.288   4.731  1.00  0.00      A    C
ATOM   1766  HC  DCE A 148      11.208  41.593   4.765  1.00  0.00      A    H
ATOM   1767  HC1 DCE A 148       9.657  41.825   5.533  1.00  0.00      A    H
ATOM   1768  Cl  DCE A 148       9.444  41.755   3.264  1.00  0.00      A   CL
ATOM   1769  CT1 DCE A 148       9.988  39.801   4.794  1.00  0.00      A    C
ATOM   1770  HC2 DCE A 148       8.915  39.704   4.957  1.00  0.00      A    H
ATOM   1771  Cl1 DCE A 148      10.353  39.192   3.213  1.00  0.00      A   CL
ATOM   1772  HC3 DCE A 148      10.572  39.346   5.594  1.00  0.00      A    H
ATOM   1777  CT  DCE A 149       7.226  43.500  21.766  1.00  0.00      A    C
ATOM   1778  HC  DCE A 149       6.155  43.478  21.564  1.00  0.00      A    H
ATOM   1779  HC1 DCE A 149       7.516  44.532  21.570  1.00  0.00      A    H
ATOM   1780  Cl  DCE A 149       7.339  43.178  23.558  1.00  0.00      A   CL
ATOM   1781  CT1 DCE A 149       8.115  42.454  20.992  1.00  0.00      A    C
ATOM   1782  HC2 DCE A 149       7.838  42.517  19.940  1.00  0.00      A    H
ATOM   1783  Cl1 DCE A 149       9.893  42.766  21.176  1.00  0.00      A   CL
ATOM   1784  HC3 DCE A 149       7.904  41.426  21.287  1.00  0.00      A    H
ATOM   1789  CT  DCE A 150      46.676  39.764  30.679  1.00  0.00      A    C
ATOM   1790  HC  DCE A 150      47.371  38.954  30.899  1.00  0.00      A    H
ATOM   1791  HC1 DCE A 150      47.157  40.558  30.107  1.00  0.00      A    H
ATOM   1792  Cl  DCE A 150      45.387  39.139  29.502  1.00  0.00      A   CL
ATOM   1793  CT1 DCE A 150      46.009  40.234  31.925  1.00  0.00      A    C
ATOM   1794  HC2 DCE A 150      45.304  41.064  31.880  1.00  0.00      A    H
ATOM   1795  Cl1 DCE A 150      45.321  38.894  32.863  1.00  0.00      A   CL
ATOM   1796  HC3 DCE A 150      46.765  40.689  32.564  1.00  0.00      A    H
ATOM   1801  CT  DCE A 151      39.852  44.495  44.521  1.00  0.00      A    C
ATOM   1802  HC  DCE A 151      39.760  45.068  43.598  1.00  0.00      A    H
ATOM   1803  HC1 DCE A 151      40.623  45.115  44.978  1.00  0.00      A    H
ATOM   1804  Cl  DCE A 151      38.268  44.660  45.298  1.00  0.00      A   CL
ATOM   1805  CT1 DCE A 151      40.057  43.015  44.417  1.00  0.00      A    C
ATOM   1806  HC2 DCE A 151      39.382  42.418  43.804  1.00  0.00      A    H
ATOM   1807  Cl1 DCE A 151      41.671  42.534  43.997  1.00  0.00      A   CL
ATOM   1808  HC3 DCE A 151      39.984  42.720  45.464  1.00  0.00      A    H
ATOM   1813  CT  DCE A 152      30.421  41.209  32.284  1.00  0.00      A    C
ATOM   1814  HC  DCE A 152      31.344  41.226  31.705  1.00  0.00      A    H
ATOM   1815  HC1 DCE A 152      30.628  41.283  33.352  1.00  0.00      A    H
ATOM   1816  Cl  DCE A 152      29.588  42.784  31.960  1.00  0.00      A   CL
ATOM   1817  CT1 DCE A 152      29.592  40.028  31.837  1.00  0.00      A    C
ATOM   1818  HC2 DCE A 152      28.592  40.030  32.271  1.00  0.00      A    H
ATOM   1819  Cl1 DCE A 152      29.231  40.049  30.086  1.00  0.00      A   CL
ATOM   1820  HC3 DCE A 152      30.201  39.133  31.958  1.00  0.00      A    H
ATOM   1825  CT  DCE A 153       9.363  27.656  45.386  1.00  0.00      A    C
ATOM   1826  HC  DCE A 153       9.700  28.080  46.331  1.00  0.00      A    H
ATOM   1827  HC1 DCE A 153       9.144  28.429  44.649  1.00  0.00      A    H
ATOM   1828  Cl  DCE A 153      10.580  26.528  44.839  1.00  0.00      A   CL
ATOM   1829  CT1 DCE A 153       8.209  26.760  45.811  1.00  0.00      A    C
ATOM   1830  HC2 DCE A 153       7.820  26.176  44.977  1.00  0.00      A    H
ATOM   1831  Cl1 DCE A 153       8.727  25.686  47.217  1.00  0.00      A   CL
ATOM   1832  HC3 DCE A 153       7.352  27.345  46.148  1.00  0.00      A    H
ATOM   1837  CT  DCE A 154      32.275  16.327  20.288  1.00  0.00      A    C
ATOM   1838  HC  DCE A 154      33.102  16.773  20.840  1.00  0.00      A    H
ATOM   1839  HC1 DCE A 154      31.590  15.974  21.060  1.00  0.00      A    H
ATOM   1840  Cl  DCE A 154      31.445  17.526  19.249  1.00  0.00      A   CL
ATOM   1841  CT1 DCE A 154      32.555  15.149  19.377  1.00  0.00      A    C
ATOM   1842  HC2 DCE A 154      32.619  14.279  20.030  1.00  0.00      A    H
ATOM   1843  Cl1 DCE A 154      31.406  14.836  18.072  1.00  0.00      A   CL
ATOM   1844  HC3 DCE A 154      33.512  15.176  18.855  1.00  0.00      A    H
ATOM   1849  CT  DCE A 155      39.913   9.819  47.706  1.00  0.00      A    C
ATOM   1850  HC  DCE A 155      40.134   9.160  46.866  1.00  0.00      A    H
ATOM   1851  HC1 DCE A 155      40.242  10.794  47.347  1.00  0.00      A    H
ATOM   1852  Cl  DCE A 155      38.091   9.881  47.580  1.00  0.00      A   CL
ATOM   1853  CT1 DCE A 155      40.437   9.362  49.103  1.00  0.00      A    C
ATOM   1854  HC2 DCE A 155      40.151  10.082  49.870  1.00  0.00      A    H
ATOM   1855  Cl1 DCE A 155      39.747   7.750  49.487  1.00  0.00      A   CL
ATOM   1856  HC3 DCE A 155      41.527   9.337  49.130  1.00  0.00      A    H
ATOM   1861  CT  DCE A 156      12.484  11.574   7.396  1.00  0.00      A    C
ATOM   1862  HC  DCE A 156      12.200  12.624   7.328  1.00  0.00      A    H
ATOM   1863  HC1 DCE A 156      13.151  11.403   6.552  1.00  0.00      A    H
ATOM   1864  Cl  DCE A 156      13.309  11.243   8.940  1.00  0.00      A   CL
ATOM   1865  CT1 DCE A 156      11.143  10.789   7.432  1.00  0.00      A    C
ATOM   1866  HC2 DCE A 156      10.534  10.755   6.529  1.00  0.00      A    H
ATOM   1867  Cl1 DCE A 156      11.388   9.174   8.114  1.00  0.00      A   CL
ATOM   1868  HC3 DCE A 156      10.485  11.336   8.108  1.00  0.00      A    H
ATOM   1873  CT  DCE A 157      31.401  16.858  14.172  1.00  0.00      A    C
ATOM   1874  HC  DCE A 157      31.586  15.789  14.275  1.00  0.00      A    H
ATOM   1875  HC1 DCE A 157      31.405  17.041  13.097  1.00  0.00      A    H
ATOM   1876  Cl  DCE A 157      29.813  17.309  14.814  1.00  0.00      A   CL
ATOM   1877  CT1 DCE A 157      32.530  17.597  14.871  1.00  0.00      A    C
ATOM   1878  HC2 DCE A 157      32.175  17.871  15.864  1.00  0.00      A    H
ATOM   1879  Cl1 DCE A 157      33.867  16.402  15.128  1.00  0.00      A   CL
ATOM   1880  HC3 DCE A 157      32.889  18.507  14.391  1.00  0.00      A    H
ATOM   1885  CT  DCE A 158      45.544   1.354   1.168  1.00  0.00      A    C
ATOM   1886  HC  DCE A 158      45.425   1.232   0.092  1.00  0.00      A    H
ATOM   1887  HC1 DCE A 158      46.622   1.501   1.227  1.00  0.00      A    H
ATOM   1888  Cl  DCE A 158      44.731   2.921   1.521  1.00  0.00      A   CL
ATOM   1889  CT1 DCE A 158      45.057   0.217   1.990  1.00  0.00      A    C
ATOM   1890  HC2 DCE A 158      45.921  -0.427   2.158  1.00  0.00      A    H
ATOM   1891  Cl1 DCE A 158      44.444   0.780   3.564  1.00  0.00      A   CL
ATOM   1892  HC3 DCE A 158      44.314  -0.308   1.389  1.00  0.00      A    H
ATOM   1897  CT  DCE A 159      36.188  25.475  34.836  1.00  0.00      A    C
ATOM   1898  HC  DCE A 159      35.713  26.286  35.388  1.00  0.00      A    H
ATOM   1899  HC1 DCE A 159      36.720  24.901  35.595  1.00  0.00      A    H
ATOM   1900  Cl  DCE A 159      35.010  24.466  34.049  1.00  0.00      A   CL
ATOM   1901  CT1 DCE A 159      37.151  26.044  33.744  1.00  0.00      A    C
ATOM   1902  HC2 DCE A 159      37.941  26.647  34.192  1.00  0.00      A    H
ATOM   1903  Cl1 DCE A 159      37.943  24.729  32.751  1.00  0.00      A   CL
ATOM   1904  HC3 DCE A 159      36.636  26.739  33.081  1.00  0.00      A    H
ATOM   1909  CT  DCE A 160      45.154  43.637  28.758  1.00  0.00      A    C
ATOM   1910  HC  DCE A 160      45.616  42.693  28.467  1.00  0.00      A    H
ATOM   1911  HC1 DCE A 160      45.002  44.287  27.897  1.00  0.00      A    H
ATOM   1912  Cl  DCE A 160      43.525  43.265  29.238  1.00  0.00      A   CL
ATOM   1913  CT1 DCE A 160      45.859  44.652  29.685  1.00  0.00      A    C
ATOM   1914  HC2 DCE A 160      45.282  45.548  29.917  1.00  0.00      A    H
ATOM   1915  Cl1 DCE A 160      46.146  43.883  31.356  1.00  0.00      A   CL
ATOM   1916  HC3 DCE A 160      46.807  45.001  29.277  1.00  0.00      A    H
ATOM   1921  CT  DCE A 161       8.657  44.511   8.099  1.00  0.00      A    C
ATOM   1922  HC  DCE A 161       7.609  44.253   8.252  1.00  0.00      A    H
ATOM   1923  HC1 DCE A 161       9.042  43.679   7.509  1.00  0.00      A    H
ATOM   1924  Cl  DCE A 161       8.733  45.995   7.156  1.00  0.00      A   CL
ATOM   1925  CT1 DCE A 161       9.266  44.772   9.475  1.00  0.00      A    C
ATOM   1926  HC2 DCE A 161      10.347  44.910   9.468  1.00  0.00      A    H
ATOM   1927  Cl1 DCE A 161       8.351  46.166  10.154  1.00  0.00      A   CL
ATOM   1928  HC3 DCE A 161       9.034  43.999  10.207  1.00  0.00      A    H
ATOM   1933  CT  DCE A 162      36.133  42.208  31.094  1.00  0.00      A    C
ATOM   1934  HC  DCE A 162      36.876  42.824  30.587  1.00  0.00      A    H
ATOM   1935  HC1 DCE A 162      35.600  41.688  30.299  1.00  0.00      A    H
ATOM   1936  Cl  DCE A 162      36.843  40.910  32.148  1.00  0.00      A   CL
ATOM   1937  CT1 DCE A 162      35.318  42.970  32.092  1.00  0.00      A    C
ATOM   1938  HC2 DCE A 162      35.347  44.009  31.763  1.00  0.00      A    H
ATOM   1939  Cl1 DCE A 162      33.594  42.411  32.338  1.00  0.00      A   CL
ATOM   1940  HC3 DCE A 162      35.815  42.979  33.062  1.00  0.00      A    H
ATOM   1945  CT  DCE A 163       3.860  36.100  43.521  1.00  0.00      A    C
ATOM   1946  HC  DCE A 163       4.936  35.927  43.509  1.00  0.00      A    H
ATOM   1947  HC1 DCE A 163       3.721  36.537  44.510  1.00  0.00      A    H
ATOM   1948  Cl  DCE A 163       3.398  37.127  42.191  1.00  0.00      A   CL
ATOM   1949  CT1 DCE A 163       2.927  34.901  43.572  1.00  0.00      A    C
ATOM   1950  HC2 DCE A 163       2.950  34.558  44.606  1.00  0.00      A    H
ATOM   1951  Cl1 DCE A 163       1.222  35.473  43.428  1.00  0.00      A   CL
ATOM   1952  HC3 DCE A 163       3.242  34.042  42.979  1.00  0.00      A    H
ATOM   1957  CT  DCE A 164      29.634  13.262  29.989  1.00  0.00      A    C
ATOM   1958  HC  DCE A 164      28.554  13.274  30.137  1.00  0.00      A    H
ATOM   1959  HC1 DCE A 164      29.825  12.574  29.165  1.00  0.00      A    H
ATOM   1960  Cl  DCE A 164      29.926  14.889  29.381  1.00  0.00      A   CL
ATOM   1961  CT1 DCE A 164      30.568  12.991  31.206  1.00  0.00      A    C
ATOM   1962  HC2 DCE A 164      30.244  12.127  31.787  1.00  0.00      A    H
ATOM   1963  Cl1 DCE A 164      32.288  12.720  30.644  1.00  0.00      A   CL
ATOM   1964  HC3 DCE A 164      30.553  13.838  31.892  1.00  0.00      A    H
ATOM   1969  CT  DCE A 165      44.507  47.711  39.249  1.00  0.00      A    C
ATOM   1970  HC  DCE A 165      45.547  47.543  39.530  1.00  0.00      A    H
ATOM   1971  HC1 DCE A 165      44.286  48.777  39.199  1.00  0.00      A    H
ATOM   1972  Cl  DCE A 165      44.359  47.195  37.549  1.00  0.00      A   CL
ATOM   1973  CT1 DCE A 165      43.612  46.971  40.177  1.00  0.00      A    C
ATOM   1974  HC2 DCE A 165      44.026  46.952  41.185  1.00  0.00      A    H
ATOM   1975  Cl1 DCE A 165      41.964  47.714  40.216  1.00  0.00      A   CL
ATOM   1976  HC3 DCE A 165      43.522  45.948  39.811  1.00  0.00      A    H
ATOM   1981  CT  DCE A 166      37.642  34.168  19.975  1.00  0.00      A    C
ATOM   1982  HC  DCE A 166      38.098  33.615  19.153  1.00  0.00      A    H
ATOM   1983  HC1 DCE A 166      37.188  35.071  19.567  1.00  0.00      A    H
ATOM   1984  Cl  DCE A 166      36.454  33.201  20.694  1.00  0.00      A   CL
ATOM   1985  CT1 DCE A 166      38.640  34.566  21.108  1.00  0.00      A    C
ATOM   1986  HC2 DCE A 166      39.488  35.103  20.683  1.00  0.00      A    H
ATOM   1987  Cl1 DCE A 166      37.627  35.535  22.086  1.00  0.00      A   CL
ATOM   1988  HC3 DCE A 166      39.014  33.718  21.682  1.00  0.00      A    H
ATOM   1993  CT  DCE A 167      42.484   5.059   2.896  1.00  0.00      A    C
ATOM   1994  HC  DCE A 167      43.412   5.494   2.524  1.00  0.00      A    H
ATOM   1995  HC1 DCE A 167      42.219   4.074   2.510  1.00  0.00      A    H
ATOM   1996  Cl  DCE A 167      42.568   5.156   4.656  1.00  0.00      A   CL
ATOM   1997  CT1 DCE A 167      41.360   5.980   2.490  1.00  0.00      A    C
ATOM   1998  HC2 DCE A 167      40.375   5.516   2.528  1.00  0.00      A    H
ATOM   1999  Cl1 DCE A 167      41.146   7.347   3.571  1.00  0.00      A   CL
ATOM   2000  HC3 DCE A 167      41.416   6.385   1.479  1.00  0.00      A    H
ATOM   2005  CT  DCE A 168      36.858  36.519  33.269  1.00  0.00      A    C
ATOM   2006  HC  DCE A 168      37.846  36.806  32.908  1.00  0.00      A    H
ATOM   2007  HC1 DCE A 168      36.778  35.499  32.894  1.00  0.00      A    H
ATOM   2008  Cl  DCE A 168      36.854  36.689  34.998  1.00  0.00      A   CL
ATOM   2009  CT1 DCE A 168      35.807  37.306  32.536  1.00  0.00      A    C
ATOM   2010  HC2 DCE A 168      35.738  38.313  32.946  1.00  0.00      A    H
ATOM   2011  Cl1 DCE A 168      35.891  37.080  30.805  1.00  0.00      A   CL
ATOM   2012  HC3 DCE A 168      34.850  36.847  32.783  1.00  0.00      A    H
ATOM   2017  CT  DCE A 169      33.624  12.738   3.810  1.00  0.00      A    C
ATOM   2018  HC  DCE A 169      33.655  13.807   4.019  1.00  0.00      A    H
ATOM   2019  HC1 DCE A 169      32.700  12.387   4.270  1.00  0.00      A    H
ATOM   2020  Cl  DCE A 169      33.677  12.819   2.054  1.00  0.00      A   CL
ATOM   2021  CT1 DCE A 169      34.806  12.039   4.383  1.00  0.00      A    C
ATOM   2022  HC2 DCE A 169      35.737  12.588   4.240  1.00  0.00      A    H
ATOM   2023  Cl1 DCE A 169      34.533  11.935   6.132  1.00  0.00      A   CL
ATOM   2024  HC3 DCE A 169      34.849  10.993   4.078  1.00  0.00      A    H
ATOM   2029  CT  DCE A 170       5.009   8.707  24.424  1.00  0.00      A    C
ATOM   2030  HC  DCE A 170       4.851   9.757  24.671  1.00  0.00      A    H
ATOM   2031  HC1 DCE A 170       3.994   8.322  24.327  1.00  0.00      A    H
ATOM   2032  Cl  DCE A 170       5.768   8.605  22.752  1.00  0.00      A   CL
ATOM   2033  CT1 DCE A 170       5.788   7.934  25.538  1.00  0.00      A    C
ATOM   2034  HC2 DCE A 170       5.625   6.857  25.534  1.00  0.00      A    H
ATOM   2035  Cl1 DCE A 170       7.527   8.389  25.730  1.00  0.00      A   CL
ATOM   2036  HC3 DCE A 170       5.332   8.278  26.466  1.00  0.00      A    H
ATOM   2041  CT  DCE A 171      19.584   3.816  21.342  1.00  0.00      A    C
ATOM   2042  HC  DCE A 171      19.855   3.570  22.369  1.00  0.00      A    H
ATOM   2043  HC1 DCE A 171      19.872   2.953  20.742  1.00  0.00      A    H
ATOM   2044  Cl  DCE A 171      17.830   3.972  21.166  1.00  0.00      A   CL
ATOM   2045  CT1 DCE A 171      20.348   5.093  21.048  1.00  0.00      A    C
ATOM   2046  HC2 DCE A 171      21.339   4.928  21.470  1.00  0.00      A    H
ATOM   2047  Cl1 DCE A 171      20.475   5.176  19.297  1.00  0.00      A   CL
ATOM   2048  HC3 DCE A 171      19.982   6.005  21.519  1.00  0.00      A    H
ATOM   2053  CT  DCE A 172      40.150  29.108  21.901  1.00  0.00      A    C
ATOM   2054  HC  DCE A 172      40.925  29.431  22.598  1.00  0.00      A    H
ATOM   2055  HC1 DCE A 172      39.414  28.607  22.529  1.00  0.00      A    H
ATOM   2056  Cl  DCE A 172      39.361  30.442  21.018  1.00  0.00      A   CL
ATOM   2057  CT1 DCE A 172      40.765  28.208  20.803  1.00  0.00      A    C
ATOM   2058  HC2 DCE A 172      39.956  27.685  20.293  1.00  0.00      A    H
ATOM   2059  Cl1 DCE A 172      41.573  29.211  19.527  1.00  0.00      A   CL
ATOM   2060  HC3 DCE A 172      41.542  27.617  21.287  1.00  0.00      A    H
ATOM   2065  CT  DCE A 173      21.623  26.218   2.150  1.00  0.00      A    C
ATOM   2066  HC  DCE A 173      21.918  25.351   2.741  1.00  0.00      A    H
ATOM   2067  HC1 DCE A 173      21.401  26.990   2.886  1.00  0.00      A    H
ATOM   2068  Cl  DCE A 173      22.952  26.665   1.061  1.00  0.00      A   CL
ATOM   2069  CT1 DCE A 173      20.302  25.853   1.417  1.00  0.00      A    C
ATOM   2070  HC2 DCE A 173      19.963  26.661   0.768  1.00  0.00      A    H
ATOM   2071  Cl1 DCE A 173      20.509  24.521   0.464  1.00  0.00      A   CL
ATOM   2072  HC3 DCE A 173      19.499  25.652   2.126  1.00  0.00      A    H
ATOM   2077  CT  DCE A 174      48.039  38.907  39.680  1.00  0.00      A    C
ATOM   2078  HC  DCE A 174      48.779  38.889  38.880  1.00  0.00      A    H
ATOM   2079  HC1 DCE A 174      48.097  37.923  40.145  1.00  0.00      A    H
ATOM   2080  Cl  DCE A 174      48.278  40.178  40.872  1.00  0.00      A   CL
ATOM   2081  CT1 DCE A 174      46.614  39.058  39.148  1.00  0.00      A    C
ATOM   2082  HC2 DCE A 174      45.867  38.650  39.830  1.00  0.00      A    H
ATOM   2083  Cl1 DCE A 174      46.246  40.756  38.623  1.00  0.00      A   CL
ATOM   2084  HC3 DCE A 174      46.431  38.445  38.265  1.00  0.00      A    H
ATOM   2089  CT  DCE A 175       6.915  36.425   9.019  1.00  0.00      A    C
ATOM   2090  HC  DCE A 175       7.836  35.846   9.078  1.00  0.00      A    H
ATOM   2091  HC1 DCE A 175       7.141  37.482   9.155  1.00  0.00      A    H
ATOM   2092  Cl  DCE A 175       6.210  36.056   7.371  1.00  0.00      A   CL
ATOM   2093  CT1 DCE A 175       5.977  36.000  10.080  1.00  0.00      A    C
ATOM   2094  HC2 DCE A 175       5.057  36.583  10.114  1.00  0.00      A    H
ATOM   2095  Cl1 DCE A 175       5.485  34.393   9.711  1.00  0.00      A   CL
ATOM   2096  HC3 DCE A 175       6.465  35.865  11.046  1.00  0.00      A    H
ATOM   2101  CT  DCE A 176      36.587  22.182  47.294  1.00  0.00      A    C
ATOM   2102  HC  DCE A 176      36.986  23.014  47.874  1.00  0.00      A    H
ATOM   2103  HC1 DCE A 176      36.212  22.630  46.374  1.00  0.00      A    H
ATOM   2104  Cl  DCE A 176      37.925  21.061  46.860  1.00  0.00      A   CL
ATOM   2105  CT1 DCE A 176      35.477  21.450  48.046  1.00  0.00      A    C
ATOM   2106  HC2 DCE A 176      35.052  20.768  47.309  1.00  0.00      A    H
ATOM   2107  Cl1 DCE A 176      35.881  20.680  49.561  1.00  0.00      A   CL
ATOM   2108  HC3 DCE A 176      34.692  22.199  48.155  1.00  0.00      A    H
ATOM   2113  CT  DCE A 177      44.208  24.634  42.475  1.00  0.00      A    C
ATOM   2114  HC  DCE A 177      43.503  23.819  42.312  1.00  0.00      A    H
ATOM   2115  HC1 DCE A 177      43.899  25.398  41.762  1.00  0.00      A    H
ATOM   2116  Cl  DCE A 177      44.051  25.358  44.110  1.00  0.00      A   CL
ATOM   2117  CT1 DCE A 177      45.550  23.949  42.271  1.00  0.00      A    C
ATOM   2118  HC2 DCE A 177      45.701  23.261  43.103  1.00  0.00      A    H
ATOM   2119  Cl1 DCE A 177      45.687  23.117  40.723  1.00  0.00      A   CL
ATOM   2120  HC3 DCE A 177      46.372  24.662  42.327  1.00  0.00      A    H
ATOM   2125  CT  DCE A 178      40.651  39.905  30.992  1.00  0.00      A    C
ATOM   2126  HC  DCE A 178      40.590  39.414  31.963  1.00  0.00      A    H
ATOM   2127  HC1 DCE A 178      39.983  40.766  30.987  1.00  0.00      A    H
ATOM   2128  Cl  DCE A 178      42.300  40.522  30.938  1.00  0.00      A   CL
ATOM   2129  CT1 DCE A 178      40.413  38.838  29.966  1.00  0.00      A    C
ATOM   2130  HC2 DCE A 178      40.310  39.294  28.981  1.00  0.00      A    H
ATOM   2131  Cl1 DCE A 178      41.850  37.734  29.950  1.00  0.00      A   CL
ATOM   2132  HC3 DCE A 178      39.479  38.292  30.100  1.00  0.00      A    H
ATOM   2137  CT  DCE A 179      17.085  25.209  41.617  1.00  0.00      A    C
ATOM   2138  HC  DCE A 179      16.293  25.406  40.894  1.00  0.00      A    H
ATOM   2139  HC1 DCE A 179      17.474  26.170  41.952  1.00  0.00      A    H
ATOM   2140  Cl  DCE A 179      16.657  24.128  42.999  1.00  0.00      A   CL
ATOM   2141  CT1 DCE A 179      18.287  24.630  40.817  1.00  0.00      A    C
ATOM   2142  HC2 DCE A 179      19.184  24.624  41.437  1.00  0.00      A    H
ATOM   2143  Cl1 DCE A 179      17.858  23.018  40.259  1.00  0.00      A   CL
ATOM   2144  HC3 DCE A 179      18.386  25.165  39.873  1.00  0.00      A    H
ATOM   2149  CT  DCE A 180       2.047   0.835   3.476  1.00  0.00      A    C
ATOM   2150  HC  DCE A 180       1.046   0.452   3.673  1.00  0.00      A    H
ATOM   2151  HC1 DCE A 180       2.259   1.840   3.839  1.00  0.00      A    H
ATOM   2152  Cl  DCE A 180       3.112  -0.444   4.287  1.00  0.00      A   CL
ATOM   2153  CT1 DCE A 180       2.226   0.670   1.948  1.00  0.00      A    C
ATOM   2154  HC2 DCE A 180       1.859  -0.296   1.601  1.00  0.00      A    H
ATOM   2155  Cl1 DCE A 180       1.234   1.882   1.113  1.00  0.00      A   CL
ATOM   2156  HC3 DCE A 180       3.261   0.859   1.665  1.00  0.00      A    H
ATOM   2161  CT  DCE A 181      27.437  13.135  37.644  1.00  0.00      A    C
ATOM   2162  HC  DCE A 181      26.453  12.813  37.985  1.00  0.00      A    H
ATOM   2163  HC1 DCE A 181      27.657  13.853  38.434  1.00  0.00      A    H
ATOM   2164  Cl  DCE A 181      28.571  11.864  37.730  1.00  0.00      A   CL
ATOM   2165  CT1 DCE A 181      27.205  13.717  36.281  1.00  0.00      A    C
ATOM   2166  HC2 DCE A 181      26.434  14.479  36.172  1.00  0.00      A    H
ATOM   2167  Cl1 DCE A 181      28.707  14.343  35.606  1.00  0.00      A   CL
ATOM   2168  HC3 DCE A 181      26.889  12.866  35.677  1.00  0.00      A    H
ATOM   2173  CT  DCE A 182       6.703  31.579  43.326  1.00  0.00      A    C
ATOM   2174  HC  DCE A 182       6.333  32.481  42.838  1.00  0.00      A    H
ATOM   2175  HC1 DCE A 182       7.047  30.842  42.600  1.00  0.00      A    H
ATOM   2176  Cl  DCE A 182       8.019  31.977  44.419  1.00  0.00      A   CL
ATOM   2177  CT1 DCE A 182       5.553  30.977  44.122  1.00  0.00      A    C
ATOM   2178  HC2 DCE A 182       5.825  30.163  44.793  1.00  0.00      A    H
ATOM   2179  Cl1 DCE A 182       4.890  32.177  45.099  1.00  0.00      A   CL
ATOM   2180  HC3 DCE A 182       4.809  30.458  43.517  1.00  0.00      A    H
ATOM   2185  CT  DCE A 183      34.698  44.364  36.749  1.00  0.00      A    C
ATOM   2186  HC  DCE A 183      34.882  45.296  37.285  1.00  0.00      A    H
ATOM   2187  HC1 DCE A 183      35.201  43.542  37.258  1.00  0.00      A    H
ATOM   2188  Cl  DCE A 183      32.961  44.118  36.598  1.00  0.00      A   CL
ATOM   2189  CT1 DCE A 183      35.235  44.449  35.345  1.00  0.00      A    C
ATOM   2190  HC2 DCE A 183      35.021  45.494  35.122  1.00  0.00      A    H
ATOM   2191  Cl1 DCE A 183      37.074  44.297  35.380  1.00  0.00      A   CL
ATOM   2192  HC3 DCE A 183      34.757  43.724  34.686  1.00  0.00      A    H
ATOM   2197  CT  DCE A 184      31.017  11.254  10.515  1.00  0.00      A    C
ATOM   2198  HC  DCE A 184      30.681  11.326  11.550  1.00  0.00      A    H
ATOM   2199  HC1 DCE A 184      32.067  11.521  10.402  1.00  0.00      A    H
ATOM   2200  Cl  DCE A 184      30.888   9.504  10.154  1.00  0.00      A   CL
ATOM   2201  CT1 DCE A 184      30.250  12.106   9.497  1.00  0.00      A    C
ATOM   2202  HC2 DCE A 184      30.459  13.150   9.730  1.00  0.00      A    H
ATOM   2203  Cl1 DCE A 184      30.526  11.692   7.785  1.00  0.00      A   CL
ATOM   2204  HC3 DCE A 184      29.192  11.965   9.715  1.00  0.00      A    H
ATOM   2209  CT  DCE A 185      26.326  39.520  28.285  1.00  0.00      A    C
ATOM   2210  HC  DCE A 185      26.895  40.108  29.005  1.00  0.00      A    H
ATOM   2211  HC1 DCE A 185      25.355  40.012  28.229  1.00  0.00      A    H
ATOM   2212  Cl  DCE A 185      27.126  39.530  26.657  1.00  0.00      A   CL
ATOM   2213  CT1 DCE A 185      26.161  38.073  28.705  1.00  0.00      A    C
ATOM   2214  HC2 DCE A 185      27.077  37.507  28.532  1.00  0.00      A    H
ATOM   2215  Cl1 DCE A 185      25.614  37.993  30.427  1.00  0.00      A   CL
ATOM   2216  HC3 DCE A 185      25.383  37.581  28.122  1.00  0.00      A    H
ATOM   2221  CT  DCE A 186      49.096  48.181  33.220  1.00  0.00      A    C
ATOM   2222  HC  DCE A 186      49.621  49.133  33.301  1.00  0.00      A    H
ATOM   2223  HC1 DCE A 186      48.329  48.509  32.519  1.00  0.00      A    H
ATOM   2224  Cl  DCE A 186      50.174  47.021  32.387  1.00  0.00      A   CL
ATOM   2225  CT1 DCE A 186      48.755  47.421  34.492  1.00  0.00      A    C
ATOM   2226  HC2 DCE A 186      47.809  47.774  34.903  1.00  0.00      A    H
ATOM   2227  Cl1 DCE A 186      48.303  45.882  33.875  1.00  0.00      A   CL
ATOM   2228  HC3 DCE A 186      49.417  47.312  35.351  1.00  0.00      A    H
ATOM   2233  CT  DCE A 187      21.147   9.815  24.592  1.00  0.00      A    C
ATOM   2234  HC  DCE A 187      20.879   9.665  25.638  1.00  0.00      A    H
ATOM   2235  HC1 DCE A 187      20.230   9.954  24.019  1.00  0.00      A    H
ATOM   2236  Cl  DCE A 187      22.063  11.292  24.422  1.00  0.00      A   CL
ATOM   2237  CT1 DCE A 187      22.025   8.705  24.059  1.00  0.00      A    C
ATOM   2238  HC2 DCE A 187      22.064   8.648  22.972  1.00  0.00      A    H
ATOM   2239  Cl1 DCE A 187      23.594   8.875  24.751  1.00  0.00      A   CL
ATOM   2240  HC3 DCE A 187      21.710   7.742  24.463  1.00  0.00      A    H
ATOM   2245  CT  DCE A 188      21.393  34.048  25.111  1.00  0.00      A    C
ATOM   2246  HC  DCE A 188      21.557  33.214  24.429  1.00  0.00      A    H
ATOM   2247  HC1 DCE A 188      21.354  34.883  24.410  1.00  0.00      A    H
ATOM   2248  Cl  DCE A 188      19.796  33.883  25.914  1.00  0.00      A   CL
ATOM   2249  CT1 DCE A 188      22.474  34.163  26.085  1.00  0.00      A    C
ATOM   2250  HC2 DCE A 188      22.531  35.122  26.601  1.00  0.00      A    H
ATOM   2251  Cl1 DCE A 188      22.233  32.913  27.409  1.00  0.00      A   CL
ATOM   2252  HC3 DCE A 188      23.391  33.952  25.535  1.00  0.00      A    H
ATOM   2257  CT  DCE A 189       0.198  18.465  11.020  1.00  0.00      A    C
ATOM   2258  HC  DCE A 189      -0.001  19.482  10.683  1.00  0.00      A    H
ATOM   2259  HC1 DCE A 189       0.754  18.548  11.954  1.00  0.00      A    H
ATOM   2260  Cl  DCE A 189      -1.315  17.654  11.550  1.00  0.00      A   CL
ATOM   2261  CT1 DCE A 189       0.981  17.625  10.029  1.00  0.00      A    C
ATOM   2262  HC2 DCE A 189       2.022  17.937   9.934  1.00  0.00      A    H
ATOM   2263  Cl1 DCE A 189       1.106  16.015  10.886  1.00  0.00      A   CL
ATOM   2264  HC3 DCE A 189       0.334  17.431   9.174  1.00  0.00      A    H
ATOM   2269  CT  DCE A 190      11.908  18.937  28.420  1.00  0.00      A    C
ATOM   2270  HC  DCE A 190      12.390  19.897  28.239  1.00  0.00      A    H
ATOM   2271  HC1 DCE A 190      11.019  18.845  27.795  1.00  0.00      A    H
ATOM   2272  Cl  DCE A 190      13.066  17.752  27.819  1.00  0.00      A   CL
ATOM   2273  CT1 DCE A 190      11.675  18.816  29.936  1.00  0.00      A    C
ATOM   2274  HC2 DCE A 190      12.674  18.891  30.367  1.00  0.00      A    H
ATOM   2275  Cl1 DCE A 190      10.558  20.097  30.391  1.00  0.00      A   CL
ATOM   2276  HC3 DCE A 190      11.328  17.888  30.391  1.00  0.00      A    H
ATOM   2281  CT  DCE A 191      38.870   3.313  30.196  1.00  0.00      A    C
ATOM   2282  HC  DCE A 191      39.254   2.617  30.942  1.00  0.00      A    H
ATOM   2283  HC1 DCE A 191      39.498   3.181  29.315  1.00  0.00      A    H
ATOM   2284  Cl  DCE A 191      37.194   2.825  29.616  1.00  0.00      A   CL
ATOM   2285  CT1 DCE A 191      38.874   4.745  30.629  1.00  0.00      A    C
ATOM   2286  HC2 DCE A 191      38.589   5.383  29.792  1.00  0.00      A    H
ATOM   2287  Cl1 DCE A 191      37.502   4.980  31.721  1.00  0.00      A   CL
ATOM   2288  HC3 DCE A 191      39.861   5.041  30.984  1.00  0.00      A    H
ATOM   2293  CT  DCE A 192      26.025  46.373  22.527  1.00  0.00      A    C
ATOM   2294  HC  DCE A 192      26.192  45.804  21.612  1.00  0.00      A    H
ATOM   2295  HC1 DCE A 192      24.991  46.377  22.874  1.00  0.00      A    H
ATOM   2296  Cl  DCE A 192      27.032  45.613  23.759  1.00  0.00      A   CL
ATOM   2297  CT1 DCE A 192      26.494  47.838  22.373  1.00  0.00      A    C
ATOM   2298  HC2 DCE A 192      27.522  47.986  22.040  1.00  0.00      A    H
ATOM   2299  Cl1 DCE A 192      25.372  48.707  21.253  1.00  0.00      A   CL
ATOM   2300  HC3 DCE A 192      26.442  48.253  23.379  1.00  0.00      A    H
ATOM   2305  CT  DCE A 193      26.799   8.734  22.393  1.00  0.00      A    C
ATOM   2306  HC  DCE A 193      26.704   8.670  21.309  1.00  0.00      A    H
ATOM   2307  HC1 DCE A 193      25.906   8.275  22.817  1.00  0.00      A    H
ATOM   2308  Cl  DCE A 193      28.254   7.841  22.857  1.00  0.00      A   CL
ATOM   2309  CT1 DCE A 193      26.919  10.126  22.998  1.00  0.00      A    C
ATOM   2310  HC2 DCE A 193      27.772  10.595  22.507  1.00  0.00      A    H
ATOM   2311  Cl1 DCE A 193      25.437  11.070  22.604  1.00  0.00      A   CL
ATOM   2312  HC3 DCE A 193      27.100  10.198  24.071  1.00  0.00      A    H
ATOM   2317  CT  DCE A 194      10.092  38.811  22.148  1.00  0.00      A    C
ATOM   2318  HC  DCE A 194       9.404  37.999  21.911  1.00  0.00      A    H
ATOM   2319  HC1 DCE A 194      10.149  39.414  21.242  1.00  0.00      A    H
ATOM   2320  Cl  DCE A 194       9.358  39.827  23.397  1.00  0.00      A   CL
ATOM   2321  CT1 DCE A 194      11.469  38.295  22.532  1.00  0.00      A    C
ATOM   2322  HC2 DCE A 194      11.745  37.420  21.944  1.00  0.00      A    H
ATOM   2323  Cl1 DCE A 194      12.488  39.793  22.348  1.00  0.00      A   CL
ATOM   2324  HC3 DCE A 194      11.510  37.923  23.556  1.00  0.00      A    H
ATOM   2329  CT  DCE A 195      45.719   9.093  21.441  1.00  0.00      A    C
ATOM   2330  HC  DCE A 195      44.681   8.976  21.131  1.00  0.00      A    H
ATOM   2331  HC1 DCE A 195      46.265   9.821  20.840  1.00  0.00      A    H
ATOM   2332  Cl  DCE A 195      45.637   9.540  23.126  1.00  0.00      A   CL
ATOM   2333  CT1 DCE A 195      46.312   7.654  21.403  1.00  0.00      A    C
ATOM   2334  HC2 DCE A 195      46.175   7.209  20.418  1.00  0.00      A    H
ATOM   2335  Cl1 DCE A 195      47.964   7.817  21.880  1.00  0.00      A   CL
ATOM   2336  HC3 DCE A 195      45.785   6.928  22.023  1.00  0.00      A    H
ATOM   2341  CT  DCE A 196       8.788  32.047   6.224  1.00  0.00      A    C
ATOM   2342  HC  DCE A 196       8.438  31.158   5.699  1.00  0.00      A    H
ATOM   2343  HC1 DCE A 196       9.062  32.777   5.462  1.00  0.00      A    H
ATOM   2344  Cl  DCE A 196       7.418  32.591   7.167  1.00  0.00      A   CL
ATOM   2345  CT1 DCE A 196      10.025  31.780   7.148  1.00  0.00      A    C
ATOM   2346  HC2 DCE A 196      10.260  32.682   7.713  1.00  0.00      A    H
ATOM   2347  Cl1 DCE A 196       9.610  30.584   8.390  1.00  0.00      A   CL
ATOM   2348  HC3 DCE A 196      10.978  31.523   6.684  1.00  0.00      A    H
ATOM   2353  CT  DCE A 197      12.576  14.633  -0.278  1.00  0.00      A    C
ATOM   2354  HC  DCE A 197      12.863  15.083  -1.229  1.00  0.00      A    H
ATOM   2355  HC1 DCE A 197      11.675  14.071  -0.523  1.00  0.00      A    H
ATOM   2356  Cl  DCE A 197      13.765  13.419   0.496  1.00  0.00      A   CL
ATOM   2357  CT1 DCE A 197      12.190  15.676   0.707  1.00  0.00      A    C
ATOM   2358  HC2 DCE A 197      11.742  15.280   1.619  1.00  0.00      A    H
ATOM   2359  Cl1 DCE A 197      13.552  16.575   1.398  1.00  0.00      A   CL
ATOM   2360  HC3 DCE A 197      11.505  16.425   0.309  1.00  0.00      A    H
ATOM   2365  CT  DCE A 198      42.894  39.242  12.993  1.00  0.00      A    C
ATOM   2366  HC  DCE A 198      42.112  39.991  12.874  1.00  0.00      A    H
ATOM   2367  HC1 DCE A 198      42.525  38.730  13.882  1.00  0.00      A    H
ATOM   2368  Cl  DCE A 198      43.179  37.986  11.704  1.00  0.00      A   CL
ATOM   2369  CT1 DCE A 198      44.199  39.982  13.394  1.00  0.00      A    C
ATOM   2370  HC2 DCE A 198      43.989  40.363  14.394  1.00  0.00      A    H
ATOM   2371  Cl1 DCE A 198      45.487  38.811  13.624  1.00  0.00      A   CL
ATOM   2372  HC3 DCE A 198      44.453  40.658  12.578  1.00  0.00      A    H
ATOM   2377  CT  DCE A 199       6.386  34.365  20.048  1.00  0.00      A    C
ATOM   2378  HC  DCE A 199       5.417  34.179  20.511  1.00  0.00      A    H
ATOM   2379  HC1 DCE A 199       7.038  33.583  20.438  1.00  0.00      A    H
ATOM   2380  Cl  DCE A 199       6.220  34.029  18.313  1.00  0.00      A   CL
ATOM   2381  CT1 DCE A 199       7.054  35.692  20.337  1.00  0.00      A    C
ATOM   2382  HC2 DCE A 199       7.351  35.754  21.384  1.00  0.00      A    H
ATOM   2383  Cl1 DCE A 199       8.537  35.579  19.318  1.00  0.00      A   CL
ATOM   2384  HC3 DCE A 199       6.478  36.585  20.096  1.00  0.00      A    H
ATOM   2389  CT  DCE A 200      36.402  27.206  38.756  1.00  0.00      A    C
ATOM   2390  HC  DCE A 200      37.394  27.625  38.920  1.00  0.00      A    H
ATOM   2391  HC1 DCE A 200      35.903  27.520  37.839  1.00  0.00      A    H
ATOM   2392  Cl  DCE A 200      36.689  25.412  38.675  1.00  0.00      A   CL
ATOM   2393  CT1 DCE A 200      35.319  27.544  39.814  1.00  0.00      A    C
ATOM   2394  HC2 DCE A 200      35.031  28.595  39.813  1.00  0.00      A    H
ATOM   2395  Cl1 DCE A 200      33.733  26.747  39.495  1.00  0.00      A   CL
ATOM   2396  HC3 DCE A 200      35.702  27.248  40.790  1.00  0.00      A    H
ATOM   2401  CT  DCE A 201       3.759  27.872  12.123  1.00  0.00      A    C
ATOM   2402  HC  DCE A 201       4.086  26.837  12.019  1.00  0.00      A    H
ATOM   2403  HC1 DCE A 201       4.571  28.594  12.046  1.00  0.00      A    H
ATOM   2404  Cl  DCE A 201       2.622  27.996  10.823  1.00  0.00      A   CL
ATOM   2405  CT1 DCE A 201       2.814  28.162  13.303  1.00  0.00      A    C
ATOM   2406  HC2 DCE A 201       1.951  27.498  13.255  1.00  0.00      A    H
ATOM   2407  Cl1 DCE A 201       3.666  28.155  14.850  1.00  0.00      A   CL
ATOM   2408  HC3 DCE A 201       2.246  29.087  13.207  1.00  0.00      A    H
ATOM   2413  CT  DCE A 202      48.873  44.142  36.968  1.00  0.00      A    C
ATOM   2414  HC  DCE A 202      48.768  44.906  36.197  1.00  0.00      A    H
ATOM   2415  HC1 DCE A 202      49.757  44.241  37.597  1.00  0.00      A    H
ATOM   2416  Cl  DCE A 202      47.340  44.203  37.905  1.00  0.00      A   CL
ATOM   2417  CT1 DCE A 202      48.812  42.764  36.281  1.00  0.00      A    C
ATOM   2418  HC2 DCE A 202      48.369  42.026  36.949  1.00  0.00      A    H
ATOM   2419  Cl1 DCE A 202      47.764  42.926  34.864  1.00  0.00      A   CL
ATOM   2420  HC3 DCE A 202      49.760  42.291  36.025  1.00  0.00      A    H
ATOM   2425  CT  DCE A 203      17.502  12.659  21.690  1.00  0.00      A    C
ATOM   2426  HC  DCE A 203      16.565  12.472  22.213  1.00  0.00      A    H
ATOM   2427  HC1 DCE A 203      17.782  11.782  21.106  1.00  0.00      A    H
ATOM   2428  Cl  DCE A 203      17.452  14.128  20.712  1.00  0.00      A   CL
ATOM   2429  CT1 DCE A 203      18.439  12.837  22.940  1.00  0.00      A    C
ATOM   2430  HC2 DCE A 203      18.731  11.837  23.259  1.00  0.00      A    H
ATOM   2431  Cl1 DCE A 203      19.823  13.623  22.366  1.00  0.00      A   CL
ATOM   2432  HC3 DCE A 203      17.946  13.334  23.776  1.00  0.00      A    H
ATOM   2437  CT  DCE A 204       7.537  16.273  29.920  1.00  0.00      A    C
ATOM   2438  HC  DCE A 204       7.929  16.381  28.909  1.00  0.00      A    H
ATOM   2439  HC1 DCE A 204       7.698  15.262  30.293  1.00  0.00      A    H
ATOM   2440  Cl  DCE A 204       8.520  17.239  31.030  1.00  0.00      A   CL
ATOM   2441  CT1 DCE A 204       6.084  16.725  29.858  1.00  0.00      A    C
ATOM   2442  HC2 DCE A 204       5.748  16.685  30.894  1.00  0.00      A    H
ATOM   2443  Cl1 DCE A 204       5.940  18.402  29.303  1.00  0.00      A   CL
ATOM   2444  HC3 DCE A 204       5.523  15.982  29.292  1.00  0.00      A    H
ATOM   2449  CT  DCE A 205       0.294  46.975  27.786  1.00  0.00      A    C
ATOM   2450  HC  DCE A 205       0.433  46.296  26.945  1.00  0.00      A    H
ATOM   2451  HC1 DCE A 205      -0.771  47.061  28.004  1.00  0.00      A    H
ATOM   2452  Cl  DCE A 205       0.976  46.112  29.174  1.00  0.00      A   CL
ATOM   2453  CT1 DCE A 205       1.134  48.265  27.763  1.00  0.00      A    C
ATOM   2454  HC2 DCE A 205       0.732  49.046  27.117  1.00  0.00      A    H
ATOM   2455  Cl1 DCE A 205       1.056  48.925  29.405  1.00  0.00      A   CL
ATOM   2456  HC3 DCE A 205       2.204  48.139  27.600  1.00  0.00      A    H
ATOM   2461  CT  DCE A 206      20.634  47.512  47.037  1.00  0.00      A    C
ATOM   2462  HC  DCE A 206      21.635  47.092  47.131  1.00  0.00      A    H
ATOM   2463  HC1 DCE A 206      20.555  48.411  46.425  1.00  0.00      A    H
ATOM   2464  Cl  DCE A 206      19.692  46.317  46.074  1.00  0.00      A   CL
ATOM   2465  CT1 DCE A 206      20.247  47.689  48.456  1.00  0.00      A    C
ATOM   2466  HC2 DCE A 206      19.157  47.701  48.476  1.00  0.00      A    H
ATOM   2467  Cl1 DCE A 206      20.759  46.208  49.312  1.00  0.00      A   CL
ATOM   2468  HC3 DCE A 206      20.654  48.576  48.941  1.00  0.00      A    H
ATOM   2473  CT  DCE A 207      24.378   0.179   5.991  1.00  0.00      A    C
ATOM   2474  HC  DCE A 207      25.299   0.746   5.853  1.00  0.00      A    H
ATOM   2475  HC1 DCE A 207      24.538  -0.405   6.897  1.00  0.00      A    H
ATOM   2476  Cl  DCE A 207      23.063   1.368   6.234  1.00  0.00      A   CL
ATOM   2477  CT1 DCE A 207      24.073  -0.679   4.740  1.00  0.00      A    C
ATOM   2478  HC2 DCE A 207      23.084  -1.133   4.810  1.00  0.00      A    H
ATOM   2479  Cl1 DCE A 207      24.010   0.540   3.389  1.00  0.00      A   CL
ATOM   2480  HC3 DCE A 207      24.898  -1.381   4.623  1.00  0.00      A    H
ATOM   2485  CT  DCE A 208      20.238   0.104   4.244  1.00  0.00      A    C
ATOM   2486  HC  DCE A 208      19.215  -0.272   4.233  1.00  0.00      A    H
ATOM   2487  HC1 DCE A 208      20.853  -0.407   4.985  1.00  0.00      A    H
ATOM   2488  Cl  DCE A 208      20.763  -0.002   2.540  1.00  0.00      A   CL
ATOM   2489  CT1 DCE A 208      20.083   1.547   4.587  1.00  0.00      A    C
ATOM   2490  HC2 DCE A 208      19.456   2.212   3.993  1.00  0.00      A    H
ATOM   2491  Cl1 DCE A 208      19.415   1.521   6.245  1.00  0.00      A   CL
ATOM   2492  HC3 DCE A 208      21.044   2.054   4.670  1.00  0.00      A    H
ATOM   2497  CT  DCE A 209       5.837  40.088   6.694  1.00  0.00      A    C
ATOM   2498  HC  DCE A 209       4.775  40.267   6.864  1.00  0.00      A    H
ATOM   2499  HC1 DCE A 209       6.185  39.609   7.608  1.00  0.00      A    H
ATOM   2500  Cl  DCE A 209       6.008  38.959   5.299  1.00  0.00      A   CL
ATOM   2501  CT1 DCE A 209       6.625  41.391   6.385  1.00  0.00      A    C
ATOM   2502  HC2 DCE A 209       7.676  41.162   6.205  1.00  0.00      A    H
ATOM   2503  Cl1 DCE A 209       6.175  42.218   4.891  1.00  0.00      A   CL
ATOM   2504  HC3 DCE A 209       6.496  42.123   7.182  1.00  0.00      A    H
ATOM   2509  CT  DCE A 210      16.919  41.833  48.414  1.00  0.00      A    C
ATOM   2510  HC  DCE A 210      16.029  41.230  48.591  1.00  0.00      A    H
ATOM   2511  HC1 DCE A 210      17.585  41.337  47.708  1.00  0.00      A    H
ATOM   2512  Cl  DCE A 210      16.407  43.351  47.600  1.00  0.00      A   CL
ATOM   2513  CT1 DCE A 210      17.674  42.252  49.672  1.00  0.00      A    C
ATOM   2514  HC2 DCE A 210      17.062  42.857  50.340  1.00  0.00      A    H
ATOM   2515  Cl1 DCE A 210      18.010  40.749  50.506  1.00  0.00      A   CL
ATOM   2516  HC3 DCE A 210      18.581  42.779  49.376  1.00  0.00      A    H
ATOM   2521  CT  DCE A 211      43.916  19.432  39.331  1.00  0.00      A    C
ATOM   2522  HC  DCE A 211      43.501  20.430  39.469  1.00  0.00      A    H
ATOM   2523  HC1 DCE A 211      43.387  18.783  38.633  1.00  0.00      A    H
ATOM   2524  Cl  DCE A 211      45.474  19.482  38.738  1.00  0.00      A   CL
ATOM   2525  CT1 DCE A 211      43.747  18.685  40.565  1.00  0.00      A    C
ATOM   2526  HC2 DCE A 211      42.683  18.483  40.684  1.00  0.00      A    H
ATOM   2527  Cl1 DCE A 211      44.693  17.183  40.507  1.00  0.00      A   CL
ATOM   2528  HC3 DCE A 211      44.103  19.379  41.325  1.00  0.00      A    H
ATOM   2533  CT  DCE A 212      45.318   6.054  36.200  1.00  0.00      A    C
ATOM   2534  HC  DCE A 212      45.653   7.087  36.289  1.00  0.00      A    H
ATOM   2535  HC1 DCE A 212      46.236   5.488  36.357  1.00  0.00      A    H
ATOM   2536  Cl  DCE A 212      44.202   5.682  37.565  1.00  0.00      A   CL
ATOM   2537  CT1 DCE A 212      44.596   5.833  34.903  1.00  0.00      A    C
ATOM   2538  HC2 DCE A 212      44.265   4.795  34.940  1.00  0.00      A    H
ATOM   2539  Cl1 DCE A 212      43.176   6.808  34.829  1.00  0.00      A   CL
ATOM   2540  HC3 DCE A 212      45.138   5.839  33.957  1.00  0.00      A    H
ATOM   2545  CT  DCE A 213      42.933   1.898  22.799  1.00  0.00      A    C
ATOM   2546  HC  DCE A 213      42.858   0.908  22.349  1.00  0.00      A    H
ATOM   2547  HC1 DCE A 213      41.931   2.310  22.916  1.00  0.00      A    H
ATOM   2548  Cl  DCE A 213      43.678   1.689  24.357  1.00  0.00      A   CL
ATOM   2549  CT1 DCE A 213      43.818   2.771  21.843  1.00  0.00      A    C
ATOM   2550  HC2 DCE A 213      43.328   2.959  20.887  1.00  0.00      A    H
ATOM   2551  Cl1 DCE A 213      44.093   4.281  22.724  1.00  0.00      A   CL
ATOM   2552  HC3 DCE A 213      44.772   2.252  21.744  1.00  0.00      A    H
ATOM   2557  CT  DCE A 214      29.643   4.176  42.556  1.00  0.00      A    C
ATOM   2558  HC  DCE A 214      30.027   3.843  41.592  1.00  0.00      A    H
ATOM   2559  HC1 DCE A 214      28.561   4.249  42.447  1.00  0.00      A    H
ATOM   2560  Cl  DCE A 214      29.966   2.805  43.706  1.00  0.00      A   CL
ATOM   2561  CT1 DCE A 214      30.112   5.534  43.113  1.00  0.00      A    C
ATOM   2562  HC2 DCE A 214      31.200   5.467  43.100  1.00  0.00      A    H
ATOM   2563  Cl1 DCE A 214      29.378   6.970  42.271  1.00  0.00      A   CL
ATOM   2564  HC3 DCE A 214      29.908   5.656  44.177  1.00  0.00      A    H
ATOM   2569  CT  DCE A 215      29.028  10.184  33.955  1.00  0.00      A    C
ATOM   2570  HC  DCE A 215      28.520   9.306  34.353  1.00  0.00      A    H
ATOM   2571  HC1 DCE A 215      29.321  10.709  34.865  1.00  0.00      A    H
ATOM   2572  Cl  DCE A 215      30.389   9.518  33.103  1.00  0.00      A   CL
ATOM   2573  CT1 DCE A 215      28.140  10.997  33.079  1.00  0.00      A    C
ATOM   2574  HC2 DCE A 215      28.207  10.915  31.994  1.00  0.00      A    H
ATOM   2575  Cl1 DCE A 215      26.505  10.668  33.572  1.00  0.00      A   CL
ATOM   2576  HC3 DCE A 215      28.325  12.063  33.213  1.00  0.00      A    H
ATOM   2581  CT  DCE A 216       3.449  43.862  26.367  1.00  0.00      A    C
ATOM   2582  HC  DCE A 216       2.582  43.338  26.769  1.00  0.00      A    H
ATOM   2583  HC1 DCE A 216       3.565  43.543  25.331  1.00  0.00      A    H
ATOM   2584  Cl  DCE A 216       3.139  45.641  26.247  1.00  0.00      A   CL
ATOM   2585  CT1 DCE A 216       4.742  43.605  27.171  1.00  0.00      A    C
ATOM   2586  HC2 DCE A 216       4.568  43.795  28.231  1.00  0.00      A    H
ATOM   2587  Cl1 DCE A 216       5.093  41.894  26.843  1.00  0.00      A   CL
ATOM   2588  HC3 DCE A 216       5.566  44.252  26.871  1.00  0.00      A    H
ATOM   2593  CT  DCE A 217      12.248  42.362   0.392  1.00  0.00      A    C
ATOM   2594  HC  DCE A 217      11.957  43.206  -0.234  1.00  0.00      A    H
ATOM   2595  HC1 DCE A 217      11.368  41.740   0.558  1.00  0.00      A    H
ATOM   2596  Cl  DCE A 217      13.203  41.398  -0.719  1.00  0.00      A   CL
ATOM   2597  CT1 DCE A 217      13.138  42.607   1.590  1.00  0.00      A    C
ATOM   2598  HC2 DCE A 217      13.594  41.645   1.823  1.00  0.00      A    H
ATOM   2599  Cl1 DCE A 217      14.294  43.896   1.097  1.00  0.00      A   CL
ATOM   2600  HC3 DCE A 217      12.545  42.863   2.468  1.00  0.00      A    H
ATOM   2605  CT  DCE A 218      30.952   0.461  34.626  1.00  0.00      A    C
ATOM   2606  HC  DCE A 218      31.622   0.343  33.774  1.00  0.00      A    H
ATOM   2607  HC1 DCE A 218      31.355  -0.296  35.299  1.00  0.00      A    H
ATOM   2608  Cl  DCE A 218      31.089   2.090  35.397  1.00  0.00      A   CL
ATOM   2609  CT1 DCE A 218      29.506   0.203  34.293  1.00  0.00      A    C
ATOM   2610  HC2 DCE A 218      28.782   0.498  35.052  1.00  0.00      A    H
ATOM   2611  Cl1 DCE A 218      29.271   0.930  32.670  1.00  0.00      A   CL
ATOM   2612  HC3 DCE A 218      29.520  -0.879  34.163  1.00  0.00      A    H
ATOM   2617  CT  DCE A 219      23.300  17.150   3.632  1.00  0.00      A    C
ATOM   2618  HC  DCE A 219      22.751  16.586   4.386  1.00  0.00      A    H
ATOM   2619  HC1 DCE A 219      22.619  17.170   2.781  1.00  0.00      A    H
ATOM   2620  Cl  DCE A 219      23.712  18.888   4.157  1.00  0.00      A   CL
ATOM   2621  CT1 DCE A 219      24.602  16.412   3.304  1.00  0.00      A    C
ATOM   2622  HC2 DCE A 219      25.264  16.423   4.171  1.00  0.00      A    H
ATOM   2623  Cl1 DCE A 219      24.248  14.768   2.868  1.00  0.00      A   CL
ATOM   2624  HC3 DCE A 219      25.063  16.951   2.477  1.00  0.00      A    H
ATOM   2629  CT  DCE A 220      11.244   3.762  25.594  1.00  0.00      A    C
ATOM   2630  HC  DCE A 220      11.883   2.982  25.180  1.00  0.00      A    H
ATOM   2631  HC1 DCE A 220      10.910   4.353  24.741  1.00  0.00      A    H
ATOM   2632  Cl  DCE A 220       9.715   3.277  26.364  1.00  0.00      A   CL
ATOM   2633  CT1 DCE A 220      12.121   4.609  26.596  1.00  0.00      A    C
ATOM   2634  HC2 DCE A 220      13.110   4.775  26.169  1.00  0.00      A    H
ATOM   2635  Cl1 DCE A 220      11.388   6.217  26.791  1.00  0.00      A   CL
ATOM   2636  HC3 DCE A 220      12.269   4.146  27.571  1.00  0.00      A    H
ATOM   2641  CT  DCE A 221      44.559   3.782  31.500  1.00  0.00      A    C
ATOM   2642  HC  DCE A 221      45.502   3.742  30.955  1.00  0.00      A    H
ATOM   2643  HC1 DCE A 221      44.914   4.065  32.491  1.00  0.00      A    H
ATOM   2644  Cl  DCE A 221      43.512   4.991  30.819  1.00  0.00      A   CL
ATOM   2645  CT1 DCE A 221      43.815   2.516  31.535  1.00  0.00      A    C
ATOM   2646  HC2 DCE A 221      44.468   1.727  31.906  1.00  0.00      A    H
ATOM   2647  Cl1 DCE A 221      42.482   2.515  32.634  1.00  0.00      A   CL
ATOM   2648  HC3 DCE A 221      43.419   2.331  30.536  1.00  0.00      A    H
ATOM   2653  CT  DCE A 222      20.977  10.434  20.420  1.00  0.00      A    C
ATOM   2654  HC  DCE A 222      20.628  11.225  19.756  1.00  0.00      A    H
ATOM   2655  HC1 DCE A 222      21.266  11.011  21.298  1.00  0.00      A    H
ATOM   2656  Cl  DCE A 222      19.480   9.420  20.637  1.00  0.00      A   CL
ATOM   2657  CT1 DCE A 222      22.075   9.609  19.754  1.00  0.00      A    C
ATOM   2658  HC2 DCE A 222      21.646   9.055  18.919  1.00  0.00      A    H
ATOM   2659  Cl1 DCE A 222      23.453  10.630  19.066  1.00  0.00      A   CL
ATOM   2660  HC3 DCE A 222      22.405   8.923  20.534  1.00  0.00      A    H
ATOM   2665  CT  DCE A 223      24.440  11.897   4.580  1.00  0.00      A    C
ATOM   2666  HC  DCE A 223      24.220  11.642   3.543  1.00  0.00      A    H
ATOM   2667  HC1 DCE A 223      25.230  12.647   4.631  1.00  0.00      A    H
ATOM   2668  Cl  DCE A 223      22.951  12.660   5.287  1.00  0.00      A   CL
ATOM   2669  CT1 DCE A 223      24.738  10.567   5.233  1.00  0.00      A    C
ATOM   2670  HC2 DCE A 223      24.516  10.606   6.299  1.00  0.00      A    H
ATOM   2671  Cl1 DCE A 223      23.664   9.303   4.657  1.00  0.00      A   CL
ATOM   2672  HC3 DCE A 223      25.781  10.308   5.048  1.00  0.00      A    H
ATOM   2677  CT  DCE A 224       5.956   2.243   4.138  1.00  0.00      A    C
ATOM   2678  HC  DCE A 224       5.762   1.232   4.497  1.00  0.00      A    H
ATOM   2679  HC1 DCE A 224       6.602   2.087   3.274  1.00  0.00      A    H
ATOM   2680  Cl  DCE A 224       4.439   3.129   3.842  1.00  0.00      A   CL
ATOM   2681  CT1 DCE A 224       6.810   2.854   5.252  1.00  0.00      A    C
ATOM   2682  HC2 DCE A 224       6.375   2.820   6.251  1.00  0.00      A    H
ATOM   2683  Cl1 DCE A 224       8.362   1.877   5.316  1.00  0.00      A   CL
ATOM   2684  HC3 DCE A 224       7.055   3.905   5.099  1.00  0.00      A    H
ATOM   2689  CT  DCE A 225      13.303  39.670  42.674  1.00  0.00      A    C
ATOM   2690  HC  DCE A 225      12.610  40.506  42.771  1.00  0.00      A    H
ATOM   2691  HC1 DCE A 225      14.298  40.114  42.670  1.00  0.00      A    H
ATOM   2692  Cl  DCE A 225      13.092  38.709  44.090  1.00  0.00      A   CL
ATOM   2693  CT1 DCE A 225      13.151  38.772  41.374  1.00  0.00      A    C
ATOM   2694  HC2 DCE A 225      12.836  39.349  40.505  1.00  0.00      A    H
ATOM   2695  Cl1 DCE A 225      14.545  37.800  41.033  1.00  0.00      A   CL
ATOM   2696  HC3 DCE A 225      12.323  38.071  41.476  1.00  0.00      A    H
ATOM   2701  CT  DCE A 226      27.578  14.367   1.041  1.00  0.00      A    C
ATOM   2702  HC  DCE A 226      27.093  13.514   1.516  1.00  0.00      A    H
ATOM   2703  HC1 DCE A 226      26.822  14.898   0.463  1.00  0.00      A    H
ATOM   2704  Cl  DCE A 226      28.011  15.480   2.407  1.00  0.00      A   CL
ATOM   2705  CT1 DCE A 226      28.762  13.978   0.181  1.00  0.00      A    C
ATOM   2706  HC2 DCE A 226      29.583  13.688   0.836  1.00  0.00      A    H
ATOM   2707  Cl1 DCE A 226      28.444  12.778  -1.118  1.00  0.00      A   CL
ATOM   2708  HC3 DCE A 226      29.068  14.840  -0.412  1.00  0.00      A    H
ATOM   2713  CT  DCE A 227      19.415   8.240   4.898  1.00  0.00      A    C
ATOM   2714  HC  DCE A 227      18.968   9.005   4.263  1.00  0.00      A    H
ATOM   2715  HC1 DCE A 227      20.461   8.237   4.589  1.00  0.00      A    H
ATOM   2716  Cl  DCE A 227      19.267   8.654   6.622  1.00  0.00      A   CL
ATOM   2717  CT1 DCE A 227      18.689   6.837   4.677  1.00  0.00      A    C
ATOM   2718  HC2 DCE A 227      18.622   6.814   3.589  1.00  0.00      A    H
ATOM   2719  Cl1 DCE A 227      19.593   5.423   5.365  1.00  0.00      A   CL
ATOM   2720  HC3 DCE A 227      17.661   6.861   5.041  1.00  0.00      A    H
ATOM   2725  CT  DCE A 228      45.692  31.270  37.916  1.00  0.00      A    C
ATOM   2726  HC  DCE A 228      46.049  31.658  38.869  1.00  0.00      A    H
ATOM   2727  HC1 DCE A 228      45.192  32.036  37.323  1.00  0.00      A    H
ATOM   2728  Cl  DCE A 228      47.052  30.706  36.958  1.00  0.00      A   CL
ATOM   2729  CT1 DCE A 228      44.634  30.263  38.140  1.00  0.00      A    C
ATOM   2730  HC2 DCE A 228      44.859  29.387  38.749  1.00  0.00      A    H
ATOM   2731  Cl1 DCE A 228      43.218  30.968  38.921  1.00  0.00      A   CL
ATOM   2732  HC3 DCE A 228      44.325  29.810  37.198  1.00  0.00      A    H
ATOM   2737  CT  DCE A 229      46.185  39.379  44.178  1.00  0.00      A    C
ATOM   2738  HC  DCE A 229      46.411  39.738  43.174  1.00  0.00      A    H
ATOM   2739  HC1 DCE A 229      45.722  38.406  44.015  1.00  0.00      A    H
ATOM   2740  Cl  DCE A 229      47.693  38.998  45.099  1.00  0.00      A   CL
ATOM   2741  CT1 DCE A 229      45.269  40.325  44.960  1.00  0.00      A    C
ATOM   2742  HC2 DCE A 229      44.405  40.660  44.386  1.00  0.00      A    H
ATOM   2743  Cl1 DCE A 229      44.705  39.420  46.385  1.00  0.00      A   CL
ATOM   2744  HC3 DCE A 229      45.833  41.188  45.315  1.00  0.00      A    H
ATOM   2749  CT  DCE A 230      31.202  24.620   0.268  1.00  0.00      A    C
ATOM   2750  HC  DCE A 230      30.443  24.679  -0.512  1.00  0.00      A    H
ATOM   2751  HC1 DCE A 230      30.760  25.360   0.934  1.00  0.00      A    H
ATOM   2752  Cl  DCE A 230      31.069  23.052   1.048  1.00  0.00      A   CL
ATOM   2753  CT1 DCE A 230      32.679  24.935  -0.026  1.00  0.00      A    C
ATOM   2754  HC2 DCE A 230      32.713  26.003  -0.241  1.00  0.00      A    H
ATOM   2755  Cl1 DCE A 230      33.674  24.485   1.397  1.00  0.00      A   CL
ATOM   2756  HC3 DCE A 230      33.015  24.399  -0.914  1.00  0.00      A    H
ATOM   2761  CT  DCE A 231      48.035  29.060  41.373  1.00  0.00      A    C
ATOM   2762  HC  DCE A 231      48.246  28.974  40.307  1.00  0.00      A    H
ATOM   2763  HC1 DCE A 231      49.004  29.036  41.872  1.00  0.00      A    H
ATOM   2764  Cl  DCE A 231      47.245  30.608  41.648  1.00  0.00      A   CL
ATOM   2765  CT1 DCE A 231      47.194  27.935  41.966  1.00  0.00      A    C
ATOM   2766  HC2 DCE A 231      46.738  28.062  42.948  1.00  0.00      A    H
ATOM   2767  Cl1 DCE A 231      45.720  27.678  41.058  1.00  0.00      A   CL
ATOM   2768  HC3 DCE A 231      47.743  26.996  42.025  1.00  0.00      A    H
ATOM   2773  CT  DCE A 232      40.085  36.907  16.590  1.00  0.00      A    C
ATOM   2774  HC  DCE A 232      40.774  37.716  16.832  1.00  0.00      A    H
ATOM   2775  HC1 DCE A 232      40.592  35.969  16.363  1.00  0.00      A    H
ATOM   2776  Cl  DCE A 232      39.015  36.745  18.065  1.00  0.00      A   CL
ATOM   2777  CT1 DCE A 232      39.145  37.190  15.364  1.00  0.00      A    C
ATOM   2778  HC2 DCE A 232      38.756  38.181  15.595  1.00  0.00      A    H
ATOM   2779  Cl1 DCE A 232      40.144  37.290  13.901  1.00  0.00      A   CL
ATOM   2780  HC3 DCE A 232      38.376  36.418  15.327  1.00  0.00      A    H
ATOM   2785  CT  DCE A 233      23.296  18.744  45.770  1.00  0.00      A    C
ATOM   2786  HC  DCE A 233      23.719  19.735  45.604  1.00  0.00      A    H
ATOM   2787  HC1 DCE A 233      22.352  18.834  46.308  1.00  0.00      A    H
ATOM   2788  Cl  DCE A 233      22.884  18.051  44.158  1.00  0.00      A   CL
ATOM   2789  CT1 DCE A 233      24.229  17.769  46.475  1.00  0.00      A    C
ATOM   2790  HC2 DCE A 233      23.668  16.894  46.805  1.00  0.00      A    H
ATOM   2791  Cl1 DCE A 233      25.607  17.649  45.391  1.00  0.00      A   CL
ATOM   2792  HC3 DCE A 233      24.603  18.205  47.401  1.00  0.00      A    H
ATOM   2797  CT  DCE A 234      15.068  47.601  45.810  1.00  0.00      A    C
ATOM   2798  HC  DCE A 234      14.936  48.600  46.227  1.00  0.00      A    H
ATOM   2799  HC1 DCE A 234      15.812  47.068  46.401  1.00  0.00      A    H
ATOM   2800  Cl  DCE A 234      13.597  46.547  45.789  1.00  0.00      A   CL
ATOM   2801  CT1 DCE A 234      15.715  47.785  44.402  1.00  0.00      A    C
ATOM   2802  HC2 DCE A 234      15.840  46.911  43.763  1.00  0.00      A    H
ATOM   2803  Cl1 DCE A 234      14.716  48.863  43.460  1.00  0.00      A   CL
ATOM   2804  HC3 DCE A 234      16.748  48.120  44.488  1.00  0.00      A    H
ATOM   2809  CT  DCE A 235      25.747   4.871  20.846  1.00  0.00      A    C
ATOM   2810  HC  DCE A 235      26.747   5.306  20.863  1.00  0.00      A    H
ATOM   2811  HC1 DCE A 235      25.571   4.292  21.752  1.00  0.00      A    H
ATOM   2812  Cl  DCE A 235      24.476   6.088  20.813  1.00  0.00      A   CL
ATOM   2813  CT1 DCE A 235      25.681   4.159  19.542  1.00  0.00      A    C
ATOM   2814  HC2 DCE A 235      26.129   4.746  18.741  1.00  0.00      A    H
ATOM   2815  Cl1 DCE A 235      26.531   2.511  19.688  1.00  0.00      A   CL
ATOM   2816  HC3 DCE A 235      24.626   4.003  19.313  1.00  0.00      A    H
ATOM   2821  CT  DCE A 236      42.013  19.448  31.738  1.00  0.00      A    C
ATOM   2822  HC  DCE A 236      42.848  19.546  32.431  1.00  0.00      A    H
ATOM   2823  HC1 DCE A 236      41.299  20.253  31.912  1.00  0.00      A    H
ATOM   2824  Cl  DCE A 236      42.654  19.517  30.105  1.00  0.00      A   CL
ATOM   2825  CT1 DCE A 236      41.348  18.112  32.081  1.00  0.00      A    C
ATOM   2826  HC2 DCE A 236      41.168  18.167  33.154  1.00  0.00      A    H
ATOM   2827  Cl1 DCE A 236      39.668  17.951  31.381  1.00  0.00      A   CL
ATOM   2828  HC3 DCE A 236      41.860  17.171  31.885  1.00  0.00      A    H
ATOM   2833  CT  DCE A 237      25.584  40.748  18.708  1.00  0.00      A    C
ATOM   2834  HC  DCE A 237      25.290  41.316  17.826  1.00  0.00      A    H
ATOM   2835  HC1 DCE A 237      24.848  39.946  18.755  1.00  0.00      A    H
ATOM   2836  Cl  DCE A 237      27.061  39.838  18.243  1.00  0.00      A   CL
ATOM   2837  CT1 DCE A 237      25.770  41.354  20.124  1.00  0.00      A    C
ATOM   2838  HC2 DCE A 237      26.276  42.319  20.108  1.00  0.00      A    H
ATOM   2839  Cl1 DCE A 237      24.198  41.578  20.716  1.00  0.00      A   CL
ATOM   2840  HC3 DCE A 237      26.317  40.628  20.727  1.00  0.00      A    H
ATOM   2845  CT  DCE A 238      16.127  15.552  13.463  1.00  0.00      A    C
ATOM   2846  HC  DCE A 238      16.009  16.493  14.000  1.00  0.00      A    H
ATOM   2847  HC1 DCE A 238      15.755  15.865  12.487  1.00  0.00      A    H
ATOM   2848  Cl  DCE A 238      17.774  14.994  13.364  1.00  0.00      A   CL
ATOM   2849  CT1 DCE A 238      15.322  14.479  14.189  1.00  0.00      A    C
ATOM   2850  HC2 DCE A 238      14.278  14.748  14.030  1.00  0.00      A    H
ATOM   2851  Cl1 DCE A 238      15.569  12.887  13.436  1.00  0.00      A   CL
ATOM   2852  HC3 DCE A 238      15.443  14.518  15.272  1.00  0.00      A    H
ATOM   2857  CT  DCE A 239      45.411  32.406  19.096  1.00  0.00      A    C
ATOM   2858  HC  DCE A 239      44.804  32.767  18.266  1.00  0.00      A    H
ATOM   2859  HC1 DCE A 239      46.403  32.016  18.867  1.00  0.00      A    H
ATOM   2860  Cl  DCE A 239      45.527  33.764  20.248  1.00  0.00      A   CL
ATOM   2861  CT1 DCE A 239      44.624  31.309  19.831  1.00  0.00      A    C
ATOM   2862  HC2 DCE A 239      43.604  31.642  20.023  1.00  0.00      A    H
ATOM   2863  Cl1 DCE A 239      44.577  29.906  18.712  1.00  0.00      A   CL
ATOM   2864  HC3 DCE A 239      44.997  31.049  20.821  1.00  0.00      A    H
ATOM   2869  CT  DCE A 240      33.294  48.816  48.569  1.00  0.00      A    C
ATOM   2870  HC  DCE A 240      33.806  49.602  49.124  1.00  0.00      A    H
ATOM   2871  HC1 DCE A 240      33.745  48.613  47.598  1.00  0.00      A    H
ATOM   2872  Cl  DCE A 240      33.298  47.318  49.484  1.00  0.00      A   CL
ATOM   2873  CT1 DCE A 240      31.898  49.321  48.328  1.00  0.00      A    C
ATOM   2874  HC2 DCE A 240      31.398  49.204  49.290  1.00  0.00      A    H
ATOM   2875  Cl1 DCE A 240      31.887  51.035  47.864  1.00  0.00      A   CL
ATOM   2876  HC3 DCE A 240      31.446  48.734  47.528  1.00  0.00      A    H
ATOM   2881  CT  DCE A 241       7.189  16.544  25.977  1.00  0.00      A    C
ATOM   2882  HC  DCE A 241       7.023  16.465  27.051  1.00  0.00      A    H
ATOM   2883  HC1 DCE A 241       8.114  15.999  25.784  1.00  0.00      A    H
ATOM   2884  Cl  DCE A 241       5.772  15.870  25.122  1.00  0.00      A   CL
ATOM   2885  CT1 DCE A 241       7.186  18.013  25.760  1.00  0.00      A    C
ATOM   2886  HC2 DCE A 241       6.208  18.401  26.045  1.00  0.00      A    H
ATOM   2887  Cl1 DCE A 241       8.395  18.943  26.655  1.00  0.00      A   CL
ATOM   2888  HC3 DCE A 241       7.225  18.313  24.713  1.00  0.00      A    H
ATOM   2893  CT  DCE A 242      27.039  48.574  29.470  1.00  0.00      A    C
ATOM   2894  HC  DCE A 242      26.384  47.737  29.712  1.00  0.00      A    H
ATOM   2895  HC1 DCE A 242      27.674  48.706  30.346  1.00  0.00      A    H
ATOM   2896  Cl  DCE A 242      27.999  48.051  28.078  1.00  0.00      A   CL
ATOM   2897  CT1 DCE A 242      26.193  49.865  29.084  1.00  0.00      A    C
ATOM   2898  HC2 DCE A 242      25.393  50.031  29.805  1.00  0.00      A    H
ATOM   2899  Cl1 DCE A 242      27.292  51.317  29.038  1.00  0.00      A   CL
ATOM   2900  HC3 DCE A 242      25.728  49.732  28.107  1.00  0.00      A    H
ATOM   2905  CT  DCE A 243       2.217   5.127   7.343  1.00  0.00      A    C
ATOM   2906  HC  DCE A 243       2.902   5.957   7.169  1.00  0.00      A    H
ATOM   2907  HC1 DCE A 243       2.237   4.757   8.368  1.00  0.00      A    H
ATOM   2908  Cl  DCE A 243       0.566   5.396   6.841  1.00  0.00      A   CL
ATOM   2909  CT1 DCE A 243       2.679   3.936   6.438  1.00  0.00      A    C
ATOM   2910  HC2 DCE A 243       3.711   3.688   6.686  1.00  0.00      A    H
ATOM   2911  Cl1 DCE A 243       1.545   2.599   6.581  1.00  0.00      A   CL
ATOM   2912  HC3 DCE A 243       2.734   4.208   5.384  1.00  0.00      A    H
ATOM   2917  CT  DCE A 244      40.282   5.612  36.285  1.00  0.00      A    C
ATOM   2918  HC  DCE A 244      41.371   5.576  36.287  1.00  0.00      A    H
ATOM   2919  HC1 DCE A 244      39.929   4.580  36.277  1.00  0.00      A    H
ATOM   2920  Cl  DCE A 244      39.709   6.334  37.750  1.00  0.00      A   CL
ATOM   2921  CT1 DCE A 244      39.742   6.404  35.105  1.00  0.00      A    C
ATOM   2922  HC2 DCE A 244      38.655   6.344  35.050  1.00  0.00      A    H
ATOM   2923  Cl1 DCE A 244      40.354   8.067  35.100  1.00  0.00      A   CL
ATOM   2924  HC3 DCE A 244      40.101   6.068  34.132  1.00  0.00      A    H
ATOM   2929  CT  DCE A 245      43.838  42.907  47.060  1.00  0.00      A    C
ATOM   2930  HC  DCE A 245      43.521  41.865  47.053  1.00  0.00      A    H
ATOM   2931  HC1 DCE A 245      44.091  43.245  46.055  1.00  0.00      A    H
ATOM   2932  Cl  DCE A 245      42.378  43.731  47.621  1.00  0.00      A   CL
ATOM   2933  CT1 DCE A 245      44.775  43.148  48.191  1.00  0.00      A    C
ATOM   2934  HC2 DCE A 245      44.919  44.210  48.387  1.00  0.00      A    H
ATOM   2935  Cl1 DCE A 245      43.934  42.510  49.610  1.00  0.00      A   CL
ATOM   2936  HC3 DCE A 245      45.738  42.664  48.027  1.00  0.00      A    H
ATOM   2941  CT  DCE A 246       0.758  19.770  16.117  1.00  0.00      A    C
ATOM   2942  HC  DCE A 246      -0.045  19.766  16.855  1.00  0.00      A    H
ATOM   2943  HC1 DCE A 246       1.392  18.899  16.284  1.00  0.00      A    H
ATOM   2944  Cl  DCE A 246       0.025  19.491  14.529  1.00  0.00      A   CL
ATOM   2945  CT1 DCE A 246       1.499  21.105  16.050  1.00  0.00      A    C
ATOM   2946  HC2 DCE A 246       0.915  21.816  15.465  1.00  0.00      A    H
ATOM   2947  Cl1 DCE A 246       2.053  21.735  17.624  1.00  0.00      A   CL
ATOM   2948  HC3 DCE A 246       2.443  21.018  15.512  1.00  0.00      A    H
ATOM   2953  CT  DCE A 247      35.892   3.748  -0.244  1.00  0.00      A    C
ATOM   2954  HC  DCE A 247      36.514   3.161  -0.920  1.00  0.00      A    H
ATOM   2955  HC1 DCE A 247      35.018   3.999  -0.846  1.00  0.00      A    H
ATOM   2956  Cl  DCE A 247      35.396   2.786   1.168  1.00  0.00      A   CL
ATOM   2957  CT1 DCE A 247      36.489   5.067   0.315  1.00  0.00      A    C
ATOM   2958  HC2 DCE A 247      36.036   5.279   1.284  1.00  0.00      A    H
ATOM   2959  Cl1 DCE A 247      38.250   5.020   0.593  1.00  0.00      A   CL
ATOM   2960  HC3 DCE A 247      36.253   5.838  -0.418  1.00  0.00      A    H
ATOM   2965  CT  DCE A 248      39.281  41.610  34.937  1.00  0.00      A    C
ATOM   2966  HC  DCE A 248      39.493  42.259  34.088  1.00  0.00      A    H
ATOM   2967  HC1 DCE A 248      38.252  41.254  34.886  1.00  0.00      A    H
ATOM   2968  Cl  DCE A 248      40.190  40.223  34.726  1.00  0.00      A   CL
ATOM   2969  CT1 DCE A 248      39.572  42.118  36.295  1.00  0.00      A    C
ATOM   2970  HC2 DCE A 248      39.103  43.085  36.478  1.00  0.00      A    H
ATOM   2971  Cl1 DCE A 248      38.919  40.984  37.474  1.00  0.00      A   CL
ATOM   2972  HC3 DCE A 248      40.627  42.315  36.487  1.00  0.00      A    H
ATOM   2977  CT  DCE A 249      15.734   2.163   9.100  1.00  0.00      A    C
ATOM   2978  HC  DCE A 249      15.334   2.352   8.103  1.00  0.00      A    H
ATOM   2979  HC1 DCE A 249      16.607   2.812   9.165  1.00  0.00      A    H
ATOM   2980  Cl  DCE A 249      14.699   2.742  10.458  1.00  0.00      A   CL
ATOM   2981  CT1 DCE A 249      15.959   0.680   9.194  1.00  0.00      A    C
ATOM   2982  HC2 DCE A 249      16.407   0.306  10.114  1.00  0.00      A    H
ATOM   2983  Cl1 DCE A 249      14.275  -0.055   8.951  1.00  0.00      A   CL
ATOM   2984  HC3 DCE A 249      16.455   0.324   8.291  1.00  0.00      A    H
ATOM   2989  CT  DCE A 250      19.327  28.686  39.263  1.00  0.00      A    C
ATOM   2990  HC  DCE A 250      18.507  28.168  39.761  1.00  0.00      A    H
ATOM   2991  HC1 DCE A 250      20.148  28.040  38.954  1.00  0.00      A    H
ATOM   2992  Cl  DCE A 250      18.662  29.227  37.753  1.00  0.00      A   CL
ATOM   2993  CT1 DCE A 250      19.662  29.800  40.248  1.00  0.00      A    C
ATOM   2994  HC2 DCE A 250      20.247  29.359  41.054  1.00  0.00      A    H
ATOM   2995  Cl1 DCE A 250      20.684  31.130  39.515  1.00  0.00      A   CL
ATOM   2996  HC3 DCE A 250      18.735  30.183  40.676  1.00  0.00      A    H
ATOM   3001  CT  DCE A 251       1.213  23.290  12.516  1.00  0.00      A    C
ATOM   3002  HC  DCE A 251       1.111  22.290  12.940  1.00  0.00      A    H
ATOM   3003  HC1 DCE A 251       0.260  23.647  12.126  1.00  0.00      A    H
ATOM   3004  Cl  DCE A 251       1.537  24.430  13.833  1.00  0.00      A   CL
ATOM   3005  CT1 DCE A 251       2.281  23.425  11.428  1.00  0.00      A    C
ATOM   3006  HC2 DCE A 251       3.287  23.146  11.742  1.00  0.00      A    H
ATOM   3007  Cl1 DCE A 251       1.783  22.426  10.028  1.00  0.00      A   CL
ATOM   3008  HC3 DCE A 251       2.418  24.433  11.037  1.00  0.00      A    H
ATOM   3013  CT  DCE A 252       1.847  16.936  46.882  1.00  0.00      A    C
ATOM   3014  HC  DCE A 252       1.990  15.867  47.041  1.00  0.00      A    H
ATOM   3015  HC1 DCE A 252       2.129  17.542  47.743  1.00  0.00      A    H
ATOM   3016  Cl  DCE A 252       3.064  17.284  45.665  1.00  0.00      A   CL
ATOM   3017  CT1 DCE A 252       0.377  17.133  46.515  1.00  0.00      A    C
ATOM   3018  HC2 DCE A 252      -0.348  16.642  47.164  1.00  0.00      A    H
ATOM   3019  Cl1 DCE A 252       0.026  18.865  46.418  1.00  0.00      A   CL
ATOM   3020  HC3 DCE A 252       0.229  16.750  45.505  1.00  0.00      A    H
ATOM   3025  CT  DCE A 253      42.621  31.911  32.527  1.00  0.00      A    C
ATOM   3026  HC  DCE A 253      42.393  30.864  32.329  1.00  0.00      A    H
ATOM   3027  HC1 DCE A 253      42.553  32.493  31.608  1.00  0.00      A    H
ATOM   3028  Cl  DCE A 253      41.207  32.569  33.451  1.00  0.00      A   CL
ATOM   3029  CT1 DCE A 253      44.010  32.120  33.144  1.00  0.00      A    C
ATOM   3030  HC2 DCE A 253      44.032  33.158  33.477  1.00  0.00      A    H
ATOM   3031  Cl1 DCE A 253      44.310  31.222  34.645  1.00  0.00      A   CL
ATOM   3032  HC3 DCE A 253      44.807  31.840  32.455  1.00  0.00      A    H
ATOM   3037  CT  DCE A 254      34.751  32.951  38.842  1.00  0.00      A    C
ATOM   3038  HC  DCE A 254      35.186  32.451  39.708  1.00  0.00      A    H
ATOM   3039  HC1 DCE A 254      33.748  33.016  39.262  1.00  0.00      A    H
ATOM   3040  Cl  DCE A 254      35.476  34.554  38.573  1.00  0.00      A   CL
ATOM   3041  CT1 DCE A 254      34.830  32.195  37.469  1.00  0.00      A    C
ATOM   3042  HC2 DCE A 254      35.864  32.094  37.138  1.00  0.00      A    H
ATOM   3043  Cl1 DCE A 254      34.150  30.521  37.544  1.00  0.00      A   CL
ATOM   3044  HC3 DCE A 254      34.325  32.762  36.686  1.00  0.00      A    H
ATOM   3049  CT  DCE A 255       1.850   6.017  17.821  1.00  0.00      A    C
ATOM   3050  HC  DCE A 255       1.539   5.154  17.234  1.00  0.00      A    H
ATOM   3051  HC1 DCE A 255       2.680   5.569  18.368  1.00  0.00      A    H
ATOM   3052  Cl  DCE A 255       2.486   7.181  16.589  1.00  0.00      A   CL
ATOM   3053  CT1 DCE A 255       0.819   6.721  18.787  1.00  0.00      A    C
ATOM   3054  HC2 DCE A 255       1.298   7.489  19.395  1.00  0.00      A    H
ATOM   3055  Cl1 DCE A 255      -0.540   7.515  17.874  1.00  0.00      A   CL
ATOM   3056  HC3 DCE A 255       0.365   6.053  19.519  1.00  0.00      A    H
ATOM   3061  CT  DCE A 256      39.892  39.378  47.921  1.00  0.00      A    C
ATOM   3062  HC  DCE A 256      39.715  38.391  48.347  1.00  0.00      A    H
ATOM   3063  HC1 DCE A 256      40.259  39.231  46.905  1.00  0.00      A    H
ATOM   3064  Cl  DCE A 256      38.289  40.204  47.672  1.00  0.00      A   CL
ATOM   3065  CT1 DCE A 256      41.004  40.266  48.664  1.00  0.00      A    C
ATOM   3066  HC2 DCE A 256      41.192  41.208  48.149  1.00  0.00      A    H
ATOM   3067  Cl1 DCE A 256      40.464  40.598  50.228  1.00  0.00      A   CL
ATOM   3068  HC3 DCE A 256      41.978  39.779  48.716  1.00  0.00      A    H
ATOM   3073  CT  DCE A 257       4.172  42.451  19.411  1.00  0.00      A    C
ATOM   3074  HC  DCE A 257       4.994  43.166  19.461  1.00  0.00      A    H
ATOM   3075  HC1 DCE A 257       4.163  42.004  18.417  1.00  0.00      A    H
ATOM   3076  Cl  DCE A 257       4.616  41.034  20.366  1.00  0.00      A   CL
ATOM   3077  CT1 DCE A 257       2.880  43.056  19.876  1.00  0.00      A    C
ATOM   3078  HC2 DCE A 257       2.033  42.382  19.744  1.00  0.00      A    H
ATOM   3079  Cl1 DCE A 257       3.007  43.705  21.551  1.00  0.00      A   CL
ATOM   3080  HC3 DCE A 257       2.690  43.961  19.299  1.00  0.00      A    H
ATOM   3085  CT  DCE A 258       5.640  23.047   2.322  1.00  0.00      A    C
ATOM   3086  HC  DCE A 258       4.893  22.255   2.385  1.00  0.00      A    H
ATOM   3087  HC1 DCE A 258       6.532  22.691   2.836  1.00  0.00      A    H
ATOM   3088  Cl  DCE A 258       5.961  23.256   0.588  1.00  0.00      A   CL
ATOM   3089  CT1 DCE A 258       5.063  24.331   2.823  1.00  0.00      A    C
ATOM   3090  HC2 DCE A 258       4.717  24.230   3.852  1.00  0.00      A    H
ATOM   3091  Cl1 DCE A 258       6.412  25.518   2.709  1.00  0.00      A   CL
ATOM   3092  HC3 DCE A 258       4.264  24.561   2.117  1.00  0.00      A    H
ATOM   3097  CT  DCE A 259      29.994   2.341  20.721  1.00  0.00      A    C
ATOM   3098  HC  DCE A 259      30.721   2.290  21.531  1.00  0.00      A    H
ATOM   3099  HC1 DCE A 259      29.058   2.754  21.098  1.00  0.00      A    H
ATOM   3100  Cl  DCE A 259      30.675   3.441  19.485  1.00  0.00      A   CL
ATOM   3101  CT1 DCE A 259      29.776   0.957  20.090  1.00  0.00      A    C
ATOM   3102  HC2 DCE A 259      29.290   1.029  19.117  1.00  0.00      A    H
ATOM   3103  Cl1 DCE A 259      31.326   0.246  19.789  1.00  0.00      A   CL
ATOM   3104  HC3 DCE A 259      29.322   0.280  20.814  1.00  0.00      A    H
ATOM   3109  CT  DCE A 260      21.199  17.032  30.708  1.00  0.00      A    C
ATOM   3110  HC  DCE A 260      20.459  17.808  30.905  1.00  0.00      A    H
ATOM   3111  HC1 DCE A 260      22.104  17.640  30.704  1.00  0.00      A    H
ATOM   3112  Cl  DCE A 260      21.345  15.993  32.087  1.00  0.00      A   CL
ATOM   3113  CT1 DCE A 260      21.200  16.095  29.509  1.00  0.00      A    C
ATOM   3114  HC2 DCE A 260      21.249  16.818  28.695  1.00  0.00      A    H
ATOM   3115  Cl1 DCE A 260      22.646  15.024  29.510  1.00  0.00      A   CL
ATOM   3116  HC3 DCE A 260      20.272  15.567  29.292  1.00  0.00      A    H
ATOM   3121  CT  DCE A 261      28.583  19.241  48.989  1.00  0.00      A    C
ATOM   3122  HC  DCE A 261      29.189  19.607  48.160  1.00  0.00      A    H
ATOM   3123  HC1 DCE A 261      28.649  18.212  49.344  1.00  0.00      A    H
ATOM   3124  Cl  DCE A 261      28.934  20.232  50.438  1.00  0.00      A   CL
ATOM   3125  CT1 DCE A 261      27.146  19.610  48.621  1.00  0.00      A    C
ATOM   3126  HC2 DCE A 261      26.803  19.098  47.721  1.00  0.00      A    H
ATOM   3127  Cl1 DCE A 261      26.120  18.843  49.924  1.00  0.00      A   CL
ATOM   3128  HC3 DCE A 261      26.935  20.679  48.614  1.00  0.00      A    H
ATOM   3133  CT  DCE A 262      15.543  13.609  27.093  1.00  0.00      A    C
ATOM   3134  HC  DCE A 262      14.689  13.106  26.640  1.00  0.00      A    H
ATOM   3135  HC1 DCE A 262      16.250  12.933  27.576  1.00  0.00      A    H
ATOM   3136  Cl  DCE A 262      16.314  14.305  25.652  1.00  0.00      A   CL
ATOM   3137  CT1 DCE A 262      15.039  14.703  27.996  1.00  0.00      A    C
ATOM   3138  HC2 DCE A 262      14.259  15.230  27.446  1.00  0.00      A    H
ATOM   3139  Cl1 DCE A 262      14.290  14.135  29.498  1.00  0.00      A   CL
ATOM   3140  HC3 DCE A 262      15.863  15.381  28.221  1.00  0.00      A    H
ATOM   3145  CT  DCE A 263      46.509  26.340  10.447  1.00  0.00      A    C
ATOM   3146  HC  DCE A 263      45.828  27.015  10.966  1.00  0.00      A    H
ATOM   3147  HC1 DCE A 263      46.061  25.671   9.713  1.00  0.00      A    H
ATOM   3148  Cl  DCE A 263      47.424  27.625   9.589  1.00  0.00      A   CL
ATOM   3149  CT1 DCE A 263      47.633  25.738  11.364  1.00  0.00      A    C
ATOM   3150  HC2 DCE A 263      48.393  25.127  10.877  1.00  0.00      A    H
ATOM   3151  Cl1 DCE A 263      48.552  27.115  12.067  1.00  0.00      A   CL
ATOM   3152  HC3 DCE A 263      47.070  25.251  12.160  1.00  0.00      A    H
ATOM   3157  CT  DCE A 264      18.121  35.086  31.417  1.00  0.00      A    C
ATOM   3158  HC  DCE A 264      17.992  34.430  32.277  1.00  0.00      A    H
ATOM   3159  HC1 DCE A 264      17.663  36.042  31.672  1.00  0.00      A    H
ATOM   3160  Cl  DCE A 264      19.776  35.387  30.965  1.00  0.00      A   CL
ATOM   3161  CT1 DCE A 264      17.418  34.611  30.157  1.00  0.00      A    C
ATOM   3162  HC2 DCE A 264      16.343  34.472  30.275  1.00  0.00      A    H
ATOM   3163  Cl1 DCE A 264      17.569  35.804  28.835  1.00  0.00      A   CL
ATOM   3164  HC3 DCE A 264      17.783  33.644  29.810  1.00  0.00      A    H
ATOM   3169  CT  DCE A 265      30.198  34.695  35.130  1.00  0.00      A    C
ATOM   3170  HC  DCE A 265      29.995  35.233  34.204  1.00  0.00      A    H
ATOM   3171  HC1 DCE A 265      29.314  34.661  35.767  1.00  0.00      A    H
ATOM   3172  Cl  DCE A 265      30.580  33.064  34.539  1.00  0.00      A   CL
ATOM   3173  CT1 DCE A 265      31.260  35.361  35.970  1.00  0.00      A    C
ATOM   3174  HC2 DCE A 265      31.528  34.777  36.851  1.00  0.00      A    H
ATOM   3175  Cl1 DCE A 265      32.805  35.449  35.128  1.00  0.00      A   CL
ATOM   3176  HC3 DCE A 265      30.993  36.372  36.280  1.00  0.00      A    H
ATOM   3181  CT  DCE A 266      29.120  34.606  45.511  1.00  0.00      A    C
ATOM   3182  HC  DCE A 266      28.223  34.818  44.930  1.00  0.00      A    H
ATOM   3183  HC1 DCE A 266      29.413  35.368  46.234  1.00  0.00      A    H
ATOM   3184  Cl  DCE A 266      29.016  33.115  46.363  1.00  0.00      A   CL
ATOM   3185  CT1 DCE A 266      30.128  34.536  44.467  1.00  0.00      A    C
ATOM   3186  HC2 DCE A 266      31.051  34.355  45.018  1.00  0.00      A    H
ATOM   3187  Cl1 DCE A 266      30.119  33.190  43.370  1.00  0.00      A   CL
ATOM   3188  HC3 DCE A 266      30.283  35.378  43.792  1.00  0.00      A    H
ATOM   3193  CT  DCE A 267      32.777   9.109  21.942  1.00  0.00      A    C
ATOM   3194  HC  DCE A 267      32.116   8.263  22.128  1.00  0.00      A    H
ATOM   3195  HC1 DCE A 267      33.592   9.056  22.664  1.00  0.00      A    H
ATOM   3196  Cl  DCE A 267      33.651   9.047  20.361  1.00  0.00      A   CL
ATOM   3197  CT1 DCE A 267      32.049  10.527  21.968  1.00  0.00      A    C
ATOM   3198  HC2 DCE A 267      31.568  10.675  22.936  1.00  0.00      A    H
ATOM   3199  Cl1 DCE A 267      33.380  11.670  21.897  1.00  0.00      A   CL
ATOM   3200  HC3 DCE A 267      31.326  10.646  21.161  1.00  0.00      A    H
ATOM   3205  CT  DCE A 268      20.513  41.969  27.038  1.00  0.00      A    C
ATOM   3206  HC  DCE A 268      20.532  40.989  26.560  1.00  0.00      A    H
ATOM   3207  HC1 DCE A 268      20.424  41.718  28.095  1.00  0.00      A    H
ATOM   3208  Cl  DCE A 268      22.160  42.595  26.784  1.00  0.00      A   CL
ATOM   3209  CT1 DCE A 268      19.360  42.762  26.324  1.00  0.00      A    C
ATOM   3210  HC2 DCE A 268      19.380  42.830  25.236  1.00  0.00      A    H
ATOM   3211  Cl1 DCE A 268      17.957  41.866  26.708  1.00  0.00      A   CL
ATOM   3212  HC3 DCE A 268      19.203  43.767  26.714  1.00  0.00      A    H
ATOM   3217  CT  DCE A 269       1.706  25.469  17.929  1.00  0.00      A    C
ATOM   3218  HC  DCE A 269       0.843  25.597  17.277  1.00  0.00      A    H
ATOM   3219  HC1 DCE A 269       2.431  24.851  17.399  1.00  0.00      A    H
ATOM   3220  Cl  DCE A 269       2.404  27.066  18.130  1.00  0.00      A   CL
ATOM   3221  CT1 DCE A 269       1.312  24.873  19.269  1.00  0.00      A    C
ATOM   3222  HC2 DCE A 269       0.804  23.912  19.186  1.00  0.00      A    H
ATOM   3223  Cl1 DCE A 269       2.696  24.736  20.315  1.00  0.00      A   CL
ATOM   3224  HC3 DCE A 269       0.537  25.499  19.710  1.00  0.00      A    H
ATOM   3229  CT  DCE A 270      25.655  44.236  16.058  1.00  0.00      A    C
ATOM   3230  HC  DCE A 270      26.009  44.742  15.160  1.00  0.00      A    H
ATOM   3231  HC1 DCE A 270      25.414  43.204  15.802  1.00  0.00      A    H
ATOM   3232  Cl  DCE A 270      27.028  44.101  17.087  1.00  0.00      A   CL
ATOM   3233  CT1 DCE A 270      24.593  45.051  16.692  1.00  0.00      A    C
ATOM   3234  HC2 DCE A 270      23.703  45.006  16.064  1.00  0.00      A    H
ATOM   3235  Cl1 DCE A 270      24.264  44.492  18.320  1.00  0.00      A   CL
ATOM   3236  HC3 DCE A 270      24.951  46.076  16.785  1.00  0.00      A    H
ATOM   3241  CT  DCE A 271      45.833  32.457  46.997  1.00  0.00      A    C
ATOM   3242  HC  DCE A 271      46.518  32.084  47.759  1.00  0.00      A    H
ATOM   3243  HC1 DCE A 271      45.713  33.511  47.249  1.00  0.00      A    H
ATOM   3244  Cl  DCE A 271      46.481  32.074  45.345  1.00  0.00      A   CL
ATOM   3245  CT1 DCE A 271      44.416  31.891  47.069  1.00  0.00      A    C
ATOM   3246  HC2 DCE A 271      43.880  32.233  46.184  1.00  0.00      A    H
ATOM   3247  Cl1 DCE A 271      44.360  30.119  46.930  1.00  0.00      A   CL
ATOM   3248  HC3 DCE A 271      43.902  32.158  47.992  1.00  0.00      A    H
ATOM   3253  CT  DCE A 272      36.231  48.622  30.647  1.00  0.00      A    C
ATOM   3254  HC  DCE A 272      37.000  47.980  30.218  1.00  0.00      A    H
ATOM   3255  HC1 DCE A 272      36.137  49.608  30.193  1.00  0.00      A    H
ATOM   3256  Cl  DCE A 272      34.696  47.809  30.540  1.00  0.00      A   CL
ATOM   3257  CT1 DCE A 272      36.621  48.974  32.085  1.00  0.00      A    C
ATOM   3258  HC2 DCE A 272      36.785  48.043  32.628  1.00  0.00      A    H
ATOM   3259  Cl1 DCE A 272      38.103  49.932  32.128  1.00  0.00      A   CL
ATOM   3260  HC3 DCE A 272      35.820  49.596  32.484  1.00  0.00      A    H
ATOM   3265  CT  DCE A 273      10.804  33.956  47.086  1.00  0.00      A    C
ATOM   3266  HC  DCE A 273      11.626  33.432  46.599  1.00  0.00      A    H
ATOM   3267  HC1 DCE A 273      11.144  34.457  47.993  1.00  0.00      A    H
ATOM   3268  Cl  DCE A 273      10.384  35.051  45.760  1.00  0.00      A   CL
ATOM   3269  CT1 DCE A 273       9.590  33.034  47.392  1.00  0.00      A    C
ATOM   3270  HC2 DCE A 273       9.717  32.508  48.338  1.00  0.00      A    H
ATOM   3271  Cl1 DCE A 273       8.129  33.940  47.656  1.00  0.00      A   CL
ATOM   3272  HC3 DCE A 273       9.331  32.267  46.662  1.00  0.00      A    H
ATOM   3277  CT  DCE A 274      19.530  40.815  38.423  1.00  0.00      A    C
ATOM   3278  HC  DCE A 274      19.160  41.641  37.816  1.00  0.00      A    H
ATOM   3279  HC1 DCE A 274      18.603  40.522  38.916  1.00  0.00      A    H
ATOM   3280  Cl  DCE A 274      20.132  39.388  37.479  1.00  0.00      A   CL
ATOM   3281  CT1 DCE A 274      20.619  41.284  39.429  1.00  0.00      A    C
ATOM   3282  HC2 DCE A 274      21.568  41.578  38.981  1.00  0.00      A    H
ATOM   3283  Cl1 DCE A 274      20.053  42.789  40.270  1.00  0.00      A   CL
ATOM   3284  HC3 DCE A 274      20.961  40.538  40.146  1.00  0.00      A    H
ATOM   3289  CT  DCE A 275       2.779  32.191  11.019  1.00  0.00      A    C
ATOM   3290  HC  DCE A 275       3.563  31.434  11.006  1.00  0.00      A    H
ATOM   3291  HC1 DCE A 275       2.962  32.768  10.113  1.00  0.00      A    H
ATOM   3292  Cl  DCE A 275       1.214  31.491  10.629  1.00  0.00      A   CL
ATOM   3293  CT1 DCE A 275       2.748  33.025  12.292  1.00  0.00      A    C
ATOM   3294  HC2 DCE A 275       2.111  33.902  12.176  1.00  0.00      A    H
ATOM   3295  Cl1 DCE A 275       2.234  31.994  13.661  1.00  0.00      A   CL
ATOM   3296  HC3 DCE A 275       3.677  33.562  12.487  1.00  0.00      A    H
ATOM   3301  CT  DCE A 276      10.215   6.511  17.222  1.00  0.00      A    C
ATOM   3302  HC  DCE A 276       9.671   7.071  17.983  1.00  0.00      A    H
ATOM   3303  HC1 DCE A 276       9.700   6.756  16.293  1.00  0.00      A    H
ATOM   3304  Cl  DCE A 276      11.988   6.930  17.153  1.00  0.00      A   CL
ATOM   3305  CT1 DCE A 276      10.008   5.017  17.244  1.00  0.00      A    C
ATOM   3306  HC2 DCE A 276      10.387   4.548  16.336  1.00  0.00      A    H
ATOM   3307  Cl1 DCE A 276      10.717   4.299  18.696  1.00  0.00      A   CL
ATOM   3308  HC3 DCE A 276       8.934   4.837  17.212  1.00  0.00      A    H
ATOM   3313  CT  DCE A 277      10.861  48.978  18.530  1.00  0.00      A    C
ATOM   3314  HC  DCE A 277      10.353  48.905  19.491  1.00  0.00      A    H
ATOM   3315  HC1 DCE A 277      10.885  47.936  18.212  1.00  0.00      A    H
ATOM   3316  Cl  DCE A 277       9.763  49.975  17.474  1.00  0.00      A   CL
ATOM   3317  CT1 DCE A 277      12.269  49.615  18.507  1.00  0.00      A    C
ATOM   3318  HC2 DCE A 277      13.035  48.973  18.942  1.00  0.00      A    H
ATOM   3319  Cl1 DCE A 277      12.556  49.772  16.797  1.00  0.00      A   CL
ATOM   3320  HC3 DCE A 277      12.363  50.544  19.070  1.00  0.00      A    H
ATOM   3325  CT  DCE A 278      21.228  -0.514  19.958  1.00  0.00      A    C
ATOM   3326  HC  DCE A 278      22.027  -0.680  20.680  1.00  0.00      A    H
ATOM   3327  HC1 DCE A 278      21.138  -1.398  19.326  1.00  0.00      A    H
ATOM   3328  Cl  DCE A 278      19.726  -0.120  20.830  1.00  0.00      A   CL
ATOM   3329  CT1 DCE A 278      21.693   0.567  18.983  1.00  0.00      A    C
ATOM   3330  HC2 DCE A 278      20.933   0.910  18.282  1.00  0.00      A    H
ATOM   3331  Cl1 DCE A 278      22.440   1.908  19.932  1.00  0.00      A   CL
ATOM   3332  HC3 DCE A 278      22.493   0.238  18.319  1.00  0.00      A    H
ATOM   3337  CT  DCE A 279       4.532  43.339  11.084  1.00  0.00      A    C
ATOM   3338  HC  DCE A 279       4.591  43.680  10.050  1.00  0.00      A    H
ATOM   3339  HC1 DCE A 279       5.146  42.461  11.284  1.00  0.00      A    H
ATOM   3340  Cl  DCE A 279       5.157  44.471  12.269  1.00  0.00      A   CL
ATOM   3341  CT1 DCE A 279       3.076  43.022  11.214  1.00  0.00      A    C
ATOM   3342  HC2 DCE A 279       2.503  43.924  11.430  1.00  0.00      A    H
ATOM   3343  Cl1 DCE A 279       2.447  42.137   9.828  1.00  0.00      A   CL
ATOM   3344  HC3 DCE A 279       2.994  42.318  12.042  1.00  0.00      A    H
ATOM   3349  CT  DCE A 280      28.042  13.535  13.852  1.00  0.00      A    C
ATOM   3350  HC  DCE A 280      28.146  13.280  14.906  1.00  0.00      A    H
ATOM   3351  HC1 DCE A 280      29.036  13.434  13.417  1.00  0.00      A    H
ATOM   3352  Cl  DCE A 280      26.996  12.410  13.094  1.00  0.00      A   CL
ATOM   3353  CT1 DCE A 280      27.563  15.030  13.747  1.00  0.00      A    C
ATOM   3354  HC2 DCE A 280      28.380  15.558  13.255  1.00  0.00      A    H
ATOM   3355  Cl1 DCE A 280      26.186  15.121  12.630  1.00  0.00      A   CL
ATOM   3356  HC3 DCE A 280      27.354  15.506  14.705  1.00  0.00      A    H
ATOM   3361  CT  DCE A 281       5.261  13.617   7.829  1.00  0.00      A    C
ATOM   3362  HC  DCE A 281       6.237  14.031   8.081  1.00  0.00      A    H
ATOM   3363  HC1 DCE A 281       4.895  14.327   7.086  1.00  0.00      A    H
ATOM   3364  Cl  DCE A 281       5.365  12.009   7.138  1.00  0.00      A   CL
ATOM   3365  CT1 DCE A 281       4.499  13.665   9.103  1.00  0.00      A    C
ATOM   3366  HC2 DCE A 281       4.189  14.705   9.206  1.00  0.00      A    H
ATOM   3367  Cl1 DCE A 281       3.042  12.714   9.092  1.00  0.00      A   CL
ATOM   3368  HC3 DCE A 281       5.063  13.352   9.982  1.00  0.00      A    H
ATOM   3373  CT  DCE A 282       5.969  40.939   0.150  1.00  0.00      A    C
ATOM   3374  HC  DCE A 282       5.053  41.427  -0.182  1.00  0.00      A    H
ATOM   3375  HC1 DCE A 282       6.068  40.034  -0.449  1.00  0.00      A    H
ATOM   3376  Cl  DCE A 282       7.295  42.132  -0.156  1.00  0.00      A   CL
ATOM   3377  CT1 DCE A 282       6.008  40.451   1.592  1.00  0.00      A    C
ATOM   3378  HC2 DCE A 282       6.661  41.034   2.242  1.00  0.00      A    H
ATOM   3379  Cl1 DCE A 282       4.314  40.514   2.185  1.00  0.00      A   CL
ATOM   3380  HC3 DCE A 282       6.455  39.471   1.755  1.00  0.00      A    H
ATOM   3385  CT  DCE A 283      24.445  17.278  16.076  1.00  0.00      A    C
ATOM   3386  HC  DCE A 283      23.466  17.317  16.555  1.00  0.00      A    H
ATOM   3387  HC1 DCE A 283      24.521  16.398  15.439  1.00  0.00      A    H
ATOM   3388  Cl  DCE A 283      24.498  18.726  15.139  1.00  0.00      A   CL
ATOM   3389  CT1 DCE A 283      25.532  17.374  17.099  1.00  0.00      A    C
ATOM   3390  HC2 DCE A 283      25.810  16.411  17.527  1.00  0.00      A    H
ATOM   3391  Cl1 DCE A 283      27.006  17.904  16.174  1.00  0.00      A   CL
ATOM   3392  HC3 DCE A 283      25.364  18.000  17.976  1.00  0.00      A    H
ATOM   3397  CT  DCE A 284      25.336  40.398  12.133  1.00  0.00      A    C
ATOM   3398  HC  DCE A 284      24.951  41.258  12.681  1.00  0.00      A    H
ATOM   3399  HC1 DCE A 284      26.003  40.756  11.348  1.00  0.00      A    H
ATOM   3400  Cl  DCE A 284      26.331  39.353  13.263  1.00  0.00      A   CL
ATOM   3401  CT1 DCE A 284      24.283  39.564  11.461  1.00  0.00      A    C
ATOM   3402  HC2 DCE A 284      23.378  39.743  12.042  1.00  0.00      A    H
ATOM   3403  Cl1 DCE A 284      23.762  40.104   9.842  1.00  0.00      A   CL
ATOM   3404  HC3 DCE A 284      24.514  38.499  11.512  1.00  0.00      A    H
ATOM   3409  CT  DCE A 285       2.538   6.745  28.046  1.00  0.00      A    C
ATOM   3410  HC  DCE A 285       1.516   6.734  28.424  1.00  0.00      A    H
ATOM   3411  HC1 DCE A 285       2.969   5.773  28.285  1.00  0.00      A    H
ATOM   3412  Cl  DCE A 285       2.584   6.919  26.247  1.00  0.00      A   CL
ATOM   3413  CT1 DCE A 285       3.452   7.837  28.600  1.00  0.00      A    C
ATOM   3414  HC2 DCE A 285       4.451   7.551  28.270  1.00  0.00      A    H
ATOM   3415  Cl1 DCE A 285       3.049   9.531  27.947  1.00  0.00      A   CL
ATOM   3416  HC3 DCE A 285       3.469   7.815  29.690  1.00  0.00      A    H
ATOM   3421  CT  DCE A 286      42.559   2.070  44.052  1.00  0.00      A    C
ATOM   3422  HC  DCE A 286      43.097   2.830  43.485  1.00  0.00      A    H
ATOM   3423  HC1 DCE A 286      41.707   2.644  44.417  1.00  0.00      A    H
ATOM   3424  Cl  DCE A 286      42.105   0.706  42.960  1.00  0.00      A   CL
ATOM   3425  CT1 DCE A 286      43.374   1.576  45.192  1.00  0.00      A    C
ATOM   3426  HC2 DCE A 286      44.364   1.333  44.805  1.00  0.00      A    H
ATOM   3427  Cl1 DCE A 286      43.427   2.788  46.373  1.00  0.00      A   CL
ATOM   3428  HC3 DCE A 286      42.875   0.721  45.649  1.00  0.00      A    H
ATOM   3433  CT  DCE A 287      30.261   7.899  19.042  1.00  0.00      A    C
ATOM   3434  HC  DCE A 287      30.180   8.210  18.000  1.00  0.00      A    H
ATOM   3435  HC1 DCE A 287      31.279   7.653  19.345  1.00  0.00      A    H
ATOM   3436  Cl  DCE A 287      29.463   9.119  20.053  1.00  0.00      A   CL
ATOM   3437  CT1 DCE A 287      29.309   6.660  19.142  1.00  0.00      A    C
ATOM   3438  HC2 DCE A 287      29.371   6.052  20.045  1.00  0.00      A    H
ATOM   3439  Cl1 DCE A 287      27.676   7.311  18.948  1.00  0.00      A   CL
ATOM   3440  HC3 DCE A 287      29.470   5.884  18.394  1.00  0.00      A    H
ATOM   3445  CT  DCE A 288      41.967  43.152  16.196  1.00  0.00      A    C
ATOM   3446  HC  DCE A 288      40.955  43.361  16.544  1.00  0.00      A    H
ATOM   3447  HC1 DCE A 288      42.271  43.873  15.437  1.00  0.00      A    H
ATOM   3448  Cl  DCE A 288      43.090  43.467  17.545  1.00  0.00      A   CL
ATOM   3449  CT1 DCE A 288      41.994  41.778  15.690  1.00  0.00      A    C
ATOM   3450  HC2 DCE A 288      42.978  41.319  15.782  1.00  0.00      A    H
ATOM   3451  Cl1 DCE A 288      40.940  40.843  16.788  1.00  0.00      A   CL
ATOM   3452  HC3 DCE A 288      41.734  41.547  14.657  1.00  0.00      A    H
ATOM   3457  CT  DCE A 289       3.838  39.355  38.711  1.00  0.00      A    C
ATOM   3458  HC  DCE A 289       3.815  39.339  37.622  1.00  0.00      A    H
ATOM   3459  HC1 DCE A 289       3.345  38.473  39.120  1.00  0.00      A    H
ATOM   3460  Cl  DCE A 289       5.553  39.130  39.174  1.00  0.00      A   CL
ATOM   3461  CT1 DCE A 289       3.336  40.716  39.195  1.00  0.00      A    C
ATOM   3462  HC2 DCE A 289       4.111  41.474  39.078  1.00  0.00      A    H
ATOM   3463  Cl1 DCE A 289       1.846  41.019  38.327  1.00  0.00      A   CL
ATOM   3464  HC3 DCE A 289       3.056  40.546  40.235  1.00  0.00      A    H
ATOM   3469  CT  DCE A 290      32.791  12.371  33.970  1.00  0.00      A    C
ATOM   3470  HC  DCE A 290      31.743  12.070  33.980  1.00  0.00      A    H
ATOM   3471  HC1 DCE A 290      33.233  12.274  32.978  1.00  0.00      A    H
ATOM   3472  Cl  DCE A 290      32.936  14.045  34.485  1.00  0.00      A   CL
ATOM   3473  CT1 DCE A 290      33.539  11.566  35.012  1.00  0.00      A    C
ATOM   3474  HC2 DCE A 290      34.176  12.312  35.488  1.00  0.00      A    H
ATOM   3475  Cl1 DCE A 290      32.756  10.790  36.407  1.00  0.00      A   CL
ATOM   3476  HC3 DCE A 290      34.070  10.783  34.471  1.00  0.00      A    H
ATOM   3481  CT  DCE A 291      19.370  11.731  38.183  1.00  0.00      A    C
ATOM   3482  HC  DCE A 291      19.140  10.778  38.659  1.00  0.00      A    H
ATOM   3483  HC1 DCE A 291      20.122  12.252  38.775  1.00  0.00      A    H
ATOM   3484  Cl  DCE A 291      19.967  11.732  36.532  1.00  0.00      A   CL
ATOM   3485  CT1 DCE A 291      18.148  12.599  38.134  1.00  0.00      A    C
ATOM   3486  HC2 DCE A 291      17.312  12.127  38.651  1.00  0.00      A    H
ATOM   3487  Cl1 DCE A 291      18.437  14.007  39.185  1.00  0.00      A   CL
ATOM   3488  HC3 DCE A 291      17.967  12.860  37.091  1.00  0.00      A    H
ATOM   3493  CT  DCE A 292       6.885  38.834  32.452  1.00  0.00      A    C
ATOM   3494  HC  DCE A 292       7.405  39.778  32.286  1.00  0.00      A    H
ATOM   3495  HC1 DCE A 292       7.442  38.256  33.189  1.00  0.00      A    H
ATOM   3496  Cl  DCE A 292       5.342  39.110  33.217  1.00  0.00      A   CL
ATOM   3497  CT1 DCE A 292       6.680  37.919  31.280  1.00  0.00      A    C
ATOM   3498  HC2 DCE A 292       6.115  37.080  31.684  1.00  0.00      A    H
ATOM   3499  Cl1 DCE A 292       5.685  38.616  29.954  1.00  0.00      A   CL
ATOM   3500  HC3 DCE A 292       7.643  37.604  30.879  1.00  0.00      A    H
ATOM   3505  CT  DCE A 293      29.446  31.763  39.395  1.00  0.00      A    C
ATOM   3506  HC  DCE A 293      29.703  30.708  39.496  1.00  0.00      A    H
ATOM   3507  HC1 DCE A 293      29.492  32.231  40.378  1.00  0.00      A    H
ATOM   3508  Cl  DCE A 293      30.489  32.655  38.200  1.00  0.00      A   CL
ATOM   3509  CT1 DCE A 293      28.033  31.727  38.808  1.00  0.00      A    C
ATOM   3510  HC2 DCE A 293      27.541  32.697  38.743  1.00  0.00      A    H
ATOM   3511  Cl1 DCE A 293      28.246  31.089  37.154  1.00  0.00      A   CL
ATOM   3512  HC3 DCE A 293      27.365  31.106  39.405  1.00  0.00      A    H
ATOM   3517  CT  DCE A 294       8.847  17.845  47.361  1.00  0.00      A    C
ATOM   3518  HC  DCE A 294       8.672  18.921  47.319  1.00  0.00      A    H
ATOM   3519  HC1 DCE A 294       9.705  17.532  46.767  1.00  0.00      A    H
ATOM   3520  Cl  DCE A 294       9.118  17.276  49.019  1.00  0.00      A   CL
ATOM   3521  CT1 DCE A 294       7.663  17.147  46.692  1.00  0.00      A    C
ATOM   3522  HC2 DCE A 294       7.849  16.091  46.492  1.00  0.00      A    H
ATOM   3523  Cl1 DCE A 294       6.188  17.145  47.680  1.00  0.00      A   CL
ATOM   3524  HC3 DCE A 294       7.365  17.649  45.772  1.00  0.00      A    H
ATOM   3529  CT  DCE A 295      28.824  12.832  43.071  1.00  0.00      A    C
ATOM   3530  HC  DCE A 295      28.600  13.855  42.768  1.00  0.00      A    H
ATOM   3531  HC1 DCE A 295      29.868  12.640  43.318  1.00  0.00      A    H
ATOM   3532  Cl  DCE A 295      27.755  12.371  44.374  1.00  0.00      A   CL
ATOM   3533  CT1 DCE A 295      28.477  11.951  41.885  1.00  0.00      A    C
ATOM   3534  HC2 DCE A 295      29.346  11.846  41.236  1.00  0.00      A    H
ATOM   3535  Cl1 DCE A 295      28.088  10.353  42.572  1.00  0.00      A   CL
ATOM   3536  HC3 DCE A 295      27.561  12.191  41.346  1.00  0.00      A    H
ATOM   3541  CT  DCE A 296      48.099  39.508  11.582  1.00  0.00      A    C
ATOM   3542  HC  DCE A 296      47.754  40.308  12.237  1.00  0.00      A    H
ATOM   3543  HC1 DCE A 296      47.394  38.677  11.564  1.00  0.00      A    H
ATOM   3544  Cl  DCE A 296      48.154  40.250   9.932  1.00  0.00      A   CL
ATOM   3545  CT1 DCE A 296      49.497  39.164  11.992  1.00  0.00      A    C
ATOM   3546  HC2 DCE A 296      49.998  40.085  12.292  1.00  0.00      A    H
ATOM   3547  Cl1 DCE A 296      49.560  38.140  13.474  1.00  0.00      A   CL
ATOM   3548  HC3 DCE A 296      49.957  38.710  11.114  1.00  0.00      A    H
ATOM   3553  CT  DCE A 297      27.457  48.812  17.102  1.00  0.00      A    C
ATOM   3554  HC  DCE A 297      28.016  49.615  17.582  1.00  0.00      A    H
ATOM   3555  HC1 DCE A 297      28.094  48.187  16.477  1.00  0.00      A    H
ATOM   3556  Cl  DCE A 297      26.686  47.810  18.400  1.00  0.00      A   CL
ATOM   3557  CT1 DCE A 297      26.253  49.474  16.394  1.00  0.00      A    C
ATOM   3558  HC2 DCE A 297      25.744  50.235  16.985  1.00  0.00      A    H
ATOM   3559  Cl1 DCE A 297      26.706  50.164  14.828  1.00  0.00      A   CL
ATOM   3560  HC3 DCE A 297      25.521  48.696  16.180  1.00  0.00      A    H
ATOM   3565  CT  DCE A 298       0.847  19.168  37.497  1.00  0.00      A    C
ATOM   3566  HC  DCE A 298       0.599  19.213  36.436  1.00  0.00      A    H
ATOM   3567  HC1 DCE A 298       1.160  18.125  37.530  1.00  0.00      A    H
ATOM   3568  Cl  DCE A 298       2.269  20.190  37.825  1.00  0.00      A   CL
ATOM   3569  CT1 DCE A 298      -0.275  19.457  38.531  1.00  0.00      A    C
ATOM   3570  HC2 DCE A 298       0.271  19.411  39.473  1.00  0.00      A    H
ATOM   3571  Cl1 DCE A 298      -0.968  21.165  38.297  1.00  0.00      A   CL
ATOM   3572  HC3 DCE A 298      -1.027  18.681  38.391  1.00  0.00      A    H
ATOM   3577  CT  DCE A 299      24.440   3.383  32.541  1.00  0.00      A    C
ATOM   3578  HC  DCE A 299      23.647   3.247  33.277  1.00  0.00      A    H
ATOM   3579  HC1 DCE A 299      25.211   4.045  32.935  1.00  0.00      A    H
ATOM   3580  Cl  DCE A 299      25.268   1.813  32.330  1.00  0.00      A   CL
ATOM   3581  CT1 DCE A 299      24.016   3.896  31.134  1.00  0.00      A    C
ATOM   3582  HC2 DCE A 299      23.430   3.199  30.536  1.00  0.00      A    H
ATOM   3583  Cl1 DCE A 299      23.170   5.424  31.270  1.00  0.00      A   CL
ATOM   3584  HC3 DCE A 299      24.925   4.223  30.628  1.00  0.00      A    H
ATOM   3589  CT  DCE A 300      21.353  14.753  16.909  1.00  0.00      A    C
ATOM   3590  HC  DCE A 300      21.946  14.612  17.813  1.00  0.00      A    H
ATOM   3591  HC1 DCE A 300      21.043  15.783  16.733  1.00  0.00      A    H
ATOM   3592  Cl  DCE A 300      22.235  14.219  15.463  1.00  0.00      A   CL
ATOM   3593  CT1 DCE A 300      20.178  13.796  17.079  1.00  0.00      A    C
ATOM   3594  HC2 DCE A 300      19.442  14.036  16.311  1.00  0.00      A    H
ATOM   3595  Cl1 DCE A 300      20.623  12.035  16.993  1.00  0.00      A   CL
ATOM   3596  HC3 DCE A 300      19.501  14.018  17.905  1.00  0.00      A    H
ATOM   3601  CT  DCE A 301      15.871  13.464  46.196  1.00  0.00      A    C
ATOM   3602  HC  DCE A 301      16.723  13.455  45.516  1.00  0.00      A    H
ATOM   3603  HC1 DCE A 301      16.247  13.765  47.173  1.00  0.00      A    H
ATOM   3604  Cl  DCE A 301      14.812  14.847  45.735  1.00  0.00      A   CL
ATOM   3605  CT1 DCE A 301      15.141  12.105  46.194  1.00  0.00      A    C
ATOM   3606  HC2 DCE A 301      14.259  12.219  46.824  1.00  0.00      A    H
ATOM   3607  Cl1 DCE A 301      14.635  11.583  44.571  1.00  0.00      A   CL
ATOM   3608  HC3 DCE A 301      15.780  11.419  46.750  1.00  0.00      A    H
ATOM   3613  CT  DCE A 302      13.716  18.324  47.704  1.00  0.00      A    C
ATOM   3614  HC  DCE A 302      14.307  17.538  48.172  1.00  0.00      A    H
ATOM   3615  HC1 DCE A 302      14.301  18.706  46.867  1.00  0.00      A    H
ATOM   3616  Cl  DCE A 302      12.265  17.707  46.906  1.00  0.00      A   CL
ATOM   3617  CT1 DCE A 302      13.270  19.395  48.743  1.00  0.00      A    C
ATOM   3618  HC2 DCE A 302      12.319  19.134  49.207  1.00  0.00      A    H
ATOM   3619  Cl1 DCE A 302      14.522  19.806  49.932  1.00  0.00      A   CL
ATOM   3620  HC3 DCE A 302      13.169  20.363  48.253  1.00  0.00      A    H
ATOM   3625  CT  DCE A 303      32.655  39.143  34.990  1.00  0.00      A    C
ATOM   3626  HC  DCE A 303      32.243  40.101  35.307  1.00  0.00      A    H
ATOM   3627  HC1 DCE A 303      31.875  38.414  35.208  1.00  0.00      A    H
ATOM   3628  Cl  DCE A 303      32.858  39.234  33.196  1.00  0.00      A   CL
ATOM   3629  CT1 DCE A 303      34.035  39.067  35.685  1.00  0.00      A    C
ATOM   3630  HC2 DCE A 303      34.620  38.308  35.166  1.00  0.00      A    H
ATOM   3631  Cl1 DCE A 303      34.947  40.566  35.451  1.00  0.00      A   CL
ATOM   3632  HC3 DCE A 303      33.939  38.916  36.761  1.00  0.00      A    H
ATOM   3637  CT  DCE A 304      26.949  34.508   9.715  1.00  0.00      A    C
ATOM   3638  HC  DCE A 304      27.107  33.657  10.378  1.00  0.00      A    H
ATOM   3639  HC1 DCE A 304      27.841  34.869   9.202  1.00  0.00      A    H
ATOM   3640  Cl  DCE A 304      25.708  34.053   8.546  1.00  0.00      A   CL
ATOM   3641  CT1 DCE A 304      26.565  35.673  10.513  1.00  0.00      A    C
ATOM   3642  HC2 DCE A 304      26.133  36.486   9.930  1.00  0.00      A    H
ATOM   3643  Cl1 DCE A 304      25.274  35.351  11.709  1.00  0.00      A   CL
ATOM   3644  HC3 DCE A 304      27.414  36.023  11.100  1.00  0.00      A    H
ATOM   3649  CT  DCE A 305      48.561  43.464  14.127  1.00  0.00      A    C
ATOM   3650  HC  DCE A 305      49.396  42.764  14.092  1.00  0.00      A    H
ATOM   3651  HC1 DCE A 305      48.984  44.430  13.851  1.00  0.00      A    H
ATOM   3652  Cl  DCE A 305      47.454  43.129  12.783  1.00  0.00      A   CL
ATOM   3653  CT1 DCE A 305      47.782  43.584  15.375  1.00  0.00      A    C
ATOM   3654  HC2 DCE A 305      47.132  44.455  15.291  1.00  0.00      A    H
ATOM   3655  Cl1 DCE A 305      46.751  42.169  15.574  1.00  0.00      A   CL
ATOM   3656  HC3 DCE A 305      48.437  43.602  16.246  1.00  0.00      A    H
ATOM   3661  CT  DCE A 306      42.779   2.731  39.370  1.00  0.00      A    C
ATOM   3662  HC  DCE A 306      42.668   2.912  40.439  1.00  0.00      A    H
ATOM   3663  HC1 DCE A 306      42.482   3.636  38.839  1.00  0.00      A    H
ATOM   3664  Cl  DCE A 306      44.501   2.383  38.993  1.00  0.00      A   CL
ATOM   3665  CT1 DCE A 306      41.944   1.445  38.910  1.00  0.00      A    C
ATOM   3666  HC2 DCE A 306      42.176   0.728  39.699  1.00  0.00      A    H
ATOM   3667  Cl1 DCE A 306      40.166   1.979  38.785  1.00  0.00      A   CL
ATOM   3668  HC3 DCE A 306      42.349   1.080  37.966  1.00  0.00      A    H
ATOM   3673  CT  DCE A 307      16.751  46.108  17.151  1.00  0.00      A    C
ATOM   3674  HC  DCE A 307      16.903  45.334  16.399  1.00  0.00      A    H
ATOM   3675  HC1 DCE A 307      17.018  47.082  16.742  1.00  0.00      A    H
ATOM   3676  Cl  DCE A 307      14.993  45.930  17.546  1.00  0.00      A   CL
ATOM   3677  CT1 DCE A 307      17.603  45.756  18.375  1.00  0.00      A    C
ATOM   3678  HC2 DCE A 307      17.584  46.552  19.119  1.00  0.00      A    H
ATOM   3679  Cl1 DCE A 307      16.963  44.225  19.052  1.00  0.00      A   CL
ATOM   3680  HC3 DCE A 307      18.626  45.576  18.047  1.00  0.00      A    H
ATOM   3685  CT  DCE A 308       4.137  18.994   0.550  1.00  0.00      A    C
ATOM   3686  HC  DCE A 308       4.739  19.613  -0.115  1.00  0.00      A    H
ATOM   3687  HC1 DCE A 308       3.941  18.110  -0.057  1.00  0.00      A    H
ATOM   3688  Cl  DCE A 308       5.208  18.617   1.886  1.00  0.00      A   CL
ATOM   3689  CT1 DCE A 308       2.952  19.640   1.030  1.00  0.00      A    C
ATOM   3690  HC2 DCE A 308       3.226  20.598   1.473  1.00  0.00      A    H
ATOM   3691  Cl1 DCE A 308       1.977  20.110  -0.382  1.00  0.00      A   CL
ATOM   3692  HC3 DCE A 308       2.345  19.007   1.677  1.00  0.00      A    H
ATOM   3697  CT  DCE A 309      26.652  29.413  -0.552  1.00  0.00      A    C
ATOM   3698  HC  DCE A 309      27.644  28.961  -0.578  1.00  0.00      A    H
ATOM   3699  HC1 DCE A 309      26.694  30.254  -1.244  1.00  0.00      A    H
ATOM   3700  Cl  DCE A 309      25.485  28.248  -1.150  1.00  0.00      A   CL
ATOM   3701  CT1 DCE A 309      26.239  29.655   0.880  1.00  0.00      A    C
ATOM   3702  HC2 DCE A 309      26.859  30.461   1.275  1.00  0.00      A    H
ATOM   3703  Cl1 DCE A 309      24.596  30.216   0.934  1.00  0.00      A   CL
ATOM   3704  HC3 DCE A 309      26.429  28.752   1.460  1.00  0.00      A    H
ATOM   3709  CT  DCE A 310      27.747  12.401  19.802  1.00  0.00      A    C
ATOM   3710  HC  DCE A 310      27.826  11.371  20.150  1.00  0.00      A    H
ATOM   3711  HC1 DCE A 310      26.833  12.841  20.199  1.00  0.00      A    H
ATOM   3712  Cl  DCE A 310      29.134  13.282  20.519  1.00  0.00      A   CL
ATOM   3713  CT1 DCE A 310      27.778  12.496  18.295  1.00  0.00      A    C
ATOM   3714  HC2 DCE A 310      27.269  11.638  17.856  1.00  0.00      A    H
ATOM   3715  Cl1 DCE A 310      27.169  14.075  17.540  1.00  0.00      A   CL
ATOM   3716  HC3 DCE A 310      28.827  12.304  18.069  1.00  0.00      A    H
ATOM   3721  CT  DCE A 311      18.945   4.620  34.048  1.00  0.00      A    C
ATOM   3722  HC  DCE A 311      18.111   4.157  33.520  1.00  0.00      A    H
ATOM   3723  HC1 DCE A 311      18.748   5.099  35.007  1.00  0.00      A    H
ATOM   3724  Cl  DCE A 311      19.955   3.223  34.436  1.00  0.00      A   CL
ATOM   3725  CT1 DCE A 311      19.749   5.707  33.285  1.00  0.00      A    C
ATOM   3726  HC2 DCE A 311      20.442   5.264  32.570  1.00  0.00      A    H
ATOM   3727  Cl1 DCE A 311      18.601   6.813  32.461  1.00  0.00      A   CL
ATOM   3728  HC3 DCE A 311      20.318   6.362  33.944  1.00  0.00      A    H
ATOM   3733  CT  DCE A 312      29.409  45.529  20.367  1.00  0.00      A    C
ATOM   3734  HC  DCE A 312      28.576  45.711  19.687  1.00  0.00      A    H
ATOM   3735  HC1 DCE A 312      30.353  45.212  19.923  1.00  0.00      A    H
ATOM   3736  Cl  DCE A 312      29.551  46.999  21.250  1.00  0.00      A   CL
ATOM   3737  CT1 DCE A 312      29.006  44.368  21.295  1.00  0.00      A    C
ATOM   3738  HC2 DCE A 312      27.919  44.351  21.377  1.00  0.00      A    H
ATOM   3739  Cl1 DCE A 312      29.566  42.886  20.582  1.00  0.00      A   CL
ATOM   3740  HC3 DCE A 312      29.404  44.410  22.309  1.00  0.00      A    H
ATOM   3745  CT  DCE A 313       5.546  48.517   9.069  1.00  0.00      A    C
ATOM   3746  HC  DCE A 313       5.493  48.489  10.157  1.00  0.00      A    H
ATOM   3747  HC1 DCE A 313       5.393  47.499   8.709  1.00  0.00      A    H
ATOM   3748  Cl  DCE A 313       4.159  49.528   8.413  1.00  0.00      A   CL
ATOM   3749  CT1 DCE A 313       6.845  49.227   8.692  1.00  0.00      A    C
ATOM   3750  HC2 DCE A 313       6.994  49.230   7.613  1.00  0.00      A    H
ATOM   3751  Cl1 DCE A 313       6.631  50.947   9.140  1.00  0.00      A   CL
ATOM   3752  HC3 DCE A 313       7.748  48.833   9.157  1.00  0.00      A    H
ATOM   3757  CT  DCE A 314      22.181  19.155   0.648  1.00  0.00      A    C
ATOM   3758  HC  DCE A 314      22.495  19.144   1.691  1.00  0.00      A    H
ATOM   3759  HC1 DCE A 314      23.103  19.199   0.069  1.00  0.00      A    H
ATOM   3760  Cl  DCE A 314      21.347  17.752   0.054  1.00  0.00      A   CL
ATOM   3761  CT1 DCE A 314      21.291  20.384   0.368  1.00  0.00      A    C
ATOM   3762  HC2 DCE A 314      21.547  21.281   0.932  1.00  0.00      A    H
ATOM   3763  Cl1 DCE A 314      21.300  20.759  -1.398  1.00  0.00      A   CL
ATOM   3764  HC3 DCE A 314      20.282  20.203   0.739  1.00  0.00      A    H
ATOM   3769  CT  DCE A 315       2.591  25.563   6.781  1.00  0.00      A    C
ATOM   3770  HC  DCE A 315       1.911  26.121   6.137  1.00  0.00      A    H
ATOM   3771  HC1 DCE A 315       2.300  24.525   6.620  1.00  0.00      A    H
ATOM   3772  Cl  DCE A 315       4.310  25.806   6.316  1.00  0.00      A   CL
ATOM   3773  CT1 DCE A 315       2.398  25.842   8.281  1.00  0.00      A    C
ATOM   3774  HC2 DCE A 315       2.562  26.911   8.416  1.00  0.00      A    H
ATOM   3775  Cl1 DCE A 315       0.704  25.541   8.804  1.00  0.00      A   CL
ATOM   3776  HC3 DCE A 315       3.022  25.372   9.041  1.00  0.00      A    H
ATOM   3781  CT  DCE A 316      46.803   1.814  18.972  1.00  0.00      A    C
ATOM   3782  HC  DCE A 316      47.121   1.540  19.978  1.00  0.00      A    H
ATOM   3783  HC1 DCE A 316      46.125   1.077  18.543  1.00  0.00      A    H
ATOM   3784  Cl  DCE A 316      45.904   3.388  18.920  1.00  0.00      A   CL
ATOM   3785  CT1 DCE A 316      48.071   2.016  18.179  1.00  0.00      A    C
ATOM   3786  HC2 DCE A 316      47.852   2.157  17.120  1.00  0.00      A    H
ATOM   3787  Cl1 DCE A 316      48.835   3.550  18.633  1.00  0.00      A   CL
ATOM   3788  HC3 DCE A 316      48.756   1.169  18.217  1.00  0.00      A    H
ATOM   3793  CT  DCE A 317      43.391  29.755  43.852  1.00  0.00      A    C
ATOM   3794  HC  DCE A 317      43.325  30.644  44.480  1.00  0.00      A    H
ATOM   3795  HC1 DCE A 317      44.400  29.343  43.837  1.00  0.00      A    H
ATOM   3796  Cl  DCE A 317      42.253  28.483  44.413  1.00  0.00      A   CL
ATOM   3797  CT1 DCE A 317      43.054  30.213  42.449  1.00  0.00      A    C
ATOM   3798  HC2 DCE A 317      43.245  29.570  41.590  1.00  0.00      A    H
ATOM   3799  Cl1 DCE A 317      41.294  30.576  42.268  1.00  0.00      A   CL
ATOM   3800  HC3 DCE A 317      43.524  31.172  42.235  1.00  0.00      A    H
ATOM   3805  CT  DCE A 318      26.708  23.393  31.249  1.00  0.00      A    C
ATOM   3806  HC  DCE A 318      27.593  23.989  31.473  1.00  0.00      A    H
ATOM   3807  HC1 DCE A 318      26.746  22.457  31.808  1.00  0.00      A    H
ATOM   3808  Cl  DCE A 318      25.249  24.187  31.827  1.00  0.00      A   CL
ATOM   3809  CT1 DCE A 318      26.648  23.189  29.747  1.00  0.00      A    C
ATOM   3810  HC2 DCE A 318      27.524  22.595  29.488  1.00  0.00      A    H
ATOM   3811  Cl1 DCE A 318      25.128  22.342  29.384  1.00  0.00      A   CL
ATOM   3812  HC3 DCE A 318      26.788  24.132  29.219  1.00  0.00      A    H
ATOM   3817  CT  DCE A 319      15.598  40.551  36.358  1.00  0.00      A    C
ATOM   3818  HC  DCE A 319      15.073  41.506  36.350  1.00  0.00      A    H
ATOM   3819  HC1 DCE A 319      15.018  39.868  35.737  1.00  0.00      A    H
ATOM   3820  Cl  DCE A 319      17.073  41.033  35.459  1.00  0.00      A   CL
ATOM   3821  CT1 DCE A 319      16.006  39.972  37.781  1.00  0.00      A    C
ATOM   3822  HC2 DCE A 319      15.190  39.814  38.486  1.00  0.00      A    H
ATOM   3823  Cl1 DCE A 319      16.767  38.383  37.688  1.00  0.00      A   CL
ATOM   3824  HC3 DCE A 319      16.663  40.709  38.242  1.00  0.00      A    H
ATOM   3829  CT  DCE A 320      21.742   4.984  27.480  1.00  0.00      A    C
ATOM   3830  HC  DCE A 320      22.467   4.598  28.197  1.00  0.00      A    H
ATOM   3831  HC1 DCE A 320      20.795   4.499  27.716  1.00  0.00      A    H
ATOM   3832  Cl  DCE A 320      21.482   6.697  27.707  1.00  0.00      A   CL
ATOM   3833  CT1 DCE A 320      22.113   4.680  26.022  1.00  0.00      A    C
ATOM   3834  HC2 DCE A 320      22.378   3.646  25.802  1.00  0.00      A    H
ATOM   3835  Cl1 DCE A 320      20.659   5.131  24.962  1.00  0.00      A   CL
ATOM   3836  HC3 DCE A 320      23.032   5.245  25.863  1.00  0.00      A    H
ATOM   3841  CT  DCE A 321      12.458  14.284  10.945  1.00  0.00      A    C
ATOM   3842  HC  DCE A 321      11.873  14.073  10.049  1.00  0.00      A    H
ATOM   3843  HC1 DCE A 321      11.984  15.138  11.429  1.00  0.00      A    H
ATOM   3844  Cl  DCE A 321      12.276  13.013  12.093  1.00  0.00      A   CL
ATOM   3845  CT1 DCE A 321      13.946  14.488  10.561  1.00  0.00      A    C
ATOM   3846  HC2 DCE A 321      14.359  13.646  10.006  1.00  0.00      A    H
ATOM   3847  Cl1 DCE A 321      14.293  15.929   9.648  1.00  0.00      A   CL
ATOM   3848  HC3 DCE A 321      14.604  14.591  11.424  1.00  0.00      A    H
ATOM   3853  CT  DCE A 322      41.651  35.703  23.024  1.00  0.00      A    C
ATOM   3854  HC  DCE A 322      40.873  36.008  22.325  1.00  0.00      A    H
ATOM   3855  HC1 DCE A 322      42.109  36.527  23.571  1.00  0.00      A    H
ATOM   3856  Cl  DCE A 322      40.817  34.636  24.161  1.00  0.00      A   CL
ATOM   3857  CT1 DCE A 322      42.884  34.955  22.322  1.00  0.00      A    C
ATOM   3858  HC2 DCE A 322      43.506  35.649  21.757  1.00  0.00      A    H
ATOM   3859  Cl1 DCE A 322      43.969  34.197  23.475  1.00  0.00      A   CL
ATOM   3860  HC3 DCE A 322      42.477  34.198  21.651  1.00  0.00      A    H
ATOM   3865  CT  DCE A 323       7.503  45.432  16.879  1.00  0.00      A    C
ATOM   3866  HC  DCE A 323       6.979  46.321  17.229  1.00  0.00      A    H
ATOM   3867  HC1 DCE A 323       6.740  44.674  16.699  1.00  0.00      A    H
ATOM   3868  Cl  DCE A 323       8.387  45.643  15.376  1.00  0.00      A   CL
ATOM   3869  CT1 DCE A 323       8.551  44.926  17.892  1.00  0.00      A    C
ATOM   3870  HC2 DCE A 323       8.117  44.732  18.873  1.00  0.00      A    H
ATOM   3871  Cl1 DCE A 323       9.304  43.455  17.308  1.00  0.00      A   CL
ATOM   3872  HC3 DCE A 323       9.298  45.687  18.117  1.00  0.00      A    H
ATOM   3877  CT  DCE A 324      25.737  24.406  48.551  1.00  0.00      A    C
ATOM   3878  HC  DCE A 324      25.340  25.218  49.160  1.00  0.00      A    H
ATOM   3879  HC1 DCE A 324      25.911  24.660  47.505  1.00  0.00      A    H
ATOM   3880  Cl  DCE A 324      27.286  23.833  49.269  1.00  0.00      A   CL
ATOM   3881  CT1 DCE A 324      24.801  23.289  48.625  1.00  0.00      A    C
ATOM   3882  HC2 DCE A 324      25.330  22.352  48.451  1.00  0.00      A    H
ATOM   3883  Cl1 DCE A 324      23.919  23.074  50.163  1.00  0.00      A   CL
ATOM   3884  HC3 DCE A 324      24.036  23.415  47.859  1.00  0.00      A    H
ATOM   3889  CT  DCE A 325       8.830  34.700  28.909  1.00  0.00      A    C
ATOM   3890  HC  DCE A 325       8.527  35.660  29.326  1.00  0.00      A    H
ATOM   3891  HC1 DCE A 325       8.581  33.895  29.601  1.00  0.00      A    H
ATOM   3892  Cl  DCE A 325       8.027  34.318  27.315  1.00  0.00      A   CL
ATOM   3893  CT1 DCE A 325      10.357  34.798  28.625  1.00  0.00      A    C
ATOM   3894  HC2 DCE A 325      10.515  34.113  27.792  1.00  0.00      A    H
ATOM   3895  Cl1 DCE A 325      10.671  36.408  27.980  1.00  0.00      A   CL
ATOM   3896  HC3 DCE A 325      11.067  34.547  29.413  1.00  0.00      A    H
ATOM   3901  CT  DCE A 326      10.885  49.205   9.670  1.00  0.00      A    C
ATOM   3902  HC  DCE A 326       9.813  49.259   9.856  1.00  0.00      A    H
ATOM   3903  HC1 DCE A 326      11.363  50.184   9.638  1.00  0.00      A    H
ATOM   3904  Cl  DCE A 326      11.580  48.238  10.981  1.00  0.00      A   CL
ATOM   3905  CT1 DCE A 326      11.081  48.463   8.260  1.00  0.00      A    C
ATOM   3906  HC2 DCE A 326      10.799  47.419   8.394  1.00  0.00      A    H
ATOM   3907  Cl1 DCE A 326      10.224  49.217   6.965  1.00  0.00      A   CL
ATOM   3908  HC3 DCE A 326      12.088  48.534   7.849  1.00  0.00      A    H
ATOM   3913  CT  DCE A 327      41.547  36.201  45.222  1.00  0.00      A    C
ATOM   3914  HC  DCE A 327      42.108  36.601  46.066  1.00  0.00      A    H
ATOM   3915  HC1 DCE A 327      40.487  36.285  45.457  1.00  0.00      A    H
ATOM   3916  Cl  DCE A 327      42.116  37.117  43.818  1.00  0.00      A   CL
ATOM   3917  CT1 DCE A 327      41.859  34.774  45.021  1.00  0.00      A    C
ATOM   3918  HC2 DCE A 327      41.456  34.072  45.751  1.00  0.00      A    H
ATOM   3919  Cl1 DCE A 327      41.357  34.205  43.390  1.00  0.00      A   CL
ATOM   3920  HC3 DCE A 327      42.944  34.826  45.117  1.00  0.00      A    H
ATOM   3925  CT  DCE A 328      30.217  36.660  14.906  1.00  0.00      A    C
ATOM   3926  HC  DCE A 328      30.461  36.271  15.895  1.00  0.00      A    H
ATOM   3927  HC1 DCE A 328      31.014  36.317  14.246  1.00  0.00      A    H
ATOM   3928  Cl  DCE A 328      28.766  35.929  14.314  1.00  0.00      A   CL
ATOM   3929  CT1 DCE A 328      29.927  38.146  15.019  1.00  0.00      A    C
ATOM   3930  HC2 DCE A 328      30.627  38.735  15.612  1.00  0.00      A    H
ATOM   3931  Cl1 DCE A 328      30.031  38.698  13.347  1.00  0.00      A   CL
ATOM   3932  HC3 DCE A 328      28.884  38.204  15.330  1.00  0.00      A    H
ATOM   3937  CT  DCE A 329      37.025  37.726  38.555  1.00  0.00      A    C
ATOM   3938  HC  DCE A 329      36.449  36.814  38.400  1.00  0.00      A    H
ATOM   3939  HC1 DCE A 329      37.078  38.299  37.629  1.00  0.00      A    H
ATOM   3940  Cl  DCE A 329      36.029  38.696  39.611  1.00  0.00      A   CL
ATOM   3941  CT1 DCE A 329      38.460  37.594  39.165  1.00  0.00      A    C
ATOM   3942  HC2 DCE A 329      38.452  37.408  40.239  1.00  0.00      A    H
ATOM   3943  Cl1 DCE A 329      39.377  36.259  38.360  1.00  0.00      A   CL
ATOM   3944  HC3 DCE A 329      39.031  38.484  38.898  1.00  0.00      A    H
ATOM   3949  CT  DCE A 330      17.846  38.884  41.442  1.00  0.00      A    C
ATOM   3950  HC  DCE A 330      18.755  38.751  40.856  1.00  0.00      A    H
ATOM   3951  HC1 DCE A 330      16.908  38.552  40.998  1.00  0.00      A    H
ATOM   3952  Cl  DCE A 330      18.067  38.020  42.896  1.00  0.00      A   CL
ATOM   3953  CT1 DCE A 330      17.587  40.298  41.835  1.00  0.00      A    C
ATOM   3954  HC2 DCE A 330      16.780  40.680  41.209  1.00  0.00      A    H
ATOM   3955  Cl1 DCE A 330      16.977  40.325  43.582  1.00  0.00      A   CL
ATOM   3956  HC3 DCE A 330      18.469  40.935  41.762  1.00  0.00      A    H
ATOM   3961  CT  DCE A 331      42.297  23.503  36.348  1.00  0.00      A    C
ATOM   3962  HC  DCE A 331      41.727  22.591  36.175  1.00  0.00      A    H
ATOM   3963  HC1 DCE A 331      43.303  23.084  36.379  1.00  0.00      A    H
ATOM   3964  Cl  DCE A 331      42.169  24.518  34.866  1.00  0.00      A   CL
ATOM   3965  CT1 DCE A 331      41.689  24.356  37.505  1.00  0.00      A    C
ATOM   3966  HC2 DCE A 331      42.227  25.285  37.693  1.00  0.00      A    H
ATOM   3967  Cl1 DCE A 331      40.038  24.784  37.101  1.00  0.00      A   CL
ATOM   3968  HC3 DCE A 331      41.849  23.748  38.395  1.00  0.00      A    H
ATOM   3973  CT  DCE A 332       9.001  46.020  48.796  1.00  0.00      A    C
ATOM   3974  HC  DCE A 332       9.108  45.325  49.629  1.00  0.00      A    H
ATOM   3975  HC1 DCE A 332       9.701  46.848  48.906  1.00  0.00      A    H
ATOM   3976  Cl  DCE A 332       9.367  45.241  47.286  1.00  0.00      A   CL
ATOM   3977  CT1 DCE A 332       7.606  46.493  48.728  1.00  0.00      A    C
ATOM   3978  HC2 DCE A 332       7.351  46.994  49.662  1.00  0.00      A    H
ATOM   3979  Cl1 DCE A 332       7.481  47.674  47.480  1.00  0.00      A   CL
ATOM   3980  HC3 DCE A 332       6.829  45.740  48.605  1.00  0.00      A    H
ATOM   3985  CT  DCE A 333       4.558   0.245  46.854  1.00  0.00      A    C
ATOM   3986  HC  DCE A 333       3.827  -0.509  46.563  1.00  0.00      A    H
ATOM   3987  HC1 DCE A 333       5.383  -0.211  47.403  1.00  0.00      A    H
ATOM   3988  Cl  DCE A 333       5.331   0.919  45.404  1.00  0.00      A   CL
ATOM   3989  CT1 DCE A 333       4.044   1.463  47.691  1.00  0.00      A    C
ATOM   3990  HC2 DCE A 333       4.815   2.170  47.999  1.00  0.00      A    H
ATOM   3991  Cl1 DCE A 333       2.886   2.219  46.725  1.00  0.00      A   CL
ATOM   3992  HC3 DCE A 333       3.608   1.312  48.678  1.00  0.00      A    H
ATOM   3997  CT  DCE A 334      25.713  34.141  29.002  1.00  0.00      A    C
ATOM   3998  HC  DCE A 334      25.759  34.695  29.940  1.00  0.00      A    H
ATOM   3999  HC1 DCE A 334      24.794  34.256  28.427  1.00  0.00      A    H
ATOM   4000  Cl  DCE A 334      27.081  34.630  28.052  1.00  0.00      A   CL
ATOM   4001  CT1 DCE A 334      25.774  32.643  29.024  1.00  0.00      A    C
ATOM   4002  HC2 DCE A 334      26.737  32.135  29.074  1.00  0.00      A    H
ATOM   4003  Cl1 DCE A 334      24.698  31.983  30.267  1.00  0.00      A   CL
ATOM   4004  HC3 DCE A 334      25.404  32.322  28.051  1.00  0.00      A    H
ATOM   4009  CT  DCE A 335      32.714  35.442   3.818  1.00  0.00      A    C
ATOM   4010  HC  DCE A 335      31.641  35.438   3.625  1.00  0.00      A    H
ATOM   4011  HC1 DCE A 335      33.030  34.498   4.262  1.00  0.00      A    H
ATOM   4012  Cl  DCE A 335      33.620  35.491   2.270  1.00  0.00      A   CL
ATOM   4013  CT1 DCE A 335      33.128  36.599   4.666  1.00  0.00      A    C
ATOM   4014  HC2 DCE A 335      34.215  36.608   4.582  1.00  0.00      A    H
ATOM   4015  Cl1 DCE A 335      32.653  38.117   3.942  1.00  0.00      A   CL
ATOM   4016  HC3 DCE A 335      32.709  36.466   5.663  1.00  0.00      A    H
ATOM   4021  CT  DCE A 336      40.216  14.236  15.639  1.00  0.00      A    C
ATOM   4022  HC  DCE A 336      40.766  13.397  15.213  1.00  0.00      A    H
ATOM   4023  HC1 DCE A 336      39.985  14.006  16.679  1.00  0.00      A    H
ATOM   4024  Cl  DCE A 336      41.310  15.629  15.526  1.00  0.00      A   CL
ATOM   4025  CT1 DCE A 336      38.943  14.624  14.734  1.00  0.00      A    C
ATOM   4026  HC2 DCE A 336      38.132  13.896  14.742  1.00  0.00      A    H
ATOM   4027  Cl1 DCE A 336      38.420  16.123  15.374  1.00  0.00      A   CL
ATOM   4028  HC3 DCE A 336      39.261  14.790  13.704  1.00  0.00      A    H
ATOM   4033  CT  DCE A 337      41.446  31.312  17.129  1.00  0.00      A    C
ATOM   4034  HC  DCE A 337      42.190  30.533  16.962  1.00  0.00      A    H
ATOM   4035  HC1 DCE A 337      40.809  31.020  17.964  1.00  0.00      A    H
ATOM   4036  Cl  DCE A 337      42.359  32.875  17.651  1.00  0.00      A   CL
ATOM   4037  CT1 DCE A 337      40.522  31.691  16.034  1.00  0.00      A    C
ATOM   4038  HC2 DCE A 337      39.957  30.793  15.784  1.00  0.00      A    H
ATOM   4039  Cl1 DCE A 337      39.544  33.021  16.668  1.00  0.00      A   CL
ATOM   4040  HC3 DCE A 337      41.044  32.000  15.128  1.00  0.00      A    H
ATOM   4045  CT  DCE A 338      47.694  24.297  46.979  1.00  0.00      A    C
ATOM   4046  HC  DCE A 338      48.305  24.861  47.685  1.00  0.00      A    H
ATOM   4047  HC1 DCE A 338      47.936  23.234  46.982  1.00  0.00      A    H
ATOM   4048  Cl  DCE A 338      45.933  24.461  47.390  1.00  0.00      A   CL
ATOM   4049  CT1 DCE A 338      47.810  25.009  45.612  1.00  0.00      A    C
ATOM   4050  HC2 DCE A 338      47.336  24.407  44.837  1.00  0.00      A    H
ATOM   4051  Cl1 DCE A 338      47.034  26.588  45.710  1.00  0.00      A   CL
ATOM   4052  HC3 DCE A 338      48.882  25.115  45.445  1.00  0.00      A    H
ATOM   4057  CT  DCE A 339      25.136  19.238  41.896  1.00  0.00      A    C
ATOM   4058  HC  DCE A 339      25.485  18.386  42.479  1.00  0.00      A    H
ATOM   4059  HC1 DCE A 339      24.373  19.813  42.420  1.00  0.00      A    H
ATOM   4060  Cl  DCE A 339      26.487  20.227  41.405  1.00  0.00      A   CL
ATOM   4061  CT1 DCE A 339      24.544  18.826  40.634  1.00  0.00      A    C
ATOM   4062  HC2 DCE A 339      23.613  18.266  40.720  1.00  0.00      A    H
ATOM   4063  Cl1 DCE A 339      24.361  20.324  39.726  1.00  0.00      A   CL
ATOM   4064  HC3 DCE A 339      25.169  18.122  40.084  1.00  0.00      A    H
ATOM   4069  CT  DCE A 340      36.131  48.442   2.464  1.00  0.00      A    C
ATOM   4070  HC  DCE A 340      35.091  48.653   2.713  1.00  0.00      A    H
ATOM   4071  HC1 DCE A 340      36.089  48.630   1.391  1.00  0.00      A    H
ATOM   4072  Cl  DCE A 340      37.179  49.569   3.424  1.00  0.00      A   CL
ATOM   4073  CT1 DCE A 340      36.217  46.923   2.855  1.00  0.00      A    C
ATOM   4074  HC2 DCE A 340      35.763  46.231   2.146  1.00  0.00      A    H
ATOM   4075  Cl1 DCE A 340      37.912  46.406   2.904  1.00  0.00      A   CL
ATOM   4076  HC3 DCE A 340      35.746  46.716   3.816  1.00  0.00      A    H
ATOM   4081  CT  DCE A 341      23.643  38.838  25.040  1.00  0.00      A    C
ATOM   4082  HC  DCE A 341      24.359  39.643  24.874  1.00  0.00      A    H
ATOM   4083  HC1 DCE A 341      23.515  38.619  26.100  1.00  0.00      A    H
ATOM   4084  Cl  DCE A 341      22.147  39.533  24.359  1.00  0.00      A   CL
ATOM   4085  CT1 DCE A 341      24.029  37.591  24.261  1.00  0.00      A    C
ATOM   4086  HC2 DCE A 341      24.244  37.904  23.239  1.00  0.00      A    H
ATOM   4087  Cl1 DCE A 341      25.280  36.667  25.118  1.00  0.00      A   CL
ATOM   4088  HC3 DCE A 341      23.160  36.934  24.289  1.00  0.00      A    H
ATOM   4093  CT  DCE A 342      44.993  12.985  23.805  1.00  0.00      A    C
ATOM   4094  HC  DCE A 342      45.206  13.997  23.460  1.00  0.00      A    H
ATOM   4095  HC1 DCE A 342      45.453  12.262  23.132  1.00  0.00      A    H
ATOM   4096  Cl  DCE A 342      45.702  12.738  25.368  1.00  0.00      A   CL
ATOM   4097  CT1 DCE A 342      43.464  12.869  23.829  1.00  0.00      A    C
ATOM   4098  HC2 DCE A 342      42.999  11.884  23.796  1.00  0.00      A    H
ATOM   4099  Cl1 DCE A 342      42.769  13.909  25.155  1.00  0.00      A   CL
ATOM   4100  HC3 DCE A 342      43.145  13.391  22.927  1.00  0.00      A    H
ATOM   4105  CT  DCE A 343      44.980  46.846  46.147  1.00  0.00      A    C
ATOM   4106  HC  DCE A 343      45.544  46.033  45.689  1.00  0.00      A    H
ATOM   4107  HC1 DCE A 343      45.296  47.565  45.391  1.00  0.00      A    H
ATOM   4108  Cl  DCE A 343      43.196  46.672  45.869  1.00  0.00      A   CL
ATOM   4109  CT1 DCE A 343      45.231  47.342  47.595  1.00  0.00      A    C
ATOM   4110  HC2 DCE A 343      46.231  47.775  47.609  1.00  0.00      A    H
ATOM   4111  Cl1 DCE A 343      44.105  48.693  47.822  1.00  0.00      A   CL
ATOM   4112  HC3 DCE A 343      44.978  46.619  48.370  1.00  0.00      A    H
ATOM   4117  CT  DCE A 344      47.258  40.504  23.262  1.00  0.00      A    C
ATOM   4118  HC  DCE A 344      47.620  41.013  22.369  1.00  0.00      A    H
ATOM   4119  HC1 DCE A 344      47.145  41.260  24.040  1.00  0.00      A    H
ATOM   4120  Cl  DCE A 344      45.688  39.709  23.053  1.00  0.00      A   CL
ATOM   4121  CT1 DCE A 344      48.291  39.444  23.605  1.00  0.00      A    C
ATOM   4122  HC2 DCE A 344      48.114  38.523  23.050  1.00  0.00      A    H
ATOM   4123  Cl1 DCE A 344      49.908  40.111  23.355  1.00  0.00      A   CL
ATOM   4124  HC3 DCE A 344      48.283  39.192  24.666  1.00  0.00      A    H
ATOM   4129  CT  DCE A 345      25.322  17.891  28.780  1.00  0.00      A    C
ATOM   4130  HC  DCE A 345      26.189  18.097  29.409  1.00  0.00      A    H
ATOM   4131  HC1 DCE A 345      24.997  16.863  28.939  1.00  0.00      A    H
ATOM   4132  Cl  DCE A 345      24.167  19.035  29.448  1.00  0.00      A   CL
ATOM   4133  CT1 DCE A 345      25.688  18.060  27.342  1.00  0.00      A    C
ATOM   4134  HC2 DCE A 345      24.841  17.880  26.680  1.00  0.00      A    H
ATOM   4135  Cl1 DCE A 345      26.228  19.733  27.022  1.00  0.00      A   CL
ATOM   4136  HC3 DCE A 345      26.425  17.335  26.998  1.00  0.00      A    H
ATOM   4141  CT  DCE A 346      47.911  46.153   2.084  1.00  0.00      A    C
ATOM   4142  HC  DCE A 346      47.820  46.023   3.163  1.00  0.00      A    H
ATOM   4143  HC1 DCE A 346      48.074  45.152   1.685  1.00  0.00      A    H
ATOM   4144  Cl  DCE A 346      46.343  46.682   1.429  1.00  0.00      A   CL
ATOM   4145  CT1 DCE A 346      49.047  47.030   1.552  1.00  0.00      A    C
ATOM   4146  HC2 DCE A 346      49.245  46.660   0.546  1.00  0.00      A    H
ATOM   4147  Cl1 DCE A 346      48.402  48.629   1.369  1.00  0.00      A   CL
ATOM   4148  HC3 DCE A 346      49.919  47.023   2.205  1.00  0.00      A    H
ATOM   4153  CT  DCE A 347      13.225  42.636  39.534  1.00  0.00      A    C
ATOM   4154  HC  DCE A 347      13.475  41.838  40.233  1.00  0.00      A    H
ATOM   4155  HC1 DCE A 347      12.917  43.411  40.236  1.00  0.00      A    H
ATOM   4156  Cl  DCE A 347      14.732  43.126  38.852  1.00  0.00      A   CL
ATOM   4157  CT1 DCE A 347      12.103  42.379  38.486  1.00  0.00      A    C
ATOM   4158  HC2 DCE A 347      12.008  43.245  37.831  1.00  0.00      A    H
ATOM   4159  Cl1 DCE A 347      12.661  41.050  37.428  1.00  0.00      A   CL
ATOM   4160  HC3 DCE A 347      11.182  42.077  38.985  1.00  0.00      A    H
ATOM   4165  CT  DCE A 348       4.262   7.407   9.886  1.00  0.00      A    C
ATOM   4166  HC  DCE A 348       3.500   7.231  10.646  1.00  0.00      A    H
ATOM   4167  HC1 DCE A 348       3.827   7.371   8.888  1.00  0.00      A    H
ATOM   4168  Cl  DCE A 348       4.974   8.951  10.215  1.00  0.00      A   CL
ATOM   4169  CT1 DCE A 348       5.330   6.353   9.786  1.00  0.00      A    C
ATOM   4170  HC2 DCE A 348       6.035   6.366  10.618  1.00  0.00      A    H
ATOM   4171  Cl1 DCE A 348       4.570   4.708   9.679  1.00  0.00      A   CL
ATOM   4172  HC3 DCE A 348       5.977   6.431   8.912  1.00  0.00      A    H
ATOM   4177  CT  DCE A 349      50.199  34.850  15.583  1.00  0.00      A    C
ATOM   4178  HC  DCE A 349      50.293  35.322  14.605  1.00  0.00      A    H
ATOM   4179  HC1 DCE A 349      50.873  33.997  15.651  1.00  0.00      A    H
ATOM   4180  Cl  DCE A 349      50.774  36.021  16.777  1.00  0.00      A   CL
ATOM   4181  CT1 DCE A 349      48.679  34.625  15.662  1.00  0.00      A    C
ATOM   4182  HC2 DCE A 349      48.228  34.056  14.849  1.00  0.00      A    H
ATOM   4183  Cl1 DCE A 349      48.337  33.686  17.197  1.00  0.00      A   CL
ATOM   4184  HC3 DCE A 349      48.121  35.559  15.587  1.00  0.00      A    H
ATOM   4189  CT  DCE A 350      19.349  24.568  21.935  1.00  0.00      A    C
ATOM   4190  HC  DCE A 350      19.573  24.761  20.886  1.00  0.00      A    H
ATOM   4191  HC1 DCE A 350      19.803  25.310  22.592  1.00  0.00      A    H
ATOM   4192  Cl  DCE A 350      17.585  24.555  21.990  1.00  0.00      A   CL
ATOM   4193  CT1 DCE A 350      19.726  23.191  22.401  1.00  0.00      A    C
ATOM   4194  HC2 DCE A 350      20.802  23.181  22.575  1.00  0.00      A    H
ATOM   4195  Cl1 DCE A 350      18.803  22.888  23.917  1.00  0.00      A   CL
ATOM   4196  HC3 DCE A 350      19.428  22.466  21.643  1.00  0.00      A    H
ATOM   4201  CT  DCE A 351      24.447  33.080  48.574  1.00  0.00      A    C
ATOM   4202  HC  DCE A 351      24.010  32.883  47.595  1.00  0.00      A    H
ATOM   4203  HC1 DCE A 351      24.881  32.190  49.029  1.00  0.00      A    H
ATOM   4204  Cl  DCE A 351      25.701  34.294  48.474  1.00  0.00      A   CL
ATOM   4205  CT1 DCE A 351      23.439  33.465  49.665  1.00  0.00      A    C
ATOM   4206  HC2 DCE A 351      23.705  33.398  50.720  1.00  0.00      A    H
ATOM   4207  Cl1 DCE A 351      22.875  35.107  49.305  1.00  0.00      A   CL
ATOM   4208  HC3 DCE A 351      22.556  32.860  49.462  1.00  0.00      A    H
ATOM   4213  CT  DCE A 352       2.059  36.070   8.433  1.00  0.00      A    C
ATOM   4214  HC  DCE A 352       1.359  36.020   7.599  1.00  0.00      A    H
ATOM   4215  HC1 DCE A 352       2.818  35.300   8.294  1.00  0.00      A    H
ATOM   4216  Cl  DCE A 352       2.949  37.608   8.395  1.00  0.00      A   CL
ATOM   4217  CT1 DCE A 352       1.204  35.961   9.729  1.00  0.00      A    C
ATOM   4218  HC2 DCE A 352       0.884  34.939   9.933  1.00  0.00      A    H
ATOM   4219  Cl1 DCE A 352       2.223  36.408  11.115  1.00  0.00      A   CL
ATOM   4220  HC3 DCE A 352       0.285  36.545   9.716  1.00  0.00      A    H
ATOM   4225  CT  DCE A 353      46.742   1.285  42.465  1.00  0.00      A    C
ATOM   4226  HC  DCE A 353      46.701   1.546  43.523  1.00  0.00      A    H
ATOM   4227  HC1 DCE A 353      47.594   0.635  42.264  1.00  0.00      A    H
ATOM   4228  Cl  DCE A 353      45.147   0.661  42.106  1.00  0.00      A   CL
ATOM   4229  CT1 DCE A 353      46.975   2.661  41.704  1.00  0.00      A    C
ATOM   4230  HC2 DCE A 353      46.743   2.608  40.641  1.00  0.00      A    H
ATOM   4231  Cl1 DCE A 353      45.773   3.812  42.329  1.00  0.00      A   CL
ATOM   4232  HC3 DCE A 353      47.973   3.083  41.824  1.00  0.00      A    H
ATOM   4237  CT  DCE A 354      32.833  24.640  23.566  1.00  0.00      A    C
ATOM   4238  HC  DCE A 354      33.186  24.283  24.533  1.00  0.00      A    H
ATOM   4239  HC1 DCE A 354      31.776  24.372  23.573  1.00  0.00      A    H
ATOM   4240  Cl  DCE A 354      33.096  26.421  23.442  1.00  0.00      A   CL
ATOM   4241  CT1 DCE A 354      33.818  23.925  22.637  1.00  0.00      A    C
ATOM   4242  HC2 DCE A 354      34.867  23.950  22.933  1.00  0.00      A    H
ATOM   4243  Cl1 DCE A 354      33.421  22.221  22.551  1.00  0.00      A   CL
ATOM   4244  HC3 DCE A 354      33.806  24.362  21.638  1.00  0.00      A    H
ATOM   4249  CT  DCE A 355      28.238  47.292  45.911  1.00  0.00      A    C
ATOM   4250  HC  DCE A 355      27.853  46.790  45.023  1.00  0.00      A    H
ATOM   4251  HC1 DCE A 355      27.508  46.883  46.610  1.00  0.00      A    H
ATOM   4252  Cl  DCE A 355      29.815  46.633  46.411  1.00  0.00      A   CL
ATOM   4253  CT1 DCE A 355      28.271  48.770  45.644  1.00  0.00      A    C
ATOM   4254  HC2 DCE A 355      27.349  49.095  45.161  1.00  0.00      A    H
ATOM   4255  Cl1 DCE A 355      28.591  49.521  47.159  1.00  0.00      A   CL
ATOM   4256  HC3 DCE A 355      29.176  49.016  45.089  1.00  0.00      A    H
ATOM   4261  CT  DCE A 356      20.320  10.256   0.917  1.00  0.00      A    C
ATOM   4262  HC  DCE A 356      20.766   9.484   0.290  1.00  0.00      A    H
ATOM   4263  HC1 DCE A 356      19.594   9.832   1.611  1.00  0.00      A    H
ATOM   4264  Cl  DCE A 356      21.560  10.928   2.010  1.00  0.00      A   CL
ATOM   4265  CT1 DCE A 356      19.747  11.245  -0.117  1.00  0.00      A    C
ATOM   4266  HC2 DCE A 356      19.114  10.696  -0.814  1.00  0.00      A    H
ATOM   4267  Cl1 DCE A 356      18.734  12.480   0.694  1.00  0.00      A   CL
ATOM   4268  HC3 DCE A 356      20.534  11.772  -0.656  1.00  0.00      A    H
ATOM   4273  CT  DCE A 357      31.358  46.608  32.604  1.00  0.00      A    C
ATOM   4274  HC  DCE A 357      31.299  47.622  32.999  1.00  0.00      A    H
ATOM   4275  HC1 DCE A 357      32.396  46.364  32.377  1.00  0.00      A    H
ATOM   4276  Cl  DCE A 357      30.918  45.449  33.797  1.00  0.00      A   CL
ATOM   4277  CT1 DCE A 357      30.603  46.564  31.322  1.00  0.00      A    C
ATOM   4278  HC2 DCE A 357      29.519  46.491  31.410  1.00  0.00      A    H
ATOM   4279  Cl1 DCE A 357      30.899  47.931  30.234  1.00  0.00      A   CL
ATOM   4280  HC3 DCE A 357      30.899  45.703  30.723  1.00  0.00      A    H
ATOM   4285  CT  DCE A 358       0.535  21.500  42.376  1.00  0.00      A    C
ATOM   4286  HC  DCE A 358       0.988  20.847  41.630  1.00  0.00      A    H
ATOM   4287  HC1 DCE A 358       0.761  22.521  42.067  1.00  0.00      A    H
ATOM   4288  Cl  DCE A 358      -1.209  21.261  42.250  1.00  0.00      A   CL
ATOM   4289  CT1 DCE A 358       1.032  21.329  43.746  1.00  0.00      A    C
ATOM   4290  HC2 DCE A 358       2.120  21.298  43.795  1.00  0.00      A    H
ATOM   4291  Cl1 DCE A 358       0.620  22.681  44.845  1.00  0.00      A   CL
ATOM   4292  HC3 DCE A 358       0.552  20.485  44.242  1.00  0.00      A    H
ATOM   4297  CT  DCE A 359      34.128  44.800  27.798  1.00  0.00      A    C
ATOM   4298  HC  DCE A 359      34.131  43.749  27.510  1.00  0.00      A    H
ATOM   4299  HC1 DCE A 359      33.496  45.274  27.047  1.00  0.00      A    H
ATOM   4300  Cl  DCE A 359      33.434  45.006  29.399  1.00  0.00      A   CL
ATOM   4301  CT1 DCE A 359      35.515  45.541  27.761  1.00  0.00      A    C
ATOM   4302  HC2 DCE A 359      36.264  44.843  28.135  1.00  0.00      A    H
ATOM   4303  Cl1 DCE A 359      35.997  45.707  26.016  1.00  0.00      A   CL
ATOM   4304  HC3 DCE A 359      35.352  46.524  28.203  1.00  0.00      A    H
ATOM   4309  CT  DCE A 360      30.580  13.323  24.588  1.00  0.00      A    C
ATOM   4310  HC  DCE A 360      30.434  12.840  23.622  1.00  0.00      A    H
ATOM   4311  HC1 DCE A 360      30.014  14.253  24.539  1.00  0.00      A    H
ATOM   4312  Cl  DCE A 360      29.895  12.306  25.863  1.00  0.00      A   CL
ATOM   4313  CT1 DCE A 360      32.121  13.494  24.778  1.00  0.00      A    C
ATOM   4314  HC2 DCE A 360      32.619  12.562  24.512  1.00  0.00      A    H
ATOM   4315  Cl1 DCE A 360      32.704  14.687  23.610  1.00  0.00      A   CL
ATOM   4316  HC3 DCE A 360      32.422  13.738  25.797  1.00  0.00      A    H
ATOM   4321  CT  DCE A 361      40.215  11.601  23.316  1.00  0.00      A    C
ATOM   4322  HC  DCE A 361      40.657  12.301  24.025  1.00  0.00      A    H
ATOM   4323  HC1 DCE A 361      39.158  11.828  23.178  1.00  0.00      A    H
ATOM   4324  Cl  DCE A 361      40.757  11.507  21.602  1.00  0.00      A   CL
ATOM   4325  CT1 DCE A 361      40.276  10.169  23.942  1.00  0.00      A    C
ATOM   4326  HC2 DCE A 361      39.408   9.574  23.655  1.00  0.00      A    H
ATOM   4327  Cl1 DCE A 361      41.808   9.368  23.427  1.00  0.00      A   CL
ATOM   4328  HC3 DCE A 361      40.264  10.256  25.028  1.00  0.00      A    H
ATOM   4333  CT  DCE A 362      46.221  48.610  24.092  1.00  0.00      A    C
ATOM   4334  HC  DCE A 362      45.346  49.164  24.434  1.00  0.00      A    H
ATOM   4335  HC1 DCE A 362      46.171  47.598  24.495  1.00  0.00      A    H
ATOM   4336  Cl  DCE A 362      46.308  48.439  22.313  1.00  0.00      A   CL
ATOM   4337  CT1 DCE A 362      47.422  49.310  24.748  1.00  0.00      A    C
ATOM   4338  HC2 DCE A 362      47.313  49.362  25.831  1.00  0.00      A    H
ATOM   4339  Cl1 DCE A 362      48.971  48.644  24.392  1.00  0.00      A   CL
ATOM   4340  HC3 DCE A 362      47.438  50.363  24.467  1.00  0.00      A    H
ATOM   4345  CT  DCE A 363      38.447   1.446  16.470  1.00  0.00      A    C
ATOM   4346  HC  DCE A 363      39.232   0.693  16.542  1.00  0.00      A    H
ATOM   4347  HC1 DCE A 363      38.689   2.244  15.768  1.00  0.00      A    H
ATOM   4348  Cl  DCE A 363      36.970   0.689  15.717  1.00  0.00      A   CL
ATOM   4349  CT1 DCE A 363      38.102   2.124  17.857  1.00  0.00      A    C
ATOM   4350  HC2 DCE A 363      39.044   2.313  18.373  1.00  0.00      A    H
ATOM   4351  Cl1 DCE A 363      37.384   3.662  17.670  1.00  0.00      A   CL
ATOM   4352  HC3 DCE A 363      37.518   1.463  18.497  1.00  0.00      A    H
ATOM   4357  CT  DCE A 364      39.098  48.778  42.544  1.00  0.00      A    C
ATOM   4358  HC  DCE A 364      39.453  48.831  43.573  1.00  0.00      A    H
ATOM   4359  HC1 DCE A 364      39.959  49.048  41.932  1.00  0.00      A    H
ATOM   4360  Cl  DCE A 364      38.551  47.146  41.934  1.00  0.00      A   CL
ATOM   4361  CT1 DCE A 364      38.047  49.830  42.386  1.00  0.00      A    C
ATOM   4362  HC2 DCE A 364      37.289  49.749  43.166  1.00  0.00      A    H
ATOM   4363  Cl1 DCE A 364      38.827  51.446  42.691  1.00  0.00      A   CL
ATOM   4364  HC3 DCE A 364      37.605  49.730  41.394  1.00  0.00      A    H
ATOM   4369  CT  DCE A 365      47.481  16.761  20.336  1.00  0.00      A    C
ATOM   4370  HC  DCE A 365      46.814  15.910  20.202  1.00  0.00      A    H
ATOM   4371  HC1 DCE A 365      46.812  17.611  20.466  1.00  0.00      A    H
ATOM   4372  Cl  DCE A 365      48.355  16.574  21.945  1.00  0.00      A   CL
ATOM   4373  CT1 DCE A 365      48.457  16.935  19.227  1.00  0.00      A    C
ATOM   4374  HC2 DCE A 365      48.031  17.418  18.348  1.00  0.00      A    H
ATOM   4375  Cl1 DCE A 365      49.693  18.019  19.793  1.00  0.00      A   CL
ATOM   4376  HC3 DCE A 365      48.960  16.004  18.966  1.00  0.00      A    H
ATOM   4381  CT  DCE A 366      25.052  47.914  33.712  1.00  0.00      A    C
ATOM   4382  HC  DCE A 366      25.325  48.033  34.760  1.00  0.00      A    H
ATOM   4383  HC1 DCE A 366      25.134  48.779  33.053  1.00  0.00      A    H
ATOM   4384  Cl  DCE A 366      26.173  46.741  33.076  1.00  0.00      A   CL
ATOM   4385  CT1 DCE A 366      23.646  47.385  33.802  1.00  0.00      A    C
ATOM   4386  HC2 DCE A 366      23.596  46.672  34.625  1.00  0.00      A    H
ATOM   4387  Cl1 DCE A 366      22.413  48.519  34.220  1.00  0.00      A   CL
ATOM   4388  HC3 DCE A 366      23.372  46.852  32.892  1.00  0.00      A    H
ATOM   4393  CT  DCE A 367      48.312  37.311   6.155  1.00  0.00      A    C
ATOM   4394  HC  DCE A 367      49.001  36.810   5.474  1.00  0.00      A    H
ATOM   4395  HC1 DCE A 367      48.043  36.521   6.857  1.00  0.00      A    H
ATOM   4396  Cl  DCE A 367      49.096  38.553   7.198  1.00  0.00      A   CL
ATOM   4397  CT1 DCE A 367      47.083  37.913   5.379  1.00  0.00      A    C
ATOM   4398  HC2 DCE A 367      46.510  38.494   6.102  1.00  0.00      A    H
ATOM   4399  Cl1 DCE A 367      47.735  38.964   4.035  1.00  0.00      A   CL
ATOM   4400  HC3 DCE A 367      46.436  37.153   4.941  1.00  0.00      A    H
ATOM   4405  CT  DCE A 368       1.233  37.601  20.448  1.00  0.00      A    C
ATOM   4406  HC  DCE A 368       1.238  37.864  21.505  1.00  0.00      A    H
ATOM   4407  HC1 DCE A 368       1.051  36.527  20.459  1.00  0.00      A    H
ATOM   4408  Cl  DCE A 368      -0.030  38.522  19.633  1.00  0.00      A   CL
ATOM   4409  CT1 DCE A 368       2.590  37.861  19.845  1.00  0.00      A    C
ATOM   4410  HC2 DCE A 368       2.708  38.926  19.644  1.00  0.00      A    H
ATOM   4411  Cl1 DCE A 368       3.828  37.232  20.930  1.00  0.00      A   CL
ATOM   4412  HC3 DCE A 368       2.631  37.274  18.927  1.00  0.00      A    H
ATOM   4417  CT  DCE A 369      47.355  25.604  38.608  1.00  0.00      A    C
ATOM   4418  HC  DCE A 369      47.872  24.649  38.518  1.00  0.00      A    H
ATOM   4419  HC1 DCE A 369      47.279  25.996  39.623  1.00  0.00      A    H
ATOM   4420  Cl  DCE A 369      48.411  26.829  37.831  1.00  0.00      A   CL
ATOM   4421  CT1 DCE A 369      46.046  25.763  37.932  1.00  0.00      A    C
ATOM   4422  HC2 DCE A 369      45.809  26.809  37.738  1.00  0.00      A    H
ATOM   4423  Cl1 DCE A 369      46.230  24.908  36.367  1.00  0.00      A   CL
ATOM   4424  HC3 DCE A 369      45.185  25.239  38.348  1.00  0.00      A    H
ATOM   4429  CT  DCE A 370      26.034  43.133  26.933  1.00  0.00      A    C
ATOM   4430  HC  DCE A 370      25.730  42.458  27.732  1.00  0.00      A    H
ATOM   4431  HC1 DCE A 370      27.118  43.047  26.861  1.00  0.00      A    H
ATOM   4432  Cl  DCE A 370      25.269  42.679  25.443  1.00  0.00      A   CL
ATOM   4433  CT1 DCE A 370      25.602  44.549  27.348  1.00  0.00      A    C
ATOM   4434  HC2 DCE A 370      24.650  44.798  26.880  1.00  0.00      A    H
ATOM   4435  Cl1 DCE A 370      25.435  44.792  29.055  1.00  0.00      A   CL
ATOM   4436  HC3 DCE A 370      26.420  45.178  26.995  1.00  0.00      A    H
ATOM   4441  CT  DCE A 371       9.425  21.223   1.335  1.00  0.00      A    C
ATOM   4442  HC  DCE A 371       9.237  21.524   2.365  1.00  0.00      A    H
ATOM   4443  HC1 DCE A 371      10.346  20.640   1.338  1.00  0.00      A    H
ATOM   4444  Cl  DCE A 371       8.030  20.206   0.825  1.00  0.00      A   CL
ATOM   4445  CT1 DCE A 371       9.580  22.411   0.248  1.00  0.00      A    C
ATOM   4446  HC2 DCE A 371       8.768  23.138   0.285  1.00  0.00      A    H
ATOM   4447  Cl1 DCE A 371      11.063  23.418   0.375  1.00  0.00      A   CL
ATOM   4448  HC3 DCE A 371       9.408  22.070  -0.773  1.00  0.00      A    H
ATOM   4453  CT  DCE A 372      33.295  33.068  17.776  1.00  0.00      A    C
ATOM   4454  HC  DCE A 372      33.336  32.260  18.507  1.00  0.00      A    H
ATOM   4455  HC1 DCE A 372      32.763  33.872  18.283  1.00  0.00      A    H
ATOM   4456  Cl  DCE A 372      34.992  33.495  17.544  1.00  0.00      A   CL
ATOM   4457  CT1 DCE A 372      32.710  32.477  16.476  1.00  0.00      A    C
ATOM   4458  HC2 DCE A 372      32.540  33.202  15.680  1.00  0.00      A    H
ATOM   4459  Cl1 DCE A 372      33.455  31.002  15.842  1.00  0.00      A   CL
ATOM   4460  HC3 DCE A 372      31.670  32.175  16.598  1.00  0.00      A    H
ATOM   4465  CT  DCE A 373      38.556  43.402  40.266  1.00  0.00      A    C
ATOM   4466  HC  DCE A 373      38.287  44.136  39.507  1.00  0.00      A    H
ATOM   4467  HC1 DCE A 373      38.779  42.381  39.955  1.00  0.00      A    H
ATOM   4468  Cl  DCE A 373      40.135  43.913  40.772  1.00  0.00      A   CL
ATOM   4469  CT1 DCE A 373      37.376  43.457  41.276  1.00  0.00      A    C
ATOM   4470  HC2 DCE A 373      37.260  44.485  41.619  1.00  0.00      A    H
ATOM   4471  Cl1 DCE A 373      35.954  42.887  40.288  1.00  0.00      A   CL
ATOM   4472  HC3 DCE A 373      37.422  42.908  42.216  1.00  0.00      A    H
ATOM   4477  CT  DCE A 374      29.591   0.876  38.764  1.00  0.00      A    C
ATOM   4478  HC  DCE A 374      28.920   0.161  38.285  1.00  0.00      A    H
ATOM   4479  HC1 DCE A 374      30.626   0.590  38.577  1.00  0.00      A    H
ATOM   4480  Cl  DCE A 374      29.048   2.421  38.030  1.00  0.00      A   CL
ATOM   4481  CT1 DCE A 374      29.409   0.965  40.296  1.00  0.00      A    C
ATOM   4482  HC2 DCE A 374      30.016   1.741  40.763  1.00  0.00      A    H
ATOM   4483  Cl1 DCE A 374      27.757   1.360  40.695  1.00  0.00      A   CL
ATOM   4484  HC3 DCE A 374      29.785   0.076  40.803  1.00  0.00      A    H
ATOM   4489  CT  DCE A 375      31.698  40.673  41.196  1.00  0.00      A    C
ATOM   4490  HC  DCE A 375      32.196  41.012  42.103  1.00  0.00      A    H
ATOM   4491  HC1 DCE A 375      31.729  39.589  41.312  1.00  0.00      A    H
ATOM   4492  Cl  DCE A 375      30.050  41.354  41.416  1.00  0.00      A   CL
ATOM   4493  CT1 DCE A 375      32.285  41.139  39.781  1.00  0.00      A    C
ATOM   4494  HC2 DCE A 375      31.790  40.593  38.978  1.00  0.00      A    H
ATOM   4495  Cl1 DCE A 375      31.918  42.869  39.579  1.00  0.00      A   CL
ATOM   4496  HC3 DCE A 375      33.359  40.974  39.866  1.00  0.00      A    H
ATOM   4501  CT  DCE A 376      37.878  48.526  46.153  1.00  0.00      A    C
ATOM   4502  HC  DCE A 376      36.852  48.419  45.801  1.00  0.00      A    H
ATOM   4503  HC1 DCE A 376      38.588  48.007  45.508  1.00  0.00      A    H
ATOM   4504  Cl  DCE A 376      38.309  50.223  45.949  1.00  0.00      A   CL
ATOM   4505  CT1 DCE A 376      37.952  48.008  47.638  1.00  0.00      A    C
ATOM   4506  HC2 DCE A 376      38.918  48.086  48.137  1.00  0.00      A    H
ATOM   4507  Cl1 DCE A 376      36.793  48.892  48.560  1.00  0.00      A   CL
ATOM   4508  HC3 DCE A 376      37.672  46.955  47.650  1.00  0.00      A    H
ATOM   4513  CT  DCE A 377      34.015  40.102  28.030  1.00  0.00      A    C
ATOM   4514  HC  DCE A 377      34.918  39.650  28.439  1.00  0.00      A    H
ATOM   4515  HC1 DCE A 377      34.033  41.189  28.103  1.00  0.00      A    H
ATOM   4516  Cl  DCE A 377      34.218  39.772  26.211  1.00  0.00      A   CL
ATOM   4517  CT1 DCE A 377      32.772  39.541  28.602  1.00  0.00      A    C
ATOM   4518  HC2 DCE A 377      32.659  40.016  29.577  1.00  0.00      A    H
ATOM   4519  Cl1 DCE A 377      31.350  40.116  27.764  1.00  0.00      A   CL
ATOM   4520  HC3 DCE A 377      32.760  38.452  28.626  1.00  0.00      A    H
ATOM   4525  CT  DCE A 378       2.265   9.906  21.866  1.00  0.00      A    C
ATOM   4526  HC  DCE A 378       1.845   9.592  20.911  1.00  0.00      A    H
ATOM   4527  HC1 DCE A 378       3.276   9.504  21.936  1.00  0.00      A    H
ATOM   4528  Cl  DCE A 378       2.320  11.711  21.804  1.00  0.00      A   CL
ATOM   4529  CT1 DCE A 378       1.405   9.567  23.068  1.00  0.00      A    C
ATOM   4530  HC2 DCE A 378       1.374   8.479  23.134  1.00  0.00      A    H
ATOM   4531  Cl1 DCE A 378       2.062  10.265  24.658  1.00  0.00      A   CL
ATOM   4532  HC3 DCE A 378       0.365   9.882  22.982  1.00  0.00      A    H
ATOM   4537  CT  DCE A 379      44.321   7.268  45.773  1.00  0.00      A    C
ATOM   4538  HC  DCE A 379      44.198   8.348  45.864  1.00  0.00      A    H
ATOM   4539  HC1 DCE A 379      43.895   7.140  44.778  1.00  0.00      A    H
ATOM   4540  Cl  DCE A 379      46.060   7.088  45.882  1.00  0.00      A   CL
ATOM   4541  CT1 DCE A 379      43.515   6.442  46.829  1.00  0.00      A    C
ATOM   4542  HC2 DCE A 379      43.982   5.462  46.927  1.00  0.00      A    H
ATOM   4543  Cl1 DCE A 379      43.599   7.244  48.419  1.00  0.00      A   CL
ATOM   4544  HC3 DCE A 379      42.453   6.454  46.586  1.00  0.00      A    H
ATOM   4549  CT  DCE A 380      12.254  37.618  32.381  1.00  0.00      A    C
ATOM   4550  HC  DCE A 380      12.298  37.262  33.410  1.00  0.00      A    H
ATOM   4551  HC1 DCE A 380      12.691  38.616  32.396  1.00  0.00      A    H
ATOM   4552  Cl  DCE A 380      13.276  36.729  31.179  1.00  0.00      A   CL
ATOM   4553  CT1 DCE A 380      10.811  37.717  31.849  1.00  0.00      A    C
ATOM   4554  HC2 DCE A 380      10.153  38.085  32.636  1.00  0.00      A    H
ATOM   4555  Cl1 DCE A 380      10.758  38.991  30.592  1.00  0.00      A   CL
ATOM   4556  HC3 DCE A 380      10.296  36.866  31.402  1.00  0.00      A    H
ATOM   4561  CT  DCE A 381      17.239  16.833  50.072  1.00  0.00      A    C
ATOM   4562  HC  DCE A 381      16.500  17.564  50.399  1.00  0.00      A    H
ATOM   4563  HC1 DCE A 381      17.673  16.317  50.928  1.00  0.00      A    H
ATOM   4564  Cl  DCE A 381      16.212  15.600  49.210  1.00  0.00      A   CL
ATOM   4565  CT1 DCE A 381      18.238  17.485  49.115  1.00  0.00      A    C
ATOM   4566  HC2 DCE A 381      18.813  16.622  48.779  1.00  0.00      A    H
ATOM   4567  Cl1 DCE A 381      17.408  18.176  47.735  1.00  0.00      A   CL
ATOM   4568  HC3 DCE A 381      18.920  18.163  49.627  1.00  0.00      A    H
ATOM   4573  CT  DCE A 382      20.720  41.852  31.428  1.00  0.00      A    C
ATOM   4574  HC  DCE A 382      21.328  41.505  30.593  1.00  0.00      A    H
ATOM   4575  HC1 DCE A 382      21.194  42.739  31.848  1.00  0.00      A    H
ATOM   4576  Cl  DCE A 382      19.163  42.504  30.782  1.00  0.00      A   CL
ATOM   4577  CT1 DCE A 382      20.374  40.949  32.599  1.00  0.00      A    C
ATOM   4578  HC2 DCE A 382      19.701  41.397  33.330  1.00  0.00      A    H
ATOM   4579  Cl1 DCE A 382      19.461  39.496  32.131  1.00  0.00      A   CL
ATOM   4580  HC3 DCE A 382      21.283  40.677  33.137  1.00  0.00      A    H
ATOM   4585  CT  DCE A 383      32.201  30.832  48.177  1.00  0.00      A    C
ATOM   4586  HC  DCE A 383      32.577  30.244  47.340  1.00  0.00      A    H
ATOM   4587  HC1 DCE A 383      32.808  30.597  49.051  1.00  0.00      A    H
ATOM   4588  Cl  DCE A 383      32.391  32.624  47.840  1.00  0.00      A   CL
ATOM   4589  CT1 DCE A 383      30.747  30.510  48.372  1.00  0.00      A    C
ATOM   4590  HC2 DCE A 383      30.733  29.590  48.957  1.00  0.00      A    H
ATOM   4591  Cl1 DCE A 383      30.091  31.908  49.234  1.00  0.00      A   CL
ATOM   4592  HC3 DCE A 383      30.283  30.408  47.391  1.00  0.00      A    H
ATOM   4597  CT  DCE A 384      11.419  22.398   5.764  1.00  0.00      A    C
ATOM   4598  HC  DCE A 384      11.532  21.355   6.062  1.00  0.00      A    H
ATOM   4599  HC1 DCE A 384      10.567  22.869   6.255  1.00  0.00      A    H
ATOM   4600  Cl  DCE A 384      12.957  23.194   6.234  1.00  0.00      A   CL
ATOM   4601  CT1 DCE A 384      11.238  22.537   4.337  1.00  0.00      A    C
ATOM   4602  HC2 DCE A 384      10.466  21.888   3.923  1.00  0.00      A    H
ATOM   4603  Cl1 DCE A 384      10.752  24.229   4.075  1.00  0.00      A   CL
ATOM   4604  HC3 DCE A 384      12.170  22.326   3.812  1.00  0.00      A    H
ATOM   4609  CT  DCE A 385      48.735  12.570  20.352  1.00  0.00      A    C
ATOM   4610  HC  DCE A 385      49.287  13.044  21.164  1.00  0.00      A    H
ATOM   4611  HC1 DCE A 385      48.741  11.488  20.482  1.00  0.00      A    H
ATOM   4612  Cl  DCE A 385      47.010  13.043  20.267  1.00  0.00      A   CL
ATOM   4613  CT1 DCE A 385      49.428  12.927  19.100  1.00  0.00      A    C
ATOM   4614  HC2 DCE A 385      50.486  12.664  19.098  1.00  0.00      A    H
ATOM   4615  Cl1 DCE A 385      48.579  12.229  17.786  1.00  0.00      A   CL
ATOM   4616  HC3 DCE A 385      49.428  14.004  18.933  1.00  0.00      A    H
ATOM   4621  CT  DCE A 386       9.881  34.773  23.294  1.00  0.00      A    C
ATOM   4622  HC  DCE A 386       8.940  34.656  22.757  1.00  0.00      A    H
ATOM   4623  HC1 DCE A 386      10.583  35.027  22.499  1.00  0.00      A    H
ATOM   4624  Cl  DCE A 386       9.773  36.234  24.296  1.00  0.00      A   CL
ATOM   4625  CT1 DCE A 386      10.363  33.538  24.019  1.00  0.00      A    C
ATOM   4626  HC2 DCE A 386      10.535  32.683  23.365  1.00  0.00      A    H
ATOM   4627  Cl1 DCE A 386      11.831  33.827  24.946  1.00  0.00      A   CL
ATOM   4628  HC3 DCE A 386       9.607  33.141  24.697  1.00  0.00      A    H
ATOM   4633  CT  DCE A 387      21.063  22.537  17.881  1.00  0.00      A    C
ATOM   4634  HC  DCE A 387      20.242  23.247  17.983  1.00  0.00      A    H
ATOM   4635  HC1 DCE A 387      21.996  22.923  18.290  1.00  0.00      A    H
ATOM   4636  Cl  DCE A 387      20.819  21.053  18.950  1.00  0.00      A   CL
ATOM   4637  CT1 DCE A 387      21.258  22.041  16.465  1.00  0.00      A    C
ATOM   4638  HC2 DCE A 387      20.411  21.541  15.996  1.00  0.00      A    H
ATOM   4639  Cl1 DCE A 387      21.465  23.487  15.493  1.00  0.00      A   CL
ATOM   4640  HC3 DCE A 387      22.113  21.481  16.086  1.00  0.00      A    H
ATOM   4645  CT  DCE A 388      45.916  30.625  24.348  1.00  0.00      A    C
ATOM   4646  HC  DCE A 388      46.070  31.676  24.107  1.00  0.00      A    H
ATOM   4647  HC1 DCE A 388      45.625  30.495  25.391  1.00  0.00      A    H
ATOM   4648  Cl  DCE A 388      44.327  30.234  23.537  1.00  0.00      A   CL
ATOM   4649  CT1 DCE A 388      47.049  29.669  23.832  1.00  0.00      A    C
ATOM   4650  HC2 DCE A 388      46.578  28.694  23.960  1.00  0.00      A    H
ATOM   4651  Cl1 DCE A 388      47.199  29.874  22.068  1.00  0.00      A   CL
ATOM   4652  HC3 DCE A 388      48.050  29.744  24.257  1.00  0.00      A    H
ATOM   4657  CT  DCE A 389      41.321  39.616  20.039  1.00  0.00      A    C
ATOM   4658  HC  DCE A 389      41.963  40.025  19.259  1.00  0.00      A    H
ATOM   4659  HC1 DCE A 389      40.349  39.466  19.569  1.00  0.00      A    H
ATOM   4660  Cl  DCE A 389      41.846  37.982  20.603  1.00  0.00      A   CL
ATOM   4661  CT1 DCE A 389      41.301  40.521  21.257  1.00  0.00      A    C
ATOM   4662  HC2 DCE A 389      40.868  41.486  20.993  1.00  0.00      A    H
ATOM   4663  Cl1 DCE A 389      40.405  39.756  22.515  1.00  0.00      A   CL
ATOM   4664  HC3 DCE A 389      42.292  40.717  21.667  1.00  0.00      A    H
ATOM   4669  CT  DCE A 390      20.524  21.349  28.680  1.00  0.00      A    C
ATOM   4670  HC  DCE A 390      19.596  21.861  28.427  1.00  0.00      A    H
ATOM   4671  HC1 DCE A 390      21.215  22.090  29.080  1.00  0.00      A    H
ATOM   4672  Cl  DCE A 390      20.082  20.257  29.990  1.00  0.00      A   CL
ATOM   4673  CT1 DCE A 390      21.003  20.711  27.369  1.00  0.00      A    C
ATOM   4674  HC2 DCE A 390      20.202  20.492  26.664  1.00  0.00      A    H
ATOM   4675  Cl1 DCE A 390      22.111  21.742  26.527  1.00  0.00      A   CL
ATOM   4676  HC3 DCE A 390      21.595  19.867  27.723  1.00  0.00      A    H
ATOM   4681  CT  DCE A 391      48.304   8.854  10.396  1.00  0.00      A    C
ATOM   4682  HC  DCE A 391      47.350   8.593  10.855  1.00  0.00      A    H
ATOM   4683  HC1 DCE A 391      48.174   9.889  10.081  1.00  0.00      A    H
ATOM   4684  Cl  DCE A 391      49.454   8.778  11.671  1.00  0.00      A   CL
ATOM   4685  CT1 DCE A 391      48.749   8.045   9.194  1.00  0.00      A    C
ATOM   4686  HC2 DCE A 391      48.333   8.575   8.338  1.00  0.00      A    H
ATOM   4687  Cl1 DCE A 391      50.577   8.080   9.136  1.00  0.00      A   CL
ATOM   4688  HC3 DCE A 391      48.339   7.036   9.141  1.00  0.00      A    H
ATOM   4693  CT  DCE A 392      11.330  45.869   5.209  1.00  0.00      A    C
ATOM   4694  HC  DCE A 392      11.520  45.471   6.206  1.00  0.00      A    H
ATOM   4695  HC1 DCE A 392      10.437  46.486   5.107  1.00  0.00      A    H
ATOM   4696  Cl  DCE A 392      12.756  46.803   4.702  1.00  0.00      A   CL
ATOM   4697  CT1 DCE A 392      11.218  44.629   4.319  1.00  0.00      A    C
ATOM   4698  HC2 DCE A 392      10.298  44.136   4.631  1.00  0.00      A    H
ATOM   4699  Cl1 DCE A 392      11.112  45.161   2.567  1.00  0.00      A   CL
ATOM   4700  HC3 DCE A 392      12.080  43.966   4.385  1.00  0.00      A    H
ATOM   4705  CT  DCE A 393      39.681  17.000  40.837  1.00  0.00      A    C
ATOM   4706  HC  DCE A 393      38.725  16.794  41.320  1.00  0.00      A    H
ATOM   4707  HC1 DCE A 393      39.968  18.018  41.098  1.00  0.00      A    H
ATOM   4708  Cl  DCE A 393      40.863  15.733  41.146  1.00  0.00      A   CL
ATOM   4709  CT1 DCE A 393      39.529  17.290  39.332  1.00  0.00      A    C
ATOM   4710  HC2 DCE A 393      40.362  17.856  38.915  1.00  0.00      A    H
ATOM   4711  Cl1 DCE A 393      39.151  15.877  38.349  1.00  0.00      A   CL
ATOM   4712  HC3 DCE A 393      38.646  17.912  39.182  1.00  0.00      A    H
ATOM   4717  CT  DCE A 394       1.056  47.228  47.162  1.00  0.00      A    C
ATOM   4718  HC  DCE A 394       1.540  46.943  46.228  1.00  0.00      A    H
ATOM   4719  HC1 DCE A 394       0.304  46.535  47.539  1.00  0.00      A    H
ATOM   4720  Cl  DCE A 394       2.211  47.663  48.512  1.00  0.00      A   CL
ATOM   4721  CT1 DCE A 394       0.157  48.484  46.906  1.00  0.00      A    C
ATOM   4722  HC2 DCE A 394       0.780  49.348  46.677  1.00  0.00      A    H
ATOM   4723  Cl1 DCE A 394      -0.962  48.259  45.487  1.00  0.00      A   CL
ATOM   4724  HC3 DCE A 394      -0.442  48.596  47.810  1.00  0.00      A    H
ATOM   4729  CT  DCE A 395      26.233   5.299  14.352  1.00  0.00      A    C
ATOM   4730  HC  DCE A 395      26.071   4.343  13.854  1.00  0.00      A    H
ATOM   4731  HC1 DCE A 395      26.071   6.110  13.643  1.00  0.00      A    H
ATOM   4732  Cl  DCE A 395      25.187   5.570  15.802  1.00  0.00      A   CL
ATOM   4733  CT1 DCE A 395      27.759   5.296  14.592  1.00  0.00      A    C
ATOM   4734  HC2 DCE A 395      27.999   6.162  15.208  1.00  0.00      A    H
ATOM   4735  Cl1 DCE A 395      28.384   3.880  15.448  1.00  0.00      A   CL
ATOM   4736  HC3 DCE A 395      28.377   5.479  13.713  1.00  0.00      A    H
ATOM   4741  CT  DCE A 396      49.682  43.065  -0.042  1.00  0.00      A    C
ATOM   4742  HC  DCE A 396      49.456  44.110   0.171  1.00  0.00      A    H
ATOM   4743  HC1 DCE A 396      49.987  43.058  -1.089  1.00  0.00      A    H
ATOM   4744  Cl  DCE A 396      51.186  42.620   0.810  1.00  0.00      A   CL
ATOM   4745  CT1 DCE A 396      48.633  42.069   0.495  1.00  0.00      A    C
ATOM   4746  HC2 DCE A 396      48.907  41.016   0.423  1.00  0.00      A    H
ATOM   4747  Cl1 DCE A 396      48.144  42.440   2.201  1.00  0.00      A   CL
ATOM   4748  HC3 DCE A 396      47.739  42.154  -0.122  1.00  0.00      A    H
ATOM   4753  CT  DCE A 397      12.896  45.688  21.299  1.00  0.00      A    C
ATOM   4754  HC  DCE A 397      12.261  45.489  22.162  1.00  0.00      A    H
ATOM   4755  HC1 DCE A 397      13.472  46.613  21.275  1.00  0.00      A    H
ATOM   4756  Cl  DCE A 397      14.108  44.408  21.102  1.00  0.00      A   CL
ATOM   4757  CT1 DCE A 397      11.907  45.466  20.178  1.00  0.00      A    C
ATOM   4758  HC2 DCE A 397      11.734  44.407  19.984  1.00  0.00      A    H
ATOM   4759  Cl1 DCE A 397      10.342  46.232  20.586  1.00  0.00      A   CL
ATOM   4760  HC3 DCE A 397      12.252  45.852  19.219  1.00  0.00      A    H
ATOM   4765  CT  DCE A 398      12.559   4.332  22.185  1.00  0.00      A    C
ATOM   4766  HC  DCE A 398      11.821   4.595  21.428  1.00  0.00      A    H
ATOM   4767  HC1 DCE A 398      12.049   3.741  22.945  1.00  0.00      A    H
ATOM   4768  Cl  DCE A 398      13.681   3.169  21.347  1.00  0.00      A   CL
ATOM   4769  CT1 DCE A 398      13.371   5.501  22.754  1.00  0.00      A    C
ATOM   4770  HC2 DCE A 398      12.601   6.106  23.232  1.00  0.00      A    H
ATOM   4771  Cl1 DCE A 398      14.622   5.029  23.924  1.00  0.00      A   CL
ATOM   4772  HC3 DCE A 398      13.788   6.083  21.932  1.00  0.00      A    H
ATOM   4777  CT  DCE A 399      21.188  37.049  28.271  1.00  0.00      A    C
ATOM   4778  HC  DCE A 399      21.363  37.000  27.196  1.00  0.00      A    H
ATOM   4779  HC1 DCE A 399      20.437  36.273  28.418  1.00  0.00      A    H
ATOM   4780  Cl  DCE A 399      22.753  36.536  29.027  1.00  0.00      A   CL
ATOM   4781  CT1 DCE A 399      20.672  38.213  29.043  1.00  0.00      A    C
ATOM   4782  HC2 DCE A 399      20.352  37.921  30.043  1.00  0.00      A    H
ATOM   4783  Cl1 DCE A 399      21.974  39.472  29.060  1.00  0.00      A   CL
ATOM   4784  HC3 DCE A 399      19.843  38.702  28.533  1.00  0.00      A    H
ATOM   4789  CT  DCE A 400       8.384  35.674   4.168  1.00  0.00      A    C
ATOM   4790  HC  DCE A 400       8.405  36.656   4.640  1.00  0.00      A    H
ATOM   4791  HC1 DCE A 400       8.734  34.953   4.906  1.00  0.00      A    H
ATOM   4792  Cl  DCE A 400       6.728  35.161   3.719  1.00  0.00      A   CL
ATOM   4793  CT1 DCE A 400       9.361  35.733   2.970  1.00  0.00      A    C
ATOM   4794  HC2 DCE A 400      10.354  36.009   3.327  1.00  0.00      A    H
ATOM   4795  Cl1 DCE A 400       9.369  34.159   2.143  1.00  0.00      A   CL
ATOM   4796  HC3 DCE A 400       9.111  36.511   2.249  1.00  0.00      A    H
ATOM   4801  N1  BMIMB   1      31.492   1.956  28.269  1.00  0.00      B    N
ATOM   4802  N11 BMIMB   1      32.646   1.821  30.010  1.00  0.00      B    N
ATOM   4803  C1  BMIMB   1      31.415   1.918  29.542  1.00  0.00      B    C
ATOM   4804  H1  BMIMB   1      30.461   1.830  30.017  1.00  0.00      B    H
ATOM   4805  C2  BMIMB   1      32.826   2.003  27.827  1.00  0.00      B    C
ATOM   4806  H2  BMIMB   1      33.091   1.969  26.793  1.00  0.00      B    H
ATOM   4807  C21 BMIMB   1      33.570   1.898  28.937  1.00  0.00      B    C
ATOM   4808  H21 BMIMB   1      34.629   1.820  29.054  1.00  0.00      B    H
ATOM   4809  C3  BMIMB   1      30.298   1.956  27.381  1.00  0.00      B    C
ATOM   4810  H3  BMIMB   1      30.089   2.945  27.000  1.00  0.00      B    H
ATOM   4811  H31 BMIMB   1      30.448   1.258  26.571  1.00  0.00      B    H
ATOM   4812  H32 BMIMB   1      29.344   1.571  27.712  1.00  0.00      B    H
ATOM   4813  C4  BMIMB   1      33.019   1.727  31.428  1.00  0.00      B    C
ATOM   4814  H4  BMIMB   1      33.863   1.052  31.416  1.00  0.00      B    H
ATOM   4815  H41 BMIMB   1      32.265   1.266  32.049  1.00  0.00      B    H
ATOM   4816  C5  BMIMB   1      33.359   3.004  32.004  1.00  0.00      B    C
ATOM   4817  H5  BMIMB   1      34.034   3.524  31.328  1.00  0.00      B    H
ATOM   4818  H51 BMIMB   1      32.491   3.587  32.301  1.00  0.00      B    H
ATOM   4819  C51 BMIMB   1      34.174   2.669  33.218  1.00  0.00      B    C
ATOM   4820  H52 BMIMB   1      33.698   1.800  33.664  1.00  0.00      B    H
ATOM   4821  H53 BMIMB   1      35.148   2.426  32.803  1.00  0.00      B    H
ATOM   4822  C6  BMIMB   1      34.219   3.832  34.286  1.00  0.00      B    C
ATOM   4823  H6  BMIMB   1      34.888   4.635  34.000  1.00  0.00      B    H
ATOM   4824  H61 BMIMB   1      33.219   4.245  34.353  1.00  0.00      B    H
ATOM   4825  H62 BMIMB   1      34.612   3.501  35.241  1.00  0.00      B    H
ATOM   4836  N1  BMIMB   2       7.183  29.055  29.863  1.00  0.00      B    N
ATOM   4837  N11 BMIMB   2       6.493  29.651  27.905  1.00  0.00      B    N
ATOM   4838  C1  BMIMB   2       6.458  28.727  28.829  1.00  0.00      B    C
ATOM   4839  H1  BMIMB   2       5.813  27.876  28.788  1.00  0.00      B    H
ATOM   4840  C2  BMIMB   2       7.677  30.249  29.662  1.00  0.00      B    C
ATOM   4841  H2  BMIMB   2       8.386  30.674  30.338  1.00  0.00      B    H
ATOM   4842  C21 BMIMB   2       7.295  30.575  28.390  1.00  0.00      B    C
ATOM   4843  H21 BMIMB   2       7.492  31.433  27.785  1.00  0.00      B    H
ATOM   4844  C3  BMIMB   2       7.338  28.269  31.035  1.00  0.00      B    C
ATOM   4845  H3  BMIMB   2       7.268  27.199  30.904  1.00  0.00      B    H
ATOM   4846  H31 BMIMB   2       8.215  28.531  31.607  1.00  0.00      B    H
ATOM   4847  H32 BMIMB   2       6.495  28.533  31.656  1.00  0.00      B    H
ATOM   4848  C4  BMIMB   2       6.045  29.518  26.505  1.00  0.00      B    C
ATOM   4849  H4  BMIMB   2       6.844  29.997  25.959  1.00  0.00      B    H
ATOM   4850  H41 BMIMB   2       5.117  30.068  26.453  1.00  0.00      B    H
ATOM   4851  C5  BMIMB   2       5.872  28.167  25.922  1.00  0.00      B    C
ATOM   4852  H5  BMIMB   2       6.807  27.620  26.008  1.00  0.00      B    H
ATOM   4853  H51 BMIMB   2       5.188  27.691  26.619  1.00  0.00      B    H
ATOM   4854  C51 BMIMB   2       5.309  28.170  24.489  1.00  0.00      B    C
ATOM   4855  H52 BMIMB   2       4.507  28.904  24.513  1.00  0.00      B    H
ATOM   4856  H53 BMIMB   2       6.179  28.550  23.960  1.00  0.00      B    H
ATOM   4857  C6  BMIMB   2       4.911  26.765  23.954  1.00  0.00      B    C
ATOM   4858  H6  BMIMB   2       4.060  26.371  24.498  1.00  0.00      B    H
ATOM   4859  H61 BMIMB   2       4.713  26.923  22.900  1.00  0.00      B    H
ATOM   4860  H62 BMIMB   2       5.697  26.071  24.228  1.00  0.00      B    H
ATOM   4871  N1  BMIMB   3       9.904  21.567  23.662  1.00  0.00      B    N
ATOM   4872  N11 BMIMB   3       9.006  23.439  23.144  1.00  0.00      B    N
ATOM   4873  C1  BMIMB   3      10.186  22.861  23.399  1.00  0.00      B    C
ATOM   4874  H1  BMIMB   3      11.122  23.377  23.385  1.00  0.00      B    H
ATOM   4875  C2  BMIMB   3       8.576  21.353  23.441  1.00  0.00      B    C
ATOM   4876  H2  BMIMB   3       8.097  20.400  23.485  1.00  0.00      B    H
ATOM   4877  C21 BMIMB   3       8.071  22.455  23.062  1.00  0.00      B    C
ATOM   4878  H21 BMIMB   3       7.062  22.593  22.740  1.00  0.00      B    H
ATOM   4879  C3  BMIMB   3      10.839  20.525  24.081  1.00  0.00      B    C
ATOM   4880  H3  BMIMB   3      10.482  20.127  25.019  1.00  0.00      B    H
ATOM   4881  H31 BMIMB   3      10.790  19.709  23.376  1.00  0.00      B    H
ATOM   4882  H32 BMIMB   3      11.796  21.012  24.200  1.00  0.00      B    H
ATOM   4883  C4  BMIMB   3       8.785  24.821  22.740  1.00  0.00      B    C
ATOM   4884  H4  BMIMB   3       9.794  25.091  22.465  1.00  0.00      B    H
ATOM   4885  H41 BMIMB   3       8.404  25.357  23.597  1.00  0.00      B    H
ATOM   4886  C5  BMIMB   3       7.881  24.955  21.531  1.00  0.00      B    C
ATOM   4887  H5  BMIMB   3       8.344  24.420  20.705  1.00  0.00      B    H
ATOM   4888  H51 BMIMB   3       6.965  24.451  21.825  1.00  0.00      B    H
ATOM   4889  C51 BMIMB   3       7.635  26.416  21.215  1.00  0.00      B    C
ATOM   4890  H52 BMIMB   3       7.219  26.853  22.119  1.00  0.00      B    H
ATOM   4891  H53 BMIMB   3       8.449  27.069  20.911  1.00  0.00      B    H
ATOM   4892  C6  BMIMB   3       6.687  26.534  20.030  1.00  0.00      B    C
ATOM   4893  H6  BMIMB   3       6.461  27.510  19.615  1.00  0.00      B    H
ATOM   4894  H61 BMIMB   3       7.118  26.027  19.174  1.00  0.00      B    H
ATOM   4895  H62 BMIMB   3       5.750  26.188  20.449  1.00  0.00      B    H
ATOM   4906  N1  BMIMB   4      17.049  28.447   5.652  1.00  0.00      B    N
ATOM   4907  N11 BMIMB   4      15.923  27.323   4.277  1.00  0.00      B    N
ATOM   4908  C1  BMIMB   4      16.043  27.697   5.513  1.00  0.00      B    C
ATOM   4909  H1  BMIMB   4      15.447  27.349   6.328  1.00  0.00      B    H
ATOM   4910  C2  BMIMB   4      17.566  28.678   4.415  1.00  0.00      B    C
ATOM   4911  H2  BMIMB   4      18.334  29.417   4.345  1.00  0.00      B    H
ATOM   4912  C21 BMIMB   4      16.834  28.032   3.555  1.00  0.00      B    C
ATOM   4913  H21 BMIMB   4      16.858  27.985   2.489  1.00  0.00      B    H
ATOM   4914  C3  BMIMB   4      17.539  29.115   6.853  1.00  0.00      B    C
ATOM   4915  H3  BMIMB   4      17.005  28.499   7.560  1.00  0.00      B    H
ATOM   4916  H31 BMIMB   4      18.612  29.130   6.978  1.00  0.00      B    H
ATOM   4917  H32 BMIMB   4      17.238  30.146   6.740  1.00  0.00      B    H
ATOM   4918  C4  BMIMB   4      14.920  26.341   3.723  1.00  0.00      B    C
ATOM   4919  H4  BMIMB   4      14.418  26.990   3.021  1.00  0.00      B    H
ATOM   4920  H41 BMIMB   4      14.281  26.006   4.527  1.00  0.00      B    H
ATOM   4921  C5  BMIMB   4      15.551  25.085   3.145  1.00  0.00      B    C
ATOM   4922  H5  BMIMB   4      15.994  25.412   2.208  1.00  0.00      B    H
ATOM   4923  H51 BMIMB   4      16.379  24.618   3.673  1.00  0.00      B    H
ATOM   4924  C51 BMIMB   4      14.534  24.015   2.800  1.00  0.00      B    C
ATOM   4925  H52 BMIMB   4      13.780  23.715   3.523  1.00  0.00      B    H
ATOM   4926  H53 BMIMB   4      14.090  24.362   1.870  1.00  0.00      B    H
ATOM   4927  C6  BMIMB   4      15.351  22.816   2.354  1.00  0.00      B    C
ATOM   4928  H6  BMIMB   4      14.588  22.056   2.230  1.00  0.00      B    H
ATOM   4929  H61 BMIMB   4      15.801  23.079   1.403  1.00  0.00      B    H
ATOM   4930  H62 BMIMB   4      16.008  22.542   3.171  1.00  0.00      B    H
ATOM   4941  N1  BMIMB   5      27.939   2.680   0.463  1.00  0.00      B    N
ATOM   4942  N11 BMIMB   5      27.012   0.860   0.896  1.00  0.00      B    N
ATOM   4943  C1  BMIMB   5      28.170   1.397   0.502  1.00  0.00      B    C
ATOM   4944  H1  BMIMB   5      29.134   0.957   0.361  1.00  0.00      B    H
ATOM   4945  C2  BMIMB   5      26.692   3.012   0.887  1.00  0.00      B    C
ATOM   4946  H2  BMIMB   5      26.307   4.004   0.790  1.00  0.00      B    H
ATOM   4947  C21 BMIMB   5      26.100   1.868   1.166  1.00  0.00      B    C
ATOM   4948  H21 BMIMB   5      25.118   1.580   1.473  1.00  0.00      B    H
ATOM   4949  C3  BMIMB   5      28.935   3.700   0.119  1.00  0.00      B    C
ATOM   4950  H3  BMIMB   5      28.579   4.348  -0.668  1.00  0.00      B    H
ATOM   4951  H31 BMIMB   5      29.189   4.310   0.973  1.00  0.00      B    H
ATOM   4952  H32 BMIMB   5      29.879   3.357  -0.279  1.00  0.00      B    H
ATOM   4953  C4  BMIMB   5      26.632  -0.537   1.163  1.00  0.00      B    C
ATOM   4954  H4  BMIMB   5      26.552  -0.533   2.240  1.00  0.00      B    H
ATOM   4955  H41 BMIMB   5      27.410  -1.237   0.896  1.00  0.00      B    H
ATOM   4956  C5  BMIMB   5      25.341  -1.081   0.573  1.00  0.00      B    C
ATOM   4957  H5  BMIMB   5      24.969  -1.945   1.120  1.00  0.00      B    H
ATOM   4958  H51 BMIMB   5      24.556  -0.329   0.595  1.00  0.00      B    H
ATOM   4959  C51 BMIMB   5      25.462  -1.718  -0.867  1.00  0.00      B    C
ATOM   4960  H52 BMIMB   5      25.766  -0.914  -1.531  1.00  0.00      B    H
ATOM   4961  H53 BMIMB   5      26.294  -2.406  -0.990  1.00  0.00      B    H
ATOM   4962  C6  BMIMB   5      24.256  -2.492  -1.370  1.00  0.00      B    C
ATOM   4963  H6  BMIMB   5      24.314  -2.734  -2.425  1.00  0.00      B    H
ATOM   4964  H61 BMIMB   5      24.150  -3.479  -0.933  1.00  0.00      B    H
ATOM   4965  H62 BMIMB   5      23.443  -1.791  -1.224  1.00  0.00      B    H
ATOM   4976  N1  BMIMB   6      26.919  28.911  32.508  1.00  0.00      B    N
ATOM   4977  N11 BMIMB   6      26.196  30.710  33.524  1.00  0.00      B    N
ATOM   4978  C1  BMIMB   6      27.261  29.905  33.293  1.00  0.00      B    C
ATOM   4979  H1  BMIMB   6      28.237  30.021  33.714  1.00  0.00      B    H
ATOM   4980  C2  BMIMB   6      25.541  28.929  32.417  1.00  0.00      B    C
ATOM   4981  H2  BMIMB   6      25.042  28.171  31.852  1.00  0.00      B    H
ATOM   4982  C21 BMIMB   6      25.103  30.051  33.095  1.00  0.00      B    C
ATOM   4983  H21 BMIMB   6      24.111  30.367  33.333  1.00  0.00      B    H
ATOM   4984  C3  BMIMB   6      27.855  27.886  31.940  1.00  0.00      B    C
ATOM   4985  H3  BMIMB   6      27.353  26.931  31.886  1.00  0.00      B    H
ATOM   4986  H31 BMIMB   6      28.254  28.182  30.981  1.00  0.00      B    H
ATOM   4987  H32 BMIMB   6      28.587  27.816  32.731  1.00  0.00      B    H
ATOM   4988  C4  BMIMB   6      26.186  31.981  34.157  1.00  0.00      B    C
ATOM   4989  H4  BMIMB   6      27.058  31.910  34.790  1.00  0.00      B    H
ATOM   4990  H41 BMIMB   6      25.347  32.068  34.831  1.00  0.00      B    H
ATOM   4991  C5  BMIMB   6      26.208  33.157  33.272  1.00  0.00      B    C
ATOM   4992  H5  BMIMB   6      26.265  32.634  32.321  1.00  0.00      B    H
ATOM   4993  H51 BMIMB   6      25.303  33.758  33.308  1.00  0.00      B    H
ATOM   4994  C51 BMIMB   6      27.398  34.058  33.610  1.00  0.00      B    C
ATOM   4995  H52 BMIMB   6      27.304  34.560  34.569  1.00  0.00      B    H
ATOM   4996  H53 BMIMB   6      28.282  33.436  33.493  1.00  0.00      B    H
ATOM   4997  C6  BMIMB   6      27.325  35.099  32.538  1.00  0.00      B    C
ATOM   4998  H6  BMIMB   6      28.052  35.903  32.579  1.00  0.00      B    H
ATOM   4999  H61 BMIMB   6      27.399  34.626  31.566  1.00  0.00      B    H
ATOM   5000  H62 BMIMB   6      26.373  35.613  32.608  1.00  0.00      B    H
ATOM   5011  N1  BMIMB   7      33.783  47.162  39.048  1.00  0.00      B    N
ATOM   5012  N11 BMIMB   7      35.907  47.599  39.216  1.00  0.00      B    N
ATOM   5013  C1  BMIMB   7      34.732  48.045  38.780  1.00  0.00      B    C
ATOM   5014  H1  BMIMB   7      34.458  48.878  38.168  1.00  0.00      B    H
ATOM   5015  C2  BMIMB   7      34.358  46.073  39.664  1.00  0.00      B    C
ATOM   5016  H2  BMIMB   7      33.733  45.263  39.972  1.00  0.00      B    H
ATOM   5017  C21 BMIMB   7      35.627  46.402  39.902  1.00  0.00      B    C
ATOM   5018  H21 BMIMB   7      36.445  46.036  40.483  1.00  0.00      B    H
ATOM   5019  C3  BMIMB   7      32.400  47.243  38.499  1.00  0.00      B    C
ATOM   5020  H3  BMIMB   7      31.951  48.225  38.515  1.00  0.00      B    H
ATOM   5021  H31 BMIMB   7      32.405  46.874  37.484  1.00  0.00      B    H
ATOM   5022  H32 BMIMB   7      31.703  46.579  38.989  1.00  0.00      B    H
ATOM   5023  C4  BMIMB   7      37.198  48.017  38.626  1.00  0.00      B    C
ATOM   5024  H4  BMIMB   7      37.942  48.236  39.377  1.00  0.00      B    H
ATOM   5025  H41 BMIMB   7      36.921  48.941  38.141  1.00  0.00      B    H
ATOM   5026  C5  BMIMB   7      37.676  47.051  37.561  1.00  0.00      B    C
ATOM   5027  H5  BMIMB   7      37.877  46.154  38.140  1.00  0.00      B    H
ATOM   5028  H51 BMIMB   7      36.975  46.901  36.744  1.00  0.00      B    H
ATOM   5029  C51 BMIMB   7      39.029  47.440  37.001  1.00  0.00      B    C
ATOM   5030  H52 BMIMB   7      38.901  48.187  36.222  1.00  0.00      B    H
ATOM   5031  H53 BMIMB   7      39.689  47.834  37.770  1.00  0.00      B    H
ATOM   5032  C6  BMIMB   7      39.793  46.260  36.465  1.00  0.00      B    C
ATOM   5033  H6  BMIMB   7      40.837  46.490  36.290  1.00  0.00      B    H
ATOM   5034  H61 BMIMB   7      39.828  45.418  37.147  1.00  0.00      B    H
ATOM   5035  H62 BMIMB   7      39.383  45.799  35.573  1.00  0.00      B    H
ATOM   5046  N1  BMIMB   8       3.482  47.049  15.557  1.00  0.00      B    N
ATOM   5047  N11 BMIMB   8       2.225  47.217  17.292  1.00  0.00      B    N
ATOM   5048  C1  BMIMB   8       3.404  46.925  16.857  1.00  0.00      B    C
ATOM   5049  H1  BMIMB   8       4.205  46.585  17.478  1.00  0.00      B    H
ATOM   5050  C2  BMIMB   8       2.214  47.193  15.111  1.00  0.00      B    C
ATOM   5051  H2  BMIMB   8       1.859  47.162  14.105  1.00  0.00      B    H
ATOM   5052  C21 BMIMB   8       1.471  47.338  16.138  1.00  0.00      B    C
ATOM   5053  H21 BMIMB   8       0.406  47.315  16.215  1.00  0.00      B    H
ATOM   5054  C3  BMIMB   8       4.649  46.800  14.760  1.00  0.00      B    C
ATOM   5055  H3  BMIMB   8       5.426  47.532  14.926  1.00  0.00      B    H
ATOM   5056  H31 BMIMB   8       4.881  45.787  15.051  1.00  0.00      B    H
ATOM   5057  H32 BMIMB   8       4.264  46.703  13.755  1.00  0.00      B    H
ATOM   5058  C4  BMIMB   8       1.812  47.031  18.708  1.00  0.00      B    C
ATOM   5059  H4  BMIMB   8       2.669  46.564  19.171  1.00  0.00      B    H
ATOM   5060  H41 BMIMB   8       0.997  46.324  18.751  1.00  0.00      B    H
ATOM   5061  C5  BMIMB   8       1.405  48.341  19.320  1.00  0.00      B    C
ATOM   5062  H5  BMIMB   8       2.281  48.961  19.495  1.00  0.00      B    H
ATOM   5063  H51 BMIMB   8       0.871  48.864  18.531  1.00  0.00      B    H
ATOM   5064  C51 BMIMB   8       0.475  48.157  20.523  1.00  0.00      B    C
ATOM   5065  H52 BMIMB   8      -0.526  47.860  20.221  1.00  0.00      B    H
ATOM   5066  H53 BMIMB   8       0.829  47.338  21.142  1.00  0.00      B    H
ATOM   5067  C6  BMIMB   8       0.357  49.515  21.152  1.00  0.00      B    C
ATOM   5068  H6  BMIMB   8      -0.541  49.548  21.759  1.00  0.00      B    H
ATOM   5069  H61 BMIMB   8       1.228  49.826  21.718  1.00  0.00      B    H
ATOM   5070  H62 BMIMB   8       0.232  50.214  20.332  1.00  0.00      B    H
ATOM   5081  N1  BMIMB   9      44.371   9.230   4.674  1.00  0.00      B    N
ATOM   5082  N11 BMIMB   9      45.714   7.764   5.500  1.00  0.00      B    N
ATOM   5083  C1  BMIMB   9      45.000   8.080   4.473  1.00  0.00      B    C
ATOM   5084  H1  BMIMB   9      44.826   7.506   3.589  1.00  0.00      B    H
ATOM   5085  C2  BMIMB   9      44.918   9.791   5.790  1.00  0.00      B    C
ATOM   5086  H2  BMIMB   9      44.632  10.780   6.072  1.00  0.00      B    H
ATOM   5087  C21 BMIMB   9      45.683   8.843   6.364  1.00  0.00      B    C
ATOM   5088  H21 BMIMB   9      46.306   8.960   7.223  1.00  0.00      B    H
ATOM   5089  C3  BMIMB   9      43.636   9.981   3.614  1.00  0.00      B    C
ATOM   5090  H3  BMIMB   9      44.209  10.115   2.709  1.00  0.00      B    H
ATOM   5091  H31 BMIMB   9      42.737   9.421   3.404  1.00  0.00      B    H
ATOM   5092  H32 BMIMB   9      43.223  10.920   3.951  1.00  0.00      B    H
ATOM   5093  C4  BMIMB   9      46.456   6.572   5.580  1.00  0.00      B    C
ATOM   5094  H4  BMIMB   9      47.433   6.834   5.958  1.00  0.00      B    H
ATOM   5095  H41 BMIMB   9      46.748   6.217   4.602  1.00  0.00      B    H
ATOM   5096  C5  BMIMB   9      45.790   5.489   6.348  1.00  0.00      B    C
ATOM   5097  H5  BMIMB   9      45.768   5.744   7.405  1.00  0.00      B    H
ATOM   5098  H51 BMIMB   9      44.752   5.523   6.027  1.00  0.00      B    H
ATOM   5099  C51 BMIMB   9      46.273   4.020   5.993  1.00  0.00      B    C
ATOM   5100  H52 BMIMB   9      46.280   3.892   4.914  1.00  0.00      B    H
ATOM   5101  H53 BMIMB   9      47.263   3.911   6.429  1.00  0.00      B    H
ATOM   5102  C6  BMIMB   9      45.389   3.120   6.755  1.00  0.00      B    C
ATOM   5103  H6  BMIMB   9      45.395   2.064   6.511  1.00  0.00      B    H
ATOM   5104  H61 BMIMB   9      45.616   3.205   7.811  1.00  0.00      B    H
ATOM   5105  H62 BMIMB   9      44.392   3.535   6.656  1.00  0.00      B    H
ATOM   5116  N1  BMIMB  10      14.288  20.086  12.584  1.00  0.00      B    N
ATOM   5117  N11 BMIMB  10      15.690  21.304  13.751  1.00  0.00      B    N
ATOM   5118  C1  BMIMB  10      15.350  20.068  13.391  1.00  0.00      B    C
ATOM   5119  H1  BMIMB  10      15.701  19.151  13.813  1.00  0.00      B    H
ATOM   5120  C2  BMIMB  10      13.856  21.355  12.550  1.00  0.00      B    C
ATOM   5121  H2  BMIMB  10      12.953  21.748  12.136  1.00  0.00      B    H
ATOM   5122  C21 BMIMB  10      14.755  22.134  13.182  1.00  0.00      B    C
ATOM   5123  H21 BMIMB  10      14.618  23.171  13.395  1.00  0.00      B    H
ATOM   5124  C3  BMIMB  10      13.605  18.870  11.960  1.00  0.00      B    C
ATOM   5125  H3  BMIMB  10      12.826  18.475  12.595  1.00  0.00      B    H
ATOM   5126  H31 BMIMB  10      13.177  19.296  11.065  1.00  0.00      B    H
ATOM   5127  H32 BMIMB  10      14.383  18.136  11.810  1.00  0.00      B    H
ATOM   5128  C4  BMIMB  10      16.842  21.659  14.590  1.00  0.00      B    C
ATOM   5129  H4  BMIMB  10      17.448  22.423  14.126  1.00  0.00      B    H
ATOM   5130  H41 BMIMB  10      17.411  20.745  14.675  1.00  0.00      B    H
ATOM   5131  C5  BMIMB  10      16.516  22.132  16.047  1.00  0.00      B    C
ATOM   5132  H5  BMIMB  10      17.343  21.824  16.681  1.00  0.00      B    H
ATOM   5133  H51 BMIMB  10      16.256  23.187  16.013  1.00  0.00      B    H
ATOM   5134  C51 BMIMB  10      15.323  21.389  16.682  1.00  0.00      B    C
ATOM   5135  H52 BMIMB  10      14.430  21.602  16.101  1.00  0.00      B    H
ATOM   5136  H53 BMIMB  10      15.387  20.314  16.532  1.00  0.00      B    H
ATOM   5137  C6  BMIMB  10      15.173  21.652  18.192  1.00  0.00      B    C
ATOM   5138  H6  BMIMB  10      16.043  21.333  18.754  1.00  0.00      B    H
ATOM   5139  H61 BMIMB  10      15.027  22.724  18.264  1.00  0.00      B    H
ATOM   5140  H62 BMIMB  10      14.378  21.087  18.665  1.00  0.00      B    H
ATOM   5151  N1  BMIMB  11      18.009   2.867  15.392  1.00  0.00      B    N
ATOM   5152  N11 BMIMB  11      16.360   2.073  14.220  1.00  0.00      B    N
ATOM   5153  C1  BMIMB  11      16.890   2.119  15.438  1.00  0.00      B    C
ATOM   5154  H1  BMIMB  11      16.374   1.738  16.293  1.00  0.00      B    H
ATOM   5155  C2  BMIMB  11      18.163   3.222  14.023  1.00  0.00      B    C
ATOM   5156  H2  BMIMB  11      19.046   3.712  13.674  1.00  0.00      B    H
ATOM   5157  C21 BMIMB  11      17.157   2.784  13.335  1.00  0.00      B    C
ATOM   5158  H21 BMIMB  11      16.921   2.685  12.298  1.00  0.00      B    H
ATOM   5159  C3  BMIMB  11      18.872   3.068  16.572  1.00  0.00      B    C
ATOM   5160  H3  BMIMB  11      19.721   2.449  16.320  1.00  0.00      B    H
ATOM   5161  H31 BMIMB  11      19.102   4.115  16.702  1.00  0.00      B    H
ATOM   5162  H32 BMIMB  11      18.425   2.687  17.478  1.00  0.00      B    H
ATOM   5163  C4  BMIMB  11      15.180   1.342  13.922  1.00  0.00      B    C
ATOM   5164  H4  BMIMB  11      14.558   1.977  13.308  1.00  0.00      B    H
ATOM   5165  H41 BMIMB  11      14.723   1.207  14.891  1.00  0.00      B    H
ATOM   5166  C5  BMIMB  11      15.374   0.056  13.137  1.00  0.00      B    C
ATOM   5167  H5  BMIMB  11      14.732   0.088  12.260  1.00  0.00      B    H
ATOM   5168  H51 BMIMB  11      16.379  -0.124  12.766  1.00  0.00      B    H
ATOM   5169  C51 BMIMB  11      14.908  -1.134  13.909  1.00  0.00      B    C
ATOM   5170  H52 BMIMB  11      15.418  -1.206  14.867  1.00  0.00      B    H
ATOM   5171  H53 BMIMB  11      13.828  -1.127  14.025  1.00  0.00      B    H
ATOM   5172  C6  BMIMB  11      15.375  -2.405  13.321  1.00  0.00      B    C
ATOM   5173  H6  BMIMB  11      15.636  -2.179  12.293  1.00  0.00      B    H
ATOM   5174  H61 BMIMB  11      16.203  -2.920  13.794  1.00  0.00      B    H
ATOM   5175  H62 BMIMB  11      14.577  -3.124  13.173  1.00  0.00      B    H
ATOM   5186  N1  BMIMB  12      36.100  47.261  18.295  1.00  0.00      B    N
ATOM   5187  N11 BMIMB  12      35.488  48.287  20.055  1.00  0.00      B    N
ATOM   5188  C1  BMIMB  12      35.027  47.592  19.023  1.00  0.00      B    C
ATOM   5189  H1  BMIMB  12      34.008  47.407  18.758  1.00  0.00      B    H
ATOM   5190  C2  BMIMB  12      37.226  47.475  18.994  1.00  0.00      B    C
ATOM   5191  H2  BMIMB  12      38.195  47.172  18.666  1.00  0.00      B    H
ATOM   5192  C21 BMIMB  12      36.868  48.050  20.127  1.00  0.00      B    C
ATOM   5193  H21 BMIMB  12      37.445  48.620  20.823  1.00  0.00      B    H
ATOM   5194  C3  BMIMB  12      36.037  46.552  17.050  1.00  0.00      B    C
ATOM   5195  H3  BMIMB  12      35.043  46.655  16.642  1.00  0.00      B    H
ATOM   5196  H31 BMIMB  12      36.696  46.969  16.303  1.00  0.00      B    H
ATOM   5197  H32 BMIMB  12      36.114  45.484  17.186  1.00  0.00      B    H
ATOM   5198  C4  BMIMB  12      34.723  49.231  20.852  1.00  0.00      B    C
ATOM   5199  H4  BMIMB  12      35.014  49.213  21.892  1.00  0.00      B    H
ATOM   5200  H41 BMIMB  12      33.716  48.858  20.737  1.00  0.00      B    H
ATOM   5201  C5  BMIMB  12      34.863  50.615  20.278  1.00  0.00      B    C
ATOM   5202  H5  BMIMB  12      35.890  50.870  20.031  1.00  0.00      B    H
ATOM   5203  H51 BMIMB  12      34.335  50.667  19.329  1.00  0.00      B    H
ATOM   5204  C51 BMIMB  12      34.273  51.635  21.193  1.00  0.00      B    C
ATOM   5205  H52 BMIMB  12      33.226  51.398  21.361  1.00  0.00      B    H
ATOM   5206  H53 BMIMB  12      34.804  51.723  22.137  1.00  0.00      B    H
ATOM   5207  C6  BMIMB  12      34.239  52.962  20.473  1.00  0.00      B    C
ATOM   5208  H6  BMIMB  12      33.805  53.738  21.093  1.00  0.00      B    H
ATOM   5209  H61 BMIMB  12      35.236  53.191  20.116  1.00  0.00      B    H
ATOM   5210  H62 BMIMB  12      33.604  52.923  19.595  1.00  0.00      B    H
ATOM   5221  N1  BMIMB  13      10.886  32.154  33.104  1.00  0.00      B    N
ATOM   5222  N11 BMIMB  13      12.580  33.084  33.903  1.00  0.00      B    N
ATOM   5223  C1  BMIMB  13      11.340  32.765  34.193  1.00  0.00      B    C
ATOM   5224  H1  BMIMB  13      10.877  32.812  35.156  1.00  0.00      B    H
ATOM   5225  C2  BMIMB  13      11.629  32.504  32.059  1.00  0.00      B    C
ATOM   5226  H2  BMIMB  13      11.386  32.255  31.049  1.00  0.00      B    H
ATOM   5227  C21 BMIMB  13      12.579  33.235  32.560  1.00  0.00      B    C
ATOM   5228  H21 BMIMB  13      13.413  33.688  32.071  1.00  0.00      B    H
ATOM   5229  C3  BMIMB  13       9.582  31.527  33.021  1.00  0.00      B    C
ATOM   5230  H3  BMIMB  13       9.065  31.762  33.940  1.00  0.00      B    H
ATOM   5231  H31 BMIMB  13       9.039  31.947  32.188  1.00  0.00      B    H
ATOM   5232  H32 BMIMB  13       9.610  30.478  32.767  1.00  0.00      B    H
ATOM   5233  C4  BMIMB  13      13.558  33.482  34.930  1.00  0.00      B    C
ATOM   5234  H4  BMIMB  13      14.574  33.242  34.653  1.00  0.00      B    H
ATOM   5235  H41 BMIMB  13      13.305  32.958  35.840  1.00  0.00      B    H
ATOM   5236  C5  BMIMB  13      13.509  35.026  35.107  1.00  0.00      B    C
ATOM   5237  H5  BMIMB  13      13.319  35.468  34.133  1.00  0.00      B    H
ATOM   5238  H51 BMIMB  13      12.601  35.212  35.674  1.00  0.00      B    H
ATOM   5239  C51 BMIMB  13      14.629  35.788  35.782  1.00  0.00      B    C
ATOM   5240  H52 BMIMB  13      14.346  36.826  35.939  1.00  0.00      B    H
ATOM   5241  H53 BMIMB  13      14.761  35.227  36.704  1.00  0.00      B    H
ATOM   5242  C6  BMIMB  13      15.965  35.725  35.084  1.00  0.00      B    C
ATOM   5243  H6  BMIMB  13      16.612  36.243  35.782  1.00  0.00      B    H
ATOM   5244  H61 BMIMB  13      16.409  34.798  34.740  1.00  0.00      B    H
ATOM   5245  H62 BMIMB  13      15.948  36.411  34.245  1.00  0.00      B    H
ATOM   5256  N1  BMIMB  14      43.863  11.246  34.325  1.00  0.00      B    N
ATOM   5257  N11 BMIMB  14      45.801  10.647  33.672  1.00  0.00      B    N
ATOM   5258  C1  BMIMB  14      44.808  11.478  33.456  1.00  0.00      B    C
ATOM   5259  H1  BMIMB  14      44.732  12.209  32.680  1.00  0.00      B    H
ATOM   5260  C2  BMIMB  14      44.273  10.272  35.168  1.00  0.00      B    C
ATOM   5261  H2  BMIMB  14      43.656  10.136  36.029  1.00  0.00      B    H
ATOM   5262  C21 BMIMB  14      45.487   9.901  34.757  1.00  0.00      B    C
ATOM   5263  H21 BMIMB  14      46.220   9.277  35.219  1.00  0.00      B    H
ATOM   5264  C3  BMIMB  14      42.671  12.002  34.578  1.00  0.00      B    C
ATOM   5265  H3  BMIMB  14      42.840  12.447  35.548  1.00  0.00      B    H
ATOM   5266  H31 BMIMB  14      42.554  12.790  33.849  1.00  0.00      B    H
ATOM   5267  H32 BMIMB  14      41.749  11.446  34.653  1.00  0.00      B    H
ATOM   5268  C4  BMIMB  14      46.998  10.438  32.789  1.00  0.00      B    C
ATOM   5269  H4  BMIMB  14      47.769   9.984  33.393  1.00  0.00      B    H
ATOM   5270  H41 BMIMB  14      47.371  11.418  32.528  1.00  0.00      B    H
ATOM   5271  C5  BMIMB  14      46.606   9.731  31.511  1.00  0.00      B    C
ATOM   5272  H5  BMIMB  14      45.993  10.341  30.852  1.00  0.00      B    H
ATOM   5273  H51 BMIMB  14      47.642   9.556  31.230  1.00  0.00      B    H
ATOM   5274  C51 BMIMB  14      45.771   8.426  31.750  1.00  0.00      B    C
ATOM   5275  H52 BMIMB  14      46.035   7.680  31.005  1.00  0.00      B    H
ATOM   5276  H53 BMIMB  14      45.986   7.982  32.719  1.00  0.00      B    H
ATOM   5277  C6  BMIMB  14      44.228   8.526  31.617  1.00  0.00      B    C
ATOM   5278  H6  BMIMB  14      43.900   8.946  30.673  1.00  0.00      B    H
ATOM   5279  H61 BMIMB  14      43.702   7.600  31.813  1.00  0.00      B    H
ATOM   5280  H62 BMIMB  14      43.801   9.107  32.427  1.00  0.00      B    H
ATOM   5291  N1  BMIMB  15      10.031  44.691  25.323  1.00  0.00      B    N
ATOM   5292  N11 BMIMB  15      10.615  43.097  26.658  1.00  0.00      B    N
ATOM   5293  C1  BMIMB  15       9.860  44.171  26.540  1.00  0.00      B    C
ATOM   5294  H1  BMIMB  15       9.407  44.668  27.371  1.00  0.00      B    H
ATOM   5295  C2  BMIMB  15      10.867  43.892  24.580  1.00  0.00      B    C
ATOM   5296  H2  BMIMB  15      11.135  44.140  23.577  1.00  0.00      B    H
ATOM   5297  C21 BMIMB  15      11.159  42.820  25.393  1.00  0.00      B    C
ATOM   5298  H21 BMIMB  15      11.659  41.897  25.198  1.00  0.00      B    H
ATOM   5299  C3  BMIMB  15       9.368  45.880  24.851  1.00  0.00      B    C
ATOM   5300  H3  BMIMB  15       9.484  46.674  25.574  1.00  0.00      B    H
ATOM   5301  H31 BMIMB  15       9.689  46.186  23.867  1.00  0.00      B    H
ATOM   5302  H32 BMIMB  15       8.316  45.762  24.639  1.00  0.00      B    H
ATOM   5303  C4  BMIMB  15      10.675  42.221  27.853  1.00  0.00      B    C
ATOM   5304  H4  BMIMB  15      10.789  42.928  28.662  1.00  0.00      B    H
ATOM   5305  H41 BMIMB  15      11.554  41.593  27.857  1.00  0.00      B    H
ATOM   5306  C5  BMIMB  15       9.348  41.499  28.157  1.00  0.00      B    C
ATOM   5307  H5  BMIMB  15       9.190  41.349  29.221  1.00  0.00      B    H
ATOM   5308  H51 BMIMB  15       8.551  42.119  27.757  1.00  0.00      B    H
ATOM   5309  C51 BMIMB  15       9.358  40.126  27.457  1.00  0.00      B    C
ATOM   5310  H52 BMIMB  15       9.438  40.363  26.400  1.00  0.00      B    H
ATOM   5311  H53 BMIMB  15      10.248  39.687  27.901  1.00  0.00      B    H
ATOM   5312  C6  BMIMB  15       8.093  39.206  27.704  1.00  0.00      B    C
ATOM   5313  H6  BMIMB  15       7.157  39.561  27.288  1.00  0.00      B    H
ATOM   5314  H61 BMIMB  15       8.272  38.247  27.232  1.00  0.00      B    H
ATOM   5315  H62 BMIMB  15       8.063  38.839  28.723  1.00  0.00      B    H
ATOM   5326  N1  BMIMB  16      30.383  44.497   4.834  1.00  0.00      B    N
ATOM   5327  N11 BMIMB  16      31.269  43.152   6.304  1.00  0.00      B    N
ATOM   5328  C1  BMIMB  16      31.231  44.402   5.836  1.00  0.00      B    C
ATOM   5329  H1  BMIMB  16      31.984  45.138   6.022  1.00  0.00      B    H
ATOM   5330  C2  BMIMB  16      29.674  43.288   4.808  1.00  0.00      B    C
ATOM   5331  H2  BMIMB  16      28.954  43.172   4.027  1.00  0.00      B    H
ATOM   5332  C21 BMIMB  16      30.249  42.491   5.683  1.00  0.00      B    C
ATOM   5333  H21 BMIMB  16      29.997  41.467   5.856  1.00  0.00      B    H
ATOM   5334  C3  BMIMB  16      30.164  45.589   3.953  1.00  0.00      B    C
ATOM   5335  H3  BMIMB  16      30.317  45.240   2.943  1.00  0.00      B    H
ATOM   5336  H31 BMIMB  16      29.132  45.905   3.934  1.00  0.00      B    H
ATOM   5337  H32 BMIMB  16      30.867  46.388   4.134  1.00  0.00      B    H
ATOM   5338  C4  BMIMB  16      32.385  42.536   7.083  1.00  0.00      B    C
ATOM   5339  H4  BMIMB  16      32.021  42.583   8.099  1.00  0.00      B    H
ATOM   5340  H41 BMIMB  16      33.179  43.266   7.028  1.00  0.00      B    H
ATOM   5341  C5  BMIMB  16      32.748  41.161   6.577  1.00  0.00      B    C
ATOM   5342  H5  BMIMB  16      31.892  40.518   6.763  1.00  0.00      B    H
ATOM   5343  H51 BMIMB  16      32.930  41.332   5.519  1.00  0.00      B    H
ATOM   5344  C51 BMIMB  16      34.069  40.659   7.170  1.00  0.00      B    C
ATOM   5345  H52 BMIMB  16      34.505  39.823   6.628  1.00  0.00      B    H
ATOM   5346  H53 BMIMB  16      34.759  41.498   7.212  1.00  0.00      B    H
ATOM   5347  C6  BMIMB  16      33.782  40.176   8.590  1.00  0.00      B    C
ATOM   5348  H6  BMIMB  16      34.707  39.804   9.014  1.00  0.00      B    H
ATOM   5349  H61 BMIMB  16      33.554  41.030   9.217  1.00  0.00      B    H
ATOM   5350  H62 BMIMB  16      33.123  39.320   8.683  1.00  0.00      B    H
ATOM   5361  N1  BMIMB  17      46.900  11.126  48.739  1.00  0.00      B    N
ATOM   5362  N11 BMIMB  17      48.131  12.588  49.683  1.00  0.00      B    N
ATOM   5363  C1  BMIMB  17      46.934  11.980  49.730  1.00  0.00      B    C
ATOM   5364  H1  BMIMB  17      46.202  12.137  50.493  1.00  0.00      B    H
ATOM   5365  C2  BMIMB  17      48.086  11.233  48.052  1.00  0.00      B    C
ATOM   5366  H2  BMIMB  17      48.288  10.535  47.269  1.00  0.00      B    H
ATOM   5367  C21 BMIMB  17      48.882  12.182  48.600  1.00  0.00      B    C
ATOM   5368  H21 BMIMB  17      49.824  12.504  48.213  1.00  0.00      B    H
ATOM   5369  C3  BMIMB  17      45.963  10.130  48.464  1.00  0.00      B    C
ATOM   5370  H3  BMIMB  17      45.476  10.402  47.539  1.00  0.00      B    H
ATOM   5371  H31 BMIMB  17      46.547   9.222  48.434  1.00  0.00      B    H
ATOM   5372  H32 BMIMB  17      45.337  10.029  49.338  1.00  0.00      B    H
ATOM   5373  C4  BMIMB  17      48.636  13.613  50.606  1.00  0.00      B    C
ATOM   5374  H4  BMIMB  17      49.670  13.418  50.850  1.00  0.00      B    H
ATOM   5375  H41 BMIMB  17      48.188  13.567  51.587  1.00  0.00      B    H
ATOM   5376  C5  BMIMB  17      48.361  14.948  50.026  1.00  0.00      B    C
ATOM   5377  H5  BMIMB  17      49.048  15.667  50.466  1.00  0.00      B    H
ATOM   5378  H51 BMIMB  17      48.454  14.952  48.943  1.00  0.00      B    H
ATOM   5379  C51 BMIMB  17      46.922  15.470  50.235  1.00  0.00      B    C
ATOM   5380  H52 BMIMB  17      46.313  14.845  49.588  1.00  0.00      B    H
ATOM   5381  H53 BMIMB  17      46.529  15.434  51.248  1.00  0.00      B    H
ATOM   5382  C6  BMIMB  17      46.766  16.909  49.649  1.00  0.00      B    C
ATOM   5383  H6  BMIMB  17      47.488  17.541  50.154  1.00  0.00      B    H
ATOM   5384  H61 BMIMB  17      46.898  16.910  48.573  1.00  0.00      B    H
ATOM   5385  H62 BMIMB  17      45.736  17.244  49.699  1.00  0.00      B    H
ATOM   5396  N1  BMIMB  18       2.505  16.180  30.349  1.00  0.00      B    N
ATOM   5397  N11 BMIMB  18       2.706  15.654  28.320  1.00  0.00      B    N
ATOM   5398  C1  BMIMB  18       2.479  15.218  29.534  1.00  0.00      B    C
ATOM   5399  H1  BMIMB  18       2.197  14.200  29.697  1.00  0.00      B    H
ATOM   5400  C2  BMIMB  18       2.763  17.334  29.585  1.00  0.00      B    C
ATOM   5401  H2  BMIMB  18       2.816  18.277  30.085  1.00  0.00      B    H
ATOM   5402  C21 BMIMB  18       2.887  17.002  28.301  1.00  0.00      B    C
ATOM   5403  H21 BMIMB  18       3.074  17.638  27.463  1.00  0.00      B    H
ATOM   5404  C3  BMIMB  18       2.146  16.032  31.693  1.00  0.00      B    C
ATOM   5405  H3  BMIMB  18       1.549  16.904  31.919  1.00  0.00      B    H
ATOM   5406  H31 BMIMB  18       1.671  15.081  31.883  1.00  0.00      B    H
ATOM   5407  H32 BMIMB  18       3.057  16.003  32.271  1.00  0.00      B    H
ATOM   5408  C4  BMIMB  18       2.689  14.771  27.169  1.00  0.00      B    C
ATOM   5409  H4  BMIMB  18       2.848  13.760  27.515  1.00  0.00      B    H
ATOM   5410  H41 BMIMB  18       3.504  15.095  26.540  1.00  0.00      B    H
ATOM   5411  C5  BMIMB  18       1.520  14.961  26.178  1.00  0.00      B    C
ATOM   5412  H5  BMIMB  18       0.592  14.827  26.728  1.00  0.00      B    H
ATOM   5413  H51 BMIMB  18       1.592  15.958  25.750  1.00  0.00      B    H
ATOM   5414  C51 BMIMB  18       1.422  13.912  25.060  1.00  0.00      B    C
ATOM   5415  H52 BMIMB  18       2.232  13.978  24.337  1.00  0.00      B    H
ATOM   5416  H53 BMIMB  18       1.393  12.948  25.561  1.00  0.00      B    H
ATOM   5417  C6  BMIMB  18       0.114  14.249  24.344  1.00  0.00      B    C
ATOM   5418  H6  BMIMB  18      -0.611  14.257  25.150  1.00  0.00      B    H
ATOM   5419  H61 BMIMB  18       0.095  15.234  23.892  1.00  0.00      B    H
ATOM   5420  H62 BMIMB  18      -0.175  13.489  23.627  1.00  0.00      B    H
ATOM   5431  N1  BMIMB  19      23.720  31.501  41.413  1.00  0.00      B    N
ATOM   5432  N11 BMIMB  19      22.630  33.290  42.070  1.00  0.00      B    N
ATOM   5433  C1  BMIMB  19      23.612  32.816  41.306  1.00  0.00      B    C
ATOM   5434  H1  BMIMB  19      24.314  33.357  40.708  1.00  0.00      B    H
ATOM   5435  C2  BMIMB  19      22.754  31.118  42.307  1.00  0.00      B    C
ATOM   5436  H2  BMIMB  19      22.575  30.081  42.490  1.00  0.00      B    H
ATOM   5437  C21 BMIMB  19      22.043  32.187  42.698  1.00  0.00      B    C
ATOM   5438  H21 BMIMB  19      21.190  32.300  43.331  1.00  0.00      B    H
ATOM   5439  C3  BMIMB  19      24.504  30.597  40.608  1.00  0.00      B    C
ATOM   5440  H3  BMIMB  19      25.554  30.851  40.619  1.00  0.00      B    H
ATOM   5441  H31 BMIMB  19      24.473  29.609  41.043  1.00  0.00      B    H
ATOM   5442  H32 BMIMB  19      24.047  30.559  39.631  1.00  0.00      B    H
ATOM   5443  C4  BMIMB  19      22.205  34.713  42.094  1.00  0.00      B    C
ATOM   5444  H4  BMIMB  19      23.055  35.305  41.787  1.00  0.00      B    H
ATOM   5445  H41 BMIMB  19      22.024  34.957  43.130  1.00  0.00      B    H
ATOM   5446  C5  BMIMB  19      21.092  35.103  41.194  1.00  0.00      B    C
ATOM   5447  H5  BMIMB  19      20.284  34.409  41.409  1.00  0.00      B    H
ATOM   5448  H51 BMIMB  19      20.669  36.064  41.474  1.00  0.00      B    H
ATOM   5449  C51 BMIMB  19      21.323  35.092  39.699  1.00  0.00      B    C
ATOM   5450  H52 BMIMB  19      22.148  35.740  39.413  1.00  0.00      B    H
ATOM   5451  H53 BMIMB  19      21.503  34.043  39.480  1.00  0.00      B    H
ATOM   5452  C6  BMIMB  19      20.038  35.708  39.093  1.00  0.00      B    C
ATOM   5453  H6  BMIMB  19      19.292  34.927  39.180  1.00  0.00      B    H
ATOM   5454  H61 BMIMB  19      19.850  36.590  39.695  1.00  0.00      B    H
ATOM   5455  H62 BMIMB  19      20.230  36.051  38.083  1.00  0.00      B    H
ATOM   5466  N1  BMIMB  20      31.111  43.029  13.158  1.00  0.00      B    N
ATOM   5467  N11 BMIMB  20      30.228  45.011  13.391  1.00  0.00      B    N
ATOM   5468  C1  BMIMB  20      31.317  44.307  13.254  1.00  0.00      B    C
ATOM   5469  H1  BMIMB  20      32.298  44.708  13.111  1.00  0.00      B    H
ATOM   5470  C2  BMIMB  20      29.785  42.905  13.613  1.00  0.00      B    C
ATOM   5471  H2  BMIMB  20      29.273  41.994  13.833  1.00  0.00      B    H
ATOM   5472  C21 BMIMB  20      29.195  44.109  13.653  1.00  0.00      B    C
ATOM   5473  H21 BMIMB  20      28.158  44.233  13.874  1.00  0.00      B    H
ATOM   5474  C3  BMIMB  20      32.085  41.927  12.947  1.00  0.00      B    C
ATOM   5475  H3  BMIMB  20      32.085  41.680  11.895  1.00  0.00      B    H
ATOM   5476  H31 BMIMB  20      33.066  42.255  13.258  1.00  0.00      B    H
ATOM   5477  H32 BMIMB  20      31.752  41.024  13.438  1.00  0.00      B    H
ATOM   5478  C4  BMIMB  20      30.196  46.535  13.463  1.00  0.00      B    C
ATOM   5479  H4  BMIMB  20      29.358  46.928  12.907  1.00  0.00      B    H
ATOM   5480  H41 BMIMB  20      31.103  46.854  12.970  1.00  0.00      B    H
ATOM   5481  C5  BMIMB  20      29.963  47.019  14.879  1.00  0.00      B    C
ATOM   5482  H5  BMIMB  20      29.930  48.089  14.691  1.00  0.00      B    H
ATOM   5483  H51 BMIMB  20      28.987  46.738  15.267  1.00  0.00      B    H
ATOM   5484  C51 BMIMB  20      30.972  46.343  15.821  1.00  0.00      B    C
ATOM   5485  H52 BMIMB  20      30.702  45.294  15.904  1.00  0.00      B    H
ATOM   5486  H53 BMIMB  20      31.943  46.473  15.350  1.00  0.00      B    H
ATOM   5487  C6  BMIMB  20      30.975  46.876  17.257  1.00  0.00      B    C
ATOM   5488  H6  BMIMB  20      31.437  46.225  17.992  1.00  0.00      B    H
ATOM   5489  H61 BMIMB  20      31.329  47.895  17.359  1.00  0.00      B    H
ATOM   5490  H62 BMIMB  20      29.953  46.972  17.605  1.00  0.00      B    H
ATOM   5501  N1  BMIMB  21      16.008  40.492   8.620  1.00  0.00      B    N
ATOM   5502  N11 BMIMB  21      15.586  39.375   6.826  1.00  0.00      B    N
ATOM   5503  C1  BMIMB  21      15.377  39.475   8.127  1.00  0.00      B    C
ATOM   5504  H1  BMIMB  21      14.685  38.885   8.688  1.00  0.00      B    H
ATOM   5505  C2  BMIMB  21      16.646  41.193   7.630  1.00  0.00      B    C
ATOM   5506  H2  BMIMB  21      17.185  42.100   7.795  1.00  0.00      B    H
ATOM   5507  C21 BMIMB  21      16.370  40.474   6.471  1.00  0.00      B    C
ATOM   5508  H21 BMIMB  21      16.563  40.727   5.451  1.00  0.00      B    H
ATOM   5509  C3  BMIMB  21      16.116  40.940   9.952  1.00  0.00      B    C
ATOM   5510  H3  BMIMB  21      16.202  40.134  10.666  1.00  0.00      B    H
ATOM   5511  H31 BMIMB  21      17.047  41.485   9.986  1.00  0.00      B    H
ATOM   5512  H32 BMIMB  21      15.276  41.576  10.192  1.00  0.00      B    H
ATOM   5513  C4  BMIMB  21      14.871  38.340   6.006  1.00  0.00      B    C
ATOM   5514  H4  BMIMB  21      14.273  37.716   6.654  1.00  0.00      B    H
ATOM   5515  H41 BMIMB  21      15.606  37.627   5.662  1.00  0.00      B    H
ATOM   5516  C5  BMIMB  21      13.987  38.833   4.893  1.00  0.00      B    C
ATOM   5517  H5  BMIMB  21      13.544  37.952   4.436  1.00  0.00      B    H
ATOM   5518  H51 BMIMB  21      13.264  39.512   5.338  1.00  0.00      B    H
ATOM   5519  C51 BMIMB  21      14.829  39.408   3.790  1.00  0.00      B    C
ATOM   5520  H52 BMIMB  21      14.921  40.470   4.003  1.00  0.00      B    H
ATOM   5521  H53 BMIMB  21      15.842  39.016   3.736  1.00  0.00      B    H
ATOM   5522  C6  BMIMB  21      14.323  39.119   2.291  1.00  0.00      B    C
ATOM   5523  H6  BMIMB  21      14.322  38.114   1.883  1.00  0.00      B    H
ATOM   5524  H61 BMIMB  21      13.358  39.570   2.091  1.00  0.00      B    H
ATOM   5525  H62 BMIMB  21      14.906  39.702   1.587  1.00  0.00      B    H
ATOM   5536  N1  BMIMB  22      19.161  18.192  22.645  1.00  0.00      B    N
ATOM   5537  N11 BMIMB  22      18.218  17.853  24.609  1.00  0.00      B    N
ATOM   5538  C1  BMIMB  22      19.110  18.564  23.953  1.00  0.00      B    C
ATOM   5539  H1  BMIMB  22      19.691  19.369  24.350  1.00  0.00      B    H
ATOM   5540  C2  BMIMB  22      18.194  17.265  22.460  1.00  0.00      B    C
ATOM   5541  H2  BMIMB  22      18.035  16.744  21.542  1.00  0.00      B    H
ATOM   5542  C21 BMIMB  22      17.612  16.982  23.603  1.00  0.00      B    C
ATOM   5543  H21 BMIMB  22      16.766  16.331  23.601  1.00  0.00      B    H
ATOM   5544  C3  BMIMB  22      20.017  18.848  21.691  1.00  0.00      B    C
ATOM   5545  H3  BMIMB  22      21.007  18.417  21.719  1.00  0.00      B    H
ATOM   5546  H31 BMIMB  22      19.577  18.696  20.717  1.00  0.00      B    H
ATOM   5547  H32 BMIMB  22      20.181  19.915  21.729  1.00  0.00      B    H
ATOM   5548  C4  BMIMB  22      18.022  17.973  26.030  1.00  0.00      B    C
ATOM   5549  H4  BMIMB  22      18.908  18.306  26.549  1.00  0.00      B    H
ATOM   5550  H41 BMIMB  22      17.681  17.011  26.384  1.00  0.00      B    H
ATOM   5551  C5  BMIMB  22      16.843  18.819  26.309  1.00  0.00      B    C
ATOM   5552  H5  BMIMB  22      15.941  18.412  25.859  1.00  0.00      B    H
ATOM   5553  H51 BMIMB  22      16.561  18.834  27.359  1.00  0.00      B    H
ATOM   5554  C51 BMIMB  22      17.053  20.311  25.973  1.00  0.00      B    C
ATOM   5555  H52 BMIMB  22      17.814  20.803  26.573  1.00  0.00      B    H
ATOM   5556  H53 BMIMB  22      17.089  20.492  24.902  1.00  0.00      B    H
ATOM   5557  C6  BMIMB  22      15.860  21.159  26.361  1.00  0.00      B    C
ATOM   5558  H6  BMIMB  22      16.057  22.224  26.303  1.00  0.00      B    H
ATOM   5559  H61 BMIMB  22      15.088  20.939  25.633  1.00  0.00      B    H
ATOM   5560  H62 BMIMB  22      15.397  20.960  27.320  1.00  0.00      B    H
ATOM   5571  N1  BMIMB  23       9.387  50.168  38.909  1.00  0.00      B    N
ATOM   5572  N11 BMIMB  23      10.002  49.825  40.962  1.00  0.00      B    N
ATOM   5573  C1  BMIMB  23       9.047  49.589  40.033  1.00  0.00      B    C
ATOM   5574  H1  BMIMB  23       8.128  49.060  40.168  1.00  0.00      B    H
ATOM   5575  C2  BMIMB  23      10.631  50.774  39.051  1.00  0.00      B    C
ATOM   5576  H2  BMIMB  23      11.058  51.346  38.257  1.00  0.00      B    H
ATOM   5577  C21 BMIMB  23      10.987  50.592  40.291  1.00  0.00      B    C
ATOM   5578  H21 BMIMB  23      11.802  51.052  40.806  1.00  0.00      B    H
ATOM   5579  C3  BMIMB  23       8.619  50.209  37.647  1.00  0.00      B    C
ATOM   5580  H3  BMIMB  23       9.332  50.120  36.840  1.00  0.00      B    H
ATOM   5581  H31 BMIMB  23       7.900  49.403  37.670  1.00  0.00      B    H
ATOM   5582  H32 BMIMB  23       8.099  51.149  37.533  1.00  0.00      B    H
ATOM   5583  C4  BMIMB  23       9.966  49.385  42.389  1.00  0.00      B    C
ATOM   5584  H4  BMIMB  23       8.988  48.972  42.590  1.00  0.00      B    H
ATOM   5585  H41 BMIMB  23      10.052  50.295  42.964  1.00  0.00      B    H
ATOM   5586  C5  BMIMB  23      10.920  48.287  42.626  1.00  0.00      B    C
ATOM   5587  H5  BMIMB  23      11.876  48.707  42.926  1.00  0.00      B    H
ATOM   5588  H51 BMIMB  23      10.623  47.546  43.364  1.00  0.00      B    H
ATOM   5589  C51 BMIMB  23      11.160  47.479  41.310  1.00  0.00      B    C
ATOM   5590  H52 BMIMB  23      10.234  47.032  40.957  1.00  0.00      B    H
ATOM   5591  H53 BMIMB  23      11.667  48.029  40.522  1.00  0.00      B    H
ATOM   5592  C6  BMIMB  23      12.279  46.516  41.571  1.00  0.00      B    C
ATOM   5593  H6  BMIMB  23      11.800  45.764  42.189  1.00  0.00      B    H
ATOM   5594  H61 BMIMB  23      12.660  46.029  40.681  1.00  0.00      B    H
ATOM   5595  H62 BMIMB  23      13.162  46.928  42.045  1.00  0.00      B    H
ATOM   5606  N1  BMIMB  24      13.458  28.342  32.659  1.00  0.00      B    N
ATOM   5607  N11 BMIMB  24      14.202  29.037  34.522  1.00  0.00      B    N
ATOM   5608  C1  BMIMB  24      13.339  29.295  33.547  1.00  0.00      B    C
ATOM   5609  H1  BMIMB  24      12.658  30.110  33.428  1.00  0.00      B    H
ATOM   5610  C2  BMIMB  24      14.394  27.420  33.125  1.00  0.00      B    C
ATOM   5611  H2  BMIMB  24      14.578  26.475  32.664  1.00  0.00      B    H
ATOM   5612  C21 BMIMB  24      14.695  27.804  34.300  1.00  0.00      B    C
ATOM   5613  H21 BMIMB  24      15.275  27.326  35.059  1.00  0.00      B    H
ATOM   5614  C3  BMIMB  24      12.663  28.168  31.523  1.00  0.00      B    C
ATOM   5615  H3  BMIMB  24      13.383  27.956  30.747  1.00  0.00      B    H
ATOM   5616  H31 BMIMB  24      11.942  27.365  31.563  1.00  0.00      B    H
ATOM   5617  H32 BMIMB  24      12.134  29.073  31.261  1.00  0.00      B    H
ATOM   5618  C4  BMIMB  24      14.489  29.914  35.653  1.00  0.00      B    C
ATOM   5619  H4  BMIMB  24      14.683  30.931  35.345  1.00  0.00      B    H
ATOM   5620  H41 BMIMB  24      15.479  29.661  36.001  1.00  0.00      B    H
ATOM   5621  C5  BMIMB  24      13.567  29.708  36.823  1.00  0.00      B    C
ATOM   5622  H5  BMIMB  24      12.598  30.103  36.528  1.00  0.00      B    H
ATOM   5623  H51 BMIMB  24      13.544  28.633  36.977  1.00  0.00      B    H
ATOM   5624  C51 BMIMB  24      14.122  30.381  38.144  1.00  0.00      B    C
ATOM   5625  H52 BMIMB  24      15.125  29.973  38.245  1.00  0.00      B    H
ATOM   5626  H53 BMIMB  24      14.144  31.457  37.992  1.00  0.00      B    H
ATOM   5627  C6  BMIMB  24      13.176  30.040  39.303  1.00  0.00      B    C
ATOM   5628  H6  BMIMB  24      13.365  30.680  40.158  1.00  0.00      B    H
ATOM   5629  H61 BMIMB  24      12.136  30.249  39.077  1.00  0.00      B    H
ATOM   5630  H62 BMIMB  24      13.266  28.982  39.518  1.00  0.00      B    H
ATOM   5641  N1  BMIMB  25      36.410  11.129  42.097  1.00  0.00      B    N
ATOM   5642  N11 BMIMB  25      34.665  11.194  40.760  1.00  0.00      B    N
ATOM   5643  C1  BMIMB  25      35.109  11.017  41.982  1.00  0.00      B    C
ATOM   5644  H1  BMIMB  25      34.484  10.671  42.777  1.00  0.00      B    H
ATOM   5645  C2  BMIMB  25      36.777  11.362  40.780  1.00  0.00      B    C
ATOM   5646  H2  BMIMB  25      37.819  11.431  40.557  1.00  0.00      B    H
ATOM   5647  C21 BMIMB  25      35.700  11.322  39.952  1.00  0.00      B    C
ATOM   5648  H21 BMIMB  25      35.635  11.417  38.891  1.00  0.00      B    H
ATOM   5649  C3  BMIMB  25      37.355  11.031  43.271  1.00  0.00      B    C
ATOM   5650  H3  BMIMB  25      36.969  10.532  44.147  1.00  0.00      B    H
ATOM   5651  H31 BMIMB  25      38.118  10.390  42.856  1.00  0.00      B    H
ATOM   5652  H32 BMIMB  25      37.808  11.979  43.525  1.00  0.00      B    H
ATOM   5653  C4  BMIMB  25      33.277  11.095  40.320  1.00  0.00      B    C
ATOM   5654  H4  BMIMB  25      33.146  11.842  39.551  1.00  0.00      B    H
ATOM   5655  H41 BMIMB  25      32.589  11.425  41.085  1.00  0.00      B    H
ATOM   5656  C5  BMIMB  25      32.791   9.676  39.762  1.00  0.00      B    C
ATOM   5657  H5  BMIMB  25      33.258   9.425  38.813  1.00  0.00      B    H
ATOM   5658  H51 BMIMB  25      33.082   8.833  40.383  1.00  0.00      B    H
ATOM   5659  C51 BMIMB  25      31.276   9.769  39.635  1.00  0.00      B    C
ATOM   5660  H52 BMIMB  25      30.830   9.759  40.627  1.00  0.00      B    H
ATOM   5661  H53 BMIMB  25      31.077  10.731  39.169  1.00  0.00      B    H
ATOM   5662  C6  BMIMB  25      30.635   8.593  38.895  1.00  0.00      B    C
ATOM   5663  H6  BMIMB  25      30.842   7.642  39.372  1.00  0.00      B    H
ATOM   5664  H61 BMIMB  25      29.566   8.743  39.000  1.00  0.00      B    H
ATOM   5665  H62 BMIMB  25      30.847   8.617  37.832  1.00  0.00      B    H
ATOM   5676  N1  BMIMB  26      47.308  44.621  24.100  1.00  0.00      B    N
ATOM   5677  N11 BMIMB  26      47.715  45.159  22.010  1.00  0.00      B    N
ATOM   5678  C1  BMIMB  26      46.811  45.124  22.984  1.00  0.00      B    C
ATOM   5679  H1  BMIMB  26      45.772  45.325  22.836  1.00  0.00      B    H
ATOM   5680  C2  BMIMB  26      48.607  44.243  23.859  1.00  0.00      B    C
ATOM   5681  H2  BMIMB  26      49.209  43.801  24.622  1.00  0.00      B    H
ATOM   5682  C21 BMIMB  26      48.841  44.532  22.540  1.00  0.00      B    C
ATOM   5683  H21 BMIMB  26      49.769  44.482  22.014  1.00  0.00      B    H
ATOM   5684  C3  BMIMB  26      46.549  44.237  25.372  1.00  0.00      B    C
ATOM   5685  H3  BMIMB  26      46.447  43.162  25.400  1.00  0.00      B    H
ATOM   5686  H31 BMIMB  26      47.031  44.651  26.245  1.00  0.00      B    H
ATOM   5687  H32 BMIMB  26      45.597  44.746  25.335  1.00  0.00      B    H
ATOM   5688  C4  BMIMB  26      47.465  45.344  20.530  1.00  0.00      B    C
ATOM   5689  H4  BMIMB  26      48.325  45.766  20.033  1.00  0.00      B    H
ATOM   5690  H41 BMIMB  26      46.600  45.991  20.533  1.00  0.00      B    H
ATOM   5691  C5  BMIMB  26      47.055  44.069  19.732  1.00  0.00      B    C
ATOM   5692  H5  BMIMB  26      46.011  43.923  19.999  1.00  0.00      B    H
ATOM   5693  H51 BMIMB  26      47.307  44.274  18.695  1.00  0.00      B    H
ATOM   5694  C51 BMIMB  26      47.734  42.764  20.153  1.00  0.00      B    C
ATOM   5695  H52 BMIMB  26      48.809  42.920  20.137  1.00  0.00      B    H
ATOM   5696  H53 BMIMB  26      47.306  42.568  21.133  1.00  0.00      B    H
ATOM   5697  C6  BMIMB  26      47.237  41.575  19.249  1.00  0.00      B    C
ATOM   5698  H6  BMIMB  26      47.581  41.635  18.222  1.00  0.00      B    H
ATOM   5699  H61 BMIMB  26      47.539  40.606  19.628  1.00  0.00      B    H
ATOM   5700  H62 BMIMB  26      46.179  41.699  19.047  1.00  0.00      B    H
ATOM   5711  N1  BMIMB  27      47.020  33.876  30.585  1.00  0.00      B    N
ATOM   5712  N11 BMIMB  27      45.223  34.833  29.874  1.00  0.00      B    N
ATOM   5713  C1  BMIMB  27      46.080  33.837  29.697  1.00  0.00      B    C
ATOM   5714  H1  BMIMB  27      46.020  33.064  28.960  1.00  0.00      B    H
ATOM   5715  C2  BMIMB  27      46.955  35.113  31.185  1.00  0.00      B    C
ATOM   5716  H2  BMIMB  27      47.646  35.491  31.907  1.00  0.00      B    H
ATOM   5717  C21 BMIMB  27      45.813  35.735  30.790  1.00  0.00      B    C
ATOM   5718  H21 BMIMB  27      45.324  36.676  30.915  1.00  0.00      B    H
ATOM   5719  C3  BMIMB  27      48.187  32.966  30.723  1.00  0.00      B    C
ATOM   5720  H3  BMIMB  27      49.095  33.453  30.399  1.00  0.00      B    H
ATOM   5721  H31 BMIMB  27      48.164  32.675  31.763  1.00  0.00      B    H
ATOM   5722  H32 BMIMB  27      48.058  32.104  30.086  1.00  0.00      B    H
ATOM   5723  C4  BMIMB  27      43.966  34.930  29.104  1.00  0.00      B    C
ATOM   5724  H4  BMIMB  27      43.112  35.082  29.747  1.00  0.00      B    H
ATOM   5725  H41 BMIMB  27      43.677  33.969  28.706  1.00  0.00      B    H
ATOM   5726  C5  BMIMB  27      44.019  36.002  28.109  1.00  0.00      B    C
ATOM   5727  H5  BMIMB  27      43.035  36.094  27.656  1.00  0.00      B    H
ATOM   5728  H51 BMIMB  27      44.192  36.827  28.796  1.00  0.00      B    H
ATOM   5729  C51 BMIMB  27      45.127  35.928  27.026  1.00  0.00      B    C
ATOM   5730  H52 BMIMB  27      46.039  35.550  27.481  1.00  0.00      B    H
ATOM   5731  H53 BMIMB  27      44.799  35.048  26.480  1.00  0.00      B    H
ATOM   5732  C6  BMIMB  27      45.321  37.188  26.165  1.00  0.00      B    C
ATOM   5733  H6  BMIMB  27      44.478  37.435  25.530  1.00  0.00      B    H
ATOM   5734  H61 BMIMB  27      45.494  38.060  26.785  1.00  0.00      B    H
ATOM   5735  H62 BMIMB  27      46.212  37.097  25.554  1.00  0.00      B    H
ATOM   5746  N1  BMIMB  28      10.661  11.332   1.500  1.00  0.00      B    N
ATOM   5747  N11 BMIMB  28      12.459  10.193   1.275  1.00  0.00      B    N
ATOM   5748  C1  BMIMB  28      11.571  10.581   2.121  1.00  0.00      B    C
ATOM   5749  H1  BMIMB  28      11.572  10.375   3.170  1.00  0.00      B    H
ATOM   5750  C2  BMIMB  28      10.953  11.327   0.137  1.00  0.00      B    C
ATOM   5751  H2  BMIMB  28      10.262  11.768  -0.547  1.00  0.00      B    H
ATOM   5752  C21 BMIMB  28      12.014  10.562  -0.054  1.00  0.00      B    C
ATOM   5753  H21 BMIMB  28      12.514  10.420  -0.987  1.00  0.00      B    H
ATOM   5754  C3  BMIMB  28       9.462  11.877   2.167  1.00  0.00      B    C
ATOM   5755  H3  BMIMB  28       8.578  11.260   2.086  1.00  0.00      B    H
ATOM   5756  H31 BMIMB  28       9.633  12.162   3.194  1.00  0.00      B    H
ATOM   5757  H32 BMIMB  28       9.317  12.846   1.712  1.00  0.00      B    H
ATOM   5758  C4  BMIMB  28      13.657   9.395   1.600  1.00  0.00      B    C
ATOM   5759  H4  BMIMB  28      13.521   8.355   1.340  1.00  0.00      B    H
ATOM   5760  H41 BMIMB  28      13.723   9.518   2.671  1.00  0.00      B    H
ATOM   5761  C5  BMIMB  28      14.986   9.926   1.082  1.00  0.00      B    C
ATOM   5762  H5  BMIMB  28      15.096   9.551   0.067  1.00  0.00      B    H
ATOM   5763  H51 BMIMB  28      15.084  11.004   1.171  1.00  0.00      B    H
ATOM   5764  C51 BMIMB  28      16.096   9.352   1.894  1.00  0.00      B    C
ATOM   5765  H52 BMIMB  28      17.069   9.797   1.707  1.00  0.00      B    H
ATOM   5766  H53 BMIMB  28      15.807   9.606   2.911  1.00  0.00      B    H
ATOM   5767  C6  BMIMB  28      16.256   7.823   1.774  1.00  0.00      B    C
ATOM   5768  H6  BMIMB  28      17.258   7.409   1.783  1.00  0.00      B    H
ATOM   5769  H61 BMIMB  28      15.592   7.388   2.511  1.00  0.00      B    H
ATOM   5770  H62 BMIMB  28      15.936   7.381   0.837  1.00  0.00      B    H
ATOM   5781  N1  BMIMB  29       1.289  29.959   6.973  1.00  0.00      B    N
ATOM   5782  N11 BMIMB  29       2.857  31.059   6.019  1.00  0.00      B    N
ATOM   5783  C1  BMIMB  29       2.119  30.967   7.092  1.00  0.00      B    C
ATOM   5784  H1  BMIMB  29       2.246  31.568   7.967  1.00  0.00      B    H
ATOM   5785  C2  BMIMB  29       1.596  29.299   5.817  1.00  0.00      B    C
ATOM   5786  H2  BMIMB  29       1.163  28.344   5.612  1.00  0.00      B    H
ATOM   5787  C21 BMIMB  29       2.512  29.946   5.203  1.00  0.00      B    C
ATOM   5788  H21 BMIMB  29       3.005  29.683   4.293  1.00  0.00      B    H
ATOM   5789  C3  BMIMB  29       0.305  29.478   7.971  1.00  0.00      B    C
ATOM   5790  H3  BMIMB  29       0.091  30.250   8.695  1.00  0.00      B    H
ATOM   5791  H31 BMIMB  29      -0.595  29.146   7.474  1.00  0.00      B    H
ATOM   5792  H32 BMIMB  29       0.679  28.609   8.492  1.00  0.00      B    H
ATOM   5793  C4  BMIMB  29       4.022  31.928   5.878  1.00  0.00      B    C
ATOM   5794  H4  BMIMB  29       4.875  31.330   5.594  1.00  0.00      B    H
ATOM   5795  H41 BMIMB  29       4.216  32.432   6.813  1.00  0.00      B    H
ATOM   5796  C5  BMIMB  29       3.823  32.924   4.743  1.00  0.00      B    C
ATOM   5797  H5  BMIMB  29       4.811  33.357   4.613  1.00  0.00      B    H
ATOM   5798  H51 BMIMB  29       3.439  32.317   3.927  1.00  0.00      B    H
ATOM   5799  C51 BMIMB  29       2.811  34.080   5.050  1.00  0.00      B    C
ATOM   5800  H52 BMIMB  29       1.875  33.531   5.125  1.00  0.00      B    H
ATOM   5801  H53 BMIMB  29       3.076  34.708   5.896  1.00  0.00      B    H
ATOM   5802  C6  BMIMB  29       2.702  34.978   3.790  1.00  0.00      B    C
ATOM   5803  H6  BMIMB  29       1.751  35.495   3.731  1.00  0.00      B    H
ATOM   5804  H61 BMIMB  29       3.468  35.737   3.680  1.00  0.00      B    H
ATOM   5805  H62 BMIMB  29       2.634  34.399   2.876  1.00  0.00      B    H
ATOM   5816  N1  BMIMB  30      15.625  34.339   7.077  1.00  0.00      B    N
ATOM   5817  N11 BMIMB  30      14.617  33.331   5.584  1.00  0.00      B    N
ATOM   5818  C1  BMIMB  30      14.492  33.811   6.766  1.00  0.00      B    C
ATOM   5819  H1  BMIMB  30      13.603  33.850   7.359  1.00  0.00      B    H
ATOM   5820  C2  BMIMB  30      16.601  34.103   6.076  1.00  0.00      B    C
ATOM   5821  H2  BMIMB  30      17.633  34.376   6.109  1.00  0.00      B    H
ATOM   5822  C21 BMIMB  30      15.931  33.408   5.105  1.00  0.00      B    C
ATOM   5823  H21 BMIMB  30      16.127  32.989   4.142  1.00  0.00      B    H
ATOM   5824  C3  BMIMB  30      15.732  35.233   8.258  1.00  0.00      B    C
ATOM   5825  H3  BMIMB  30      15.123  34.786   9.030  1.00  0.00      B    H
ATOM   5826  H31 BMIMB  30      16.746  35.348   8.613  1.00  0.00      B    H
ATOM   5827  H32 BMIMB  30      15.255  36.170   8.011  1.00  0.00      B    H
ATOM   5828  C4  BMIMB  30      13.625  32.375   4.989  1.00  0.00      B    C
ATOM   5829  H4  BMIMB  30      12.841  32.110   5.683  1.00  0.00      B    H
ATOM   5830  H41 BMIMB  30      14.103  31.454   4.688  1.00  0.00      B    H
ATOM   5831  C5  BMIMB  30      13.027  32.878   3.666  1.00  0.00      B    C
ATOM   5832  H5  BMIMB  30      12.397  32.137   3.181  1.00  0.00      B    H
ATOM   5833  H51 BMIMB  30      12.270  33.616   3.917  1.00  0.00      B    H
ATOM   5834  C51 BMIMB  30      13.874  33.665   2.697  1.00  0.00      B    C
ATOM   5835  H52 BMIMB  30      14.368  34.520   3.151  1.00  0.00      B    H
ATOM   5836  H53 BMIMB  30      14.721  33.068   2.367  1.00  0.00      B    H
ATOM   5837  C6  BMIMB  30      13.126  34.204   1.463  1.00  0.00      B    C
ATOM   5838  H6  BMIMB  30      12.271  34.846   1.645  1.00  0.00      B    H
ATOM   5839  H61 BMIMB  30      13.814  34.757   0.833  1.00  0.00      B    H
ATOM   5840  H62 BMIMB  30      12.824  33.456   0.739  1.00  0.00      B    H
ATOM   5851  N1  BMIMB  31      35.442  35.488  -0.733  1.00  0.00      B    N
ATOM   5852  N11 BMIMB  31      37.482  35.042  -0.103  1.00  0.00      B    N
ATOM   5853  C1  BMIMB  31      36.681  35.906  -0.699  1.00  0.00      B    C
ATOM   5854  H1  BMIMB  31      36.918  36.937  -0.854  1.00  0.00      B    H
ATOM   5855  C2  BMIMB  31      35.472  34.201  -0.356  1.00  0.00      B    C
ATOM   5856  H2  BMIMB  31      34.580  33.613  -0.366  1.00  0.00      B    H
ATOM   5857  C21 BMIMB  31      36.738  33.910   0.036  1.00  0.00      B    C
ATOM   5858  H21 BMIMB  31      37.250  33.010   0.296  1.00  0.00      B    H
ATOM   5859  C3  BMIMB  31      34.262  36.186  -1.276  1.00  0.00      B    C
ATOM   5860  H3  BMIMB  31      33.598  35.451  -1.707  1.00  0.00      B    H
ATOM   5861  H31 BMIMB  31      33.732  36.796  -0.559  1.00  0.00      B    H
ATOM   5862  H32 BMIMB  31      34.537  36.833  -2.095  1.00  0.00      B    H
ATOM   5863  C4  BMIMB  31      38.920  35.152  -0.024  1.00  0.00      B    C
ATOM   5864  H4  BMIMB  31      39.302  35.863  -0.742  1.00  0.00      B    H
ATOM   5865  H41 BMIMB  31      39.296  34.169  -0.268  1.00  0.00      B    H
ATOM   5866  C5  BMIMB  31      39.320  35.501   1.439  1.00  0.00      B    C
ATOM   5867  H5  BMIMB  31      39.886  34.739   1.968  1.00  0.00      B    H
ATOM   5868  H51 BMIMB  31      39.776  36.475   1.278  1.00  0.00      B    H
ATOM   5869  C51 BMIMB  31      38.128  35.747   2.441  1.00  0.00      B    C
ATOM   5870  H52 BMIMB  31      37.610  36.646   2.114  1.00  0.00      B    H
ATOM   5871  H53 BMIMB  31      37.423  34.933   2.295  1.00  0.00      B    H
ATOM   5872  C6  BMIMB  31      38.652  36.161   3.836  1.00  0.00      B    C
ATOM   5873  H6  BMIMB  31      38.995  35.315   4.421  1.00  0.00      B    H
ATOM   5874  H61 BMIMB  31      39.445  36.899   3.882  1.00  0.00      B    H
ATOM   5875  H62 BMIMB  31      37.803  36.600   4.347  1.00  0.00      B    H
ATOM   5886  N1  BMIMB  32      37.248   5.532  42.003  1.00  0.00      B    N
ATOM   5887  N11 BMIMB  32      37.219   6.646  43.861  1.00  0.00      B    N
ATOM   5888  C1  BMIMB  32      36.643   5.670  43.151  1.00  0.00      B    C
ATOM   5889  H1  BMIMB  32      35.929   4.957  43.505  1.00  0.00      B    H
ATOM   5890  C2  BMIMB  32      38.269   6.407  41.973  1.00  0.00      B    C
ATOM   5891  H2  BMIMB  32      38.929   6.558  41.147  1.00  0.00      B    H
ATOM   5892  C21 BMIMB  32      38.223   7.161  43.067  1.00  0.00      B    C
ATOM   5893  H21 BMIMB  32      38.856   7.920  43.472  1.00  0.00      B    H
ATOM   5894  C3  BMIMB  32      36.858   4.554  41.046  1.00  0.00      B    C
ATOM   5895  H3  BMIMB  32      35.942   4.102  41.396  1.00  0.00      B    H
ATOM   5896  H31 BMIMB  32      36.625   5.186  40.202  1.00  0.00      B    H
ATOM   5897  H32 BMIMB  32      37.678   3.854  40.981  1.00  0.00      B    H
ATOM   5898  C4  BMIMB  32      37.136   7.027  45.288  1.00  0.00      B    C
ATOM   5899  H4  BMIMB  32      36.150   6.660  45.530  1.00  0.00      B    H
ATOM   5900  H41 BMIMB  32      37.152   8.099  45.421  1.00  0.00      B    H
ATOM   5901  C5  BMIMB  32      38.122   6.235  46.199  1.00  0.00      B    C
ATOM   5902  H5  BMIMB  32      38.936   6.909  46.452  1.00  0.00      B    H
ATOM   5903  H51 BMIMB  32      37.633   6.009  47.143  1.00  0.00      B    H
ATOM   5904  C51 BMIMB  32      38.713   4.943  45.630  1.00  0.00      B    C
ATOM   5905  H52 BMIMB  32      37.969   4.203  45.346  1.00  0.00      B    H
ATOM   5906  H53 BMIMB  32      39.390   5.091  44.793  1.00  0.00      B    H
ATOM   5907  C6  BMIMB  32      39.489   4.338  46.826  1.00  0.00      B    C
ATOM   5908  H6  BMIMB  32      39.910   3.382  46.535  1.00  0.00      B    H
ATOM   5909  H61 BMIMB  32      40.378   4.943  46.965  1.00  0.00      B    H
ATOM   5910  H62 BMIMB  32      38.979   4.409  47.780  1.00  0.00      B    H
ATOM   5921  N1  BMIMB  33       8.666   8.907  47.563  1.00  0.00      B    N
ATOM   5922  N11 BMIMB  33       7.072  10.045  46.868  1.00  0.00      B    N
ATOM   5923  C1  BMIMB  33       8.091   9.309  46.508  1.00  0.00      B    C
ATOM   5924  H1  BMIMB  33       8.418   9.217  45.494  1.00  0.00      B    H
ATOM   5925  C2  BMIMB  33       8.157   9.592  48.649  1.00  0.00      B    C
ATOM   5926  H2  BMIMB  33       8.523   9.507  49.649  1.00  0.00      B    H
ATOM   5927  C21 BMIMB  33       7.143  10.287  48.227  1.00  0.00      B    C
ATOM   5928  H21 BMIMB  33       6.438  10.841  48.808  1.00  0.00      B    H
ATOM   5929  C3  BMIMB  33       9.895   8.220  47.590  1.00  0.00      B    C
ATOM   5930  H3  BMIMB  33      10.477   8.420  48.477  1.00  0.00      B    H
ATOM   5931  H31 BMIMB  33       9.772   7.151  47.687  1.00  0.00      B    H
ATOM   5932  H32 BMIMB  33      10.491   8.483  46.728  1.00  0.00      B    H
ATOM   5933  C4  BMIMB  33       6.166  10.763  45.948  1.00  0.00      B    C
ATOM   5934  H4  BMIMB  33       5.235  10.944  46.466  1.00  0.00      B    H
ATOM   5935  H41 BMIMB  33       6.051  10.178  45.048  1.00  0.00      B    H
ATOM   5936  C5  BMIMB  33       6.739  12.155  45.505  1.00  0.00      B    C
ATOM   5937  H5  BMIMB  33       6.802  12.735  46.422  1.00  0.00      B    H
ATOM   5938  H51 BMIMB  33       7.752  12.074  45.119  1.00  0.00      B    H
ATOM   5939  C51 BMIMB  33       5.797  12.796  44.502  1.00  0.00      B    C
ATOM   5940  H52 BMIMB  33       5.962  12.131  43.658  1.00  0.00      B    H
ATOM   5941  H53 BMIMB  33       4.769  12.748  44.852  1.00  0.00      B    H
ATOM   5942  C6  BMIMB  33       6.249  14.236  44.169  1.00  0.00      B    C
ATOM   5943  H6  BMIMB  33       7.165  14.295  43.592  1.00  0.00      B    H
ATOM   5944  H61 BMIMB  33       5.475  14.851  43.725  1.00  0.00      B    H
ATOM   5945  H62 BMIMB  33       6.462  14.680  45.135  1.00  0.00      B    H
ATOM   5956  N1  BMIMB  34      17.324  39.018  15.099  1.00  0.00      B    N
ATOM   5957  N11 BMIMB  34      18.753  38.173  13.692  1.00  0.00      B    N
ATOM   5958  C1  BMIMB  34      17.628  37.968  14.376  1.00  0.00      B    C
ATOM   5959  H1  BMIMB  34      17.122  37.031  14.475  1.00  0.00      B    H
ATOM   5960  C2  BMIMB  34      18.317  39.983  14.819  1.00  0.00      B    C
ATOM   5961  H2  BMIMB  34      18.232  40.959  15.245  1.00  0.00      B    H
ATOM   5962  C21 BMIMB  34      19.009  39.524  13.755  1.00  0.00      B    C
ATOM   5963  H21 BMIMB  34      19.808  39.960  13.196  1.00  0.00      B    H
ATOM   5964  C3  BMIMB  34      16.105  39.234  16.011  1.00  0.00      B    C
ATOM   5965  H3  BMIMB  34      16.343  39.668  16.970  1.00  0.00      B    H
ATOM   5966  H31 BMIMB  34      15.444  39.909  15.488  1.00  0.00      B    H
ATOM   5967  H32 BMIMB  34      15.627  38.291  16.233  1.00  0.00      B    H
ATOM   5968  C4  BMIMB  34      19.555  37.384  12.746  1.00  0.00      B    C
ATOM   5969  H4  BMIMB  34      19.229  37.641  11.749  1.00  0.00      B    H
ATOM   5970  H41 BMIMB  34      19.266  36.375  13.002  1.00  0.00      B    H
ATOM   5971  C5  BMIMB  34      21.068  37.561  13.006  1.00  0.00      B    C
ATOM   5972  H5  BMIMB  34      21.375  38.596  12.878  1.00  0.00      B    H
ATOM   5973  H51 BMIMB  34      21.124  37.233  14.041  1.00  0.00      B    H
ATOM   5974  C51 BMIMB  34      21.903  36.650  12.088  1.00  0.00      B    C
ATOM   5975  H52 BMIMB  34      21.818  37.030  11.073  1.00  0.00      B    H
ATOM   5976  H53 BMIMB  34      22.935  36.781  12.403  1.00  0.00      B    H
ATOM   5977  C6  BMIMB  34      21.468  35.192  11.994  1.00  0.00      B    C
ATOM   5978  H6  BMIMB  34      22.020  34.815  11.140  1.00  0.00      B    H
ATOM   5979  H61 BMIMB  34      21.659  34.584  12.871  1.00  0.00      B    H
ATOM   5980  H62 BMIMB  34      20.460  35.088  11.610  1.00  0.00      B    H
ATOM   5991  N1  BMIMB  35       9.922  37.524  38.119  1.00  0.00      B    N
ATOM   5992  N11 BMIMB  35       8.251  37.238  36.682  1.00  0.00      B    N
ATOM   5993  C1  BMIMB  35       8.642  37.759  37.838  1.00  0.00      B    C
ATOM   5994  H1  BMIMB  35       8.042  38.509  38.307  1.00  0.00      B    H
ATOM   5995  C2  BMIMB  35      10.240  36.505  37.255  1.00  0.00      B    C
ATOM   5996  H2  BMIMB  35      11.141  35.934  37.211  1.00  0.00      B    H
ATOM   5997  C21 BMIMB  35       9.265  36.434  36.248  1.00  0.00      B    C
ATOM   5998  H21 BMIMB  35       9.295  35.982  35.282  1.00  0.00      B    H
ATOM   5999  C3  BMIMB  35      10.820  38.062  39.148  1.00  0.00      B    C
ATOM   6000  H3  BMIMB  35      11.679  37.416  39.259  1.00  0.00      B    H
ATOM   6001  H31 BMIMB  35      11.181  39.045  38.885  1.00  0.00      B    H
ATOM   6002  H32 BMIMB  35      10.359  38.261  40.104  1.00  0.00      B    H
ATOM   6003  C4  BMIMB  35       6.957  37.289  35.975  1.00  0.00      B    C
ATOM   6004  H4  BMIMB  35       7.179  37.272  34.918  1.00  0.00      B    H
ATOM   6005  H41 BMIMB  35       6.510  38.271  36.025  1.00  0.00      B    H
ATOM   6006  C5  BMIMB  35       5.993  36.232  36.474  1.00  0.00      B    C
ATOM   6007  H5  BMIMB  35       6.549  35.315  36.652  1.00  0.00      B    H
ATOM   6008  H51 BMIMB  35       5.648  36.552  37.454  1.00  0.00      B    H
ATOM   6009  C51 BMIMB  35       4.745  35.849  35.701  1.00  0.00      B    C
ATOM   6010  H52 BMIMB  35       4.971  35.723  34.645  1.00  0.00      B    H
ATOM   6011  H53 BMIMB  35       4.450  34.844  35.990  1.00  0.00      B    H
ATOM   6012  C6  BMIMB  35       3.517  36.806  35.759  1.00  0.00      B    C
ATOM   6013  H6  BMIMB  35       3.918  37.717  35.330  1.00  0.00      B    H
ATOM   6014  H61 BMIMB  35       2.681  36.349  35.242  1.00  0.00      B    H
ATOM   6015  H62 BMIMB  35       3.141  37.000  36.757  1.00  0.00      B    H
ATOM   6026  N1  BMIMB  36      41.624  31.795  26.812  1.00  0.00      B    N
ATOM   6027  N11 BMIMB  36      40.481  30.483  28.128  1.00  0.00      B    N
ATOM   6028  C1  BMIMB  36      41.648  30.659  27.563  1.00  0.00      B    C
ATOM   6029  H1  BMIMB  36      42.428  29.941  27.703  1.00  0.00      B    H
ATOM   6030  C2  BMIMB  36      40.460  32.464  27.116  1.00  0.00      B    C
ATOM   6031  H2  BMIMB  36      40.186  33.428  26.749  1.00  0.00      B    H
ATOM   6032  C21 BMIMB  36      39.786  31.602  27.804  1.00  0.00      B    C
ATOM   6033  H21 BMIMB  36      38.765  31.672  28.110  1.00  0.00      B    H
ATOM   6034  C3  BMIMB  36      42.743  32.384  26.045  1.00  0.00      B    C
ATOM   6035  H3  BMIMB  36      42.369  33.114  25.343  1.00  0.00      B    H
ATOM   6036  H31 BMIMB  36      43.477  32.875  26.668  1.00  0.00      B    H
ATOM   6037  H32 BMIMB  36      43.213  31.523  25.593  1.00  0.00      B    H
ATOM   6038  C4  BMIMB  36      40.047  29.432  29.048  1.00  0.00      B    C
ATOM   6039  H4  BMIMB  36      40.247  28.505  28.532  1.00  0.00      B    H
ATOM   6040  H41 BMIMB  36      38.993  29.504  29.271  1.00  0.00      B    H
ATOM   6041  C5  BMIMB  36      40.833  29.357  30.329  1.00  0.00      B    C
ATOM   6042  H5  BMIMB  36      41.862  29.048  30.162  1.00  0.00      B    H
ATOM   6043  H51 BMIMB  36      40.792  30.288  30.888  1.00  0.00      B    H
ATOM   6044  C51 BMIMB  36      40.217  28.330  31.220  1.00  0.00      B    C
ATOM   6045  H52 BMIMB  36      39.246  28.700  31.538  1.00  0.00      B    H
ATOM   6046  H53 BMIMB  36      40.062  27.408  30.667  1.00  0.00      B    H
ATOM   6047  C6  BMIMB  36      41.054  28.168  32.474  1.00  0.00      B    C
ATOM   6048  H6  BMIMB  36      41.990  27.777  32.092  1.00  0.00      B    H
ATOM   6049  H61 BMIMB  36      41.190  29.168  32.870  1.00  0.00      B    H
ATOM   6050  H62 BMIMB  36      40.765  27.495  33.274  1.00  0.00      B    H
ATOM   6061  N1  BMIMB  37      10.430  -0.124  28.726  1.00  0.00      B    N
ATOM   6062  N11 BMIMB  37      10.408   0.937  30.599  1.00  0.00      B    N
ATOM   6063  C1  BMIMB  37      11.163   0.421  29.657  1.00  0.00      B    C
ATOM   6064  H1  BMIMB  37      12.225   0.469  29.537  1.00  0.00      B    H
ATOM   6065  C2  BMIMB  37       9.138  -0.037  29.093  1.00  0.00      B    C
ATOM   6066  H2  BMIMB  37       8.357  -0.399  28.461  1.00  0.00      B    H
ATOM   6067  C21 BMIMB  37       9.110   0.547  30.281  1.00  0.00      B    C
ATOM   6068  H21 BMIMB  37       8.326   0.854  30.937  1.00  0.00      B    H
ATOM   6069  C3  BMIMB  37      10.903  -0.718  27.476  1.00  0.00      B    C
ATOM   6070  H3  BMIMB  37      10.518  -1.725  27.422  1.00  0.00      B    H
ATOM   6071  H31 BMIMB  37      10.606  -0.202  26.575  1.00  0.00      B    H
ATOM   6072  H32 BMIMB  37      11.979  -0.812  27.507  1.00  0.00      B    H
ATOM   6073  C4  BMIMB  37      10.732   1.913  31.642  1.00  0.00      B    C
ATOM   6074  H4  BMIMB  37      11.756   1.574  31.685  1.00  0.00      B    H
ATOM   6075  H41 BMIMB  37      10.217   1.655  32.555  1.00  0.00      B    H
ATOM   6076  C5  BMIMB  37      10.586   3.352  31.229  1.00  0.00      B    C
ATOM   6077  H5  BMIMB  37      10.789   4.022  32.060  1.00  0.00      B    H
ATOM   6078  H51 BMIMB  37      11.401   3.489  30.523  1.00  0.00      B    H
ATOM   6079  C51 BMIMB  37       9.236   3.704  30.558  1.00  0.00      B    C
ATOM   6080  H52 BMIMB  37       9.225   3.116  29.645  1.00  0.00      B    H
ATOM   6081  H53 BMIMB  37       8.412   3.410  31.203  1.00  0.00      B    H
ATOM   6082  C6  BMIMB  37       9.073   5.267  30.285  1.00  0.00      B    C
ATOM   6083  H6  BMIMB  37       8.045   5.585  30.156  1.00  0.00      B    H
ATOM   6084  H61 BMIMB  37       9.442   5.765  31.174  1.00  0.00      B    H
ATOM   6085  H62 BMIMB  37       9.725   5.580  29.478  1.00  0.00      B    H
ATOM   6096  N1  BMIMB  38      32.165  41.775   0.972  1.00  0.00      B    N
ATOM   6097  N11 BMIMB  38      33.673  42.911  -0.118  1.00  0.00      B    N
ATOM   6098  C1  BMIMB  38      32.789  42.943   0.851  1.00  0.00      B    C
ATOM   6099  H1  BMIMB  38      32.508  43.798   1.428  1.00  0.00      B    H
ATOM   6100  C2  BMIMB  38      32.828  40.883   0.210  1.00  0.00      B    C
ATOM   6101  H2  BMIMB  38      32.618  39.838   0.145  1.00  0.00      B    H
ATOM   6102  C21 BMIMB  38      33.711  41.549  -0.535  1.00  0.00      B    C
ATOM   6103  H21 BMIMB  38      34.447  41.324  -1.276  1.00  0.00      B    H
ATOM   6104  C3  BMIMB  38      31.293  41.485   2.176  1.00  0.00      B    C
ATOM   6105  H3  BMIMB  38      31.158  42.448   2.646  1.00  0.00      B    H
ATOM   6106  H31 BMIMB  38      30.375  41.055   1.803  1.00  0.00      B    H
ATOM   6107  H32 BMIMB  38      31.839  41.004   2.974  1.00  0.00      B    H
ATOM   6108  C4  BMIMB  38      34.416  44.112  -0.594  1.00  0.00      B    C
ATOM   6109  H4  BMIMB  38      34.366  44.851   0.192  1.00  0.00      B    H
ATOM   6110  H41 BMIMB  38      33.871  44.512  -1.436  1.00  0.00      B    H
ATOM   6111  C5  BMIMB  38      35.893  43.861  -1.012  1.00  0.00      B    C
ATOM   6112  H5  BMIMB  38      35.942  43.213  -1.884  1.00  0.00      B    H
ATOM   6113  H51 BMIMB  38      36.219  44.896  -1.077  1.00  0.00      B    H
ATOM   6114  C51 BMIMB  38      36.876  43.247   0.020  1.00  0.00      B    C
ATOM   6115  H52 BMIMB  38      36.750  43.913   0.870  1.00  0.00      B    H
ATOM   6116  H53 BMIMB  38      36.519  42.288   0.387  1.00  0.00      B    H
ATOM   6117  C6  BMIMB  38      38.424  43.302  -0.414  1.00  0.00      B    C
ATOM   6118  H6  BMIMB  38      38.689  44.351  -0.479  1.00  0.00      B    H
ATOM   6119  H61 BMIMB  38      39.126  42.813   0.251  1.00  0.00      B    H
ATOM   6120  H62 BMIMB  38      38.436  42.946  -1.438  1.00  0.00      B    H
ATOM   6131  N1  BMIMB  39      12.295   9.241  35.054  1.00  0.00      B    N
ATOM   6132  N11 BMIMB  39      12.128   7.598  33.606  1.00  0.00      B    N
ATOM   6133  C1  BMIMB  39      12.011   8.907  33.813  1.00  0.00      B    C
ATOM   6134  H1  BMIMB  39      11.866   9.643  33.051  1.00  0.00      B    H
ATOM   6135  C2  BMIMB  39      12.560   8.030  35.689  1.00  0.00      B    C
ATOM   6136  H2  BMIMB  39      12.861   7.946  36.710  1.00  0.00      B    H
ATOM   6137  C21 BMIMB  39      12.436   7.022  34.823  1.00  0.00      B    C
ATOM   6138  H21 BMIMB  39      12.704   5.991  34.904  1.00  0.00      B    H
ATOM   6139  C3  BMIMB  39      12.198  10.566  35.654  1.00  0.00      B    C
ATOM   6140  H3  BMIMB  39      13.050  11.216  35.519  1.00  0.00      B    H
ATOM   6141  H31 BMIMB  39      11.309  10.927  35.159  1.00  0.00      B    H
ATOM   6142  H32 BMIMB  39      11.757  10.508  36.638  1.00  0.00      B    H
ATOM   6143  C4  BMIMB  39      11.751   6.880  32.384  1.00  0.00      B    C
ATOM   6144  H4  BMIMB  39      11.389   7.661  31.730  1.00  0.00      B    H
ATOM   6145  H41 BMIMB  39      10.804   6.391  32.558  1.00  0.00      B    H
ATOM   6146  C5  BMIMB  39      12.827   6.122  31.620  1.00  0.00      B    C
ATOM   6147  H5  BMIMB  39      12.840   5.115  32.028  1.00  0.00      B    H
ATOM   6148  H51 BMIMB  39      12.607   6.018  30.561  1.00  0.00      B    H
ATOM   6149  C51 BMIMB  39      14.182   6.813  31.851  1.00  0.00      B    C
ATOM   6150  H52 BMIMB  39      14.131   7.888  31.702  1.00  0.00      B    H
ATOM   6151  H53 BMIMB  39      14.537   6.541  32.842  1.00  0.00      B    H
ATOM   6152  C6  BMIMB  39      15.212   6.212  30.888  1.00  0.00      B    C
ATOM   6153  H6  BMIMB  39      16.157   6.722  31.037  1.00  0.00      B    H
ATOM   6154  H61 BMIMB  39      15.278   5.140  31.032  1.00  0.00      B    H
ATOM   6155  H62 BMIMB  39      14.948   6.333  29.843  1.00  0.00      B    H
ATOM   6166  N1  BMIMB  40      11.400  47.887  32.551  1.00  0.00      B    N
ATOM   6167  N11 BMIMB  40      12.191  49.152  34.133  1.00  0.00      B    N
ATOM   6168  C1  BMIMB  40      11.100  48.627  33.622  1.00  0.00      B    C
ATOM   6169  H1  BMIMB  40      10.129  48.752  34.051  1.00  0.00      B    H
ATOM   6170  C2  BMIMB  40      12.785  47.907  32.465  1.00  0.00      B    C
ATOM   6171  H2  BMIMB  40      13.277  47.260  31.771  1.00  0.00      B    H
ATOM   6172  C21 BMIMB  40      13.231  48.758  33.336  1.00  0.00      B    C
ATOM   6173  H21 BMIMB  40      14.249  49.042  33.488  1.00  0.00      B    H
ATOM   6174  C3  BMIMB  40      10.490  47.067  31.854  1.00  0.00      B    C
ATOM   6175  H3  BMIMB  40       9.467  47.241  32.154  1.00  0.00      B    H
ATOM   6176  H31 BMIMB  40      10.562  47.432  30.840  1.00  0.00      B    H
ATOM   6177  H32 BMIMB  40      10.550  45.991  31.921  1.00  0.00      B    H
ATOM   6178  C4  BMIMB  40      12.427  49.846  35.375  1.00  0.00      B    C
ATOM   6179  H4  BMIMB  40      11.467  50.165  35.752  1.00  0.00      B    H
ATOM   6180  H41 BMIMB  40      13.141  50.627  35.159  1.00  0.00      B    H
ATOM   6181  C5  BMIMB  40      13.132  49.060  36.506  1.00  0.00      B    C
ATOM   6182  H5  BMIMB  40      14.058  48.790  36.006  1.00  0.00      B    H
ATOM   6183  H51 BMIMB  40      13.271  49.689  37.382  1.00  0.00      B    H
ATOM   6184  C51 BMIMB  40      12.346  47.840  36.972  1.00  0.00      B    C
ATOM   6185  H52 BMIMB  40      11.381  48.157  37.361  1.00  0.00      B    H
ATOM   6186  H53 BMIMB  40      12.162  47.289  36.053  1.00  0.00      B    H
ATOM   6187  C6  BMIMB  40      13.153  47.036  37.899  1.00  0.00      B    C
ATOM   6188  H6  BMIMB  40      13.920  46.538  37.316  1.00  0.00      B    H
ATOM   6189  H61 BMIMB  40      13.616  47.635  38.675  1.00  0.00      B    H
ATOM   6190  H62 BMIMB  40      12.533  46.274  38.355  1.00  0.00      B    H
ATOM   6201  N1  BMIMB  41      41.504  48.628  13.087  1.00  0.00      B    N
ATOM   6202  N11 BMIMB  41      43.165  47.403  13.848  1.00  0.00      B    N
ATOM   6203  C1  BMIMB  41      41.894  47.384  13.435  1.00  0.00      B    C
ATOM   6204  H1  BMIMB  41      41.421  46.428  13.379  1.00  0.00      B    H
ATOM   6205  C2  BMIMB  41      42.497  49.513  13.554  1.00  0.00      B    C
ATOM   6206  H2  BMIMB  41      42.435  50.579  13.528  1.00  0.00      B    H
ATOM   6207  C21 BMIMB  41      43.509  48.749  14.030  1.00  0.00      B    C
ATOM   6208  H21 BMIMB  41      44.420  49.071  14.485  1.00  0.00      B    H
ATOM   6209  C3  BMIMB  41      40.122  48.987  12.598  1.00  0.00      B    C
ATOM   6210  H3  BMIMB  41      39.676  49.745  13.224  1.00  0.00      B    H
ATOM   6211  H31 BMIMB  41      40.178  49.357  11.585  1.00  0.00      B    H
ATOM   6212  H32 BMIMB  41      39.478  48.120  12.604  1.00  0.00      B    H
ATOM   6213  C4  BMIMB  41      44.077  46.262  14.308  1.00  0.00      B    C
ATOM   6214  H4  BMIMB  41      43.477  45.369  14.409  1.00  0.00      B    H
ATOM   6215  H41 BMIMB  41      44.716  46.555  15.128  1.00  0.00      B    H
ATOM   6216  C5  BMIMB  41      45.001  45.809  13.262  1.00  0.00      B    C
ATOM   6217  H5  BMIMB  41      45.983  45.962  13.701  1.00  0.00      B    H
ATOM   6218  H51 BMIMB  41      44.895  44.748  13.051  1.00  0.00      B    H
ATOM   6219  C51 BMIMB  41      44.789  46.542  11.943  1.00  0.00      B    C
ATOM   6220  H52 BMIMB  41      43.776  46.215  11.724  1.00  0.00      B    H
ATOM   6221  H53 BMIMB  41      44.887  47.622  12.026  1.00  0.00      B    H
ATOM   6222  C6  BMIMB  41      45.857  45.989  10.910  1.00  0.00      B    C
ATOM   6223  H6  BMIMB  41      46.812  46.478  11.062  1.00  0.00      B    H
ATOM   6224  H61 BMIMB  41      46.058  44.927  10.991  1.00  0.00      B    H
ATOM   6225  H62 BMIMB  41      45.538  46.111   9.881  1.00  0.00      B    H
ATOM   6236  N1  BMIMB  42      36.003  27.141  46.172  1.00  0.00      B    N
ATOM   6237  N11 BMIMB  42      35.190  26.876  44.212  1.00  0.00      B    N
ATOM   6238  C1  BMIMB  42      35.004  26.600  45.473  1.00  0.00      B    C
ATOM   6239  H1  BMIMB  42      34.228  25.920  45.752  1.00  0.00      B    H
ATOM   6240  C2  BMIMB  42      36.858  27.871  45.369  1.00  0.00      B    C
ATOM   6241  H2  BMIMB  42      37.701  28.330  45.837  1.00  0.00      B    H
ATOM   6242  C21 BMIMB  42      36.295  27.732  44.111  1.00  0.00      B    C
ATOM   6243  H21 BMIMB  42      36.597  28.226  43.213  1.00  0.00      B    H
ATOM   6244  C3  BMIMB  42      36.100  27.142  47.622  1.00  0.00      B    C
ATOM   6245  H3  BMIMB  42      37.107  26.879  47.909  1.00  0.00      B    H
ATOM   6246  H31 BMIMB  42      35.952  28.147  47.989  1.00  0.00      B    H
ATOM   6247  H32 BMIMB  42      35.279  26.535  47.975  1.00  0.00      B    H
ATOM   6248  C4  BMIMB  42      34.157  26.488  43.233  1.00  0.00      B    C
ATOM   6249  H4  BMIMB  42      33.527  25.677  43.566  1.00  0.00      B    H
ATOM   6250  H41 BMIMB  42      34.713  26.131  42.379  1.00  0.00      B    H
ATOM   6251  C5  BMIMB  42      33.195  27.548  42.624  1.00  0.00      B    C
ATOM   6252  H5  BMIMB  42      32.974  27.291  41.592  1.00  0.00      B    H
ATOM   6253  H51 BMIMB  42      32.290  27.542  43.227  1.00  0.00      B    H
ATOM   6254  C51 BMIMB  42      33.635  28.983  42.487  1.00  0.00      B    C
ATOM   6255  H52 BMIMB  42      33.892  29.482  43.418  1.00  0.00      B    H
ATOM   6256  H53 BMIMB  42      34.534  28.860  41.888  1.00  0.00      B    H
ATOM   6257  C6  BMIMB  42      32.638  29.978  41.855  1.00  0.00      B    C
ATOM   6258  H6  BMIMB  42      33.018  30.968  41.633  1.00  0.00      B    H
ATOM   6259  H61 BMIMB  42      32.414  29.579  40.873  1.00  0.00      B    H
ATOM   6260  H62 BMIMB  42      31.766  30.114  42.485  1.00  0.00      B    H
ATOM   6271  N1  BMIMB  43      36.046   3.175  12.340  1.00  0.00      B    N
ATOM   6272  N11 BMIMB  43      34.292   3.960  11.389  1.00  0.00      B    N
ATOM   6273  C1  BMIMB  43      35.068   4.066  12.441  1.00  0.00      B    C
ATOM   6274  H1  BMIMB  43      34.842   4.645  13.310  1.00  0.00      B    H
ATOM   6275  C2  BMIMB  43      35.889   2.514  11.141  1.00  0.00      B    C
ATOM   6276  H2  BMIMB  43      36.608   1.773  10.871  1.00  0.00      B    H
ATOM   6277  C21 BMIMB  43      34.833   3.052  10.515  1.00  0.00      B    C
ATOM   6278  H21 BMIMB  43      34.317   2.864   9.599  1.00  0.00      B    H
ATOM   6279  C3  BMIMB  43      37.203   2.999  13.142  1.00  0.00      B    C
ATOM   6280  H3  BMIMB  43      38.076   2.801  12.538  1.00  0.00      B    H
ATOM   6281  H31 BMIMB  43      37.601   3.788  13.763  1.00  0.00      B    H
ATOM   6282  H32 BMIMB  43      37.019   2.101  13.713  1.00  0.00      B    H
ATOM   6283  C4  BMIMB  43      32.994   4.749  11.192  1.00  0.00      B    C
ATOM   6284  H4  BMIMB  43      32.979   5.040  10.152  1.00  0.00      B    H
ATOM   6285  H41 BMIMB  43      33.161   5.679  11.713  1.00  0.00      B    H
ATOM   6286  C5  BMIMB  43      31.736   4.194  11.861  1.00  0.00      B    C
ATOM   6287  H5  BMIMB  43      31.851   4.298  12.937  1.00  0.00      B    H
ATOM   6288  H51 BMIMB  43      30.937   4.891  11.622  1.00  0.00      B    H
ATOM   6289  C51 BMIMB  43      31.380   2.742  11.471  1.00  0.00      B    C
ATOM   6290  H52 BMIMB  43      31.179   2.685  10.404  1.00  0.00      B    H
ATOM   6291  H53 BMIMB  43      32.306   2.191  11.609  1.00  0.00      B    H
ATOM   6292  C6  BMIMB  43      30.244   2.119  12.316  1.00  0.00      B    C
ATOM   6293  H6  BMIMB  43      29.259   2.497  12.067  1.00  0.00      B    H
ATOM   6294  H61 BMIMB  43      30.334   1.048  12.167  1.00  0.00      B    H
ATOM   6295  H62 BMIMB  43      30.283   2.331  13.378  1.00  0.00      B    H
ATOM   6306  N1  BMIMB  44      45.963  27.656  33.247  1.00  0.00      B    N
ATOM   6307  N11 BMIMB  44      48.044  28.008  32.742  1.00  0.00      B    N
ATOM   6308  C1  BMIMB  44      47.198  27.120  33.234  1.00  0.00      B    C
ATOM   6309  H1  BMIMB  44      47.427  26.162  33.648  1.00  0.00      B    H
ATOM   6310  C2  BMIMB  44      45.994  28.829  32.586  1.00  0.00      B    C
ATOM   6311  H2  BMIMB  44      45.166  29.500  32.518  1.00  0.00      B    H
ATOM   6312  C21 BMIMB  44      47.245  29.043  32.250  1.00  0.00      B    C
ATOM   6313  H21 BMIMB  44      47.736  29.897  31.837  1.00  0.00      B    H
ATOM   6314  C3  BMIMB  44      44.870  26.884  33.855  1.00  0.00      B    C
ATOM   6315  H3  BMIMB  44      43.964  27.219  33.372  1.00  0.00      B    H
ATOM   6316  H31 BMIMB  44      45.043  25.836  33.658  1.00  0.00      B    H
ATOM   6317  H32 BMIMB  44      44.905  27.039  34.923  1.00  0.00      B    H
ATOM   6318  C4  BMIMB  44      49.561  27.875  32.561  1.00  0.00      B    C
ATOM   6319  H4  BMIMB  44      49.784  28.598  31.789  1.00  0.00      B    H
ATOM   6320  H41 BMIMB  44      49.836  26.867  32.291  1.00  0.00      B    H
ATOM   6321  C5  BMIMB  44      50.274  28.287  33.877  1.00  0.00      B    C
ATOM   6322  H5  BMIMB  44      49.981  27.610  34.675  1.00  0.00      B    H
ATOM   6323  H51 BMIMB  44      51.322  28.154  33.621  1.00  0.00      B    H
ATOM   6324  C51 BMIMB  44      50.057  29.723  34.306  1.00  0.00      B    C
ATOM   6325  H52 BMIMB  44      50.527  30.370  33.569  1.00  0.00      B    H
ATOM   6326  H53 BMIMB  44      49.022  30.049  34.382  1.00  0.00      B    H
ATOM   6327  C6  BMIMB  44      50.686  29.719  35.668  1.00  0.00      B    C
ATOM   6328  H6  BMIMB  44      50.553  30.598  36.288  1.00  0.00      B    H
ATOM   6329  H61 BMIMB  44      50.411  28.829  36.222  1.00  0.00      B    H
ATOM   6330  H62 BMIMB  44      51.742  29.481  35.619  1.00  0.00      B    H
ATOM   6341  N1  BMIMB  45       2.128  10.467   5.614  1.00  0.00      B    N
ATOM   6342  N11 BMIMB  45       0.179  11.536   5.686  1.00  0.00      B    N
ATOM   6343  C1  BMIMB  45       1.106  10.831   6.391  1.00  0.00      B    C
ATOM   6344  H1  BMIMB  45       0.885  10.435   7.359  1.00  0.00      B    H
ATOM   6345  C2  BMIMB  45       1.971  11.248   4.500  1.00  0.00      B    C
ATOM   6346  H2  BMIMB  45       2.677  11.261   3.699  1.00  0.00      B    H
ATOM   6347  C21 BMIMB  45       0.756  11.859   4.494  1.00  0.00      B    C
ATOM   6348  H21 BMIMB  45       0.297  12.445   3.728  1.00  0.00      B    H
ATOM   6349  C3  BMIMB  45       3.097   9.486   5.908  1.00  0.00      B    C
ATOM   6350  H3  BMIMB  45       2.799   8.709   5.219  1.00  0.00      B    H
ATOM   6351  H31 BMIMB  45       4.109   9.812   5.722  1.00  0.00      B    H
ATOM   6352  H32 BMIMB  45       3.117   9.035   6.889  1.00  0.00      B    H
ATOM   6353  C4  BMIMB  45      -1.173  11.932   6.005  1.00  0.00      B    C
ATOM   6354  H4  BMIMB  45      -1.495  11.511   6.947  1.00  0.00      B    H
ATOM   6355  H41 BMIMB  45      -1.781  11.625   5.168  1.00  0.00      B    H
ATOM   6356  C5  BMIMB  45      -1.232  13.418   6.171  1.00  0.00      B    C
ATOM   6357  H5  BMIMB  45      -1.575  13.916   5.268  1.00  0.00      B    H
ATOM   6358  H51 BMIMB  45      -2.013  13.659   6.888  1.00  0.00      B    H
ATOM   6359  C51 BMIMB  45      -0.015  14.059   6.747  1.00  0.00      B    C
ATOM   6360  H52 BMIMB  45       0.350  13.394   7.525  1.00  0.00      B    H
ATOM   6361  H53 BMIMB  45       0.791  14.019   6.019  1.00  0.00      B    H
ATOM   6362  C6  BMIMB  45      -0.285  15.477   7.269  1.00  0.00      B    C
ATOM   6363  H6  BMIMB  45      -0.770  15.386   8.235  1.00  0.00      B    H
ATOM   6364  H61 BMIMB  45       0.562  16.149   7.343  1.00  0.00      B    H
ATOM   6365  H62 BMIMB  45      -0.830  16.096   6.566  1.00  0.00      B    H
ATOM   6376  N1  BMIMB  46      30.160   6.846  46.189  1.00  0.00      B    N
ATOM   6377  N11 BMIMB  46      30.373   8.942  45.654  1.00  0.00      B    N
ATOM   6378  C1  BMIMB  46      30.989   7.849  45.950  1.00  0.00      B    C
ATOM   6379  H1  BMIMB  46      32.019   7.812  46.236  1.00  0.00      B    H
ATOM   6380  C2  BMIMB  46      28.877   7.332  45.916  1.00  0.00      B    C
ATOM   6381  H2  BMIMB  46      28.013   6.706  45.972  1.00  0.00      B    H
ATOM   6382  C21 BMIMB  46      29.001   8.599  45.536  1.00  0.00      B    C
ATOM   6383  H21 BMIMB  46      28.239   9.298  45.269  1.00  0.00      B    H
ATOM   6384  C3  BMIMB  46      30.461   5.515  46.593  1.00  0.00      B    C
ATOM   6385  H3  BMIMB  46      29.652   4.803  46.513  1.00  0.00      B    H
ATOM   6386  H31 BMIMB  46      31.323   5.193  46.027  1.00  0.00      B    H
ATOM   6387  H32 BMIMB  46      30.822   5.590  47.609  1.00  0.00      B    H
ATOM   6388  C4  BMIMB  46      31.063  10.243  45.328  1.00  0.00      B    C
ATOM   6389  H4  BMIMB  46      30.400  10.761  44.651  1.00  0.00      B    H
ATOM   6390  H41 BMIMB  46      31.926   9.977  44.734  1.00  0.00      B    H
ATOM   6391  C5  BMIMB  46      31.249  11.049  46.627  1.00  0.00      B    C
ATOM   6392  H5  BMIMB  46      30.916  12.083  46.597  1.00  0.00      B    H
ATOM   6393  H51 BMIMB  46      30.582  10.524  47.306  1.00  0.00      B    H
ATOM   6394  C51 BMIMB  46      32.698  10.973  47.191  1.00  0.00      B    C
ATOM   6395  H52 BMIMB  46      32.925   9.963  47.523  1.00  0.00      B    H
ATOM   6396  H53 BMIMB  46      33.514  11.175  46.502  1.00  0.00      B    H
ATOM   6397  C6  BMIMB  46      33.031  12.007  48.305  1.00  0.00      B    C
ATOM   6398  H6  BMIMB  46      32.807  13.010  47.958  1.00  0.00      B    H
ATOM   6399  H61 BMIMB  46      32.419  11.787  49.172  1.00  0.00      B    H
ATOM   6400  H62 BMIMB  46      34.067  11.929  48.612  1.00  0.00      B    H
ATOM   6411  N1  BMIMB  47      20.413  30.575  23.197  1.00  0.00      B    N
ATOM   6412  N11 BMIMB  47      20.779  29.890  21.203  1.00  0.00      B    N
ATOM   6413  C1  BMIMB  47      20.610  29.518  22.449  1.00  0.00      B    C
ATOM   6414  H1  BMIMB  47      20.543  28.529  22.848  1.00  0.00      B    H
ATOM   6415  C2  BMIMB  47      20.379  31.649  22.357  1.00  0.00      B    C
ATOM   6416  H2  BMIMB  47      20.265  32.673  22.641  1.00  0.00      B    H
ATOM   6417  C21 BMIMB  47      20.635  31.240  21.159  1.00  0.00      B    C
ATOM   6418  H21 BMIMB  47      20.740  31.760  20.232  1.00  0.00      B    H
ATOM   6419  C3  BMIMB  47      20.287  30.617  24.642  1.00  0.00      B    C
ATOM   6420  H3  BMIMB  47      20.188  29.603  25.000  1.00  0.00      B    H
ATOM   6421  H31 BMIMB  47      21.152  31.115  25.054  1.00  0.00      B    H
ATOM   6422  H32 BMIMB  47      19.463  31.285  24.842  1.00  0.00      B    H
ATOM   6423  C4  BMIMB  47      21.322  28.982  20.146  1.00  0.00      B    C
ATOM   6424  H4  BMIMB  47      22.065  28.379  20.646  1.00  0.00      B    H
ATOM   6425  H41 BMIMB  47      21.822  29.550  19.376  1.00  0.00      B    H
ATOM   6426  C5  BMIMB  47      20.239  28.090  19.541  1.00  0.00      B    C
ATOM   6427  H5  BMIMB  47      19.944  27.291  20.216  1.00  0.00      B    H
ATOM   6428  H51 BMIMB  47      19.437  28.708  19.145  1.00  0.00      B    H
ATOM   6429  C51 BMIMB  47      20.721  27.281  18.406  1.00  0.00      B    C
ATOM   6430  H52 BMIMB  47      21.199  27.989  17.734  1.00  0.00      B    H
ATOM   6431  H53 BMIMB  47      21.506  26.657  18.824  1.00  0.00      B    H
ATOM   6432  C6  BMIMB  47      19.710  26.304  17.871  1.00  0.00      B    C
ATOM   6433  H6  BMIMB  47      20.119  25.638  17.120  1.00  0.00      B    H
ATOM   6434  H61 BMIMB  47      19.336  25.714  18.700  1.00  0.00      B    H
ATOM   6435  H62 BMIMB  47      18.801  26.710  17.442  1.00  0.00      B    H
ATOM   6446  N1  BMIMB  48      42.913  48.049  18.881  1.00  0.00      B    N
ATOM   6447  N11 BMIMB  48      42.160  46.334  19.877  1.00  0.00      B    N
ATOM   6448  C1  BMIMB  48      41.854  47.263  19.038  1.00  0.00      B    C
ATOM   6449  H1  BMIMB  48      40.887  47.515  18.658  1.00  0.00      B    H
ATOM   6450  C2  BMIMB  48      44.012  47.558  19.621  1.00  0.00      B    C
ATOM   6451  H2  BMIMB  48      44.907  48.130  19.511  1.00  0.00      B    H
ATOM   6452  C21 BMIMB  48      43.484  46.460  20.165  1.00  0.00      B    C
ATOM   6453  H21 BMIMB  48      43.946  45.707  20.766  1.00  0.00      B    H
ATOM   6454  C3  BMIMB  48      42.964  49.228  17.970  1.00  0.00      B    C
ATOM   6455  H3  BMIMB  48      43.979  49.574  17.841  1.00  0.00      B    H
ATOM   6456  H31 BMIMB  48      42.554  48.862  17.041  1.00  0.00      B    H
ATOM   6457  H32 BMIMB  48      42.319  49.966  18.424  1.00  0.00      B    H
ATOM   6458  C4  BMIMB  48      41.235  45.207  20.209  1.00  0.00      B    C
ATOM   6459  H4  BMIMB  48      41.843  44.420  20.630  1.00  0.00      B    H
ATOM   6460  H41 BMIMB  48      40.688  44.906  19.328  1.00  0.00      B    H
ATOM   6461  C5  BMIMB  48      40.108  45.744  21.163  1.00  0.00      B    C
ATOM   6462  H5  BMIMB  48      40.513  46.539  21.784  1.00  0.00      B    H
ATOM   6463  H51 BMIMB  48      39.357  46.162  20.497  1.00  0.00      B    H
ATOM   6464  C51 BMIMB  48      39.350  44.730  21.941  1.00  0.00      B    C
ATOM   6465  H52 BMIMB  48      39.069  43.899  21.299  1.00  0.00      B    H
ATOM   6466  H53 BMIMB  48      39.959  44.300  22.732  1.00  0.00      B    H
ATOM   6467  C6  BMIMB  48      38.150  45.387  22.613  1.00  0.00      B    C
ATOM   6468  H6  BMIMB  48      38.462  46.286  23.133  1.00  0.00      B    H
ATOM   6469  H61 BMIMB  48      37.350  45.642  21.927  1.00  0.00      B    H
ATOM   6470  H62 BMIMB  48      37.725  44.820  23.434  1.00  0.00      B    H
ATOM   6481  N1  BMIMB  49      25.837  42.717   7.061  1.00  0.00      B    N
ATOM   6482  N11 BMIMB  49      27.356  42.939   8.543  1.00  0.00      B    N
ATOM   6483  C1  BMIMB  49      27.093  43.038   7.243  1.00  0.00      B    C
ATOM   6484  H1  BMIMB  49      27.737  43.295   6.429  1.00  0.00      B    H
ATOM   6485  C2  BMIMB  49      25.315  42.569   8.336  1.00  0.00      B    C
ATOM   6486  H2  BMIMB  49      24.280  42.328   8.438  1.00  0.00      B    H
ATOM   6487  C21 BMIMB  49      26.233  42.666   9.237  1.00  0.00      B    C
ATOM   6488  H21 BMIMB  49      26.160  42.476  10.286  1.00  0.00      B    H
ATOM   6489  C3  BMIMB  49      25.121  42.472   5.795  1.00  0.00      B    C
ATOM   6490  H3  BMIMB  49      24.818  41.439   5.718  1.00  0.00      B    H
ATOM   6491  H31 BMIMB  49      24.228  43.077   5.734  1.00  0.00      B    H
ATOM   6492  H32 BMIMB  49      25.780  42.840   5.023  1.00  0.00      B    H
ATOM   6493  C4  BMIMB  49      28.567  43.470   9.226  1.00  0.00      B    C
ATOM   6494  H4  BMIMB  49      28.378  44.308   9.881  1.00  0.00      B    H
ATOM   6495  H41 BMIMB  49      29.308  43.815   8.521  1.00  0.00      B    H
ATOM   6496  C5  BMIMB  49      29.228  42.326   9.983  1.00  0.00      B    C
ATOM   6497  H5  BMIMB  49      30.238  42.520  10.336  1.00  0.00      B    H
ATOM   6498  H51 BMIMB  49      28.578  42.006  10.793  1.00  0.00      B    H
ATOM   6499  C51 BMIMB  49      29.237  41.185   8.984  1.00  0.00      B    C
ATOM   6500  H52 BMIMB  49      28.244  40.780   8.808  1.00  0.00      B    H
ATOM   6501  H53 BMIMB  49      29.738  41.525   8.082  1.00  0.00      B    H
ATOM   6502  C6  BMIMB  49      29.957  39.972   9.413  1.00  0.00      B    C
ATOM   6503  H6  BMIMB  49      30.986  40.254   9.608  1.00  0.00      B    H
ATOM   6504  H61 BMIMB  49      29.547  39.473  10.284  1.00  0.00      B    H
ATOM   6505  H62 BMIMB  49      29.904  39.234   8.621  1.00  0.00      B    H
ATOM   6516  N1  BMIMB  50       2.283  30.986  26.238  1.00  0.00      B    N
ATOM   6517  N11 BMIMB  50       1.792  31.814  24.286  1.00  0.00      B    N
ATOM   6518  C1  BMIMB  50       1.352  31.073  25.267  1.00  0.00      B    C
ATOM   6519  H1  BMIMB  50       0.382  30.623  25.255  1.00  0.00      B    H
ATOM   6520  C2  BMIMB  50       3.304  31.842  25.902  1.00  0.00      B    C
ATOM   6521  H2  BMIMB  50       4.029  32.171  26.613  1.00  0.00      B    H
ATOM   6522  C21 BMIMB  50       2.967  32.426  24.703  1.00  0.00      B    C
ATOM   6523  H21 BMIMB  50       3.492  33.164  24.137  1.00  0.00      B    H
ATOM   6524  C3  BMIMB  50       2.108  30.322  27.485  1.00  0.00      B    C
ATOM   6525  H3  BMIMB  50       2.103  30.895  28.400  1.00  0.00      B    H
ATOM   6526  H31 BMIMB  50       1.152  29.829  27.582  1.00  0.00      B    H
ATOM   6527  H32 BMIMB  50       2.962  29.678  27.638  1.00  0.00      B    H
ATOM   6528  C4  BMIMB  50       1.206  32.134  22.998  1.00  0.00      B    C
ATOM   6529  H4  BMIMB  50       0.661  31.284  22.614  1.00  0.00      B    H
ATOM   6530  H41 BMIMB  50       2.060  32.285  22.355  1.00  0.00      B    H
ATOM   6531  C5  BMIMB  50       0.329  33.388  23.172  1.00  0.00      B    C
ATOM   6532  H5  BMIMB  50      -0.577  33.063  23.677  1.00  0.00      B    H
ATOM   6533  H51 BMIMB  50       0.832  34.141  23.774  1.00  0.00      B    H
ATOM   6534  C51 BMIMB  50      -0.016  34.083  21.798  1.00  0.00      B    C
ATOM   6535  H52 BMIMB  50       0.933  34.386  21.362  1.00  0.00      B    H
ATOM   6536  H53 BMIMB  50      -0.421  33.421  21.038  1.00  0.00      B    H
ATOM   6537  C6  BMIMB  50      -0.901  35.288  22.028  1.00  0.00      B    C
ATOM   6538  H6  BMIMB  50      -0.537  35.999  22.760  1.00  0.00      B    H
ATOM   6539  H61 BMIMB  50      -0.950  35.810  21.079  1.00  0.00      B    H
ATOM   6540  H62 BMIMB  50      -1.901  35.047  22.370  1.00  0.00      B    H
ATOM   6551  N1  BMIMB  51      23.777  44.168  43.621  1.00  0.00      B    N
ATOM   6552  N11 BMIMB  51      25.551  43.491  42.673  1.00  0.00      B    N
ATOM   6553  C1  BMIMB  51      25.092  44.344  43.504  1.00  0.00      B    C
ATOM   6554  H1  BMIMB  51      25.640  45.054  44.086  1.00  0.00      B    H
ATOM   6555  C2  BMIMB  51      23.361  43.140  42.849  1.00  0.00      B    C
ATOM   6556  H2  BMIMB  51      22.335  42.846  42.812  1.00  0.00      B    H
ATOM   6557  C21 BMIMB  51      24.494  42.742  42.237  1.00  0.00      B    C
ATOM   6558  H21 BMIMB  51      24.598  42.067  41.416  1.00  0.00      B    H
ATOM   6559  C3  BMIMB  51      22.948  44.908  44.592  1.00  0.00      B    C
ATOM   6560  H3  BMIMB  51      21.997  44.401  44.659  1.00  0.00      B    H
ATOM   6561  H31 BMIMB  51      23.426  44.959  45.559  1.00  0.00      B    H
ATOM   6562  H32 BMIMB  51      22.802  45.865  44.114  1.00  0.00      B    H
ATOM   6563  C4  BMIMB  51      26.929  43.299  42.122  1.00  0.00      B    C
ATOM   6564  H4  BMIMB  51      26.969  42.393  41.536  1.00  0.00      B    H
ATOM   6565  H41 BMIMB  51      27.646  43.210  42.924  1.00  0.00      B    H
ATOM   6566  C5  BMIMB  51      27.440  44.465  41.286  1.00  0.00      B    C
ATOM   6567  H5  BMIMB  51      28.376  44.148  40.833  1.00  0.00      B    H
ATOM   6568  H51 BMIMB  51      26.792  44.758  40.464  1.00  0.00      B    H
ATOM   6569  C51 BMIMB  51      27.860  45.694  42.102  1.00  0.00      B    C
ATOM   6570  H52 BMIMB  51      27.046  46.414  42.110  1.00  0.00      B    H
ATOM   6571  H53 BMIMB  51      28.177  45.312  43.070  1.00  0.00      B    H
ATOM   6572  C6  BMIMB  51      29.182  46.210  41.580  1.00  0.00      B    C
ATOM   6573  H6  BMIMB  51      29.090  46.310  40.504  1.00  0.00      B    H
ATOM   6574  H61 BMIMB  51      29.539  47.099  42.087  1.00  0.00      B    H
ATOM   6575  H62 BMIMB  51      29.956  45.458  41.680  1.00  0.00      B    H
ATOM   6586  N1  BMIMB  52      32.941  11.825  16.544  1.00  0.00      B    N
ATOM   6587  N11 BMIMB  52      34.266  11.944  15.016  1.00  0.00      B    N
ATOM   6588  C1  BMIMB  52      34.001  11.343  16.109  1.00  0.00      B    C
ATOM   6589  H1  BMIMB  52      34.588  10.648  16.671  1.00  0.00      B    H
ATOM   6590  C2  BMIMB  52      32.374  12.610  15.561  1.00  0.00      B    C
ATOM   6591  H2  BMIMB  52      31.448  13.139  15.614  1.00  0.00      B    H
ATOM   6592  C21 BMIMB  52      33.148  12.530  14.536  1.00  0.00      B    C
ATOM   6593  H21 BMIMB  52      33.122  13.062  13.611  1.00  0.00      B    H
ATOM   6594  C3  BMIMB  52      32.220  11.355  17.682  1.00  0.00      B    C
ATOM   6595  H3  BMIMB  52      32.554  10.363  17.947  1.00  0.00      B    H
ATOM   6596  H31 BMIMB  52      32.568  11.946  18.516  1.00  0.00      B    H
ATOM   6597  H32 BMIMB  52      31.165  11.285  17.463  1.00  0.00      B    H
ATOM   6598  C4  BMIMB  52      35.398  11.587  14.179  1.00  0.00      B    C
ATOM   6599  H4  BMIMB  52      36.348  11.589  14.693  1.00  0.00      B    H
ATOM   6600  H41 BMIMB  52      35.505  12.294  13.371  1.00  0.00      B    H
ATOM   6601  C5  BMIMB  52      35.161  10.231  13.619  1.00  0.00      B    C
ATOM   6602  H5  BMIMB  52      35.899  10.030  12.846  1.00  0.00      B    H
ATOM   6603  H51 BMIMB  52      35.292   9.711  14.564  1.00  0.00      B    H
ATOM   6604  C51 BMIMB  52      33.854   9.904  13.027  1.00  0.00      B    C
ATOM   6605  H52 BMIMB  52      33.121  10.003  13.823  1.00  0.00      B    H
ATOM   6606  H53 BMIMB  52      33.594  10.666  12.298  1.00  0.00      B    H
ATOM   6607  C6  BMIMB  52      33.835   8.539  12.300  1.00  0.00      B    C
ATOM   6608  H6  BMIMB  52      34.521   8.527  11.461  1.00  0.00      B    H
ATOM   6609  H61 BMIMB  52      34.226   7.728  12.904  1.00  0.00      B    H
ATOM   6610  H62 BMIMB  52      32.848   8.293  11.926  1.00  0.00      B    H
ATOM   6621  N1  BMIMB  53      48.652  29.177   0.568  1.00  0.00      B    N
ATOM   6622  N11 BMIMB  53      47.050  27.991  -0.206  1.00  0.00      B    N
ATOM   6623  C1  BMIMB  53      47.789  28.211   0.804  1.00  0.00      B    C
ATOM   6624  H1  BMIMB  53      47.594  27.713   1.730  1.00  0.00      B    H
ATOM   6625  C2  BMIMB  53      48.443  29.627  -0.723  1.00  0.00      B    C
ATOM   6626  H2  BMIMB  53      48.933  30.433  -1.224  1.00  0.00      B    H
ATOM   6627  C21 BMIMB  53      47.486  28.874  -1.164  1.00  0.00      B    C
ATOM   6628  H21 BMIMB  53      47.019  28.943  -2.121  1.00  0.00      B    H
ATOM   6629  C3  BMIMB  53      49.554  29.749   1.536  1.00  0.00      B    C
ATOM   6630  H3  BMIMB  53      49.518  30.826   1.473  1.00  0.00      B    H
ATOM   6631  H31 BMIMB  53      49.447  29.347   2.533  1.00  0.00      B    H
ATOM   6632  H32 BMIMB  53      50.496  29.487   1.079  1.00  0.00      B    H
ATOM   6633  C4  BMIMB  53      45.797  27.191  -0.172  1.00  0.00      B    C
ATOM   6634  H4  BMIMB  53      46.197  26.188  -0.149  1.00  0.00      B    H
ATOM   6635  H41 BMIMB  53      45.246  27.441  -1.067  1.00  0.00      B    H
ATOM   6636  C5  BMIMB  53      44.885  27.353   1.045  1.00  0.00      B    C
ATOM   6637  H5  BMIMB  53      45.234  27.006   2.014  1.00  0.00      B    H
ATOM   6638  H51 BMIMB  53      44.861  28.432   1.173  1.00  0.00      B    H
ATOM   6639  C51 BMIMB  53      43.509  26.812   0.742  1.00  0.00      B    C
ATOM   6640  H52 BMIMB  53      43.132  27.360  -0.117  1.00  0.00      B    H
ATOM   6641  H53 BMIMB  53      43.755  25.781   0.499  1.00  0.00      B    H
ATOM   6642  C6  BMIMB  53      42.581  26.789   2.046  1.00  0.00      B    C
ATOM   6643  H6  BMIMB  53      43.135  26.505   2.934  1.00  0.00      B    H
ATOM   6644  H61 BMIMB  53      42.155  27.757   2.282  1.00  0.00      B    H
ATOM   6645  H62 BMIMB  53      41.724  26.150   1.871  1.00  0.00      B    H
ATOM   6656  N1  BMIMB  54       9.729  16.535   7.357  1.00  0.00      B    N
ATOM   6657  N11 BMIMB  54       8.436  15.445   6.094  1.00  0.00      B    N
ATOM   6658  C1  BMIMB  54       9.704  15.561   6.466  1.00  0.00      B    C
ATOM   6659  H1  BMIMB  54      10.561  14.924   6.412  1.00  0.00      B    H
ATOM   6660  C2  BMIMB  54       8.553  17.240   7.417  1.00  0.00      B    C
ATOM   6661  H2  BMIMB  54       8.339  18.024   8.109  1.00  0.00      B    H
ATOM   6662  C21 BMIMB  54       7.785  16.534   6.538  1.00  0.00      B    C
ATOM   6663  H21 BMIMB  54       6.754  16.780   6.406  1.00  0.00      B    H
ATOM   6664  C3  BMIMB  54      10.902  16.739   8.218  1.00  0.00      B    C
ATOM   6665  H3  BMIMB  54      11.391  15.776   8.210  1.00  0.00      B    H
ATOM   6666  H31 BMIMB  54      11.560  17.525   7.879  1.00  0.00      B    H
ATOM   6667  H32 BMIMB  54      10.541  16.784   9.235  1.00  0.00      B    H
ATOM   6668  C4  BMIMB  54       7.931  14.431   5.206  1.00  0.00      B    C
ATOM   6669  H4  BMIMB  54       7.459  13.672   5.812  1.00  0.00      B    H
ATOM   6670  H41 BMIMB  54       8.827  13.977   4.809  1.00  0.00      B    H
ATOM   6671  C5  BMIMB  54       7.003  14.908   4.121  1.00  0.00      B    C
ATOM   6672  H5  BMIMB  54       6.900  14.166   3.334  1.00  0.00      B    H
ATOM   6673  H51 BMIMB  54       6.056  14.995   4.648  1.00  0.00      B    H
ATOM   6674  C51 BMIMB  54       7.376  16.124   3.307  1.00  0.00      B    C
ATOM   6675  H52 BMIMB  54       6.668  16.175   2.483  1.00  0.00      B    H
ATOM   6676  H53 BMIMB  54       7.287  17.069   3.837  1.00  0.00      B    H
ATOM   6677  C6  BMIMB  54       8.828  16.158   2.797  1.00  0.00      B    C
ATOM   6678  H6  BMIMB  54       9.125  16.842   2.009  1.00  0.00      B    H
ATOM   6679  H61 BMIMB  54       9.515  16.319   3.619  1.00  0.00      B    H
ATOM   6680  H62 BMIMB  54       8.993  15.212   2.294  1.00  0.00      B    H
ATOM   6691  N1  BMIMB  55       6.541  41.695  13.696  1.00  0.00      B    N
ATOM   6692  N11 BMIMB  55       5.485  39.817  13.291  1.00  0.00      B    N
ATOM   6693  C1  BMIMB  55       6.646  40.469  13.238  1.00  0.00      B    C
ATOM   6694  H1  BMIMB  55       7.586  40.033  12.975  1.00  0.00      B    H
ATOM   6695  C2  BMIMB  55       5.354  41.726  14.379  1.00  0.00      B    C
ATOM   6696  H2  BMIMB  55       5.047  42.616  14.883  1.00  0.00      B    H
ATOM   6697  C21 BMIMB  55       4.648  40.603  14.036  1.00  0.00      B    C
ATOM   6698  H21 BMIMB  55       3.604  40.415  14.159  1.00  0.00      B    H
ATOM   6699  C3  BMIMB  55       7.707  42.528  13.888  1.00  0.00      B    C
ATOM   6700  H3  BMIMB  55       8.296  42.697  12.999  1.00  0.00      B    H
ATOM   6701  H31 BMIMB  55       7.332  43.503  14.163  1.00  0.00      B    H
ATOM   6702  H32 BMIMB  55       8.377  42.077  14.605  1.00  0.00      B    H
ATOM   6703  C4  BMIMB  55       5.248  38.525  12.814  1.00  0.00      B    C
ATOM   6704  H4  BMIMB  55       6.207  38.255  12.396  1.00  0.00      B    H
ATOM   6705  H41 BMIMB  55       4.572  38.692  11.988  1.00  0.00      B    H
ATOM   6706  C5  BMIMB  55       4.843  37.572  13.969  1.00  0.00      B    C
ATOM   6707  H5  BMIMB  55       5.536  37.895  14.741  1.00  0.00      B    H
ATOM   6708  H51 BMIMB  55       3.835  37.749  14.336  1.00  0.00      B    H
ATOM   6709  C51 BMIMB  55       5.224  36.209  13.574  1.00  0.00      B    C
ATOM   6710  H52 BMIMB  55       4.475  36.007  12.812  1.00  0.00      B    H
ATOM   6711  H53 BMIMB  55       6.225  36.248  13.153  1.00  0.00      B    H
ATOM   6712  C6  BMIMB  55       5.091  35.114  14.685  1.00  0.00      B    C
ATOM   6713  H6  BMIMB  55       5.758  35.360  15.504  1.00  0.00      B    H
ATOM   6714  H61 BMIMB  55       4.074  35.219  15.045  1.00  0.00      B    H
ATOM   6715  H62 BMIMB  55       5.183  34.105  14.302  1.00  0.00      B    H
ATOM   6726  N1  BMIMB  56      28.393  31.312  21.178  1.00  0.00      B    N
ATOM   6727  N11 BMIMB  56      27.746  31.394  23.231  1.00  0.00      B    N
ATOM   6728  C1  BMIMB  56      28.490  30.728  22.367  1.00  0.00      B    C
ATOM   6729  H1  BMIMB  56      29.033  29.829  22.568  1.00  0.00      B    H
ATOM   6730  C2  BMIMB  56      27.439  32.301  21.284  1.00  0.00      B    C
ATOM   6731  H2  BMIMB  56      27.078  32.803  20.414  1.00  0.00      B    H
ATOM   6732  C21 BMIMB  56      27.026  32.343  22.512  1.00  0.00      B    C
ATOM   6733  H21 BMIMB  56      26.299  32.926  23.034  1.00  0.00      B    H
ATOM   6734  C3  BMIMB  56      28.974  30.821  19.919  1.00  0.00      B    C
ATOM   6735  H3  BMIMB  56      28.147  30.928  19.232  1.00  0.00      B    H
ATOM   6736  H31 BMIMB  56      29.636  31.590  19.549  1.00  0.00      B    H
ATOM   6737  H32 BMIMB  56      29.284  29.787  19.910  1.00  0.00      B    H
ATOM   6738  C4  BMIMB  56      27.628  31.092  24.665  1.00  0.00      B    C
ATOM   6739  H4  BMIMB  56      27.976  30.072  24.735  1.00  0.00      B    H
ATOM   6740  H41 BMIMB  56      26.580  31.162  24.920  1.00  0.00      B    H
ATOM   6741  C5  BMIMB  56      28.265  32.098  25.610  1.00  0.00      B    C
ATOM   6742  H5  BMIMB  56      27.553  32.898  25.421  1.00  0.00      B    H
ATOM   6743  H51 BMIMB  56      28.150  31.683  26.608  1.00  0.00      B    H
ATOM   6744  C51 BMIMB  56      29.792  32.348  25.345  1.00  0.00      B    C
ATOM   6745  H52 BMIMB  56      30.088  31.304  25.412  1.00  0.00      B    H
ATOM   6746  H53 BMIMB  56      30.054  32.719  24.357  1.00  0.00      B    H
ATOM   6747  C6  BMIMB  56      30.382  33.253  26.441  1.00  0.00      B    C
ATOM   6748  H6  BMIMB  56      30.228  32.942  27.467  1.00  0.00      B    H
ATOM   6749  H61 BMIMB  56      31.465  33.276  26.401  1.00  0.00      B    H
ATOM   6750  H62 BMIMB  56      30.069  34.286  26.340  1.00  0.00      B    H
ATOM   6761  N1  BMIMB  57      13.566  43.404  33.765  1.00  0.00      B    N
ATOM   6762  N11 BMIMB  57      14.289  42.766  31.868  1.00  0.00      B    N
ATOM   6763  C1  BMIMB  57      14.613  43.199  33.053  1.00  0.00      B    C
ATOM   6764  H1  BMIMB  57      15.604  43.509  33.306  1.00  0.00      B    H
ATOM   6765  C2  BMIMB  57      12.488  42.805  33.132  1.00  0.00      B    C
ATOM   6766  H2  BMIMB  57      11.488  42.673  33.485  1.00  0.00      B    H
ATOM   6767  C21 BMIMB  57      13.010  42.253  32.025  1.00  0.00      B    C
ATOM   6768  H21 BMIMB  57      12.541  41.706  31.237  1.00  0.00      B    H
ATOM   6769  C3  BMIMB  57      13.519  43.859  35.165  1.00  0.00      B    C
ATOM   6770  H3  BMIMB  57      14.518  43.887  35.575  1.00  0.00      B    H
ATOM   6771  H31 BMIMB  57      13.134  44.865  35.082  1.00  0.00      B    H
ATOM   6772  H32 BMIMB  57      12.874  43.233  35.764  1.00  0.00      B    H
ATOM   6773  C4  BMIMB  57      15.109  42.572  30.626  1.00  0.00      B    C
ATOM   6774  H4  BMIMB  57      15.947  43.253  30.608  1.00  0.00      B    H
ATOM   6775  H41 BMIMB  57      14.446  42.769  29.797  1.00  0.00      B    H
ATOM   6776  C5  BMIMB  57      15.562  41.118  30.578  1.00  0.00      B    C
ATOM   6777  H5  BMIMB  57      14.669  40.632  30.195  1.00  0.00      B    H
ATOM   6778  H51 BMIMB  57      16.369  40.801  29.922  1.00  0.00      B    H
ATOM   6779  C51 BMIMB  57      16.007  40.505  31.955  1.00  0.00      B    C
ATOM   6780  H52 BMIMB  57      17.062  40.691  32.137  1.00  0.00      B    H
ATOM   6781  H53 BMIMB  57      15.363  40.870  32.752  1.00  0.00      B    H
ATOM   6782  C6  BMIMB  57      15.934  38.965  31.951  1.00  0.00      B    C
ATOM   6783  H6  BMIMB  57      16.299  38.532  32.876  1.00  0.00      B    H
ATOM   6784  H61 BMIMB  57      14.925  38.725  31.637  1.00  0.00      B    H
ATOM   6785  H62 BMIMB  57      16.392  38.422  31.132  1.00  0.00      B    H
ATOM   6796  N1  BMIMB  58      33.478  31.622   9.228  1.00  0.00      B    N
ATOM   6797  N11 BMIMB  58      34.322  32.427   7.471  1.00  0.00      B    N
ATOM   6798  C1  BMIMB  58      33.691  31.388   7.953  1.00  0.00      B    C
ATOM   6799  H1  BMIMB  58      33.251  30.556   7.447  1.00  0.00      B    H
ATOM   6800  C2  BMIMB  58      34.008  32.820   9.621  1.00  0.00      B    C
ATOM   6801  H2  BMIMB  58      34.021  33.265  10.592  1.00  0.00      B    H
ATOM   6802  C21 BMIMB  58      34.506  33.388   8.508  1.00  0.00      B    C
ATOM   6803  H21 BMIMB  58      35.008  34.318   8.353  1.00  0.00      B    H
ATOM   6804  C3  BMIMB  58      32.706  30.728  10.098  1.00  0.00      B    C
ATOM   6805  H3  BMIMB  58      32.943  30.934  11.132  1.00  0.00      B    H
ATOM   6806  H31 BMIMB  58      31.657  30.968  10.014  1.00  0.00      B    H
ATOM   6807  H32 BMIMB  58      32.976  29.722   9.814  1.00  0.00      B    H
ATOM   6808  C4  BMIMB  58      34.857  32.597   6.088  1.00  0.00      B    C
ATOM   6809  H4  BMIMB  58      34.582  33.618   5.866  1.00  0.00      B    H
ATOM   6810  H41 BMIMB  58      34.323  31.911   5.447  1.00  0.00      B    H
ATOM   6811  C5  BMIMB  58      36.416  32.342   5.926  1.00  0.00      B    C
ATOM   6812  H5  BMIMB  58      36.999  32.997   6.568  1.00  0.00      B    H
ATOM   6813  H51 BMIMB  58      36.521  31.336   6.323  1.00  0.00      B    H
ATOM   6814  C51 BMIMB  58      36.986  32.488   4.495  1.00  0.00      B    C
ATOM   6815  H52 BMIMB  58      36.333  31.935   3.825  1.00  0.00      B    H
ATOM   6816  H53 BMIMB  58      36.899  33.555   4.308  1.00  0.00      B    H
ATOM   6817  C6  BMIMB  58      38.424  31.947   4.388  1.00  0.00      B    C
ATOM   6818  H6  BMIMB  58      39.174  32.582   4.847  1.00  0.00      B    H
ATOM   6819  H61 BMIMB  58      38.445  30.970   4.856  1.00  0.00      B    H
ATOM   6820  H62 BMIMB  58      38.649  31.769   3.343  1.00  0.00      B    H
ATOM   6831  N1  BMIMB  59      26.806   4.393   8.963  1.00  0.00      B    N
ATOM   6832  N11 BMIMB  59      25.667   5.653   7.760  1.00  0.00      B    N
ATOM   6833  C1  BMIMB  59      25.734   5.091   8.927  1.00  0.00      B    C
ATOM   6834  H1  BMIMB  59      25.015   5.174   9.714  1.00  0.00      B    H
ATOM   6835  C2  BMIMB  59      27.614   4.671   7.840  1.00  0.00      B    C
ATOM   6836  H2  BMIMB  59      28.525   4.144   7.660  1.00  0.00      B    H
ATOM   6837  C21 BMIMB  59      26.885   5.546   7.105  1.00  0.00      B    C
ATOM   6838  H21 BMIMB  59      26.998   5.972   6.132  1.00  0.00      B    H
ATOM   6839  C3  BMIMB  59      27.345   3.642  10.062  1.00  0.00      B    C
ATOM   6840  H3  BMIMB  59      28.072   4.217  10.616  1.00  0.00      B    H
ATOM   6841  H31 BMIMB  59      26.493   3.423  10.688  1.00  0.00      B    H
ATOM   6842  H32 BMIMB  59      27.774   2.702   9.747  1.00  0.00      B    H
ATOM   6843  C4  BMIMB  59      24.497   6.444   7.303  1.00  0.00      B    C
ATOM   6844  H4  BMIMB  59      24.857   7.409   6.977  1.00  0.00      B    H
ATOM   6845  H41 BMIMB  59      23.850   6.560   8.159  1.00  0.00      B    H
ATOM   6846  C5  BMIMB  59      23.662   5.896   6.120  1.00  0.00      B    C
ATOM   6847  H5  BMIMB  59      23.399   4.893   6.447  1.00  0.00      B    H
ATOM   6848  H51 BMIMB  59      22.815   6.530   5.871  1.00  0.00      B    H
ATOM   6849  C51 BMIMB  59      24.415   5.657   4.767  1.00  0.00      B    C
ATOM   6850  H52 BMIMB  59      24.869   6.567   4.382  1.00  0.00      B    H
ATOM   6851  H53 BMIMB  59      25.297   5.049   4.950  1.00  0.00      B    H
ATOM   6852  C6  BMIMB  59      23.502   5.070   3.633  1.00  0.00      B    C
ATOM   6853  H6  BMIMB  59      22.497   5.465   3.723  1.00  0.00      B    H
ATOM   6854  H61 BMIMB  59      23.816   5.290   2.619  1.00  0.00      B    H
ATOM   6855  H62 BMIMB  59      23.345   4.015   3.826  1.00  0.00      B    H
ATOM   6866  N1  BMIMB  60      35.231  41.794  23.757  1.00  0.00      B    N
ATOM   6867  N11 BMIMB  60      36.132  40.328  22.431  1.00  0.00      B    N
ATOM   6868  C1  BMIMB  60      35.118  41.132  22.576  1.00  0.00      B    C
ATOM   6869  H1  BMIMB  60      34.373  41.415  21.864  1.00  0.00      B    H
ATOM   6870  C2  BMIMB  60      36.538  41.515  24.269  1.00  0.00      B    C
ATOM   6871  H2  BMIMB  60      36.939  42.011  25.125  1.00  0.00      B    H
ATOM   6872  C21 BMIMB  60      37.083  40.596  23.378  1.00  0.00      B    C
ATOM   6873  H21 BMIMB  60      38.003  40.056  23.340  1.00  0.00      B    H
ATOM   6874  C3  BMIMB  60      34.262  42.764  24.309  1.00  0.00      B    C
ATOM   6875  H3  BMIMB  60      33.340  42.466  23.832  1.00  0.00      B    H
ATOM   6876  H31 BMIMB  60      34.256  42.618  25.379  1.00  0.00      B    H
ATOM   6877  H32 BMIMB  60      34.488  43.767  23.978  1.00  0.00      B    H
ATOM   6878  C4  BMIMB  60      36.340  39.383  21.315  1.00  0.00      B    C
ATOM   6879  H4  BMIMB  60      35.284  39.334  21.090  1.00  0.00      B    H
ATOM   6880  H41 BMIMB  60      36.755  38.457  21.684  1.00  0.00      B    H
ATOM   6881  C5  BMIMB  60      37.180  39.974  20.120  1.00  0.00      B    C
ATOM   6882  H5  BMIMB  60      38.236  39.826  20.329  1.00  0.00      B    H
ATOM   6883  H51 BMIMB  60      36.990  39.358  19.245  1.00  0.00      B    H
ATOM   6884  C51 BMIMB  60      37.122  41.516  19.791  1.00  0.00      B    C
ATOM   6885  H52 BMIMB  60      36.048  41.663  19.880  1.00  0.00      B    H
ATOM   6886  H53 BMIMB  60      37.715  41.976  20.577  1.00  0.00      B    H
ATOM   6887  C6  BMIMB  60      37.697  41.595  18.416  1.00  0.00      B    C
ATOM   6888  H6  BMIMB  60      37.684  42.622  18.071  1.00  0.00      B    H
ATOM   6889  H61 BMIMB  60      38.748  41.338  18.487  1.00  0.00      B    H
ATOM   6890  H62 BMIMB  60      37.194  40.977  17.681  1.00  0.00      B    H
ATOM   6901  N1  BMIMB  61      22.308  47.903  41.174  1.00  0.00      B    N
ATOM   6902  N11 BMIMB  61      23.280  47.411  39.273  1.00  0.00      B    N
ATOM   6903  C1  BMIMB  61      22.222  47.207  40.048  1.00  0.00      B    C
ATOM   6904  H1  BMIMB  61      21.464  46.484  39.833  1.00  0.00      B    H
ATOM   6905  C2  BMIMB  61      23.506  48.654  41.081  1.00  0.00      B    C
ATOM   6906  H2  BMIMB  61      23.864  49.270  41.877  1.00  0.00      B    H
ATOM   6907  C21 BMIMB  61      24.156  48.181  40.016  1.00  0.00      B    C
ATOM   6908  H21 BMIMB  61      25.155  48.436  39.740  1.00  0.00      B    H
ATOM   6909  C3  BMIMB  61      21.372  48.003  42.328  1.00  0.00      B    C
ATOM   6910  H3  BMIMB  61      21.127  49.049  42.439  1.00  0.00      B    H
ATOM   6911  H31 BMIMB  61      20.476  47.451  42.085  1.00  0.00      B    H
ATOM   6912  H32 BMIMB  61      21.927  47.567  43.146  1.00  0.00      B    H
ATOM   6913  C4  BMIMB  61      23.530  46.880  37.890  1.00  0.00      B    C
ATOM   6914  H4  BMIMB  61      24.144  47.628  37.410  1.00  0.00      B    H
ATOM   6915  H41 BMIMB  61      22.532  46.875  37.475  1.00  0.00      B    H
ATOM   6916  C5  BMIMB  61      24.153  45.448  37.811  1.00  0.00      B    C
ATOM   6917  H5  BMIMB  61      24.054  45.055  36.803  1.00  0.00      B    H
ATOM   6918  H51 BMIMB  61      25.198  45.549  38.094  1.00  0.00      B    H
ATOM   6919  C51 BMIMB  61      23.500  44.353  38.631  1.00  0.00      B    C
ATOM   6920  H52 BMIMB  61      23.358  44.552  39.691  1.00  0.00      B    H
ATOM   6921  H53 BMIMB  61      22.526  44.132  38.203  1.00  0.00      B    H
ATOM   6922  C6  BMIMB  61      24.338  43.101  38.677  1.00  0.00      B    C
ATOM   6923  H6  BMIMB  61      25.402  43.265  38.809  1.00  0.00      B    H
ATOM   6924  H61 BMIMB  61      24.072  42.488  39.531  1.00  0.00      B    H
ATOM   6925  H62 BMIMB  61      24.194  42.622  37.715  1.00  0.00      B    H
ATOM   6936  N1  BMIMB  62      12.586  31.446  43.476  1.00  0.00      B    N
ATOM   6937  N11 BMIMB  62      14.225  32.855  43.685  1.00  0.00      B    N
ATOM   6938  C1  BMIMB  62      13.906  31.562  43.578  1.00  0.00      B    C
ATOM   6939  H1  BMIMB  62      14.588  30.782  43.318  1.00  0.00      B    H
ATOM   6940  C2  BMIMB  62      12.046  32.684  43.745  1.00  0.00      B    C
ATOM   6941  H2  BMIMB  62      11.023  32.857  43.999  1.00  0.00      B    H
ATOM   6942  C21 BMIMB  62      13.084  33.558  43.864  1.00  0.00      B    C
ATOM   6943  H21 BMIMB  62      13.090  34.601  44.096  1.00  0.00      B    H
ATOM   6944  C3  BMIMB  62      11.948  30.118  43.394  1.00  0.00      B    C
ATOM   6945  H3  BMIMB  62      12.653  29.305  43.299  1.00  0.00      B    H
ATOM   6946  H31 BMIMB  62      11.253  29.988  44.210  1.00  0.00      B    H
ATOM   6947  H32 BMIMB  62      11.385  30.172  42.473  1.00  0.00      B    H
ATOM   6948  C4  BMIMB  62      15.537  33.411  43.280  1.00  0.00      B    C
ATOM   6949  H4  BMIMB  62      16.377  32.774  43.515  1.00  0.00      B    H
ATOM   6950  H41 BMIMB  62      15.689  34.339  43.812  1.00  0.00      B    H
ATOM   6951  C5  BMIMB  62      15.417  33.792  41.803  1.00  0.00      B    C
ATOM   6952  H5  BMIMB  62      14.951  32.978  41.255  1.00  0.00      B    H
ATOM   6953  H51 BMIMB  62      14.926  34.756  41.706  1.00  0.00      B    H
ATOM   6954  C51 BMIMB  62      16.743  34.122  41.093  1.00  0.00      B    C
ATOM   6955  H52 BMIMB  62      16.521  34.490  40.094  1.00  0.00      B    H
ATOM   6956  H53 BMIMB  62      17.375  34.924  41.465  1.00  0.00      B    H
ATOM   6957  C6  BMIMB  62      17.644  32.926  40.851  1.00  0.00      B    C
ATOM   6958  H6  BMIMB  62      18.594  33.040  40.341  1.00  0.00      B    H
ATOM   6959  H61 BMIMB  62      17.885  32.379  41.755  1.00  0.00      B    H
ATOM   6960  H62 BMIMB  62      16.962  32.314  40.271  1.00  0.00      B    H
ATOM   6971  N1  BMIMB  63      41.221  35.860   7.866  1.00  0.00      B    N
ATOM   6972  N11 BMIMB  63      40.030  34.363   8.764  1.00  0.00      B    N
ATOM   6973  C1  BMIMB  63      40.070  35.230   7.783  1.00  0.00      B    C
ATOM   6974  H1  BMIMB  63      39.269  35.422   7.102  1.00  0.00      B    H
ATOM   6975  C2  BMIMB  63      41.917  35.363   8.895  1.00  0.00      B    C
ATOM   6976  H2  BMIMB  63      42.800  35.802   9.305  1.00  0.00      B    H
ATOM   6977  C21 BMIMB  63      41.261  34.437   9.375  1.00  0.00      B    C
ATOM   6978  H21 BMIMB  63      41.495  33.741  10.151  1.00  0.00      B    H
ATOM   6979  C3  BMIMB  63      41.580  37.071   7.133  1.00  0.00      B    C
ATOM   6980  H3  BMIMB  63      40.739  37.734   6.993  1.00  0.00      B    H
ATOM   6981  H31 BMIMB  63      42.356  37.558   7.706  1.00  0.00      B    H
ATOM   6982  H32 BMIMB  63      41.957  36.726   6.182  1.00  0.00      B    H
ATOM   6983  C4  BMIMB  63      38.928  33.449   9.103  1.00  0.00      B    C
ATOM   6984  H4  BMIMB  63      39.246  32.580   9.661  1.00  0.00      B    H
ATOM   6985  H41 BMIMB  63      38.633  32.979   8.176  1.00  0.00      B    H
ATOM   6986  C5  BMIMB  63      37.728  34.144   9.768  1.00  0.00      B    C
ATOM   6987  H5  BMIMB  63      37.589  35.088   9.246  1.00  0.00      B    H
ATOM   6988  H51 BMIMB  63      36.804  33.572   9.794  1.00  0.00      B    H
ATOM   6989  C51 BMIMB  63      38.118  34.345  11.273  1.00  0.00      B    C
ATOM   6990  H52 BMIMB  63      38.203  33.438  11.867  1.00  0.00      B    H
ATOM   6991  H53 BMIMB  63      39.033  34.913  11.421  1.00  0.00      B    H
ATOM   6992  C6  BMIMB  63      37.008  35.176  11.902  1.00  0.00      B    C
ATOM   6993  H6  BMIMB  63      36.829  36.067  11.310  1.00  0.00      B    H
ATOM   6994  H61 BMIMB  63      36.110  34.569  11.885  1.00  0.00      B    H
ATOM   6995  H62 BMIMB  63      37.091  35.471  12.942  1.00  0.00      B    H
ATOM   7006  N1  BMIMB  64      45.139  27.752   6.433  1.00  0.00      B    N
ATOM   7007  N11 BMIMB  64      45.980  26.259   5.271  1.00  0.00      B    N
ATOM   7008  C1  BMIMB  64      44.979  26.548   6.079  1.00  0.00      B    C
ATOM   7009  H1  BMIMB  64      44.233  25.866   6.427  1.00  0.00      B    H
ATOM   7010  C2  BMIMB  64      46.308  28.256   5.917  1.00  0.00      B    C
ATOM   7011  H2  BMIMB  64      46.475  29.273   6.195  1.00  0.00      B    H
ATOM   7012  C21 BMIMB  64      46.881  27.333   5.249  1.00  0.00      B    C
ATOM   7013  H21 BMIMB  64      47.729  27.361   4.599  1.00  0.00      B    H
ATOM   7014  C3  BMIMB  64      44.075  28.635   6.998  1.00  0.00      B    C
ATOM   7015  H3  BMIMB  64      43.262  28.053   7.405  1.00  0.00      B    H
ATOM   7016  H31 BMIMB  64      44.644  29.190   7.730  1.00  0.00      B    H
ATOM   7017  H32 BMIMB  64      43.774  29.310   6.211  1.00  0.00      B    H
ATOM   7018  C4  BMIMB  64      46.091  24.960   4.492  1.00  0.00      B    C
ATOM   7019  H4  BMIMB  64      46.718  25.300   3.681  1.00  0.00      B    H
ATOM   7020  H41 BMIMB  64      45.172  24.583   4.066  1.00  0.00      B    H
ATOM   7021  C5  BMIMB  64      46.865  23.884   5.248  1.00  0.00      B    C
ATOM   7022  H5  BMIMB  64      46.179  23.165   5.688  1.00  0.00      B    H
ATOM   7023  H51 BMIMB  64      47.468  23.272   4.583  1.00  0.00      B    H
ATOM   7024  C51 BMIMB  64      47.862  24.346   6.364  1.00  0.00      B    C
ATOM   7025  H52 BMIMB  64      48.420  25.205   5.999  1.00  0.00      B    H
ATOM   7026  H53 BMIMB  64      47.273  24.688   7.211  1.00  0.00      B    H
ATOM   7027  C6  BMIMB  64      48.730  23.176   7.040  1.00  0.00      B    C
ATOM   7028  H6  BMIMB  64      49.767  23.222   6.727  1.00  0.00      B    H
ATOM   7029  H61 BMIMB  64      48.590  23.238   8.113  1.00  0.00      B    H
ATOM   7030  H62 BMIMB  64      48.263  22.237   6.767  1.00  0.00      B    H
ATOM   7041  N1  BMIMB  65      40.782   7.525  12.469  1.00  0.00      B    N
ATOM   7042  N11 BMIMB  65      40.299   8.740  10.757  1.00  0.00      B    N
ATOM   7043  C1  BMIMB  65      39.836   7.997  11.734  1.00  0.00      B    C
ATOM   7044  H1  BMIMB  65      38.792   7.904  11.941  1.00  0.00      B    H
ATOM   7045  C2  BMIMB  65      41.996   7.986  11.966  1.00  0.00      B    C
ATOM   7046  H2  BMIMB  65      42.937   7.717  12.392  1.00  0.00      B    H
ATOM   7047  C21 BMIMB  65      41.699   8.736  10.882  1.00  0.00      B    C
ATOM   7048  H21 BMIMB  65      42.323   9.330  10.251  1.00  0.00      B    H
ATOM   7049  C3  BMIMB  65      40.610   6.693  13.652  1.00  0.00      B    C
ATOM   7050  H3  BMIMB  65      40.033   7.280  14.351  1.00  0.00      B    H
ATOM   7051  H31 BMIMB  65      40.104   5.753  13.488  1.00  0.00      B    H
ATOM   7052  H32 BMIMB  65      41.547   6.633  14.185  1.00  0.00      B    H
ATOM   7053  C4  BMIMB  65      39.444   9.472   9.780  1.00  0.00      B    C
ATOM   7054  H4  BMIMB  65      39.333   8.860   8.898  1.00  0.00      B    H
ATOM   7055  H41 BMIMB  65      39.971  10.371   9.495  1.00  0.00      B    H
ATOM   7056  C5  BMIMB  65      38.151  10.053  10.294  1.00  0.00      B    C
ATOM   7057  H5  BMIMB  65      37.447   9.347  10.729  1.00  0.00      B    H
ATOM   7058  H51 BMIMB  65      38.352  10.695  11.148  1.00  0.00      B    H
ATOM   7059  C51 BMIMB  65      37.415  10.897   9.209  1.00  0.00      B    C
ATOM   7060  H52 BMIMB  65      37.952  11.798   8.925  1.00  0.00      B    H
ATOM   7061  H53 BMIMB  65      37.269  10.269   8.334  1.00  0.00      B    H
ATOM   7062  C6  BMIMB  65      35.977  11.177   9.633  1.00  0.00      B    C
ATOM   7063  H6  BMIMB  65      35.380  11.880   9.063  1.00  0.00      B    H
ATOM   7064  H61 BMIMB  65      35.400  10.274   9.471  1.00  0.00      B    H
ATOM   7065  H62 BMIMB  65      35.935  11.539  10.654  1.00  0.00      B    H
ATOM   7076  N1  BMIMB  66      39.168  14.350  33.452  1.00  0.00      B    N
ATOM   7077  N11 BMIMB  66      38.029  12.894  32.435  1.00  0.00      B    N
ATOM   7078  C1  BMIMB  66      38.064  13.741  33.406  1.00  0.00      B    C
ATOM   7079  H1  BMIMB  66      37.324  13.812  34.174  1.00  0.00      B    H
ATOM   7080  C2  BMIMB  66      39.990  13.827  32.453  1.00  0.00      B    C
ATOM   7081  H2  BMIMB  66      40.987  14.136  32.226  1.00  0.00      B    H
ATOM   7082  C21 BMIMB  66      39.201  12.913  31.793  1.00  0.00      B    C
ATOM   7083  H21 BMIMB  66      39.485  12.217  31.035  1.00  0.00      B    H
ATOM   7084  C3  BMIMB  66      39.601  15.401  34.341  1.00  0.00      B    C
ATOM   7085  H3  BMIMB  66      40.527  14.997  34.721  1.00  0.00      B    H
ATOM   7086  H31 BMIMB  66      39.795  16.348  33.858  1.00  0.00      B    H
ATOM   7087  H32 BMIMB  66      38.919  15.566  35.162  1.00  0.00      B    H
ATOM   7088  C4  BMIMB  66      36.880  11.954  32.153  1.00  0.00      B    C
ATOM   7089  H4  BMIMB  66      36.784  12.039  31.081  1.00  0.00      B    H
ATOM   7090  H41 BMIMB  66      36.069  12.467  32.646  1.00  0.00      B    H
ATOM   7091  C5  BMIMB  66      37.185  10.579  32.659  1.00  0.00      B    C
ATOM   7092  H5  BMIMB  66      37.678  10.516  33.626  1.00  0.00      B    H
ATOM   7093  H51 BMIMB  66      36.243  10.083  32.876  1.00  0.00      B    H
ATOM   7094  C51 BMIMB  66      37.752   9.776  31.511  1.00  0.00      B    C
ATOM   7095  H52 BMIMB  66      37.346  10.175  30.585  1.00  0.00      B    H
ATOM   7096  H53 BMIMB  66      38.825   9.947  31.539  1.00  0.00      B    H
ATOM   7097  C6  BMIMB  66      37.609   8.260  31.767  1.00  0.00      B    C
ATOM   7098  H6  BMIMB  66      36.601   7.866  31.840  1.00  0.00      B    H
ATOM   7099  H61 BMIMB  66      38.182   7.873  30.932  1.00  0.00      B    H
ATOM   7100  H62 BMIMB  66      38.195   7.993  32.639  1.00  0.00      B    H
ATOM   7111  N1  BMIMB  67      17.823   8.704  44.769  1.00  0.00      B    N
ATOM   7112  N11 BMIMB  67      18.470   9.459  42.854  1.00  0.00      B    N
ATOM   7113  C1  BMIMB  67      18.842   9.171  44.107  1.00  0.00      B    C
ATOM   7114  H1  BMIMB  67      19.829   9.219  44.513  1.00  0.00      B    H
ATOM   7115  C2  BMIMB  67      16.657   8.933  44.016  1.00  0.00      B    C
ATOM   7116  H2  BMIMB  67      15.703   8.789  44.474  1.00  0.00      B    H
ATOM   7117  C21 BMIMB  67      17.102   9.378  42.846  1.00  0.00      B    C
ATOM   7118  H21 BMIMB  67      16.532   9.770  42.032  1.00  0.00      B    H
ATOM   7119  C3  BMIMB  67      17.923   8.069  46.092  1.00  0.00      B    C
ATOM   7120  H3  BMIMB  67      17.213   8.496  46.785  1.00  0.00      B    H
ATOM   7121  H31 BMIMB  67      17.799   7.019  45.872  1.00  0.00      B    H
ATOM   7122  H32 BMIMB  67      18.925   8.282  46.436  1.00  0.00      B    H
ATOM   7123  C4  BMIMB  67      19.363   9.978  41.834  1.00  0.00      B    C
ATOM   7124  H4  BMIMB  67      20.227  10.441  42.288  1.00  0.00      B    H
ATOM   7125  H41 BMIMB  67      18.941  10.892  41.442  1.00  0.00      B    H
ATOM   7126  C5  BMIMB  67      19.872   9.036  40.700  1.00  0.00      B    C
ATOM   7127  H5  BMIMB  67      20.367   9.740  40.036  1.00  0.00      B    H
ATOM   7128  H51 BMIMB  67      20.535   8.310  41.163  1.00  0.00      B    H
ATOM   7129  C51 BMIMB  67      18.812   8.327  39.926  1.00  0.00      B    C
ATOM   7130  H52 BMIMB  67      18.362   7.632  40.630  1.00  0.00      B    H
ATOM   7131  H53 BMIMB  67      18.044   9.047  39.656  1.00  0.00      B    H
ATOM   7132  C6  BMIMB  67      19.299   7.616  38.712  1.00  0.00      B    C
ATOM   7133  H6  BMIMB  67      18.480   7.341  38.056  1.00  0.00      B    H
ATOM   7134  H61 BMIMB  67      19.927   8.275  38.124  1.00  0.00      B    H
ATOM   7135  H62 BMIMB  67      19.762   6.686  39.023  1.00  0.00      B    H
ATOM   7146  N1  BMIMB  68      27.757   6.443  32.175  1.00  0.00      B    N
ATOM   7147  N11 BMIMB  68      28.907   5.642  33.789  1.00  0.00      B    N
ATOM   7148  C1  BMIMB  68      28.124   6.617  33.420  1.00  0.00      B    C
ATOM   7149  H1  BMIMB  68      27.766   7.352  34.108  1.00  0.00      B    H
ATOM   7150  C2  BMIMB  68      28.465   5.323  31.667  1.00  0.00      B    C
ATOM   7151  H2  BMIMB  68      28.393   5.084  30.628  1.00  0.00      B    H
ATOM   7152  C21 BMIMB  68      29.181   4.826  32.664  1.00  0.00      B    C
ATOM   7153  H21 BMIMB  68      29.922   4.060  32.726  1.00  0.00      B    H
ATOM   7154  C3  BMIMB  68      26.822   7.296  31.423  1.00  0.00      B    C
ATOM   7155  H3  BMIMB  68      25.868   6.790  31.392  1.00  0.00      B    H
ATOM   7156  H31 BMIMB  68      26.831   8.171  32.057  1.00  0.00      B    H
ATOM   7157  H32 BMIMB  68      27.365   7.603  30.542  1.00  0.00      B    H
ATOM   7158  C4  BMIMB  68      29.388   5.331  35.150  1.00  0.00      B    C
ATOM   7159  H4  BMIMB  68      29.323   4.275  35.365  1.00  0.00      B    H
ATOM   7160  H41 BMIMB  68      28.673   5.867  35.758  1.00  0.00      B    H
ATOM   7161  C5  BMIMB  68      30.699   5.951  35.487  1.00  0.00      B    C
ATOM   7162  H5  BMIMB  68      31.372   5.920  34.634  1.00  0.00      B    H
ATOM   7163  H51 BMIMB  68      30.369   6.981  35.592  1.00  0.00      B    H
ATOM   7164  C51 BMIMB  68      31.194   5.294  36.756  1.00  0.00      B    C
ATOM   7165  H52 BMIMB  68      30.360   5.180  37.444  1.00  0.00      B    H
ATOM   7166  H53 BMIMB  68      31.548   4.331  36.396  1.00  0.00      B    H
ATOM   7167  C6  BMIMB  68      32.419   6.022  37.317  1.00  0.00      B    C
ATOM   7168  H6  BMIMB  68      33.397   5.806  36.902  1.00  0.00      B    H
ATOM   7169  H61 BMIMB  68      32.214   7.086  37.284  1.00  0.00      B    H
ATOM   7170  H62 BMIMB  68      32.458   5.711  38.354  1.00  0.00      B    H
ATOM   7181  N1  BMIMB  69      50.415  45.156  41.001  1.00  0.00      B    N
ATOM   7182  N11 BMIMB  69      48.966  44.185  42.296  1.00  0.00      B    N
ATOM   7183  C1  BMIMB  69      49.793  44.007  41.238  1.00  0.00      B    C
ATOM   7184  H1  BMIMB  69      50.118  43.082  40.812  1.00  0.00      B    H
ATOM   7185  C2  BMIMB  69      49.977  46.095  41.907  1.00  0.00      B    C
ATOM   7186  H2  BMIMB  69      50.467  47.042  41.981  1.00  0.00      B    H
ATOM   7187  C21 BMIMB  69      49.050  45.503  42.639  1.00  0.00      B    C
ATOM   7188  H21 BMIMB  69      48.632  45.875  43.549  1.00  0.00      B    H
ATOM   7189  C3  BMIMB  69      51.297  45.297  39.824  1.00  0.00      B    C
ATOM   7190  H3  BMIMB  69      50.920  45.940  39.043  1.00  0.00      B    H
ATOM   7191  H31 BMIMB  69      52.259  45.685  40.124  1.00  0.00      B    H
ATOM   7192  H32 BMIMB  69      51.555  44.315  39.453  1.00  0.00      B    H
ATOM   7193  C4  BMIMB  69      48.151  43.170  42.920  1.00  0.00      B    C
ATOM   7194  H4  BMIMB  69      48.315  43.496  43.936  1.00  0.00      B    H
ATOM   7195  H41 BMIMB  69      48.717  42.260  42.789  1.00  0.00      B    H
ATOM   7196  C5  BMIMB  69      46.660  43.129  42.470  1.00  0.00      B    C
ATOM   7197  H5  BMIMB  69      46.649  42.656  41.491  1.00  0.00      B    H
ATOM   7198  H51 BMIMB  69      46.288  42.398  43.183  1.00  0.00      B    H
ATOM   7199  C51 BMIMB  69      45.951  44.458  42.520  1.00  0.00      B    C
ATOM   7200  H52 BMIMB  69      46.517  45.109  43.182  1.00  0.00      B    H
ATOM   7201  H53 BMIMB  69      46.017  44.880  41.521  1.00  0.00      B    H
ATOM   7202  C6  BMIMB  69      44.451  44.378  43.005  1.00  0.00      B    C
ATOM   7203  H6  BMIMB  69      43.881  43.654  42.435  1.00  0.00      B    H
ATOM   7204  H61 BMIMB  69      44.453  43.961  44.005  1.00  0.00      B    H
ATOM   7205  H62 BMIMB  69      43.887  45.303  42.969  1.00  0.00      B    H
ATOM   7216  N1  BMIMB  70      43.348  13.681  46.745  1.00  0.00      B    N
ATOM   7217  N11 BMIMB  70      42.732  15.783  47.209  1.00  0.00      B    N
ATOM   7218  C1  BMIMB  70      42.309  14.542  46.873  1.00  0.00      B    C
ATOM   7219  H1  BMIMB  70      41.283  14.259  46.776  1.00  0.00      B    H
ATOM   7220  C2  BMIMB  70      44.529  14.509  46.843  1.00  0.00      B    C
ATOM   7221  H2  BMIMB  70      45.507  14.096  46.722  1.00  0.00      B    H
ATOM   7222  C21 BMIMB  70      44.155  15.739  47.045  1.00  0.00      B    C
ATOM   7223  H21 BMIMB  70      44.730  16.625  47.198  1.00  0.00      B    H
ATOM   7224  C3  BMIMB  70      43.395  12.289  46.359  1.00  0.00      B    C
ATOM   7225  H3  BMIMB  70      43.062  12.301  45.332  1.00  0.00      B    H
ATOM   7226  H31 BMIMB  70      44.296  11.728  46.563  1.00  0.00      B    H
ATOM   7227  H32 BMIMB  70      42.683  11.790  47.000  1.00  0.00      B    H
ATOM   7228  C4  BMIMB  70      41.989  16.945  47.566  1.00  0.00      B    C
ATOM   7229  H4  BMIMB  70      40.994  16.524  47.586  1.00  0.00      B    H
ATOM   7230  H41 BMIMB  70      42.112  17.616  46.729  1.00  0.00      B    H
ATOM   7231  C5  BMIMB  70      42.285  17.465  48.975  1.00  0.00      B    C
ATOM   7232  H5  BMIMB  70      43.293  17.861  49.072  1.00  0.00      B    H
ATOM   7233  H51 BMIMB  70      41.611  18.292  49.179  1.00  0.00      B    H
ATOM   7234  C51 BMIMB  70      42.036  16.391  49.978  1.00  0.00      B    C
ATOM   7235  H52 BMIMB  70      40.980  16.228  50.179  1.00  0.00      B    H
ATOM   7236  H53 BMIMB  70      42.539  15.462  49.721  1.00  0.00      B    H
ATOM   7237  C6  BMIMB  70      42.579  16.842  51.375  1.00  0.00      B    C
ATOM   7238  H6  BMIMB  70      42.102  17.737  51.757  1.00  0.00      B    H
ATOM   7239  H61 BMIMB  70      42.415  16.022  52.066  1.00  0.00      B    H
ATOM   7240  H62 BMIMB  70      43.631  17.098  51.436  1.00  0.00      B    H
ATOM   7251  N1  BMIMB  71      36.410  28.640  24.673  1.00  0.00      B    N
ATOM   7252  N11 BMIMB  71      37.059  30.624  24.319  1.00  0.00      B    N
ATOM   7253  C1  BMIMB  71      37.212  29.575  25.091  1.00  0.00      B    C
ATOM   7254  H1  BMIMB  71      37.823  29.609  25.968  1.00  0.00      B    H
ATOM   7255  C2  BMIMB  71      35.764  29.036  23.497  1.00  0.00      B    C
ATOM   7256  H2  BMIMB  71      35.229  28.436  22.794  1.00  0.00      B    H
ATOM   7257  C21 BMIMB  71      36.280  30.255  23.212  1.00  0.00      B    C
ATOM   7258  H21 BMIMB  71      36.277  30.923  22.379  1.00  0.00      B    H
ATOM   7259  C3  BMIMB  71      36.245  27.349  25.235  1.00  0.00      B    C
ATOM   7260  H3  BMIMB  71      35.209  27.373  25.541  1.00  0.00      B    H
ATOM   7261  H31 BMIMB  71      36.472  26.718  24.388  1.00  0.00      B    H
ATOM   7262  H32 BMIMB  71      36.941  27.191  26.045  1.00  0.00      B    H
ATOM   7263  C4  BMIMB  71      37.696  31.995  24.620  1.00  0.00      B    C
ATOM   7264  H4  BMIMB  71      38.394  32.157  23.813  1.00  0.00      B    H
ATOM   7265  H41 BMIMB  71      38.246  31.742  25.515  1.00  0.00      B    H
ATOM   7266  C5  BMIMB  71      36.720  33.129  24.912  1.00  0.00      B    C
ATOM   7267  H5  BMIMB  71      37.109  33.568  25.827  1.00  0.00      B    H
ATOM   7268  H51 BMIMB  71      36.746  33.818  24.072  1.00  0.00      B    H
ATOM   7269  C51 BMIMB  71      35.248  32.671  25.105  1.00  0.00      B    C
ATOM   7270  H52 BMIMB  71      34.739  32.247  24.243  1.00  0.00      B    H
ATOM   7271  H53 BMIMB  71      35.284  31.956  25.923  1.00  0.00      B    H
ATOM   7272  C6  BMIMB  71      34.437  33.923  25.408  1.00  0.00      B    C
ATOM   7273  H6  BMIMB  71      34.810  34.265  26.367  1.00  0.00      B    H
ATOM   7274  H61 BMIMB  71      34.535  34.791  24.767  1.00  0.00      B    H
ATOM   7275  H62 BMIMB  71      33.394  33.690  25.589  1.00  0.00      B    H
ATOM   7286  N1  BMIMB  72      40.079   7.909   6.767  1.00  0.00      B    N
ATOM   7287  N11 BMIMB  72      40.881   6.201   7.859  1.00  0.00      B    N
ATOM   7288  C1  BMIMB  72      39.825   6.758   7.332  1.00  0.00      B    C
ATOM   7289  H1  BMIMB  72      38.841   6.367   7.479  1.00  0.00      B    H
ATOM   7290  C2  BMIMB  72      41.455   8.091   6.846  1.00  0.00      B    C
ATOM   7291  H2  BMIMB  72      42.047   8.904   6.486  1.00  0.00      B    H
ATOM   7292  C21 BMIMB  72      41.910   6.971   7.510  1.00  0.00      B    C
ATOM   7293  H21 BMIMB  72      42.940   6.808   7.738  1.00  0.00      B    H
ATOM   7294  C3  BMIMB  72      39.042   8.695   6.011  1.00  0.00      B    C
ATOM   7295  H3  BMIMB  72      38.952   9.764   6.131  1.00  0.00      B    H
ATOM   7296  H31 BMIMB  72      39.187   8.539   4.952  1.00  0.00      B    H
ATOM   7297  H32 BMIMB  72      38.081   8.335   6.350  1.00  0.00      B    H
ATOM   7298  C4  BMIMB  72      40.976   4.890   8.414  1.00  0.00      B    C
ATOM   7299  H4  BMIMB  72      40.528   4.912   9.397  1.00  0.00      B    H
ATOM   7300  H41 BMIMB  72      42.008   4.574   8.368  1.00  0.00      B    H
ATOM   7301  C5  BMIMB  72      40.182   3.899   7.543  1.00  0.00      B    C
ATOM   7302  H5  BMIMB  72      39.138   4.198   7.498  1.00  0.00      B    H
ATOM   7303  H51 BMIMB  72      40.589   3.687   6.557  1.00  0.00      B    H
ATOM   7304  C51 BMIMB  72      40.123   2.482   8.177  1.00  0.00      B    C
ATOM   7305  H52 BMIMB  72      41.154   2.151   8.083  1.00  0.00      B    H
ATOM   7306  H53 BMIMB  72      39.878   2.691   9.215  1.00  0.00      B    H
ATOM   7307  C6  BMIMB  72      39.212   1.522   7.472  1.00  0.00      B    C
ATOM   7308  H6  BMIMB  72      38.169   1.628   7.747  1.00  0.00      B    H
ATOM   7309  H61 BMIMB  72      39.257   1.724   6.408  1.00  0.00      B    H
ATOM   7310  H62 BMIMB  72      39.460   0.481   7.647  1.00  0.00      B    H
ATOM   7321  N1  BMIMB  73      11.412  39.714   9.727  1.00  0.00      B    N
ATOM   7322  N11 BMIMB  73      12.200  41.416  10.774  1.00  0.00      B    N
ATOM   7323  C1  BMIMB  73      11.424  41.010   9.845  1.00  0.00      B    C
ATOM   7324  H1  BMIMB  73      11.124  41.584   8.995  1.00  0.00      B    H
ATOM   7325  C2  BMIMB  73      12.209  39.248  10.758  1.00  0.00      B    C
ATOM   7326  H2  BMIMB  73      12.418  38.236  11.028  1.00  0.00      B    H
ATOM   7327  C21 BMIMB  73      12.689  40.271  11.387  1.00  0.00      B    C
ATOM   7328  H21 BMIMB  73      13.127  40.322  12.360  1.00  0.00      B    H
ATOM   7329  C3  BMIMB  73      10.725  38.870   8.734  1.00  0.00      B    C
ATOM   7330  H3  BMIMB  73      10.016  39.540   8.269  1.00  0.00      B    H
ATOM   7331  H31 BMIMB  73      11.583  38.579   8.147  1.00  0.00      B    H
ATOM   7332  H32 BMIMB  73      10.379  37.995   9.264  1.00  0.00      B    H
ATOM   7333  C4  BMIMB  73      12.355  42.787  11.160  1.00  0.00      B    C
ATOM   7334  H4  BMIMB  73      11.856  43.341  10.379  1.00  0.00      B    H
ATOM   7335  H41 BMIMB  73      13.428  42.858  11.065  1.00  0.00      B    H
ATOM   7336  C5  BMIMB  73      11.772  43.099  12.524  1.00  0.00      B    C
ATOM   7337  H5  BMIMB  73      10.710  43.074  12.294  1.00  0.00      B    H
ATOM   7338  H51 BMIMB  73      12.009  42.287  13.207  1.00  0.00      B    H
ATOM   7339  C51 BMIMB  73      12.269  44.531  13.016  1.00  0.00      B    C
ATOM   7340  H52 BMIMB  73      13.307  44.459  13.332  1.00  0.00      B    H
ATOM   7341  H53 BMIMB  73      12.200  45.286  12.237  1.00  0.00      B    H
ATOM   7342  C6  BMIMB  73      11.494  44.936  14.266  1.00  0.00      B    C
ATOM   7343  H6  BMIMB  73      10.489  44.530  14.249  1.00  0.00      B    H
ATOM   7344  H61 BMIMB  73      11.981  44.544  15.152  1.00  0.00      B    H
ATOM   7345  H62 BMIMB  73      11.408  46.014  14.346  1.00  0.00      B    H
ATOM   7356  N1  BMIMB  74       5.328  18.632  38.536  1.00  0.00      B    N
ATOM   7357  N11 BMIMB  74       4.704  17.242  39.970  1.00  0.00      B    N
ATOM   7358  C1  BMIMB  74       5.101  18.431  39.782  1.00  0.00      B    C
ATOM   7359  H1  BMIMB  74       5.269  19.132  40.571  1.00  0.00      B    H
ATOM   7360  C2  BMIMB  74       4.731  17.632  37.821  1.00  0.00      B    C
ATOM   7361  H2  BMIMB  74       4.590  17.596  36.763  1.00  0.00      B    H
ATOM   7362  C21 BMIMB  74       4.372  16.746  38.723  1.00  0.00      B    C
ATOM   7363  H21 BMIMB  74       3.932  15.784  38.573  1.00  0.00      B    H
ATOM   7364  C3  BMIMB  74       5.839  19.852  37.940  1.00  0.00      B    C
ATOM   7365  H3  BMIMB  74       6.579  19.512  37.229  1.00  0.00      B    H
ATOM   7366  H31 BMIMB  74       5.124  20.413  37.357  1.00  0.00      B    H
ATOM   7367  H32 BMIMB  74       6.298  20.431  38.728  1.00  0.00      B    H
ATOM   7368  C4  BMIMB  74       4.546  16.615  41.253  1.00  0.00      B    C
ATOM   7369  H4  BMIMB  74       5.426  16.849  41.833  1.00  0.00      B    H
ATOM   7370  H41 BMIMB  74       4.643  15.550  41.099  1.00  0.00      B    H
ATOM   7371  C5  BMIMB  74       3.255  16.965  41.950  1.00  0.00      B    C
ATOM   7372  H5  BMIMB  74       3.116  16.237  42.745  1.00  0.00      B    H
ATOM   7373  H51 BMIMB  74       3.334  17.986  42.314  1.00  0.00      B    H
ATOM   7374  C51 BMIMB  74       2.058  17.097  40.968  1.00  0.00      B    C
ATOM   7375  H52 BMIMB  74       2.136  17.995  40.360  1.00  0.00      B    H
ATOM   7376  H53 BMIMB  74       2.273  16.375  40.185  1.00  0.00      B    H
ATOM   7377  C6  BMIMB  74       0.676  17.053  41.572  1.00  0.00      B    C
ATOM   7378  H6  BMIMB  74      -0.033  17.253  40.777  1.00  0.00      B    H
ATOM   7379  H61 BMIMB  74       0.425  16.086  41.994  1.00  0.00      B    H
ATOM   7380  H62 BMIMB  74       0.565  17.734  42.408  1.00  0.00      B    H
ATOM   7391  N1  BMIMB  75      27.107  29.612  44.035  1.00  0.00      B    N
ATOM   7392  N11 BMIMB  75      25.618  28.125  43.998  1.00  0.00      B    N
ATOM   7393  C1  BMIMB  75      26.922  28.344  43.919  1.00  0.00      B    C
ATOM   7394  H1  BMIMB  75      27.730  27.645  43.875  1.00  0.00      B    H
ATOM   7395  C2  BMIMB  75      25.939  30.271  44.199  1.00  0.00      B    C
ATOM   7396  H2  BMIMB  75      25.905  31.331  44.329  1.00  0.00      B    H
ATOM   7397  C21 BMIMB  75      24.974  29.314  44.179  1.00  0.00      B    C
ATOM   7398  H21 BMIMB  75      23.913  29.388  44.281  1.00  0.00      B    H
ATOM   7399  C3  BMIMB  75      28.300  30.338  43.875  1.00  0.00      B    C
ATOM   7400  H3  BMIMB  75      28.360  31.117  44.621  1.00  0.00      B    H
ATOM   7401  H31 BMIMB  75      29.121  29.636  43.870  1.00  0.00      B    H
[truncated: 376,045 more chars]
