# Supplementary material for: Ion and Solvent Modulation of Ferrocene and Decamethylferrocene Oxidation Potentials in Organic Electrolytes as Predicted by Molecular Dynamics Simulations
Source: J Phys Chem B. 2025 Feb 11;129(7):2067–81. doi: 10.1021/acs.jpcb.4c08321 (PMC11848929; doi:10.1021/acs.jpcb.4c08321)
Supplement: Supplementary file 2 — jp4c08321_si_002.zip [file jp4c08321_si_002.zip › simulation_files/pdb_files/Fc_BMIMBF4_0220_ACN_0200.pdb]

CRYST1   44.315   44.315   44.315  90.00  90.00  90.00 P 1           1
ATOM      1  CT  ACN A   1      17.147   0.799  20.900  1.00  0.00      A    C
ATOM      2  CZ  ACN A   1      16.796   2.150  21.261  1.00  0.00      A    C
ATOM      3  NZ  ACN A   1      16.544   3.243  21.528  1.00  0.00      A    N
ATOM      4  HZ  ACN A   1      16.230   0.217  20.852  1.00  0.00      A    H
ATOM      5  HZ1 ACN A   1      17.746   0.447  21.736  1.00  0.00      A    H
ATOM      6  HZ2 ACN A   1      17.718   0.773  19.975  1.00  0.00      A    H
ATOM     10  CT  ACN A   2      34.280  35.137  35.074  1.00  0.00      A    C
ATOM     11  CZ  ACN A   2      33.546  35.398  36.322  1.00  0.00      A    C
ATOM     12  NZ  ACN A   2      32.929  35.546  37.318  1.00  0.00      A    N
ATOM     13  HZ  ACN A   2      33.841  35.804  34.336  1.00  0.00      A    H
ATOM     14  HZ1 ACN A   2      34.330  34.091  34.784  1.00  0.00      A    H
ATOM     15  HZ2 ACN A   2      35.287  35.454  35.335  1.00  0.00      A    H
ATOM     19  CT  ACN A   3      14.161  24.378  38.431  1.00  0.00      A    C
ATOM     20  CZ  ACN A   3      14.792  23.088  38.848  1.00  0.00      A    C
ATOM     21  NZ  ACN A   3      15.352  22.100  39.192  1.00  0.00      A    N
ATOM     22  HZ  ACN A   3      13.268  24.492  39.039  1.00  0.00      A    H
ATOM     23  HZ1 ACN A   3      14.069  24.255  37.355  1.00  0.00      A    H
ATOM     24  HZ2 ACN A   3      14.794  25.184  38.795  1.00  0.00      A    H
ATOM     28  CT  ACN A   4      37.082  39.463  21.955  1.00  0.00      A    C
ATOM     29  CZ  ACN A   4      36.480  38.114  21.830  1.00  0.00      A    C
ATOM     30  NZ  ACN A   4      36.102  37.054  21.656  1.00  0.00      A    N
ATOM     31  HZ  ACN A   4      37.676  39.500  22.865  1.00  0.00      A    H
ATOM     32  HZ1 ACN A   4      36.392  40.302  21.982  1.00  0.00      A    H
ATOM     33  HZ2 ACN A   4      37.747  39.574  21.102  1.00  0.00      A    H
ATOM     37  CT  ACN A   5       8.451  14.314  22.917  1.00  0.00      A    C
ATOM     38  CZ  ACN A   5       8.343  14.366  24.383  1.00  0.00      A    C
ATOM     39  NZ  ACN A   5       8.251  14.405  25.526  1.00  0.00      A    N
ATOM     40  HZ  ACN A   5       9.391  13.955  22.505  1.00  0.00      A    H
ATOM     41  HZ1 ACN A   5       8.230  15.278  22.466  1.00  0.00      A    H
ATOM     42  HZ2 ACN A   5       7.719  13.731  22.363  1.00  0.00      A    H
ATOM     46  CT  ACN A   6      29.256  24.964  18.833  1.00  0.00      A    C
ATOM     47  CZ  ACN A   6      27.873  25.426  18.840  1.00  0.00      A    C
ATOM     48  NZ  ACN A   6      26.750  25.700  18.724  1.00  0.00      A    N
ATOM     49  HZ  ACN A   6      29.974  25.779  18.877  1.00  0.00      A    H
ATOM     50  HZ1 ACN A   6      29.497  24.407  17.931  1.00  0.00      A    H
ATOM     51  HZ2 ACN A   6      29.471  24.329  19.689  1.00  0.00      A    H
ATOM     55  CT  ACN A   7      16.074   4.375  42.889  1.00  0.00      A    C
ATOM     56  CZ  ACN A   7      14.794   3.773  42.539  1.00  0.00      A    C
ATOM     57  NZ  ACN A   7      13.797   3.306  42.248  1.00  0.00      A    N
ATOM     58  HZ  ACN A   7      16.434   4.767  41.941  1.00  0.00      A    H
ATOM     59  HZ1 ACN A   7      16.739   3.578  43.213  1.00  0.00      A    H
ATOM     60  HZ2 ACN A   7      16.064   5.239  43.548  1.00  0.00      A    H
ATOM     64  CT  ACN A   8       4.440   4.642  28.455  1.00  0.00      A    C
ATOM     65  CZ  ACN A   8       5.212   5.178  29.562  1.00  0.00      A    C
ATOM     66  NZ  ACN A   8       5.929   5.648  30.364  1.00  0.00      A    N
ATOM     67  HZ  ACN A   8       4.235   5.482  27.796  1.00  0.00      A    H
ATOM     68  HZ1 ACN A   8       3.548   4.096  28.751  1.00  0.00      A    H
ATOM     69  HZ2 ACN A   8       5.123   3.920  28.015  1.00  0.00      A    H
ATOM     73  CT  ACN A   9      43.740   5.443  30.856  1.00  0.00      A    C
ATOM     74  CZ  ACN A   9      43.650   4.966  32.230  1.00  0.00      A    C
ATOM     75  NZ  ACN A   9      43.589   4.552  33.332  1.00  0.00      A    N
ATOM     76  HZ  ACN A   9      42.757   5.365  30.398  1.00  0.00      A    H
ATOM     77  HZ1 ACN A   9      44.500   4.884  30.316  1.00  0.00      A    H
ATOM     78  HZ2 ACN A   9      44.086   6.473  30.874  1.00  0.00      A    H
ATOM     82  CT  ACN A  10       6.640  25.202  23.871  1.00  0.00      A    C
ATOM     83  CZ  ACN A  10       7.807  24.871  23.060  1.00  0.00      A    C
ATOM     84  NZ  ACN A  10       8.668  24.498  22.436  1.00  0.00      A    N
ATOM     85  HZ  ACN A  10       6.923  25.158  24.920  1.00  0.00      A    H
ATOM     86  HZ1 ACN A  10       5.753  24.642  23.585  1.00  0.00      A    H
ATOM     87  HZ2 ACN A  10       6.427  26.262  23.764  1.00  0.00      A    H
ATOM     91  CT  ACN A  11      14.742  40.350  40.837  1.00  0.00      A    C
ATOM     92  CZ  ACN A  11      14.896  41.608  40.242  1.00  0.00      A    C
ATOM     93  NZ  ACN A  11      15.004  42.602  39.691  1.00  0.00      A    N
ATOM     94  HZ  ACN A  11      14.670  39.701  39.967  1.00  0.00      A    H
ATOM     95  HZ1 ACN A  11      13.924  40.359  41.553  1.00  0.00      A    H
ATOM     96  HZ2 ACN A  11      15.717  40.124  41.260  1.00  0.00      A    H
ATOM    100  CT  ACN A  12      24.284  27.051  40.913  1.00  0.00      A    C
ATOM    101  CZ  ACN A  12      24.887  27.190  39.639  1.00  0.00      A    C
ATOM    102  NZ  ACN A  12      25.430  27.382  38.640  1.00  0.00      A    N
ATOM    103  HZ  ACN A  12      23.881  26.043  40.949  1.00  0.00      A    H
ATOM    104  HZ1 ACN A  12      23.538  27.823  41.084  1.00  0.00      A    H
ATOM    105  HZ2 ACN A  12      25.049  27.084  41.684  1.00  0.00      A    H
ATOM    109  CT  ACN A  13      32.130  15.735   5.658  1.00  0.00      A    C
ATOM    110  CZ  ACN A  13      32.886  15.532   6.944  1.00  0.00      A    C
ATOM    111  NZ  ACN A  13      33.528  15.380   7.905  1.00  0.00      A    N
ATOM    112  HZ  ACN A  13      31.970  14.811   5.107  1.00  0.00      A    H
ATOM    113  HZ1 ACN A  13      32.792  16.330   5.033  1.00  0.00      A    H
ATOM    114  HZ2 ACN A  13      31.183  16.233   5.847  1.00  0.00      A    H
ATOM    118  CT  ACN A  14      32.534  43.628   4.903  1.00  0.00      A    C
ATOM    119  CZ  ACN A  14      31.729  43.364   6.109  1.00  0.00      A    C
ATOM    120  NZ  ACN A  14      31.190  43.170   7.085  1.00  0.00      A    N
ATOM    121  HZ  ACN A  14      32.942  42.749   4.411  1.00  0.00      A    H
ATOM    122  HZ1 ACN A  14      33.498  44.003   5.238  1.00  0.00      A    H
ATOM    123  HZ2 ACN A  14      32.025  44.362   4.284  1.00  0.00      A    H
ATOM    127  CT  ACN A  15      10.640  38.002   8.998  1.00  0.00      A    C
ATOM    128  CZ  ACN A  15      11.476  38.068  10.186  1.00  0.00      A    C
ATOM    129  NZ  ACN A  15      12.185  38.101  11.123  1.00  0.00      A    N
ATOM    130  HZ  ACN A  15      10.738  37.131   8.356  1.00  0.00      A    H
ATOM    131  HZ1 ACN A  15      11.044  38.762   8.335  1.00  0.00      A    H
ATOM    132  HZ2 ACN A  15       9.627  38.203   9.337  1.00  0.00      A    H
ATOM    136  CT  ACN A  16       4.417  36.981  21.147  1.00  0.00      A    C
ATOM    137  CZ  ACN A  16       4.325  36.539  19.765  1.00  0.00      A    C
ATOM    138  NZ  ACN A  16       4.312  36.277  18.616  1.00  0.00      A    N
ATOM    139  HZ  ACN A  16       3.926  37.926  21.367  1.00  0.00      A    H
ATOM    140  HZ1 ACN A  16       5.503  37.016  21.172  1.00  0.00      A    H
ATOM    141  HZ2 ACN A  16       4.161  36.082  21.701  1.00  0.00      A    H
ATOM    145  CT  ACN A  17      10.212  37.463   4.894  1.00  0.00      A    C
ATOM    146  CZ  ACN A  17      11.506  37.408   5.511  1.00  0.00      A    C
ATOM    147  NZ  ACN A  17      12.528  37.416   6.036  1.00  0.00      A    N
ATOM    148  HZ  ACN A  17      10.048  38.477   4.536  1.00  0.00      A    H
ATOM    149  HZ1 ACN A  17       9.609  37.233   5.768  1.00  0.00      A    H
ATOM    150  HZ2 ACN A  17      10.166  36.685   4.136  1.00  0.00      A    H
ATOM    154  CT  ACN A  18      10.832  18.850  31.653  1.00  0.00      A    C
ATOM    155  CZ  ACN A  18      11.061  20.285  31.602  1.00  0.00      A    C
ATOM    156  NZ  ACN A  18      11.224  21.437  31.618  1.00  0.00      A    N
ATOM    157  HZ  ACN A  18      11.820  18.397  31.644  1.00  0.00      A    H
ATOM    158  HZ1 ACN A  18      10.318  18.513  30.757  1.00  0.00      A    H
ATOM    159  HZ2 ACN A  18      10.257  18.608  32.543  1.00  0.00      A    H
ATOM    163  CT  ACN A  19       3.247  17.040  35.494  1.00  0.00      A    C
ATOM    164  CZ  ACN A  19       3.093  15.515  35.663  1.00  0.00      A    C
ATOM    165  NZ  ACN A  19       3.069  14.331  35.747  1.00  0.00      A    N
ATOM    166  HZ  ACN A  19       2.278  17.527  35.567  1.00  0.00      A    H
ATOM    167  HZ1 ACN A  19       3.656  17.288  34.519  1.00  0.00      A    H
ATOM    168  HZ2 ACN A  19       3.881  17.460  36.271  1.00  0.00      A    H
ATOM    172  CT  ACN A  20      20.884   3.321  36.826  1.00  0.00      A    C
ATOM    173  CZ  ACN A  20      20.129   4.638  36.815  1.00  0.00      A    C
ATOM    174  NZ  ACN A  20      19.578   5.595  36.800  1.00  0.00      A    N
ATOM    175  HZ  ACN A  20      21.965   3.401  36.734  1.00  0.00      A    H
ATOM    176  HZ1 ACN A  20      20.491   2.622  36.092  1.00  0.00      A    H
ATOM    177  HZ2 ACN A  20      20.752   2.924  37.829  1.00  0.00      A    H
ATOM    181  CT  ACN A  21      36.956  33.789  43.339  1.00  0.00      A    C
ATOM    182  CZ  ACN A  21      35.760  33.966  44.078  1.00  0.00      A    C
ATOM    183  NZ  ACN A  21      34.804  34.011  44.673  1.00  0.00      A    N
ATOM    184  HZ  ACN A  21      37.185  32.745  43.143  1.00  0.00      A    H
ATOM    185  HZ1 ACN A  21      37.680  34.381  43.893  1.00  0.00      A    H
ATOM    186  HZ2 ACN A  21      36.791  34.293  42.391  1.00  0.00      A    H
ATOM    190  CT  ACN A  22      11.337  10.306  14.535  1.00  0.00      A    C
ATOM    191  CZ  ACN A  22      12.419  11.192  14.130  1.00  0.00      A    C
ATOM    192  NZ  ACN A  22      13.282  11.903  13.832  1.00  0.00      A    N
ATOM    193  HZ  ACN A  22      11.585   9.325  14.140  1.00  0.00      A    H
ATOM    194  HZ1 ACN A  22      10.379  10.650  14.152  1.00  0.00      A    H
ATOM    195  HZ2 ACN A  22      11.396  10.202  15.615  1.00  0.00      A    H
ATOM    199  CT  ACN A  23      42.763  23.894  26.196  1.00  0.00      A    C
ATOM    200  CZ  ACN A  23      41.530  24.397  25.585  1.00  0.00      A    C
ATOM    201  NZ  ACN A  23      40.553  24.743  25.059  1.00  0.00      A    N
ATOM    202  HZ  ACN A  23      43.412  23.330  25.532  1.00  0.00      A    H
ATOM    203  HZ1 ACN A  23      42.521  23.331  27.094  1.00  0.00      A    H
ATOM    204  HZ2 ACN A  23      43.188  24.850  26.494  1.00  0.00      A    H
ATOM    208  CT  ACN A  24      41.154  32.900  30.944  1.00  0.00      A    C
ATOM    209  CZ  ACN A  24      40.759  31.779  31.812  1.00  0.00      A    C
ATOM    210  NZ  ACN A  24      40.383  30.890  32.506  1.00  0.00      A    N
ATOM    211  HZ  ACN A  24      40.319  33.594  30.890  1.00  0.00      A    H
ATOM    212  HZ1 ACN A  24      41.423  32.421  30.006  1.00  0.00      A    H
ATOM    213  HZ2 ACN A  24      41.923  33.534  31.379  1.00  0.00      A    H
ATOM    217  CT  ACN A  25      41.231  19.322  23.860  1.00  0.00      A    C
ATOM    218  CZ  ACN A  25      41.557  17.902  24.128  1.00  0.00      A    C
ATOM    219  NZ  ACN A  25      41.821  16.826  24.370  1.00  0.00      A    N
ATOM    220  HZ  ACN A  25      41.873  19.544  23.012  1.00  0.00      A    H
ATOM    221  HZ1 ACN A  25      41.453  19.827  24.796  1.00  0.00      A    H
ATOM    222  HZ2 ACN A  25      40.193  19.587  23.675  1.00  0.00      A    H
ATOM    226  CT  ACN A  26       8.241   1.143   7.083  1.00  0.00      A    C
ATOM    227  CZ  ACN A  26       8.496   2.271   6.200  1.00  0.00      A    C
ATOM    228  NZ  ACN A  26       8.639   3.194   5.569  1.00  0.00      A    N
ATOM    229  HZ  ACN A  26       7.179   0.952   7.212  1.00  0.00      A    H
ATOM    230  HZ1 ACN A  26       8.801   1.298   8.001  1.00  0.00      A    H
ATOM    231  HZ2 ACN A  26       8.645   0.259   6.596  1.00  0.00      A    H
ATOM    235  CT  ACN A  27      19.729   5.742  28.573  1.00  0.00      A    C
ATOM    236  CZ  ACN A  27      20.489   6.585  29.465  1.00  0.00      A    C
ATOM    237  NZ  ACN A  27      21.106   7.209  30.185  1.00  0.00      A    N
ATOM    238  HZ  ACN A  27      20.210   5.750  27.598  1.00  0.00      A    H
ATOM    239  HZ1 ACN A  27      18.726   6.160  28.543  1.00  0.00      A    H
ATOM    240  HZ2 ACN A  27      19.618   4.731  28.957  1.00  0.00      A    H
ATOM    244  CT  ACN A  28      39.341  28.328  17.734  1.00  0.00      A    C
ATOM    245  CZ  ACN A  28      40.064  29.548  17.172  1.00  0.00      A    C
ATOM    246  NZ  ACN A  28      40.698  30.482  16.817  1.00  0.00      A    N
ATOM    247  HZ  ACN A  28      38.745  27.802  16.992  1.00  0.00      A    H
ATOM    248  HZ1 ACN A  28      38.764  28.636  18.602  1.00  0.00      A    H
ATOM    249  HZ2 ACN A  28      40.087  27.628  18.103  1.00  0.00      A    H
ATOM    253  CT  ACN A  29      10.664  10.552  19.056  1.00  0.00      A    C
ATOM    254  CZ  ACN A  29      10.843  11.775  19.897  1.00  0.00      A    C
ATOM    255  NZ  ACN A  29      10.976  12.681  20.600  1.00  0.00      A    N
ATOM    256  HZ  ACN A  29      11.593  10.353  18.528  1.00  0.00      A    H
ATOM    257  HZ1 ACN A  29       9.840  10.759  18.378  1.00  0.00      A    H
ATOM    258  HZ2 ACN A  29      10.397   9.691  19.663  1.00  0.00      A    H
ATOM    262  CT  ACN A  30      43.272  27.860  42.049  1.00  0.00      A    C
ATOM    263  CZ  ACN A  30      43.800  26.876  41.113  1.00  0.00      A    C
ATOM    264  NZ  ACN A  30      44.277  26.103  40.333  1.00  0.00      A    N
ATOM    265  HZ  ACN A  30      42.228  28.091  41.853  1.00  0.00      A    H
ATOM    266  HZ1 ACN A  30      43.795  28.811  41.982  1.00  0.00      A    H
ATOM    267  HZ2 ACN A  30      43.484  27.397  43.009  1.00  0.00      A    H
ATOM    271  CT  ACN A  31      32.089   5.043  22.997  1.00  0.00      A    C
ATOM    272  CZ  ACN A  31      30.983   5.866  23.451  1.00  0.00      A    C
ATOM    273  NZ  ACN A  31      30.168   6.607  23.764  1.00  0.00      A    N
ATOM    274  HZ  ACN A  31      32.032   4.034  23.396  1.00  0.00      A    H
ATOM    275  HZ1 ACN A  31      32.996   5.510  23.374  1.00  0.00      A    H
ATOM    276  HZ2 ACN A  31      31.962   4.923  21.924  1.00  0.00      A    H
ATOM    280  CT  ACN A  32      33.766  19.545  30.001  1.00  0.00      A    C
ATOM    281  CZ  ACN A  32      32.957  19.760  31.244  1.00  0.00      A    C
ATOM    282  NZ  ACN A  32      32.407  20.021  32.198  1.00  0.00      A    N
ATOM    283  HZ  ACN A  32      33.217  19.562  29.063  1.00  0.00      A    H
ATOM    284  HZ1 ACN A  32      34.350  18.635  30.116  1.00  0.00      A    H
ATOM    285  HZ2 ACN A  32      34.461  20.378  29.943  1.00  0.00      A    H
ATOM    289  CT  ACN A  33      31.949  27.931   2.984  1.00  0.00      A    C
ATOM    290  CZ  ACN A  33      32.778  28.928   2.310  1.00  0.00      A    C
ATOM    291  NZ  ACN A  33      33.417  29.682   1.687  1.00  0.00      A    N
ATOM    292  HZ  ACN A  33      32.277  27.915   4.020  1.00  0.00      A    H
ATOM    293  HZ1 ACN A  33      32.153  26.968   2.523  1.00  0.00      A    H
ATOM    294  HZ2 ACN A  33      30.868  28.050   2.974  1.00  0.00      A    H
ATOM    298  CT  ACN A  34      11.238  10.918  23.633  1.00  0.00      A    C
ATOM    299  CZ  ACN A  34      12.216  10.701  24.768  1.00  0.00      A    C
ATOM    300  NZ  ACN A  34      12.966  10.529  25.655  1.00  0.00      A    N
ATOM    301  HZ  ACN A  34      10.443  11.520  24.064  1.00  0.00      A    H
ATOM    302  HZ1 ACN A  34      10.885  10.005  23.160  1.00  0.00      A    H
ATOM    303  HZ2 ACN A  34      11.776  11.563  22.944  1.00  0.00      A    H
ATOM    307  CT  ACN A  35      35.505  12.546   8.967  1.00  0.00      A    C
ATOM    308  CZ  ACN A  35      36.656  12.260   8.087  1.00  0.00      A    C
ATOM    309  NZ  ACN A  35      37.617  12.088   7.425  1.00  0.00      A    N
ATOM    310  HZ  ACN A  35      34.605  12.126   8.526  1.00  0.00      A    H
ATOM    311  HZ1 ACN A  35      35.398  13.627   8.933  1.00  0.00      A    H
ATOM    312  HZ2 ACN A  35      35.652  12.237   9.999  1.00  0.00      A    H
ATOM    316  CT  ACN A  36      20.933   6.800  21.651  1.00  0.00      A    C
ATOM    317  CZ  ACN A  36      19.490   7.241  21.894  1.00  0.00      A    C
ATOM    318  NZ  ACN A  36      18.385   7.647  22.052  1.00  0.00      A    N
ATOM    319  HZ  ACN A  36      21.062   6.621  20.586  1.00  0.00      A    H
ATOM    320  HZ1 ACN A  36      21.213   5.907  22.203  1.00  0.00      A    H
ATOM    321  HZ2 ACN A  36      21.551   7.655  21.916  1.00  0.00      A    H
ATOM    325  CT  ACN A  37      18.067  16.182  27.302  1.00  0.00      A    C
ATOM    326  CZ  ACN A  37      17.026  15.248  27.396  1.00  0.00      A    C
ATOM    327  NZ  ACN A  37      16.127  14.470  27.471  1.00  0.00      A    N
ATOM    328  HZ  ACN A  37      18.721  15.929  28.133  1.00  0.00      A    H
ATOM    329  HZ1 ACN A  37      17.695  17.203  27.342  1.00  0.00      A    H
ATOM    330  HZ2 ACN A  37      18.777  15.942  26.514  1.00  0.00      A    H
ATOM    334  CT  ACN A  38      41.473  35.627  34.005  1.00  0.00      A    C
ATOM    335  CZ  ACN A  38      40.152  36.023  34.515  1.00  0.00      A    C
ATOM    336  NZ  ACN A  38      39.085  36.439  34.881  1.00  0.00      A    N
ATOM    337  HZ  ACN A  38      42.001  36.453  33.537  1.00  0.00      A    H
ATOM    338  HZ1 ACN A  38      41.341  34.907  33.201  1.00  0.00      A    H
ATOM    339  HZ2 ACN A  38      42.098  35.305  34.833  1.00  0.00      A    H
ATOM    343  CT  ACN A  39      26.473  11.285  18.809  1.00  0.00      A    C
ATOM    344  CZ  ACN A  39      26.167  10.205  19.787  1.00  0.00      A    C
ATOM    345  NZ  ACN A  39      25.949   9.377  20.576  1.00  0.00      A    N
ATOM    346  HZ  ACN A  39      25.589  11.508  18.217  1.00  0.00      A    H
ATOM    347  HZ1 ACN A  39      27.276  10.856  18.215  1.00  0.00      A    H
ATOM    348  HZ2 ACN A  39      26.911  12.156  19.291  1.00  0.00      A    H
ATOM    352  CT  ACN A  40       7.267  20.028  42.112  1.00  0.00      A    C
ATOM    353  CZ  ACN A  40       6.519  21.165  42.666  1.00  0.00      A    C
ATOM    354  NZ  ACN A  40       5.971  22.114  43.068  1.00  0.00      A    N
ATOM    355  HZ  ACN A  40       7.808  20.535  41.316  1.00  0.00      A    H
ATOM    356  HZ1 ACN A  40       6.482  19.412  41.682  1.00  0.00      A    H
ATOM    357  HZ2 ACN A  40       7.915  19.559  42.849  1.00  0.00      A    H
ATOM    361  CT  ACN A  41      41.928  13.964  44.287  1.00  0.00      A    C
ATOM    362  CZ  ACN A  41      41.742  14.492  42.900  1.00  0.00      A    C
ATOM    363  NZ  ACN A  41      41.611  14.842  41.804  1.00  0.00      A    N
ATOM    364  HZ  ACN A  41      42.260  14.831  44.852  1.00  0.00      A    H
ATOM    365  HZ1 ACN A  41      42.735  13.238  44.346  1.00  0.00      A    H
ATOM    366  HZ2 ACN A  41      40.973  13.588  44.645  1.00  0.00      A    H
ATOM    370  CT  ACN A  42      41.102   1.900   2.680  1.00  0.00      A    C
ATOM    371  CZ  ACN A  42      40.923   1.344   1.372  1.00  0.00      A    C
ATOM    372  NZ  ACN A  42      40.709   0.859   0.347  1.00  0.00      A    N
ATOM    373  HZ  ACN A  42      41.257   2.976   2.674  1.00  0.00      A    H
ATOM    374  HZ1 ACN A  42      41.944   1.365   3.113  1.00  0.00      A    H
ATOM    375  HZ2 ACN A  42      40.166   1.698   3.193  1.00  0.00      A    H
ATOM    379  CT  ACN A  43      33.613   6.392  32.609  1.00  0.00      A    C
ATOM    380  CZ  ACN A  43      32.958   5.207  32.065  1.00  0.00      A    C
ATOM    381  NZ  ACN A  43      32.364   4.262  31.656  1.00  0.00      A    N
ATOM    382  HZ  ACN A  43      34.666   6.443  32.344  1.00  0.00      A    H
ATOM    383  HZ1 ACN A  43      33.552   6.443  33.693  1.00  0.00      A    H
ATOM    384  HZ2 ACN A  43      33.129   7.208  32.077  1.00  0.00      A    H
ATOM    388  CT  ACN A  44      19.273  26.114  21.622  1.00  0.00      A    C
ATOM    389  CZ  ACN A  44      20.233  26.771  22.513  1.00  0.00      A    C
ATOM    390  NZ  ACN A  44      20.974  27.341  23.188  1.00  0.00      A    N
ATOM    391  HZ  ACN A  44      19.054  25.163  22.102  1.00  0.00      A    H
ATOM    392  HZ1 ACN A  44      19.737  25.890  20.665  1.00  0.00      A    H
ATOM    393  HZ2 ACN A  44      18.367  26.713  21.572  1.00  0.00      A    H
ATOM    397  CT  ACN A  45      38.992   4.971  16.501  1.00  0.00      A    C
ATOM    398  CZ  ACN A  45      38.354   6.305  16.470  1.00  0.00      A    C
ATOM    399  NZ  ACN A  45      37.757   7.291  16.440  1.00  0.00      A    N
ATOM    400  HZ  ACN A  45      40.060   5.153  16.407  1.00  0.00      A    H
ATOM    401  HZ1 ACN A  45      38.496   4.377  15.738  1.00  0.00      A    H
ATOM    402  HZ2 ACN A  45      38.706   4.554  17.463  1.00  0.00      A    H
ATOM    406  CT  ACN A  46      28.231  41.986  15.466  1.00  0.00      A    C
ATOM    407  CZ  ACN A  46      29.599  42.559  15.447  1.00  0.00      A    C
ATOM    408  NZ  ACN A  46      30.660  42.963  15.454  1.00  0.00      A    N
ATOM    409  HZ  ACN A  46      27.839  41.741  14.482  1.00  0.00      A    H
ATOM    410  HZ1 ACN A  46      27.700  42.836  15.888  1.00  0.00      A    H
ATOM    411  HZ2 ACN A  46      28.345  41.116  16.107  1.00  0.00      A    H
ATOM    415  CT  ACN A  47      37.286  42.406  34.469  1.00  0.00      A    C
ATOM    416  CZ  ACN A  47      36.587  42.246  33.217  1.00  0.00      A    C
ATOM    417  NZ  ACN A  47      35.991  42.062  32.219  1.00  0.00      A    N
ATOM    418  HZ  ACN A  47      38.040  43.176  34.324  1.00  0.00      A    H
ATOM    419  HZ1 ACN A  47      37.621  41.501  34.968  1.00  0.00      A    H
ATOM    420  HZ2 ACN A  47      36.573  42.719  35.228  1.00  0.00      A    H
ATOM    424  CT  ACN A  48      36.699  33.112  26.320  1.00  0.00      A    C
ATOM    425  CZ  ACN A  48      37.811  32.465  26.951  1.00  0.00      A    C
ATOM    426  NZ  ACN A  48      38.722  31.939  27.512  1.00  0.00      A    N
ATOM    427  HZ  ACN A  48      37.082  34.129  26.345  1.00  0.00      A    H
ATOM    428  HZ1 ACN A  48      35.845  32.980  26.979  1.00  0.00      A    H
ATOM    429  HZ2 ACN A  48      36.539  32.693  25.330  1.00  0.00      A    H
ATOM    433  CT  ACN A  49      43.694  28.802  19.956  1.00  0.00      A    C
ATOM    434  CZ  ACN A  49      43.852  28.177  18.560  1.00  0.00      A    C
ATOM    435  NZ  ACN A  49      43.930  27.698  17.496  1.00  0.00      A    N
ATOM    436  HZ  ACN A  49      42.683  28.533  20.250  1.00  0.00      A    H
ATOM    437  HZ1 ACN A  49      43.827  29.879  19.889  1.00  0.00      A    H
ATOM    438  HZ2 ACN A  49      44.304  28.338  20.726  1.00  0.00      A    H
ATOM    442  CT  ACN A  50      25.041  22.805  40.067  1.00  0.00      A    C
ATOM    443  CZ  ACN A  50      25.004  21.755  39.037  1.00  0.00      A    C
ATOM    444  NZ  ACN A  50      25.061  20.927  38.217  1.00  0.00      A    N
ATOM    445  HZ  ACN A  50      24.191  23.454  39.877  1.00  0.00      A    H
ATOM    446  HZ1 ACN A  50      25.977  23.354  40.002  1.00  0.00      A    H
ATOM    447  HZ2 ACN A  50      24.906  22.253  40.994  1.00  0.00      A    H
ATOM    451  CT  ACN A  51      16.051  18.969  40.055  1.00  0.00      A    C
ATOM    452  CZ  ACN A  51      17.174  18.039  39.787  1.00  0.00      A    C
ATOM    453  NZ  ACN A  51      18.087  17.369  39.598  1.00  0.00      A    N
ATOM    454  HZ  ACN A  51      15.853  19.719  39.294  1.00  0.00      A    H
ATOM    455  HZ1 ACN A  51      16.296  19.523  40.957  1.00  0.00      A    H
ATOM    456  HZ2 ACN A  51      15.212  18.352  40.368  1.00  0.00      A    H
ATOM    460  CT  ACN A  52       8.986  22.526   0.840  1.00  0.00      A    C
ATOM    461  CZ  ACN A  52       9.984  22.169  -0.107  1.00  0.00      A    C
ATOM    462  NZ  ACN A  52      10.801  21.910  -0.903  1.00  0.00      A    N
ATOM    463  HZ  ACN A  52       9.301  23.495   1.219  1.00  0.00      A    H
ATOM    464  HZ1 ACN A  52       8.842  21.806   1.642  1.00  0.00      A    H
ATOM    465  HZ2 ACN A  52       8.036  22.827   0.405  1.00  0.00      A    H
ATOM    469  CT  ACN A  53      10.144  37.963  14.398  1.00  0.00      A    C
ATOM    470  CZ  ACN A  53       9.317  39.007  14.980  1.00  0.00      A    C
ATOM    471  NZ  ACN A  53       8.674  39.827  15.443  1.00  0.00      A    N
ATOM    472  HZ  ACN A  53      10.959  37.660  15.050  1.00  0.00      A    H
ATOM    473  HZ1 ACN A  53      10.505  38.295  13.428  1.00  0.00      A    H
ATOM    474  HZ2 ACN A  53       9.456  37.162  14.143  1.00  0.00      A    H
ATOM    478  CT  ACN A  54      32.711  43.764   0.978  1.00  0.00      A    C
ATOM    479  CZ  ACN A  54      33.809  43.823   1.849  1.00  0.00      A    C
ATOM    480  NZ  ACN A  54      34.696  43.858   2.623  1.00  0.00      A    N
ATOM    481  HZ  ACN A  54      32.712  44.637   0.331  1.00  0.00      A    H
ATOM    482  HZ1 ACN A  54      31.723  43.873   1.417  1.00  0.00      A    H
ATOM    483  HZ2 ACN A  54      32.834  42.859   0.389  1.00  0.00      A    H
ATOM    487  CT  ACN A  55      28.246  18.571   4.912  1.00  0.00      A    C
ATOM    488  CZ  ACN A  55      28.441  17.113   5.094  1.00  0.00      A    C
ATOM    489  NZ  ACN A  55      28.612  15.957   5.200  1.00  0.00      A    N
ATOM    490  HZ  ACN A  55      28.723  19.157   5.694  1.00  0.00      A    H
ATOM    491  HZ1 ACN A  55      27.219  18.866   4.713  1.00  0.00      A    H
ATOM    492  HZ2 ACN A  55      28.836  18.778   4.023  1.00  0.00      A    H
ATOM    496  CT  ACN A  56      10.072  18.305  20.104  1.00  0.00      A    C
ATOM    497  CZ  ACN A  56      10.316  19.672  20.508  1.00  0.00      A    C
ATOM    498  NZ  ACN A  56      10.533  20.776  20.813  1.00  0.00      A    N
ATOM    499  HZ  ACN A  56      10.869  18.236  19.368  1.00  0.00      A    H
ATOM    500  HZ1 ACN A  56       9.120  18.087  19.626  1.00  0.00      A    H
ATOM    501  HZ2 ACN A  56      10.301  17.673  20.958  1.00  0.00      A    H
ATOM    505  CT  ACN A  57       1.159  20.484  26.166  1.00  0.00      A    C
ATOM    506  CZ  ACN A  57       0.196  20.871  25.142  1.00  0.00      A    C
ATOM    507  NZ  ACN A  57      -0.524  21.223  24.291  1.00  0.00      A    N
ATOM    508  HZ  ACN A  57       2.185  20.483  25.809  1.00  0.00      A    H
ATOM    509  HZ1 ACN A  57       0.883  19.483  26.488  1.00  0.00      A    H
ATOM    510  HZ2 ACN A  57       1.115  21.221  26.964  1.00  0.00      A    H
ATOM    514  CT  ACN A  58       0.813  32.782  27.509  1.00  0.00      A    C
ATOM    515  CZ  ACN A  58      -0.530  32.206  27.701  1.00  0.00      A    C
ATOM    516  NZ  ACN A  58      -1.542  31.691  27.825  1.00  0.00      A    N
ATOM    517  HZ  ACN A  58       1.275  32.308  26.647  1.00  0.00      A    H
ATOM    518  HZ1 ACN A  58       1.450  32.594  28.369  1.00  0.00      A    H
ATOM    519  HZ2 ACN A  58       0.736  33.860  27.398  1.00  0.00      A    H
ATOM    523  CT  ACN A  59       2.134  44.671  13.129  1.00  0.00      A    C
ATOM    524  CZ  ACN A  59       3.121  43.739  12.571  1.00  0.00      A    C
ATOM    525  NZ  ACN A  59       3.947  43.027  12.121  1.00  0.00      A    N
ATOM    526  HZ  ACN A  59       1.439  44.357  13.903  1.00  0.00      A    H
ATOM    527  HZ1 ACN A  59       1.550  44.998  12.273  1.00  0.00      A    H
ATOM    528  HZ2 ACN A  59       2.778  45.515  13.366  1.00  0.00      A    H
ATOM    532  CT  ACN A  60       7.736  21.600  23.307  1.00  0.00      A    C
ATOM    533  CZ  ACN A  60       6.779  20.782  22.625  1.00  0.00      A    C
ATOM    534  NZ  ACN A  60       6.004  20.122  22.055  1.00  0.00      A    N
ATOM    535  HZ  ACN A  60       7.370  22.552  23.684  1.00  0.00      A    H
ATOM    536  HZ1 ACN A  60       8.485  21.871  22.567  1.00  0.00      A    H
ATOM    537  HZ2 ACN A  60       8.210  20.988  24.070  1.00  0.00      A    H
ATOM    541  CT  ACN A  61      25.168  26.355   7.948  1.00  0.00      A    C
ATOM    542  CZ  ACN A  61      25.979  25.422   7.183  1.00  0.00      A    C
ATOM    543  NZ  ACN A  61      26.702  24.714   6.617  1.00  0.00      A    N
ATOM    544  HZ  ACN A  61      24.508  26.903   7.279  1.00  0.00      A    H
ATOM    545  HZ1 ACN A  61      25.870  27.061   8.384  1.00  0.00      A    H
ATOM    546  HZ2 ACN A  61      24.546  25.771   8.621  1.00  0.00      A    H
ATOM    550  CT  ACN A  62       3.369  35.774   2.719  1.00  0.00      A    C
ATOM    551  CZ  ACN A  62       2.036  35.368   2.145  1.00  0.00      A    C
ATOM    552  NZ  ACN A  62       1.036  35.100   1.633  1.00  0.00      A    N
ATOM    553  HZ  ACN A  62       4.093  35.312   2.053  1.00  0.00      A    H
ATOM    554  HZ1 ACN A  62       3.556  35.268   3.663  1.00  0.00      A    H
ATOM    555  HZ2 ACN A  62       3.509  36.841   2.875  1.00  0.00      A    H
ATOM    559  CT  ACN A  63      17.658   4.798  14.717  1.00  0.00      A    C
ATOM    560  CZ  ACN A  63      18.367   5.273  15.968  1.00  0.00      A    C
ATOM    561  NZ  ACN A  63      18.879   5.701  16.918  1.00  0.00      A    N
ATOM    562  HZ  ACN A  63      17.035   3.952  14.998  1.00  0.00      A    H
ATOM    563  HZ1 ACN A  63      18.413   4.324  14.096  1.00  0.00      A    H
ATOM    564  HZ2 ACN A  63      17.029   5.534  14.222  1.00  0.00      A    H
ATOM    568  CT  ACN A  64      32.190  18.242  40.883  1.00  0.00      A    C
ATOM    569  CZ  ACN A  64      32.722  17.630  42.159  1.00  0.00      A    C
ATOM    570  NZ  ACN A  64      33.130  17.216  43.172  1.00  0.00      A    N
ATOM    571  HZ  ACN A  64      32.983  18.296  40.142  1.00  0.00      A    H
ATOM    572  HZ1 ACN A  64      31.882  19.259  41.115  1.00  0.00      A    H
ATOM    573  HZ2 ACN A  64      31.345  17.635  40.571  1.00  0.00      A    H
ATOM    577  CT  ACN A  65       2.411   7.271   4.323  1.00  0.00      A    C
ATOM    578  CZ  ACN A  65       1.302   8.230   4.174  1.00  0.00      A    C
ATOM    579  NZ  ACN A  65       0.424   8.982   4.071  1.00  0.00      A    N
ATOM    580  HZ  ACN A  65       2.116   6.498   5.029  1.00  0.00      A    H
ATOM    581  HZ1 ACN A  65       3.230   7.893   4.675  1.00  0.00      A    H
ATOM    582  HZ2 ACN A  65       2.723   6.990   3.321  1.00  0.00      A    H
ATOM    586  CT  ACN A  66      23.788  19.456  35.593  1.00  0.00      A    C
ATOM    587  CZ  ACN A  66      22.626  19.842  36.406  1.00  0.00      A    C
ATOM    588  NZ  ACN A  66      21.719  20.122  36.992  1.00  0.00      A    N
ATOM    589  HZ  ACN A  66      23.510  18.825  34.752  1.00  0.00      A    H
ATOM    590  HZ1 ACN A  66      24.462  18.876  36.218  1.00  0.00      A    H
ATOM    591  HZ2 ACN A  66      24.170  20.380  35.167  1.00  0.00      A    H
ATOM    595  CT  ACN A  67       7.999  17.482  26.755  1.00  0.00      A    C
ATOM    596  CZ  ACN A  67       9.395  17.474  27.263  1.00  0.00      A    C
ATOM    597  NZ  ACN A  67      10.561  17.475  27.629  1.00  0.00      A    N
ATOM    598  HZ  ACN A  67       7.930  17.642  25.682  1.00  0.00      A    H
ATOM    599  HZ1 ACN A  67       7.396  18.189  27.320  1.00  0.00      A    H
ATOM    600  HZ2 ACN A  67       7.590  16.516  27.037  1.00  0.00      A    H
ATOM    604  CT  ACN A  68      36.183  27.658   2.675  1.00  0.00      A    C
ATOM    605  CZ  ACN A  68      36.529  29.026   2.308  1.00  0.00      A    C
ATOM    606  NZ  ACN A  68      36.838  30.118   2.029  1.00  0.00      A    N
ATOM    607  HZ  ACN A  68      35.137  27.669   2.970  1.00  0.00      A    H
ATOM    608  HZ1 ACN A  68      36.729  27.324   3.554  1.00  0.00      A    H
ATOM    609  HZ2 ACN A  68      36.499  27.020   1.854  1.00  0.00      A    H
ATOM    613  CT  ACN A  69      37.414  22.897  37.059  1.00  0.00      A    C
ATOM    614  CZ  ACN A  69      36.933  23.128  35.694  1.00  0.00      A    C
ATOM    615  NZ  ACN A  69      36.624  23.274  34.595  1.00  0.00      A    N
ATOM    616  HZ  ACN A  69      37.148  23.852  37.506  1.00  0.00      A    H
ATOM    617  HZ1 ACN A  69      38.488  22.759  37.151  1.00  0.00      A    H
ATOM    618  HZ2 ACN A  69      36.843  22.056  37.443  1.00  0.00      A    H
ATOM    622  CT  ACN A  70       5.455  25.731  42.932  1.00  0.00      A    C
ATOM    623  CZ  ACN A  70       4.187  26.525  43.046  1.00  0.00      A    C
ATOM    624  NZ  ACN A  70       3.169  27.086  43.174  1.00  0.00      A    N
ATOM    625  HZ  ACN A  70       6.360  26.323  43.047  1.00  0.00      A    H
ATOM    626  HZ1 ACN A  70       5.425  25.226  41.971  1.00  0.00      A    H
ATOM    627  HZ2 ACN A  70       5.531  25.020  43.750  1.00  0.00      A    H
ATOM    631  CT  ACN A  71      37.170  38.741  15.349  1.00  0.00      A    C
ATOM    632  CZ  ACN A  71      36.959  40.042  14.646  1.00  0.00      A    C
ATOM    633  NZ  ACN A  71      36.808  41.024  14.089  1.00  0.00      A    N
ATOM    634  HZ  ACN A  71      36.194  38.556  15.791  1.00  0.00      A    H
ATOM    635  HZ1 ACN A  71      37.945  38.801  16.109  1.00  0.00      A    H
ATOM    636  HZ2 ACN A  71      37.488  37.942  14.684  1.00  0.00      A    H
ATOM    640  CT  ACN A  72      26.910  44.573  27.252  1.00  0.00      A    C
ATOM    641  CZ  ACN A  72      28.055  43.565  26.959  1.00  0.00      A    C
ATOM    642  NZ  ACN A  72      28.950  42.819  26.776  1.00  0.00      A    N
ATOM    643  HZ  ACN A  72      26.948  45.434  26.589  1.00  0.00      A    H
ATOM    644  HZ1 ACN A  72      26.946  44.853  28.302  1.00  0.00      A    H
ATOM    645  HZ2 ACN A  72      25.955  44.063  27.149  1.00  0.00      A    H
ATOM    649  CT  ACN A  73      16.998  34.085  12.385  1.00  0.00      A    C
ATOM    650  CZ  ACN A  73      16.012  34.092  11.338  1.00  0.00      A    C
ATOM    651  NZ  ACN A  73      15.178  34.067  10.524  1.00  0.00      A    N
ATOM    652  HZ  ACN A  73      17.872  33.567  11.998  1.00  0.00      A    H
ATOM    653  HZ1 ACN A  73      16.533  33.496  13.171  1.00  0.00      A    H
ATOM    654  HZ2 ACN A  73      17.412  34.985  12.831  1.00  0.00      A    H
ATOM    658  CT  ACN A  74      25.587  14.445  42.438  1.00  0.00      A    C
ATOM    659  CZ  ACN A  74      24.735  15.500  42.858  1.00  0.00      A    C
ATOM    660  NZ  ACN A  74      24.011  16.407  43.196  1.00  0.00      A    N
ATOM    661  HZ  ACN A  74      26.626  14.722  42.598  1.00  0.00      A    H
ATOM    662  HZ1 ACN A  74      25.470  14.260  41.373  1.00  0.00      A    H
ATOM    663  HZ2 ACN A  74      25.309  13.507  42.913  1.00  0.00      A    H
ATOM    667  CT  ACN A  75      16.748  16.842  24.431  1.00  0.00      A    C
ATOM    668  CZ  ACN A  75      16.467  15.673  23.584  1.00  0.00      A    C
ATOM    669  NZ  ACN A  75      16.285  14.760  23.000  1.00  0.00      A    N
ATOM    670  HZ  ACN A  75      17.816  16.856  24.629  1.00  0.00      A    H
ATOM    671  HZ1 ACN A  75      16.160  16.656  25.326  1.00  0.00      A    H
ATOM    672  HZ2 ACN A  75      16.341  17.639  23.813  1.00  0.00      A    H
ATOM    676  CT  ACN A  76      35.046  28.361  14.158  1.00  0.00      A    C
ATOM    677  CZ  ACN A  76      35.623  27.963  12.895  1.00  0.00      A    C
ATOM    678  NZ  ACN A  76      36.086  27.616  11.893  1.00  0.00      A    N
ATOM    679  HZ  ACN A  76      35.086  29.447  14.147  1.00  0.00      A    H
ATOM    680  HZ1 ACN A  76      35.661  27.992  14.975  1.00  0.00      A    H
ATOM    681  HZ2 ACN A  76      34.040  27.952  14.189  1.00  0.00      A    H
ATOM    685  CT  ACN A  77      28.916   3.150   3.240  1.00  0.00      A    C
ATOM    686  CZ  ACN A  77      30.303   2.592   3.296  1.00  0.00      A    C
ATOM    687  NZ  ACN A  77      31.417   2.207   3.244  1.00  0.00      A    N
ATOM    688  HZ  ACN A  77      28.890   4.231   3.350  1.00  0.00      A    H
ATOM    689  HZ1 ACN A  77      28.348   2.851   4.117  1.00  0.00      A    H
ATOM    690  HZ2 ACN A  77      28.369   2.822   2.360  1.00  0.00      A    H
ATOM    694  CT  ACN A  78      10.092   7.903   1.110  1.00  0.00      A    C
ATOM    695  CZ  ACN A  78       9.504   7.447  -0.175  1.00  0.00      A    C
ATOM    696  NZ  ACN A  78       9.047   7.104  -1.219  1.00  0.00      A    N
ATOM    697  HZ  ACN A  78       9.671   8.872   1.364  1.00  0.00      A    H
ATOM    698  HZ1 ACN A  78      11.175   7.911   1.020  1.00  0.00      A    H
ATOM    699  HZ2 ACN A  78       9.768   7.182   1.856  1.00  0.00      A    H
ATOM    703  CT  ACN A  79       3.577  22.235  22.410  1.00  0.00      A    C
ATOM    704  CZ  ACN A  79       3.926  21.922  23.757  1.00  0.00      A    C
ATOM    705  NZ  ACN A  79       4.129  21.734  24.895  1.00  0.00      A    N
ATOM    706  HZ  ACN A  79       4.241  23.044  22.118  1.00  0.00      A    H
ATOM    707  HZ1 ACN A  79       2.544  22.565  22.339  1.00  0.00      A    H
ATOM    708  HZ2 ACN A  79       3.780  21.430  21.708  1.00  0.00      A    H
ATOM    712  CT  ACN A  80      32.515  30.250  17.040  1.00  0.00      A    C
ATOM    713  CZ  ACN A  80      31.948  31.247  17.987  1.00  0.00      A    C
ATOM    714  NZ  ACN A  80      31.485  32.054  18.690  1.00  0.00      A    N
ATOM    715  HZ  ACN A  80      32.583  29.289  17.544  1.00  0.00      A    H
ATOM    716  HZ1 ACN A  80      33.430  30.627  16.589  1.00  0.00      A    H
ATOM    717  HZ2 ACN A  80      31.911  30.043  16.160  1.00  0.00      A    H
ATOM    721  CT  ACN A  81      31.193   0.934  24.379  1.00  0.00      A    C
ATOM    722  CZ  ACN A  81      30.272   1.848  25.049  1.00  0.00      A    C
ATOM    723  NZ  ACN A  81      29.561   2.568  25.648  1.00  0.00      A    N
ATOM    724  HZ  ACN A  81      31.314   0.033  24.976  1.00  0.00      A    H
ATOM    725  HZ1 ACN A  81      32.020   1.636  24.318  1.00  0.00      A    H
ATOM    726  HZ2 ACN A  81      30.826   0.699  23.383  1.00  0.00      A    H
ATOM    730  CT  ACN A  82      12.496   0.670  31.480  1.00  0.00      A    C
ATOM    731  CZ  ACN A  82      12.319   1.640  32.538  1.00  0.00      A    C
ATOM    732  NZ  ACN A  82      12.178   2.416  33.401  1.00  0.00      A    N
ATOM    733  HZ  ACN A  82      13.004  -0.139  31.999  1.00  0.00      A    H
ATOM    734  HZ1 ACN A  82      13.065   1.050  30.635  1.00  0.00      A    H
ATOM    735  HZ2 ACN A  82      11.508   0.422  31.100  1.00  0.00      A    H
ATOM    739  CT  ACN A  83      36.387  15.858   6.061  1.00  0.00      A    C
ATOM    740  CZ  ACN A  83      37.824  15.559   5.994  1.00  0.00      A    C
ATOM    741  NZ  ACN A  83      38.932  15.313   5.935  1.00  0.00      A    N
ATOM    742  HZ  ACN A  83      35.933  15.459   5.158  1.00  0.00      A    H
ATOM    743  HZ1 ACN A  83      36.143  16.914   5.980  1.00  0.00      A    H
ATOM    744  HZ2 ACN A  83      35.893  15.432   6.931  1.00  0.00      A    H
ATOM    748  CT  ACN A  84      10.427   4.128   2.959  1.00  0.00      A    C
ATOM    749  CZ  ACN A  84       9.983   2.803   2.541  1.00  0.00      A    C
ATOM    750  NZ  ACN A  84       9.474   1.822   2.218  1.00  0.00      A    N
ATOM    751  HZ  ACN A  84       9.914   4.950   2.467  1.00  0.00      A    H
ATOM    752  HZ1 ACN A  84      11.510   4.184   2.875  1.00  0.00      A    H
ATOM    753  HZ2 ACN A  84      10.230   4.149   4.028  1.00  0.00      A    H
ATOM    757  CT  ACN A  85      27.774  32.874   7.245  1.00  0.00      A    C
ATOM    758  CZ  ACN A  85      27.262  33.491   8.493  1.00  0.00      A    C
ATOM    759  NZ  ACN A  85      26.860  33.968   9.501  1.00  0.00      A    N
ATOM    760  HZ  ACN A  85      27.814  31.796   7.106  1.00  0.00      A    H
ATOM    761  HZ1 ACN A  85      28.719  33.382   7.074  1.00  0.00      A    H
ATOM    762  HZ2 ACN A  85      26.975  33.154   6.563  1.00  0.00      A    H
ATOM    766  CT  ACN A  86      27.361  15.112  22.993  1.00  0.00      A    C
ATOM    767  CZ  ACN A  86      27.299  14.677  24.396  1.00  0.00      A    C
ATOM    768  NZ  ACN A  86      27.189  14.309  25.494  1.00  0.00      A    N
ATOM    769  HZ  ACN A  86      28.268  15.696  22.858  1.00  0.00      A    H
ATOM    770  HZ1 ACN A  86      26.447  15.600  22.663  1.00  0.00      A    H
ATOM    771  HZ2 ACN A  86      27.483  14.210  22.399  1.00  0.00      A    H
ATOM    775  CT  ACN A  87      42.864  37.593   3.148  1.00  0.00      A    C
ATOM    776  CZ  ACN A  87      43.465  38.294   2.045  1.00  0.00      A    C
ATOM    777  NZ  ACN A  87      43.847  38.909   1.124  1.00  0.00      A    N
ATOM    778  HZ  ACN A  87      43.148  36.551   3.270  1.00  0.00      A    H
ATOM    779  HZ1 ACN A  87      41.805  37.832   3.201  1.00  0.00      A    H
ATOM    780  HZ2 ACN A  87      43.283  38.091   4.019  1.00  0.00      A    H
ATOM    784  CT  ACN A  88      35.339  11.958  42.284  1.00  0.00      A    C
ATOM    785  CZ  ACN A  88      36.714  11.385  42.335  1.00  0.00      A    C
ATOM    786  NZ  ACN A  88      37.760  10.942  42.400  1.00  0.00      A    N
ATOM    787  HZ  ACN A  88      35.237  12.867  42.872  1.00  0.00      A    H
ATOM    788  HZ1 ACN A  88      34.663  11.197  42.664  1.00  0.00      A    H
ATOM    789  HZ2 ACN A  88      35.146  12.242  41.253  1.00  0.00      A    H
ATOM    793  CT  ACN A  89      26.650   1.842  13.911  1.00  0.00      A    C
ATOM    794  CZ  ACN A  89      27.543   0.756  13.367  1.00  0.00      A    C
ATOM    795  NZ  ACN A  89      28.207  -0.113  13.032  1.00  0.00      A    N
ATOM    796  HZ  ACN A  89      26.219   1.578  14.873  1.00  0.00      A    H
ATOM    797  HZ1 ACN A  89      25.938   2.140  13.145  1.00  0.00      A    H
ATOM    798  HZ2 ACN A  89      27.313   2.691  14.054  1.00  0.00      A    H
ATOM    802  CT  ACN A  90      14.408  27.213  17.187  1.00  0.00      A    C
ATOM    803  CZ  ACN A  90      14.162  28.639  17.233  1.00  0.00      A    C
ATOM    804  NZ  ACN A  90      13.933  29.723  17.346  1.00  0.00      A    N
ATOM    805  HZ  ACN A  90      14.446  26.799  18.191  1.00  0.00      A    H
ATOM    806  HZ1 ACN A  90      15.426  26.993  16.877  1.00  0.00      A    H
ATOM    807  HZ2 ACN A  90      13.784  26.856  16.371  1.00  0.00      A    H
ATOM    811  CT  ACN A  91      23.611  12.343  11.297  1.00  0.00      A    C
ATOM    812  CZ  ACN A  91      24.100  11.576  12.416  1.00  0.00      A    C
ATOM    813  NZ  ACN A  91      24.451  10.976  13.373  1.00  0.00      A    N
ATOM    814  HZ  ACN A  91      23.160  11.676  10.567  1.00  0.00      A    H
ATOM    815  HZ1 ACN A  91      24.424  12.905  10.845  1.00  0.00      A    H
ATOM    816  HZ2 ACN A  91      22.914  13.088  11.670  1.00  0.00      A    H
ATOM    820  CT  ACN A  92      21.773  35.997  24.657  1.00  0.00      A    C
ATOM    821  CZ  ACN A  92      22.733  36.868  25.408  1.00  0.00      A    C
ATOM    822  NZ  ACN A  92      23.433  37.564  26.016  1.00  0.00      A    N
ATOM    823  HZ  ACN A  92      21.404  36.610  23.838  1.00  0.00      A    H
ATOM    824  HZ1 ACN A  92      20.963  35.660  25.299  1.00  0.00      A    H
ATOM    825  HZ2 ACN A  92      22.280  35.134  24.234  1.00  0.00      A    H
ATOM    829  CT  ACN A  93      34.941  16.073   1.100  1.00  0.00      A    C
ATOM    830  CZ  ACN A  93      34.259  17.041   2.016  1.00  0.00      A    C
ATOM    831  NZ  ACN A  93      33.693  17.842   2.630  1.00  0.00      A    N
ATOM    832  HZ  ACN A  93      35.510  15.395   1.732  1.00  0.00      A    H
ATOM    833  HZ1 ACN A  93      35.596  16.579   0.397  1.00  0.00      A    H
ATOM    834  HZ2 ACN A  93      34.153  15.516   0.599  1.00  0.00      A    H
ATOM    838  CT  ACN A  94      10.243   7.096  21.316  1.00  0.00      A    C
ATOM    839  CZ  ACN A  94      10.898   6.458  22.499  1.00  0.00      A    C
ATOM    840  NZ  ACN A  94      11.403   5.960  23.408  1.00  0.00      A    N
ATOM    841  HZ  ACN A  94      10.864   7.884  20.898  1.00  0.00      A    H
ATOM    842  HZ1 ACN A  94       9.436   7.663  21.772  1.00  0.00      A    H
ATOM    843  HZ2 ACN A  94       9.919   6.369  20.577  1.00  0.00      A    H
ATOM    847  CT  ACN A  95       8.154  27.546   4.511  1.00  0.00      A    C
ATOM    848  CZ  ACN A  95       6.715  27.910   4.637  1.00  0.00      A    C
ATOM    849  NZ  ACN A  95       5.574  28.171   4.806  1.00  0.00      A    N
ATOM    850  HZ  ACN A  95       8.234  27.321   3.451  1.00  0.00      A    H
ATOM    851  HZ1 ACN A  95       8.260  26.770   5.265  1.00  0.00      A    H
ATOM    852  HZ2 ACN A  95       8.836  28.372   4.691  1.00  0.00      A    H
ATOM    856  CT  ACN A  96      13.757  16.470   6.978  1.00  0.00      A    C
ATOM    857  CZ  ACN A  96      12.371  16.790   6.593  1.00  0.00      A    C
ATOM    858  NZ  ACN A  96      11.251  17.050   6.320  1.00  0.00      A    N
ATOM    859  HZ  ACN A  96      13.791  15.391   7.106  1.00  0.00      A    H
ATOM    860  HZ1 ACN A  96      14.120  17.091   7.793  1.00  0.00      A    H
ATOM    861  HZ2 ACN A  96      14.349  16.747   6.109  1.00  0.00      A    H
ATOM    865  CT  ACN A  97      13.528  29.190  24.432  1.00  0.00      A    C
ATOM    866  CZ  ACN A  97      14.448  30.111  23.667  1.00  0.00      A    C
ATOM    867  NZ  ACN A  97      15.183  30.843  23.112  1.00  0.00      A    N
ATOM    868  HZ  ACN A  97      13.981  28.953  25.390  1.00  0.00      A    H
ATOM    869  HZ1 ACN A  97      13.396  28.228  23.943  1.00  0.00      A    H
ATOM    870  HZ2 ACN A  97      12.570  29.681  24.583  1.00  0.00      A    H
ATOM    874  CT  ACN A  98      22.419  21.184  16.513  1.00  0.00      A    C
ATOM    875  CZ  ACN A  98      21.111  21.629  15.943  1.00  0.00      A    C
ATOM    876  NZ  ACN A  98      20.116  22.025  15.496  1.00  0.00      A    N
ATOM    877  HZ  ACN A  98      22.499  20.129  16.763  1.00  0.00      A    H
ATOM    878  HZ1 ACN A  98      22.617  21.727  17.433  1.00  0.00      A    H
ATOM    879  HZ2 ACN A  98      23.308  21.341  15.907  1.00  0.00      A    H
ATOM    883  CT  ACN A  99       9.359  17.423  40.385  1.00  0.00      A    C
ATOM    884  CZ  ACN A  99       9.287  16.679  41.642  1.00  0.00      A    C
ATOM    885  NZ  ACN A  99       9.182  16.060  42.613  1.00  0.00      A    N
ATOM    886  HZ  ACN A  99       8.493  18.067  40.258  1.00  0.00      A    H
ATOM    887  HZ1 ACN A  99       9.473  16.741  39.546  1.00  0.00      A    H
ATOM    888  HZ2 ACN A  99      10.241  18.050  40.294  1.00  0.00      A    H
ATOM    892  CT  ACN A 100       3.437  25.352   5.905  1.00  0.00      A    C
ATOM    893  CZ  ACN A 100       3.666  23.932   5.873  1.00  0.00      A    C
ATOM    894  NZ  ACN A 100       3.907  22.807   5.924  1.00  0.00      A    N
ATOM    895  HZ  ACN A 100       2.491  25.426   6.435  1.00  0.00      A    H
ATOM    896  HZ1 ACN A 100       3.477  25.657   4.862  1.00  0.00      A    H
ATOM    897  HZ2 ACN A 100       4.159  25.919   6.489  1.00  0.00      A    H
ATOM    901  CT  ACN A 101       3.344  39.854   4.452  1.00  0.00      A    C
ATOM    902  CZ  ACN A 101       2.235  38.896   4.099  1.00  0.00      A    C
ATOM    903  NZ  ACN A 101       1.316  38.218   3.922  1.00  0.00      A    N
ATOM    904  HZ  ACN A 101       4.093  39.172   4.847  1.00  0.00      A    H
ATOM    905  HZ1 ACN A 101       2.946  40.447   5.271  1.00  0.00      A    H
ATOM    906  HZ2 ACN A 101       3.630  40.419   3.568  1.00  0.00      A    H
ATOM    910  CT  ACN A 102      14.064  27.780  44.153  1.00  0.00      A    C
ATOM    911  CZ  ACN A 102      14.107  26.699  43.191  1.00  0.00      A    C
ATOM    912  NZ  ACN A 102      14.179  25.746  42.487  1.00  0.00      A    N
ATOM    913  HZ  ACN A 102      13.962  27.385  45.161  1.00  0.00      A    H
ATOM    914  HZ1 ACN A 102      13.296  28.514  43.924  1.00  0.00      A    H
ATOM    915  HZ2 ACN A 102      15.092  28.134  44.120  1.00  0.00      A    H
ATOM    919  CT  ACN A 103      38.017  41.771  28.759  1.00  0.00      A    C
ATOM    920  CZ  ACN A 103      36.839  42.523  28.470  1.00  0.00      A    C
ATOM    921  NZ  ACN A 103      35.906  43.135  28.242  1.00  0.00      A    N
ATOM    922  HZ  ACN A 103      38.882  42.394  28.974  1.00  0.00      A    H
ATOM    923  HZ1 ACN A 103      38.166  41.090  27.925  1.00  0.00      A    H
ATOM    924  HZ2 ACN A 103      37.748  41.296  29.699  1.00  0.00      A    H
ATOM    928  CT  ACN A 104      11.800  21.108  13.381  1.00  0.00      A    C
ATOM    929  CZ  ACN A 104      12.578  21.566  14.644  1.00  0.00      A    C
ATOM    930  NZ  ACN A 104      13.160  21.782  15.641  1.00  0.00      A    N
ATOM    931  HZ  ACN A 104      12.063  21.753  12.547  1.00  0.00      A    H
ATOM    932  HZ1 ACN A 104      10.723  21.138  13.524  1.00  0.00      A    H
ATOM    933  HZ2 ACN A 104      12.019  20.049  13.263  1.00  0.00      A    H
ATOM    937  CT  ACN A 105      11.918  21.750  40.423  1.00  0.00      A    C
ATOM    938  CZ  ACN A 105      12.147  20.344  40.026  1.00  0.00      A    C
ATOM    939  NZ  ACN A 105      12.345  19.269  39.638  1.00  0.00      A    N
ATOM    940  HZ  ACN A 105      12.615  22.342  39.835  1.00  0.00      A    H
ATOM    941  HZ1 ACN A 105      12.142  21.828  41.484  1.00  0.00      A    H
ATOM    942  HZ2 ACN A 105      10.926  22.087  40.134  1.00  0.00      A    H
ATOM    946  CT  ACN A 106      40.880  11.152  21.563  1.00  0.00      A    C
ATOM    947  CZ  ACN A 106      39.444  11.281  21.395  1.00  0.00      A    C
ATOM    948  NZ  ACN A 106      38.322  11.356  21.268  1.00  0.00      A    N
ATOM    949  HZ  ACN A 106      41.374  12.109  21.711  1.00  0.00      A    H
ATOM    950  HZ1 ACN A 106      41.319  10.565  20.761  1.00  0.00      A    H
ATOM    951  HZ2 ACN A 106      40.901  10.540  22.461  1.00  0.00      A    H
ATOM    955  CT  ACN A 107       3.183  23.543  10.990  1.00  0.00      A    C
ATOM    956  CZ  ACN A 107       3.821  24.166   9.835  1.00  0.00      A    C
ATOM    957  NZ  ACN A 107       4.390  24.702   8.958  1.00  0.00      A    N
ATOM    958  HZ  ACN A 107       3.527  22.521  11.123  1.00  0.00      A    H
ATOM    959  HZ1 ACN A 107       2.112  23.617  10.821  1.00  0.00      A    H
ATOM    960  HZ2 ACN A 107       3.298  24.104  11.914  1.00  0.00      A    H
ATOM    964  CT  ACN A 108      36.752  20.207  11.744  1.00  0.00      A    C
ATOM    965  CZ  ACN A 108      38.089  20.481  12.324  1.00  0.00      A    C
ATOM    966  NZ  ACN A 108      39.110  20.755  12.802  1.00  0.00      A    N
ATOM    967  HZ  ACN A 108      36.679  20.440  10.685  1.00  0.00      A    H
ATOM    968  HZ1 ACN A 108      36.087  20.900  12.254  1.00  0.00      A    H
ATOM    969  HZ2 ACN A 108      36.440  19.180  11.919  1.00  0.00      A    H
ATOM    973  CT  ACN A 109      37.482  32.734  34.167  1.00  0.00      A    C
ATOM    974  CZ  ACN A 109      37.404  31.334  33.688  1.00  0.00      A    C
ATOM    975  NZ  ACN A 109      37.398  30.211  33.385  1.00  0.00      A    N
ATOM    976  HZ  ACN A 109      37.230  33.363  33.317  1.00  0.00      A    H
ATOM    977  HZ1 ACN A 109      38.492  32.914  34.526  1.00  0.00      A    H
ATOM    978  HZ2 ACN A 109      36.771  32.791  34.987  1.00  0.00      A    H
ATOM    982  CT  ACN A 110      33.033  25.357  37.330  1.00  0.00      A    C
ATOM    983  CZ  ACN A 110      31.821  24.514  37.345  1.00  0.00      A    C
ATOM    984  NZ  ACN A 110      30.904  23.826  37.403  1.00  0.00      A    N
ATOM    985  HZ  ACN A 110      33.133  26.100  36.542  1.00  0.00      A    H
ATOM    986  HZ1 ACN A 110      33.879  24.674  37.329  1.00  0.00      A    H
ATOM    987  HZ2 ACN A 110      32.887  25.868  38.278  1.00  0.00      A    H
ATOM    991  CT  ACN A 111      14.112   1.216   1.466  1.00  0.00      A    C
ATOM    992  CZ  ACN A 111      13.526   0.471   2.526  1.00  0.00      A    C
ATOM    993  NZ  ACN A 111      13.097  -0.178   3.400  1.00  0.00      A    N
ATOM    994  HZ  ACN A 111      13.965   0.598   0.584  1.00  0.00      A    H
ATOM    995  HZ1 ACN A 111      15.163   1.401   1.671  1.00  0.00      A    H
ATOM    996  HZ2 ACN A 111      13.665   2.190   1.282  1.00  0.00      A    H
ATOM   1000  CT  ACN A 112       4.520   3.257   5.569  1.00  0.00      A    C
ATOM   1001  CZ  ACN A 112       4.725   4.599   4.904  1.00  0.00      A    C
ATOM   1002  NZ  ACN A 112       4.864   5.630   4.367  1.00  0.00      A    N
ATOM   1003  HZ  ACN A 112       3.724   3.339   6.304  1.00  0.00      A    H
ATOM   1004  HZ1 ACN A 112       5.407   3.081   6.172  1.00  0.00      A    H
ATOM   1005  HZ2 ACN A 112       4.438   2.462   4.832  1.00  0.00      A    H
ATOM   1009  CT  ACN A 113      29.094  26.242  27.007  1.00  0.00      A    C
ATOM   1010  CZ  ACN A 113      30.065  25.797  25.998  1.00  0.00      A    C
ATOM   1011  NZ  ACN A 113      30.812  25.403  25.204  1.00  0.00      A    N
ATOM   1012  HZ  ACN A 113      29.483  27.199  27.343  1.00  0.00      A    H
ATOM   1013  HZ1 ACN A 113      28.842  25.506  27.766  1.00  0.00      A    H
ATOM   1014  HZ2 ACN A 113      28.149  26.503  26.536  1.00  0.00      A    H
ATOM   1018  CT  ACN A 114      37.533  14.571  41.562  1.00  0.00      A    C
ATOM   1019  CZ  ACN A 114      36.230  15.163  41.704  1.00  0.00      A    C
ATOM   1020  NZ  ACN A 114      35.152  15.636  41.735  1.00  0.00      A    N
ATOM   1021  HZ  ACN A 114      37.498  13.563  41.157  1.00  0.00      A    H
ATOM   1022  HZ1 ACN A 114      37.882  14.660  42.588  1.00  0.00      A    H
ATOM   1023  HZ2 ACN A 114      38.030  15.327  40.959  1.00  0.00      A    H
ATOM   1027  CT  ACN A 115      35.474  20.257  43.299  1.00  0.00      A    C
ATOM   1028  CZ  ACN A 115      35.193  21.091  44.465  1.00  0.00      A    C
ATOM   1029  NZ  ACN A 115      34.874  21.721  45.428  1.00  0.00      A    N
ATOM   1030  HZ  ACN A 115      35.695  19.218  43.530  1.00  0.00      A    H
ATOM   1031  HZ1 ACN A 115      36.355  20.641  42.791  1.00  0.00      A    H
ATOM   1032  HZ2 ACN A 115      34.724  20.431  42.532  1.00  0.00      A    H
ATOM   1036  CT  ACN A 116       7.348  38.448   7.652  1.00  0.00      A    C
ATOM   1037  CZ  ACN A 116       5.897  38.397   7.982  1.00  0.00      A    C
ATOM   1038  NZ  ACN A 116       4.765  38.217   8.197  1.00  0.00      A    N
ATOM   1039  HZ  ACN A 116       7.593  39.113   6.827  1.00  0.00      A    H
ATOM   1040  HZ1 ACN A 116       7.441  37.424   7.300  1.00  0.00      A    H
ATOM   1041  HZ2 ACN A 116       8.068  38.546   8.461  1.00  0.00      A    H
ATOM   1045  CT  ACN A 117      30.971   2.497   6.839  1.00  0.00      A    C
ATOM   1046  CZ  ACN A 117      29.990   1.997   7.940  1.00  0.00      A    C
ATOM   1047  NZ  ACN A 117      29.327   1.577   8.830  1.00  0.00      A    N
ATOM   1048  HZ  ACN A 117      31.830   3.040   7.224  1.00  0.00      A    H
ATOM   1049  HZ1 ACN A 117      30.467   3.010   6.023  1.00  0.00      A    H
ATOM   1050  HZ2 ACN A 117      31.408   1.690   6.257  1.00  0.00      A    H
ATOM   1054  CT  ACN A 118       2.139  20.676   7.740  1.00  0.00      A    C
ATOM   1055  CZ  ACN A 118       3.379  20.155   8.365  1.00  0.00      A    C
ATOM   1056  NZ  ACN A 118       4.415  19.718   8.783  1.00  0.00      A    N
ATOM   1057  HZ  ACN A 118       2.187  20.395   6.691  1.00  0.00      A    H
ATOM   1058  HZ1 ACN A 118       2.095  21.737   7.976  1.00  0.00      A    H
ATOM   1059  HZ2 ACN A 118       1.317  20.144   8.212  1.00  0.00      A    H
ATOM   1063  CT  ACN A 119      39.657  13.963  24.701  1.00  0.00      A    C
ATOM   1064  CZ  ACN A 119      39.075  15.325  24.701  1.00  0.00      A    C
ATOM   1065  NZ  ACN A 119      38.637  16.372  24.673  1.00  0.00      A    N
ATOM   1066  HZ  ACN A 119      40.740  14.051  24.723  1.00  0.00      A    H
ATOM   1067  HZ1 ACN A 119      39.440  13.588  23.704  1.00  0.00      A    H
ATOM   1068  HZ2 ACN A 119      39.300  13.377  25.544  1.00  0.00      A    H
ATOM   1072  CT  ACN A 120      42.410  42.125   1.584  1.00  0.00      A    C
ATOM   1073  CZ  ACN A 120      41.198  41.452   1.183  1.00  0.00      A    C
ATOM   1074  NZ  ACN A 120      40.231  40.854   1.003  1.00  0.00      A    N
ATOM   1075  HZ  ACN A 120      43.083  41.332   1.900  1.00  0.00      A    H
ATOM   1076  HZ1 ACN A 120      42.221  42.804   2.412  1.00  0.00      A    H
ATOM   1077  HZ2 ACN A 120      42.704  42.781   0.768  1.00  0.00      A    H
ATOM   1081  CT  ACN A 121      16.711  30.191  20.166  1.00  0.00      A    C
ATOM   1082  CZ  ACN A 121      17.726  29.984  19.122  1.00  0.00      A    C
ATOM   1083  NZ  ACN A 121      18.469  29.875  18.245  1.00  0.00      A    N
ATOM   1084  HZ  ACN A 121      15.768  30.102  19.632  1.00  0.00      A    H
ATOM   1085  HZ1 ACN A 121      16.878  31.213  20.499  1.00  0.00      A    H
ATOM   1086  HZ2 ACN A 121      16.809  29.395  20.899  1.00  0.00      A    H
ATOM   1090  CT  ACN A 122      43.545  13.274  34.098  1.00  0.00      A    C
ATOM   1091  CZ  ACN A 122      42.473  14.243  34.300  1.00  0.00      A    C
ATOM   1092  NZ  ACN A 122      41.588  14.991  34.533  1.00  0.00      A    N
ATOM   1093  HZ  ACN A 122      43.140  12.405  34.611  1.00  0.00      A    H
ATOM   1094  HZ1 ACN A 122      44.413  13.735  34.564  1.00  0.00      A    H
ATOM   1095  HZ2 ACN A 122      43.809  12.979  33.086  1.00  0.00      A    H
ATOM   1099  CT  ACN A 123       1.709  24.573  24.713  1.00  0.00      A    C
ATOM   1100  CZ  ACN A 123       0.665  25.626  24.750  1.00  0.00      A    C
ATOM   1101  NZ  ACN A 123      -0.151  26.441  24.728  1.00  0.00      A    N
ATOM   1102  HZ  ACN A 123       1.711  23.894  23.863  1.00  0.00      A    H
ATOM   1103  HZ1 ACN A 123       1.625  23.926  25.582  1.00  0.00      A    H
ATOM   1104  HZ2 ACN A 123       2.691  25.038  24.748  1.00  0.00      A    H
ATOM   1108  CT  ACN A 124      12.142  30.272  14.442  1.00  0.00      A    C
ATOM   1109  CZ  ACN A 124      13.391  31.017  14.309  1.00  0.00      A    C
ATOM   1110  NZ  ACN A 124      14.410  31.557  14.195  1.00  0.00      A    N
ATOM   1111  HZ  ACN A 124      11.619  30.685  15.301  1.00  0.00      A    H
ATOM   1112  HZ1 ACN A 124      12.306  29.198  14.480  1.00  0.00      A    H
ATOM   1113  HZ2 ACN A 124      11.645  30.560  13.519  1.00  0.00      A    H
ATOM   1117  CT  ACN A 125      17.273  30.284  15.284  1.00  0.00      A    C
ATOM   1118  CZ  ACN A 125      16.391  29.358  14.521  1.00  0.00      A    C
ATOM   1119  NZ  ACN A 125      15.807  28.658  13.874  1.00  0.00      A    N
ATOM   1120  HZ  ACN A 125      16.980  31.314  15.097  1.00  0.00      A    H
ATOM   1121  HZ1 ACN A 125      18.302  30.037  15.035  1.00  0.00      A    H
ATOM   1122  HZ2 ACN A 125      17.177  30.086  16.348  1.00  0.00      A    H
ATOM   1126  CT  ACN A 126      18.895  22.698  12.207  1.00  0.00      A    C
ATOM   1127  CZ  ACN A 126      17.998  23.525  11.392  1.00  0.00      A    C
ATOM   1128  NZ  ACN A 126      17.275  24.152  10.744  1.00  0.00      A    N
ATOM   1129  HZ  ACN A 126      19.150  23.274  13.093  1.00  0.00      A    H
ATOM   1130  HZ1 ACN A 126      19.772  22.431  11.623  1.00  0.00      A    H
ATOM   1131  HZ2 ACN A 126      18.358  21.827  12.573  1.00  0.00      A    H
ATOM   1135  CT  ACN A 127       7.388  12.936  19.189  1.00  0.00      A    C
ATOM   1136  CZ  ACN A 127       8.154  14.222  19.385  1.00  0.00      A    C
ATOM   1137  NZ  ACN A 127       8.757  15.176  19.540  1.00  0.00      A    N
ATOM   1138  HZ  ACN A 127       6.423  13.131  19.648  1.00  0.00      A    H
ATOM   1139  HZ1 ACN A 127       7.846  12.144  19.775  1.00  0.00      A    H
ATOM   1140  HZ2 ACN A 127       7.309  12.762  18.119  1.00  0.00      A    H
ATOM   1144  CT  ACN A 128      30.522  27.755   8.028  1.00  0.00      A    C
ATOM   1145  CZ  ACN A 128      30.370  29.080   8.629  1.00  0.00      A    C
ATOM   1146  NZ  ACN A 128      30.321  30.167   9.140  1.00  0.00      A    N
ATOM   1147  HZ  ACN A 128      31.563  27.494   8.201  1.00  0.00      A    H
ATOM   1148  HZ1 ACN A 128      30.492  27.805   6.942  1.00  0.00      A    H
ATOM   1149  HZ2 ACN A 128      29.868  26.993   8.443  1.00  0.00      A    H
ATOM   1153  CT  ACN A 129      34.646  39.864   2.019  1.00  0.00      A    C
ATOM   1154  CZ  ACN A 129      33.928  39.105   2.992  1.00  0.00      A    C
ATOM   1155  NZ  ACN A 129      33.333  38.455   3.715  1.00  0.00      A    N
ATOM   1156  HZ  ACN A 129      33.790  39.996   1.363  1.00  0.00      A    H
ATOM   1157  HZ1 ACN A 129      35.539  39.399   1.611  1.00  0.00      A    H
ATOM   1158  HZ2 ACN A 129      34.885  40.847   2.418  1.00  0.00      A    H
ATOM   1162  CT  ACN A 130      12.006  14.787  41.535  1.00  0.00      A    C
ATOM   1163  CZ  ACN A 130      13.396  14.795  40.949  1.00  0.00      A    C
ATOM   1164  NZ  ACN A 130      14.425  14.874  40.456  1.00  0.00      A    N
ATOM   1165  HZ  ACN A 130      12.034  15.337  42.472  1.00  0.00      A    H
ATOM   1166  HZ1 ACN A 130      11.720  13.789  41.856  1.00  0.00      A    H
ATOM   1167  HZ2 ACN A 130      11.268  15.306  40.929  1.00  0.00      A    H
ATOM   1171  CT  ACN A 131      23.982  39.382   8.925  1.00  0.00      A    C
ATOM   1172  CZ  ACN A 131      24.064  40.658   8.151  1.00  0.00      A    C
ATOM   1173  NZ  ACN A 131      24.161  41.645   7.545  1.00  0.00      A    N
ATOM   1174  HZ  ACN A 131      23.201  39.580   9.654  1.00  0.00      A    H
ATOM   1175  HZ1 ACN A 131      24.868  39.131   9.503  1.00  0.00      A    H
ATOM   1176  HZ2 ACN A 131      23.671  38.539   8.313  1.00  0.00      A    H
ATOM   1180  CT  ACN A 132      44.182  32.562  35.824  1.00  0.00      A    C
ATOM   1181  CZ  ACN A 132      43.759  32.583  34.458  1.00  0.00      A    C
ATOM   1182  NZ  ACN A 132      43.432  32.594  33.367  1.00  0.00      A    N
ATOM   1183  HZ  ACN A 132      44.677  33.492  36.094  1.00  0.00      A    H
ATOM   1184  HZ1 ACN A 132      44.865  31.736  36.003  1.00  0.00      A    H
ATOM   1185  HZ2 ACN A 132      43.295  32.351  36.415  1.00  0.00      A    H
ATOM   1189  CT  ACN A 133      31.399  39.923   5.907  1.00  0.00      A    C
ATOM   1190  CZ  ACN A 133      30.182  40.058   5.078  1.00  0.00      A    C
ATOM   1191  NZ  ACN A 133      29.248  40.243   4.443  1.00  0.00      A    N
ATOM   1192  HZ  ACN A 133      31.360  40.169   6.965  1.00  0.00      A    H
ATOM   1193  HZ1 ACN A 133      32.126  40.579   5.433  1.00  0.00      A    H
ATOM   1194  HZ2 ACN A 133      31.685  38.877   5.827  1.00  0.00      A    H
ATOM   1198  CT  ACN A 134      15.542   4.428  29.929  1.00  0.00      A    C
ATOM   1199  CZ  ACN A 134      16.054   5.697  30.417  1.00  0.00      A    C
ATOM   1200  NZ  ACN A 134      16.523   6.663  30.753  1.00  0.00      A    N
ATOM   1201  HZ  ACN A 134      15.775   3.673  30.675  1.00  0.00      A    H
ATOM   1202  HZ1 ACN A 134      16.063   4.239  28.994  1.00  0.00      A    H
ATOM   1203  HZ2 ACN A 134      14.464   4.446  29.789  1.00  0.00      A    H
ATOM   1207  CT  ACN A 135       0.565  25.026  29.992  1.00  0.00      A    C
ATOM   1208  CZ  ACN A 135       0.989  24.011  29.086  1.00  0.00      A    C
ATOM   1209  NZ  ACN A 135       1.400  23.208  28.337  1.00  0.00      A    N
ATOM   1210  HZ  ACN A 135      -0.206  25.597  29.480  1.00  0.00      A    H
ATOM   1211  HZ1 ACN A 135       1.513  25.549  30.100  1.00  0.00      A    H
ATOM   1212  HZ2 ACN A 135       0.236  24.743  30.988  1.00  0.00      A    H
ATOM   1216  CT  ACN A 136      11.611   6.967  17.708  1.00  0.00      A    C
ATOM   1217  CZ  ACN A 136      10.359   7.454  17.096  1.00  0.00      A    C
ATOM   1218  NZ  ACN A 136       9.388   7.931  16.660  1.00  0.00      A    N
ATOM   1219  HZ  ACN A 136      11.431   6.427  18.634  1.00  0.00      A    H
ATOM   1220  HZ1 ACN A 136      12.144   7.875  17.980  1.00  0.00      A    H
ATOM   1221  HZ2 ACN A 136      12.200   6.379  17.009  1.00  0.00      A    H
ATOM   1225  CT  ACN A 137      18.999   6.170  40.433  1.00  0.00      A    C
ATOM   1226  CZ  ACN A 137      20.360   6.510  40.647  1.00  0.00      A    C
ATOM   1227  NZ  ACN A 137      21.473   6.767  40.777  1.00  0.00      A    N
ATOM   1228  HZ  ACN A 137      18.696   6.691  39.528  1.00  0.00      A    H
ATOM   1229  HZ1 ACN A 137      18.394   6.422  41.301  1.00  0.00      A    H
ATOM   1230  HZ2 ACN A 137      19.140   5.107  40.260  1.00  0.00      A    H
ATOM   1234  CT  ACN A 138      16.705   0.539  41.725  1.00  0.00      A    C
ATOM   1235  CZ  ACN A 138      17.685   0.261  40.659  1.00  0.00      A    C
ATOM   1236  NZ  ACN A 138      18.477   0.077  39.862  1.00  0.00      A    N
ATOM   1237  HZ  ACN A 138      15.891   1.067  41.235  1.00  0.00      A    H
ATOM   1238  HZ1 ACN A 138      17.118   1.187  42.493  1.00  0.00      A    H
ATOM   1239  HZ2 ACN A 138      16.377  -0.430  42.094  1.00  0.00      A    H
ATOM   1243  CT  ACN A 139      32.019   3.150  36.783  1.00  0.00      A    C
ATOM   1244  CZ  ACN A 139      32.702   4.381  37.137  1.00  0.00      A    C
ATOM   1245  NZ  ACN A 139      33.225   5.392  37.387  1.00  0.00      A    N
ATOM   1246  HZ  ACN A 139      31.268   3.474  36.067  1.00  0.00      A    H
ATOM   1247  HZ1 ACN A 139      31.540   2.795  37.691  1.00  0.00      A    H
ATOM   1248  HZ2 ACN A 139      32.680   2.445  36.286  1.00  0.00      A    H
ATOM   1252  CT  ACN A 140      30.536  31.073   5.164  1.00  0.00      A    C
ATOM   1253  CZ  ACN A 140      31.351  31.532   6.270  1.00  0.00      A    C
ATOM   1254  NZ  ACN A 140      32.040  31.845   7.123  1.00  0.00      A    N
ATOM   1255  HZ  ACN A 140      29.549  31.332   5.537  1.00  0.00      A    H
ATOM   1256  HZ1 ACN A 140      30.638  29.992   5.110  1.00  0.00      A    H
ATOM   1257  HZ2 ACN A 140      30.708  31.605   4.232  1.00  0.00      A    H
ATOM   1261  CT  ACN A 141      32.878  22.660  17.249  1.00  0.00      A    C
ATOM   1262  CZ  ACN A 141      32.175  21.798  18.200  1.00  0.00      A    C
ATOM   1263  NZ  ACN A 141      31.600  21.158  18.967  1.00  0.00      A    N
ATOM   1264  HZ  ACN A 141      33.900  22.301  17.152  1.00  0.00      A    H
ATOM   1265  HZ1 ACN A 141      32.903  23.701  17.561  1.00  0.00      A    H
ATOM   1266  HZ2 ACN A 141      32.339  22.438  16.332  1.00  0.00      A    H
ATOM   1270  CT  ACN A 142      34.275   7.002  39.742  1.00  0.00      A    C
ATOM   1271  CZ  ACN A 142      34.875   6.479  40.949  1.00  0.00      A    C
ATOM   1272  NZ  ACN A 142      35.388   6.064  41.908  1.00  0.00      A    N
ATOM   1273  HZ  ACN A 142      33.231   6.701  39.749  1.00  0.00      A    H
ATOM   1274  HZ1 ACN A 142      34.826   6.653  38.872  1.00  0.00      A    H
ATOM   1275  HZ2 ACN A 142      34.219   8.086  39.697  1.00  0.00      A    H
ATOM   1279  CT  ACN A 143      24.921  29.667   2.778  1.00  0.00      A    C
ATOM   1280  CZ  ACN A 143      25.090  29.103   1.405  1.00  0.00      A    C
ATOM   1281  NZ  ACN A 143      25.288  28.693   0.339  1.00  0.00      A    N
ATOM   1282  HZ  ACN A 143      24.110  29.209   3.338  1.00  0.00      A    H
ATOM   1283  HZ1 ACN A 143      24.753  30.741   2.758  1.00  0.00      A    H
ATOM   1284  HZ2 ACN A 143      25.833  29.474   3.338  1.00  0.00      A    H
ATOM   1288  CT  ACN A 144      19.857  35.942  12.272  1.00  0.00      A    C
ATOM   1289  CZ  ACN A 144      19.671  35.675  10.848  1.00  0.00      A    C
ATOM   1290  NZ  ACN A 144      19.525  35.431   9.709  1.00  0.00      A    N
ATOM   1291  HZ  ACN A 144      20.910  36.093  12.497  1.00  0.00      A    H
ATOM   1292  HZ1 ACN A 144      19.517  35.015  12.728  1.00  0.00      A    H
ATOM   1293  HZ2 ACN A 144      19.262  36.814  12.530  1.00  0.00      A    H
ATOM   1297  CT  ACN A 145      26.704  37.679  32.399  1.00  0.00      A    C
ATOM   1298  CZ  ACN A 145      26.086  36.844  33.417  1.00  0.00      A    C
ATOM   1299  NZ  ACN A 145      25.638  36.157  34.260  1.00  0.00      A    N
ATOM   1300  HZ  ACN A 145      26.115  37.690  31.486  1.00  0.00      A    H
ATOM   1301  HZ1 ACN A 145      27.730  37.363  32.227  1.00  0.00      A    H
ATOM   1302  HZ2 ACN A 145      26.576  38.697  32.758  1.00  0.00      A    H
ATOM   1306  CT  ACN A 146      24.130   6.101  39.180  1.00  0.00      A    C
ATOM   1307  CZ  ACN A 146      24.117   4.602  39.145  1.00  0.00      A    C
ATOM   1308  NZ  ACN A 146      24.129   3.449  39.132  1.00  0.00      A    N
ATOM   1309  HZ  ACN A 146      23.332   6.428  38.519  1.00  0.00      A    H
ATOM   1310  HZ1 ACN A 146      25.127   6.393  38.859  1.00  0.00      A    H
ATOM   1311  HZ2 ACN A 146      24.024   6.386  40.223  1.00  0.00      A    H
ATOM   1315  CT  ACN A 147      30.151   6.661  41.205  1.00  0.00      A    C
ATOM   1316  CZ  ACN A 147      30.100   5.601  40.168  1.00  0.00      A    C
ATOM   1317  NZ  ACN A 147      30.085   4.804  39.376  1.00  0.00      A    N
ATOM   1318  HZ  ACN A 147      29.133   6.729  41.580  1.00  0.00      A    H
ATOM   1319  HZ1 ACN A 147      30.307   7.694  40.904  1.00  0.00      A    H
ATOM   1320  HZ2 ACN A 147      30.719   6.283  42.050  1.00  0.00      A    H
ATOM   1324  CT  ACN A 148       3.710   8.775  24.964  1.00  0.00      A    C
ATOM   1325  CZ  ACN A 148       4.373   8.695  26.279  1.00  0.00      A    C
ATOM   1326  NZ  ACN A 148       4.902   8.641  27.350  1.00  0.00      A    N
ATOM   1327  HZ  ACN A 148       3.302   9.778  24.873  1.00  0.00      A    H
ATOM   1328  HZ1 ACN A 148       2.847   8.115  24.998  1.00  0.00      A    H
ATOM   1329  HZ2 ACN A 148       4.364   8.468  24.152  1.00  0.00      A    H
ATOM   1333  CT  ACN A 149      23.824   8.443   9.077  1.00  0.00      A    C
ATOM   1334  CZ  ACN A 149      22.601   7.789   9.389  1.00  0.00      A    C
ATOM   1335  NZ  ACN A 149      21.567   7.302   9.576  1.00  0.00      A    N
ATOM   1336  HZ  ACN A 149      24.523   7.681   8.743  1.00  0.00      A    H
ATOM   1337  HZ1 ACN A 149      24.133   8.882  10.022  1.00  0.00      A    H
ATOM   1338  HZ2 ACN A 149      23.672   9.220   8.332  1.00  0.00      A    H
ATOM   1342  CT  ACN A 150      41.518   9.502  36.423  1.00  0.00      A    C
ATOM   1343  CZ  ACN A 150      42.407  10.212  37.299  1.00  0.00      A    C
ATOM   1344  NZ  ACN A 150      43.125  10.803  37.975  1.00  0.00      A    N
ATOM   1345  HZ  ACN A 150      41.529   9.927  35.423  1.00  0.00      A    H
ATOM   1346  HZ1 ACN A 150      40.541   9.660  36.873  1.00  0.00      A    H
ATOM   1347  HZ2 ACN A 150      41.846   8.480  36.251  1.00  0.00      A    H
ATOM   1351  CT  ACN A 151       7.910  27.918  15.374  1.00  0.00      A    C
ATOM   1352  CZ  ACN A 151       7.197  26.920  16.192  1.00  0.00      A    C
ATOM   1353  NZ  ACN A 151       6.638  26.230  16.938  1.00  0.00      A    N
ATOM   1354  HZ  ACN A 151       7.198  28.656  15.013  1.00  0.00      A    H
ATOM   1355  HZ1 ACN A 151       8.301  27.408  14.497  1.00  0.00      A    H
ATOM   1356  HZ2 ACN A 151       8.739  28.308  15.959  1.00  0.00      A    H
ATOM   1360  CT  ACN A 152       5.529  16.751  20.844  1.00  0.00      A    C
ATOM   1361  CZ  ACN A 152       5.288  15.608  21.691  1.00  0.00      A    C
ATOM   1362  NZ  ACN A 152       5.124  14.677  22.363  1.00  0.00      A    N
ATOM   1363  HZ  ACN A 152       6.469  17.236  21.096  1.00  0.00      A    H
ATOM   1364  HZ1 ACN A 152       4.647  17.382  20.917  1.00  0.00      A    H
ATOM   1365  HZ2 ACN A 152       5.642  16.554  19.781  1.00  0.00      A    H
ATOM   1369  CT  ACN A 153       9.259   9.530  35.553  1.00  0.00      A    C
ATOM   1370  CZ  ACN A 153       8.440  10.448  36.401  1.00  0.00      A    C
ATOM   1371  NZ  ACN A 153       7.807  11.170  37.048  1.00  0.00      A    N
ATOM   1372  HZ  ACN A 153      10.063  10.148  35.161  1.00  0.00      A    H
ATOM   1373  HZ1 ACN A 153       8.654   9.111  34.753  1.00  0.00      A    H
ATOM   1374  HZ2 ACN A 153       9.554   8.779  36.282  1.00  0.00      A    H
ATOM   1378  CT  ACN A 154      25.061  28.144  29.770  1.00  0.00      A    C
ATOM   1379  CZ  ACN A 154      25.670  26.936  29.209  1.00  0.00      A    C
ATOM   1380  NZ  ACN A 154      26.215  26.030  28.756  1.00  0.00      A    N
ATOM   1381  HZ  ACN A 154      24.034  28.147  30.126  1.00  0.00      A    H
ATOM   1382  HZ1 ACN A 154      25.150  28.986  29.088  1.00  0.00      A    H
ATOM   1383  HZ2 ACN A 154      25.507  28.473  30.705  1.00  0.00      A    H
ATOM   1387  CT  ACN A 155      15.601   8.461   6.476  1.00  0.00      A    C
ATOM   1388  CZ  ACN A 155      16.630   7.556   6.089  1.00  0.00      A    C
ATOM   1389  NZ  ACN A 155      17.517   6.837   5.797  1.00  0.00      A    N
ATOM   1390  HZ  ACN A 155      15.706   8.634   7.545  1.00  0.00      A    H
ATOM   1391  HZ1 ACN A 155      14.662   7.985   6.205  1.00  0.00      A    H
ATOM   1392  HZ2 ACN A 155      15.741   9.394   5.936  1.00  0.00      A    H
ATOM   1396  CT  ACN A 156      16.754   4.816  24.938  1.00  0.00      A    C
ATOM   1397  CZ  ACN A 156      16.182   5.446  26.126  1.00  0.00      A    C
ATOM   1398  NZ  ACN A 156      15.677   5.962  27.026  1.00  0.00      A    N
ATOM   1399  HZ  ACN A 156      17.684   4.335  25.230  1.00  0.00      A    H
ATOM   1400  HZ1 ACN A 156      17.034   5.592  24.230  1.00  0.00      A    H
ATOM   1401  HZ2 ACN A 156      16.082   4.122  24.438  1.00  0.00      A    H
ATOM   1405  CT  ACN A 157      28.844  42.315   9.292  1.00  0.00      A    C
ATOM   1406  CZ  ACN A 157      28.019  41.198   8.802  1.00  0.00      A    C
ATOM   1407  NZ  ACN A 157      27.367  40.290   8.444  1.00  0.00      A    N
ATOM   1408  HZ  ACN A 157      28.700  42.423  10.364  1.00  0.00      A    H
ATOM   1409  HZ1 ACN A 157      28.534  43.286   8.915  1.00  0.00      A    H
ATOM   1410  HZ2 ACN A 157      29.855  42.097   8.958  1.00  0.00      A    H
ATOM   1414  CT  ACN A 158       7.695  39.187  23.969  1.00  0.00      A    C
ATOM   1415  CZ  ACN A 158       7.630  37.920  23.284  1.00  0.00      A    C
ATOM   1416  NZ  ACN A 158       7.565  36.879  22.717  1.00  0.00      A    N
ATOM   1417  HZ  ACN A 158       7.655  39.062  25.048  1.00  0.00      A    H
ATOM   1418  HZ1 ACN A 158       6.886  39.868  23.715  1.00  0.00      A    H
ATOM   1419  HZ2 ACN A 158       8.690  39.529  23.698  1.00  0.00      A    H
ATOM   1423  CT  ACN A 159       3.598   6.991   9.480  1.00  0.00      A    C
ATOM   1424  CZ  ACN A 159       2.790   6.328   8.415  1.00  0.00      A    C
ATOM   1425  NZ  ACN A 159       2.194   5.828   7.516  1.00  0.00      A    N
ATOM   1426  HZ  ACN A 159       4.125   7.863   9.101  1.00  0.00      A    H
ATOM   1427  HZ1 ACN A 159       4.233   6.280  10.003  1.00  0.00      A    H
ATOM   1428  HZ2 ACN A 159       2.827   7.317  10.174  1.00  0.00      A    H
ATOM   1432  CT  ACN A 160      14.206   8.746  41.597  1.00  0.00      A    C
ATOM   1433  CZ  ACN A 160      14.301   8.204  40.231  1.00  0.00      A    C
ATOM   1434  NZ  ACN A 160      14.325   7.756  39.138  1.00  0.00      A    N
ATOM   1435  HZ  ACN A 160      14.749   8.061  42.244  1.00  0.00      A    H
ATOM   1436  HZ1 ACN A 160      13.171   8.981  41.834  1.00  0.00      A    H
ATOM   1437  HZ2 ACN A 160      14.696   9.709  41.473  1.00  0.00      A    H
ATOM   1441  CT  ACN A 161      35.316  26.926  19.537  1.00  0.00      A    C
ATOM   1442  CZ  ACN A 161      35.489  27.691  18.299  1.00  0.00      A    C
ATOM   1443  NZ  ACN A 161      35.556  28.358  17.365  1.00  0.00      A    N
ATOM   1444  HZ  ACN A 161      35.145  27.700  20.281  1.00  0.00      A    H
ATOM   1445  HZ1 ACN A 161      36.349  26.620  19.682  1.00  0.00      A    H
ATOM   1446  HZ2 ACN A 161      34.531  26.190  19.386  1.00  0.00      A    H
ATOM   1450  CT  ACN A 162      11.610  36.622  43.925  1.00  0.00      A    C
ATOM   1451  CZ  ACN A 162      11.911  37.472  42.815  1.00  0.00      A    C
ATOM   1452  NZ  ACN A 162      12.221  38.172  41.917  1.00  0.00      A    N
ATOM   1453  HZ  ACN A 162      11.259  35.758  43.367  1.00  0.00      A    H
ATOM   1454  HZ1 ACN A 162      10.827  37.180  44.434  1.00  0.00      A    H
ATOM   1455  HZ2 ACN A 162      12.474  36.350  44.526  1.00  0.00      A    H
ATOM   1459  CT  ACN A 163      13.639  19.069  16.935  1.00  0.00      A    C
ATOM   1460  CZ  ACN A 163      13.943  20.152  17.907  1.00  0.00      A    C
ATOM   1461  NZ  ACN A 163      14.174  21.011  18.689  1.00  0.00      A    N
ATOM   1462  HZ  ACN A 163      13.328  18.188  17.490  1.00  0.00      A    H
ATOM   1463  HZ1 ACN A 163      14.587  18.868  16.442  1.00  0.00      A    H
ATOM   1464  HZ2 ACN A 163      12.796  19.324  16.298  1.00  0.00      A    H
ATOM   1468  CT  ACN A 164      10.634  40.937  40.599  1.00  0.00      A    C
ATOM   1469  CZ  ACN A 164      10.962  41.587  39.378  1.00  0.00      A    C
ATOM   1470  NZ  ACN A 164      11.277  42.152  38.354  1.00  0.00      A    N
ATOM   1471  HZ  ACN A 164       9.572  40.708  40.632  1.00  0.00      A    H
ATOM   1472  HZ1 ACN A 164      10.984  41.704  41.286  1.00  0.00      A    H
ATOM   1473  HZ2 ACN A 164      11.246  40.039  40.611  1.00  0.00      A    H
ATOM   1477  CT  ACN A 165      10.950  18.899  24.580  1.00  0.00      A    C
ATOM   1478  CZ  ACN A 165       9.972  18.252  23.747  1.00  0.00      A    C
ATOM   1479  NZ  ACN A 165       9.186  17.646  23.099  1.00  0.00      A    N
ATOM   1480  HZ  ACN A 165      10.490  19.489  25.368  1.00  0.00      A    H
ATOM   1481  HZ1 ACN A 165      11.594  19.569  24.017  1.00  0.00      A    H
ATOM   1482  HZ2 ACN A 165      11.485  18.060  25.019  1.00  0.00      A    H
ATOM   1486  CT  ACN A 166      31.877  22.356  28.787  1.00  0.00      A    C
ATOM   1487  CZ  ACN A 166      30.630  22.982  29.229  1.00  0.00      A    C
ATOM   1488  NZ  ACN A 166      29.652  23.516  29.644  1.00  0.00      A    N
ATOM   1489  HZ  ACN A 166      31.802  21.277  28.677  1.00  0.00      A    H
ATOM   1490  HZ1 ACN A 166      32.631  22.577  29.538  1.00  0.00      A    H
ATOM   1491  HZ2 ACN A 166      32.180  22.840  27.862  1.00  0.00      A    H
ATOM   1495  CT  ACN A 167      34.282  36.612  12.832  1.00  0.00      A    C
ATOM   1496  CZ  ACN A 167      33.970  38.026  13.181  1.00  0.00      A    C
ATOM   1497  NZ  ACN A 167      33.810  39.159  13.450  1.00  0.00      A    N
ATOM   1498  HZ  ACN A 167      33.443  36.281  12.226  1.00  0.00      A    H
ATOM   1499  HZ1 ACN A 167      34.159  36.076  13.769  1.00  0.00      A    H
ATOM   1500  HZ2 ACN A 167      35.273  36.509  12.396  1.00  0.00      A    H
ATOM   1504  CT  ACN A 168      34.951  18.080  22.341  1.00  0.00      A    C
ATOM   1505  CZ  ACN A 168      35.967  17.031  22.236  1.00  0.00      A    C
ATOM   1506  NZ  ACN A 168      36.785  16.233  22.106  1.00  0.00      A    N
ATOM   1507  HZ  ACN A 168      34.892  18.343  23.395  1.00  0.00      A    H
ATOM   1508  HZ1 ACN A 168      33.946  17.832  22.010  1.00  0.00      A    H
ATOM   1509  HZ2 ACN A 168      35.385  18.977  21.907  1.00  0.00      A    H
ATOM   1513  CT  ACN A 169      40.833  29.030  27.539  1.00  0.00      A    C
ATOM   1514  CZ  ACN A 169      41.973  28.491  28.304  1.00  0.00      A    C
ATOM   1515  NZ  ACN A 169      42.837  28.071  28.937  1.00  0.00      A    N
ATOM   1516  HZ  ACN A 169      39.938  28.621  28.001  1.00  0.00      A    H
ATOM   1517  HZ1 ACN A 169      40.814  28.675  26.512  1.00  0.00      A    H
ATOM   1518  HZ2 ACN A 169      40.864  30.115  27.600  1.00  0.00      A    H
ATOM   1522  CT  ACN A 170       5.277  34.106  39.464  1.00  0.00      A    C
ATOM   1523  CZ  ACN A 170       3.888  34.562  39.270  1.00  0.00      A    C
ATOM   1524  NZ  ACN A 170       2.808  34.927  39.098  1.00  0.00      A    N
ATOM   1525  HZ  ACN A 170       5.789  34.960  39.902  1.00  0.00      A    H
ATOM   1526  HZ1 ACN A 170       5.701  33.794  38.513  1.00  0.00      A    H
ATOM   1527  HZ2 ACN A 170       5.268  33.263  40.149  1.00  0.00      A    H
ATOM   1531  CT  ACN A 171      38.606   9.295  39.663  1.00  0.00      A    C
ATOM   1532  CZ  ACN A 171      39.455   8.927  40.818  1.00  0.00      A    C
ATOM   1533  NZ  ACN A 171      40.131   8.621  41.711  1.00  0.00      A    N
ATOM   1534  HZ  ACN A 171      39.060   8.833  38.790  1.00  0.00      A    H
ATOM   1535  HZ1 ACN A 171      38.687  10.379  39.685  1.00  0.00      A    H
ATOM   1536  HZ2 ACN A 171      37.554   9.044  39.773  1.00  0.00      A    H
ATOM   1540  CT  ACN A 172      30.006   1.343  39.846  1.00  0.00      A    C
ATOM   1541  CZ  ACN A 172      31.443   1.278  40.119  1.00  0.00      A    C
ATOM   1542  NZ  ACN A 172      32.584   1.257  40.341  1.00  0.00      A    N
ATOM   1543  HZ  ACN A 172      29.924   2.225  39.216  1.00  0.00      A    H
ATOM   1544  HZ1 ACN A 172      29.355   1.681  40.648  1.00  0.00      A    H
ATOM   1545  HZ2 ACN A 172      29.688   0.504  39.232  1.00  0.00      A    H
ATOM   1549  CT  ACN A 173      27.139  25.464  44.710  1.00  0.00      A    C
ATOM   1550  CZ  ACN A 173      26.592  24.848  43.484  1.00  0.00      A    C
ATOM   1551  NZ  ACN A 173      26.097  24.361  42.541  1.00  0.00      A    N
ATOM   1552  HZ  ACN A 173      27.653  24.778  45.379  1.00  0.00      A    H
ATOM   1553  HZ1 ACN A 173      26.235  25.744  45.245  1.00  0.00      A    H
ATOM   1554  HZ2 ACN A 173      27.759  26.312  44.433  1.00  0.00      A    H
ATOM   1558  CT  ACN A 174      23.905  25.252  16.689  1.00  0.00      A    C
ATOM   1559  CZ  ACN A 174      24.686  24.537  15.710  1.00  0.00      A    C
ATOM   1560  NZ  ACN A 174      25.318  23.974  14.915  1.00  0.00      A    N
ATOM   1561  HZ  ACN A 174      24.403  26.079  17.188  1.00  0.00      A    H
ATOM   1562  HZ1 ACN A 174      23.613  24.572  17.486  1.00  0.00      A    H
ATOM   1563  HZ2 ACN A 174      23.040  25.540  16.099  1.00  0.00      A    H
ATOM   1567  CT  ACN A 175      27.310   3.624  42.728  1.00  0.00      A    C
ATOM   1568  CZ  ACN A 175      26.920   4.624  41.747  1.00  0.00      A    C
ATOM   1569  NZ  ACN A 175      26.786   5.470  40.992  1.00  0.00      A    N
ATOM   1570  HZ  ACN A 175      27.926   2.927  42.165  1.00  0.00      A    H
ATOM   1571  HZ1 ACN A 175      26.441   3.060  43.057  1.00  0.00      A    H
ATOM   1572  HZ2 ACN A 175      27.812   4.083  43.576  1.00  0.00      A    H
ATOM   1576  CT  ACN A 176       4.979   1.541  18.289  1.00  0.00      A    C
ATOM   1577  CZ  ACN A 176       3.947   0.885  19.100  1.00  0.00      A    C
ATOM   1578  NZ  ACN A 176       3.058   0.383  19.699  1.00  0.00      A    N
ATOM   1579  HZ  ACN A 176       4.930   2.614  18.459  1.00  0.00      A    H
ATOM   1580  HZ1 ACN A 176       4.676   1.414  17.253  1.00  0.00      A    H
ATOM   1581  HZ2 ACN A 176       5.971   1.133  18.465  1.00  0.00      A    H
ATOM   1585  CT  ACN A 177      13.813  14.516  29.701  1.00  0.00      A    C
ATOM   1586  CZ  ACN A 177      14.305  13.149  29.623  1.00  0.00      A    C
ATOM   1587  NZ  ACN A 177      14.768  12.076  29.567  1.00  0.00      A    N
ATOM   1588  HZ  ACN A 177      13.271  14.742  30.615  1.00  0.00      A    H
ATOM   1589  HZ1 ACN A 177      13.235  14.602  28.784  1.00  0.00      A    H
ATOM   1590  HZ2 ACN A 177      14.696  15.132  29.550  1.00  0.00      A    H
ATOM   1594  CT  ACN A 178      32.060  14.267  43.171  1.00  0.00      A    C
ATOM   1595  CZ  ACN A 178      30.947  15.105  42.713  1.00  0.00      A    C
ATOM   1596  NZ  ACN A 178      30.011  15.733  42.412  1.00  0.00      A    N
ATOM   1597  HZ  ACN A 178      33.001  14.653  42.788  1.00  0.00      A    H
ATOM   1598  HZ1 ACN A 178      31.970  13.263  42.764  1.00  0.00      A    H
ATOM   1599  HZ2 ACN A 178      32.069  14.349  44.255  1.00  0.00      A    H
ATOM   1603  CT  ACN A 179      28.183  30.682  38.511  1.00  0.00      A    C
ATOM   1604  CZ  ACN A 179      26.961  31.243  39.100  1.00  0.00      A    C
ATOM   1605  NZ  ACN A 179      26.071  31.687  39.666  1.00  0.00      A    N
ATOM   1606  HZ  ACN A 179      28.547  31.398  37.779  1.00  0.00      A    H
ATOM   1607  HZ1 ACN A 179      27.868  29.775  38.001  1.00  0.00      A    H
ATOM   1608  HZ2 ACN A 179      28.977  30.578  39.246  1.00  0.00      A    H
ATOM   1612  CT  ACN A 180       0.157  19.446  12.056  1.00  0.00      A    C
ATOM   1613  CZ  ACN A 180      -0.102  20.639  11.198  1.00  0.00      A    C
ATOM   1614  NZ  ACN A 180      -0.319  21.583  10.562  1.00  0.00      A    N
ATOM   1615  HZ  ACN A 180      -0.767  19.197  12.571  1.00  0.00      A    H
ATOM   1616  HZ1 ACN A 180       0.886  19.795  12.782  1.00  0.00      A    H
ATOM   1617  HZ2 ACN A 180       0.580  18.572  11.568  1.00  0.00      A    H
ATOM   1621  CT  ACN A 181      14.095  35.273  33.880  1.00  0.00      A    C
ATOM   1622  CZ  ACN A 181      12.965  34.799  33.011  1.00  0.00      A    C
ATOM   1623  NZ  ACN A 181      12.080  34.413  32.342  1.00  0.00      A    N
ATOM   1624  HZ  ACN A 181      13.987  36.330  33.647  1.00  0.00      A    H
ATOM   1625  HZ1 ACN A 181      15.047  34.845  33.577  1.00  0.00      A    H
ATOM   1626  HZ2 ACN A 181      13.824  35.006  34.898  1.00  0.00      A    H
ATOM   1630  CT  ACN A 182       9.098   2.195  24.492  1.00  0.00      A    C
ATOM   1631  CZ  ACN A 182       8.751   2.937  23.281  1.00  0.00      A    C
ATOM   1632  NZ  ACN A 182       8.456   3.481  22.298  1.00  0.00      A    N
ATOM   1633  HZ  ACN A 182       8.320   2.530  25.174  1.00  0.00      A    H
ATOM   1634  HZ1 ACN A 182      10.076   2.547  24.812  1.00  0.00      A    H
ATOM   1635  HZ2 ACN A 182       9.021   1.127  24.308  1.00  0.00      A    H
ATOM   1639  CT  ACN A 183      34.963  18.957   7.811  1.00  0.00      A    C
ATOM   1640  CZ  ACN A 183      35.545  18.091   8.836  1.00  0.00      A    C
ATOM   1641  NZ  ACN A 183      36.006  17.376   9.635  1.00  0.00      A    N
ATOM   1642  HZ  ACN A 183      34.477  18.320   7.077  1.00  0.00      A    H
ATOM   1643  HZ1 ACN A 183      35.676  19.709   7.483  1.00  0.00      A    H
ATOM   1644  HZ2 ACN A 183      34.237  19.582   8.325  1.00  0.00      A    H
ATOM   1648  CT  ACN A 184      15.420   8.394  23.444  1.00  0.00      A    C
ATOM   1649  CZ  ACN A 184      14.174   8.548  22.677  1.00  0.00      A    C
ATOM   1650  NZ  ACN A 184      13.212   8.768  22.078  1.00  0.00      A    N
ATOM   1651  HZ  ACN A 184      16.119   8.249  22.624  1.00  0.00      A    H
ATOM   1652  HZ1 ACN A 184      15.453   7.498  24.058  1.00  0.00      A    H
ATOM   1653  HZ2 ACN A 184      15.538   9.371  23.906  1.00  0.00      A    H
ATOM   1657  CT  ACN A 185      18.520  20.892  26.170  1.00  0.00      A    C
ATOM   1658  CZ  ACN A 185      18.303  22.216  25.632  1.00  0.00      A    C
ATOM   1659  NZ  ACN A 185      18.171  23.299  25.267  1.00  0.00      A    N
ATOM   1660  HZ  ACN A 185      18.016  20.881  27.133  1.00  0.00      A    H
ATOM   1661  HZ1 ACN A 185      19.507  20.437  26.178  1.00  0.00      A    H
ATOM   1662  HZ2 ACN A 185      17.939  20.188  25.579  1.00  0.00      A    H
ATOM   1666  CT  ACN A 186      34.414  38.628   7.940  1.00  0.00      A    C
ATOM   1667  CZ  ACN A 186      35.257  38.176   6.871  1.00  0.00      A    C
ATOM   1668  NZ  ACN A 186      36.027  37.848   6.078  1.00  0.00      A    N
ATOM   1669  HZ  ACN A 186      33.438  38.171   7.801  1.00  0.00      A    H
ATOM   1670  HZ1 ACN A 186      34.367  39.714   7.956  1.00  0.00      A    H
ATOM   1671  HZ2 ACN A 186      34.931  38.250   8.819  1.00  0.00      A    H
ATOM   1675  CT  ACN A 187      38.753  30.197  38.864  1.00  0.00      A    C
ATOM   1676  CZ  ACN A 187      39.028  30.623  37.504  1.00  0.00      A    C
ATOM   1677  NZ  ACN A 187      39.241  30.903  36.430  1.00  0.00      A    N
ATOM   1678  HZ  ACN A 187      39.442  30.712  39.529  1.00  0.00      A    H
ATOM   1679  HZ1 ACN A 187      38.964  29.139  38.990  1.00  0.00      A    H
ATOM   1680  HZ2 ACN A 187      37.769  30.545  39.166  1.00  0.00      A    H
ATOM   1684  CT  ACN A 188       3.113  15.836   8.506  1.00  0.00      A    C
ATOM   1685  CZ  ACN A 188       3.667  16.357   9.758  1.00  0.00      A    C
ATOM   1686  NZ  ACN A 188       4.175  16.847  10.703  1.00  0.00      A    N
ATOM   1687  HZ  ACN A 188       3.069  14.759   8.647  1.00  0.00      A    H
ATOM   1688  HZ1 ACN A 188       3.844  15.914   7.705  1.00  0.00      A    H
ATOM   1689  HZ2 ACN A 188       2.180  16.345   8.279  1.00  0.00      A    H
ATOM   1693  CT  ACN A 189       5.523  19.426  29.509  1.00  0.00      A    C
ATOM   1694  CZ  ACN A 189       4.042  19.651  29.348  1.00  0.00      A    C
ATOM   1695  NZ  ACN A 189       2.859  19.869  29.306  1.00  0.00      A    N
ATOM   1696  HZ  ACN A 189       5.892  18.992  28.584  1.00  0.00      A    H
ATOM   1697  HZ1 ACN A 189       5.954  18.701  30.194  1.00  0.00      A    H
ATOM   1698  HZ2 ACN A 189       6.033  20.357  29.744  1.00  0.00      A    H
ATOM   1702  CT  ACN A 190       1.520  11.351  36.071  1.00  0.00      A    C
ATOM   1703  CZ  ACN A 190       2.974  10.959  36.032  1.00  0.00      A    C
ATOM   1704  NZ  ACN A 190       4.089  10.624  36.030  1.00  0.00      A    N
ATOM   1705  HZ  ACN A 190       1.237  11.602  35.052  1.00  0.00      A    H
ATOM   1706  HZ1 ACN A 190       1.350  12.253  36.654  1.00  0.00      A    H
ATOM   1707  HZ2 ACN A 190       0.946  10.579  36.577  1.00  0.00      A    H
ATOM   1711  CT  ACN A 191      19.798   0.408   0.229  1.00  0.00      A    C
ATOM   1712  CZ  ACN A 191      19.075   1.681   0.068  1.00  0.00      A    C
ATOM   1713  NZ  ACN A 191      18.405   2.645  -0.020  1.00  0.00      A    N
ATOM   1714  HZ  ACN A 191      20.517   0.493   1.040  1.00  0.00      A    H
ATOM   1715  HZ1 ACN A 191      20.203   0.075  -0.723  1.00  0.00      A    H
ATOM   1716  HZ2 ACN A 191      19.024  -0.337   0.393  1.00  0.00      A    H
ATOM   1720  CT  ACN A 192      42.916  43.035  42.098  1.00  0.00      A    C
ATOM   1721  CZ  ACN A 192      43.590  41.848  41.655  1.00  0.00      A    C
ATOM   1722  NZ  ACN A 192      44.165  40.923  41.281  1.00  0.00      A    N
ATOM   1723  HZ  ACN A 192      43.139  43.204  43.148  1.00  0.00      A    H
ATOM   1724  HZ1 ACN A 192      41.902  43.025  41.706  1.00  0.00      A    H
ATOM   1725  HZ2 ACN A 192      43.294  43.878  41.524  1.00  0.00      A    H
ATOM   1729  CT  ACN A 193      11.189  20.091   8.277  1.00  0.00      A    C
ATOM   1730  CZ  ACN A 193      10.665  20.233   9.651  1.00  0.00      A    C
ATOM   1731  NZ  ACN A 193      10.207  20.322  10.686  1.00  0.00      A    N
ATOM   1732  HZ  ACN A 193      11.950  19.316   8.314  1.00  0.00      A    H
ATOM   1733  HZ1 ACN A 193      11.547  21.084   8.015  1.00  0.00      A    H
ATOM   1734  HZ2 ACN A 193      10.365  19.806   7.628  1.00  0.00      A    H
ATOM   1738  CT  ACN A 194      32.930  18.435  13.288  1.00  0.00      A    C
ATOM   1739  CZ  ACN A 194      32.317  19.482  14.091  1.00  0.00      A    C
ATOM   1740  NZ  ACN A 194      31.816  20.381  14.629  1.00  0.00      A    N
ATOM   1741  HZ  ACN A 194      33.140  17.635  13.993  1.00  0.00      A    H
ATOM   1742  HZ1 ACN A 194      33.859  18.764  12.829  1.00  0.00      A    H
ATOM   1743  HZ2 ACN A 194      32.066  18.308  12.641  1.00  0.00      A    H
ATOM   1747  CT  ACN A 195       5.120  32.757  12.385  1.00  0.00      A    C
ATOM   1748  CZ  ACN A 195       4.589  31.940  11.250  1.00  0.00      A    C
ATOM   1749  NZ  ACN A 195       4.140  31.350  10.375  1.00  0.00      A    N
ATOM   1750  HZ  ACN A 195       6.086  33.212  12.179  1.00  0.00      A    H
ATOM   1751  HZ1 ACN A 195       5.306  32.127  13.252  1.00  0.00      A    H
ATOM   1752  HZ2 ACN A 195       4.467  33.600  12.593  1.00  0.00      A    H
ATOM   1756  CT  ACN A 196      29.129  40.902  35.339  1.00  0.00      A    C
ATOM   1757  CZ  ACN A 196      29.937  40.847  36.576  1.00  0.00      A    C
ATOM   1758  NZ  ACN A 196      30.604  40.803  37.562  1.00  0.00      A    N
ATOM   1759  HZ  ACN A 196      28.774  41.922  35.217  1.00  0.00      A    H
ATOM   1760  HZ1 ACN A 196      28.238  40.289  35.448  1.00  0.00      A    H
ATOM   1761  HZ2 ACN A 196      29.727  40.651  34.467  1.00  0.00      A    H
ATOM   1765  CT  ACN A 197      13.721  41.682  24.413  1.00  0.00      A    C
ATOM   1766  CZ  ACN A 197      14.387  42.406  23.393  1.00  0.00      A    C
ATOM   1767  NZ  ACN A 197      14.972  43.069  22.591  1.00  0.00      A    N
ATOM   1768  HZ  ACN A 197      14.282  40.770  24.602  1.00  0.00      A    H
ATOM   1769  HZ1 ACN A 197      12.777  41.212  24.149  1.00  0.00      A    H
ATOM   1770  HZ2 ACN A 197      13.609  42.244  25.337  1.00  0.00      A    H
ATOM   1774  CT  ACN A 198      32.087  40.080  15.896  1.00  0.00      A    C
ATOM   1775  CZ  ACN A 198      33.043  39.190  16.570  1.00  0.00      A    C
ATOM   1776  NZ  ACN A 198      33.762  38.521  17.172  1.00  0.00      A    N
ATOM   1777  HZ  ACN A 198      31.350  40.606  16.497  1.00  0.00      A    H
ATOM   1778  HZ1 ACN A 198      31.567  39.448  15.180  1.00  0.00      A    H
ATOM   1779  HZ2 ACN A 198      32.710  40.873  15.490  1.00  0.00      A    H
ATOM   1783  CT  ACN A 199      41.003  23.799   1.584  1.00  0.00      A    C
ATOM   1784  CZ  ACN A 199      39.509  23.895   1.840  1.00  0.00      A    C
ATOM   1785  NZ  ACN A 199      38.371  24.002   2.057  1.00  0.00      A    N
ATOM   1786  HZ  ACN A 199      41.261  22.745   1.520  1.00  0.00      A    H
ATOM   1787  HZ1 ACN A 199      41.549  24.306   2.376  1.00  0.00      A    H
ATOM   1788  HZ2 ACN A 199      41.119  24.315   0.635  1.00  0.00      A    H
ATOM   1792  CT  ACN A 200       0.766  41.319  11.856  1.00  0.00      A    C
ATOM   1793  CZ  ACN A 200      -0.465  40.810  11.221  1.00  0.00      A    C
ATOM   1794  NZ  ACN A 200      -1.427  40.402  10.736  1.00  0.00      A    N
ATOM   1795  HZ  ACN A 200       1.415  40.585  12.327  1.00  0.00      A    H
ATOM   1796  HZ1 ACN A 200       0.517  42.089  12.581  1.00  0.00      A    H
ATOM   1797  HZ2 ACN A 200       1.309  41.707  10.998  1.00  0.00      A    H
ATOM   1801  N1  BMIMB   1       2.626   3.433  23.580  1.00  0.00      B    N
ATOM   1802  N11 BMIMB   1       4.446   4.540  23.513  1.00  0.00      B    N
ATOM   1803  C1  BMIMB   1       3.234   4.526  23.980  1.00  0.00      B    C
ATOM   1804  H1  BMIMB   1       2.736   5.243  24.597  1.00  0.00      B    H
ATOM   1805  C2  BMIMB   1       3.513   2.705  22.765  1.00  0.00      B    C
ATOM   1806  H2  BMIMB   1       3.284   1.721  22.418  1.00  0.00      B    H
ATOM   1807  C21 BMIMB   1       4.629   3.388  22.714  1.00  0.00      B    C
ATOM   1808  H21 BMIMB   1       5.563   3.112  22.276  1.00  0.00      B    H
ATOM   1809  C3  BMIMB   1       1.219   3.083  23.865  1.00  0.00      B    C
ATOM   1810  H3  BMIMB   1       0.678   2.448  23.178  1.00  0.00      B    H
ATOM   1811  H31 BMIMB   1       1.090   2.569  24.806  1.00  0.00      B    H
ATOM   1812  H32 BMIMB   1       0.703   4.027  23.963  1.00  0.00      B    H
ATOM   1813  C4  BMIMB   1       5.423   5.625  23.659  1.00  0.00      B    C
ATOM   1814  H4  BMIMB   1       4.890   6.555  23.524  1.00  0.00      B    H
ATOM   1815  H41 BMIMB   1       6.085   5.513  22.813  1.00  0.00      B    H
ATOM   1816  C5  BMIMB   1       6.076   5.544  24.977  1.00  0.00      B    C
ATOM   1817  H5  BMIMB   1       5.277   5.460  25.710  1.00  0.00      B    H
ATOM   1818  H51 BMIMB   1       6.515   4.560  25.120  1.00  0.00      B    H
ATOM   1819  C51 BMIMB   1       7.060   6.667  25.278  1.00  0.00      B    C
ATOM   1820  H52 BMIMB   1       7.924   6.667  24.618  1.00  0.00      B    H
ATOM   1821  H53 BMIMB   1       6.650   7.665  25.142  1.00  0.00      B    H
ATOM   1822  C6  BMIMB   1       7.563   6.412  26.693  1.00  0.00      B    C
ATOM   1823  H6  BMIMB   1       8.165   5.515  26.785  1.00  0.00      B    H
ATOM   1824  H61 BMIMB   1       8.298   7.153  26.985  1.00  0.00      B    H
ATOM   1825  H62 BMIMB   1       6.838   6.280  27.488  1.00  0.00      B    H
ATOM   1836  N1  BMIMB   2      14.461  15.792  36.950  1.00  0.00      B    N
ATOM   1837  N11 BMIMB   2      14.441  13.684  36.647  1.00  0.00      B    N
ATOM   1838  C1  BMIMB   2      13.732  14.765  36.549  1.00  0.00      B    C
ATOM   1839  H1  BMIMB   2      12.779  14.750  36.065  1.00  0.00      B    H
ATOM   1840  C2  BMIMB   2      15.708  15.352  37.321  1.00  0.00      B    C
ATOM   1841  H2  BMIMB   2      16.425  15.995  37.783  1.00  0.00      B    H
ATOM   1842  C21 BMIMB   2      15.680  14.017  37.127  1.00  0.00      B    C
ATOM   1843  H21 BMIMB   2      16.284  13.201  37.457  1.00  0.00      B    H
ATOM   1844  C3  BMIMB   2      13.842  17.064  37.251  1.00  0.00      B    C
ATOM   1845  H3  BMIMB   2      13.565  16.888  38.280  1.00  0.00      B    H
ATOM   1846  H31 BMIMB   2      14.528  17.884  37.098  1.00  0.00      B    H
ATOM   1847  H32 BMIMB   2      12.949  17.161  36.651  1.00  0.00      B    H
ATOM   1848  C4  BMIMB   2      14.051  12.302  36.288  1.00  0.00      B    C
ATOM   1849  H4  BMIMB   2      12.989  12.185  36.446  1.00  0.00      B    H
ATOM   1850  H41 BMIMB   2      14.610  11.794  37.060  1.00  0.00      B    H
ATOM   1851  C5  BMIMB   2      14.493  11.744  34.942  1.00  0.00      B    C
ATOM   1852  H5  BMIMB   2      15.579  11.727  34.980  1.00  0.00      B    H
ATOM   1853  H51 BMIMB   2      14.060  10.748  34.988  1.00  0.00      B    H
ATOM   1854  C51 BMIMB   2      13.919  12.398  33.668  1.00  0.00      B    C
ATOM   1855  H52 BMIMB   2      14.177  13.445  33.804  1.00  0.00      B    H
ATOM   1856  H53 BMIMB   2      14.323  11.882  32.800  1.00  0.00      B    H
ATOM   1857  C6  BMIMB   2      12.446  12.303  33.593  1.00  0.00      B    C
ATOM   1858  H6  BMIMB   2      11.877  11.389  33.719  1.00  0.00      B    H
ATOM   1859  H61 BMIMB   2      11.970  12.810  34.424  1.00  0.00      B    H
ATOM   1860  H62 BMIMB   2      12.032  12.699  32.673  1.00  0.00      B    H
ATOM   1871  N1  BMIMB   3      11.593  20.424  36.043  1.00  0.00      B    N
ATOM   1872  N11 BMIMB   3      12.745  21.979  35.135  1.00  0.00      B    N
ATOM   1873  C1  BMIMB   3      11.624  21.336  35.148  1.00  0.00      B    C
ATOM   1874  H1  BMIMB   3      10.878  21.586  34.424  1.00  0.00      B    H
ATOM   1875  C2  BMIMB   3      12.816  20.429  36.689  1.00  0.00      B    C
ATOM   1876  H2  BMIMB   3      13.060  19.720  37.450  1.00  0.00      B    H
ATOM   1877  C21 BMIMB   3      13.520  21.472  36.189  1.00  0.00      B    C
ATOM   1878  H21 BMIMB   3      14.456  21.881  36.500  1.00  0.00      B    H
ATOM   1879  C3  BMIMB   3      10.480  19.414  36.182  1.00  0.00      B    C
ATOM   1880  H3  BMIMB   3      10.567  18.659  35.414  1.00  0.00      B    H
ATOM   1881  H31 BMIMB   3      10.501  19.039  37.195  1.00  0.00      B    H
ATOM   1882  H32 BMIMB   3       9.577  19.986  36.029  1.00  0.00      B    H
ATOM   1883  C4  BMIMB   3      13.060  23.169  34.306  1.00  0.00      B    C
ATOM   1884  H4  BMIMB   3      13.598  23.782  35.014  1.00  0.00      B    H
ATOM   1885  H41 BMIMB   3      12.136  23.604  33.956  1.00  0.00      B    H
ATOM   1886  C5  BMIMB   3      14.086  23.055  33.193  1.00  0.00      B    C
ATOM   1887  H5  BMIMB   3      13.644  22.983  32.203  1.00  0.00      B    H
ATOM   1888  H51 BMIMB   3      14.687  23.958  33.267  1.00  0.00      B    H
ATOM   1889  C51 BMIMB   3      15.179  21.984  33.283  1.00  0.00      B    C
ATOM   1890  H52 BMIMB   3      15.783  22.174  34.166  1.00  0.00      B    H
ATOM   1891  H53 BMIMB   3      14.753  20.985  33.222  1.00  0.00      B    H
ATOM   1892  C6  BMIMB   3      15.968  22.202  32.054  1.00  0.00      B    C
ATOM   1893  H6  BMIMB   3      15.404  21.756  31.244  1.00  0.00      B    H
ATOM   1894  H61 BMIMB   3      16.219  23.238  31.856  1.00  0.00      B    H
ATOM   1895  H62 BMIMB   3      16.892  21.637  32.090  1.00  0.00      B    H
ATOM   1906  N1  BMIMB   4      17.489  27.800  37.413  1.00  0.00      B    N
ATOM   1907  N11 BMIMB   4      19.537  27.168  37.725  1.00  0.00      B    N
ATOM   1908  C1  BMIMB   4      18.539  27.248  36.883  1.00  0.00      B    C
ATOM   1909  H1  BMIMB   4      18.657  27.048  35.840  1.00  0.00      B    H
ATOM   1910  C2  BMIMB   4      17.824  28.037  38.734  1.00  0.00      B    C
ATOM   1911  H2  BMIMB   4      17.213  28.444  39.510  1.00  0.00      B    H
ATOM   1912  C21 BMIMB   4      19.115  27.707  38.928  1.00  0.00      B    C
ATOM   1913  H21 BMIMB   4      19.643  27.767  39.854  1.00  0.00      B    H
ATOM   1914  C3  BMIMB   4      16.202  28.121  36.759  1.00  0.00      B    C
ATOM   1915  H3  BMIMB   4      15.725  28.865  37.380  1.00  0.00      B    H
ATOM   1916  H31 BMIMB   4      16.420  28.344  35.726  1.00  0.00      B    H
ATOM   1917  H32 BMIMB   4      15.538  27.270  36.806  1.00  0.00      B    H
ATOM   1918  C4  BMIMB   4      20.856  26.660  37.416  1.00  0.00      B    C
ATOM   1919  H4  BMIMB   4      21.536  26.869  38.228  1.00  0.00      B    H
ATOM   1920  H41 BMIMB   4      21.255  27.258  36.610  1.00  0.00      B    H
ATOM   1921  C5  BMIMB   4      20.868  25.180  37.194  1.00  0.00      B    C
ATOM   1922  H5  BMIMB   4      20.235  24.616  37.874  1.00  0.00      B    H
ATOM   1923  H51 BMIMB   4      20.589  25.110  36.146  1.00  0.00      B    H
ATOM   1924  C51 BMIMB   4      22.267  24.663  37.416  1.00  0.00      B    C
ATOM   1925  H52 BMIMB   4      23.041  25.359  37.102  1.00  0.00      B    H
ATOM   1926  H53 BMIMB   4      22.532  24.623  38.469  1.00  0.00      B    H
ATOM   1927  C6  BMIMB   4      22.441  23.285  36.796  1.00  0.00      B    C
ATOM   1928  H6  BMIMB   4      22.028  23.153  35.802  1.00  0.00      B    H
ATOM   1929  H61 BMIMB   4      23.493  23.033  36.861  1.00  0.00      B    H
ATOM   1930  H62 BMIMB   4      21.946  22.561  37.433  1.00  0.00      B    H
ATOM   1941  N1  BMIMB   5      18.474  33.344  39.739  1.00  0.00      B    N
ATOM   1942  N11 BMIMB   5      19.551  33.038  37.917  1.00  0.00      B    N
ATOM   1943  C1  BMIMB   5      19.177  33.930  38.818  1.00  0.00      B    C
ATOM   1944  H1  BMIMB   5      19.328  34.988  38.791  1.00  0.00      B    H
ATOM   1945  C2  BMIMB   5      18.496  31.981  39.485  1.00  0.00      B    C
ATOM   1946  H2  BMIMB   5      17.905  31.228  39.957  1.00  0.00      B    H
ATOM   1947  C21 BMIMB   5      19.155  31.828  38.340  1.00  0.00      B    C
ATOM   1948  H21 BMIMB   5      19.307  30.948  37.754  1.00  0.00      B    H
ATOM   1949  C3  BMIMB   5      17.906  33.997  40.909  1.00  0.00      B    C
ATOM   1950  H3  BMIMB   5      16.830  33.912  40.954  1.00  0.00      B    H
ATOM   1951  H31 BMIMB   5      18.460  33.720  41.793  1.00  0.00      B    H
ATOM   1952  H32 BMIMB   5      18.163  35.039  40.787  1.00  0.00      B    H
ATOM   1953  C4  BMIMB   5      20.257  33.340  36.699  1.00  0.00      B    C
ATOM   1954  H4  BMIMB   5      20.896  32.547  36.337  1.00  0.00      B    H
ATOM   1955  H41 BMIMB   5      20.989  34.126  36.815  1.00  0.00      B    H
ATOM   1956  C5  BMIMB   5      19.450  33.896  35.487  1.00  0.00      B    C
ATOM   1957  H5  BMIMB   5      20.097  34.471  34.829  1.00  0.00      B    H
ATOM   1958  H51 BMIMB   5      19.225  33.110  34.771  1.00  0.00      B    H
ATOM   1959  C51 BMIMB   5      18.242  34.761  35.839  1.00  0.00      B    C
ATOM   1960  H52 BMIMB   5      18.429  35.464  36.647  1.00  0.00      B    H
ATOM   1961  H53 BMIMB   5      17.926  35.251  34.922  1.00  0.00      B    H
ATOM   1962  C6  BMIMB   5      17.008  33.882  36.067  1.00  0.00      B    C
ATOM   1963  H6  BMIMB   5      16.653  33.348  35.194  1.00  0.00      B    H
ATOM   1964  H61 BMIMB   5      17.209  33.146  36.837  1.00  0.00      B    H
ATOM   1965  H62 BMIMB   5      16.260  34.512  36.535  1.00  0.00      B    H
ATOM   1976  N1  BMIMB   6      22.878  23.134  24.671  1.00  0.00      B    N
ATOM   1977  N11 BMIMB   6      24.650  22.588  25.833  1.00  0.00      B    N
ATOM   1978  C1  BMIMB   6      23.985  23.584  25.217  1.00  0.00      B    C
ATOM   1979  H1  BMIMB   6      24.300  24.605  25.247  1.00  0.00      B    H
ATOM   1980  C2  BMIMB   6      22.908  21.753  24.796  1.00  0.00      B    C
ATOM   1981  H2  BMIMB   6      22.115  21.153  24.404  1.00  0.00      B    H
ATOM   1982  C21 BMIMB   6      24.034  21.419  25.488  1.00  0.00      B    C
ATOM   1983  H21 BMIMB   6      24.430  20.448  25.691  1.00  0.00      B    H
ATOM   1984  C3  BMIMB   6      21.795  23.865  23.973  1.00  0.00      B    C
ATOM   1985  H3  BMIMB   6      21.223  24.363  24.742  1.00  0.00      B    H
ATOM   1986  H31 BMIMB   6      22.198  24.688  23.403  1.00  0.00      B    H
ATOM   1987  H32 BMIMB   6      21.086  23.175  23.541  1.00  0.00      B    H
ATOM   1988  C4  BMIMB   6      26.057  22.607  26.355  1.00  0.00      B    C
ATOM   1989  H4  BMIMB   6      26.568  23.557  26.316  1.00  0.00      B    H
ATOM   1990  H41 BMIMB   6      26.634  22.023  25.653  1.00  0.00      B    H
ATOM   1991  C5  BMIMB   6      26.192  21.812  27.712  1.00  0.00      B    C
ATOM   1992  H5  BMIMB   6      26.578  22.626  28.321  1.00  0.00      B    H
ATOM   1993  H51 BMIMB   6      25.233  21.373  27.976  1.00  0.00      B    H
ATOM   1994  C51 BMIMB   6      27.130  20.600  27.738  1.00  0.00      B    C
ATOM   1995  H52 BMIMB   6      26.634  19.947  27.025  1.00  0.00      B    H
ATOM   1996  H53 BMIMB   6      28.145  20.772  27.389  1.00  0.00      B    H
ATOM   1997  C6  BMIMB   6      27.227  19.951  29.056  1.00  0.00      B    C
ATOM   1998  H6  BMIMB   6      27.631  20.648  29.782  1.00  0.00      B    H
ATOM   1999  H61 BMIMB   6      26.244  19.743  29.462  1.00  0.00      B    H
ATOM   2000  H62 BMIMB   6      27.780  19.023  28.965  1.00  0.00      B    H
ATOM   2011  N1  BMIMB   7      42.919   8.396   8.854  1.00  0.00      B    N
ATOM   2012  N11 BMIMB   7      41.663   9.630   7.649  1.00  0.00      B    N
ATOM   2013  C1  BMIMB   7      41.681   8.870   8.745  1.00  0.00      B    C
ATOM   2014  H1  BMIMB   7      40.794   8.663   9.306  1.00  0.00      B    H
ATOM   2015  C2  BMIMB   7      43.727   9.086   7.943  1.00  0.00      B    C
ATOM   2016  H2  BMIMB   7      44.786   8.977   7.851  1.00  0.00      B    H
ATOM   2017  C21 BMIMB   7      42.950   9.863   7.183  1.00  0.00      B    C
ATOM   2018  H21 BMIMB   7      43.295  10.414   6.336  1.00  0.00      B    H
ATOM   2019  C3  BMIMB   7      43.469   7.822  10.073  1.00  0.00      B    C
ATOM   2020  H3  BMIMB   7      43.827   6.804  10.042  1.00  0.00      B    H
ATOM   2021  H31 BMIMB   7      44.255   8.536  10.266  1.00  0.00      B    H
ATOM   2022  H32 BMIMB   7      42.710   7.888  10.838  1.00  0.00      B    H
ATOM   2023  C4  BMIMB   7      40.509  10.377   7.207  1.00  0.00      B    C
ATOM   2024  H4  BMIMB   7      40.800  11.402   7.028  1.00  0.00      B    H
ATOM   2025  H41 BMIMB   7      39.780  10.368   8.004  1.00  0.00      B    H
ATOM   2026  C5  BMIMB   7      39.753   9.789   6.012  1.00  0.00      B    C
ATOM   2027  H5  BMIMB   7      39.280   8.914   6.450  1.00  0.00      B    H
ATOM   2028  H51 BMIMB   7      39.042  10.507   5.612  1.00  0.00      B    H
ATOM   2029  C51 BMIMB   7      40.619   9.341   4.869  1.00  0.00      B    C
ATOM   2030  H52 BMIMB   7      41.402  10.095   4.835  1.00  0.00      B    H
ATOM   2031  H53 BMIMB   7      40.983   8.339   5.084  1.00  0.00      B    H
ATOM   2032  C6  BMIMB   7      39.899   9.223   3.517  1.00  0.00      B    C
ATOM   2033  H6  BMIMB   7      39.107   8.484   3.540  1.00  0.00      B    H
ATOM   2034  H61 BMIMB   7      39.411  10.150   3.241  1.00  0.00      B    H
ATOM   2035  H62 BMIMB   7      40.582   8.992   2.708  1.00  0.00      B    H
ATOM   2046  N1  BMIMB   8      23.704  21.952   6.910  1.00  0.00      B    N
ATOM   2047  N11 BMIMB   8      22.108  22.215   8.284  1.00  0.00      B    N
ATOM   2048  C1  BMIMB   8      22.399  21.889   7.013  1.00  0.00      B    C
ATOM   2049  H1  BMIMB   8      21.742  21.605   6.219  1.00  0.00      B    H
ATOM   2050  C2  BMIMB   8      24.275  22.338   8.093  1.00  0.00      B    C
ATOM   2051  H2  BMIMB   8      25.333  22.333   8.238  1.00  0.00      B    H
ATOM   2052  C21 BMIMB   8      23.277  22.441   8.976  1.00  0.00      B    C
ATOM   2053  H21 BMIMB   8      23.333  22.638  10.024  1.00  0.00      B    H
ATOM   2054  C3  BMIMB   8      24.515  21.631   5.706  1.00  0.00      B    C
ATOM   2055  H3  BMIMB   8      24.143  22.093   4.803  1.00  0.00      B    H
ATOM   2056  H31 BMIMB   8      25.572  21.819   5.822  1.00  0.00      B    H
ATOM   2057  H32 BMIMB   8      24.495  20.556   5.606  1.00  0.00      B    H
ATOM   2058  C4  BMIMB   8      20.812  22.281   9.010  1.00  0.00      B    C
ATOM   2059  H4  BMIMB   8      20.097  22.928   8.523  1.00  0.00      B    H
ATOM   2060  H41 BMIMB   8      20.997  22.602  10.025  1.00  0.00      B    H
ATOM   2061  C5  BMIMB   8      20.241  20.903   9.187  1.00  0.00      B    C
ATOM   2062  H5  BMIMB   8      19.528  21.052   9.995  1.00  0.00      B    H
ATOM   2063  H51 BMIMB   8      19.737  20.557   8.288  1.00  0.00      B    H
ATOM   2064  C51 BMIMB   8      21.141  19.801   9.814  1.00  0.00      B    C
ATOM   2065  H52 BMIMB   8      21.998  19.627   9.167  1.00  0.00      B    H
ATOM   2066  H53 BMIMB   8      21.607  20.220  10.702  1.00  0.00      B    H
ATOM   2067  C6  BMIMB   8      20.351  18.502   9.983  1.00  0.00      B    C
ATOM   2068  H6  BMIMB   8      19.919  18.169   9.046  1.00  0.00      B    H
ATOM   2069  H61 BMIMB   8      20.960  17.728  10.436  1.00  0.00      B    H
ATOM   2070  H62 BMIMB   8      19.489  18.609  10.631  1.00  0.00      B    H
ATOM   2081  N1  BMIMB   9      24.945  42.009   3.314  1.00  0.00      B    N
ATOM   2082  N11 BMIMB   9      25.649  43.413   1.881  1.00  0.00      B    N
ATOM   2083  C1  BMIMB   9      24.876  43.232   2.930  1.00  0.00      B    C
ATOM   2084  H1  BMIMB   9      24.255  44.000   3.340  1.00  0.00      B    H
ATOM   2085  C2  BMIMB   9      25.842  41.388   2.483  1.00  0.00      B    C
ATOM   2086  H2  BMIMB   9      26.070  40.355   2.629  1.00  0.00      B    H
ATOM   2087  C21 BMIMB   9      26.217  42.238   1.520  1.00  0.00      B    C
ATOM   2088  H21 BMIMB   9      26.809  42.203   0.631  1.00  0.00      B    H
ATOM   2089  C3  BMIMB   9      24.334  41.382   4.495  1.00  0.00      B    C
ATOM   2090  H3  BMIMB   9      23.912  42.179   5.090  1.00  0.00      B    H
ATOM   2091  H31 BMIMB   9      23.574  40.762   4.045  1.00  0.00      B    H
ATOM   2092  H32 BMIMB   9      25.114  40.748   4.890  1.00  0.00      B    H
ATOM   2093  C4  BMIMB   9      25.787  44.655   1.092  1.00  0.00      B    C
ATOM   2094  H4  BMIMB   9      26.858  44.771   1.167  1.00  0.00      B    H
ATOM   2095  H41 BMIMB   9      25.244  45.403   1.652  1.00  0.00      B    H
ATOM   2096  C5  BMIMB   9      25.252  44.495  -0.367  1.00  0.00      B    C
ATOM   2097  H5  BMIMB   9      25.160  45.497  -0.779  1.00  0.00      B    H
ATOM   2098  H51 BMIMB   9      25.942  43.892  -0.952  1.00  0.00      B    H
ATOM   2099  C51 BMIMB   9      23.791  44.066  -0.400  1.00  0.00      B    C
ATOM   2100  H52 BMIMB   9      23.638  43.155   0.174  1.00  0.00      B    H
ATOM   2101  H53 BMIMB   9      23.171  44.854   0.018  1.00  0.00      B    H
ATOM   2102  C6  BMIMB   9      23.196  43.650  -1.781  1.00  0.00      B    C
ATOM   2103  H6  BMIMB   9      23.234  44.393  -2.570  1.00  0.00      B    H
ATOM   2104  H61 BMIMB   9      23.865  42.841  -2.052  1.00  0.00      B    H
ATOM   2105  H62 BMIMB   9      22.171  43.306  -1.711  1.00  0.00      B    H
ATOM   2116  N1  BMIMB  10      41.029   2.110  35.989  1.00  0.00      B    N
ATOM   2117  N11 BMIMB  10      42.655   1.827  37.334  1.00  0.00      B    N
ATOM   2118  C1  BMIMB  10      42.332   2.161  36.119  1.00  0.00      B    C
ATOM   2119  H1  BMIMB  10      43.034   2.410  35.352  1.00  0.00      B    H
ATOM   2120  C2  BMIMB  10      40.520   1.690  37.199  1.00  0.00      B    C
ATOM   2121  H2  BMIMB  10      39.466   1.604  37.345  1.00  0.00      B    H
ATOM   2122  C21 BMIMB  10      41.536   1.443  38.036  1.00  0.00      B    C
ATOM   2123  H21 BMIMB  10      41.578   1.117  39.052  1.00  0.00      B    H
ATOM   2124  C3  BMIMB  10      40.290   2.437  34.814  1.00  0.00      B    C
ATOM   2125  H3  BMIMB  10      40.932   2.625  33.966  1.00  0.00      B    H
ATOM   2126  H31 BMIMB  10      39.802   1.521  34.517  1.00  0.00      B    H
ATOM   2127  H32 BMIMB  10      39.628   3.267  35.014  1.00  0.00      B    H
ATOM   2128  C4  BMIMB  10      43.986   2.172  37.949  1.00  0.00      B    C
ATOM   2129  H4  BMIMB  10      43.779   2.823  38.786  1.00  0.00      B    H
ATOM   2130  H41 BMIMB  10      44.587   2.754  37.266  1.00  0.00      B    H
ATOM   2131  C5  BMIMB  10      44.874   1.058  38.369  1.00  0.00      B    C
ATOM   2132  H5  BMIMB  10      44.370   0.609  39.222  1.00  0.00      B    H
ATOM   2133  H51 BMIMB  10      44.917   0.317  37.575  1.00  0.00      B    H
ATOM   2134  C51 BMIMB  10      46.351   1.415  38.650  1.00  0.00      B    C
ATOM   2135  H52 BMIMB  10      46.832   1.655  37.705  1.00  0.00      B    H
ATOM   2136  H53 BMIMB  10      46.394   2.189  39.412  1.00  0.00      B    H
ATOM   2137  C6  BMIMB  10      47.210   0.212  38.993  1.00  0.00      B    C
ATOM   2138  H6  BMIMB  10      47.460  -0.388  38.125  1.00  0.00      B    H
ATOM   2139  H61 BMIMB  10      48.229   0.537  39.169  1.00  0.00      B    H
ATOM   2140  H62 BMIMB  10      46.848  -0.498  39.728  1.00  0.00      B    H
ATOM   2151  N1  BMIMB  11      19.228   2.010  17.402  1.00  0.00      B    N
ATOM   2152  N11 BMIMB  11      21.345   2.128  17.452  1.00  0.00      B    N
ATOM   2153  C1  BMIMB  11      20.331   1.502  16.920  1.00  0.00      B    C
ATOM   2154  H1  BMIMB  11      20.414   0.851  16.077  1.00  0.00      B    H
ATOM   2155  C2  BMIMB  11      19.583   2.786  18.519  1.00  0.00      B    C
ATOM   2156  H2  BMIMB  11      18.934   3.207  19.255  1.00  0.00      B    H
ATOM   2157  C21 BMIMB  11      20.938   2.886  18.499  1.00  0.00      B    C
ATOM   2158  H21 BMIMB  11      21.648   3.382  19.123  1.00  0.00      B    H
ATOM   2159  C3  BMIMB  11      17.889   1.628  16.966  1.00  0.00      B    C
ATOM   2160  H3  BMIMB  11      17.709   0.592  17.213  1.00  0.00      B    H
ATOM   2161  H31 BMIMB  11      17.231   2.346  17.430  1.00  0.00      B    H
ATOM   2162  H32 BMIMB  11      17.917   1.789  15.898  1.00  0.00      B    H
ATOM   2163  C4  BMIMB  11      22.767   1.902  17.069  1.00  0.00      B    C
ATOM   2164  H4  BMIMB  11      22.696   1.154  16.293  1.00  0.00      B    H
ATOM   2165  H41 BMIMB  11      23.414   1.616  17.886  1.00  0.00      B    H
ATOM   2166  C5  BMIMB  11      23.539   3.016  16.425  1.00  0.00      B    C
ATOM   2167  H5  BMIMB  11      23.764   3.761  17.184  1.00  0.00      B    H
ATOM   2168  H51 BMIMB  11      24.503   2.627  16.108  1.00  0.00      B    H
ATOM   2169  C51 BMIMB  11      22.898   3.715  15.166  1.00  0.00      B    C
ATOM   2170  H52 BMIMB  11      22.707   3.055  14.324  1.00  0.00      B    H
ATOM   2171  H53 BMIMB  11      22.028   4.205  15.597  1.00  0.00      B    H
ATOM   2172  C6  BMIMB  11      23.793   4.856  14.610  1.00  0.00      B    C
ATOM   2173  H6  BMIMB  11      24.125   5.561  15.363  1.00  0.00      B    H
ATOM   2174  H61 BMIMB  11      24.629   4.302  14.198  1.00  0.00      B    H
ATOM   2175  H62 BMIMB  11      23.386   5.514  13.852  1.00  0.00      B    H
ATOM   2186  N1  BMIMB  12      34.770  12.908  25.237  1.00  0.00      B    N
ATOM   2187  N11 BMIMB  12      34.831  12.744  23.124  1.00  0.00      B    N
ATOM   2188  C1  BMIMB  12      34.032  12.724  24.154  1.00  0.00      B    C
ATOM   2189  H1  BMIMB  12      32.964  12.666  24.136  1.00  0.00      B    H
ATOM   2190  C2  BMIMB  12      36.051  13.178  24.897  1.00  0.00      B    C
ATOM   2191  H2  BMIMB  12      36.845  13.379  25.582  1.00  0.00      B    H
ATOM   2192  C21 BMIMB  12      36.087  13.206  23.584  1.00  0.00      B    C
ATOM   2193  H21 BMIMB  12      36.891  13.432  22.919  1.00  0.00      B    H
ATOM   2194  C3  BMIMB  12      34.287  13.038  26.625  1.00  0.00      B    C
ATOM   2195  H3  BMIMB  12      33.212  13.136  26.602  1.00  0.00      B    H
ATOM   2196  H31 BMIMB  12      34.612  12.145  27.138  1.00  0.00      B    H
ATOM   2197  H32 BMIMB  12      34.563  13.974  27.087  1.00  0.00      B    H
ATOM   2198  C4  BMIMB  12      34.443  12.728  21.639  1.00  0.00      B    C
ATOM   2199  H4  BMIMB  12      34.807  13.590  21.099  1.00  0.00      B    H
ATOM   2200  H41 BMIMB  12      33.374  12.806  21.506  1.00  0.00      B    H
ATOM   2201  C5  BMIMB  12      34.686  11.380  20.996  1.00  0.00      B    C
ATOM   2202  H5  BMIMB  12      35.745  11.282  20.768  1.00  0.00      B    H
ATOM   2203  H51 BMIMB  12      34.248  10.679  21.702  1.00  0.00      B    H
ATOM   2204  C51 BMIMB  12      33.922  11.367  19.655  1.00  0.00      B    C
ATOM   2205  H52 BMIMB  12      32.864  11.483  19.873  1.00  0.00      B    H
ATOM   2206  H53 BMIMB  12      34.315  12.261  19.179  1.00  0.00      B    H
ATOM   2207  C6  BMIMB  12      34.272  10.125  18.834  1.00  0.00      B    C
ATOM   2208  H6  BMIMB  12      35.236  10.122  18.338  1.00  0.00      B    H
ATOM   2209  H61 BMIMB  12      34.456   9.301  19.513  1.00  0.00      B    H
ATOM   2210  H62 BMIMB  12      33.516   9.764  18.146  1.00  0.00      B    H
ATOM   2221  N1  BMIMB  13      25.189  16.773   3.727  1.00  0.00      B    N
ATOM   2222  N11 BMIMB  13      26.231  17.188   1.943  1.00  0.00      B    N
ATOM   2223  C1  BMIMB  13      26.038  16.276   2.860  1.00  0.00      B    C
ATOM   2224  H1  BMIMB  13      26.537  15.332   2.822  1.00  0.00      B    H
ATOM   2225  C2  BMIMB  13      24.905  18.074   3.474  1.00  0.00      B    C
ATOM   2226  H2  BMIMB  13      24.294  18.574   4.193  1.00  0.00      B    H
ATOM   2227  C21 BMIMB  13      25.538  18.336   2.287  1.00  0.00      B    C
ATOM   2228  H21 BMIMB  13      25.601  19.169   1.621  1.00  0.00      B    H
ATOM   2229  C3  BMIMB  13      24.715  16.089   4.994  1.00  0.00      B    C
ATOM   2230  H3  BMIMB  13      25.514  16.289   5.693  1.00  0.00      B    H
ATOM   2231  H31 BMIMB  13      23.793  16.493   5.385  1.00  0.00      B    H
ATOM   2232  H32 BMIMB  13      24.594  15.025   4.853  1.00  0.00      B    H
ATOM   2233  C4  BMIMB  13      27.078  17.112   0.687  1.00  0.00      B    C
ATOM   2234  H4  BMIMB  13      26.707  17.860   0.001  1.00  0.00      B    H
ATOM   2235  H41 BMIMB  13      26.831  16.242   0.098  1.00  0.00      B    H
ATOM   2236  C5  BMIMB  13      28.552  17.369   0.847  1.00  0.00      B    C
ATOM   2237  H5  BMIMB  13      28.959  17.552  -0.143  1.00  0.00      B    H
ATOM   2238  H51 BMIMB  13      28.614  18.194   1.552  1.00  0.00      B    H
ATOM   2239  C51 BMIMB  13      29.312  16.232   1.475  1.00  0.00      B    C
ATOM   2240  H52 BMIMB  13      28.937  15.979   2.464  1.00  0.00      B    H
ATOM   2241  H53 BMIMB  13      29.393  15.415   0.764  1.00  0.00      B    H
ATOM   2242  C6  BMIMB  13      30.726  16.719   1.762  1.00  0.00      B    C
ATOM   2243  H6  BMIMB  13      30.729  17.575   2.427  1.00  0.00      B    H
ATOM   2244  H61 BMIMB  13      31.326  15.901   2.145  1.00  0.00      B    H
ATOM   2245  H62 BMIMB  13      31.239  16.974   0.842  1.00  0.00      B    H
ATOM   2256  N1  BMIMB  14       6.178  12.685  40.145  1.00  0.00      B    N
ATOM   2257  N11 BMIMB  14       7.770  11.298  40.579  1.00  0.00      B    N
ATOM   2258  C1  BMIMB  14       6.723  11.510  39.866  1.00  0.00      B    C
ATOM   2259  H1  BMIMB  14       6.425  10.764  39.161  1.00  0.00      B    H
ATOM   2260  C2  BMIMB  14       7.036  13.286  41.020  1.00  0.00      B    C
ATOM   2261  H2  BMIMB  14       6.803  14.231  41.459  1.00  0.00      B    H
ATOM   2262  C21 BMIMB  14       8.048  12.490  41.254  1.00  0.00      B    C
ATOM   2263  H21 BMIMB  14       8.782  12.573  42.025  1.00  0.00      B    H
ATOM   2264  C3  BMIMB  14       4.946  13.291  39.637  1.00  0.00      B    C
ATOM   2265  H3  BMIMB  14       4.983  13.253  38.558  1.00  0.00      B    H
ATOM   2266  H31 BMIMB  14       4.051  12.754  39.917  1.00  0.00      B    H
ATOM   2267  H32 BMIMB  14       4.965  14.321  39.960  1.00  0.00      B    H
ATOM   2268  C4  BMIMB  14       8.558  10.073  40.693  1.00  0.00      B    C
ATOM   2269  H4  BMIMB  14       7.961   9.185  40.550  1.00  0.00      B    H
ATOM   2270  H41 BMIMB  14       8.928  10.030  41.707  1.00  0.00      B    H
ATOM   2271  C5  BMIMB  14       9.717   9.963  39.695  1.00  0.00      B    C
ATOM   2272  H5  BMIMB  14      10.272   9.117  40.090  1.00  0.00      B    H
ATOM   2273  H51 BMIMB  14       9.374   9.711  38.695  1.00  0.00      B    H
ATOM   2274  C51 BMIMB  14      10.596  11.163  39.525  1.00  0.00      B    C
ATOM   2275  H52 BMIMB  14      10.025  12.025  39.187  1.00  0.00      B    H
ATOM   2276  H53 BMIMB  14      10.919  11.452  40.521  1.00  0.00      B    H
ATOM   2277  C6  BMIMB  14      11.835  11.061  38.654  1.00  0.00      B    C
ATOM   2278  H6  BMIMB  14      12.452  11.917  38.904  1.00  0.00      B    H
ATOM   2279  H61 BMIMB  14      12.403  10.174  38.911  1.00  0.00      B    H
ATOM   2280  H62 BMIMB  14      11.662  11.028  37.584  1.00  0.00      B    H
ATOM   2291  N1  BMIMB  15      42.840  15.299  28.009  1.00  0.00      B    N
ATOM   2292  N11 BMIMB  15      42.007  13.778  29.329  1.00  0.00      B    N
ATOM   2293  C1  BMIMB  15      43.103  14.238  28.765  1.00  0.00      B    C
ATOM   2294  H1  BMIMB  15      44.106  13.892  28.899  1.00  0.00      B    H
ATOM   2295  C2  BMIMB  15      41.450  15.500  28.091  1.00  0.00      B    C
ATOM   2296  H2  BMIMB  15      40.910  16.317  27.663  1.00  0.00      B    H
ATOM   2297  C21 BMIMB  15      41.002  14.542  28.886  1.00  0.00      B    C
ATOM   2298  H21 BMIMB  15      39.981  14.442  29.185  1.00  0.00      B    H
ATOM   2299  C3  BMIMB  15      43.889  16.218  27.379  1.00  0.00      B    C
ATOM   2300  H3  BMIMB  15      43.923  17.237  27.735  1.00  0.00      B    H
ATOM   2301  H31 BMIMB  15      44.840  15.810  27.691  1.00  0.00      B    H
ATOM   2302  H32 BMIMB  15      43.914  16.154  26.302  1.00  0.00      B    H
ATOM   2303  C4  BMIMB  15      41.981  12.654  30.291  1.00  0.00      B    C
ATOM   2304  H4  BMIMB  15      41.283  12.900  31.078  1.00  0.00      B    H
ATOM   2305  H41 BMIMB  15      43.009  12.710  30.620  1.00  0.00      B    H
ATOM   2306  C5  BMIMB  15      41.642  11.207  29.701  1.00  0.00      B    C
ATOM   2307  H5  BMIMB  15      42.292  11.154  28.832  1.00  0.00      B    H
ATOM   2308  H51 BMIMB  15      41.848  10.525  30.522  1.00  0.00      B    H
ATOM   2309  C51 BMIMB  15      40.207  11.012  29.255  1.00  0.00      B    C
ATOM   2310  H52 BMIMB  15      39.589  11.530  29.983  1.00  0.00      B    H
ATOM   2311  H53 BMIMB  15      40.196  11.529  28.299  1.00  0.00      B    H
ATOM   2312  C6  BMIMB  15      39.998   9.486  29.183  1.00  0.00      B    C
ATOM   2313  H6  BMIMB  15      40.073   9.118  30.200  1.00  0.00      B    H
ATOM   2314  H61 BMIMB  15      39.046   9.186  28.762  1.00  0.00      B    H
ATOM   2315  H62 BMIMB  15      40.733   8.947  28.595  1.00  0.00      B    H
ATOM   2326  N1  BMIMB  16      21.856   3.406  25.223  1.00  0.00      B    N
ATOM   2327  N11 BMIMB  16      20.833   1.982  23.950  1.00  0.00      B    N
ATOM   2328  C1  BMIMB  16      21.652   2.105  24.911  1.00  0.00      B    C
ATOM   2329  H1  BMIMB  16      22.136   1.282  25.391  1.00  0.00      B    H
ATOM   2330  C2  BMIMB  16      20.957   4.078  24.402  1.00  0.00      B    C
ATOM   2331  H2  BMIMB  16      20.795   5.128  24.291  1.00  0.00      B    H
ATOM   2332  C21 BMIMB  16      20.366   3.207  23.693  1.00  0.00      B    C
ATOM   2333  H21 BMIMB  16      19.646   3.404  22.929  1.00  0.00      B    H
ATOM   2334  C3  BMIMB  16      22.798   3.946  26.271  1.00  0.00      B    C
ATOM   2335  H3  BMIMB  16      22.260   3.911  27.207  1.00  0.00      B    H
ATOM   2336  H31 BMIMB  16      23.685   3.331  26.290  1.00  0.00      B    H
ATOM   2337  H32 BMIMB  16      22.954   4.995  26.064  1.00  0.00      B    H
ATOM   2338  C4  BMIMB  16      20.554   0.765  23.195  1.00  0.00      B    C
ATOM   2339  H4  BMIMB  16      19.591   0.773  22.707  1.00  0.00      B    H
ATOM   2340  H41 BMIMB  16      20.553  -0.070  23.880  1.00  0.00      B    H
ATOM   2341  C5  BMIMB  16      21.661   0.371  22.167  1.00  0.00      B    C
ATOM   2342  H5  BMIMB  16      21.544   0.979  21.273  1.00  0.00      B    H
ATOM   2343  H51 BMIMB  16      22.621   0.440  22.673  1.00  0.00      B    H
ATOM   2344  C51 BMIMB  16      21.546  -1.030  21.527  1.00  0.00      B    C
ATOM   2345  H52 BMIMB  16      21.452  -1.831  22.255  1.00  0.00      B    H
ATOM   2346  H53 BMIMB  16      20.630  -1.098  20.946  1.00  0.00      B    H
ATOM   2347  C6  BMIMB  16      22.789  -1.442  20.652  1.00  0.00      B    C
ATOM   2348  H6  BMIMB  16      22.758  -0.879  19.726  1.00  0.00      B    H
ATOM   2349  H61 BMIMB  16      23.770  -1.275  21.084  1.00  0.00      B    H
ATOM   2350  H62 BMIMB  16      22.776  -2.490  20.375  1.00  0.00      B    H
ATOM   2361  N1  BMIMB  17      28.201   2.521  17.343  1.00  0.00      B    N
ATOM   2362  N11 BMIMB  17      27.476   3.993  18.752  1.00  0.00      B    N
ATOM   2363  C1  BMIMB  17      28.492   3.608  18.004  1.00  0.00      B    C
ATOM   2364  H1  BMIMB  17      29.458   4.060  17.932  1.00  0.00      B    H
ATOM   2365  C2  BMIMB  17      26.918   2.162  17.615  1.00  0.00      B    C
ATOM   2366  H2  BMIMB  17      26.452   1.313  17.165  1.00  0.00      B    H
ATOM   2367  C21 BMIMB  17      26.391   3.168  18.455  1.00  0.00      B    C
ATOM   2368  H21 BMIMB  17      25.461   3.300  18.963  1.00  0.00      B    H
ATOM   2369  C3  BMIMB  17      29.184   1.748  16.612  1.00  0.00      B    C
ATOM   2370  H3  BMIMB  17      29.872   2.300  15.988  1.00  0.00      B    H
ATOM   2371  H31 BMIMB  17      29.689   1.329  17.470  1.00  0.00      B    H
ATOM   2372  H32 BMIMB  17      28.647   0.965  16.097  1.00  0.00      B    H
ATOM   2373  C4  BMIMB  17      27.471   5.228  19.523  1.00  0.00      B    C
ATOM   2374  H4  BMIMB  17      28.308   5.356  20.193  1.00  0.00      B    H
ATOM   2375  H41 BMIMB  17      26.615   5.141  20.175  1.00  0.00      B    H
ATOM   2376  C5  BMIMB  17      27.211   6.444  18.637  1.00  0.00      B    C
ATOM   2377  H5  BMIMB  17      27.502   7.407  19.049  1.00  0.00      B    H
ATOM   2378  H51 BMIMB  17      27.820   6.333  17.744  1.00  0.00      B    H
ATOM   2379  C51 BMIMB  17      25.822   6.479  18.028  1.00  0.00      B    C
ATOM   2380  H52 BMIMB  17      25.763   5.620  17.366  1.00  0.00      B    H
ATOM   2381  H53 BMIMB  17      25.000   6.407  18.735  1.00  0.00      B    H
ATOM   2382  C6  BMIMB  17      25.767   7.693  17.102  1.00  0.00      B    C
ATOM   2383  H6  BMIMB  17      25.992   8.589  17.670  1.00  0.00      B    H
ATOM   2384  H61 BMIMB  17      26.441   7.561  16.263  1.00  0.00      B    H
ATOM   2385  H62 BMIMB  17      24.794   7.872  16.660  1.00  0.00      B    H
ATOM   2396  N1  BMIMB  18      31.447  20.532  36.753  1.00  0.00      B    N
ATOM   2397  N11 BMIMB  18      29.792  19.508  35.969  1.00  0.00      B    N
ATOM   2398  C1  BMIMB  18      31.009  19.865  35.686  1.00  0.00      B    C
ATOM   2399  H1  BMIMB  18      31.541  19.662  34.782  1.00  0.00      B    H
ATOM   2400  C2  BMIMB  18      30.493  20.565  37.744  1.00  0.00      B    C
ATOM   2401  H2  BMIMB  18      30.650  20.926  38.737  1.00  0.00      B    H
ATOM   2402  C21 BMIMB  18      29.403  19.960  37.185  1.00  0.00      B    C
ATOM   2403  H21 BMIMB  18      28.438  19.720  37.574  1.00  0.00      B    H
ATOM   2404  C3  BMIMB  18      32.808  21.099  36.991  1.00  0.00      B    C
ATOM   2405  H3  BMIMB  18      33.359  20.662  36.171  1.00  0.00      B    H
ATOM   2406  H31 BMIMB  18      32.824  22.179  37.002  1.00  0.00      B    H
ATOM   2407  H32 BMIMB  18      33.272  20.706  37.883  1.00  0.00      B    H
ATOM   2408  C4  BMIMB  18      28.904  18.839  34.968  1.00  0.00      B    C
ATOM   2409  H4  BMIMB  18      28.015  18.609  35.535  1.00  0.00      B    H
ATOM   2410  H41 BMIMB  18      29.320  17.861  34.772  1.00  0.00      B    H
ATOM   2411  C5  BMIMB  18      28.861  19.630  33.689  1.00  0.00      B    C
ATOM   2412  H5  BMIMB  18      29.878  19.624  33.305  1.00  0.00      B    H
ATOM   2413  H51 BMIMB  18      28.184  19.159  32.980  1.00  0.00      B    H
ATOM   2414  C51 BMIMB  18      28.382  21.072  33.962  1.00  0.00      B    C
ATOM   2415  H52 BMIMB  18      27.385  21.107  34.393  1.00  0.00      B    H
ATOM   2416  H53 BMIMB  18      29.116  21.591  34.573  1.00  0.00      B    H
ATOM   2417  C6  BMIMB  18      28.377  21.891  32.667  1.00  0.00      B    C
ATOM   2418  H6  BMIMB  18      29.297  21.674  32.137  1.00  0.00      B    H
ATOM   2419  H61 BMIMB  18      27.542  21.659  32.015  1.00  0.00      B    H
ATOM   2420  H62 BMIMB  18      28.328  22.877  33.113  1.00  0.00      B    H
ATOM   2431  N1  BMIMB  19       2.967  31.341  20.665  1.00  0.00      B    N
ATOM   2432  N11 BMIMB  19       3.555  30.573  18.690  1.00  0.00      B    N
ATOM   2433  C1  BMIMB  19       3.911  30.756  19.949  1.00  0.00      B    C
ATOM   2434  H1  BMIMB  19       4.815  30.403  20.398  1.00  0.00      B    H
ATOM   2435  C2  BMIMB  19       2.027  31.656  19.718  1.00  0.00      B    C
ATOM   2436  H2  BMIMB  19       1.125  32.095  20.084  1.00  0.00      B    H
ATOM   2437  C21 BMIMB  19       2.346  31.142  18.530  1.00  0.00      B    C
ATOM   2438  H21 BMIMB  19       1.798  31.079  17.615  1.00  0.00      B    H
ATOM   2439  C3  BMIMB  19       2.975  31.618  22.086  1.00  0.00      B    C
ATOM   2440  H3  BMIMB  19       3.584  30.823  22.490  1.00  0.00      B    H
ATOM   2441  H31 BMIMB  19       3.458  32.553  22.330  1.00  0.00      B    H
ATOM   2442  H32 BMIMB  19       1.921  31.590  22.319  1.00  0.00      B    H
ATOM   2443  C4  BMIMB  19       4.357  29.803  17.710  1.00  0.00      B    C
ATOM   2444  H4  BMIMB  19       5.364  29.650  18.069  1.00  0.00      B    H
ATOM   2445  H41 BMIMB  19       4.383  30.478  16.867  1.00  0.00      B    H
ATOM   2446  C5  BMIMB  19       3.707  28.436  17.436  1.00  0.00      B    C
ATOM   2447  H5  BMIMB  19       2.767  28.699  16.957  1.00  0.00      B    H
ATOM   2448  H51 BMIMB  19       4.355  27.852  16.788  1.00  0.00      B    H
ATOM   2449  C51 BMIMB  19       3.441  27.542  18.642  1.00  0.00      B    C
ATOM   2450  H52 BMIMB  19       4.380  27.275  19.119  1.00  0.00      B    H
ATOM   2451  H53 BMIMB  19       2.749  28.015  19.335  1.00  0.00      B    H
ATOM   2452  C6  BMIMB  19       2.805  26.202  18.232  1.00  0.00      B    C
ATOM   2453  H6  BMIMB  19       2.604  25.608  19.116  1.00  0.00      B    H
ATOM   2454  H61 BMIMB  19       1.842  26.427  17.788  1.00  0.00      B    H
ATOM   2455  H62 BMIMB  19       3.464  25.656  17.566  1.00  0.00      B    H
ATOM   2466  N1  BMIMB  20      -0.033  41.294  37.570  1.00  0.00      B    N
ATOM   2467  N11 BMIMB  20       1.714  40.139  37.423  1.00  0.00      B    N
ATOM   2468  C1  BMIMB  20       0.546  40.188  37.961  1.00  0.00      B    C
ATOM   2469  H1  BMIMB  20       0.139  39.592  38.750  1.00  0.00      B    H
ATOM   2470  C2  BMIMB  20       0.841  41.919  36.663  1.00  0.00      B    C
ATOM   2471  H2  BMIMB  20       0.630  42.855  36.193  1.00  0.00      B    H
ATOM   2472  C21 BMIMB  20       1.967  41.272  36.660  1.00  0.00      B    C
ATOM   2473  H21 BMIMB  20       2.929  41.333  36.199  1.00  0.00      B    H
ATOM   2474  C3  BMIMB  20      -1.491  41.587  37.783  1.00  0.00      B    C
ATOM   2475  H3  BMIMB  20      -2.223  40.941  37.323  1.00  0.00      B    H
ATOM   2476  H31 BMIMB  20      -1.612  41.585  38.857  1.00  0.00      B    H
ATOM   2477  H32 BMIMB  20      -1.762  42.617  37.603  1.00  0.00      B    H
ATOM   2478  C4  BMIMB  20       2.740  39.079  37.641  1.00  0.00      B    C
ATOM   2479  H4  BMIMB  20       3.144  38.853  36.666  1.00  0.00      B    H
ATOM   2480  H41 BMIMB  20       2.225  38.201  38.002  1.00  0.00      B    H
ATOM   2481  C5  BMIMB  20       3.812  39.365  38.685  1.00  0.00      B    C
ATOM   2482  H5  BMIMB  20       4.055  38.399  39.121  1.00  0.00      B    H
ATOM   2483  H51 BMIMB  20       4.628  39.828  38.136  1.00  0.00      B    H
ATOM   2484  C51 BMIMB  20       3.405  40.365  39.742  1.00  0.00      B    C
ATOM   2485  H52 BMIMB  20       3.065  41.276  39.258  1.00  0.00      B    H
ATOM   2486  H53 BMIMB  20       2.518  39.990  40.246  1.00  0.00      B    H
ATOM   2487  C6  BMIMB  20       4.512  40.706  40.706  1.00  0.00      B    C
ATOM   2488  H6  BMIMB  20       4.229  41.535  41.344  1.00  0.00      B    H
ATOM   2489  H61 BMIMB  20       4.634  39.857  41.369  1.00  0.00      B    H
ATOM   2490  H62 BMIMB  20       5.411  40.985  40.168  1.00  0.00      B    H
ATOM   2501  N1  BMIMB  21      25.183   3.832   6.352  1.00  0.00      B    N
ATOM   2502  N11 BMIMB  21      25.397   1.801   6.873  1.00  0.00      B    N
ATOM   2503  C1  BMIMB  21      26.062   2.973   6.860  1.00  0.00      B    C
ATOM   2504  H1  BMIMB  21      27.047   3.212   7.199  1.00  0.00      B    H
ATOM   2505  C2  BMIMB  21      24.136   3.145   5.795  1.00  0.00      B    C
ATOM   2506  H2  BMIMB  21      23.343   3.549   5.204  1.00  0.00      B    H
ATOM   2507  C21 BMIMB  21      24.246   1.914   6.133  1.00  0.00      B    C
ATOM   2508  H21 BMIMB  21      23.781   0.979   5.909  1.00  0.00      B    H
ATOM   2509  C3  BMIMB  21      25.381   5.272   6.162  1.00  0.00      B    C
ATOM   2510  H3  BMIMB  21      24.519   5.838   6.481  1.00  0.00      B    H
ATOM   2511  H31 BMIMB  21      26.311   5.530   6.647  1.00  0.00      B    H
ATOM   2512  H32 BMIMB  21      25.578   5.319   5.101  1.00  0.00      B    H
ATOM   2513  C4  BMIMB  21      25.921   0.573   7.380  1.00  0.00      B    C
ATOM   2514  H4  BMIMB  21      25.124   0.142   7.968  1.00  0.00      B    H
ATOM   2515  H41 BMIMB  21      26.735   0.752   8.067  1.00  0.00      B    H
ATOM   2516  C5  BMIMB  21      26.437  -0.336   6.294  1.00  0.00      B    C
ATOM   2517  H5  BMIMB  21      26.619  -1.352   6.635  1.00  0.00      B    H
ATOM   2518  H51 BMIMB  21      25.573  -0.453   5.645  1.00  0.00      B    H
ATOM   2519  C51 BMIMB  21      27.634   0.326   5.555  1.00  0.00      B    C
ATOM   2520  H52 BMIMB  21      27.242   1.317   5.336  1.00  0.00      B    H
ATOM   2521  H53 BMIMB  21      28.538   0.413   6.152  1.00  0.00      B    H
ATOM   2522  C6  BMIMB  21      28.017  -0.162   4.189  1.00  0.00      B    C
ATOM   2523  H6  BMIMB  21      28.461  -1.135   4.362  1.00  0.00      B    H
ATOM   2524  H61 BMIMB  21      27.153  -0.125   3.536  1.00  0.00      B    H
ATOM   2525  H62 BMIMB  21      28.870   0.452   3.924  1.00  0.00      B    H
ATOM   2536  N1  BMIMB  22      26.700   7.159  11.386  1.00  0.00      B    N
ATOM   2537  N11 BMIMB  22      28.110   6.221  10.081  1.00  0.00      B    N
ATOM   2538  C1  BMIMB  22      27.669   7.381  10.504  1.00  0.00      B    C
ATOM   2539  H1  BMIMB  22      27.899   8.340  10.092  1.00  0.00      B    H
ATOM   2540  C2  BMIMB  22      26.626   5.795  11.627  1.00  0.00      B    C
ATOM   2541  H2  BMIMB  22      25.981   5.454  12.408  1.00  0.00      B    H
ATOM   2542  C21 BMIMB  22      27.446   5.152  10.736  1.00  0.00      B    C
ATOM   2543  H21 BMIMB  22      27.731   4.146  10.517  1.00  0.00      B    H
ATOM   2544  C3  BMIMB  22      25.972   8.231  12.119  1.00  0.00      B    C
ATOM   2545  H3  BMIMB  22      25.794   9.127  11.543  1.00  0.00      B    H
ATOM   2546  H31 BMIMB  22      24.999   7.817  12.336  1.00  0.00      B    H
ATOM   2547  H32 BMIMB  22      26.494   8.444  13.040  1.00  0.00      B    H
ATOM   2548  C4  BMIMB  22      29.081   6.108   9.031  1.00  0.00      B    C
ATOM   2549  H4  BMIMB  22      28.706   6.886   8.383  1.00  0.00      B    H
ATOM   2550  H41 BMIMB  22      28.876   5.086   8.749  1.00  0.00      B    H
ATOM   2551  C5  BMIMB  22      30.489   6.414   9.586  1.00  0.00      B    C
ATOM   2552  H5  BMIMB  22      31.027   6.659   8.674  1.00  0.00      B    H
ATOM   2553  H51 BMIMB  22      30.484   7.297  10.220  1.00  0.00      B    H
ATOM   2554  C51 BMIMB  22      31.155   5.200  10.015  1.00  0.00      B    C
ATOM   2555  H52 BMIMB  22      30.713   4.774  10.912  1.00  0.00      B    H
ATOM   2556  H53 BMIMB  22      30.949   4.432   9.273  1.00  0.00      B    H
ATOM   2557  C6  BMIMB  22      32.629   5.391  10.278  1.00  0.00      B    C
ATOM   2558  H6  BMIMB  22      33.222   5.591   9.393  1.00  0.00      B    H
ATOM   2559  H61 BMIMB  22      32.968   6.061  11.060  1.00  0.00      B    H
ATOM   2560  H62 BMIMB  22      32.980   4.447  10.679  1.00  0.00      B    H
ATOM   2571  N1  BMIMB  23       3.137  18.942   0.704  1.00  0.00      B    N
ATOM   2572  N11 BMIMB  23       3.119  20.979   1.326  1.00  0.00      B    N
ATOM   2573  C1  BMIMB  23       3.679  20.140   0.475  1.00  0.00      B    C
ATOM   2574  H1  BMIMB  23       4.388  20.351  -0.297  1.00  0.00      B    H
ATOM   2575  C2  BMIMB  23       2.176  19.049   1.671  1.00  0.00      B    C
ATOM   2576  H2  BMIMB  23       1.445  18.336   1.984  1.00  0.00      B    H
ATOM   2577  C21 BMIMB  23       2.048  20.349   1.945  1.00  0.00      B    C
ATOM   2578  H21 BMIMB  23       1.436  20.942   2.590  1.00  0.00      B    H
ATOM   2579  C3  BMIMB  23       3.619  17.675   0.127  1.00  0.00      B    C
ATOM   2580  H3  BMIMB  23       2.724  17.076   0.209  1.00  0.00      B    H
ATOM   2581  H31 BMIMB  23       3.761  17.744  -0.942  1.00  0.00      B    H
ATOM   2582  H32 BMIMB  23       4.434  17.279   0.715  1.00  0.00      B    H
ATOM   2583  C4  BMIMB  23       3.543  22.311   1.582  1.00  0.00      B    C
ATOM   2584  H4  BMIMB  23       4.537  22.287   1.161  1.00  0.00      B    H
ATOM   2585  H41 BMIMB  23       3.495  22.591   2.624  1.00  0.00      B    H
ATOM   2586  C5  BMIMB  23       2.849  23.474   0.886  1.00  0.00      B    C
ATOM   2587  H5  BMIMB  23       3.247  24.388   1.319  1.00  0.00      B    H
ATOM   2588  H51 BMIMB  23       3.142  23.478  -0.161  1.00  0.00      B    H
ATOM   2589  C51 BMIMB  23       1.358  23.622   0.936  1.00  0.00      B    C
ATOM   2590  H52 BMIMB  23       1.019  22.690   0.490  1.00  0.00      B    H
ATOM   2591  H53 BMIMB  23       0.927  23.740   1.927  1.00  0.00      B    H
ATOM   2592  C6  BMIMB  23       0.904  24.902   0.255  1.00  0.00      B    C
ATOM   2593  H6  BMIMB  23      -0.166  25.072   0.308  1.00  0.00      B    H
ATOM   2594  H61 BMIMB  23       1.360  25.707   0.820  1.00  0.00      B    H
ATOM   2595  H62 BMIMB  23       1.223  24.963  -0.779  1.00  0.00      B    H
ATOM   2606  N1  BMIMB  24       4.243  34.922   8.112  1.00  0.00      B    N
ATOM   2607  N11 BMIMB  24       2.269  35.703   7.999  1.00  0.00      B    N
ATOM   2608  C1  BMIMB  24       3.358  35.405   7.281  1.00  0.00      B    C
ATOM   2609  H1  BMIMB  24       3.437  35.617   6.236  1.00  0.00      B    H
ATOM   2610  C2  BMIMB  24       3.685  34.974   9.373  1.00  0.00      B    C
ATOM   2611  H2  BMIMB  24       4.370  34.618  10.110  1.00  0.00      B    H
ATOM   2612  C21 BMIMB  24       2.415  35.439   9.297  1.00  0.00      B    C
ATOM   2613  H21 BMIMB  24       1.618  35.701   9.959  1.00  0.00      B    H
ATOM   2614  C3  BMIMB  24       5.633  34.500   7.857  1.00  0.00      B    C
ATOM   2615  H3  BMIMB  24       6.326  35.266   8.173  1.00  0.00      B    H
ATOM   2616  H31 BMIMB  24       5.866  33.583   8.378  1.00  0.00      B    H
ATOM   2617  H32 BMIMB  24       5.776  34.358   6.796  1.00  0.00      B    H
ATOM   2618  C4  BMIMB  24       1.000  36.241   7.512  1.00  0.00      B    C
ATOM   2619  H4  BMIMB  24       0.258  35.843   8.188  1.00  0.00      B    H
ATOM   2620  H41 BMIMB  24       0.779  35.802   6.550  1.00  0.00      B    H
ATOM   2621  C5  BMIMB  24       1.018  37.835   7.439  1.00  0.00      B    C
ATOM   2622  H5  BMIMB  24       1.505  38.119   8.369  1.00  0.00      B    H
ATOM   2623  H51 BMIMB  24       1.585  38.155   6.568  1.00  0.00      B    H
ATOM   2624  C51 BMIMB  24      -0.329  38.394   7.251  1.00  0.00      B    C
ATOM   2625  H52 BMIMB  24      -0.909  37.647   6.716  1.00  0.00      B    H
ATOM   2626  H53 BMIMB  24      -0.718  38.465   8.264  1.00  0.00      B    H
ATOM   2627  C6  BMIMB  24      -0.273  39.755   6.572  1.00  0.00      B    C
ATOM   2628  H6  BMIMB  24      -1.084  40.376   6.935  1.00  0.00      B    H
ATOM   2629  H61 BMIMB  24       0.697  40.144   6.858  1.00  0.00      B    H
ATOM   2630  H62 BMIMB  24      -0.328  39.706   5.490  1.00  0.00      B    H
ATOM   2641  N1  BMIMB  25       3.528  31.698  31.732  1.00  0.00      B    N
ATOM   2642  N11 BMIMB  25       5.549  31.043  31.970  1.00  0.00      B    N
ATOM   2643  C1  BMIMB  25       4.366  31.009  32.473  1.00  0.00      B    C
ATOM   2644  H1  BMIMB  25       4.199  30.376  33.317  1.00  0.00      B    H
ATOM   2645  C2  BMIMB  25       4.303  32.312  30.786  1.00  0.00      B    C
ATOM   2646  H2  BMIMB  25       3.948  32.944  30.001  1.00  0.00      B    H
ATOM   2647  C21 BMIMB  25       5.553  31.836  30.836  1.00  0.00      B    C
ATOM   2648  H21 BMIMB  25       6.296  32.181  30.150  1.00  0.00      B    H
ATOM   2649  C3  BMIMB  25       2.103  31.814  31.804  1.00  0.00      B    C
ATOM   2650  H3  BMIMB  25       1.804  32.505  32.578  1.00  0.00      B    H
ATOM   2651  H31 BMIMB  25       1.809  32.196  30.837  1.00  0.00      B    H
ATOM   2652  H32 BMIMB  25       1.603  30.867  31.947  1.00  0.00      B    H
ATOM   2653  C4  BMIMB  25       6.808  30.563  32.604  1.00  0.00      B    C
ATOM   2654  H4  BMIMB  25       6.675  30.233  33.624  1.00  0.00      B    H
ATOM   2655  H41 BMIMB  25       7.475  31.395  32.773  1.00  0.00      B    H
ATOM   2656  C5  BMIMB  25       7.571  29.401  31.899  1.00  0.00      B    C
ATOM   2657  H5  BMIMB  25       7.981  29.820  30.984  1.00  0.00      B    H
ATOM   2658  H51 BMIMB  25       8.366  29.215  32.617  1.00  0.00      B    H
ATOM   2659  C51 BMIMB  25       6.692  28.190  31.655  1.00  0.00      B    C
ATOM   2660  H52 BMIMB  25       5.869  28.045  32.350  1.00  0.00      B    H
ATOM   2661  H53 BMIMB  25       6.161  28.434  30.739  1.00  0.00      B    H
ATOM   2662  C6  BMIMB  25       7.496  26.976  31.475  1.00  0.00      B    C
ATOM   2663  H6  BMIMB  25       6.798  26.317  30.974  1.00  0.00      B    H
ATOM   2664  H61 BMIMB  25       8.267  27.114  30.726  1.00  0.00      B    H
ATOM   2665  H62 BMIMB  25       7.784  26.553  32.431  1.00  0.00      B    H
ATOM   2676  N1  BMIMB  26      39.865  30.474  23.162  1.00  0.00      B    N
ATOM   2677  N11 BMIMB  26      39.734  28.425  22.560  1.00  0.00      B    N
ATOM   2678  C1  BMIMB  26      39.063  29.529  22.784  1.00  0.00      B    C
ATOM   2679  H1  BMIMB  26      38.009  29.690  22.710  1.00  0.00      B    H
ATOM   2680  C2  BMIMB  26      41.108  29.982  23.106  1.00  0.00      B    C
ATOM   2681  H2  BMIMB  26      41.931  30.575  23.439  1.00  0.00      B    H
ATOM   2682  C21 BMIMB  26      41.067  28.790  22.594  1.00  0.00      B    C
ATOM   2683  H21 BMIMB  26      41.905  28.208  22.280  1.00  0.00      B    H
ATOM   2684  C3  BMIMB  26      39.465  31.739  23.769  1.00  0.00      B    C
ATOM   2685  H3  BMIMB  26      39.379  32.399  22.919  1.00  0.00      B    H
ATOM   2686  H31 BMIMB  26      38.487  31.675  24.222  1.00  0.00      B    H
ATOM   2687  H32 BMIMB  26      40.202  32.083  24.480  1.00  0.00      B    H
ATOM   2688  C4  BMIMB  26      39.287  27.065  22.254  1.00  0.00      B    C
ATOM   2689  H4  BMIMB  26      38.383  26.880  22.815  1.00  0.00      B    H
ATOM   2690  H41 BMIMB  26      40.084  26.522  22.741  1.00  0.00      B    H
ATOM   2691  C5  BMIMB  26      39.275  26.616  20.763  1.00  0.00      B    C
ATOM   2692  H5  BMIMB  26      38.524  27.243  20.288  1.00  0.00      B    H
ATOM   2693  H51 BMIMB  26      40.180  27.032  20.327  1.00  0.00      B    H
ATOM   2694  C51 BMIMB  26      39.097  25.074  20.455  1.00  0.00      B    C
ATOM   2695  H52 BMIMB  26      40.049  24.595  20.668  1.00  0.00      B    H
ATOM   2696  H53 BMIMB  26      38.290  24.559  20.970  1.00  0.00      B    H
ATOM   2697  C6  BMIMB  26      38.874  24.849  19.003  1.00  0.00      B    C
ATOM   2698  H6  BMIMB  26      39.064  23.800  18.805  1.00  0.00      B    H
ATOM   2699  H61 BMIMB  26      37.827  25.056  18.814  1.00  0.00      B    H
ATOM   2700  H62 BMIMB  26      39.444  25.503  18.353  1.00  0.00      B    H
ATOM   2711  N1  BMIMB  27      37.352  39.116  38.371  1.00  0.00      B    N
ATOM   2712  N11 BMIMB  27      37.178  36.946  38.257  1.00  0.00      B    N
ATOM   2713  C1  BMIMB  27      37.697  38.047  37.708  1.00  0.00      B    C
ATOM   2714  H1  BMIMB  27      38.510  38.118  37.018  1.00  0.00      B    H
ATOM   2715  C2  BMIMB  27      36.273  38.658  39.127  1.00  0.00      B    C
ATOM   2716  H2  BMIMB  27      35.663  39.238  39.785  1.00  0.00      B    H
ATOM   2717  C21 BMIMB  27      36.180  37.340  39.046  1.00  0.00      B    C
ATOM   2718  H21 BMIMB  27      35.565  36.585  39.486  1.00  0.00      B    H
ATOM   2719  C3  BMIMB  27      37.962  40.397  38.205  1.00  0.00      B    C
ATOM   2720  H3  BMIMB  27      38.889  40.389  38.759  1.00  0.00      B    H
ATOM   2721  H31 BMIMB  27      38.166  40.671  37.180  1.00  0.00      B    H
ATOM   2722  H32 BMIMB  27      37.331  41.134  38.679  1.00  0.00      B    H
ATOM   2723  C4  BMIMB  27      37.440  35.528  37.909  1.00  0.00      B    C
ATOM   2724  H4  BMIMB  27      37.678  35.594  36.857  1.00  0.00      B    H
ATOM   2725  H41 BMIMB  27      36.527  34.973  38.063  1.00  0.00      B    H
ATOM   2726  C5  BMIMB  27      38.594  34.978  38.733  1.00  0.00      B    C
ATOM   2727  H5  BMIMB  27      38.811  34.004  38.301  1.00  0.00      B    H
ATOM   2728  H51 BMIMB  27      39.402  35.687  38.576  1.00  0.00      B    H
ATOM   2729  C51 BMIMB  27      38.390  34.809  40.224  1.00  0.00      B    C
ATOM   2730  H52 BMIMB  27      38.104  35.755  40.676  1.00  0.00      B    H
ATOM   2731  H53 BMIMB  27      37.593  34.125  40.502  1.00  0.00      B    H
ATOM   2732  C6  BMIMB  27      39.566  34.216  40.974  1.00  0.00      B    C
ATOM   2733  H6  BMIMB  27      39.904  33.327  40.454  1.00  0.00      B    H
ATOM   2734  H61 BMIMB  27      40.483  34.780  41.099  1.00  0.00      B    H
ATOM   2735  H62 BMIMB  27      39.321  33.888  41.978  1.00  0.00      B    H
ATOM   2746  N1  BMIMB  28      25.680  38.956  22.201  1.00  0.00      B    N
ATOM   2747  N11 BMIMB  28      26.691  39.153  20.466  1.00  0.00      B    N
ATOM   2748  C1  BMIMB  28      26.670  38.524  21.575  1.00  0.00      B    C
ATOM   2749  H1  BMIMB  28      27.293  37.725  21.916  1.00  0.00      B    H
ATOM   2750  C2  BMIMB  28      25.121  40.085  21.637  1.00  0.00      B    C
ATOM   2751  H2  BMIMB  28      24.360  40.712  22.046  1.00  0.00      B    H
ATOM   2752  C21 BMIMB  28      25.653  40.128  20.458  1.00  0.00      B    C
ATOM   2753  H21 BMIMB  28      25.440  40.692  19.576  1.00  0.00      B    H
ATOM   2754  C3  BMIMB  28      25.407  38.604  23.591  1.00  0.00      B    C
ATOM   2755  H3  BMIMB  28      25.893  39.306  24.251  1.00  0.00      B    H
ATOM   2756  H31 BMIMB  28      24.351  38.664  23.810  1.00  0.00      B    H
ATOM   2757  H32 BMIMB  28      25.604  37.568  23.824  1.00  0.00      B    H
ATOM   2758  C4  BMIMB  28      27.582  38.785  19.344  1.00  0.00      B    C
ATOM   2759  H4  BMIMB  28      26.880  38.307  18.677  1.00  0.00      B    H
ATOM   2760  H41 BMIMB  28      28.257  38.055  19.764  1.00  0.00      B    H
ATOM   2761  C5  BMIMB  28      28.441  39.908  18.659  1.00  0.00      B    C
ATOM   2762  H5  BMIMB  28      29.305  39.468  18.168  1.00  0.00      B    H
ATOM   2763  H51 BMIMB  28      27.811  40.473  17.977  1.00  0.00      B    H
ATOM   2764  C51 BMIMB  28      28.773  41.015  19.576  1.00  0.00      B    C
ATOM   2765  H52 BMIMB  28      27.879  41.446  20.019  1.00  0.00      B    H
ATOM   2766  H53 BMIMB  28      29.371  40.623  20.395  1.00  0.00      B    H
ATOM   2767  C6  BMIMB  28      29.828  41.987  18.971  1.00  0.00      B    C
ATOM   2768  H6  BMIMB  28      29.307  42.543  18.200  1.00  0.00      B    H
ATOM   2769  H61 BMIMB  28      30.165  42.663  19.749  1.00  0.00      B    H
ATOM   2770  H62 BMIMB  28      30.649  41.491  18.466  1.00  0.00      B    H
ATOM   2781  N1  BMIMB  29       5.509  34.641  16.004  1.00  0.00      B    N
ATOM   2782  N11 BMIMB  29       7.419  35.040  16.808  1.00  0.00      B    N
ATOM   2783  C1  BMIMB  29       6.268  34.507  17.027  1.00  0.00      B    C
ATOM   2784  H1  BMIMB  29       5.999  34.000  17.928  1.00  0.00      B    H
ATOM   2785  C2  BMIMB  29       6.198  35.258  14.997  1.00  0.00      B    C
ATOM   2786  H2  BMIMB  29       5.765  35.549  14.065  1.00  0.00      B    H
ATOM   2787  C21 BMIMB  29       7.362  35.515  15.498  1.00  0.00      B    C
ATOM   2788  H21 BMIMB  29       8.135  36.107  15.060  1.00  0.00      B    H
ATOM   2789  C3  BMIMB  29       4.193  34.063  15.937  1.00  0.00      B    C
ATOM   2790  H3  BMIMB  29       3.597  34.434  16.758  1.00  0.00      B    H
ATOM   2791  H31 BMIMB  29       3.894  34.313  14.930  1.00  0.00      B    H
ATOM   2792  H32 BMIMB  29       4.213  32.996  16.106  1.00  0.00      B    H
ATOM   2793  C4  BMIMB  29       8.611  34.947  17.704  1.00  0.00      B    C
ATOM   2794  H4  BMIMB  29       9.436  34.457  17.207  1.00  0.00      B    H
ATOM   2795  H41 BMIMB  29       8.385  34.295  18.535  1.00  0.00      B    H
ATOM   2796  C5  BMIMB  29       8.998  36.324  18.225  1.00  0.00      B    C
ATOM   2797  H5  BMIMB  29       9.651  36.166  19.080  1.00  0.00      B    H
ATOM   2798  H51 BMIMB  29       9.464  36.811  17.372  1.00  0.00      B    H
ATOM   2799  C51 BMIMB  29       7.731  37.150  18.612  1.00  0.00      B    C
ATOM   2800  H52 BMIMB  29       7.082  37.324  17.758  1.00  0.00      B    H
ATOM   2801  H53 BMIMB  29       7.334  36.521  19.405  1.00  0.00      B    H
ATOM   2802  C6  BMIMB  29       8.202  38.427  19.162  1.00  0.00      B    C
ATOM   2803  H6  BMIMB  29       7.322  38.945  19.526  1.00  0.00      B    H
ATOM   2804  H61 BMIMB  29       8.913  38.247  19.960  1.00  0.00      B    H
ATOM   2805  H62 BMIMB  29       8.663  39.028  18.386  1.00  0.00      B    H
ATOM   2816  N1  BMIMB  30      26.906   3.708  23.518  1.00  0.00      B    N
ATOM   2817  N11 BMIMB  30      26.237   1.724  23.089  1.00  0.00      B    N
ATOM   2818  C1  BMIMB  30      26.980   2.721  22.722  1.00  0.00      B    C
ATOM   2819  H1  BMIMB  30      27.575   2.776  21.836  1.00  0.00      B    H
ATOM   2820  C2  BMIMB  30      25.949   3.378  24.471  1.00  0.00      B    C
ATOM   2821  H2  BMIMB  30      25.681   4.100  25.210  1.00  0.00      B    H
ATOM   2822  C21 BMIMB  30      25.502   2.176  24.185  1.00  0.00      B    C
ATOM   2823  H21 BMIMB  30      24.788   1.563  24.689  1.00  0.00      B    H
ATOM   2824  C3  BMIMB  30      27.486   5.072  23.385  1.00  0.00      B    C
ATOM   2825  H3  BMIMB  30      28.046   5.048  22.462  1.00  0.00      B    H
ATOM   2826  H31 BMIMB  30      26.787   5.895  23.377  1.00  0.00      B    H
ATOM   2827  H32 BMIMB  30      28.133   5.235  24.234  1.00  0.00      B    H
ATOM   2828  C4  BMIMB  30      26.008   0.395  22.463  1.00  0.00      B    C
ATOM   2829  H4  BMIMB  30      26.251   0.420  21.411  1.00  0.00      B    H
ATOM   2830  H41 BMIMB  30      24.953   0.216  22.602  1.00  0.00      B    H
ATOM   2831  C5  BMIMB  30      26.719  -0.770  23.189  1.00  0.00      B    C
ATOM   2832  H5  BMIMB  30      26.621  -0.749  24.271  1.00  0.00      B    H
ATOM   2833  H51 BMIMB  30      26.264  -1.687  22.822  1.00  0.00      B    H
ATOM   2834  C51 BMIMB  30      28.201  -0.700  22.983  1.00  0.00      B    C
ATOM   2835  H52 BMIMB  30      28.431  -0.245  22.023  1.00  0.00      B    H
ATOM   2836  H53 BMIMB  30      28.732  -0.053  23.677  1.00  0.00      B    H
ATOM   2837  C6  BMIMB  30      28.881  -2.009  23.039  1.00  0.00      B    C
ATOM   2838  H6  BMIMB  30      29.956  -1.879  23.087  1.00  0.00      B    H
ATOM   2839  H61 BMIMB  30      28.702  -2.519  23.978  1.00  0.00      B    H
ATOM   2840  H62 BMIMB  30      28.605  -2.613  22.183  1.00  0.00      B    H
ATOM   2851  N1  BMIMB  31      32.821  13.768  11.433  1.00  0.00      B    N
ATOM   2852  N11 BMIMB  31      33.363  13.892  13.507  1.00  0.00      B    N
ATOM   2853  C1  BMIMB  31      32.614  13.223  12.610  1.00  0.00      B    C
ATOM   2854  H1  BMIMB  31      31.837  12.536  12.867  1.00  0.00      B    H
ATOM   2855  C2  BMIMB  31      33.902  14.646  11.567  1.00  0.00      B    C
ATOM   2856  H2  BMIMB  31      34.274  15.164  10.711  1.00  0.00      B    H
ATOM   2857  C21 BMIMB  31      34.178  14.744  12.865  1.00  0.00      B    C
ATOM   2858  H21 BMIMB  31      34.904  15.322  13.393  1.00  0.00      B    H
ATOM   2859  C3  BMIMB  31      32.081  13.482  10.158  1.00  0.00      B    C
ATOM   2860  H3  BMIMB  31      32.721  13.253   9.319  1.00  0.00      B    H
ATOM   2861  H31 BMIMB  31      31.422  12.635  10.283  1.00  0.00      B    H
ATOM   2862  H32 BMIMB  31      31.521  14.362   9.877  1.00  0.00      B    H
ATOM   2863  C4  BMIMB  31      33.250  13.774  14.991  1.00  0.00      B    C
ATOM   2864  H4  BMIMB  31      32.226  13.787  15.337  1.00  0.00      B    H
ATOM   2865  H41 BMIMB  31      33.681  14.735  15.231  1.00  0.00      B    H
ATOM   2866  C5  BMIMB  31      34.066  12.605  15.647  1.00  0.00      B    C
ATOM   2867  H5  BMIMB  31      33.854  12.803  16.694  1.00  0.00      B    H
ATOM   2868  H51 BMIMB  31      33.599  11.645  15.444  1.00  0.00      B    H
ATOM   2869  C51 BMIMB  31      35.628  12.605  15.294  1.00  0.00      B    C
ATOM   2870  H52 BMIMB  31      35.657  12.248  14.268  1.00  0.00      B    H
ATOM   2871  H53 BMIMB  31      36.123  13.546  15.520  1.00  0.00      B    H
ATOM   2872  C6  BMIMB  31      36.323  11.469  16.082  1.00  0.00      B    C
ATOM   2873  H6  BMIMB  31      36.382  11.630  17.152  1.00  0.00      B    H
ATOM   2874  H61 BMIMB  31      35.762  10.551  15.949  1.00  0.00      B    H
ATOM   2875  H62 BMIMB  31      37.338  11.330  15.728  1.00  0.00      B    H
ATOM   2886  N1  BMIMB  32      33.300   1.295  32.200  1.00  0.00      B    N
ATOM   2887  N11 BMIMB  32      34.906   1.291  30.818  1.00  0.00      B    N
ATOM   2888  C1  BMIMB  32      34.310   1.960  31.713  1.00  0.00      B    C
ATOM   2889  H1  BMIMB  32      34.470   3.003  31.882  1.00  0.00      B    H
ATOM   2890  C2  BMIMB  32      33.386  -0.008  31.722  1.00  0.00      B    C
ATOM   2891  H2  BMIMB  32      32.719  -0.807  31.963  1.00  0.00      B    H
ATOM   2892  C21 BMIMB  32      34.370   0.081  30.787  1.00  0.00      B    C
ATOM   2893  H21 BMIMB  32      34.749  -0.666  30.124  1.00  0.00      B    H
ATOM   2894  C3  BMIMB  32      32.293   1.681  33.232  1.00  0.00      B    C
ATOM   2895  H3  BMIMB  32      31.388   2.118  32.836  1.00  0.00      B    H
ATOM   2896  H31 BMIMB  32      32.015   0.859  33.875  1.00  0.00      B    H
ATOM   2897  H32 BMIMB  32      32.772   2.427  33.849  1.00  0.00      B    H
ATOM   2898  C4  BMIMB  32      35.996   1.797  30.004  1.00  0.00      B    C
ATOM   2899  H4  BMIMB  32      35.655   2.817  29.902  1.00  0.00      B    H
ATOM   2900  H41 BMIMB  32      36.058   1.347  29.024  1.00  0.00      B    H
ATOM   2901  C5  BMIMB  32      37.441   1.788  30.637  1.00  0.00      B    C
ATOM   2902  H5  BMIMB  32      38.003   2.478  30.013  1.00  0.00      B    H
ATOM   2903  H51 BMIMB  32      37.415   2.317  31.587  1.00  0.00      B    H
ATOM   2904  C51 BMIMB  32      37.971   0.380  30.749  1.00  0.00      B    C
ATOM   2905  H52 BMIMB  32      37.311  -0.287  31.299  1.00  0.00      B    H
ATOM   2906  H53 BMIMB  32      38.121   0.043  29.727  1.00  0.00      B    H
ATOM   2907  C6  BMIMB  32      39.368   0.352  31.365  1.00  0.00      B    C
ATOM   2908  H6  BMIMB  32      39.945   1.256  31.209  1.00  0.00      B    H
ATOM   2909  H61 BMIMB  32      39.344   0.258  32.444  1.00  0.00      B    H
ATOM   2910  H62 BMIMB  32      39.902  -0.483  30.927  1.00  0.00      B    H
ATOM   2921  N1  BMIMB  33       4.250  29.702   7.340  1.00  0.00      B    N
ATOM   2922  N11 BMIMB  33       3.448  28.873   9.172  1.00  0.00      B    N
ATOM   2923  C1  BMIMB  33       3.293  29.769   8.253  1.00  0.00      B    C
ATOM   2924  H1  BMIMB  33       2.443  30.412   8.166  1.00  0.00      B    H
ATOM   2925  C2  BMIMB  33       5.176  28.814   7.778  1.00  0.00      B    C
ATOM   2926  H2  BMIMB  33       6.105  28.691   7.266  1.00  0.00      B    H
ATOM   2927  C21 BMIMB  33       4.629  28.169   8.848  1.00  0.00      B    C
ATOM   2928  H21 BMIMB  33       4.915  27.381   9.510  1.00  0.00      B    H
ATOM   2929  C3  BMIMB  33       4.426  30.589   6.199  1.00  0.00      B    C
ATOM   2930  H3  BMIMB  33       3.694  30.324   5.450  1.00  0.00      B    H
ATOM   2931  H31 BMIMB  33       4.210  31.565   6.606  1.00  0.00      B    H
ATOM   2932  H32 BMIMB  33       5.436  30.590   5.817  1.00  0.00      B    H
ATOM   2933  C4  BMIMB  33       2.513  28.655  10.275  1.00  0.00      B    C
ATOM   2934  H4  BMIMB  33       2.491  29.522  10.919  1.00  0.00      B    H
ATOM   2935  H41 BMIMB  33       2.899  27.835  10.863  1.00  0.00      B    H
ATOM   2936  C5  BMIMB  33       1.113  28.296   9.753  1.00  0.00      B    C
ATOM   2937  H5  BMIMB  33       0.598  27.853  10.601  1.00  0.00      B    H
ATOM   2938  H51 BMIMB  33       0.538  29.182   9.498  1.00  0.00      B    H
ATOM   2939  C51 BMIMB  33       1.184  27.290   8.589  1.00  0.00      B    C
ATOM   2940  H52 BMIMB  33       1.359  27.848   7.673  1.00  0.00      B    H
ATOM   2941  H53 BMIMB  33       2.038  26.647   8.790  1.00  0.00      B    H
ATOM   2942  C6  BMIMB  33      -0.167  26.517   8.344  1.00  0.00      B    C
ATOM   2943  H6  BMIMB  33      -0.067  26.082   7.356  1.00  0.00      B    H
ATOM   2944  H61 BMIMB  33      -0.524  25.775   9.049  1.00  0.00      B    H
ATOM   2945  H62 BMIMB  33      -0.886  27.324   8.257  1.00  0.00      B    H
ATOM   2956  N1  BMIMB  34      32.462  42.260  40.437  1.00  0.00      B    N
ATOM   2957  N11 BMIMB  34      33.985  42.789  39.096  1.00  0.00      B    N
ATOM   2958  C1  BMIMB  34      32.657  42.628  39.207  1.00  0.00      B    C
ATOM   2959  H1  BMIMB  34      31.886  42.698  38.470  1.00  0.00      B    H
ATOM   2960  C2  BMIMB  34      33.636  42.250  41.144  1.00  0.00      B    C
ATOM   2961  H2  BMIMB  34      33.628  42.019  42.187  1.00  0.00      B    H
ATOM   2962  C21 BMIMB  34      34.625  42.643  40.278  1.00  0.00      B    C
ATOM   2963  H21 BMIMB  34      35.682  42.735  40.398  1.00  0.00      B    H
ATOM   2964  C3  BMIMB  34      31.111  41.975  41.072  1.00  0.00      B    C
ATOM   2965  H3  BMIMB  34      30.717  41.072  40.631  1.00  0.00      B    H
ATOM   2966  H31 BMIMB  34      31.229  41.820  42.134  1.00  0.00      B    H
ATOM   2967  H32 BMIMB  34      30.575  42.904  40.942  1.00  0.00      B    H
ATOM   2968  C4  BMIMB  34      34.647  43.265  37.848  1.00  0.00      B    C
ATOM   2969  H4  BMIMB  34      34.034  42.965  37.012  1.00  0.00      B    H
ATOM   2970  H41 BMIMB  34      35.550  42.679  37.767  1.00  0.00      B    H
ATOM   2971  C5  BMIMB  34      34.798  44.803  37.569  1.00  0.00      B    C
ATOM   2972  H5  BMIMB  34      35.263  44.872  36.589  1.00  0.00      B    H
ATOM   2973  H51 BMIMB  34      33.895  45.388  37.724  1.00  0.00      B    H
ATOM   2974  C51 BMIMB  34      35.962  45.420  38.368  1.00  0.00      B    C
ATOM   2975  H52 BMIMB  34      35.684  45.390  39.418  1.00  0.00      B    H
ATOM   2976  H53 BMIMB  34      36.824  44.791  38.158  1.00  0.00      B    H
ATOM   2977  C6  BMIMB  34      36.056  46.926  38.259  1.00  0.00      B    C
ATOM   2978  H6  BMIMB  34      36.212  47.226  37.229  1.00  0.00      B    H
ATOM   2979  H61 BMIMB  34      35.135  47.413  38.557  1.00  0.00      B    H
ATOM   2980  H62 BMIMB  34      36.784  47.292  38.974  1.00  0.00      B    H
ATOM   2991  N1  BMIMB  35      34.912  16.953  26.971  1.00  0.00      B    N
ATOM   2992  N11 BMIMB  35      32.886  17.038  27.580  1.00  0.00      B    N
ATOM   2993  C1  BMIMB  35      33.695  17.104  26.551  1.00  0.00      B    C
ATOM   2994  H1  BMIMB  35      33.403  17.450  25.582  1.00  0.00      B    H
ATOM   2995  C2  BMIMB  35      34.872  16.509  28.260  1.00  0.00      B    C
ATOM   2996  H2  BMIMB  35      35.711  16.246  28.866  1.00  0.00      B    H
ATOM   2997  C21 BMIMB  35      33.621  16.581  28.638  1.00  0.00      B    C
ATOM   2998  H21 BMIMB  35      33.277  16.446  29.640  1.00  0.00      B    H
ATOM   2999  C3  BMIMB  35      36.110  17.036  26.160  1.00  0.00      B    C
ATOM   3000  H3  BMIMB  35      36.337  18.090  26.231  1.00  0.00      B    H
ATOM   3001  H31 BMIMB  35      36.928  16.477  26.590  1.00  0.00      B    H
ATOM   3002  H32 BMIMB  35      35.774  16.870  25.147  1.00  0.00      B    H
ATOM   3003  C4  BMIMB  35      31.388  17.228  27.757  1.00  0.00      B    C
ATOM   3004  H4  BMIMB  35      30.987  17.100  26.763  1.00  0.00      B    H
ATOM   3005  H41 BMIMB  35      31.317  18.216  28.186  1.00  0.00      B    H
ATOM   3006  C5  BMIMB  35      30.896  16.159  28.633  1.00  0.00      B    C
ATOM   3007  H5  BMIMB  35      31.424  15.249  28.361  1.00  0.00      B    H
ATOM   3008  H51 BMIMB  35      30.943  16.575  29.636  1.00  0.00      B    H
ATOM   3009  C51 BMIMB  35      29.425  15.934  28.422  1.00  0.00      B    C
ATOM   3010  H52 BMIMB  35      28.926  16.887  28.580  1.00  0.00      B    H
ATOM   3011  H53 BMIMB  35      29.236  15.495  27.445  1.00  0.00      B    H
ATOM   3012  C6  BMIMB  35      28.999  14.881  29.373  1.00  0.00      B    C
ATOM   3013  H6  BMIMB  35      29.149  15.301  30.361  1.00  0.00      B    H
ATOM   3014  H61 BMIMB  35      27.941  14.774  29.161  1.00  0.00      B    H
ATOM   3015  H62 BMIMB  35      29.570  13.972  29.223  1.00  0.00      B    H
ATOM   3026  N1  BMIMB  36      11.828  13.903   3.643  1.00  0.00      B    N
ATOM   3027  N11 BMIMB  36      11.780  15.744   2.570  1.00  0.00      B    N
ATOM   3028  C1  BMIMB  36      11.259  14.556   2.667  1.00  0.00      B    C
ATOM   3029  H1  BMIMB  36      10.446  14.234   2.052  1.00  0.00      B    H
ATOM   3030  C2  BMIMB  36      12.791  14.696   4.182  1.00  0.00      B    C
ATOM   3031  H2  BMIMB  36      13.396  14.445   5.026  1.00  0.00      B    H
ATOM   3032  C21 BMIMB  36      12.791  15.859   3.517  1.00  0.00      B    C
ATOM   3033  H21 BMIMB  36      13.270  16.814   3.531  1.00  0.00      B    H
ATOM   3034  C3  BMIMB  36      11.688  12.472   4.000  1.00  0.00      B    C
ATOM   3035  H3  BMIMB  36      12.471  11.895   3.529  1.00  0.00      B    H
ATOM   3036  H31 BMIMB  36      11.802  12.401   5.072  1.00  0.00      B    H
ATOM   3037  H32 BMIMB  36      10.737  12.007   3.784  1.00  0.00      B    H
ATOM   3038  C4  BMIMB  36      11.484  16.844   1.622  1.00  0.00      B    C
ATOM   3039  H4  BMIMB  36      11.200  17.700   2.214  1.00  0.00      B    H
ATOM   3040  H41 BMIMB  36      10.577  16.632   1.075  1.00  0.00      B    H
ATOM   3041  C5  BMIMB  36      12.492  16.960   0.531  1.00  0.00      B    C
ATOM   3042  H5  BMIMB  36      13.477  16.927   0.990  1.00  0.00      B    H
ATOM   3043  H51 BMIMB  36      12.442  16.185  -0.229  1.00  0.00      B    H
ATOM   3044  C51 BMIMB  36      12.403  18.339  -0.095  1.00  0.00      B    C
ATOM   3045  H52 BMIMB  36      11.374  18.425  -0.436  1.00  0.00      B    H
ATOM   3046  H53 BMIMB  36      12.577  19.029   0.727  1.00  0.00      B    H
ATOM   3047  C6  BMIMB  36      13.485  18.732  -1.119  1.00  0.00      B    C
ATOM   3048  H6  BMIMB  36      14.500  18.496  -0.819  1.00  0.00      B    H
ATOM   3049  H61 BMIMB  36      13.382  18.320  -2.116  1.00  0.00      B    H
ATOM   3050  H62 BMIMB  36      13.525  19.797  -1.315  1.00  0.00      B    H
ATOM   3061  N1  BMIMB  37      25.089  34.560  37.975  1.00  0.00      B    N
ATOM   3062  N11 BMIMB  37      25.316  35.868  39.676  1.00  0.00      B    N
ATOM   3063  C1  BMIMB  37      25.063  34.609  39.301  1.00  0.00      B    C
ATOM   3064  H1  BMIMB  37      24.778  33.873  40.023  1.00  0.00      B    H
ATOM   3065  C2  BMIMB  37      25.334  35.799  37.541  1.00  0.00      B    C
ATOM   3066  H2  BMIMB  37      25.417  35.998  36.495  1.00  0.00      B    H
ATOM   3067  C21 BMIMB  37      25.329  36.676  38.564  1.00  0.00      B    C
ATOM   3068  H21 BMIMB  37      25.343  37.736  38.695  1.00  0.00      B    H
ATOM   3069  C3  BMIMB  37      24.790  33.389  37.113  1.00  0.00      B    C
ATOM   3070  H3  BMIMB  37      24.534  32.547  37.739  1.00  0.00      B    H
ATOM   3071  H31 BMIMB  37      23.962  33.575  36.446  1.00  0.00      B    H
ATOM   3072  H32 BMIMB  37      25.692  33.191  36.553  1.00  0.00      B    H
ATOM   3073  C4  BMIMB  37      25.447  36.412  41.067  1.00  0.00      B    C
ATOM   3074  H4  BMIMB  37      26.457  36.775  41.189  1.00  0.00      B    H
ATOM   3075  H41 BMIMB  37      25.222  35.629  41.776  1.00  0.00      B    H
ATOM   3076  C5  BMIMB  37      24.548  37.551  41.300  1.00  0.00      B    C
ATOM   3077  H5  BMIMB  37      24.917  38.313  40.617  1.00  0.00      B    H
ATOM   3078  H51 BMIMB  37      23.506  37.331  41.084  1.00  0.00      B    H
ATOM   3079  C51 BMIMB  37      24.618  38.062  42.752  1.00  0.00      B    C
ATOM   3080  H52 BMIMB  37      24.038  37.505  43.483  1.00  0.00      B    H
ATOM   3081  H53 BMIMB  37      25.645  38.082  43.109  1.00  0.00      B    H
ATOM   3082  C6  BMIMB  37      24.027  39.486  42.914  1.00  0.00      B    C
ATOM   3083  H6  BMIMB  37      23.807  39.586  43.970  1.00  0.00      B    H
ATOM   3084  H61 BMIMB  37      24.645  40.326  42.617  1.00  0.00      B    H
ATOM   3085  H62 BMIMB  37      23.122  39.435  42.320  1.00  0.00      B    H
ATOM   3096  N1  BMIMB  38      15.198  36.495   0.940  1.00  0.00      B    N
ATOM   3097  N11 BMIMB  38      14.542  38.319   1.855  1.00  0.00      B    N
ATOM   3098  C1  BMIMB  38      15.039  37.134   2.070  1.00  0.00      B    C
ATOM   3099  H1  BMIMB  38      15.122  36.701   3.044  1.00  0.00      B    H
ATOM   3100  C2  BMIMB  38      15.017  37.428  -0.097  1.00  0.00      B    C
ATOM   3101  H2  BMIMB  38      15.188  37.107  -1.102  1.00  0.00      B    H
ATOM   3102  C21 BMIMB  38      14.815  38.609   0.529  1.00  0.00      B    C
ATOM   3103  H21 BMIMB  38      14.787  39.576   0.076  1.00  0.00      B    H
ATOM   3104  C3  BMIMB  38      15.578  35.095   0.937  1.00  0.00      B    C
ATOM   3105  H3  BMIMB  38      15.500  34.662  -0.049  1.00  0.00      B    H
ATOM   3106  H31 BMIMB  38      16.596  34.967   1.274  1.00  0.00      B    H
ATOM   3107  H32 BMIMB  38      14.988  34.625   1.710  1.00  0.00      B    H
ATOM   3108  C4  BMIMB  38      13.867  39.187   2.758  1.00  0.00      B    C
ATOM   3109  H4  BMIMB  38      14.422  40.102   2.615  1.00  0.00      B    H
ATOM   3110  H41 BMIMB  38      14.197  38.906   3.747  1.00  0.00      B    H
ATOM   3111  C5  BMIMB  38      12.327  39.240   2.689  1.00  0.00      B    C
ATOM   3112  H5  BMIMB  38      12.010  38.200   2.694  1.00  0.00      B    H
ATOM   3113  H51 BMIMB  38      12.089  39.617   3.680  1.00  0.00      B    H
ATOM   3114  C51 BMIMB  38      11.674  39.987   1.564  1.00  0.00      B    C
ATOM   3115  H52 BMIMB  38      12.080  39.713   0.593  1.00  0.00      B    H
ATOM   3116  H53 BMIMB  38      10.625  39.705   1.609  1.00  0.00      B    H
ATOM   3117  C6  BMIMB  38      11.635  41.462   1.750  1.00  0.00      B    C
ATOM   3118  H6  BMIMB  38      11.108  41.708   2.665  1.00  0.00      B    H
ATOM   3119  H61 BMIMB  38      12.662  41.804   1.701  1.00  0.00      B    H
ATOM   3120  H62 BMIMB  38      11.144  41.970   0.927  1.00  0.00      B    H
ATOM   3131  N1  BMIMB  39      42.277  38.187  15.547  1.00  0.00      B    N
ATOM   3132  N11 BMIMB  39      43.981  37.541  16.827  1.00  0.00      B    N
ATOM   3133  C1  BMIMB  39      43.441  37.524  15.633  1.00  0.00      B    C
ATOM   3134  H1  BMIMB  39      43.850  37.010  14.790  1.00  0.00      B    H
ATOM   3135  C2  BMIMB  39      41.974  38.592  16.798  1.00  0.00      B    C
ATOM   3136  H2  BMIMB  39      41.086  39.169  16.940  1.00  0.00      B    H
ATOM   3137  C21 BMIMB  39      43.015  38.199  17.593  1.00  0.00      B    C
ATOM   3138  H21 BMIMB  39      43.200  38.290  18.641  1.00  0.00      B    H
ATOM   3139  C3  BMIMB  39      41.483  38.600  14.343  1.00  0.00      B    C
ATOM   3140  H3  BMIMB  39      41.314  39.666  14.399  1.00  0.00      B    H
ATOM   3141  H31 BMIMB  39      42.006  38.430  13.413  1.00  0.00      B    H
ATOM   3142  H32 BMIMB  39      40.512  38.127  14.342  1.00  0.00      B    H
ATOM   3143  C4  BMIMB  39      45.248  36.799  17.262  1.00  0.00      B    C
ATOM   3144  H4  BMIMB  39      45.909  37.452  17.813  1.00  0.00      B    H
ATOM   3145  H41 BMIMB  39      45.833  36.611  16.374  1.00  0.00      B    H
ATOM   3146  C5  BMIMB  39      45.052  35.570  18.159  1.00  0.00      B    C
ATOM   3147  H5  BMIMB  39      44.429  34.896  17.577  1.00  0.00      B    H
ATOM   3148  H51 BMIMB  39      46.022  35.095  18.287  1.00  0.00      B    H
ATOM   3149  C51 BMIMB  39      44.447  35.786  19.540  1.00  0.00      B    C
ATOM   3150  H52 BMIMB  39      43.529  36.365  19.484  1.00  0.00      B    H
ATOM   3151  H53 BMIMB  39      44.182  34.829  19.983  1.00  0.00      B    H
ATOM   3152  C6  BMIMB  39      45.381  36.458  20.557  1.00  0.00      B    C
ATOM   3153  H6  BMIMB  39      46.241  35.835  20.776  1.00  0.00      B    H
ATOM   3154  H61 BMIMB  39      45.778  37.383  20.155  1.00  0.00      B    H
ATOM   3155  H62 BMIMB  39      44.935  36.586  21.537  1.00  0.00      B    H
ATOM   3166  N1  BMIMB  40      39.936  23.854  10.312  1.00  0.00      B    N
ATOM   3167  N11 BMIMB  40      38.646  24.932   9.023  1.00  0.00      B    N
ATOM   3168  C1  BMIMB  40      39.574  24.011   9.068  1.00  0.00      B    C
ATOM   3169  H1  BMIMB  40      40.037  23.422   8.307  1.00  0.00      B    H
ATOM   3170  C2  BMIMB  40      39.232  24.713  11.093  1.00  0.00      B    C
ATOM   3171  H2  BMIMB  40      39.343  24.723  12.155  1.00  0.00      B    H
ATOM   3172  C21 BMIMB  40      38.465  25.466  10.289  1.00  0.00      B    C
ATOM   3173  H21 BMIMB  40      37.823  26.282  10.537  1.00  0.00      B    H
ATOM   3174  C3  BMIMB  40      40.819  22.823  10.702  1.00  0.00      B    C
ATOM   3175  H3  BMIMB  40      41.146  22.880  11.729  1.00  0.00      B    H
ATOM   3176  H31 BMIMB  40      40.351  21.854  10.607  1.00  0.00      B    H
ATOM   3177  H32 BMIMB  40      41.694  22.961  10.084  1.00  0.00      B    H
ATOM   3178  C4  BMIMB  40      38.080  25.498   7.761  1.00  0.00      B    C
ATOM   3179  H4  BMIMB  40      37.561  26.439   7.871  1.00  0.00      B    H
ATOM   3180  H41 BMIMB  40      37.359  24.815   7.336  1.00  0.00      B    H
ATOM   3181  C5  BMIMB  40      39.211  25.897   6.789  1.00  0.00      B    C
ATOM   3182  H5  BMIMB  40      39.999  26.378   7.362  1.00  0.00      B    H
ATOM   3183  H51 BMIMB  40      39.566  24.931   6.436  1.00  0.00      B    H
ATOM   3184  C51 BMIMB  40      38.605  26.724   5.668  1.00  0.00      B    C
ATOM   3185  H52 BMIMB  40      37.534  26.601   5.530  1.00  0.00      B    H
ATOM   3186  H53 BMIMB  40      38.815  27.751   5.956  1.00  0.00      B    H
ATOM   3187  C6  BMIMB  40      39.331  26.270   4.413  1.00  0.00      B    C
ATOM   3188  H6  BMIMB  40      38.994  25.269   4.171  1.00  0.00      B    H
ATOM   3189  H61 BMIMB  40      39.130  26.970   3.610  1.00  0.00      B    H
ATOM   3190  H62 BMIMB  40      40.409  26.184   4.480  1.00  0.00      B    H
ATOM   3201  N1  BMIMB  41      17.715  15.899  33.019  1.00  0.00      B    N
ATOM   3202  N11 BMIMB  41      17.427  17.097  34.808  1.00  0.00      B    N
ATOM   3203  C1  BMIMB  41      17.273  17.011  33.517  1.00  0.00      B    C
ATOM   3204  H1  BMIMB  41      16.982  17.764  32.816  1.00  0.00      B    H
ATOM   3205  C2  BMIMB  41      18.169  15.122  34.111  1.00  0.00      B    C
ATOM   3206  H2  BMIMB  41      18.472  14.098  34.105  1.00  0.00      B    H
ATOM   3207  C21 BMIMB  41      17.935  15.865  35.217  1.00  0.00      B    C
ATOM   3208  H21 BMIMB  41      18.270  15.613  36.199  1.00  0.00      B    H
ATOM   3209  C3  BMIMB  41      17.673  15.413  31.675  1.00  0.00      B    C
ATOM   3210  H3  BMIMB  41      16.698  15.583  31.243  1.00  0.00      B    H
ATOM   3211  H31 BMIMB  41      18.496  15.733  31.053  1.00  0.00      B    H
ATOM   3212  H32 BMIMB  41      17.767  14.342  31.776  1.00  0.00      B    H
ATOM   3213  C4  BMIMB  41      17.221  18.250  35.651  1.00  0.00      B    C
ATOM   3214  H4  BMIMB  41      17.073  17.921  36.669  1.00  0.00      B    H
ATOM   3215  H41 BMIMB  41      16.319  18.759  35.344  1.00  0.00      B    H
ATOM   3216  C5  BMIMB  41      18.318  19.263  35.518  1.00  0.00      B    C
ATOM   3217  H5  BMIMB  41      18.094  20.086  36.191  1.00  0.00      B    H
ATOM   3218  H51 BMIMB  41      19.146  18.642  35.849  1.00  0.00      B    H
ATOM   3219  C51 BMIMB  41      18.627  19.770  34.118  1.00  0.00      B    C
ATOM   3220  H52 BMIMB  41      19.256  19.065  33.579  1.00  0.00      B    H
ATOM   3221  H53 BMIMB  41      17.696  19.947  33.584  1.00  0.00      B    H
ATOM   3222  C6  BMIMB  41      19.425  21.109  34.091  1.00  0.00      B    C
ATOM   3223  H6  BMIMB  41      19.685  21.531  35.056  1.00  0.00      B    H
ATOM   3224  H61 BMIMB  41      20.296  21.050  33.449  1.00  0.00      B    H
ATOM   3225  H62 BMIMB  41      18.874  21.891  33.581  1.00  0.00      B    H
ATOM   3236  N1  BMIMB  42      15.247  37.862  13.154  1.00  0.00      B    N
ATOM   3237  N11 BMIMB  42      16.227  39.290  11.810  1.00  0.00      B    N
ATOM   3238  C1  BMIMB  42      15.094  38.937  12.347  1.00  0.00      B    C
ATOM   3239  H1  BMIMB  42      14.200  39.429  12.028  1.00  0.00      B    H
ATOM   3240  C2  BMIMB  42      16.556  37.648  13.378  1.00  0.00      B    C
ATOM   3241  H2  BMIMB  42      16.914  37.055  14.190  1.00  0.00      B    H
ATOM   3242  C21 BMIMB  42      17.174  38.530  12.484  1.00  0.00      B    C
ATOM   3243  H21 BMIMB  42      18.209  38.729  12.313  1.00  0.00      B    H
ATOM   3244  C3  BMIMB  42      14.193  37.158  13.976  1.00  0.00      B    C
ATOM   3245  H3  BMIMB  42      13.318  37.788  14.039  1.00  0.00      B    H
ATOM   3246  H31 BMIMB  42      13.999  36.240  13.441  1.00  0.00      B    H
ATOM   3247  H32 BMIMB  42      14.596  37.023  14.969  1.00  0.00      B    H
ATOM   3248  C4  BMIMB  42      16.490  40.402  10.832  1.00  0.00      B    C
ATOM   3249  H4  BMIMB  42      17.483  40.813  10.938  1.00  0.00      B    H
ATOM   3250  H41 BMIMB  42      15.764  41.151  11.112  1.00  0.00      B    H
ATOM   3251  C5  BMIMB  42      16.216  40.003   9.387  1.00  0.00      B    C
ATOM   3252  H5  BMIMB  42      15.697  40.821   8.893  1.00  0.00      B    H
ATOM   3253  H51 BMIMB  42      17.179  39.868   8.901  1.00  0.00      B    H
ATOM   3254  C51 BMIMB  42      15.428  38.689   9.197  1.00  0.00      B    C
ATOM   3255  H52 BMIMB  42      15.968  37.795   9.500  1.00  0.00      B    H
ATOM   3256  H53 BMIMB  42      14.455  38.756   9.676  1.00  0.00      B    H
ATOM   3257  C6  BMIMB  42      15.232  38.407   7.738  1.00  0.00      B    C
ATOM   3258  H6  BMIMB  42      14.491  39.176   7.552  1.00  0.00      B    H
ATOM   3259  H61 BMIMB  42      16.050  38.471   7.030  1.00  0.00      B    H
ATOM   3260  H62 BMIMB  42      14.624  37.514   7.645  1.00  0.00      B    H
ATOM   3271  N1  BMIMB  43       7.192  29.877  40.502  1.00  0.00      B    N
ATOM   3272  N11 BMIMB  43       5.065  29.968  40.396  1.00  0.00      B    N
ATOM   3273  C1  BMIMB  43       6.079  29.512  41.080  1.00  0.00      B    C
ATOM   3274  H1  BMIMB  43       5.947  28.850  41.909  1.00  0.00      B    H
ATOM   3275  C2  BMIMB  43       6.835  30.595  39.367  1.00  0.00      B    C
ATOM   3276  H2  BMIMB  43       7.520  30.990  38.648  1.00  0.00      B    H
ATOM   3277  C21 BMIMB  43       5.530  30.579  39.292  1.00  0.00      B    C
ATOM   3278  H21 BMIMB  43       4.917  30.921  38.487  1.00  0.00      B    H
ATOM   3279  C3  BMIMB  43       8.522  29.479  40.937  1.00  0.00      B    C
ATOM   3280  H3  BMIMB  43       9.307  29.947  40.362  1.00  0.00      B    H
ATOM   3281  H31 BMIMB  43       8.673  29.652  41.992  1.00  0.00      B    H
ATOM   3282  H32 BMIMB  43       8.535  28.401  40.863  1.00  0.00      B    H
ATOM   3283  C4  BMIMB  43       3.659  29.727  40.773  1.00  0.00      B    C
ATOM   3284  H4  BMIMB  43       3.758  29.026  41.588  1.00  0.00      B    H
ATOM   3285  H41 BMIMB  43       3.096  29.440  39.898  1.00  0.00      B    H
ATOM   3286  C5  BMIMB  43       2.872  30.966  41.299  1.00  0.00      B    C
ATOM   3287  H5  BMIMB  43       2.832  31.697  40.496  1.00  0.00      B    H
ATOM   3288  H51 BMIMB  43       1.918  30.634  41.700  1.00  0.00      B    H
ATOM   3289  C51 BMIMB  43       3.553  31.768  42.443  1.00  0.00      B    C
ATOM   3290  H52 BMIMB  43       3.755  31.128  43.298  1.00  0.00      B    H
ATOM   3291  H53 BMIMB  43       4.490  32.108  42.009  1.00  0.00      B    H
ATOM   3292  C6  BMIMB  43       2.749  32.973  42.893  1.00  0.00      B    C
ATOM   3293  H6  BMIMB  43       2.366  33.698  42.184  1.00  0.00      B    H
ATOM   3294  H61 BMIMB  43       1.829  32.632  43.354  1.00  0.00      B    H
ATOM   3295  H62 BMIMB  43       3.307  33.535  43.632  1.00  0.00      B    H
ATOM   3306  N1  BMIMB  44      37.110   7.588  23.411  1.00  0.00      B    N
ATOM   3307  N11 BMIMB  44      36.398   7.117  25.338  1.00  0.00      B    N
ATOM   3308  C1  BMIMB  44      36.279   7.997  24.387  1.00  0.00      B    C
ATOM   3309  H1  BMIMB  44      35.711   8.903  24.402  1.00  0.00      B    H
ATOM   3310  C2  BMIMB  44      37.720   6.408  23.740  1.00  0.00      B    C
ATOM   3311  H2  BMIMB  44      38.385   5.934  23.051  1.00  0.00      B    H
ATOM   3312  C21 BMIMB  44      37.278   6.130  24.927  1.00  0.00      B    C
ATOM   3313  H21 BMIMB  44      37.598   5.294  25.508  1.00  0.00      B    H
ATOM   3314  C3  BMIMB  44      37.265   8.319  22.163  1.00  0.00      B    C
ATOM   3315  H3  BMIMB  44      36.280   8.462  21.745  1.00  0.00      B    H
ATOM   3316  H31 BMIMB  44      37.671   9.307  22.323  1.00  0.00      B    H
ATOM   3317  H32 BMIMB  44      37.910   7.725  21.533  1.00  0.00      B    H
ATOM   3318  C4  BMIMB  44      35.712   7.196  26.636  1.00  0.00      B    C
ATOM   3319  H4  BMIMB  44      36.165   6.336  27.108  1.00  0.00      B    H
ATOM   3320  H41 BMIMB  44      34.645   7.045  26.564  1.00  0.00      B    H
ATOM   3321  C5  BMIMB  44      36.005   8.505  27.381  1.00  0.00      B    C
ATOM   3322  H5  BMIMB  44      37.088   8.581  27.327  1.00  0.00      B    H
ATOM   3323  H51 BMIMB  44      35.638   9.353  26.808  1.00  0.00      B    H
ATOM   3324  C51 BMIMB  44      35.432   8.410  28.710  1.00  0.00      B    C
ATOM   3325  H52 BMIMB  44      34.349   8.421  28.629  1.00  0.00      B    H
ATOM   3326  H53 BMIMB  44      35.646   7.470  29.212  1.00  0.00      B    H
ATOM   3327  C6  BMIMB  44      35.832   9.546  29.734  1.00  0.00      B    C
ATOM   3328  H6  BMIMB  44      35.440  10.522  29.472  1.00  0.00      B    H
ATOM   3329  H61 BMIMB  44      35.600   9.358  30.776  1.00  0.00      B    H
ATOM   3330  H62 BMIMB  44      36.903   9.701  29.669  1.00  0.00      B    H
ATOM   3341  N1  BMIMB  45       5.658   6.563  18.852  1.00  0.00      B    N
ATOM   3342  N11 BMIMB  45       4.560   8.148  17.866  1.00  0.00      B    N
ATOM   3343  C1  BMIMB  45       5.253   7.787  18.923  1.00  0.00      B    C
ATOM   3344  H1  BMIMB  45       5.613   8.459  19.672  1.00  0.00      B    H
ATOM   3345  C2  BMIMB  45       5.156   6.018  17.705  1.00  0.00      B    C
ATOM   3346  H2  BMIMB  45       5.349   5.030  17.349  1.00  0.00      B    H
ATOM   3347  C21 BMIMB  45       4.384   6.965  17.116  1.00  0.00      B    C
ATOM   3348  H21 BMIMB  45       3.755   6.993  16.253  1.00  0.00      B    H
ATOM   3349  C3  BMIMB  45       6.557   5.978  19.815  1.00  0.00      B    C
ATOM   3350  H3  BMIMB  45       7.622   6.056  19.651  1.00  0.00      B    H
ATOM   3351  H31 BMIMB  45       6.229   6.412  20.748  1.00  0.00      B    H
ATOM   3352  H32 BMIMB  45       6.220   4.953  19.844  1.00  0.00      B    H
ATOM   3353  C4  BMIMB  45       3.959   9.407  17.572  1.00  0.00      B    C
ATOM   3354  H4  BMIMB  45       3.661   9.780  18.540  1.00  0.00      B    H
ATOM   3355  H41 BMIMB  45       3.078   9.195  16.984  1.00  0.00      B    H
ATOM   3356  C5  BMIMB  45       4.793  10.249  16.707  1.00  0.00      B    C
ATOM   3357  H5  BMIMB  45       4.511   9.900  15.717  1.00  0.00      B    H
ATOM   3358  H51 BMIMB  45       4.636  11.300  16.938  1.00  0.00      B    H
ATOM   3359  C51 BMIMB  45       6.290   9.949  16.782  1.00  0.00      B    C
ATOM   3360  H52 BMIMB  45       6.676  10.103  17.787  1.00  0.00      B    H
ATOM   3361  H53 BMIMB  45       6.365   8.923  16.432  1.00  0.00      B    H
ATOM   3362  C6  BMIMB  45       7.168  10.750  15.780  1.00  0.00      B    C
ATOM   3363  H6  BMIMB  45       6.917  10.337  14.810  1.00  0.00      B    H
ATOM   3364  H61 BMIMB  45       7.101  11.831  15.762  1.00  0.00      B    H
ATOM   3365  H62 BMIMB  45       8.220  10.537  15.934  1.00  0.00      B    H
ATOM   3376  N1  BMIMB  46      31.148  32.944  36.867  1.00  0.00      B    N
ATOM   3377  N11 BMIMB  46      29.678  34.227  35.974  1.00  0.00      B    N
ATOM   3378  C1  BMIMB  46      30.355  33.977  37.098  1.00  0.00      B    C
ATOM   3379  H1  BMIMB  46      30.302  34.486  38.036  1.00  0.00      B    H
ATOM   3380  C2  BMIMB  46      31.062  32.510  35.572  1.00  0.00      B    C
ATOM   3381  H2  BMIMB  46      31.628  31.675  35.222  1.00  0.00      B    H
ATOM   3382  C21 BMIMB  46      30.101  33.294  35.067  1.00  0.00      B    C
ATOM   3383  H21 BMIMB  46      29.591  33.259  34.129  1.00  0.00      B    H
ATOM   3384  C3  BMIMB  46      32.187  32.511  37.790  1.00  0.00      B    C
ATOM   3385  H3  BMIMB  46      32.317  33.131  38.665  1.00  0.00      B    H
ATOM   3386  H31 BMIMB  46      32.050  31.500  38.143  1.00  0.00      B    H
ATOM   3387  H32 BMIMB  46      33.160  32.594  37.329  1.00  0.00      B    H
ATOM   3388  C4  BMIMB  46      28.673  35.276  35.684  1.00  0.00      B    C
ATOM   3389  H4  BMIMB  46      28.257  35.670  36.600  1.00  0.00      B    H
ATOM   3390  H41 BMIMB  46      27.811  34.860  35.183  1.00  0.00      B    H
ATOM   3391  C5  BMIMB  46      29.229  36.448  34.859  1.00  0.00      B    C
ATOM   3392  H5  BMIMB  46      28.933  36.212  33.840  1.00  0.00      B    H
ATOM   3393  H51 BMIMB  46      28.634  37.310  35.150  1.00  0.00      B    H
ATOM   3394  C51 BMIMB  46      30.683  36.747  34.957  1.00  0.00      B    C
ATOM   3395  H52 BMIMB  46      30.678  37.330  35.874  1.00  0.00      B    H
ATOM   3396  H53 BMIMB  46      31.333  35.878  35.015  1.00  0.00      B    H
ATOM   3397  C6  BMIMB  46      31.222  37.650  33.828  1.00  0.00      B    C
ATOM   3398  H6  BMIMB  46      31.156  37.137  32.875  1.00  0.00      B    H
ATOM   3399  H61 BMIMB  46      30.698  38.598  33.843  1.00  0.00      B    H
ATOM   3400  H62 BMIMB  46      32.279  37.738  34.056  1.00  0.00      B    H
ATOM   3411  N1  BMIMB  47       7.590  18.700   4.823  1.00  0.00      B    N
ATOM   3412  N11 BMIMB  47       7.122  20.802   4.811  1.00  0.00      B    N
ATOM   3413  C1  BMIMB  47       8.075  19.908   4.617  1.00  0.00      B    C
ATOM   3414  H1  BMIMB  47       9.042  20.290   4.368  1.00  0.00      B    H
ATOM   3415  C2  BMIMB  47       6.282  18.811   5.150  1.00  0.00      B    C
ATOM   3416  H2  BMIMB  47       5.743  17.943   5.459  1.00  0.00      B    H
ATOM   3417  C21 BMIMB  47       6.014  20.117   5.220  1.00  0.00      B    C
ATOM   3418  H21 BMIMB  47       5.133  20.618   5.557  1.00  0.00      B    H
ATOM   3419  C3  BMIMB  47       8.399  17.411   4.778  1.00  0.00      B    C
ATOM   3420  H3  BMIMB  47       8.660  17.211   5.806  1.00  0.00      B    H
ATOM   3421  H31 BMIMB  47       7.778  16.706   4.245  1.00  0.00      B    H
ATOM   3422  H32 BMIMB  47       9.298  17.524   4.191  1.00  0.00      B    H
ATOM   3423  C4  BMIMB  47       7.158  22.312   4.761  1.00  0.00      B    C
ATOM   3424  H4  BMIMB  47       6.192  22.702   4.475  1.00  0.00      B    H
ATOM   3425  H41 BMIMB  47       7.898  22.600   4.029  1.00  0.00      B    H
ATOM   3426  C5  BMIMB  47       7.632  22.882   6.130  1.00  0.00      B    C
ATOM   3427  H5  BMIMB  47       8.653  22.568   6.332  1.00  0.00      B    H
ATOM   3428  H51 BMIMB  47       7.448  23.950   6.212  1.00  0.00      B    H
ATOM   3429  C51 BMIMB  47       7.002  22.210   7.348  1.00  0.00      B    C
ATOM   3430  H52 BMIMB  47       5.950  22.463   7.449  1.00  0.00      B    H
ATOM   3431  H53 BMIMB  47       7.101  21.128   7.313  1.00  0.00      B    H
ATOM   3432  C6  BMIMB  47       7.546  22.578   8.764  1.00  0.00      B    C
ATOM   3433  H6  BMIMB  47       8.561  22.268   8.984  1.00  0.00      B    H
ATOM   3434  H61 BMIMB  47       7.592  23.656   8.870  1.00  0.00      B    H
ATOM   3435  H62 BMIMB  47       6.909  22.241   9.573  1.00  0.00      B    H
ATOM   3446  N1  BMIMB  48      -0.291   1.256  28.738  1.00  0.00      B    N
ATOM   3447  N11 BMIMB  48       0.759   1.912  30.450  1.00  0.00      B    N
ATOM   3448  C1  BMIMB  48       0.739   2.052  29.130  1.00  0.00      B    C
ATOM   3449  H1  BMIMB  48       1.460   2.524  28.497  1.00  0.00      B    H
ATOM   3450  C2  BMIMB  48      -0.966   0.860  29.866  1.00  0.00      B    C
ATOM   3451  H2  BMIMB  48      -1.778   0.168  29.906  1.00  0.00      B    H
ATOM   3452  C21 BMIMB  48      -0.420   1.339  30.870  1.00  0.00      B    C
ATOM   3453  H21 BMIMB  48      -0.610   1.328  31.921  1.00  0.00      B    H
ATOM   3454  C3  BMIMB  48      -0.751   0.890  27.408  1.00  0.00      B    C
ATOM   3455  H3  BMIMB  48      -0.195  -0.001  27.158  1.00  0.00      B    H
ATOM   3456  H31 BMIMB  48      -1.824   0.772  27.402  1.00  0.00      B    H
ATOM   3457  H32 BMIMB  48      -0.527   1.655  26.678  1.00  0.00      B    H
ATOM   3458  C4  BMIMB  48       1.847   2.474  31.281  1.00  0.00      B    C
ATOM   3459  H4  BMIMB  48       1.375   3.318  31.763  1.00  0.00      B    H
ATOM   3460  H41 BMIMB  48       2.516   2.903  30.549  1.00  0.00      B    H
ATOM   3461  C5  BMIMB  48       2.518   1.554  32.299  1.00  0.00      B    C
ATOM   3462  H5  BMIMB  48       2.816   0.593  31.887  1.00  0.00      B    H
ATOM   3463  H51 BMIMB  48       3.383   2.093  32.675  1.00  0.00      B    H
ATOM   3464  C51 BMIMB  48       1.603   1.454  33.529  1.00  0.00      B    C
ATOM   3465  H52 BMIMB  48       1.022   2.350  33.730  1.00  0.00      B    H
ATOM   3466  H53 BMIMB  48       0.873   0.673  33.337  1.00  0.00      B    H
ATOM   3467  C6  BMIMB  48       2.318   1.000  34.853  1.00  0.00      B    C
ATOM   3468  H6  BMIMB  48       2.954   1.732  35.338  1.00  0.00      B    H
ATOM   3469  H61 BMIMB  48       1.695   0.515  35.596  1.00  0.00      B    H
ATOM   3470  H62 BMIMB  48       3.018   0.261  34.480  1.00  0.00      B    H
ATOM   3481  N1  BMIMB  49      24.584  34.914  15.761  1.00  0.00      B    N
ATOM   3482  N11 BMIMB  49      24.901  35.486  13.727  1.00  0.00      B    N
ATOM   3483  C1  BMIMB  49      25.484  34.991  14.791  1.00  0.00      B    C
ATOM   3484  H1  BMIMB  49      26.528  34.873  14.988  1.00  0.00      B    H
ATOM   3485  C2  BMIMB  49      23.320  35.035  15.226  1.00  0.00      B    C
ATOM   3486  H2  BMIMB  49      22.414  34.962  15.786  1.00  0.00      B    H
ATOM   3487  C21 BMIMB  49      23.543  35.390  13.919  1.00  0.00      B    C
ATOM   3488  H21 BMIMB  49      22.862  35.767  13.187  1.00  0.00      B    H
ATOM   3489  C3  BMIMB  49      24.861  34.732  17.182  1.00  0.00      B    C
ATOM   3490  H3  BMIMB  49      23.942  34.614  17.737  1.00  0.00      B    H
ATOM   3491  H31 BMIMB  49      25.573  33.921  17.213  1.00  0.00      B    H
ATOM   3492  H32 BMIMB  49      25.328  35.641  17.531  1.00  0.00      B    H
ATOM   3493  C4  BMIMB  49      25.562  35.740  12.487  1.00  0.00      B    C
ATOM   3494  H4  BMIMB  49      24.760  36.012  11.817  1.00  0.00      B    H
ATOM   3495  H41 BMIMB  49      25.962  34.765  12.253  1.00  0.00      B    H
ATOM   3496  C5  BMIMB  49      26.478  36.949  12.417  1.00  0.00      B    C
ATOM   3497  H5  BMIMB  49      27.341  36.714  13.035  1.00  0.00      B    H
ATOM   3498  H51 BMIMB  49      26.805  36.906  11.382  1.00  0.00      B    H
ATOM   3499  C51 BMIMB  49      25.820  38.308  12.835  1.00  0.00      B    C
ATOM   3500  H52 BMIMB  49      24.934  38.501  12.236  1.00  0.00      B    H
ATOM   3501  H53 BMIMB  49      25.538  38.153  13.873  1.00  0.00      B    H
ATOM   3502  C6  BMIMB  49      26.686  39.558  12.783  1.00  0.00      B    C
ATOM   3503  H6  BMIMB  49      26.921  39.865  11.770  1.00  0.00      B    H
ATOM   3504  H61 BMIMB  49      26.130  40.372  13.233  1.00  0.00      B    H
ATOM   3505  H62 BMIMB  49      27.602  39.376  13.333  1.00  0.00      B    H
ATOM   3516  N1  BMIMB  50      26.332   1.095  38.762  1.00  0.00      B    N
ATOM   3517  N11 BMIMB  50      25.718   1.719  36.730  1.00  0.00      B    N
ATOM   3518  C1  BMIMB  50      25.675   0.751  37.672  1.00  0.00      B    C
ATOM   3519  H1  BMIMB  50      25.063  -0.124  37.720  1.00  0.00      B    H
ATOM   3520  C2  BMIMB  50      26.864   2.336  38.567  1.00  0.00      B    C
ATOM   3521  H2  BMIMB  50      27.501   2.868  39.239  1.00  0.00      B    H
ATOM   3522  C21 BMIMB  50      26.454   2.724  37.348  1.00  0.00      B    C
ATOM   3523  H21 BMIMB  50      26.571   3.621  36.781  1.00  0.00      B    H
ATOM   3524  C3  BMIMB  50      26.608   0.215  39.837  1.00  0.00      B    C
ATOM   3525  H3  BMIMB  50      27.407   0.660  40.411  1.00  0.00      B    H
ATOM   3526  H31 BMIMB  50      25.708   0.048  40.409  1.00  0.00      B    H
ATOM   3527  H32 BMIMB  50      26.980  -0.787  39.682  1.00  0.00      B    H
ATOM   3528  C4  BMIMB  50      25.065   1.764  35.412  1.00  0.00      B    C
ATOM   3529  H4  BMIMB  50      24.402   2.616  35.376  1.00  0.00      B    H
ATOM   3530  H41 BMIMB  50      24.432   0.891  35.363  1.00  0.00      B    H
ATOM   3531  C5  BMIMB  50      25.966   1.685  34.246  1.00  0.00      B    C
ATOM   3532  H5  BMIMB  50      25.666   2.461  33.546  1.00  0.00      B    H
ATOM   3533  H51 BMIMB  50      26.956   1.949  34.611  1.00  0.00      B    H
ATOM   3534  C51 BMIMB  50      25.896   0.324  33.551  1.00  0.00      B    C
ATOM   3535  H52 BMIMB  50      26.379  -0.257  34.333  1.00  0.00      B    H
ATOM   3536  H53 BMIMB  50      24.842   0.192  33.322  1.00  0.00      B    H
ATOM   3537  C6  BMIMB  50      26.758   0.525  32.326  1.00  0.00      B    C
ATOM   3538  H6  BMIMB  50      26.272   1.213  31.644  1.00  0.00      B    H
ATOM   3539  H61 BMIMB  50      27.722   0.896  32.655  1.00  0.00      B    H
ATOM   3540  H62 BMIMB  50      27.003  -0.398  31.812  1.00  0.00      B    H
ATOM   3551  N1  BMIMB  51      43.264   9.346  25.297  1.00  0.00      B    N
ATOM   3552  N11 BMIMB  51      43.097   7.763  23.874  1.00  0.00      B    N
ATOM   3553  C1  BMIMB  51      42.830   8.113  25.121  1.00  0.00      B    C
ATOM   3554  H1  BMIMB  51      42.357   7.492  25.851  1.00  0.00      B    H
ATOM   3555  C2  BMIMB  51      43.873   9.789  24.165  1.00  0.00      B    C
ATOM   3556  H2  BMIMB  51      44.238  10.793  24.182  1.00  0.00      B    H
ATOM   3557  C21 BMIMB  51      43.714   8.854  23.257  1.00  0.00      B    C
ATOM   3558  H21 BMIMB  51      43.983   8.827  22.223  1.00  0.00      B    H
ATOM   3559  C3  BMIMB  51      43.098   9.955  26.612  1.00  0.00      B    C
ATOM   3560  H3  BMIMB  51      42.527   9.160  27.067  1.00  0.00      B    H
ATOM   3561  H31 BMIMB  51      44.010  10.137  27.160  1.00  0.00      B    H
ATOM   3562  H32 BMIMB  51      42.498  10.844  26.482  1.00  0.00      B    H
ATOM   3563  C4  BMIMB  51      42.598   6.500  23.165  1.00  0.00      B    C
ATOM   3564  H4  BMIMB  51      42.421   5.782  23.952  1.00  0.00      B    H
ATOM   3565  H41 BMIMB  51      43.426   6.242  22.522  1.00  0.00      B    H
ATOM   3566  C5  BMIMB  51      41.301   6.602  22.248  1.00  0.00      B    C
ATOM   3567  H5  BMIMB  51      40.397   6.687  22.846  1.00  0.00      B    H
ATOM   3568  H51 BMIMB  51      41.403   7.571  21.766  1.00  0.00      B    H
ATOM   3569  C51 BMIMB  51      41.327   5.354  21.303  1.00  0.00      B    C
ATOM   3570  H52 BMIMB  51      42.187   5.460  20.646  1.00  0.00      B    H
ATOM   3571  H53 BMIMB  51      41.405   4.418  21.850  1.00  0.00      B    H
ATOM   3572  C6  BMIMB  51      40.122   5.548  20.359  1.00  0.00      B    C
ATOM   3573  H6  BMIMB  51      40.242   6.441  19.756  1.00  0.00      B    H
ATOM   3574  H61 BMIMB  51      40.174   4.709  19.675  1.00  0.00      B    H
ATOM   3575  H62 BMIMB  51      39.111   5.587  20.747  1.00  0.00      B    H
ATOM   3586  N1  BMIMB  52       2.736  20.080  32.546  1.00  0.00      B    N
ATOM   3587  N11 BMIMB  52       0.765  20.218  31.776  1.00  0.00      B    N
ATOM   3588  C1  BMIMB  52       1.810  19.419  31.911  1.00  0.00      B    C
ATOM   3589  H1  BMIMB  52       1.933  18.438  31.506  1.00  0.00      B    H
ATOM   3590  C2  BMIMB  52       2.247  21.271  33.004  1.00  0.00      B    C
ATOM   3591  H2  BMIMB  52       2.955  21.759  33.638  1.00  0.00      B    H
ATOM   3592  C21 BMIMB  52       1.030  21.388  32.489  1.00  0.00      B    C
ATOM   3593  H21 BMIMB  52       0.296  22.164  32.459  1.00  0.00      B    H
ATOM   3594  C3  BMIMB  52       4.002  19.579  32.968  1.00  0.00      B    C
ATOM   3595  H3  BMIMB  52       4.639  20.434  32.800  1.00  0.00      B    H
ATOM   3596  H31 BMIMB  52       3.917  19.104  33.935  1.00  0.00      B    H
ATOM   3597  H32 BMIMB  52       4.297  18.836  32.242  1.00  0.00      B    H
ATOM   3598  C4  BMIMB  52      -0.559  19.951  31.112  1.00  0.00      B    C
ATOM   3599  H4  BMIMB  52      -1.240  20.694  31.500  1.00  0.00      B    H
ATOM   3600  H41 BMIMB  52      -0.892  18.982  31.452  1.00  0.00      B    H
ATOM   3601  C5  BMIMB  52      -0.624  19.888  29.573  1.00  0.00      B    C
ATOM   3602  H5  BMIMB  52       0.052  20.629  29.153  1.00  0.00      B    H
ATOM   3603  H51 BMIMB  52      -0.289  18.935  29.171  1.00  0.00      B    H
ATOM   3604  C51 BMIMB  52      -2.128  19.950  29.117  1.00  0.00      B    C
ATOM   3605  H52 BMIMB  52      -2.629  19.103  29.578  1.00  0.00      B    H
ATOM   3606  H53 BMIMB  52      -2.502  20.928  29.410  1.00  0.00      B    H
ATOM   3607  C6  BMIMB  52      -2.308  19.837  27.552  1.00  0.00      B    C
ATOM   3608  H6  BMIMB  52      -3.344  19.842  27.233  1.00  0.00      B    H
ATOM   3609  H61 BMIMB  52      -1.828  20.696  27.095  1.00  0.00      B    H
ATOM   3610  H62 BMIMB  52      -1.805  18.952  27.178  1.00  0.00      B    H
ATOM   3621  N1  BMIMB  53       5.608  21.244  38.751  1.00  0.00      B    N
ATOM   3622  N11 BMIMB  53       4.025  21.822  40.155  1.00  0.00      B    N
ATOM   3623  C1  BMIMB  53       4.507  20.837  39.394  1.00  0.00      B    C
ATOM   3624  H1  BMIMB  53       4.132  19.843  39.278  1.00  0.00      B    H
ATOM   3625  C2  BMIMB  53       5.771  22.543  39.099  1.00  0.00      B    C
ATOM   3626  H2  BMIMB  53       6.542  23.111  38.627  1.00  0.00      B    H
ATOM   3627  C21 BMIMB  53       4.798  22.938  39.958  1.00  0.00      B    C
ATOM   3628  H21 BMIMB  53       4.637  23.814  40.548  1.00  0.00      B    H
ATOM   3629  C3  BMIMB  53       6.345  20.520  37.781  1.00  0.00      B    C
ATOM   3630  H3  BMIMB  53       7.211  20.123  38.289  1.00  0.00      B    H
ATOM   3631  H31 BMIMB  53       5.685  19.702  37.531  1.00  0.00      B    H
ATOM   3632  H32 BMIMB  53       6.484  21.105  36.883  1.00  0.00      B    H
ATOM   3633  C4  BMIMB  53       3.001  21.675  41.075  1.00  0.00      B    C
ATOM   3634  H4  BMIMB  53       3.250  21.926  42.096  1.00  0.00      B    H
ATOM   3635  H41 BMIMB  53       2.792  20.616  41.034  1.00  0.00      B    H
ATOM   3636  C5  BMIMB  53       1.715  22.403  40.654  1.00  0.00      B    C
ATOM   3637  H5  BMIMB  53       2.014  23.435  40.819  1.00  0.00      B    H
ATOM   3638  H51 BMIMB  53       1.468  22.184  39.618  1.00  0.00      B    H
ATOM   3639  C51 BMIMB  53       0.509  22.205  41.605  1.00  0.00      B    C
ATOM   3640  H52 BMIMB  53       0.366  21.147  41.811  1.00  0.00      B    H
ATOM   3641  H53 BMIMB  53       0.645  22.633  42.595  1.00  0.00      B    H
ATOM   3642  C6  BMIMB  53      -0.863  22.539  41.116  1.00  0.00      B    C
ATOM   3643  H6  BMIMB  53      -0.936  22.459  40.037  1.00  0.00      B    H
ATOM   3644  H61 BMIMB  53      -1.691  21.943  41.480  1.00  0.00      B    H
ATOM   3645  H62 BMIMB  53      -1.047  23.583  41.343  1.00  0.00      B    H
ATOM   3656  N1  BMIMB  54      29.017  16.923   9.410  1.00  0.00      B    N
ATOM   3657  N11 BMIMB  54      27.568  15.616  10.441  1.00  0.00      B    N
ATOM   3658  C1  BMIMB  54      28.339  16.711  10.517  1.00  0.00      B    C
ATOM   3659  H1  BMIMB  54      28.489  17.377  11.339  1.00  0.00      B    H
ATOM   3660  C2  BMIMB  54      28.906  15.767   8.679  1.00  0.00      B    C
ATOM   3661  H2  BMIMB  54      29.433  15.561   7.774  1.00  0.00      B    H
ATOM   3662  C21 BMIMB  54      27.978  14.950   9.267  1.00  0.00      B    C
ATOM   3663  H21 BMIMB  54      27.492  14.110   8.822  1.00  0.00      B    H
ATOM   3664  C3  BMIMB  54      30.001  18.005   9.226  1.00  0.00      B    C
ATOM   3665  H3  BMIMB  54      29.875  18.360   8.214  1.00  0.00      B    H
ATOM   3666  H31 BMIMB  54      29.798  18.891   9.809  1.00  0.00      B    H
ATOM   3667  H32 BMIMB  54      31.001  17.735   9.533  1.00  0.00      B    H
ATOM   3668  C4  BMIMB  54      26.540  15.112  11.382  1.00  0.00      B    C
ATOM   3669  H4  BMIMB  54      26.877  15.292  12.393  1.00  0.00      B    H
ATOM   3670  H41 BMIMB  54      26.368  14.064  11.185  1.00  0.00      B    H
ATOM   3671  C5  BMIMB  54      25.234  15.836  11.291  1.00  0.00      B    C
ATOM   3672  H5  BMIMB  54      24.432  15.461  11.922  1.00  0.00      B    H
ATOM   3673  H51 BMIMB  54      25.507  16.871  11.479  1.00  0.00      B    H
ATOM   3674  C51 BMIMB  54      24.685  16.035   9.848  1.00  0.00      B    C
ATOM   3675  H52 BMIMB  54      25.490  16.670   9.485  1.00  0.00      B    H
ATOM   3676  H53 BMIMB  54      24.518  15.096   9.327  1.00  0.00      B    H
ATOM   3677  C6  BMIMB  54      23.355  16.808   9.633  1.00  0.00      B    C
ATOM   3678  H6  BMIMB  54      23.245  17.769  10.123  1.00  0.00      B    H
ATOM   3679  H61 BMIMB  54      23.129  17.006   8.591  1.00  0.00      B    H
ATOM   3680  H62 BMIMB  54      22.633  16.109  10.037  1.00  0.00      B    H
ATOM   3691  N1  BMIMB  55       0.534  16.539  16.110  1.00  0.00      B    N
ATOM   3692  N11 BMIMB  55       1.184  14.917  14.902  1.00  0.00      B    N
ATOM   3693  C1  BMIMB  55       0.811  15.251  16.088  1.00  0.00      B    C
ATOM   3694  H1  BMIMB  55       0.660  14.517  16.851  1.00  0.00      B    H
ATOM   3695  C2  BMIMB  55       1.091  17.101  14.935  1.00  0.00      B    C
ATOM   3696  H2  BMIMB  55       1.233  18.134  14.705  1.00  0.00      B    H
ATOM   3697  C21 BMIMB  55       1.403  16.056  14.129  1.00  0.00      B    C
ATOM   3698  H21 BMIMB  55       1.802  15.837  13.163  1.00  0.00      B    H
ATOM   3699  C3  BMIMB  55       0.030  17.254  17.237  1.00  0.00      B    C
ATOM   3700  H3  BMIMB  55       0.543  16.907  18.121  1.00  0.00      B    H
ATOM   3701  H31 BMIMB  55       0.009  18.316  17.040  1.00  0.00      B    H
ATOM   3702  H32 BMIMB  55      -0.959  16.852  17.401  1.00  0.00      B    H
ATOM   3703  C4  BMIMB  55       1.598  13.560  14.586  1.00  0.00      B    C
ATOM   3704  H4  BMIMB  55       0.747  13.254  13.995  1.00  0.00      B    H
ATOM   3705  H41 BMIMB  55       1.577  13.031  15.528  1.00  0.00      B    H
ATOM   3706  C5  BMIMB  55       3.015  13.407  13.900  1.00  0.00      B    C
ATOM   3707  H5  BMIMB  55       3.170  14.132  13.104  1.00  0.00      B    H
ATOM   3708  H51 BMIMB  55       3.678  13.769  14.682  1.00  0.00      B    H
ATOM   3709  C51 BMIMB  55       3.411  11.968  13.412  1.00  0.00      B    C
ATOM   3710  H52 BMIMB  55       3.351  11.311  14.276  1.00  0.00      B    H
ATOM   3711  H53 BMIMB  55       2.659  11.737  12.662  1.00  0.00      B    H
ATOM   3712  C6  BMIMB  55       4.826  11.890  12.817  1.00  0.00      B    C
ATOM   3713  H6  BMIMB  55       4.996  12.402  11.877  1.00  0.00      B    H
ATOM   3714  H61 BMIMB  55       5.556  12.258  13.530  1.00  0.00      B    H
ATOM   3715  H62 BMIMB  55       5.228  10.915  12.566  1.00  0.00      B    H
ATOM   3726  N1  BMIMB  56      11.052   5.064  41.207  1.00  0.00      B    N
ATOM   3727  N11 BMIMB  56      10.245   3.250  41.995  1.00  0.00      B    N
ATOM   3728  C1  BMIMB  56      10.941   4.303  42.241  1.00  0.00      B    C
ATOM   3729  H1  BMIMB  56      11.479   4.467  43.150  1.00  0.00      B    H
ATOM   3730  C2  BMIMB  56      10.270   4.558  40.242  1.00  0.00      B    C
ATOM   3731  H2  BMIMB  56      10.081   5.158  39.380  1.00  0.00      B    H
ATOM   3732  C21 BMIMB  56       9.777   3.400  40.682  1.00  0.00      B    C
ATOM   3733  H21 BMIMB  56       9.130   2.650  40.283  1.00  0.00      B    H
ATOM   3734  C3  BMIMB  56      11.779   6.361  41.114  1.00  0.00      B    C
ATOM   3735  H3  BMIMB  56      11.194   7.087  41.658  1.00  0.00      B    H
ATOM   3736  H31 BMIMB  56      12.726   6.334  41.632  1.00  0.00      B    H
ATOM   3737  H32 BMIMB  56      11.840   6.709  40.093  1.00  0.00      B    H
ATOM   3738  C4  BMIMB  56       9.992   2.104  42.791  1.00  0.00      B    C
ATOM   3739  H4  BMIMB  56       9.403   1.389  42.236  1.00  0.00      B    H
ATOM   3740  H41 BMIMB  56       9.467   2.549  43.624  1.00  0.00      B    H
ATOM   3741  C5  BMIMB  56      11.182   1.344  43.378  1.00  0.00      B    C
ATOM   3742  H5  BMIMB  56      11.892   2.085  43.734  1.00  0.00      B    H
ATOM   3743  H51 BMIMB  56      10.736   0.855  44.241  1.00  0.00      B    H
ATOM   3744  C51 BMIMB  56      11.820   0.247  42.420  1.00  0.00      B    C
ATOM   3745  H52 BMIMB  56      11.040  -0.470  42.174  1.00  0.00      B    H
ATOM   3746  H53 BMIMB  56      12.115   0.800  41.532  1.00  0.00      B    H
ATOM   3747  C6  BMIMB  56      13.077  -0.377  42.969  1.00  0.00      B    C
ATOM   3748  H6  BMIMB  56      13.082  -0.777  43.977  1.00  0.00      B    H
ATOM   3749  H61 BMIMB  56      13.396  -1.161  42.292  1.00  0.00      B    H
ATOM   3750  H62 BMIMB  56      13.879   0.352  42.933  1.00  0.00      B    H
ATOM   3761  N1  BMIMB  57      18.757  24.327  29.937  1.00  0.00      B    N
ATOM   3762  N11 BMIMB  57      18.661  26.197  31.110  1.00  0.00      B    N
ATOM   3763  C1  BMIMB  57      18.682  25.671  29.906  1.00  0.00      B    C
ATOM   3764  H1  BMIMB  57      18.655  26.281  29.029  1.00  0.00      B    H
ATOM   3765  C2  BMIMB  57      18.925  24.031  31.271  1.00  0.00      B    C
ATOM   3766  H2  BMIMB  57      19.129  23.018  31.538  1.00  0.00      B    H
ATOM   3767  C21 BMIMB  57      18.730  25.136  32.015  1.00  0.00      B    C
ATOM   3768  H21 BMIMB  57      18.841  25.400  33.044  1.00  0.00      B    H
ATOM   3769  C3  BMIMB  57      19.087  23.489  28.809  1.00  0.00      B    C
ATOM   3770  H3  BMIMB  57      18.227  22.935  28.462  1.00  0.00      B    H
ATOM   3771  H31 BMIMB  57      19.556  23.992  27.976  1.00  0.00      B    H
ATOM   3772  H32 BMIMB  57      19.731  22.650  29.028  1.00  0.00      B    H
ATOM   3773  C4  BMIMB  57      18.556  27.648  31.432  1.00  0.00      B    C
ATOM   3774  H4  BMIMB  57      18.800  28.259  30.576  1.00  0.00      B    H
ATOM   3775  H41 BMIMB  57      19.346  27.889  32.127  1.00  0.00      B    H
ATOM   3776  C5  BMIMB  57      17.303  28.174  32.112  1.00  0.00      B    C
ATOM   3777  H5  BMIMB  57      17.430  28.311  33.182  1.00  0.00      B    H
ATOM   3778  H51 BMIMB  57      17.148  29.144  31.646  1.00  0.00      B    H
ATOM   3779  C51 BMIMB  57      16.058  27.182  31.997  1.00  0.00      B    C
ATOM   3780  H52 BMIMB  57      15.960  27.023  30.926  1.00  0.00      B    H
ATOM   3781  H53 BMIMB  57      16.261  26.275  32.561  1.00  0.00      B    H
ATOM   3782  C6  BMIMB  57      14.810  27.661  32.622  1.00  0.00      B    C
ATOM   3783  H6  BMIMB  57      13.981  27.024  32.335  1.00  0.00      B    H
ATOM   3784  H61 BMIMB  57      14.911  27.595  33.699  1.00  0.00      B    H
ATOM   3785  H62 BMIMB  57      14.775  28.689  32.279  1.00  0.00      B    H
ATOM   3796  N1  BMIMB  58      26.657  38.954  27.830  1.00  0.00      B    N
ATOM   3797  N11 BMIMB  58      27.936  37.223  28.345  1.00  0.00      B    N
ATOM   3798  C1  BMIMB  58      27.886  38.490  27.915  1.00  0.00      B    C
ATOM   3799  H1  BMIMB  58      28.727  39.126  27.737  1.00  0.00      B    H
ATOM   3800  C2  BMIMB  58      25.852  37.917  28.162  1.00  0.00      B    C
ATOM   3801  H2  BMIMB  58      24.793  37.998  28.047  1.00  0.00      B    H
ATOM   3802  C21 BMIMB  58      26.580  36.863  28.425  1.00  0.00      B    C
ATOM   3803  H21 BMIMB  58      26.373  35.842  28.657  1.00  0.00      B    H
ATOM   3804  C3  BMIMB  58      26.319  40.398  27.452  1.00  0.00      B    C
ATOM   3805  H3  BMIMB  58      26.519  41.136  28.215  1.00  0.00      B    H
ATOM   3806  H31 BMIMB  58      26.892  40.567  26.552  1.00  0.00      B    H
ATOM   3807  H32 BMIMB  58      25.289  40.528  27.155  1.00  0.00      B    H
ATOM   3808  C4  BMIMB  58      29.113  36.321  28.523  1.00  0.00      B    C
ATOM   3809  H4  BMIMB  58      30.017  36.873  28.311  1.00  0.00      B    H
ATOM   3810  H41 BMIMB  58      28.913  35.478  27.877  1.00  0.00      B    H
ATOM   3811  C5  BMIMB  58      29.122  35.795  30.026  1.00  0.00      B    C
ATOM   3812  H5  BMIMB  58      29.340  36.682  30.615  1.00  0.00      B    H
ATOM   3813  H51 BMIMB  58      28.235  35.259  30.354  1.00  0.00      B    H
ATOM   3814  C51 BMIMB  58      30.382  34.959  30.334  1.00  0.00      B    C
ATOM   3815  H52 BMIMB  58      30.554  34.178  29.598  1.00  0.00      B    H
ATOM   3816  H53 BMIMB  58      31.283  35.534  30.134  1.00  0.00      B    H
ATOM   3817  C6  BMIMB  58      30.339  34.399  31.820  1.00  0.00      B    C
ATOM   3818  H6  BMIMB  58      30.491  35.235  32.492  1.00  0.00      B    H
ATOM   3819  H61 BMIMB  58      29.399  33.892  32.010  1.00  0.00      B    H
ATOM   3820  H62 BMIMB  58      31.197  33.753  31.967  1.00  0.00      B    H
ATOM   3831  N1  BMIMB  59      25.829  26.996  21.427  1.00  0.00      B    N
ATOM   3832  N11 BMIMB  59      27.485  28.366  21.358  1.00  0.00      B    N
ATOM   3833  C1  BMIMB  59      26.421  27.905  20.729  1.00  0.00      B    C
ATOM   3834  H1  BMIMB  59      25.999  28.286  19.823  1.00  0.00      B    H
ATOM   3835  C2  BMIMB  59      26.452  26.999  22.699  1.00  0.00      B    C
ATOM   3836  H2  BMIMB  59      26.123  26.502  23.585  1.00  0.00      B    H
ATOM   3837  C21 BMIMB  59      27.501  27.761  22.605  1.00  0.00      B    C
ATOM   3838  H21 BMIMB  59      28.204  27.915  23.394  1.00  0.00      B    H
ATOM   3839  C3  BMIMB  59      24.707  26.188  20.944  1.00  0.00      B    C
ATOM   3840  H3  BMIMB  59      24.492  26.600  19.969  1.00  0.00      B    H
ATOM   3841  H31 BMIMB  59      24.932  25.136  21.030  1.00  0.00      B    H
ATOM   3842  H32 BMIMB  59      23.810  26.372  21.516  1.00  0.00      B    H
ATOM   3843  C4  BMIMB  59      28.554  29.340  20.887  1.00  0.00      B    C
ATOM   3844  H4  BMIMB  59      28.974  29.796  21.771  1.00  0.00      B    H
ATOM   3845  H41 BMIMB  59      28.058  30.085  20.282  1.00  0.00      B    H
ATOM   3846  C5  BMIMB  59      29.688  28.640  20.180  1.00  0.00      B    C
ATOM   3847  H5  BMIMB  59      29.288  27.941  19.450  1.00  0.00      B    H
ATOM   3848  H51 BMIMB  59      30.228  29.376  19.590  1.00  0.00      B    H
ATOM   3849  C51 BMIMB  59      30.738  27.932  21.089  1.00  0.00      B    C
ATOM   3850  H52 BMIMB  59      31.035  28.564  21.922  1.00  0.00      B    H
ATOM   3851  H53 BMIMB  59      30.462  26.911  21.341  1.00  0.00      B    H
ATOM   3852  C6  BMIMB  59      32.042  27.795  20.219  1.00  0.00      B    C
ATOM   3853  H6  BMIMB  59      32.684  27.081  20.723  1.00  0.00      B    H
ATOM   3854  H61 BMIMB  59      31.922  27.522  19.177  1.00  0.00      B    H
ATOM   3855  H62 BMIMB  59      32.664  28.682  20.261  1.00  0.00      B    H
ATOM   3866  N1  BMIMB  60      42.287  30.221   5.397  1.00  0.00      B    N
ATOM   3867  N11 BMIMB  60      41.360  32.067   5.581  1.00  0.00      B    N
ATOM   3868  C1  BMIMB  60      42.194  31.267   6.200  1.00  0.00      B    C
ATOM   3869  H1  BMIMB  60      42.595  31.385   7.183  1.00  0.00      B    H
ATOM   3870  C2  BMIMB  60      41.565  30.431   4.218  1.00  0.00      B    C
ATOM   3871  H2  BMIMB  60      41.383  29.708   3.453  1.00  0.00      B    H
ATOM   3872  C21 BMIMB  60      41.042  31.538   4.359  1.00  0.00      B    C
ATOM   3873  H21 BMIMB  60      40.361  32.051   3.716  1.00  0.00      B    H
ATOM   3874  C3  BMIMB  60      43.110  29.056   5.848  1.00  0.00      B    C
ATOM   3875  H3  BMIMB  60      44.050  29.032   5.318  1.00  0.00      B    H
ATOM   3876  H31 BMIMB  60      43.240  29.205   6.910  1.00  0.00      B    H
ATOM   3877  H32 BMIMB  60      42.440  28.220   5.705  1.00  0.00      B    H
ATOM   3878  C4  BMIMB  60      41.012  33.391   6.047  1.00  0.00      B    C
ATOM   3879  H4  BMIMB  60      41.123  34.031   5.184  1.00  0.00      B    H
ATOM   3880  H41 BMIMB  60      41.777  33.730   6.730  1.00  0.00      B    H
ATOM   3881  C5  BMIMB  60      39.683  33.404   6.650  1.00  0.00      B    C
ATOM   3882  H5  BMIMB  60      38.910  32.978   6.016  1.00  0.00      B    H
ATOM   3883  H51 BMIMB  60      39.787  32.723   7.491  1.00  0.00      B    H
ATOM   3884  C51 BMIMB  60      39.262  34.754   7.119  1.00  0.00      B    C
ATOM   3885  H52 BMIMB  60      40.030  35.044   7.831  1.00  0.00      B    H
ATOM   3886  H53 BMIMB  60      39.327  35.450   6.286  1.00  0.00      B    H
ATOM   3887  C6  BMIMB  60      37.816  34.802   7.607  1.00  0.00      B    C
ATOM   3888  H6  BMIMB  60      37.621  33.968   8.271  1.00  0.00      B    H
ATOM   3889  H61 BMIMB  60      37.574  35.743   8.087  1.00  0.00      B    H
ATOM   3890  H62 BMIMB  60      37.261  34.708   6.681  1.00  0.00      B    H
ATOM   3901  N1  BMIMB  61       2.470  10.367  29.847  1.00  0.00      B    N
ATOM   3902  N11 BMIMB  61       3.025  11.986  31.233  1.00  0.00      B    N
ATOM   3903  C1  BMIMB  61       2.077  11.494  30.492  1.00  0.00      B    C
ATOM   3904  H1  BMIMB  61       1.151  11.967  30.243  1.00  0.00      B    H
ATOM   3905  C2  BMIMB  61       3.817  10.223  30.133  1.00  0.00      B    C
ATOM   3906  H2  BMIMB  61       4.387   9.453  29.660  1.00  0.00      B    H
ATOM   3907  C21 BMIMB  61       4.194  11.171  31.064  1.00  0.00      B    C
ATOM   3908  H21 BMIMB  61       5.100  11.444  31.559  1.00  0.00      B    H
ATOM   3909  C3  BMIMB  61       1.599   9.462  29.042  1.00  0.00      B    C
ATOM   3910  H3  BMIMB  61       1.995   8.457  29.021  1.00  0.00      B    H
ATOM   3911  H31 BMIMB  61       0.578   9.463  29.394  1.00  0.00      B    H
ATOM   3912  H32 BMIMB  61       1.527   9.869  28.044  1.00  0.00      B    H
ATOM   3913  C4  BMIMB  61       3.008  13.230  32.080  1.00  0.00      B    C
ATOM   3914  H4  BMIMB  61       3.597  12.961  32.944  1.00  0.00      B    H
ATOM   3915  H41 BMIMB  61       2.023  13.456  32.461  1.00  0.00      B    H
ATOM   3916  C5  BMIMB  61       3.736  14.377  31.332  1.00  0.00      B    C
ATOM   3917  H5  BMIMB  61       3.529  15.252  31.944  1.00  0.00      B    H
ATOM   3918  H51 BMIMB  61       4.801  14.166  31.303  1.00  0.00      B    H
ATOM   3919  C51 BMIMB  61       3.383  14.678  29.882  1.00  0.00      B    C
ATOM   3920  H52 BMIMB  61       4.100  14.108  29.297  1.00  0.00      B    H
ATOM   3921  H53 BMIMB  61       2.333  14.424  29.756  1.00  0.00      B    H
ATOM   3922  C6  BMIMB  61       3.617  16.103  29.458  1.00  0.00      B    C
ATOM   3923  H6  BMIMB  61       2.994  16.723  30.092  1.00  0.00      B    H
ATOM   3924  H61 BMIMB  61       4.655  16.308  29.694  1.00  0.00      B    H
ATOM   3925  H62 BMIMB  61       3.241  16.377  28.479  1.00  0.00      B    H
ATOM   3936  N1  BMIMB  62       2.474  42.400  25.074  1.00  0.00      B    N
ATOM   3937  N11 BMIMB  62       3.988  42.959  23.566  1.00  0.00      B    N
ATOM   3938  C1  BMIMB  62       3.807  42.415  24.788  1.00  0.00      B    C
ATOM   3939  H1  BMIMB  62       4.615  42.152  25.437  1.00  0.00      B    H
ATOM   3940  C2  BMIMB  62       1.854  42.965  23.988  1.00  0.00      B    C
ATOM   3941  H2  BMIMB  62       0.804  43.161  23.991  1.00  0.00      B    H
ATOM   3942  C21 BMIMB  62       2.743  43.237  23.004  1.00  0.00      B    C
ATOM   3943  H21 BMIMB  62       2.652  43.609  22.007  1.00  0.00      B    H
ATOM   3944  C3  BMIMB  62       1.840  41.927  26.317  1.00  0.00      B    C
ATOM   3945  H3  BMIMB  62       1.772  42.792  26.960  1.00  0.00      B    H
ATOM   3946  H31 BMIMB  62       0.848  41.568  26.086  1.00  0.00      B    H
ATOM   3947  H32 BMIMB  62       2.320  41.061  26.749  1.00  0.00      B    H
ATOM   3948  C4  BMIMB  62       5.211  43.301  22.917  1.00  0.00      B    C
ATOM   3949  H4  BMIMB  62       6.022  43.375  23.626  1.00  0.00      B    H
ATOM   3950  H41 BMIMB  62       5.044  44.254  22.437  1.00  0.00      B    H
ATOM   3951  C5  BMIMB  62       5.625  42.134  22.007  1.00  0.00      B    C
ATOM   3952  H5  BMIMB  62       6.488  42.431  21.416  1.00  0.00      B    H
ATOM   3953  H51 BMIMB  62       5.939  41.349  22.689  1.00  0.00      B    H
ATOM   3954  C51 BMIMB  62       4.580  41.498  21.079  1.00  0.00      B    C
ATOM   3955  H52 BMIMB  62       3.855  41.065  21.763  1.00  0.00      B    H
ATOM   3956  H53 BMIMB  62       4.082  42.057  20.290  1.00  0.00      B    H
ATOM   3957  C6  BMIMB  62       5.356  40.355  20.307  1.00  0.00      B    C
ATOM   3958  H6  BMIMB  62       5.689  39.609  21.019  1.00  0.00      B    H
ATOM   3959  H61 BMIMB  62       4.742  39.834  19.582  1.00  0.00      B    H
ATOM   3960  H62 BMIMB  62       6.217  40.682  19.736  1.00  0.00      B    H
ATOM   3971  N1  BMIMB  63      18.000  11.719  14.746  1.00  0.00      B    N
ATOM   3972  N11 BMIMB  63      19.535  10.387  14.139  1.00  0.00      B    N
ATOM   3973  C1  BMIMB  63      19.283  11.610  14.535  1.00  0.00      B    C
ATOM   3974  H1  BMIMB  63      20.049  12.305  14.803  1.00  0.00      B    H
ATOM   3975  C2  BMIMB  63      17.372  10.570  14.297  1.00  0.00      B    C
ATOM   3976  H2  BMIMB  63      16.312  10.445  14.321  1.00  0.00      B    H
ATOM   3977  C21 BMIMB  63      18.255   9.802  13.833  1.00  0.00      B    C
ATOM   3978  H21 BMIMB  63      18.279   8.836  13.379  1.00  0.00      B    H
ATOM   3979  C3  BMIMB  63      17.368  12.833  15.417  1.00  0.00      B    C
ATOM   3980  H3  BMIMB  63      16.610  13.171  14.726  1.00  0.00      B    H
ATOM   3981  H31 BMIMB  63      16.931  12.566  16.367  1.00  0.00      B    H
ATOM   3982  H32 BMIMB  63      18.133  13.569  15.615  1.00  0.00      B    H
ATOM   3983  C4  BMIMB  63      20.845   9.789  13.890  1.00  0.00      B    C
ATOM   3984  H4  BMIMB  63      21.670  10.469  14.041  1.00  0.00      B    H
ATOM   3985  H41 BMIMB  63      20.900   9.435  12.871  1.00  0.00      B    H
ATOM   3986  C5  BMIMB  63      21.067   8.542  14.865  1.00  0.00      B    C
ATOM   3987  H5  BMIMB  63      20.060   8.154  14.996  1.00  0.00      B    H
ATOM   3988  H51 BMIMB  63      21.703   7.754  14.472  1.00  0.00      B    H
ATOM   3989  C51 BMIMB  63      21.650   8.791  16.233  1.00  0.00      B    C
ATOM   3990  H52 BMIMB  63      22.705   9.031  16.125  1.00  0.00      B    H
ATOM   3991  H53 BMIMB  63      20.977   9.545  16.632  1.00  0.00      B    H
ATOM   3992  C6  BMIMB  63      21.623   7.534  17.099  1.00  0.00      B    C
ATOM   3993  H6  BMIMB  63      22.213   7.676  17.997  1.00  0.00      B    H
ATOM   3994  H61 BMIMB  63      20.575   7.406  17.345  1.00  0.00      B    H
ATOM   3995  H62 BMIMB  63      22.108   6.679  16.644  1.00  0.00      B    H
ATOM   4006  N1  BMIMB  64      35.634   7.940   0.561  1.00  0.00      B    N
ATOM   4007  N11 BMIMB  64      33.965   6.642   1.035  1.00  0.00      B    N
ATOM   4008  C1  BMIMB  64      35.283   6.722   0.861  1.00  0.00      B    C
ATOM   4009  H1  BMIMB  64      35.959   5.896   0.921  1.00  0.00      B    H
ATOM   4010  C2  BMIMB  64      34.477   8.744   0.630  1.00  0.00      B    C
ATOM   4011  H2  BMIMB  64      34.480   9.812   0.620  1.00  0.00      B    H
ATOM   4012  C21 BMIMB  64      33.463   7.908   0.850  1.00  0.00      B    C
ATOM   4013  H21 BMIMB  64      32.437   8.195   0.926  1.00  0.00      B    H
ATOM   4014  C3  BMIMB  64      36.952   8.368   0.188  1.00  0.00      B    C
ATOM   4015  H3  BMIMB  64      36.844   8.795  -0.798  1.00  0.00      B    H
ATOM   4016  H31 BMIMB  64      37.317   9.090   0.904  1.00  0.00      B    H
ATOM   4017  H32 BMIMB  64      37.672   7.567   0.259  1.00  0.00      B    H
ATOM   4018  C4  BMIMB  64      33.204   5.357   1.189  1.00  0.00      B    C
ATOM   4019  H4  BMIMB  64      32.256   5.633   1.624  1.00  0.00      B    H
ATOM   4020  H41 BMIMB  64      33.705   4.782   1.954  1.00  0.00      B    H
ATOM   4021  C5  BMIMB  64      32.856   4.709  -0.157  1.00  0.00      B    C
ATOM   4022  H5  BMIMB  64      32.299   5.450  -0.725  1.00  0.00      B    H
ATOM   4023  H51 BMIMB  64      33.772   4.375  -0.637  1.00  0.00      B    H
ATOM   4024  C51 BMIMB  64      31.831   3.568   0.018  1.00  0.00      B    C
ATOM   4025  H52 BMIMB  64      32.415   2.915   0.663  1.00  0.00      B    H
ATOM   4026  H53 BMIMB  64      30.899   3.914   0.456  1.00  0.00      B    H
ATOM   4027  C6  BMIMB  64      31.588   2.820  -1.274  1.00  0.00      B    C
ATOM   4028  H6  BMIMB  64      32.534   2.760  -1.799  1.00  0.00      B    H
ATOM   4029  H61 BMIMB  64      31.130   1.840  -1.204  1.00  0.00      B    H
ATOM   4030  H62 BMIMB  64      30.882   3.328  -1.922  1.00  0.00      B    H
ATOM   4041  N1  BMIMB  65      28.017   6.595  36.222  1.00  0.00      B    N
ATOM   4042  N11 BMIMB  65      27.917   5.909  34.156  1.00  0.00      B    N
ATOM   4043  C1  BMIMB  65      27.416   6.787  35.050  1.00  0.00      B    C
ATOM   4044  H1  BMIMB  65      26.905   7.679  34.756  1.00  0.00      B    H
ATOM   4045  C2  BMIMB  65      29.039   5.696  36.024  1.00  0.00      B    C
ATOM   4046  H2  BMIMB  65      29.666   5.389  36.832  1.00  0.00      B    H
ATOM   4047  C21 BMIMB  65      28.891   5.182  34.770  1.00  0.00      B    C
ATOM   4048  H21 BMIMB  65      29.263   4.329  34.246  1.00  0.00      B    H
ATOM   4049  C3  BMIMB  65      27.562   7.031  37.534  1.00  0.00      B    C
ATOM   4050  H3  BMIMB  65      28.320   7.752  37.804  1.00  0.00      B    H
ATOM   4051  H31 BMIMB  65      26.559   7.413  37.421  1.00  0.00      B    H
ATOM   4052  H32 BMIMB  65      27.563   6.194  38.218  1.00  0.00      B    H
ATOM   4053  C4  BMIMB  65      27.485   5.690  32.759  1.00  0.00      B    C
ATOM   4054  H4  BMIMB  65      26.585   6.249  32.550  1.00  0.00      B    H
ATOM   4055  H41 BMIMB  65      27.207   4.647  32.735  1.00  0.00      B    H
ATOM   4056  C5  BMIMB  65      28.684   5.929  31.837  1.00  0.00      B    C
ATOM   4057  H5  BMIMB  65      29.405   5.143  32.045  1.00  0.00      B    H
ATOM   4058  H51 BMIMB  65      28.358   5.898  30.800  1.00  0.00      B    H
ATOM   4059  C51 BMIMB  65      29.352   7.301  32.026  1.00  0.00      B    C
ATOM   4060  H52 BMIMB  65      28.578   8.061  32.099  1.00  0.00      B    H
ATOM   4061  H53 BMIMB  65      29.837   7.357  32.997  1.00  0.00      B    H
ATOM   4062  C6  BMIMB  65      30.223   7.815  30.849  1.00  0.00      B    C
ATOM   4063  H6  BMIMB  65      30.911   7.058  30.490  1.00  0.00      B    H
ATOM   4064  H61 BMIMB  65      29.502   7.964  30.054  1.00  0.00      B    H
ATOM   4065  H62 BMIMB  65      30.803   8.639  31.248  1.00  0.00      B    H
ATOM   4076  N1  BMIMB  66      42.040  18.157  41.872  1.00  0.00      B    N
ATOM   4077  N11 BMIMB  66      43.721  18.359  40.546  1.00  0.00      B    N
ATOM   4078  C1  BMIMB  66      42.402  18.310  40.661  1.00  0.00      B    C
ATOM   4079  H1  BMIMB  66      41.730  18.461  39.843  1.00  0.00      B    H
ATOM   4080  C2  BMIMB  66      43.263  17.784  42.570  1.00  0.00      B    C
ATOM   4081  H2  BMIMB  66      43.190  17.409  43.568  1.00  0.00      B    H
ATOM   4082  C21 BMIMB  66      44.280  17.919  41.734  1.00  0.00      B    C
ATOM   4083  H21 BMIMB  66      45.312  17.678  41.870  1.00  0.00      B    H
ATOM   4084  C3  BMIMB  66      40.642  18.236  42.380  1.00  0.00      B    C
ATOM   4085  H3  BMIMB  66      40.169  17.353  41.977  1.00  0.00      B    H
ATOM   4086  H31 BMIMB  66      40.768  18.280  43.452  1.00  0.00      B    H
ATOM   4087  H32 BMIMB  66      40.191  19.181  42.112  1.00  0.00      B    H
ATOM   4088  C4  BMIMB  66      44.448  18.584  39.286  1.00  0.00      B    C
ATOM   4089  H4  BMIMB  66      45.505  18.606  39.504  1.00  0.00      B    H
ATOM   4090  H41 BMIMB  66      44.125  19.590  39.060  1.00  0.00      B    H
ATOM   4091  C5  BMIMB  66      44.161  17.602  38.231  1.00  0.00      B    C
ATOM   4092  H5  BMIMB  66      43.193  17.866  37.813  1.00  0.00      B    H
ATOM   4093  H51 BMIMB  66      44.953  17.864  37.534  1.00  0.00      B    H
ATOM   4094  C51 BMIMB  66      44.219  16.101  38.671  1.00  0.00      B    C
ATOM   4095  H52 BMIMB  66      45.139  15.919  39.220  1.00  0.00      B    H
ATOM   4096  H53 BMIMB  66      43.368  15.988  39.338  1.00  0.00      B    H
ATOM   4097  C6  BMIMB  66      44.094  15.005  37.464  1.00  0.00      B    C
ATOM   4098  H6  BMIMB  66      44.917  15.215  36.790  1.00  0.00      B    H
ATOM   4099  H61 BMIMB  66      44.128  13.994  37.854  1.00  0.00      B    H
ATOM   4100  H62 BMIMB  66      43.163  15.192  36.941  1.00  0.00      B    H
ATOM   4111  N1  BMIMB  67      22.711  39.492  17.058  1.00  0.00      B    N
ATOM   4112  N11 BMIMB  67      21.070  40.763  17.481  1.00  0.00      B    N
ATOM   4113  C1  BMIMB  67      22.124  40.628  16.758  1.00  0.00      B    C
ATOM   4114  H1  BMIMB  67      22.439  41.275  15.968  1.00  0.00      B    H
ATOM   4115  C2  BMIMB  67      21.972  38.785  18.012  1.00  0.00      B    C
ATOM   4116  H2  BMIMB  67      22.202  37.911  18.582  1.00  0.00      B    H
ATOM   4117  C21 BMIMB  67      20.902  39.598  18.252  1.00  0.00      B    C
ATOM   4118  H21 BMIMB  67      20.119  39.485  18.970  1.00  0.00      B    H
ATOM   4119  C3  BMIMB  67      24.028  38.952  16.488  1.00  0.00      B    C
ATOM   4120  H3  BMIMB  67      24.148  39.119  15.428  1.00  0.00      B    H
ATOM   4121  H31 BMIMB  67      24.777  39.582  16.944  1.00  0.00      B    H
ATOM   4122  H32 BMIMB  67      24.158  37.893  16.651  1.00  0.00      B    H
ATOM   4123  C4  BMIMB  67      20.146  41.916  17.490  1.00  0.00      B    C
ATOM   4124  H4  BMIMB  67      20.798  42.701  17.845  1.00  0.00      B    H
ATOM   4125  H41 BMIMB  67      19.444  41.730  18.288  1.00  0.00      B    H
ATOM   4126  C5  BMIMB  67      19.445  42.195  16.152  1.00  0.00      B    C
ATOM   4127  H5  BMIMB  67      18.747  42.998  16.374  1.00  0.00      B    H
ATOM   4128  H51 BMIMB  67      20.272  42.494  15.513  1.00  0.00      B    H
ATOM   4129  C51 BMIMB  67      18.892  40.962  15.427  1.00  0.00      B    C
ATOM   4130  H52 BMIMB  67      19.741  40.306  15.251  1.00  0.00      B    H
ATOM   4131  H53 BMIMB  67      18.209  40.442  16.094  1.00  0.00      B    H
ATOM   4132  C6  BMIMB  67      18.064  41.414  14.212  1.00  0.00      B    C
ATOM   4133  H6  BMIMB  67      18.664  41.727  13.366  1.00  0.00      B    H
ATOM   4134  H61 BMIMB  67      17.372  40.671  13.834  1.00  0.00      B    H
ATOM   4135  H62 BMIMB  67      17.438  42.174  14.666  1.00  0.00      B    H
ATOM   4146  N1  BMIMB  68      18.657   5.949   2.260  1.00  0.00      B    N
ATOM   4147  N11 BMIMB  68      20.654   5.138   1.955  1.00  0.00      B    N
ATOM   4148  C1  BMIMB  68      19.384   4.789   2.218  1.00  0.00      B    C
ATOM   4149  H1  BMIMB  68      18.954   3.816   2.327  1.00  0.00      B    H
ATOM   4150  C2  BMIMB  68      19.482   7.061   2.124  1.00  0.00      B    C
ATOM   4151  H2  BMIMB  68      19.226   8.086   2.278  1.00  0.00      B    H
ATOM   4152  C21 BMIMB  68      20.671   6.520   1.922  1.00  0.00      B    C
ATOM   4153  H21 BMIMB  68      21.634   6.963   2.053  1.00  0.00      B    H
ATOM   4154  C3  BMIMB  68      17.196   6.073   2.457  1.00  0.00      B    C
ATOM   4155  H3  BMIMB  68      17.017   6.722   3.303  1.00  0.00      B    H
ATOM   4156  H31 BMIMB  68      16.709   6.555   1.622  1.00  0.00      B    H
ATOM   4157  H32 BMIMB  68      16.780   5.175   2.890  1.00  0.00      B    H
ATOM   4158  C4  BMIMB  68      21.902   4.305   1.872  1.00  0.00      B    C
ATOM   4159  H4  BMIMB  68      21.676   3.658   2.706  1.00  0.00      B    H
ATOM   4160  H41 BMIMB  68      22.718   4.975   2.101  1.00  0.00      B    H
ATOM   4161  C5  BMIMB  68      22.312   3.473   0.625  1.00  0.00      B    C
ATOM   4162  H5  BMIMB  68      23.261   2.954   0.736  1.00  0.00      B    H
ATOM   4163  H51 BMIMB  68      21.600   2.679   0.419  1.00  0.00      B    H
ATOM   4164  C51 BMIMB  68      22.228   4.385  -0.643  1.00  0.00      B    C
ATOM   4165  H52 BMIMB  68      21.842   3.776  -1.456  1.00  0.00      B    H
ATOM   4166  H53 BMIMB  68      21.598   5.262  -0.516  1.00  0.00      B    H
ATOM   4167  C6  BMIMB  68      23.625   4.879  -1.028  1.00  0.00      B    C
ATOM   4168  H6  BMIMB  68      23.612   5.273  -2.038  1.00  0.00      B    H
ATOM   4169  H61 BMIMB  68      24.003   5.545  -0.260  1.00  0.00      B    H
ATOM   4170  H62 BMIMB  68      24.208   3.965  -1.050  1.00  0.00      B    H
ATOM   4181  N1  BMIMB  69       3.892  36.804  29.723  1.00  0.00      B    N
ATOM   4182  N11 BMIMB  69       3.573  35.771  31.556  1.00  0.00      B    N
ATOM   4183  C1  BMIMB  69       4.243  36.747  30.989  1.00  0.00      B    C
ATOM   4184  H1  BMIMB  69       5.013  37.341  31.432  1.00  0.00      B    H
ATOM   4185  C2  BMIMB  69       2.927  35.829  29.481  1.00  0.00      B    C
ATOM   4186  H2  BMIMB  69       2.426  35.700  28.547  1.00  0.00      B    H
ATOM   4187  C21 BMIMB  69       2.740  35.197  30.636  1.00  0.00      B    C
ATOM   4188  H21 BMIMB  69       2.082  34.391  30.875  1.00  0.00      B    H
ATOM   4189  C3  BMIMB  69       4.451  37.633  28.667  1.00  0.00      B    C
ATOM   4190  H3  BMIMB  69       3.704  38.300  28.262  1.00  0.00      B    H
ATOM   4191  H31 BMIMB  69       5.268  38.200  29.086  1.00  0.00      B    H
ATOM   4192  H32 BMIMB  69       4.918  37.008  27.919  1.00  0.00      B    H
ATOM   4193  C4  BMIMB  69       3.878  35.194  32.905  1.00  0.00      B    C
ATOM   4194  H4  BMIMB  69       4.849  35.608  33.134  1.00  0.00      B    H
ATOM   4195  H41 BMIMB  69       3.906  34.118  32.986  1.00  0.00      B    H
ATOM   4196  C5  BMIMB  69       3.123  35.812  34.102  1.00  0.00      B    C
ATOM   4197  H5  BMIMB  69       3.460  35.150  34.896  1.00  0.00      B    H
ATOM   4198  H51 BMIMB  69       3.458  36.845  34.160  1.00  0.00      B    H
ATOM   4199  C51 BMIMB  69       1.642  35.891  33.946  1.00  0.00      B    C
ATOM   4200  H52 BMIMB  69       1.378  36.398  33.022  1.00  0.00      B    H
ATOM   4201  H53 BMIMB  69       1.249  34.884  34.063  1.00  0.00      B    H
ATOM   4202  C6  BMIMB  69       0.906  36.668  35.098  1.00  0.00      B    C
ATOM   4203  H6  BMIMB  69       0.975  36.137  36.040  1.00  0.00      B    H
ATOM   4204  H61 BMIMB  69       1.270  37.684  35.208  1.00  0.00      B    H
ATOM   4205  H62 BMIMB  69      -0.143  36.845  34.890  1.00  0.00      B    H
ATOM   4216  N1  BMIMB  70      13.077  31.828  35.329  1.00  0.00      B    N
ATOM   4217  N11 BMIMB  70      12.722  32.516  37.319  1.00  0.00      B    N
ATOM   4218  C1  BMIMB  70      12.307  32.574  36.067  1.00  0.00      B    C
ATOM   4219  H1  BMIMB  70      11.375  33.048  35.849  1.00  0.00      B    H
ATOM   4220  C2  BMIMB  70      14.180  31.536  36.110  1.00  0.00      B    C
ATOM   4221  H2  BMIMB  70      15.058  31.072  35.717  1.00  0.00      B    H
ATOM   4222  C21 BMIMB  70      13.964  31.901  37.342  1.00  0.00      B    C
ATOM   4223  H21 BMIMB  70      14.520  31.776  38.245  1.00  0.00      B    H
ATOM   4224  C3  BMIMB  70      12.948  31.375  33.924  1.00  0.00      B    C
ATOM   4225  H3  BMIMB  70      12.475  30.405  33.875  1.00  0.00      B    H
ATOM   4226  H31 BMIMB  70      12.381  32.127  33.395  1.00  0.00      B    H
ATOM   4227  H32 BMIMB  70      13.933  31.263  33.498  1.00  0.00      B    H
ATOM   4228  C4  BMIMB  70      12.029  32.981  38.535  1.00  0.00      B    C
ATOM   4229  H4  BMIMB  70      12.341  32.192  39.204  1.00  0.00      B    H
ATOM   4230  H41 BMIMB  70      10.991  32.835  38.276  1.00  0.00      B    H
ATOM   4231  C5  BMIMB  70      12.286  34.403  39.049  1.00  0.00      B    C
ATOM   4232  H5  BMIMB  70      11.561  34.958  38.458  1.00  0.00      B    H
ATOM   4233  H51 BMIMB  70      12.014  34.514  40.096  1.00  0.00      B    H
ATOM   4234  C51 BMIMB  70      13.760  34.878  39.002  1.00  0.00      B    C
ATOM   4235  H52 BMIMB  70      14.285  34.283  39.745  1.00  0.00      B    H
ATOM   4236  H53 BMIMB  70      14.356  34.807  38.096  1.00  0.00      B    H
ATOM   4237  C6  BMIMB  70      13.740  36.305  39.468  1.00  0.00      B    C
ATOM   4238  H6  BMIMB  70      14.705  36.736  39.705  1.00  0.00      B    H
ATOM   4239  H61 BMIMB  70      13.276  37.011  38.788  1.00  0.00      B    H
ATOM   4240  H62 BMIMB  70      13.042  36.350  40.296  1.00  0.00      B    H
ATOM   4251  N1  BMIMB  71      29.436  23.129   7.300  1.00  0.00      B    N
ATOM   4252  N11 BMIMB  71      29.796  23.850   5.321  1.00  0.00      B    N
ATOM   4253  C1  BMIMB  71      28.984  23.151   6.054  1.00  0.00      B    C
ATOM   4254  H1  BMIMB  71      28.165  22.620   5.618  1.00  0.00      B    H
ATOM   4255  C2  BMIMB  71      30.573  23.846   7.331  1.00  0.00      B    C
ATOM   4256  H2  BMIMB  71      31.148  24.036   8.211  1.00  0.00      B    H
ATOM   4257  C21 BMIMB  71      30.835  24.308   6.097  1.00  0.00      B    C
ATOM   4258  H21 BMIMB  71      31.633  24.891   5.692  1.00  0.00      B    H
ATOM   4259  C3  BMIMB  71      28.933  22.395   8.450  1.00  0.00      B    C
ATOM   4260  H3  BMIMB  71      29.477  22.704   9.331  1.00  0.00      B    H
ATOM   4261  H31 BMIMB  71      27.870  22.530   8.585  1.00  0.00      B    H
ATOM   4262  H32 BMIMB  71      29.095  21.342   8.269  1.00  0.00      B    H
ATOM   4263  C4  BMIMB  71      29.631  24.177   3.937  1.00  0.00      B    C
ATOM   4264  H4  BMIMB  71      29.359  23.315   3.345  1.00  0.00      B    H
ATOM   4265  H41 BMIMB  71      30.625  24.475   3.637  1.00  0.00      B    H
ATOM   4266  C5  BMIMB  71      28.621  25.285   3.768  1.00  0.00      B    C
ATOM   4267  H5  BMIMB  71      28.737  25.552   2.721  1.00  0.00      B    H
ATOM   4268  H51 BMIMB  71      27.597  24.937   3.873  1.00  0.00      B    H
ATOM   4269  C51 BMIMB  71      28.882  26.391   4.743  1.00  0.00      B    C
ATOM   4270  H52 BMIMB  71      28.753  26.090   5.779  1.00  0.00      B    H
ATOM   4271  H53 BMIMB  71      29.940  26.633   4.689  1.00  0.00      B    H
ATOM   4272  C6  BMIMB  71      28.028  27.671   4.574  1.00  0.00      B    C
ATOM   4273  H6  BMIMB  71      26.981  27.427   4.710  1.00  0.00      B    H
ATOM   4274  H61 BMIMB  71      28.270  28.390   5.349  1.00  0.00      B    H
ATOM   4275  H62 BMIMB  71      28.224  28.187   3.642  1.00  0.00      B    H
ATOM   4286  N1  BMIMB  72      38.574  15.274  11.431  1.00  0.00      B    N
ATOM   4287  N11 BMIMB  72      39.049  16.964  10.157  1.00  0.00      B    N
ATOM   4288  C1  BMIMB  72      38.822  16.570  11.411  1.00  0.00      B    C
ATOM   4289  H1  BMIMB  72      38.767  17.196  12.276  1.00  0.00      B    H
ATOM   4290  C2  BMIMB  72      38.480  14.795  10.163  1.00  0.00      B    C
ATOM   4291  H2  BMIMB  72      38.332  13.765   9.924  1.00  0.00      B    H
ATOM   4292  C21 BMIMB  72      39.023  15.803   9.400  1.00  0.00      B    C
ATOM   4293  H21 BMIMB  72      39.248  15.766   8.356  1.00  0.00      B    H
ATOM   4294  C3  BMIMB  72      38.151  14.517  12.583  1.00  0.00      B    C
ATOM   4295  H3  BMIMB  72      37.276  13.941  12.320  1.00  0.00      B    H
ATOM   4296  H31 BMIMB  72      38.954  13.852  12.865  1.00  0.00      B    H
ATOM   4297  H32 BMIMB  72      37.878  15.269  13.309  1.00  0.00      B    H
ATOM   4298  C4  BMIMB  72      39.470  18.326   9.707  1.00  0.00      B    C
ATOM   4299  H4  BMIMB  72      38.998  19.063  10.340  1.00  0.00      B    H
ATOM   4300  H41 BMIMB  72      39.046  18.318   8.714  1.00  0.00      B    H
ATOM   4301  C5  BMIMB  72      40.975  18.581   9.621  1.00  0.00      B    C
ATOM   4302  H5  BMIMB  72      41.300  19.326   8.900  1.00  0.00      B    H
ATOM   4303  H51 BMIMB  72      41.311  19.078  10.528  1.00  0.00      B    H
ATOM   4304  C51 BMIMB  72      41.882  17.373   9.253  1.00  0.00      B    C
ATOM   4305  H52 BMIMB  72      41.721  16.548   9.942  1.00  0.00      B    H
ATOM   4306  H53 BMIMB  72      41.583  16.995   8.278  1.00  0.00      B    H
ATOM   4307  C6  BMIMB  72      43.340  17.746   9.099  1.00  0.00      B    C
ATOM   4308  H6  BMIMB  72      43.463  18.701   8.602  1.00  0.00      B    H
ATOM   4309  H61 BMIMB  72      43.774  17.700  10.091  1.00  0.00      B    H
ATOM   4310  H62 BMIMB  72      43.676  16.954   8.439  1.00  0.00      B    H
ATOM   4321  N1  BMIMB  73      15.223  17.475  20.677  1.00  0.00      B    N
ATOM   4322  N11 BMIMB  73      13.459  16.419  21.562  1.00  0.00      B    N
ATOM   4323  C1  BMIMB  73      14.631  16.312  20.950  1.00  0.00      B    C
ATOM   4324  H1  BMIMB  73      14.973  15.331  20.697  1.00  0.00      B    H
ATOM   4325  C2  BMIMB  73      14.301  18.410  21.148  1.00  0.00      B    C
ATOM   4326  H2  BMIMB  73      14.446  19.454  20.977  1.00  0.00      B    H
ATOM   4327  C21 BMIMB  73      13.199  17.779  21.637  1.00  0.00      B    C
ATOM   4328  H21 BMIMB  73      12.327  18.174  22.111  1.00  0.00      B    H
ATOM   4329  C3  BMIMB  73      16.441  17.733  20.004  1.00  0.00      B    C
ATOM   4330  H3  BMIMB  73      16.225  17.783  18.947  1.00  0.00      B    H
ATOM   4331  H31 BMIMB  73      16.972  18.637  20.264  1.00  0.00      B    H
ATOM   4332  H32 BMIMB  73      17.035  16.845  20.166  1.00  0.00      B    H
ATOM   4333  C4  BMIMB  73      12.490  15.264  21.745  1.00  0.00      B    C
ATOM   4334  H4  BMIMB  73      12.831  14.399  21.195  1.00  0.00      B    H
ATOM   4335  H41 BMIMB  73      11.590  15.688  21.324  1.00  0.00      B    H
ATOM   4336  C5  BMIMB  73      12.374  14.797  23.236  1.00  0.00      B    C
ATOM   4337  H5  BMIMB  73      11.373  15.031  23.590  1.00  0.00      B    H
ATOM   4338  H51 BMIMB  73      12.599  13.733  23.233  1.00  0.00      B    H
ATOM   4339  C51 BMIMB  73      13.244  15.496  24.271  1.00  0.00      B    C
ATOM   4340  H52 BMIMB  73      14.195  15.222  23.821  1.00  0.00      B    H
ATOM   4341  H53 BMIMB  73      13.103  16.571  24.343  1.00  0.00      B    H
ATOM   4342  C6  BMIMB  73      13.000  14.836  25.593  1.00  0.00      B    C
ATOM   4343  H6  BMIMB  73      11.968  14.978  25.894  1.00  0.00      B    H
ATOM   4344  H61 BMIMB  73      13.152  13.763  25.589  1.00  0.00      B    H
ATOM   4345  H62 BMIMB  73      13.564  15.299  26.396  1.00  0.00      B    H
ATOM   4356  N1  BMIMB  74      12.538  -1.256   6.736  1.00  0.00      B    N
ATOM   4357  N11 BMIMB  74      11.971   0.778   7.279  1.00  0.00      B    N
ATOM   4358  C1  BMIMB  74      12.793  -0.230   7.551  1.00  0.00      B    C
ATOM   4359  H1  BMIMB  74      13.408  -0.281   8.424  1.00  0.00      B    H
ATOM   4360  C2  BMIMB  74      11.687  -0.757   5.744  1.00  0.00      B    C
ATOM   4361  H2  BMIMB  74      11.531  -1.282   4.827  1.00  0.00      B    H
ATOM   4362  C21 BMIMB  74      11.285   0.446   6.138  1.00  0.00      B    C
ATOM   4363  H21 BMIMB  74      10.670   1.156   5.630  1.00  0.00      B    H
ATOM   4364  C3  BMIMB  74      13.147  -2.529   6.818  1.00  0.00      B    C
ATOM   4365  H3  BMIMB  74      12.577  -3.390   6.500  1.00  0.00      B    H
ATOM   4366  H31 BMIMB  74      14.025  -2.514   6.189  1.00  0.00      B    H
ATOM   4367  H32 BMIMB  74      13.611  -2.638   7.787  1.00  0.00      B    H
ATOM   4368  C4  BMIMB  74      11.863   2.058   7.935  1.00  0.00      B    C
ATOM   4369  H4  BMIMB  74      12.677   1.967   8.640  1.00  0.00      B    H
ATOM   4370  H41 BMIMB  74      10.908   2.172   8.426  1.00  0.00      B    H
ATOM   4371  C5  BMIMB  74      12.102   3.334   7.158  1.00  0.00      B    C
ATOM   4372  H5  BMIMB  74      11.317   3.577   6.446  1.00  0.00      B    H
ATOM   4373  H51 BMIMB  74      12.276   4.210   7.777  1.00  0.00      B    H
ATOM   4374  C51 BMIMB  74      13.313   3.236   6.169  1.00  0.00      B    C
ATOM   4375  H52 BMIMB  74      14.248   3.007   6.675  1.00  0.00      B    H
ATOM   4376  H53 BMIMB  74      13.186   2.409   5.476  1.00  0.00      B    H
ATOM   4377  C6  BMIMB  74      13.544   4.590   5.356  1.00  0.00      B    C
ATOM   4378  H6  BMIMB  74      14.097   5.451   5.713  1.00  0.00      B    H
ATOM   4379  H61 BMIMB  74      14.189   4.275   4.544  1.00  0.00      B    H
ATOM   4380  H62 BMIMB  74      12.641   4.930   4.861  1.00  0.00      B    H
ATOM   4391  N1  BMIMB  75      23.943   7.756  28.144  1.00  0.00      B    N
ATOM   4392  N11 BMIMB  75      23.774   7.936  26.024  1.00  0.00      B    N
ATOM   4393  C1  BMIMB  75      24.465   7.403  27.018  1.00  0.00      B    C
ATOM   4394  H1  BMIMB  75      25.219   6.650  26.933  1.00  0.00      B    H
ATOM   4395  C2  BMIMB  75      22.839   8.484  27.923  1.00  0.00      B    C
ATOM   4396  H2  BMIMB  75      22.248   8.810  28.751  1.00  0.00      B    H
ATOM   4397  C21 BMIMB  75      22.710   8.589  26.620  1.00  0.00      B    C
ATOM   4398  H21 BMIMB  75      22.056   9.116  25.961  1.00  0.00      B    H
ATOM   4399  C3  BMIMB  75      24.338   7.371  29.494  1.00  0.00      B    C
ATOM   4400  H3  BMIMB  75      24.032   8.065  30.263  1.00  0.00      B    H
ATOM   4401  H31 BMIMB  75      23.797   6.455  29.678  1.00  0.00      B    H
ATOM   4402  H32 BMIMB  75      25.374   7.070  29.543  1.00  0.00      B    H
ATOM   4403  C4  BMIMB  75      23.975   7.695  24.645  1.00  0.00      B    C
ATOM   4404  H4  BMIMB  75      23.100   7.106  24.414  1.00  0.00      B    H
ATOM   4405  H41 BMIMB  75      24.840   7.050  24.695  1.00  0.00      B    H
ATOM   4406  C5  BMIMB  75      24.214   9.006  23.888  1.00  0.00      B    C
ATOM   4407  H5  BMIMB  75      24.580   8.719  22.906  1.00  0.00      B    H
ATOM   4408  H51 BMIMB  75      23.247   9.502  23.846  1.00  0.00      B    H
ATOM   4409  C51 BMIMB  75      25.319   9.797  24.596  1.00  0.00      B    C
ATOM   4410  H52 BMIMB  75      24.923  10.124  25.554  1.00  0.00      B    H
ATOM   4411  H53 BMIMB  75      26.205   9.194  24.779  1.00  0.00      B    H
ATOM   4412  C6  BMIMB  75      25.846  10.931  23.763  1.00  0.00      B    C
ATOM   4413  H6  BMIMB  75      25.226  11.820  23.788  1.00  0.00      B    H
ATOM   4414  H61 BMIMB  75      26.833  11.194  24.126  1.00  0.00      B    H
ATOM   4415  H62 BMIMB  75      26.053  10.729  22.718  1.00  0.00      B    H
ATOM   4426  N1  BMIMB  76       0.348   6.903  36.993  1.00  0.00      B    N
ATOM   4427  N11 BMIMB  76      -0.049   7.785  38.960  1.00  0.00      B    N
ATOM   4428  C1  BMIMB  76      -0.398   6.850  38.041  1.00  0.00      B    C
ATOM   4429  H1  BMIMB  76      -1.225   6.172  38.024  1.00  0.00      B    H
ATOM   4430  C2  BMIMB  76       1.318   7.883  37.232  1.00  0.00      B    C
ATOM   4431  H2  BMIMB  76       2.041   8.090  36.473  1.00  0.00      B    H
ATOM   4432  C21 BMIMB  76       1.109   8.399  38.441  1.00  0.00      B    C
ATOM   4433  H21 BMIMB  76       1.527   9.189  39.026  1.00  0.00      B    H
ATOM   4434  C3  BMIMB  76       0.175   5.955  35.939  1.00  0.00      B    C
ATOM   4435  H3  BMIMB  76       0.098   5.032  36.495  1.00  0.00      B    H
ATOM   4436  H31 BMIMB  76      -0.742   6.137  35.397  1.00  0.00      B    H
ATOM   4437  H32 BMIMB  76       1.106   6.064  35.403  1.00  0.00      B    H
ATOM   4438  C4  BMIMB  76      -0.639   7.940  40.326  1.00  0.00      B    C
ATOM   4439  H4  BMIMB  76      -1.716   7.888  40.282  1.00  0.00      B    H
ATOM   4440  H41 BMIMB  76      -0.270   8.919  40.594  1.00  0.00      B    H
ATOM   4441  C5  BMIMB  76       0.018   6.974  41.286  1.00  0.00      B    C
ATOM   4442  H5  BMIMB  76       1.030   6.835  40.916  1.00  0.00      B    H
ATOM   4443  H51 BMIMB  76      -0.045   7.562  42.198  1.00  0.00      B    H
ATOM   4444  C51 BMIMB  76      -0.588   5.611  41.554  1.00  0.00      B    C
ATOM   4445  H52 BMIMB  76      -1.494   5.748  42.139  1.00  0.00      B    H
ATOM   4446  H53 BMIMB  76      -0.875   5.074  40.654  1.00  0.00      B    H
ATOM   4447  C6  BMIMB  76       0.347   4.633  42.328  1.00  0.00      B    C
ATOM   4448  H6  BMIMB  76       1.013   4.226  41.575  1.00  0.00      B    H
ATOM   4449  H61 BMIMB  76       1.030   5.039  43.065  1.00  0.00      B    H
ATOM   4450  H62 BMIMB  76      -0.260   3.946  42.906  1.00  0.00      B    H
ATOM   4461  N1  BMIMB  77      25.490  29.333  10.739  1.00  0.00      B    N
ATOM   4462  N11 BMIMB  77      23.856  30.390  11.581  1.00  0.00      B    N
ATOM   4463  C1  BMIMB  77      25.119  30.466  11.215  1.00  0.00      B    C
ATOM   4464  H1  BMIMB  77      25.630  31.374  10.974  1.00  0.00      B    H
ATOM   4465  C2  BMIMB  77      24.518  28.354  11.067  1.00  0.00      B    C
ATOM   4466  H2  BMIMB  77      24.636  27.316  10.845  1.00  0.00      B    H
ATOM   4467  C21 BMIMB  77      23.451  29.064  11.497  1.00  0.00      B    C
ATOM   4468  H21 BMIMB  77      22.437  28.811  11.714  1.00  0.00      B    H
ATOM   4469  C3  BMIMB  77      26.830  29.164  10.296  1.00  0.00      B    C
ATOM   4470  H3  BMIMB  77      27.028  29.184   9.234  1.00  0.00      B    H
ATOM   4471  H31 BMIMB  77      27.448  29.921  10.756  1.00  0.00      B    H
ATOM   4472  H32 BMIMB  77      27.085  28.183  10.669  1.00  0.00      B    H
ATOM   4473  C4  BMIMB  77      22.921  31.496  11.859  1.00  0.00      B    C
ATOM   4474  H4  BMIMB  77      23.358  32.076  12.659  1.00  0.00      B    H
ATOM   4475  H41 BMIMB  77      22.019  31.020  12.214  1.00  0.00      B    H
ATOM   4476  C5  BMIMB  77      22.501  32.347  10.698  1.00  0.00      B    C
ATOM   4477  H5  BMIMB  77      21.989  31.661  10.028  1.00  0.00      B    H
ATOM   4478  H51 BMIMB  77      21.770  33.008  11.155  1.00  0.00      B    H
ATOM   4479  C51 BMIMB  77      23.560  33.050   9.933  1.00  0.00      B    C
ATOM   4480  H52 BMIMB  77      23.916  33.793  10.642  1.00  0.00      B    H
ATOM   4481  H53 BMIMB  77      24.305  32.350   9.564  1.00  0.00      B    H
ATOM   4482  C6  BMIMB  77      23.083  33.848   8.739  1.00  0.00      B    C
ATOM   4483  H6  BMIMB  77      23.788  33.688   7.930  1.00  0.00      B    H
ATOM   4484  H61 BMIMB  77      22.087  33.545   8.436  1.00  0.00      B    H
ATOM   4485  H62 BMIMB  77      23.084  34.914   8.933  1.00  0.00      B    H
ATOM   4496  N1  BMIMB  78       6.085  16.746  14.634  1.00  0.00      B    N
ATOM   4497  N11 BMIMB  78       5.590  18.531  15.684  1.00  0.00      B    N
ATOM   4498  C1  BMIMB  78       6.185  17.400  15.772  1.00  0.00      B    C
ATOM   4499  H1  BMIMB  78       6.720  17.080  16.640  1.00  0.00      B    H
ATOM   4500  C2  BMIMB  78       5.106  17.378  13.869  1.00  0.00      B    C
ATOM   4501  H2  BMIMB  78       4.689  17.034  12.948  1.00  0.00      B    H
ATOM   4502  C21 BMIMB  78       4.840  18.539  14.505  1.00  0.00      B    C
ATOM   4503  H21 BMIMB  78       4.090  19.211  14.149  1.00  0.00      B    H
ATOM   4504  C3  BMIMB  78       6.531  15.357  14.350  1.00  0.00      B    C
ATOM   4505  H3  BMIMB  78       7.610  15.303  14.336  1.00  0.00      B    H
ATOM   4506  H31 BMIMB  78       6.228  14.794  15.220  1.00  0.00      B    H
ATOM   4507  H32 BMIMB  78       6.028  14.954  13.484  1.00  0.00      B    H
ATOM   4508  C4  BMIMB  78       5.352  19.482  16.821  1.00  0.00      B    C
ATOM   4509  H4  BMIMB  78       4.766  20.321  16.476  1.00  0.00      B    H
ATOM   4510  H41 BMIMB  78       6.228  19.951  17.243  1.00  0.00      B    H
ATOM   4511  C5  BMIMB  78       4.414  19.001  17.972  1.00  0.00      B    C
ATOM   4512  H5  BMIMB  78       3.891  18.079  17.730  1.00  0.00      B    H
ATOM   4513  H51 BMIMB  78       5.000  18.825  18.870  1.00  0.00      B    H
ATOM   4514  C51 BMIMB  78       3.306  19.948  18.309  1.00  0.00      B    C
ATOM   4515  H52 BMIMB  78       3.692  20.926  18.583  1.00  0.00      B    H
ATOM   4516  H53 BMIMB  78       2.685  20.118  17.433  1.00  0.00      B    H
ATOM   4517  C6  BMIMB  78       2.501  19.585  19.530  1.00  0.00      B    C
ATOM   4518  H6  BMIMB  78       2.050  20.438  20.024  1.00  0.00      B    H
ATOM   4519  H61 BMIMB  78       1.811  18.778  19.312  1.00  0.00      B    H
ATOM   4520  H62 BMIMB  78       3.026  19.123  20.358  1.00  0.00      B    H
ATOM   4531  N1  BMIMB  79      28.778  22.885  13.324  1.00  0.00      B    N
ATOM   4532  N11 BMIMB  79      27.191  22.210  12.032  1.00  0.00      B    N
ATOM   4533  C1  BMIMB  79      27.587  23.164  12.854  1.00  0.00      B    C
ATOM   4534  H1  BMIMB  79      27.083  24.101  12.964  1.00  0.00      B    H
ATOM   4535  C2  BMIMB  79      29.144  21.680  12.731  1.00  0.00      B    C
ATOM   4536  H2  BMIMB  79      30.045  21.156  12.966  1.00  0.00      B    H
ATOM   4537  C21 BMIMB  79      28.190  21.346  11.867  1.00  0.00      B    C
ATOM   4538  H21 BMIMB  79      28.145  20.504  11.212  1.00  0.00      B    H
ATOM   4539  C3  BMIMB  79      29.560  23.759  14.189  1.00  0.00      B    C
ATOM   4540  H3  BMIMB  79      29.890  23.232  15.072  1.00  0.00      B    H
ATOM   4541  H31 BMIMB  79      30.442  24.013  13.619  1.00  0.00      B    H
ATOM   4542  H32 BMIMB  79      28.889  24.561  14.457  1.00  0.00      B    H
ATOM   4543  C4  BMIMB  79      25.892  22.225  11.389  1.00  0.00      B    C
ATOM   4544  H4  BMIMB  79      26.115  21.789  10.426  1.00  0.00      B    H
ATOM   4545  H41 BMIMB  79      25.610  23.261  11.267  1.00  0.00      B    H
ATOM   4546  C5  BMIMB  79      24.892  21.413  12.197  1.00  0.00      B    C
ATOM   4547  H5  BMIMB  79      24.459  21.875  13.080  1.00  0.00      B    H
ATOM   4548  H51 BMIMB  79      24.044  21.424  11.517  1.00  0.00      B    H
ATOM   4549  C51 BMIMB  79      25.296  19.942  12.307  1.00  0.00      B    C
ATOM   4550  H52 BMIMB  79      25.081  19.505  11.335  1.00  0.00      B    H
ATOM   4551  H53 BMIMB  79      26.308  19.684  12.608  1.00  0.00      B    H
ATOM   4552  C6  BMIMB  79      24.308  19.405  13.230  1.00  0.00      B    C
ATOM   4553  H6  BMIMB  79      23.318  19.800  13.034  1.00  0.00      B    H
ATOM   4554  H61 BMIMB  79      24.443  18.352  13.013  1.00  0.00      B    H
ATOM   4555  H62 BMIMB  79      24.536  19.594  14.273  1.00  0.00      B    H
ATOM   4566  N1  BMIMB  80      43.029  12.378  11.827  1.00  0.00      B    N
ATOM   4567  N11 BMIMB  80      43.347  10.904  13.271  1.00  0.00      B    N
ATOM   4568  C1  BMIMB  80      42.684  11.993  13.053  1.00  0.00      B    C
ATOM   4569  H1  BMIMB  80      41.895  12.425  13.631  1.00  0.00      B    H
ATOM   4570  C2  BMIMB  80      44.006  11.545  11.289  1.00  0.00      B    C
ATOM   4571  H2  BMIMB  80      44.425  11.639  10.311  1.00  0.00      B    H
ATOM   4572  C21 BMIMB  80      44.207  10.645  12.231  1.00  0.00      B    C
ATOM   4573  H21 BMIMB  80      44.889   9.823  12.196  1.00  0.00      B    H
ATOM   4574  C3  BMIMB  80      42.326  13.442  11.042  1.00  0.00      B    C
ATOM   4575  H3  BMIMB  80      41.836  13.088  10.147  1.00  0.00      B    H
ATOM   4576  H31 BMIMB  80      41.606  13.819  11.754  1.00  0.00      B    H
ATOM   4577  H32 BMIMB  80      43.011  14.229  10.763  1.00  0.00      B    H
ATOM   4578  C4  BMIMB  80      43.333  10.164  14.551  1.00  0.00      B    C
ATOM   4579  H4  BMIMB  80      43.537  10.980  15.228  1.00  0.00      B    H
ATOM   4580  H41 BMIMB  80      44.058   9.365  14.498  1.00  0.00      B    H
ATOM   4581  C5  BMIMB  80      41.884   9.598  14.729  1.00  0.00      B    C
ATOM   4582  H5  BMIMB  80      41.749   9.112  15.691  1.00  0.00      B    H
ATOM   4583  H51 BMIMB  80      41.178  10.404  14.550  1.00  0.00      B    H
ATOM   4584  C51 BMIMB  80      41.586   8.516  13.731  1.00  0.00      B    C
ATOM   4585  H52 BMIMB  80      41.348   8.892  12.739  1.00  0.00      B    H
ATOM   4586  H53 BMIMB  80      42.397   7.809  13.575  1.00  0.00      B    H
ATOM   4587  C6  BMIMB  80      40.484   7.612  14.335  1.00  0.00      B    C
ATOM   4588  H6  BMIMB  80      40.100   6.946  13.571  1.00  0.00      B    H
ATOM   4589  H61 BMIMB  80      40.851   7.003  15.154  1.00  0.00      B    H
ATOM   4590  H62 BMIMB  80      39.670   8.273  14.607  1.00  0.00      B    H
ATOM   4601  N1  BMIMB  81      20.689  35.552  29.685  1.00  0.00      B    N
ATOM   4602  N11 BMIMB  81      21.760  35.018  31.504  1.00  0.00      B    N
ATOM   4603  C1  BMIMB  81      21.859  35.185  30.187  1.00  0.00      B    C
ATOM   4604  H1  BMIMB  81      22.813  35.241  29.708  1.00  0.00      B    H
ATOM   4605  C2  BMIMB  81      19.799  35.496  30.752  1.00  0.00      B    C
ATOM   4606  H2  BMIMB  81      18.754  35.708  30.699  1.00  0.00      B    H
ATOM   4607  C21 BMIMB  81      20.418  34.911  31.762  1.00  0.00      B    C
ATOM   4608  H21 BMIMB  81      20.018  34.581  32.695  1.00  0.00      B    H
ATOM   4609  C3  BMIMB  81      20.439  36.119  28.399  1.00  0.00      B    C
ATOM   4610  H3  BMIMB  81      20.095  35.289  27.800  1.00  0.00      B    H
ATOM   4611  H31 BMIMB  81      19.762  36.956  28.482  1.00  0.00      B    H
ATOM   4612  H32 BMIMB  81      21.396  36.449  28.022  1.00  0.00      B    H
ATOM   4613  C4  BMIMB  81      22.841  34.808  32.491  1.00  0.00      B    C
ATOM   4614  H4  BMIMB  81      22.383  35.126  33.416  1.00  0.00      B    H
ATOM   4615  H41 BMIMB  81      23.565  35.576  32.261  1.00  0.00      B    H
ATOM   4616  C5  BMIMB  81      23.399  33.377  32.626  1.00  0.00      B    C
ATOM   4617  H5  BMIMB  81      23.840  33.238  31.643  1.00  0.00      B    H
ATOM   4618  H51 BMIMB  81      24.207  33.361  33.353  1.00  0.00      B    H
ATOM   4619  C51 BMIMB  81      22.347  32.287  32.882  1.00  0.00      B    C
ATOM   4620  H52 BMIMB  81      21.791  32.640  33.747  1.00  0.00      B    H
ATOM   4621  H53 BMIMB  81      21.643  32.306  32.054  1.00  0.00      B    H
ATOM   4622  C6  BMIMB  81      22.931  30.900  32.946  1.00  0.00      B    C
ATOM   4623  H6  BMIMB  81      22.503  30.210  32.229  1.00  0.00      B    H
ATOM   4624  H61 BMIMB  81      23.894  30.957  32.451  1.00  0.00      B    H
ATOM   4625  H62 BMIMB  81      23.251  30.430  33.869  1.00  0.00      B    H
ATOM   4636  N1  BMIMB  82      37.519  31.167  15.047  1.00  0.00      B    N
ATOM   4637  N11 BMIMB  82      37.945  31.697  12.963  1.00  0.00      B    N
ATOM   4638  C1  BMIMB  82      37.473  32.108  14.122  1.00  0.00      B    C
ATOM   4639  H1  BMIMB  82      37.162  33.103  14.355  1.00  0.00      B    H
ATOM   4640  C2  BMIMB  82      37.977  30.017  14.372  1.00  0.00      B    C
ATOM   4641  H2  BMIMB  82      38.001  29.085  14.895  1.00  0.00      B    H
ATOM   4642  C21 BMIMB  82      38.135  30.342  13.058  1.00  0.00      B    C
ATOM   4643  H21 BMIMB  82      38.506  29.782  12.228  1.00  0.00      B    H
ATOM   4644  C3  BMIMB  82      36.815  31.173  16.359  1.00  0.00      B    C
ATOM   4645  H3  BMIMB  82      36.045  30.420  16.290  1.00  0.00      B    H
ATOM   4646  H31 BMIMB  82      37.541  30.954  17.129  1.00  0.00      B    H
ATOM   4647  H32 BMIMB  82      36.441  32.163  16.579  1.00  0.00      B    H
ATOM   4648  C4  BMIMB  82      38.085  32.530  11.779  1.00  0.00      B    C
ATOM   4649  H4  BMIMB  82      38.861  32.044  11.207  1.00  0.00      B    H
ATOM   4650  H41 BMIMB  82      38.505  33.483  12.064  1.00  0.00      B    H
ATOM   4651  C5  BMIMB  82      36.872  32.765  10.877  1.00  0.00      B    C
ATOM   4652  H5  BMIMB  82      37.208  32.744   9.843  1.00  0.00      B    H
ATOM   4653  H51 BMIMB  82      36.265  31.870  10.983  1.00  0.00      B    H
ATOM   4654  C51 BMIMB  82      36.245  34.106  11.055  1.00  0.00      B    C
ATOM   4655  H52 BMIMB  82      36.019  34.414  12.073  1.00  0.00      B    H
ATOM   4656  H53 BMIMB  82      36.945  34.762  10.544  1.00  0.00      B    H
ATOM   4657  C6  BMIMB  82      34.924  34.405  10.321  1.00  0.00      B    C
ATOM   4658  H6  BMIMB  82      34.827  35.483  10.270  1.00  0.00      B    H
ATOM   4659  H61 BMIMB  82      34.916  33.968   9.329  1.00  0.00      B    H
ATOM   4660  H62 BMIMB  82      34.076  33.990  10.853  1.00  0.00      B    H
ATOM   4671  N1  BMIMB  83      20.650  17.460   2.182  1.00  0.00      B    N
ATOM   4672  N11 BMIMB  83      21.310  15.458   2.754  1.00  0.00      B    N
ATOM   4673  C1  BMIMB  83      20.473  16.402   2.958  1.00  0.00      B    C
ATOM   4674  H1  BMIMB  83      19.619  16.366   3.599  1.00  0.00      B    H
ATOM   4675  C2  BMIMB  83      21.808  17.225   1.572  1.00  0.00      B    C
ATOM   4676  H2  BMIMB  83      22.176  17.940   0.869  1.00  0.00      B    H
ATOM   4677  C21 BMIMB  83      22.207  16.013   1.861  1.00  0.00      B    C
ATOM   4678  H21 BMIMB  83      22.995  15.548   1.309  1.00  0.00      B    H
ATOM   4679  C3  BMIMB  83      19.749  18.598   1.879  1.00  0.00      B    C
ATOM   4680  H3  BMIMB  83      18.815  18.152   2.187  1.00  0.00      B    H
ATOM   4681  H31 BMIMB  83      20.040  19.342   2.606  1.00  0.00      B    H
ATOM   4682  H32 BMIMB  83      19.871  18.884   0.845  1.00  0.00      B    H
ATOM   4683  C4  BMIMB  83      21.307  14.014   3.243  1.00  0.00      B    C
ATOM   4684  H4  BMIMB  83      21.189  13.978   4.316  1.00  0.00      B    H
ATOM   4685  H41 BMIMB  83      22.292  13.626   3.029  1.00  0.00      B    H
ATOM   4686  C5  BMIMB  83      20.266  13.224   2.456  1.00  0.00      B    C
ATOM   4687  H5  BMIMB  83      19.386  13.839   2.287  1.00  0.00      B    H
ATOM   4688  H51 BMIMB  83      20.627  13.010   1.453  1.00  0.00      B    H
ATOM   4689  C51 BMIMB  83      19.844  11.931   3.179  1.00  0.00      B    C
ATOM   4690  H52 BMIMB  83      20.723  11.302   3.287  1.00  0.00      B    H
ATOM   4691  H53 BMIMB  83      19.363  11.996   4.152  1.00  0.00      B    H
ATOM   4692  C6  BMIMB  83      18.881  11.197   2.281  1.00  0.00      B    C
ATOM   4693  H6  BMIMB  83      18.016  11.804   2.038  1.00  0.00      B    H
ATOM   4694  H61 BMIMB  83      19.351  10.875   1.358  1.00  0.00      B    H
ATOM   4695  H62 BMIMB  83      18.426  10.300   2.686  1.00  0.00      B    H
ATOM   4706  N1  BMIMB  84      38.235  20.898  19.317  1.00  0.00      B    N
ATOM   4707  N11 BMIMB  84      37.404  21.073  17.334  1.00  0.00      B    N
ATOM   4708  C1  BMIMB  84      37.312  21.471  18.582  1.00  0.00      B    C
ATOM   4709  H1  BMIMB  84      36.541  22.072  19.015  1.00  0.00      B    H
ATOM   4710  C2  BMIMB  84      38.942  20.052  18.558  1.00  0.00      B    C
ATOM   4711  H2  BMIMB  84      39.758  19.434  18.861  1.00  0.00      B    H
ATOM   4712  C21 BMIMB  84      38.491  20.261  17.238  1.00  0.00      B    C
ATOM   4713  H21 BMIMB  84      38.860  19.709  16.402  1.00  0.00      B    H
ATOM   4714  C3  BMIMB  84      38.577  21.293  20.699  1.00  0.00      B    C
ATOM   4715  H3  BMIMB  84      38.398  20.431  21.324  1.00  0.00      B    H
ATOM   4716  H31 BMIMB  84      39.628  21.528  20.778  1.00  0.00      B    H
ATOM   4717  H32 BMIMB  84      37.910  22.115  20.915  1.00  0.00      B    H
ATOM   4718  C4  BMIMB  84      36.453  21.430  16.268  1.00  0.00      B    C
ATOM   4719  H4  BMIMB  84      35.484  21.479  16.742  1.00  0.00      B    H
ATOM   4720  H41 BMIMB  84      36.309  20.623  15.565  1.00  0.00      B    H
ATOM   4721  C5  BMIMB  84      36.800  22.751  15.504  1.00  0.00      B    C
ATOM   4722  H5  BMIMB  84      37.059  23.537  16.208  1.00  0.00      B    H
ATOM   4723  H51 BMIMB  84      37.696  22.597  14.908  1.00  0.00      B    H
ATOM   4724  C51 BMIMB  84      35.594  23.276  14.678  1.00  0.00      B    C
ATOM   4725  H52 BMIMB  84      35.458  22.699  13.767  1.00  0.00      B    H
ATOM   4726  H53 BMIMB  84      34.684  23.305  15.272  1.00  0.00      B    H
ATOM   4727  C6  BMIMB  84      35.896  24.736  14.296  1.00  0.00      B    C
ATOM   4728  H6  BMIMB  84      36.731  25.041  13.677  1.00  0.00      B    H
ATOM   4729  H61 BMIMB  84      35.026  25.100  13.762  1.00  0.00      B    H
ATOM   4730  H62 BMIMB  84      36.034  25.392  15.148  1.00  0.00      B    H
ATOM   4741  N1  BMIMB  85       8.097  34.407  34.639  1.00  0.00      B    N
ATOM   4742  N11 BMIMB  85       7.139  36.045  35.526  1.00  0.00      B    N
ATOM   4743  C1  BMIMB  85       8.154  35.747  34.735  1.00  0.00      B    C
ATOM   4744  H1  BMIMB  85       8.874  36.496  34.485  1.00  0.00      B    H
ATOM   4745  C2  BMIMB  85       7.166  33.889  35.457  1.00  0.00      B    C
ATOM   4746  H2  BMIMB  85       6.988  32.849  35.623  1.00  0.00      B    H
ATOM   4747  C21 BMIMB  85       6.697  34.951  36.126  1.00  0.00      B    C
ATOM   4748  H21 BMIMB  85       5.922  34.992  36.859  1.00  0.00      B    H
ATOM   4749  C3  BMIMB  85       8.984  33.556  33.851  1.00  0.00      B    C
ATOM   4750  H3  BMIMB  85       9.525  34.078  33.075  1.00  0.00      B    H
ATOM   4751  H31 BMIMB  85       9.745  33.253  34.556  1.00  0.00      B    H
ATOM   4752  H32 BMIMB  85       8.425  32.698  33.508  1.00  0.00      B    H
ATOM   4753  C4  BMIMB  85       6.786  37.478  35.834  1.00  0.00      B    C
ATOM   4754  H4  BMIMB  85       5.762  37.270  36.108  1.00  0.00      B    H
ATOM   4755  H41 BMIMB  85       6.777  38.089  34.943  1.00  0.00      B    H
ATOM   4756  C5  BMIMB  85       7.580  38.222  36.879  1.00  0.00      B    C
ATOM   4757  H5  BMIMB  85       8.304  38.843  36.357  1.00  0.00      B    H
ATOM   4758  H51 BMIMB  85       6.888  38.924  37.336  1.00  0.00      B    H
ATOM   4759  C51 BMIMB  85       8.111  37.270  37.913  1.00  0.00      B    C
ATOM   4760  H52 BMIMB  85       7.390  36.589  38.357  1.00  0.00      B    H
ATOM   4761  H53 BMIMB  85       8.831  36.652  37.382  1.00  0.00      B    H
ATOM   4762  C6  BMIMB  85       8.813  38.000  39.078  1.00  0.00      B    C
ATOM   4763  H6  BMIMB  85       8.063  38.499  39.681  1.00  0.00      B    H
ATOM   4764  H61 BMIMB  85       9.388  37.480  39.835  1.00  0.00      B    H
ATOM   4765  H62 BMIMB  85       9.396  38.825  38.685  1.00  0.00      B    H
ATOM   4776  N1  BMIMB  86       8.240  41.916   3.416  1.00  0.00      B    N
ATOM   4777  N11 BMIMB  86       7.365  41.981   1.459  1.00  0.00      B    N
ATOM   4778  C1  BMIMB  86       7.498  41.271   2.597  1.00  0.00      B    C
ATOM   4779  H1  BMIMB  86       6.826  40.495   2.896  1.00  0.00      B    H
ATOM   4780  C2  BMIMB  86       8.841  42.968   2.747  1.00  0.00      B    C
ATOM   4781  H2  BMIMB  86       9.548  43.554   3.293  1.00  0.00      B    H
ATOM   4782  C21 BMIMB  86       8.318  43.019   1.536  1.00  0.00      B    C
ATOM   4783  H21 BMIMB  86       8.676  43.618   0.728  1.00  0.00      B    H
ATOM   4784  C3  BMIMB  86       8.412  41.667   4.846  1.00  0.00      B    C
ATOM   4785  H3  BMIMB  86       7.485  41.212   5.162  1.00  0.00      B    H
ATOM   4786  H31 BMIMB  86       9.279  41.051   5.036  1.00  0.00      B    H
ATOM   4787  H32 BMIMB  86       8.487  42.632   5.324  1.00  0.00      B    H
ATOM   4788  C4  BMIMB  86       6.427  41.702   0.331  1.00  0.00      B    C
ATOM   4789  H4  BMIMB  86       6.638  42.366  -0.494  1.00  0.00      B    H
ATOM   4790  H41 BMIMB  86       5.469  41.722   0.828  1.00  0.00      B    H
ATOM   4791  C5  BMIMB  86       6.709  40.283  -0.282  1.00  0.00      B    C
ATOM   4792  H5  BMIMB  86       6.341  39.623   0.499  1.00  0.00      B    H
ATOM   4793  H51 BMIMB  86       6.204  40.141  -1.234  1.00  0.00      B    H
ATOM   4794  C51 BMIMB  86       8.153  40.017  -0.376  1.00  0.00      B    C
ATOM   4795  H52 BMIMB  86       8.551  40.702  -1.120  1.00  0.00      B    H
ATOM   4796  H53 BMIMB  86       8.548  40.265   0.606  1.00  0.00      B    H
ATOM   4797  C6  BMIMB  86       8.491  38.557  -0.649  1.00  0.00      B    C
ATOM   4798  H6  BMIMB  86       9.533  38.486  -0.939  1.00  0.00      B    H
ATOM   4799  H61 BMIMB  86       8.505  37.848   0.171  1.00  0.00      B    H
ATOM   4800  H62 BMIMB  86       7.805  38.218  -1.417  1.00  0.00      B    H
ATOM   4811  N1  BMIMB  87      20.027  36.205  45.531  1.00  0.00      B    N
ATOM   4812  N11 BMIMB  87      19.215  37.717  44.226  1.00  0.00      B    N
ATOM   4813  C1  BMIMB  87      19.729  37.497  45.389  1.00  0.00      B    C
ATOM   4814  H1  BMIMB  87      19.953  38.226  46.138  1.00  0.00      B    H
ATOM   4815  C2  BMIMB  87      19.701  35.540  44.340  1.00  0.00      B    C
ATOM   4816  H2  BMIMB  87      19.887  34.506  44.148  1.00  0.00      B    H
ATOM   4817  C21 BMIMB  87      19.206  36.557  43.536  1.00  0.00      B    C
ATOM   4818  H21 BMIMB  87      18.947  36.443  42.506  1.00  0.00      B    H
ATOM   4819  C3  BMIMB  87      20.493  35.579  46.791  1.00  0.00      B    C
ATOM   4820  H3  BMIMB  87      21.297  34.870  46.659  1.00  0.00      B    H
ATOM   4821  H31 BMIMB  87      20.795  36.350  47.485  1.00  0.00      B    H
ATOM   4822  H32 BMIMB  87      19.664  35.112  47.303  1.00  0.00      B    H
ATOM   4823  C4  BMIMB  87      18.833  39.069  43.689  1.00  0.00      B    C
ATOM   4824  H4  BMIMB  87      18.834  39.861  44.423  1.00  0.00      B    H
ATOM   4825  H41 BMIMB  87      17.823  38.986  43.317  1.00  0.00      B    H
ATOM   4826  C5  BMIMB  87      19.780  39.536  42.478  1.00  0.00      B    C
ATOM   4827  H5  BMIMB  87      20.746  39.703  42.947  1.00  0.00      B    H
ATOM   4828  H51 BMIMB  87      19.881  38.700  41.790  1.00  0.00      B    H
ATOM   4829  C51 BMIMB  87      19.408  40.815  41.712  1.00  0.00      B    C
ATOM   4830  H52 BMIMB  87      18.612  40.435  41.078  1.00  0.00      B    H
ATOM   4831  H53 BMIMB  87      19.222  41.633  42.404  1.00  0.00      B    H
ATOM   4832  C6  BMIMB  87      20.558  41.278  40.834  1.00  0.00      B    C
ATOM   4833  H6  BMIMB  87      21.091  40.448  40.384  1.00  0.00      B    H
ATOM   4834  H61 BMIMB  87      20.297  41.895  39.982  1.00  0.00      B    H
ATOM   4835  H62 BMIMB  87      21.351  41.790  41.367  1.00  0.00      B    H
ATOM   4846  N1  BMIMB  88      41.953  19.532  34.204  1.00  0.00      B    N
ATOM   4847  N11 BMIMB  88      39.926  19.938  33.436  1.00  0.00      B    N
ATOM   4848  C1  BMIMB  88      40.888  20.360  34.251  1.00  0.00      B    C
ATOM   4849  H1  BMIMB  88      40.821  21.327  34.702  1.00  0.00      B    H
ATOM   4850  C2  BMIMB  88      41.539  18.416  33.515  1.00  0.00      B    C
ATOM   4851  H2  BMIMB  88      42.138  17.540  33.397  1.00  0.00      B    H
ATOM   4852  C21 BMIMB  88      40.313  18.692  32.956  1.00  0.00      B    C
ATOM   4853  H21 BMIMB  88      39.653  18.116  32.345  1.00  0.00      B    H
ATOM   4854  C3  BMIMB  88      43.122  19.710  34.995  1.00  0.00      B    C
ATOM   4855  H3  BMIMB  88      43.315  20.772  34.939  1.00  0.00      B    H
ATOM   4856  H31 BMIMB  88      43.017  19.316  35.995  1.00  0.00      B    H
ATOM   4857  H32 BMIMB  88      43.967  19.232  34.522  1.00  0.00      B    H
ATOM   4858  C4  BMIMB  88      38.713  20.685  33.092  1.00  0.00      B    C
ATOM   4859  H4  BMIMB  88      38.644  20.861  32.028  1.00  0.00      B    H
ATOM   4860  H41 BMIMB  88      38.822  21.672  33.518  1.00  0.00      B    H
ATOM   4861  C5  BMIMB  88      37.450  20.018  33.611  1.00  0.00      B    C
ATOM   4862  H5  BMIMB  88      36.563  20.604  33.385  1.00  0.00      B    H
ATOM   4863  H51 BMIMB  88      37.309  19.006  33.239  1.00  0.00      B    H
ATOM   4864  C51 BMIMB  88      37.591  19.782  35.027  1.00  0.00      B    C
ATOM   4865  H52 BMIMB  88      38.403  19.094  35.249  1.00  0.00      B    H
ATOM   4866  H53 BMIMB  88      37.891  20.689  35.545  1.00  0.00      B    H
ATOM   4867  C6  BMIMB  88      36.285  19.374  35.710  1.00  0.00      B    C
ATOM   4868  H6  BMIMB  88      35.798  18.480  35.339  1.00  0.00      B    H
ATOM   4869  H61 BMIMB  88      36.451  19.175  36.762  1.00  0.00      B    H
ATOM   4870  H62 BMIMB  88      35.537  20.133  35.510  1.00  0.00      B    H
ATOM   4881  N1  BMIMB  89      16.582   6.467  18.546  1.00  0.00      B    N
ATOM   4882  N11 BMIMB  89      17.152   8.517  18.416  1.00  0.00      B    N
ATOM   4883  C1  BMIMB  89      17.496   7.361  18.942  1.00  0.00      B    C
ATOM   4884  H1  BMIMB  89      18.330   7.236  19.598  1.00  0.00      B    H
ATOM   4885  C2  BMIMB  89      15.677   7.105  17.771  1.00  0.00      B    C
ATOM   4886  H2  BMIMB  89      14.866   6.609  17.285  1.00  0.00      B    H
ATOM   4887  C21 BMIMB  89      15.998   8.359  17.639  1.00  0.00      B    C
ATOM   4888  H21 BMIMB  89      15.642   9.195  17.077  1.00  0.00      B    H
ATOM   4889  C3  BMIMB  89      16.617   5.026  18.866  1.00  0.00      B    C
ATOM   4890  H3  BMIMB  89      16.737   4.432  17.972  1.00  0.00      B    H
ATOM   4891  H31 BMIMB  89      17.355   4.933  19.648  1.00  0.00      B    H
ATOM   4892  H32 BMIMB  89      15.691   4.850  19.394  1.00  0.00      B    H
ATOM   4893  C4  BMIMB  89      17.869   9.851  18.598  1.00  0.00      B    C
ATOM   4894  H4  BMIMB  89      18.027  10.281  17.619  1.00  0.00      B    H
ATOM   4895  H41 BMIMB  89      18.842   9.697  19.040  1.00  0.00      B    H
ATOM   4896  C5  BMIMB  89      17.226  10.887  19.497  1.00  0.00      B    C
ATOM   4897  H5  BMIMB  89      18.100  11.464  19.789  1.00  0.00      B    H
ATOM   4898  H51 BMIMB  89      16.720  11.526  18.778  1.00  0.00      B    H
ATOM   4899  C51 BMIMB  89      16.369  10.434  20.642  1.00  0.00      B    C
ATOM   4900  H52 BMIMB  89      15.569   9.754  20.360  1.00  0.00      B    H
ATOM   4901  H53 BMIMB  89      17.067   9.833  21.217  1.00  0.00      B    H
ATOM   4902  C6  BMIMB  89      15.913  11.697  21.420  1.00  0.00      B    C
ATOM   4903  H6  BMIMB  89      15.281  12.343  20.822  1.00  0.00      B    H
ATOM   4904  H61 BMIMB  89      15.506  11.270  22.330  1.00  0.00      B    H
ATOM   4905  H62 BMIMB  89      16.810  12.224  21.723  1.00  0.00      B    H
ATOM   4916  N1  BMIMB  90      31.184  22.140  22.737  1.00  0.00      B    N
ATOM   4917  N11 BMIMB  90      30.213  20.578  23.708  1.00  0.00      B    N
ATOM   4918  C1  BMIMB  90      30.413  21.866  23.739  1.00  0.00      B    C
ATOM   4919  H1  BMIMB  90      30.027  22.616  24.396  1.00  0.00      B    H
ATOM   4920  C2  BMIMB  90      31.741  20.959  22.222  1.00  0.00      B    C
ATOM   4921  H2  BMIMB  90      32.429  20.977  21.405  1.00  0.00      B    H
ATOM   4922  C21 BMIMB  90      31.174  20.002  22.919  1.00  0.00      B    C
ATOM   4923  H21 BMIMB  90      31.246  18.939  22.853  1.00  0.00      B    H
ATOM   4924  C3  BMIMB  90      31.278  23.424  22.040  1.00  0.00      B    C
ATOM   4925  H3  BMIMB  90      31.572  23.335  21.005  1.00  0.00      B    H
ATOM   4926  H31 BMIMB  90      30.276  23.825  22.013  1.00  0.00      B    H
ATOM   4927  H32 BMIMB  90      31.913  24.094  22.601  1.00  0.00      B    H
ATOM   4928  C4  BMIMB  90      29.097  19.881  24.312  1.00  0.00      B    C
ATOM   4929  H4  BMIMB  90      28.963  20.454  25.217  1.00  0.00      B    H
ATOM   4930  H41 BMIMB  90      29.466  18.920  24.640  1.00  0.00      B    H
ATOM   4931  C5  BMIMB  90      27.882  19.628  23.391  1.00  0.00      B    C
ATOM   4932  H5  BMIMB  90      27.406  20.605  23.382  1.00  0.00      B    H
ATOM   4933  H51 BMIMB  90      28.249  19.360  22.403  1.00  0.00      B    H
ATOM   4934  C51 BMIMB  90      26.968  18.630  23.965  1.00  0.00      B    C
ATOM   4935  H52 BMIMB  90      27.475  17.673  24.056  1.00  0.00      B    H
ATOM   4936  H53 BMIMB  90      26.651  18.951  24.954  1.00  0.00      B    H
ATOM   4937  C6  BMIMB  90      25.705  18.486  23.159  1.00  0.00      B    C
ATOM   4938  H6  BMIMB  90      25.126  17.657  23.550  1.00  0.00      B    H
ATOM   4939  H61 BMIMB  90      25.186  19.417  23.358  1.00  0.00      B    H
ATOM   4940  H62 BMIMB  90      25.830  18.306  22.097  1.00  0.00      B    H
ATOM   4951  N1  BMIMB  91      43.256  32.617  14.022  1.00  0.00      B    N
ATOM   4952  N11 BMIMB  91      43.142  32.574  11.888  1.00  0.00      B    N
ATOM   4953  C1  BMIMB  91      43.895  32.914  12.940  1.00  0.00      B    C
ATOM   4954  H1  BMIMB  91      44.843  33.408  12.952  1.00  0.00      B    H
ATOM   4955  C2  BMIMB  91      42.040  32.094  13.715  1.00  0.00      B    C
ATOM   4956  H2  BMIMB  91      41.381  31.716  14.466  1.00  0.00      B    H
ATOM   4957  C21 BMIMB  91      41.940  32.057  12.369  1.00  0.00      B    C
ATOM   4958  H21 BMIMB  91      41.184  31.680  11.715  1.00  0.00      B    H
ATOM   4959  C3  BMIMB  91      43.665  32.689  15.378  1.00  0.00      B    C
ATOM   4960  H3  BMIMB  91      43.310  33.594  15.848  1.00  0.00      B    H
ATOM   4961  H31 BMIMB  91      43.247  31.881  15.960  1.00  0.00      B    H
ATOM   4962  H32 BMIMB  91      44.743  32.646  15.423  1.00  0.00      B    H
ATOM   4963  C4  BMIMB  91      43.429  32.939  10.465  1.00  0.00      B    C
ATOM   4964  H4  BMIMB  91      43.326  32.078   9.821  1.00  0.00      B    H
ATOM   4965  H41 BMIMB  91      44.447  33.251  10.286  1.00  0.00      B    H
ATOM   4966  C5  BMIMB  91      42.591  34.068   9.827  1.00  0.00      B    C
ATOM   4967  H5  BMIMB  91      43.219  34.366   8.992  1.00  0.00      B    H
ATOM   4968  H51 BMIMB  91      41.688  33.723   9.331  1.00  0.00      B    H
ATOM   4969  C51 BMIMB  91      42.402  35.319  10.714  1.00  0.00      B    C
ATOM   4970  H52 BMIMB  91      41.618  35.179  11.454  1.00  0.00      B    H
ATOM   4971  H53 BMIMB  91      43.375  35.687  11.033  1.00  0.00      B    H
ATOM   4972  C6  BMIMB  91      41.936  36.497   9.847  1.00  0.00      B    C
ATOM   4973  H6  BMIMB  91      42.661  36.667   9.059  1.00  0.00      B    H
ATOM   4974  H61 BMIMB  91      40.902  36.430   9.528  1.00  0.00      B    H
ATOM   4975  H62 BMIMB  91      41.935  37.428  10.403  1.00  0.00      B    H
ATOM   4986  N1  BMIMB  92       7.357  15.230  35.755  1.00  0.00      B    N
ATOM   4987  N11 BMIMB  92       8.672  14.400  34.288  1.00  0.00      B    N
ATOM   4988  C1  BMIMB  92       8.389  15.421  35.028  1.00  0.00      B    C
ATOM   4989  H1  BMIMB  92       8.948  16.320  35.180  1.00  0.00      B    H
ATOM   4990  C2  BMIMB  92       6.744  14.107  35.323  1.00  0.00      B    C
ATOM   4991  H2  BMIMB  92       5.762  13.836  35.644  1.00  0.00      B    H
ATOM   4992  C21 BMIMB  92       7.624  13.503  34.479  1.00  0.00      B    C
ATOM   4993  H21 BMIMB  92       7.668  12.493  34.132  1.00  0.00      B    H
ATOM   4994  C3  BMIMB  92       6.895  16.134  36.756  1.00  0.00      B    C
ATOM   4995  H3  BMIMB  92       6.428  16.994  36.299  1.00  0.00      B    H
ATOM   4996  H31 BMIMB  92       6.081  15.713  37.328  1.00  0.00      B    H
ATOM   4997  H32 BMIMB  92       7.707  16.470  37.383  1.00  0.00      B    H
ATOM   4998  C4  BMIMB  92       9.776  14.284  33.321  1.00  0.00      B    C
ATOM   4999  H4  BMIMB  92       9.846  13.211  33.221  1.00  0.00      B    H
ATOM   5000  H41 BMIMB  92      10.715  14.642  33.717  1.00  0.00      B    H
ATOM   5001  C5  BMIMB  92       9.569  15.044  31.977  1.00  0.00      B    C
ATOM   5002  H5  BMIMB  92       9.970  16.039  32.158  1.00  0.00      B    H
ATOM   5003  H51 BMIMB  92      10.088  14.542  31.165  1.00  0.00      B    H
ATOM   5004  C51 BMIMB  92       8.116  15.021  31.505  1.00  0.00      B    C
ATOM   5005  H52 BMIMB  92       7.776  14.000  31.355  1.00  0.00      B    H
ATOM   5006  H53 BMIMB  92       7.481  15.500  32.246  1.00  0.00      B    H
ATOM   5007  C6  BMIMB  92       7.978  15.763  30.195  1.00  0.00      B    C
ATOM   5008  H6  BMIMB  92       8.599  15.406  29.381  1.00  0.00      B    H
ATOM   5009  H61 BMIMB  92       6.958  15.732  29.831  1.00  0.00      B    H
ATOM   5010  H62 BMIMB  92       8.230  16.813  30.283  1.00  0.00      B    H
ATOM   5021  N1  BMIMB  93      17.163  43.803   4.542  1.00  0.00      B    N
ATOM   5022  N11 BMIMB  93      18.416  42.046   4.755  1.00  0.00      B    N
ATOM   5023  C1  BMIMB  93      18.357  43.381   4.930  1.00  0.00      B    C
ATOM   5024  H1  BMIMB  93      19.169  43.921   5.368  1.00  0.00      B    H
ATOM   5025  C2  BMIMB  93      16.439  42.694   4.117  1.00  0.00      B    C
ATOM   5026  H2  BMIMB  93      15.410  42.830   3.866  1.00  0.00      B    H
ATOM   5027  C21 BMIMB  93      17.172  41.607   4.240  1.00  0.00      B    C
ATOM   5028  H21 BMIMB  93      17.108  40.550   4.101  1.00  0.00      B    H
ATOM   5029  C3  BMIMB  93      16.578  45.125   4.540  1.00  0.00      B    C
ATOM   5030  H3  BMIMB  93      16.724  45.384   3.502  1.00  0.00      B    H
ATOM   5031  H31 BMIMB  93      15.628  45.242   5.041  1.00  0.00      B    H
ATOM   5032  H32 BMIMB  93      17.215  45.819   5.069  1.00  0.00      B    H
ATOM   5033  C4  BMIMB  93      19.552  41.122   5.022  1.00  0.00      B    C
ATOM   5034  H4  BMIMB  93      19.065  40.158   5.034  1.00  0.00      B    H
ATOM   5035  H41 BMIMB  93      19.849  41.200   6.057  1.00  0.00      B    H
ATOM   5036  C5  BMIMB  93      20.681  41.081   3.947  1.00  0.00      B    C
ATOM   5037  H5  BMIMB  93      21.477  41.747   4.272  1.00  0.00      B    H
ATOM   5038  H51 BMIMB  93      21.063  40.066   4.020  1.00  0.00      B    H
ATOM   5039  C51 BMIMB  93      20.247  41.377   2.566  1.00  0.00      B    C
ATOM   5040  H52 BMIMB  93      19.438  40.673   2.389  1.00  0.00      B    H
ATOM   5041  H53 BMIMB  93      19.795  42.364   2.508  1.00  0.00      B    H
ATOM   5042  C6  BMIMB  93      21.271  41.178   1.469  1.00  0.00      B    C
ATOM   5043  H6  BMIMB  93      22.182  41.695   1.749  1.00  0.00      B    H
ATOM   5044  H61 BMIMB  93      21.453  40.147   1.189  1.00  0.00      B    H
ATOM   5045  H62 BMIMB  93      20.957  41.623   0.532  1.00  0.00      B    H
ATOM   5056  N1  BMIMB  94      32.549  40.997  26.468  1.00  0.00      B    N
ATOM   5057  N11 BMIMB  94      32.418  39.634  24.755  1.00  0.00      B    N
ATOM   5058  C1  BMIMB  94      33.008  40.741  25.224  1.00  0.00      B    C
ATOM   5059  H1  BMIMB  94      33.723  41.348  24.710  1.00  0.00      B    H
ATOM   5060  C2  BMIMB  94      31.615  40.050  26.805  1.00  0.00      B    C
ATOM   5061  H2  BMIMB  94      31.060  39.992  27.716  1.00  0.00      B    H
ATOM   5062  C21 BMIMB  94      31.556  39.254  25.808  1.00  0.00      B    C
ATOM   5063  H21 BMIMB  94      30.967  38.373  25.676  1.00  0.00      B    H
ATOM   5064  C3  BMIMB  94      33.150  42.068  27.256  1.00  0.00      B    C
ATOM   5065  H3  BMIMB  94      32.513  42.263  28.106  1.00  0.00      B    H
ATOM   5066  H31 BMIMB  94      34.056  41.598  27.610  1.00  0.00      B    H
ATOM   5067  H32 BMIMB  94      33.327  42.919  26.616  1.00  0.00      B    H
ATOM   5068  C4  BMIMB  94      32.647  38.880  23.487  1.00  0.00      B    C
ATOM   5069  H4  BMIMB  94      32.993  37.895  23.764  1.00  0.00      B    H
ATOM   5070  H41 BMIMB  94      33.474  39.337  22.963  1.00  0.00      B    H
ATOM   5071  C5  BMIMB  94      31.382  38.912  22.649  1.00  0.00      B    C
ATOM   5072  H5  BMIMB  94      30.503  38.637  23.227  1.00  0.00      B    H
ATOM   5073  H51 BMIMB  94      31.270  39.823  22.066  1.00  0.00      B    H
ATOM   5074  C51 BMIMB  94      31.164  37.893  21.547  1.00  0.00      B    C
ATOM   5075  H52 BMIMB  94      31.026  36.851  21.824  1.00  0.00      B    H
ATOM   5076  H53 BMIMB  94      30.267  38.280  21.068  1.00  0.00      B    H
ATOM   5077  C6  BMIMB  94      32.202  38.028  20.429  1.00  0.00      B    C
ATOM   5078  H6  BMIMB  94      32.359  37.142  19.825  1.00  0.00      B    H
ATOM   5079  H61 BMIMB  94      32.119  38.800  19.673  1.00  0.00      B    H
ATOM   5080  H62 BMIMB  94      33.217  37.976  20.805  1.00  0.00      B    H
ATOM   5091  N1  BMIMB  95      14.663   0.472  12.698  1.00  0.00      B    N
ATOM   5092  N11 BMIMB  95      15.187   2.299  11.778  1.00  0.00      B    N
ATOM   5093  C1  BMIMB  95      14.859   1.027  11.523  1.00  0.00      B    C
ATOM   5094  H1  BMIMB  95      14.983   0.513  10.594  1.00  0.00      B    H
ATOM   5095  C2  BMIMB  95      14.803   1.431  13.713  1.00  0.00      B    C
ATOM   5096  H2  BMIMB  95      14.585   1.136  14.716  1.00  0.00      B    H
ATOM   5097  C21 BMIMB  95      15.128   2.574  13.149  1.00  0.00      B    C
ATOM   5098  H21 BMIMB  95      15.197   3.544  13.591  1.00  0.00      B    H
ATOM   5099  C3  BMIMB  95      14.245  -0.924  12.870  1.00  0.00      B    C
ATOM   5100  H3  BMIMB  95      15.077  -1.317  13.436  1.00  0.00      B    H
ATOM   5101  H31 BMIMB  95      13.287  -1.038  13.356  1.00  0.00      B    H
ATOM   5102  H32 BMIMB  95      14.216  -1.274  11.849  1.00  0.00      B    H
ATOM   5103  C4  BMIMB  95      15.682   3.332  10.767  1.00  0.00      B    C
ATOM   5104  H4  BMIMB  95      15.824   2.796   9.840  1.00  0.00      B    H
ATOM   5105  H41 BMIMB  95      16.515   3.931  11.103  1.00  0.00      B    H
ATOM   5106  C5  BMIMB  95      14.658   4.393  10.450  1.00  0.00      B    C
ATOM   5107  H5  BMIMB  95      13.945   3.803   9.879  1.00  0.00      B    H
ATOM   5108  H51 BMIMB  95      14.141   4.860  11.283  1.00  0.00      B    H
ATOM   5109  C51 BMIMB  95      15.148   5.468   9.382  1.00  0.00      B    C
ATOM   5110  H52 BMIMB  95      15.528   4.956   8.501  1.00  0.00      B    H
ATOM   5111  H53 BMIMB  95      14.284   6.076   9.128  1.00  0.00      B    H
ATOM   5112  C6  BMIMB  95      16.267   6.307   9.894  1.00  0.00      B    C
ATOM   5113  H6  BMIMB  95      16.588   7.002   9.127  1.00  0.00      B    H
ATOM   5114  H61 BMIMB  95      15.938   6.876  10.756  1.00  0.00      B    H
ATOM   5115  H62 BMIMB  95      17.098   5.665  10.162  1.00  0.00      B    H
ATOM   5126  N1  BMIMB  96       0.349  11.785  41.478  1.00  0.00      B    N
ATOM   5127  N11 BMIMB  96      -0.650  11.010  43.144  1.00  0.00      B    N
ATOM   5128  C1  BMIMB  96       0.535  11.382  42.679  1.00  0.00      B    C
ATOM   5129  H1  BMIMB  96       1.509  11.324  43.115  1.00  0.00      B    H
ATOM   5130  C2  BMIMB  96      -0.965  11.544  41.050  1.00  0.00      B    C
ATOM   5131  H2  BMIMB  96      -1.207  11.851  40.056  1.00  0.00      B    H
ATOM   5132  C21 BMIMB  96      -1.610  11.087  42.101  1.00  0.00      B    C
ATOM   5133  H21 BMIMB  96      -2.656  10.883  42.173  1.00  0.00      B    H
ATOM   5134  C3  BMIMB  96       1.308  12.430  40.651  1.00  0.00      B    C
ATOM   5135  H3  BMIMB  96       1.168  11.952  39.693  1.00  0.00      B    H
ATOM   5136  H31 BMIMB  96       1.146  13.497  40.608  1.00  0.00      B    H
ATOM   5137  H32 BMIMB  96       2.325  12.180  40.916  1.00  0.00      B    H
ATOM   5138  C4  BMIMB  96      -0.863  10.565  44.492  1.00  0.00      B    C
ATOM   5139  H4  BMIMB  96      -1.917  10.731  44.657  1.00  0.00      B    H
ATOM   5140  H41 BMIMB  96      -0.383  11.186  45.234  1.00  0.00      B    H
ATOM   5141  C5  BMIMB  96      -0.511   9.071  44.806  1.00  0.00      B    C
ATOM   5142  H5  BMIMB  96      -0.667   8.894  45.868  1.00  0.00      B    H
ATOM   5143  H51 BMIMB  96      -1.216   8.572  44.147  1.00  0.00      B    H
ATOM   5144  C51 BMIMB  96       0.933   8.720  44.665  1.00  0.00      B    C
ATOM   5145  H52 BMIMB  96       1.208   8.872  43.624  1.00  0.00      B    H
ATOM   5146  H53 BMIMB  96       1.562   9.318  45.319  1.00  0.00      B    H
ATOM   5147  C6  BMIMB  96       1.304   7.263  45.152  1.00  0.00      B    C
ATOM   5148  H6  BMIMB  96       2.385   7.206  45.216  1.00  0.00      B    H
ATOM   5149  H61 BMIMB  96       0.826   6.866  46.040  1.00  0.00      B    H
ATOM   5150  H62 BMIMB  96       1.098   6.534  44.376  1.00  0.00      B    H
ATOM   5161  N1  BMIMB  97       9.757  23.336  28.376  1.00  0.00      B    N
ATOM   5162  N11 BMIMB  97      11.094  21.683  28.128  1.00  0.00      B    N
ATOM   5163  C1  BMIMB  97      10.113  22.204  28.880  1.00  0.00      B    C
ATOM   5164  H1  BMIMB  97       9.600  21.709  29.676  1.00  0.00      B    H
ATOM   5165  C2  BMIMB  97      10.540  23.607  27.240  1.00  0.00      B    C
ATOM   5166  H2  BMIMB  97      10.308  24.517  26.731  1.00  0.00      B    H
ATOM   5167  C21 BMIMB  97      11.371  22.558  27.112  1.00  0.00      B    C
ATOM   5168  H21 BMIMB  97      12.114  22.292  26.392  1.00  0.00      B    H
ATOM   5169  C3  BMIMB  97       8.503  24.030  28.705  1.00  0.00      B    C
ATOM   5170  H3  BMIMB  97       8.143  24.335  27.734  1.00  0.00      B    H
ATOM   5171  H31 BMIMB  97       7.979  23.289  29.290  1.00  0.00      B    H
ATOM   5172  H32 BMIMB  97       8.691  24.949  29.240  1.00  0.00      B    H
ATOM   5173  C4  BMIMB  97      11.839  20.395  28.285  1.00  0.00      B    C
ATOM   5174  H4  BMIMB  97      11.738  19.970  27.298  1.00  0.00      B    H
ATOM   5175  H41 BMIMB  97      11.214  19.809  28.943  1.00  0.00      B    H
ATOM   5176  C5  BMIMB  97      13.289  20.536  28.816  1.00  0.00      B    C
ATOM   5177  H5  BMIMB  97      13.994  20.944  28.096  1.00  0.00      B    H
ATOM   5178  H51 BMIMB  97      13.191  21.299  29.585  1.00  0.00      B    H
ATOM   5179  C51 BMIMB  97      13.911  19.270  29.357  1.00  0.00      B    C
ATOM   5180  H52 BMIMB  97      14.754  19.504  30.001  1.00  0.00      B    H
ATOM   5181  H53 BMIMB  97      13.224  18.602  29.871  1.00  0.00      B    H
ATOM   5182  C6  BMIMB  97      14.463  18.361  28.218  1.00  0.00      B    C
ATOM   5183  H6  BMIMB  97      15.107  17.524  28.462  1.00  0.00      B    H
ATOM   5184  H61 BMIMB  97      13.618  18.062  27.608  1.00  0.00      B    H
ATOM   5185  H62 BMIMB  97      15.089  18.929  27.540  1.00  0.00      B    H
ATOM   5196  N1  BMIMB  98      40.223   5.244  43.040  1.00  0.00      B    N
ATOM   5197  N11 BMIMB  98      39.390   3.491  42.209  1.00  0.00      B    N
ATOM   5198  C1  BMIMB  98      39.847   4.044  43.332  1.00  0.00      B    C
ATOM   5199  H1  BMIMB  98      40.037   3.616  44.293  1.00  0.00      B    H
ATOM   5200  C2  BMIMB  98      40.005   5.378  41.667  1.00  0.00      B    C
ATOM   5201  H2  BMIMB  98      40.114   6.282  41.109  1.00  0.00      B    H
ATOM   5202  C21 BMIMB  98      39.430   4.370  41.196  1.00  0.00      B    C
ATOM   5203  H21 BMIMB  98      39.006   4.174  40.236  1.00  0.00      B    H
ATOM   5204  C3  BMIMB  98      40.727   6.246  44.016  1.00  0.00      B    C
ATOM   5205  H3  BMIMB  98      41.027   5.679  44.885  1.00  0.00      B    H
ATOM   5206  H31 BMIMB  98      41.464   6.977  43.717  1.00  0.00      B    H
ATOM   5207  H32 BMIMB  98      39.800   6.764  44.213  1.00  0.00      B    H
ATOM   5208  C4  BMIMB  98      38.970   2.032  42.042  1.00  0.00      B    C
ATOM   5209  H4  BMIMB  98      39.521   1.424  42.744  1.00  0.00      B    H
ATOM   5210  H41 BMIMB  98      39.210   1.837  41.008  1.00  0.00      B    H
ATOM   5211  C5  BMIMB  98      37.440   1.726  42.088  1.00  0.00      B    C
ATOM   5212  H5  BMIMB  98      37.099   1.899  41.070  1.00  0.00      B    H
ATOM   5213  H51 BMIMB  98      37.260   0.655  42.139  1.00  0.00      B    H
ATOM   5214  C51 BMIMB  98      36.494   2.578  43.011  1.00  0.00      B    C
ATOM   5215  H52 BMIMB  98      36.960   2.744  43.979  1.00  0.00      B    H
ATOM   5216  H53 BMIMB  98      36.130   3.443  42.463  1.00  0.00      B    H
ATOM   5217  C6  BMIMB  98      35.222   1.812  43.354  1.00  0.00      B    C
ATOM   5218  H6  BMIMB  98      34.660   2.318  44.131  1.00  0.00      B    H
ATOM   5219  H61 BMIMB  98      34.657   1.720  42.433  1.00  0.00      B    H
ATOM   5220  H62 BMIMB  98      35.355   0.805  43.733  1.00  0.00      B    H
ATOM   5231  N1  BMIMB  99      24.729  41.093  33.108  1.00  0.00      B    N
ATOM   5232  N11 BMIMB  99      24.173  42.085  31.230  1.00  0.00      B    N
ATOM   5233  C1  BMIMB  99      23.789  41.651  32.399  1.00  0.00      B    C
ATOM   5234  H1  BMIMB  99      22.873  41.801  32.929  1.00  0.00      B    H
ATOM   5235  C2  BMIMB  99      25.849  41.240  32.349  1.00  0.00      B    C
ATOM   5236  H2  BMIMB  99      26.812  40.890  32.652  1.00  0.00      B    H
ATOM   5237  C21 BMIMB  99      25.483  41.842  31.225  1.00  0.00      B    C
ATOM   5238  H21 BMIMB  99      26.019  42.071  30.330  1.00  0.00      B    H
ATOM   5239  C3  BMIMB  99      24.657  40.609  34.473  1.00  0.00      B    C
ATOM   5240  H3  BMIMB  99      25.394  41.187  35.012  1.00  0.00      B    H
ATOM   5241  H31 BMIMB  99      23.676  40.772  34.893  1.00  0.00      B    H
ATOM   5242  H32 BMIMB  99      25.077  39.614  34.503  1.00  0.00      B    H
ATOM   5243  C4  BMIMB  99      23.389  42.769  30.210  1.00  0.00      B    C
ATOM   5244  H4  BMIMB  99      22.462  42.824  30.761  1.00  0.00      B    H
ATOM   5245  H41 BMIMB  99      23.368  42.219  29.281  1.00  0.00      B    H
ATOM   5246  C5  BMIMB  99      23.909  44.198  29.920  1.00  0.00      B    C
ATOM   5247  H5  BMIMB  99      24.000  44.662  30.899  1.00  0.00      B    H
ATOM   5248  H51 BMIMB  99      24.874  44.064  29.438  1.00  0.00      B    H
ATOM   5249  C51 BMIMB  99      22.933  45.063  28.953  1.00  0.00      B    C
ATOM   5250  H52 BMIMB  99      23.440  46.004  28.758  1.00  0.00      B    H
ATOM   5251  H53 BMIMB  99      22.744  44.445  28.079  1.00  0.00      B    H
ATOM   5252  C6  BMIMB  99      21.571  45.389  29.589  1.00  0.00      B    C
ATOM   5253  H6  BMIMB  99      21.608  46.137  30.373  1.00  0.00      B    H
ATOM   5254  H61 BMIMB  99      20.899  45.699  28.796  1.00  0.00      B    H
ATOM   5255  H62 BMIMB  99      21.038  44.550  30.021  1.00  0.00      B    H
ATOM   5266  N1  BMIMB 100      33.938  24.356  42.081  1.00  0.00      B    N
ATOM   5267  N11 BMIMB 100      35.998  24.842  42.532  1.00  0.00      B    N
ATOM   5268  C1  BMIMB 100      35.063  24.765  41.586  1.00  0.00      B    C
ATOM   5269  H1  BMIMB 100      35.285  24.980  40.563  1.00  0.00      B    H
ATOM   5270  C2  BMIMB 100      34.102  24.173  43.426  1.00  0.00      B    C
ATOM   5271  H2  BMIMB 100      33.403  23.800  44.143  1.00  0.00      B    H
ATOM   5272  C21 BMIMB 100      35.393  24.490  43.690  1.00  0.00      B    C
ATOM   5273  H21 BMIMB 100      35.947  24.410  44.600  1.00  0.00      B    H
ATOM   5274  C3  BMIMB 100      32.706  24.247  41.361  1.00  0.00      B    C
ATOM   5275  H3  BMIMB 100      32.872  24.128  40.301  1.00  0.00      B    H
ATOM   5276  H31 BMIMB 100      32.278  23.329  41.735  1.00  0.00      B    H
ATOM   5277  H32 BMIMB 100      32.139  25.127  41.628  1.00  0.00      B    H
ATOM   5278  C4  BMIMB 100      37.404  25.211  42.398  1.00  0.00      B    C
ATOM   5279  H4  BMIMB 100      37.774  25.413  43.393  1.00  0.00      B    H
ATOM   5280  H41 BMIMB 100      37.514  26.154  41.882  1.00  0.00      B    H
ATOM   5281  C5  BMIMB 100      38.198  24.155  41.763  1.00  0.00      B    C
ATOM   5282  H5  BMIMB 100      37.626  23.796  40.911  1.00  0.00      B    H
ATOM   5283  H51 BMIMB 100      38.950  24.720  41.219  1.00  0.00      B    H
ATOM   5284  C51 BMIMB 100      38.700  22.946  42.633  1.00  0.00      B    C
ATOM   5285  H52 BMIMB 100      39.403  23.226  43.414  1.00  0.00      B    H
ATOM   5286  H53 BMIMB 100      37.806  22.462  43.017  1.00  0.00      B    H
ATOM   5287  C6  BMIMB 100      39.444  21.983  41.679  1.00  0.00      B    C
ATOM   5288  H6  BMIMB 100      39.982  22.542  40.921  1.00  0.00      B    H
ATOM   5289  H61 BMIMB 100      40.170  21.308  42.118  1.00  0.00      B    H
ATOM   5290  H62 BMIMB 100      38.782  21.377  41.071  1.00  0.00      B    H
ATOM   5301  N1  BMIMB 101      18.530  26.329   0.737  1.00  0.00      B    N
ATOM   5302  N11 BMIMB 101      18.857  28.315   0.085  1.00  0.00      B    N
ATOM   5303  C1  BMIMB 101      18.066  27.292  -0.010  1.00  0.00      B    C
ATOM   5304  H1  BMIMB 101      17.210  27.178  -0.640  1.00  0.00      B    H
ATOM   5305  C2  BMIMB 101      19.775  26.729   1.179  1.00  0.00      B    C
ATOM   5306  H2  BMIMB 101      20.371  26.070   1.772  1.00  0.00      B    H
ATOM   5307  C21 BMIMB 101      19.886  28.047   0.957  1.00  0.00      B    C
ATOM   5308  H21 BMIMB 101      20.634  28.739   1.276  1.00  0.00      B    H
ATOM   5309  C3  BMIMB 101      18.040  24.977   0.867  1.00  0.00      B    C
ATOM   5310  H3  BMIMB 101      16.966  24.907   0.961  1.00  0.00      B    H
ATOM   5311  H31 BMIMB 101      18.445  24.307   0.123  1.00  0.00      B    H
ATOM   5312  H32 BMIMB 101      18.265  24.554   1.835  1.00  0.00      B    H
ATOM   5313  C4  BMIMB 101      18.642  29.540  -0.764  1.00  0.00      B    C
ATOM   5314  H4  BMIMB 101      17.999  29.253  -1.583  1.00  0.00      B    H
ATOM   5315  H41 BMIMB 101      19.564  29.999  -1.086  1.00  0.00      B    H
ATOM   5316  C5  BMIMB 101      17.924  30.644   0.153  1.00  0.00      B    C
ATOM   5317  H5  BMIMB 101      18.438  30.948   1.062  1.00  0.00      B    H
ATOM   5318  H51 BMIMB 101      17.785  31.549  -0.431  1.00  0.00      B    H
ATOM   5319  C51 BMIMB 101      16.500  30.301   0.562  1.00  0.00      B    C
ATOM   5320  H52 BMIMB 101      16.067  29.905  -0.352  1.00  0.00      B    H
ATOM   5321  H53 BMIMB 101      16.513  29.546   1.343  1.00  0.00      B    H
ATOM   5322  C6  BMIMB 101      15.569  31.432   1.109  1.00  0.00      B    C
ATOM   5323  H6  BMIMB 101      14.727  31.136   1.724  1.00  0.00      B    H
ATOM   5324  H61 BMIMB 101      16.210  32.044   1.733  1.00  0.00      B    H
ATOM   5325  H62 BMIMB 101      15.126  32.032   0.323  1.00  0.00      B    H
ATOM   5336  N1  BMIMB 102      32.262  12.224  38.769  1.00  0.00      B    N
ATOM   5337  N11 BMIMB 102      31.484  10.278  38.219  1.00  0.00      B    N
ATOM   5338  C1  BMIMB 102      32.580  10.960  38.488  1.00  0.00      B    C
ATOM   5339  H1  BMIMB 102      33.573  10.566  38.450  1.00  0.00      B    H
ATOM   5340  C2  BMIMB 102      30.919  12.404  38.631  1.00  0.00      B    C
ATOM   5341  H2  BMIMB 102      30.457  13.272  39.046  1.00  0.00      B    H
ATOM   5342  C21 BMIMB 102      30.449  11.201  38.262  1.00  0.00      B    C
ATOM   5343  H21 BMIMB 102      29.442  10.860  38.165  1.00  0.00      B    H
ATOM   5344  C3  BMIMB 102      33.181  13.219  39.298  1.00  0.00      B    C
ATOM   5345  H3  BMIMB 102      32.600  13.914  39.886  1.00  0.00      B    H
ATOM   5346  H31 BMIMB 102      33.812  12.664  39.976  1.00  0.00      B    H
ATOM   5347  H32 BMIMB 102      33.836  13.623  38.540  1.00  0.00      B    H
ATOM   5348  C4  BMIMB 102      31.487   8.862  37.984  1.00  0.00      B    C
ATOM   5349  H4  BMIMB 102      30.664   8.464  38.560  1.00  0.00      B    H
ATOM   5350  H41 BMIMB 102      32.482   8.615  38.324  1.00  0.00      B    H
ATOM   5351  C5  BMIMB 102      31.391   8.645  36.468  1.00  0.00      B    C
ATOM   5352  H5  BMIMB 102      31.585   7.588  36.302  1.00  0.00      B    H
ATOM   5353  H51 BMIMB 102      30.353   8.817  36.194  1.00  0.00      B    H
ATOM   5354  C51 BMIMB 102      32.330   9.544  35.620  1.00  0.00      B    C
ATOM   5355  H52 BMIMB 102      32.120  10.596  35.795  1.00  0.00      B    H
ATOM   5356  H53 BMIMB 102      33.329   9.338  35.994  1.00  0.00      B    H
ATOM   5357  C6  BMIMB 102      32.153   9.315  34.084  1.00  0.00      B    C
ATOM   5358  H6  BMIMB 102      32.126   8.288  33.738  1.00  0.00      B    H
ATOM   5359  H61 BMIMB 102      31.154   9.531  33.723  1.00  0.00      B    H
ATOM   5360  H62 BMIMB 102      32.799   9.977  33.519  1.00  0.00      B    H
ATOM   5371  N1  BMIMB 103      30.136  37.679  40.384  1.00  0.00      B    N
ATOM   5372  N11 BMIMB 103      29.055  38.091  42.162  1.00  0.00      B    N
ATOM   5373  C1  BMIMB 103      30.016  37.415  41.619  1.00  0.00      B    C
ATOM   5374  H1  BMIMB 103      30.621  36.651  42.057  1.00  0.00      B    H
ATOM   5375  C2  BMIMB 103      29.099  38.584  40.028  1.00  0.00      B    C
ATOM   5376  H2  BMIMB 103      28.994  38.956  39.033  1.00  0.00      B    H
ATOM   5377  C21 BMIMB 103      28.560  38.984  41.131  1.00  0.00      B    C
ATOM   5378  H21 BMIMB 103      27.827  39.730  41.348  1.00  0.00      B    H
ATOM   5379  C3  BMIMB 103      31.143  37.097  39.504  1.00  0.00      B    C
ATOM   5380  H3  BMIMB 103      31.566  36.242  40.011  1.00  0.00      B    H
ATOM   5381  H31 BMIMB 103      30.569  36.666  38.697  1.00  0.00      B    H
ATOM   5382  H32 BMIMB 103      31.777  37.933  39.251  1.00  0.00      B    H
ATOM   5383  C4  BMIMB 103      28.583  38.067  43.573  1.00  0.00      B    C
ATOM   5384  H4  BMIMB 103      28.807  37.095  43.989  1.00  0.00      B    H
ATOM   5385  H41 BMIMB 103      27.516  38.089  43.412  1.00  0.00      B    H
ATOM   5386  C5  BMIMB 103      28.892  39.150  44.553  1.00  0.00      B    C
ATOM   5387  H5  BMIMB 103      28.144  39.882  44.261  1.00  0.00      B    H
ATOM   5388  H51 BMIMB 103      28.766  38.710  45.540  1.00  0.00      B    H
ATOM   5389  C51 BMIMB 103      30.350  39.467  44.464  1.00  0.00      B    C
ATOM   5390  H52 BMIMB 103      30.994  38.626  44.708  1.00  0.00      B    H
ATOM   5391  H53 BMIMB 103      30.504  39.721  43.419  1.00  0.00      B    H
ATOM   5392  C6  BMIMB 103      30.697  40.594  45.445  1.00  0.00      B    C
ATOM   5393  H6  BMIMB 103      30.192  41.499  45.126  1.00  0.00      B    H
ATOM   5394  H61 BMIMB 103      30.549  40.467  46.511  1.00  0.00      B    H
ATOM   5395  H62 BMIMB 103      31.748  40.840  45.347  1.00  0.00      B    H
ATOM   5406  N1  BMIMB 104      23.104  12.835  26.058  1.00  0.00      B    N
ATOM   5407  N11 BMIMB 104      21.145  12.891  25.064  1.00  0.00      B    N
ATOM   5408  C1  BMIMB 104      22.028  12.098  25.670  1.00  0.00      B    C
ATOM   5409  H1  BMIMB 104      21.725  11.210  26.182  1.00  0.00      B    H
ATOM   5410  C2  BMIMB 104      23.029  13.998  25.356  1.00  0.00      B    C
ATOM   5411  H2  BMIMB 104      23.841  14.687  25.434  1.00  0.00      B    H
ATOM   5412  C21 BMIMB 104      21.818  14.072  24.827  1.00  0.00      B    C
ATOM   5413  H21 BMIMB 104      21.288  14.856  24.331  1.00  0.00      B    H
ATOM   5414  C3  BMIMB 104      23.940  12.553  27.254  1.00  0.00      B    C
ATOM   5415  H3  BMIMB 104      23.774  11.497  27.411  1.00  0.00      B    H
ATOM   5416  H31 BMIMB 104      24.993  12.758  27.137  1.00  0.00      B    H
ATOM   5417  H32 BMIMB 104      23.655  13.167  28.096  1.00  0.00      B    H
ATOM   5418  C4  BMIMB 104      19.864  12.594  24.463  1.00  0.00      B    C
ATOM   5419  H4  BMIMB 104      19.310  13.519  24.399  1.00  0.00      B    H
ATOM   5420  H41 BMIMB 104      19.341  11.832  25.021  1.00  0.00      B    H
ATOM   5421  C5  BMIMB 104      19.891  12.003  23.117  1.00  0.00      B    C
ATOM   5422  H5  BMIMB 104      18.898  11.601  22.936  1.00  0.00      B    H
ATOM   5423  H51 BMIMB 104      20.091  12.842  22.455  1.00  0.00      B    H
ATOM   5424  C51 BMIMB 104      20.983  10.925  22.787  1.00  0.00      B    C
ATOM   5425  H52 BMIMB 104      21.956  11.329  23.053  1.00  0.00      B    H
ATOM   5426  H53 BMIMB 104      20.687  10.073  23.393  1.00  0.00      B    H
ATOM   5427  C6  BMIMB 104      20.738  10.401  21.451  1.00  0.00      B    C
ATOM   5428  H6  BMIMB 104      21.354   9.535  21.239  1.00  0.00      B    H
ATOM   5429  H61 BMIMB 104      19.701  10.163  21.241  1.00  0.00      B    H
ATOM   5430  H62 BMIMB 104      20.963  11.184  20.736  1.00  0.00      B    H
ATOM   5441  N1  BMIMB 105       7.462  13.325   8.573  1.00  0.00      B    N
ATOM   5442  N11 BMIMB 105       9.137  12.160   8.076  1.00  0.00      B    N
ATOM   5443  C1  BMIMB 105       7.974  12.144   8.656  1.00  0.00      B    C
ATOM   5444  H1  BMIMB 105       7.501  11.258   9.022  1.00  0.00      B    H
ATOM   5445  C2  BMIMB 105       8.478  14.195   8.210  1.00  0.00      B    C
ATOM   5446  H2  BMIMB 105       8.310  15.249   8.195  1.00  0.00      B    H
ATOM   5447  C21 BMIMB 105       9.550  13.459   7.904  1.00  0.00      B    C
ATOM   5448  H21 BMIMB 105      10.530  13.734   7.580  1.00  0.00      B    H
ATOM   5449  C3  BMIMB 105       6.113  13.718   9.108  1.00  0.00      B    C
ATOM   5450  H3  BMIMB 105       5.440  14.187   8.406  1.00  0.00      B    H
ATOM   5451  H31 BMIMB 105       5.520  12.921   9.533  1.00  0.00      B    H
ATOM   5452  H32 BMIMB 105       6.304  14.453   9.876  1.00  0.00      B    H
ATOM   5453  C4  BMIMB 105      10.027  10.988   7.854  1.00  0.00      B    C
ATOM   5454  H4  BMIMB 105      10.562  11.173   6.934  1.00  0.00      B    H
ATOM   5455  H41 BMIMB 105       9.349  10.262   7.430  1.00  0.00      B    H
ATOM   5456  C5  BMIMB 105      10.825  10.391   9.040  1.00  0.00      B    C
ATOM   5457  H5  BMIMB 105      10.225   9.964   9.839  1.00  0.00      B    H
ATOM   5458  H51 BMIMB 105      11.388   9.593   8.563  1.00  0.00      B    H
ATOM   5459  C51 BMIMB 105      11.838  11.384   9.616  1.00  0.00      B    C
ATOM   5460  H52 BMIMB 105      12.381  11.868   8.808  1.00  0.00      B    H
ATOM   5461  H53 BMIMB 105      11.137  12.077  10.072  1.00  0.00      B    H
ATOM   5462  C6  BMIMB 105      12.838  10.754  10.604  1.00  0.00      B    C
ATOM   5463  H6  BMIMB 105      13.592  11.451  10.951  1.00  0.00      B    H
ATOM   5464  H61 BMIMB 105      12.264  10.378  11.443  1.00  0.00      B    H
ATOM   5465  H62 BMIMB 105      13.279   9.893  10.115  1.00  0.00      B    H
ATOM   5476  N1  BMIMB 106      34.454  15.023  33.469  1.00  0.00      B    N
ATOM   5477  N11 BMIMB 106      35.311  13.047  33.084  1.00  0.00      B    N
ATOM   5478  C1  BMIMB 106      35.275  14.295  32.674  1.00  0.00      B    C
ATOM   5479  H1  BMIMB 106      35.713  14.747  31.810  1.00  0.00      B    H
ATOM   5480  C2  BMIMB 106      33.841  14.192  34.330  1.00  0.00      B    C
ATOM   5481  H2  BMIMB 106      33.107  14.531  35.028  1.00  0.00      B    H
ATOM   5482  C21 BMIMB 106      34.493  12.954  34.206  1.00  0.00      B    C
ATOM   5483  H21 BMIMB 106      34.408  12.091  34.829  1.00  0.00      B    H
ATOM   5484  C3  BMIMB 106      34.513  16.524  33.448  1.00  0.00      B    C
ATOM   5485  H3  BMIMB 106      34.347  16.823  32.423  1.00  0.00      B    H
ATOM   5486  H31 BMIMB 106      33.653  16.789  34.045  1.00  0.00      B    H
ATOM   5487  H32 BMIMB 106      35.458  16.887  33.822  1.00  0.00      B    H
ATOM   5488  C4  BMIMB 106      35.953  11.835  32.498  1.00  0.00      B    C
ATOM   5489  H4  BMIMB 106      36.137  12.058  31.457  1.00  0.00      B    H
ATOM   5490  H41 BMIMB 106      35.158  11.104  32.482  1.00  0.00      B    H
ATOM   5491  C5  BMIMB 106      37.246  11.491  33.321  1.00  0.00      B    C
ATOM   5492  H5  BMIMB 106      37.030  11.428  34.384  1.00  0.00      B    H
ATOM   5493  H51 BMIMB 106      37.392  10.449  33.048  1.00  0.00      B    H
ATOM   5494  C51 BMIMB 106      38.484  12.384  32.956  1.00  0.00      B    C
ATOM   5495  H52 BMIMB 106      38.849  12.307  31.935  1.00  0.00      B    H
ATOM   5496  H53 BMIMB 106      38.157  13.397  33.179  1.00  0.00      B    H
ATOM   5497  C6  BMIMB 106      39.675  11.850  33.659  1.00  0.00      B    C
ATOM   5498  H6  BMIMB 106      39.537  11.910  34.733  1.00  0.00      B    H
ATOM   5499  H61 BMIMB 106      39.900  10.930  33.132  1.00  0.00      B    H
ATOM   5500  H62 BMIMB 106      40.562  12.441  33.461  1.00  0.00      B    H
ATOM   5511  N1  BMIMB 107       9.828  43.388  27.423  1.00  0.00      B    N
ATOM   5512  N11 BMIMB 107       8.150  44.620  28.075  1.00  0.00      B    N
ATOM   5513  C1  BMIMB 107       9.363  44.179  28.361  1.00  0.00      B    C
ATOM   5514  H1  BMIMB 107       9.884  44.384  29.271  1.00  0.00      B    H
ATOM   5515  C2  BMIMB 107       8.992  43.562  26.367  1.00  0.00      B    C
ATOM   5516  H2  BMIMB 107       9.129  43.150  25.391  1.00  0.00      B    H
ATOM   5517  C21 BMIMB 107       7.963  44.376  26.750  1.00  0.00      B    C
ATOM   5518  H21 BMIMB 107       7.183  44.843  26.191  1.00  0.00      B    H
ATOM   5519  C3  BMIMB 107      11.094  42.715  27.390  1.00  0.00      B    C
ATOM   5520  H3  BMIMB 107      11.076  41.721  26.967  1.00  0.00      B    H
ATOM   5521  H31 BMIMB 107      11.688  43.218  26.641  1.00  0.00      B    H
ATOM   5522  H32 BMIMB 107      11.684  42.738  28.294  1.00  0.00      B    H
ATOM   5523  C4  BMIMB 107       7.184  45.360  28.902  1.00  0.00      B    C
ATOM   5524  H4  BMIMB 107       6.368  45.541  28.219  1.00  0.00      B    H
ATOM   5525  H41 BMIMB 107       7.639  46.236  29.340  1.00  0.00      B    H
ATOM   5526  C5  BMIMB 107       6.531  44.557  30.047  1.00  0.00      B    C
ATOM   5527  H5  BMIMB 107       7.333  44.417  30.767  1.00  0.00      B    H
ATOM   5528  H51 BMIMB 107       5.717  45.137  30.473  1.00  0.00      B    H
ATOM   5529  C51 BMIMB 107       5.901  43.204  29.751  1.00  0.00      B    C
ATOM   5530  H52 BMIMB 107       5.219  43.245  28.905  1.00  0.00      B    H
ATOM   5531  H53 BMIMB 107       6.646  42.473  29.447  1.00  0.00      B    H
ATOM   5532  C6  BMIMB 107       5.049  42.680  30.901  1.00  0.00      B    C
ATOM   5533  H6  BMIMB 107       4.331  41.893  30.697  1.00  0.00      B    H
ATOM   5534  H61 BMIMB 107       5.701  42.326  31.691  1.00  0.00      B    H
ATOM   5535  H62 BMIMB 107       4.579  43.601  31.226  1.00  0.00      B    H
ATOM   5546  N1  BMIMB 108      18.985  18.029  14.676  1.00  0.00      B    N
ATOM   5547  N11 BMIMB 108      20.690  16.840  14.211  1.00  0.00      B    N
ATOM   5548  C1  BMIMB 108      19.628  16.983  14.993  1.00  0.00      B    C
ATOM   5549  H1  BMIMB 108      19.434  16.238  15.734  1.00  0.00      B    H
ATOM   5550  C2  BMIMB 108      19.675  18.640  13.614  1.00  0.00      B    C
ATOM   5551  H2  BMIMB 108      19.455  19.581  13.158  1.00  0.00      B    H
ATOM   5552  C21 BMIMB 108      20.777  17.964  13.393  1.00  0.00      B    C
ATOM   5553  H21 BMIMB 108      21.623  18.227  12.796  1.00  0.00      B    H
ATOM   5554  C3  BMIMB 108      17.920  18.632  15.502  1.00  0.00      B    C
ATOM   5555  H3  BMIMB 108      17.431  17.849  16.063  1.00  0.00      B    H
ATOM   5556  H31 BMIMB 108      18.295  19.435  16.119  1.00  0.00      B    H
ATOM   5557  H32 BMIMB 108      17.320  19.061  14.713  1.00  0.00      B    H
ATOM   5558  C4  BMIMB 108      21.749  15.703  14.398  1.00  0.00      B    C
ATOM   5559  H4  BMIMB 108      22.334  15.611  13.495  1.00  0.00      B    H
ATOM   5560  H41 BMIMB 108      21.220  14.769  14.524  1.00  0.00      B    H
ATOM   5561  C5  BMIMB 108      22.687  16.063  15.586  1.00  0.00      B    C
ATOM   5562  H5  BMIMB 108      22.055  16.164  16.464  1.00  0.00      B    H
ATOM   5563  H51 BMIMB 108      23.178  15.115  15.789  1.00  0.00      B    H
ATOM   5564  C51 BMIMB 108      23.688  17.202  15.535  1.00  0.00      B    C
ATOM   5565  H52 BMIMB 108      24.557  17.044  14.901  1.00  0.00      B    H
ATOM   5566  H53 BMIMB 108      23.160  18.095  15.213  1.00  0.00      B    H
ATOM   5567  C6  BMIMB 108      24.168  17.544  16.940  1.00  0.00      B    C
ATOM   5568  H6  BMIMB 108      23.376  17.439  17.673  1.00  0.00      B    H
ATOM   5569  H61 BMIMB 108      25.010  16.929  17.235  1.00  0.00      B    H
ATOM   5570  H62 BMIMB 108      24.483  18.581  16.942  1.00  0.00      B    H
ATOM   5581  N1  BMIMB 109       7.849  41.537  35.286  1.00  0.00      B    N
ATOM   5582  N11 BMIMB 109       6.836  42.680  36.706  1.00  0.00      B    N
ATOM   5583  C1  BMIMB 109       6.795  42.316  35.457  1.00  0.00      B    C
ATOM   5584  H1  BMIMB 109       5.979  42.516  34.796  1.00  0.00      B    H
ATOM   5585  C2  BMIMB 109       8.649  41.598  36.417  1.00  0.00      B    C
ATOM   5586  H2  BMIMB 109       9.626  41.168  36.449  1.00  0.00      B    H
ATOM   5587  C21 BMIMB 109       7.999  42.335  37.307  1.00  0.00      B    C
ATOM   5588  H21 BMIMB 109       8.233  42.717  38.276  1.00  0.00      B    H
ATOM   5589  C3  BMIMB 109       8.129  40.776  34.035  1.00  0.00      B    C
ATOM   5590  H3  BMIMB 109       7.195  40.708  33.497  1.00  0.00      B    H
ATOM   5591  H31 BMIMB 109       8.891  41.367  33.549  1.00  0.00      B    H
ATOM   5592  H32 BMIMB 109       8.456  39.775  34.273  1.00  0.00      B    H
ATOM   5593  C4  BMIMB 109       5.779  43.473  37.297  1.00  0.00      B    C
ATOM   5594  H4  BMIMB 109       6.012  43.527  38.350  1.00  0.00      B    H
ATOM   5595  H41 BMIMB 109       4.909  42.901  37.010  1.00  0.00      B    H
ATOM   5596  C5  BMIMB 109       5.698  44.846  36.534  1.00  0.00      B    C
ATOM   5597  H5  BMIMB 109       5.561  44.724  35.463  1.00  0.00      B    H
ATOM   5598  H51 BMIMB 109       4.816  45.368  36.897  1.00  0.00      B    H
ATOM   5599  C51 BMIMB 109       6.834  45.779  36.668  1.00  0.00      B    C
ATOM   5600  H52 BMIMB 109       7.789  45.271  36.767  1.00  0.00      B    H
ATOM   5601  H53 BMIMB 109       6.825  46.418  35.788  1.00  0.00      B    H
ATOM   5602  C6  BMIMB 109       6.761  46.885  37.768  1.00  0.00      B    C
ATOM   5603  H6  BMIMB 109       6.207  47.758  37.443  1.00  0.00      B    H
ATOM   5604  H61 BMIMB 109       6.486  46.518  38.750  1.00  0.00      B    H
ATOM   5605  H62 BMIMB 109       7.773  47.239  37.927  1.00  0.00      B    H
ATOM   5616  N1  BMIMB 110      14.389  22.724   0.237  1.00  0.00      B    N
ATOM   5617  N11 BMIMB 110      15.271  21.839   2.041  1.00  0.00      B    N
ATOM   5618  C1  BMIMB 110      14.974  21.674   0.780  1.00  0.00      B    C
ATOM   5619  H1  BMIMB 110      15.181  20.849   0.132  1.00  0.00      B    H
ATOM   5620  C2  BMIMB 110      14.137  23.633   1.250  1.00  0.00      B    C
ATOM   5621  H2  BMIMB 110      13.693  24.593   1.099  1.00  0.00      B    H
ATOM   5622  C21 BMIMB 110      14.643  23.015   2.399  1.00  0.00      B    C
ATOM   5623  H21 BMIMB 110      14.448  23.386   3.382  1.00  0.00      B    H
ATOM   5624  C3  BMIMB 110      13.961  22.780  -1.173  1.00  0.00      B    C
ATOM   5625  H3  BMIMB 110      14.751  23.155  -1.806  1.00  0.00      B    H
ATOM   5626  H31 BMIMB 110      13.705  21.741  -1.322  1.00  0.00      B    H
ATOM   5627  H32 BMIMB 110      13.014  23.284  -1.293  1.00  0.00      B    H
ATOM   5628  C4  BMIMB 110      15.863  20.803   2.933  1.00  0.00      B    C
ATOM   5629  H4  BMIMB 110      16.129  19.954   2.320  1.00  0.00      B    H
ATOM   5630  H41 BMIMB 110      15.030  20.461   3.529  1.00  0.00      B    H
ATOM   5631  C5  BMIMB 110      17.069  21.080   3.868  1.00  0.00      B    C
ATOM   5632  H5  BMIMB 110      17.274  20.319   4.617  1.00  0.00      B    H
ATOM   5633  H51 BMIMB 110      17.998  20.972   3.314  1.00  0.00      B    H
ATOM   5634  C51 BMIMB 110      17.037  22.536   4.381  1.00  0.00      B    C
ATOM   5635  H52 BMIMB 110      17.088  23.082   3.443  1.00  0.00      B    H
ATOM   5636  H53 BMIMB 110      16.110  22.847   4.856  1.00  0.00      B    H
ATOM   5637  C6  BMIMB 110      18.268  22.944   5.181  1.00  0.00      B    C
ATOM   5638  H6  BMIMB 110      18.151  23.983   5.466  1.00  0.00      B    H
ATOM   5639  H61 BMIMB 110      18.329  22.409   6.122  1.00  0.00      B    H
ATOM   5640  H62 BMIMB 110      19.159  22.739   4.599  1.00  0.00      B    H
ATOM   5651  N1  BMIMB 111      29.656  33.429  17.141  1.00  0.00      B    N
ATOM   5652  N11 BMIMB 111      28.262  33.590  18.817  1.00  0.00      B    N
ATOM   5653  C1  BMIMB 111      29.184  34.221  18.060  1.00  0.00      B    C
ATOM   5654  H1  BMIMB 111      29.466  35.242  18.204  1.00  0.00      B    H
ATOM   5655  C2  BMIMB 111      28.972  32.199  17.309  1.00  0.00      B    C
ATOM   5656  H2  BMIMB 111      29.070  31.405  16.602  1.00  0.00      B    H
ATOM   5657  C21 BMIMB 111      28.052  32.316  18.282  1.00  0.00      B    C
ATOM   5658  H21 BMIMB 111      27.295  31.603  18.525  1.00  0.00      B    H
ATOM   5659  C3  BMIMB 111      30.452  33.759  15.974  1.00  0.00      B    C
ATOM   5660  H3  BMIMB 111      30.742  32.884  15.412  1.00  0.00      B    H
ATOM   5661  H31 BMIMB 111      29.882  34.521  15.464  1.00  0.00      B    H
ATOM   5662  H32 BMIMB 111      31.314  34.349  16.248  1.00  0.00      B    H
ATOM   5663  C4  BMIMB 111      27.742  34.058  20.129  1.00  0.00      B    C
ATOM   5664  H4  BMIMB 111      26.697  33.990  19.865  1.00  0.00      B    H
ATOM   5665  H41 BMIMB 111      27.941  35.115  20.230  1.00  0.00      B    H
ATOM   5666  C5  BMIMB 111      28.074  33.196  21.362  1.00  0.00      B    C
ATOM   5667  H5  BMIMB 111      27.495  33.505  22.229  1.00  0.00      B    H
ATOM   5668  H51 BMIMB 111      27.746  32.197  21.088  1.00  0.00      B    H
ATOM   5669  C51 BMIMB 111      29.539  33.338  21.759  1.00  0.00      B    C
ATOM   5670  H52 BMIMB 111      30.328  33.010  21.088  1.00  0.00      B    H
ATOM   5671  H53 BMIMB 111      29.723  34.409  21.782  1.00  0.00      B    H
ATOM   5672  C6  BMIMB 111      29.817  32.708  23.093  1.00  0.00      B    C
ATOM   5673  H6  BMIMB 111      29.565  31.654  23.092  1.00  0.00      B    H
ATOM   5674  H61 BMIMB 111      30.830  32.709  23.479  1.00  0.00      B    H
ATOM   5675  H62 BMIMB 111      29.281  33.168  23.916  1.00  0.00      B    H
ATOM   5686  N1  BMIMB 112       7.544  29.442  23.069  1.00  0.00      B    N
ATOM   5687  N11 BMIMB 112       7.999  28.472  21.204  1.00  0.00      B    N
ATOM   5688  C1  BMIMB 112       7.141  29.256  21.821  1.00  0.00      B    C
ATOM   5689  H1  BMIMB 112       6.249  29.575  21.324  1.00  0.00      B    H
ATOM   5690  C2  BMIMB 112       8.846  29.023  23.215  1.00  0.00      B    C
ATOM   5691  H2  BMIMB 112       9.480  29.154  24.064  1.00  0.00      B    H
ATOM   5692  C21 BMIMB 112       9.072  28.284  22.104  1.00  0.00      B    C
ATOM   5693  H21 BMIMB 112       9.939  27.706  21.870  1.00  0.00      B    H
ATOM   5694  C3  BMIMB 112       6.927  30.247  24.121  1.00  0.00      B    C
ATOM   5695  H3  BMIMB 112       5.953  30.520  23.743  1.00  0.00      B    H
ATOM   5696  H31 BMIMB 112       6.688  29.727  25.037  1.00  0.00      B    H
ATOM   5697  H32 BMIMB 112       7.523  31.139  24.238  1.00  0.00      B    H
ATOM   5698  C4  BMIMB 112       7.863  28.048  19.845  1.00  0.00      B    C
ATOM   5699  H4  BMIMB 112       6.863  27.705  19.626  1.00  0.00      B    H
ATOM   5700  H41 BMIMB 112       8.402  27.114  19.894  1.00  0.00      B    H
ATOM   5701  C5  BMIMB 112       8.317  29.040  18.790  1.00  0.00      B    C
ATOM   5702  H5  BMIMB 112       8.650  28.601  17.853  1.00  0.00      B    H
ATOM   5703  H51 BMIMB 112       7.490  29.725  18.625  1.00  0.00      B    H
ATOM   5704  C51 BMIMB 112       9.654  29.736  19.153  1.00  0.00      B    C
ATOM   5705  H52 BMIMB 112       9.522  30.336  20.050  1.00  0.00      B    H
ATOM   5706  H53 BMIMB 112      10.384  28.948  19.316  1.00  0.00      B    H
ATOM   5707  C6  BMIMB 112      10.032  30.648  17.982  1.00  0.00      B    C
ATOM   5708  H6  BMIMB 112      10.954  31.111  18.317  1.00  0.00      B    H
ATOM   5709  H61 BMIMB 112      10.116  30.214  16.992  1.00  0.00      B    H
ATOM   5710  H62 BMIMB 112       9.360  31.498  18.004  1.00  0.00      B    H
ATOM   5721  N1  BMIMB 113      39.549  27.746  34.253  1.00  0.00      B    N
ATOM   5722  N11 BMIMB 113      41.588  28.245  33.692  1.00  0.00      B    N
ATOM   5723  C1  BMIMB 113      40.479  28.682  34.215  1.00  0.00      B    C
ATOM   5724  H1  BMIMB 113      40.482  29.627  34.715  1.00  0.00      B    H
ATOM   5725  C2  BMIMB 113      40.125  26.605  33.764  1.00  0.00      B    C
ATOM   5726  H2  BMIMB 113      39.535  25.716  33.814  1.00  0.00      B    H
ATOM   5727  C21 BMIMB 113      41.302  26.959  33.263  1.00  0.00      B    C
ATOM   5728  H21 BMIMB 113      42.085  26.513  32.689  1.00  0.00      B    H
ATOM   5729  C3  BMIMB 113      38.286  27.861  34.960  1.00  0.00      B    C
ATOM   5730  H3  BMIMB 113      38.144  28.815  35.446  1.00  0.00      B    H
ATOM   5731  H31 BMIMB 113      37.449  27.803  34.280  1.00  0.00      B    H
ATOM   5732  H32 BMIMB 113      38.197  27.123  35.744  1.00  0.00      B    H
ATOM   5733  C4  BMIMB 113      42.850  28.918  33.638  1.00  0.00      B    C
ATOM   5734  H4  BMIMB 113      42.515  29.939  33.524  1.00  0.00      B    H
ATOM   5735  H41 BMIMB 113      43.401  28.764  32.722  1.00  0.00      B    H
ATOM   5736  C5  BMIMB 113      43.720  28.601  34.863  1.00  0.00      B    C
ATOM   5737  H5  BMIMB 113      43.985  27.571  34.639  1.00  0.00      B    H
ATOM   5738  H51 BMIMB 113      44.587  29.206  34.614  1.00  0.00      B    H
ATOM   5739  C51 BMIMB 113      43.105  28.827  36.292  1.00  0.00      B    C
ATOM   5740  H52 BMIMB 113      42.933  29.901  36.303  1.00  0.00      B    H
ATOM   5741  H53 BMIMB 113      42.213  28.215  36.395  1.00  0.00      B    H
ATOM   5742  C6  BMIMB 113      44.137  28.450  37.277  1.00  0.00      B    C
ATOM   5743  H6  BMIMB 113      44.238  27.383  37.117  1.00  0.00      B    H
ATOM   5744  H61 BMIMB 113      45.112  28.897  37.119  1.00  0.00      B    H
ATOM   5745  H62 BMIMB 113      43.815  28.645  38.294  1.00  0.00      B    H
ATOM   5756  N1  BMIMB 114      -0.090  35.020  40.667  1.00  0.00      B    N
ATOM   5757  N11 BMIMB 114       0.619  36.391  42.095  1.00  0.00      B    N
ATOM   5758  C1  BMIMB 114       0.583  36.121  40.832  1.00  0.00      B    C
ATOM   5759  H1  BMIMB 114       0.939  36.761  40.053  1.00  0.00      B    H
ATOM   5760  C2  BMIMB 114      -0.322  34.464  41.907  1.00  0.00      B    C
ATOM   5761  H2  BMIMB 114      -0.810  33.515  41.852  1.00  0.00      B    H
ATOM   5762  C21 BMIMB 114       0.098  35.328  42.781  1.00  0.00      B    C
ATOM   5763  H21 BMIMB 114       0.179  35.395  43.844  1.00  0.00      B    H
ATOM   5764  C3  BMIMB 114      -0.396  34.389  39.384  1.00  0.00      B    C
ATOM   5765  H3  BMIMB 114      -1.467  34.377  39.245  1.00  0.00      B    H
ATOM   5766  H31 BMIMB 114       0.007  35.019  38.605  1.00  0.00      B    H
ATOM   5767  H32 BMIMB 114       0.151  33.458  39.357  1.00  0.00      B    H
ATOM   5768  C4  BMIMB 114       1.147  37.676  42.668  1.00  0.00      B    C
ATOM   5769  H4  BMIMB 114       0.967  37.513  43.720  1.00  0.00      B    H
ATOM   5770  H41 BMIMB 114       0.474  38.423  42.274  1.00  0.00      B    H
ATOM   5771  C5  BMIMB 114       2.692  37.756  42.335  1.00  0.00      B    C
ATOM   5772  H5  BMIMB 114       2.948  37.292  41.386  1.00  0.00      B    H
ATOM   5773  H51 BMIMB 114       2.946  38.812  42.354  1.00  0.00      B    H
ATOM   5774  C51 BMIMB 114       3.544  36.994  43.400  1.00  0.00      B    C
ATOM   5775  H52 BMIMB 114       3.396  37.435  44.382  1.00  0.00      B    H
ATOM   5776  H53 BMIMB 114       3.114  35.998  43.328  1.00  0.00      B    H
ATOM   5777  C6  BMIMB 114       5.048  37.077  42.896  1.00  0.00      B    C
ATOM   5778  H6  BMIMB 114       5.363  38.114  42.938  1.00  0.00      B    H
ATOM   5779  H61 BMIMB 114       5.683  36.453  43.514  1.00  0.00      B    H
ATOM   5780  H62 BMIMB 114       5.201  36.729  41.881  1.00  0.00      B    H
ATOM   5791  N1  BMIMB 115      32.810  29.983  26.439  1.00  0.00      B    N
ATOM   5792  N11 BMIMB 115      32.442  32.097  26.853  1.00  0.00      B    N
ATOM   5793  C1  BMIMB 115      32.366  31.146  25.940  1.00  0.00      B    C
ATOM   5794  H1  BMIMB 115      31.875  31.369  25.017  1.00  0.00      B    H
ATOM   5795  C2  BMIMB 115      33.207  30.299  27.765  1.00  0.00      B    C
ATOM   5796  H2  BMIMB 115      33.595  29.597  28.471  1.00  0.00      B    H
ATOM   5797  C21 BMIMB 115      32.995  31.586  27.996  1.00  0.00      B    C
ATOM   5798  H21 BMIMB 115      33.154  32.188  28.864  1.00  0.00      B    H
ATOM   5799  C3  BMIMB 115      33.107  28.811  25.619  1.00  0.00      B    C
ATOM   5800  H3  BMIMB 115      34.065  28.351  25.815  1.00  0.00      B    H
ATOM   5801  H31 BMIMB 115      32.372  28.052  25.844  1.00  0.00      B    H
ATOM   5802  H32 BMIMB 115      33.136  28.966  24.551  1.00  0.00      B    H
ATOM   5803  C4  BMIMB 115      31.757  33.441  26.623  1.00  0.00      B    C
ATOM   5804  H4  BMIMB 115      31.232  33.628  27.549  1.00  0.00      B    H
ATOM   5805  H41 BMIMB 115      31.059  33.355  25.804  1.00  0.00      B    H
ATOM   5806  C5  BMIMB 115      32.823  34.411  26.277  1.00  0.00      B    C
ATOM   5807  H5  BMIMB 115      33.682  33.989  25.761  1.00  0.00      B    H
ATOM   5808  H51 BMIMB 115      32.323  35.104  25.605  1.00  0.00      B    H
ATOM   5809  C51 BMIMB 115      33.292  35.105  27.504  1.00  0.00      B    C
ATOM   5810  H52 BMIMB 115      32.558  35.836  27.835  1.00  0.00      B    H
ATOM   5811  H53 BMIMB 115      33.482  34.362  28.274  1.00  0.00      B    H
ATOM   5812  C6  BMIMB 115      34.634  35.799  27.300  1.00  0.00      B    C
ATOM   5813  H6  BMIMB 115      35.129  36.051  28.231  1.00  0.00      B    H
ATOM   5814  H61 BMIMB 115      35.419  35.294  26.749  1.00  0.00      B    H
ATOM   5815  H62 BMIMB 115      34.545  36.745  26.778  1.00  0.00      B    H
ATOM   5826  N1  BMIMB 116      25.611  28.259  15.015  1.00  0.00      B    N
ATOM   5827  N11 BMIMB 116      23.697  29.177  15.356  1.00  0.00      B    N
ATOM   5828  C1  BMIMB 116      25.003  29.194  15.671  1.00  0.00      B    C
ATOM   5829  H1  BMIMB 116      25.416  29.894  16.365  1.00  0.00      B    H
ATOM   5830  C2  BMIMB 116      24.710  27.633  14.149  1.00  0.00      B    C
ATOM   5831  H2  BMIMB 116      24.989  26.793  13.552  1.00  0.00      B    H
ATOM   5832  C21 BMIMB 116      23.517  28.177  14.444  1.00  0.00      B    C
ATOM   5833  H21 BMIMB 116      22.488  27.989  14.228  1.00  0.00      B    H
ATOM   5834  C3  BMIMB 116      27.034  27.924  15.163  1.00  0.00      B    C
ATOM   5835  H3  BMIMB 116      27.030  26.939  15.606  1.00  0.00      B    H
ATOM   5836  H31 BMIMB 116      27.591  28.085  14.252  1.00  0.00      B    H
ATOM   5837  H32 BMIMB 116      27.438  28.627  15.877  1.00  0.00      B    H
ATOM   5838  C4  BMIMB 116      22.598  30.091  15.882  1.00  0.00      B    C
ATOM   5839  H4  BMIMB 116      21.868  30.310  15.117  1.00  0.00      B    H
ATOM   5840  H41 BMIMB 116      23.090  30.905  16.394  1.00  0.00      B    H
ATOM   5841  C5  BMIMB 116      21.931  29.444  17.085  1.00  0.00      B    C
ATOM   5842  H5  BMIMB 116      22.090  30.026  17.989  1.00  0.00      B    H
ATOM   5843  H51 BMIMB 116      20.874  29.452  16.833  1.00  0.00      B    H
ATOM   5844  C51 BMIMB 116      22.360  27.944  17.480  1.00  0.00      B    C
ATOM   5845  H52 BMIMB 116      22.351  27.368  16.558  1.00  0.00      B    H
ATOM   5846  H53 BMIMB 116      23.348  27.896  17.930  1.00  0.00      B    H
ATOM   5847  C6  BMIMB 116      21.488  27.301  18.595  1.00  0.00      B    C
ATOM   5848  H6  BMIMB 116      21.837  27.661  19.556  1.00  0.00      B    H
ATOM   5849  H61 BMIMB 116      20.415  27.450  18.593  1.00  0.00      B    H
ATOM   5850  H62 BMIMB 116      21.744  26.252  18.692  1.00  0.00      B    H
ATOM   5861  N1  BMIMB 117      41.200  34.511  19.090  1.00  0.00      B    N
ATOM   5862  N11 BMIMB 117      41.057  36.319  20.375  1.00  0.00      B    N
ATOM   5863  C1  BMIMB 117      41.346  35.020  20.355  1.00  0.00      B    C
ATOM   5864  H1  BMIMB 117      41.754  34.527  21.211  1.00  0.00      B    H
ATOM   5865  C2  BMIMB 117      40.637  35.512  18.366  1.00  0.00      B    C
ATOM   5866  H2  BMIMB 117      40.416  35.210  17.366  1.00  0.00      B    H
ATOM   5867  C21 BMIMB 117      40.615  36.587  19.080  1.00  0.00      B    C
ATOM   5868  H21 BMIMB 117      40.231  37.568  18.905  1.00  0.00      B    H
ATOM   5869  C3  BMIMB 117      41.484  33.203  18.645  1.00  0.00      B    C
ATOM   5870  H3  BMIMB 117      41.310  33.110  17.583  1.00  0.00      B    H
ATOM   5871  H31 BMIMB 117      42.515  32.929  18.812  1.00  0.00      B    H
ATOM   5872  H32 BMIMB 117      40.799  32.573  19.193  1.00  0.00      B    H
ATOM   5873  C4  BMIMB 117      41.157  37.173  21.556  1.00  0.00      B    C
ATOM   5874  H4  BMIMB 117      41.403  38.149  21.165  1.00  0.00      B    H
ATOM   5875  H41 BMIMB 117      42.020  36.789  22.079  1.00  0.00      B    H
ATOM   5876  C5  BMIMB 117      39.933  37.135  22.448  1.00  0.00      B    C
ATOM   5877  H5  BMIMB 117      40.005  37.584  23.435  1.00  0.00      B    H
ATOM   5878  H51 BMIMB 117      39.183  37.672  21.874  1.00  0.00      B    H
ATOM   5879  C51 BMIMB 117      39.509  35.615  22.646  1.00  0.00      B    C
ATOM   5880  H52 BMIMB 117      38.955  35.306  21.763  1.00  0.00      B    H
ATOM   5881  H53 BMIMB 117      40.253  34.852  22.863  1.00  0.00      B    H
ATOM   5882  C6  BMIMB 117      38.507  35.522  23.827  1.00  0.00      B    C
ATOM   5883  H6  BMIMB 117      37.906  36.424  23.864  1.00  0.00      B    H
ATOM   5884  H61 BMIMB 117      37.832  34.683  23.707  1.00  0.00      B    H
ATOM   5885  H62 BMIMB 117      39.094  35.540  24.739  1.00  0.00      B    H
ATOM   5896  N1  BMIMB 118      37.894   7.164  35.577  1.00  0.00      B    N
ATOM   5897  N11 BMIMB 118      39.455   6.936  34.166  1.00  0.00      B    N
ATOM   5898  C1  BMIMB 118      38.807   6.304  35.107  1.00  0.00      B    C
ATOM   5899  H1  BMIMB 118      39.081   5.337  35.472  1.00  0.00      B    H
ATOM   5900  C2  BMIMB 118      38.064   8.406  35.017  1.00  0.00      B    C
ATOM   5901  H2  BMIMB 118      37.434   9.231  35.268  1.00  0.00      B    H
ATOM   5902  C21 BMIMB 118      38.990   8.242  34.052  1.00  0.00      B    C
ATOM   5903  H21 BMIMB 118      39.351   8.867  33.264  1.00  0.00      B    H
ATOM   5904  C3  BMIMB 118      36.932   6.870  36.636  1.00  0.00      B    C
ATOM   5905  H3  BMIMB 118      36.474   5.892  36.619  1.00  0.00      B    H
ATOM   5906  H31 BMIMB 118      37.218   6.962  37.673  1.00  0.00      B    H
ATOM   5907  H32 BMIMB 118      36.078   7.515  36.484  1.00  0.00      B    H
ATOM   5908  C4  BMIMB 118      40.536   6.337  33.289  1.00  0.00      B    C
ATOM   5909  H4  BMIMB 118      41.007   5.608  33.932  1.00  0.00      B    H
ATOM   5910  H41 BMIMB 118      41.300   7.097  33.224  1.00  0.00      B    H
ATOM   5911  C5  BMIMB 118      40.104   5.616  32.023  1.00  0.00      B    C
ATOM   5912  H5  BMIMB 118      41.058   5.605  31.503  1.00  0.00      B    H
ATOM   5913  H51 BMIMB 118      39.886   4.570  32.223  1.00  0.00      B    H
ATOM   5914  C51 BMIMB 118      39.030   6.233  31.176  1.00  0.00      B    C
ATOM   5915  H52 BMIMB 118      38.021   6.214  31.578  1.00  0.00      B    H
ATOM   5916  H53 BMIMB 118      39.404   7.254  31.157  1.00  0.00      B    H
ATOM   5917  C6  BMIMB 118      39.093   5.705  29.705  1.00  0.00      B    C
ATOM   5918  H6  BMIMB 118      40.103   5.594  29.327  1.00  0.00      B    H
ATOM   5919  H61 BMIMB 118      38.598   4.752  29.554  1.00  0.00      B    H
ATOM   5920  H62 BMIMB 118      38.608   6.440  29.073  1.00  0.00      B    H
ATOM   5931  N1  BMIMB 119      20.437  40.590  28.472  1.00  0.00      B    N
ATOM   5932  N11 BMIMB 119      18.678  41.004  29.684  1.00  0.00      B    N
ATOM   5933  C1  BMIMB 119      19.506  40.076  29.285  1.00  0.00      B    C
ATOM   5934  H1  BMIMB 119      19.541  39.064  29.625  1.00  0.00      B    H
ATOM   5935  C2  BMIMB 119      20.139  41.927  28.339  1.00  0.00      B    C
ATOM   5936  H2  BMIMB 119      20.659  42.653  27.753  1.00  0.00      B    H
ATOM   5937  C21 BMIMB 119      19.087  42.191  29.108  1.00  0.00      B    C
ATOM   5938  H21 BMIMB 119      18.606  43.138  29.222  1.00  0.00      B    H
ATOM   5939  C3  BMIMB 119      21.443  39.834  27.688  1.00  0.00      B    C
ATOM   5940  H3  BMIMB 119      21.205  39.647  26.651  1.00  0.00      B    H
ATOM   5941  H31 BMIMB 119      22.370  40.355  27.875  1.00  0.00      B    H
ATOM   5942  H32 BMIMB 119      21.582  38.882  28.179  1.00  0.00      B    H
ATOM   5943  C4  BMIMB 119      17.638  40.859  30.702  1.00  0.00      B    C
ATOM   5944  H4  BMIMB 119      16.853  40.158  30.459  1.00  0.00      B    H
ATOM   5945  H41 BMIMB 119      17.104  41.796  30.650  1.00  0.00      B    H
ATOM   5946  C5  BMIMB 119      18.262  40.655  32.079  1.00  0.00      B    C
ATOM   5947  H5  BMIMB 119      17.450  40.931  32.747  1.00  0.00      B    H
ATOM   5948  H51 BMIMB 119      18.559  39.611  32.132  1.00  0.00      B    H
ATOM   5949  C51 BMIMB 119      19.521  41.455  32.382  1.00  0.00      B    C
ATOM   5950  H52 BMIMB 119      20.350  41.074  31.790  1.00  0.00      B    H
ATOM   5951  H53 BMIMB 119      19.489  42.523  32.183  1.00  0.00      B    H
ATOM   5952  C6  BMIMB 119      19.839  41.374  33.884  1.00  0.00      B    C
ATOM   5953  H6  BMIMB 119      19.934  40.322  34.131  1.00  0.00      B    H
ATOM   5954  H61 BMIMB 119      20.740  41.951  34.058  1.00  0.00      B    H
ATOM   5955  H62 BMIMB 119      18.961  41.737  34.406  1.00  0.00      B    H
ATOM   5966  N1  BMIMB 120       7.765   5.291  33.083  1.00  0.00      B    N
ATOM   5967  N11 BMIMB 120       6.402   6.624  33.953  1.00  0.00      B    N
ATOM   5968  C1  BMIMB 120       7.298   6.513  32.979  1.00  0.00      B    C
ATOM   5969  H1  BMIMB 120       7.603   7.227  32.245  1.00  0.00      B    H
ATOM   5970  C2  BMIMB 120       7.049   4.595  33.968  1.00  0.00      B    C
ATOM   5971  H2  BMIMB 120       7.300   3.569  34.127  1.00  0.00      B    H
ATOM   5972  C21 BMIMB 120       6.153   5.396  34.545  1.00  0.00      B    C
ATOM   5973  H21 BMIMB 120       5.396   5.196  35.271  1.00  0.00      B    H
ATOM   5974  C3  BMIMB 120       8.885   4.719  32.288  1.00  0.00      B    C
ATOM   5975  H3  BMIMB 120       8.770   3.648  32.366  1.00  0.00      B    H
ATOM   5976  H31 BMIMB 120       8.711   5.096  31.291  1.00  0.00      B    H
ATOM   5977  H32 BMIMB 120       9.841   4.955  32.733  1.00  0.00      B    H
ATOM   5978  C4  BMIMB 120       5.586   7.818  34.094  1.00  0.00      B    C
ATOM   5979  H4  BMIMB 120       6.291   8.627  34.216  1.00  0.00      B    H
ATOM   5980  H41 BMIMB 120       5.051   7.604  35.008  1.00  0.00      B    H
ATOM   5981  C5  BMIMB 120       4.715   7.958  32.828  1.00  0.00      B    C
ATOM   5982  H5  BMIMB 120       4.329   8.973  32.884  1.00  0.00      B    H
ATOM   5983  H51 BMIMB 120       5.338   8.133  31.955  1.00  0.00      B    H
ATOM   5984  C51 BMIMB 120       3.679   6.828  32.649  1.00  0.00      B    C
ATOM   5985  H52 BMIMB 120       4.162   5.899  32.354  1.00  0.00      B    H
ATOM   5986  H53 BMIMB 120       3.071   6.718  33.543  1.00  0.00      B    H
ATOM   5987  C6  BMIMB 120       2.817   7.121  31.410  1.00  0.00      B    C
ATOM   5988  H6  BMIMB 120       2.259   6.228  31.153  1.00  0.00      B    H
ATOM   5989  H61 BMIMB 120       1.990   7.798  31.591  1.00  0.00      B    H
ATOM   5990  H62 BMIMB 120       3.467   7.493  30.626  1.00  0.00      B    H
ATOM   6001  N1  BMIMB 121      11.560  33.296  12.038  1.00  0.00      B    N
ATOM   6002  N11 BMIMB 121       9.952  32.007  11.416  1.00  0.00      B    N
ATOM   6003  C1  BMIMB 121      10.321  32.951  12.227  1.00  0.00      B    C
ATOM   6004  H1  BMIMB 121       9.519  33.377  12.791  1.00  0.00      B    H
ATOM   6005  C2  BMIMB 121      12.096  32.446  11.054  1.00  0.00      B    C
ATOM   6006  H2  BMIMB 121      13.055  32.506  10.589  1.00  0.00      B    H
ATOM   6007  C21 BMIMB 121      11.065  31.682  10.681  1.00  0.00      B    C
ATOM   6008  H21 BMIMB 121      11.010  30.916   9.938  1.00  0.00      B    H
ATOM   6009  C3  BMIMB 121      12.214  34.349  12.810  1.00  0.00      B    C
ATOM   6010  H3  BMIMB 121      11.551  35.170  13.041  1.00  0.00      B    H
ATOM   6011  H31 BMIMB 121      12.525  33.886  13.735  1.00  0.00      B    H
ATOM   6012  H32 BMIMB 121      13.086  34.668  12.258  1.00  0.00      B    H
ATOM   6013  C4  BMIMB 121       8.603  31.337  11.307  1.00  0.00      B    C
ATOM   6014  H4  BMIMB 121       8.198  31.527  10.324  1.00  0.00      B    H
ATOM   6015  H41 BMIMB 121       7.931  31.810  12.007  1.00  0.00      B    H
ATOM   6016  C5  BMIMB 121       8.678  29.876  11.602  1.00  0.00      B    C
ATOM   6017  H5  BMIMB 121       9.482  29.411  11.037  1.00  0.00      B    H
ATOM   6018  H51 BMIMB 121       8.942  29.744  12.648  1.00  0.00      B    H
ATOM   6019  C51 BMIMB 121       7.482  29.096  11.325  1.00  0.00      B    C
ATOM   6020  H52 BMIMB 121       6.769  29.196  12.140  1.00  0.00      B    H
ATOM   6021  H53 BMIMB 121       7.129  29.581  10.419  1.00  0.00      B    H
ATOM   6022  C6  BMIMB 121       7.693  27.672  10.950  1.00  0.00      B    C
ATOM   6023  H6  BMIMB 121       8.380  27.189  11.636  1.00  0.00      B    H
ATOM   6024  H61 BMIMB 121       6.792  27.079  10.847  1.00  0.00      B    H
ATOM   6025  H62 BMIMB 121       8.140  27.554   9.970  1.00  0.00      B    H
ATOM   6036  N1  BMIMB 122      19.387  41.163  37.370  1.00  0.00      B    N
ATOM   6037  N11 BMIMB 122      20.937  39.760  37.750  1.00  0.00      B    N
ATOM   6038  C1  BMIMB 122      19.675  39.883  37.436  1.00  0.00      B    C
ATOM   6039  H1  BMIMB 122      19.043  39.038  37.608  1.00  0.00      B    H
ATOM   6040  C2  BMIMB 122      20.560  41.911  37.259  1.00  0.00      B    C
ATOM   6041  H2  BMIMB 122      20.565  42.979  37.260  1.00  0.00      B    H
ATOM   6042  C21 BMIMB 122      21.570  41.020  37.642  1.00  0.00      B    C
ATOM   6043  H21 BMIMB 122      22.568  41.250  37.945  1.00  0.00      B    H
ATOM   6044  C3  BMIMB 122      18.026  41.739  37.502  1.00  0.00      B    C
ATOM   6045  H3  BMIMB 122      17.965  42.814  37.580  1.00  0.00      B    H
ATOM   6046  H31 BMIMB 122      17.421  41.384  36.681  1.00  0.00      B    H
ATOM   6047  H32 BMIMB 122      17.604  41.352  38.418  1.00  0.00      B    H
ATOM   6048  C4  BMIMB 122      21.702  38.529  38.260  1.00  0.00      B    C
ATOM   6049  H4  BMIMB 122      21.277  38.378  39.241  1.00  0.00      B    H
ATOM   6050  H41 BMIMB 122      22.715  38.862  38.434  1.00  0.00      B    H
ATOM   6051  C5  BMIMB 122      21.721  37.255  37.493  1.00  0.00      B    C
ATOM   6052  H5  BMIMB 122      22.252  36.573  38.152  1.00  0.00      B    H
ATOM   6053  H51 BMIMB 122      20.717  36.993  37.171  1.00  0.00      B    H
ATOM   6054  C51 BMIMB 122      22.594  37.313  36.181  1.00  0.00      B    C
ATOM   6055  H52 BMIMB 122      23.483  37.919  36.333  1.00  0.00      B    H
ATOM   6056  H53 BMIMB 122      22.856  36.264  36.066  1.00  0.00      B    H
ATOM   6057  C6  BMIMB 122      21.830  37.826  34.940  1.00  0.00      B    C
ATOM   6058  H6  BMIMB 122      20.813  37.451  34.901  1.00  0.00      B    H
ATOM   6059  H61 BMIMB 122      21.767  38.908  34.925  1.00  0.00      B    H
ATOM   6060  H62 BMIMB 122      22.319  37.446  34.050  1.00  0.00      B    H
ATOM   6071  N1  BMIMB 123      31.050  31.689  43.101  1.00  0.00      B    N
ATOM   6072  N11 BMIMB 123      29.470  30.361  43.334  1.00  0.00      B    N
ATOM   6073  C1  BMIMB 123      29.774  31.593  43.029  1.00  0.00      B    C
ATOM   6074  H1  BMIMB 123      29.084  32.314  42.645  1.00  0.00      B    H
ATOM   6075  C2  BMIMB 123      31.565  30.588  43.631  1.00  0.00      B    C
ATOM   6076  H2  BMIMB 123      32.601  30.531  43.883  1.00  0.00      B    H
ATOM   6077  C21 BMIMB 123      30.589  29.714  43.857  1.00  0.00      B    C
ATOM   6078  H21 BMIMB 123      30.545  28.731  44.273  1.00  0.00      B    H
ATOM   6079  C3  BMIMB 123      31.862  32.788  42.681  1.00  0.00      B    C
ATOM   6080  H3  BMIMB 123      31.615  33.739  43.130  1.00  0.00      B    H
ATOM   6081  H31 BMIMB 123      32.844  32.516  43.037  1.00  0.00      B    H
ATOM   6082  H32 BMIMB 123      31.721  32.902  41.617  1.00  0.00      B    H
ATOM   6083  C4  BMIMB 123      28.182  29.734  43.202  1.00  0.00      B    C
ATOM   6084  H4  BMIMB 123      27.349  30.417  43.277  1.00  0.00      B    H
ATOM   6085  H41 BMIMB 123      28.147  29.255  44.170  1.00  0.00      B    H
ATOM   6086  C5  BMIMB 123      27.907  28.745  42.093  1.00  0.00      B    C
ATOM   6087  H5  BMIMB 123      27.486  27.889  42.615  1.00  0.00      B    H
ATOM   6088  H51 BMIMB 123      27.277  29.057  41.265  1.00  0.00      B    H
ATOM   6089  C51 BMIMB 123      29.129  28.152  41.317  1.00  0.00      B    C
ATOM   6090  H52 BMIMB 123      29.726  28.926  40.842  1.00  0.00      B    H
ATOM   6091  H53 BMIMB 123      29.738  27.647  42.063  1.00  0.00      B    H
ATOM   6092  C6  BMIMB 123      28.694  27.227  40.269  1.00  0.00      B    C
ATOM   6093  H6  BMIMB 123      29.454  26.699  39.704  1.00  0.00      B    H
ATOM   6094  H61 BMIMB 123      28.245  26.361  40.742  1.00  0.00      B    H
ATOM   6095  H62 BMIMB 123      28.054  27.744  39.563  1.00  0.00      B    H
ATOM   6106  N1  BMIMB 124       5.779  12.867  25.487  1.00  0.00      B    N
ATOM   6107  N11 BMIMB 124       7.123  11.321  26.304  1.00  0.00      B    N
ATOM   6108  C1  BMIMB 124       6.335  12.334  26.582  1.00  0.00      B    C
ATOM   6109  H1  BMIMB 124       6.216  12.755  27.557  1.00  0.00      B    H
ATOM   6110  C2  BMIMB 124       6.245  12.132  24.387  1.00  0.00      B    C
ATOM   6111  H2  BMIMB 124       5.916  12.395  23.406  1.00  0.00      B    H
ATOM   6112  C21 BMIMB 124       7.226  11.259  24.913  1.00  0.00      B    C
ATOM   6113  H21 BMIMB 124       7.851  10.568  24.390  1.00  0.00      B    H
ATOM   6114  C3  BMIMB 124       4.709  13.837  25.512  1.00  0.00      B    C
ATOM   6115  H3  BMIMB 124       5.018  14.775  25.077  1.00  0.00      B    H
ATOM   6116  H31 BMIMB 124       3.875  13.366  25.013  1.00  0.00      B    H
ATOM   6117  H32 BMIMB 124       4.548  13.898  26.579  1.00  0.00      B    H
ATOM   6118  C4  BMIMB 124       7.829  10.462  27.277  1.00  0.00      B    C
ATOM   6119  H4  BMIMB 124       7.700   9.458  26.902  1.00  0.00      B    H
ATOM   6120  H41 BMIMB 124       7.250  10.698  28.158  1.00  0.00      B    H
ATOM   6121  C5  BMIMB 124       9.345  10.795  27.552  1.00  0.00      B    C
ATOM   6122  H5  BMIMB 124       9.708  10.166  28.362  1.00  0.00      B    H
ATOM   6123  H51 BMIMB 124       9.823  10.676  26.583  1.00  0.00      B    H
ATOM   6124  C51 BMIMB 124       9.607  12.171  28.174  1.00  0.00      B    C
ATOM   6125  H52 BMIMB 124       9.061  13.002  27.735  1.00  0.00      B    H
ATOM   6126  H53 BMIMB 124       9.297  12.133  29.215  1.00  0.00      B    H
ATOM   6127  C6  BMIMB 124      11.136  12.477  28.213  1.00  0.00      B    C
ATOM   6128  H6  BMIMB 124      11.612  11.628  28.691  1.00  0.00      B    H
ATOM   6129  H61 BMIMB 124      11.530  12.431  27.204  1.00  0.00      B    H
ATOM   6130  H62 BMIMB 124      11.364  13.453  28.625  1.00  0.00      B    H
ATOM   6141  N1  BMIMB 125      12.168  28.421   3.573  1.00  0.00      B    N
ATOM   6142  N11 BMIMB 125      12.759  26.587   4.549  1.00  0.00      B    N
ATOM   6143  C1  BMIMB 125      12.701  27.881   4.658  1.00  0.00      B    C
ATOM   6144  H1  BMIMB 125      12.826  28.389   5.590  1.00  0.00      B    H
ATOM   6145  C2  BMIMB 125      11.738  27.426   2.747  1.00  0.00      B    C
ATOM   6146  H2  BMIMB 125      11.099  27.671   1.927  1.00  0.00      B    H
ATOM   6147  C21 BMIMB 125      11.995  26.326   3.386  1.00  0.00      B    C
ATOM   6148  H21 BMIMB 125      11.704  25.339   3.099  1.00  0.00      B    H
ATOM   6149  C3  BMIMB 125      11.952  29.859   3.263  1.00  0.00      B    C
ATOM   6150  H3  BMIMB 125      12.466  30.212   2.381  1.00  0.00      B    H
ATOM   6151  H31 BMIMB 125      10.906  29.891   2.998  1.00  0.00      B    H
ATOM   6152  H32 BMIMB 125      12.026  30.556   4.085  1.00  0.00      B    H
ATOM   6153  C4  BMIMB 125      13.175  25.767   5.626  1.00  0.00      B    C
ATOM   6154  H4  BMIMB 125      13.882  26.321   6.225  1.00  0.00      B    H
ATOM   6155  H41 BMIMB 125      13.720  24.959   5.161  1.00  0.00      B    H
ATOM   6156  C5  BMIMB 125      12.061  25.101   6.447  1.00  0.00      B    C
ATOM   6157  H5  BMIMB 125      11.391  24.493   5.845  1.00  0.00      B    H
ATOM   6158  H51 BMIMB 125      12.632  24.442   7.095  1.00  0.00      B    H
ATOM   6159  C51 BMIMB 125      11.333  26.184   7.243  1.00  0.00      B    C
ATOM   6160  H52 BMIMB 125      12.022  26.714   7.896  1.00  0.00      B    H
ATOM   6161  H53 BMIMB 125      10.885  26.942   6.606  1.00  0.00      B    H
ATOM   6162  C6  BMIMB 125      10.157  25.667   8.099  1.00  0.00      B    C
ATOM   6163  H6  BMIMB 125      10.339  24.883   8.826  1.00  0.00      B    H
ATOM   6164  H61 BMIMB 125       9.733  26.480   8.676  1.00  0.00      B    H
ATOM   6165  H62 BMIMB 125       9.438  25.220   7.422  1.00  0.00      B    H
ATOM   6176  N1  BMIMB 126       9.715  31.965  28.625  1.00  0.00      B    N
ATOM   6177  N11 BMIMB 126      11.752  31.357  29.143  1.00  0.00      B    N
ATOM   6178  C1  BMIMB 126      10.717  31.102  28.365  1.00  0.00      B    C
ATOM   6179  H1  BMIMB 126      10.641  30.370  27.590  1.00  0.00      B    H
ATOM   6180  C2  BMIMB 126      10.154  32.833  29.554  1.00  0.00      B    C
ATOM   6181  H2  BMIMB 126       9.499  33.655  29.742  1.00  0.00      B    H
ATOM   6182  C21 BMIMB 126      11.345  32.354  29.973  1.00  0.00      B    C
ATOM   6183  H21 BMIMB 126      12.028  32.812  30.655  1.00  0.00      B    H
ATOM   6184  C3  BMIMB 126       8.486  32.025  27.887  1.00  0.00      B    C
ATOM   6185  H3  BMIMB 126       8.781  31.808  26.871  1.00  0.00      B    H
ATOM   6186  H31 BMIMB 126       7.984  31.147  28.265  1.00  0.00      B    H
ATOM   6187  H32 BMIMB 126       7.962  32.952  28.068  1.00  0.00      B    H
ATOM   6188  C4  BMIMB 126      12.983  30.589  29.159  1.00  0.00      B    C
ATOM   6189  H4  BMIMB 126      13.804  31.289  29.222  1.00  0.00      B    H
ATOM   6190  H41 BMIMB 126      12.943  30.280  28.124  1.00  0.00      B    H
ATOM   6191  C5  BMIMB 126      12.904  29.390  30.017  1.00  0.00      B    C
ATOM   6192  H5  BMIMB 126      13.769  28.768  29.800  1.00  0.00      B    H
ATOM   6193  H51 BMIMB 126      13.011  29.855  30.994  1.00  0.00      B    H
ATOM   6194  C51 BMIMB 126      11.557  28.629  29.933  1.00  0.00      B    C
ATOM   6195  H52 BMIMB 126      10.777  29.028  30.577  1.00  0.00      B    H
ATOM   6196  H53 BMIMB 126      11.217  28.684  28.902  1.00  0.00      B    H
ATOM   6197  C6  BMIMB 126      11.677  27.126  30.397  1.00  0.00      B    C
ATOM   6198  H6  BMIMB 126      12.143  27.011  31.369  1.00  0.00      B    H
ATOM   6199  H61 BMIMB 126      10.653  26.780  30.316  1.00  0.00      B    H
ATOM   6200  H62 BMIMB 126      12.154  26.557  29.607  1.00  0.00      B    H
ATOM   6211  N1  BMIMB 127      33.125  28.718  41.018  1.00  0.00      B    N
ATOM   6212  N11 BMIMB 127      34.621  29.276  42.510  1.00  0.00      B    N
ATOM   6213  C1  BMIMB 127      34.118  29.472  41.308  1.00  0.00      B    C
ATOM   6214  H1  BMIMB 127      34.650  30.010  40.553  1.00  0.00      B    H
ATOM   6215  C2  BMIMB 127      32.961  27.895  42.128  1.00  0.00      B    C
ATOM   6216  H2  BMIMB 127      32.179  27.169  42.180  1.00  0.00      B    H
ATOM   6217  C21 BMIMB 127      33.855  28.275  43.013  1.00  0.00      B    C
ATOM   6218  H21 BMIMB 127      34.098  27.879  43.974  1.00  0.00      B    H
ATOM   6219  C3  BMIMB 127      32.347  28.686  39.809  1.00  0.00      B    C
ATOM   6220  H3  BMIMB 127      31.709  27.819  39.902  1.00  0.00      B    H
ATOM   6221  H31 BMIMB 127      31.852  29.632  39.649  1.00  0.00      B    H
ATOM   6222  H32 BMIMB 127      33.013  28.450  38.992  1.00  0.00      B    H
ATOM   6223  C4  BMIMB 127      35.847  29.835  43.175  1.00  0.00      B    C
ATOM   6224  H4  BMIMB 127      35.575  30.322  44.100  1.00  0.00      B    H
ATOM   6225  H41 BMIMB 127      35.991  30.603  42.430  1.00  0.00      B    H
ATOM   6226  C5  BMIMB 127      37.028  28.864  43.277  1.00  0.00      B    C
ATOM   6227  H5  BMIMB 127      36.888  28.245  44.160  1.00  0.00      B    H
ATOM   6228  H51 BMIMB 127      37.002  28.272  42.366  1.00  0.00      B    H
ATOM   6229  C51 BMIMB 127      38.516  29.390  43.418  1.00  0.00      B    C
ATOM   6230  H52 BMIMB 127      38.661  30.153  42.658  1.00  0.00      B    H
ATOM   6231  H53 BMIMB 127      38.773  29.800  44.391  1.00  0.00      B    H
ATOM   6232  C6  BMIMB 127      39.608  28.284  43.192  1.00  0.00      B    C
ATOM   6233  H6  BMIMB 127      40.579  28.761  43.121  1.00  0.00      B    H
ATOM   6234  H61 BMIMB 127      39.572  27.586  44.020  1.00  0.00      B    H
ATOM   6235  H62 BMIMB 127      39.491  27.586  42.371  1.00  0.00      B    H
ATOM   6246  N1  BMIMB 128      41.958  17.715   3.709  1.00  0.00      B    N
ATOM   6247  N11 BMIMB 128      42.829  19.458   4.639  1.00  0.00      B    N
ATOM   6248  C1  BMIMB 128      42.869  18.710   3.610  1.00  0.00      B    C
ATOM   6249  H1  BMIMB 128      43.666  18.811   2.905  1.00  0.00      B    H
ATOM   6250  C2  BMIMB 128      41.202  17.944   4.807  1.00  0.00      B    C
ATOM   6251  H2  BMIMB 128      40.470  17.228   5.109  1.00  0.00      B    H
ATOM   6252  C21 BMIMB 128      41.691  19.122   5.349  1.00  0.00      B    C
ATOM   6253  H21 BMIMB 128      41.271  19.681   6.156  1.00  0.00      B    H
ATOM   6254  C3  BMIMB 128      41.819  16.571   2.749  1.00  0.00      B    C
ATOM   6255  H3  BMIMB 128      41.740  16.963   1.746  1.00  0.00      B    H
ATOM   6256  H31 BMIMB 128      42.676  15.913   2.758  1.00  0.00      B    H
ATOM   6257  H32 BMIMB 128      40.990  15.936   3.023  1.00  0.00      B    H
ATOM   6258  C4  BMIMB 128      43.774  20.526   4.971  1.00  0.00      B    C
ATOM   6259  H4  BMIMB 128      44.518  20.558   4.188  1.00  0.00      B    H
ATOM   6260  H41 BMIMB 128      44.300  20.210   5.860  1.00  0.00      B    H
ATOM   6261  C5  BMIMB 128      43.114  21.848   5.225  1.00  0.00      B    C
ATOM   6262  H5  BMIMB 128      42.406  22.047   4.425  1.00  0.00      B    H
ATOM   6263  H51 BMIMB 128      42.494  21.801   6.117  1.00  0.00      B    H
ATOM   6264  C51 BMIMB 128      44.071  23.084   5.261  1.00  0.00      B    C
ATOM   6265  H52 BMIMB 128      44.521  23.144   6.249  1.00  0.00      B    H
ATOM   6266  H53 BMIMB 128      44.845  23.025   4.500  1.00  0.00      B    H
ATOM   6267  C6  BMIMB 128      43.306  24.379   4.950  1.00  0.00      B    C
ATOM   6268  H6  BMIMB 128      42.942  24.948   5.798  1.00  0.00      B    H
ATOM   6269  H61 BMIMB 128      44.005  25.067   4.487  1.00  0.00      B    H
ATOM   6270  H62 BMIMB 128      42.448  24.214   4.309  1.00  0.00      B    H
ATOM   6281  N1  BMIMB 129      10.411   4.734  13.838  1.00  0.00      B    N
ATOM   6282  N11 BMIMB 129       8.529   5.860  13.596  1.00  0.00      B    N
ATOM   6283  C1  BMIMB 129       9.755   5.842  14.128  1.00  0.00      B    C
ATOM   6284  H1  BMIMB 129      10.132   6.658  14.707  1.00  0.00      B    H
ATOM   6285  C2  BMIMB 129       9.668   4.053  12.932  1.00  0.00      B    C
ATOM   6286  H2  BMIMB 129       9.976   3.167  12.421  1.00  0.00      B    H
ATOM   6287  C21 BMIMB 129       8.458   4.755  12.793  1.00  0.00      B    C
ATOM   6288  H21 BMIMB 129       7.543   4.636  12.256  1.00  0.00      B    H
ATOM   6289  C3  BMIMB 129      11.724   4.291  14.354  1.00  0.00      B    C
ATOM   6290  H3  BMIMB 129      12.603   4.379  13.732  1.00  0.00      B    H
ATOM   6291  H31 BMIMB 129      11.832   4.909  15.233  1.00  0.00      B    H
ATOM   6292  H32 BMIMB 129      11.462   3.290  14.666  1.00  0.00      B    H
ATOM   6293  C4  BMIMB 129       7.508   6.815  13.895  1.00  0.00      B    C
ATOM   6294  H4  BMIMB 129       7.477   7.254  14.882  1.00  0.00      B    H
ATOM   6295  H41 BMIMB 129       6.632   6.204  13.734  1.00  0.00      B    H
ATOM   6296  C5  BMIMB 129       7.468   7.994  12.865  1.00  0.00      B    C
ATOM   6297  H5  BMIMB 129       6.625   8.653  13.060  1.00  0.00      B    H
ATOM   6298  H51 BMIMB 129       8.354   8.616  12.963  1.00  0.00      B    H
ATOM   6299  C51 BMIMB 129       7.367   7.471  11.438  1.00  0.00      B    C
ATOM   6300  H52 BMIMB 129       8.354   7.120  11.148  1.00  0.00      B    H
ATOM   6301  H53 BMIMB 129       6.649   6.688  11.209  1.00  0.00      B    H
ATOM   6302  C6  BMIMB 129       7.191   8.724  10.600  1.00  0.00      B    C
ATOM   6303  H6  BMIMB 129       6.335   9.363  10.781  1.00  0.00      B    H
ATOM   6304  H61 BMIMB 129       8.050   9.372  10.735  1.00  0.00      B    H
ATOM   6305  H62 BMIMB 129       7.178   8.447   9.552  1.00  0.00      B    H
ATOM   6316  N1  BMIMB 130       1.838  29.303  26.283  1.00  0.00      B    N
ATOM   6317  N11 BMIMB 130       3.460  28.663  27.611  1.00  0.00      B    N
ATOM   6318  C1  BMIMB 130       3.144  29.143  26.426  1.00  0.00      B    C
ATOM   6319  H1  BMIMB 130       3.893  29.442  25.725  1.00  0.00      B    H
ATOM   6320  C2  BMIMB 130       1.240  29.040  27.469  1.00  0.00      B    C
ATOM   6321  H2  BMIMB 130       0.174  29.089  27.526  1.00  0.00      B    H
ATOM   6322  C21 BMIMB 130       2.222  28.612  28.288  1.00  0.00      B    C
ATOM   6323  H21 BMIMB 130       2.183  28.279  29.302  1.00  0.00      B    H
ATOM   6324  C3  BMIMB 130       1.220  29.607  25.049  1.00  0.00      B    C
ATOM   6325  H3  BMIMB 130       0.466  28.876  24.799  1.00  0.00      B    H
ATOM   6326  H31 BMIMB 130       0.625  30.504  24.961  1.00  0.00      B    H
ATOM   6327  H32 BMIMB 130       2.042  29.722  24.359  1.00  0.00      B    H
ATOM   6328  C4  BMIMB 130       4.835  28.300  28.067  1.00  0.00      B    C
ATOM   6329  H4  BMIMB 130       4.983  28.864  28.976  1.00  0.00      B    H
ATOM   6330  H41 BMIMB 130       5.472  28.714  27.299  1.00  0.00      B    H
ATOM   6331  C5  BMIMB 130       4.994  26.794  28.193  1.00  0.00      B    C
ATOM   6332  H5  BMIMB 130       5.990  26.479  28.492  1.00  0.00      B    H
ATOM   6333  H51 BMIMB 130       4.326  26.445  28.976  1.00  0.00      B    H
ATOM   6334  C51 BMIMB 130       4.521  26.101  26.881  1.00  0.00      B    C
ATOM   6335  H52 BMIMB 130       3.464  26.285  26.705  1.00  0.00      B    H
ATOM   6336  H53 BMIMB 130       5.101  26.508  26.057  1.00  0.00      B    H
ATOM   6337  C6  BMIMB 130       4.560  24.531  26.856  1.00  0.00      B    C
ATOM   6338  H6  BMIMB 130       4.438  24.115  25.863  1.00  0.00      B    H
ATOM   6339  H61 BMIMB 130       5.552  24.125  27.015  1.00  0.00      B    H
ATOM   6340  H62 BMIMB 130       3.861  24.104  27.567  1.00  0.00      B    H
ATOM   6351  N1  BMIMB 131      10.369  31.821  -0.387  1.00  0.00      B    N
ATOM   6352  N11 BMIMB 131       8.878  32.505   0.969  1.00  0.00      B    N
ATOM   6353  C1  BMIMB 131       9.465  32.688  -0.171  1.00  0.00      B    C
ATOM   6354  H1  BMIMB 131       9.491  33.617  -0.699  1.00  0.00      B    H
ATOM   6355  C2  BMIMB 131      10.177  30.871   0.584  1.00  0.00      B    C
ATOM   6356  H2  BMIMB 131      10.709  29.946   0.616  1.00  0.00      B    H
ATOM   6357  C21 BMIMB 131       9.202  31.226   1.405  1.00  0.00      B    C
ATOM   6358  H21 BMIMB 131       8.799  30.750   2.272  1.00  0.00      B    H
ATOM   6359  C3  BMIMB 131      11.283  31.637  -1.523  1.00  0.00      B    C
ATOM   6360  H3  BMIMB 131      10.693  31.125  -2.269  1.00  0.00      B    H
ATOM   6361  H31 BMIMB 131      11.548  32.596  -1.942  1.00  0.00      B    H
ATOM   6362  H32 BMIMB 131      12.211  31.129  -1.307  1.00  0.00      B    H
ATOM   6363  C4  BMIMB 131       8.100  33.533   1.689  1.00  0.00      B    C
ATOM   6364  H4  BMIMB 131       7.899  34.376   1.043  1.00  0.00      B    H
ATOM   6365  H41 BMIMB 131       8.600  33.729   2.626  1.00  0.00      B    H
ATOM   6366  C5  BMIMB 131       6.733  33.000   2.056  1.00  0.00      B    C
ATOM   6367  H5  BMIMB 131       6.866  32.326   2.898  1.00  0.00      B    H
ATOM   6368  H51 BMIMB 131       6.181  33.801   2.540  1.00  0.00      B    H
ATOM   6369  C51 BMIMB 131       5.848  32.440   0.957  1.00  0.00      B    C
ATOM   6370  H52 BMIMB 131       5.396  33.263   0.411  1.00  0.00      B    H
ATOM   6371  H53 BMIMB 131       6.554  31.916   0.316  1.00  0.00      B    H
ATOM   6372  C6  BMIMB 131       4.865  31.480   1.577  1.00  0.00      B    C
ATOM   6373  H6  BMIMB 131       3.961  31.602   0.991  1.00  0.00      B    H
ATOM   6374  H61 BMIMB 131       5.230  30.461   1.518  1.00  0.00      B    H
ATOM   6375  H62 BMIMB 131       4.608  31.547   2.628  1.00  0.00      B    H
ATOM   6386  N1  BMIMB 132      23.674  12.282  37.087  1.00  0.00      B    N
ATOM   6387  N11 BMIMB 132      23.215  14.328  37.062  1.00  0.00      B    N
ATOM   6388  C1  BMIMB 132      22.798  13.146  37.474  1.00  0.00      B    C
ATOM   6389  H1  BMIMB 132      21.863  12.980  37.964  1.00  0.00      B    H
ATOM   6390  C2  BMIMB 132      24.710  12.911  36.386  1.00  0.00      B    C
ATOM   6391  H2  BMIMB 132      25.544  12.364  36.006  1.00  0.00      B    H
ATOM   6392  C21 BMIMB 132      24.344  14.231  36.325  1.00  0.00      B    C
ATOM   6393  H21 BMIMB 132      24.790  15.079  35.854  1.00  0.00      B    H
ATOM   6394  C3  BMIMB 132      23.700  10.946  37.572  1.00  0.00      B    C
ATOM   6395  H3  BMIMB 132      24.477  10.844  38.315  1.00  0.00      B    H
ATOM   6396  H31 BMIMB 132      22.761  10.871  38.100  1.00  0.00      B    H
ATOM   6397  H32 BMIMB 132      23.831  10.130  36.877  1.00  0.00      B    H
ATOM   6398  C4  BMIMB 132      22.452  15.519  37.242  1.00  0.00      B    C
ATOM   6399  H4  BMIMB 132      21.409  15.282  37.090  1.00  0.00      B    H
ATOM   6400  H41 BMIMB 132      22.758  16.051  36.353  1.00  0.00      B    H
ATOM   6401  C5  BMIMB 132      22.790  16.436  38.445  1.00  0.00      B    C
ATOM   6402  H5  BMIMB 132      22.689  17.469  38.124  1.00  0.00      B    H
ATOM   6403  H51 BMIMB 132      22.056  16.289  39.233  1.00  0.00      B    H
ATOM   6404  C51 BMIMB 132      24.180  16.377  39.024  1.00  0.00      B    C
ATOM   6405  H52 BMIMB 132      24.319  15.422  39.524  1.00  0.00      B    H
ATOM   6406  H53 BMIMB 132      24.998  16.318  38.311  1.00  0.00      B    H
ATOM   6407  C6  BMIMB 132      24.398  17.371  40.055  1.00  0.00      B    C
ATOM   6408  H6  BMIMB 132      24.763  18.317  39.672  1.00  0.00      B    H
ATOM   6409  H61 BMIMB 132      23.597  17.552  40.762  1.00  0.00      B    H
ATOM   6410  H62 BMIMB 132      25.260  17.056  40.632  1.00  0.00      B    H
ATOM   6421  N1  BMIMB 133      43.415   3.143  19.197  1.00  0.00      B    N
ATOM   6422  N11 BMIMB 133      43.931   4.823  17.866  1.00  0.00      B    N
ATOM   6423  C1  BMIMB 133      44.293   4.111  18.895  1.00  0.00      B    C
ATOM   6424  H1  BMIMB 133      45.162   4.360  19.466  1.00  0.00      B    H
ATOM   6425  C2  BMIMB 133      42.442   3.192  18.238  1.00  0.00      B    C
ATOM   6426  H2  BMIMB 133      41.570   2.591  18.098  1.00  0.00      B    H
ATOM   6427  C21 BMIMB 133      42.701   4.213  17.417  1.00  0.00      B    C
ATOM   6428  H21 BMIMB 133      42.181   4.617  16.577  1.00  0.00      B    H
ATOM   6429  C3  BMIMB 133      43.640   2.042  20.173  1.00  0.00      B    C
ATOM   6430  H3  BMIMB 133      43.419   2.337  21.188  1.00  0.00      B    H
ATOM   6431  H31 BMIMB 133      43.110   1.151  19.870  1.00  0.00      B    H
ATOM   6432  H32 BMIMB 133      44.683   1.897  19.933  1.00  0.00      B    H
ATOM   6433  C4  BMIMB 133      44.694   5.922  17.223  1.00  0.00      B    C
ATOM   6434  H4  BMIMB 133      44.261   6.027  16.239  1.00  0.00      B    H
ATOM   6435  H41 BMIMB 133      45.694   5.574  17.007  1.00  0.00      B    H
ATOM   6436  C5  BMIMB 133      44.492   7.320  17.957  1.00  0.00      B    C
ATOM   6437  H5  BMIMB 133      45.191   7.355  18.789  1.00  0.00      B    H
ATOM   6438  H51 BMIMB 133      44.855   8.093  17.285  1.00  0.00      B    H
ATOM   6439  C51 BMIMB 133      43.061   7.588  18.378  1.00  0.00      B    C
ATOM   6440  H52 BMIMB 133      42.421   7.466  17.508  1.00  0.00      B    H
ATOM   6441  H53 BMIMB 133      42.872   6.854  19.156  1.00  0.00      B    H
ATOM   6442  C6  BMIMB 133      42.826   9.002  18.904  1.00  0.00      B    C
ATOM   6443  H6  BMIMB 133      41.813   9.343  18.721  1.00  0.00      B    H
ATOM   6444  H61 BMIMB 133      43.062   8.985  19.962  1.00  0.00      B    H
ATOM   6445  H62 BMIMB 133      43.478   9.750  18.468  1.00  0.00      B    H
ATOM   6456  N1  BMIMB 134      34.685  28.868  34.694  1.00  0.00      B    N
ATOM   6457  N11 BMIMB 134      34.317  27.081  33.617  1.00  0.00      B    N
ATOM   6458  C1  BMIMB 134      34.728  27.559  34.774  1.00  0.00      B    C
ATOM   6459  H1  BMIMB 134      35.042  27.015  35.638  1.00  0.00      B    H
ATOM   6460  C2  BMIMB 134      34.136  29.243  33.462  1.00  0.00      B    C
ATOM   6461  H2  BMIMB 134      33.953  30.257  33.180  1.00  0.00      B    H
ATOM   6462  C21 BMIMB 134      34.011  28.102  32.756  1.00  0.00      B    C
ATOM   6463  H21 BMIMB 134      33.631  27.915  31.776  1.00  0.00      B    H
ATOM   6464  C3  BMIMB 134      34.907  29.822  35.749  1.00  0.00      B    C
ATOM   6465  H3  BMIMB 134      34.141  30.578  35.666  1.00  0.00      B    H
ATOM   6466  H31 BMIMB 134      34.941  29.476  36.771  1.00  0.00      B    H
ATOM   6467  H32 BMIMB 134      35.914  30.161  35.551  1.00  0.00      B    H
ATOM   6468  C4  BMIMB 134      34.190  25.636  33.323  1.00  0.00      B    C
ATOM   6469  H4  BMIMB 134      34.835  24.990  33.899  1.00  0.00      B    H
ATOM   6470  H41 BMIMB 134      34.564  25.562  32.312  1.00  0.00      B    H
ATOM   6471  C5  BMIMB 134      32.817  25.160  33.521  1.00  0.00      B    C
ATOM   6472  H5  BMIMB 134      32.568  25.064  34.575  1.00  0.00      B    H
ATOM   6473  H51 BMIMB 134      32.094  25.662  32.884  1.00  0.00      B    H
ATOM   6474  C51 BMIMB 134      32.611  23.715  33.116  1.00  0.00      B    C
ATOM   6475  H52 BMIMB 134      32.459  23.643  32.042  1.00  0.00      B    H
ATOM   6476  H53 BMIMB 134      33.516  23.182  33.394  1.00  0.00      B    H
ATOM   6477  C6  BMIMB 134      31.306  23.148  33.717  1.00  0.00      B    C
ATOM   6478  H6  BMIMB 134      31.066  22.128  33.436  1.00  0.00      B    H
ATOM   6479  H61 BMIMB 134      31.436  23.107  34.792  1.00  0.00      B    H
ATOM   6480  H62 BMIMB 134      30.423  23.753  33.548  1.00  0.00      B    H
ATOM   6491  N1  BMIMB 135      35.408  34.480   4.160  1.00  0.00      B    N
ATOM   6492  N11 BMIMB 135      34.876  32.514   4.940  1.00  0.00      B    N
ATOM   6493  C1  BMIMB 135      35.360  33.172   3.865  1.00  0.00      B    C
ATOM   6494  H1  BMIMB 135      35.743  32.764   2.954  1.00  0.00      B    H
ATOM   6495  C2  BMIMB 135      34.865  34.656   5.419  1.00  0.00      B    C
ATOM   6496  H2  BMIMB 135      34.736  35.562   5.970  1.00  0.00      B    H
ATOM   6497  C21 BMIMB 135      34.568  33.456   5.884  1.00  0.00      B    C
ATOM   6498  H21 BMIMB 135      34.317  33.201   6.891  1.00  0.00      B    H
ATOM   6499  C3  BMIMB 135      35.778  35.499   3.167  1.00  0.00      B    C
ATOM   6500  H3  BMIMB 135      36.154  36.416   3.595  1.00  0.00      B    H
ATOM   6501  H31 BMIMB 135      36.428  35.110   2.397  1.00  0.00      B    H
ATOM   6502  H32 BMIMB 135      34.850  35.832   2.727  1.00  0.00      B    H
ATOM   6503  C4  BMIMB 135      34.827  31.084   5.050  1.00  0.00      B    C
ATOM   6504  H4  BMIMB 135      34.847  30.719   4.033  1.00  0.00      B    H
ATOM   6505  H41 BMIMB 135      33.895  30.818   5.527  1.00  0.00      B    H
ATOM   6506  C5  BMIMB 135      36.077  30.628   5.808  1.00  0.00      B    C
ATOM   6507  H5  BMIMB 135      36.153  29.546   5.735  1.00  0.00      B    H
ATOM   6508  H51 BMIMB 135      36.846  31.269   5.385  1.00  0.00      B    H
ATOM   6509  C51 BMIMB 135      36.095  30.835   7.320  1.00  0.00      B    C
ATOM   6510  H52 BMIMB 135      36.308  31.885   7.502  1.00  0.00      B    H
ATOM   6511  H53 BMIMB 135      35.060  30.601   7.553  1.00  0.00      B    H
ATOM   6512  C6  BMIMB 135      37.085  30.045   8.232  1.00  0.00      B    C
ATOM   6513  H6  BMIMB 135      38.068  30.409   7.955  1.00  0.00      B    H
ATOM   6514  H61 BMIMB 135      36.627  30.176   9.205  1.00  0.00      B    H
ATOM   6515  H62 BMIMB 135      37.100  28.980   8.030  1.00  0.00      B    H
ATOM   6526  N1  BMIMB 136       2.335  13.147  21.515  1.00  0.00      B    N
ATOM   6527  N11 BMIMB 136       0.863  14.696  22.152  1.00  0.00      B    N
ATOM   6528  C1  BMIMB 136       1.603  14.181  21.154  1.00  0.00      B    C
ATOM   6529  H1  BMIMB 136       1.617  14.576  20.161  1.00  0.00      B    H
ATOM   6530  C2  BMIMB 136       2.100  13.042  22.831  1.00  0.00      B    C
ATOM   6531  H2  BMIMB 136       2.609  12.226  23.295  1.00  0.00      B    H
ATOM   6532  C21 BMIMB 136       1.234  13.989  23.269  1.00  0.00      B    C
ATOM   6533  H21 BMIMB 136       0.835  14.181  24.240  1.00  0.00      B    H
ATOM   6534  C3  BMIMB 136       3.302  12.410  20.736  1.00  0.00      B    C
ATOM   6535  H3  BMIMB 136       3.213  11.405  21.121  1.00  0.00      B    H
ATOM   6536  H31 BMIMB 136       3.158  12.408  19.666  1.00  0.00      B    H
ATOM   6537  H32 BMIMB 136       4.286  12.815  20.919  1.00  0.00      B    H
ATOM   6538  C4  BMIMB 136       0.081  15.890  22.306  1.00  0.00      B    C
ATOM   6539  H4  BMIMB 136      -0.891  15.668  22.720  1.00  0.00      B    H
ATOM   6540  H41 BMIMB 136      -0.109  16.306  21.327  1.00  0.00      B    H
ATOM   6541  C5  BMIMB 136       0.810  16.969  23.078  1.00  0.00      B    C
ATOM   6542  H5  BMIMB 136       0.373  17.964  23.093  1.00  0.00      B    H
ATOM   6543  H51 BMIMB 136       0.886  16.569  24.086  1.00  0.00      B    H
ATOM   6544  C51 BMIMB 136       2.252  17.154  22.639  1.00  0.00      B    C
ATOM   6545  H52 BMIMB 136       2.819  16.256  22.871  1.00  0.00      B    H
ATOM   6546  H53 BMIMB 136       2.325  17.269  21.560  1.00  0.00      B    H
ATOM   6547  C6  BMIMB 136       2.839  18.469  23.293  1.00  0.00      B    C
ATOM   6548  H6  BMIMB 136       3.864  18.693  23.021  1.00  0.00      B    H
ATOM   6549  H61 BMIMB 136       2.343  19.382  22.986  1.00  0.00      B    H
ATOM   6550  H62 BMIMB 136       2.756  18.338  24.366  1.00  0.00      B    H
ATOM   6561  N1  BMIMB 137       7.681   6.902   5.555  1.00  0.00      B    N
ATOM   6562  N11 BMIMB 137       8.337   5.995   7.365  1.00  0.00      B    N
ATOM   6563  C1  BMIMB 137       8.656   6.214   6.094  1.00  0.00      B    C
ATOM   6564  H1  BMIMB 137       9.587   5.962   5.633  1.00  0.00      B    H
ATOM   6565  C2  BMIMB 137       6.675   7.062   6.472  1.00  0.00      B    C
ATOM   6566  H2  BMIMB 137       5.729   7.426   6.135  1.00  0.00      B    H
ATOM   6567  C21 BMIMB 137       7.121   6.570   7.604  1.00  0.00      B    C
ATOM   6568  H21 BMIMB 137       6.614   6.369   8.523  1.00  0.00      B    H
ATOM   6569  C3  BMIMB 137       7.558   7.128   4.100  1.00  0.00      B    C
ATOM   6570  H3  BMIMB 137       8.344   7.736   3.679  1.00  0.00      B    H
ATOM   6571  H31 BMIMB 137       7.542   6.141   3.661  1.00  0.00      B    H
ATOM   6572  H32 BMIMB 137       6.592   7.577   3.919  1.00  0.00      B    H
ATOM   6573  C4  BMIMB 137       9.298   5.458   8.324  1.00  0.00      B    C
ATOM   6574  H4  BMIMB 137       9.903   4.786   7.734  1.00  0.00      B    H
ATOM   6575  H41 BMIMB 137       8.705   4.861   9.002  1.00  0.00      B    H
ATOM   6576  C5  BMIMB 137      10.146   6.572   8.971  1.00  0.00      B    C
ATOM   6577  H5  BMIMB 137      10.835   6.988   8.240  1.00  0.00      B    H
ATOM   6578  H51 BMIMB 137       9.439   7.319   9.322  1.00  0.00      B    H
ATOM   6579  C51 BMIMB 137      11.017   6.049  10.076  1.00  0.00      B    C
ATOM   6580  H52 BMIMB 137      10.453   5.409  10.750  1.00  0.00      B    H
ATOM   6581  H53 BMIMB 137      11.901   5.546   9.692  1.00  0.00      B    H
ATOM   6582  C6  BMIMB 137      11.450   7.127  11.046  1.00  0.00      B    C
ATOM   6583  H6  BMIMB 137      10.800   7.965  11.271  1.00  0.00      B    H
ATOM   6584  H61 BMIMB 137      11.567   6.757  12.058  1.00  0.00      B    H
ATOM   6585  H62 BMIMB 137      12.348   7.638  10.717  1.00  0.00      B    H
ATOM   6596  N1  BMIMB 138      28.860  10.133  13.641  1.00  0.00      B    N
ATOM   6597  N11 BMIMB 138      30.385   8.684  14.100  1.00  0.00      B    N
ATOM   6598  C1  BMIMB 138      29.337   9.321  14.531  1.00  0.00      B    C
ATOM   6599  H1  BMIMB 138      28.862   9.219  15.483  1.00  0.00      B    H
ATOM   6600  C2  BMIMB 138      29.661  10.131  12.565  1.00  0.00      B    C
ATOM   6601  H2  BMIMB 138      29.562  10.666  11.646  1.00  0.00      B    H
ATOM   6602  C21 BMIMB 138      30.569   9.177  12.808  1.00  0.00      B    C
ATOM   6603  H21 BMIMB 138      31.383   8.844  12.201  1.00  0.00      B    H
ATOM   6604  C3  BMIMB 138      27.962  11.243  14.010  1.00  0.00      B    C
ATOM   6605  H3  BMIMB 138      27.723  11.095  15.053  1.00  0.00      B    H
ATOM   6606  H31 BMIMB 138      28.560  12.103  13.748  1.00  0.00      B    H
ATOM   6607  H32 BMIMB 138      27.080  11.082  13.408  1.00  0.00      B    H
ATOM   6608  C4  BMIMB 138      31.157   7.644  14.776  1.00  0.00      B    C
ATOM   6609  H4  BMIMB 138      31.172   6.785  14.121  1.00  0.00      B    H
ATOM   6610  H41 BMIMB 138      30.669   7.440  15.718  1.00  0.00      B    H
ATOM   6611  C5  BMIMB 138      32.610   8.062  15.242  1.00  0.00      B    C
ATOM   6612  H5  BMIMB 138      33.230   8.397  14.415  1.00  0.00      B    H
ATOM   6613  H51 BMIMB 138      32.598   8.829  16.012  1.00  0.00      B    H
ATOM   6614  C51 BMIMB 138      33.369   6.858  15.816  1.00  0.00      B    C
ATOM   6615  H52 BMIMB 138      32.699   6.398  16.538  1.00  0.00      B    H
ATOM   6616  H53 BMIMB 138      33.463   6.119  15.025  1.00  0.00      B    H
ATOM   6617  C6  BMIMB 138      34.723   7.275  16.383  1.00  0.00      B    C
ATOM   6618  H6  BMIMB 138      34.792   7.358  17.461  1.00  0.00      B    H
ATOM   6619  H61 BMIMB 138      35.484   6.558  16.097  1.00  0.00      B    H
ATOM   6620  H62 BMIMB 138      34.972   8.249  15.979  1.00  0.00      B    H
ATOM   6631  N1  BMIMB 139      13.287  37.125  28.832  1.00  0.00      B    N
ATOM   6632  N11 BMIMB 139      12.070  37.206  30.554  1.00  0.00      B    N
ATOM   6633  C1  BMIMB 139      13.037  37.774  29.925  1.00  0.00      B    C
ATOM   6634  H1  BMIMB 139      13.460  38.717  30.198  1.00  0.00      B    H
ATOM   6635  C2  BMIMB 139      12.468  35.971  28.885  1.00  0.00      B    C
ATOM   6636  H2  BMIMB 139      12.572  35.279  28.078  1.00  0.00      B    H
ATOM   6637  C21 BMIMB 139      11.710  36.033  29.906  1.00  0.00      B    C
ATOM   6638  H21 BMIMB 139      10.916  35.392  30.220  1.00  0.00      B    H
ATOM   6639  C3  BMIMB 139      14.328  37.440  27.816  1.00  0.00      B    C
ATOM   6640  H3  BMIMB 139      15.108  38.004  28.307  1.00  0.00      B    H
ATOM   6641  H31 BMIMB 139      14.613  36.505  27.358  1.00  0.00      B    H
ATOM   6642  H32 BMIMB 139      13.915  38.140  27.104  1.00  0.00      B    H
ATOM   6643  C4  BMIMB 139      11.453  37.847  31.720  1.00  0.00      B    C
ATOM   6644  H4  BMIMB 139      12.187  38.346  32.336  1.00  0.00      B    H
ATOM   6645  H41 BMIMB 139      11.040  37.074  32.351  1.00  0.00      B    H
ATOM   6646  C5  BMIMB 139      10.437  38.931  31.390  1.00  0.00      B    C
ATOM   6647  H5  BMIMB 139       9.668  38.939  32.158  1.00  0.00      B    H
ATOM   6648  H51 BMIMB 139      10.970  39.878  31.437  1.00  0.00      B    H
ATOM   6649  C51 BMIMB 139       9.758  38.857  30.007  1.00  0.00      B    C
ATOM   6650  H52 BMIMB 139      10.528  38.995  29.252  1.00  0.00      B    H
ATOM   6651  H53 BMIMB 139       9.335  37.861  30.100  1.00  0.00      B    H
ATOM   6652  C6  BMIMB 139       8.704  40.053  29.947  1.00  0.00      B    C
ATOM   6653  H6  BMIMB 139       8.236  40.371  30.872  1.00  0.00      B    H
ATOM   6654  H61 BMIMB 139       9.133  41.001  29.644  1.00  0.00      B    H
ATOM   6655  H62 BMIMB 139       7.934  39.880  29.204  1.00  0.00      B    H
ATOM   6666  N1  BMIMB 140      40.847  36.011  26.649  1.00  0.00      B    N
ATOM   6667  N11 BMIMB 140      41.732  37.960  26.205  1.00  0.00      B    N
ATOM   6668  C1  BMIMB 140      41.972  36.660  26.345  1.00  0.00      B    C
ATOM   6669  H1  BMIMB 140      42.949  36.235  26.259  1.00  0.00      B    H
ATOM   6670  C2  BMIMB 140      39.849  36.935  26.812  1.00  0.00      B    C
ATOM   6671  H2  BMIMB 140      38.920  36.728  27.296  1.00  0.00      B    H
ATOM   6672  C21 BMIMB 140      40.369  38.122  26.440  1.00  0.00      B    C
ATOM   6673  H21 BMIMB 140      39.934  39.084  26.602  1.00  0.00      B    H
ATOM   6674  C3  BMIMB 140      40.770  34.523  26.878  1.00  0.00      B    C
ATOM   6675  H3  BMIMB 140      41.567  34.019  26.352  1.00  0.00      B    H
ATOM   6676  H31 BMIMB 140      40.676  34.299  27.931  1.00  0.00      B    H
ATOM   6677  H32 BMIMB 140      39.878  34.158  26.391  1.00  0.00      B    H
ATOM   6678  C4  BMIMB 140      42.675  39.011  25.755  1.00  0.00      B    C
ATOM   6679  H4  BMIMB 140      43.345  39.184  26.584  1.00  0.00      B    H
ATOM   6680  H41 BMIMB 140      42.003  39.851  25.652  1.00  0.00      B    H
ATOM   6681  C5  BMIMB 140      43.372  38.687  24.415  1.00  0.00      B    C
ATOM   6682  H5  BMIMB 140      44.272  38.099  24.576  1.00  0.00      B    H
ATOM   6683  H51 BMIMB 140      42.689  38.210  23.718  1.00  0.00      B    H
ATOM   6684  C51 BMIMB 140      43.828  39.960  23.654  1.00  0.00      B    C
ATOM   6685  H52 BMIMB 140      42.889  40.442  23.392  1.00  0.00      B    H
ATOM   6686  H53 BMIMB 140      44.333  40.669  24.305  1.00  0.00      B    H
ATOM   6687  C6  BMIMB 140      44.671  39.714  22.407  1.00  0.00      B    C
ATOM   6688  H6  BMIMB 140      45.606  39.206  22.616  1.00  0.00      B    H
ATOM   6689  H61 BMIMB 140      44.158  39.106  21.670  1.00  0.00      B    H
ATOM   6690  H62 BMIMB 140      44.873  40.551  21.749  1.00  0.00      B    H
ATOM   6701  N1  BMIMB 141      43.117  21.677  15.801  1.00  0.00      B    N
ATOM   6702  N11 BMIMB 141      44.021  23.067  17.039  1.00  0.00      B    N
ATOM   6703  C1  BMIMB 141      44.223  21.914  16.418  1.00  0.00      B    C
ATOM   6704  H1  BMIMB 141      45.047  21.261  16.612  1.00  0.00      B    H
ATOM   6705  C2  BMIMB 141      42.369  22.796  15.732  1.00  0.00      B    C
ATOM   6706  H2  BMIMB 141      41.409  22.771  15.265  1.00  0.00      B    H
ATOM   6707  C21 BMIMB 141      42.986  23.754  16.418  1.00  0.00      B    C
ATOM   6708  H21 BMIMB 141      42.760  24.795  16.501  1.00  0.00      B    H
ATOM   6709  C3  BMIMB 141      42.647  20.335  15.437  1.00  0.00      B    C
ATOM   6710  H3  BMIMB 141      41.803  20.385  14.765  1.00  0.00      B    H
ATOM   6711  H31 BMIMB 141      43.500  19.876  14.958  1.00  0.00      B    H
ATOM   6712  H32 BMIMB 141      42.303  19.855  16.341  1.00  0.00      B    H
ATOM   6713  C4  BMIMB 141      45.050  23.646  17.947  1.00  0.00      B    C
ATOM   6714  H4  BMIMB 141      44.829  24.692  17.790  1.00  0.00      B    H
ATOM   6715  H41 BMIMB 141      46.056  23.325  17.718  1.00  0.00      B    H
ATOM   6716  C5  BMIMB 141      44.678  23.342  19.380  1.00  0.00      B    C
ATOM   6717  H5  BMIMB 141      44.380  22.297  19.402  1.00  0.00      B    H
ATOM   6718  H51 BMIMB 141      45.515  23.546  20.043  1.00  0.00      B    H
ATOM   6719  C51 BMIMB 141      43.542  24.238  19.903  1.00  0.00      B    C
ATOM   6720  H52 BMIMB 141      43.834  25.281  20.002  1.00  0.00      B    H
ATOM   6721  H53 BMIMB 141      42.781  24.282  19.128  1.00  0.00      B    H
ATOM   6722  C6  BMIMB 141      42.936  23.742  21.218  1.00  0.00      B    C
ATOM   6723  H6  BMIMB 141      42.502  22.749  21.189  1.00  0.00      B    H
ATOM   6724  H61 BMIMB 141      43.710  23.788  21.975  1.00  0.00      B    H
ATOM   6725  H62 BMIMB 141      42.220  24.508  21.496  1.00  0.00      B    H
ATOM   6736  N1  BMIMB 142      40.057  16.040  19.901  1.00  0.00      B    N
ATOM   6737  N11 BMIMB 142      40.329  15.731  17.825  1.00  0.00      B    N
ATOM   6738  C1  BMIMB 142      40.944  15.770  18.981  1.00  0.00      B    C
ATOM   6739  H1  BMIMB 142      41.992  15.621  19.131  1.00  0.00      B    H
ATOM   6740  C2  BMIMB 142      38.808  16.137  19.360  1.00  0.00      B    C
ATOM   6741  H2  BMIMB 142      38.000  16.322  20.034  1.00  0.00      B    H
ATOM   6742  C21 BMIMB 142      38.935  15.883  18.059  1.00  0.00      B    C
ATOM   6743  H21 BMIMB 142      38.148  15.888  17.336  1.00  0.00      B    H
ATOM   6744  C3  BMIMB 142      40.300  16.216  21.302  1.00  0.00      B    C
ATOM   6745  H3  BMIMB 142      41.339  16.467  21.459  1.00  0.00      B    H
ATOM   6746  H31 BMIMB 142      39.586  16.965  21.610  1.00  0.00      B    H
ATOM   6747  H32 BMIMB 142      40.090  15.311  21.853  1.00  0.00      B    H
ATOM   6748  C4  BMIMB 142      40.849  15.450  16.514  1.00  0.00      B    C
ATOM   6749  H4  BMIMB 142      41.916  15.619  16.532  1.00  0.00      B    H
ATOM   6750  H41 BMIMB 142      40.269  16.105  15.881  1.00  0.00      B    H
ATOM   6751  C5  BMIMB 142      40.575  13.996  16.094  1.00  0.00      B    C
ATOM   6752  H5  BMIMB 142      40.337  13.971  15.034  1.00  0.00      B    H
ATOM   6753  H51 BMIMB 142      41.476  13.393  16.178  1.00  0.00      B    H
ATOM   6754  C51 BMIMB 142      39.650  13.134  16.981  1.00  0.00      B    C
ATOM   6755  H52 BMIMB 142      39.846  13.150  18.051  1.00  0.00      B    H
ATOM   6756  H53 BMIMB 142      38.587  13.313  16.839  1.00  0.00      B    H
ATOM   6757  C6  BMIMB 142      39.826  11.649  16.689  1.00  0.00      B    C
ATOM   6758  H6  BMIMB 142      39.116  11.047  17.243  1.00  0.00      B    H
ATOM   6759  H61 BMIMB 142      39.698  11.413  15.638  1.00  0.00      B    H
ATOM   6760  H62 BMIMB 142      40.725  11.179  17.070  1.00  0.00      B    H
ATOM   6771  N1  BMIMB 143      20.242   4.642   7.050  1.00  0.00      B    N
ATOM   6772  N11 BMIMB 143      20.175   3.566   8.960  1.00  0.00      B    N
ATOM   6773  C1  BMIMB 143      20.855   4.317   8.134  1.00  0.00      B    C
ATOM   6774  H1  BMIMB 143      21.882   4.592   8.244  1.00  0.00      B    H
ATOM   6775  C2  BMIMB 143      19.009   4.039   7.112  1.00  0.00      B    C
ATOM   6776  H2  BMIMB 143      18.330   3.978   6.290  1.00  0.00      B    H
ATOM   6777  C21 BMIMB 143      18.935   3.307   8.304  1.00  0.00      B    C
ATOM   6778  H21 BMIMB 143      18.176   2.660   8.687  1.00  0.00      B    H
ATOM   6779  C3  BMIMB 143      20.796   5.419   5.934  1.00  0.00      B    C
ATOM   6780  H3  BMIMB 143      21.679   5.975   6.213  1.00  0.00      B    H
ATOM   6781  H31 BMIMB 143      20.843   4.843   5.022  1.00  0.00      B    H
ATOM   6782  H32 BMIMB 143      20.090   6.220   5.768  1.00  0.00      B    H
ATOM   6783  C4  BMIMB 143      20.516   3.133  10.357  1.00  0.00      B    C
ATOM   6784  H4  BMIMB 143      21.473   2.641  10.272  1.00  0.00      B    H
ATOM   6785  H41 BMIMB 143      19.836   2.425  10.808  1.00  0.00      B    H
ATOM   6786  C5  BMIMB 143      20.674   4.373  11.275  1.00  0.00      B    C
ATOM   6787  H5  BMIMB 143      20.800   3.981  12.281  1.00  0.00      B    H
ATOM   6788  H51 BMIMB 143      21.519   4.963  10.932  1.00  0.00      B    H
ATOM   6789  C51 BMIMB 143      19.418   5.230  11.195  1.00  0.00      B    C
ATOM   6790  H52 BMIMB 143      19.152   5.665  10.235  1.00  0.00      B    H
ATOM   6791  H53 BMIMB 143      18.596   4.526  11.295  1.00  0.00      B    H
ATOM   6792  C6  BMIMB 143      19.485   6.397  12.156  1.00  0.00      B    C
ATOM   6793  H6  BMIMB 143      19.741   6.067  13.156  1.00  0.00      B    H
ATOM   6794  H61 BMIMB 143      20.130   7.215  11.856  1.00  0.00      B    H
ATOM   6795  H62 BMIMB 143      18.495   6.823  12.272  1.00  0.00      B    H
ATOM   6806  N1  BMIMB 144      30.251  11.221   2.280  1.00  0.00      B    N
ATOM   6807  N11 BMIMB 144      29.754  11.371   4.364  1.00  0.00      B    N
ATOM   6808  C1  BMIMB 144      29.880  12.041   3.232  1.00  0.00      B    C
ATOM   6809  H1  BMIMB 144      29.593  13.049   3.022  1.00  0.00      B    H
ATOM   6810  C2  BMIMB 144      30.513   9.963   2.808  1.00  0.00      B    C
ATOM   6811  H2  BMIMB 144      30.946   9.191   2.210  1.00  0.00      B    H
ATOM   6812  C21 BMIMB 144      29.946  10.035   3.999  1.00  0.00      B    C
ATOM   6813  H21 BMIMB 144      29.760   9.204   4.644  1.00  0.00      B    H
ATOM   6814  C3  BMIMB 144      30.573  11.700   0.925  1.00  0.00      B    C
ATOM   6815  H3  BMIMB 144      30.000  11.240   0.133  1.00  0.00      B    H
ATOM   6816  H31 BMIMB 144      30.400  12.765   0.973  1.00  0.00      B    H
ATOM   6817  H32 BMIMB 144      31.610  11.490   0.708  1.00  0.00      B    H
ATOM   6818  C4  BMIMB 144      29.359  11.969   5.680  1.00  0.00      B    C
ATOM   6819  H4  BMIMB 144      28.645  11.233   6.018  1.00  0.00      B    H
ATOM   6820  H41 BMIMB 144      28.866  12.890   5.407  1.00  0.00      B    H
ATOM   6821  C5  BMIMB 144      30.569  12.271   6.537  1.00  0.00      B    C
ATOM   6822  H5  BMIMB 144      31.302  12.846   5.978  1.00  0.00      B    H
ATOM   6823  H51 BMIMB 144      30.165  12.901   7.325  1.00  0.00      B    H
ATOM   6824  C51 BMIMB 144      31.301  11.069   7.036  1.00  0.00      B    C
ATOM   6825  H52 BMIMB 144      31.403  10.503   6.114  1.00  0.00      B    H
ATOM   6826  H53 BMIMB 144      32.310  11.365   7.312  1.00  0.00      B    H
ATOM   6827  C6  BMIMB 144      30.645  10.278   8.186  1.00  0.00      B    C
ATOM   6828  H6  BMIMB 144      31.401   9.529   8.392  1.00  0.00      B    H
ATOM   6829  H61 BMIMB 144      30.512  10.873   9.083  1.00  0.00      B    H
ATOM   6830  H62 BMIMB 144      29.792   9.665   7.918  1.00  0.00      B    H
ATOM   6841  N1  BMIMB 145      23.161  43.343  11.747  1.00  0.00      B    N
ATOM   6842  N11 BMIMB 145      21.490  43.336  10.364  1.00  0.00      B    N
ATOM   6843  C1  BMIMB 145      21.916  42.983  11.591  1.00  0.00      B    C
ATOM   6844  H1  BMIMB 145      21.288  42.408  12.238  1.00  0.00      B    H
ATOM   6845  C2  BMIMB 145      23.607  43.871  10.579  1.00  0.00      B    C
ATOM   6846  H2  BMIMB 145      24.640  44.073  10.394  1.00  0.00      B    H
ATOM   6847  C21 BMIMB 145      22.588  44.037   9.766  1.00  0.00      B    C
ATOM   6848  H21 BMIMB 145      22.639  44.415   8.769  1.00  0.00      B    H
ATOM   6849  C3  BMIMB 145      24.024  43.151  12.903  1.00  0.00      B    C
ATOM   6850  H3  BMIMB 145      24.540  44.018  13.288  1.00  0.00      B    H
ATOM   6851  H31 BMIMB 145      23.503  42.825  13.791  1.00  0.00      B    H
ATOM   6852  H32 BMIMB 145      24.787  42.472  12.553  1.00  0.00      B    H
ATOM   6853  C4  BMIMB 145      20.141  43.185   9.749  1.00  0.00      B    C
ATOM   6854  H4  BMIMB 145      19.813  44.085   9.251  1.00  0.00      B    H
ATOM   6855  H41 BMIMB 145      19.438  43.017  10.552  1.00  0.00      B    H
ATOM   6856  C5  BMIMB 145      20.199  42.031   8.752  1.00  0.00      B    C
ATOM   6857  H5  BMIMB 145      19.305  42.043   8.134  1.00  0.00      B    H
ATOM   6858  H51 BMIMB 145      20.956  42.261   8.006  1.00  0.00      B    H
ATOM   6859  C51 BMIMB 145      20.497  40.631   9.351  1.00  0.00      B    C
ATOM   6860  H52 BMIMB 145      21.439  40.505   9.880  1.00  0.00      B    H
ATOM   6861  H53 BMIMB 145      19.652  40.441  10.008  1.00  0.00      B    H
ATOM   6862  C6  BMIMB 145      20.378  39.454   8.397  1.00  0.00      B    C
ATOM   6863  H6  BMIMB 145      20.720  38.532   8.852  1.00  0.00      B    H
ATOM   6864  H61 BMIMB 145      19.335  39.297   8.148  1.00  0.00      B    H
ATOM   6865  H62 BMIMB 145      20.967  39.598   7.499  1.00  0.00      B    H
ATOM   6876  N1  BMIMB 146      37.895   1.173   5.572  1.00  0.00      B    N
ATOM   6877  N11 BMIMB 146      38.726   1.119   7.493  1.00  0.00      B    N
ATOM   6878  C1  BMIMB 146      38.116   0.394   6.590  1.00  0.00      B    C
ATOM   6879  H1  BMIMB 146      37.918  -0.656   6.576  1.00  0.00      B    H
ATOM   6880  C2  BMIMB 146      38.223   2.482   5.870  1.00  0.00      B    C
ATOM   6881  H2  BMIMB 146      37.998   3.276   5.192  1.00  0.00      B    H
ATOM   6882  C21 BMIMB 146      38.750   2.424   7.081  1.00  0.00      B    C
ATOM   6883  H21 BMIMB 146      39.100   3.234   7.682  1.00  0.00      B    H
ATOM   6884  C3  BMIMB 146      37.051   0.839   4.414  1.00  0.00      B    C
ATOM   6885  H3  BMIMB 146      35.985   0.882   4.584  1.00  0.00      B    H
ATOM   6886  H31 BMIMB 146      37.215   1.555   3.623  1.00  0.00      B    H
ATOM   6887  H32 BMIMB 146      37.286  -0.149   4.048  1.00  0.00      B    H
ATOM   6888  C4  BMIMB 146      39.215   0.667   8.788  1.00  0.00      B    C
ATOM   6889  H4  BMIMB 146      38.769  -0.316   8.749  1.00  0.00      B    H
ATOM   6890  H41 BMIMB 146      38.846   1.314   9.570  1.00  0.00      B    H
ATOM   6891  C5  BMIMB 146      40.755   0.611   8.852  1.00  0.00      B    C
ATOM   6892  H5  BMIMB 146      41.184   0.225   7.931  1.00  0.00      B    H
ATOM   6893  H51 BMIMB 146      40.925   1.671   9.018  1.00  0.00      B    H
ATOM   6894  C51 BMIMB 146      41.178  -0.070  10.157  1.00  0.00      B    C
ATOM   6895  H52 BMIMB 146      40.642   0.562  10.861  1.00  0.00      B    H
ATOM   6896  H53 BMIMB 146      40.626  -0.995  10.301  1.00  0.00      B    H
ATOM   6897  C6  BMIMB 146      42.654  -0.198  10.343  1.00  0.00      B    C
ATOM   6898  H6  BMIMB 146      43.091   0.793  10.376  1.00  0.00      B    H
ATOM   6899  H61 BMIMB 146      42.932  -0.755  11.231  1.00  0.00      B    H
ATOM   6900  H62 BMIMB 146      43.026  -0.728   9.474  1.00  0.00      B    H
ATOM   6911  N1  BMIMB 147      14.863  39.089  35.442  1.00  0.00      B    N
ATOM   6912  N11 BMIMB 147      13.680  40.790  35.024  1.00  0.00      B    N
ATOM   6913  C1  BMIMB 147      13.887  39.885  35.921  1.00  0.00      B    C
ATOM   6914  H1  BMIMB 147      13.384  39.829  36.863  1.00  0.00      B    H
ATOM   6915  C2  BMIMB 147      15.046  39.428  34.120  1.00  0.00      B    C
ATOM   6916  H2  BMIMB 147      15.701  38.869  33.488  1.00  0.00      B    H
ATOM   6917  C21 BMIMB 147      14.343  40.515  33.837  1.00  0.00      B    C
ATOM   6918  H21 BMIMB 147      14.331  41.055  32.915  1.00  0.00      B    H
ATOM   6919  C3  BMIMB 147      15.596  38.026  36.127  1.00  0.00      B    C
ATOM   6920  H3  BMIMB 147      16.426  38.529  36.600  1.00  0.00      B    H
ATOM   6921  H31 BMIMB 147      14.907  37.694  36.890  1.00  0.00      B    H
ATOM   6922  H32 BMIMB 147      15.974  37.297  35.425  1.00  0.00      B    H
ATOM   6923  C4  BMIMB 147      12.691  41.934  35.081  1.00  0.00      B    C
ATOM   6924  H4  BMIMB 147      12.188  41.884  36.036  1.00  0.00      B    H
ATOM   6925  H41 BMIMB 147      11.973  41.906  34.275  1.00  0.00      B    H
ATOM   6926  C5  BMIMB 147      13.281  43.340  34.973  1.00  0.00      B    C
ATOM   6927  H5  BMIMB 147      13.625  43.547  33.963  1.00  0.00      B    H
ATOM   6928  H51 BMIMB 147      12.519  44.039  35.310  1.00  0.00      B    H
ATOM   6929  C51 BMIMB 147      14.450  43.462  35.987  1.00  0.00      B    C
ATOM   6930  H52 BMIMB 147      14.249  43.146  37.007  1.00  0.00      B    H
ATOM   6931  H53 BMIMB 147      15.205  42.868  35.478  1.00  0.00      B    H
ATOM   6932  C6  BMIMB 147      14.998  44.859  36.063  1.00  0.00      B    C
ATOM   6933  H6  BMIMB 147      14.320  45.533  36.575  1.00  0.00      B    H
ATOM   6934  H61 BMIMB 147      15.940  44.859  36.599  1.00  0.00      B    H
ATOM   6935  H62 BMIMB 147      15.202  45.376  35.133  1.00  0.00      B    H
ATOM   6946  N1  BMIMB 148      30.721  35.887   2.269  1.00  0.00      B    N
ATOM   6947  N11 BMIMB 148      28.829  36.357   3.351  1.00  0.00      B    N
ATOM   6948  C1  BMIMB 148      30.044  36.779   2.995  1.00  0.00      B    C
ATOM   6949  H1  BMIMB 148      30.591  37.629   3.343  1.00  0.00      B    H
ATOM   6950  C2  BMIMB 148      29.848  34.838   2.154  1.00  0.00      B    C
ATOM   6951  H2  BMIMB 148      30.067  33.955   1.594  1.00  0.00      B    H
ATOM   6952  C21 BMIMB 148      28.656  35.176   2.731  1.00  0.00      B    C
ATOM   6953  H21 BMIMB 148      27.749  34.611   2.748  1.00  0.00      B    H
ATOM   6954  C3  BMIMB 148      32.123  35.905   2.075  1.00  0.00      B    C
ATOM   6955  H3  BMIMB 148      32.452  34.937   1.725  1.00  0.00      B    H
ATOM   6956  H31 BMIMB 148      32.424  36.727   1.442  1.00  0.00      B    H
ATOM   6957  H32 BMIMB 148      32.582  36.059   3.041  1.00  0.00      B    H
ATOM   6958  C4  BMIMB 148      27.729  37.136   4.060  1.00  0.00      B    C
ATOM   6959  H4  BMIMB 148      26.736  36.958   3.675  1.00  0.00      B    H
ATOM   6960  H41 BMIMB 148      27.927  38.157   3.770  1.00  0.00      B    H
ATOM   6961  C5  BMIMB 148      27.743  36.872   5.575  1.00  0.00      B    C
ATOM   6962  H5  BMIMB 148      27.764  35.799   5.750  1.00  0.00      B    H
ATOM   6963  H51 BMIMB 148      28.632  37.381   5.941  1.00  0.00      B    H
ATOM   6964  C51 BMIMB 148      26.493  37.383   6.251  1.00  0.00      B    C
ATOM   6965  H52 BMIMB 148      26.364  38.455   6.120  1.00  0.00      B    H
ATOM   6966  H53 BMIMB 148      25.682  36.882   5.729  1.00  0.00      B    H
ATOM   6967  C6  BMIMB 148      26.673  37.041   7.773  1.00  0.00      B    C
ATOM   6968  H6  BMIMB 148      26.764  35.969   7.903  1.00  0.00      B    H
ATOM   6969  H61 BMIMB 148      27.624  37.408   8.143  1.00  0.00      B    H
ATOM   6970  H62 BMIMB 148      25.817  37.319   8.376  1.00  0.00      B    H
ATOM   6981  N1  BMIMB 149      37.656  28.543  29.779  1.00  0.00      B    N
ATOM   6982  N11 BMIMB 149      38.538  26.530  29.732  1.00  0.00      B    N
ATOM   6983  C1  BMIMB 149      37.448  27.274  29.446  1.00  0.00      B    C
ATOM   6984  H1  BMIMB 149      36.493  26.981  29.066  1.00  0.00      B    H
ATOM   6985  C2  BMIMB 149      38.828  28.544  30.513  1.00  0.00      B    C
ATOM   6986  H2  BMIMB 149      39.140  29.338  31.155  1.00  0.00      B    H
ATOM   6987  C21 BMIMB 149      39.467  27.330  30.400  1.00  0.00      B    C
ATOM   6988  H21 BMIMB 149      40.349  26.943  30.863  1.00  0.00      B    H
ATOM   6989  C3  BMIMB 149      36.746  29.651  29.671  1.00  0.00      B    C
ATOM   6990  H3  BMIMB 149      35.868  29.458  30.270  1.00  0.00      B    H
ATOM   6991  H31 BMIMB 149      37.269  30.573  29.877  1.00  0.00      B    H
ATOM   6992  H32 BMIMB 149      36.557  29.578  28.610  1.00  0.00      B    H
ATOM   6993  C4  BMIMB 149      38.854  25.097  29.340  1.00  0.00      B    C
ATOM   6994  H4  BMIMB 149      39.788  24.761  29.765  1.00  0.00      B    H
ATOM   6995  H41 BMIMB 149      39.154  25.122  28.302  1.00  0.00      B    H
ATOM   6996  C5  BMIMB 149      37.881  23.979  29.646  1.00  0.00      B    C
ATOM   6997  H5  BMIMB 149      37.022  23.895  28.986  1.00  0.00      B    H
ATOM   6998  H51 BMIMB 149      38.455  23.061  29.747  1.00  0.00      B    H
ATOM   6999  C51 BMIMB 149      37.171  24.072  31.014  1.00  0.00      B    C
ATOM   7000  H52 BMIMB 149      37.911  24.094  31.809  1.00  0.00      B    H
ATOM   7001  H53 BMIMB 149      36.705  25.053  31.066  1.00  0.00      B    H
ATOM   7002  C6  BMIMB 149      36.271  22.831  31.207  1.00  0.00      B    C
ATOM   7003  H6  BMIMB 149      36.738  21.855  31.145  1.00  0.00      B    H
ATOM   7004  H61 BMIMB 149      35.807  22.917  32.183  1.00  0.00      B    H
ATOM   7005  H62 BMIMB 149      35.371  22.785  30.605  1.00  0.00      B    H
ATOM   7016  N1  BMIMB 150      18.709  21.393  21.094  1.00  0.00      B    N
ATOM   7017  N11 BMIMB 150      17.640  22.409  19.576  1.00  0.00      B    N
ATOM   7018  C1  BMIMB 150      18.731  21.808  19.854  1.00  0.00      B    C
ATOM   7019  H1  BMIMB 150      19.535  21.814  19.150  1.00  0.00      B    H
ATOM   7020  C2  BMIMB 150      17.563  21.806  21.669  1.00  0.00      B    C
ATOM   7021  H2  BMIMB 150      17.242  21.655  22.676  1.00  0.00      B    H
ATOM   7022  C21 BMIMB 150      16.932  22.541  20.754  1.00  0.00      B    C
ATOM   7023  H21 BMIMB 150      16.052  23.139  20.848  1.00  0.00      B    H
ATOM   7024  C3  BMIMB 150      19.701  20.544  21.719  1.00  0.00      B    C
ATOM   7025  H3  BMIMB 150      20.138  19.988  20.903  1.00  0.00      B    H
ATOM   7026  H31 BMIMB 150      20.373  21.116  22.341  1.00  0.00      B    H
ATOM   7027  H32 BMIMB 150      19.263  19.812  22.382  1.00  0.00      B    H
ATOM   7028  C4  BMIMB 150      17.243  22.969  18.235  1.00  0.00      B    C
ATOM   7029  H4  BMIMB 150      16.203  22.713  18.095  1.00  0.00      B    H
ATOM   7030  H41 BMIMB 150      17.793  22.360  17.534  1.00  0.00      B    H
ATOM   7031  C5  BMIMB 150      17.462  24.521  18.006  1.00  0.00      B    C
ATOM   7032  H5  BMIMB 150      16.471  24.899  17.771  1.00  0.00      B    H
ATOM   7033  H51 BMIMB 150      17.736  24.973  18.955  1.00  0.00      B    H
ATOM   7034  C51 BMIMB 150      18.450  24.880  16.902  1.00  0.00      B    C
ATOM   7035  H52 BMIMB 150      19.450  24.612  17.232  1.00  0.00      B    H
ATOM   7036  H53 BMIMB 150      18.333  24.274  16.007  1.00  0.00      B    H
ATOM   7037  C6  BMIMB 150      18.427  26.375  16.606  1.00  0.00      B    C
ATOM   7038  H6  BMIMB 150      17.427  26.424  16.188  1.00  0.00      B    H
ATOM   7039  H61 BMIMB 150      18.501  26.985  17.498  1.00  0.00      B    H
ATOM   7040  H62 BMIMB 150      19.218  26.632  15.911  1.00  0.00      B    H
ATOM   7051  N1  BMIMB 151      39.264  -1.719  24.969  1.00  0.00      B    N
ATOM   7052  N11 BMIMB 151      38.845   0.107  26.062  1.00  0.00      B    N
ATOM   7053  C1  BMIMB 151      39.807  -0.625  25.517  1.00  0.00      B    C
ATOM   7054  H1  BMIMB 151      40.847  -0.421  25.663  1.00  0.00      B    H
ATOM   7055  C2  BMIMB 151      37.901  -1.480  24.934  1.00  0.00      B    C
ATOM   7056  H2  BMIMB 151      37.334  -2.178  24.358  1.00  0.00      B    H
ATOM   7057  C21 BMIMB 151      37.644  -0.447  25.657  1.00  0.00      B    C
ATOM   7058  H21 BMIMB 151      36.735   0.024  25.960  1.00  0.00      B    H
ATOM   7059  C3  BMIMB 151      39.944  -2.809  24.260  1.00  0.00      B    C
ATOM   7060  H3  BMIMB 151      39.754  -2.939  23.205  1.00  0.00      B    H
ATOM   7061  H31 BMIMB 151      40.987  -2.526  24.266  1.00  0.00      B    H
ATOM   7062  H32 BMIMB 151      39.737  -3.709  24.820  1.00  0.00      B    H
ATOM   7063  C4  BMIMB 151      39.029   1.291  26.910  1.00  0.00      B    C
ATOM   7064  H4  BMIMB 151      39.440   0.857  27.810  1.00  0.00      B    H
ATOM   7065  H41 BMIMB 151      38.127   1.760  27.274  1.00  0.00      B    H
ATOM   7066  C5  BMIMB 151      39.985   2.345  26.211  1.00  0.00      B    C
ATOM   7067  H5  BMIMB 151      40.849   1.883  25.740  1.00  0.00      B    H
ATOM   7068  H51 BMIMB 151      39.434   2.775  25.379  1.00  0.00      B    H
ATOM   7069  C51 BMIMB 151      40.447   3.596  27.013  1.00  0.00      B    C
ATOM   7070  H52 BMIMB 151      39.475   3.910  27.384  1.00  0.00      B    H
ATOM   7071  H53 BMIMB 151      41.059   3.255  27.845  1.00  0.00      B    H
ATOM   7072  C6  BMIMB 151      41.177   4.562  26.084  1.00  0.00      B    C
ATOM   7073  H6  BMIMB 151      40.627   5.063  25.295  1.00  0.00      B    H
ATOM   7074  H61 BMIMB 151      41.481   5.266  26.851  1.00  0.00      B    H
ATOM   7075  H62 BMIMB 151      42.052   4.068  25.680  1.00  0.00      B    H
ATOM   7086  N1  BMIMB 152      45.306  24.733  37.157  1.00  0.00      B    N
ATOM   7087  N11 BMIMB 152      43.248  24.285  36.829  1.00  0.00      B    N
ATOM   7088  C1  BMIMB 152      44.158  24.486  37.748  1.00  0.00      B    C
ATOM   7089  H1  BMIMB 152      44.172  24.163  38.767  1.00  0.00      B    H
ATOM   7090  C2  BMIMB 152      45.063  24.918  35.809  1.00  0.00      B    C
ATOM   7091  H2  BMIMB 152      45.820  25.294  35.156  1.00  0.00      B    H
ATOM   7092  C21 BMIMB 152      43.814  24.607  35.581  1.00  0.00      B    C
ATOM   7093  H21 BMIMB 152      43.241  24.647  34.680  1.00  0.00      B    H
ATOM   7094  C3  BMIMB 152      46.505  25.174  37.978  1.00  0.00      B    C
ATOM   7095  H3  BMIMB 152      46.617  24.456  38.777  1.00  0.00      B    H
ATOM   7096  H31 BMIMB 152      47.414  25.168  37.394  1.00  0.00      B    H
ATOM   7097  H32 BMIMB 152      46.271  26.139  38.403  1.00  0.00      B    H
ATOM   7098  C4  BMIMB 152      41.831  23.811  36.985  1.00  0.00      B    C
ATOM   7099  H4  BMIMB 152      41.731  23.063  37.757  1.00  0.00      B    H
ATOM   7100  H41 BMIMB 152      41.533  23.436  36.016  1.00  0.00      B    H
ATOM   7101  C5  BMIMB 152      40.845  24.973  37.329  1.00  0.00      B    C
ATOM   7102  H5  BMIMB 152      41.222  25.837  36.788  1.00  0.00      B    H
ATOM   7103  H51 BMIMB 152      39.825  24.652  37.131  1.00  0.00      B    H
ATOM   7104  C51 BMIMB 152      40.865  25.303  38.833  1.00  0.00      B    C
ATOM   7105  H52 BMIMB 152      40.377  24.457  39.310  1.00  0.00      B    H
ATOM   7106  H53 BMIMB 152      41.909  25.221  39.124  1.00  0.00      B    H
ATOM   7107  C6  BMIMB 152      40.229  26.636  39.150  1.00  0.00      B    C
ATOM   7108  H6  BMIMB 152      40.831  27.495  38.877  1.00  0.00      B    H
ATOM   7109  H61 BMIMB 152      39.279  26.704  38.632  1.00  0.00      B    H
ATOM   7110  H62 BMIMB 152      40.035  26.642  40.216  1.00  0.00      B    H
ATOM   7121  N1  BMIMB 153      21.276  32.375  19.810  1.00  0.00      B    N
ATOM   7122  N11 BMIMB 153      22.238  32.262  21.838  1.00  0.00      B    N
ATOM   7123  C1  BMIMB 153      21.952  33.025  20.780  1.00  0.00      B    C
ATOM   7124  H1  BMIMB 153      22.232  34.054  20.705  1.00  0.00      B    H
ATOM   7125  C2  BMIMB 153      21.097  31.128  20.365  1.00  0.00      B    C
ATOM   7126  H2  BMIMB 153      20.532  30.405  19.819  1.00  0.00      B    H
ATOM   7127  C21 BMIMB 153      21.715  31.045  21.517  1.00  0.00      B    C
ATOM   7128  H21 BMIMB 153      21.772  30.228  22.202  1.00  0.00      B    H
ATOM   7129  C3  BMIMB 153      20.763  32.906  18.596  1.00  0.00      B    C
ATOM   7130  H3  BMIMB 153      19.786  33.317  18.804  1.00  0.00      B    H
ATOM   7131  H31 BMIMB 153      21.502  33.583  18.193  1.00  0.00      B    H
ATOM   7132  H32 BMIMB 153      20.552  32.069  17.948  1.00  0.00      B    H
ATOM   7133  C4  BMIMB 153      23.103  32.648  22.968  1.00  0.00      B    C
ATOM   7134  H4  BMIMB 153      22.589  32.313  23.857  1.00  0.00      B    H
ATOM   7135  H41 BMIMB 153      23.017  33.712  22.804  1.00  0.00      B    H
ATOM   7136  C5  BMIMB 153      24.612  32.288  22.777  1.00  0.00      B    C
ATOM   7137  H5  BMIMB 153      24.741  31.209  22.737  1.00  0.00      B    H
ATOM   7138  H51 BMIMB 153      24.994  32.644  21.823  1.00  0.00      B    H
ATOM   7139  C51 BMIMB 153      25.598  32.782  23.865  1.00  0.00      B    C
ATOM   7140  H52 BMIMB 153      25.239  32.503  24.852  1.00  0.00      B    H
ATOM   7141  H53 BMIMB 153      26.617  32.482  23.633  1.00  0.00      B    H
ATOM   7142  C6  BMIMB 153      25.614  34.280  24.010  1.00  0.00      B    C
ATOM   7143  H6  BMIMB 153      24.699  34.701  24.409  1.00  0.00      B    H
ATOM   7144  H61 BMIMB 153      26.390  34.702  24.638  1.00  0.00      B    H
ATOM   7145  H62 BMIMB 153      25.738  34.744  23.039  1.00  0.00      B    H
ATOM   7156  N1  BMIMB 154      37.379   0.477  21.640  1.00  0.00      B    N
ATOM   7157  N11 BMIMB 154      35.540   1.608  21.868  1.00  0.00      B    N
ATOM   7158  C1  BMIMB 154      36.185   0.703  21.184  1.00  0.00      B    C
ATOM   7159  H1  BMIMB 154      35.716   0.196  20.368  1.00  0.00      B    H
ATOM   7160  C2  BMIMB 154      37.495   1.195  22.731  1.00  0.00      B    C
ATOM   7161  H2  BMIMB 154      38.398   1.213  23.300  1.00  0.00      B    H
ATOM   7162  C21 BMIMB 154      36.283   1.825  22.978  1.00  0.00      B    C
ATOM   7163  H21 BMIMB 154      35.924   2.426  23.784  1.00  0.00      B    H
ATOM   7164  C3  BMIMB 154      38.347  -0.535  21.179  1.00  0.00      B    C
ATOM   7165  H3  BMIMB 154      39.333  -0.209  21.476  1.00  0.00      B    H
ATOM   7166  H31 BMIMB 154      38.136  -1.367  21.834  1.00  0.00      B    H
ATOM   7167  H32 BMIMB 154      38.242  -0.702  20.117  1.00  0.00      B    H
ATOM   7168  C4  BMIMB 154      34.321   2.358  21.504  1.00  0.00      B    C
ATOM   7169  H4  BMIMB 154      33.789   2.832  22.316  1.00  0.00      B    H
ATOM   7170  H41 BMIMB 154      33.748   1.547  21.078  1.00  0.00      B    H
ATOM   7171  C5  BMIMB 154      34.645   3.346  20.367  1.00  0.00      B    C
ATOM   7172  H5  BMIMB 154      35.212   2.840  19.589  1.00  0.00      B    H
ATOM   7173  H51 BMIMB 154      33.820   3.937  19.977  1.00  0.00      B    H
ATOM   7174  C51 BMIMB 154      35.441   4.554  20.958  1.00  0.00      B    C
ATOM   7175  H52 BMIMB 154      34.872   5.125  21.687  1.00  0.00      B    H
ATOM   7176  H53 BMIMB 154      36.401   4.296  21.399  1.00  0.00      B    H
ATOM   7177  C6  BMIMB 154      35.780   5.404  19.722  1.00  0.00      B    C
ATOM   7178  H6  BMIMB 154      34.850   5.828  19.363  1.00  0.00      B    H
ATOM   7179  H61 BMIMB 154      36.313   6.317  19.962  1.00  0.00      B    H
ATOM   7180  H62 BMIMB 154      36.218   4.884  18.877  1.00  0.00      B    H
ATOM   7191  N1  BMIMB 155      28.990  12.643  32.086  1.00  0.00      B    N
ATOM   7192  N11 BMIMB 155      28.791  14.246  33.464  1.00  0.00      B    N
ATOM   7193  C1  BMIMB 155      29.639  13.371  32.945  1.00  0.00      B    C
ATOM   7194  H1  BMIMB 155      30.604  13.039  33.263  1.00  0.00      B    H
ATOM   7195  C2  BMIMB 155      27.797  13.246  31.764  1.00  0.00      B    C
ATOM   7196  H2  BMIMB 155      27.183  12.960  30.939  1.00  0.00      B    H
ATOM   7197  C21 BMIMB 155      27.658  14.163  32.771  1.00  0.00      B    C
ATOM   7198  H21 BMIMB 155      26.810  14.807  32.857  1.00  0.00      B    H
ATOM   7199  C3  BMIMB 155      29.550  11.533  31.302  1.00  0.00      B    C
ATOM   7200  H3  BMIMB 155      30.296  11.001  31.874  1.00  0.00      B    H
ATOM   7201  H31 BMIMB 155      28.703  10.944  30.983  1.00  0.00      B    H
ATOM   7202  H32 BMIMB 155      30.099  11.964  30.477  1.00  0.00      B    H
[truncated: 217,966 more chars]
