# Supplementary material for: Ion and Solvent Modulation of Ferrocene and Decamethylferrocene Oxidation Potentials in Organic Electrolytes as Predicted by Molecular Dynamics Simulations
Source: J Phys Chem B. 2025 Feb 11;129(7):2067–81. doi: 10.1021/acs.jpcb.4c08321 (PMC11848929; doi:10.1021/acs.jpcb.4c08321)
Supplement: Supplementary file 2 — jp4c08321_si_002.zip [file jp4c08321_si_002.zip › simulation_files/pdb_files/Fc_SAPT_bulk_DCE.pdb]

TITLE     MDANALYSIS FRAME 0: Created by PDBWriter
CRYST1   64.026   64.026   64.026  90.00  90.00  90.00 P 1           1
ATOM      1  CT  DCE A   1      46.980  46.402  25.208  1.00  0.00      A    C
ATOM      2  HC  DCE A   1      47.167  45.694  26.015  1.00  0.00      A    H
ATOM      3  HC1 DCE A   1      47.735  47.186  25.277  1.00  0.00      A    H
ATOM      4  Cl  DCE A   1      47.361  45.643  23.657  1.00  0.00      A   CL
ATOM      5  CT1 DCE A   1      45.586  46.947  25.381  1.00  0.00      A    C
ATOM      6  HC2 DCE A   1      44.825  46.218  25.101  1.00  0.00      A    H
ATOM      7  Cl1 DCE A   1      45.296  47.483  27.117  1.00  0.00      A   CL
ATOM      8  HC3 DCE A   1      45.433  47.796  24.715  1.00  0.00      A    H
ATOM     13  CT  DCE A   2      32.437   3.607  35.314  1.00  0.00      A    C
ATOM     14  HC  DCE A   2      31.884   4.477  34.961  1.00  0.00      A    H
ATOM     15  HC1 DCE A   2      32.448   2.891  34.492  1.00  0.00      A    H
ATOM     16  Cl  DCE A   2      34.235   4.043  35.581  1.00  0.00      A   CL
ATOM     17  CT1 DCE A   2      31.814   3.306  36.719  1.00  0.00      A    C
ATOM     18  HC2 DCE A   2      30.859   2.821  36.517  1.00  0.00      A    H
ATOM     19  Cl1 DCE A   2      32.825   2.299  37.650  1.00  0.00      A   CL
ATOM     20  HC3 DCE A   2      31.478   4.200  37.244  1.00  0.00      A    H
ATOM     25  CT  DCE A   3      26.013  49.517  48.397  1.00  0.00      A    C
ATOM     26  HC  DCE A   3      26.705  48.678  48.311  1.00  0.00      A    H
ATOM     27  HC1 DCE A   3      26.565  50.362  48.809  1.00  0.00      A    H
ATOM     28  Cl  DCE A   3      25.562  49.885  46.744  1.00  0.00      A   CL
ATOM     29  CT1 DCE A   3      24.766  49.081  49.131  1.00  0.00      A    C
ATOM     30  HC2 DCE A   3      24.096  48.477  48.519  1.00  0.00      A    H
ATOM     31  Cl1 DCE A   3      25.128  48.382  50.677  1.00  0.00      A   CL
ATOM     32  HC3 DCE A   3      24.324  50.066  49.284  1.00  0.00      A    H
ATOM     37  CT  DCE A   4       5.939  39.591  39.439  1.00  0.00      A    C
ATOM     38  HC  DCE A   4       5.655  40.137  40.338  1.00  0.00      A    H
ATOM     39  HC1 DCE A   4       5.473  38.609  39.527  1.00  0.00      A    H
ATOM     40  Cl  DCE A   4       5.176  40.328  37.977  1.00  0.00      A   CL
ATOM     41  CT1 DCE A   4       7.427  39.684  39.224  1.00  0.00      A    C
ATOM     42  HC2 DCE A   4       7.678  40.687  38.877  1.00  0.00      A    H
ATOM     43  Cl1 DCE A   4       8.294  39.214  40.689  1.00  0.00      A   CL
ATOM     44  HC3 DCE A   4       7.743  39.061  38.388  1.00  0.00      A    H
ATOM     49  CT  DCE A   5      32.839  30.918  62.686  1.00  0.00      A    C
ATOM     50  HC  DCE A   5      32.935  30.176  63.478  1.00  0.00      A    H
ATOM     51  HC1 DCE A   5      32.512  30.439  61.763  1.00  0.00      A    H
ATOM     52  Cl  DCE A   5      31.533  32.002  63.247  1.00  0.00      A   CL
ATOM     53  CT1 DCE A   5      34.073  31.700  62.531  1.00  0.00      A    C
ATOM     54  HC2 DCE A   5      34.151  32.281  63.450  1.00  0.00      A    H
ATOM     55  Cl1 DCE A   5      35.534  30.710  62.274  1.00  0.00      A   CL
ATOM     56  HC3 DCE A   5      33.892  32.347  61.673  1.00  0.00      A    H
ATOM     61  CT  DCE A   6      41.774  58.817  55.774  1.00  0.00      A    C
ATOM     62  HC  DCE A   6      42.495  58.199  56.309  1.00  0.00      A    H
ATOM     63  HC1 DCE A   6      42.161  59.223  54.839  1.00  0.00      A    H
ATOM     64  Cl  DCE A   6      40.154  58.091  55.412  1.00  0.00      A   CL
ATOM     65  CT1 DCE A   6      41.555  60.078  56.650  1.00  0.00      A    C
ATOM     66  HC2 DCE A   6      42.521  60.450  56.991  1.00  0.00      A    H
ATOM     67  Cl1 DCE A   6      40.669  61.295  55.664  1.00  0.00      A   CL
ATOM     68  HC3 DCE A   6      40.946  59.794  57.508  1.00  0.00      A    H
ATOM     73  CT  DCE A   7      37.497   7.082  28.403  1.00  0.00      A    C
ATOM     74  HC  DCE A   7      38.511   7.189  28.787  1.00  0.00      A    H
ATOM     75  HC1 DCE A   7      37.442   7.435  27.373  1.00  0.00      A    H
ATOM     76  Cl  DCE A   7      37.273   5.354  28.481  1.00  0.00      A   CL
ATOM     77  CT1 DCE A   7      36.482   7.717  29.372  1.00  0.00      A    C
ATOM     78  HC2 DCE A   7      36.827   8.712  29.655  1.00  0.00      A    H
ATOM     79  Cl1 DCE A   7      34.999   7.951  28.488  1.00  0.00      A   CL
ATOM     80  HC3 DCE A   7      36.319   6.991  30.168  1.00  0.00      A    H
ATOM     85  CT  DCE A   8      53.208  44.733  18.343  1.00  0.00      A    C
ATOM     86  HC  DCE A   8      52.563  43.905  18.050  1.00  0.00      A    H
ATOM     87  HC1 DCE A   8      54.129  44.331  18.766  1.00  0.00      A    H
ATOM     88  Cl  DCE A   8      53.727  45.372  16.747  1.00  0.00      A   CL
ATOM     89  CT1 DCE A   8      52.437  45.876  19.008  1.00  0.00      A    C
ATOM     90  HC2 DCE A   8      51.836  46.314  18.211  1.00  0.00      A    H
ATOM     91  Cl1 DCE A   8      51.547  45.413  20.488  1.00  0.00      A   CL
ATOM     92  HC3 DCE A   8      53.110  46.654  19.368  1.00  0.00      A    H
ATOM     97  CT  DCE A   9      33.827  12.253  40.356  1.00  0.00      A    C
ATOM     98  HC  DCE A   9      33.368  12.243  39.367  1.00  0.00      A    H
ATOM     99  HC1 DCE A   9      34.821  12.698  40.311  1.00  0.00      A    H
ATOM    100  Cl  DCE A   9      32.722  13.067  41.501  1.00  0.00      A   CL
ATOM    101  CT1 DCE A   9      34.129  10.833  40.780  1.00  0.00      A    C
ATOM    102  HC2 DCE A   9      34.863  10.484  40.054  1.00  0.00      A    H
ATOM    103  Cl1 DCE A   9      34.934  10.864  42.386  1.00  0.00      A   CL
ATOM    104  HC3 DCE A   9      33.244  10.196  40.749  1.00  0.00      A    H
ATOM    109  CT  DCE A  10      50.603   1.166   4.163  1.00  0.00      A    C
ATOM    110  HC  DCE A  10      50.739   0.318   3.491  1.00  0.00      A    H
ATOM    111  HC1 DCE A  10      51.619   1.385   4.492  1.00  0.00      A    H
ATOM    112  Cl  DCE A  10      50.013   2.718   3.445  1.00  0.00      A   CL
ATOM    113  CT1 DCE A  10      49.711   0.684   5.302  1.00  0.00      A    C
ATOM    114  HC2 DCE A  10      48.776   0.393   4.823  1.00  0.00      A    H
ATOM    115  Cl1 DCE A  10      50.295  -0.726   6.183  1.00  0.00      A   CL
ATOM    116  HC3 DCE A  10      49.261   1.410   5.978  1.00  0.00      A    H
ATOM    121  CT  DCE A  11      23.051  60.804   7.453  1.00  0.00      A    C
ATOM    122  HC  DCE A  11      22.876  61.717   8.023  1.00  0.00      A    H
ATOM    123  HC1 DCE A  11      22.177  60.175   7.280  1.00  0.00      A    H
ATOM    124  Cl  DCE A  11      23.737  61.070   5.801  1.00  0.00      A   CL
ATOM    125  CT1 DCE A  11      24.097  60.020   8.310  1.00  0.00      A    C
ATOM    126  HC2 DCE A  11      24.139  58.947   8.120  1.00  0.00      A    H
ATOM    127  Cl1 DCE A  11      25.745  60.717   8.254  1.00  0.00      A   CL
ATOM    128  HC3 DCE A  11      23.622  59.980   9.290  1.00  0.00      A    H
ATOM    133  CT  DCE A  12      18.944  22.313  51.467  1.00  0.00      A    C
ATOM    134  HC  DCE A  12      19.173  23.095  50.742  1.00  0.00      A    H
ATOM    135  HC1 DCE A  12      18.937  22.651  52.503  1.00  0.00      A    H
ATOM    136  Cl  DCE A  12      17.251  21.904  51.007  1.00  0.00      A   CL
ATOM    137  CT1 DCE A  12      19.971  21.176  51.447  1.00  0.00      A    C
ATOM    138  HC2 DCE A  12      19.730  20.268  52.001  1.00  0.00      A    H
ATOM    139  Cl1 DCE A  12      20.093  20.547  49.839  1.00  0.00      A   CL
ATOM    140  HC3 DCE A  12      20.932  21.514  51.835  1.00  0.00      A    H
ATOM    145  CT  DCE A  13      48.223  47.829  37.705  1.00  0.00      A    C
ATOM    146  HC  DCE A  13      48.362  47.564  38.753  1.00  0.00      A    H
ATOM    147  HC1 DCE A  13      47.308  48.404  37.566  1.00  0.00      A    H
ATOM    148  Cl  DCE A  13      49.769  48.718  37.376  1.00  0.00      A   CL
ATOM    149  CT1 DCE A  13      48.124  46.456  37.021  1.00  0.00      A    C
ATOM    150  HC2 DCE A  13      48.308  46.498  35.948  1.00  0.00      A    H
ATOM    151  Cl1 DCE A  13      49.111  45.161  37.754  1.00  0.00      A   CL
ATOM    152  HC3 DCE A  13      47.102  46.103  37.160  1.00  0.00      A    H
ATOM    157  CT  DCE A  14      36.160  59.627  37.038  1.00  0.00      A    C
ATOM    158  HC  DCE A  14      36.003  60.300  36.195  1.00  0.00      A    H
ATOM    159  HC1 DCE A  14      35.373  58.917  36.784  1.00  0.00      A    H
ATOM    160  Cl  DCE A  14      37.726  58.855  36.798  1.00  0.00      A   CL
ATOM    161  CT1 DCE A  14      35.972  60.277  38.423  1.00  0.00      A    C
ATOM    162  HC2 DCE A  14      34.980  60.729  38.418  1.00  0.00      A    H
ATOM    163  Cl1 DCE A  14      35.921  59.039  39.745  1.00  0.00      A   CL
ATOM    164  HC3 DCE A  14      36.741  61.020  38.632  1.00  0.00      A    H
ATOM    169  CT  DCE A  15       1.732   6.154  57.837  1.00  0.00      A    C
ATOM    170  HC  DCE A  15       2.223   6.878  57.187  1.00  0.00      A    H
ATOM    171  HC1 DCE A  15       2.372   6.114  58.718  1.00  0.00      A    H
ATOM    172  Cl  DCE A  15       0.106   6.905  57.994  1.00  0.00      A   CL
ATOM    173  CT1 DCE A  15       1.676   4.970  56.882  1.00  0.00      A    C
ATOM    174  HC2 DCE A  15       2.591   4.398  56.727  1.00  0.00      A    H
ATOM    175  Cl1 DCE A  15       0.380   3.863  57.325  1.00  0.00      A   CL
ATOM    176  HC3 DCE A  15       1.560   5.394  55.884  1.00  0.00      A    H
ATOM    181  CT  DCE A  16      62.142  13.170  49.754  1.00  0.00      A    C
ATOM    182  HC  DCE A  16      62.207  12.271  49.141  1.00  0.00      A    H
ATOM    183  HC1 DCE A  16      62.220  14.030  49.088  1.00  0.00      A    H
ATOM    184  Cl  DCE A  16      60.458  13.050  50.482  1.00  0.00      A   CL
ATOM    185  CT1 DCE A  16      63.209  13.341  50.853  1.00  0.00      A    C
ATOM    186  HC2 DCE A  16      64.126  13.677  50.370  1.00  0.00      A    H
ATOM    187  Cl1 DCE A  16      62.654  14.423  52.130  1.00  0.00      A   CL
ATOM    188  HC3 DCE A  16      63.495  12.336  51.163  1.00  0.00      A    H
ATOM    193  CT  DCE A  17      44.134  16.464   6.282  1.00  0.00      A    C
ATOM    194  HC  DCE A  17      44.746  15.831   6.924  1.00  0.00      A    H
ATOM    195  HC1 DCE A  17      44.585  17.411   5.984  1.00  0.00      A    H
ATOM    196  Cl  DCE A  17      43.793  15.568   4.809  1.00  0.00      A   CL
ATOM    197  CT1 DCE A  17      42.886  16.805   7.155  1.00  0.00      A    C
ATOM    198  HC2 DCE A  17      43.156  17.122   8.162  1.00  0.00      A    H
ATOM    199  Cl1 DCE A  17      42.099  18.272   6.464  1.00  0.00      A   CL
ATOM    200  HC3 DCE A  17      42.307  15.883   7.211  1.00  0.00      A    H
ATOM    205  CT  DCE A  18      11.474  49.741  51.231  1.00  0.00      A    C
ATOM    206  HC  DCE A  18      12.288  50.023  50.563  1.00  0.00      A    H
ATOM    207  HC1 DCE A  18      11.015  50.717  51.386  1.00  0.00      A    H
ATOM    208  Cl  DCE A  18      10.184  48.753  50.518  1.00  0.00      A   CL
ATOM    209  CT1 DCE A  18      11.807  49.198  52.595  1.00  0.00      A    C
ATOM    210  HC2 DCE A  18      11.858  48.117  52.463  1.00  0.00      A    H
ATOM    211  Cl1 DCE A  18      13.216  49.979  53.179  1.00  0.00      A   CL
ATOM    212  HC3 DCE A  18      11.069  49.386  53.374  1.00  0.00      A    H
ATOM    217  CT  DCE A  19      45.085  30.476  30.169  1.00  0.00      A    C
ATOM    218  HC  DCE A  19      45.372  30.166  29.164  1.00  0.00      A    H
ATOM    219  HC1 DCE A  19      44.537  31.414  30.083  1.00  0.00      A    H
ATOM    220  Cl  DCE A  19      44.108  29.228  30.984  1.00  0.00      A   CL
ATOM    221  CT1 DCE A  19      46.425  30.562  30.963  1.00  0.00      A    C
ATOM    222  HC2 DCE A  19      47.258  31.015  30.428  1.00  0.00      A    H
ATOM    223  Cl1 DCE A  19      46.136  31.456  32.489  1.00  0.00      A   CL
ATOM    224  HC3 DCE A  19      46.750  29.542  31.168  1.00  0.00      A    H
ATOM    229  CT  DCE A  20      28.985  16.409  45.161  1.00  0.00      A    C
ATOM    230  HC  DCE A  20      29.056  15.641  45.932  1.00  0.00      A    H
ATOM    231  HC1 DCE A  20      29.920  16.969  45.144  1.00  0.00      A    H
ATOM    232  Cl  DCE A  20      29.043  15.524  43.594  1.00  0.00      A   CL
ATOM    233  CT1 DCE A  20      27.699  17.237  45.276  1.00  0.00      A    C
ATOM    234  HC2 DCE A  20      26.762  16.681  45.245  1.00  0.00      A    H
ATOM    235  Cl1 DCE A  20      27.697  18.053  46.875  1.00  0.00      A   CL
ATOM    236  HC3 DCE A  20      27.527  17.911  44.437  1.00  0.00      A    H
ATOM    241  CT  DCE A  21      50.142  23.427  44.642  1.00  0.00      A    C
ATOM    242  HC  DCE A  21      49.987  23.124  45.678  1.00  0.00      A    H
ATOM    243  HC1 DCE A  21      50.307  24.505  44.645  1.00  0.00      A    H
ATOM    244  Cl  DCE A  21      51.555  22.634  43.975  1.00  0.00      A   CL
ATOM    245  CT1 DCE A  21      49.036  23.210  43.569  1.00  0.00      A    C
ATOM    246  HC2 DCE A  21      48.756  22.157  43.535  1.00  0.00      A    H
ATOM    247  Cl1 DCE A  21      47.687  24.262  43.902  1.00  0.00      A   CL
ATOM    248  HC3 DCE A  21      49.414  23.434  42.572  1.00  0.00      A    H
ATOM    253  CT  DCE A  22      37.586   4.932  23.069  1.00  0.00      A    C
ATOM    254  HC  DCE A  22      37.809   4.041  22.482  1.00  0.00      A    H
ATOM    255  HC1 DCE A  22      38.551   5.413  23.226  1.00  0.00      A    H
ATOM    256  Cl  DCE A  22      36.743   6.023  22.023  1.00  0.00      A   CL
ATOM    257  CT1 DCE A  22      36.765   4.618  24.312  1.00  0.00      A    C
ATOM    258  HC2 DCE A  22      35.740   4.373  24.032  1.00  0.00      A    H
ATOM    259  Cl1 DCE A  22      37.279   3.293  25.288  1.00  0.00      A   CL
ATOM    260  HC3 DCE A  22      36.632   5.557  24.850  1.00  0.00      A    H
ATOM    265  CT  DCE A  23      55.261  40.754  11.128  1.00  0.00      A    C
ATOM    266  HC  DCE A  23      55.154  40.507  10.072  1.00  0.00      A    H
ATOM    267  HC1 DCE A  23      56.163  41.357  11.239  1.00  0.00      A    H
ATOM    268  Cl  DCE A  23      53.794  41.598  11.551  1.00  0.00      A   CL
ATOM    269  CT1 DCE A  23      55.351  39.368  11.729  1.00  0.00      A    C
ATOM    270  HC2 DCE A  23      55.251  39.413  12.814  1.00  0.00      A    H
ATOM    271  Cl1 DCE A  23      54.147  38.257  10.913  1.00  0.00      A   CL
ATOM    272  HC3 DCE A  23      56.340  38.935  11.582  1.00  0.00      A    H
ATOM    277  CT  DCE A  24      60.621  20.134  41.635  1.00  0.00      A    C
ATOM    278  HC  DCE A  24      60.000  19.839  42.482  1.00  0.00      A    H
ATOM    279  HC1 DCE A  24      60.304  19.690  40.692  1.00  0.00      A    H
ATOM    280  Cl  DCE A  24      60.389  21.928  41.594  1.00  0.00      A   CL
ATOM    281  CT1 DCE A  24      62.065  19.749  42.064  1.00  0.00      A    C
ATOM    282  HC2 DCE A  24      62.171  19.725  43.149  1.00  0.00      A    H
ATOM    283  Cl1 DCE A  24      62.347  18.041  41.549  1.00  0.00      A   CL
ATOM    284  HC3 DCE A  24      62.798  20.400  41.588  1.00  0.00      A    H
ATOM    289  CT  DCE A  25      56.612  29.504  43.205  1.00  0.00      A    C
ATOM    290  HC  DCE A  25      57.264  30.275  43.614  1.00  0.00      A    H
ATOM    291  HC1 DCE A  25      56.828  29.176  42.188  1.00  0.00      A    H
ATOM    292  Cl  DCE A  25      56.879  28.146  44.217  1.00  0.00      A   CL
ATOM    293  CT1 DCE A  25      55.106  29.777  43.230  1.00  0.00      A    C
ATOM    294  HC2 DCE A  25      54.732  30.219  44.153  1.00  0.00      A    H
ATOM    295  Cl1 DCE A  25      54.472  30.856  42.006  1.00  0.00      A   CL
ATOM    296  HC3 DCE A  25      54.501  28.893  43.031  1.00  0.00      A    H
ATOM    301  CT  DCE A  26      22.070  36.571  18.329  1.00  0.00      A    C
ATOM    302  HC  DCE A  26      20.982  36.528  18.272  1.00  0.00      A    H
ATOM    303  HC1 DCE A  26      22.402  37.587  18.543  1.00  0.00      A    H
ATOM    304  Cl  DCE A  26      22.437  35.534  19.718  1.00  0.00      A   CL
ATOM    305  CT1 DCE A  26      22.862  36.054  17.047  1.00  0.00      A    C
ATOM    306  HC2 DCE A  26      22.586  35.044  16.742  1.00  0.00      A    H
ATOM    307  Cl1 DCE A  26      22.339  37.084  15.665  1.00  0.00      A   CL
ATOM    308  HC3 DCE A  26      23.946  36.073  17.161  1.00  0.00      A    H
ATOM    313  CT  DCE A  27      42.159  12.667  51.364  1.00  0.00      A    C
ATOM    314  HC  DCE A  27      42.514  11.639  51.285  1.00  0.00      A    H
ATOM    315  HC1 DCE A  27      42.639  13.093  52.245  1.00  0.00      A    H
ATOM    316  Cl  DCE A  27      42.525  13.744  50.049  1.00  0.00      A   CL
ATOM    317  CT1 DCE A  27      40.691  12.724  51.740  1.00  0.00      A    C
ATOM    318  HC2 DCE A  27      40.393  12.004  52.501  1.00  0.00      A    H
ATOM    319  Cl1 DCE A  27      40.397  14.305  52.454  1.00  0.00      A   CL
ATOM    320  HC3 DCE A  27      40.082  12.650  50.839  1.00  0.00      A    H
ATOM    325  CT  DCE A  28       9.821  60.959  15.960  1.00  0.00      A    C
ATOM    326  HC  DCE A  28      10.335  60.985  16.921  1.00  0.00      A    H
ATOM    327  HC1 DCE A  28       9.021  60.231  15.831  1.00  0.00      A    H
ATOM    328  Cl  DCE A  28       8.983  62.549  15.804  1.00  0.00      A   CL
ATOM    329  CT1 DCE A  28      10.864  60.776  14.823  1.00  0.00      A    C
ATOM    330  HC2 DCE A  28      11.407  61.720  14.788  1.00  0.00      A    H
ATOM    331  Cl1 DCE A  28      11.951  59.414  15.276  1.00  0.00      A   CL
ATOM    332  HC3 DCE A  28      10.394  60.601  13.855  1.00  0.00      A    H
ATOM    337  CT  DCE A  29      15.154  58.237  28.034  1.00  0.00      A    C
ATOM    338  HC  DCE A  29      14.178  58.368  27.566  1.00  0.00      A    H
ATOM    339  HC1 DCE A  29      15.060  57.408  28.737  1.00  0.00      A    H
ATOM    340  Cl  DCE A  29      16.212  57.914  26.609  1.00  0.00      A   CL
ATOM    341  CT1 DCE A  29      15.639  59.623  28.668  1.00  0.00      A    C
ATOM    342  HC2 DCE A  29      16.677  59.580  29.000  1.00  0.00      A    H
ATOM    343  Cl1 DCE A  29      15.470  60.957  27.475  1.00  0.00      A   CL
ATOM    344  HC3 DCE A  29      15.053  59.979  29.515  1.00  0.00      A    H
ATOM    349  CT  DCE A  30      32.760  13.065  49.510  1.00  0.00      A    C
ATOM    350  HC  DCE A  30      31.951  12.568  50.045  1.00  0.00      A    H
ATOM    351  HC1 DCE A  30      32.285  13.874  48.956  1.00  0.00      A    H
ATOM    352  Cl  DCE A  30      33.910  13.560  50.828  1.00  0.00      A   CL
ATOM    353  CT1 DCE A  30      33.466  12.231  48.470  1.00  0.00      A    C
ATOM    354  HC2 DCE A  30      34.212  12.861  47.985  1.00  0.00      A    H
ATOM    355  Cl1 DCE A  30      34.380  10.972  49.222  1.00  0.00      A   CL
ATOM    356  HC3 DCE A  30      32.809  11.701  47.780  1.00  0.00      A    H
ATOM    361  CT  DCE A  31      57.633  27.583  58.321  1.00  0.00      A    C
ATOM    362  HC  DCE A  31      57.504  26.843  57.530  1.00  0.00      A    H
ATOM    363  HC1 DCE A  31      58.485  28.235  58.128  1.00  0.00      A    H
ATOM    364  Cl  DCE A  31      56.121  28.575  58.122  1.00  0.00      A   CL
ATOM    365  CT1 DCE A  31      57.685  27.196  59.843  1.00  0.00      A    C
ATOM    366  HC2 DCE A  31      57.682  28.095  60.459  1.00  0.00      A    H
ATOM    367  Cl1 DCE A  31      56.448  26.081  60.429  1.00  0.00      A   CL
ATOM    368  HC3 DCE A  31      58.630  26.675  59.994  1.00  0.00      A    H
ATOM    373  CT  DCE A  32      24.460  62.113  16.331  1.00  0.00      A    C
ATOM    374  HC  DCE A  32      23.994  61.167  16.056  1.00  0.00      A    H
ATOM    375  HC1 DCE A  32      24.849  62.541  15.408  1.00  0.00      A    H
ATOM    376  Cl  DCE A  32      23.399  63.169  17.317  1.00  0.00      A   CL
ATOM    377  CT1 DCE A  32      25.623  61.800  17.248  1.00  0.00      A    C
ATOM    378  HC2 DCE A  32      25.782  62.660  17.899  1.00  0.00      A    H
ATOM    379  Cl1 DCE A  32      25.092  60.472  18.302  1.00  0.00      A   CL
ATOM    380  HC3 DCE A  32      26.449  61.334  16.710  1.00  0.00      A    H
ATOM    385  CT  DCE A  33      22.138  20.325   1.971  1.00  0.00      A    C
ATOM    386  HC  DCE A  33      21.836  20.405   3.015  1.00  0.00      A    H
ATOM    387  HC1 DCE A  33      21.368  20.697   1.295  1.00  0.00      A    H
ATOM    388  Cl  DCE A  33      23.581  21.425   1.872  1.00  0.00      A   CL
ATOM    389  CT1 DCE A  33      22.461  18.851   1.564  1.00  0.00      A    C
ATOM    390  HC2 DCE A  33      21.567  18.274   1.801  1.00  0.00      A    H
ATOM    391  Cl1 DCE A  33      22.855  18.688  -0.145  1.00  0.00      A   CL
ATOM    392  HC3 DCE A  33      23.240  18.518   2.249  1.00  0.00      A    H
ATOM    397  CT  DCE A  34      10.295  43.879  35.373  1.00  0.00      A    C
ATOM    398  HC  DCE A  34       9.715  43.869  36.296  1.00  0.00      A    H
ATOM    399  HC1 DCE A  34       9.972  44.715  34.753  1.00  0.00      A    H
ATOM    400  Cl  DCE A  34      12.018  44.001  35.849  1.00  0.00      A   CL
ATOM    401  CT1 DCE A  34      10.130  42.527  34.631  1.00  0.00      A    C
ATOM    402  HC2 DCE A  34       9.176  42.513  34.104  1.00  0.00      A    H
ATOM    403  Cl1 DCE A  34      11.485  42.131  33.493  1.00  0.00      A   CL
ATOM    404  HC3 DCE A  34      10.154  41.651  35.279  1.00  0.00      A    H
ATOM    409  CT  DCE A  35      35.741  55.661   2.309  1.00  0.00      A    C
ATOM    410  HC  DCE A  35      36.006  55.189   1.363  1.00  0.00      A    H
ATOM    411  HC1 DCE A  35      35.220  56.579   2.037  1.00  0.00      A    H
ATOM    412  Cl  DCE A  35      34.456  54.715   3.097  1.00  0.00      A   CL
ATOM    413  CT1 DCE A  35      36.793  56.079   3.261  1.00  0.00      A    C
ATOM    414  HC2 DCE A  35      36.273  56.519   4.112  1.00  0.00      A    H
ATOM    415  Cl1 DCE A  35      37.785  54.672   3.732  1.00  0.00      A   CL
ATOM    416  HC3 DCE A  35      37.424  56.887   2.891  1.00  0.00      A    H
ATOM    421  CT  DCE A  36      38.302  32.112  46.789  1.00  0.00      A    C
ATOM    422  HC  DCE A  36      38.513  32.039  45.722  1.00  0.00      A    H
ATOM    423  HC1 DCE A  36      37.497  31.393  46.942  1.00  0.00      A    H
ATOM    424  Cl  DCE A  36      39.692  31.739  47.827  1.00  0.00      A   CL
ATOM    425  CT1 DCE A  36      37.690  33.417  47.170  1.00  0.00      A    C
ATOM    426  HC2 DCE A  36      38.361  34.140  47.632  1.00  0.00      A    H
ATOM    427  Cl1 DCE A  36      36.972  34.165  45.849  1.00  0.00      A   CL
ATOM    428  HC3 DCE A  36      36.862  33.208  47.849  1.00  0.00      A    H
ATOM    433  CT  DCE A  37      34.412  25.011  49.086  1.00  0.00      A    C
ATOM    434  HC  DCE A  37      34.341  24.023  49.542  1.00  0.00      A    H
ATOM    435  HC1 DCE A  37      33.485  25.172  48.536  1.00  0.00      A    H
ATOM    436  Cl  DCE A  37      34.377  26.198  50.476  1.00  0.00      A   CL
ATOM    437  CT1 DCE A  37      35.689  25.171  48.292  1.00  0.00      A    C
ATOM    438  HC2 DCE A  37      36.506  24.737  48.868  1.00  0.00      A    H
ATOM    439  Cl1 DCE A  37      35.396  24.494  46.652  1.00  0.00      A   CL
ATOM    440  HC3 DCE A  37      35.858  26.244  48.196  1.00  0.00      A    H
ATOM    445  CT  DCE A  38      14.742  31.742  62.006  1.00  0.00      A    C
ATOM    446  HC  DCE A  38      15.436  32.566  62.175  1.00  0.00      A    H
ATOM    447  HC1 DCE A  38      15.151  31.053  61.267  1.00  0.00      A    H
ATOM    448  Cl  DCE A  38      14.563  30.905  63.552  1.00  0.00      A   CL
ATOM    449  CT1 DCE A  38      13.335  32.214  61.496  1.00  0.00      A    C
ATOM    450  HC2 DCE A  38      12.875  32.862  62.242  1.00  0.00      A    H
ATOM    451  Cl1 DCE A  38      13.651  33.350  60.068  1.00  0.00      A   CL
ATOM    452  HC3 DCE A  38      12.558  31.494  61.237  1.00  0.00      A    H
ATOM    457  CT  DCE A  39      35.853  29.372  19.511  1.00  0.00      A    C
ATOM    458  HC  DCE A  39      35.137  29.097  18.737  1.00  0.00      A    H
ATOM    459  HC1 DCE A  39      36.827  29.239  19.041  1.00  0.00      A    H
ATOM    460  Cl  DCE A  39      35.816  31.107  20.053  1.00  0.00      A   CL
ATOM    461  CT1 DCE A  39      35.727  28.446  20.681  1.00  0.00      A    C
ATOM    462  HC2 DCE A  39      36.333  28.648  21.564  1.00  0.00      A    H
ATOM    463  Cl1 DCE A  39      33.987  28.605  21.127  1.00  0.00      A   CL
ATOM    464  HC3 DCE A  39      35.835  27.413  20.350  1.00  0.00      A    H
ATOM    469  CT  DCE A  40      39.333  56.482  39.825  1.00  0.00      A    C
ATOM    470  HC  DCE A  40      38.483  55.877  39.510  1.00  0.00      A    H
ATOM    471  HC1 DCE A  40      39.198  57.512  39.494  1.00  0.00      A    H
ATOM    472  Cl  DCE A  40      39.175  56.437  41.614  1.00  0.00      A   CL
ATOM    473  CT1 DCE A  40      40.664  56.018  39.419  1.00  0.00      A    C
ATOM    474  HC2 DCE A  40      40.697  54.946  39.615  1.00  0.00      A    H
ATOM    475  Cl1 DCE A  40      40.789  56.343  37.714  1.00  0.00      A   CL
ATOM    476  HC3 DCE A  40      41.459  56.599  39.886  1.00  0.00      A    H
ATOM    481  CT  DCE A  41       3.365  36.801  63.433  1.00  0.00      A    C
ATOM    482  HC  DCE A  41       3.836  37.551  62.797  1.00  0.00      A    H
ATOM    483  HC1 DCE A  41       2.820  37.198  64.289  1.00  0.00      A    H
ATOM    484  Cl  DCE A  41       2.165  35.790  62.544  1.00  0.00      A   CL
ATOM    485  CT1 DCE A  41       4.425  36.007  64.137  1.00  0.00      A    C
ATOM    486  HC2 DCE A  41       4.108  35.413  64.994  1.00  0.00      A    H
ATOM    487  Cl1 DCE A  41       5.220  34.841  63.022  1.00  0.00      A   CL
ATOM    488  HC3 DCE A  41       5.097  36.766  64.538  1.00  0.00      A    H
ATOM    493  CT  DCE A  42      39.635  10.861  42.772  1.00  0.00      A    C
ATOM    494  HC  DCE A  42      39.000  11.026  43.642  1.00  0.00      A    H
ATOM    495  HC1 DCE A  42      40.081   9.866  42.779  1.00  0.00      A    H
ATOM    496  Cl  DCE A  42      38.500  10.809  41.370  1.00  0.00      A   CL
ATOM    497  CT1 DCE A  42      40.725  11.986  42.794  1.00  0.00      A    C
ATOM    498  HC2 DCE A  42      41.505  11.911  42.037  1.00  0.00      A    H
ATOM    499  Cl1 DCE A  42      39.861  13.526  42.554  1.00  0.00      A   CL
ATOM    500  HC3 DCE A  42      41.209  12.021  43.770  1.00  0.00      A    H
ATOM    505  CT  DCE A  43       4.127  22.434  47.755  1.00  0.00      A    C
ATOM    506  HC  DCE A  43       4.138  22.965  48.706  1.00  0.00      A    H
ATOM    507  HC1 DCE A  43       3.357  22.884  47.128  1.00  0.00      A    H
ATOM    508  Cl  DCE A  43       5.586  22.480  46.710  1.00  0.00      A   CL
ATOM    509  CT1 DCE A  43       3.773  21.010  48.236  1.00  0.00      A    C
ATOM    510  HC2 DCE A  43       4.483  20.644  48.977  1.00  0.00      A    H
ATOM    511  Cl1 DCE A  43       2.188  21.139  49.085  1.00  0.00      A   CL
ATOM    512  HC3 DCE A  43       3.714  20.292  47.418  1.00  0.00      A    H
ATOM    517  CT  DCE A  44      14.990  55.956  15.357  1.00  0.00      A    C
ATOM    518  HC  DCE A  44      14.000  55.576  15.105  1.00  0.00      A    H
ATOM    519  HC1 DCE A  44      14.970  56.352  16.372  1.00  0.00      A    H
ATOM    520  Cl  DCE A  44      16.257  54.793  15.005  1.00  0.00      A   CL
ATOM    521  CT1 DCE A  44      15.386  57.147  14.573  1.00  0.00      A    C
ATOM    522  HC2 DCE A  44      14.504  57.783  14.503  1.00  0.00      A    H
ATOM    523  Cl1 DCE A  44      16.566  58.052  15.515  1.00  0.00      A   CL
ATOM    524  HC3 DCE A  44      15.767  56.943  13.572  1.00  0.00      A    H
ATOM    529  CT  DCE A  45      41.667  11.466  35.950  1.00  0.00      A    C
ATOM    530  HC  DCE A  45      42.510  10.877  35.590  1.00  0.00      A    H
ATOM    531  HC1 DCE A  45      40.836  11.551  35.250  1.00  0.00      A    H
ATOM    532  Cl  DCE A  45      41.078  10.575  37.310  1.00  0.00      A   CL
ATOM    533  CT1 DCE A  45      42.187  12.900  36.379  1.00  0.00      A    C
ATOM    534  HC2 DCE A  45      42.562  13.308  35.441  1.00  0.00      A    H
ATOM    535  Cl1 DCE A  45      40.858  13.968  36.866  1.00  0.00      A   CL
ATOM    536  HC3 DCE A  45      43.013  12.898  37.090  1.00  0.00      A    H
ATOM    541  CT  DCE A  46      57.121  48.180   7.926  1.00  0.00      A    C
ATOM    542  HC  DCE A  46      57.928  48.445   8.608  1.00  0.00      A    H
ATOM    543  HC1 DCE A  46      56.502  47.508   8.521  1.00  0.00      A    H
ATOM    544  Cl  DCE A  46      56.314  49.746   7.467  1.00  0.00      A   CL
ATOM    545  CT1 DCE A  46      57.644  47.525   6.665  1.00  0.00      A    C
ATOM    546  HC2 DCE A  46      58.453  48.079   6.190  1.00  0.00      A    H
ATOM    547  Cl1 DCE A  46      58.336  45.959   7.018  1.00  0.00      A   CL
ATOM    548  HC3 DCE A  46      56.767  47.468   6.019  1.00  0.00      A    H
ATOM    553  CT  DCE A  47      24.420  62.931  22.198  1.00  0.00      A    C
ATOM    554  HC  DCE A  47      23.928  62.116  21.666  1.00  0.00      A    H
ATOM    555  HC1 DCE A  47      25.158  62.518  22.885  1.00  0.00      A    H
ATOM    556  Cl  DCE A  47      25.209  64.016  21.067  1.00  0.00      A   CL
ATOM    557  CT1 DCE A  47      23.416  63.777  23.031  1.00  0.00      A    C
ATOM    558  HC2 DCE A  47      22.657  64.131  22.333  1.00  0.00      A    H
ATOM    559  Cl1 DCE A  47      22.536  62.746  24.180  1.00  0.00      A   CL
ATOM    560  HC3 DCE A  47      23.943  64.546  23.596  1.00  0.00      A    H
ATOM    565  CT  DCE A  48      46.863  35.215  31.215  1.00  0.00      A    C
ATOM    566  HC  DCE A  48      47.152  34.898  30.213  1.00  0.00      A    H
ATOM    567  HC1 DCE A  48      47.576  34.696  31.856  1.00  0.00      A    H
ATOM    568  Cl  DCE A  48      47.217  36.881  31.427  1.00  0.00      A   CL
ATOM    569  CT1 DCE A  48      45.441  35.045  31.763  1.00  0.00      A    C
ATOM    570  HC2 DCE A  48      45.241  35.175  32.827  1.00  0.00      A    H
ATOM    571  Cl1 DCE A  48      44.048  35.860  30.891  1.00  0.00      A   CL
ATOM    572  HC3 DCE A  48      45.331  33.996  31.489  1.00  0.00      A    H
ATOM    577  CT  DCE A  49      23.969  21.372  40.168  1.00  0.00      A    C
ATOM    578  HC  DCE A  49      24.915  21.856  39.927  1.00  0.00      A    H
ATOM    579  HC1 DCE A  49      23.293  22.051  40.687  1.00  0.00      A    H
ATOM    580  Cl  DCE A  49      23.178  20.833  38.604  1.00  0.00      A   CL
ATOM    581  CT1 DCE A  49      24.351  20.131  40.936  1.00  0.00      A    C
ATOM    582  HC2 DCE A  49      25.413  19.890  40.901  1.00  0.00      A    H
ATOM    583  Cl1 DCE A  49      23.877  20.514  42.676  1.00  0.00      A   CL
ATOM    584  HC3 DCE A  49      23.830  19.179  40.839  1.00  0.00      A    H
ATOM    589  CT  DCE A  50      17.469  37.391   5.333  1.00  0.00      A    C
ATOM    590  HC  DCE A  50      17.351  36.349   5.039  1.00  0.00      A    H
ATOM    591  HC1 DCE A  50      16.562  37.742   5.827  1.00  0.00      A    H
ATOM    592  Cl  DCE A  50      18.763  37.467   6.497  1.00  0.00      A   CL
ATOM    593  CT1 DCE A  50      17.796  38.229   4.161  1.00  0.00      A    C
ATOM    594  HC2 DCE A  50      18.657  37.873   3.594  1.00  0.00      A    H
ATOM    595  Cl1 DCE A  50      16.402  38.208   2.979  1.00  0.00      A   CL
ATOM    596  HC3 DCE A  50      18.040  39.221   4.541  1.00  0.00      A    H
ATOM    601  CT  DCE A  51      41.773  10.469  54.840  1.00  0.00      A    C
ATOM    602  HC  DCE A  51      41.109  10.481  55.705  1.00  0.00      A    H
ATOM    603  HC1 DCE A  51      41.229  10.165  53.946  1.00  0.00      A    H
ATOM    604  Cl  DCE A  51      42.513  12.104  54.682  1.00  0.00      A   CL
ATOM    605  CT1 DCE A  51      42.936   9.455  55.051  1.00  0.00      A    C
ATOM    606  HC2 DCE A  51      42.743   8.386  54.967  1.00  0.00      A    H
ATOM    607  Cl1 DCE A  51      44.330   9.788  53.980  1.00  0.00      A   CL
ATOM    608  HC3 DCE A  51      43.266   9.483  56.090  1.00  0.00      A    H
ATOM    613  CT  DCE A  52      49.192  39.889  53.269  1.00  0.00      A    C
ATOM    614  HC  DCE A  52      49.028  39.012  53.896  1.00  0.00      A    H
ATOM    615  HC1 DCE A  52      49.933  39.614  52.519  1.00  0.00      A    H
ATOM    616  Cl  DCE A  52      47.593  40.427  52.707  1.00  0.00      A   CL
ATOM    617  CT1 DCE A  52      50.030  40.912  54.071  1.00  0.00      A    C
ATOM    618  HC2 DCE A  52      50.031  41.918  53.652  1.00  0.00      A    H
ATOM    619  Cl1 DCE A  52      49.227  40.978  55.736  1.00  0.00      A   CL
ATOM    620  HC3 DCE A  52      51.083  40.645  54.168  1.00  0.00      A    H
ATOM    625  CT  DCE A  53      63.828  33.443  19.112  1.00  0.00      A    C
ATOM    626  HC  DCE A  53      64.673  32.969  19.612  1.00  0.00      A    H
ATOM    627  HC1 DCE A  53      63.875  34.472  19.468  1.00  0.00      A    H
ATOM    628  Cl  DCE A  53      64.090  33.417  17.270  1.00  0.00      A   CL
ATOM    629  CT1 DCE A  53      62.387  32.892  19.357  1.00  0.00      A    C
ATOM    630  HC2 DCE A  53      61.595  33.390  18.799  1.00  0.00      A    H
ATOM    631  Cl1 DCE A  53      62.245  31.217  18.778  1.00  0.00      A   CL
ATOM    632  HC3 DCE A  53      62.279  32.980  20.438  1.00  0.00      A    H
ATOM    637  CT  DCE A  54      11.926  26.264   1.602  1.00  0.00      A    C
ATOM    638  HC  DCE A  54      12.039  27.326   1.818  1.00  0.00      A    H
ATOM    639  HC1 DCE A  54      12.880  25.764   1.438  1.00  0.00      A    H
ATOM    640  Cl  DCE A  54      11.173  25.695   3.113  1.00  0.00      A   CL
ATOM    641  CT1 DCE A  54      11.007  26.031   0.479  1.00  0.00      A    C
ATOM    642  HC2 DCE A  54      11.465  26.425  -0.429  1.00  0.00      A    H
ATOM    643  Cl1 DCE A  54      10.750  24.234   0.376  1.00  0.00      A   CL
ATOM    644  HC3 DCE A  54      10.113  26.621   0.681  1.00  0.00      A    H
ATOM    649  CT  DCE A  55      54.589  61.907   6.351  1.00  0.00      A    C
ATOM    650  HC  DCE A  55      54.996  61.600   7.315  1.00  0.00      A    H
ATOM    651  HC1 DCE A  55      55.404  61.873   5.628  1.00  0.00      A    H
ATOM    652  Cl  DCE A  55      53.281  60.829   5.845  1.00  0.00      A   CL
ATOM    653  CT1 DCE A  55      54.149  63.408   6.515  1.00  0.00      A    C
ATOM    654  HC2 DCE A  55      53.684  63.684   7.461  1.00  0.00      A    H
ATOM    655  Cl1 DCE A  55      55.423  64.511   6.172  1.00  0.00      A   CL
ATOM    656  HC3 DCE A  55      53.382  63.523   5.748  1.00  0.00      A    H
ATOM    661  CT  DCE A  56      55.070  35.399  20.900  1.00  0.00      A    C
ATOM    662  HC  DCE A  56      56.159  35.356  20.878  1.00  0.00      A    H
ATOM    663  HC1 DCE A  56      54.699  35.664  21.890  1.00  0.00      A    H
ATOM    664  Cl  DCE A  56      54.383  36.649  19.774  1.00  0.00      A   CL
ATOM    665  CT1 DCE A  56      54.408  34.018  20.530  1.00  0.00      A    C
ATOM    666  HC2 DCE A  56      54.818  33.159  21.062  1.00  0.00      A    H
ATOM    667  Cl1 DCE A  56      52.690  34.208  20.934  1.00  0.00      A   CL
ATOM    668  HC3 DCE A  56      54.429  33.793  19.463  1.00  0.00      A    H
ATOM    673  CT  DCE A  57      63.808   9.825  26.648  1.00  0.00      A    C
ATOM    674  HC  DCE A  57      64.527  10.368  26.035  1.00  0.00      A    H
ATOM    675  HC1 DCE A  57      63.179   9.143  26.076  1.00  0.00      A    H
ATOM    676  Cl  DCE A  57      64.872   8.958  27.796  1.00  0.00      A   CL
ATOM    677  CT1 DCE A  57      63.065  10.943  27.332  1.00  0.00      A    C
ATOM    678  HC2 DCE A  57      63.718  11.674  27.808  1.00  0.00      A    H
ATOM    679  Cl1 DCE A  57      61.962  11.665  26.135  1.00  0.00      A   CL
ATOM    680  HC3 DCE A  57      62.510  10.545  28.181  1.00  0.00      A    H
ATOM    685  CT  DCE A  58      13.045  62.307   1.714  1.00  0.00      A    C
ATOM    686  HC  DCE A  58      13.095  61.348   2.228  1.00  0.00      A    H
ATOM    687  HC1 DCE A  58      12.990  62.310   0.625  1.00  0.00      A    H
ATOM    688  Cl  DCE A  58      11.479  62.975   2.166  1.00  0.00      A   CL
ATOM    689  CT1 DCE A  58      14.112  63.215   2.192  1.00  0.00      A    C
ATOM    690  HC2 DCE A  58      13.959  63.498   3.233  1.00  0.00      A    H
ATOM    691  Cl1 DCE A  58      15.736  62.512   2.014  1.00  0.00      A   CL
ATOM    692  HC3 DCE A  58      14.192  64.179   1.690  1.00  0.00      A    H
ATOM    697  CT  DCE A  59      19.932  49.477  22.168  1.00  0.00      A    C
ATOM    698  HC  DCE A  59      20.689  49.631  21.399  1.00  0.00      A    H
ATOM    699  HC1 DCE A  59      19.358  50.401  22.095  1.00  0.00      A    H
ATOM    700  Cl  DCE A  59      18.908  48.213  21.517  1.00  0.00      A   CL
ATOM    701  CT1 DCE A  59      20.532  49.344  23.558  1.00  0.00      A    C
ATOM    702  HC2 DCE A  59      21.392  48.679  23.640  1.00  0.00      A    H
ATOM    703  Cl1 DCE A  59      21.166  50.978  23.962  1.00  0.00      A   CL
ATOM    704  HC3 DCE A  59      19.916  49.041  24.405  1.00  0.00      A    H
ATOM    709  CT  DCE A  60      47.642  62.026  46.862  1.00  0.00      A    C
ATOM    710  HC  DCE A  60      47.220  62.870  47.408  1.00  0.00      A    H
ATOM    711  HC1 DCE A  60      47.684  62.450  45.859  1.00  0.00      A    H
ATOM    712  Cl  DCE A  60      49.256  61.564  47.439  1.00  0.00      A   CL
ATOM    713  CT1 DCE A  60      46.716  60.792  47.050  1.00  0.00      A    C
ATOM    714  HC2 DCE A  60      45.682  60.961  46.750  1.00  0.00      A    H
ATOM    715  Cl1 DCE A  60      47.431  59.384  46.309  1.00  0.00      A   CL
ATOM    716  HC3 DCE A  60      46.758  60.672  48.133  1.00  0.00      A    H
ATOM    721  CT  DCE A  61      27.535  55.911  37.686  1.00  0.00      A    C
ATOM    722  HC  DCE A  61      27.981  56.897  37.551  1.00  0.00      A    H
ATOM    723  HC1 DCE A  61      28.139  55.047  37.407  1.00  0.00      A    H
ATOM    724  Cl  DCE A  61      27.295  55.787  39.426  1.00  0.00      A   CL
ATOM    725  CT1 DCE A  61      26.218  55.761  36.961  1.00  0.00      A    C
ATOM    726  HC2 DCE A  61      25.814  54.761  37.122  1.00  0.00      A    H
ATOM    727  Cl1 DCE A  61      25.112  56.916  37.662  1.00  0.00      A   CL
ATOM    728  HC3 DCE A  61      26.325  55.919  35.888  1.00  0.00      A    H
ATOM    733  CT  DCE A  62      41.283  42.013  59.192  1.00  0.00      A    C
ATOM    734  HC  DCE A  62      41.662  41.414  60.020  1.00  0.00      A    H
ATOM    735  HC1 DCE A  62      41.392  43.049  59.513  1.00  0.00      A    H
ATOM    736  Cl  DCE A  62      42.363  41.638  57.826  1.00  0.00      A   CL
ATOM    737  CT1 DCE A  62      39.861  41.590  58.868  1.00  0.00      A    C
ATOM    738  HC2 DCE A  62      39.813  40.503  58.804  1.00  0.00      A    H
ATOM    739  Cl1 DCE A  62      38.554  42.129  59.987  1.00  0.00      A   CL
ATOM    740  HC3 DCE A  62      39.648  41.863  57.834  1.00  0.00      A    H
ATOM    745  CT  DCE A  63      24.540  40.944  12.967  1.00  0.00      A    C
ATOM    746  HC  DCE A  63      24.486  39.887  13.230  1.00  0.00      A    H
ATOM    747  HC1 DCE A  63      23.662  41.053  12.330  1.00  0.00      A    H
ATOM    748  Cl  DCE A  63      24.453  41.840  14.442  1.00  0.00      A   CL
ATOM    749  CT1 DCE A  63      25.886  41.358  12.290  1.00  0.00      A    C
ATOM    750  HC2 DCE A  63      26.037  42.413  12.063  1.00  0.00      A    H
ATOM    751  Cl1 DCE A  63      27.240  40.798  13.308  1.00  0.00      A   CL
ATOM    752  HC3 DCE A  63      25.932  40.777  11.368  1.00  0.00      A    H
ATOM    757  CT  DCE A  64      46.783   2.030  52.969  1.00  0.00      A    C
ATOM    758  HC  DCE A  64      46.293   1.062  52.867  1.00  0.00      A    H
ATOM    759  HC1 DCE A  64      47.854   1.892  52.822  1.00  0.00      A    H
ATOM    760  Cl  DCE A  64      46.182   3.120  51.572  1.00  0.00      A   CL
ATOM    761  CT1 DCE A  64      46.541   2.703  54.293  1.00  0.00      A    C
ATOM    762  HC2 DCE A  64      45.462   2.753  54.439  1.00  0.00      A    H
ATOM    763  Cl1 DCE A  64      47.088   1.622  55.557  1.00  0.00      A   CL
ATOM    764  HC3 DCE A  64      47.021   3.673  54.427  1.00  0.00      A    H
ATOM    769  CT  DCE A  65      52.459  54.348  40.510  1.00  0.00      A    C
ATOM    770  HC  DCE A  65      52.533  54.018  39.474  1.00  0.00      A    H
ATOM    771  HC1 DCE A  65      51.915  55.276  40.681  1.00  0.00      A    H
ATOM    772  Cl  DCE A  65      51.667  53.025  41.443  1.00  0.00      A   CL
ATOM    773  CT1 DCE A  65      53.854  54.448  41.174  1.00  0.00      A    C
ATOM    774  HC2 DCE A  65      54.371  53.523  41.430  1.00  0.00      A    H
ATOM    775  Cl1 DCE A  65      54.905  55.306  40.104  1.00  0.00      A   CL
ATOM    776  HC3 DCE A  65      53.670  55.059  42.057  1.00  0.00      A    H
ATOM    781  CT  DCE A  66      19.309   7.031  35.358  1.00  0.00      A    C
ATOM    782  HC  DCE A  66      20.276   7.516  35.228  1.00  0.00      A    H
ATOM    783  HC1 DCE A  66      19.374   6.192  36.051  1.00  0.00      A    H
ATOM    784  Cl  DCE A  66      18.287   8.333  36.054  1.00  0.00      A   CL
ATOM    785  CT1 DCE A  66      18.673   6.514  34.070  1.00  0.00      A    C
ATOM    786  HC2 DCE A  66      19.293   5.692  33.711  1.00  0.00      A    H
ATOM    787  Cl1 DCE A  66      17.061   5.835  34.325  1.00  0.00      A   CL
ATOM    788  HC3 DCE A  66      18.683   7.228  33.246  1.00  0.00      A    H
ATOM    793  CT  DCE A  67      55.380  16.732  12.812  1.00  0.00      A    C
ATOM    794  HC  DCE A  67      54.439  17.252  12.630  1.00  0.00      A    H
ATOM    795  HC1 DCE A  67      55.382  16.559  13.888  1.00  0.00      A    H
ATOM    796  Cl  DCE A  67      55.412  15.222  11.907  1.00  0.00      A   CL
ATOM    797  CT1 DCE A  67      56.540  17.606  12.228  1.00  0.00      A    C
ATOM    798  HC2 DCE A  67      56.572  18.618  12.633  1.00  0.00      A    H
ATOM    799  Cl1 DCE A  67      58.083  16.902  12.749  1.00  0.00      A   CL
ATOM    800  HC3 DCE A  67      56.489  17.573  11.140  1.00  0.00      A    H
ATOM    805  CT  DCE A  68      49.761   8.132   2.603  1.00  0.00      A    C
ATOM    806  HC  DCE A  68      49.885   9.111   2.140  1.00  0.00      A    H
ATOM    807  HC1 DCE A  68      49.100   8.263   3.460  1.00  0.00      A    H
ATOM    808  Cl  DCE A  68      49.242   6.970   1.317  1.00  0.00      A   CL
ATOM    809  CT1 DCE A  68      51.129   7.854   3.197  1.00  0.00      A    C
ATOM    810  HC2 DCE A  68      51.307   6.796   3.387  1.00  0.00      A    H
ATOM    811  Cl1 DCE A  68      52.396   8.380   1.951  1.00  0.00      A   CL
ATOM    812  HC3 DCE A  68      51.270   8.346   4.160  1.00  0.00      A    H
ATOM    817  CT  DCE A  69      37.117  13.483  63.601  1.00  0.00      A    C
ATOM    818  HC  DCE A  69      36.844  12.487  63.951  1.00  0.00      A    H
ATOM    819  HC1 DCE A  69      36.547  14.213  64.176  1.00  0.00      A    H
ATOM    820  Cl  DCE A  69      38.869  13.533  63.894  1.00  0.00      A   CL
ATOM    821  CT1 DCE A  69      36.796  13.682  62.081  1.00  0.00      A    C
ATOM    822  HC2 DCE A  69      37.387  12.943  61.539  1.00  0.00      A    H
ATOM    823  Cl1 DCE A  69      35.021  13.487  61.900  1.00  0.00      A   CL
ATOM    824  HC3 DCE A  69      37.126  14.676  61.781  1.00  0.00      A    H
ATOM    829  CT  DCE A  70      46.097  20.414   9.090  1.00  0.00      A    C
ATOM    830  HC  DCE A  70      46.454  20.798   8.134  1.00  0.00      A    H
ATOM    831  HC1 DCE A  70      46.710  20.852   9.877  1.00  0.00      A    H
ATOM    832  Cl  DCE A  70      44.461  21.075   9.304  1.00  0.00      A   CL
ATOM    833  CT1 DCE A  70      46.122  18.901   8.964  1.00  0.00      A    C
ATOM    834  HC2 DCE A  70      47.143  18.666   8.664  1.00  0.00      A    H
ATOM    835  Cl1 DCE A  70      45.617  18.191  10.464  1.00  0.00      A   CL
ATOM    836  HC3 DCE A  70      45.370  18.684   8.206  1.00  0.00      A    H
ATOM    841  CT  DCE A  71       5.469  47.201  16.990  1.00  0.00      A    C
ATOM    842  HC  DCE A  71       4.386  47.112  16.908  1.00  0.00      A    H
ATOM    843  HC1 DCE A  71       5.868  47.804  17.806  1.00  0.00      A    H
ATOM    844  Cl  DCE A  71       5.993  45.625  17.459  1.00  0.00      A   CL
ATOM    845  CT1 DCE A  71       5.976  47.580  15.563  1.00  0.00      A    C
ATOM    846  HC2 DCE A  71       5.543  46.897  14.832  1.00  0.00      A    H
ATOM    847  Cl1 DCE A  71       5.625  49.281  15.146  1.00  0.00      A   CL
ATOM    848  HC3 DCE A  71       7.048  47.404  15.466  1.00  0.00      A    H
ATOM    853  CT  DCE A  72      50.386  10.694   6.458  1.00  0.00      A    C
ATOM    854  HC  DCE A  72      51.041  10.816   5.595  1.00  0.00      A    H
ATOM    855  HC1 DCE A  72      49.358  10.589   6.113  1.00  0.00      A    H
ATOM    856  Cl  DCE A  72      50.680   9.055   7.148  1.00  0.00      A   CL
ATOM    857  CT1 DCE A  72      50.523  11.815   7.549  1.00  0.00      A    C
ATOM    858  HC2 DCE A  72      51.018  11.457   8.452  1.00  0.00      A    H
ATOM    859  Cl1 DCE A  72      51.439  13.194   6.827  1.00  0.00      A   CL
ATOM    860  HC3 DCE A  72      49.499  12.076   7.819  1.00  0.00      A    H
ATOM    865  CT  DCE A  73      44.156  41.887  62.199  1.00  0.00      A    C
ATOM    866  HC  DCE A  73      43.380  41.704  61.455  1.00  0.00      A    H
ATOM    867  HC1 DCE A  73      43.690  42.190  63.137  1.00  0.00      A    H
ATOM    868  Cl  DCE A  73      44.912  40.323  62.298  1.00  0.00      A   CL
ATOM    869  CT1 DCE A  73      45.053  42.958  61.616  1.00  0.00      A    C
ATOM    870  HC2 DCE A  73      44.444  43.844  61.441  1.00  0.00      A    H
ATOM    871  Cl1 DCE A  73      46.327  43.475  62.791  1.00  0.00      A   CL
ATOM    872  HC3 DCE A  73      45.512  42.663  60.673  1.00  0.00      A    H
ATOM    877  CT  DCE A  74      14.288  28.858   4.469  1.00  0.00      A    C
ATOM    878  HC  DCE A  74      13.444  29.538   4.351  1.00  0.00      A    H
ATOM    879  HC1 DCE A  74      13.723  27.942   4.643  1.00  0.00      A    H
ATOM    880  Cl  DCE A  74      14.950  29.009   2.855  1.00  0.00      A   CL
ATOM    881  CT1 DCE A  74      15.336  29.198   5.532  1.00  0.00      A    C
ATOM    882  HC2 DCE A  74      15.881  30.106   5.276  1.00  0.00      A    H
ATOM    883  Cl1 DCE A  74      14.480  29.473   7.120  1.00  0.00      A   CL
ATOM    884  HC3 DCE A  74      16.071  28.412   5.702  1.00  0.00      A    H
ATOM    889  CT  DCE A  75       2.043  31.194  52.013  1.00  0.00      A    C
ATOM    890  HC  DCE A  75       3.132  31.249  52.046  1.00  0.00      A    H
ATOM    891  HC1 DCE A  75       1.628  31.745  52.857  1.00  0.00      A    H
ATOM    892  Cl  DCE A  75       1.449  32.078  50.563  1.00  0.00      A   CL
ATOM    893  CT1 DCE A  75       1.698  29.748  52.007  1.00  0.00      A    C
ATOM    894  HC2 DCE A  75       1.795  29.330  53.009  1.00  0.00      A    H
ATOM    895  Cl1 DCE A  75       0.014  29.510  51.508  1.00  0.00      A   CL
ATOM    896  HC3 DCE A  75       2.302  29.185  51.295  1.00  0.00      A    H
ATOM    901  CT  DCE A  76      13.411   6.766  11.485  1.00  0.00      A    C
ATOM    902  HC  DCE A  76      12.345   6.772  11.712  1.00  0.00      A    H
ATOM    903  HC1 DCE A  76      14.039   7.413  12.097  1.00  0.00      A    H
ATOM    904  Cl  DCE A  76      13.906   5.099  12.064  1.00  0.00      A   CL
ATOM    905  CT1 DCE A  76      13.664   6.919   9.986  1.00  0.00      A    C
ATOM    906  HC2 DCE A  76      14.723   6.735   9.803  1.00  0.00      A    H
ATOM    907  Cl1 DCE A  76      12.859   5.499   9.250  1.00  0.00      A   CL
ATOM    908  HC3 DCE A  76      13.288   7.842   9.544  1.00  0.00      A    H
ATOM    913  CT  DCE A  77      54.472  60.113  40.975  1.00  0.00      A    C
ATOM    914  HC  DCE A  77      53.818  60.963  40.781  1.00  0.00      A    H
ATOM    915  HC1 DCE A  77      54.515  59.660  39.985  1.00  0.00      A    H
ATOM    916  Cl  DCE A  77      55.990  60.701  41.473  1.00  0.00      A   CL
ATOM    917  CT1 DCE A  77      53.983  59.216  42.070  1.00  0.00      A    C
ATOM    918  HC2 DCE A  77      53.031  58.740  41.832  1.00  0.00      A    H
ATOM    919  Cl1 DCE A  77      54.983  57.775  42.388  1.00  0.00      A   CL
ATOM    920  HC3 DCE A  77      53.969  59.701  43.046  1.00  0.00      A    H
ATOM    925  CT  DCE A  78      21.268  45.761   1.718  1.00  0.00      A    C
ATOM    926  HC  DCE A  78      20.730  44.852   1.448  1.00  0.00      A    H
ATOM    927  HC1 DCE A  78      20.549  46.566   1.875  1.00  0.00      A    H
ATOM    928  Cl  DCE A  78      22.227  45.362   3.147  1.00  0.00      A   CL
ATOM    929  CT1 DCE A  78      22.239  46.277   0.607  1.00  0.00      A    C
ATOM    930  HC2 DCE A  78      22.825  45.407   0.310  1.00  0.00      A    H
ATOM    931  Cl1 DCE A  78      21.396  46.794  -0.943  1.00  0.00      A   CL
ATOM    932  HC3 DCE A  78      22.958  47.038   0.910  1.00  0.00      A    H
ATOM    937  CT  DCE A  79      18.470   6.723   6.338  1.00  0.00      A    C
ATOM    938  HC  DCE A  79      19.051   6.948   7.233  1.00  0.00      A    H
ATOM    939  HC1 DCE A  79      17.885   5.836   6.578  1.00  0.00      A    H
ATOM    940  Cl  DCE A  79      17.316   8.083   6.032  1.00  0.00      A   CL
ATOM    941  CT1 DCE A  79      19.426   6.493   5.226  1.00  0.00      A    C
ATOM    942  HC2 DCE A  79      19.801   7.374   4.704  1.00  0.00      A    H
ATOM    943  Cl1 DCE A  79      20.845   5.594   5.829  1.00  0.00      A   CL
ATOM    944  HC3 DCE A  79      18.916   5.887   4.478  1.00  0.00      A    H
ATOM    949  CT  DCE A  80       3.145  50.644  43.409  1.00  0.00      A    C
ATOM    950  HC  DCE A  80       3.099  50.134  42.447  1.00  0.00      A    H
ATOM    951  HC1 DCE A  80       3.586  51.560  43.015  1.00  0.00      A    H
ATOM    952  Cl  DCE A  80       1.473  51.022  43.976  1.00  0.00      A   CL
ATOM    953  CT1 DCE A  80       4.016  49.928  44.517  1.00  0.00      A    C
ATOM    954  HC2 DCE A  80       3.444  49.099  44.932  1.00  0.00      A    H
ATOM    955  Cl1 DCE A  80       5.453  48.973  43.865  1.00  0.00      A   CL
ATOM    956  HC3 DCE A  80       4.350  50.631  45.281  1.00  0.00      A    H
ATOM    961  CT  DCE A  81      48.968  17.981  19.796  1.00  0.00      A    C
ATOM    962  HC  DCE A  81      48.939  17.326  18.925  1.00  0.00      A    H
ATOM    963  HC1 DCE A  81      48.005  18.453  19.989  1.00  0.00      A    H
ATOM    964  Cl  DCE A  81      49.643  17.281  21.304  1.00  0.00      A   CL
ATOM    965  CT1 DCE A  81      49.784  19.149  19.468  1.00  0.00      A    C
ATOM    966  HC2 DCE A  81      50.815  18.832  19.627  1.00  0.00      A    H
ATOM    967  Cl1 DCE A  81      49.563  19.706  17.800  1.00  0.00      A   CL
ATOM    968  HC3 DCE A  81      49.549  19.958  20.160  1.00  0.00      A    H
ATOM    973  CT  DCE A  82      25.211  16.118   2.860  1.00  0.00      A    C
ATOM    974  HC  DCE A  82      25.979  15.615   3.448  1.00  0.00      A    H
ATOM    975  HC1 DCE A  82      25.190  17.182   3.095  1.00  0.00      A    H
ATOM    976  Cl  DCE A  82      25.541  15.577   1.150  1.00  0.00      A   CL
ATOM    977  CT1 DCE A  82      23.854  15.559   3.394  1.00  0.00      A    C
ATOM    978  HC2 DCE A  82      23.411  16.244   4.117  1.00  0.00      A    H
ATOM    979  Cl1 DCE A  82      22.650  15.337   1.945  1.00  0.00      A   CL
ATOM    980  HC3 DCE A  82      23.968  14.626   3.946  1.00  0.00      A    H
ATOM    985  CT  DCE A  83      62.785   5.725   9.071  1.00  0.00      A    C
ATOM    986  HC  DCE A  83      61.911   5.166   9.405  1.00  0.00      A    H
ATOM    987  HC1 DCE A  83      63.204   6.231   9.941  1.00  0.00      A    H
ATOM    988  Cl  DCE A  83      63.923   4.474   8.548  1.00  0.00      A   CL
ATOM    989  CT1 DCE A  83      62.557   6.709   7.901  1.00  0.00      A    C
ATOM    990  HC2 DCE A  83      62.530   6.237   6.919  1.00  0.00      A    H
ATOM    991  Cl1 DCE A  83      61.102   7.697   8.336  1.00  0.00      A   CL
ATOM    992  HC3 DCE A  83      63.332   7.463   7.766  1.00  0.00      A    H
ATOM    997  CT  DCE A  84      31.195   3.762  45.030  1.00  0.00      A    C
ATOM    998  HC  DCE A  84      31.682   2.791  44.945  1.00  0.00      A    H
ATOM    999  HC1 DCE A  84      31.884   4.543  45.349  1.00  0.00      A    H
ATOM   1000  Cl  DCE A  84      30.932   4.114  43.286  1.00  0.00      A   CL
ATOM   1001  CT1 DCE A  84      29.843   3.787  45.634  1.00  0.00      A    C
ATOM   1002  HC2 DCE A  84      29.752   3.358  46.632  1.00  0.00      A    H
ATOM   1003  Cl1 DCE A  84      29.292   5.464  45.699  1.00  0.00      A   CL
ATOM   1004  HC3 DCE A  84      29.155   3.238  44.992  1.00  0.00      A    H
ATOM   1009  CT  DCE A  85      30.640  59.311  45.712  1.00  0.00      A    C
ATOM   1010  HC  DCE A  85      31.306  58.672  45.132  1.00  0.00      A    H
ATOM   1011  HC1 DCE A  85      29.948  59.737  44.986  1.00  0.00      A    H
ATOM   1012  Cl  DCE A  85      29.689  58.276  46.849  1.00  0.00      A   CL
ATOM   1013  CT1 DCE A  85      31.439  60.455  46.436  1.00  0.00      A    C
ATOM   1014  HC2 DCE A  85      32.034  60.091  47.274  1.00  0.00      A    H
ATOM   1015  Cl1 DCE A  85      32.327  61.340  45.246  1.00  0.00      A   CL
ATOM   1016  HC3 DCE A  85      30.774  61.283  46.682  1.00  0.00      A    H
ATOM   1021  CT  DCE A  86      57.059  54.696  28.208  1.00  0.00      A    C
ATOM   1022  HC  DCE A  86      57.519  55.192  27.353  1.00  0.00      A    H
ATOM   1023  HC1 DCE A  86      56.585  53.754  27.930  1.00  0.00      A    H
ATOM   1024  Cl  DCE A  86      58.417  54.212  29.252  1.00  0.00      A   CL
ATOM   1025  CT1 DCE A  86      56.327  55.798  28.877  1.00  0.00      A    C
ATOM   1026  HC2 DCE A  86      56.956  56.687  28.822  1.00  0.00      A    H
ATOM   1027  Cl1 DCE A  86      54.878  55.993  27.906  1.00  0.00      A   CL
ATOM   1028  HC3 DCE A  86      56.113  55.499  29.903  1.00  0.00      A    H
ATOM   1033  CT  DCE A  87      30.652  15.376  37.418  1.00  0.00      A    C
ATOM   1034  HC  DCE A  87      30.669  16.464  37.476  1.00  0.00      A    H
ATOM   1035  HC1 DCE A  87      30.021  15.098  38.263  1.00  0.00      A    H
ATOM   1036  Cl  DCE A  87      30.008  14.908  35.809  1.00  0.00      A   CL
ATOM   1037  CT1 DCE A  87      31.980  14.647  37.608  1.00  0.00      A    C
ATOM   1038  HC2 DCE A  87      31.850  13.565  37.593  1.00  0.00      A    H
ATOM   1039  Cl1 DCE A  87      33.107  15.096  36.337  1.00  0.00      A   CL
ATOM   1040  HC3 DCE A  87      32.528  15.025  38.470  1.00  0.00      A    H
ATOM   1045  CT  DCE A  88      23.070  14.672  37.447  1.00  0.00      A    C
ATOM   1046  HC  DCE A  88      23.203  13.634  37.143  1.00  0.00      A    H
ATOM   1047  HC1 DCE A  88      23.720  14.938  38.281  1.00  0.00      A    H
ATOM   1048  Cl  DCE A  88      23.570  15.575  36.009  1.00  0.00      A   CL
ATOM   1049  CT1 DCE A  88      21.649  15.012  37.795  1.00  0.00      A    C
ATOM   1050  HC2 DCE A  88      20.974  14.780  36.972  1.00  0.00      A    H
ATOM   1051  Cl1 DCE A  88      21.145  14.012  39.171  1.00  0.00      A   CL
ATOM   1052  HC3 DCE A  88      21.630  16.053  38.116  1.00  0.00      A    H
ATOM   1057  CT  DCE A  89      47.513  47.719  18.720  1.00  0.00      A    C
ATOM   1058  HC  DCE A  89      48.479  47.308  18.427  1.00  0.00      A    H
ATOM   1059  HC1 DCE A  89      47.540  48.715  18.278  1.00  0.00      A    H
ATOM   1060  Cl  DCE A  89      46.168  46.878  17.958  1.00  0.00      A   CL
ATOM   1061  CT1 DCE A  89      47.356  47.748  20.254  1.00  0.00      A    C
ATOM   1062  HC2 DCE A  89      48.287  48.062  20.727  1.00  0.00      A    H
ATOM   1063  Cl1 DCE A  89      46.151  48.917  20.907  1.00  0.00      A   CL
ATOM   1064  HC3 DCE A  89      47.199  46.756  20.676  1.00  0.00      A    H
ATOM   1069  CT  DCE A  90      51.525  57.987  47.638  1.00  0.00      A    C
ATOM   1070  HC  DCE A  90      52.218  57.164  47.814  1.00  0.00      A    H
ATOM   1071  HC1 DCE A  90      50.805  57.746  46.855  1.00  0.00      A    H
ATOM   1072  Cl  DCE A  90      50.612  58.091  49.196  1.00  0.00      A   CL
ATOM   1073  CT1 DCE A  90      52.435  59.205  47.228  1.00  0.00      A    C
ATOM   1074  HC2 DCE A  90      53.241  59.235  47.962  1.00  0.00      A    H
ATOM   1075  Cl1 DCE A  90      53.174  59.022  45.584  1.00  0.00      A   CL
ATOM   1076  HC3 DCE A  90      51.981  60.192  47.314  1.00  0.00      A    H
ATOM   1081  CT  DCE A  91      37.748  39.839  51.745  1.00  0.00      A    C
ATOM   1082  HC  DCE A  91      38.677  40.240  51.341  1.00  0.00      A    H
ATOM   1083  HC1 DCE A  91      37.809  39.899  52.832  1.00  0.00      A    H
ATOM   1084  Cl  DCE A  91      36.484  40.944  51.248  1.00  0.00      A   CL
ATOM   1085  CT1 DCE A  91      37.515  38.430  51.131  1.00  0.00      A    C
ATOM   1086  HC2 DCE A  91      36.623  37.883  51.437  1.00  0.00      A    H
ATOM   1087  Cl1 DCE A  91      37.500  38.650  49.416  1.00  0.00      A   CL
ATOM   1088  HC3 DCE A  91      38.414  37.820  51.211  1.00  0.00      A    H
ATOM   1093  CT  DCE A  92      19.654  49.748  46.791  1.00  0.00      A    C
ATOM   1094  HC  DCE A  92      19.210  50.641  46.350  1.00  0.00      A    H
ATOM   1095  HC1 DCE A  92      19.900  49.896  47.842  1.00  0.00      A    H
ATOM   1096  Cl  DCE A  92      18.566  48.466  46.815  1.00  0.00      A   CL
ATOM   1097  CT1 DCE A  92      20.939  49.355  45.992  1.00  0.00      A    C
ATOM   1098  HC2 DCE A  92      20.737  49.087  44.955  1.00  0.00      A    H
ATOM   1099  Cl1 DCE A  92      21.968  50.828  45.963  1.00  0.00      A   CL
ATOM   1100  HC3 DCE A  92      21.477  48.633  46.607  1.00  0.00      A    H
ATOM   1105  CT  DCE A  93      59.052  47.300  50.598  1.00  0.00      A    C
ATOM   1106  HC  DCE A  93      59.743  46.723  51.212  1.00  0.00      A    H
ATOM   1107  HC1 DCE A  93      59.389  47.493  49.579  1.00  0.00      A    H
ATOM   1108  Cl  DCE A  93      57.568  46.426  50.724  1.00  0.00      A   CL
ATOM   1109  CT1 DCE A  93      59.024  48.564  51.456  1.00  0.00      A    C
ATOM   1110  HC2 DCE A  93      59.803  49.278  51.189  1.00  0.00      A    H
ATOM   1111  Cl1 DCE A  93      57.473  49.401  51.384  1.00  0.00      A   CL
ATOM   1112  HC3 DCE A  93      59.105  48.320  52.515  1.00  0.00      A    H
ATOM   1117  CT  DCE A  94      35.049  49.413  13.195  1.00  0.00      A    C
ATOM   1118  HC  DCE A  94      35.324  48.838  14.079  1.00  0.00      A    H
ATOM   1119  HC1 DCE A  94      35.732  50.258  13.104  1.00  0.00      A    H
ATOM   1120  Cl  DCE A  94      35.369  48.331  11.854  1.00  0.00      A   CL
ATOM   1121  CT1 DCE A  94      33.570  49.791  13.116  1.00  0.00      A    C
ATOM   1122  HC2 DCE A  94      33.247  50.485  13.891  1.00  0.00      A    H
ATOM   1123  Cl1 DCE A  94      33.241  50.653  11.576  1.00  0.00      A   CL
ATOM   1124  HC3 DCE A  94      33.005  48.865  13.220  1.00  0.00      A    H
ATOM   1129  CT  DCE A  95       2.557  21.345  31.434  1.00  0.00      A    C
ATOM   1130  HC  DCE A  95       2.008  21.768  32.276  1.00  0.00      A    H
ATOM   1131  HC1 DCE A  95       3.434  21.987  31.358  1.00  0.00      A    H
ATOM   1132  Cl  DCE A  95       3.053  19.668  31.861  1.00  0.00      A   CL
ATOM   1133  CT1 DCE A  95       1.733  21.324  30.199  1.00  0.00      A    C
ATOM   1134  HC2 DCE A  95       2.387  21.022  29.381  1.00  0.00      A    H
ATOM   1135  Cl1 DCE A  95       0.286  20.271  30.196  1.00  0.00      A   CL
ATOM   1136  HC3 DCE A  95       1.440  22.363  30.051  1.00  0.00      A    H
ATOM   1141  CT  DCE A  96       3.569  40.378  28.563  1.00  0.00      A    C
ATOM   1142  HC  DCE A  96       4.268  40.371  27.727  1.00  0.00      A    H
ATOM   1143  HC1 DCE A  96       3.802  39.442  29.072  1.00  0.00      A    H
ATOM   1144  Cl  DCE A  96       4.185  41.600  29.681  1.00  0.00      A   CL
ATOM   1145  CT1 DCE A  96       2.138  40.652  28.099  1.00  0.00      A    C
ATOM   1146  HC2 DCE A  96       1.691  39.844  27.520  1.00  0.00      A    H
ATOM   1147  Cl1 DCE A  96       1.034  41.005  29.491  1.00  0.00      A   CL
ATOM   1148  HC3 DCE A  96       2.116  41.587  27.538  1.00  0.00      A    H
ATOM   1153  CT  DCE A  97      34.909  17.654  31.605  1.00  0.00      A    C
ATOM   1154  HC  DCE A  97      34.420  18.440  32.181  1.00  0.00      A    H
ATOM   1155  HC1 DCE A  97      35.964  17.579  31.872  1.00  0.00      A    H
ATOM   1156  Cl  DCE A  97      34.239  16.074  32.103  1.00  0.00      A   CL
ATOM   1157  CT1 DCE A  97      34.824  17.822  30.040  1.00  0.00      A    C
ATOM   1158  HC2 DCE A  97      34.420  18.828  29.927  1.00  0.00      A    H
ATOM   1159  Cl1 DCE A  97      36.424  17.540  29.305  1.00  0.00      A   CL
ATOM   1160  HC3 DCE A  97      34.159  17.084  29.590  1.00  0.00      A    H
ATOM   1165  CT  DCE A  98      29.225  17.072  59.150  1.00  0.00      A    C
ATOM   1166  HC  DCE A  98      29.423  18.143  59.122  1.00  0.00      A    H
ATOM   1167  HC1 DCE A  98      30.098  16.475  59.412  1.00  0.00      A    H
ATOM   1168  Cl  DCE A  98      28.014  16.862  60.363  1.00  0.00      A   CL
ATOM   1169  CT1 DCE A  98      28.571  16.683  57.801  1.00  0.00      A    C
ATOM   1170  HC2 DCE A  98      29.090  16.963  56.884  1.00  0.00      A    H
ATOM   1171  Cl1 DCE A  98      28.250  14.959  57.795  1.00  0.00      A   CL
ATOM   1172  HC3 DCE A  98      27.527  16.975  57.918  1.00  0.00      A    H
ATOM   1177  CT  DCE A  99      21.596  11.157   4.620  1.00  0.00      A    C
ATOM   1178  HC  DCE A  99      20.683  11.480   4.120  1.00  0.00      A    H
ATOM   1179  HC1 DCE A  99      22.401  10.916   3.926  1.00  0.00      A    H
ATOM   1180  Cl  DCE A  99      22.347  12.590   5.353  1.00  0.00      A   CL
ATOM   1181  CT1 DCE A  99      21.388  10.130   5.663  1.00  0.00      A    C
ATOM   1182  HC2 DCE A  99      22.258   9.825   6.244  1.00  0.00      A    H
ATOM   1183  Cl1 DCE A  99      20.085  10.802   6.676  1.00  0.00      A   CL
ATOM   1184  HC3 DCE A  99      21.041   9.214   5.185  1.00  0.00      A    H
ATOM   1189  CT  DCE A 100      58.289   1.832  63.323  1.00  0.00      A    C
ATOM   1190  HC  DCE A 100      58.781   1.813  62.350  1.00  0.00      A    H
ATOM   1191  HC1 DCE A 100      58.028   0.794  63.531  1.00  0.00      A    H
ATOM   1192  Cl  DCE A 100      59.589   2.284  64.492  1.00  0.00      A   CL
ATOM   1193  CT1 DCE A 100      57.076   2.698  63.512  1.00  0.00      A    C
ATOM   1194  HC2 DCE A 100      57.423   3.681  63.194  1.00  0.00      A    H
ATOM   1195  Cl1 DCE A 100      55.706   2.054  62.561  1.00  0.00      A   CL
ATOM   1196  HC3 DCE A 100      56.682   2.837  64.518  1.00  0.00      A    H
ATOM   1201  CT  DCE A 101      61.778  24.423   8.386  1.00  0.00      A    C
ATOM   1202  HC  DCE A 101      61.408  25.247   8.996  1.00  0.00      A    H
ATOM   1203  HC1 DCE A 101      61.135  23.546   8.460  1.00  0.00      A    H
ATOM   1204  Cl  DCE A 101      61.807  25.082   6.715  1.00  0.00      A   CL
ATOM   1205  CT1 DCE A 101      63.173  24.145   8.943  1.00  0.00      A    C
ATOM   1206  HC2 DCE A 101      63.816  25.011   8.784  1.00  0.00      A    H
ATOM   1207  Cl1 DCE A 101      63.332  23.633  10.717  1.00  0.00      A   CL
ATOM   1208  HC3 DCE A 101      63.699  23.401   8.344  1.00  0.00      A    H
ATOM   1213  CT  DCE A 102      16.040  24.436  47.515  1.00  0.00      A    C
ATOM   1214  HC  DCE A 102      16.094  25.520  47.420  1.00  0.00      A    H
ATOM   1215  HC1 DCE A 102      16.445  24.278  48.515  1.00  0.00      A    H
ATOM   1216  Cl  DCE A 102      14.354  23.901  47.628  1.00  0.00      A   CL
ATOM   1217  CT1 DCE A 102      16.975  23.628  46.514  1.00  0.00      A    C
ATOM   1218  HC2 DCE A 102      17.943  24.105  46.356  1.00  0.00      A    H
ATOM   1219  Cl1 DCE A 102      17.350  21.958  47.120  1.00  0.00      A   CL
ATOM   1220  HC3 DCE A 102      16.497  23.522  45.540  1.00  0.00      A    H
ATOM   1225  CT  DCE A 103      59.151  40.397  18.404  1.00  0.00      A    C
ATOM   1226  HC  DCE A 103      58.713  40.612  17.429  1.00  0.00      A    H
ATOM   1227  HC1 DCE A 103      58.613  39.685  19.029  1.00  0.00      A    H
ATOM   1228  Cl  DCE A 103      60.805  39.797  18.071  1.00  0.00      A   CL
ATOM   1229  CT1 DCE A 103      59.189  41.654  19.177  1.00  0.00      A    C
ATOM   1230  HC2 DCE A 103      59.743  42.442  18.665  1.00  0.00      A    H
ATOM   1231  Cl1 DCE A 103      57.546  42.226  19.406  1.00  0.00      A   CL
ATOM   1232  HC3 DCE A 103      59.688  41.447  20.123  1.00  0.00      A    H
ATOM   1237  CT  DCE A 104      61.682  59.088   4.990  1.00  0.00      A    C
ATOM   1238  HC  DCE A 104      62.556  59.016   5.637  1.00  0.00      A    H
ATOM   1239  HC1 DCE A 104      61.920  59.204   3.933  1.00  0.00      A    H
ATOM   1240  Cl  DCE A 104      60.810  57.578   5.086  1.00  0.00      A   CL
ATOM   1241  CT1 DCE A 104      60.666  60.276   5.325  1.00  0.00      A    C
ATOM   1242  HC2 DCE A 104      60.253  60.087   6.316  1.00  0.00      A    H
ATOM   1243  Cl1 DCE A 104      61.592  61.738   5.382  1.00  0.00      A   CL
ATOM   1244  HC3 DCE A 104      59.866  60.580   4.649  1.00  0.00      A    H
ATOM   1249  CT  DCE A 105      53.412  25.450  45.003  1.00  0.00      A    C
ATOM   1250  HC  DCE A 105      52.661  25.892  44.348  1.00  0.00      A    H
ATOM   1251  HC1 DCE A 105      52.931  24.606  45.496  1.00  0.00      A    H
ATOM   1252  Cl  DCE A 105      54.667  24.967  43.792  1.00  0.00      A   CL
ATOM   1253  CT1 DCE A 105      53.920  26.438  46.046  1.00  0.00      A    C
ATOM   1254  HC2 DCE A 105      54.333  27.281  45.491  1.00  0.00      A    H
ATOM   1255  Cl1 DCE A 105      52.629  27.036  47.090  1.00  0.00      A   CL
ATOM   1256  HC3 DCE A 105      54.675  25.998  46.697  1.00  0.00      A    H
ATOM   1261  CT  DCE A 106      30.374  48.734  30.351  1.00  0.00      A    C
ATOM   1262  HC  DCE A 106      29.477  48.269  29.940  1.00  0.00      A    H
ATOM   1263  HC1 DCE A 106      30.915  47.909  30.813  1.00  0.00      A    H
ATOM   1264  Cl  DCE A 106      31.501  49.299  29.115  1.00  0.00      A   CL
ATOM   1265  CT1 DCE A 106      30.101  49.792  31.314  1.00  0.00      A    C
ATOM   1266  HC2 DCE A 106      29.246  49.649  31.974  1.00  0.00      A    H
ATOM   1267  Cl1 DCE A 106      31.593  50.132  32.228  1.00  0.00      A   CL
ATOM   1268  HC3 DCE A 106      29.954  50.671  30.686  1.00  0.00      A    H
ATOM   1273  CT  DCE A 107      48.257  21.217   4.431  1.00  0.00      A    C
ATOM   1274  HC  DCE A 107      47.401  21.650   4.947  1.00  0.00      A    H
ATOM   1275  HC1 DCE A 107      48.048  21.213   3.361  1.00  0.00      A    H
ATOM   1276  Cl  DCE A 107      49.805  22.051   4.728  1.00  0.00      A   CL
ATOM   1277  CT1 DCE A 107      48.519  19.709   4.694  1.00  0.00      A    C
ATOM   1278  HC2 DCE A 107      49.454  19.487   4.180  1.00  0.00      A    H
ATOM   1279  Cl1 DCE A 107      48.788  19.503   6.435  1.00  0.00      A   CL
ATOM   1280  HC3 DCE A 107      47.817  18.999   4.258  1.00  0.00      A    H
ATOM   1285  CT  DCE A 108      58.016  55.378   1.243  1.00  0.00      A    C
ATOM   1286  HC  DCE A 108      57.239  55.316   2.005  1.00  0.00      A    H
ATOM   1287  HC1 DCE A 108      57.567  54.862   0.394  1.00  0.00      A    H
ATOM   1288  Cl  DCE A 108      58.317  57.116   0.912  1.00  0.00      A   CL
ATOM   1289  CT1 DCE A 108      59.179  54.607   1.853  1.00  0.00      A    C
ATOM   1290  HC2 DCE A 108      59.166  54.724   2.936  1.00  0.00      A    H
ATOM   1291  Cl1 DCE A 108      59.113  52.851   1.552  1.00  0.00      A   CL
ATOM   1292  HC3 DCE A 108      60.125  55.036   1.521  1.00  0.00      A    H
ATOM   1297  CT  DCE A 109      36.353  37.283  43.795  1.00  0.00      A    C
ATOM   1298  HC  DCE A 109      35.761  36.825  44.588  1.00  0.00      A    H
ATOM   1299  HC1 DCE A 109      37.060  38.064  44.073  1.00  0.00      A    H
ATOM   1300  Cl  DCE A 109      37.288  36.014  43.009  1.00  0.00      A   CL
ATOM   1301  CT1 DCE A 109      35.361  37.839  42.893  1.00  0.00      A    C
ATOM   1302  HC2 DCE A 109      35.796  37.860  41.894  1.00  0.00      A    H
ATOM   1303  Cl1 DCE A 109      33.955  36.746  42.880  1.00  0.00      A   CL
ATOM   1304  HC3 DCE A 109      35.026  38.830  43.200  1.00  0.00      A    H
ATOM   1309  CT  DCE A 110       8.027  33.178  30.318  1.00  0.00      A    C
ATOM   1310  HC  DCE A 110       8.544  32.303  29.925  1.00  0.00      A    H
ATOM   1311  HC1 DCE A 110       8.511  33.420  31.264  1.00  0.00      A    H
ATOM   1312  Cl  DCE A 110       8.382  34.565  29.326  1.00  0.00      A   CL
ATOM   1313  CT1 DCE A 110       6.528  32.956  30.526  1.00  0.00      A    C
ATOM   1314  HC2 DCE A 110       6.163  33.585  31.338  1.00  0.00      A    H
ATOM   1315  Cl1 DCE A 110       5.705  33.235  28.986  1.00  0.00      A   CL
ATOM   1316  HC3 DCE A 110       6.215  31.934  30.743  1.00  0.00      A    H
ATOM   1321  CT  DCE A 111      37.539  64.354  16.836  1.00  0.00      A    C
ATOM   1322  HC  DCE A 111      37.417  65.305  17.354  1.00  0.00      A    H
ATOM   1323  HC1 DCE A 111      38.188  64.509  15.974  1.00  0.00      A    H
ATOM   1324  Cl  DCE A 111      38.533  63.307  17.849  1.00  0.00      A   CL
ATOM   1325  CT1 DCE A 111      36.173  63.693  16.394  1.00  0.00      A    C
ATOM   1326  HC2 DCE A 111      35.602  64.316  15.706  1.00  0.00      A    H
ATOM   1327  Cl1 DCE A 111      36.375  62.096  15.723  1.00  0.00      A   CL
ATOM   1328  HC3 DCE A 111      35.416  63.746  17.176  1.00  0.00      A    H
ATOM   1333  CT  DCE A 112      14.032  61.103  11.964  1.00  0.00      A    C
ATOM   1334  HC  DCE A 112      14.555  62.008  11.656  1.00  0.00      A    H
ATOM   1335  HC1 DCE A 112      13.938  61.213  13.044  1.00  0.00      A    H
ATOM   1336  Cl  DCE A 112      12.397  61.049  11.254  1.00  0.00      A   CL
ATOM   1337  CT1 DCE A 112      14.835  59.849  11.838  1.00  0.00      A    C
ATOM   1338  HC2 DCE A 112      14.793  59.584  10.782  1.00  0.00      A    H
ATOM   1339  Cl1 DCE A 112      16.566  60.197  12.280  1.00  0.00      A   CL
ATOM   1340  HC3 DCE A 112      14.486  59.085  12.534  1.00  0.00      A    H
ATOM   1345  CT  DCE A 113       1.067  30.742  14.717  1.00  0.00      A    C
ATOM   1346  HC  DCE A 113       1.186  31.100  15.740  1.00  0.00      A    H
ATOM   1347  HC1 DCE A 113       0.676  31.590  14.155  1.00  0.00      A    H
ATOM   1348  Cl  DCE A 113       2.563  30.009  13.983  1.00  0.00      A   CL
ATOM   1349  CT1 DCE A 113       0.019  29.679  14.809  1.00  0.00      A    C
ATOM   1350  HC2 DCE A 113      -0.338  29.296  13.853  1.00  0.00      A    H
ATOM   1351  Cl1 DCE A 113       0.899  28.444  15.781  1.00  0.00      A   CL
ATOM   1352  HC3 DCE A 113      -0.864  29.965  15.380  1.00  0.00      A    H
ATOM   1357  CT  DCE A 114      27.347   9.835  30.739  1.00  0.00      A    C
ATOM   1358  HC  DCE A 114      27.025  10.492  31.547  1.00  0.00      A    H
ATOM   1359  HC1 DCE A 114      27.324  10.364  29.786  1.00  0.00      A    H
ATOM   1360  Cl  DCE A 114      29.037   9.257  31.025  1.00  0.00      A   CL
ATOM   1361  CT1 DCE A 114      26.302   8.664  30.830  1.00  0.00      A    C
ATOM   1362  HC2 DCE A 114      26.768   7.799  30.359  1.00  0.00      A    H
ATOM   1363  Cl1 DCE A 114      26.027   8.144  32.454  1.00  0.00      A   CL
ATOM   1364  HC3 DCE A 114      25.343   8.865  30.353  1.00  0.00      A    H
ATOM   1369  CT  DCE A 115      23.491  34.676  51.013  1.00  0.00      A    C
ATOM   1370  HC  DCE A 115      22.927  33.792  51.312  1.00  0.00      A    H
ATOM   1371  HC1 DCE A 115      23.377  34.698  49.930  1.00  0.00      A    H
ATOM   1372  Cl  DCE A 115      22.449  35.937  51.656  1.00  0.00      A   CL
ATOM   1373  CT1 DCE A 115      24.948  34.827  51.553  1.00  0.00      A    C
ATOM   1374  HC2 DCE A 115      24.863  35.035  52.620  1.00  0.00      A    H
ATOM   1375  Cl1 DCE A 115      25.877  33.287  51.304  1.00  0.00      A   CL
ATOM   1376  HC3 DCE A 115      25.571  35.590  51.085  1.00  0.00      A    H
ATOM   1381  CT  DCE A 116      59.768  57.250  24.631  1.00  0.00      A    C
ATOM   1382  HC  DCE A 116      60.365  58.162  24.658  1.00  0.00      A    H
ATOM   1383  HC1 DCE A 116      58.769  57.484  24.262  1.00  0.00      A    H
ATOM   1384  Cl  DCE A 116      60.497  56.109  23.400  1.00  0.00      A   CL
ATOM   1385  CT1 DCE A 116      59.688  56.619  25.980  1.00  0.00      A    C
ATOM   1386  HC2 DCE A 116      60.627  56.146  26.267  1.00  0.00      A    H
ATOM   1387  Cl1 DCE A 116      59.239  57.834  27.172  1.00  0.00      A   CL
ATOM   1388  HC3 DCE A 116      58.932  55.835  26.031  1.00  0.00      A    H
ATOM   1393  CT  DCE A 117      39.823  54.405  44.365  1.00  0.00      A    C
ATOM   1394  HC  DCE A 117      39.856  55.036  43.477  1.00  0.00      A    H
ATOM   1395  HC1 DCE A 117      40.101  55.073  45.180  1.00  0.00      A    H
ATOM   1396  Cl  DCE A 117      38.173  53.732  44.486  1.00  0.00      A   CL
ATOM   1397  CT1 DCE A 117      40.922  53.362  44.019  1.00  0.00      A    C
ATOM   1398  HC2 DCE A 117      40.835  52.834  43.070  1.00  0.00      A    H
ATOM   1399  Cl1 DCE A 117      42.475  54.278  43.932  1.00  0.00      A   CL
ATOM   1400  HC3 DCE A 117      40.855  52.655  44.846  1.00  0.00      A    H
ATOM   1405  CT  DCE A 118      60.513  29.951  64.008  1.00  0.00      A    C
ATOM   1406  HC  DCE A 118      61.215  29.340  63.441  1.00  0.00      A    H
ATOM   1407  HC1 DCE A 118      60.419  29.875  65.091  1.00  0.00      A    H
ATOM   1408  Cl  DCE A 118      60.883  31.631  63.744  1.00  0.00      A   CL
ATOM   1409  CT1 DCE A 118      59.087  29.662  63.545  1.00  0.00      A    C
ATOM   1410  HC2 DCE A 118      58.983  29.791  62.468  1.00  0.00      A    H
ATOM   1411  Cl1 DCE A 118      58.684  27.934  63.835  1.00  0.00      A   CL
ATOM   1412  HC3 DCE A 118      58.393  30.323  64.065  1.00  0.00      A    H
ATOM   1417  CT  DCE A 119      54.136  51.892  60.552  1.00  0.00      A    C
ATOM   1418  HC  DCE A 119      53.646  52.579  61.243  1.00  0.00      A    H
ATOM   1419  HC1 DCE A 119      53.800  52.034  59.525  1.00  0.00      A    H
ATOM   1420  Cl  DCE A 119      55.836  51.934  60.673  1.00  0.00      A   CL
ATOM   1421  CT1 DCE A 119      53.569  50.611  61.181  1.00  0.00      A    C
ATOM   1422  HC2 DCE A 119      53.588  50.663  62.269  1.00  0.00      A    H
ATOM   1423  Cl1 DCE A 119      51.908  50.377  60.618  1.00  0.00      A   CL
ATOM   1424  HC3 DCE A 119      54.197  49.798  60.816  1.00  0.00      A    H
ATOM   1429  CT  DCE A 120      28.449   3.340  51.387  1.00  0.00      A    C
ATOM   1430  HC  DCE A 120      28.382   4.257  51.973  1.00  0.00      A    H
ATOM   1431  HC1 DCE A 120      27.414   3.039  51.232  1.00  0.00      A    H
ATOM   1432  Cl  DCE A 120      29.160   3.706  49.823  1.00  0.00      A   CL
ATOM   1433  CT1 DCE A 120      29.320   2.268  52.047  1.00  0.00      A    C
ATOM   1434  HC2 DCE A 120      28.924   2.168  53.057  1.00  0.00      A    H
ATOM   1435  Cl1 DCE A 120      29.029   0.611  51.277  1.00  0.00      A   CL
ATOM   1436  HC3 DCE A 120      30.363   2.578  52.104  1.00  0.00      A    H
ATOM   1441  CT  DCE A 121      29.795  44.429  51.324  1.00  0.00      A    C
ATOM   1442  HC  DCE A 121      29.733  44.101  50.287  1.00  0.00      A    H
ATOM   1443  HC1 DCE A 121      29.771  43.545  51.961  1.00  0.00      A    H
ATOM   1444  Cl  DCE A 121      31.340  45.229  51.601  1.00  0.00      A   CL
ATOM   1445  CT1 DCE A 121      28.711  45.405  51.615  1.00  0.00      A    C
ATOM   1446  HC2 DCE A 121      28.667  45.611  52.684  1.00  0.00      A    H
ATOM   1447  Cl1 DCE A 121      28.901  46.851  50.627  1.00  0.00      A   CL
ATOM   1448  HC3 DCE A 121      27.771  44.935  51.326  1.00  0.00      A    H
ATOM   1453  CT  DCE A 122      18.021  20.264  26.338  1.00  0.00      A    C
ATOM   1454  HC  DCE A 122      17.784  20.851  25.450  1.00  0.00      A    H
ATOM   1455  HC1 DCE A 122      19.054  19.958  26.171  1.00  0.00      A    H
ATOM   1456  Cl  DCE A 122      17.982  21.361  27.697  1.00  0.00      A   CL
ATOM   1457  CT1 DCE A 122      17.293  18.940  26.538  1.00  0.00      A    C
ATOM   1458  HC2 DCE A 122      16.995  18.525  25.575  1.00  0.00      A    H
ATOM   1459  Cl1 DCE A 122      18.508  17.865  27.393  1.00  0.00      A   CL
ATOM   1460  HC3 DCE A 122      16.453  19.076  27.220  1.00  0.00      A    H
ATOM   1465  CT  DCE A 123      57.613  42.663  23.134  1.00  0.00      A    C
ATOM   1466  HC  DCE A 123      56.966  42.246  22.363  1.00  0.00      A    H
ATOM   1467  HC1 DCE A 123      57.179  42.615  24.133  1.00  0.00      A    H
ATOM   1468  Cl  DCE A 123      58.914  41.557  23.165  1.00  0.00      A   CL
ATOM   1469  CT1 DCE A 123      58.063  44.109  23.151  1.00  0.00      A    C
ATOM   1470  HC2 DCE A 123      58.532  44.409  24.088  1.00  0.00      A    H
ATOM   1471  Cl1 DCE A 123      59.265  44.239  21.910  1.00  0.00      A   CL
ATOM   1472  HC3 DCE A 123      57.331  44.849  22.829  1.00  0.00      A    H
ATOM   1477  CT  DCE A 124      31.629  58.487  56.394  1.00  0.00      A    C
ATOM   1478  HC  DCE A 124      30.829  58.588  57.127  1.00  0.00      A    H
ATOM   1479  HC1 DCE A 124      32.453  59.141  56.678  1.00  0.00      A    H
ATOM   1480  Cl  DCE A 124      32.151  56.760  56.410  1.00  0.00      A   CL
ATOM   1481  CT1 DCE A 124      31.050  58.774  55.002  1.00  0.00      A    C
ATOM   1482  HC2 DCE A 124      30.136  58.181  54.987  1.00  0.00      A    H
ATOM   1483  Cl1 DCE A 124      30.578  60.436  54.769  1.00  0.00      A   CL
ATOM   1484  HC3 DCE A 124      31.630  58.453  54.136  1.00  0.00      A    H
ATOM   1489  CT  DCE A 125       9.832   5.940  61.465  1.00  0.00      A    C
ATOM   1490  HC  DCE A 125       9.340   5.467  60.615  1.00  0.00      A    H
ATOM   1491  HC1 DCE A 125       9.087   6.509  62.021  1.00  0.00      A    H
ATOM   1492  Cl  DCE A 125      10.646   4.748  62.532  1.00  0.00      A   CL
ATOM   1493  CT1 DCE A 125      10.967   6.862  60.947  1.00  0.00      A    C
ATOM   1494  HC2 DCE A 125      11.740   6.143  60.676  1.00  0.00      A    H
ATOM   1495  Cl1 DCE A 125      10.424   7.899  59.593  1.00  0.00      A   CL
ATOM   1496  HC3 DCE A 125      11.321   7.400  61.827  1.00  0.00      A    H
ATOM   1501  CT  DCE A 126      17.934  -0.384  23.305  1.00  0.00      A    C
ATOM   1502  HC  DCE A 126      17.504  -0.693  22.353  1.00  0.00      A    H
ATOM   1503  HC1 DCE A 126      18.561  -1.219  23.620  1.00  0.00      A    H
ATOM   1504  Cl  DCE A 126      18.964   1.041  23.003  1.00  0.00      A   CL
ATOM   1505  CT1 DCE A 126      16.906  -0.154  24.350  1.00  0.00      A    C
ATOM   1506  HC2 DCE A 126      17.469  -0.144  25.283  1.00  0.00      A    H
ATOM   1507  Cl1 DCE A 126      16.061   1.356  24.072  1.00  0.00      A   CL
ATOM   1508  HC3 DCE A 126      16.259  -1.025  24.459  1.00  0.00      A    H
ATOM   1513  CT  DCE A 127      37.423   5.417  33.861  1.00  0.00      A    C
ATOM   1514  HC  DCE A 127      38.089   6.155  33.411  1.00  0.00      A    H
ATOM   1515  HC1 DCE A 127      36.713   5.942  34.500  1.00  0.00      A    H
ATOM   1516  Cl  DCE A 127      36.653   4.605  32.520  1.00  0.00      A   CL
ATOM   1517  CT1 DCE A 127      38.200   4.468  34.743  1.00  0.00      A    C
ATOM   1518  HC2 DCE A 127      39.221   4.207  34.463  1.00  0.00      A    H
ATOM   1519  Cl1 DCE A 127      38.327   5.172  36.397  1.00  0.00      A   CL
ATOM   1520  HC3 DCE A 127      37.537   3.607  34.828  1.00  0.00      A    H
ATOM   1525  CT  DCE A 128      13.409  30.606  39.274  1.00  0.00      A    C
ATOM   1526  HC  DCE A 128      13.789  29.626  39.562  1.00  0.00      A    H
ATOM   1527  HC1 DCE A 128      12.842  30.944  40.142  1.00  0.00      A    H
ATOM   1528  Cl  DCE A 128      14.805  31.694  39.082  1.00  0.00      A   CL
ATOM   1529  CT1 DCE A 128      12.443  30.525  38.096  1.00  0.00      A    C
ATOM   1530  HC2 DCE A 128      13.006  30.457  37.165  1.00  0.00      A    H
ATOM   1531  Cl1 DCE A 128      11.417  29.041  38.187  1.00  0.00      A   CL
ATOM   1532  HC3 DCE A 128      11.753  31.367  38.145  1.00  0.00      A    H
ATOM   1537  CT  DCE A 129      58.602  24.776  24.210  1.00  0.00      A    C
ATOM   1538  HC  DCE A 129      58.503  25.489  23.392  1.00  0.00      A    H
ATOM   1539  HC1 DCE A 129      57.779  24.112  23.949  1.00  0.00      A    H
ATOM   1540  Cl  DCE A 129      60.259  24.169  23.983  1.00  0.00      A   CL
ATOM   1541  CT1 DCE A 129      58.374  25.130  25.732  1.00  0.00      A    C
ATOM   1542  HC2 DCE A 129      58.074  24.326  26.403  1.00  0.00      A    H
ATOM   1543  Cl1 DCE A 129      59.605  26.088  26.460  1.00  0.00      A   CL
ATOM   1544  HC3 DCE A 129      57.512  25.795  25.775  1.00  0.00      A    H
ATOM   1549  CT  DCE A 130      16.760   3.485  51.687  1.00  0.00      A    C
ATOM   1550  HC  DCE A 130      16.985   3.289  50.638  1.00  0.00      A    H
ATOM   1551  HC1 DCE A 130      16.383   4.481  51.918  1.00  0.00      A    H
ATOM   1552  Cl  DCE A 130      15.445   2.383  52.136  1.00  0.00      A   CL
ATOM   1553  CT1 DCE A 130      17.977   3.157  52.536  1.00  0.00      A    C
ATOM   1554  HC2 DCE A 130      18.749   3.921  52.444  1.00  0.00      A    H
ATOM   1555  Cl1 DCE A 130      17.487   3.112  54.259  1.00  0.00      A   CL
ATOM   1556  HC3 DCE A 130      18.463   2.233  52.220  1.00  0.00      A    H
ATOM   1561  CT  DCE A 131      39.747  35.468  27.852  1.00  0.00      A    C
ATOM   1562  HC  DCE A 131      40.052  36.480  28.120  1.00  0.00      A    H
ATOM   1563  HC1 DCE A 131      39.236  35.505  26.890  1.00  0.00      A    H
ATOM   1564  Cl  DCE A 131      41.222  34.443  27.634  1.00  0.00      A   CL
ATOM   1565  CT1 DCE A 131      38.903  34.789  28.891  1.00  0.00      A    C
ATOM   1566  HC2 DCE A 131      38.066  35.431  29.165  1.00  0.00      A    H
ATOM   1567  Cl1 DCE A 131      38.440  33.139  28.341  1.00  0.00      A   CL
ATOM   1568  HC3 DCE A 131      39.445  34.694  29.832  1.00  0.00      A    H
ATOM   1573  CT  DCE A 132       3.814  22.760  27.232  1.00  0.00      A    C
ATOM   1574  HC  DCE A 132       3.248  21.832  27.151  1.00  0.00      A    H
ATOM   1575  HC1 DCE A 132       3.261  23.545  26.716  1.00  0.00      A    H
ATOM   1576  Cl  DCE A 132       4.096  23.165  28.907  1.00  0.00      A   CL
ATOM   1577  CT1 DCE A 132       5.149  22.480  26.380  1.00  0.00      A    C
ATOM   1578  HC2 DCE A 132       5.664  23.439  26.316  1.00  0.00      A    H
ATOM   1579  Cl1 DCE A 132       6.168  21.255  27.149  1.00  0.00      A   CL
ATOM   1580  HC3 DCE A 132       4.853  22.121  25.395  1.00  0.00      A    H
ATOM   1585  CT  DCE A 133       7.525  29.493  23.341  1.00  0.00      A    C
ATOM   1586  HC  DCE A 133       8.284  28.983  22.748  1.00  0.00      A    H
ATOM   1587  HC1 DCE A 133       7.699  29.372  24.410  1.00  0.00      A    H
ATOM   1588  Cl  DCE A 133       7.858  31.152  22.972  1.00  0.00      A   CL
ATOM   1589  CT1 DCE A 133       6.079  29.222  22.825  1.00  0.00      A    C
ATOM   1590  HC2 DCE A 133       5.748  28.218  23.090  1.00  0.00      A    H
ATOM   1591  Cl1 DCE A 133       5.069  30.459  23.636  1.00  0.00      A   CL
ATOM   1592  HC3 DCE A 133       5.983  29.371  21.749  1.00  0.00      A    H
ATOM   1597  CT  DCE A 134      61.082  27.209  11.541  1.00  0.00      A    C
ATOM   1598  HC  DCE A 134      60.598  27.287  10.567  1.00  0.00      A    H
ATOM   1599  HC1 DCE A 134      62.168  27.287  11.497  1.00  0.00      A    H
ATOM   1600  Cl  DCE A 134      60.645  28.600  12.589  1.00  0.00      A   CL
ATOM   1601  CT1 DCE A 134      60.744  25.986  12.229  1.00  0.00      A    C
ATOM   1602  HC2 DCE A 134      60.891  25.099  11.613  1.00  0.00      A    H
ATOM   1603  Cl1 DCE A 134      61.796  25.816  13.702  1.00  0.00      A   CL
ATOM   1604  HC3 DCE A 134      59.685  25.856  12.451  1.00  0.00      A    H
ATOM   1609  CT  DCE A 135      60.821  36.474  53.378  1.00  0.00      A    C
ATOM   1610  HC  DCE A 135      61.721  36.409  52.766  1.00  0.00      A    H
ATOM   1611  HC1 DCE A 135      60.571  35.421  53.503  1.00  0.00      A    H
ATOM   1612  Cl  DCE A 135      61.299  37.138  54.958  1.00  0.00      A   CL
ATOM   1613  CT1 DCE A 135      59.618  37.144  52.814  1.00  0.00      A    C
ATOM   1614  HC2 DCE A 135      59.256  36.647  51.913  1.00  0.00      A    H
ATOM   1615  Cl1 DCE A 135      58.202  36.970  53.999  1.00  0.00      A   CL
ATOM   1616  HC3 DCE A 135      59.913  38.162  52.560  1.00  0.00      A    H
ATOM   1621  CT  DCE A 136       7.131  40.017  62.958  1.00  0.00      A    C
ATOM   1622  HC  DCE A 136       7.828  40.585  63.573  1.00  0.00      A    H
ATOM   1623  HC1 DCE A 136       7.593  39.144  62.497  1.00  0.00      A    H
ATOM   1624  Cl  DCE A 136       5.786  39.447  63.919  1.00  0.00      A   CL
ATOM   1625  CT1 DCE A 136       6.551  40.805  61.795  1.00  0.00      A    C
ATOM   1626  HC2 DCE A 136       5.884  40.213  61.169  1.00  0.00      A    H
ATOM   1627  Cl1 DCE A 136       5.554  42.192  62.486  1.00  0.00      A   CL
ATOM   1628  HC3 DCE A 136       7.333  41.175  61.132  1.00  0.00      A    H
ATOM   1633  CT  DCE A 137      59.010  41.994  30.665  1.00  0.00      A    C
ATOM   1634  HC  DCE A 137      58.336  42.637  30.098  1.00  0.00      A    H
ATOM   1635  HC1 DCE A 137      59.835  42.578  31.074  1.00  0.00      A    H
ATOM   1636  Cl  DCE A 137      58.364  41.104  31.991  1.00  0.00      A   CL
ATOM   1637  CT1 DCE A 137      59.670  41.029  29.635  1.00  0.00      A    C
ATOM   1638  HC2 DCE A 137      59.668  41.554  28.679  1.00  0.00      A    H
ATOM   1639  Cl1 DCE A 137      61.378  40.850  29.930  1.00  0.00      A   CL
ATOM   1640  HC3 DCE A 137      59.179  40.056  29.624  1.00  0.00      A    H
ATOM   1645  CT  DCE A 138      25.741  13.973  61.315  1.00  0.00      A    C
ATOM   1646  HC  DCE A 138      26.025  14.076  60.267  1.00  0.00      A    H
ATOM   1647  HC1 DCE A 138      26.622  14.242  61.898  1.00  0.00      A    H
ATOM   1648  Cl  DCE A 138      24.498  15.122  61.600  1.00  0.00      A   CL
ATOM   1649  CT1 DCE A 138      25.250  12.486  61.424  1.00  0.00      A    C
ATOM   1650  HC2 DCE A 138      24.750  12.323  62.379  1.00  0.00      A    H
ATOM   1651  Cl1 DCE A 138      24.090  12.114  60.087  1.00  0.00      A   CL
ATOM   1652  HC3 DCE A 138      26.040  11.735  61.397  1.00  0.00      A    H
ATOM   1657  CT  DCE A 139      50.644  13.890  33.417  1.00  0.00      A    C
ATOM   1658  HC  DCE A 139      51.278  13.162  32.910  1.00  0.00      A    H
ATOM   1659  HC1 DCE A 139      50.668  13.684  34.487  1.00  0.00      A    H
ATOM   1660  Cl  DCE A 139      51.421  15.501  33.129  1.00  0.00      A   CL
ATOM   1661  CT1 DCE A 139      49.250  13.800  32.771  1.00  0.00      A    C
ATOM   1662  HC2 DCE A 139      48.772  12.852  33.018  1.00  0.00      A    H
ATOM   1663  Cl1 DCE A 139      48.101  15.113  33.060  1.00  0.00      A   CL
ATOM   1664  HC3 DCE A 139      49.326  13.628  31.697  1.00  0.00      A    H
ATOM   1669  CT  DCE A 140       5.914  20.611   3.433  1.00  0.00      A    C
ATOM   1670  HC  DCE A 140       6.058  20.939   2.403  1.00  0.00      A    H
ATOM   1671  HC1 DCE A 140       6.916  20.480   3.843  1.00  0.00      A    H
ATOM   1672  Cl  DCE A 140       5.028  21.811   4.318  1.00  0.00      A   CL
ATOM   1673  CT1 DCE A 140       5.151  19.250   3.290  1.00  0.00      A    C
ATOM   1674  HC2 DCE A 140       5.713  18.433   2.837  1.00  0.00      A    H
ATOM   1675  Cl1 DCE A 140       4.361  18.659   4.825  1.00  0.00      A   CL
ATOM   1676  HC3 DCE A 140       4.353  19.419   2.566  1.00  0.00      A    H
ATOM   1681  CT  DCE A 141      29.334   3.640   3.417  1.00  0.00      A    C
ATOM   1682  HC  DCE A 141      29.985   4.496   3.592  1.00  0.00      A    H
ATOM   1683  HC1 DCE A 141      29.442   3.341   2.375  1.00  0.00      A    H
ATOM   1684  Cl  DCE A 141      29.966   2.323   4.447  1.00  0.00      A   CL
ATOM   1685  CT1 DCE A 141      27.899   3.980   3.712  1.00  0.00      A    C
ATOM   1686  HC2 DCE A 141      27.768   4.263   4.756  1.00  0.00      A    H
ATOM   1687  Cl1 DCE A 141      27.333   5.423   2.833  1.00  0.00      A   CL
ATOM   1688  HC3 DCE A 141      27.218   3.161   3.485  1.00  0.00      A    H
ATOM   1693  CT  DCE A 142      21.031  45.914  50.332  1.00  0.00      A    C
ATOM   1694  HC  DCE A 142      20.808  44.956  49.864  1.00  0.00      A    H
ATOM   1695  HC1 DCE A 142      20.137  46.264  50.850  1.00  0.00      A    H
ATOM   1696  Cl  DCE A 142      22.333  45.816  51.514  1.00  0.00      A   CL
ATOM   1697  CT1 DCE A 142      21.414  46.791  49.156  1.00  0.00      A    C
ATOM   1698  HC2 DCE A 142      20.871  46.510  48.254  1.00  0.00      A    H
ATOM   1699  Cl1 DCE A 142      21.250  48.484  49.651  1.00  0.00      A   CL
ATOM   1700  HC3 DCE A 142      22.458  46.712  48.853  1.00  0.00      A    H
ATOM   1705  CT  DCE A 143       2.297  33.245  24.413  1.00  0.00      A    C
ATOM   1706  HC  DCE A 143       2.911  32.348  24.328  1.00  0.00      A    H
ATOM   1707  HC1 DCE A 143       1.599  33.285  23.578  1.00  0.00      A    H
ATOM   1708  Cl  DCE A 143       1.512  33.408  25.935  1.00  0.00      A   CL
ATOM   1709  CT1 DCE A 143       3.113  34.486  24.277  1.00  0.00      A    C
ATOM   1710  HC2 DCE A 143       3.646  34.581  23.331  1.00  0.00      A    H
ATOM   1711  Cl1 DCE A 143       2.094  35.900  24.558  1.00  0.00      A   CL
ATOM   1712  HC3 DCE A 143       3.884  34.522  25.047  1.00  0.00      A    H
ATOM   1717  CT  DCE A 144      43.258  36.427  59.392  1.00  0.00      A    C
ATOM   1718  HC  DCE A 144      44.134  35.792  59.265  1.00  0.00      A    H
ATOM   1719  HC1 DCE A 144      43.391  37.262  58.704  1.00  0.00      A    H
ATOM   1720  Cl  DCE A 144      41.916  35.416  59.094  1.00  0.00      A   CL
ATOM   1721  CT1 DCE A 144      43.094  36.980  60.802  1.00  0.00      A    C
ATOM   1722  HC2 DCE A 144      44.074  36.980  61.278  1.00  0.00      A    H
ATOM   1723  Cl1 DCE A 144      42.400  38.606  60.591  1.00  0.00      A   CL
ATOM   1724  HC3 DCE A 144      42.445  36.389  61.449  1.00  0.00      A    H
ATOM   1729  CT  DCE A 145      53.725  20.171  50.162  1.00  0.00      A    C
ATOM   1730  HC  DCE A 145      54.512  20.850  49.833  1.00  0.00      A    H
ATOM   1731  HC1 DCE A 145      52.864  20.742  49.815  1.00  0.00      A    H
ATOM   1732  Cl  DCE A 145      53.775  18.653  49.318  1.00  0.00      A   CL
ATOM   1733  CT1 DCE A 145      53.809  19.925  51.656  1.00  0.00      A    C
ATOM   1734  HC2 DCE A 145      54.668  19.346  51.995  1.00  0.00      A    H
ATOM   1735  Cl1 DCE A 145      53.590  21.470  52.568  1.00  0.00      A   CL
ATOM   1736  HC3 DCE A 145      52.931  19.365  51.979  1.00  0.00      A    H
ATOM   1741  CT  DCE A 146      40.574   5.971  62.303  1.00  0.00      A    C
ATOM   1742  HC  DCE A 146      40.826   5.191  63.021  1.00  0.00      A    H
ATOM   1743  HC1 DCE A 146      41.443   6.627  62.257  1.00  0.00      A    H
ATOM   1744  Cl  DCE A 146      40.322   5.227  60.757  1.00  0.00      A   CL
ATOM   1745  CT1 DCE A 146      39.276   6.571  62.667  1.00  0.00      A    C
ATOM   1746  HC2 DCE A 146      39.292   7.299  63.478  1.00  0.00      A    H
ATOM   1747  Cl1 DCE A 146      38.631   7.408  61.212  1.00  0.00      A   CL
ATOM   1748  HC3 DCE A 146      38.595   5.744  62.868  1.00  0.00      A    H
ATOM   1753  CT  DCE A 147      57.226  59.279   5.056  1.00  0.00      A    C
ATOM   1754  HC  DCE A 147      57.858  60.167   5.085  1.00  0.00      A    H
ATOM   1755  HC1 DCE A 147      58.001  58.529   4.899  1.00  0.00      A    H
ATOM   1756  Cl  DCE A 147      56.370  58.909   6.570  1.00  0.00      A   CL
ATOM   1757  CT1 DCE A 147      56.231  59.223   3.928  1.00  0.00      A    C
ATOM   1758  HC2 DCE A 147      56.703  59.391   2.960  1.00  0.00      A    H
ATOM   1759  Cl1 DCE A 147      55.417  57.603   3.871  1.00  0.00      A   CL
ATOM   1760  HC3 DCE A 147      55.449  59.975   4.037  1.00  0.00      A    H
ATOM   1765  CT  DCE A 148      38.709  55.032  59.499  1.00  0.00      A    C
ATOM   1766  HC  DCE A 148      39.418  54.421  60.058  1.00  0.00      A    H
ATOM   1767  HC1 DCE A 148      37.839  54.463  59.174  1.00  0.00      A    H
ATOM   1768  Cl  DCE A 148      38.098  56.201  60.708  1.00  0.00      A   CL
ATOM   1769  CT1 DCE A 148      39.403  55.532  58.172  1.00  0.00      A    C
ATOM   1770  HC2 DCE A 148      39.927  56.463  58.386  1.00  0.00      A    H
ATOM   1771  Cl1 DCE A 148      40.508  54.293  57.459  1.00  0.00      A   CL
ATOM   1772  HC3 DCE A 148      38.642  55.794  57.437  1.00  0.00      A    H
ATOM   1777  CT  DCE A 149      -0.291  30.097  28.460  1.00  0.00      A    C
ATOM   1778  HC  DCE A 149      -0.121  31.153  28.667  1.00  0.00      A    H
ATOM   1779  HC1 DCE A 149      -0.542  29.684  29.437  1.00  0.00      A    H
ATOM   1780  Cl  DCE A 149      -1.816  29.904  27.556  1.00  0.00      A   CL
ATOM   1781  CT1 DCE A 149       0.772  29.248  27.803  1.00  0.00      A    C
ATOM   1782  HC2 DCE A 149       0.545  28.191  27.663  1.00  0.00      A    H
ATOM   1783  Cl1 DCE A 149       0.997  29.821  26.091  1.00  0.00      A   CL
ATOM   1784  HC3 DCE A 149       1.684  29.351  28.391  1.00  0.00      A    H
ATOM   1789  CT  DCE A 150      63.378  14.077  41.221  1.00  0.00      A    C
ATOM   1790  HC  DCE A 150      62.831  13.930  42.152  1.00  0.00      A    H
ATOM   1791  HC1 DCE A 150      63.074  14.964  40.667  1.00  0.00      A    H
ATOM   1792  Cl  DCE A 150      65.102  14.164  41.591  1.00  0.00      A   CL
ATOM   1793  CT1 DCE A 150      63.188  12.745  40.585  1.00  0.00      A    C
ATOM   1794  HC2 DCE A 150      63.671  11.994  41.211  1.00  0.00      A    H
ATOM   1795  Cl1 DCE A 150      61.451  12.275  40.473  1.00  0.00      A   CL
ATOM   1796  HC3 DCE A 150      63.624  12.750  39.586  1.00  0.00      A    H
ATOM   1801  CT  DCE A 151      11.149  26.327  35.315  1.00  0.00      A    C
ATOM   1802  HC  DCE A 151      11.724  26.473  34.401  1.00  0.00      A    H
ATOM   1803  HC1 DCE A 151      11.352  27.127  36.027  1.00  0.00      A    H
ATOM   1804  Cl  DCE A 151       9.462  26.190  34.853  1.00  0.00      A   CL
ATOM   1805  CT1 DCE A 151      11.607  25.051  35.920  1.00  0.00      A    C
ATOM   1806  HC2 DCE A 151      11.156  24.233  35.359  1.00  0.00      A    H
ATOM   1807  Cl1 DCE A 151      13.318  24.838  35.893  1.00  0.00      A   CL
ATOM   1808  HC3 DCE A 151      11.358  25.047  36.982  1.00  0.00      A    H
ATOM   1813  CT  DCE A 152      51.431  34.520  53.146  1.00  0.00      A    C
ATOM   1814  HC  DCE A 152      52.147  34.201  52.388  1.00  0.00      A    H
ATOM   1815  HC1 DCE A 152      51.159  33.669  53.770  1.00  0.00      A    H
ATOM   1816  Cl  DCE A 152      52.534  35.476  54.238  1.00  0.00      A   CL
ATOM   1817  CT1 DCE A 152      50.191  35.241  52.638  1.00  0.00      A    C
ATOM   1818  HC2 DCE A 152      50.465  35.963  51.868  1.00  0.00      A    H
ATOM   1819  Cl1 DCE A 152      49.149  34.079  51.841  1.00  0.00      A   CL
ATOM   1820  HC3 DCE A 152      49.655  35.695  53.471  1.00  0.00      A    H
ATOM   1825  CT  DCE A 153      35.033  31.917  58.611  1.00  0.00      A    C
ATOM   1826  HC  DCE A 153      35.443  32.227  59.572  1.00  0.00      A    H
ATOM   1827  HC1 DCE A 153      35.927  31.871  57.988  1.00  0.00      A    H
ATOM   1828  Cl  DCE A 153      34.421  30.280  58.811  1.00  0.00      A   CL
ATOM   1829  CT1 DCE A 153      34.027  32.890  58.039  1.00  0.00      A    C
ATOM   1830  HC2 DCE A 153      34.389  33.879  58.321  1.00  0.00      A    H
ATOM   1831  Cl1 DCE A 153      33.962  32.764  56.261  1.00  0.00      A   CL
ATOM   1832  HC3 DCE A 153      33.078  32.785  58.566  1.00  0.00      A    H
ATOM   1837  CT  DCE A 154       6.182  10.969  53.259  1.00  0.00      A    C
ATOM   1838  HC  DCE A 154       6.922  10.332  52.775  1.00  0.00      A    H
ATOM   1839  HC1 DCE A 154       6.493  12.012  53.300  1.00  0.00      A    H
ATOM   1840  Cl  DCE A 154       4.751  10.853  52.186  1.00  0.00      A   CL
ATOM   1841  CT1 DCE A 154       5.685  10.627  54.674  1.00  0.00      A    C
ATOM   1842  HC2 DCE A 154       4.906   9.866  54.669  1.00  0.00      A    H
ATOM   1843  Cl1 DCE A 154       7.150  10.082  55.571  1.00  0.00      A   CL
ATOM   1844  HC3 DCE A 154       5.265  11.525  55.128  1.00  0.00      A    H
ATOM   1849  CT  DCE A 155       0.650  39.897  63.376  1.00  0.00      A    C
ATOM   1850  HC  DCE A 155       0.270  39.624  62.391  1.00  0.00      A    H
ATOM   1851  HC1 DCE A 155      -0.005  40.666  63.785  1.00  0.00      A    H
ATOM   1852  Cl  DCE A 155       0.477  38.478  64.537  1.00  0.00      A   CL
ATOM   1853  CT1 DCE A 155       2.180  40.189  63.294  1.00  0.00      A    C
ATOM   1854  HC2 DCE A 155       2.149  41.127  62.739  1.00  0.00      A    H
ATOM   1855  Cl1 DCE A 155       2.721  40.468  64.952  1.00  0.00      A   CL
ATOM   1856  HC3 DCE A 155       2.693  39.349  62.825  1.00  0.00      A    H
ATOM   1861  CT  DCE A 156      47.585  57.194  12.424  1.00  0.00      A    C
ATOM   1862  HC  DCE A 156      47.926  57.893  11.661  1.00  0.00      A    H
ATOM   1863  HC1 DCE A 156      46.962  56.428  11.962  1.00  0.00      A    H
ATOM   1864  Cl  DCE A 156      49.061  56.373  12.970  1.00  0.00      A   CL
ATOM   1865  CT1 DCE A 156      46.889  57.741  13.626  1.00  0.00      A    C
ATOM   1866  HC2 DCE A 156      47.441  58.651  13.860  1.00  0.00      A    H
ATOM   1867  Cl1 DCE A 156      45.204  58.275  13.132  1.00  0.00      A   CL
ATOM   1868  HC3 DCE A 156      46.833  57.062  14.477  1.00  0.00      A    H
ATOM   1873  CT  DCE A 157      24.928  55.817  10.636  1.00  0.00      A    C
ATOM   1874  HC  DCE A 157      25.121  55.753   9.565  1.00  0.00      A    H
ATOM   1875  HC1 DCE A 157      25.422  56.645  11.144  1.00  0.00      A    H
ATOM   1876  Cl  DCE A 157      23.252  56.275  10.696  1.00  0.00      A   CL
ATOM   1877  CT1 DCE A 157      24.846  54.367  11.332  1.00  0.00      A    C
ATOM   1878  HC2 DCE A 157      25.752  53.791  11.144  1.00  0.00      A    H
ATOM   1879  Cl1 DCE A 157      24.424  54.387  13.082  1.00  0.00      A   CL
ATOM   1880  HC3 DCE A 157      24.017  53.882  10.818  1.00  0.00      A    H
ATOM   1885  CT  DCE A 158      21.901  52.371  57.918  1.00  0.00      A    C
ATOM   1886  HC  DCE A 158      22.292  51.606  57.247  1.00  0.00      A    H
ATOM   1887  HC1 DCE A 158      21.469  53.103  57.235  1.00  0.00      A    H
ATOM   1888  Cl  DCE A 158      20.501  51.815  58.992  1.00  0.00      A   CL
ATOM   1889  CT1 DCE A 158      22.989  53.122  58.791  1.00  0.00      A    C
ATOM   1890  HC2 DCE A 158      23.445  52.430  59.499  1.00  0.00      A    H
ATOM   1891  Cl1 DCE A 158      24.242  53.726  57.692  1.00  0.00      A   CL
ATOM   1892  HC3 DCE A 158      22.589  53.916  59.421  1.00  0.00      A    H
ATOM   1897  CT  DCE A 159      60.402  17.609  32.056  1.00  0.00      A    C
ATOM   1898  HC  DCE A 159      60.895  18.578  31.970  1.00  0.00      A    H
ATOM   1899  HC1 DCE A 159      59.314  17.674  32.064  1.00  0.00      A    H
ATOM   1900  Cl  DCE A 159      60.840  16.863  30.549  1.00  0.00      A   CL
ATOM   1901  CT1 DCE A 159      60.872  16.778  33.233  1.00  0.00      A    C
ATOM   1902  HC2 DCE A 159      60.312  17.030  34.134  1.00  0.00      A    H
ATOM   1903  Cl1 DCE A 159      60.557  15.076  32.837  1.00  0.00      A   CL
ATOM   1904  HC3 DCE A 159      61.927  16.836  33.500  1.00  0.00      A    H
ATOM   1909  CT  DCE A 160      54.241  39.801  46.103  1.00  0.00      A    C
ATOM   1910  HC  DCE A 160      55.125  39.409  46.607  1.00  0.00      A    H
ATOM   1911  HC1 DCE A 160      54.431  40.229  45.118  1.00  0.00      A    H
ATOM   1912  Cl  DCE A 160      53.018  38.479  45.921  1.00  0.00      A   CL
ATOM   1913  CT1 DCE A 160      53.565  40.933  46.918  1.00  0.00      A    C
ATOM   1914  HC2 DCE A 160      54.150  41.843  46.786  1.00  0.00      A    H
ATOM   1915  Cl1 DCE A 160      51.957  41.308  46.265  1.00  0.00      A   CL
ATOM   1916  HC3 DCE A 160      53.502  40.627  47.962  1.00  0.00      A    H
ATOM   1921  CT  DCE A 161      37.166  49.898  22.718  1.00  0.00      A    C
ATOM   1922  HC  DCE A 161      36.817  49.638  21.718  1.00  0.00      A    H
ATOM   1923  HC1 DCE A 161      38.076  50.489  22.619  1.00  0.00      A    H
ATOM   1924  Cl  DCE A 161      35.941  50.963  23.521  1.00  0.00      A   CL
ATOM   1925  CT1 DCE A 161      37.430  48.656  23.569  1.00  0.00      A    C
ATOM   1926  HC2 DCE A 161      36.612  47.966  23.772  1.00  0.00      A    H
ATOM   1927  Cl1 DCE A 161      38.780  47.820  22.826  1.00  0.00      A   CL
ATOM   1928  HC3 DCE A 161      37.780  48.895  24.573  1.00  0.00      A    H
ATOM   1933  CT  DCE A 162      19.203  14.361   5.449  1.00  0.00      A    C
ATOM   1934  HC  DCE A 162      18.413  14.227   6.188  1.00  0.00      A    H
ATOM   1935  HC1 DCE A 162      20.052  13.784   5.814  1.00  0.00      A    H
ATOM   1936  Cl  DCE A 162      18.541  13.587   3.945  1.00  0.00      A   CL
ATOM   1937  CT1 DCE A 162      19.628  15.757   5.145  1.00  0.00      A    C
ATOM   1938  HC2 DCE A 162      18.713  16.345   5.228  1.00  0.00      A    H
ATOM   1939  Cl1 DCE A 162      20.803  16.370   6.294  1.00  0.00      A   CL
ATOM   1940  HC3 DCE A 162      20.003  15.918   4.134  1.00  0.00      A    H
ATOM   1945  CT  DCE A 163      14.075  40.387   8.119  1.00  0.00      A    C
ATOM   1946  HC  DCE A 163      14.471  39.447   8.503  1.00  0.00      A    H
ATOM   1947  HC1 DCE A 163      14.749  41.241   8.195  1.00  0.00      A    H
ATOM   1948  Cl  DCE A 163      13.479  40.158   6.414  1.00  0.00      A   CL
ATOM   1949  CT1 DCE A 163      12.895  40.928   8.983  1.00  0.00      A    C
ATOM   1950  HC2 DCE A 163      12.213  41.636   8.511  1.00  0.00      A    H
ATOM   1951  Cl1 DCE A 163      11.811  39.638   9.567  1.00  0.00      A   CL
ATOM   1952  HC3 DCE A 163      13.322  41.346   9.895  1.00  0.00      A    H
ATOM   1957  CT  DCE A 164      50.195  60.434  58.148  1.00  0.00      A    C
ATOM   1958  HC  DCE A 164      49.675  59.988  57.300  1.00  0.00      A    H
ATOM   1959  HC1 DCE A 164      49.406  60.824  58.791  1.00  0.00      A    H
ATOM   1960  Cl  DCE A 164      51.323  59.383  59.054  1.00  0.00      A   CL
ATOM   1961  CT1 DCE A 164      50.948  61.677  57.741  1.00  0.00      A    C
ATOM   1962  HC2 DCE A 164      51.692  61.503  56.964  1.00  0.00      A    H
ATOM   1963  Cl1 DCE A 164      49.778  62.948  57.121  1.00  0.00      A   CL
ATOM   1964  HC3 DCE A 164      51.522  62.178  58.521  1.00  0.00      A    H
ATOM   1969  CT  DCE A 165      56.630  27.100  14.038  1.00  0.00      A    C
ATOM   1970  HC  DCE A 165      56.726  26.033  14.240  1.00  0.00      A    H
ATOM   1971  HC1 DCE A 165      57.569  27.444  13.605  1.00  0.00      A    H
ATOM   1972  Cl  DCE A 165      55.429  27.356  12.718  1.00  0.00      A   CL
ATOM   1973  CT1 DCE A 165      56.314  27.885  15.338  1.00  0.00      A    C
ATOM   1974  HC2 DCE A 165      56.975  27.663  16.176  1.00  0.00      A    H
ATOM   1975  Cl1 DCE A 165      56.252  29.641  15.055  1.00  0.00      A   CL
ATOM   1976  HC3 DCE A 165      55.324  27.599  15.694  1.00  0.00      A    H
ATOM   1981  CT  DCE A 166      59.757  53.642  36.237  1.00  0.00      A    C
ATOM   1982  HC  DCE A 166      59.584  53.659  37.313  1.00  0.00      A    H
ATOM   1983  HC1 DCE A 166      59.442  54.601  35.826  1.00  0.00      A    H
ATOM   1984  Cl  DCE A 166      61.494  53.519  35.955  1.00  0.00      A   CL
ATOM   1985  CT1 DCE A 166      58.981  52.612  35.437  1.00  0.00      A    C
ATOM   1986  HC2 DCE A 166      59.207  51.616  35.819  1.00  0.00      A    H
ATOM   1987  Cl1 DCE A 166      57.248  52.905  35.806  1.00  0.00      A   CL
ATOM   1988  HC3 DCE A 166      59.055  52.635  34.350  1.00  0.00      A    H
ATOM   1993  CT  DCE A 167      18.615   9.917  22.104  1.00  0.00      A    C
ATOM   1994  HC  DCE A 167      18.813   8.943  22.550  1.00  0.00      A    H
ATOM   1995  HC1 DCE A 167      19.592  10.390  22.197  1.00  0.00      A    H
ATOM   1996  Cl  DCE A 167      18.403   9.690  20.381  1.00  0.00      A   CL
ATOM   1997  CT1 DCE A 167      17.452  10.646  22.785  1.00  0.00      A    C
ATOM   1998  HC2 DCE A 167      16.478  10.200  22.579  1.00  0.00      A    H
ATOM   1999  Cl1 DCE A 167      17.702  10.687  24.583  1.00  0.00      A   CL
ATOM   2000  HC3 DCE A 167      17.342  11.676  22.446  1.00  0.00      A    H
ATOM   2005  CT  DCE A 168      20.483  52.613  63.422  1.00  0.00      A    C
ATOM   2006  HC  DCE A 168      21.177  52.209  62.684  1.00  0.00      A    H
ATOM   2007  HC1 DCE A 168      20.834  53.510  63.932  1.00  0.00      A    H
ATOM   2008  Cl  DCE A 168      18.994  53.005  62.521  1.00  0.00      A   CL
ATOM   2009  CT1 DCE A 168      20.292  51.481  64.439  1.00  0.00      A    C
ATOM   2010  HC2 DCE A 168      19.658  51.820  65.258  1.00  0.00      A    H
ATOM   2011  Cl1 DCE A 168      19.527  50.207  63.437  1.00  0.00      A   CL
ATOM   2012  HC3 DCE A 168      21.164  50.983  64.863  1.00  0.00      A    H
ATOM   2017  CT  DCE A 169      24.405  48.544  36.009  1.00  0.00      A    C
ATOM   2018  HC  DCE A 169      25.327  48.170  36.456  1.00  0.00      A    H
ATOM   2019  HC1 DCE A 169      24.602  48.930  35.009  1.00  0.00      A    H
ATOM   2020  Cl  DCE A 169      23.517  47.025  35.596  1.00  0.00      A   CL
ATOM   2021  CT1 DCE A 169      23.488  49.505  36.686  1.00  0.00      A    C
ATOM   2022  HC2 DCE A 169      22.630  49.813  36.089  1.00  0.00      A    H
ATOM   2023  Cl1 DCE A 169      22.918  48.555  38.083  1.00  0.00      A   CL
ATOM   2024  HC3 DCE A 169      24.023  50.342  37.135  1.00  0.00      A    H
ATOM   2029  CT  DCE A 170      50.161  61.895  52.117  1.00  0.00      A    C
ATOM   2030  HC  DCE A 170      51.221  62.021  51.893  1.00  0.00      A    H
ATOM   2031  HC1 DCE A 170      49.985  60.842  52.335  1.00  0.00      A    H
ATOM   2032  Cl  DCE A 170      49.682  62.768  53.585  1.00  0.00      A   CL
ATOM   2033  CT1 DCE A 170      49.251  62.276  50.909  1.00  0.00      A    C
ATOM   2034  HC2 DCE A 170      48.186  62.181  51.121  1.00  0.00      A    H
ATOM   2035  Cl1 DCE A 170      49.601  63.967  50.618  1.00  0.00      A   CL
ATOM   2036  HC3 DCE A 170      49.569  61.743  50.013  1.00  0.00      A    H
ATOM   2041  CT  DCE A 171      60.157  36.382  57.927  1.00  0.00      A    C
ATOM   2042  HC  DCE A 171      60.348  35.935  58.902  1.00  0.00      A    H
ATOM   2043  HC1 DCE A 171      61.074  36.727  57.449  1.00  0.00      A    H
ATOM   2044  Cl  DCE A 171      59.411  35.186  56.845  1.00  0.00      A   CL
ATOM   2045  CT1 DCE A 171      59.137  37.564  58.089  1.00  0.00      A    C
ATOM   2046  HC2 DCE A 171      58.274  37.154  58.614  1.00  0.00      A    H
ATOM   2047  Cl1 DCE A 171      59.812  38.878  59.021  1.00  0.00      A   CL
ATOM   2048  HC3 DCE A 171      58.983  37.953  57.083  1.00  0.00      A    H
ATOM   2053  CT  DCE A 172      58.184  60.125  17.226  1.00  0.00      A    C
ATOM   2054  HC  DCE A 172      57.750  60.809  17.956  1.00  0.00      A    H
ATOM   2055  HC1 DCE A 172      58.673  59.261  17.676  1.00  0.00      A    H
ATOM   2056  Cl  DCE A 172      56.956  59.492  16.124  1.00  0.00      A   CL
ATOM   2057  CT1 DCE A 172      59.105  60.963  16.263  1.00  0.00      A    C
ATOM   2058  HC2 DCE A 172      59.236  60.613  15.240  1.00  0.00      A    H
ATOM   2059  Cl1 DCE A 172      58.378  62.551  15.927  1.00  0.00      A   CL
ATOM   2060  HC3 DCE A 172      60.093  61.159  16.680  1.00  0.00      A    H
ATOM   2065  CT  DCE A 173      23.375  33.514   3.216  1.00  0.00      A    C
ATOM   2066  HC  DCE A 173      22.546  33.274   3.881  1.00  0.00      A    H
ATOM   2067  HC1 DCE A 173      23.057  34.519   2.938  1.00  0.00      A    H
ATOM   2068  Cl  DCE A 173      24.805  33.793   4.275  1.00  0.00      A   CL
ATOM   2069  CT1 DCE A 173      23.732  32.580   2.029  1.00  0.00      A    C
ATOM   2070  HC2 DCE A 173      24.500  32.860   1.308  1.00  0.00      A    H
ATOM   2071  Cl1 DCE A 173      24.375  30.963   2.576  1.00  0.00      A   CL
ATOM   2072  HC3 DCE A 173      22.850  32.374   1.422  1.00  0.00      A    H
ATOM   2077  CT  DCE A 174      54.925  18.462  25.826  1.00  0.00      A    C
ATOM   2078  HC  DCE A 174      54.448  18.237  24.872  1.00  0.00      A    H
ATOM   2079  HC1 DCE A 174      55.546  19.312  25.545  1.00  0.00      A    H
ATOM   2080  Cl  DCE A 174      53.805  18.868  27.101  1.00  0.00      A   CL
ATOM   2081  CT1 DCE A 174      55.803  17.258  26.294  1.00  0.00      A    C
ATOM   2082  HC2 DCE A 174      56.558  16.939  25.575  1.00  0.00      A    H
ATOM   2083  Cl1 DCE A 174      56.714  17.864  27.653  1.00  0.00      A   CL
ATOM   2084  HC3 DCE A 174      55.127  16.467  26.618  1.00  0.00      A    H
ATOM   2089  CT  DCE A 175      14.079   6.882  52.935  1.00  0.00      A    C
ATOM   2090  HC  DCE A 175      14.698   6.212  52.338  1.00  0.00      A    H
ATOM   2091  HC1 DCE A 175      14.634   6.910  53.873  1.00  0.00      A    H
ATOM   2092  Cl  DCE A 175      13.993   8.476  52.271  1.00  0.00      A   CL
ATOM   2093  CT1 DCE A 175      12.637   6.383  53.195  1.00  0.00      A    C
ATOM   2094  HC2 DCE A 175      12.102   6.274  52.252  1.00  0.00      A    H
ATOM   2095  Cl1 DCE A 175      12.754   4.764  53.892  1.00  0.00      A   CL
ATOM   2096  HC3 DCE A 175      12.275   7.039  53.987  1.00  0.00      A    H
ATOM   2101  CT  DCE A 176      15.677  54.076  43.901  1.00  0.00      A    C
ATOM   2102  HC  DCE A 176      16.484  54.656  44.348  1.00  0.00      A    H
ATOM   2103  HC1 DCE A 176      14.897  53.899  44.642  1.00  0.00      A    H
ATOM   2104  Cl  DCE A 176      14.976  55.197  42.638  1.00  0.00      A   CL
ATOM   2105  CT1 DCE A 176      16.052  52.753  43.071  1.00  0.00      A    C
ATOM   2106  HC2 DCE A 176      16.524  52.997  42.120  1.00  0.00      A    H
ATOM   2107  Cl1 DCE A 176      17.108  51.697  43.994  1.00  0.00      A   CL
ATOM   2108  HC3 DCE A 176      15.168  52.140  42.899  1.00  0.00      A    H
ATOM   2113  CT  DCE A 177      22.658  11.127  25.717  1.00  0.00      A    C
ATOM   2114  HC  DCE A 177      22.564  10.447  24.871  1.00  0.00      A    H
ATOM   2115  HC1 DCE A 177      22.662  10.643  26.693  1.00  0.00      A    H
ATOM   2116  Cl  DCE A 177      23.985  12.282  25.428  1.00  0.00      A   CL
ATOM   2117  CT1 DCE A 177      21.451  12.057  25.831  1.00  0.00      A    C
ATOM   2118  HC2 DCE A 177      20.514  11.521  25.986  1.00  0.00      A    H
ATOM   2119  Cl1 DCE A 177      21.711  13.268  27.157  1.00  0.00      A   CL
ATOM   2120  HC3 DCE A 177      21.382  12.664  24.928  1.00  0.00      A    H
ATOM   2125  CT  DCE A 178      12.723  37.613  47.514  1.00  0.00      A    C
ATOM   2126  HC  DCE A 178      12.386  38.638  47.668  1.00  0.00      A    H
ATOM   2127  HC1 DCE A 178      12.352  37.049  48.370  1.00  0.00      A    H
ATOM   2128  Cl  DCE A 178      11.933  36.991  46.074  1.00  0.00      A   CL
ATOM   2129  CT1 DCE A 178      14.212  37.311  47.200  1.00  0.00      A    C
ATOM   2130  HC2 DCE A 178      14.916  37.588  47.984  1.00  0.00      A    H
ATOM   2131  Cl1 DCE A 178      14.467  35.638  46.862  1.00  0.00      A   CL
ATOM   2132  HC3 DCE A 178      14.589  37.822  46.314  1.00  0.00      A    H
ATOM   2137  CT  DCE A 179      45.920  11.883  57.111  1.00  0.00      A    C
ATOM   2138  HC  DCE A 179      45.456  11.525  58.030  1.00  0.00      A    H
ATOM   2139  HC1 DCE A 179      45.159  11.665  56.362  1.00  0.00      A    H
ATOM   2140  Cl  DCE A 179      46.112  13.690  57.154  1.00  0.00      A   CL
ATOM   2141  CT1 DCE A 179      47.136  11.156  56.541  1.00  0.00      A    C
ATOM   2142  HC2 DCE A 179      47.126  11.461  55.495  1.00  0.00      A    H
ATOM   2143  Cl1 DCE A 179      48.631  11.750  57.388  1.00  0.00      A   CL
ATOM   2144  HC3 DCE A 179      47.149  10.067  56.588  1.00  0.00      A    H
ATOM   2149  CT  DCE A 180      49.321  49.323   1.037  1.00  0.00      A    C
ATOM   2150  HC  DCE A 180      49.890  49.556   0.137  1.00  0.00      A    H
ATOM   2151  HC1 DCE A 180      49.695  48.354   1.368  1.00  0.00      A    H
ATOM   2152  Cl  DCE A 180      49.641  50.519   2.341  1.00  0.00      A   CL
ATOM   2153  CT1 DCE A 180      47.813  49.187   0.774  1.00  0.00      A    C
ATOM   2154  HC2 DCE A 180      47.290  48.955   1.702  1.00  0.00      A    H
ATOM   2155  Cl1 DCE A 180      47.210  50.638  -0.078  1.00  0.00      A   CL
ATOM   2156  HC3 DCE A 180      47.497  48.358   0.140  1.00  0.00      A    H
ATOM   2161  CT  DCE A 181      41.508  27.078  54.066  1.00  0.00      A    C
ATOM   2162  HC  DCE A 181      41.987  26.296  53.478  1.00  0.00      A    H
ATOM   2163  HC1 DCE A 181      41.978  27.973  53.658  1.00  0.00      A    H
ATOM   2164  Cl  DCE A 181      39.824  27.312  53.547  1.00  0.00      A   CL
ATOM   2165  CT1 DCE A 181      41.535  26.817  55.589  1.00  0.00      A    C
ATOM   2166  HC2 DCE A 181      40.729  26.205  55.993  1.00  0.00      A    H
ATOM   2167  Cl1 DCE A 181      43.087  26.272  56.063  1.00  0.00      A   CL
ATOM   2168  HC3 DCE A 181      41.437  27.827  55.987  1.00  0.00      A    H
ATOM   2173  CT  DCE A 182       9.176  56.405  49.555  1.00  0.00      A    C
ATOM   2174  HC  DCE A 182       9.952  55.754  49.957  1.00  0.00      A    H
ATOM   2175  HC1 DCE A 182       8.701  55.863  48.737  1.00  0.00      A    H
ATOM   2176  Cl  DCE A 182       7.931  56.863  50.760  1.00  0.00      A   CL
ATOM   2177  CT1 DCE A 182       9.799  57.665  48.980  1.00  0.00      A    C
ATOM   2178  HC2 DCE A 182       9.165  58.407  48.494  1.00  0.00      A    H
ATOM   2179  Cl1 DCE A 182      10.687  58.568  50.291  1.00  0.00      A   CL
ATOM   2180  HC3 DCE A 182      10.566  57.456  48.234  1.00  0.00      A    H
ATOM   2185  CT  DCE A 183      57.494  12.920  47.856  1.00  0.00      A    C
ATOM   2186  HC  DCE A 183      57.637  12.785  48.928  1.00  0.00      A    H
ATOM   2187  HC1 DCE A 183      56.973  13.864  47.698  1.00  0.00      A    H
ATOM   2188  Cl  DCE A 183      59.140  12.972  47.123  1.00  0.00      A   CL
ATOM   2189  CT1 DCE A 183      56.706  11.754  47.255  1.00  0.00      A    C
ATOM   2190  HC2 DCE A 183      57.118  10.769  47.473  1.00  0.00      A    H
ATOM   2191  Cl1 DCE A 183      55.024  11.801  47.969  1.00  0.00      A   CL
ATOM   2192  HC3 DCE A 183      56.675  11.846  46.169  1.00  0.00      A    H
ATOM   2197  CT  DCE A 184      62.081  42.985  14.907  1.00  0.00      A    C
ATOM   2198  HC  DCE A 184      62.195  44.062  15.028  1.00  0.00      A    H
ATOM   2199  HC1 DCE A 184      62.253  42.673  13.877  1.00  0.00      A    H
ATOM   2200  Cl  DCE A 184      63.135  41.988  16.015  1.00  0.00      A   CL
ATOM   2201  CT1 DCE A 184      60.607  42.658  15.103  1.00  0.00      A    C
ATOM   2202  HC2 DCE A 184      59.899  43.128  14.420  1.00  0.00      A    H
ATOM   2203  Cl1 DCE A 184      60.490  40.896  14.730  1.00  0.00      A   CL
ATOM   2204  HC3 DCE A 184      60.183  42.769  16.101  1.00  0.00      A    H
ATOM   2209  CT  DCE A 185       2.675  58.501  55.567  1.00  0.00      A    C
ATOM   2210  HC  DCE A 185       1.593  58.458  55.692  1.00  0.00      A    H
ATOM   2211  HC1 DCE A 185       2.840  58.341  54.502  1.00  0.00      A    H
ATOM   2212  Cl  DCE A 185       3.237  60.122  56.082  1.00  0.00      A   CL
ATOM   2213  CT1 DCE A 185       3.297  57.477  56.438  1.00  0.00      A    C
ATOM   2214  HC2 DCE A 185       2.571  57.222  57.209  1.00  0.00      A    H
ATOM   2215  Cl1 DCE A 185       3.620  56.004  55.457  1.00  0.00      A   CL
ATOM   2216  HC3 DCE A 185       4.223  57.906  56.821  1.00  0.00      A    H
ATOM   2221  CT  DCE A 186      57.574  32.452  18.085  1.00  0.00      A    C
ATOM   2222  HC  DCE A 186      58.310  31.689  18.339  1.00  0.00      A    H
ATOM   2223  HC1 DCE A 186      56.607  31.969  18.224  1.00  0.00      A    H
ATOM   2224  Cl  DCE A 186      57.811  33.856  19.231  1.00  0.00      A   CL
ATOM   2225  CT1 DCE A 186      57.843  32.799  16.656  1.00  0.00      A    C
ATOM   2226  HC2 DCE A 186      57.956  31.968  15.960  1.00  0.00      A    H
ATOM   2227  Cl1 DCE A 186      56.596  33.793  15.943  1.00  0.00      A   CL
ATOM   2228  HC3 DCE A 186      58.758  33.384  16.566  1.00  0.00      A    H
ATOM   2233  CT  DCE A 187      10.774  64.104  41.855  1.00  0.00      A    C
ATOM   2234  HC  DCE A 187      10.417  65.098  41.584  1.00  0.00      A    H
ATOM   2235  HC1 DCE A 187      11.072  64.046  42.902  1.00  0.00      A    H
ATOM   2236  Cl  DCE A 187       9.537  62.867  41.461  1.00  0.00      A   CL
ATOM   2237  CT1 DCE A 187      11.984  63.870  40.970  1.00  0.00      A    C
ATOM   2238  HC2 DCE A 187      12.159  62.794  40.967  1.00  0.00      A    H
ATOM   2239  Cl1 DCE A 187      11.549  64.206  39.273  1.00  0.00      A   CL
ATOM   2240  HC3 DCE A 187      12.863  64.414  41.317  1.00  0.00      A    H
ATOM   2245  CT  DCE A 188      44.665   8.655  18.594  1.00  0.00      A    C
ATOM   2246  HC  DCE A 188      44.504   9.499  17.923  1.00  0.00      A    H
ATOM   2247  HC1 DCE A 188      44.120   7.797  18.200  1.00  0.00      A    H
ATOM   2248  Cl  DCE A 188      46.487   8.442  18.594  1.00  0.00      A   CL
ATOM   2249  CT1 DCE A 188      44.262   9.085  20.017  1.00  0.00      A    C
ATOM   2250  HC2 DCE A 188      43.243   9.470  19.969  1.00  0.00      A    H
ATOM   2251  Cl1 DCE A 188      44.478   7.787  21.180  1.00  0.00      A   CL
ATOM   2252  HC3 DCE A 188      44.786   9.994  20.312  1.00  0.00      A    H
ATOM   2257  CT  DCE A 189       7.997  24.334   4.158  1.00  0.00      A    C
ATOM   2258  HC  DCE A 189       8.219  25.376   3.926  1.00  0.00      A    H
ATOM   2259  HC1 DCE A 189       7.082  24.298   4.749  1.00  0.00      A    H
ATOM   2260  Cl  DCE A 189       7.790  23.391   2.673  1.00  0.00      A   CL
ATOM   2261  CT1 DCE A 189       9.205  23.724   4.901  1.00  0.00      A    C
ATOM   2262  HC2 DCE A 189       9.276  24.360   5.784  1.00  0.00      A    H
ATOM   2263  Cl1 DCE A 189       8.822  22.082   5.089  1.00  0.00      A   CL
ATOM   2264  HC3 DCE A 189      10.130  23.852   4.339  1.00  0.00      A    H
ATOM   2269  CT  DCE A 190       8.347  28.156  61.391  1.00  0.00      A    C
ATOM   2270  HC  DCE A 190       7.825  28.863  62.036  1.00  0.00      A    H
ATOM   2271  HC1 DCE A 190       9.420  28.325  61.481  1.00  0.00      A    H
ATOM   2272  Cl  DCE A 190       8.013  26.541  61.946  1.00  0.00      A   CL
ATOM   2273  CT1 DCE A 190       7.806  28.397  60.081  1.00  0.00      A    C
ATOM   2274  HC2 DCE A 190       7.763  29.435  59.750  1.00  0.00      A    H
ATOM   2275  Cl1 DCE A 190       8.777  27.625  58.793  1.00  0.00      A   CL
ATOM   2276  HC3 DCE A 190       6.798  27.982  60.049  1.00  0.00      A    H
ATOM   2281  CT  DCE A 191      19.261  58.670  50.915  1.00  0.00      A    C
ATOM   2282  HC  DCE A 191      20.014  58.371  51.645  1.00  0.00      A    H
ATOM   2283  HC1 DCE A 191      18.396  58.979  51.501  1.00  0.00      A    H
ATOM   2284  Cl  DCE A 191      19.731  60.146  50.019  1.00  0.00      A   CL
ATOM   2285  CT1 DCE A 191      19.051  57.481  49.964  1.00  0.00      A    C
ATOM   2286  HC2 DCE A 191      18.758  56.557  50.463  1.00  0.00      A    H
ATOM   2287  Cl1 DCE A 191      17.774  57.897  48.784  1.00  0.00      A   CL
ATOM   2288  HC3 DCE A 191      19.866  57.260  49.275  1.00  0.00      A    H
ATOM   2293  CT  DCE A 192       1.516  13.407  17.299  1.00  0.00      A    C
ATOM   2294  HC  DCE A 192       0.912  14.054  16.663  1.00  0.00      A    H
ATOM   2295  HC1 DCE A 192       2.190  14.012  17.906  1.00  0.00      A    H
ATOM   2296  Cl  DCE A 192       0.310  12.689  18.380  1.00  0.00      A   CL
ATOM   2297  CT1 DCE A 192       2.145  12.193  16.496  1.00  0.00      A    C
ATOM   2298  HC2 DCE A 192       2.506  11.373  17.116  1.00  0.00      A    H
ATOM   2299  Cl1 DCE A 192       0.922  11.407  15.467  1.00  0.00      A   CL
ATOM   2300  HC3 DCE A 192       2.970  12.619  15.925  1.00  0.00      A    H
ATOM   2305  CT  DCE A 193      60.572   5.898  31.052  1.00  0.00      A    C
ATOM   2306  HC  DCE A 193      61.514   5.416  31.316  1.00  0.00      A    H
ATOM   2307  HC1 DCE A 193      60.231   5.395  30.147  1.00  0.00      A    H
ATOM   2308  Cl  DCE A 193      59.310   5.615  32.272  1.00  0.00      A   CL
ATOM   2309  CT1 DCE A 193      60.729   7.376  30.745  1.00  0.00      A    C
ATOM   2310  HC2 DCE A 193      61.207   7.917  31.562  1.00  0.00      A    H
ATOM   2311  Cl1 DCE A 193      61.843   7.362  29.281  1.00  0.00      A   CL
ATOM   2312  HC3 DCE A 193      59.804   7.874  30.451  1.00  0.00      A    H
ATOM   2317  CT  DCE A 194      21.265  59.801  40.344  1.00  0.00      A    C
ATOM   2318  HC  DCE A 194      21.802  59.888  41.288  1.00  0.00      A    H
ATOM   2319  HC1 DCE A 194      21.210  58.773  39.987  1.00  0.00      A    H
ATOM   2320  Cl  DCE A 194      19.724  60.464  40.768  1.00  0.00      A   CL
ATOM   2321  CT1 DCE A 194      22.017  60.722  39.387  1.00  0.00      A    C
ATOM   2322  HC2 DCE A 194      23.070  60.466  39.273  1.00  0.00      A    H
ATOM   2323  Cl1 DCE A 194      21.297  60.725  37.724  1.00  0.00      A   CL
ATOM   2324  HC3 DCE A 194      21.964  61.699  39.868  1.00  0.00      A    H
ATOM   2329  CT  DCE A 195       0.888  44.538  29.890  1.00  0.00      A    C
ATOM   2330  HC  DCE A 195      -0.104  44.160  29.642  1.00  0.00      A    H
ATOM   2331  HC1 DCE A 195       1.645  43.782  29.682  1.00  0.00      A    H
ATOM   2332  Cl  DCE A 195       1.285  45.782  28.716  1.00  0.00      A   CL
ATOM   2333  CT1 DCE A 195       1.023  45.042  31.317  1.00  0.00      A    C
ATOM   2334  HC2 DCE A 195       0.413  44.521  32.056  1.00  0.00      A    H
ATOM   2335  Cl1 DCE A 195       2.692  44.948  31.910  1.00  0.00      A   CL
ATOM   2336  HC3 DCE A 195       0.845  46.115  31.260  1.00  0.00      A    H
ATOM   2341  CT  DCE A 196      48.990  44.013   9.259  1.00  0.00      A    C
ATOM   2342  HC  DCE A 196      49.755  43.724   9.980  1.00  0.00      A    H
ATOM   2343  HC1 DCE A 196      49.311  44.552   8.368  1.00  0.00      A    H
ATOM   2344  Cl  DCE A 196      48.035  42.521   8.802  1.00  0.00      A   CL
ATOM   2345  CT1 DCE A 196      48.203  44.748  10.262  1.00  0.00      A    C
ATOM   2346  HC2 DCE A 196      48.549  45.782  10.280  1.00  0.00      A    H
ATOM   2347  Cl1 DCE A 196      46.445  44.860   9.748  1.00  0.00      A   CL
ATOM   2348  HC3 DCE A 196      48.192  44.304  11.258  1.00  0.00      A    H
ATOM   2353  CT  DCE A 197      14.509  10.191  42.445  1.00  0.00      A    C
ATOM   2354  HC  DCE A 197      15.371  10.400  41.811  1.00  0.00      A    H
ATOM   2355  HC1 DCE A 197      14.676   9.820  43.456  1.00  0.00      A    H
ATOM   2356  Cl  DCE A 197      13.672  11.839  42.638  1.00  0.00      A   CL
ATOM   2357  CT1 DCE A 197      13.606   9.251  41.686  1.00  0.00      A    C
ATOM   2358  HC2 DCE A 197      13.344   9.605  40.689  1.00  0.00      A    H
ATOM   2359  Cl1 DCE A 197      14.634   7.777  41.538  1.00  0.00      A   CL
ATOM   2360  HC3 DCE A 197      12.723   8.886  42.211  1.00  0.00      A    H
ATOM   2365  CT  DCE A 198      60.413  32.888  30.343  1.00  0.00      A    C
ATOM   2366  HC  DCE A 198      60.711  32.165  31.103  1.00  0.00      A    H
ATOM   2367  HC1 DCE A 198      59.933  33.691  30.903  1.00  0.00      A    H
ATOM   2368  Cl  DCE A 198      61.811  33.404  29.365  1.00  0.00      A   CL
ATOM   2369  CT1 DCE A 198      59.482  32.114  29.463  1.00  0.00      A    C
ATOM   2370  HC2 DCE A 198      58.517  31.844  29.891  1.00  0.00      A    H
ATOM   2371  Cl1 DCE A 198      59.188  33.052  27.965  1.00  0.00      A   CL
ATOM   2372  HC3 DCE A 198      59.991  31.183  29.213  1.00  0.00      A    H
ATOM   2377  CT  DCE A 199      62.650  35.096   8.925  1.00  0.00      A    C
ATOM   2378  HC  DCE A 199      61.609  35.253   9.209  1.00  0.00      A    H
ATOM   2379  HC1 DCE A 199      63.303  35.361   9.756  1.00  0.00      A    H
ATOM   2380  Cl  DCE A 199      62.950  33.374   8.572  1.00  0.00      A   CL
ATOM   2381  CT1 DCE A 199      62.934  36.082   7.806  1.00  0.00      A    C
ATOM   2382  HC2 DCE A 199      63.920  36.543   7.867  1.00  0.00      A    H
ATOM   2383  Cl1 DCE A 199      62.545  35.170   6.259  1.00  0.00      A   CL
ATOM   2384  HC3 DCE A 199      62.339  36.993   7.872  1.00  0.00      A    H
ATOM   2389  CT  DCE A 200      63.533  63.227  38.387  1.00  0.00      A    C
ATOM   2390  HC  DCE A 200      64.106  64.085  38.036  1.00  0.00      A    H
ATOM   2391  HC1 DCE A 200      64.093  62.792  39.215  1.00  0.00      A    H
ATOM   2392  Cl  DCE A 200      61.811  63.623  38.749  1.00  0.00      A   CL
ATOM   2393  CT1 DCE A 200      63.555  62.325  37.128  1.00  0.00      A    C
ATOM   2394  HC2 DCE A 200      62.969  61.429  37.333  1.00  0.00      A    H
ATOM   2395  Cl1 DCE A 200      62.723  63.085  35.733  1.00  0.00      A   CL
ATOM   2396  HC3 DCE A 200      64.567  62.027  36.854  1.00  0.00      A    H
ATOM   2401  CT  DCE A 201      52.324  34.766  38.675  1.00  0.00      A    C
ATOM   2402  HC  DCE A 201      51.352  35.165  38.962  1.00  0.00      A    H
ATOM   2403  HC1 DCE A 201      53.135  35.123  39.310  1.00  0.00      A    H
ATOM   2404  Cl  DCE A 201      52.168  32.993  38.695  1.00  0.00      A   CL
ATOM   2405  CT1 DCE A 201      52.585  35.411  37.266  1.00  0.00      A    C
ATOM   2406  HC2 DCE A 201      52.741  36.482  37.398  1.00  0.00      A    H
ATOM   2407  Cl1 DCE A 201      53.985  34.697  36.469  1.00  0.00      A   CL
ATOM   2408  HC3 DCE A 201      51.666  35.332  36.685  1.00  0.00      A    H
ATOM   2413  CT  DCE A 202      18.135  33.391  49.182  1.00  0.00      A    C
ATOM   2414  HC  DCE A 202      18.574  33.222  50.166  1.00  0.00      A    H
ATOM   2415  HC1 DCE A 202      17.583  32.459  49.059  1.00  0.00      A    H
ATOM   2416  Cl  DCE A 202      16.814  34.542  49.562  1.00  0.00      A   CL
ATOM   2417  CT1 DCE A 202      19.061  33.910  48.065  1.00  0.00      A    C
ATOM   2418  HC2 DCE A 202      18.470  34.387  47.283  1.00  0.00      A    H
ATOM   2419  Cl1 DCE A 202      20.396  35.015  48.691  1.00  0.00      A   CL
ATOM   2420  HC3 DCE A 202      19.453  32.999  47.611  1.00  0.00      A    H
ATOM   2425  CT  DCE A 203      15.547  50.352  24.026  1.00  0.00      A    C
ATOM   2426  HC  DCE A 203      16.292  49.947  24.711  1.00  0.00      A    H
ATOM   2427  HC1 DCE A 203      15.054  49.490  23.577  1.00  0.00      A    H
ATOM   2428  Cl  DCE A 203      14.435  51.440  24.826  1.00  0.00      A   CL
ATOM   2429  CT1 DCE A 203      16.161  50.999  22.810  1.00  0.00      A    C
ATOM   2430  HC2 DCE A 203      15.373  51.593  22.346  1.00  0.00      A    H
ATOM   2431  Cl1 DCE A 203      17.534  52.031  23.371  1.00  0.00      A   CL
ATOM   2432  HC3 DCE A 203      16.557  50.317  22.058  1.00  0.00      A    H
ATOM   2437  CT  DCE A 204       3.833  22.818  20.235  1.00  0.00      A    C
ATOM   2438  HC  DCE A 204       3.017  22.138  20.479  1.00  0.00      A    H
ATOM   2439  HC1 DCE A 204       4.123  23.316  21.161  1.00  0.00      A    H
ATOM   2440  Cl  DCE A 204       5.168  21.674  19.784  1.00  0.00      A   CL
ATOM   2441  CT1 DCE A 204       3.480  23.835  19.133  1.00  0.00      A    C
ATOM   2442  HC2 DCE A 204       4.338  24.330  18.678  1.00  0.00      A    H
ATOM   2443  Cl1 DCE A 204       2.554  23.110  17.812  1.00  0.00      A   CL
ATOM   2444  HC3 DCE A 204       2.965  24.695  19.562  1.00  0.00      A    H
ATOM   2449  CT  DCE A 205      57.241  61.221  45.401  1.00  0.00      A    C
ATOM   2450  HC  DCE A 205      56.214  61.395  45.720  1.00  0.00      A    H
ATOM   2451  HC1 DCE A 205      57.453  61.942  44.611  1.00  0.00      A    H
ATOM   2452  Cl  DCE A 205      58.464  61.421  46.730  1.00  0.00      A   CL
ATOM   2453  CT1 DCE A 205      57.353  59.805  44.841  1.00  0.00      A    C
ATOM   2454  HC2 DCE A 205      58.383  59.556  44.584  1.00  0.00      A    H
ATOM   2455  Cl1 DCE A 205      56.850  58.703  46.040  1.00  0.00      A   CL
ATOM   2456  HC3 DCE A 205      56.724  59.704  43.957  1.00  0.00      A    H
ATOM   2461  CT  DCE A 206       2.262  33.074  43.110  1.00  0.00      A    C
ATOM   2462  HC  DCE A 206       1.785  32.441  43.859  1.00  0.00      A    H
ATOM   2463  HC1 DCE A 206       2.364  34.031  43.621  1.00  0.00      A    H
ATOM   2464  Cl  DCE A 206       3.894  32.451  42.845  1.00  0.00      A   CL
ATOM   2465  CT1 DCE A 206       1.515  33.081  41.846  1.00  0.00      A    C
ATOM   2466  HC2 DCE A 206       1.516  32.131  41.312  1.00  0.00      A    H
ATOM   2467  Cl1 DCE A 206      -0.262  33.534  41.989  1.00  0.00      A   CL
ATOM   2468  HC3 DCE A 206       1.882  33.899  41.226  1.00  0.00      A    H
ATOM   2473  CT  DCE A 207      32.275  33.252  11.799  1.00  0.00      A    C
ATOM   2474  HC  DCE A 207      31.711  33.764  11.019  1.00  0.00      A    H
ATOM   2475  HC1 DCE A 207      31.636  33.515  12.642  1.00  0.00      A    H
ATOM   2476  Cl  DCE A 207      32.200  31.466  11.475  1.00  0.00      A   CL
ATOM   2477  CT1 DCE A 207      33.760  33.611  11.983  1.00  0.00      A    C
ATOM   2478  HC2 DCE A 207      34.402  33.327  11.149  1.00  0.00      A    H
ATOM   2479  Cl1 DCE A 207      33.894  35.367  12.302  1.00  0.00      A   CL
ATOM   2480  HC3 DCE A 207      34.248  33.074  12.796  1.00  0.00      A    H
ATOM   2485  CT  DCE A 208      46.491  26.652  60.895  1.00  0.00      A    C
ATOM   2486  HC  DCE A 208      45.842  26.236  61.666  1.00  0.00      A    H
ATOM   2487  HC1 DCE A 208      46.915  27.610  61.197  1.00  0.00      A    H
ATOM   2488  Cl  DCE A 208      47.870  25.545  60.708  1.00  0.00      A   CL
ATOM   2489  CT1 DCE A 208      45.805  26.771  59.529  1.00  0.00      A    C
ATOM   2490  HC2 DCE A 208      46.545  27.025  58.770  1.00  0.00      A    H
ATOM   2491  Cl1 DCE A 208      44.735  25.326  59.272  1.00  0.00      A   CL
ATOM   2492  HC3 DCE A 208      45.176  27.652  59.406  1.00  0.00      A    H
ATOM   2497  CT  DCE A 209       8.954   6.192   6.667  1.00  0.00      A    C
ATOM   2498  HC  DCE A 209       8.866   7.113   6.092  1.00  0.00      A    H
ATOM   2499  HC1 DCE A 209       8.103   5.570   6.392  1.00  0.00      A    H
ATOM   2500  Cl  DCE A 209      10.507   5.409   6.210  1.00  0.00      A   CL
ATOM   2501  CT1 DCE A 209       9.011   6.556   8.154  1.00  0.00      A    C
ATOM   2502  HC2 DCE A 209       9.827   7.236   8.399  1.00  0.00      A    H
ATOM   2503  Cl1 DCE A 209       7.449   7.259   8.664  1.00  0.00      A   CL
ATOM   2504  HC3 DCE A 209       9.196   5.699   8.802  1.00  0.00      A    H
ATOM   2509  CT  DCE A 210       3.694  47.709  10.922  1.00  0.00      A    C
ATOM   2510  HC  DCE A 210       4.606  47.130  10.770  1.00  0.00      A    H
ATOM   2511  HC1 DCE A 210       3.652  48.191  11.898  1.00  0.00      A    H
ATOM   2512  Cl  DCE A 210       3.578  48.899   9.596  1.00  0.00      A   CL
ATOM   2513  CT1 DCE A 210       2.498  46.776  10.670  1.00  0.00      A    C
ATOM   2514  HC2 DCE A 210       1.540  47.296  10.671  1.00  0.00      A    H
ATOM   2515  Cl1 DCE A 210       2.634  46.162   9.043  1.00  0.00      A   CL
ATOM   2516  HC3 DCE A 210       2.464  45.909  11.330  1.00  0.00      A    H
ATOM   2521  CT  DCE A 211      41.745  12.156   7.446  1.00  0.00      A    C
ATOM   2522  HC  DCE A 211      41.723  11.108   7.747  1.00  0.00      A    H
ATOM   2523  HC1 DCE A 211      41.398  12.632   8.362  1.00  0.00      A    H
ATOM   2524  Cl  DCE A 211      43.389  12.624   7.044  1.00  0.00      A   CL
ATOM   2525  CT1 DCE A 211      40.854  12.388   6.154  1.00  0.00      A    C
ATOM   2526  HC2 DCE A 211      39.873  11.937   6.300  1.00  0.00      A    H
ATOM   2527  Cl1 DCE A 211      40.535  14.096   5.749  1.00  0.00      A   CL
ATOM   2528  HC3 DCE A 211      41.280  11.960   5.247  1.00  0.00      A    H
ATOM   2533  CT  DCE A 212      38.375   6.506  40.084  1.00  0.00      A    C
ATOM   2534  HC  DCE A 212      38.030   7.476  39.726  1.00  0.00      A    H
ATOM   2535  HC1 DCE A 212      37.651   5.718  39.880  1.00  0.00      A    H
ATOM   2536  Cl  DCE A 212      39.843   6.193  39.111  1.00  0.00      A   CL
ATOM   2537  CT1 DCE A 212      38.729   6.640  41.545  1.00  0.00      A    C
ATOM   2538  HC2 DCE A 212      37.877   6.875  42.183  1.00  0.00      A    H
ATOM   2539  Cl1 DCE A 212      39.259   5.106  42.177  1.00  0.00      A   CL
ATOM   2540  HC3 DCE A 212      39.394   7.451  41.841  1.00  0.00      A    H
ATOM   2545  CT  DCE A 213      20.904  11.204  50.679  1.00  0.00      A    C
ATOM   2546  HC  DCE A 213      20.036  11.200  50.021  1.00  0.00      A    H
ATOM   2547  HC1 DCE A 213      20.592  11.072  51.715  1.00  0.00      A    H
ATOM   2548  Cl  DCE A 213      21.845   9.839  50.283  1.00  0.00      A   CL
ATOM   2549  CT1 DCE A 213      21.636  12.499  50.488  1.00  0.00      A    C
ATOM   2550  HC2 DCE A 213      21.727  12.679  49.417  1.00  0.00      A    H
ATOM   2551  Cl1 DCE A 213      20.764  13.935  51.091  1.00  0.00      A   CL
ATOM   2552  HC3 DCE A 213      22.617  12.707  50.915  1.00  0.00      A    H
ATOM   2557  CT  DCE A 214      -0.513  28.060   6.152  1.00  0.00      A    C
ATOM   2558  HC  DCE A 214      -1.528  27.864   5.807  1.00  0.00      A    H
ATOM   2559  HC1 DCE A 214      -0.197  28.803   5.420  1.00  0.00      A    H
ATOM   2560  Cl  DCE A 214      -0.397  28.765   7.804  1.00  0.00      A   CL
ATOM   2561  CT1 DCE A 214       0.482  26.911   6.052  1.00  0.00      A    C
ATOM   2562  HC2 DCE A 214       0.669  26.194   6.851  1.00  0.00      A    H
ATOM   2563  Cl1 DCE A 214       0.435  26.166   4.438  1.00  0.00      A   CL
ATOM   2564  HC3 DCE A 214       1.408  27.487   6.039  1.00  0.00      A    H
ATOM   2569  CT  DCE A 215      60.360   9.978  62.604  1.00  0.00      A    C
ATOM   2570  HC  DCE A 215      60.763   8.971  62.495  1.00  0.00      A    H
ATOM   2571  HC1 DCE A 215      59.303  10.019  62.340  1.00  0.00      A    H
ATOM   2572  Cl  DCE A 215      60.663  10.634  64.296  1.00  0.00      A   CL
ATOM   2573  CT1 DCE A 215      61.157  10.869  61.708  1.00  0.00      A    C
ATOM   2574  HC2 DCE A 215      60.784  10.888  60.684  1.00  0.00      A    H
ATOM   2575  Cl1 DCE A 215      60.888  12.521  62.240  1.00  0.00      A   CL
ATOM   2576  HC3 DCE A 215      62.223  10.647  61.760  1.00  0.00      A    H
ATOM   2581  CT  DCE A 216      19.164  36.711  52.926  1.00  0.00      A    C
ATOM   2582  HC  DCE A 216      20.015  36.056  53.110  1.00  0.00      A    H
ATOM   2583  HC1 DCE A 216      18.236  36.369  53.383  1.00  0.00      A    H
ATOM   2584  Cl  DCE A 216      19.620  38.276  53.555  1.00  0.00      A   CL
ATOM   2585  CT1 DCE A 216      18.894  36.763  51.429  1.00  0.00      A    C
ATOM   2586  HC2 DCE A 216      18.464  35.822  51.084  1.00  0.00      A    H
ATOM   2587  Cl1 DCE A 216      17.831  38.216  51.065  1.00  0.00      A   CL
ATOM   2588  HC3 DCE A 216      19.788  37.006  50.854  1.00  0.00      A    H
ATOM   2593  CT  DCE A 217      25.348   6.272  56.675  1.00  0.00      A    C
ATOM   2594  HC  DCE A 217      25.626   5.262  56.374  1.00  0.00      A    H
ATOM   2595  HC1 DCE A 217      24.656   6.718  55.960  1.00  0.00      A    H
ATOM   2596  Cl  DCE A 217      24.475   5.991  58.154  1.00  0.00      A   CL
ATOM   2597  CT1 DCE A 217      26.704   7.089  56.945  1.00  0.00      A    C
ATOM   2598  HC2 DCE A 217      27.403   6.715  57.693  1.00  0.00      A    H
ATOM   2599  Cl1 DCE A 217      27.695   6.858  55.458  1.00  0.00      A   CL
ATOM   2600  HC3 DCE A 217      26.534   8.153  57.112  1.00  0.00      A    H
ATOM   2605  CT  DCE A 218       1.239  51.790  32.184  1.00  0.00      A    C
ATOM   2606  HC  DCE A 218       1.688  50.849  31.865  1.00  0.00      A    H
ATOM   2607  HC1 DCE A 218       0.560  52.033  31.367  1.00  0.00      A    H
ATOM   2608  Cl  DCE A 218       0.102  51.518  33.572  1.00  0.00      A   CL
ATOM   2609  CT1 DCE A 218       2.295  52.921  32.404  1.00  0.00      A    C
ATOM   2610  HC2 DCE A 218       2.960  52.673  33.232  1.00  0.00      A    H
ATOM   2611  Cl1 DCE A 218       3.275  52.887  30.987  1.00  0.00      A   CL
ATOM   2612  HC3 DCE A 218       1.825  53.902  32.479  1.00  0.00      A    H
ATOM   2617  CT  DCE A 219      30.667  14.237  24.854  1.00  0.00      A    C
ATOM   2618  HC  DCE A 219      31.681  14.100  25.231  1.00  0.00      A    H
ATOM   2619  HC1 DCE A 219      29.829  13.808  25.403  1.00  0.00      A    H
ATOM   2620  Cl  DCE A 219      30.459  16.032  24.796  1.00  0.00      A   CL
ATOM   2621  CT1 DCE A 219      30.785  13.581  23.442  1.00  0.00      A    C
ATOM   2622  HC2 DCE A 219      29.827  13.191  23.097  1.00  0.00      A    H
ATOM   2623  Cl1 DCE A 219      31.379  14.628  22.129  1.00  0.00      A   CL
ATOM   2624  HC3 DCE A 219      31.436  12.708  23.383  1.00  0.00      A    H
ATOM   2629  CT  DCE A 220      51.582  20.566  63.103  1.00  0.00      A    C
ATOM   2630  HC  DCE A 220      51.485  20.883  62.064  1.00  0.00      A    H
ATOM   2631  HC1 DCE A 220      51.511  19.543  63.471  1.00  0.00      A    H
ATOM   2632  Cl  DCE A 220      53.189  21.103  63.628  1.00  0.00      A   CL
ATOM   2633  CT1 DCE A 220      50.572  21.489  63.801  1.00  0.00      A    C
ATOM   2634  HC2 DCE A 220      49.589  21.074  63.578  1.00  0.00      A    H
ATOM   2635  Cl1 DCE A 220      50.802  21.297  65.575  1.00  0.00      A   CL
ATOM   2636  HC3 DCE A 220      50.671  22.544  63.545  1.00  0.00      A    H
ATOM   2641  CT  DCE A 221      55.584  20.574  58.327  1.00  0.00      A    C
ATOM   2642  HC  DCE A 221      55.971  21.544  58.638  1.00  0.00      A    H
ATOM   2643  HC1 DCE A 221      56.262  19.932  58.890  1.00  0.00      A    H
ATOM   2644  Cl  DCE A 221      53.930  20.434  58.921  1.00  0.00      A   CL
ATOM   2645  CT1 DCE A 221      55.673  20.374  56.837  1.00  0.00      A    C
ATOM   2646  HC2 DCE A 221      55.367  21.343  56.443  1.00  0.00      A    H
ATOM   2647  Cl1 DCE A 221      57.371  20.159  56.421  1.00  0.00      A   CL
ATOM   2648  HC3 DCE A 221      55.083  19.561  56.415  1.00  0.00      A    H
ATOM   2653  CT  DCE A 222      43.521  35.015   6.804  1.00  0.00      A    C
ATOM   2654  HC  DCE A 222      43.238  36.030   7.083  1.00  0.00      A    H
ATOM   2655  HC1 DCE A 222      43.529  34.299   7.627  1.00  0.00      A    H
ATOM   2656  Cl  DCE A 222      42.425  34.374   5.595  1.00  0.00      A   CL
ATOM   2657  CT1 DCE A 222      44.903  35.209   6.212  1.00  0.00      A    C
ATOM   2658  HC2 DCE A 222      45.689  35.491   6.912  1.00  0.00      A    H
ATOM   2659  Cl1 DCE A 222      45.414  33.631   5.517  1.00  0.00      A   CL
ATOM   2660  HC3 DCE A 222      44.807  35.953   5.421  1.00  0.00      A    H
ATOM   2665  CT  DCE A 223      44.992  57.556  49.553  1.00  0.00      A    C
ATOM   2666  HC  DCE A 223      44.795  57.089  50.518  1.00  0.00      A    H
ATOM   2667  HC1 DCE A 223      44.581  56.992  48.716  1.00  0.00      A    H
ATOM   2668  Cl  DCE A 223      44.121  59.092  49.771  1.00  0.00      A   CL
ATOM   2669  CT1 DCE A 223      46.629  57.832  49.407  1.00  0.00      A    C
ATOM   2670  HC2 DCE A 223      46.771  58.349  48.458  1.00  0.00      A    H
ATOM   2671  Cl1 DCE A 223      47.104  58.908  50.771  1.00  0.00      A   CL
ATOM   2672  HC3 DCE A 223      47.270  56.954  49.323  1.00  0.00      A    H
ATOM   2677  CT  DCE A 224      49.252  47.129  28.215  1.00  0.00      A    C
ATOM   2678  HC  DCE A 224      48.468  47.619  28.793  1.00  0.00      A    H
ATOM   2679  HC1 DCE A 224      48.779  46.160  28.057  1.00  0.00      A    H
ATOM   2680  Cl  DCE A 224      49.610  48.003  26.766  1.00  0.00      A   CL
ATOM   2681  CT1 DCE A 224      50.500  47.009  29.046  1.00  0.00      A    C
ATOM   2682  HC2 DCE A 224      51.197  46.366  28.508  1.00  0.00      A    H
ATOM   2683  Cl1 DCE A 224      51.247  48.681  29.113  1.00  0.00      A   CL
ATOM   2684  HC3 DCE A 224      50.358  46.616  30.053  1.00  0.00      A    H
ATOM   2689  CT  DCE A 225       4.569  43.756  13.101  1.00  0.00      A    C
ATOM   2690  HC  DCE A 225       4.227  43.437  12.116  1.00  0.00      A    H
ATOM   2691  HC1 DCE A 225       5.570  43.383  13.317  1.00  0.00      A    H
ATOM   2692  Cl  DCE A 225       4.702  45.553  13.054  1.00  0.00      A   CL
ATOM   2693  CT1 DCE A 225       3.499  43.549  14.190  1.00  0.00      A    C
ATOM   2694  HC2 DCE A 225       2.636  44.207  14.095  1.00  0.00      A    H
ATOM   2695  Cl1 DCE A 225       2.801  41.888  14.185  1.00  0.00      A   CL
ATOM   2696  HC3 DCE A 225       3.979  43.806  15.134  1.00  0.00      A    H
ATOM   2701  CT  DCE A 226      16.197  12.403  48.918  1.00  0.00      A    C
ATOM   2702  HC  DCE A 226      16.029  12.987  49.823  1.00  0.00      A    H
ATOM   2703  HC1 DCE A 226      17.245  12.446  48.621  1.00  0.00      A    H
ATOM   2704  Cl  DCE A 226      15.464  10.734  49.329  1.00  0.00      A   CL
ATOM   2705  CT1 DCE A 226      15.473  13.068  47.736  1.00  0.00      A    C
ATOM   2706  HC2 DCE A 226      15.841  14.024  47.364  1.00  0.00      A    H
ATOM   2707  Cl1 DCE A 226      15.595  11.951  46.349  1.00  0.00      A   CL
ATOM   2708  HC3 DCE A 226      14.413  13.124  47.982  1.00  0.00      A    H
ATOM   2713  CT  DCE A 227      29.702  52.770   5.284  1.00  0.00      A    C
ATOM   2714  HC  DCE A 227      28.623  52.612   5.267  1.00  0.00      A    H
ATOM   2715  HC1 DCE A 227      30.069  52.912   4.267  1.00  0.00      A    H
ATOM   2716  Cl  DCE A 227      30.128  54.159   6.328  1.00  0.00      A   CL
ATOM   2717  CT1 DCE A 227      30.351  51.533   5.821  1.00  0.00      A    C
ATOM   2718  HC2 DCE A 227      31.396  51.435   5.527  1.00  0.00      A    H
ATOM   2719  Cl1 DCE A 227      30.028  51.293   7.562  1.00  0.00      A   CL
ATOM   2720  HC3 DCE A 227      29.919  50.624   5.402  1.00  0.00      A    H
ATOM   2725  CT  DCE A 228      43.152  56.302   9.764  1.00  0.00      A    C
ATOM   2726  HC  DCE A 228      42.729  55.782   8.904  1.00  0.00      A    H
ATOM   2727  HC1 DCE A 228      42.807  56.178  10.791  1.00  0.00      A    H
ATOM   2728  Cl  DCE A 228      44.821  55.815   9.875  1.00  0.00      A   CL
ATOM   2729  CT1 DCE A 228      43.277  57.746   9.332  1.00  0.00      A    C
ATOM   2730  HC2 DCE A 228      43.839  57.853   8.404  1.00  0.00      A    H
ATOM   2731  Cl1 DCE A 228      41.730  58.523   9.161  1.00  0.00      A   CL
ATOM   2732  HC3 DCE A 228      43.762  58.212  10.190  1.00  0.00      A    H
ATOM   2737  CT  DCE A 229       0.595   1.411  21.695  1.00  0.00      A    C
ATOM   2738  HC  DCE A 229       0.412   2.471  21.516  1.00  0.00      A    H
ATOM   2739  HC1 DCE A 229      -0.300   0.890  22.033  1.00  0.00      A    H
ATOM   2740  Cl  DCE A 229       1.164   0.662  20.169  1.00  0.00      A   CL
ATOM   2741  CT1 DCE A 229       1.743   1.276  22.704  1.00  0.00      A    C
ATOM   2742  HC2 DCE A 229       1.309   1.618  23.644  1.00  0.00      A    H
ATOM   2743  Cl1 DCE A 229       2.358  -0.470  22.898  1.00  0.00      A   CL
ATOM   2744  HC3 DCE A 229       2.596   1.920  22.488  1.00  0.00      A    H
ATOM   2749  CT  DCE A 230      52.131  54.672  14.662  1.00  0.00      A    C
ATOM   2750  HC  DCE A 230      52.586  55.492  15.217  1.00  0.00      A    H
ATOM   2751  HC1 DCE A 230      51.418  54.994  13.902  1.00  0.00      A    H
ATOM   2752  Cl  DCE A 230      53.597  53.956  13.865  1.00  0.00      A   CL
ATOM   2753  CT1 DCE A 230      51.405  53.629  15.556  1.00  0.00      A    C
ATOM   2754  HC2 DCE A 230      51.129  52.733  15.000  1.00  0.00      A    H
ATOM   2755  Cl1 DCE A 230      52.485  53.087  16.866  1.00  0.00      A   CL
ATOM   2756  HC3 DCE A 230      50.446  53.892  16.002  1.00  0.00      A    H
ATOM   2761  CT  DCE A 231      57.792  11.319  18.350  1.00  0.00      A    C
ATOM   2762  HC  DCE A 231      58.007  10.771  19.267  1.00  0.00      A    H
ATOM   2763  HC1 DCE A 231      56.721  11.514  18.285  1.00  0.00      A    H
ATOM   2764  Cl  DCE A 231      58.730  12.763  18.170  1.00  0.00      A   CL
ATOM   2765  CT1 DCE A 231      57.983  10.352  17.242  1.00  0.00      A    C
ATOM   2766  HC2 DCE A 231      59.049  10.289  17.026  1.00  0.00      A    H
ATOM   2767  Cl1 DCE A 231      57.307   8.746  17.779  1.00  0.00      A   CL
ATOM   2768  HC3 DCE A 231      57.491  10.644  16.314  1.00  0.00      A    H
ATOM   2773  CT  DCE A 232      31.311  29.285  27.677  1.00  0.00      A    C
ATOM   2774  HC  DCE A 232      32.300  29.161  28.117  1.00  0.00      A    H
ATOM   2775  HC1 DCE A 232      30.816  30.181  28.051  1.00  0.00      A    H
ATOM   2776  Cl  DCE A 232      31.683  29.470  25.931  1.00  0.00      A   CL
ATOM   2777  CT1 DCE A 232      30.445  28.008  27.846  1.00  0.00      A    C
ATOM   2778  HC2 DCE A 232      30.553  27.221  27.100  1.00  0.00      A    H
ATOM   2779  Cl1 DCE A 232      30.399  27.436  29.520  1.00  0.00      A   CL
ATOM   2780  HC3 DCE A 232      29.416  28.333  27.693  1.00  0.00      A    H
ATOM   2785  CT  DCE A 233      34.515  27.152  32.393  1.00  0.00      A    C
ATOM   2786  HC  DCE A 233      35.394  27.796  32.366  1.00  0.00      A    H
ATOM   2787  HC1 DCE A 233      34.548  26.399  33.179  1.00  0.00      A    H
ATOM   2788  Cl  DCE A 233      33.183  28.353  32.822  1.00  0.00      A   CL
ATOM   2789  CT1 DCE A 233      34.191  26.642  30.975  1.00  0.00      A    C
ATOM   2790  HC2 DCE A 233      34.088  27.443  30.244  1.00  0.00      A    H
ATOM   2791  Cl1 DCE A 233      35.463  25.535  30.281  1.00  0.00      A   CL
ATOM   2792  HC3 DCE A 233      33.188  26.218  31.027  1.00  0.00      A    H
ATOM   2797  CT  DCE A 234      28.793  59.028  28.911  1.00  0.00      A    C
ATOM   2798  HC  DCE A 234      28.567  58.001  29.197  1.00  0.00      A    H
ATOM   2799  HC1 DCE A 234      28.615  59.619  29.809  1.00  0.00      A    H
ATOM   2800  Cl  DCE A 234      30.566  59.051  28.281  1.00  0.00      A   CL
ATOM   2801  CT1 DCE A 234      27.906  59.576  27.830  1.00  0.00      A    C
ATOM   2802  HC2 DCE A 234      28.196  60.599  27.591  1.00  0.00      A    H
ATOM   2803  Cl1 DCE A 234      28.127  58.639  26.336  1.00  0.00      A   CL
ATOM   2804  HC3 DCE A 234      26.857  59.591  28.126  1.00  0.00      A    H
ATOM   2809  CT  DCE A 235      38.050  17.463  18.628  1.00  0.00      A    C
ATOM   2810  HC  DCE A 235      38.070  18.471  18.214  1.00  0.00      A    H
ATOM   2811  HC1 DCE A 235      37.238  16.914  18.152  1.00  0.00      A    H
ATOM   2812  Cl  DCE A 235      39.555  16.626  18.119  1.00  0.00      A   CL
ATOM   2813  CT1 DCE A 235      37.902  17.396  20.207  1.00  0.00      A    C
ATOM   2814  HC2 DCE A 235      38.690  17.960  20.706  1.00  0.00      A    H
ATOM   2815  Cl1 DCE A 235      36.335  18.063  20.717  1.00  0.00      A   CL
ATOM   2816  HC3 DCE A 235      37.964  16.361  20.542  1.00  0.00      A    H
ATOM   2821  CT  DCE A 236      26.029  44.615  39.774  1.00  0.00      A    C
ATOM   2822  HC  DCE A 236      26.197  44.037  40.682  1.00  0.00      A    H
ATOM   2823  HC1 DCE A 236      26.041  45.653  40.103  1.00  0.00      A    H
ATOM   2824  Cl  DCE A 236      27.304  44.351  38.542  1.00  0.00      A   CL
ATOM   2825  CT1 DCE A 236      24.628  44.234  39.216  1.00  0.00      A    C
ATOM   2826  HC2 DCE A 236      24.674  43.210  38.846  1.00  0.00      A    H
ATOM   2827  Cl1 DCE A 236      23.380  44.406  40.470  1.00  0.00      A   CL
ATOM   2828  HC3 DCE A 236      24.541  44.763  38.266  1.00  0.00      A    H
ATOM   2833  CT  DCE A 237      27.138  35.460  16.721  1.00  0.00      A    C
ATOM   2834  HC  DCE A 237      26.804  36.293  16.103  1.00  0.00      A    H
ATOM   2835  HC1 DCE A 237      26.391  35.258  17.489  1.00  0.00      A    H
ATOM   2836  Cl  DCE A 237      27.137  34.070  15.580  1.00  0.00      A   CL
ATOM   2837  CT1 DCE A 237      28.539  35.657  17.173  1.00  0.00      A    C
ATOM   2838  HC2 DCE A 237      28.610  36.553  17.789  1.00  0.00      A    H
ATOM   2839  Cl1 DCE A 237      29.194  34.309  18.204  1.00  0.00      A   CL
ATOM   2840  HC3 DCE A 237      29.215  35.593  16.320  1.00  0.00      A    H
ATOM   2845  CT  DCE A 238      49.721  43.637   0.414  1.00  0.00      A    C
ATOM   2846  HC  DCE A 238      50.170  43.754  -0.573  1.00  0.00      A    H
ATOM   2847  HC1 DCE A 238      48.678  43.390   0.218  1.00  0.00      A    H
ATOM   2848  Cl  DCE A 238      50.455  42.330   1.450  1.00  0.00      A   CL
ATOM   2849  CT1 DCE A 238      49.818  44.984   1.122  1.00  0.00      A    C
ATOM   2850  HC2 DCE A 238      49.247  45.068   2.046  1.00  0.00      A    H
ATOM   2851  Cl1 DCE A 238      51.483  45.233   1.650  1.00  0.00      A   CL
ATOM   2852  HC3 DCE A 238      49.585  45.918   0.611  1.00  0.00      A    H
ATOM   2857  CT  DCE A 239      26.736  11.326  57.482  1.00  0.00      A    C
ATOM   2858  HC  DCE A 239      26.100  10.451  57.345  1.00  0.00      A    H
ATOM   2859  HC1 DCE A 239      26.458  11.844  58.400  1.00  0.00      A    H
ATOM   2860  Cl  DCE A 239      28.419  10.763  57.548  1.00  0.00      A   CL
ATOM   2861  CT1 DCE A 239      26.769  12.295  56.377  1.00  0.00      A    C
ATOM   2862  HC2 DCE A 239      27.680  12.873  56.529  1.00  0.00      A    H
ATOM   2863  Cl1 DCE A 239      26.981  11.547  54.757  1.00  0.00      A   CL
ATOM   2864  HC3 DCE A 239      25.909  12.965  56.367  1.00  0.00      A    H
ATOM   2869  CT  DCE A 240      16.786  62.087  37.865  1.00  0.00      A    C
ATOM   2870  HC  DCE A 240      16.982  61.724  38.873  1.00  0.00      A    H
ATOM   2871  HC1 DCE A 240      17.535  62.846  37.642  1.00  0.00      A    H
ATOM   2872  Cl  DCE A 240      16.841  60.818  36.671  1.00  0.00      A   CL
ATOM   2873  CT1 DCE A 240      15.416  62.796  37.774  1.00  0.00      A    C
ATOM   2874  HC2 DCE A 240      14.622  62.121  38.095  1.00  0.00      A    H
ATOM   2875  Cl1 DCE A 240      15.354  64.457  38.686  1.00  0.00      A   CL
ATOM   2876  HC3 DCE A 240      15.386  63.093  36.726  1.00  0.00      A    H
ATOM   2881  CT  DCE A 241      12.844   4.308  22.991  1.00  0.00      A    C
ATOM   2882  HC  DCE A 241      13.585   3.515  22.891  1.00  0.00      A    H
ATOM   2883  HC1 DCE A 241      12.251   4.151  23.892  1.00  0.00      A    H
ATOM   2884  Cl  DCE A 241      13.630   5.867  23.016  1.00  0.00      A   CL
ATOM   2885  CT1 DCE A 241      11.812   4.288  21.896  1.00  0.00      A    C
ATOM   2886  HC2 DCE A 241      11.006   5.002  22.065  1.00  0.00      A    H
ATOM   2887  Cl1 DCE A 241      12.632   4.710  20.328  1.00  0.00      A   CL
ATOM   2888  HC3 DCE A 241      11.296   3.336  21.770  1.00  0.00      A    H
ATOM   2893  CT  DCE A 242      17.899  45.732  44.650  1.00  0.00      A    C
ATOM   2894  HC  DCE A 242      18.266  46.708  44.965  1.00  0.00      A    H
ATOM   2895  HC1 DCE A 242      17.194  45.992  43.861  1.00  0.00      A    H
ATOM   2896  Cl  DCE A 242      19.250  44.690  44.053  1.00  0.00      A   CL
ATOM   2897  CT1 DCE A 242      17.226  45.072  45.809  1.00  0.00      A    C
ATOM   2898  HC2 DCE A 242      17.829  45.112  46.716  1.00  0.00      A    H
ATOM   2899  Cl1 DCE A 242      15.900  46.117  46.260  1.00  0.00      A   CL
ATOM   2900  HC3 DCE A 242      16.953  44.019  45.738  1.00  0.00      A    H
ATOM   2905  CT  DCE A 243      57.918  15.920   5.379  1.00  0.00      A    C
ATOM   2906  HC  DCE A 243      58.841  16.322   5.798  1.00  0.00      A    H
ATOM   2907  HC1 DCE A 243      57.220  15.611   6.156  1.00  0.00      A    H
ATOM   2908  Cl  DCE A 243      57.232  17.299   4.606  1.00  0.00      A   CL
ATOM   2909  CT1 DCE A 243      58.064  14.838   4.303  1.00  0.00      A    C
ATOM   2910  HC2 DCE A 243      58.490  15.124   3.342  1.00  0.00      A    H
ATOM   2911  Cl1 DCE A 243      59.060  13.508   4.931  1.00  0.00      A   CL
ATOM   2912  HC3 DCE A 243      57.038  14.593   4.030  1.00  0.00      A    H
ATOM   2917  CT  DCE A 244      44.054  50.169   0.913  1.00  0.00      A    C
ATOM   2918  HC  DCE A 244      43.293  49.390   0.863  1.00  0.00      A    H
ATOM   2919  HC1 DCE A 244      44.838  49.768   0.270  1.00  0.00      A    H
ATOM   2920  Cl  DCE A 244      43.465  51.674   0.259  1.00  0.00      A   CL
ATOM   2921  CT1 DCE A 244      44.488  50.353   2.325  1.00  0.00      A    C
ATOM   2922  HC2 DCE A 244      43.697  50.661   3.009  1.00  0.00      A    H
ATOM   2923  Cl1 DCE A 244      45.061  48.820   2.954  1.00  0.00      A   CL
ATOM   2924  HC3 DCE A 244      45.254  51.121   2.431  1.00  0.00      A    H
ATOM   2929  CT  DCE A 245      45.722  23.021  56.054  1.00  0.00      A    C
ATOM   2930  HC  DCE A 245      45.607  22.883  57.129  1.00  0.00      A    H
ATOM   2931  HC1 DCE A 245      44.892  23.699  55.854  1.00  0.00      A    H
ATOM   2932  Cl  DCE A 245      47.247  23.853  55.695  1.00  0.00      A   CL
ATOM   2933  CT1 DCE A 245      45.732  21.743  55.222  1.00  0.00      A    C
ATOM   2934  HC2 DCE A 245      45.227  21.942  54.277  1.00  0.00      A    H
ATOM   2935  Cl1 DCE A 245      47.356  21.237  54.903  1.00  0.00      A   CL
ATOM   2936  HC3 DCE A 245      45.196  21.028  55.846  1.00  0.00      A    H
ATOM   2941  CT  DCE A 246      20.288  59.600  26.271  1.00  0.00      A    C
ATOM   2942  HC  DCE A 246      20.215  58.517  26.169  1.00  0.00      A    H
ATOM   2943  HC1 DCE A 246      21.298  60.000  26.359  1.00  0.00      A    H
ATOM   2944  Cl  DCE A 246      19.583  60.386  24.858  1.00  0.00      A   CL
ATOM   2945  CT1 DCE A 246      19.395  59.982  27.425  1.00  0.00      A    C
ATOM   2946  HC2 DCE A 246      19.864  59.757  28.382  1.00  0.00      A    H
ATOM   2947  Cl1 DCE A 246      19.196  61.776  27.404  1.00  0.00      A   CL
ATOM   2948  HC3 DCE A 246      18.366  59.624  27.386  1.00  0.00      A    H
ATOM   2953  CT  DCE A 247      47.328  17.709  55.733  1.00  0.00      A    C
ATOM   2954  HC  DCE A 247      47.020  18.639  55.256  1.00  0.00      A    H
ATOM   2955  HC1 DCE A 247      48.214  17.918  56.333  1.00  0.00      A    H
ATOM   2956  Cl  DCE A 247      46.148  17.400  57.036  1.00  0.00      A   CL
ATOM   2957  CT1 DCE A 247      47.376  16.480  54.827  1.00  0.00      A    C
ATOM   2958  HC2 DCE A 247      46.399  16.368  54.358  1.00  0.00      A    H
ATOM   2959  Cl1 DCE A 247      48.579  16.655  53.544  1.00  0.00      A   CL
ATOM   2960  HC3 DCE A 247      47.710  15.682  55.490  1.00  0.00      A    H
ATOM   2965  CT  DCE A 248       4.469  63.118   5.999  1.00  0.00      A    C
ATOM   2966  HC  DCE A 248       4.916  64.028   6.399  1.00  0.00      A    H
ATOM   2967  HC1 DCE A 248       5.081  62.529   5.316  1.00  0.00      A    H
ATOM   2968  Cl  DCE A 248       4.230  62.081   7.409  1.00  0.00      A   CL
ATOM   2969  CT1 DCE A 248       3.184  63.523   5.356  1.00  0.00      A    C
ATOM   2970  HC2 DCE A 248       3.445  64.019   4.421  1.00  0.00      A    H
ATOM   2971  Cl1 DCE A 248       1.932  62.333   5.057  1.00  0.00      A   CL
ATOM   2972  HC3 DCE A 248       2.796  64.194   6.123  1.00  0.00      A    H
ATOM   2977  CT  DCE A 249      50.348  44.078  13.898  1.00  0.00      A    C
ATOM   2978  HC  DCE A 249      49.374  43.613  13.747  1.00  0.00      A    H
ATOM   2979  HC1 DCE A 249      50.855  43.443  14.625  1.00  0.00      A    H
ATOM   2980  Cl  DCE A 249      51.358  43.725  12.435  1.00  0.00      A   CL
ATOM   2981  CT1 DCE A 249      50.305  45.576  14.194  1.00  0.00      A    C
ATOM   2982  HC2 DCE A 249      49.747  45.977  13.348  1.00  0.00      A    H
ATOM   2983  Cl1 DCE A 249      49.389  45.708  15.673  1.00  0.00      A   CL
ATOM   2984  HC3 DCE A 249      51.232  46.111  14.400  1.00  0.00      A    H
ATOM   2989  CT  DCE A 250      24.161  27.349  28.057  1.00  0.00      A    C
ATOM   2990  HC  DCE A 250      23.777  27.121  27.062  1.00  0.00      A    H
ATOM   2991  HC1 DCE A 250      24.155  28.438  28.110  1.00  0.00      A    H
ATOM   2992  Cl  DCE A 250      23.230  26.449  29.310  1.00  0.00      A   CL
ATOM   2993  CT1 DCE A 250      25.565  26.896  27.925  1.00  0.00      A    C
ATOM   2994  HC2 DCE A 250      26.235  27.516  27.329  1.00  0.00      A    H
ATOM   2995  Cl1 DCE A 250      26.193  26.812  29.600  1.00  0.00      A   CL
ATOM   2996  HC3 DCE A 250      25.685  25.879  27.550  1.00  0.00      A    H
ATOM   3001  CT  DCE A 251      61.248  32.350   4.669  1.00  0.00      A    C
ATOM   3002  HC  DCE A 251      60.676  31.553   5.144  1.00  0.00      A    H
ATOM   3003  HC1 DCE A 251      61.437  33.118   5.419  1.00  0.00      A    H
ATOM   3004  Cl  DCE A 251      62.729  31.662   3.914  1.00  0.00      A   CL
ATOM   3005  CT1 DCE A 251      60.345  32.944   3.537  1.00  0.00      A    C
ATOM   3006  HC2 DCE A 251      60.070  32.245   2.748  1.00  0.00      A    H
ATOM   3007  Cl1 DCE A 251      58.759  33.431   4.216  1.00  0.00      A   CL
ATOM   3008  HC3 DCE A 251      60.746  33.806   3.003  1.00  0.00      A    H
ATOM   3013  CT  DCE A 252      49.111  33.635  57.203  1.00  0.00      A    C
ATOM   3014  HC  DCE A 252      49.527  34.428  56.581  1.00  0.00      A    H
ATOM   3015  HC1 DCE A 252      49.759  33.484  58.066  1.00  0.00      A    H
ATOM   3016  Cl  DCE A 252      47.698  34.247  58.062  1.00  0.00      A   CL
ATOM   3017  CT1 DCE A 252      48.753  32.455  56.333  1.00  0.00      A    C
ATOM   3018  HC2 DCE A 252      48.086  32.796  55.542  1.00  0.00      A    H
ATOM   3019  Cl1 DCE A 252      50.342  31.911  55.788  1.00  0.00      A   CL
ATOM   3020  HC3 DCE A 252      48.352  31.561  56.810  1.00  0.00      A    H
ATOM   3025  CT  DCE A 253      26.456  53.440   2.218  1.00  0.00      A    C
ATOM   3026  HC  DCE A 253      25.628  54.096   1.949  1.00  0.00      A    H
ATOM   3027  HC1 DCE A 253      27.424  53.717   1.799  1.00  0.00      A    H
ATOM   3028  Cl  DCE A 253      26.906  53.828   3.957  1.00  0.00      A   CL
ATOM   3029  CT1 DCE A 253      26.181  51.961   2.067  1.00  0.00      A    C
ATOM   3030  HC2 DCE A 253      25.866  51.825   1.032  1.00  0.00      A    H
ATOM   3031  Cl1 DCE A 253      27.717  51.140   2.409  1.00  0.00      A   CL
ATOM   3032  HC3 DCE A 253      25.387  51.602   2.722  1.00  0.00      A    H
ATOM   3037  CT  DCE A 254      62.418   0.667  25.671  1.00  0.00      A    C
ATOM   3038  HC  DCE A 254      62.890   1.642  25.547  1.00  0.00      A    H
ATOM   3039  HC1 DCE A 254      63.107  -0.146  25.444  1.00  0.00      A    H
ATOM   3040  Cl  DCE A 254      62.186   0.439  27.401  1.00  0.00      A   CL
ATOM   3041  CT1 DCE A 254      61.143   0.677  24.861  1.00  0.00      A    C
ATOM   3042  HC2 DCE A 254      60.586   1.596  25.041  1.00  0.00      A    H
ATOM   3043  Cl1 DCE A 254      61.366   0.583  23.062  1.00  0.00      A   CL
ATOM   3044  HC3 DCE A 254      60.453  -0.134  25.093  1.00  0.00      A    H
ATOM   3049  CT  DCE A 255      44.026  44.619  12.296  1.00  0.00      A    C
ATOM   3050  HC  DCE A 255      43.565  44.385  13.256  1.00  0.00      A    H
ATOM   3051  HC1 DCE A 255      44.997  45.111  12.340  1.00  0.00      A    H
ATOM   3052  Cl  DCE A 255      44.065  43.131  11.317  1.00  0.00      A   CL
ATOM   3053  CT1 DCE A 255      43.046  45.632  11.638  1.00  0.00      A    C
ATOM   3054  HC2 DCE A 255      41.981  45.421  11.735  1.00  0.00      A    H
ATOM   3055  Cl1 DCE A 255      43.410  47.156  12.457  1.00  0.00      A   CL
ATOM   3056  HC3 DCE A 255      43.044  45.754  10.555  1.00  0.00      A    H
ATOM   3061  CT  DCE A 256      40.878  40.708   8.903  1.00  0.00      A    C
ATOM   3062  HC  DCE A 256      40.510  40.816   7.883  1.00  0.00      A    H
ATOM   3063  HC1 DCE A 256      41.922  40.998   8.787  1.00  0.00      A    H
ATOM   3064  Cl  DCE A 256      40.066  41.726  10.129  1.00  0.00      A   CL
ATOM   3065  CT1 DCE A 256      40.893  39.204   9.106  1.00  0.00      A    C
ATOM   3066  HC2 DCE A 256      39.896  38.773   9.021  1.00  0.00      A    H
ATOM   3067  Cl1 DCE A 256      41.962  38.485   7.958  1.00  0.00      A   CL
ATOM   3068  HC3 DCE A 256      41.372  39.058  10.074  1.00  0.00      A    H
ATOM   3073  CT  DCE A 257      63.623  56.660  19.856  1.00  0.00      A    C
ATOM   3074  HC  DCE A 257      63.489  57.738  19.777  1.00  0.00      A    H
ATOM   3075  HC1 DCE A 257      62.782  56.154  19.381  1.00  0.00      A    H
ATOM   3076  Cl  DCE A 257      64.958  56.209  18.790  1.00  0.00      A   CL
ATOM   3077  CT1 DCE A 257      63.938  56.029  21.251  1.00  0.00      A    C
ATOM   3078  HC2 DCE A 257      63.101  56.105  21.946  1.00  0.00      A    H
ATOM   3079  Cl1 DCE A 257      64.276  54.290  21.017  1.00  0.00      A   CL
ATOM   3080  HC3 DCE A 257      64.847  56.402  21.723  1.00  0.00      A    H
ATOM   3085  CT  DCE A 258      33.272  59.443  15.127  1.00  0.00      A    C
ATOM   3086  HC  DCE A 258      33.427  59.748  16.161  1.00  0.00      A    H
ATOM   3087  HC1 DCE A 258      33.108  60.321  14.502  1.00  0.00      A    H
ATOM   3088  Cl  DCE A 258      34.534  58.303  14.505  1.00  0.00      A   CL
ATOM   3089  CT1 DCE A 258      31.899  58.648  15.162  1.00  0.00      A    C
ATOM   3090  HC2 DCE A 258      31.215  59.323  15.677  1.00  0.00      A    H
ATOM   3091  Cl1 DCE A 258      31.151  58.374  13.570  1.00  0.00      A   CL
ATOM   3092  HC3 DCE A 258      31.910  57.686  15.676  1.00  0.00      A    H
ATOM   3097  CT  DCE A 259       9.067  48.528  42.216  1.00  0.00      A    C
ATOM   3098  HC  DCE A 259       8.534  49.106  42.971  1.00  0.00      A    H
ATOM   3099  HC1 DCE A 259       9.519  47.595  42.554  1.00  0.00      A    H
ATOM   3100  Cl  DCE A 259       7.683  48.213  41.141  1.00  0.00      A   CL
ATOM   3101  CT1 DCE A 259      10.116  49.451  41.632  1.00  0.00      A    C
ATOM   3102  HC2 DCE A 259      10.675  48.996  40.815  1.00  0.00      A    H
ATOM   3103  Cl1 DCE A 259       9.427  51.050  41.137  1.00  0.00      A   CL
ATOM   3104  HC3 DCE A 259      10.851  49.718  42.392  1.00  0.00      A    H
ATOM   3109  CT  DCE A 260       8.904  63.485  46.240  1.00  0.00      A    C
ATOM   3110  HC  DCE A 260       9.278  63.541  45.218  1.00  0.00      A    H
ATOM   3111  HC1 DCE A 260       8.839  62.406  46.381  1.00  0.00      A    H
ATOM   3112  Cl  DCE A 260      10.128  64.126  47.392  1.00  0.00      A   CL
ATOM   3113  CT1 DCE A 260       7.731  64.329  46.483  1.00  0.00      A    C
ATOM   3114  HC2 DCE A 260       6.864  64.058  45.881  1.00  0.00      A    H
ATOM   3115  Cl1 DCE A 260       7.124  64.319  48.151  1.00  0.00      A   CL
ATOM   3116  HC3 DCE A 260       7.892  65.362  46.173  1.00  0.00      A    H
ATOM   3121  CT  DCE A 261      29.210   8.566  40.636  1.00  0.00      A    C
ATOM   3122  HC  DCE A 261      28.378   8.639  41.336  1.00  0.00      A    H
ATOM   3123  HC1 DCE A 261      29.452   9.619  40.497  1.00  0.00      A    H
ATOM   3124  Cl  DCE A 261      30.664   7.751  41.376  1.00  0.00      A   CL
ATOM   3125  CT1 DCE A 261      28.800   7.952  39.373  1.00  0.00      A    C
ATOM   3126  HC2 DCE A 261      28.593   8.742  38.651  1.00  0.00      A    H
ATOM   3127  Cl1 DCE A 261      30.109   6.933  38.680  1.00  0.00      A   CL
ATOM   3128  HC3 DCE A 261      27.875   7.374  39.383  1.00  0.00      A    H
ATOM   3133  CT  DCE A 262      25.715  21.378  49.980  1.00  0.00      A    C
ATOM   3134  HC  DCE A 262      25.011  20.690  49.513  1.00  0.00      A    H
ATOM   3135  HC1 DCE A 262      26.536  20.774  50.365  1.00  0.00      A    H
ATOM   3136  Cl  DCE A 262      26.416  22.442  48.754  1.00  0.00      A   CL
ATOM   3137  CT1 DCE A 262      25.109  22.210  51.172  1.00  0.00      A    C
ATOM   3138  HC2 DCE A 262      25.858  22.422  51.934  1.00  0.00      A    H
ATOM   3139  Cl1 DCE A 262      24.530  23.823  50.731  1.00  0.00      A   CL
ATOM   3140  HC3 DCE A 262      24.349  21.627  51.693  1.00  0.00      A    H
ATOM   3145  CT  DCE A 263       1.741   6.843  30.942  1.00  0.00      A    C
ATOM   3146  HC  DCE A 263       1.887   7.443  30.044  1.00  0.00      A    H
ATOM   3147  HC1 DCE A 263       2.628   6.914  31.572  1.00  0.00      A    H
ATOM   3148  Cl  DCE A 263       0.254   7.551  31.685  1.00  0.00      A   CL
ATOM   3149  CT1 DCE A 263       1.473   5.404  30.523  1.00  0.00      A    C
ATOM   3150  HC2 DCE A 263       2.374   4.794  30.466  1.00  0.00      A    H
ATOM   3151  Cl1 DCE A 263       0.465   4.810  31.913  1.00  0.00      A   CL
ATOM   3152  HC3 DCE A 263       0.762   5.429  29.697  1.00  0.00      A    H
ATOM   3157  CT  DCE A 264      15.968  44.490  32.724  1.00  0.00      A    C
ATOM   3158  HC  DCE A 264      15.990  44.894  33.736  1.00  0.00      A    H
ATOM   3159  HC1 DCE A 264      16.029  45.369  32.082  1.00  0.00      A    H
ATOM   3160  Cl  DCE A 264      17.180  43.220  32.429  1.00  0.00      A   CL
ATOM   3161  CT1 DCE A 264      14.580  43.933  32.585  1.00  0.00      A    C
ATOM   3162  HC2 DCE A 264      14.402  43.292  33.449  1.00  0.00      A    H
ATOM   3163  Cl1 DCE A 264      13.293  45.206  32.500  1.00  0.00      A   CL
ATOM   3164  HC3 DCE A 264      14.459  43.288  31.715  1.00  0.00      A    H
ATOM   3169  CT  DCE A 265      58.653  37.973   3.574  1.00  0.00      A    C
ATOM   3170  HC  DCE A 265      58.331  38.357   4.542  1.00  0.00      A    H
ATOM   3171  HC1 DCE A 265      58.674  38.892   2.989  1.00  0.00      A    H
ATOM   3172  Cl  DCE A 265      60.205  37.220   3.695  1.00  0.00      A   CL
ATOM   3173  CT1 DCE A 265      57.543  37.066   3.002  1.00  0.00      A    C
ATOM   3174  HC2 DCE A 265      56.679  37.584   2.585  1.00  0.00      A    H
ATOM   3175  Cl1 DCE A 265      58.144  36.307   1.535  1.00  0.00      A   CL
ATOM   3176  HC3 DCE A 265      57.246  36.234   3.641  1.00  0.00      A    H
ATOM   3181  CT  DCE A 266      17.075  38.336  39.195  1.00  0.00      A    C
ATOM   3182  HC  DCE A 266      17.034  39.174  38.499  1.00  0.00      A    H
ATOM   3183  HC1 DCE A 266      17.363  37.532  38.517  1.00  0.00      A    H
ATOM   3184  Cl  DCE A 266      18.309  38.649  40.480  1.00  0.00      A   CL
ATOM   3185  CT1 DCE A 266      15.720  38.108  39.862  1.00  0.00      A    C
ATOM   3186  HC2 DCE A 266      15.772  37.341  40.635  1.00  0.00      A    H
ATOM   3187  Cl1 DCE A 266      15.450  39.640  40.714  1.00  0.00      A   CL
ATOM   3188  HC3 DCE A 266      14.880  37.974  39.181  1.00  0.00      A    H
ATOM   3193  CT  DCE A 267      34.792  43.933  50.485  1.00  0.00      A    C
ATOM   3194  HC  DCE A 267      33.967  44.147  49.804  1.00  0.00      A    H
ATOM   3195  HC1 DCE A 267      34.582  42.897  50.750  1.00  0.00      A    H
ATOM   3196  Cl  DCE A 267      36.396  44.030  49.648  1.00  0.00      A   CL
ATOM   3197  CT1 DCE A 267      34.829  44.784  51.793  1.00  0.00      A    C
ATOM   3198  HC2 DCE A 267      34.054  44.464  52.490  1.00  0.00      A    H
ATOM   3199  Cl1 DCE A 267      36.249  44.381  52.648  1.00  0.00      A   CL
ATOM   3200  HC3 DCE A 267      34.804  45.859  51.617  1.00  0.00      A    H
ATOM   3205  CT  DCE A 268       5.075   3.737  59.290  1.00  0.00      A    C
ATOM   3206  HC  DCE A 268       5.394   2.882  59.886  1.00  0.00      A    H
ATOM   3207  HC1 DCE A 268       4.332   3.287  58.631  1.00  0.00      A    H
ATOM   3208  Cl  DCE A 268       4.370   5.178  60.175  1.00  0.00      A   CL
ATOM   3209  CT1 DCE A 268       6.239   4.306  58.511  1.00  0.00      A    C
ATOM   3210  HC2 DCE A 268       5.820   4.626  57.557  1.00  0.00      A    H
ATOM   3211  Cl1 DCE A 268       6.867   5.643  59.416  1.00  0.00      A   CL
ATOM   3212  HC3 DCE A 268       7.039   3.578  58.377  1.00  0.00      A    H
ATOM   3217  CT  DCE A 269      42.744   5.350  42.675  1.00  0.00      A    C
ATOM   3218  HC  DCE A 269      42.974   4.435  42.128  1.00  0.00      A    H
ATOM   3219  HC1 DCE A 269      41.910   5.134  43.342  1.00  0.00      A    H
ATOM   3220  Cl  DCE A 269      44.176   5.873  43.650  1.00  0.00      A   CL
ATOM   3221  CT1 DCE A 269      42.420   6.508  41.737  1.00  0.00      A    C
ATOM   3222  HC2 DCE A 269      41.478   6.259  41.247  1.00  0.00      A    H
ATOM   3223  Cl1 DCE A 269      42.163   8.006  42.619  1.00  0.00      A   CL
ATOM   3224  HC3 DCE A 269      43.236   6.562  41.016  1.00  0.00      A    H
ATOM   3229  CT  DCE A 270      24.341   5.329  11.237  1.00  0.00      A    C
ATOM   3230  HC  DCE A 270      24.062   5.618  12.250  1.00  0.00      A    H
ATOM   3231  HC1 DCE A 270      25.012   4.470  11.281  1.00  0.00      A    H
ATOM   3232  Cl  DCE A 270      22.908   5.004  10.145  1.00  0.00      A   CL
ATOM   3233  CT1 DCE A 270      25.174   6.373  10.573  1.00  0.00      A    C
ATOM   3234  HC2 DCE A 270      25.604   6.039   9.628  1.00  0.00      A    H
ATOM   3235  Cl1 DCE A 270      24.121   7.748  10.346  1.00  0.00      A   CL
ATOM   3236  HC3 DCE A 270      25.960   6.696  11.256  1.00  0.00      A    H
ATOM   3241  CT  DCE A 271       4.428  11.695   0.820  1.00  0.00      A    C
ATOM   3242  HC  DCE A 271       3.358  11.704   1.028  1.00  0.00      A    H
ATOM   3243  HC1 DCE A 271       4.748  10.836   0.230  1.00  0.00      A    H
ATOM   3244  Cl  DCE A 271       4.825  13.165  -0.181  1.00  0.00      A   CL
ATOM   3245  CT1 DCE A 271       5.258  11.795   2.110  1.00  0.00      A    C
ATOM   3246  HC2 DCE A 271       4.932  10.926   2.682  1.00  0.00      A    H
ATOM   3247  Cl1 DCE A 271       7.030  11.494   1.864  1.00  0.00      A   CL
ATOM   3248  HC3 DCE A 271       5.013  12.690   2.681  1.00  0.00      A    H
ATOM   3253  CT  DCE A 272      36.197  60.159  11.612  1.00  0.00      A    C
ATOM   3254  HC  DCE A 272      36.391  60.030  10.547  1.00  0.00      A    H
ATOM   3255  HC1 DCE A 272      35.384  59.515  11.945  1.00  0.00      A    H
ATOM   3256  Cl  DCE A 272      37.653  59.627  12.376  1.00  0.00      A   CL
ATOM   3257  CT1 DCE A 272      35.756  61.591  11.943  1.00  0.00      A    C
ATOM   3258  HC2 DCE A 272      36.461  62.417  11.846  1.00  0.00      A    H
ATOM   3259  Cl1 DCE A 272      34.333  62.013  10.977  1.00  0.00      A   CL
ATOM   3260  HC3 DCE A 272      35.450  61.643  12.988  1.00  0.00      A    H
ATOM   3265  CT  DCE A 273      44.411  17.968  17.265  1.00  0.00      A    C
ATOM   3266  HC  DCE A 273      44.527  16.938  16.929  1.00  0.00      A    H
ATOM   3267  HC1 DCE A 273      43.463  18.130  17.779  1.00  0.00      A    H
ATOM   3268  Cl  DCE A 273      45.693  18.408  18.388  1.00  0.00      A   CL
ATOM   3269  CT1 DCE A 273      44.653  18.815  16.041  1.00  0.00      A    C
ATOM   3270  HC2 DCE A 273      44.497  19.825  16.419  1.00  0.00      A    H
ATOM   3271  Cl1 DCE A 273      46.321  18.573  15.464  1.00  0.00      A   CL
ATOM   3272  HC3 DCE A 273      43.974  18.762  15.190  1.00  0.00      A    H
ATOM   3277  CT  DCE A 274      37.965  16.416  35.343  1.00  0.00      A    C
ATOM   3278  HC  DCE A 274      38.448  15.597  34.811  1.00  0.00      A    H
ATOM   3279  HC1 DCE A 274      37.906  16.358  36.430  1.00  0.00      A    H
ATOM   3280  Cl  DCE A 274      38.899  17.864  34.985  1.00  0.00      A   CL
ATOM   3281  CT1 DCE A 274      36.492  16.571  34.926  1.00  0.00      A    C
ATOM   3282  HC2 DCE A 274      35.854  15.770  35.300  1.00  0.00      A    H
ATOM   3283  Cl1 DCE A 274      35.933  18.174  35.491  1.00  0.00      A   CL
ATOM   3284  HC3 DCE A 274      36.491  16.609  33.837  1.00  0.00      A    H
ATOM   3289  CT  DCE A 275       3.334  15.223  54.277  1.00  0.00      A    C
ATOM   3290  HC  DCE A 275       3.569  16.124  54.844  1.00  0.00      A    H
ATOM   3291  HC1 DCE A 275       3.223  14.467  55.055  1.00  0.00      A    H
ATOM   3292  Cl  DCE A 275       1.836  15.435  53.405  1.00  0.00      A   CL
ATOM   3293  CT1 DCE A 275       4.449  14.853  53.345  1.00  0.00      A    C
ATOM   3294  HC2 DCE A 275       4.875  15.575  52.648  1.00  0.00      A    H
ATOM   3295  Cl1 DCE A 275       5.914  14.764  54.369  1.00  0.00      A   CL
ATOM   3296  HC3 DCE A 275       4.379  13.885  52.849  1.00  0.00      A    H
ATOM   3301  CT  DCE A 276      23.866   0.043  38.947  1.00  0.00      A    C
ATOM   3302  HC  DCE A 276      23.305  -0.827  39.288  1.00  0.00      A    H
ATOM   3303  HC1 DCE A 276      23.911   0.739  39.784  1.00  0.00      A    H
ATOM   3304  Cl  DCE A 276      25.613  -0.452  38.598  1.00  0.00      A   CL
ATOM   3305  CT1 DCE A 276      23.434   0.725  37.686  1.00  0.00      A    C
ATOM   3306  HC2 DCE A 276      23.628   0.140  36.787  1.00  0.00      A    H
ATOM   3307  Cl1 DCE A 276      21.850   1.492  37.703  1.00  0.00      A   CL
ATOM   3308  HC3 DCE A 276      24.068   1.598  37.530  1.00  0.00      A    H
ATOM   3313  CT  DCE A 277      49.955  31.688  18.441  1.00  0.00      A    C
ATOM   3314  HC  DCE A 277      49.230  31.294  17.730  1.00  0.00      A    H
ATOM   3315  HC1 DCE A 277      50.893  31.287  18.057  1.00  0.00      A    H
ATOM   3316  Cl  DCE A 277      49.964  33.493  18.337  1.00  0.00      A   CL
ATOM   3317  CT1 DCE A 277      49.796  30.976  19.773  1.00  0.00      A    C
ATOM   3318  HC2 DCE A 277      48.878  31.150  20.333  1.00  0.00      A    H
ATOM   3319  Cl1 DCE A 277      49.908  29.264  19.526  1.00  0.00      A   CL
ATOM   3320  HC3 DCE A 277      50.690  31.222  20.347  1.00  0.00      A    H
ATOM   3325  CT  DCE A 278      35.099  57.340  43.257  1.00  0.00      A    C
ATOM   3326  HC  DCE A 278      35.121  58.281  43.807  1.00  0.00      A    H
ATOM   3327  HC1 DCE A 278      35.422  57.541  42.236  1.00  0.00      A    H
ATOM   3328  Cl  DCE A 278      36.249  56.136  43.855  1.00  0.00      A   CL
ATOM   3329  CT1 DCE A 278      33.695  56.678  43.238  1.00  0.00      A    C
ATOM   3330  HC2 DCE A 278      33.384  56.203  44.168  1.00  0.00      A    H
ATOM   3331  Cl1 DCE A 278      32.532  57.900  42.724  1.00  0.00      A   CL
ATOM   3332  HC3 DCE A 278      33.643  55.911  42.466  1.00  0.00      A    H
ATOM   3337  CT  DCE A 279      48.418  20.706  50.778  1.00  0.00      A    C
ATOM   3338  HC  DCE A 279      48.165  19.744  51.223  1.00  0.00      A    H
ATOM   3339  HC1 DCE A 279      48.482  21.311  51.682  1.00  0.00      A    H
ATOM   3340  Cl  DCE A 279      49.944  20.455  50.023  1.00  0.00      A   CL
ATOM   3341  CT1 DCE A 279      47.313  21.171  49.781  1.00  0.00      A    C
ATOM   3342  HC2 DCE A 279      47.419  22.245  49.626  1.00  0.00      A    H
ATOM   3343  Cl1 DCE A 279      47.510  20.279  48.268  1.00  0.00      A   CL
ATOM   3344  HC3 DCE A 279      46.324  21.028  50.216  1.00  0.00      A    H
ATOM   3349  CT  DCE A 280       6.114  56.887  59.099  1.00  0.00      A    C
ATOM   3350  HC  DCE A 280       5.364  56.370  59.698  1.00  0.00      A    H
ATOM   3351  HC1 DCE A 280       5.666  56.967  58.108  1.00  0.00      A    H
ATOM   3352  Cl  DCE A 280       6.467  58.478  59.743  1.00  0.00      A   CL
ATOM   3353  CT1 DCE A 280       7.387  56.004  59.026  1.00  0.00      A    C
ATOM   3354  HC2 DCE A 280       7.795  56.026  58.015  1.00  0.00      A    H
ATOM   3355  Cl1 DCE A 280       8.522  56.710  60.161  1.00  0.00      A   CL
ATOM   3356  HC3 DCE A 280       7.190  55.022  59.456  1.00  0.00      A    H
ATOM   3361  CT  DCE A 281      34.687  44.032  39.509  1.00  0.00      A    C
ATOM   3362  HC  DCE A 281      33.700  44.037  39.047  1.00  0.00      A    H
ATOM   3363  HC1 DCE A 281      34.508  43.625  40.504  1.00  0.00      A    H
ATOM   3364  Cl  DCE A 281      35.527  42.771  38.608  1.00  0.00      A   CL
ATOM   3365  CT1 DCE A 281      35.362  45.439  39.565  1.00  0.00      A    C
ATOM   3366  HC2 DCE A 281      35.845  45.459  40.542  1.00  0.00      A    H
ATOM   3367  Cl1 DCE A 281      36.576  45.779  38.249  1.00  0.00      A   CL
ATOM   3368  HC3 DCE A 281      34.769  46.353  39.592  1.00  0.00      A    H
ATOM   3373  CT  DCE A 282      18.445  26.916  21.938  1.00  0.00      A    C
ATOM   3374  HC  DCE A 282      18.543  25.840  22.082  1.00  0.00      A    H
ATOM   3375  HC1 DCE A 282      18.282  27.100  20.876  1.00  0.00      A    H
ATOM   3376  Cl  DCE A 282      17.070  27.485  22.801  1.00  0.00      A   CL
ATOM   3377  CT1 DCE A 282      19.743  27.650  22.342  1.00  0.00      A    C
ATOM   3378  HC2 DCE A 282      20.025  27.746  23.391  1.00  0.00      A    H
ATOM   3379  Cl1 DCE A 282      21.110  26.984  21.415  1.00  0.00      A   CL
ATOM   3380  HC3 DCE A 282      19.589  28.718  22.189  1.00  0.00      A    H
ATOM   3385  CT  DCE A 283      45.049  28.849  63.424  1.00  0.00      A    C
ATOM   3386  HC  DCE A 283      44.702  27.863  63.114  1.00  0.00      A    H
ATOM   3387  HC1 DCE A 283      46.085  28.705  63.729  1.00  0.00      A    H
ATOM   3388  Cl  DCE A 283      45.249  29.849  62.008  1.00  0.00      A   CL
ATOM   3389  CT1 DCE A 283      44.291  29.450  64.557  1.00  0.00      A    C
ATOM   3390  HC2 DCE A 283      44.791  30.342  64.934  1.00  0.00      A    H
ATOM   3391  Cl1 DCE A 283      42.620  29.871  63.993  1.00  0.00      A   CL
ATOM   3392  HC3 DCE A 283      44.122  28.842  65.446  1.00  0.00      A    H
ATOM   3397  CT  DCE A 284      56.311  28.815  26.519  1.00  0.00      A    C
ATOM   3398  HC  DCE A 284      56.262  27.728  26.459  1.00  0.00      A    H
ATOM   3399  HC1 DCE A 284      56.549  29.091  25.492  1.00  0.00      A    H
ATOM   3400  Cl  DCE A 284      54.731  29.370  26.854  1.00  0.00      A   CL
ATOM   3401  CT1 DCE A 284      57.362  29.463  27.500  1.00  0.00      A    C
ATOM   3402  HC2 DCE A 284      57.276  28.994  28.480  1.00  0.00      A    H
ATOM   3403  Cl1 DCE A 284      59.030  29.248  26.952  1.00  0.00      A   CL
ATOM   3404  HC3 DCE A 284      57.222  30.524  27.709  1.00  0.00      A    H
ATOM   3409  CT  DCE A 285      57.258  28.665   4.523  1.00  0.00      A    C
ATOM   3410  HC  DCE A 285      57.394  27.612   4.771  1.00  0.00      A    H
ATOM   3411  HC1 DCE A 285      56.681  29.167   5.299  1.00  0.00      A    H
ATOM   3412  Cl  DCE A 285      58.903  29.268   4.528  1.00  0.00      A   CL
ATOM   3413  CT1 DCE A 285      56.689  28.770   3.167  1.00  0.00      A    C
ATOM   3414  HC2 DCE A 285      55.623  28.618   3.332  1.00  0.00      A    H
ATOM   3415  Cl1 DCE A 285      57.074  30.510   2.611  1.00  0.00      A   CL
ATOM   3416  HC3 DCE A 285      57.080  28.056   2.441  1.00  0.00      A    H
ATOM   3421  CT  DCE A 286      13.277  38.896  34.409  1.00  0.00      A    C
ATOM   3422  HC  DCE A 286      12.311  38.419  34.244  1.00  0.00      A    H
ATOM   3423  HC1 DCE A 286      14.071  38.184  34.637  1.00  0.00      A    H
ATOM   3424  Cl  DCE A 286      13.585  39.903  32.937  1.00  0.00      A   CL
ATOM   3425  CT1 DCE A 286      13.223  39.847  35.628  1.00  0.00      A    C
ATOM   3426  HC2 DCE A 286      12.409  40.572  35.618  1.00  0.00      A    H
ATOM   3427  Cl1 DCE A 286      13.151  38.652  36.907  1.00  0.00      A   CL
ATOM   3428  HC3 DCE A 286      14.140  40.426  35.737  1.00  0.00      A    H
ATOM   3433  CT  DCE A 287       3.503  16.281   8.075  1.00  0.00      A    C
ATOM   3434  HC  DCE A 287       3.761  16.705   7.104  1.00  0.00      A    H
ATOM   3435  HC1 DCE A 287       3.219  17.028   8.816  1.00  0.00      A    H
ATOM   3436  Cl  DCE A 287       2.327  15.040   7.915  1.00  0.00      A   CL
ATOM   3437  CT1 DCE A 287       4.772  15.527   8.668  1.00  0.00      A    C
ATOM   3438  HC2 DCE A 287       5.698  16.046   8.418  1.00  0.00      A    H
ATOM   3439  Cl1 DCE A 287       4.406  15.000  10.358  1.00  0.00      A   CL
ATOM   3440  HC3 DCE A 287       4.892  14.645   8.039  1.00  0.00      A    H
ATOM   3445  CT  DCE A 288       7.872  14.209   4.782  1.00  0.00      A    C
ATOM   3446  HC  DCE A 288       7.369  13.832   5.672  1.00  0.00      A    H
ATOM   3447  HC1 DCE A 288       7.480  13.648   3.933  1.00  0.00      A    H
ATOM   3448  Cl  DCE A 288       7.274  15.901   4.620  1.00  0.00      A   CL
ATOM   3449  CT1 DCE A 288       9.333  14.317   4.893  1.00  0.00      A    C
ATOM   3450  HC2 DCE A 288       9.754  13.313   4.947  1.00  0.00      A    H
ATOM   3451  Cl1 DCE A 288      10.076  14.989   3.362  1.00  0.00      A   CL
ATOM   3452  HC3 DCE A 288       9.655  14.923   5.741  1.00  0.00      A    H
ATOM   3457  CT  DCE A 289       9.906  30.636   8.157  1.00  0.00      A    C
ATOM   3458  HC  DCE A 289      10.444  30.080   8.924  1.00  0.00      A    H
ATOM   3459  HC1 DCE A 289       8.965  30.137   7.928  1.00  0.00      A    H
ATOM   3460  Cl  DCE A 289       9.666  32.276   8.786  1.00  0.00      A   CL
ATOM   3461  CT1 DCE A 289      10.818  30.772   6.911  1.00  0.00      A    C
ATOM   3462  HC2 DCE A 289      11.822  31.130   7.140  1.00  0.00      A    H
ATOM   3463  Cl1 DCE A 289      10.867  29.221   6.067  1.00  0.00      A   CL
ATOM   3464  HC3 DCE A 289      10.413  31.544   6.256  1.00  0.00      A    H
ATOM   3469  CT  DCE A 290      29.519  12.453  29.133  1.00  0.00      A    C
ATOM   3470  HC  DCE A 290      28.627  11.826  29.164  1.00  0.00      A    H
ATOM   3471  HC1 DCE A 290      30.395  12.006  28.664  1.00  0.00      A    H
ATOM   3472  Cl  DCE A 290      29.311  13.801  28.124  1.00  0.00      A   CL
ATOM   3473  CT1 DCE A 290      29.887  12.841  30.560  1.00  0.00      A    C
ATOM   3474  HC2 DCE A 290      30.936  13.123  30.647  1.00  0.00      A    H
ATOM   3475  Cl1 DCE A 290      28.798  14.129  31.059  1.00  0.00      A   CL
ATOM   3476  HC3 DCE A 290      29.653  12.167  31.384  1.00  0.00      A    H
ATOM   3481  CT  DCE A 291       4.716  51.128  60.520  1.00  0.00      A    C
ATOM   3482  HC  DCE A 291       4.815  52.188  60.287  1.00  0.00      A    H
ATOM   3483  HC1 DCE A 291       5.655  50.812  60.975  1.00  0.00      A    H
ATOM   3484  Cl  DCE A 291       3.402  50.971  61.709  1.00  0.00      A   CL
ATOM   3485  CT1 DCE A 291       4.418  50.197  59.349  1.00  0.00      A    C
ATOM   3486  HC2 DCE A 291       4.979  50.331  58.424  1.00  0.00      A    H
ATOM   3487  Cl1 DCE A 291       4.629  48.477  59.740  1.00  0.00      A   CL
ATOM   3488  HC3 DCE A 291       3.373  50.194  59.038  1.00  0.00      A    H
ATOM   3493  CT  DCE A 292      24.973  36.376  46.921  1.00  0.00      A    C
ATOM   3494  HC  DCE A 292      25.536  37.253  46.600  1.00  0.00      A    H
ATOM   3495  HC1 DCE A 292      24.870  35.647  46.117  1.00  0.00      A    H
ATOM   3496  Cl  DCE A 292      25.872  35.691  48.313  1.00  0.00      A   CL
ATOM   3497  CT1 DCE A 292      23.555  36.673  47.353  1.00  0.00      A    C
ATOM   3498  HC2 DCE A 292      23.766  37.550  47.964  1.00  0.00      A    H
ATOM   3499  Cl1 DCE A 292      22.502  37.039  45.981  1.00  0.00      A   CL
ATOM   3500  HC3 DCE A 292      23.143  35.835  47.916  1.00  0.00      A    H
ATOM   3505  CT  DCE A 293      24.126   3.573  45.000  1.00  0.00      A    C
ATOM   3506  HC  DCE A 293      23.657   2.620  44.755  1.00  0.00      A    H
ATOM   3507  HC1 DCE A 293      24.629   3.490  45.963  1.00  0.00      A    H
ATOM   3508  Cl  DCE A 293      25.426   3.534  43.740  1.00  0.00      A   CL
ATOM   3509  CT1 DCE A 293      23.092   4.688  44.901  1.00  0.00      A    C
ATOM   3510  HC2 DCE A 293      23.473   5.613  45.335  1.00  0.00      A    H
ATOM   3511  Cl1 DCE A 293      22.658   4.888  43.225  1.00  0.00      A   CL
ATOM   3512  HC3 DCE A 293      22.247   4.470  45.553  1.00  0.00      A    H
ATOM   3517  CT  DCE A 294      17.642  45.524  62.660  1.00  0.00      A    C
ATOM   3518  HC  DCE A 294      18.361  45.908  61.936  1.00  0.00      A    H
ATOM   3519  HC1 DCE A 294      16.810  45.105  62.094  1.00  0.00      A    H
ATOM   3520  Cl  DCE A 294      18.489  44.151  63.444  1.00  0.00      A   CL
ATOM   3521  CT1 DCE A 294      17.353  46.660  63.673  1.00  0.00      A    C
ATOM   3522  HC2 DCE A 294      16.766  47.506  63.316  1.00  0.00      A    H
ATOM   3523  Cl1 DCE A 294      16.680  45.935  65.128  1.00  0.00      A   CL
ATOM   3524  HC3 DCE A 294      18.313  47.083  63.968  1.00  0.00      A    H
ATOM   3529  CT  DCE A 295      59.579   9.311  53.288  1.00  0.00      A    C
ATOM   3530  HC  DCE A 295      59.753   8.608  54.103  1.00  0.00      A    H
ATOM   3531  HC1 DCE A 295      60.135   8.986  52.409  1.00  0.00      A    H
ATOM   3532  Cl  DCE A 295      57.909   9.266  52.977  1.00  0.00      A   CL
ATOM   3533  CT1 DCE A 295      59.947  10.693  53.703  1.00  0.00      A    C
ATOM   3534  HC2 DCE A 295      59.218  11.022  54.444  1.00  0.00      A    H
ATOM   3535  Cl1 DCE A 295      61.621  10.935  54.300  1.00  0.00      A   CL
ATOM   3536  HC3 DCE A 295      59.881  11.398  52.875  1.00  0.00      A    H
ATOM   3541  CT  DCE A 296      53.425  25.943   3.878  1.00  0.00      A    C
ATOM   3542  HC  DCE A 296      52.464  26.405   3.651  1.00  0.00      A    H
ATOM   3543  HC1 DCE A 296      54.029  26.117   2.987  1.00  0.00      A    H
ATOM   3544  Cl  DCE A 296      54.213  26.875   5.183  1.00  0.00      A   CL
ATOM   3545  CT1 DCE A 296      53.248  24.466   4.196  1.00  0.00      A    C
ATOM   3546  HC2 DCE A 296      54.251  24.046   4.127  1.00  0.00      A    H
ATOM   3547  Cl1 DCE A 296      52.428  24.469   5.741  1.00  0.00      A   CL
ATOM   3548  HC3 DCE A 296      52.609  23.948   3.481  1.00  0.00      A    H
ATOM   3553  CT  DCE A 297      31.060   7.627  59.235  1.00  0.00      A    C
ATOM   3554  HC  DCE A 297      31.610   7.228  60.087  1.00  0.00      A    H
ATOM   3555  HC1 DCE A 297      31.519   7.137  58.376  1.00  0.00      A    H
ATOM   3556  Cl  DCE A 297      29.339   7.107  59.407  1.00  0.00      A   CL
ATOM   3557  CT1 DCE A 297      31.272   9.082  59.327  1.00  0.00      A    C
ATOM   3558  HC2 DCE A 297      30.644   9.450  58.516  1.00  0.00      A    H
ATOM   3559  Cl1 DCE A 297      30.904   9.809  60.940  1.00  0.00      A   CL
ATOM   3560  HC3 DCE A 297      32.337   9.202  59.125  1.00  0.00      A    H
ATOM   3565  CT  DCE A 298      52.177  15.551  23.798  1.00  0.00      A    C
ATOM   3566  HC  DCE A 298      53.188  15.670  24.188  1.00  0.00      A    H
ATOM   3567  HC1 DCE A 298      52.092  16.149  22.891  1.00  0.00      A    H
ATOM   3568  Cl  DCE A 298      52.042  13.819  23.416  1.00  0.00      A   CL
ATOM   3569  CT1 DCE A 298      51.192  15.834  24.933  1.00  0.00      A    C
ATOM   3570  HC2 DCE A 298      51.266  16.880  25.231  1.00  0.00      A    H
ATOM   3571  Cl1 DCE A 298      49.504  15.623  24.546  1.00  0.00      A   CL
ATOM   3572  HC3 DCE A 298      51.394  15.113  25.725  1.00  0.00      A    H
ATOM   3577  CT  DCE A 299      18.622   0.975  10.752  1.00  0.00      A    C
ATOM   3578  HC  DCE A 299      17.849   1.699  11.011  1.00  0.00      A    H
ATOM   3579  HC1 DCE A 299      18.144   0.166  10.201  1.00  0.00      A    H
ATOM   3580  Cl  DCE A 299      19.847   1.957   9.887  1.00  0.00      A   CL
ATOM   3581  CT1 DCE A 299      19.306   0.418  11.990  1.00  0.00      A    C
ATOM   3582  HC2 DCE A 299      19.937   1.186  12.437  1.00  0.00      A    H
ATOM   3583  Cl1 DCE A 299      18.040  -0.350  13.034  1.00  0.00      A   CL
ATOM   3584  HC3 DCE A 299      19.919  -0.422  11.664  1.00  0.00      A    H
ATOM   3589  CT  DCE A 300      20.543  40.678  26.257  1.00  0.00      A    C
ATOM   3590  HC  DCE A 300      20.623  41.570  25.636  1.00  0.00      A    H
ATOM   3591  HC1 DCE A 300      21.318  40.801  27.014  1.00  0.00      A    H
ATOM   3592  Cl  DCE A 300      18.987  40.526  27.094  1.00  0.00      A   CL
ATOM   3593  CT1 DCE A 300      20.815  39.429  25.423  1.00  0.00      A    C
ATOM   3594  HC2 DCE A 300      21.747  39.520  24.866  1.00  0.00      A    H
ATOM   3595  Cl1 DCE A 300      20.838  38.055  26.534  1.00  0.00      A   CL
ATOM   3596  HC3 DCE A 300      20.047  39.237  24.673  1.00  0.00      A    H
ATOM   3601  CT  DCE A 301       2.383  23.412  54.720  1.00  0.00      A    C
ATOM   3602  HC  DCE A 301       2.214  22.613  55.443  1.00  0.00      A    H
ATOM   3603  HC1 DCE A 301       2.647  23.043  53.729  1.00  0.00      A    H
ATOM   3604  Cl  DCE A 301       0.871  24.340  54.655  1.00  0.00      A   CL
ATOM   3605  CT1 DCE A 301       3.541  24.219  55.405  1.00  0.00      A    C
ATOM   3606  HC2 DCE A 301       3.279  24.265  56.462  1.00  0.00      A    H
ATOM   3607  Cl1 DCE A 301       5.020  23.227  55.198  1.00  0.00      A   CL
ATOM   3608  HC3 DCE A 301       3.680  25.229  55.021  1.00  0.00      A    H
ATOM   3613  CT  DCE A 302      36.097  37.603  26.502  1.00  0.00      A    C
ATOM   3614  HC  DCE A 302      35.104  37.929  26.193  1.00  0.00      A    H
ATOM   3615  HC1 DCE A 302      36.533  38.375  27.137  1.00  0.00      A    H
ATOM   3616  Cl  DCE A 302      35.794  36.085  27.335  1.00  0.00      A   CL
ATOM   3617  CT1 DCE A 302      36.859  37.378  25.210  1.00  0.00      A    C
ATOM   3618  HC2 DCE A 302      36.242  36.749  24.569  1.00  0.00      A    H
ATOM   3619  Cl1 DCE A 302      36.984  38.915  24.269  1.00  0.00      A   CL
ATOM   3620  HC3 DCE A 302      37.862  37.004  25.417  1.00  0.00      A    H
ATOM   3625  CT  DCE A 303      48.838  43.538  18.286  1.00  0.00      A    C
ATOM   3626  HC  DCE A 303      49.647  44.250  18.118  1.00  0.00      A    H
ATOM   3627  HC1 DCE A 303      47.818  43.913  18.206  1.00  0.00      A    H
ATOM   3628  Cl  DCE A 303      49.212  42.348  16.986  1.00  0.00      A   CL
ATOM   3629  CT1 DCE A 303      49.017  42.990  19.703  1.00  0.00      A    C
ATOM   3630  HC2 DCE A 303      50.037  42.628  19.831  1.00  0.00      A    H
ATOM   3631  Cl1 DCE A 303      48.503  44.131  20.977  1.00  0.00      A   CL
ATOM   3632  HC3 DCE A 303      48.414  42.121  19.965  1.00  0.00      A    H
ATOM   3637  CT  DCE A 304      21.789  60.317  19.335  1.00  0.00      A    C
ATOM   3638  HC  DCE A 304      22.574  60.531  20.060  1.00  0.00      A    H
ATOM   3639  HC1 DCE A 304      21.999  60.747  18.355  1.00  0.00      A    H
ATOM   3640  Cl  DCE A 304      21.726  58.499  19.182  1.00  0.00      A   CL
ATOM   3641  CT1 DCE A 304      20.599  60.970  19.970  1.00  0.00      A    C
ATOM   3642  HC2 DCE A 304      20.176  60.432  20.818  1.00  0.00      A    H
ATOM   3643  Cl1 DCE A 304      20.773  62.708  20.163  1.00  0.00      A   CL
ATOM   3644  HC3 DCE A 304      19.906  60.817  19.143  1.00  0.00      A    H
ATOM   3649  CT  DCE A 305      59.034  28.083  18.330  1.00  0.00      A    C
ATOM   3650  HC  DCE A 305      59.858  27.923  19.025  1.00  0.00      A    H
ATOM   3651  HC1 DCE A 305      58.670  27.090  18.068  1.00  0.00      A    H
ATOM   3652  Cl  DCE A 305      57.782  28.955  19.196  1.00  0.00      A   CL
ATOM   3653  CT1 DCE A 305      59.418  28.886  17.027  1.00  0.00      A    C
ATOM   3654  HC2 DCE A 305      59.704  29.908  17.278  1.00  0.00      A    H
ATOM   3655  Cl1 DCE A 305      60.709  28.107  16.162  1.00  0.00      A   CL
ATOM   3656  HC3 DCE A 305      58.630  28.942  16.276  1.00  0.00      A    H
ATOM   3661  CT  DCE A 306      24.863  19.337  61.126  1.00  0.00      A    C
ATOM   3662  HC  DCE A 306      25.191  18.350  61.453  1.00  0.00      A    H
ATOM   3663  HC1 DCE A 306      24.268  19.631  61.991  1.00  0.00      A    H
ATOM   3664  Cl  DCE A 306      26.355  20.308  60.959  1.00  0.00      A   CL
ATOM   3665  CT1 DCE A 306      24.198  19.321  59.776  1.00  0.00      A    C
ATOM   3666  HC2 DCE A 306      23.316  18.701  59.614  1.00  0.00      A    H
ATOM   3667  Cl1 DCE A 306      23.776  20.996  59.378  1.00  0.00      A   CL
ATOM   3668  HC3 DCE A 306      24.925  19.048  59.011  1.00  0.00      A    H
ATOM   3673  CT  DCE A 307      43.802   4.058  59.227  1.00  0.00      A    C
ATOM   3674  HC  DCE A 307      44.798   3.664  59.024  1.00  0.00      A    H
ATOM   3675  HC1 DCE A 307      43.269   3.330  59.839  1.00  0.00      A    H
ATOM   3676  Cl  DCE A 307      43.832   5.676  60.069  1.00  0.00      A   CL
ATOM   3677  CT1 DCE A 307      42.941   4.296  57.979  1.00  0.00      A    C
ATOM   3678  HC2 DCE A 307      43.346   5.208  57.539  1.00  0.00      A    H
ATOM   3679  Cl1 DCE A 307      43.252   3.041  56.709  1.00  0.00      A   CL
ATOM   3680  HC3 DCE A 307      41.879   4.501  58.113  1.00  0.00      A    H
ATOM   3685  CT  DCE A 308      38.694  53.980  35.786  1.00  0.00      A    C
ATOM   3686  HC  DCE A 308      39.741  54.276  35.718  1.00  0.00      A    H
ATOM   3687  HC1 DCE A 308      38.448  53.368  34.918  1.00  0.00      A    H
ATOM   3688  Cl  DCE A 308      38.568  53.078  37.323  1.00  0.00      A   CL
ATOM   3689  CT1 DCE A 308      37.828  55.270  35.731  1.00  0.00      A    C
ATOM   3690  HC2 DCE A 308      37.735  55.666  34.720  1.00  0.00      A    H
ATOM   3691  Cl1 DCE A 308      36.148  54.796  36.216  1.00  0.00      A   CL
ATOM   3692  HC3 DCE A 308      38.327  56.066  36.284  1.00  0.00      A    H
ATOM   3697  CT  DCE A 309      46.333  62.013  12.156  1.00  0.00      A    C
ATOM   3698  HC  DCE A 309      46.627  62.617  11.298  1.00  0.00      A    H
ATOM   3699  HC1 DCE A 309      45.744  61.152  11.839  1.00  0.00      A    H
ATOM   3700  Cl  DCE A 309      47.829  61.522  12.925  1.00  0.00      A   CL
ATOM   3701  CT1 DCE A 309      45.543  62.893  13.175  1.00  0.00      A    C
ATOM   3702  HC2 DCE A 309      46.130  63.604  13.757  1.00  0.00      A    H
ATOM   3703  Cl1 DCE A 309      44.219  63.718  12.339  1.00  0.00      A   CL
ATOM   3704  HC3 DCE A 309      44.989  62.260  13.869  1.00  0.00      A    H
ATOM   3709  CT  DCE A 310      21.031  22.661  24.826  1.00  0.00      A    C
ATOM   3710  HC  DCE A 310      20.522  21.952  25.480  1.00  0.00      A    H
ATOM   3711  HC1 DCE A 310      21.684  22.061  24.192  1.00  0.00      A    H
ATOM   3712  Cl  DCE A 310      19.813  23.352  23.647  1.00  0.00      A   CL
ATOM   3713  CT1 DCE A 310      21.771  23.826  25.419  1.00  0.00      A    C
ATOM   3714  HC2 DCE A 310      22.719  23.599  25.907  1.00  0.00      A    H
ATOM   3715  Cl1 DCE A 310      22.247  24.847  24.097  1.00  0.00      A   CL
ATOM   3716  HC3 DCE A 310      21.132  24.441  26.053  1.00  0.00      A    H
ATOM   3721  CT  DCE A 311      18.533  53.986  51.498  1.00  0.00      A    C
ATOM   3722  HC  DCE A 311      17.807  53.206  51.727  1.00  0.00      A    H
ATOM   3723  HC1 DCE A 311      18.089  54.390  50.589  1.00  0.00      A    H
ATOM   3724  Cl  DCE A 311      18.312  55.186  52.787  1.00  0.00      A   CL
ATOM   3725  CT1 DCE A 311      19.974  53.445  51.405  1.00  0.00      A    C
ATOM   3726  HC2 DCE A 311      20.388  53.115  52.358  1.00  0.00      A    H
ATOM   3727  Cl1 DCE A 311      20.013  52.236  50.131  1.00  0.00      A   CL
ATOM   3728  HC3 DCE A 311      20.716  54.200  51.143  1.00  0.00      A    H
ATOM   3733  CT  DCE A 312      41.793  34.707  22.785  1.00  0.00      A    C
ATOM   3734  HC  DCE A 312      41.534  35.220  21.859  1.00  0.00      A    H
ATOM   3735  HC1 DCE A 312      42.011  33.639  22.759  1.00  0.00      A    H
ATOM   3736  Cl  DCE A 312      43.427  35.435  23.380  1.00  0.00      A   CL
ATOM   3737  CT1 DCE A 312      40.730  35.253  23.757  1.00  0.00      A    C
ATOM   3738  HC2 DCE A 312      40.929  34.918  24.775  1.00  0.00      A    H
ATOM   3739  Cl1 DCE A 312      40.622  37.082  23.864  1.00  0.00      A   CL
ATOM   3740  HC3 DCE A 312      39.756  34.846  23.485  1.00  0.00      A    H
ATOM   3745  CT  DCE A 313      61.499  57.765  36.830  1.00  0.00      A    C
ATOM   3746  HC  DCE A 313      61.628  58.838  36.971  1.00  0.00      A    H
ATOM   3747  HC1 DCE A 313      61.174  57.391  37.801  1.00  0.00      A    H
ATOM   3748  Cl  DCE A 313      60.407  57.349  35.537  1.00  0.00      A   CL
ATOM   3749  CT1 DCE A 313      62.832  57.137  36.650  1.00  0.00      A    C
ATOM   3750  HC2 DCE A 313      63.346  57.395  35.724  1.00  0.00      A    H
ATOM   3751  Cl1 DCE A 313      63.965  57.438  38.013  1.00  0.00      A   CL
ATOM   3752  HC3 DCE A 313      62.684  56.063  36.540  1.00  0.00      A    H
ATOM   3757  CT  DCE A 314      44.991  43.569  44.547  1.00  0.00      A    C
ATOM   3758  HC  DCE A 314      44.055  44.092  44.352  1.00  0.00      A    H
ATOM   3759  HC1 DCE A 314      45.328  44.018  45.481  1.00  0.00      A    H
ATOM   3760  Cl  DCE A 314      44.650  41.846  44.907  1.00  0.00      A   CL
ATOM   3761  CT1 DCE A 314      45.966  43.682  43.360  1.00  0.00      A    C
ATOM   3762  HC2 DCE A 314      45.417  43.532  42.431  1.00  0.00      A    H
ATOM   3763  Cl1 DCE A 314      46.620  45.333  43.179  1.00  0.00      A   CL
ATOM   3764  HC3 DCE A 314      46.749  42.924  43.381  1.00  0.00      A    H
ATOM   3769  CT  DCE A 315      62.566  13.758  57.353  1.00  0.00      A    C
ATOM   3770  HC  DCE A 315      61.937  12.893  57.144  1.00  0.00      A    H
ATOM   3771  HC1 DCE A 315      61.796  14.466  57.663  1.00  0.00      A    H
ATOM   3772  Cl  DCE A 315      63.532  13.407  58.829  1.00  0.00      A   CL
ATOM   3773  CT1 DCE A 315      63.496  14.115  56.154  1.00  0.00      A    C
ATOM   3774  HC2 DCE A 315      63.019  14.535  55.269  1.00  0.00      A    H
ATOM   3775  Cl1 DCE A 315      64.711  15.269  56.667  1.00  0.00      A   CL
ATOM   3776  HC3 DCE A 315      64.118  13.300  55.784  1.00  0.00      A    H
ATOM   3781  CT  DCE A 316       5.513  54.047  -0.256  1.00  0.00      A    C
ATOM   3782  HC  DCE A 316       4.543  53.575  -0.409  1.00  0.00      A    H
ATOM   3783  HC1 DCE A 316       6.300  53.323  -0.467  1.00  0.00      A    H
ATOM   3784  Cl  DCE A 316       5.554  55.301  -1.446  1.00  0.00      A   CL
ATOM   3785  CT1 DCE A 316       5.430  54.655   1.117  1.00  0.00      A    C
ATOM   3786  HC2 DCE A 316       6.202  55.391   1.339  1.00  0.00      A    H
ATOM   3787  Cl1 DCE A 316       3.892  55.490   1.194  1.00  0.00      A   CL
ATOM   3788  HC3 DCE A 316       5.478  53.961   1.956  1.00  0.00      A    H
ATOM   3793  CT  DCE A 317      31.529  13.898  53.709  1.00  0.00      A    C
ATOM   3794  HC  DCE A 317      32.276  13.131  53.911  1.00  0.00      A    H
ATOM   3795  HC1 DCE A 317      31.877  14.736  53.104  1.00  0.00      A    H
ATOM   3796  Cl  DCE A 317      30.091  13.159  52.892  1.00  0.00      A   CL
ATOM   3797  CT1 DCE A 317      31.024  14.600  54.971  1.00  0.00      A    C
ATOM   3798  HC2 DCE A 317      31.870  15.184  55.332  1.00  0.00      A    H
ATOM   3799  Cl1 DCE A 317      29.682  15.580  54.613  1.00  0.00      A   CL
ATOM   3800  HC3 DCE A 317      30.669  13.858  55.686  1.00  0.00      A    H
ATOM   3805  CT  DCE A 318      12.789   6.226  16.719  1.00  0.00      A    C
ATOM   3806  HC  DCE A 318      12.926   5.368  17.377  1.00  0.00      A    H
ATOM   3807  HC1 DCE A 318      12.313   6.024  15.760  1.00  0.00      A    H
ATOM   3808  Cl  DCE A 318      11.719   7.197  17.793  1.00  0.00      A   CL
ATOM   3809  CT1 DCE A 318      14.094   6.914  16.380  1.00  0.00      A    C
ATOM   3810  HC2 DCE A 318      14.621   6.418  15.566  1.00  0.00      A    H
ATOM   3811  Cl1 DCE A 318      13.570   8.515  15.626  1.00  0.00      A   CL
ATOM   3812  HC3 DCE A 318      14.761   7.147  17.210  1.00  0.00      A    H
ATOM   3817  CT  DCE A 319       8.701  15.390  18.748  1.00  0.00      A    C
ATOM   3818  HC  DCE A 319       8.704  16.354  18.240  1.00  0.00      A    H
ATOM   3819  HC1 DCE A 319       8.204  14.691  18.075  1.00  0.00      A    H
ATOM   3820  Cl  DCE A 319      10.404  14.953  18.819  1.00  0.00      A   CL
ATOM   3821  CT1 DCE A 319       8.143  15.316  20.140  1.00  0.00      A    C
ATOM   3822  HC2 DCE A 319       8.252  14.330  20.591  1.00  0.00      A    H
ATOM   3823  Cl1 DCE A 319       8.896  16.442  21.285  1.00  0.00      A   CL
ATOM   3824  HC3 DCE A 319       7.070  15.503  20.160  1.00  0.00      A    H
ATOM   3829  CT  DCE A 320      26.672  15.802  38.165  1.00  0.00      A    C
ATOM   3830  HC  DCE A 320      27.632  15.290  38.108  1.00  0.00      A    H
ATOM   3831  HC1 DCE A 320      25.893  15.390  37.524  1.00  0.00      A    H
ATOM   3832  Cl  DCE A 320      26.070  15.711  39.831  1.00  0.00      A   CL
ATOM   3833  CT1 DCE A 320      26.847  17.271  37.879  1.00  0.00      A    C
ATOM   3834  HC2 DCE A 320      25.865  17.723  37.735  1.00  0.00      A    H
ATOM   3835  Cl1 DCE A 320      27.642  18.122  39.252  1.00  0.00      A   CL
ATOM   3836  HC3 DCE A 320      27.418  17.357  36.955  1.00  0.00      A    H
ATOM   3841  CT  DCE A 321      31.483  42.562   5.228  1.00  0.00      A    C
ATOM   3842  HC  DCE A 321      30.762  41.750   5.321  1.00  0.00      A    H
ATOM   3843  HC1 DCE A 321      32.045  42.560   6.162  1.00  0.00      A    H
ATOM   3844  Cl  DCE A 321      32.574  42.194   3.891  1.00  0.00      A   CL
ATOM   3845  CT1 DCE A 321      30.754  43.912   4.982  1.00  0.00      A    C
ATOM   3846  HC2 DCE A 321      30.209  43.898   4.038  1.00  0.00      A    H
ATOM   3847  Cl1 DCE A 321      29.585  44.069   6.253  1.00  0.00      A   CL
ATOM   3848  HC3 DCE A 321      31.413  44.767   5.134  1.00  0.00      A    H
ATOM   3853  CT  DCE A 322      39.950  34.500  12.190  1.00  0.00      A    C
ATOM   3854  HC  DCE A 322      40.142  33.938  11.276  1.00  0.00      A    H
ATOM   3855  HC1 DCE A 322      40.516  33.930  12.925  1.00  0.00      A    H
ATOM   3856  Cl  DCE A 322      40.746  36.186  12.085  1.00  0.00      A   CL
ATOM   3857  CT1 DCE A 322      38.429  34.734  12.407  1.00  0.00      A    C
ATOM   3858  HC2 DCE A 322      38.148  35.495  11.679  1.00  0.00      A    H
ATOM   3859  Cl1 DCE A 322      37.390  33.257  12.162  1.00  0.00      A   CL
ATOM   3860  HC3 DCE A 322      38.151  35.006  13.426  1.00  0.00      A    H
ATOM   3865  CT  DCE A 323      18.401  57.053  31.005  1.00  0.00      A    C
ATOM   3866  HC  DCE A 323      19.383  56.777  31.391  1.00  0.00      A    H
ATOM   3867  HC1 DCE A 323      18.186  58.107  31.179  1.00  0.00      A    H
ATOM   3868  Cl  DCE A 323      18.363  56.772  29.244  1.00  0.00      A   CL
ATOM   3869  CT1 DCE A 323      17.424  56.164  31.807  1.00  0.00      A    C
ATOM   3870  HC2 DCE A 323      17.159  56.522  32.802  1.00  0.00      A    H
ATOM   3871  Cl1 DCE A 323      15.968  56.094  30.773  1.00  0.00      A   CL
ATOM   3872  HC3 DCE A 323      17.910  55.192  31.888  1.00  0.00      A    H
ATOM   3877  CT  DCE A 324      28.330  15.637  18.666  1.00  0.00      A    C
ATOM   3878  HC  DCE A 324      29.077  16.409  18.485  1.00  0.00      A    H
ATOM   3879  HC1 DCE A 324      28.199  15.021  17.776  1.00  0.00      A    H
ATOM   3880  Cl  DCE A 324      28.746  14.436  19.976  1.00  0.00      A   CL
ATOM   3881  CT1 DCE A 324      26.996  16.364  18.824  1.00  0.00      A    C
ATOM   3882  HC2 DCE A 324      26.799  16.973  17.942  1.00  0.00      A    H
ATOM   3883  Cl1 DCE A 324      25.783  15.083  18.947  1.00  0.00      A   CL
ATOM   3884  HC3 DCE A 324      27.081  17.001  19.704  1.00  0.00      A    H
ATOM   3889  CT  DCE A 325       4.714  30.247  56.104  1.00  0.00      A    C
ATOM   3890  HC  DCE A 325       5.719  30.082  55.716  1.00  0.00      A    H
ATOM   3891  HC1 DCE A 325       4.703  30.979  56.911  1.00  0.00      A    H
ATOM   3892  Cl  DCE A 325       3.887  31.183  54.813  1.00  0.00      A   CL
ATOM   3893  CT1 DCE A 325       3.940  29.018  56.633  1.00  0.00      A    C
ATOM   3894  HC2 DCE A 325       3.662  28.331  55.834  1.00  0.00      A    H
ATOM   3895  Cl1 DCE A 325       4.774  28.156  57.914  1.00  0.00      A   CL
ATOM   3896  HC3 DCE A 325       2.958  29.316  57.000  1.00  0.00      A    H
ATOM   3901  CT  DCE A 326       8.785  49.789  57.491  1.00  0.00      A    C
ATOM   3902  HC  DCE A 326       8.296  49.602  56.535  1.00  0.00      A    H
ATOM   3903  HC1 DCE A 326       9.451  50.618  57.253  1.00  0.00      A    H
ATOM   3904  Cl  DCE A 326       7.618  50.427  58.693  1.00  0.00      A   CL
ATOM   3905  CT1 DCE A 326       9.527  48.616  58.122  1.00  0.00      A    C
ATOM   3906  HC2 DCE A 326       8.845  47.875  58.537  1.00  0.00      A    H
ATOM   3907  Cl1 DCE A 326      10.454  47.900  56.853  1.00  0.00      A   CL
ATOM   3908  HC3 DCE A 326      10.158  48.960  58.941  1.00  0.00      A    H
ATOM   3913  CT  DCE A 327      46.964  19.160  42.537  1.00  0.00      A    C
ATOM   3914  HC  DCE A 327      46.999  19.257  41.452  1.00  0.00      A    H
ATOM   3915  HC1 DCE A 327      47.897  18.813  42.981  1.00  0.00      A    H
ATOM   3916  Cl  DCE A 327      46.372  20.712  43.146  1.00  0.00      A   CL
ATOM   3917  CT1 DCE A 327      45.879  18.179  42.871  1.00  0.00      A    C
ATOM   3918  HC2 DCE A 327      44.959  18.540  42.410  1.00  0.00      A    H
ATOM   3919  Cl1 DCE A 327      46.302  16.518  42.402  1.00  0.00      A   CL
ATOM   3920  HC3 DCE A 327      45.836  18.306  43.952  1.00  0.00      A    H
ATOM   3925  CT  DCE A 328       6.347  61.939  11.806  1.00  0.00      A    C
ATOM   3926  HC  DCE A 328       6.055  62.910  11.407  1.00  0.00      A    H
ATOM   3927  HC1 DCE A 328       5.489  61.383  12.185  1.00  0.00      A    H
ATOM   3928  Cl  DCE A 328       6.778  60.999  10.332  1.00  0.00      A   CL
ATOM   3929  CT1 DCE A 328       7.602  62.204  12.736  1.00  0.00      A    C
ATOM   3930  HC2 DCE A 328       7.646  61.523  13.585  1.00  0.00      A    H
ATOM   3931  Cl1 DCE A 328       9.075  62.184  11.744  1.00  0.00      A   CL
ATOM   3932  HC3 DCE A 328       7.625  63.163  13.254  1.00  0.00      A    H
ATOM   3937  CT  DCE A 329      24.788  38.172  42.427  1.00  0.00      A    C
ATOM   3938  HC  DCE A 329      23.786  38.284  42.841  1.00  0.00      A    H
ATOM   3939  HC1 DCE A 329      25.374  39.086  42.336  1.00  0.00      A    H
ATOM   3940  Cl  DCE A 329      25.821  37.073  43.391  1.00  0.00      A   CL
ATOM   3941  CT1 DCE A 329      24.748  37.534  41.036  1.00  0.00      A    C
ATOM   3942  HC2 DCE A 329      24.293  38.217  40.319  1.00  0.00      A    H
ATOM   3943  Cl1 DCE A 329      26.344  37.487  40.234  1.00  0.00      A   CL
ATOM   3944  HC3 DCE A 329      24.300  36.541  41.084  1.00  0.00      A    H
ATOM   3949  CT  DCE A 330      52.955  36.803  33.928  1.00  0.00      A    C
ATOM   3950  HC  DCE A 330      53.932  36.523  34.320  1.00  0.00      A    H
ATOM   3951  HC1 DCE A 330      52.244  36.774  34.754  1.00  0.00      A    H
ATOM   3952  Cl  DCE A 330      52.985  38.450  33.212  1.00  0.00      A   CL
ATOM   3953  CT1 DCE A 330      52.454  35.797  32.818  1.00  0.00      A    C
ATOM   3954  HC2 DCE A 330      51.469  36.103  32.466  1.00  0.00      A    H
ATOM   3955  Cl1 DCE A 330      53.604  35.858  31.438  1.00  0.00      A   CL
ATOM   3956  HC3 DCE A 330      52.362  34.749  33.106  1.00  0.00      A    H
ATOM   3961  CT  DCE A 331      13.081  55.906  60.132  1.00  0.00      A    C
ATOM   3962  HC  DCE A 331      13.058  54.866  59.806  1.00  0.00      A    H
ATOM   3963  HC1 DCE A 331      12.613  56.578  59.412  1.00  0.00      A    H
ATOM   3964  Cl  DCE A 331      12.219  56.075  61.698  1.00  0.00      A   CL
ATOM   3965  CT1 DCE A 331      14.439  56.449  60.311  1.00  0.00      A    C
ATOM   3966  HC2 DCE A 331      14.430  57.514  60.540  1.00  0.00      A    H
ATOM   3967  Cl1 DCE A 331      15.342  55.667  61.722  1.00  0.00      A   CL
ATOM   3968  HC3 DCE A 331      14.979  56.483  59.365  1.00  0.00      A    H
ATOM   3973  CT  DCE A 332      15.297  13.937  31.043  1.00  0.00      A    C
ATOM   3974  HC  DCE A 332      16.383  13.846  31.030  1.00  0.00      A    H
ATOM   3975  HC1 DCE A 332      15.048  14.319  32.033  1.00  0.00      A    H
ATOM   3976  Cl  DCE A 332      14.868  15.244  29.863  1.00  0.00      A   CL
ATOM   3977  CT1 DCE A 332      14.480  12.685  30.790  1.00  0.00      A    C
ATOM   3978  HC2 DCE A 332      14.863  11.872  31.407  1.00  0.00      A    H
ATOM   3979  Cl1 DCE A 332      12.767  12.711  31.193  1.00  0.00      A   CL
ATOM   3980  HC3 DCE A 332      14.503  12.383  29.743  1.00  0.00      A    H
ATOM   3985  CT  DCE A 333      43.727  51.819   8.413  1.00  0.00      A    C
ATOM   3986  HC  DCE A 333      42.955  52.573   8.263  1.00  0.00      A    H
ATOM   3987  HC1 DCE A 333      43.511  50.977   7.755  1.00  0.00      A    H
ATOM   3988  Cl  DCE A 333      45.222  52.729   7.888  1.00  0.00      A   CL
ATOM   3989  CT1 DCE A 333      43.945  51.486   9.930  1.00  0.00      A    C
ATOM   3990  HC2 DCE A 333      43.696  52.265  10.650  1.00  0.00      A    H
ATOM   3991  Cl1 DCE A 333      42.880  50.213  10.312  1.00  0.00      A   CL
ATOM   3992  HC3 DCE A 333      44.915  51.050  10.170  1.00  0.00      A    H
ATOM   3997  CT  DCE A 334      11.272  24.026  43.331  1.00  0.00      A    C
ATOM   3998  HC  DCE A 334      11.930  23.687  44.131  1.00  0.00      A    H
ATOM   3999  HC1 DCE A 334      11.618  25.040  43.131  1.00  0.00      A    H
ATOM   4000  Cl  DCE A 334      11.665  23.073  41.851  1.00  0.00      A   CL
ATOM   4001  CT1 DCE A 334       9.802  23.766  43.695  1.00  0.00      A    C
ATOM   4002  HC2 DCE A 334       9.639  22.693  43.805  1.00  0.00      A    H
ATOM   4003  Cl1 DCE A 334       9.495  24.613  45.277  1.00  0.00      A   CL
ATOM   4004  HC3 DCE A 334       9.151  24.150  42.910  1.00  0.00      A    H
ATOM   4009  CT  DCE A 335      29.784  44.628  56.629  1.00  0.00      A    C
ATOM   4010  HC  DCE A 335      29.215  45.533  56.420  1.00  0.00      A    H
ATOM   4011  HC1 DCE A 335      30.810  44.987  56.544  1.00  0.00      A    H
ATOM   4012  Cl  DCE A 335      29.321  43.893  58.229  1.00  0.00      A   CL
ATOM   4013  CT1 DCE A 335      29.408  43.743  55.528  1.00  0.00      A    C
ATOM   4014  HC2 DCE A 335      29.335  44.355  54.629  1.00  0.00      A    H
ATOM   4015  Cl1 DCE A 335      30.680  42.633  55.273  1.00  0.00      A   CL
ATOM   4016  HC3 DCE A 335      28.552  43.179  55.900  1.00  0.00      A    H
ATOM   4021  CT  DCE A 336      54.463  46.381  63.640  1.00  0.00      A    C
ATOM   4022  HC  DCE A 336      54.101  45.469  63.165  1.00  0.00      A    H
ATOM   4023  HC1 DCE A 336      54.325  46.489  64.715  1.00  0.00      A    H
ATOM   4024  Cl  DCE A 336      56.150  46.162  63.413  1.00  0.00      A   CL
ATOM   4025  CT1 DCE A 336      54.137  47.691  62.931  1.00  0.00      A    C
ATOM   4026  HC2 DCE A 336      54.296  47.533  61.864  1.00  0.00      A    H
ATOM   4027  Cl1 DCE A 336      52.346  47.977  63.194  1.00  0.00      A   CL
ATOM   4028  HC3 DCE A 336      54.729  48.522  63.314  1.00  0.00      A    H
ATOM   4033  CT  DCE A 337      41.858  30.553  59.343  1.00  0.00      A    C
ATOM   4034  HC  DCE A 337      42.146  31.480  59.840  1.00  0.00      A    H
ATOM   4035  HC1 DCE A 337      41.240  30.712  58.459  1.00  0.00      A    H
ATOM   4036  Cl  DCE A 337      43.447  30.113  58.665  1.00  0.00      A   CL
ATOM   4037  CT1 DCE A 337      41.328  29.503  60.384  1.00  0.00      A    C
ATOM   4038  HC2 DCE A 337      41.873  29.553  61.326  1.00  0.00      A    H
ATOM   4039  Cl1 DCE A 337      39.559  29.719  60.812  1.00  0.00      A   CL
ATOM   4040  HC3 DCE A 337      41.561  28.517  59.983  1.00  0.00      A    H
ATOM   4045  CT  DCE A 338       4.554  44.442  20.551  1.00  0.00      A    C
ATOM   4046  HC  DCE A 338       5.212  43.819  19.945  1.00  0.00      A    H
ATOM   4047  HC1 DCE A 338       4.161  45.336  20.067  1.00  0.00      A    H
ATOM   4048  Cl  DCE A 338       3.135  43.291  20.838  1.00  0.00      A   CL
ATOM   4049  CT1 DCE A 338       5.050  44.681  21.988  1.00  0.00      A    C
ATOM   4050  HC2 DCE A 338       4.234  44.909  22.674  1.00  0.00      A    H
ATOM   4051  Cl1 DCE A 338       5.950  43.261  22.570  1.00  0.00      A   CL
ATOM   4052  HC3 DCE A 338       5.828  45.442  22.053  1.00  0.00      A    H
ATOM   4057  CT  DCE A 339      19.792   6.843  51.937  1.00  0.00      A    C
ATOM   4058  HC  DCE A 339      19.577   6.268  52.837  1.00  0.00      A    H
ATOM   4059  HC1 DCE A 339      20.805   7.245  51.922  1.00  0.00      A    H
ATOM   4060  Cl  DCE A 339      19.570   5.669  50.515  1.00  0.00      A   CL
ATOM   4061  CT1 DCE A 339      18.705   7.953  51.785  1.00  0.00      A    C
ATOM   4062  HC2 DCE A 339      18.933   8.716  52.530  1.00  0.00      A    H
ATOM   4063  Cl1 DCE A 339      18.712   8.567  50.177  1.00  0.00      A   CL
ATOM   4064  HC3 DCE A 339      17.712   7.592  52.050  1.00  0.00      A    H
ATOM   4069  CT  DCE A 340      41.521   6.347  51.631  1.00  0.00      A    C
ATOM   4070  HC  DCE A 340      41.472   5.397  51.100  1.00  0.00      A    H
ATOM   4071  HC1 DCE A 340      40.506   6.502  51.997  1.00  0.00      A    H
ATOM   4072  Cl  DCE A 340      42.573   6.301  53.096  1.00  0.00      A   CL
ATOM   4073  CT1 DCE A 340      41.968   7.507  50.677  1.00  0.00      A    C
ATOM   4074  HC2 DCE A 340      43.010   7.619  50.379  1.00  0.00      A    H
ATOM   4075  Cl1 DCE A 340      41.077   6.974  49.237  1.00  0.00      A   CL
ATOM   4076  HC3 DCE A 340      41.754   8.507  51.056  1.00  0.00      A    H
ATOM   4081  CT  DCE A 341      10.722  45.932  30.316  1.00  0.00      A    C
ATOM   4082  HC  DCE A 341      11.529  46.588  30.642  1.00  0.00      A    H
ATOM   4083  HC1 DCE A 341      11.205  45.081  29.836  1.00  0.00      A    H
ATOM   4084  Cl  DCE A 341       9.841  45.221  31.646  1.00  0.00      A   CL
ATOM   4085  CT1 DCE A 341       9.841  46.631  29.312  1.00  0.00      A    C
ATOM   4086  HC2 DCE A 341       9.172  47.378  29.741  1.00  0.00      A    H
ATOM   4087  Cl1 DCE A 341      10.832  47.144  27.905  1.00  0.00      A   CL
ATOM   4088  HC3 DCE A 341       9.055  45.965  28.956  1.00  0.00      A    H
ATOM   4093  CT  DCE A 342      57.369  58.031  49.574  1.00  0.00      A    C
ATOM   4094  HC  DCE A 342      56.847  58.095  48.620  1.00  0.00      A    H
ATOM   4095  HC1 DCE A 342      56.836  58.592  50.343  1.00  0.00      A    H
ATOM   4096  Cl  DCE A 342      57.461  56.352  50.128  1.00  0.00      A   CL
ATOM   4097  CT1 DCE A 342      58.669  58.678  49.258  1.00  0.00      A    C
ATOM   4098  HC2 DCE A 342      58.687  59.766  49.205  1.00  0.00      A    H
ATOM   4099  Cl1 DCE A 342      59.552  58.457  50.724  1.00  0.00      A   CL
ATOM   4100  HC3 DCE A 342      59.226  58.367  48.374  1.00  0.00      A    H
ATOM   4105  CT  DCE A 343      10.190  33.245  46.868  1.00  0.00      A    C
ATOM   4106  HC  DCE A 343      10.371  33.184  45.795  1.00  0.00      A    H
ATOM   4107  HC1 DCE A 343       9.363  33.878  47.189  1.00  0.00      A    H
ATOM   4108  Cl  DCE A 343       9.604  31.653  47.401  1.00  0.00      A   CL
ATOM   4109  CT1 DCE A 343      11.518  33.534  47.679  1.00  0.00      A    C
ATOM   4110  HC2 DCE A 343      11.315  33.459  48.747  1.00  0.00      A    H
ATOM   4111  Cl1 DCE A 343      12.679  32.300  47.230  1.00  0.00      A   CL
ATOM   4112  HC3 DCE A 343      11.793  34.555  47.413  1.00  0.00      A    H
ATOM   4117  CT  DCE A 344      38.926  49.274  53.563  1.00  0.00      A    C
ATOM   4118  HC  DCE A 344      39.483  48.905  52.702  1.00  0.00      A    H
ATOM   4119  HC1 DCE A 344      39.224  48.652  54.407  1.00  0.00      A    H
ATOM   4120  Cl  DCE A 344      39.283  51.053  53.795  1.00  0.00      A   CL
ATOM   4121  CT1 DCE A 344      37.459  49.231  53.216  1.00  0.00      A    C
ATOM   4122  HC2 DCE A 344      37.216  49.874  52.370  1.00  0.00      A    H
ATOM   4123  Cl1 DCE A 344      37.079  47.650  52.566  1.00  0.00      A   CL
ATOM   4124  HC3 DCE A 344      36.821  49.437  54.075  1.00  0.00      A    H
ATOM   4129  CT  DCE A 345       1.153  27.148  36.178  1.00  0.00      A    C
ATOM   4130  HC  DCE A 345       1.747  26.351  36.623  1.00  0.00      A    H
ATOM   4131  HC1 DCE A 345       0.112  26.829  36.233  1.00  0.00      A    H
ATOM   4132  Cl  DCE A 345       1.538  28.713  37.012  1.00  0.00      A   CL
ATOM   4133  CT1 DCE A 345       1.582  27.388  34.786  1.00  0.00      A    C
ATOM   4134  HC2 DCE A 345       0.889  27.981  34.189  1.00  0.00      A    H
ATOM   4135  Cl1 DCE A 345       3.185  28.299  34.700  1.00  0.00      A   CL
ATOM   4136  HC3 DCE A 345       1.731  26.443  34.264  1.00  0.00      A    H
ATOM   4141  CT  DCE A 346      41.410  52.650  23.933  1.00  0.00      A    C
ATOM   4142  HC  DCE A 346      41.614  52.505  24.994  1.00  0.00      A    H
ATOM   4143  HC1 DCE A 346      42.267  52.741  23.265  1.00  0.00      A    H
ATOM   4144  Cl  DCE A 346      40.540  51.196  23.438  1.00  0.00      A   CL
ATOM   4145  CT1 DCE A 346      40.563  53.859  23.770  1.00  0.00      A    C
ATOM   4146  HC2 DCE A 346      40.990  54.813  24.081  1.00  0.00      A    H
ATOM   4147  Cl1 DCE A 346      39.976  54.071  22.099  1.00  0.00      A   CL
ATOM   4148  HC3 DCE A 346      39.722  53.704  24.447  1.00  0.00      A    H
ATOM   4153  CT  DCE A 347      32.501  59.069  38.790  1.00  0.00      A    C
ATOM   4154  HC  DCE A 347      33.402  58.769  39.324  1.00  0.00      A    H
ATOM   4155  HC1 DCE A 347      32.719  60.075  38.432  1.00  0.00      A    H
ATOM   4156  Cl  DCE A 347      32.299  57.962  37.389  1.00  0.00      A   CL
ATOM   4157  CT1 DCE A 347      31.200  59.009  39.564  1.00  0.00      A    C
ATOM   4158  HC2 DCE A 347      31.202  59.733  40.379  1.00  0.00      A    H
ATOM   4159  Cl1 DCE A 347      29.867  59.405  38.493  1.00  0.00      A   CL
ATOM   4160  HC3 DCE A 347      30.986  58.068  40.071  1.00  0.00      A    H
ATOM   4165  CT  DCE A 348      47.595  30.753   9.142  1.00  0.00      A    C
ATOM   4166  HC  DCE A 348      48.017  31.619   9.653  1.00  0.00      A    H
ATOM   4167  HC1 DCE A 348      46.539  30.669   9.399  1.00  0.00      A    H
ATOM   4168  Cl  DCE A 348      47.770  30.878   7.358  1.00  0.00      A   CL
ATOM   4169  CT1 DCE A 348      48.200  29.402   9.591  1.00  0.00      A    C
ATOM   4170  HC2 DCE A 348      49.289  29.429   9.577  1.00  0.00      A    H
ATOM   4171  Cl1 DCE A 348      47.705  29.069  11.235  1.00  0.00      A   CL
ATOM   4172  HC3 DCE A 348      47.822  28.511   9.089  1.00  0.00      A    H
ATOM   4177  CT  DCE A 349      33.903  18.883  46.902  1.00  0.00      A    C
ATOM   4178  HC  DCE A 349      32.839  18.893  47.138  1.00  0.00      A    H
ATOM   4179  HC1 DCE A 349      34.286  17.891  47.142  1.00  0.00      A    H
ATOM   4180  Cl  DCE A 349      34.154  19.295  45.164  1.00  0.00      A   CL
ATOM   4181  CT1 DCE A 349      34.684  19.820  47.731  1.00  0.00      A    C
ATOM   4182  HC2 DCE A 349      34.582  20.820  47.309  1.00  0.00      A    H
ATOM   4183  Cl1 DCE A 349      34.361  19.894  49.457  1.00  0.00      A   CL
ATOM   4184  HC3 DCE A 349      35.683  19.395  47.623  1.00  0.00      A    H
ATOM   4189  CT  DCE A 350       1.909  62.344  42.474  1.00  0.00      A    C
ATOM   4190  HC  DCE A 350       1.755  61.421  41.915  1.00  0.00      A    H
ATOM   4191  HC1 DCE A 350       2.968  62.597  42.413  1.00  0.00      A    H
ATOM   4192  Cl  DCE A 350       0.991  63.727  41.857  1.00  0.00      A   CL
ATOM   4193  CT1 DCE A 350       1.368  62.086  43.956  1.00  0.00      A    C
ATOM   4194  HC2 DCE A 350       0.284  62.135  44.060  1.00  0.00      A    H
ATOM   4195  Cl1 DCE A 350       1.803  60.528  44.649  1.00  0.00      A   CL
ATOM   4196  HC3 DCE A 350       1.728  62.818  44.678  1.00  0.00      A    H
ATOM   4201  CT  DCE A 351      20.924   1.754  26.712  1.00  0.00      A    C
ATOM   4202  HC  DCE A 351      21.401   1.002  27.341  1.00  0.00      A    H
ATOM   4203  HC1 DCE A 351      20.382   1.207  25.941  1.00  0.00      A    H
ATOM   4204  Cl  DCE A 351      19.881   2.870  27.618  1.00  0.00      A   CL
ATOM   4205  CT1 DCE A 351      22.233   2.585  26.307  1.00  0.00      A    C
ATOM   4206  HC2 DCE A 351      22.095   3.458  25.669  1.00  0.00      A    H
ATOM   4207  Cl1 DCE A 351      23.180   3.079  27.763  1.00  0.00      A   CL
ATOM   4208  HC3 DCE A 351      22.936   1.951  25.767  1.00  0.00      A    H
ATOM   4213  CT  DCE A 352      36.127   5.298  60.126  1.00  0.00      A    C
ATOM   4214  HC  DCE A 352      36.633   6.036  59.504  1.00  0.00      A    H
ATOM   4215  HC1 DCE A 352      36.344   5.401  61.190  1.00  0.00      A    H
ATOM   4216  Cl  DCE A 352      34.391   5.839  59.875  1.00  0.00      A   CL
ATOM   4217  CT1 DCE A 352      36.269   3.879  59.669  1.00  0.00      A    C
ATOM   4218  HC2 DCE A 352      36.097   3.752  58.600  1.00  0.00      A    H
ATOM   4219  Cl1 DCE A 352      37.914   3.256  60.030  1.00  0.00      A   CL
ATOM   4220  HC3 DCE A 352      35.631   3.256  60.296  1.00  0.00      A    H
ATOM   4225  CT  DCE A 353      55.012   6.123  30.753  1.00  0.00      A    C
ATOM   4226  HC  DCE A 353      54.066   6.319  30.249  1.00  0.00      A    H
ATOM   4227  HC1 DCE A 353      54.997   6.800  31.607  1.00  0.00      A    H
ATOM   4228  Cl  DCE A 353      54.972   4.460  31.217  1.00  0.00      A   CL
ATOM   4229  CT1 DCE A 353      56.296   6.382  29.886  1.00  0.00      A    C
ATOM   4230  HC2 DCE A 353      56.468   5.759  29.008  1.00  0.00      A    H
ATOM   4231  Cl1 DCE A 353      56.384   8.037  29.245  1.00  0.00      A   CL
ATOM   4232  HC3 DCE A 353      57.139   6.233  30.561  1.00  0.00      A    H
ATOM   4237  CT  DCE A 354      14.976  32.883  14.581  1.00  0.00      A    C
ATOM   4238  HC  DCE A 354      13.899  32.741  14.488  1.00  0.00      A    H
ATOM   4239  HC1 DCE A 354      15.060  33.661  15.340  1.00  0.00      A    H
ATOM   4240  Cl  DCE A 354      15.647  31.371  15.313  1.00  0.00      A   CL
ATOM   4241  CT1 DCE A 354      15.819  33.325  13.399  1.00  0.00      A    C
ATOM   4242  HC2 DCE A 354      15.967  32.506  12.695  1.00  0.00      A    H
ATOM   4243  Cl1 DCE A 354      14.935  34.615  12.574  1.00  0.00      A   CL
ATOM   4244  HC3 DCE A 354      16.795  33.675  13.735  1.00  0.00      A    H
ATOM   4249  CT  DCE A 355      14.428  58.943  19.347  1.00  0.00      A    C
ATOM   4250  HC  DCE A 355      15.091  58.621  20.150  1.00  0.00      A    H
ATOM   4251  HC1 DCE A 355      15.081  59.039  18.480  1.00  0.00      A    H
ATOM   4252  Cl  DCE A 355      13.217  57.629  19.103  1.00  0.00      A   CL
ATOM   4253  CT1 DCE A 355      13.804  60.203  19.794  1.00  0.00      A    C
ATOM   4254  HC2 DCE A 355      14.425  61.086  19.643  1.00  0.00      A    H
ATOM   4255  Cl1 DCE A 355      12.345  60.598  18.818  1.00  0.00      A   CL
ATOM   4256  HC3 DCE A 355      13.346  60.053  20.772  1.00  0.00      A    H
ATOM   4261  CT  DCE A 356      51.329  29.389  24.567  1.00  0.00      A    C
ATOM   4262  HC  DCE A 356      50.526  30.077  24.832  1.00  0.00      A    H
ATOM   4263  HC1 DCE A 356      51.499  28.766  25.444  1.00  0.00      A    H
ATOM   4264  Cl  DCE A 356      50.811  28.396  23.168  1.00  0.00      A   CL
ATOM   4265  CT1 DCE A 356      52.592  30.225  24.173  1.00  0.00      A    C
ATOM   4266  HC2 DCE A 356      53.491  29.608  24.172  1.00  0.00      A    H
ATOM   4267  Cl1 DCE A 356      52.406  30.986  22.496  1.00  0.00      A   CL
ATOM   4268  HC3 DCE A 356      52.787  31.026  24.885  1.00  0.00      A    H
ATOM   4273  CT  DCE A 357      35.472   5.812  53.030  1.00  0.00      A    C
ATOM   4274  HC  DCE A 357      35.937   4.826  53.011  1.00  0.00      A    H
ATOM   4275  HC1 DCE A 357      34.557   5.728  52.444  1.00  0.00      A    H
ATOM   4276  Cl  DCE A 357      34.810   6.104  54.745  1.00  0.00      A   CL
ATOM   4277  CT1 DCE A 357      36.363   6.994  52.594  1.00  0.00      A    C
ATOM   4278  HC2 DCE A 357      35.890   7.949  52.824  1.00  0.00      A    H
ATOM   4279  Cl1 DCE A 357      37.988   6.865  53.236  1.00  0.00      A   CL
ATOM   4280  HC3 DCE A 357      36.460   6.846  51.518  1.00  0.00      A    H
ATOM   4285  CT  DCE A 358      55.145  16.228   1.548  1.00  0.00      A    C
ATOM   4286  HC  DCE A 358      55.432  16.711   2.482  1.00  0.00      A    H
ATOM   4287  HC1 DCE A 358      56.101  16.019   1.068  1.00  0.00      A    H
ATOM   4288  Cl  DCE A 358      54.334  14.595   1.717  1.00  0.00      A   CL
ATOM   4289  CT1 DCE A 358      54.306  17.129   0.605  1.00  0.00      A    C
ATOM   4290  HC2 DCE A 358      53.918  16.549  -0.232  1.00  0.00      A    H
ATOM   4291  Cl1 DCE A 358      53.013  17.797   1.586  1.00  0.00      A   CL
ATOM   4292  HC3 DCE A 358      54.785  18.006   0.169  1.00  0.00      A    H
ATOM   4297  CT  DCE A 359      30.616  40.153  41.028  1.00  0.00      A    C
ATOM   4298  HC  DCE A 359      29.894  39.454  41.449  1.00  0.00      A    H
ATOM   4299  HC1 DCE A 359      30.774  40.936  41.769  1.00  0.00      A    H
ATOM   4300  Cl  DCE A 359      32.274  39.397  40.852  1.00  0.00      A   CL
ATOM   4301  CT1 DCE A 359      29.895  40.659  39.755  1.00  0.00      A    C
ATOM   4302  HC2 DCE A 359      29.636  39.858  39.063  1.00  0.00      A    H
ATOM   4303  Cl1 DCE A 359      28.359  41.392  40.167  1.00  0.00      A   CL
ATOM   4304  HC3 DCE A 359      30.465  41.417  39.219  1.00  0.00      A    H
ATOM   4309  CT  DCE A 360      17.184  44.288  25.813  1.00  0.00      A    C
ATOM   4310  HC  DCE A 360      17.755  43.702  25.093  1.00  0.00      A    H
ATOM   4311  HC1 DCE A 360      17.508  44.240  26.853  1.00  0.00      A    H
ATOM   4312  Cl  DCE A 360      17.440  45.911  25.266  1.00  0.00      A   CL
ATOM   4313  CT1 DCE A 360      15.709  44.041  25.627  1.00  0.00      A    C
ATOM   4314  HC2 DCE A 360      15.240  44.875  26.148  1.00  0.00      A    H
ATOM   4315  Cl1 DCE A 360      15.374  44.024  23.871  1.00  0.00      A   CL
ATOM   4316  HC3 DCE A 360      15.293  43.126  26.049  1.00  0.00      A    H
ATOM   4321  CT  DCE A 361      49.762  24.490  34.678  1.00  0.00      A    C
ATOM   4322  HC  DCE A 361      50.682  24.992  34.379  1.00  0.00      A    H
ATOM   4323  HC1 DCE A 361      49.159  24.148  33.837  1.00  0.00      A    H
ATOM   4324  Cl  DCE A 361      50.338  23.147  35.660  1.00  0.00      A   CL
ATOM   4325  CT1 DCE A 361      48.898  25.416  35.461  1.00  0.00      A    C
ATOM   4326  HC2 DCE A 361      49.543  25.761  36.269  1.00  0.00      A    H
ATOM   4327  Cl1 DCE A 361      48.342  26.756  34.391  1.00  0.00      A   CL
ATOM   4328  HC3 DCE A 361      48.017  24.911  35.857  1.00  0.00      A    H
ATOM   4333  CT  DCE A 362      59.654  38.210  21.359  1.00  0.00      A    C
ATOM   4334  HC  DCE A 362      59.994  38.802  20.509  1.00  0.00      A    H
ATOM   4335  HC1 DCE A 362      60.112  38.651  22.245  1.00  0.00      A    H
ATOM   4336  Cl  DCE A 362      57.886  38.374  21.602  1.00  0.00      A   CL
ATOM   4337  CT1 DCE A 362      60.099  36.804  21.243  1.00  0.00      A    C
ATOM   4338  HC2 DCE A 362      59.398  36.213  20.654  1.00  0.00      A    H
ATOM   4339  Cl1 DCE A 362      61.687  36.717  20.554  1.00  0.00      A   CL
ATOM   4340  HC3 DCE A 362      60.219  36.337  22.221  1.00  0.00      A    H
ATOM   4345  CT  DCE A 363      44.150  26.231   5.713  1.00  0.00      A    C
ATOM   4346  HC  DCE A 363      43.822  27.259   5.563  1.00  0.00      A    H
ATOM   4347  HC1 DCE A 363      43.391  25.636   5.205  1.00  0.00      A    H
ATOM   4348  Cl  DCE A 363      45.771  25.821   4.975  1.00  0.00      A   CL
ATOM   4349  CT1 DCE A 363      44.023  25.711   7.124  1.00  0.00      A    C
ATOM   4350  HC2 DCE A 363      43.028  25.925   7.513  1.00  0.00      A    H
ATOM   4351  Cl1 DCE A 363      44.348  23.939   7.111  1.00  0.00      A   CL
ATOM   4352  HC3 DCE A 363      44.741  26.195   7.787  1.00  0.00      A    H
ATOM   4357  CT  DCE A 364       2.453  47.718  40.919  1.00  0.00      A    C
ATOM   4358  HC  DCE A 364       2.179  48.664  41.387  1.00  0.00      A    H
ATOM   4359  HC1 DCE A 364       2.977  47.972  39.997  1.00  0.00      A    H
ATOM   4360  Cl  DCE A 364       3.695  47.076  42.016  1.00  0.00      A   CL
ATOM   4361  CT1 DCE A 364       1.390  46.676  40.744  1.00  0.00      A    C
ATOM   4362  HC2 DCE A 364       0.814  46.927  39.853  1.00  0.00      A    H
ATOM   4363  Cl1 DCE A 364       2.176  45.098  40.593  1.00  0.00      A   CL
ATOM   4364  HC3 DCE A 364       0.791  46.720  41.653  1.00  0.00      A    H
ATOM   4369  CT  DCE A 365      59.554  42.637   4.651  1.00  0.00      A    C
ATOM   4370  HC  DCE A 365      59.688  42.619   3.569  1.00  0.00      A    H
ATOM   4371  HC1 DCE A 365      59.123  43.567   5.021  1.00  0.00      A    H
ATOM   4372  Cl  DCE A 365      58.262  41.401   4.947  1.00  0.00      A   CL
ATOM   4373  CT1 DCE A 365      60.901  42.408   5.355  1.00  0.00      A    C
ATOM   4374  HC2 DCE A 365      61.575  41.691   4.886  1.00  0.00      A    H
ATOM   4375  Cl1 DCE A 365      61.615  43.958   5.337  1.00  0.00      A   CL
ATOM   4376  HC3 DCE A 365      60.726  42.205   6.412  1.00  0.00      A    H
ATOM   4381  CT  DCE A 366      26.429  20.490  55.436  1.00  0.00      A    C
ATOM   4382  HC  DCE A 366      25.667  21.268  55.377  1.00  0.00      A    H
ATOM   4383  HC1 DCE A 366      27.421  20.916  55.286  1.00  0.00      A    H
ATOM   4384  Cl  DCE A 366      26.226  19.464  56.845  1.00  0.00      A   CL
ATOM   4385  CT1 DCE A 366      26.370  19.660  54.121  1.00  0.00      A    C
ATOM   4386  HC2 DCE A 366      26.334  20.364  53.289  1.00  0.00      A    H
ATOM   4387  Cl1 DCE A 366      27.850  18.633  54.188  1.00  0.00      A   CL
ATOM   4388  HC3 DCE A 366      25.525  18.983  54.245  1.00  0.00      A    H
ATOM   4393  CT  DCE A 367      29.937   8.664   4.623  1.00  0.00      A    C
ATOM   4394  HC  DCE A 367      30.367   9.442   5.253  1.00  0.00      A    H
ATOM   4395  HC1 DCE A 367      28.992   8.997   4.194  1.00  0.00      A    H
ATOM   4396  Cl  DCE A 367      31.089   8.412   3.297  1.00  0.00      A   CL
ATOM   4397  CT1 DCE A 367      29.740   7.423   5.433  1.00  0.00      A    C
ATOM   4398  HC2 DCE A 367      30.503   7.317   6.204  1.00  0.00      A    H
ATOM   4399  Cl1 DCE A 367      28.068   7.410   6.043  1.00  0.00      A   CL
ATOM   4400  HC3 DCE A 367      29.818   6.546   4.791  1.00  0.00      A    H
ATOM   4405  CT  DCE A 368      58.827  31.793  56.699  1.00  0.00      A    C
ATOM   4406  HC  DCE A 368      58.294  32.655  57.102  1.00  0.00      A    H
ATOM   4407  HC1 DCE A 368      59.513  32.132  55.923  1.00  0.00      A    H
ATOM   4408  Cl  DCE A 368      59.654  30.830  58.020  1.00  0.00      A   CL
ATOM   4409  CT1 DCE A 368      57.904  30.914  55.952  1.00  0.00      A    C
ATOM   4410  HC2 DCE A 368      57.536  31.336  55.017  1.00  0.00      A    H
ATOM   4411  Cl1 DCE A 368      58.743  29.366  55.525  1.00  0.00      A   CL
ATOM   4412  HC3 DCE A 368      57.116  30.573  56.624  1.00  0.00      A    H
ATOM   4417  CT  DCE A 369      55.760   1.078  43.329  1.00  0.00      A    C
ATOM   4418  HC  DCE A 369      55.430   1.477  44.288  1.00  0.00      A    H
ATOM   4419  HC1 DCE A 369      55.675   1.728  42.458  1.00  0.00      A    H
ATOM   4420  Cl  DCE A 369      57.537   0.922  43.647  1.00  0.00      A   CL
ATOM   4421  CT1 DCE A 369      55.140  -0.314  43.004  1.00  0.00      A    C
ATOM   4422  HC2 DCE A 369      55.314  -1.035  43.803  1.00  0.00      A    H
ATOM   4423  Cl1 DCE A 369      53.451   0.071  42.726  1.00  0.00      A   CL
ATOM   4424  HC3 DCE A 369      55.599  -0.737  42.111  1.00  0.00      A    H
ATOM   4429  CT  DCE A 370      11.442  17.133  15.887  1.00  0.00      A    C
ATOM   4430  HC  DCE A 370      11.978  17.329  16.816  1.00  0.00      A    H
ATOM   4431  HC1 DCE A 370      12.039  17.584  15.094  1.00  0.00      A    H
ATOM   4432  Cl  DCE A 370      11.399  15.451  15.386  1.00  0.00      A   CL
ATOM   4433  CT1 DCE A 370      10.024  17.644  15.954  1.00  0.00      A    C
ATOM   4434  HC2 DCE A 370       9.876  18.660  16.320  1.00  0.00      A    H
ATOM   4435  Cl1 DCE A 370       9.308  17.487  14.350  1.00  0.00      A   CL
ATOM   4436  HC3 DCE A 370       9.445  17.027  16.641  1.00  0.00      A    H
ATOM   4441  CT  DCE A 371      58.331  57.132  41.617  1.00  0.00      A    C
ATOM   4442  HC  DCE A 371      57.364  56.635  41.697  1.00  0.00      A    H
ATOM   4443  HC1 DCE A 371      58.162  58.090  41.126  1.00  0.00      A    H
ATOM   4444  Cl  DCE A 371      59.093  57.305  43.207  1.00  0.00      A   CL
ATOM   4445  CT1 DCE A 371      59.259  56.415  40.721  1.00  0.00      A    C
ATOM   4446  HC2 DCE A 371      59.770  55.590  41.217  1.00  0.00      A    H
ATOM   4447  Cl1 DCE A 371      58.487  56.191  39.094  1.00  0.00      A   CL
ATOM   4448  HC3 DCE A 371      59.979  57.227  40.625  1.00  0.00      A    H
ATOM   4453  CT  DCE A 372      52.434  43.463  23.987  1.00  0.00      A    C
ATOM   4454  HC  DCE A 372      52.956  44.415  23.899  1.00  0.00      A    H
ATOM   4455  HC1 DCE A 372      52.500  42.879  23.069  1.00  0.00      A    H
ATOM   4456  Cl  DCE A 372      53.236  42.579  25.325  1.00  0.00      A   CL
ATOM   4457  CT1 DCE A 372      51.049  43.917  24.441  1.00  0.00      A    C
ATOM   4458  HC2 DCE A 372      50.404  43.044  24.548  1.00  0.00      A    H
ATOM   4459  Cl1 DCE A 372      50.908  44.983  25.858  1.00  0.00      A   CL
ATOM   4460  HC3 DCE A 372      50.740  44.582  23.635  1.00  0.00      A    H
ATOM   4465  CT  DCE A 373      61.819  11.420  45.144  1.00  0.00      A    C
ATOM   4466  HC  DCE A 373      61.182  12.289  44.979  1.00  0.00      A    H
ATOM   4467  HC1 DCE A 373      61.985  11.236  46.205  1.00  0.00      A    H
ATOM   4468  Cl  DCE A 373      60.841  10.145  44.495  1.00  0.00      A   CL
ATOM   4469  CT1 DCE A 373      63.222  11.598  44.412  1.00  0.00      A    C
ATOM   4470  HC2 DCE A 373      63.796  12.282  45.037  1.00  0.00      A    H
ATOM   4471  Cl1 DCE A 373      63.987  10.029  44.138  1.00  0.00      A   CL
ATOM   4472  HC3 DCE A 373      63.066  12.102  43.458  1.00  0.00      A    H
ATOM   4477  CT  DCE A 374       2.412  13.088  47.623  1.00  0.00      A    C
ATOM   4478  HC  DCE A 374       3.322  13.311  47.066  1.00  0.00      A    H
ATOM   4479  HC1 DCE A 374       1.783  13.978  47.614  1.00  0.00      A    H
ATOM   4480  Cl  DCE A 374       1.460  11.782  46.955  1.00  0.00      A   CL
ATOM   4481  CT1 DCE A 374       2.810  12.786  49.043  1.00  0.00      A    C
ATOM   4482  HC2 DCE A 374       2.269  13.327  49.820  1.00  0.00      A    H
ATOM   4483  Cl1 DCE A 374       2.618  10.985  49.288  1.00  0.00      A   CL
ATOM   4484  HC3 DCE A 374       3.829  13.095  49.278  1.00  0.00      A    H
ATOM   4489  CT  DCE A 375       1.337  37.709  59.347  1.00  0.00      A    C
ATOM   4490  HC  DCE A 375       1.559  37.738  58.280  1.00  0.00      A    H
ATOM   4491  HC1 DCE A 375       2.035  36.951  59.702  1.00  0.00      A    H
ATOM   4492  Cl  DCE A 375       1.561  39.329  60.188  1.00  0.00      A   CL
ATOM   4493  CT1 DCE A 375      -0.067  37.089  59.638  1.00  0.00      A    C
ATOM   4494  HC2 DCE A 375      -0.823  37.769  59.246  1.00  0.00      A    H
ATOM   4495  Cl1 DCE A 375      -0.173  35.438  59.021  1.00  0.00      A   CL
ATOM   4496  HC3 DCE A 375      -0.353  36.999  60.686  1.00  0.00      A    H
ATOM   4501  CT  DCE A 376      62.267   1.307  32.352  1.00  0.00      A    C
ATOM   4502  HC  DCE A 376      62.237   2.384  32.182  1.00  0.00      A    H
ATOM   4503  HC1 DCE A 376      61.977   1.151  33.391  1.00  0.00      A    H
ATOM   4504  Cl  DCE A 376      61.048   0.631  31.215  1.00  0.00      A   CL
ATOM   4505  CT1 DCE A 376      63.709   0.734  32.025  1.00  0.00      A    C
ATOM   4506  HC2 DCE A 376      63.687  -0.338  32.221  1.00  0.00      A    H
ATOM   4507  Cl1 DCE A 376      64.053   1.035  30.303  1.00  0.00      A   CL
ATOM   4508  HC3 DCE A 376      64.503   1.387  32.387  1.00  0.00      A    H
ATOM   4513  CT  DCE A 377      55.070  28.889  49.107  1.00  0.00      A    C
ATOM   4514  HC  DCE A 377      53.992  28.754  49.203  1.00  0.00      A    H
ATOM   4515  HC1 DCE A 377      55.504  29.462  49.926  1.00  0.00      A    H
ATOM   4516  Cl  DCE A 377      55.776  27.279  49.285  1.00  0.00      A   CL
ATOM   4517  CT1 DCE A 377      55.381  29.513  47.799  1.00  0.00      A    C
ATOM   4518  HC2 DCE A 377      55.220  28.839  46.958  1.00  0.00      A    H
ATOM   4519  Cl1 DCE A 377      54.318  30.815  47.401  1.00  0.00      A   CL
ATOM   4520  HC3 DCE A 377      56.416  29.849  47.850  1.00  0.00      A    H
ATOM   4525  CT  DCE A 378      46.368  60.634   6.941  1.00  0.00      A    C
ATOM   4526  HC  DCE A 378      46.938  59.766   6.609  1.00  0.00      A    H
ATOM   4527  HC1 DCE A 378      45.298  60.510   6.771  1.00  0.00      A    H
ATOM   4528  Cl  DCE A 378      46.386  60.595   8.731  1.00  0.00      A   CL
ATOM   4529  CT1 DCE A 378      46.951  61.979   6.677  1.00  0.00      A    C
ATOM   4530  HC2 DCE A 378      47.856  62.220   7.236  1.00  0.00      A    H
ATOM   4531  Cl1 DCE A 378      47.491  62.140   4.977  1.00  0.00      A   CL
ATOM   4532  HC3 DCE A 378      46.200  62.706   6.986  1.00  0.00      A    H
ATOM   4537  CT  DCE A 379      39.678  17.094   9.196  1.00  0.00      A    C
ATOM   4538  HC  DCE A 379      39.367  17.708  10.041  1.00  0.00      A    H
ATOM   4539  HC1 DCE A 379      40.385  17.794   8.752  1.00  0.00      A    H
ATOM   4540  Cl  DCE A 379      40.622  15.673   9.810  1.00  0.00      A   CL
ATOM   4541  CT1 DCE A 379      38.576  16.634   8.260  1.00  0.00      A    C
ATOM   4542  HC2 DCE A 379      38.039  15.864   8.813  1.00  0.00      A    H
ATOM   4543  Cl1 DCE A 379      37.537  18.084   7.788  1.00  0.00      A   CL
ATOM   4544  HC3 DCE A 379      38.991  16.243   7.331  1.00  0.00      A    H
ATOM   4549  CT  DCE A 380      28.711  51.869  33.877  1.00  0.00      A    C
ATOM   4550  HC  DCE A 380      29.678  52.256  34.199  1.00  0.00      A    H
ATOM   4551  HC1 DCE A 380      28.613  51.729  32.801  1.00  0.00      A    H
ATOM   4552  Cl  DCE A 380      28.650  50.418  34.813  1.00  0.00      A   CL
ATOM   4553  CT1 DCE A 380      27.605  52.742  34.350  1.00  0.00      A    C
ATOM   4554  HC2 DCE A 380      27.461  53.613  33.711  1.00  0.00      A    H
ATOM   4555  Cl1 DCE A 380      26.111  51.961  34.682  1.00  0.00      A   CL
ATOM   4556  HC3 DCE A 380      27.789  53.216  35.314  1.00  0.00      A    H
ATOM   4561  CT  DCE A 381      37.978   9.115  49.214  1.00  0.00      A    C
ATOM   4562  HC  DCE A 381      37.697   8.076  49.040  1.00  0.00      A    H
ATOM   4563  HC1 DCE A 381      37.085   9.739  49.173  1.00  0.00      A    H
ATOM   4564  Cl  DCE A 381      38.664   9.134  50.804  1.00  0.00      A   CL
ATOM   4565  CT1 DCE A 381      39.044   9.576  48.176  1.00  0.00      A    C
ATOM   4566  HC2 DCE A 381      39.749   8.754  48.064  1.00  0.00      A    H
ATOM   4567  Cl1 DCE A 381      38.123   9.886  46.712  1.00  0.00      A   CL
ATOM   4568  HC3 DCE A 381      39.506  10.530  48.430  1.00  0.00      A    H
ATOM   4573  CT  DCE A 382       4.192  47.926  34.627  1.00  0.00      A    C
ATOM   4574  HC  DCE A 382       4.056  46.983  34.097  1.00  0.00      A    H
ATOM   4575  HC1 DCE A 382       5.275  47.944  34.746  1.00  0.00      A    H
ATOM   4576  Cl  DCE A 382       3.498  49.201  33.627  1.00  0.00      A   CL
ATOM   4577  CT1 DCE A 382       3.461  47.795  35.929  1.00  0.00      A    C
ATOM   4578  HC2 DCE A 382       3.838  46.987  36.556  1.00  0.00      A    H
ATOM   4579  Cl1 DCE A 382       3.645  49.275  36.930  1.00  0.00      A   CL
ATOM   4580  HC3 DCE A 382       2.404  47.589  35.759  1.00  0.00      A    H
ATOM   4585  CT  DCE A 383      16.591  22.761  19.744  1.00  0.00      A    C
ATOM   4586  HC  DCE A 383      17.565  23.234  19.866  1.00  0.00      A    H
ATOM   4587  HC1 DCE A 383      16.249  23.178  18.797  1.00  0.00      A    H
ATOM   4588  Cl  DCE A 383      16.565  20.951  19.707  1.00  0.00      A   CL
ATOM   4589  CT1 DCE A 383      15.667  23.236  20.851  1.00  0.00      A    C
ATOM   4590  HC2 DCE A 383      14.639  22.882  20.776  1.00  0.00      A    H
ATOM   4591  Cl1 DCE A 383      16.271  22.584  22.432  1.00  0.00      A   CL
ATOM   4592  HC3 DCE A 383      15.672  24.323  20.924  1.00  0.00      A    H
ATOM   4597  CT  DCE A 384      16.399  19.547  30.787  1.00  0.00      A    C
ATOM   4598  HC  DCE A 384      16.957  19.623  29.854  1.00  0.00      A    H
ATOM   4599  HC1 DCE A 384      16.061  18.517  30.905  1.00  0.00      A    H
ATOM   4600  Cl  DCE A 384      17.527  19.951  32.153  1.00  0.00      A   CL
ATOM   4601  CT1 DCE A 384      15.076  20.434  30.848  1.00  0.00      A    C
ATOM   4602  HC2 DCE A 384      15.354  21.478  30.704  1.00  0.00      A    H
ATOM   4603  Cl1 DCE A 384      13.873  20.000  29.565  1.00  0.00      A   CL
ATOM   4604  HC3 DCE A 384      14.595  20.412  31.826  1.00  0.00      A    H
ATOM   4609  CT  DCE A 385      54.105  13.029   9.773  1.00  0.00      A    C
ATOM   4610  HC  DCE A 385      53.641  13.752   9.101  1.00  0.00      A    H
ATOM   4611  HC1 DCE A 385      53.981  13.278  10.827  1.00  0.00      A    H
ATOM   4612  Cl  DCE A 385      53.417  11.461   9.356  1.00  0.00      A   CL
ATOM   4613  CT1 DCE A 385      55.569  12.933   9.330  1.00  0.00      A    C
ATOM   4614  HC2 DCE A 385      56.217  12.201   9.812  1.00  0.00      A    H
ATOM   4615  Cl1 DCE A 385      55.747  12.661   7.599  1.00  0.00      A   CL
ATOM   4616  HC3 DCE A 385      56.094  13.881   9.448  1.00  0.00      A    H
ATOM   4621  CT  DCE A 386      58.181   9.791   6.287  1.00  0.00      A    C
ATOM   4622  HC  DCE A 386      57.291  10.302   5.920  1.00  0.00      A    H
ATOM   4623  HC1 DCE A 386      57.950   8.863   6.811  1.00  0.00      A    H
ATOM   4624  Cl  DCE A 386      59.192   9.362   4.921  1.00  0.00      A   CL
ATOM   4625  CT1 DCE A 386      58.949  10.553   7.367  1.00  0.00      A    C
ATOM   4626  HC2 DCE A 386      59.109  11.596   7.095  1.00  0.00      A    H
ATOM   4627  Cl1 DCE A 386      58.015  10.379   8.981  1.00  0.00      A   CL
ATOM   4628  HC3 DCE A 386      59.975  10.207   7.494  1.00  0.00      A    H
ATOM   4633  CT  DCE A 387      43.628  13.268  32.005  1.00  0.00      A    C
ATOM   4634  HC  DCE A 387      43.361  12.598  31.187  1.00  0.00      A    H
ATOM   4635  HC1 DCE A 387      42.700  13.719  32.355  1.00  0.00      A    H
ATOM   4636  Cl  DCE A 387      44.565  12.438  33.299  1.00  0.00      A   CL
ATOM   4637  CT1 DCE A 387      44.472  14.351  31.316  1.00  0.00      A    C
ATOM   4638  HC2 DCE A 387      44.685  15.141  32.036  1.00  0.00      A    H
ATOM   4639  Cl1 DCE A 387      45.993  13.676  30.667  1.00  0.00      A   CL
ATOM   4640  HC3 DCE A 387      43.901  14.841  30.527  1.00  0.00      A    H
ATOM   4645  CT  DCE A 388      24.588  54.395  20.153  1.00  0.00      A    C
ATOM   4646  HC  DCE A 388      25.375  53.658  19.992  1.00  0.00      A    H
ATOM   4647  HC1 DCE A 388      24.619  54.612  21.221  1.00  0.00      A    H
ATOM   4648  Cl  DCE A 388      25.088  55.899  19.382  1.00  0.00      A   CL
ATOM   4649  CT1 DCE A 388      23.227  53.967  19.593  1.00  0.00      A    C
ATOM   4650  HC2 DCE A 388      23.297  53.649  18.553  1.00  0.00      A    H
ATOM   4651  Cl1 DCE A 388      22.802  52.565  20.568  1.00  0.00      A   CL
ATOM   4652  HC3 DCE A 388      22.491  54.750  19.777  1.00  0.00      A    H
ATOM   4657  CT  DCE A 389      62.637  59.748  58.352  1.00  0.00      A    C
ATOM   4658  HC  DCE A 389      63.494  60.346  58.663  1.00  0.00      A    H
ATOM   4659  HC1 DCE A 389      62.076  60.388  57.671  1.00  0.00      A    H
ATOM   4660  Cl  DCE A 389      63.116  58.347  57.435  1.00  0.00      A   CL
ATOM   4661  CT1 DCE A 389      61.810  59.130  59.524  1.00  0.00      A    C
ATOM   4662  HC2 DCE A 389      62.352  58.208  59.733  1.00  0.00      A    H
ATOM   4663  Cl1 DCE A 389      61.632  60.189  60.997  1.00  0.00      A   CL
ATOM   4664  HC3 DCE A 389      60.815  58.956  59.114  1.00  0.00      A    H
ATOM   4669  CT  DCE A 390      50.982   2.748  24.901  1.00  0.00      A    C
ATOM   4670  HC  DCE A 390      51.196   2.643  25.965  1.00  0.00      A    H
ATOM   4671  HC1 DCE A 390      50.901   3.795  24.611  1.00  0.00      A    H
ATOM   4672  Cl  DCE A 390      52.356   2.027  24.032  1.00  0.00      A   CL
ATOM   4673  CT1 DCE A 390      49.632   2.129  24.510  1.00  0.00      A    C
ATOM   4674  HC2 DCE A 390      49.746   1.049  24.612  1.00  0.00      A    H
ATOM   4675  Cl1 DCE A 390      48.384   2.702  25.641  1.00  0.00      A   CL
ATOM   4676  HC3 DCE A 390      49.355   2.475  23.515  1.00  0.00      A    H
ATOM   4681  CT  DCE A 391      31.277  49.279  44.191  1.00  0.00      A    C
ATOM   4682  HC  DCE A 391      30.440  49.439  43.510  1.00  0.00      A    H
ATOM   4683  HC1 DCE A 391      30.715  49.061  45.099  1.00  0.00      A    H
ATOM   4684  Cl  DCE A 391      32.290  47.896  43.495  1.00  0.00      A   CL
ATOM   4685  CT1 DCE A 391      32.136  50.531  44.363  1.00  0.00      A    C
ATOM   4686  HC2 DCE A 391      31.479  51.334  44.696  1.00  0.00      A    H
ATOM   4687  Cl1 DCE A 391      33.515  50.291  45.525  1.00  0.00      A   CL
ATOM   4688  HC3 DCE A 391      32.525  50.846  43.394  1.00  0.00      A    H
ATOM   4693  CT  DCE A 392      23.625  53.143  52.752  1.00  0.00      A    C
ATOM   4694  HC  DCE A 392      23.896  53.125  53.808  1.00  0.00      A    H
ATOM   4695  HC1 DCE A 392      22.721  53.752  52.770  1.00  0.00      A    H
ATOM   4696  Cl  DCE A 392      24.764  54.181  51.920  1.00  0.00      A   CL
ATOM   4697  CT1 DCE A 392      23.454  51.866  51.958  1.00  0.00      A    C
ATOM   4698  HC2 DCE A 392      24.388  51.304  51.941  1.00  0.00      A    H
ATOM   4699  Cl1 DCE A 392      22.247  50.872  52.863  1.00  0.00      A   CL
ATOM   4700  HC3 DCE A 392      23.133  52.050  50.933  1.00  0.00      A    H
ATOM   4705  CT  DCE A 393      24.798  62.339  43.699  1.00  0.00      A    C
ATOM   4706  HC  DCE A 393      24.390  62.787  44.605  1.00  0.00      A    H
ATOM   4707  HC1 DCE A 393      25.363  61.536  44.171  1.00  0.00      A    H
ATOM   4708  Cl  DCE A 393      23.418  61.756  42.819  1.00  0.00      A   CL
ATOM   4709  CT1 DCE A 393      25.683  63.186  42.866  1.00  0.00      A    C
ATOM   4710  HC2 DCE A 393      26.171  62.596  42.090  1.00  0.00      A    H
ATOM   4711  Cl1 DCE A 393      24.732  64.552  42.311  1.00  0.00      A   CL
ATOM   4712  HC3 DCE A 393      26.491  63.490  43.530  1.00  0.00      A    H
ATOM   4717  CT  DCE A 394      22.088  54.642  32.818  1.00  0.00      A    C
ATOM   4718  HC  DCE A 394      21.853  55.707  32.809  1.00  0.00      A    H
ATOM   4719  HC1 DCE A 394      21.185  54.053  32.976  1.00  0.00      A    H
ATOM   4720  Cl  DCE A 394      22.825  54.103  31.278  1.00  0.00      A   CL
ATOM   4721  CT1 DCE A 394      23.124  54.312  33.922  1.00  0.00      A    C
ATOM   4722  HC2 DCE A 394      23.356  53.248  33.879  1.00  0.00      A    H
ATOM   4723  Cl1 DCE A 394      24.610  55.181  33.612  1.00  0.00      A   CL
ATOM   4724  HC3 DCE A 394      22.780  54.624  34.908  1.00  0.00      A    H
ATOM   4729  CT  DCE A 395      27.333   2.294  13.816  1.00  0.00      A    C
ATOM   4730  HC  DCE A 395      26.554   3.017  14.058  1.00  0.00      A    H
ATOM   4731  HC1 DCE A 395      27.162   1.439  14.470  1.00  0.00      A    H
ATOM   4732  Cl  DCE A 395      27.061   1.647  12.195  1.00  0.00      A   CL
ATOM   4733  CT1 DCE A 395      28.672   2.875  13.834  1.00  0.00      A    C
ATOM   4734  HC2 DCE A 395      29.498   2.285  13.437  1.00  0.00      A    H
ATOM   4735  Cl1 DCE A 395      28.568   4.302  12.842  1.00  0.00      A   CL
ATOM   4736  HC3 DCE A 395      28.943   3.142  14.855  1.00  0.00      A    H
ATOM   4741  CT  DCE A 396      14.487  52.616  31.868  1.00  0.00      A    C
ATOM   4742  HC  DCE A 396      14.217  53.672  31.822  1.00  0.00      A    H
ATOM   4743  HC1 DCE A 396      15.290  52.411  31.160  1.00  0.00      A    H
ATOM   4744  Cl  DCE A 396      15.231  52.351  33.500  1.00  0.00      A   CL
ATOM   4745  CT1 DCE A 396      13.359  51.668  31.743  1.00  0.00      A    C
ATOM   4746  HC2 DCE A 396      12.609  51.923  32.492  1.00  0.00      A    H
ATOM   4747  Cl1 DCE A 396      12.583  51.703  30.047  1.00  0.00      A   CL
ATOM   4748  HC3 DCE A 396      13.734  50.677  32.000  1.00  0.00      A    H
ATOM   4753  CT  DCE A 397      41.144  62.873  10.514  1.00  0.00      A    C
ATOM   4754  HC  DCE A 397      42.042  62.408  10.109  1.00  0.00      A    H
ATOM   4755  HC1 DCE A 397      41.495  63.188  11.497  1.00  0.00      A    H
ATOM   4756  Cl  DCE A 397      40.986  64.278   9.521  1.00  0.00      A   CL
ATOM   4757  CT1 DCE A 397      39.910  61.986  10.716  1.00  0.00      A    C
ATOM   4758  HC2 DCE A 397      39.107  62.572  11.162  1.00  0.00      A    H
ATOM   4759  Cl1 DCE A 397      39.322  61.251   9.235  1.00  0.00      A   CL
ATOM   4760  HC3 DCE A 397      40.050  61.241  11.498  1.00  0.00      A    H
ATOM   4765  CT  DCE A 398      31.465  30.619  21.883  1.00  0.00      A    C
ATOM   4766  HC  DCE A 398      32.481  30.443  22.234  1.00  0.00      A    H
ATOM   4767  HC1 DCE A 398      30.928  29.708  21.618  1.00  0.00      A    H
ATOM   4768  Cl  DCE A 398      30.681  31.874  22.889  1.00  0.00      A   CL
ATOM   4769  CT1 DCE A 398      31.454  31.245  20.492  1.00  0.00      A    C
ATOM   4770  HC2 DCE A 398      30.486  31.591  20.131  1.00  0.00      A    H
ATOM   4771  Cl1 DCE A 398      32.285  32.783  20.683  1.00  0.00      A   CL
ATOM   4772  HC3 DCE A 398      31.849  30.673  19.652  1.00  0.00      A    H
ATOM   4777  CT  DCE A 399      20.512  -0.090  42.014  1.00  0.00      A    C
ATOM   4778  HC  DCE A 399      21.055  -0.858  41.463  1.00  0.00      A    H
ATOM   4779  HC1 DCE A 399      20.521  -0.097  43.104  1.00  0.00      A    H
ATOM   4780  Cl  DCE A 399      21.448   1.343  41.506  1.00  0.00      A   CL
ATOM   4781  CT1 DCE A 399      19.144   0.060  41.529  1.00  0.00      A    C
ATOM   4782  HC2 DCE A 399      18.576   0.911  41.903  1.00  0.00      A    H
ATOM   4783  Cl1 DCE A 399      18.944  -0.018  39.833  1.00  0.00      A   CL
ATOM   4784  HC3 DCE A 399      18.708  -0.877  41.876  1.00  0.00      A    H
ATOM   4789  CT  DCE A 400      59.893  19.625  46.631  1.00  0.00      A    C
ATOM   4790  HC  DCE A 400      58.918  19.137  46.657  1.00  0.00      A    H
ATOM   4791  HC1 DCE A 400      60.447  19.353  45.733  1.00  0.00      A    H
ATOM   4792  Cl  DCE A 400      59.492  21.416  46.526  1.00  0.00      A   CL
ATOM   4793  CT1 DCE A 400      60.525  19.240  47.924  1.00  0.00      A    C
ATOM   4794  HC2 DCE A 400      60.026  19.509  48.855  1.00  0.00      A    H
ATOM   4795  Cl1 DCE A 400      60.655  17.466  47.922  1.00  0.00      A   CL
ATOM   4796  HC3 DCE A 400      61.526  19.633  48.104  1.00  0.00      A    H
ATOM   4801  CT  DCE A 401      12.246   3.780  58.051  1.00  0.00      A    C
ATOM   4802  HC  DCE A 401      13.260   3.402  58.181  1.00  0.00      A    H
ATOM   4803  HC1 DCE A 401      11.795   3.336  57.164  1.00  0.00      A    H
ATOM   4804  Cl  DCE A 401      11.290   3.378  59.544  1.00  0.00      A   CL
ATOM   4805  CT1 DCE A 401      12.240   5.254  57.968  1.00  0.00      A    C
ATOM   4806  HC2 DCE A 401      12.423   5.841  58.868  1.00  0.00      A    H
ATOM   4807  Cl1 DCE A 401      13.442   5.743  56.814  1.00  0.00      A   CL
ATOM   4808  HC3 DCE A 401      11.314   5.633  57.536  1.00  0.00      A    H
ATOM   4813  CT  DCE A 402       9.646  11.109   9.891  1.00  0.00      A    C
ATOM   4814  HC  DCE A 402      10.159  11.505  10.767  1.00  0.00      A    H
ATOM   4815  HC1 DCE A 402       9.898  11.755   9.050  1.00  0.00      A    H
ATOM   4816  Cl  DCE A 402      10.389   9.531   9.510  1.00  0.00      A   CL
ATOM   4817  CT1 DCE A 402       8.168  10.925  10.160  1.00  0.00      A    C
ATOM   4818  HC2 DCE A 402       7.970  10.306  11.035  1.00  0.00      A    H
ATOM   4819  Cl1 DCE A 402       7.465  12.556  10.301  1.00  0.00      A   CL
ATOM   4820  HC3 DCE A 402       7.659  10.513   9.288  1.00  0.00      A    H
ATOM   4825  CT  DCE A 403       4.583   5.488  50.126  1.00  0.00      A    C
ATOM   4826  HC  DCE A 403       3.555   5.209  49.898  1.00  0.00      A    H
ATOM   4827  HC1 DCE A 403       4.769   5.066  51.114  1.00  0.00      A    H
ATOM   4828  Cl  DCE A 403       5.772   4.698  48.986  1.00  0.00      A   CL
ATOM   4829  CT1 DCE A 403       4.854   7.029  50.308  1.00  0.00      A    C
ATOM   4830  HC2 DCE A 403       4.097   7.631  50.811  1.00  0.00      A    H
ATOM   4831  Cl1 DCE A 403       6.482   7.279  51.057  1.00  0.00      A   CL
ATOM   4832  HC3 DCE A 403       4.893   7.432  49.297  1.00  0.00      A    H
ATOM   4837  CT  DCE A 404       1.928   7.547   4.121  1.00  0.00      A    C
ATOM   4838  HC  DCE A 404       2.996   7.687   3.952  1.00  0.00      A    H
ATOM   4839  HC1 DCE A 404       1.548   6.642   3.647  1.00  0.00      A    H
ATOM   4840  Cl  DCE A 404       1.581   7.424   5.850  1.00  0.00      A   CL
ATOM   4841  CT1 DCE A 404       1.141   8.811   3.569  1.00  0.00      A    C
ATOM   4842  HC2 DCE A 404       1.388   8.898   2.511  1.00  0.00      A    H
ATOM   4843  Cl1 DCE A 404      -0.574   8.437   3.805  1.00  0.00      A   CL
ATOM   4844  HC3 DCE A 404       1.417   9.707   4.125  1.00  0.00      A    H
ATOM   4849  CT  DCE A 405      42.089  32.297  31.811  1.00  0.00      A    C
ATOM   4850  HC  DCE A 405      41.869  31.389  32.372  1.00  0.00      A    H
ATOM   4851  HC1 DCE A 405      43.166  32.251  31.649  1.00  0.00      A    H
ATOM   4852  Cl  DCE A 405      41.338  32.035  30.237  1.00  0.00      A   CL
ATOM   4853  CT1 DCE A 405      41.728  33.576  32.531  1.00  0.00      A    C
ATOM   4854  HC2 DCE A 405      40.771  33.505  33.048  1.00  0.00      A    H
ATOM   4855  Cl1 DCE A 405      43.089  33.805  33.736  1.00  0.00      A   CL
ATOM   4856  HC3 DCE A 405      41.702  34.442  31.869  1.00  0.00      A    H
ATOM   4861  CT  DCE A 406      21.122  20.786  46.280  1.00  0.00      A    C
ATOM   4862  HC  DCE A 406      21.128  21.265  47.260  1.00  0.00      A    H
ATOM   4863  HC1 DCE A 406      20.622  19.849  46.528  1.00  0.00      A    H
ATOM   4864  Cl  DCE A 406      20.182  21.826  45.131  1.00  0.00      A   CL
ATOM   4865  CT1 DCE A 406      22.559  20.557  45.841  1.00  0.00      A    C
ATOM   4866  HC2 DCE A 406      23.017  21.545  45.817  1.00  0.00      A    H
ATOM   4867  Cl1 DCE A 406      23.504  19.593  46.993  1.00  0.00      A   CL
ATOM   4868  HC3 DCE A 406      22.539  20.134  44.836  1.00  0.00      A    H
ATOM   4873  CT  DCE A 407      35.515  53.528  47.905  1.00  0.00      A    C
ATOM   4874  HC  DCE A 407      36.504  53.529  47.447  1.00  0.00      A    H
ATOM   4875  HC1 DCE A 407      35.391  52.553  48.377  1.00  0.00      A    H
ATOM   4876  Cl  DCE A 407      35.437  54.721  49.230  1.00  0.00      A   CL
ATOM   4877  CT1 DCE A 407      34.336  53.750  46.953  1.00  0.00      A    C
ATOM   4878  HC2 DCE A 407      34.090  52.907  46.308  1.00  0.00      A    H
ATOM   4879  Cl1 DCE A 407      32.843  54.055  47.922  1.00  0.00      A   CL
ATOM   4880  HC3 DCE A 407      34.546  54.692  46.447  1.00  0.00      A    H
ATOM   4885  CT  DCE A 408      22.340   2.606  13.911  1.00  0.00      A    C
ATOM   4886  HC  DCE A 408      21.500   2.078  13.461  1.00  0.00      A    H
ATOM   4887  HC1 DCE A 408      23.111   2.883  13.192  1.00  0.00      A    H
ATOM   4888  Cl  DCE A 408      21.697   3.867  15.018  1.00  0.00      A   CL
ATOM   4889  CT1 DCE A 408      23.208   1.548  14.637  1.00  0.00      A    C
ATOM   4890  HC2 DCE A 408      23.780   0.975  13.906  1.00  0.00      A    H
ATOM   4891  Cl1 DCE A 408      24.289   2.328  15.795  1.00  0.00      A   CL
ATOM   4892  HC3 DCE A 408      22.567   0.790  15.085  1.00  0.00      A    H
ATOM   4897  CT  DCE A 409      21.075  21.116  29.153  1.00  0.00      A    C
ATOM   4898  HC  DCE A 409      22.160  21.180  29.235  1.00  0.00      A    H
ATOM   4899  HC1 DCE A 409      20.769  21.086  28.107  1.00  0.00      A    H
ATOM   4900  Cl  DCE A 409      20.443  19.770  30.188  1.00  0.00      A   CL
ATOM   4901  CT1 DCE A 409      20.854  22.448  29.854  1.00  0.00      A    C
ATOM   4902  HC2 DCE A 409      21.750  22.701  30.421  1.00  0.00      A    H
ATOM   4903  Cl1 DCE A 409      20.600  23.784  28.672  1.00  0.00      A   CL
ATOM   4904  HC3 DCE A 409      20.042  22.517  30.578  1.00  0.00      A    H
ATOM   4909  CT  DCE A 410      15.718  30.974  10.106  1.00  0.00      A    C
ATOM   4910  HC  DCE A 410      16.154  31.903  10.474  1.00  0.00      A    H
ATOM   4911  HC1 DCE A 410      15.424  31.129   9.068  1.00  0.00      A    H
ATOM   4912  Cl  DCE A 410      17.005  29.760  10.216  1.00  0.00      A   CL
ATOM   4913  CT1 DCE A 410      14.423  30.612  11.019  1.00  0.00      A    C
ATOM   4914  HC2 DCE A 410      14.715  30.581  12.069  1.00  0.00      A    H
ATOM   4915  Cl1 DCE A 410      13.155  31.868  10.943  1.00  0.00      A   CL
ATOM   4916  HC3 DCE A 410      14.045  29.623  10.760  1.00  0.00      A    H
ATOM   4921  CT  DCE A 411       8.618  32.421  38.009  1.00  0.00      A    C
ATOM   4922  HC  DCE A 411       9.614  32.808  37.792  1.00  0.00      A    H
ATOM   4923  HC1 DCE A 411       8.566  31.446  37.525  1.00  0.00      A    H
ATOM   4924  Cl  DCE A 411       8.327  32.192  39.741  1.00  0.00      A   CL
ATOM   4925  CT1 DCE A 411       7.498  33.215  37.298  1.00  0.00      A    C
ATOM   4926  HC2 DCE A 411       6.490  32.811  37.397  1.00  0.00      A    H
ATOM   4927  Cl1 DCE A 411       7.337  34.938  37.731  1.00  0.00      A   CL
ATOM   4928  HC3 DCE A 411       7.665  33.234  36.221  1.00  0.00      A    H
ATOM   4933  CT  DCE A 412      44.757   4.580   3.423  1.00  0.00      A    C
ATOM   4934  HC  DCE A 412      45.631   5.152   3.113  1.00  0.00      A    H
ATOM   4935  HC1 DCE A 412      44.023   4.538   2.619  1.00  0.00      A    H
ATOM   4936  Cl  DCE A 412      45.228   2.862   3.485  1.00  0.00      A   CL
ATOM   4937  CT1 DCE A 412      44.003   4.966   4.676  1.00  0.00      A    C
ATOM   4938  HC2 DCE A 412      43.942   6.048   4.785  1.00  0.00      A    H
ATOM   4939  Cl1 DCE A 412      42.362   4.187   4.566  1.00  0.00      A   CL
ATOM   4940  HC3 DCE A 412      44.564   4.630   5.547  1.00  0.00      A    H
ATOM   4945  CT  DCE A 413      41.079  30.030  37.735  1.00  0.00      A    C
ATOM   4946  HC  DCE A 413      41.914  29.541  37.234  1.00  0.00      A    H
ATOM   4947  HC1 DCE A 413      41.314  31.071  37.956  1.00  0.00      A    H
ATOM   4948  Cl  DCE A 413      39.748  29.962  36.431  1.00  0.00      A   CL
ATOM   4949  CT1 DCE A 413      40.649  29.241  38.968  1.00  0.00      A    C
ATOM   4950  HC2 DCE A 413      40.425  28.223  38.651  1.00  0.00      A    H
ATOM   4951  Cl1 DCE A 413      41.859  29.092  40.259  1.00  0.00      A   CL
ATOM   4952  HC3 DCE A 413      39.764  29.635  39.468  1.00  0.00      A    H
ATOM   4957  CT  DCE A 414       2.664   4.135  25.662  1.00  0.00      A    C
ATOM   4958  HC  DCE A 414       2.611   4.076  24.575  1.00  0.00      A    H
ATOM   4959  HC1 DCE A 414       1.749   3.923  26.215  1.00  0.00      A    H
ATOM   4960  Cl  DCE A 414       4.082   3.048  26.266  1.00  0.00      A   CL
ATOM   4961  CT1 DCE A 414       2.995   5.530  26.037  1.00  0.00      A    C
ATOM   4962  HC2 DCE A 414       2.076   6.109  25.937  1.00  0.00      A    H
ATOM   4963  Cl1 DCE A 414       3.536   5.711  27.723  1.00  0.00      A   CL
ATOM   4964  HC3 DCE A 414       3.754   6.038  25.443  1.00  0.00      A    H
ATOM   4969  CT  DCE A 415      31.674  31.284  31.703  1.00  0.00      A    C
ATOM   4970  HC  DCE A 415      31.150  30.529  31.116  1.00  0.00      A    H
ATOM   4971  HC1 DCE A 415      32.742  31.070  31.744  1.00  0.00      A    H
ATOM   4972  Cl  DCE A 415      31.466  32.884  30.834  1.00  0.00      A   CL
ATOM   4973  CT1 DCE A 415      31.034  31.415  33.071  1.00  0.00      A    C
ATOM   4974  HC2 DCE A 415      31.050  30.411  33.496  1.00  0.00      A    H
ATOM   4975  Cl1 DCE A 415      31.979  32.509  34.115  1.00  0.00      A   CL
ATOM   4976  HC3 DCE A 415      30.000  31.753  32.998  1.00  0.00      A    H
ATOM   4981  CT  DCE A 416      15.605  41.165  28.486  1.00  0.00      A    C
ATOM   4982  HC  DCE A 416      15.777  41.041  27.417  1.00  0.00      A    H
ATOM   4983  HC1 DCE A 416      16.058  40.334  29.026  1.00  0.00      A    H
ATOM   4984  Cl  DCE A 416      16.431  42.666  28.957  1.00  0.00      A   CL
ATOM   4985  CT1 DCE A 416      14.159  41.374  28.806  1.00  0.00      A    C
ATOM   4986  HC2 DCE A 416      14.012  41.851  29.775  1.00  0.00      A    H
ATOM   4987  Cl1 DCE A 416      13.500  42.613  27.689  1.00  0.00      A   CL
ATOM   4988  HC3 DCE A 416      13.563  40.482  28.612  1.00  0.00      A    H
ATOM   4993  CT  DCE A 417      46.078  61.560  16.874  1.00  0.00      A    C
ATOM   4994  HC  DCE A 417      46.628  61.081  17.684  1.00  0.00      A    H
ATOM   4995  HC1 DCE A 417      46.755  61.469  16.024  1.00  0.00      A    H
ATOM   4996  Cl  DCE A 417      44.683  60.477  16.526  1.00  0.00      A   CL
ATOM   4997  CT1 DCE A 417      45.614  63.004  17.092  1.00  0.00      A    C
ATOM   4998  HC2 DCE A 417      45.082  63.127  18.035  1.00  0.00      A    H
ATOM   4999  Cl1 DCE A 417      46.917  64.251  17.155  1.00  0.00      A   CL
ATOM   5000  HC3 DCE A 417      44.972  63.311  16.267  1.00  0.00      A    H
ATOM   5005  CT  DCE A 418      53.149  25.452  15.265  1.00  0.00      A    C
ATOM   5006  HC  DCE A 418      54.167  25.704  15.561  1.00  0.00      A    H
ATOM   5007  HC1 DCE A 418      52.672  24.914  16.084  1.00  0.00      A    H
ATOM   5008  Cl  DCE A 418      52.351  26.938  14.881  1.00  0.00      A   CL
ATOM   5009  CT1 DCE A 418      53.207  24.655  13.968  1.00  0.00      A    C
ATOM   5010  HC2 DCE A 418      53.957  25.083  13.303  1.00  0.00      A    H
ATOM   5011  Cl1 DCE A 418      53.836  23.012  14.337  1.00  0.00      A   CL
ATOM   5012  HC3 DCE A 418      52.260  24.430  13.478  1.00  0.00      A    H
ATOM   5017  CT  DCE A 419      28.618  43.696  45.767  1.00  0.00      A    C
ATOM   5018  HC  DCE A 419      28.617  42.622  45.583  1.00  0.00      A    H
ATOM   5019  HC1 DCE A 419      27.702  43.952  46.298  1.00  0.00      A    H
ATOM   5020  Cl  DCE A 419      29.738  44.015  47.098  1.00  0.00      A   CL
ATOM   5021  CT1 DCE A 419      29.064  44.549  44.516  1.00  0.00      A    C
ATOM   5022  HC2 DCE A 419      28.559  44.307  43.581  1.00  0.00      A    H
ATOM   5023  Cl1 DCE A 419      28.965  46.232  45.099  1.00  0.00      A   CL
ATOM   5024  HC3 DCE A 419      30.102  44.268  44.337  1.00  0.00      A    H
ATOM   5029  CT  DCE A 420      31.026  30.835  48.078  1.00  0.00      A    C
ATOM   5030  HC  DCE A 420      31.578  30.609  47.165  1.00  0.00      A    H
ATOM   5031  HC1 DCE A 420      31.484  31.769  48.402  1.00  0.00      A    H
ATOM   5032  Cl  DCE A 420      29.334  31.233  47.682  1.00  0.00      A   CL
ATOM   5033  CT1 DCE A 420      30.927  29.768  49.124  1.00  0.00      A    C
ATOM   5034  HC2 DCE A 420      30.417  28.851  48.828  1.00  0.00      A    H
ATOM   5035  Cl1 DCE A 420      32.578  29.246  49.562  1.00  0.00      A   CL
ATOM   5036  HC3 DCE A 420      30.626  30.248  50.055  1.00  0.00      A    H
ATOM   5041  CT  DCE A 421      20.356  21.777  60.502  1.00  0.00      A    C
ATOM   5042  HC  DCE A 421      20.563  20.763  60.843  1.00  0.00      A    H
ATOM   5043  HC1 DCE A 421      21.233  22.382  60.731  1.00  0.00      A    H
ATOM   5044  Cl  DCE A 421      20.221  21.796  58.693  1.00  0.00      A   CL
ATOM   5045  CT1 DCE A 421      18.964  22.170  61.078  1.00  0.00      A    C
ATOM   5046  HC2 DCE A 421      18.128  21.666  60.591  1.00  0.00      A    H
ATOM   5047  Cl1 DCE A 421      18.934  21.914  62.817  1.00  0.00      A   CL
ATOM   5048  HC3 DCE A 421      18.817  23.231  60.877  1.00  0.00      A    H
ATOM   5053  CT  DCE A 422      33.569   7.736  43.800  1.00  0.00      A    C
ATOM   5054  HC  DCE A 422      33.711   8.252  42.850  1.00  0.00      A    H
ATOM   5055  HC1 DCE A 422      32.515   7.608  44.048  1.00  0.00      A    H
ATOM   5056  Cl  DCE A 422      34.183   6.072  43.472  1.00  0.00      A   CL
ATOM   5057  CT1 DCE A 422      34.302   8.198  45.047  1.00  0.00      A    C
ATOM   5058  HC2 DCE A 422      34.013   7.530  45.858  1.00  0.00      A    H
ATOM   5059  Cl1 DCE A 422      36.016   8.097  44.804  1.00  0.00      A   CL
ATOM   5060  HC3 DCE A 422      34.070   9.249  45.217  1.00  0.00      A    H
ATOM   5065  CT  DCE A 423       3.112  59.944  51.257  1.00  0.00      A    C
ATOM   5066  HC  DCE A 423       3.231  59.123  50.550  1.00  0.00      A    H
ATOM   5067  HC1 DCE A 423       2.211  59.611  51.773  1.00  0.00      A    H
ATOM   5068  Cl  DCE A 423       4.397  59.900  52.552  1.00  0.00      A   CL
ATOM   5069  CT1 DCE A 423       2.955  61.285  50.696  1.00  0.00      A    C
ATOM   5070  HC2 DCE A 423       2.744  62.084  51.406  1.00  0.00      A    H
ATOM   5071  Cl1 DCE A 423       4.546  61.654  49.886  1.00  0.00      A   CL
ATOM   5072  HC3 DCE A 423       2.205  61.281  49.905  1.00  0.00      A    H
ATOM   5077  CT  DCE A 424      53.891  46.868  33.660  1.00  0.00      A    C
ATOM   5078  HC  DCE A 424      54.939  47.137  33.529  1.00  0.00      A    H
ATOM   5079  HC1 DCE A 424      53.780  45.793  33.808  1.00  0.00      A    H
ATOM   5080  Cl  DCE A 424      53.412  47.732  35.152  1.00  0.00      A   CL
ATOM   5081  CT1 DCE A 424      53.034  47.296  32.466  1.00  0.00      A    C
ATOM   5082  HC2 DCE A 424      53.116  48.376  32.337  1.00  0.00      A    H
ATOM   5083  Cl1 DCE A 424      53.745  46.610  30.954  1.00  0.00      A   CL
ATOM   5084  HC3 DCE A 424      51.987  47.003  32.549  1.00  0.00      A    H
ATOM   5089  CT  DCE A 425      60.036  30.286   7.603  1.00  0.00      A    C
ATOM   5090  HC  DCE A 425      60.788  30.259   6.815  1.00  0.00      A    H
ATOM   5091  HC1 DCE A 425      59.092  30.481   7.095  1.00  0.00      A    H
ATOM   5092  Cl  DCE A 425      59.987  28.665   8.341  1.00  0.00      A   CL
ATOM   5093  CT1 DCE A 425      60.148  31.298   8.672  1.00  0.00      A    C
ATOM   5094  HC2 DCE A 425      61.025  31.117   9.293  1.00  0.00      A    H
ATOM   5095  Cl1 DCE A 425      59.922  32.974   7.978  1.00  0.00      A   CL
ATOM   5096  HC3 DCE A 425      59.217  31.184   9.227  1.00  0.00      A    H
ATOM   5101  CT  DCE A 426      29.192  62.283   9.018  1.00  0.00      A    C
ATOM   5102  HC  DCE A 426      28.623  62.789   9.799  1.00  0.00      A    H
ATOM   5103  HC1 DCE A 426      28.701  61.311   8.989  1.00  0.00      A    H
ATOM   5104  Cl  DCE A 426      28.816  63.077   7.405  1.00  0.00      A   CL
ATOM   5105  CT1 DCE A 426      30.680  62.283   9.408  1.00  0.00      A    C
ATOM   5106  HC2 DCE A 426      31.041  63.294   9.601  1.00  0.00      A    H
ATOM   5107  Cl1 DCE A 426      30.967  61.340  10.950  1.00  0.00      A   CL
ATOM   5108  HC3 DCE A 426      31.392  61.689   8.835  1.00  0.00      A    H
ATOM   5113  CT  DCE A 427      54.060  62.378  18.368  1.00  0.00      A    C
ATOM   5114  HC  DCE A 427      54.074  62.637  17.309  1.00  0.00      A    H
ATOM   5115  HC1 DCE A 427      53.008  62.110  18.463  1.00  0.00      A    H
ATOM   5116  Cl  DCE A 427      54.933  60.805  18.585  1.00  0.00      A   CL
ATOM   5117  CT1 DCE A 427      54.572  63.478  19.289  1.00  0.00      A    C
ATOM   5118  HC2 DCE A 427      53.923  64.350  19.217  1.00  0.00      A    H
ATOM   5119  Cl1 DCE A 427      54.436  62.902  20.996  1.00  0.00      A   CL
ATOM   5120  HC3 DCE A 427      55.625  63.675  19.088  1.00  0.00      A    H
ATOM   5125  CT  DCE A 428       8.703   2.717   2.625  1.00  0.00      A    C
ATOM   5126  HC  DCE A 428       8.642   3.726   2.217  1.00  0.00      A    H
ATOM   5127  HC1 DCE A 428       7.698   2.322   2.770  1.00  0.00      A    H
ATOM   5128  Cl  DCE A 428       9.400   1.820   1.251  1.00  0.00      A   CL
ATOM   5129  CT1 DCE A 428       9.516   2.470   3.919  1.00  0.00      A    C
ATOM   5130  HC2 DCE A 428       9.595   1.446   4.283  1.00  0.00      A    H
ATOM   5131  Cl1 DCE A 428      11.108   3.231   3.728  1.00  0.00      A   CL
ATOM   5132  HC3 DCE A 428       9.006   3.042   4.693  1.00  0.00      A    H
ATOM   5137  CT  DCE A 429      -0.578  15.391  22.873  1.00  0.00      A    C
ATOM   5138  HC  DCE A 429      -0.636  14.775  23.771  1.00  0.00      A    H
ATOM   5139  HC1 DCE A 429      -0.998  14.719  22.126  1.00  0.00      A    H
ATOM   5140  Cl  DCE A 429      -1.406  16.982  22.828  1.00  0.00      A   CL
ATOM   5141  CT1 DCE A 429       0.933  15.617  22.637  1.00  0.00      A    C
ATOM   5142  HC2 DCE A 429       1.351  16.344  23.333  1.00  0.00      A    H
ATOM   5143  Cl1 DCE A 429       1.796  14.047  22.584  1.00  0.00      A   CL
ATOM   5144  HC3 DCE A 429       1.076  16.112  21.676  1.00  0.00      A    H
ATOM   5149  CT  DCE A 430      51.808  18.764  13.911  1.00  0.00      A    C
ATOM   5150  HC  DCE A 430      52.222  19.014  12.935  1.00  0.00      A    H
ATOM   5151  HC1 DCE A 430      50.756  19.041  13.981  1.00  0.00      A    H
ATOM   5152  Cl  DCE A 430      51.961  17.025  14.328  1.00  0.00      A   CL
ATOM   5153  CT1 DCE A 430      52.578  19.655  14.847  1.00  0.00      A    C
ATOM   5154  HC2 DCE A 430      52.385  19.343  15.873  1.00  0.00      A    H
ATOM   5155  Cl1 DCE A 430      54.278  19.570  14.412  1.00  0.00      A   CL
ATOM   5156  HC3 DCE A 430      52.179  20.667  14.789  1.00  0.00      A    H
ATOM   5161  CT  DCE A 431      43.381  25.492  14.811  1.00  0.00      A    C
ATOM   5162  HC  DCE A 431      43.151  25.109  13.817  1.00  0.00      A    H
ATOM   5163  HC1 DCE A 431      43.810  24.595  15.257  1.00  0.00      A    H
ATOM   5164  Cl  DCE A 431      44.639  26.732  14.709  1.00  0.00      A   CL
ATOM   5165  CT1 DCE A 431      42.119  25.981  15.488  1.00  0.00      A    C
ATOM   5166  HC2 DCE A 431      41.724  26.825  14.922  1.00  0.00      A    H
ATOM   5167  Cl1 DCE A 431      41.013  24.670  15.513  1.00  0.00      A   CL
ATOM   5168  HC3 DCE A 431      42.387  26.346  16.480  1.00  0.00      A    H
ATOM   5173  CT  DCE A 432      61.005   0.801  44.948  1.00  0.00      A    C
ATOM   5174  HC  DCE A 432      60.304   0.381  44.225  1.00  0.00      A    H
ATOM   5175  HC1 DCE A 432      60.964   1.883  45.067  1.00  0.00      A    H
ATOM   5176  Cl  DCE A 432      60.499   0.202  46.497  1.00  0.00      A   CL
ATOM   5177  CT1 DCE A 432      62.435   0.301  44.602  1.00  0.00      A    C
ATOM   5178  HC2 DCE A 432      62.864   0.964  43.850  1.00  0.00      A    H
ATOM   5179  Cl1 DCE A 432      63.412   0.145  46.093  1.00  0.00      A   CL
ATOM   5180  HC3 DCE A 432      62.360  -0.689  44.151  1.00  0.00      A    H
ATOM   5185  CT  DCE A 433      22.669  44.809  23.422  1.00  0.00      A    C
ATOM   5186  HC  DCE A 433      22.565  44.814  22.337  1.00  0.00      A    H
ATOM   5187  HC1 DCE A 433      23.408  44.044  23.659  1.00  0.00      A    H
ATOM   5188  Cl  DCE A 433      23.317  46.473  23.986  1.00  0.00      A   CL
ATOM   5189  CT1 DCE A 433      21.298  44.527  24.011  1.00  0.00      A    C
ATOM   5190  HC2 DCE A 433      20.515  45.199  23.658  1.00  0.00      A    H
ATOM   5191  Cl1 DCE A 433      20.663  42.968  23.481  1.00  0.00      A   CL
ATOM   5192  HC3 DCE A 433      21.362  44.543  25.099  1.00  0.00      A    H
ATOM   5197  CT  DCE A 434      32.457   2.195  48.909  1.00  0.00      A    C
ATOM   5198  HC  DCE A 434      32.009   3.020  48.355  1.00  0.00      A    H
ATOM   5199  HC1 DCE A 434      31.745   1.671  49.547  1.00  0.00      A    H
ATOM   5200  Cl  DCE A 434      33.221   1.091  47.700  1.00  0.00      A   CL
ATOM   5201  CT1 DCE A 434      33.568   2.790  49.797  1.00  0.00      A    C
ATOM   5202  HC2 DCE A 434      34.221   3.532  49.337  1.00  0.00      A    H
ATOM   5203  Cl1 DCE A 434      32.799   3.697  51.086  1.00  0.00      A   CL
ATOM   5204  HC3 DCE A 434      34.185   2.038  50.288  1.00  0.00      A    H
ATOM   5209  CT  DCE A 435      49.631   8.215  46.269  1.00  0.00      A    C
ATOM   5210  HC  DCE A 435      50.244   7.829  47.083  1.00  0.00      A    H
ATOM   5211  HC1 DCE A 435      48.785   8.747  46.704  1.00  0.00      A    H
ATOM   5212  Cl  DCE A 435      50.639   9.428  45.386  1.00  0.00      A   CL
ATOM   5213  CT1 DCE A 435      49.082   7.198  45.326  1.00  0.00      A    C
ATOM   5214  HC2 DCE A 435      49.913   6.766  44.768  1.00  0.00      A    H
ATOM   5215  Cl1 DCE A 435      48.165   5.975  46.185  1.00  0.00      A   CL
ATOM   5216  HC3 DCE A 435      48.366   7.555  44.585  1.00  0.00      A    H
ATOM   5221  CT  DCE A 436      34.893   1.761  19.642  1.00  0.00      A    C
ATOM   5222  HC  DCE A 436      34.871   2.850  19.691  1.00  0.00      A    H
ATOM   5223  HC1 DCE A 436      34.684   1.480  18.610  1.00  0.00      A    H
ATOM   5224  Cl  DCE A 436      36.555   1.003  19.858  1.00  0.00      A   CL
ATOM   5225  CT1 DCE A 436      33.783   1.118  20.421  1.00  0.00      A    C
ATOM   5226  HC2 DCE A 436      32.904   1.710  20.164  1.00  0.00      A    H
ATOM   5227  Cl1 DCE A 436      33.529  -0.528  19.935  1.00  0.00      A   CL
ATOM   5228  HC3 DCE A 436      33.879   1.135  21.506  1.00  0.00      A    H
ATOM   5233  CT  DCE A 437      62.750  18.215  14.226  1.00  0.00      A    C
ATOM   5234  HC  DCE A 437      63.609  17.870  13.650  1.00  0.00      A    H
ATOM   5235  HC1 DCE A 437      62.461  19.215  13.902  1.00  0.00      A    H
ATOM   5236  Cl  DCE A 437      61.326  17.248  13.900  1.00  0.00      A   CL
ATOM   5237  CT1 DCE A 437      63.287  18.053  15.656  1.00  0.00      A    C
ATOM   5238  HC2 DCE A 437      63.822  17.140  15.916  1.00  0.00      A    H
ATOM   5239  Cl1 DCE A 437      64.557  19.230  16.009  1.00  0.00      A   CL
ATOM   5240  HC3 DCE A 437      62.555  18.266  16.435  1.00  0.00      A    H
ATOM   5245  CT  DCE A 438      60.009   7.708  48.999  1.00  0.00      A    C
ATOM   5246  HC  DCE A 438      60.929   7.613  49.575  1.00  0.00      A    H
ATOM   5247  HC1 DCE A 438      59.209   6.988  49.174  1.00  0.00      A    H
ATOM   5248  Cl  DCE A 438      59.573   9.359  49.488  1.00  0.00      A   CL
ATOM   5249  CT1 DCE A 438      60.470   7.642  47.527  1.00  0.00      A    C
ATOM   5250  HC2 DCE A 438      61.129   8.454  47.219  1.00  0.00      A    H
ATOM   5251  Cl1 DCE A 438      61.268   6.103  47.248  1.00  0.00      A   CL
ATOM   5252  HC3 DCE A 438      59.688   7.775  46.779  1.00  0.00      A    H
ATOM   5257  CT  DCE A 439      24.741  21.933  19.137  1.00  0.00      A    C
ATOM   5258  HC  DCE A 439      24.235  21.183  19.745  1.00  0.00      A    H
ATOM   5259  HC1 DCE A 439      24.044  22.214  18.349  1.00  0.00      A    H
ATOM   5260  Cl  DCE A 439      24.954  23.371  20.201  1.00  0.00      A   CL
ATOM   5261  CT1 DCE A 439      26.171  21.533  18.662  1.00  0.00      A    C
ATOM   5262  HC2 DCE A 439      26.774  21.246  19.524  1.00  0.00      A    H
ATOM   5263  Cl1 DCE A 439      26.181  20.167  17.513  1.00  0.00      A   CL
ATOM   5264  HC3 DCE A 439      26.657  22.379  18.176  1.00  0.00      A    H
ATOM   5269  CT  DCE A 440      34.054  28.204  54.625  1.00  0.00      A    C
ATOM   5270  HC  DCE A 440      33.664  27.193  54.746  1.00  0.00      A    H
ATOM   5271  HC1 DCE A 440      34.120  28.724  55.581  1.00  0.00      A    H
ATOM   5272  Cl  DCE A 440      35.773  27.938  54.277  1.00  0.00      A   CL
ATOM   5273  CT1 DCE A 440      33.464  29.020  53.473  1.00  0.00      A    C
ATOM   5274  HC2 DCE A 440      32.539  29.476  53.825  1.00  0.00      A    H
ATOM   5275  Cl1 DCE A 440      34.520  30.411  53.174  1.00  0.00      A   CL
ATOM   5276  HC3 DCE A 440      33.183  28.519  52.547  1.00  0.00      A    H
ATOM   5281  CT  DCE A 441      44.991  40.845   8.416  1.00  0.00      A    C
ATOM   5282  HC  DCE A 441      45.282  41.689   9.042  1.00  0.00      A    H
ATOM   5283  HC1 DCE A 441      43.910  40.742   8.511  1.00  0.00      A    H
ATOM   5284  Cl  DCE A 441      45.436  41.139   6.742  1.00  0.00      A   CL
ATOM   5285  CT1 DCE A 441      45.830  39.652   8.857  1.00  0.00      A    C
ATOM   5286  HC2 DCE A 441      45.479  39.290   9.824  1.00  0.00      A    H
ATOM   5287  Cl1 DCE A 441      45.844  38.275   7.819  1.00  0.00      A   CL
ATOM   5288  HC3 DCE A 441      46.864  39.948   9.038  1.00  0.00      A    H
ATOM   5293  CT  DCE A 442       9.394  43.192  12.239  1.00  0.00      A    C
ATOM   5294  HC  DCE A 442       8.323  42.994  12.220  1.00  0.00      A    H
ATOM   5295  HC1 DCE A 442       9.840  42.827  13.164  1.00  0.00      A    H
ATOM   5296  Cl  DCE A 442      10.204  42.417  10.885  1.00  0.00      A   CL
ATOM   5297  CT1 DCE A 442       9.768  44.741  12.230  1.00  0.00      A    C
ATOM   5298  HC2 DCE A 442       9.338  45.249  11.367  1.00  0.00      A    H
ATOM   5299  Cl1 DCE A 442       9.078  45.614  13.658  1.00  0.00      A   CL
ATOM   5300  HC3 DCE A 442      10.849  44.880  12.245  1.00  0.00      A    H
ATOM   5305  CT  DCE A 443      55.081   6.366  52.956  1.00  0.00      A    C
ATOM   5306  HC  DCE A 443      55.937   6.670  52.353  1.00  0.00      A    H
ATOM   5307  HC1 DCE A 443      54.531   7.194  53.404  1.00  0.00      A    H
ATOM   5308  Cl  DCE A 443      53.866   5.479  51.933  1.00  0.00      A   CL
ATOM   5309  CT1 DCE A 443      55.404   5.451  54.119  1.00  0.00      A    C
ATOM   5310  HC2 DCE A 443      55.661   4.415  53.897  1.00  0.00      A    H
ATOM   5311  Cl1 DCE A 443      56.631   6.294  55.065  1.00  0.00      A   CL
ATOM   5312  HC3 DCE A 443      54.507   5.514  54.734  1.00  0.00      A    H
ATOM   5317  CT  DCE A 444      58.796  23.905  17.369  1.00  0.00      A    C
ATOM   5318  HC  DCE A 444      59.510  23.176  17.751  1.00  0.00      A    H
ATOM   5319  HC1 DCE A 444      58.899  24.866  17.874  1.00  0.00      A    H
ATOM   5320  Cl  DCE A 444      58.985  24.196  15.604  1.00  0.00      A   CL
ATOM   5321  CT1 DCE A 444      57.344  23.488  17.690  1.00  0.00      A    C
ATOM   5322  HC2 DCE A 444      57.357  22.937  18.630  1.00  0.00      A    H
ATOM   5323  Cl1 DCE A 444      56.364  24.922  17.928  1.00  0.00      A   CL
ATOM   5324  HC3 DCE A 444      56.869  22.907  16.899  1.00  0.00      A    H
ATOM   5329  CT  DCE A 445      45.818  52.488  19.579  1.00  0.00      A    C
ATOM   5330  HC  DCE A 445      45.473  51.500  19.273  1.00  0.00      A    H
ATOM   5331  HC1 DCE A 445      46.729  52.720  19.028  1.00  0.00      A    H
ATOM   5332  Cl  DCE A 445      44.466  53.575  19.314  1.00  0.00      A   CL
ATOM   5333  CT1 DCE A 445      46.085  52.473  21.063  1.00  0.00      A    C
ATOM   5334  HC2 DCE A 445      46.931  51.840  21.332  1.00  0.00      A    H
ATOM   5335  Cl1 DCE A 445      46.362  54.146  21.661  1.00  0.00      A   CL
ATOM   5336  HC3 DCE A 445      45.268  52.033  21.635  1.00  0.00      A    H
ATOM   5341  CT  DCE A 446      14.366  50.263   4.402  1.00  0.00      A    C
ATOM   5342  HC  DCE A 446      14.330  51.232   4.898  1.00  0.00      A    H
ATOM   5343  HC1 DCE A 446      15.224  49.711   4.786  1.00  0.00      A    H
ATOM   5344  Cl  DCE A 446      12.844  49.458   5.034  1.00  0.00      A   CL
ATOM   5345  CT1 DCE A 446      14.265  50.340   2.847  1.00  0.00      A    C
ATOM   5346  HC2 DCE A 446      13.573  51.111   2.509  1.00  0.00      A    H
ATOM   5347  Cl1 DCE A 446      15.865  50.743   2.152  1.00  0.00      A   CL
ATOM   5348  HC3 DCE A 446      13.906  49.354   2.551  1.00  0.00      A    H
ATOM   5353  CT  DCE A 447      14.928  43.242   3.336  1.00  0.00      A    C
ATOM   5354  HC  DCE A 447      15.701  42.791   3.958  1.00  0.00      A    H
ATOM   5355  HC1 DCE A 447      15.186  43.163   2.280  1.00  0.00      A    H
ATOM   5356  Cl  DCE A 447      13.541  42.124   3.654  1.00  0.00      A   CL
ATOM   5357  CT1 DCE A 447      14.666  44.696   3.754  1.00  0.00      A    C
ATOM   5358  HC2 DCE A 447      15.456  45.417   3.541  1.00  0.00      A    H
ATOM   5359  Cl1 DCE A 447      13.173  45.261   2.884  1.00  0.00      A   CL
ATOM   5360  HC3 DCE A 447      14.538  44.719   4.836  1.00  0.00      A    H
ATOM   5365  CT  DCE A 448      21.231  28.730  39.827  1.00  0.00      A    C
ATOM   5366  HC  DCE A 448      20.825  28.569  40.825  1.00  0.00      A    H
ATOM   5367  HC1 DCE A 448      21.673  27.841  39.377  1.00  0.00      A    H
ATOM   5368  Cl  DCE A 448      19.989  29.450  38.732  1.00  0.00      A   CL
ATOM   5369  CT1 DCE A 448      22.292  29.770  40.070  1.00  0.00      A    C
ATOM   5370  HC2 DCE A 448      21.951  30.596  40.694  1.00  0.00      A    H
ATOM   5371  Cl1 DCE A 448      23.589  29.043  41.061  1.00  0.00      A   CL
ATOM   5372  HC3 DCE A 448      22.717  30.134  39.135  1.00  0.00      A    H
ATOM   5377  CT  DCE A 449      31.082  38.009  23.540  1.00  0.00      A    C
ATOM   5378  HC  DCE A 449      30.457  37.116  23.573  1.00  0.00      A    H
ATOM   5379  HC1 DCE A 449      31.534  38.118  24.526  1.00  0.00      A    H
ATOM   5380  Cl  DCE A 449      32.342  37.858  22.351  1.00  0.00      A   CL
ATOM   5381  CT1 DCE A 449      30.179  39.115  23.051  1.00  0.00      A    C
ATOM   5382  HC2 DCE A 449      29.539  38.766  22.240  1.00  0.00      A    H
ATOM   5383  Cl1 DCE A 449      29.068  39.388  24.436  1.00  0.00      A   CL
ATOM   5384  HC3 DCE A 449      30.594  40.091  22.798  1.00  0.00      A    H
ATOM   5389  CT  DCE A 450      56.928  38.463  25.139  1.00  0.00      A    C
ATOM   5390  HC  DCE A 450      56.533  38.223  24.151  1.00  0.00      A    H
ATOM   5391  HC1 DCE A 450      56.782  39.537  25.253  1.00  0.00      A    H
ATOM   5392  Cl  DCE A 450      56.127  37.434  26.375  1.00  0.00      A   CL
ATOM   5393  CT1 DCE A 450      58.416  38.063  25.171  1.00  0.00      A    C
ATOM   5394  HC2 DCE A 450      58.963  38.737  24.512  1.00  0.00      A    H
ATOM   5395  Cl1 DCE A 450      59.017  38.351  26.743  1.00  0.00      A   CL
ATOM   5396  HC3 DCE A 450      58.546  37.019  24.884  1.00  0.00      A    H
ATOM   5401  CT  DCE A 451      18.507  47.436  41.475  1.00  0.00      A    C
ATOM   5402  HC  DCE A 451      17.980  46.495  41.628  1.00  0.00      A    H
ATOM   5403  HC1 DCE A 451      17.815  48.045  40.894  1.00  0.00      A    H
ATOM   5404  Cl  DCE A 451      18.854  48.259  43.066  1.00  0.00      A   CL
ATOM   5405  CT1 DCE A 451      19.745  47.240  40.584  1.00  0.00      A    C
ATOM   5406  HC2 DCE A 451      20.402  46.589  41.160  1.00  0.00      A    H
ATOM   5407  Cl1 DCE A 451      19.413  46.541  38.990  1.00  0.00      A   CL
ATOM   5408  HC3 DCE A 451      20.354  48.139  40.499  1.00  0.00      A    H
ATOM   5413  CT  DCE A 452       8.622  18.016  35.823  1.00  0.00      A    C
ATOM   5414  HC  DCE A 452       8.130  18.524  34.993  1.00  0.00      A    H
ATOM   5415  HC1 DCE A 452       8.031  18.170  36.726  1.00  0.00      A    H
ATOM   5416  Cl  DCE A 452       8.696  16.235  35.488  1.00  0.00      A   CL
ATOM   5417  CT1 DCE A 452      10.056  18.513  36.155  1.00  0.00      A    C
ATOM   5418  HC2 DCE A 452      10.058  19.540  36.521  1.00  0.00      A    H
ATOM   5419  Cl1 DCE A 452      10.871  17.561  37.429  1.00  0.00      A   CL
ATOM   5420  HC3 DCE A 452      10.685  18.498  35.265  1.00  0.00      A    H
ATOM   5425  CT  DCE A 453       1.766  35.314  54.812  1.00  0.00      A    C
ATOM   5426  HC  DCE A 453       0.954  34.815  55.341  1.00  0.00      A    H
ATOM   5427  HC1 DCE A 453       2.100  34.445  54.245  1.00  0.00      A    H
ATOM   5428  Cl  DCE A 453       1.088  36.612  53.734  1.00  0.00      A   CL
ATOM   5429  CT1 DCE A 453       2.732  35.821  55.898  1.00  0.00      A    C
ATOM   5430  HC2 DCE A 453       3.329  35.030  56.354  1.00  0.00      A    H
ATOM   5431  Cl1 DCE A 453       3.777  36.995  55.157  1.00  0.00      A   CL
ATOM   5432  HC3 DCE A 453       2.194  36.384  56.661  1.00  0.00      A    H
ATOM   5437  CT  DCE A 454      21.734  42.723  46.381  1.00  0.00      A    C
ATOM   5438  HC  DCE A 454      21.283  43.650  46.736  1.00  0.00      A    H
ATOM   5439  HC1 DCE A 454      21.799  42.754  45.294  1.00  0.00      A    H
ATOM   5440  Cl  DCE A 454      23.445  42.500  46.937  1.00  0.00      A   CL
ATOM   5441  CT1 DCE A 454      20.853  41.516  46.845  1.00  0.00      A    C
ATOM   5442  HC2 DCE A 454      20.859  41.569  47.934  1.00  0.00      A    H
ATOM   5443  Cl1 DCE A 454      19.169  41.701  46.233  1.00  0.00      A   CL
ATOM   5444  HC3 DCE A 454      21.167  40.509  46.574  1.00  0.00      A    H
ATOM   5449  CT  DCE A 455       5.476  30.349  12.462  1.00  0.00      A    C
ATOM   5450  HC  DCE A 455       5.777  29.918  13.416  1.00  0.00      A    H
ATOM   5451  HC1 DCE A 455       4.525  30.855  12.631  1.00  0.00      A    H
ATOM   5452  Cl  DCE A 455       6.487  31.674  11.964  1.00  0.00      A   CL
ATOM   5453  CT1 DCE A 455       5.356  29.312  11.365  1.00  0.00      A    C
ATOM   5454  HC2 DCE A 455       4.873  29.857  10.554  1.00  0.00      A    H
ATOM   5455  Cl1 DCE A 455       6.970  28.698  10.906  1.00  0.00      A   CL
ATOM   5456  HC3 DCE A 455       4.770  28.463  11.717  1.00  0.00      A    H
ATOM   5461  CT  DCE A 456      18.132  60.906  46.034  1.00  0.00      A    C
ATOM   5462  HC  DCE A 456      17.130  60.556  45.787  1.00  0.00      A    H
ATOM   5463  HC1 DCE A 456      18.371  60.580  47.046  1.00  0.00      A    H
ATOM   5464  Cl  DCE A 456      19.260  60.151  44.905  1.00  0.00      A   CL
ATOM   5465  CT1 DCE A 456      18.147  62.361  45.797  1.00  0.00      A    C
ATOM   5466  HC2 DCE A 456      19.205  62.625  45.803  1.00  0.00      A    H
ATOM   5467  Cl1 DCE A 456      17.505  62.915  44.209  1.00  0.00      A   CL
ATOM   5468  HC3 DCE A 456      17.505  62.853  46.528  1.00  0.00      A    H
ATOM   5473  CT  DCE A 457      22.449  36.017  11.967  1.00  0.00      A    C
ATOM   5474  HC  DCE A 457      22.775  36.862  12.573  1.00  0.00      A    H
ATOM   5475  HC1 DCE A 457      22.932  36.221  11.012  1.00  0.00      A    H
ATOM   5476  Cl  DCE A 457      23.171  34.541  12.704  1.00  0.00      A   CL
ATOM   5477  CT1 DCE A 457      20.955  35.721  11.879  1.00  0.00      A    C
ATOM   5478  HC2 DCE A 457      20.847  34.762  11.373  1.00  0.00      A    H
ATOM   5479  Cl1 DCE A 457      20.257  35.615  13.522  1.00  0.00      A   CL
ATOM   5480  HC3 DCE A 457      20.430  36.508  11.337  1.00  0.00      A    H
ATOM   5485  CT  DCE A 458      45.914  29.478  20.195  1.00  0.00      A    C
ATOM   5486  HC  DCE A 458      46.228  30.370  19.652  1.00  0.00      A    H
ATOM   5487  HC1 DCE A 458      44.832  29.390  20.101  1.00  0.00      A    H
ATOM   5488  Cl  DCE A 458      46.588  28.145  19.335  1.00  0.00      A   CL
ATOM   5489  CT1 DCE A 458      46.220  29.365  21.701  1.00  0.00      A    C
ATOM   5490  HC2 DCE A 458      47.176  29.849  21.901  1.00  0.00      A    H
ATOM   5491  Cl1 DCE A 458      45.115  30.262  22.735  1.00  0.00      A   CL
ATOM   5492  HC3 DCE A 458      46.175  28.336  22.056  1.00  0.00      A    H
ATOM   5497  CT  DCE A 459      46.287  36.896  55.635  1.00  0.00      A    C
ATOM   5498  HC  DCE A 459      45.283  36.501  55.785  1.00  0.00      A    H
ATOM   5499  HC1 DCE A 459      46.772  36.742  56.599  1.00  0.00      A    H
ATOM   5500  Cl  DCE A 459      47.060  35.808  54.475  1.00  0.00      A   CL
ATOM   5501  CT1 DCE A 459      46.393  38.353  55.253  1.00  0.00      A    C
ATOM   5502  HC2 DCE A 459      46.034  38.343  54.224  1.00  0.00      A    H
ATOM   5503  Cl1 DCE A 459      45.422  39.406  56.349  1.00  0.00      A   CL
ATOM   5504  HC3 DCE A 459      47.449  38.622  55.290  1.00  0.00      A    H
ATOM   5509  CT  DCE A 460      14.227  41.411  62.027  1.00  0.00      A    C
ATOM   5510  HC  DCE A 460      14.364  41.694  60.984  1.00  0.00      A    H
ATOM   5511  HC1 DCE A 460      13.144  41.452  62.139  1.00  0.00      A    H
ATOM   5512  Cl  DCE A 460      14.849  39.741  62.252  1.00  0.00      A   CL
ATOM   5513  CT1 DCE A 460      14.914  42.463  63.014  1.00  0.00      A    C
ATOM   5514  HC2 DCE A 460      15.991  42.521  62.852  1.00  0.00      A    H
ATOM   5515  Cl1 DCE A 460      14.112  44.058  62.785  1.00  0.00      A   CL
ATOM   5516  HC3 DCE A 460      14.656  42.188  64.037  1.00  0.00      A    H
ATOM   5521  CT  DCE A 461      22.146   9.455  19.985  1.00  0.00      A    C
ATOM   5522  HC  DCE A 461      21.144   9.237  19.616  1.00  0.00      A    H
ATOM   5523  HC1 DCE A 461      22.804   9.596  19.127  1.00  0.00      A    H
ATOM   5524  Cl  DCE A 461      21.981  10.943  20.972  1.00  0.00      A   CL
ATOM   5525  CT1 DCE A 461      22.696   8.317  20.843  1.00  0.00      A    C
ATOM   5526  HC2 DCE A 461      23.394   8.714  21.580  1.00  0.00      A    H
ATOM   5527  Cl1 DCE A 461      21.389   7.692  21.822  1.00  0.00      A   CL
ATOM   5528  HC3 DCE A 461      23.203   7.496  20.336  1.00  0.00      A    H
ATOM   5533  CT  DCE A 462      42.921  31.011   5.105  1.00  0.00      A    C
ATOM   5534  HC  DCE A 462      42.927  31.535   4.149  1.00  0.00      A    H
ATOM   5535  HC1 DCE A 462      42.732  31.633   5.980  1.00  0.00      A    H
ATOM   5536  Cl  DCE A 462      41.528  29.869   5.007  1.00  0.00      A   CL
ATOM   5537  CT1 DCE A 462      44.208  30.248   5.376  1.00  0.00      A    C
ATOM   5538  HC2 DCE A 462      45.071  30.898   5.231  1.00  0.00      A    H
ATOM   5539  Cl1 DCE A 462      44.258  29.604   6.960  1.00  0.00      A   CL
ATOM   5540  HC3 DCE A 462      44.304  29.336   4.788  1.00  0.00      A    H
ATOM   5545  CT  DCE A 463      16.505  33.469  31.884  1.00  0.00      A    C
ATOM   5546  HC  DCE A 463      16.397  32.494  31.409  1.00  0.00      A    H
ATOM   5547  HC1 DCE A 463      16.499  34.141  31.026  1.00  0.00      A    H
ATOM   5548  Cl  DCE A 463      15.175  33.832  32.911  1.00  0.00      A   CL
ATOM   5549  CT1 DCE A 463      17.805  33.517  32.620  1.00  0.00      A    C
ATOM   5550  HC2 DCE A 463      17.965  32.601  33.188  1.00  0.00      A    H
ATOM   5551  Cl1 DCE A 463      19.085  33.482  31.491  1.00  0.00      A   CL
ATOM   5552  HC3 DCE A 463      18.049  34.379  33.241  1.00  0.00      A    H
ATOM   5557  CT  DCE A 464      60.654  29.602  40.964  1.00  0.00      A    C
ATOM   5558  HC  DCE A 464      59.975  30.052  40.239  1.00  0.00      A    H
ATOM   5559  HC1 DCE A 464      60.254  29.748  41.967  1.00  0.00      A    H
ATOM   5560  Cl  DCE A 464      60.806  27.799  40.692  1.00  0.00      A   CL
ATOM   5561  CT1 DCE A 464      62.077  30.223  40.772  1.00  0.00      A    C
ATOM   5562  HC2 DCE A 464      62.114  31.302  40.921  1.00  0.00      A    H
ATOM   5563  Cl1 DCE A 464      63.283  29.456  41.779  1.00  0.00      A   CL
ATOM   5564  HC3 DCE A 464      62.486  30.008  39.785  1.00  0.00      A    H
ATOM   5569  CT  DCE A 465      40.229  26.892   0.144  1.00  0.00      A    C
ATOM   5570  HC  DCE A 465      40.403  27.967   0.094  1.00  0.00      A    H
ATOM   5571  HC1 DCE A 465      39.457  26.678   0.883  1.00  0.00      A    H
ATOM   5572  Cl  DCE A 465      39.732  26.228  -1.385  1.00  0.00      A   CL
ATOM   5573  CT1 DCE A 465      41.533  26.191   0.389  1.00  0.00      A    C
ATOM   5574  HC2 DCE A 465      42.408  26.461  -0.202  1.00  0.00      A    H
ATOM   5575  Cl1 DCE A 465      42.097  26.598   2.113  1.00  0.00      A   CL
ATOM   5576  HC3 DCE A 465      41.343  25.122   0.294  1.00  0.00      A    H
ATOM   5581  CT  DCE A 466      29.616  60.246  62.952  1.00  0.00      A    C
ATOM   5582  HC  DCE A 466      30.378  60.582  63.655  1.00  0.00      A    H
ATOM   5583  HC1 DCE A 466      29.668  59.158  63.006  1.00  0.00      A    H
ATOM   5584  Cl  DCE A 466      28.038  60.836  63.629  1.00  0.00      A   CL
ATOM   5585  CT1 DCE A 466      29.980  60.855  61.602  1.00  0.00      A    C
ATOM   5586  HC2 DCE A 466      29.451  60.347  60.796  1.00  0.00      A    H
ATOM   5587  Cl1 DCE A 466      29.631  62.610  61.626  1.00  0.00      A   CL
ATOM   5588  HC3 DCE A 466      31.052  60.868  61.407  1.00  0.00      A    H
ATOM   5593  CT  DCE A 467      35.302  18.186  39.927  1.00  0.00      A    C
ATOM   5594  HC  DCE A 467      34.236  18.241  39.702  1.00  0.00      A    H
ATOM   5595  HC1 DCE A 467      35.859  18.946  39.380  1.00  0.00      A    H
ATOM   5596  Cl  DCE A 467      35.566  18.483  41.589  1.00  0.00      A   CL
ATOM   5597  CT1 DCE A 467      35.783  16.797  39.850  1.00  0.00      A    C
ATOM   5598  HC2 DCE A 467      36.841  16.852  40.107  1.00  0.00      A    H
ATOM   5599  Cl1 DCE A 467      34.744  15.772  40.969  1.00  0.00      A   CL
ATOM   5600  HC3 DCE A 467      35.605  16.456  38.830  1.00  0.00      A    H
ATOM   5605  CT  DCE A 468      57.897  24.662  35.505  1.00  0.00      A    C
ATOM   5606  HC  DCE A 468      57.940  25.694  35.854  1.00  0.00      A    H
ATOM   5607  HC1 DCE A 468      56.919  24.228  35.711  1.00  0.00      A    H
ATOM   5608  Cl  DCE A 468      57.973  24.749  33.705  1.00  0.00      A   CL
ATOM   5609  CT1 DCE A 468      59.162  23.764  35.916  1.00  0.00      A    C
ATOM   5610  HC2 DCE A 468      60.058  24.095  35.390  1.00  0.00      A    H
ATOM   5611  Cl1 DCE A 468      59.271  23.919  37.672  1.00  0.00      A   CL
ATOM   5612  HC3 DCE A 468      58.984  22.698  35.774  1.00  0.00      A    H
ATOM   5617  CT  DCE A 469      18.999  39.339  60.364  1.00  0.00      A    C
ATOM   5618  HC  DCE A 469      19.490  38.389  60.578  1.00  0.00      A    H
ATOM   5619  HC1 DCE A 469      19.772  40.085  60.549  1.00  0.00      A    H
ATOM   5620  Cl  DCE A 469      18.614  39.457  58.613  1.00  0.00      A   CL
ATOM   5621  CT1 DCE A 469      17.809  39.729  61.207  1.00  0.00      A    C
ATOM   5622  HC2 DCE A 469      17.008  39.000  61.084  1.00  0.00      A    H
ATOM   5623  Cl1 DCE A 469      18.099  39.787  62.990  1.00  0.00      A   CL
ATOM   5624  HC3 DCE A 469      17.516  40.742  60.930  1.00  0.00      A    H
ATOM   5629  CT  DCE A 470       7.611  22.474  16.453  1.00  0.00      A    C
ATOM   5630  HC  DCE A 470       7.037  21.581  16.206  1.00  0.00      A    H
ATOM   5631  HC1 DCE A 470       7.406  22.858  17.452  1.00  0.00      A    H
ATOM   5632  Cl  DCE A 470       9.350  22.010  16.422  1.00  0.00      A   CL
ATOM   5633  CT1 DCE A 470       7.502  23.530  15.324  1.00  0.00      A    C
ATOM   5634  HC2 DCE A 470       7.778  23.101  14.361  1.00  0.00      A    H
ATOM   5635  Cl1 DCE A 470       5.817  23.925  15.124  1.00  0.00      A   CL
ATOM   5636  HC3 DCE A 470       8.008  24.447  15.624  1.00  0.00      A    H
ATOM   5641  CT  DCE A 471      46.322  37.575  27.852  1.00  0.00      A    C
ATOM   5642  HC  DCE A 471      46.645  36.651  28.333  1.00  0.00      A    H
ATOM   5643  HC1 DCE A 471      47.031  38.299  28.255  1.00  0.00      A    H
ATOM   5644  Cl  DCE A 471      46.543  37.418  26.103  1.00  0.00      A   CL
ATOM   5645  CT1 DCE A 471      44.918  38.087  28.256  1.00  0.00      A    C
ATOM   5646  HC2 DCE A 471      44.765  39.131  27.981  1.00  0.00      A    H
ATOM   5647  Cl1 DCE A 471      43.630  37.003  27.549  1.00  0.00      A   CL
ATOM   5648  HC3 DCE A 471      44.838  38.152  29.341  1.00  0.00      A    H
ATOM   5653  CT  DCE A 472      58.351  52.687  40.190  1.00  0.00      A    C
ATOM   5654  HC  DCE A 472      59.337  53.097  40.406  1.00  0.00      A    H
ATOM   5655  HC1 DCE A 472      57.739  53.317  39.545  1.00  0.00      A    H
ATOM   5656  Cl  DCE A 472      58.765  51.167  39.284  1.00  0.00      A   CL
ATOM   5657  CT1 DCE A 472      57.754  52.317  41.496  1.00  0.00      A    C
ATOM   5658  HC2 DCE A 472      58.415  51.606  41.992  1.00  0.00      A    H
ATOM   5659  Cl1 DCE A 472      57.453  53.646  42.654  1.00  0.00      A   CL
ATOM   5660  HC3 DCE A 472      56.746  51.925  41.358  1.00  0.00      A    H
ATOM   5665  CT  DCE A 473      22.020  59.172   1.780  1.00  0.00      A    C
ATOM   5666  HC  DCE A 473      22.154  60.174   2.188  1.00  0.00      A    H
ATOM   5667  HC1 DCE A 473      22.983  58.711   1.562  1.00  0.00      A    H
ATOM   5668  Cl  DCE A 473      21.134  58.208   2.913  1.00  0.00      A   CL
ATOM   5669  CT1 DCE A 473      21.275  59.285   0.431  1.00  0.00      A    C
ATOM   5670  HC2 DCE A 473      20.494  60.034   0.565  1.00  0.00      A    H
ATOM   5671  Cl1 DCE A 473      22.304  59.961  -0.894  1.00  0.00      A   CL
ATOM   5672  HC3 DCE A 473      20.903  58.365  -0.020  1.00  0.00      A    H
ATOM   5677  CT  DCE A 474      21.429  14.349  30.962  1.00  0.00      A    C
ATOM   5678  HC  DCE A 474      22.132  13.636  30.533  1.00  0.00      A    H
ATOM   5679  HC1 DCE A 474      20.455  13.861  30.993  1.00  0.00      A    H
ATOM   5680  Cl  DCE A 474      21.880  14.766  32.649  1.00  0.00      A   CL
ATOM   5681  CT1 DCE A 474      21.278  15.625  30.110  1.00  0.00      A    C
ATOM   5682  HC2 DCE A 474      20.378  16.157  30.415  1.00  0.00      A    H
ATOM   5683  Cl1 DCE A 474      22.652  16.592  30.425  1.00  0.00      A   CL
ATOM   5684  HC3 DCE A 474      21.208  15.319  29.067  1.00  0.00      A    H
ATOM   5689  CT  DCE A 475      16.382  12.732  56.835  1.00  0.00      A    C
ATOM   5690  HC  DCE A 475      15.695  12.650  55.993  1.00  0.00      A    H
ATOM   5691  HC1 DCE A 475      17.378  12.720  56.394  1.00  0.00      A    H
ATOM   5692  Cl  DCE A 475      15.979  14.392  57.543  1.00  0.00      A   CL
ATOM   5693  CT1 DCE A 475      16.115  11.560  57.785  1.00  0.00      A    C
ATOM   5694  HC2 DCE A 475      16.405  10.600  57.359  1.00  0.00      A    H
ATOM   5695  Cl1 DCE A 475      17.285  11.834  59.092  1.00  0.00      A   CL
ATOM   5696  HC3 DCE A 475      15.120  11.538  58.231  1.00  0.00      A    H
ATOM   5701  CT  DCE A 476      38.255  49.981   5.036  1.00  0.00      A    C
ATOM   5702  HC  DCE A 476      37.445  49.267   4.881  1.00  0.00      A    H
ATOM   5703  HC1 DCE A 476      38.552  49.969   6.084  1.00  0.00      A    H
ATOM   5704  Cl  DCE A 476      39.588  49.592   3.956  1.00  0.00      A   CL
ATOM   5705  CT1 DCE A 476      37.776  51.368   4.679  1.00  0.00      A    C
ATOM   5706  HC2 DCE A 476      37.648  51.474   3.602  1.00  0.00      A    H
ATOM   5707  Cl1 DCE A 476      36.232  51.564   5.491  1.00  0.00      A   CL
ATOM   5708  HC3 DCE A 476      38.438  52.182   4.975  1.00  0.00      A    H
ATOM   5713  CT  DCE A 477       8.268  61.287   2.442  1.00  0.00      A    C
ATOM   5714  HC  DCE A 477       7.539  60.770   1.818  1.00  0.00      A    H
ATOM   5715  HC1 DCE A 477       8.956  61.759   1.741  1.00  0.00      A    H
ATOM   5716  Cl  DCE A 477       7.487  62.575   3.311  1.00  0.00      A   CL
ATOM   5717  CT1 DCE A 477       8.787  60.305   3.499  1.00  0.00      A    C
ATOM   5718  HC2 DCE A 477       9.349  60.819   4.279  1.00  0.00      A    H
ATOM   5719  Cl1 DCE A 477       7.434  59.368   4.204  1.00  0.00      A   CL
ATOM   5720  HC3 DCE A 477       9.513  59.587   3.120  1.00  0.00      A    H
ATOM   5725  CT  DCE A 478      29.413  34.742  52.508  1.00  0.00      A    C
ATOM   5726  HC  DCE A 478      29.032  33.721  52.489  1.00  0.00      A    H
ATOM   5727  HC1 DCE A 478      28.913  35.154  53.384  1.00  0.00      A    H
ATOM   5728  Cl  DCE A 478      31.212  34.640  52.596  1.00  0.00      A   CL
ATOM   5729  CT1 DCE A 478      28.893  35.444  51.234  1.00  0.00      A    C
ATOM   5730  HC2 DCE A 478      29.337  36.439  51.258  1.00  0.00      A    H
ATOM   5731  Cl1 DCE A 478      29.380  34.517  49.773  1.00  0.00      A   CL
ATOM   5732  HC3 DCE A 478      27.828  35.668  51.284  1.00  0.00      A    H
ATOM   5737  CT  DCE A 479      35.787  29.724  36.380  1.00  0.00      A    C
ATOM   5738  HC  DCE A 479      36.243  29.388  37.311  1.00  0.00      A    H
ATOM   5739  HC1 DCE A 479      34.728  29.475  36.450  1.00  0.00      A    H
ATOM   5740  Cl  DCE A 479      35.857  31.563  36.364  1.00  0.00      A   CL
ATOM   5741  CT1 DCE A 479      36.539  29.096  35.230  1.00  0.00      A    C
ATOM   5742  HC2 DCE A 479      37.526  29.533  35.079  1.00  0.00      A    H
ATOM   5743  Cl1 DCE A 479      36.693  27.366  35.393  1.00  0.00      A   CL
ATOM   5744  HC3 DCE A 479      35.993  29.199  34.292  1.00  0.00      A    H
ATOM   5749  CT  DCE A 480      25.379  61.388  35.326  1.00  0.00      A    C
ATOM   5750  HC  DCE A 480      24.863  62.160  35.898  1.00  0.00      A    H
ATOM   5751  HC1 DCE A 480      26.062  61.749  34.557  1.00  0.00      A    H
ATOM   5752  Cl  DCE A 480      26.259  60.365  36.488  1.00  0.00      A   CL
ATOM   5753  CT1 DCE A 480      24.441  60.507  34.603  1.00  0.00      A    C
ATOM   5754  HC2 DCE A 480      23.979  59.770  35.260  1.00  0.00      A    H
ATOM   5755  Cl1 DCE A 480      23.207  61.365  33.685  1.00  0.00      A   CL
ATOM   5756  HC3 DCE A 480      25.032  59.964  33.865  1.00  0.00      A    H
ATOM   5761  CT  DCE A 481      16.532  61.299  50.514  1.00  0.00      A    C
ATOM   5762  HC  DCE A 481      16.034  60.730  51.300  1.00  0.00      A    H
ATOM   5763  HC1 DCE A 481      17.572  61.054  50.728  1.00  0.00      A    H
ATOM   5764  Cl  DCE A 481      15.994  60.686  48.892  1.00  0.00      A   CL
ATOM   5765  CT1 DCE A 481      16.275  62.850  50.556  1.00  0.00      A    C
ATOM   5766  HC2 DCE A 481      16.288  63.251  51.570  1.00  0.00      A    H
ATOM   5767  Cl1 DCE A 481      17.555  63.717  49.593  1.00  0.00      A   CL
ATOM   5768  HC3 DCE A 481      15.261  63.093  50.240  1.00  0.00      A    H
ATOM   5773  CT  DCE A 482       7.654  25.707  53.311  1.00  0.00      A    C
ATOM   5774  HC  DCE A 482       8.216  26.449  53.878  1.00  0.00      A    H
ATOM   5775  HC1 DCE A 482       6.627  25.857  53.646  1.00  0.00      A    H
ATOM   5776  Cl  DCE A 482       7.414  26.029  51.587  1.00  0.00      A   CL
ATOM   5777  CT1 DCE A 482       8.386  24.323  53.613  1.00  0.00      A    C
ATOM   5778  HC2 DCE A 482       9.326  24.325  53.062  1.00  0.00      A    H
ATOM   5779  Cl1 DCE A 482       8.723  24.219  55.376  1.00  0.00      A   CL
ATOM   5780  HC3 DCE A 482       7.733  23.492  53.347  1.00  0.00      A    H
ATOM   5785  CT  DCE A 483      33.693  42.549  58.879  1.00  0.00      A    C
ATOM   5786  HC  DCE A 483      32.782  42.812  59.417  1.00  0.00      A    H
ATOM   5787  HC1 DCE A 483      33.845  41.478  58.744  1.00  0.00      A    H
ATOM   5788  Cl  DCE A 483      33.569  43.345  57.298  1.00  0.00      A   CL
ATOM   5789  CT1 DCE A 483      34.895  43.101  59.611  1.00  0.00      A    C
ATOM   5790  HC2 DCE A 483      35.215  44.058  59.200  1.00  0.00      A    H
ATOM   5791  Cl1 DCE A 483      34.234  43.588  61.266  1.00  0.00      A   CL
ATOM   5792  HC3 DCE A 483      35.723  42.394  59.659  1.00  0.00      A    H
ATOM   5797  CT  DCE A 484      57.543  17.647  62.369  1.00  0.00      A    C
ATOM   5798  HC  DCE A 484      57.532  16.972  63.224  1.00  0.00      A    H
ATOM   5799  HC1 DCE A 484      56.648  17.592  61.749  1.00  0.00      A    H
ATOM   5800  Cl  DCE A 484      57.579  19.274  63.115  1.00  0.00      A   CL
ATOM   5801  CT1 DCE A 484      58.753  17.545  61.395  1.00  0.00      A    C
ATOM   5802  HC2 DCE A 484      59.713  17.653  61.899  1.00  0.00      A    H
ATOM   5803  Cl1 DCE A 484      58.759  15.983  60.663  1.00  0.00      A   CL
ATOM   5804  HC3 DCE A 484      58.779  18.255  60.568  1.00  0.00      A    H
ATOM   5809  CT  DCE A 485      53.648  10.085   5.067  1.00  0.00      A    C
ATOM   5810  HC  DCE A 485      52.665   9.986   4.607  1.00  0.00      A    H
ATOM   5811  HC1 DCE A 485      53.671  10.362   6.121  1.00  0.00      A    H
ATOM   5812  Cl  DCE A 485      54.517   8.490   4.855  1.00  0.00      A   CL
ATOM   5813  CT1 DCE A 485      54.414  11.245   4.398  1.00  0.00      A    C
ATOM   5814  HC2 DCE A 485      54.267  11.171   3.320  1.00  0.00      A    H
ATOM   5815  Cl1 DCE A 485      53.902  12.899   4.928  1.00  0.00      A   CL
ATOM   5816  HC3 DCE A 485      55.467  11.167   4.665  1.00  0.00      A    H
ATOM   5821  CT  DCE A 486      61.319  16.591   1.447  1.00  0.00      A    C
ATOM   5822  HC  DCE A 486      62.301  16.131   1.555  1.00  0.00      A    H
ATOM   5823  HC1 DCE A 486      61.345  17.132   0.501  1.00  0.00      A    H
ATOM   5824  Cl  DCE A 486      60.238  15.223   1.383  1.00  0.00      A   CL
ATOM   5825  CT1 DCE A 486      61.022  17.585   2.608  1.00  0.00      A    C
ATOM   5826  HC2 DCE A 486      61.762  18.365   2.788  1.00  0.00      A    H
ATOM   5827  Cl1 DCE A 486      59.371  18.341   2.328  1.00  0.00      A   CL
ATOM   5828  HC3 DCE A 486      61.082  17.012   3.533  1.00  0.00      A    H
ATOM   5833  CT  DCE A 487      24.292  48.001  55.381  1.00  0.00      A    C
ATOM   5834  HC  DCE A 487      24.974  48.650  55.931  1.00  0.00      A    H
ATOM   5835  HC1 DCE A 487      24.334  47.062  55.934  1.00  0.00      A    H
ATOM   5836  Cl  DCE A 487      22.707  48.713  55.501  1.00  0.00      A   CL
ATOM   5837  CT1 DCE A 487      24.848  48.037  53.941  1.00  0.00      A    C
ATOM   5838  HC2 DCE A 487      24.854  49.032  53.494  1.00  0.00      A    H
ATOM   5839  Cl1 DCE A 487      26.598  47.579  53.891  1.00  0.00      A   CL
ATOM   5840  HC3 DCE A 487      24.342  47.280  53.343  1.00  0.00      A    H
ATOM   5845  CT  DCE A 488      40.863  37.427  47.406  1.00  0.00      A    C
ATOM   5846  HC  DCE A 488      41.094  38.482  47.555  1.00  0.00      A    H
ATOM   5847  HC1 DCE A 488      41.687  36.874  46.955  1.00  0.00      A    H
ATOM   5848  Cl  DCE A 488      40.629  36.759  48.995  1.00  0.00      A   CL
ATOM   5849  CT1 DCE A 488      39.684  37.078  46.513  1.00  0.00      A    C
ATOM   5850  HC2 DCE A 488      38.865  37.610  46.997  1.00  0.00      A    H
ATOM   5851  Cl1 DCE A 488      39.904  37.629  44.817  1.00  0.00      A   CL
ATOM   5852  HC3 DCE A 488      39.512  36.003  46.464  1.00  0.00      A    H
ATOM   5857  CT  DCE A 489      61.689   9.722  22.607  1.00  0.00      A    C
ATOM   5858  HC  DCE A 489      61.425   9.914  23.647  1.00  0.00      A    H
ATOM   5859  HC1 DCE A 489      62.164   8.742  22.640  1.00  0.00      A    H
ATOM   5860  Cl  DCE A 489      60.205   9.636  21.640  1.00  0.00      A   CL
ATOM   5861  CT1 DCE A 489      62.609  10.892  22.216  1.00  0.00      A    C
ATOM   5862  HC2 DCE A 489      62.203  11.901  22.281  1.00  0.00      A    H
ATOM   5863  Cl1 DCE A 489      64.021  10.978  23.231  1.00  0.00      A   CL
ATOM   5864  HC3 DCE A 489      62.960  10.836  21.186  1.00  0.00      A    H
ATOM   5869  CT  DCE A 490      16.841  27.934  54.309  1.00  0.00      A    C
ATOM   5870  HC  DCE A 490      16.365  26.954  54.348  1.00  0.00      A    H
ATOM   5871  HC1 DCE A 490      17.846  27.880  53.892  1.00  0.00      A    H
ATOM   5872  Cl  DCE A 490      15.725  28.761  53.164  1.00  0.00      A   CL
ATOM   5873  CT1 DCE A 490      16.775  28.532  55.664  1.00  0.00      A    C
ATOM   5874  HC2 DCE A 490      15.933  28.160  56.248  1.00  0.00      A    H
ATOM   5875  Cl1 DCE A 490      18.224  28.348  56.588  1.00  0.00      A   CL
ATOM   5876  HC3 DCE A 490      16.780  29.606  55.475  1.00  0.00      A    H
ATOM   5881  CT  DCE A 491      57.530  48.418  37.648  1.00  0.00      A    C
ATOM   5882  HC  DCE A 491      57.093  49.412  37.745  1.00  0.00      A    H
ATOM   5883  HC1 DCE A 491      57.824  48.111  38.651  1.00  0.00      A    H
ATOM   5884  Cl  DCE A 491      56.209  47.353  37.143  1.00  0.00      A   CL
ATOM   5885  CT1 DCE A 491      58.722  48.369  36.712  1.00  0.00      A    C
ATOM   5886  HC2 DCE A 491      59.191  47.424  36.990  1.00  0.00      A    H
ATOM   5887  Cl1 DCE A 491      58.211  48.354  35.079  1.00  0.00      A   CL
ATOM   5888  HC3 DCE A 491      59.394  49.212  36.870  1.00  0.00      A    H
ATOM   5893  CT  DCE A 492      31.361  62.942  57.230  1.00  0.00      A    C
ATOM   5894  HC  DCE A 492      30.370  62.594  56.940  1.00  0.00      A    H
ATOM   5895  HC1 DCE A 492      31.857  62.042  57.592  1.00  0.00      A    H
ATOM   5896  Cl  DCE A 492      32.240  63.730  55.862  1.00  0.00      A   CL
ATOM   5897  CT1 DCE A 492      31.254  63.884  58.433  1.00  0.00      A    C
ATOM   5898  HC2 DCE A 492      30.418  63.648  59.092  1.00  0.00      A    H
ATOM   5899  Cl1 DCE A 492      32.726  63.918  59.329  1.00  0.00      A   CL
ATOM   5900  HC3 DCE A 492      31.080  64.880  58.027  1.00  0.00      A    H
ATOM   5905  CT  DCE A 493      34.140  53.879   8.338  1.00  0.00      A    C
ATOM   5906  HC  DCE A 493      33.506  54.384   9.067  1.00  0.00      A    H
ATOM   5907  HC1 DCE A 493      35.171  53.920   8.689  1.00  0.00      A    H
ATOM   5908  Cl  DCE A 493      33.680  52.203   8.622  1.00  0.00      A   CL
ATOM   5909  CT1 DCE A 493      33.952  54.307   6.860  1.00  0.00      A    C
ATOM   5910  HC2 DCE A 493      32.999  54.028   6.411  1.00  0.00      A    H
ATOM   5911  Cl1 DCE A 493      34.132  56.076   6.706  1.00  0.00      A   CL
ATOM   5912  HC3 DCE A 493      34.716  53.910   6.192  1.00  0.00      A    H
ATOM   5917  CT  DCE A 494      54.718  59.626  53.218  1.00  0.00      A    C
ATOM   5918  HC  DCE A 494      54.978  59.185  54.180  1.00  0.00      A    H
ATOM   5919  HC1 DCE A 494      54.835  58.795  52.521  1.00  0.00      A    H
ATOM   5920  Cl  DCE A 494      52.956  60.049  53.204  1.00  0.00      A   CL
ATOM   5921  CT1 DCE A 494      55.633  60.801  52.895  1.00  0.00      A    C
ATOM   5922  HC2 DCE A 494      55.425  61.736  53.415  1.00  0.00      A    H
ATOM   5923  Cl1 DCE A 494      57.264  60.347  53.331  1.00  0.00      A   CL
ATOM   5924  HC3 DCE A 494      55.628  61.011  51.825  1.00  0.00      A    H
ATOM   5929  CT  DCE A 495      38.692  21.933  16.281  1.00  0.00      A    C
ATOM   5930  HC  DCE A 495      38.963  21.311  15.428  1.00  0.00      A    H
ATOM   5931  HC1 DCE A 495      38.929  22.993  16.182  1.00  0.00      A    H
ATOM   5932  Cl  DCE A 495      36.870  21.887  16.263  1.00  0.00      A   CL
ATOM   5933  CT1 DCE A 495      39.171  21.355  17.586  1.00  0.00      A    C
ATOM   5934  HC2 DCE A 495      39.150  20.265  17.591  1.00  0.00      A    H
ATOM   5935  Cl1 DCE A 495      40.838  21.722  17.774  1.00  0.00      A   CL
ATOM   5936  HC3 DCE A 495      38.574  21.784  18.391  1.00  0.00      A    H
ATOM   5941  CT  DCE A 496      61.402  37.339  63.258  1.00  0.00      A    C
ATOM   5942  HC  DCE A 496      61.269  36.551  64.000  1.00  0.00      A    H
ATOM   5943  HC1 DCE A 496      62.459  37.522  63.448  1.00  0.00      A    H
ATOM   5944  Cl  DCE A 496      61.246  36.494  61.658  1.00  0.00      A   CL
ATOM   5945  CT1 DCE A 496      60.558  38.537  63.253  1.00  0.00      A    C
ATOM   5946  HC2 DCE A 496      59.502  38.297  63.129  1.00  0.00      A    H
ATOM   5947  Cl1 DCE A 496      60.840  39.357  64.875  1.00  0.00      A   CL
ATOM   5948  HC3 DCE A 496      61.002  39.245  62.553  1.00  0.00      A    H
ATOM   5953  CT  DCE A 497      27.332  31.654   9.076  1.00  0.00      A    C
ATOM   5954  HC  DCE A 497      26.673  30.790   9.003  1.00  0.00      A    H
ATOM   5955  HC1 DCE A 497      28.383  31.365   9.067  1.00  0.00      A    H
ATOM   5956  Cl  DCE A 497      27.284  32.110   7.387  1.00  0.00      A   CL
ATOM   5957  CT1 DCE A 497      26.956  32.877   9.930  1.00  0.00      A    C
ATOM   5958  HC2 DCE A 497      25.878  33.020  10.001  1.00  0.00      A    H
ATOM   5959  Cl1 DCE A 497      27.721  32.604  11.476  1.00  0.00      A   CL
ATOM   5960  HC3 DCE A 497      27.234  33.841   9.505  1.00  0.00      A    H
ATOM   5965  CT  DCE A 498      47.440   0.930  63.045  1.00  0.00      A    C
ATOM   5966  HC  DCE A 498      47.891   1.752  63.602  1.00  0.00      A    H
ATOM   5967  HC1 DCE A 498      46.528   1.224  62.526  1.00  0.00      A    H
ATOM   5968  Cl  DCE A 498      48.631   0.672  61.680  1.00  0.00      A   CL
ATOM   5969  CT1 DCE A 498      47.191  -0.369  63.876  1.00  0.00      A    C
ATOM   5970  HC2 DCE A 498      47.053  -1.232  63.226  1.00  0.00      A    H
ATOM   5971  Cl1 DCE A 498      48.532  -0.766  65.095  1.00  0.00      A   CL
ATOM   5972  HC3 DCE A 498      46.298  -0.278  64.495  1.00  0.00      A    H
ATOM   5977  CT  DCE A 499      20.470  12.928  16.673  1.00  0.00      A    C
ATOM   5978  HC  DCE A 499      19.393  12.765  16.643  1.00  0.00      A    H
ATOM   5979  HC1 DCE A 499      20.743  13.636  17.456  1.00  0.00      A    H
ATOM   5980  Cl  DCE A 499      21.378  11.431  17.122  1.00  0.00      A   CL
ATOM   5981  CT1 DCE A 499      20.932  13.465  15.367  1.00  0.00      A    C
ATOM   5982  HC2 DCE A 499      20.544  12.932  14.499  1.00  0.00      A    H
ATOM   5983  Cl1 DCE A 499      20.472  15.165  15.150  1.00  0.00      A   CL
ATOM   5984  HC3 DCE A 499      22.014  13.544  15.262  1.00  0.00      A    H
ATOM   5989  CT  DCE A 500      20.755   0.822  33.309  1.00  0.00      A    C
ATOM   5990  HC  DCE A 500      19.966   1.240  32.683  1.00  0.00      A    H
ATOM   5991  HC1 DCE A 500      21.338   1.561  33.859  1.00  0.00      A    H
ATOM   5992  Cl  DCE A 500      20.224  -0.429  34.399  1.00  0.00      A   CL
ATOM   5993  CT1 DCE A 500      21.848   0.159  32.334  1.00  0.00      A    C
ATOM   5994  HC2 DCE A 500      21.350  -0.711  31.905  1.00  0.00      A    H
ATOM   5995  Cl1 DCE A 500      22.348   1.264  31.075  1.00  0.00      A   CL
ATOM   5996  HC3 DCE A 500      22.731  -0.133  32.903  1.00  0.00      A    H
ATOM   6001  CT  DCE A 501      21.481  39.395  56.521  1.00  0.00      A    C
ATOM   6002  HC  DCE A 501      21.508  39.755  57.550  1.00  0.00      A    H
ATOM   6003  HC1 DCE A 501      20.837  38.517  56.467  1.00  0.00      A    H
ATOM   6004  Cl  DCE A 501      20.857  40.825  55.595  1.00  0.00      A   CL
ATOM   6005  CT1 DCE A 501      22.873  39.027  55.978  1.00  0.00      A    C
ATOM   6006  HC2 DCE A 501      23.191  38.140  56.527  1.00  0.00      A    H
ATOM   6007  Cl1 DCE A 501      22.766  38.777  54.251  1.00  0.00      A   CL
ATOM   6008  HC3 DCE A 501      23.606  39.813  56.159  1.00  0.00      A    H
ATOM   6013  CT  DCE A 502      40.496  33.608  52.960  1.00  0.00      A    C
ATOM   6014  HC  DCE A 502      40.848  32.727  53.496  1.00  0.00      A    H
ATOM   6015  HC1 DCE A 502      39.647  33.447  52.295  1.00  0.00      A    H
ATOM   6016  Cl  DCE A 502      39.985  34.683  54.264  1.00  0.00      A   CL
ATOM   6017  CT1 DCE A 502      41.680  34.326  52.254  1.00  0.00      A    C
ATOM   6018  HC2 DCE A 502      42.452  34.433  53.016  1.00  0.00      A    H
ATOM   6019  Cl1 DCE A 502      42.199  33.390  50.847  1.00  0.00      A   CL
ATOM   6020  HC3 DCE A 502      41.421  35.346  51.969  1.00  0.00      A    H
ATOM   6025  CT  DCE A 503       7.889  58.280  53.877  1.00  0.00      A    C
ATOM   6026  HC  DCE A 503       8.956  58.113  53.726  1.00  0.00      A    H
ATOM   6027  HC1 DCE A 503       7.328  57.878  53.034  1.00  0.00      A    H
ATOM   6028  Cl  DCE A 503       7.453  57.372  55.336  1.00  0.00      A   CL
ATOM   6029  CT1 DCE A 503       7.674  59.716  54.142  1.00  0.00      A    C
ATOM   6030  HC2 DCE A 503       8.455  59.950  54.865  1.00  0.00      A    H
ATOM   6031  Cl1 DCE A 503       7.835  60.809  52.768  1.00  0.00      A   CL
ATOM   6032  HC3 DCE A 503       6.676  59.871  54.550  1.00  0.00      A    H
ATOM   6037  CT  DCE A 504      34.016   8.086  62.596  1.00  0.00      A    C
ATOM   6038  HC  DCE A 504      34.176   7.071  62.959  1.00  0.00      A    H
ATOM   6039  HC1 DCE A 504      33.402   7.966  61.703  1.00  0.00      A    H
ATOM   6040  Cl  DCE A 504      33.012   8.872  63.820  1.00  0.00      A   CL
ATOM   6041  CT1 DCE A 504      35.257   8.985  62.354  1.00  0.00      A    C
ATOM   6042  HC2 DCE A 504      34.931   9.695  61.594  1.00  0.00      A    H
ATOM   6043  Cl1 DCE A 504      35.692   9.747  63.924  1.00  0.00      A   CL
ATOM   6044  HC3 DCE A 504      36.158   8.572  61.902  1.00  0.00      A    H
ATOM   6049  CT  DCE A 505      32.184  38.807   9.458  1.00  0.00      A    C
ATOM   6050  HC  DCE A 505      32.628  38.506   8.509  1.00  0.00      A    H
ATOM   6051  HC1 DCE A 505      31.959  37.862   9.952  1.00  0.00      A    H
ATOM   6052  Cl  DCE A 505      33.391  39.919  10.387  1.00  0.00      A   CL
ATOM   6053  CT1 DCE A 505      30.982  39.634   9.006  1.00  0.00      A    C
ATOM   6054  HC2 DCE A 505      30.401  40.089   9.808  1.00  0.00      A    H
ATOM   6055  Cl1 DCE A 505      31.556  40.884   7.888  1.00  0.00      A   CL
ATOM   6056  HC3 DCE A 505      30.353  38.996   8.385  1.00  0.00      A    H
ATOM   6061  CT  DCE A 506      40.372  40.318  26.082  1.00  0.00      A    C
ATOM   6062  HC  DCE A 506      39.862  40.063  25.154  1.00  0.00      A    H
ATOM   6063  HC1 DCE A 506      41.240  40.914  25.800  1.00  0.00      A    H
ATOM   6064  Cl  DCE A 506      39.317  41.537  26.918  1.00  0.00      A   CL
ATOM   6065  CT1 DCE A 506      40.881  39.243  27.097  1.00  0.00      A    C
ATOM   6066  HC2 DCE A 506      41.816  39.574  27.550  1.00  0.00      A    H
ATOM   6067  Cl1 DCE A 506      39.689  38.938  28.339  1.00  0.00      A   CL
ATOM   6068  HC3 DCE A 506      41.136  38.294  26.626  1.00  0.00      A    H
ATOM   6073  CT  DCE A 507      -0.330  36.908  28.161  1.00  0.00      A    C
ATOM   6074  HC  DCE A 507      -0.225  36.602  27.120  1.00  0.00      A    H
ATOM   6075  HC1 DCE A 507       0.120  37.887  28.328  1.00  0.00      A    H
ATOM   6076  Cl  DCE A 507      -1.994  36.802  28.859  1.00  0.00      A   CL
ATOM   6077  CT1 DCE A 507       0.597  35.893  28.918  1.00  0.00      A    C
ATOM   6078  HC2 DCE A 507       0.352  34.842  28.766  1.00  0.00      A    H
ATOM   6079  Cl1 DCE A 507       2.325  36.046  28.641  1.00  0.00      A   CL
ATOM   6080  HC3 DCE A 507       0.472  36.062  29.988  1.00  0.00      A    H
ATOM   6085  CT  DCE A 508      63.410  44.227  23.838  1.00  0.00      A    C
ATOM   6086  HC  DCE A 508      63.948  43.314  23.582  1.00  0.00      A    H
ATOM   6087  HC1 DCE A 508      63.465  44.796  22.911  1.00  0.00      A    H
ATOM   6088  Cl  DCE A 508      61.767  43.939  24.427  1.00  0.00      A   CL
ATOM   6089  CT1 DCE A 508      64.323  44.789  24.939  1.00  0.00      A    C
ATOM   6090  HC2 DCE A 508      65.200  45.221  24.458  1.00  0.00      A    H
ATOM   6091  Cl1 DCE A 508      63.553  46.138  25.730  1.00  0.00      A   CL
ATOM   6092  HC3 DCE A 508      64.682  44.039  25.644  1.00  0.00      A    H
ATOM   6097  CT  DCE A 509       6.083  26.413   1.670  1.00  0.00      A    C
ATOM   6098  HC  DCE A 509       6.227  26.442   2.750  1.00  0.00      A    H
ATOM   6099  HC1 DCE A 509       6.689  25.627   1.219  1.00  0.00      A    H
ATOM   6100  Cl  DCE A 509       4.372  25.915   1.259  1.00  0.00      A   CL
ATOM   6101  CT1 DCE A 509       6.370  27.779   1.141  1.00  0.00      A    C
ATOM   6102  HC2 DCE A 509       5.567  28.477   1.379  1.00  0.00      A    H
ATOM   6103  Cl1 DCE A 509       7.932  28.382   1.794  1.00  0.00      A   CL
ATOM   6104  HC3 DCE A 509       6.321  27.716   0.054  1.00  0.00      A    H
ATOM   6109  CT  DCE A 510      22.834   3.965  63.228  1.00  0.00      A    C
ATOM   6110  HC  DCE A 510      22.928   4.528  64.157  1.00  0.00      A    H
ATOM   6111  HC1 DCE A 510      22.241   3.069  63.411  1.00  0.00      A    H
ATOM   6112  Cl  DCE A 510      21.745   4.744  62.055  1.00  0.00      A   CL
ATOM   6113  CT1 DCE A 510      24.187   3.634  62.597  1.00  0.00      A    C
ATOM   6114  HC2 DCE A 510      24.482   4.441  61.927  1.00  0.00      A    H
ATOM   6115  Cl1 DCE A 510      25.431   3.477  63.872  1.00  0.00      A   CL
ATOM   6116  HC3 DCE A 510      24.045   2.689  62.073  1.00  0.00      A    H
ATOM   6121  CT  DCE A 511      56.476  37.335  30.271  1.00  0.00      A    C
ATOM   6122  HC  DCE A 511      55.437  37.068  30.074  1.00  0.00      A    H
ATOM   6123  HC1 DCE A 511      56.714  38.347  29.943  1.00  0.00      A    H
ATOM   6124  Cl  DCE A 511      56.706  37.480  32.005  1.00  0.00      A   CL
ATOM   6125  CT1 DCE A 511      57.371  36.331  29.656  1.00  0.00      A    C
ATOM   6126  HC2 DCE A 511      58.419  36.623  29.589  1.00  0.00      A    H
ATOM   6127  Cl1 DCE A 511      57.312  34.806  30.557  1.00  0.00      A   CL
ATOM   6128  HC3 DCE A 511      57.150  36.216  28.595  1.00  0.00      A    H
ATOM   6133  CT  DCE A 512      64.009  18.156  19.561  1.00  0.00      A    C
ATOM   6134  HC  DCE A 512      64.561  18.242  20.497  1.00  0.00      A    H
ATOM   6135  HC1 DCE A 512      64.540  18.827  18.886  1.00  0.00      A    H
ATOM   6136  Cl  DCE A 512      64.046  16.436  19.019  1.00  0.00      A   CL
ATOM   6137  CT1 DCE A 512      62.553  18.669  19.656  1.00  0.00      A    C
ATOM   6138  HC2 DCE A 512      61.905  18.219  20.408  1.00  0.00      A    H
ATOM   6139  Cl1 DCE A 512      62.825  20.332  19.990  1.00  0.00      A   CL
ATOM   6140  HC3 DCE A 512      62.077  18.725  18.677  1.00  0.00      A    H
ATOM   6145  CT  DCE A 513      45.148   5.037  24.337  1.00  0.00      A    C
ATOM   6146  HC  DCE A 513      45.629   4.546  23.492  1.00  0.00      A    H
ATOM   6147  HC1 DCE A 513      44.409   5.776  24.028  1.00  0.00      A    H
ATOM   6148  Cl  DCE A 513      44.497   3.675  25.229  1.00  0.00      A   CL
ATOM   6149  CT1 DCE A 513      46.145   5.708  25.296  1.00  0.00      A    C
ATOM   6150  HC2 DCE A 513      46.371   6.658  24.810  1.00  0.00      A    H
ATOM   6151  Cl1 DCE A 513      45.391   6.000  26.826  1.00  0.00      A   CL
ATOM   6152  HC3 DCE A 513      47.073   5.167  25.481  1.00  0.00      A    H
ATOM   6157  CT  DCE A 514      13.528   5.362  37.462  1.00  0.00      A    C
ATOM   6158  HC  DCE A 514      13.218   5.496  38.498  1.00  0.00      A    H
ATOM   6159  HC1 DCE A 514      14.334   4.640  37.334  1.00  0.00      A    H
ATOM   6160  Cl  DCE A 514      11.908   4.758  36.777  1.00  0.00      A   CL
ATOM   6161  CT1 DCE A 514      13.936   6.611  36.736  1.00  0.00      A    C
ATOM   6162  HC2 DCE A 514      14.150   6.522  35.671  1.00  0.00      A    H
ATOM   6163  Cl1 DCE A 514      12.668   7.938  36.864  1.00  0.00      A   CL
ATOM   6164  HC3 DCE A 514      14.817   7.007  37.242  1.00  0.00      A    H
ATOM   6169  CT  DCE A 515      54.124  12.168  62.118  1.00  0.00      A    C
ATOM   6170  HC  DCE A 515      54.966  12.294  62.799  1.00  0.00      A    H
ATOM   6171  HC1 DCE A 515      53.676  11.176  62.058  1.00  0.00      A    H
ATOM   6172  Cl  DCE A 515      52.863  13.351  62.475  1.00  0.00      A   CL
ATOM   6173  CT1 DCE A 515      54.703  12.476  60.752  1.00  0.00      A    C
ATOM   6174  HC2 DCE A 515      55.425  11.713  60.460  1.00  0.00      A    H
ATOM   6175  Cl1 DCE A 515      53.330  12.438  59.546  1.00  0.00      A   CL
ATOM   6176  HC3 DCE A 515      55.259  13.413  60.713  1.00  0.00      A    H
ATOM   6181  CT  DCE A 516      56.883   6.713  22.669  1.00  0.00      A    C
ATOM   6182  HC  DCE A 516      57.072   6.498  21.618  1.00  0.00      A    H
ATOM   6183  HC1 DCE A 516      55.913   6.353  23.011  1.00  0.00      A    H
ATOM   6184  Cl  DCE A 516      58.094   6.098  23.800  1.00  0.00      A   CL
ATOM   6185  CT1 DCE A 516      56.958   8.201  22.785  1.00  0.00      A    C
ATOM   6186  HC2 DCE A 516      57.992   8.524  22.659  1.00  0.00      A    H
ATOM   6187  Cl1 DCE A 516      55.958   8.840  21.508  1.00  0.00      A   CL
ATOM   6188  HC3 DCE A 516      56.610   8.486  23.778  1.00  0.00      A    H
ATOM   6193  CT  DCE A 517      38.884   2.642  50.237  1.00  0.00      A    C
ATOM   6194  HC  DCE A 517      38.236   2.303  51.045  1.00  0.00      A    H
ATOM   6195  HC1 DCE A 517      39.888   2.265  50.430  1.00  0.00      A    H
ATOM   6196  Cl  DCE A 517      38.331   1.785  48.829  1.00  0.00      A   CL
ATOM   6197  CT1 DCE A 517      38.785   4.138  50.019  1.00  0.00      A    C
ATOM   6198  HC2 DCE A 517      39.210   4.532  49.095  1.00  0.00      A    H
ATOM   6199  Cl1 DCE A 517      37.024   4.463  50.086  1.00  0.00      A   CL
ATOM   6200  HC3 DCE A 517      39.274   4.618  50.867  1.00  0.00      A    H
ATOM   6205  CT  DCE A 518      14.547  49.133  43.788  1.00  0.00      A    C
ATOM   6206  HC  DCE A 518      14.730  49.645  42.843  1.00  0.00      A    H
ATOM   6207  HC1 DCE A 518      15.520  49.372  44.219  1.00  0.00      A    H
ATOM   6208  Cl  DCE A 518      13.267  49.735  44.857  1.00  0.00      A   CL
ATOM   6209  CT1 DCE A 518      14.362  47.663  43.374  1.00  0.00      A    C
ATOM   6210  HC2 DCE A 518      14.212  46.968  44.200  1.00  0.00      A    H
ATOM   6211  Cl1 DCE A 518      12.895  47.580  42.455  1.00  0.00      A   CL
ATOM   6212  HC3 DCE A 518      15.196  47.419  42.716  1.00  0.00      A    H
ATOM   6217  CT  DCE A 519      52.733  35.428  44.512  1.00  0.00      A    C
ATOM   6218  HC  DCE A 519      53.613  36.019  44.765  1.00  0.00      A    H
ATOM   6219  HC1 DCE A 519      51.913  36.133  44.646  1.00  0.00      A    H
ATOM   6220  Cl  DCE A 519      53.000  35.123  42.801  1.00  0.00      A   CL
ATOM   6221  CT1 DCE A 519      52.596  34.190  45.363  1.00  0.00      A    C
ATOM   6222  HC2 DCE A 519      53.232  33.366  45.040  1.00  0.00      A    H
ATOM   6223  Cl1 DCE A 519      52.860  34.451  47.097  1.00  0.00      A   CL
ATOM   6224  HC3 DCE A 519      51.582  33.790  45.331  1.00  0.00      A    H
ATOM   6229  CT  DCE A 520      40.995  49.820  15.218  1.00  0.00      A    C
ATOM   6230  HC  DCE A 520      40.818  50.866  15.466  1.00  0.00      A    H
ATOM   6231  HC1 DCE A 520      42.062  49.640  15.355  1.00  0.00      A    H
ATOM   6232  Cl  DCE A 520      39.886  48.782  16.191  1.00  0.00      A   CL
ATOM   6233  CT1 DCE A 520      40.618  49.594  13.776  1.00  0.00      A    C
ATOM   6234  HC2 DCE A 520      41.159  48.822  13.228  1.00  0.00      A    H
ATOM   6235  Cl1 DCE A 520      38.871  49.366  13.506  1.00  0.00      A   CL
ATOM   6236  HC3 DCE A 520      40.962  50.492  13.263  1.00  0.00      A    H
ATOM   6241  CT  DCE A 521       0.478  15.405  62.002  1.00  0.00      A    C
ATOM   6242  HC  DCE A 521       1.370  14.899  61.635  1.00  0.00      A    H
ATOM   6243  HC1 DCE A 521      -0.283  14.761  62.443  1.00  0.00      A    H
ATOM   6244  Cl  DCE A 521       1.138  16.102  63.488  1.00  0.00      A   CL
ATOM   6245  CT1 DCE A 521      -0.104  16.585  61.116  1.00  0.00      A    C
ATOM   6246  HC2 DCE A 521      -0.687  16.142  60.308  1.00  0.00      A    H
ATOM   6247  Cl1 DCE A 521      -1.321  17.439  61.979  1.00  0.00      A   CL
ATOM   6248  HC3 DCE A 521       0.546  17.394  60.783  1.00  0.00      A    H
ATOM   6253  CT  DCE A 522      54.088  16.681  19.863  1.00  0.00      A    C
ATOM   6254  HC  DCE A 522      53.826  17.727  19.703  1.00  0.00      A    H
ATOM   6255  HC1 DCE A 522      54.647  16.351  18.988  1.00  0.00      A    H
ATOM   6256  Cl  DCE A 522      55.096  16.374  21.330  1.00  0.00      A   CL
ATOM   6257  CT1 DCE A 522      52.880  15.743  19.884  1.00  0.00      A    C
ATOM   6258  HC2 DCE A 522      52.075  16.239  20.426  1.00  0.00      A    H
ATOM   6259  Cl1 DCE A 522      52.117  15.545  18.267  1.00  0.00      A   CL
ATOM   6260  HC3 DCE A 522      53.084  14.827  20.440  1.00  0.00      A    H
ATOM   6265  CT  DCE A 523      21.898  29.558  46.880  1.00  0.00      A    C
ATOM   6266  HC  DCE A 523      21.329  28.634  46.987  1.00  0.00      A    H
ATOM   6267  HC1 DCE A 523      22.757  29.441  47.541  1.00  0.00      A    H
ATOM   6268  Cl  DCE A 523      22.444  29.756  45.175  1.00  0.00      A   CL
ATOM   6269  CT1 DCE A 523      21.135  30.728  47.514  1.00  0.00      A    C
ATOM   6270  HC2 DCE A 523      20.180  30.747  46.988  1.00  0.00      A    H
ATOM   6271  Cl1 DCE A 523      20.732  30.553  49.219  1.00  0.00      A   CL
ATOM   6272  HC3 DCE A 523      21.512  31.745  47.413  1.00  0.00      A    H
ATOM   6277  CT  DCE A 524      29.948  55.966  21.106  1.00  0.00      A    C
ATOM   6278  HC  DCE A 524      29.773  55.664  20.074  1.00  0.00      A    H
ATOM   6279  HC1 DCE A 524      30.689  56.750  21.261  1.00  0.00      A    H
ATOM   6280  Cl  DCE A 524      28.439  56.548  21.905  1.00  0.00      A   CL
ATOM   6281  CT1 DCE A 524      30.337  54.687  21.828  1.00  0.00      A    C
ATOM   6282  HC2 DCE A 524      30.454  54.926  22.885  1.00  0.00      A    H
ATOM   6283  Cl1 DCE A 524      28.935  53.636  21.912  1.00  0.00      A   CL
ATOM   6284  HC3 DCE A 524      31.247  54.187  21.497  1.00  0.00      A    H
ATOM   6289  CT  DCE A 525      17.484  27.198  36.329  1.00  0.00      A    C
ATOM   6290  HC  DCE A 525      17.060  26.409  35.708  1.00  0.00      A    H
ATOM   6291  HC1 DCE A 525      17.473  26.969  37.395  1.00  0.00      A    H
ATOM   6292  Cl  DCE A 525      19.188  27.311  35.919  1.00  0.00      A   CL
ATOM   6293  CT1 DCE A 525      16.725  28.523  36.234  1.00  0.00      A    C
ATOM   6294  HC2 DCE A 525      16.892  28.902  35.226  1.00  0.00      A    H
ATOM   6295  Cl1 DCE A 525      15.035  28.404  36.626  1.00  0.00      A   CL
ATOM   6296  HC3 DCE A 525      17.130  29.212  36.976  1.00  0.00      A    H
ATOM   6301  CT  DCE A 526      32.345  17.347  63.791  1.00  0.00      A    C
ATOM   6302  HC  DCE A 526      31.299  17.086  63.957  1.00  0.00      A    H
ATOM   6303  HC1 DCE A 526      32.359  18.426  63.630  1.00  0.00      A    H
ATOM   6304  Cl  DCE A 526      33.183  16.929  65.357  1.00  0.00      A   CL
ATOM   6305  CT1 DCE A 526      33.021  16.684  62.556  1.00  0.00      A    C
ATOM   6306  HC2 DCE A 526      33.201  15.624  62.739  1.00  0.00      A    H
ATOM   6307  Cl1 DCE A 526      31.786  16.745  61.246  1.00  0.00      A   CL
ATOM   6308  HC3 DCE A 526      33.989  17.100  62.276  1.00  0.00      A    H
ATOM   6313  CT  DCE A 527      40.301  24.982  35.030  1.00  0.00      A    C
ATOM   6314  HC  DCE A 527      40.072  23.917  34.980  1.00  0.00      A    H
ATOM   6315  HC1 DCE A 527      41.320  25.110  35.394  1.00  0.00      A    H
ATOM   6316  Cl  DCE A 527      40.363  25.564  33.402  1.00  0.00      A   CL
ATOM   6317  CT1 DCE A 527      39.351  25.702  35.909  1.00  0.00      A    C
ATOM   6318  HC2 DCE A 527      38.331  25.331  35.803  1.00  0.00      A    H
ATOM   6319  Cl1 DCE A 527      39.800  25.285  37.510  1.00  0.00      A   CL
ATOM   6320  HC3 DCE A 527      39.366  26.781  35.751  1.00  0.00      A    H
ATOM   6325  CT  DCE A 528      13.879  53.246   0.015  1.00  0.00      A    C
ATOM   6326  HC  DCE A 528      13.996  52.163  -0.014  1.00  0.00      A    H
ATOM   6327  HC1 DCE A 528      13.800  53.632  -1.001  1.00  0.00      A    H
ATOM   6328  Cl  DCE A 528      12.202  53.338   0.563  1.00  0.00      A   CL
ATOM   6329  CT1 DCE A 528      14.694  54.099   0.983  1.00  0.00      A    C
ATOM   6330  HC2 DCE A 528      15.773  54.111   0.829  1.00  0.00      A    H
ATOM   6331  Cl1 DCE A 528      14.057  55.782   1.092  1.00  0.00      A   CL
ATOM   6332  HC3 DCE A 528      14.511  53.635   1.952  1.00  0.00      A    H
ATOM   6337  CT  DCE A 529      40.330  15.047  23.142  1.00  0.00      A    C
ATOM   6338  HC  DCE A 529      40.045  14.770  24.157  1.00  0.00      A    H
ATOM   6339  HC1 DCE A 529      41.302  14.603  22.924  1.00  0.00      A    H
ATOM   6340  Cl  DCE A 529      39.285  14.123  22.080  1.00  0.00      A   CL
ATOM   6341  CT1 DCE A 529      40.067  16.557  22.928  1.00  0.00      A    C
ATOM   6342  HC2 DCE A 529      39.045  16.867  23.143  1.00  0.00      A    H
ATOM   6343  Cl1 DCE A 529      41.173  17.667  23.789  1.00  0.00      A   CL
ATOM   6344  HC3 DCE A 529      40.242  16.682  21.859  1.00  0.00      A    H
ATOM   6349  CT  DCE A 530       0.308  16.249  45.533  1.00  0.00      A    C
ATOM   6350  HC  DCE A 530       1.104  15.819  44.924  1.00  0.00      A    H
ATOM   6351  HC1 DCE A 530      -0.475  16.772  44.983  1.00  0.00      A    H
ATOM   6352  Cl  DCE A 530      -0.554  14.861  46.247  1.00  0.00      A   CL
ATOM   6353  CT1 DCE A 530       0.779  17.245  46.719  1.00  0.00      A    C
ATOM   6354  HC2 DCE A 530       0.884  16.602  47.593  1.00  0.00      A    H
ATOM   6355  Cl1 DCE A 530       2.301  18.124  46.210  1.00  0.00      A   CL
ATOM   6356  HC3 DCE A 530      -0.023  17.943  46.961  1.00  0.00      A    H
ATOM   6361  CT  DCE A 531      60.210  46.070  46.320  1.00  0.00      A    C
ATOM   6362  HC  DCE A 531      60.057  46.927  46.975  1.00  0.00      A    H
ATOM   6363  HC1 DCE A 531      59.204  45.677  46.174  1.00  0.00      A    H
ATOM   6364  Cl  DCE A 531      60.717  46.515  44.610  1.00  0.00      A   CL
ATOM   6365  CT1 DCE A 531      60.957  44.890  46.895  1.00  0.00      A    C
ATOM   6366  HC2 DCE A 531      62.034  45.031  46.809  1.00  0.00      A    H
ATOM   6367  Cl1 DCE A 531      60.474  44.730  48.637  1.00  0.00      A   CL
ATOM   6368  HC3 DCE A 531      60.684  43.963  46.389  1.00  0.00      A    H
ATOM   6373  CT  DCE A 532      52.052  53.109   6.306  1.00  0.00      A    C
ATOM   6374  HC  DCE A 532      51.635  52.642   5.414  1.00  0.00      A    H
ATOM   6375  HC1 DCE A 532      51.351  52.879   7.108  1.00  0.00      A    H
ATOM   6376  Cl  DCE A 532      53.625  52.429   6.739  1.00  0.00      A   CL
ATOM   6377  CT1 DCE A 532      52.255  54.657   6.260  1.00  0.00      A    C
ATOM   6378  HC2 DCE A 532      51.454  55.178   5.736  1.00  0.00      A    H
ATOM   6379  Cl1 DCE A 532      52.524  55.246   7.873  1.00  0.00      A   CL
ATOM   6380  HC3 DCE A 532      53.141  54.945   5.694  1.00  0.00      A    H
ATOM   6385  CT  DCE A 533      31.843   6.802  49.149  1.00  0.00      A    C
ATOM   6386  HC  DCE A 533      30.867   7.279  49.053  1.00  0.00      A    H
ATOM   6387  HC1 DCE A 533      31.904   6.179  50.041  1.00  0.00      A    H
ATOM   6388  Cl  DCE A 533      32.057   5.587  47.840  1.00  0.00      A   CL
ATOM   6389  CT1 DCE A 533      33.005   7.805  49.232  1.00  0.00      A    C
ATOM   6390  HC2 DCE A 533      32.800   8.597  49.952  1.00  0.00      A    H
ATOM   6391  Cl1 DCE A 533      34.432   6.895  49.645  1.00  0.00      A   CL
ATOM   6392  HC3 DCE A 533      33.238   8.274  48.276  1.00  0.00      A    H
ATOM   6397  CT  DCE A 534      36.585   4.682  45.659  1.00  0.00      A    C
ATOM   6398  HC  DCE A 534      37.019   3.701  45.466  1.00  0.00      A    H
ATOM   6399  HC1 DCE A 534      36.693   5.346  44.801  1.00  0.00      A    H
ATOM   6400  Cl  DCE A 534      34.859   4.330  45.897  1.00  0.00      A   CL
ATOM   6401  CT1 DCE A 534      37.227   5.276  46.870  1.00  0.00      A    C
ATOM   6402  HC2 DCE A 534      37.294   4.429  47.553  1.00  0.00      A    H
ATOM   6403  Cl1 DCE A 534      38.916   5.644  46.542  1.00  0.00      A   CL
ATOM   6404  HC3 DCE A 534      36.768   6.158  47.317  1.00  0.00      A    H
ATOM   6409  CT  DCE A 535      62.307  56.273  63.409  1.00  0.00      A    C
ATOM   6410  HC  DCE A 535      62.875  55.353  63.270  1.00  0.00      A    H
ATOM   6411  HC1 DCE A 535      61.945  56.194  64.434  1.00  0.00      A    H
ATOM   6412  Cl  DCE A 535      63.461  57.604  63.148  1.00  0.00      A   CL
ATOM   6413  CT1 DCE A 535      61.244  56.160  62.357  1.00  0.00      A    C
ATOM   6414  HC2 DCE A 535      60.769  57.098  62.068  1.00  0.00      A    H
ATOM   6415  Cl1 DCE A 535      62.078  55.655  60.809  1.00  0.00      A   CL
ATOM   6416  HC3 DCE A 535      60.505  55.367  62.463  1.00  0.00      A    H
ATOM   6421  CT  DCE A 536      30.133  27.133  17.018  1.00  0.00      A    C
ATOM   6422  HC  DCE A 536      29.075  27.391  16.970  1.00  0.00      A    H
ATOM   6423  HC1 DCE A 536      30.631  27.224  16.052  1.00  0.00      A    H
ATOM   6424  Cl  DCE A 536      31.029  28.249  18.080  1.00  0.00      A   CL
ATOM   6425  CT1 DCE A 536      30.270  25.646  17.505  1.00  0.00      A    C
ATOM   6426  HC2 DCE A 536      30.004  25.508  18.553  1.00  0.00      A    H
ATOM   6427  Cl1 DCE A 536      29.462  24.439  16.514  1.00  0.00      A   CL
ATOM   6428  HC3 DCE A 536      31.307  25.375  17.308  1.00  0.00      A    H
ATOM   6433  CT  DCE A 537      40.540  24.012  59.897  1.00  0.00      A    C
ATOM   6434  HC  DCE A 537      39.944  23.371  60.547  1.00  0.00      A    H
ATOM   6435  HC1 DCE A 537      40.502  25.068  60.160  1.00  0.00      A    H
ATOM   6436  Cl  DCE A 537      42.180  23.460  60.033  1.00  0.00      A   CL
ATOM   6437  CT1 DCE A 537      40.086  23.763  58.497  1.00  0.00      A    C
ATOM   6438  HC2 DCE A 537      40.550  22.852  58.118  1.00  0.00      A    H
ATOM   6439  Cl1 DCE A 537      38.365  23.463  58.580  1.00  0.00      A   CL
ATOM   6440  HC3 DCE A 537      40.270  24.685  57.945  1.00  0.00      A    H
ATOM   6445  CT  DCE A 538       7.680  13.618  61.205  1.00  0.00      A    C
ATOM   6446  HC  DCE A 538       6.793  13.046  60.932  1.00  0.00      A    H
ATOM   6447  HC1 DCE A 538       8.208  12.814  61.717  1.00  0.00      A    H
ATOM   6448  Cl  DCE A 538       8.627  13.914  59.744  1.00  0.00      A   CL
ATOM   6449  CT1 DCE A 538       7.465  14.936  61.883  1.00  0.00      A    C
ATOM   6450  HC2 DCE A 538       6.697  14.856  62.653  1.00  0.00      A    H
ATOM   6451  Cl1 DCE A 538       8.891  15.685  62.567  1.00  0.00      A   CL
ATOM   6452  HC3 DCE A 538       7.100  15.681  61.176  1.00  0.00      A    H
ATOM   6457  CT  DCE A 539      14.643  28.596  20.655  1.00  0.00      A    C
ATOM   6458  HC  DCE A 539      14.708  29.206  21.556  1.00  0.00      A    H
ATOM   6459  HC1 DCE A 539      14.937  27.561  20.834  1.00  0.00      A    H
ATOM   6460  Cl  DCE A 539      12.927  28.541  20.240  1.00  0.00      A   CL
ATOM   6461  CT1 DCE A 539      15.385  29.316  19.493  1.00  0.00      A    C
ATOM   6462  HC2 DCE A 539      14.825  30.180  19.134  1.00  0.00      A    H
ATOM   6463  Cl1 DCE A 539      16.966  29.959  20.149  1.00  0.00      A   CL
ATOM   6464  HC3 DCE A 539      15.630  28.618  18.693  1.00  0.00      A    H
ATOM   6469  CT  DCE A 540      28.119  47.027  33.886  1.00  0.00      A    C
ATOM   6470  HC  DCE A 540      28.908  47.776  33.809  1.00  0.00      A    H
ATOM   6471  HC1 DCE A 540      28.544  46.175  33.355  1.00  0.00      A    H
ATOM   6472  Cl  DCE A 540      28.076  46.541  35.560  1.00  0.00      A   CL
ATOM   6473  CT1 DCE A 540      26.797  47.415  33.322  1.00  0.00      A    C
ATOM   6474  HC2 DCE A 540      26.370  48.238  33.896  1.00  0.00      A    H
ATOM   6475  Cl1 DCE A 540      26.982  47.880  31.676  1.00  0.00      A   CL
ATOM   6476  HC3 DCE A 540      25.994  46.678  33.330  1.00  0.00      A    H
ATOM   6481  CT  DCE A 541      44.902  12.396   3.185  1.00  0.00      A    C
ATOM   6482  HC  DCE A 541      44.130  12.903   3.764  1.00  0.00      A    H
ATOM   6483  HC1 DCE A 541      44.464  11.819   2.371  1.00  0.00      A    H
ATOM   6484  Cl  DCE A 541      46.034  13.685   2.443  1.00  0.00      A   CL
ATOM   6485  CT1 DCE A 541      45.665  11.452   4.129  1.00  0.00      A    C
ATOM   6486  HC2 DCE A 541      45.121  10.905   4.899  1.00  0.00      A    H
ATOM   6487  Cl1 DCE A 541      46.703  10.416   3.177  1.00  0.00      A   CL
ATOM   6488  HC3 DCE A 541      46.407  11.998   4.712  1.00  0.00      A    H
ATOM   6493  CT  DCE A 542       2.763  25.695  31.591  1.00  0.00      A    C
ATOM   6494  HC  DCE A 542       3.239  26.114  32.478  1.00  0.00      A    H
ATOM   6495  HC1 DCE A 542       3.449  24.960  31.172  1.00  0.00      A    H
ATOM   6496  Cl  DCE A 542       1.305  24.858  32.025  1.00  0.00      A   CL
ATOM   6497  CT1 DCE A 542       2.361  26.814  30.744  1.00  0.00      A    C
ATOM   6498  HC2 DCE A 542       3.230  27.355  30.369  1.00  0.00      A    H
ATOM   6499  Cl1 DCE A 542       1.438  26.026  29.387  1.00  0.00      A   CL
ATOM   6500  HC3 DCE A 542       1.763  27.571  31.252  1.00  0.00      A    H
ATOM   6505  CT  DCE A 543      51.635  15.133  49.299  1.00  0.00      A    C
ATOM   6506  HC  DCE A 543      51.420  15.970  49.964  1.00  0.00      A    H
ATOM   6507  HC1 DCE A 543      50.943  15.014  48.466  1.00  0.00      A    H
ATOM   6508  Cl  DCE A 543      53.304  15.268  48.664  1.00  0.00      A   CL
ATOM   6509  CT1 DCE A 543      51.405  13.897  50.156  1.00  0.00      A    C
ATOM   6510  HC2 DCE A 543      52.203  13.750  50.884  1.00  0.00      A    H
ATOM   6511  Cl1 DCE A 543      49.863  14.166  50.977  1.00  0.00      A   CL
ATOM   6512  HC3 DCE A 543      51.177  13.045  49.516  1.00  0.00      A    H
ATOM   6517  CT  DCE A 544      31.661   6.854  26.354  1.00  0.00      A    C
ATOM   6518  HC  DCE A 544      32.333   5.995  26.360  1.00  0.00      A    H
ATOM   6519  HC1 DCE A 544      32.140   7.791  26.071  1.00  0.00      A    H
ATOM   6520  Cl  DCE A 544      30.397   6.607  25.154  1.00  0.00      A   CL
ATOM   6521  CT1 DCE A 544      30.937   7.189  27.683  1.00  0.00      A    C
ATOM   6522  HC2 DCE A 544      31.546   7.002  28.568  1.00  0.00      A    H
ATOM   6523  Cl1 DCE A 544      30.541   8.964  27.787  1.00  0.00      A   CL
ATOM   6524  HC3 DCE A 544      29.963   6.700  27.662  1.00  0.00      A    H
ATOM   6529  CT  DCE A 545      43.010  19.553  21.474  1.00  0.00      A    C
ATOM   6530  HC  DCE A 545      42.676  19.706  22.501  1.00  0.00      A    H
ATOM   6531  HC1 DCE A 545      43.536  18.598  21.455  1.00  0.00      A    H
ATOM   6532  Cl  DCE A 545      41.516  19.300  20.564  1.00  0.00      A   CL
ATOM   6533  CT1 DCE A 545      43.863  20.659  20.860  1.00  0.00      A    C
ATOM   6534  HC2 DCE A 545      43.390  21.640  20.835  1.00  0.00      A    H
ATOM   6535  Cl1 DCE A 545      45.400  20.785  21.720  1.00  0.00      A   CL
ATOM   6536  HC3 DCE A 545      44.140  20.437  19.829  1.00  0.00      A    H
ATOM   6541  CT  DCE A 546       7.915   2.644  33.294  1.00  0.00      A    C
ATOM   6542  HC  DCE A 546       7.452   3.612  33.487  1.00  0.00      A    H
ATOM   6543  HC1 DCE A 546       8.995   2.786  33.328  1.00  0.00      A    H
ATOM   6544  Cl  DCE A 546       7.658   1.402  34.466  1.00  0.00      A   CL
ATOM   6545  CT1 DCE A 546       7.429   2.131  31.931  1.00  0.00      A    C
ATOM   6546  HC2 DCE A 546       7.598   2.934  31.213  1.00  0.00      A    H
ATOM   6547  Cl1 DCE A 546       8.400   0.691  31.580  1.00  0.00      A   CL
ATOM   6548  HC3 DCE A 546       6.358   1.932  31.981  1.00  0.00      A    H
ATOM   6553  CT  DCE A 547      31.674   8.853  53.042  1.00  0.00      A    C
ATOM   6554  HC  DCE A 547      31.076   8.938  52.134  1.00  0.00      A    H
ATOM   6555  HC1 DCE A 547      31.966   7.803  53.061  1.00  0.00      A    H
ATOM   6556  Cl  DCE A 547      33.152   9.829  52.982  1.00  0.00      A   CL
ATOM   6557  CT1 DCE A 547      30.974   9.056  54.407  1.00  0.00      A    C
ATOM   6558  HC2 DCE A 547      30.271   8.230  54.519  1.00  0.00      A    H
ATOM   6559  Cl1 DCE A 547      32.140   8.885  55.711  1.00  0.00      A   CL
ATOM   6560  HC3 DCE A 547      30.611  10.080  54.501  1.00  0.00      A    H
ATOM   6565  CT  DCE A 548      45.923  43.626  54.931  1.00  0.00      A    C
ATOM   6566  HC  DCE A 548      45.260  44.373  54.495  1.00  0.00      A    H
ATOM   6567  HC1 DCE A 548      46.105  42.896  54.142  1.00  0.00      A    H
ATOM   6568  Cl  DCE A 548      47.394  44.533  55.369  1.00  0.00      A   CL
ATOM   6569  CT1 DCE A 548      45.189  43.126  56.215  1.00  0.00      A    C
ATOM   6570  HC2 DCE A 548      45.859  42.417  56.701  1.00  0.00      A    H
ATOM   6571  Cl1 DCE A 548      44.720  44.543  57.193  1.00  0.00      A   CL
ATOM   6572  HC3 DCE A 548      44.318  42.563  55.881  1.00  0.00      A    H
ATOM   6577  CT  DCE A 549      50.192  50.160  32.988  1.00  0.00      A    C
ATOM   6578  HC  DCE A 549      50.979  49.838  33.671  1.00  0.00      A    H
ATOM   6579  HC1 DCE A 549      50.560  50.770  32.164  1.00  0.00      A    H
ATOM   6580  Cl  DCE A 549      49.533  48.628  32.305  1.00  0.00      A   CL
ATOM   6581  CT1 DCE A 549      49.100  50.920  33.790  1.00  0.00      A    C
ATOM   6582  HC2 DCE A 549      48.955  50.362  34.714  1.00  0.00      A    H
ATOM   6583  Cl1 DCE A 549      49.477  52.615  34.313  1.00  0.00      A   CL
ATOM   6584  HC3 DCE A 549      48.163  50.938  33.232  1.00  0.00      A    H
ATOM   6589  CT  DCE A 550      55.763  22.208  25.590  1.00  0.00      A    C
ATOM   6590  HC  DCE A 550      55.872  21.255  26.109  1.00  0.00      A    H
ATOM   6591  HC1 DCE A 550      56.332  23.076  25.923  1.00  0.00      A    H
ATOM   6592  Cl  DCE A 550      56.371  21.965  23.966  1.00  0.00      A   CL
ATOM   6593  CT1 DCE A 550      54.293  22.578  25.615  1.00  0.00      A    C
ATOM   6594  HC2 DCE A 550      54.129  23.631  25.387  1.00  0.00      A    H
ATOM   6595  Cl1 DCE A 550      53.422  21.625  24.467  1.00  0.00      A   CL
ATOM   6596  HC3 DCE A 550      53.829  22.200  26.526  1.00  0.00      A    H
ATOM   6601  CT  DCE A 551       5.417  37.545  32.653  1.00  0.00      A    C
ATOM   6602  HC  DCE A 551       6.451  37.833  32.461  1.00  0.00      A    H
ATOM   6603  HC1 DCE A 551       4.815  38.122  31.950  1.00  0.00      A    H
ATOM   6604  Cl  DCE A 551       5.131  35.785  32.548  1.00  0.00      A   CL
ATOM   6605  CT1 DCE A 551       5.105  37.957  34.106  1.00  0.00      A    C
ATOM   6606  HC2 DCE A 551       5.820  37.499  34.789  1.00  0.00      A    H
ATOM   6607  Cl1 DCE A 551       5.168  39.704  34.290  1.00  0.00      A   CL
ATOM   6608  HC3 DCE A 551       4.115  37.654  34.450  1.00  0.00      A    H
ATOM   6613  CT  DCE A 552      17.729  55.076   3.549  1.00  0.00      A    C
ATOM   6614  HC  DCE A 552      18.351  55.550   4.308  1.00  0.00      A    H
ATOM   6615  HC1 DCE A 552      16.706  55.451   3.578  1.00  0.00      A    H
ATOM   6616  Cl  DCE A 552      18.479  55.434   1.963  1.00  0.00      A   CL
ATOM   6617  CT1 DCE A 552      17.516  53.595   3.809  1.00  0.00      A    C
ATOM   6618  HC2 DCE A 552      16.845  53.123   3.092  1.00  0.00      A    H
ATOM   6619  Cl1 DCE A 552      18.993  52.682   3.883  1.00  0.00      A   CL
ATOM   6620  HC3 DCE A 552      17.125  53.462   4.817  1.00  0.00      A    H
ATOM   6625  CT  DCE A 553      12.093  17.074  31.789  1.00  0.00      A    C
ATOM   6626  HC  DCE A 553      13.072  16.632  31.977  1.00  0.00      A    H
ATOM   6627  HC1 DCE A 553      11.947  17.108  30.710  1.00  0.00      A    H
ATOM   6628  Cl  DCE A 553      10.856  16.070  32.547  1.00  0.00      A   CL
ATOM   6629  CT1 DCE A 553      12.062  18.503  32.458  1.00  0.00      A    C
ATOM   6630  HC2 DCE A 553      12.647  19.301  32.000  1.00  0.00      A    H
ATOM   6631  Cl1 DCE A 553      10.366  19.105  32.591  1.00  0.00      A   CL
ATOM   6632  HC3 DCE A 553      12.523  18.385  33.439  1.00  0.00      A    H
ATOM   6637  CT  DCE A 554      23.538  26.315  33.694  1.00  0.00      A    C
ATOM   6638  HC  DCE A 554      24.379  26.328  34.387  1.00  0.00      A    H
ATOM   6639  HC1 DCE A 554      22.580  26.087  34.162  1.00  0.00      A    H
ATOM   6640  Cl  DCE A 554      23.399  27.951  33.023  1.00  0.00      A   CL
ATOM   6641  CT1 DCE A 554      23.956  25.294  32.577  1.00  0.00      A    C
ATOM   6642  HC2 DCE A 554      24.828  25.705  32.070  1.00  0.00      A    H
ATOM   6643  Cl1 DCE A 554      24.318  23.723  33.311  1.00  0.00      A   CL
ATOM   6644  HC3 DCE A 554      23.133  25.107  31.887  1.00  0.00      A    H
ATOM   6649  CT  DCE A 555      60.716  20.296  28.418  1.00  0.00      A    C
ATOM   6650  HC  DCE A 555      61.586  20.053  27.807  1.00  0.00      A    H
ATOM   6651  HC1 DCE A 555      60.717  19.446  29.100  1.00  0.00      A    H
ATOM   6652  Cl  DCE A 555      60.979  21.870  29.157  1.00  0.00      A   CL
ATOM   6653  CT1 DCE A 555      59.405  20.289  27.723  1.00  0.00      A    C
ATOM   6654  HC2 DCE A 555      58.652  20.450  28.494  1.00  0.00      A    H
ATOM   6655  Cl1 DCE A 555      59.173  21.553  26.485  1.00  0.00      A   CL
ATOM   6656  HC3 DCE A 555      59.243  19.347  27.199  1.00  0.00      A    H
ATOM   6661  CT  DCE A 556       5.621  13.306  42.780  1.00  0.00      A    C
ATOM   6662  HC  DCE A 556       6.172  13.309  43.721  1.00  0.00      A    H
ATOM   6663  HC1 DCE A 556       6.029  13.990  42.035  1.00  0.00      A    H
ATOM   6664  Cl  DCE A 556       6.070  11.707  42.223  1.00  0.00      A   CL
ATOM   6665  CT1 DCE A 556       4.101  13.344  43.024  1.00  0.00      A    C
ATOM   6666  HC2 DCE A 556       3.711  12.974  42.076  1.00  0.00      A    H
ATOM   6667  Cl1 DCE A 556       3.621  12.167  44.241  1.00  0.00      A   CL
ATOM   6668  HC3 DCE A 556       3.590  14.291  43.199  1.00  0.00      A    H
ATOM   6673  CT  DCE A 557      15.186  62.283  16.545  1.00  0.00      A    C
ATOM   6674  HC  DCE A 557      15.086  62.900  17.438  1.00  0.00      A    H
ATOM   6675  HC1 DCE A 557      14.591  61.385  16.710  1.00  0.00      A    H
ATOM   6676  Cl  DCE A 557      14.613  63.148  15.087  1.00  0.00      A   CL
ATOM   6677  CT1 DCE A 557      16.660  61.964  16.288  1.00  0.00      A    C
ATOM   6678  HC2 DCE A 557      17.228  62.882  16.140  1.00  0.00      A    H
ATOM   6679  Cl1 DCE A 557      17.115  61.161  17.885  1.00  0.00      A   CL
ATOM   6680  HC3 DCE A 557      16.844  61.342  15.412  1.00  0.00      A    H
ATOM   6685  CT  DCE A 558      37.903  30.192  55.984  1.00  0.00      A    C
ATOM   6686  HC  DCE A 558      37.582  29.291  55.460  1.00  0.00      A    H
ATOM   6687  HC1 DCE A 558      37.429  30.255  56.963  1.00  0.00      A    H
ATOM   6688  Cl  DCE A 558      39.652  30.014  56.207  1.00  0.00      A   CL
ATOM   6689  CT1 DCE A 558      37.721  31.372  54.945  1.00  0.00      A    C
ATOM   6690  HC2 DCE A 558      37.992  32.388  55.233  1.00  0.00      A    H
ATOM   6691  Cl1 DCE A 558      38.699  31.031  53.490  1.00  0.00      A   CL
ATOM   6692  HC3 DCE A 558      36.703  31.380  54.555  1.00  0.00      A    H
ATOM   6697  CT  DCE A 559      46.174  25.692  11.009  1.00  0.00      A    C
ATOM   6698  HC  DCE A 559      47.131  25.941  10.552  1.00  0.00      A    H
ATOM   6699  HC1 DCE A 559      46.378  25.894  12.061  1.00  0.00      A    H
ATOM   6700  Cl  DCE A 559      44.952  26.904  10.515  1.00  0.00      A   CL
ATOM   6701  CT1 DCE A 559      45.755  24.238  10.724  1.00  0.00      A    C
ATOM   6702  HC2 DCE A 559      46.504  23.496  10.998  1.00  0.00      A    H
ATOM   6703  Cl1 DCE A 559      44.186  23.918  11.458  1.00  0.00      A   CL
ATOM   6704  HC3 DCE A 559      45.568  24.111   9.657  1.00  0.00      A    H
ATOM   6709  CT  DCE A 560      33.375  50.298   1.020  1.00  0.00      A    C
ATOM   6710  HC  DCE A 560      34.278  49.999   1.551  1.00  0.00      A    H
ATOM   6711  HC1 DCE A 560      32.617  49.514   0.998  1.00  0.00      A    H
ATOM   6712  Cl  DCE A 560      32.704  51.562   2.074  1.00  0.00      A   CL
ATOM   6713  CT1 DCE A 560      33.724  50.891  -0.349  1.00  0.00      A    C
ATOM   6714  HC2 DCE A 560      34.116  51.908  -0.320  1.00  0.00      A    H
ATOM   6715  Cl1 DCE A 560      34.864  49.985  -1.291  1.00  0.00      A   CL
ATOM   6716  HC3 DCE A 560      32.790  50.852  -0.909  1.00  0.00      A    H
ATOM   6721  CT  DCE A 561      53.399   7.728  24.853  1.00  0.00      A    C
ATOM   6722  HC  DCE A 561      53.477   6.959  24.084  1.00  0.00      A    H
ATOM   6723  HC1 DCE A 561      52.630   7.352  25.529  1.00  0.00      A    H
ATOM   6724  Cl  DCE A 561      54.855   7.935  25.829  1.00  0.00      A   CL
ATOM   6725  CT1 DCE A 561      52.965   9.052  24.254  1.00  0.00      A    C
ATOM   6726  HC2 DCE A 561      52.100   8.856  23.621  1.00  0.00      A    H
ATOM   6727  Cl1 DCE A 561      52.764  10.244  25.558  1.00  0.00      A   CL
ATOM   6728  HC3 DCE A 561      53.800   9.459  23.683  1.00  0.00      A    H
ATOM   6733  CT  DCE A 562      37.297  23.930  41.824  1.00  0.00      A    C
ATOM   6734  HC  DCE A 562      37.382  23.319  40.926  1.00  0.00      A    H
ATOM   6735  HC1 DCE A 562      37.887  23.714  42.715  1.00  0.00      A    H
ATOM   6736  Cl  DCE A 562      37.508  25.681  41.386  1.00  0.00      A   CL
ATOM   6737  CT1 DCE A 562      35.799  23.795  41.988  1.00  0.00      A    C
ATOM   6738  HC2 DCE A 562      35.587  22.790  42.353  1.00  0.00      A    H
ATOM   6739  Cl1 DCE A 562      35.194  25.014  43.160  1.00  0.00      A   CL
ATOM   6740  HC3 DCE A 562      35.258  23.940  41.053  1.00  0.00      A    H
ATOM   6745  CT  DCE A 563      38.469  34.367  17.150  1.00  0.00      A    C
ATOM   6746  HC  DCE A 563      38.596  34.535  18.220  1.00  0.00      A    H
ATOM   6747  HC1 DCE A 563      39.338  33.848  16.745  1.00  0.00      A    H
ATOM   6748  Cl  DCE A 563      37.239  33.156  17.076  1.00  0.00      A   CL
ATOM   6749  CT1 DCE A 563      37.991  35.581  16.423  1.00  0.00      A    C
ATOM   6750  HC2 DCE A 563      36.983  35.648  16.832  1.00  0.00      A    H
ATOM   6751  Cl1 DCE A 563      38.986  37.009  16.708  1.00  0.00      A   CL
ATOM   6752  HC3 DCE A 563      37.897  35.371  15.358  1.00  0.00      A    H
ATOM   6757  CT  DCE A 564      10.244  41.203   6.208  1.00  0.00      A    C
ATOM   6758  HC  DCE A 564      10.725  41.360   5.242  1.00  0.00      A    H
ATOM   6759  HC1 DCE A 564      10.968  41.227   7.021  1.00  0.00      A    H
ATOM   6760  Cl  DCE A 564       9.104  42.554   6.427  1.00  0.00      A   CL
ATOM   6761  CT1 DCE A 564       9.358  39.885   6.168  1.00  0.00      A    C
ATOM   6762  HC2 DCE A 564       8.735  39.993   5.280  1.00  0.00      A    H
ATOM   6763  Cl1 DCE A 564      10.380  38.423   6.160  1.00  0.00      A   CL
ATOM   6764  HC3 DCE A 564       8.707  39.850   7.042  1.00  0.00      A    H
ATOM   6769  CT  DCE A 565      17.219   1.909  31.324  1.00  0.00      A    C
ATOM   6770  HC  DCE A 565      17.443   1.153  32.077  1.00  0.00      A    H
ATOM   6771  HC1 DCE A 565      17.619   1.595  30.360  1.00  0.00      A    H
ATOM   6772  Cl  DCE A 565      15.508   1.691  31.115  1.00  0.00      A   CL
ATOM   6773  CT1 DCE A 565      17.523   3.294  31.793  1.00  0.00      A    C
ATOM   6774  HC2 DCE A 565      18.605   3.373  31.898  1.00  0.00      A    H
ATOM   6775  Cl1 DCE A 565      16.914   4.635  30.755  1.00  0.00      A   CL
ATOM   6776  HC3 DCE A 565      17.144   3.452  32.802  1.00  0.00      A    H
ATOM   6781  CT  DCE A 566      22.316  42.523  17.133  1.00  0.00      A    C
ATOM   6782  HC  DCE A 566      21.771  42.989  16.312  1.00  0.00      A    H
ATOM   6783  HC1 DCE A 566      23.345  42.878  17.181  1.00  0.00      A    H
ATOM   6784  Cl  DCE A 566      21.680  42.925  18.727  1.00  0.00      A   CL
ATOM   6785  CT1 DCE A 566      22.337  40.972  16.956  1.00  0.00      A    C
ATOM   6786  HC2 DCE A 566      22.647  40.735  15.938  1.00  0.00      A    H
ATOM   6787  Cl1 DCE A 566      23.476  40.202  18.062  1.00  0.00      A   CL
ATOM   6788  HC3 DCE A 566      21.364  40.485  17.024  1.00  0.00      A    H
ATOM   6793  CT  DCE A 567      10.537  19.258  40.840  1.00  0.00      A    C
ATOM   6794  HC  DCE A 567       9.712  18.694  41.275  1.00  0.00      A    H
ATOM   6795  HC1 DCE A 567      10.933  18.618  40.052  1.00  0.00      A    H
ATOM   6796  Cl  DCE A 567       9.785  20.673  40.108  1.00  0.00      A   CL
ATOM   6797  CT1 DCE A 567      11.395  19.489  42.128  1.00  0.00      A    C
ATOM   6798  HC2 DCE A 567      10.812  19.821  42.987  1.00  0.00      A    H
ATOM   6799  Cl1 DCE A 567      12.124  17.989  42.605  1.00  0.00      A   CL
ATOM   6800  HC3 DCE A 567      12.294  20.068  41.914  1.00  0.00      A    H
ATOM   6805  CT  DCE A 568      26.523  53.949  29.809  1.00  0.00      A    C
ATOM   6806  HC  DCE A 568      25.938  54.836  29.568  1.00  0.00      A    H
ATOM   6807  HC1 DCE A 568      27.182  53.799  28.954  1.00  0.00      A    H
ATOM   6808  Cl  DCE A 568      27.384  54.346  31.290  1.00  0.00      A   CL
ATOM   6809  CT1 DCE A 568      25.740  52.639  29.995  1.00  0.00      A    C
ATOM   6810  HC2 DCE A 568      25.116  52.511  29.110  1.00  0.00      A    H
ATOM   6811  Cl1 DCE A 568      26.803  51.185  30.275  1.00  0.00      A   CL
ATOM   6812  HC3 DCE A 568      25.091  52.772  30.861  1.00  0.00      A    H
ATOM   6817  CT  DCE A 569      37.204  35.093  35.069  1.00  0.00      A    C
ATOM   6818  HC  DCE A 569      36.552  35.966  35.106  1.00  0.00      A    H
ATOM   6819  HC1 DCE A 569      36.645  34.242  34.680  1.00  0.00      A    H
ATOM   6820  Cl  DCE A 569      38.663  35.460  34.044  1.00  0.00      A   CL
ATOM   6821  CT1 DCE A 569      37.608  34.889  36.571  1.00  0.00      A    C
ATOM   6822  HC2 DCE A 569      37.049  34.022  36.924  1.00  0.00      A    H
ATOM   6823  Cl1 DCE A 569      39.343  34.490  36.685  1.00  0.00      A   CL
ATOM   6824  HC3 DCE A 569      37.440  35.792  37.157  1.00  0.00      A    H
ATOM   6829  CT  DCE A 570      26.746  57.412  55.490  1.00  0.00      A    C
ATOM   6830  HC  DCE A 570      26.528  56.705  56.291  1.00  0.00      A    H
ATOM   6831  HC1 DCE A 570      25.805  57.891  55.220  1.00  0.00      A    H
ATOM   6832  Cl  DCE A 570      27.748  58.699  56.126  1.00  0.00      A   CL
ATOM   6833  CT1 DCE A 570      27.136  56.703  54.133  1.00  0.00      A    C
ATOM   6834  HC2 DCE A 570      26.358  56.031  53.772  1.00  0.00      A    H
ATOM   6835  Cl1 DCE A 570      27.422  58.051  52.920  1.00  0.00      A   CL
ATOM   6836  HC3 DCE A 570      27.948  55.976  54.163  1.00  0.00      A    H
ATOM   6841  CT  DCE A 571      50.375  64.218  17.772  1.00  0.00      A    C
ATOM   6842  HC  DCE A 571      49.659  64.810  17.202  1.00  0.00      A    H
ATOM   6843  HC1 DCE A 571      51.373  64.371  17.360  1.00  0.00      A    H
ATOM   6844  Cl  DCE A 571      50.344  64.729  19.573  1.00  0.00      A   CL
ATOM   6845  CT1 DCE A 571      50.013  62.731  17.697  1.00  0.00      A    C
ATOM   6846  HC2 DCE A 571      49.234  62.369  18.368  1.00  0.00      A    H
ATOM   6847  Cl1 DCE A 571      49.578  62.226  16.004  1.00  0.00      A   CL
ATOM   6848  HC3 DCE A 571      50.816  62.092  18.066  1.00  0.00      A    H
ATOM   6853  CT  DCE A 572      48.502  54.638  37.243  1.00  0.00      A    C
ATOM   6854  HC  DCE A 572      48.321  55.693  37.451  1.00  0.00      A    H
ATOM   6855  HC1 DCE A 572      48.180  54.490  36.212  1.00  0.00      A    H
ATOM   6856  Cl  DCE A 572      50.233  54.284  37.343  1.00  0.00      A   CL
ATOM   6857  CT1 DCE A 572      47.751  53.748  38.245  1.00  0.00      A    C
ATOM   6858  HC2 DCE A 572      46.671  53.839  38.123  1.00  0.00      A    H
ATOM   6859  Cl1 DCE A 572      48.097  52.038  38.052  1.00  0.00      A   CL
ATOM   6860  HC3 DCE A 572      47.877  53.974  39.304  1.00  0.00      A    H
ATOM   6865  CT  DCE A 573      34.940   4.404  39.895  1.00  0.00      A    C
ATOM   6866  HC  DCE A 573      34.578   3.376  39.908  1.00  0.00      A    H
ATOM   6867  HC1 DCE A 573      35.494   4.630  40.807  1.00  0.00      A    H
ATOM   6868  Cl  DCE A 573      35.834   4.671  38.472  1.00  0.00      A   CL
ATOM   6869  CT1 DCE A 573      33.663   5.288  39.764  1.00  0.00      A    C
ATOM   6870  HC2 DCE A 573      33.233   5.451  40.752  1.00  0.00      A    H
ATOM   6871  Cl1 DCE A 573      34.019   6.884  39.082  1.00  0.00      A   CL
ATOM   6872  HC3 DCE A 573      33.005   4.692  39.130  1.00  0.00      A    H
ATOM   6877  CT  DCE A 574      44.994  61.158  53.496  1.00  0.00      A    C
ATOM   6878  HC  DCE A 574      45.079  60.078  53.611  1.00  0.00      A    H
ATOM   6879  HC1 DCE A 574      45.895  61.554  53.026  1.00  0.00      A    H
ATOM   6880  Cl  DCE A 574      43.487  61.322  52.557  1.00  0.00      A   CL
ATOM   6881  CT1 DCE A 574      44.757  61.829  54.816  1.00  0.00      A    C
ATOM   6882  HC2 DCE A 574      45.650  61.693  55.425  1.00  0.00      A    H
ATOM   6883  Cl1 DCE A 574      44.500  63.527  54.386  1.00  0.00      A   CL
ATOM   6884  HC3 DCE A 574      43.830  61.516  55.297  1.00  0.00      A    H
ATOM   6889  CT  DCE A 575      44.103  39.560  39.660  1.00  0.00      A    C
ATOM   6890  HC  DCE A 575      43.953  38.481  39.635  1.00  0.00      A    H
ATOM   6891  HC1 DCE A 575      44.982  39.823  39.071  1.00  0.00      A    H
ATOM   6892  Cl  DCE A 575      42.785  40.270  38.820  1.00  0.00      A   CL
ATOM   6893  CT1 DCE A 575      44.133  40.182  41.055  1.00  0.00      A    C
ATOM   6894  HC2 DCE A 575      44.848  39.768  41.767  1.00  0.00      A    H
ATOM   6895  Cl1 DCE A 575      44.273  41.931  40.840  1.00  0.00      A   CL
ATOM   6896  HC3 DCE A 575      43.310  39.950  41.731  1.00  0.00      A    H
ATOM   6901  CT  DCE A 576      40.981  50.854  18.851  1.00  0.00      A    C
ATOM   6902  HC  DCE A 576      40.207  50.511  19.538  1.00  0.00      A    H
ATOM   6903  HC1 DCE A 576      40.666  50.609  17.837  1.00  0.00      A    H
ATOM   6904  Cl  DCE A 576      41.025  52.624  19.029  1.00  0.00      A   CL
ATOM   6905  CT1 DCE A 576      42.305  50.266  19.103  1.00  0.00      A    C
ATOM   6906  HC2 DCE A 576      42.986  50.816  18.454  1.00  0.00      A    H
ATOM   6907  Cl1 DCE A 576      42.852  50.701  20.748  1.00  0.00      A   CL
ATOM   6908  HC3 DCE A 576      42.402  49.195  18.928  1.00  0.00      A    H
ATOM   6913  CT  DCE A 577       6.106  44.317  33.714  1.00  0.00      A    C
ATOM   6914  HC  DCE A 577       5.397  44.699  32.980  1.00  0.00      A    H
ATOM   6915  HC1 DCE A 577       6.979  43.988  33.149  1.00  0.00      A    H
ATOM   6916  Cl  DCE A 577       6.570  45.745  34.654  1.00  0.00      A   CL
ATOM   6917  CT1 DCE A 577       5.403  43.254  34.652  1.00  0.00      A    C
ATOM   6918  HC2 DCE A 577       6.027  43.069  35.526  1.00  0.00      A    H
ATOM   6919  Cl1 DCE A 577       3.907  43.924  35.201  1.00  0.00      A   CL
ATOM   6920  HC3 DCE A 577       5.246  42.356  34.054  1.00  0.00      A    H
ATOM   6925  CT  DCE A 578      44.170  35.656  15.467  1.00  0.00      A    C
ATOM   6926  HC  DCE A 578      44.134  35.883  14.402  1.00  0.00      A    H
ATOM   6927  HC1 DCE A 578      44.935  34.893  15.610  1.00  0.00      A    H
ATOM   6928  Cl  DCE A 578      44.880  37.110  16.230  1.00  0.00      A   CL
ATOM   6929  CT1 DCE A 578      42.781  35.388  16.092  1.00  0.00      A    C
ATOM   6930  HC2 DCE A 578      42.078  36.197  15.894  1.00  0.00      A    H
ATOM   6931  Cl1 DCE A 578      41.976  34.009  15.411  1.00  0.00      A   CL
ATOM   6932  HC3 DCE A 578      42.866  35.136  17.149  1.00  0.00      A    H
ATOM   6937  CT  DCE A 579      41.902  57.228  21.810  1.00  0.00      A    C
ATOM   6938  HC  DCE A 579      41.044  56.753  22.286  1.00  0.00      A    H
ATOM   6939  HC1 DCE A 579      41.613  57.710  20.876  1.00  0.00      A    H
ATOM   6940  Cl  DCE A 579      42.682  58.487  22.779  1.00  0.00      A   CL
ATOM   6941  CT1 DCE A 579      42.875  56.140  21.568  1.00  0.00      A    C
ATOM   6942  HC2 DCE A 579      42.693  55.508  20.699  1.00  0.00      A    H
ATOM   6943  Cl1 DCE A 579      44.514  56.804  21.454  1.00  0.00      A   CL
ATOM   6944  HC3 DCE A 579      42.938  55.397  22.362  1.00  0.00      A    H
ATOM   6949  CT  DCE A 580      26.102  37.587   1.840  1.00  0.00      A    C
ATOM   6950  HC  DCE A 580      27.046  37.227   1.432  1.00  0.00      A    H
ATOM   6951  HC1 DCE A 580      26.323  38.196   2.716  1.00  0.00      A    H
ATOM   6952  Cl  DCE A 580      25.424  38.504   0.438  1.00  0.00      A   CL
ATOM   6953  CT1 DCE A 580      25.270  36.414   2.271  1.00  0.00      A    C
ATOM   6954  HC2 DCE A 580      25.937  35.720   2.781  1.00  0.00      A    H
ATOM   6955  Cl1 DCE A 580      24.067  36.974   3.455  1.00  0.00      A   CL
ATOM   6956  HC3 DCE A 580      24.686  35.909   1.501  1.00  0.00      A    H
ATOM   6961  CT  DCE A 581      42.513   1.296  40.754  1.00  0.00      A    C
ATOM   6962  HC  DCE A 581      42.936   0.759  39.905  1.00  0.00      A    H
ATOM   6963  HC1 DCE A 581      43.351   1.387  41.445  1.00  0.00      A    H
ATOM   6964  Cl  DCE A 581      41.926   2.872  40.479  1.00  0.00      A   CL
ATOM   6965  CT1 DCE A 581      41.436   0.438  41.343  1.00  0.00      A    C
ATOM   6966  HC2 DCE A 581      40.555   0.350  40.707  1.00  0.00      A    H
ATOM   6967  Cl1 DCE A 581      42.197  -1.136  41.646  1.00  0.00      A   CL
ATOM   6968  HC3 DCE A 581      41.139   0.848  42.308  1.00  0.00      A    H
ATOM   6973  CT  DCE A 582      63.169  34.728   0.859  1.00  0.00      A    C
ATOM   6974  HC  DCE A 582      62.138  34.521   0.572  1.00  0.00      A    H
ATOM   6975  HC1 DCE A 582      63.633  35.231   0.010  1.00  0.00      A    H
ATOM   6976  Cl  DCE A 582      63.318  35.703   2.301  1.00  0.00      A   CL
ATOM   6977  CT1 DCE A 582      63.837  33.419   1.018  1.00  0.00      A    C
ATOM   6978  HC2 DCE A 582      63.845  32.730   0.173  1.00  0.00      A    H
ATOM   6979  Cl1 DCE A 582      65.524  33.776   1.453  1.00  0.00      A   CL
ATOM   6980  HC3 DCE A 582      63.414  32.928   1.894  1.00  0.00      A    H
ATOM   6985  CT  DCE A 583      52.314  29.581  12.525  1.00  0.00      A    C
ATOM   6986  HC  DCE A 583      51.700  28.720  12.787  1.00  0.00      A    H
ATOM   6987  HC1 DCE A 583      53.200  29.273  11.969  1.00  0.00      A    H
ATOM   6988  Cl  DCE A 583      51.423  30.567  11.416  1.00  0.00      A   CL
ATOM   6989  CT1 DCE A 583      52.575  30.391  13.815  1.00  0.00      A    C
ATOM   6990  HC2 DCE A 583      53.373  31.120  13.672  1.00  0.00      A    H
ATOM   6991  Cl1 DCE A 583      51.163  31.342  14.105  1.00  0.00      A   CL
ATOM   6992  HC3 DCE A 583      52.793  29.735  14.657  1.00  0.00      A    H
ATOM   6997  CT  DCE A 584      32.011  43.568   0.767  1.00  0.00      A    C
ATOM   6998  HC  DCE A 584      32.999  43.178   0.522  1.00  0.00      A    H
ATOM   6999  HC1 DCE A 584      31.644  42.849   1.500  1.00  0.00      A    H
ATOM   7000  Cl  DCE A 584      32.131  45.102   1.555  1.00  0.00      A   CL
ATOM   7001  CT1 DCE A 584      31.208  43.545  -0.518  1.00  0.00      A    C
ATOM   7002  HC2 DCE A 584      31.262  42.623  -1.097  1.00  0.00      A    H
ATOM   7003  Cl1 DCE A 584      29.491  43.742  -0.191  1.00  0.00      A   CL
ATOM   7004  HC3 DCE A 584      31.430  44.466  -1.057  1.00  0.00      A    H
ATOM   7009  CT  DCE A 585       5.516  32.201  15.717  1.00  0.00      A    C
ATOM   7010  HC  DCE A 585       5.263  31.498  14.923  1.00  0.00      A    H
ATOM   7011  HC1 DCE A 585       4.961  31.926  16.615  1.00  0.00      A    H
ATOM   7012  Cl  DCE A 585       7.297  32.234  15.928  1.00  0.00      A   CL
ATOM   7013  CT1 DCE A 585       5.140  33.576  15.314  1.00  0.00      A    C
ATOM   7014  HC2 DCE A 585       5.339  33.884  14.288  1.00  0.00      A    H
ATOM   7015  Cl1 DCE A 585       3.332  33.707  15.593  1.00  0.00      A   CL
ATOM   7016  HC3 DCE A 585       5.508  34.331  16.008  1.00  0.00      A    H
ATOM   7021  CT  DCE A 586      50.515  42.724  28.555  1.00  0.00      A    C
ATOM   7022  HC  DCE A 586      49.892  43.350  27.916  1.00  0.00      A    H
ATOM   7023  HC1 DCE A 586      50.881  41.895  27.950  1.00  0.00      A    H
ATOM   7024  Cl  DCE A 586      51.981  43.734  28.824  1.00  0.00      A   CL
ATOM   7025  CT1 DCE A 586      50.030  42.175  29.903  1.00  0.00      A    C
ATOM   7026  HC2 DCE A 586      49.812  42.940  30.649  1.00  0.00      A    H
ATOM   7027  Cl1 DCE A 586      48.647  40.989  29.733  1.00  0.00      A   CL
ATOM   7028  HC3 DCE A 586      50.820  41.551  30.322  1.00  0.00      A    H
ATOM   7033  CT  DCE A 587       9.500  10.643  16.470  1.00  0.00      A    C
ATOM   7034  HC  DCE A 587      10.489  10.491  16.901  1.00  0.00      A    H
ATOM   7035  HC1 DCE A 587       8.713  10.235  17.105  1.00  0.00      A    H
ATOM   7036  Cl  DCE A 587       9.208  12.300  16.260  1.00  0.00      A   CL
ATOM   7037  CT1 DCE A 587       9.325   9.892  15.082  1.00  0.00      A    C
ATOM   7038  HC2 DCE A 587       8.333   9.745  14.655  1.00  0.00      A    H
ATOM   7039  Cl1 DCE A 587      10.212  10.770  13.921  1.00  0.00      A   CL
ATOM   7040  HC3 DCE A 587       9.829   8.966  15.358  1.00  0.00      A    H
ATOM   7045  CT  DCE A 588      62.945  38.877  40.553  1.00  0.00      A    C
ATOM   7046  HC  DCE A 588      62.509  39.561  39.825  1.00  0.00      A    H
ATOM   7047  HC1 DCE A 588      63.329  39.390  41.435  1.00  0.00      A    H
ATOM   7048  Cl  DCE A 588      61.508  37.859  40.968  1.00  0.00      A   CL
ATOM   7049  CT1 DCE A 588      64.021  38.096  39.775  1.00  0.00      A    C
ATOM   7050  HC2 DCE A 588      64.774  38.777  39.377  1.00  0.00      A    H
ATOM   7051  Cl1 DCE A 588      64.852  37.039  40.932  1.00  0.00      A   CL
ATOM   7052  HC3 DCE A 588      63.545  37.530  38.975  1.00  0.00      A    H
ATOM   7057  CT  DCE A 589      46.006   3.862  18.586  1.00  0.00      A    C
ATOM   7058  HC  DCE A 589      46.301   2.985  18.011  1.00  0.00      A    H
ATOM   7059  HC1 DCE A 589      46.824   4.511  18.897  1.00  0.00      A    H
ATOM   7060  Cl  DCE A 589      44.962   4.889  17.579  1.00  0.00      A   CL
ATOM   7061  CT1 DCE A 589      45.287   3.505  19.902  1.00  0.00      A    C
ATOM   7062  HC2 DCE A 589      44.407   2.877  19.764  1.00  0.00      A    H
ATOM   7063  Cl1 DCE A 589      46.379   2.637  21.043  1.00  0.00      A   CL
ATOM   7064  HC3 DCE A 589      44.833   4.366  20.393  1.00  0.00      A    H
ATOM   7069  CT  DCE A 590      14.343  54.466  22.165  1.00  0.00      A    C
ATOM   7070  HC  DCE A 590      14.688  54.062  21.213  1.00  0.00      A    H
ATOM   7071  HC1 DCE A 590      14.548  53.706  22.920  1.00  0.00      A    H
ATOM   7072  Cl  DCE A 590      15.255  55.993  22.495  1.00  0.00      A   CL
ATOM   7073  CT1 DCE A 590      12.867  54.713  22.082  1.00  0.00      A    C
ATOM   7074  HC2 DCE A 590      12.614  55.483  21.353  1.00  0.00      A    H
ATOM   7075  Cl1 DCE A 590      11.858  53.323  21.831  1.00  0.00      A   CL
ATOM   7076  HC3 DCE A 590      12.577  55.160  23.033  1.00  0.00      A    H
ATOM   7081  CT  DCE A 591       7.092  19.933  11.372  1.00  0.00      A    C
ATOM   7082  HC  DCE A 591       7.391  20.406  10.437  1.00  0.00      A    H
ATOM   7083  HC1 DCE A 591       6.011  19.798  11.419  1.00  0.00      A    H
ATOM   7084  Cl  DCE A 591       7.970  18.355  11.267  1.00  0.00      A   CL
ATOM   7085  CT1 DCE A 591       7.537  20.678  12.624  1.00  0.00      A    C
ATOM   7086  HC2 DCE A 591       7.451  20.005  13.477  1.00  0.00      A    H
ATOM   7087  Cl1 DCE A 591       9.271  21.054  12.379  1.00  0.00      A   CL
ATOM   7088  HC3 DCE A 591       6.918  21.568  12.734  1.00  0.00      A    H
ATOM   7093  CT  DCE A 592      32.090  44.783  10.145  1.00  0.00      A    C
ATOM   7094  HC  DCE A 592      31.060  45.070  10.354  1.00  0.00      A    H
ATOM   7095  HC1 DCE A 592      32.203  43.926  10.810  1.00  0.00      A    H
ATOM   7096  Cl  DCE A 592      32.381  44.321   8.492  1.00  0.00      A   CL
ATOM   7097  CT1 DCE A 592      33.010  45.944  10.536  1.00  0.00      A    C
ATOM   7098  HC2 DCE A 592      32.590  46.772   9.965  1.00  0.00      A    H
ATOM   7099  Cl1 DCE A 592      32.932  46.219  12.276  1.00  0.00      A   CL
ATOM   7100  HC3 DCE A 592      34.031  45.794  10.184  1.00  0.00      A    H
ATOM   7105  CT  DCE A 593      57.809  48.509  42.566  1.00  0.00      A    C
ATOM   7106  HC  DCE A 593      58.522  48.879  43.303  1.00  0.00      A    H
ATOM   7107  HC1 DCE A 593      57.120  49.298  42.264  1.00  0.00      A    H
ATOM   7108  Cl  DCE A 593      58.826  47.973  41.209  1.00  0.00      A   CL
ATOM   7109  CT1 DCE A 593      56.842  47.414  43.070  1.00  0.00      A    C
ATOM   7110  HC2 DCE A 593      56.309  47.828  43.926  1.00  0.00      A    H
ATOM   7111  Cl1 DCE A 593      55.508  47.191  41.839  1.00  0.00      A   CL
ATOM   7112  HC3 DCE A 593      57.291  46.463  43.355  1.00  0.00      A    H
ATOM   7117  CT  DCE A 594      34.886  34.124  52.050  1.00  0.00      A    C
ATOM   7118  HC  DCE A 594      34.557  33.756  53.022  1.00  0.00      A    H
ATOM   7119  HC1 DCE A 594      34.331  33.597  51.274  1.00  0.00      A    H
ATOM   7120  Cl  DCE A 594      34.612  35.865  51.834  1.00  0.00      A   CL
ATOM   7121  CT1 DCE A 594      36.329  33.826  52.036  1.00  0.00      A    C
ATOM   7122  HC2 DCE A 594      36.473  32.748  51.977  1.00  0.00      A    H
ATOM   7123  Cl1 DCE A 594      36.900  34.565  50.501  1.00  0.00      A   CL
ATOM   7124  HC3 DCE A 594      36.932  34.272  52.827  1.00  0.00      A    H
ATOM   7129  CT  DCE A 595      36.335  50.124  35.777  1.00  0.00      A    C
ATOM   7130  HC  DCE A 595      35.303  50.296  35.471  1.00  0.00      A    H
ATOM   7131  HC1 DCE A 595      36.953  50.878  35.288  1.00  0.00      A    H
ATOM   7132  Cl  DCE A 595      36.304  50.592  37.491  1.00  0.00      A   CL
ATOM   7133  CT1 DCE A 595      36.919  48.624  35.706  1.00  0.00      A    C
ATOM   7134  HC2 DCE A 595      36.431  47.921  36.382  1.00  0.00      A    H
ATOM   7135  Cl1 DCE A 595      37.038  48.090  33.981  1.00  0.00      A   CL
ATOM   7136  HC3 DCE A 595      37.918  48.797  36.109  1.00  0.00      A    H
ATOM   7141  CT  DCE A 596      11.022  37.411  59.367  1.00  0.00      A    C
ATOM   7142  HC  DCE A 596      11.997  37.026  59.665  1.00  0.00      A    H
ATOM   7143  HC1 DCE A 596      10.544  36.733  58.661  1.00  0.00      A    H
ATOM   7144  Cl  DCE A 596       9.964  37.302  60.745  1.00  0.00      A   CL
ATOM   7145  CT1 DCE A 596      11.175  38.920  59.004  1.00  0.00      A    C
ATOM   7146  HC2 DCE A 596      10.204  39.403  58.893  1.00  0.00      A    H
ATOM   7147  Cl1 DCE A 596      12.015  39.795  60.308  1.00  0.00      A   CL
ATOM   7148  HC3 DCE A 596      11.704  39.197  58.092  1.00  0.00      A    H
ATOM   7153  CT  DCE A 597      46.186   2.826  46.357  1.00  0.00      A    C
ATOM   7154  HC  DCE A 597      45.236   2.477  46.762  1.00  0.00      A    H
ATOM   7155  HC1 DCE A 597      46.352   3.785  46.849  1.00  0.00      A    H
ATOM   7156  Cl  DCE A 597      47.465   1.843  47.023  1.00  0.00      A   CL
ATOM   7157  CT1 DCE A 597      46.331   2.809  44.781  1.00  0.00      A    C
ATOM   7158  HC2 DCE A 597      46.852   3.685  44.393  1.00  0.00      A    H
ATOM   7159  Cl1 DCE A 597      46.962   1.344  44.134  1.00  0.00      A   CL
ATOM   7160  HC3 DCE A 597      45.362   2.926  44.294  1.00  0.00      A    H
ATOM   7165  CT  DCE A 598      26.901  16.541  33.714  1.00  0.00      A    C
ATOM   7166  HC  DCE A 598      26.963  15.904  34.596  1.00  0.00      A    H
ATOM   7167  HC1 DCE A 598      27.905  16.704  33.323  1.00  0.00      A    H
ATOM   7168  Cl  DCE A 598      26.047  15.591  32.463  1.00  0.00      A   CL
ATOM   7169  CT1 DCE A 598      26.140  17.887  33.837  1.00  0.00      A    C
ATOM   7170  HC2 DCE A 598      25.185  17.749  34.344  1.00  0.00      A    H
ATOM   7171  Cl1 DCE A 598      26.861  19.186  34.769  1.00  0.00      A   CL
ATOM   7172  HC3 DCE A 598      26.007  18.301  32.837  1.00  0.00      A    H
ATOM   7177  CT  DCE A 599      19.221  30.841  53.865  1.00  0.00      A    C
ATOM   7178  HC  DCE A 599      18.156  30.612  53.855  1.00  0.00      A    H
ATOM   7179  HC1 DCE A 599      19.389  31.430  54.767  1.00  0.00      A    H
ATOM   7180  Cl  DCE A 599      20.243  29.458  53.874  1.00  0.00      A   CL
ATOM   7181  CT1 DCE A 599      19.431  31.586  52.512  1.00  0.00      A    C
ATOM   7182  HC2 DCE A 599      18.954  31.028  51.706  1.00  0.00      A    H
ATOM   7183  Cl1 DCE A 599      18.821  33.241  52.673  1.00  0.00      A   CL
ATOM   7184  HC3 DCE A 599      20.466  31.643  52.176  1.00  0.00      A    H
ATOM   7189  CT  DCE A 600       4.286  49.551  29.975  1.00  0.00      A    C
ATOM   7190  HC  DCE A 600       3.630  49.838  30.797  1.00  0.00      A    H
ATOM   7191  HC1 DCE A 600       4.531  48.489  29.963  1.00  0.00      A    H
ATOM   7192  Cl  DCE A 600       3.446  49.990  28.472  1.00  0.00      A   CL
ATOM   7193  CT1 DCE A 600       5.531  50.334  30.154  1.00  0.00      A    C
ATOM   7194  HC2 DCE A 600       5.879  50.370  31.187  1.00  0.00      A    H
ATOM   7195  Cl1 DCE A 600       6.927  49.686  29.281  1.00  0.00      A   CL
ATOM   7196  HC3 DCE A 600       5.406  51.386  29.897  1.00  0.00      A    H
ATOM   7201  CT  DCE A 601      44.252  40.076  31.338  1.00  0.00      A    C
ATOM   7202  HC  DCE A 601      43.657  39.585  32.108  1.00  0.00      A    H
ATOM   7203  HC1 DCE A 601      44.972  39.303  31.071  1.00  0.00      A    H
ATOM   7204  Cl  DCE A 601      43.093  40.306  29.929  1.00  0.00      A   CL
ATOM   7205  CT1 DCE A 601      44.920  41.351  31.913  1.00  0.00      A    C
ATOM   7206  HC2 DCE A 601      44.124  41.959  32.343  1.00  0.00      A    H
ATOM   7207  Cl1 DCE A 601      46.039  40.846  33.233  1.00  0.00      A   CL
ATOM   7208  HC3 DCE A 601      45.560  41.759  31.130  1.00  0.00      A    H
ATOM   7213  CT  DCE A 602      28.179  36.524  11.377  1.00  0.00      A    C
ATOM   7214  HC  DCE A 602      28.142  36.982  10.389  1.00  0.00      A    H
ATOM   7215  HC1 DCE A 602      27.641  35.582  11.277  1.00  0.00      A    H
ATOM   7216  Cl  DCE A 602      29.768  35.992  11.711  1.00  0.00      A   CL
ATOM   7217  CT1 DCE A 602      27.595  37.417  12.466  1.00  0.00      A    C
ATOM   7218  HC2 DCE A 602      28.074  38.394  12.394  1.00  0.00      A    H
ATOM   7219  Cl1 DCE A 602      25.889  37.838  12.108  1.00  0.00      A   CL
ATOM   7220  HC3 DCE A 602      27.680  37.060  13.493  1.00  0.00      A    H
ATOM   7225  CT  DCE A 603      10.855  43.189  63.664  1.00  0.00      A    C
ATOM   7226  HC  DCE A 603      11.505  44.001  63.336  1.00  0.00      A    H
ATOM   7227  HC1 DCE A 603      11.433  42.308  63.387  1.00  0.00      A    H
ATOM   7228  Cl  DCE A 603      10.701  43.346  65.444  1.00  0.00      A   CL
ATOM   7229  CT1 DCE A 603       9.520  43.333  63.049  1.00  0.00      A    C
ATOM   7230  HC2 DCE A 603       9.153  44.355  63.149  1.00  0.00      A    H
ATOM   7231  Cl1 DCE A 603       9.714  42.842  61.356  1.00  0.00      A   CL
ATOM   7232  HC3 DCE A 603       8.706  42.768  63.502  1.00  0.00      A    H
ATOM   7237  CT  DCE A 604      48.531  55.888  19.579  1.00  0.00      A    C
ATOM   7238  HC  DCE A 604      47.546  55.660  19.172  1.00  0.00      A    H
ATOM   7239  HC1 DCE A 604      48.266  56.634  20.327  1.00  0.00      A    H
ATOM   7240  Cl  DCE A 604      49.220  54.309  20.258  1.00  0.00      A   CL
ATOM   7241  CT1 DCE A 604      49.587  56.439  18.575  1.00  0.00      A    C
ATOM   7242  HC2 DCE A 604      49.970  55.648  17.930  1.00  0.00      A    H
ATOM   7243  Cl1 DCE A 604      48.920  57.798  17.655  1.00  0.00      A   CL
ATOM   7244  HC3 DCE A 604      50.541  56.702  19.031  1.00  0.00      A    H
ATOM   7249  CT  DCE A 605      62.877  52.188   1.413  1.00  0.00      A    C
ATOM   7250  HC  DCE A 605      62.242  51.611   2.085  1.00  0.00      A    H
ATOM   7251  HC1 DCE A 605      63.762  51.552   1.386  1.00  0.00      A    H
ATOM   7252  Cl  DCE A 605      62.032  52.348  -0.117  1.00  0.00      A   CL
ATOM   7253  CT1 DCE A 605      63.332  53.509   1.838  1.00  0.00      A    C
ATOM   7254  HC2 DCE A 605      62.595  53.985   2.485  1.00  0.00      A    H
ATOM   7255  Cl1 DCE A 605      64.743  53.410   2.960  1.00  0.00      A   CL
ATOM   7256  HC3 DCE A 605      63.535  54.262   1.076  1.00  0.00      A    H
ATOM   7261  CT  DCE A 606      58.465  46.334   1.938  1.00  0.00      A    C
ATOM   7262  HC  DCE A 606      58.287  46.504   0.877  1.00  0.00      A    H
ATOM   7263  HC1 DCE A 606      57.862  45.453   2.156  1.00  0.00      A    H
ATOM   7264  Cl  DCE A 606      60.166  45.879   2.258  1.00  0.00      A   CL
ATOM   7265  CT1 DCE A 606      58.161  47.605   2.788  1.00  0.00      A    C
ATOM   7266  HC2 DCE A 606      58.471  48.540   2.321  1.00  0.00      A    H
ATOM   7267  Cl1 DCE A 606      56.376  47.651   3.023  1.00  0.00      A   CL
ATOM   7268  HC3 DCE A 606      58.667  47.441   3.739  1.00  0.00      A    H
ATOM   7273  CT  DCE A 607      53.355  55.978  63.956  1.00  0.00      A    C
ATOM   7274  HC  DCE A 607      53.425  55.355  64.849  1.00  0.00      A    H
ATOM   7275  HC1 DCE A 607      52.300  55.971  63.681  1.00  0.00      A    H
ATOM   7276  Cl  DCE A 607      54.080  57.626  64.218  1.00  0.00      A   CL
ATOM   7277  CT1 DCE A 607      53.975  55.311  62.724  1.00  0.00      A    C
ATOM   7278  HC2 DCE A 607      53.813  54.233  62.751  1.00  0.00      A    H
ATOM   7279  Cl1 DCE A 607      53.170  55.835  61.198  1.00  0.00      A   CL
ATOM   7280  HC3 DCE A 607      55.042  55.521  62.645  1.00  0.00      A    H
ATOM   7285  CT  DCE A 608      40.348  25.348  18.998  1.00  0.00      A    C
ATOM   7286  HC  DCE A 608      40.306  25.125  17.932  1.00  0.00      A    H
ATOM   7287  HC1 DCE A 608      40.604  24.385  19.439  1.00  0.00      A    H
ATOM   7288  Cl  DCE A 608      41.636  26.558  19.080  1.00  0.00      A   CL
ATOM   7289  CT1 DCE A 608      39.094  25.910  19.579  1.00  0.00      A    C
ATOM   7290  HC2 DCE A 608      38.867  26.724  18.890  1.00  0.00      A    H
ATOM   7291  Cl1 DCE A 608      37.802  24.658  19.774  1.00  0.00      A   CL
ATOM   7292  HC3 DCE A 608      39.402  26.412  20.496  1.00  0.00      A    H
ATOM   7297  CT  DCE A 609       2.830  36.576  38.461  1.00  0.00      A    C
ATOM   7298  HC  DCE A 609       3.076  35.796  39.182  1.00  0.00      A    H
ATOM   7299  HC1 DCE A 609       2.531  37.470  39.008  1.00  0.00      A    H
ATOM   7300  Cl  DCE A 609       4.129  36.964  37.322  1.00  0.00      A   CL
ATOM   7301  CT1 DCE A 609       1.688  35.970  37.711  1.00  0.00      A    C
ATOM   7302  HC2 DCE A 609       0.813  35.852  38.351  1.00  0.00      A    H
ATOM   7303  Cl1 DCE A 609       1.281  37.056  36.444  1.00  0.00      A   CL
ATOM   7304  HC3 DCE A 609       1.911  35.010  37.245  1.00  0.00      A    H
ATOM   7309  CT  DCE A 610      55.336  41.672  28.856  1.00  0.00      A    C
ATOM   7310  HC  DCE A 610      54.581  42.252  28.323  1.00  0.00      A    H
ATOM   7311  HC1 DCE A 610      55.790  42.491  29.413  1.00  0.00      A    H
ATOM   7312  Cl  DCE A 610      54.393  40.691  30.015  1.00  0.00      A   CL
ATOM   7313  CT1 DCE A 610      56.236  40.868  27.833  1.00  0.00      A    C
ATOM   7314  HC2 DCE A 610      55.540  40.148  27.402  1.00  0.00      A    H
ATOM   7315  Cl1 DCE A 610      56.955  41.976  26.563  1.00  0.00      A   CL
ATOM   7316  HC3 DCE A 610      56.985  40.357  28.437  1.00  0.00      A    H
ATOM   7321  CT  DCE A 611      39.717  27.041  44.543  1.00  0.00      A    C
ATOM   7322  HC  DCE A 611      40.502  27.105  45.297  1.00  0.00      A    H
ATOM   7323  HC1 DCE A 611      39.461  27.989  44.070  1.00  0.00      A    H
ATOM   7324  Cl  DCE A 611      40.247  26.009  43.165  1.00  0.00      A   CL
ATOM   7325  CT1 DCE A 611      38.443  26.558  45.129  1.00  0.00      A    C
ATOM   7326  HC2 DCE A 611      38.538  25.506  45.397  1.00  0.00      A    H
ATOM   7327  Cl1 DCE A 611      37.786  27.558  46.452  1.00  0.00      A   CL
ATOM   7328  HC3 DCE A 611      37.565  26.658  44.491  1.00  0.00      A    H
ATOM   7333  CT  DCE A 612      13.887  16.708  45.306  1.00  0.00      A    C
ATOM   7334  HC  DCE A 612      14.061  16.105  44.416  1.00  0.00      A    H
ATOM   7335  HC1 DCE A 612      13.153  17.497  45.142  1.00  0.00      A    H
ATOM   7336  Cl  DCE A 612      13.075  15.635  46.386  1.00  0.00      A   CL
ATOM   7337  CT1 DCE A 612      15.153  17.310  45.981  1.00  0.00      A    C
ATOM   7338  HC2 DCE A 612      15.623  17.932  45.219  1.00  0.00      A    H
ATOM   7339  Cl1 DCE A 612      14.598  18.302  47.386  1.00  0.00      A   CL
ATOM   7340  HC3 DCE A 612      15.905  16.591  46.304  1.00  0.00      A    H
ATOM   7345  CT  DCE A 613      23.531  62.289  48.233  1.00  0.00      A    C
ATOM   7346  HC  DCE A 613      23.774  61.767  49.158  1.00  0.00      A    H
ATOM   7347  HC1 DCE A 613      23.979  63.268  48.399  1.00  0.00      A    H
ATOM   7348  Cl  DCE A 613      24.141  61.380  46.767  1.00  0.00      A   CL
ATOM   7349  CT1 DCE A 613      22.008  62.329  48.080  1.00  0.00      A    C
ATOM   7350  HC2 DCE A 613      21.608  63.022  48.820  1.00  0.00      A    H
ATOM   7351  Cl1 DCE A 613      21.723  63.067  46.511  1.00  0.00      A   CL
ATOM   7352  HC3 DCE A 613      21.730  61.276  48.089  1.00  0.00      A    H
ATOM   7357  CT  DCE A 614      24.012  44.082  56.054  1.00  0.00      A    C
ATOM   7358  HC  DCE A 614      24.218  43.077  56.423  1.00  0.00      A    H
ATOM   7359  HC1 DCE A 614      23.536  44.623  56.872  1.00  0.00      A    H
ATOM   7360  Cl  DCE A 614      25.583  44.821  55.710  1.00  0.00      A   CL
ATOM   7361  CT1 DCE A 614      23.069  43.903  54.791  1.00  0.00      A    C
ATOM   7362  HC2 DCE A 614      22.785  44.886  54.417  1.00  0.00      A    H
ATOM   7363  Cl1 DCE A 614      23.878  42.849  53.572  1.00  0.00      A   CL
ATOM   7364  HC3 DCE A 614      22.118  43.422  55.021  1.00  0.00      A    H
ATOM   7369  CT  DCE A 615       5.027  10.975  18.592  1.00  0.00      A    C
ATOM   7370  HC  DCE A 615       4.651  11.061  17.573  1.00  0.00      A    H
ATOM   7371  HC1 DCE A 615       6.094  11.175  18.497  1.00  0.00      A    H
ATOM   7372  Cl  DCE A 615       4.438  12.344  19.545  1.00  0.00      A   CL
ATOM   7373  CT1 DCE A 615       4.844   9.586  19.199  1.00  0.00      A    C
ATOM   7374  HC2 DCE A 615       4.952   9.568  20.283  1.00  0.00      A    H
ATOM   7375  Cl1 DCE A 615       3.134   9.060  18.878  1.00  0.00      A   CL
ATOM   7376  HC3 DCE A 615       5.495   8.808  18.799  1.00  0.00      A    H
ATOM   7381  CT  DCE A 616      59.186  63.944  11.930  1.00  0.00      A    C
ATOM   7382  HC  DCE A 616      60.252  63.722  11.989  1.00  0.00      A    H
ATOM   7383  HC1 DCE A 616      58.841  64.178  12.937  1.00  0.00      A    H
ATOM   7384  Cl  DCE A 616      58.925  65.459  10.870  1.00  0.00      A   CL
ATOM   7385  CT1 DCE A 616      58.449  62.818  11.266  1.00  0.00      A    C
ATOM   7386  HC2 DCE A 616      59.095  62.438  10.475  1.00  0.00      A    H
ATOM   7387  Cl1 DCE A 616      58.260  61.502  12.448  1.00  0.00      A   CL
ATOM   7388  HC3 DCE A 616      57.464  63.089  10.887  1.00  0.00      A    H
ATOM   7393  CT  DCE A 617      21.757  49.903   6.757  1.00  0.00      A    C
ATOM   7394  HC  DCE A 617      21.857  50.988   6.782  1.00  0.00      A    H
ATOM   7395  HC1 DCE A 617      20.914  49.720   6.090  1.00  0.00      A    H
ATOM   7396  Cl  DCE A 617      23.231  49.136   6.055  1.00  0.00      A   CL
ATOM   7397  CT1 DCE A 617      21.500  49.424   8.152  1.00  0.00      A    C
ATOM   7398  HC2 DCE A 617      22.300  49.690   8.842  1.00  0.00      A    H
ATOM   7399  Cl1 DCE A 617      19.960  50.152   8.771  1.00  0.00      A   CL
ATOM   7400  HC3 DCE A 617      21.318  48.350   8.177  1.00  0.00      A    H
ATOM   7405  CT  DCE A 618      19.854  22.505  14.882  1.00  0.00      A    C
ATOM   7406  HC  DCE A 618      18.969  22.093  14.398  1.00  0.00      A    H
ATOM   7407  HC1 DCE A 618      20.142  21.960  15.781  1.00  0.00      A    H
ATOM   7408  Cl  DCE A 618      21.256  22.421  13.828  1.00  0.00      A   CL
ATOM   7409  CT1 DCE A 618      19.771  23.993  15.273  1.00  0.00      A    C
ATOM   7410  HC2 DCE A 618      19.607  24.714  14.472  1.00  0.00      A    H
ATOM   7411  Cl1 DCE A 618      18.445  24.346  16.426  1.00  0.00      A   CL
ATOM   7412  HC3 DCE A 618      20.743  24.253  15.692  1.00  0.00      A    H
ATOM   7417  CT  DCE A 619      53.854  41.729   3.204  1.00  0.00      A    C
ATOM   7418  HC  DCE A 619      53.102  41.154   2.664  1.00  0.00      A    H
ATOM   7419  HC1 DCE A 619      53.336  42.223   4.026  1.00  0.00      A    H
ATOM   7420  Cl  DCE A 619      55.211  40.704   3.853  1.00  0.00      A   CL
ATOM   7421  CT1 DCE A 619      54.387  42.868   2.383  1.00  0.00      A    C
ATOM   7422  HC2 DCE A 619      53.592  43.571   2.134  1.00  0.00      A    H
ATOM   7423  Cl1 DCE A 619      55.625  43.817   3.216  1.00  0.00      A   CL
ATOM   7424  HC3 DCE A 619      54.683  42.532   1.389  1.00  0.00      A    H
ATOM   7429  CT  DCE A 620      39.065  42.997  22.710  1.00  0.00      A    C
ATOM   7430  HC  DCE A 620      38.519  43.928  22.556  1.00  0.00      A    H
ATOM   7431  HC1 DCE A 620      38.294  42.562  23.345  1.00  0.00      A    H
ATOM   7432  Cl  DCE A 620      39.152  42.110  21.114  1.00  0.00      A   CL
ATOM   7433  CT1 DCE A 620      40.512  43.134  23.267  1.00  0.00      A    C
ATOM   7434  HC2 DCE A 620      40.456  43.585  24.258  1.00  0.00      A    H
ATOM   7435  Cl1 DCE A 620      41.346  41.603  23.434  1.00  0.00      A   CL
ATOM   7436  HC3 DCE A 620      41.157  43.699  22.593  1.00  0.00      A    H
ATOM   7441  CT  DCE A 621      49.521  33.391   6.251  1.00  0.00      A    C
ATOM   7442  HC  DCE A 621      50.128  32.711   6.848  1.00  0.00      A    H
ATOM   7443  HC1 DCE A 621      48.802  32.771   5.714  1.00  0.00      A    H
ATOM   7444  Cl  DCE A 621      48.713  34.463   7.393  1.00  0.00      A   CL
ATOM   7445  CT1 DCE A 621      50.348  34.270   5.277  1.00  0.00      A    C
ATOM   7446  HC2 DCE A 621      50.948  33.676   4.587  1.00  0.00      A    H
ATOM   7447  Cl1 DCE A 621      49.191  35.248   4.350  1.00  0.00      A   CL
ATOM   7448  HC3 DCE A 621      51.049  34.930   5.787  1.00  0.00      A    H
ATOM   7453  CT  DCE A 622      13.077  26.086  10.015  1.00  0.00      A    C
ATOM   7454  HC  DCE A 622      13.714  25.215   9.863  1.00  0.00      A    H
ATOM   7455  HC1 DCE A 622      12.272  25.703  10.643  1.00  0.00      A    H
ATOM   7456  Cl  DCE A 622      14.171  27.160  10.799  1.00  0.00      A   CL
ATOM   7457  CT1 DCE A 622      12.408  26.692   8.735  1.00  0.00      A    C
ATOM   7458  HC2 DCE A 622      13.090  27.205   8.057  1.00  0.00      A    H
ATOM   7459  Cl1 DCE A 622      11.660  25.361   7.775  1.00  0.00      A   CL
ATOM   7460  HC3 DCE A 622      11.636  27.450   8.873  1.00  0.00      A    H
ATOM   7465  CT  DCE A 623      62.493  64.022   8.321  1.00  0.00      A    C
ATOM   7466  HC  DCE A 623      62.033  64.919   8.735  1.00  0.00      A    H
ATOM   7467  HC1 DCE A 623      62.115  63.918   7.303  1.00  0.00      A    H
ATOM   7468  Cl  DCE A 623      64.238  64.158   8.257  1.00  0.00      A   CL
ATOM   7469  CT1 DCE A 623      62.142  62.781   9.148  1.00  0.00      A    C
ATOM   7470  HC2 DCE A 623      62.654  61.909   8.740  1.00  0.00      A    H
ATOM   7471  Cl1 DCE A 623      62.669  62.861  10.843  1.00  0.00      A   CL
ATOM   7472  HC3 DCE A 623      61.069  62.641   9.273  1.00  0.00      A    H
ATOM   7477  CT  DCE A 624      38.453  35.860  58.049  1.00  0.00      A    C
ATOM   7478  HC  DCE A 624      39.480  36.097  57.768  1.00  0.00      A    H
ATOM   7479  HC1 DCE A 624      37.960  36.784  58.352  1.00  0.00      A    H
ATOM   7480  Cl  DCE A 624      37.431  34.943  56.862  1.00  0.00      A   CL
ATOM   7481  CT1 DCE A 624      38.602  34.819  59.228  1.00  0.00      A    C
ATOM   7482  HC2 DCE A 624      37.696  34.713  59.824  1.00  0.00      A    H
ATOM   7483  Cl1 DCE A 624      38.871  33.211  58.636  1.00  0.00      A   CL
ATOM   7484  HC3 DCE A 624      39.451  35.005  59.887  1.00  0.00      A    H
ATOM   7489  CT  DCE A 625      46.110  34.662  20.240  1.00  0.00      A    C
ATOM   7490  HC  DCE A 625      45.757  34.784  21.264  1.00  0.00      A    H
ATOM   7491  HC1 DCE A 625      47.111  34.232  20.239  1.00  0.00      A    H
ATOM   7492  Cl  DCE A 625      45.182  33.451  19.291  1.00  0.00      A   CL
ATOM   7493  CT1 DCE A 625      46.133  35.975  19.443  1.00  0.00      A    C
ATOM   7494  HC2 DCE A 625      45.155  36.389  19.202  1.00  0.00      A    H
ATOM   7495  Cl1 DCE A 625      47.077  37.161  20.394  1.00  0.00      A   CL
ATOM   7496  HC3 DCE A 625      46.476  35.867  18.414  1.00  0.00      A    H
ATOM   7501  CT  DCE A 626      40.749  18.621  50.439  1.00  0.00      A    C
ATOM   7502  HC  DCE A 626      39.721  18.887  50.196  1.00  0.00      A    H
ATOM   7503  HC1 DCE A 626      41.174  18.202  49.526  1.00  0.00      A    H
ATOM   7504  Cl  DCE A 626      41.688  20.123  50.710  1.00  0.00      A   CL
ATOM   7505  CT1 DCE A 626      40.899  17.784  51.736  1.00  0.00      A    C
ATOM   7506  HC2 DCE A 626      41.851  17.264  51.845  1.00  0.00      A    H
ATOM   7507  Cl1 DCE A 626      40.805  18.822  53.134  1.00  0.00      A   CL
ATOM   7508  HC3 DCE A 626      40.186  16.971  51.874  1.00  0.00      A    H
ATOM   7513  CT  DCE A 627      13.047  53.819   8.608  1.00  0.00      A    C
ATOM   7514  HC  DCE A 627      13.443  54.001   7.609  1.00  0.00      A    H
ATOM   7515  HC1 DCE A 627      12.856  52.752   8.721  1.00  0.00      A    H
ATOM   7516  Cl  DCE A 627      14.126  54.267   9.924  1.00  0.00      A   CL
ATOM   7517  CT1 DCE A 627      11.677  54.648   8.620  1.00  0.00      A    C
ATOM   7518  HC2 DCE A 627      11.865  55.673   8.301  1.00  0.00      A    H
ATOM   7519  Cl1 DCE A 627      10.543  53.910   7.484  1.00  0.00      A   CL
ATOM   7520  HC3 DCE A 627      11.195  54.601   9.597  1.00  0.00      A    H
ATOM   7525  CT  DCE A 628      37.437  44.431  26.131  1.00  0.00      A    C
ATOM   7526  HC  DCE A 628      37.291  43.943  25.167  1.00  0.00      A    H
ATOM   7527  HC1 DCE A 628      38.506  44.444  26.343  1.00  0.00      A    H
ATOM   7528  Cl  DCE A 628      37.021  46.103  25.905  1.00  0.00      A   CL
ATOM   7529  CT1 DCE A 628      36.659  43.850  27.292  1.00  0.00      A    C
ATOM   7530  HC2 DCE A 628      36.896  44.305  28.254  1.00  0.00      A    H
ATOM   7531  Cl1 DCE A 628      34.891  43.846  26.872  1.00  0.00      A   CL
ATOM   7532  HC3 DCE A 628      36.959  42.815  27.453  1.00  0.00      A    H
ATOM   7537  CT  DCE A 629      22.656   2.023   4.197  1.00  0.00      A    C
ATOM   7538  HC  DCE A 629      23.508   1.343   4.206  1.00  0.00      A    H
ATOM   7539  HC1 DCE A 629      22.874   2.924   4.771  1.00  0.00      A    H
ATOM   7540  Cl  DCE A 629      22.749   2.648   2.503  1.00  0.00      A   CL
ATOM   7541  CT1 DCE A 629      21.405   1.230   4.437  1.00  0.00      A    C
ATOM   7542  HC2 DCE A 629      21.133   0.378   3.814  1.00  0.00      A    H
ATOM   7543  Cl1 DCE A 629      21.464   0.596   6.087  1.00  0.00      A   CL
ATOM   7544  HC3 DCE A 629      20.544   1.897   4.396  1.00  0.00      A    H
ATOM   7549  CT  DCE A 630      33.454  19.592   4.695  1.00  0.00      A    C
ATOM   7550  HC  DCE A 630      33.035  18.591   4.791  1.00  0.00      A    H
ATOM   7551  HC1 DCE A 630      32.968  20.280   5.386  1.00  0.00      A    H
ATOM   7552  Cl  DCE A 630      35.156  19.475   5.195  1.00  0.00      A   CL
ATOM   7553  CT1 DCE A 630      33.291  20.201   3.300  1.00  0.00      A    C
ATOM   7554  HC2 DCE A 630      33.890  19.649   2.576  1.00  0.00      A    H
ATOM   7555  Cl1 DCE A 630      31.549  20.437   2.799  1.00  0.00      A   CL
ATOM   7556  HC3 DCE A 630      33.691  21.210   3.403  1.00  0.00      A    H
ATOM   7561  CT  DCE A 631      19.798  18.505   8.957  1.00  0.00      A    C
ATOM   7562  HC  DCE A 631      19.776  18.551   7.869  1.00  0.00      A    H
ATOM   7563  HC1 DCE A 631      18.770  18.444   9.316  1.00  0.00      A    H
ATOM   7564  Cl  DCE A 631      20.827  17.091   9.492  1.00  0.00      A   CL
ATOM   7565  CT1 DCE A 631      20.225  19.790   9.606  1.00  0.00      A    C
ATOM   7566  HC2 DCE A 631      21.272  20.037   9.428  1.00  0.00      A    H
ATOM   7567  Cl1 DCE A 631      19.055  20.996   9.228  1.00  0.00      A   CL
ATOM   7568  HC3 DCE A 631      20.325  19.758  10.691  1.00  0.00      A    H
ATOM   7573  CT  DCE A 632      57.957   1.559  22.117  1.00  0.00      A    C
ATOM   7574  HC  DCE A 632      58.351   0.858  21.381  1.00  0.00      A    H
ATOM   7575  HC1 DCE A 632      58.739   2.277  22.363  1.00  0.00      A    H
ATOM   7576  Cl  DCE A 632      56.811   2.495  21.104  1.00  0.00      A   CL
ATOM   7577  CT1 DCE A 632      57.295   0.897  23.329  1.00  0.00      A    C
ATOM   7578  HC2 DCE A 632      58.010   0.556  24.078  1.00  0.00      A    H
ATOM   7579  Cl1 DCE A 632      56.383   2.130  24.250  1.00  0.00      A   CL
ATOM   7580  HC3 DCE A 632      56.661   0.061  23.034  1.00  0.00      A    H
ATOM   7585  CT  DCE A 633      43.204  15.601  57.942  1.00  0.00      A    C
ATOM   7586  HC  DCE A 633      42.809  16.594  58.158  1.00  0.00      A    H
ATOM   7587  HC1 DCE A 633      44.283  15.738  58.016  1.00  0.00      A    H
ATOM   7588  Cl  DCE A 633      42.658  14.500  59.192  1.00  0.00      A   CL
ATOM   7589  CT1 DCE A 633      42.903  15.036  56.540  1.00  0.00      A    C
[truncated: 865,845 more chars]
