# Supplementary material for: Ion and Solvent Modulation of Ferrocene and Decamethylferrocene Oxidation Potentials in Organic Electrolytes as Predicted by Molecular Dynamics Simulations
Source: J Phys Chem B. 2025 Feb 11;129(7):2067–81. doi: 10.1021/acs.jpcb.4c08321 (PMC11848929; doi:10.1021/acs.jpcb.4c08321)
Supplement: Supplementary file 2 — jp4c08321_si_002.zip [file jp4c08321_si_002.zip › simulation_files/pdb_files/Fc_OPLS_bulk_ACN.pdb]

TITLE     MDANALYSIS FRAME 0: Created by PDBWriter
CRYST1   45.041   45.041   45.041  90.00  90.00  90.00 P 1           1
ATOM      1 FE   Fc  A   1      16.051  20.857   6.172  1.00  0.00      A   FE
ATOM      2  Cr1 Fc  A   1      17.211  22.437   6.286  1.00  0.00      A    C
ATOM      3  Cr2 Fc  A   1      16.235  22.619   7.280  1.00  0.00      A    C
ATOM      4  Cr3 Fc  A   1      14.999  22.648   6.548  1.00  0.00      A    C
ATOM      5  Cr4 Fc  A   1      15.210  22.419   5.183  1.00  0.00      A    C
ATOM      6  Cr5 Fc  A   1      16.591  22.495   4.976  1.00  0.00      A    C
ATOM      7  Cr6 Fc  A   1      15.863  19.218   7.386  1.00  0.00      A    C
ATOM      8  Cr7 Fc  A   1      14.917  19.168   6.392  1.00  0.00      A    C
ATOM      9  Cr8 Fc  A   1      15.629  19.172   5.142  1.00  0.00      A    C
ATOM     10  Cr9 Fc  A   1      17.064  19.103   5.507  1.00  0.00      A    C
ATOM     11 Cr10 Fc  A   1      17.167  19.361   6.873  1.00  0.00      A    C
ATOM     12  Hr1 Fc  A   1      18.280  22.472   6.439  1.00  0.00      A    H
ATOM     13  Hr2 Fc  A   1      16.354  22.506   8.347  1.00  0.00      A    H
ATOM     14  Hr3 Fc  A   1      14.015  22.706   6.990  1.00  0.00      A    H
ATOM     15  Hr4 Fc  A   1      14.454  22.180   4.449  1.00  0.00      A    H
ATOM     16  Hr5 Fc  A   1      17.104  22.679   4.043  1.00  0.00      A    H
ATOM     17  Hr6 Fc  A   1      15.672  19.181   8.448  1.00  0.00      A    H
ATOM     18  Hr7 Fc  A   1      13.863  19.002   6.561  1.00  0.00      A    H
ATOM     19  Hr8 Fc  A   1      15.252  19.141   4.130  1.00  0.00      A    H
ATOM     20  Hr9 Fc  A   1      17.893  18.922   4.838  1.00  0.00      A    H
ATOM     21 Hr10 Fc  A   1      18.117  19.528   7.357  1.00  0.00      A    H
ATOM     24  CT  ACN B   1      27.302  17.768  10.992  1.00  0.00      B    C
ATOM     25  HC  ACN B   1      26.684  17.859  11.886  1.00  0.00      B    H
ATOM     26  HC1 ACN B   1      27.169  18.779  10.608  1.00  0.00      B    H
ATOM     27  HC2 ACN B   1      27.044  16.953  10.317  1.00  0.00      B    H
ATOM     28  CZ  ACN B   1      28.637  17.631  11.495  1.00  0.00      B    C
ATOM     29  NZ  ACN B   1      29.730  17.396  11.886  1.00  0.00      B    N
ATOM     30  CT  ACN B   2       9.073  38.153  26.013  1.00  0.00      B    C
ATOM     31  HC  ACN B   2       8.240  37.484  25.799  1.00  0.00      B    H
ATOM     32  HC1 ACN B   2       9.323  38.332  27.059  1.00  0.00      B    H
ATOM     33  HC2 ACN B   2       8.987  39.046  25.394  1.00  0.00      B    H
ATOM     34  CZ  ACN B   2      10.205  37.382  25.536  1.00  0.00      B    C
ATOM     35  NZ  ACN B   2      11.148  36.841  25.183  1.00  0.00      B    N
ATOM     36  CT  ACN B   3       4.266  31.809   2.318  1.00  0.00      B    C
ATOM     37  HC  ACN B   3       3.844  32.252   3.221  1.00  0.00      B    H
ATOM     38  HC1 ACN B   3       5.241  31.374   2.536  1.00  0.00      B    H
ATOM     39  HC2 ACN B   3       4.455  32.545   1.536  1.00  0.00      B    H
ATOM     40  CZ  ACN B   3       3.364  30.713   1.899  1.00  0.00      B    C
ATOM     41  NZ  ACN B   3       2.569  29.874   1.610  1.00  0.00      B    N
ATOM     42  CT  ACN B   4      29.280  20.819  16.535  1.00  0.00      B    C
ATOM     43  HC  ACN B   4      29.828  20.358  15.713  1.00  0.00      B    H
ATOM     44  HC1 ACN B   4      28.788  21.694  16.111  1.00  0.00      B    H
ATOM     45  HC2 ACN B   4      29.855  21.122  17.409  1.00  0.00      B    H
ATOM     46  CZ  ACN B   4      28.299  19.773  16.954  1.00  0.00      B    C
ATOM     47  NZ  ACN B   4      27.548  18.997  17.290  1.00  0.00      B    N
ATOM     48  CT  ACN B   5       3.381  41.544  39.969  1.00  0.00      B    C
ATOM     49  HC  ACN B   5       3.058  41.620  41.008  1.00  0.00      B    H
ATOM     50  HC1 ACN B   5       3.278  40.487  39.726  1.00  0.00      B    H
ATOM     51  HC2 ACN B   5       4.414  41.848  39.801  1.00  0.00      B    H
ATOM     52  CZ  ACN B   5       2.518  42.332  39.109  1.00  0.00      B    C
ATOM     53  NZ  ACN B   5       1.886  42.904  38.339  1.00  0.00      B    N
ATOM     54  CT  ACN B   6      30.534   1.136  36.200  1.00  0.00      B    C
ATOM     55  HC  ACN B   6      29.727   1.371  35.506  1.00  0.00      B    H
ATOM     56  HC1 ACN B   6      30.150   0.901  37.192  1.00  0.00      B    H
ATOM     57  HC2 ACN B   6      31.303   1.907  36.252  1.00  0.00      B    H
ATOM     58  CZ  ACN B   6      31.006  -0.083  35.439  1.00  0.00      B    C
ATOM     59  NZ  ACN B   6      31.289  -1.041  34.835  1.00  0.00      B    N
ATOM     60  CT  ACN B   7      22.574   0.585  33.213  1.00  0.00      B    C
ATOM     61  HC  ACN B   7      21.521   0.859  33.155  1.00  0.00      B    H
ATOM     62  HC1 ACN B   7      23.299   1.398  33.155  1.00  0.00      B    H
ATOM     63  HC2 ACN B   7      22.845  -0.218  32.527  1.00  0.00      B    H
ATOM     64  CZ  ACN B   7      22.607   0.093  34.595  1.00  0.00      B    C
ATOM     65  NZ  ACN B   7      22.599  -0.345  35.685  1.00  0.00      B    N
ATOM     66  CT  ACN B   8      36.589  16.201   2.807  1.00  0.00      B    C
ATOM     67  HC  ACN B   8      37.396  15.495   2.609  1.00  0.00      B    H
ATOM     68  HC1 ACN B   8      35.697  15.575   2.767  1.00  0.00      B    H
ATOM     69  HC2 ACN B   8      36.561  17.089   2.175  1.00  0.00      B    H
ATOM     70  CZ  ACN B   8      36.735  16.740   4.128  1.00  0.00      B    C
ATOM     71  NZ  ACN B   8      36.798  17.139   5.194  1.00  0.00      B    N
ATOM     72  CT  ACN B   9       1.668  18.306  41.283  1.00  0.00      B    C
ATOM     73  HC  ACN B   9       1.108  18.846  40.520  1.00  0.00      B    H
ATOM     74  HC1 ACN B   9       2.051  17.367  40.882  1.00  0.00      B    H
ATOM     75  HC2 ACN B   9       1.009  18.094  42.125  1.00  0.00      B    H
ATOM     76  CZ  ACN B   9       2.681  19.211  41.811  1.00  0.00      B    C
ATOM     77  NZ  ACN B   9       3.506  19.922  42.247  1.00  0.00      B    N
ATOM     78  CT  ACN B  10       0.193   4.262  10.227  1.00  0.00      B    C
ATOM     79  HC  ACN B  10      -0.204   5.135  10.746  1.00  0.00      B    H
ATOM     80  HC1 ACN B  10       1.196   4.387   9.819  1.00  0.00      B    H
ATOM     81  HC2 ACN B  10      -0.485   3.991   9.418  1.00  0.00      B    H
ATOM     82  CZ  ACN B  10       0.112   3.130  11.166  1.00  0.00      B    C
ATOM     83  NZ  ACN B  10       0.101   2.239  11.892  1.00  0.00      B    N
ATOM     84  CT  ACN B  11      34.524  10.636  18.305  1.00  0.00      B    C
ATOM     85  HC  ACN B  11      34.933  11.517  18.801  1.00  0.00      B    H
ATOM     86  HC1 ACN B  11      34.722  10.502  17.242  1.00  0.00      B    H
ATOM     87  HC2 ACN B  11      33.463  10.613  18.556  1.00  0.00      B    H
ATOM     88  CZ  ACN B  11      35.023   9.615  19.162  1.00  0.00      B    C
ATOM     89  NZ  ACN B  11      35.493   8.873  19.862  1.00  0.00      B    N
ATOM     90  CT  ACN B  12      20.786  16.178  13.626  1.00  0.00      B    C
ATOM     91  HC  ACN B  12      21.860  16.277  13.465  1.00  0.00      B    H
ATOM     92  HC1 ACN B  12      20.288  17.137  13.771  1.00  0.00      B    H
ATOM     93  HC2 ACN B  12      20.571  15.554  14.493  1.00  0.00      B    H
ATOM     94  CZ  ACN B  12      20.399  15.492  12.406  1.00  0.00      B    C
ATOM     95  NZ  ACN B  12      20.039  14.978  11.424  1.00  0.00      B    N
ATOM     96  CT  ACN B  13      44.368  17.024   0.876  1.00  0.00      B    C
ATOM     97  HC  ACN B  13      44.820  17.235   1.846  1.00  0.00      B    H
ATOM     98  HC1 ACN B  13      45.063  16.752   0.082  1.00  0.00      B    H
ATOM     99  HC2 ACN B  13      43.854  17.891   0.461  1.00  0.00      B    H
ATOM    100  CZ  ACN B  13      43.672  15.805   1.186  1.00  0.00      B    C
ATOM    101  NZ  ACN B  13      43.105  14.830   1.443  1.00  0.00      B    N
ATOM    102  CT  ACN B  14      19.007  25.097  41.835  1.00  0.00      B    C
ATOM    103  HC  ACN B  14      18.938  24.537  40.903  1.00  0.00      B    H
ATOM    104  HC1 ACN B  14      18.815  24.475  42.709  1.00  0.00      B    H
ATOM    105  HC2 ACN B  14      18.302  25.923  41.737  1.00  0.00      B    H
ATOM    106  CZ  ACN B  14      20.280  25.685  42.108  1.00  0.00      B    C
ATOM    107  NZ  ACN B  14      21.308  26.161  42.275  1.00  0.00      B    N
ATOM    108  CT  ACN B  15      29.417  17.061  19.275  1.00  0.00      B    C
ATOM    109  HC  ACN B  15      29.117  16.797  20.289  1.00  0.00      B    H
ATOM    110  HC1 ACN B  15      28.600  17.088  18.554  1.00  0.00      B    H
ATOM    111  HC2 ACN B  15      30.235  16.455  18.884  1.00  0.00      B    H
ATOM    112  CZ  ACN B  15      29.748  18.478  19.330  1.00  0.00      B    C
ATOM    113  NZ  ACN B  15      30.048  19.561  19.339  1.00  0.00      B    N
ATOM    114  CT  ACN B  16       4.062  10.859  21.232  1.00  0.00      B    C
ATOM    115  HC  ACN B  16       4.365  10.718  22.269  1.00  0.00      B    H
ATOM    116  HC1 ACN B  16       3.065  11.298  21.186  1.00  0.00      B    H
ATOM    117  HC2 ACN B  16       3.921   9.931  20.678  1.00  0.00      B    H
ATOM    118  CZ  ACN B  16       4.953  11.709  20.452  1.00  0.00      B    C
ATOM    119  NZ  ACN B  16       5.572  12.430  19.873  1.00  0.00      B    N
ATOM    120  CT  ACN B  17      30.727  30.868   8.401  1.00  0.00      B    C
ATOM    121  HC  ACN B  17      31.496  30.096   8.357  1.00  0.00      B    H
ATOM    122  HC1 ACN B  17      29.881  30.389   8.895  1.00  0.00      B    H
ATOM    123  HC2 ACN B  17      30.549  31.211   7.382  1.00  0.00      B    H
ATOM    124  CZ  ACN B  17      31.313  31.873   9.303  1.00  0.00      B    C
ATOM    125  NZ  ACN B  17      31.841  32.668   9.947  1.00  0.00      B    N
ATOM    126  CT  ACN B  18       5.971  29.296  29.966  1.00  0.00      B    C
ATOM    127  HC  ACN B  18       6.593  28.571  29.441  1.00  0.00      B    H
ATOM    128  HC1 ACN B  18       6.235  30.311  29.670  1.00  0.00      B    H
ATOM    129  HC2 ACN B  18       6.225  29.120  31.012  1.00  0.00      B    H
ATOM    130  CZ  ACN B  18       4.565  28.966  29.776  1.00  0.00      B    C
ATOM    131  NZ  ACN B  18       3.420  28.748  29.595  1.00  0.00      B    N
ATOM    132  CT  ACN B  19      16.930  12.058  41.127  1.00  0.00      B    C
ATOM    133  HC  ACN B  19      15.984  12.136  40.590  1.00  0.00      B    H
ATOM    134  HC1 ACN B  19      16.940  11.409  42.002  1.00  0.00      B    H
ATOM    135  HC2 ACN B  19      17.195  13.090  41.358  1.00  0.00      B    H
ATOM    136  CZ  ACN B  19      17.938  11.641  40.282  1.00  0.00      B    C
ATOM    137  NZ  ACN B  19      18.790  11.312  39.537  1.00  0.00      B    N
ATOM    138  CT  ACN B  20      25.757  31.720  33.796  1.00  0.00      B    C
ATOM    139  HC  ACN B  20      25.772  31.991  32.740  1.00  0.00      B    H
ATOM    140  HC1 ACN B  20      25.740  32.572  34.475  1.00  0.00      B    H
ATOM    141  HC2 ACN B  20      26.651  31.132  34.005  1.00  0.00      B    H
ATOM    142  CZ  ACN B  20      24.519  30.980  34.111  1.00  0.00      B    C
ATOM    143  NZ  ACN B  20      23.526  30.410  34.249  1.00  0.00      B    N
ATOM    144  CT  ACN B  21      30.113  27.175  39.682  1.00  0.00      B    C
ATOM    145  HC  ACN B  21      30.918  27.908  39.621  1.00  0.00      B    H
ATOM    146  HC1 ACN B  21      29.963  26.634  38.748  1.00  0.00      B    H
ATOM    147  HC2 ACN B  21      29.180  27.707  39.871  1.00  0.00      B    H
ATOM    148  CZ  ACN B  21      30.207  26.071  40.712  1.00  0.00      B    C
ATOM    149  NZ  ACN B  21      30.207  25.276  41.538  1.00  0.00      B    N
ATOM    150  CT  ACN B  22      37.853  44.737  32.394  1.00  0.00      B    C
ATOM    151  HC  ACN B  22      38.639  44.057  32.067  1.00  0.00      B    H
ATOM    152  HC1 ACN B  22      36.875  44.255  32.362  1.00  0.00      B    H
ATOM    153  HC2 ACN B  22      37.908  45.603  31.734  1.00  0.00      B    H
ATOM    154  CZ  ACN B  22      38.182  45.244  33.732  1.00  0.00      B    C
ATOM    155  NZ  ACN B  22      38.430  45.705  34.751  1.00  0.00      B    N
ATOM    156  CT  ACN B  23      20.843  41.596  35.143  1.00  0.00      B    C
ATOM    157  HC  ACN B  23      20.113  40.786  35.139  1.00  0.00      B    H
ATOM    158  HC1 ACN B  23      21.854  41.302  34.863  1.00  0.00      B    H
ATOM    159  HC2 ACN B  23      20.948  41.936  36.174  1.00  0.00      B    H
ATOM    160  CZ  ACN B  23      20.291  42.563  34.246  1.00  0.00      B    C
ATOM    161  NZ  ACN B  23      19.873  43.367  33.547  1.00  0.00      B    N
ATOM    162  CT  ACN B  24       9.441  16.649  36.885  1.00  0.00      B    C
ATOM    163  HC  ACN B  24       9.461  15.736  37.479  1.00  0.00      B    H
ATOM    164  HC1 ACN B  24       9.561  16.380  35.835  1.00  0.00      B    H
ATOM    165  HC2 ACN B  24       9.905  17.536  37.316  1.00  0.00      B    H
ATOM    166  CZ  ACN B  24       8.028  17.068  36.837  1.00  0.00      B    C
ATOM    167  NZ  ACN B  24       6.911  17.337  36.871  1.00  0.00      B    N
ATOM    168  CT  ACN B  25       4.987   5.271  41.329  1.00  0.00      B    C
ATOM    169  HC  ACN B  25       5.001   5.721  40.337  1.00  0.00      B    H
ATOM    170  HC1 ACN B  25       3.954   5.063  41.609  1.00  0.00      B    H
ATOM    171  HC2 ACN B  25       5.550   5.759  42.125  1.00  0.00      B    H
ATOM    172  CZ  ACN B  25       5.571   3.985  40.975  1.00  0.00      B    C
ATOM    173  NZ  ACN B  25       6.106   2.919  40.727  1.00  0.00      B    N
ATOM    174  CT  ACN B  26      32.271   0.550  44.022  1.00  0.00      B    C
ATOM    175  HC  ACN B  26      32.431   1.626  44.079  1.00  0.00      B    H
ATOM    176  HC1 ACN B  26      31.225   0.520  43.715  1.00  0.00      B    H
ATOM    177  HC2 ACN B  26      32.477   0.231  45.044  1.00  0.00      B    H
ATOM    178  CZ  ACN B  26      33.141  -0.007  43.022  1.00  0.00      B    C
ATOM    179  NZ  ACN B  26      33.930  -0.493  42.268  1.00  0.00      B    N
ATOM    180  CT  ACN B  27       0.796  27.108   2.063  1.00  0.00      B    C
ATOM    181  HC  ACN B  27       0.682  26.030   1.952  1.00  0.00      B    H
ATOM    182  HC1 ACN B  27      -0.202  27.545   2.028  1.00  0.00      B    H
ATOM    183  HC2 ACN B  27       1.424  27.531   1.278  1.00  0.00      B    H
ATOM    184  CZ  ACN B  27       1.296  27.206   3.403  1.00  0.00      B    C
ATOM    185  NZ  ACN B  27       1.685  27.324   4.520  1.00  0.00      B    N
ATOM    186  CT  ACN B  28      21.092   3.588  40.588  1.00  0.00      B    C
ATOM    187  HC  ACN B  28      21.061   4.588  41.020  1.00  0.00      B    H
ATOM    188  HC1 ACN B  28      20.277   3.002  41.013  1.00  0.00      B    H
ATOM    189  HC2 ACN B  28      22.097   3.239  40.825  1.00  0.00      B    H
ATOM    190  CZ  ACN B  28      20.870   3.787  39.208  1.00  0.00      B    C
ATOM    191  NZ  ACN B  28      20.714   3.928  38.060  1.00  0.00      B    N
ATOM    192  CT  ACN B  29       0.328   0.771  31.566  1.00  0.00      B    C
ATOM    193  HC  ACN B  29      -0.219   0.330  30.732  1.00  0.00      B    H
ATOM    194  HC1 ACN B  29       0.612   1.784  31.278  1.00  0.00      B    H
ATOM    195  HC2 ACN B  29       1.212   0.220  31.887  1.00  0.00      B    H
ATOM    196  CZ  ACN B  29      -0.567   1.015  32.661  1.00  0.00      B    C
ATOM    197  NZ  ACN B  29      -1.280   1.161  33.582  1.00  0.00      B    N
ATOM    198  CT  ACN B  30      31.460  27.572  15.458  1.00  0.00      B    C
ATOM    199  HC  ACN B  30      30.389  27.739  15.569  1.00  0.00      B    H
ATOM    200  HC1 ACN B  30      32.113  28.192  14.843  1.00  0.00      B    H
ATOM    201  HC2 ACN B  30      31.621  26.520  15.220  1.00  0.00      B    H
ATOM    202  CZ  ACN B  30      32.207  27.776  16.710  1.00  0.00      B    C
ATOM    203  NZ  ACN B  30      32.734  27.890  17.762  1.00  0.00      B    N
ATOM    204  CT  ACN B  31      13.822  38.204  38.393  1.00  0.00      B    C
ATOM    205  HC  ACN B  31      13.129  38.652  37.680  1.00  0.00      B    H
ATOM    206  HC1 ACN B  31      14.692  38.810  38.643  1.00  0.00      B    H
ATOM    207  HC2 ACN B  31      14.103  37.210  38.044  1.00  0.00      B    H
ATOM    208  CZ  ACN B  31      12.826  38.117  39.539  1.00  0.00      B    C
ATOM    209  NZ  ACN B  31      12.066  38.012  40.372  1.00  0.00      B    N
ATOM    210  CT  ACN B  32      35.960  14.187  44.550  1.00  0.00      B    C
ATOM    211  HC  ACN B  32      34.943  13.827  44.400  1.00  0.00      B    H
ATOM    212  HC1 ACN B  32      36.156  13.715  45.513  1.00  0.00      B    H
ATOM    213  HC2 ACN B  32      35.869  15.273  44.591  1.00  0.00      B    H
ATOM    214  CZ  ACN B  32      36.947  13.711  43.601  1.00  0.00      B    C
ATOM    215  NZ  ACN B  32      37.741  13.351  42.836  1.00  0.00      B    N
ATOM    216  CT  ACN B  33      17.440  11.284  36.351  1.00  0.00      B    C
ATOM    217  HC  ACN B  33      18.487  11.573  36.262  1.00  0.00      B    H
ATOM    218  HC1 ACN B  33      16.901  11.560  35.444  1.00  0.00      B    H
ATOM    219  HC2 ACN B  33      17.017  11.803  37.211  1.00  0.00      B    H
ATOM    220  CZ  ACN B  33      17.341   9.830  36.660  1.00  0.00      B    C
ATOM    221  NZ  ACN B  33      17.211   8.694  36.860  1.00  0.00      B    N
ATOM    222  CT  ACN B  34       7.933  28.111  35.371  1.00  0.00      B    C
ATOM    223  HC  ACN B  34       7.657  28.520  36.344  1.00  0.00      B    H
ATOM    224  HC1 ACN B  34       7.592  27.085  35.242  1.00  0.00      B    H
ATOM    225  HC2 ACN B  34       9.023  28.089  35.343  1.00  0.00      B    H
ATOM    226  CZ  ACN B  34       7.421  28.927  34.280  1.00  0.00      B    C
ATOM    227  NZ  ACN B  34       7.061  29.508  33.364  1.00  0.00      B    N
ATOM    228  CT  ACN B  35      33.503  33.137  22.105  1.00  0.00      B    C
ATOM    229  HC  ACN B  35      33.778  33.585  23.060  1.00  0.00      B    H
ATOM    230  HC1 ACN B  35      33.974  33.615  21.246  1.00  0.00      B    H
ATOM    231  HC2 ACN B  35      32.423  33.076  21.973  1.00  0.00      B    H
ATOM    232  CZ  ACN B  35      34.031  31.796  22.072  1.00  0.00      B    C
ATOM    233  NZ  ACN B  35      34.373  30.718  22.063  1.00  0.00      B    N
ATOM    234  CT  ACN B  36      36.720  36.438  19.871  1.00  0.00      B    C
ATOM    235  HC  ACN B  36      36.740  36.684  18.810  1.00  0.00      B    H
ATOM    236  HC1 ACN B  36      36.770  35.379  20.122  1.00  0.00      B    H
ATOM    237  HC2 ACN B  36      35.821  36.851  20.329  1.00  0.00      B    H
ATOM    238  CZ  ACN B  36      37.919  37.083  20.439  1.00  0.00      B    C
ATOM    239  NZ  ACN B  36      38.921  37.526  20.788  1.00  0.00      B    N
ATOM    240  CT  ACN B  37      29.555  35.681   4.864  1.00  0.00      B    C
ATOM    241  HC  ACN B  37      28.513  35.915   5.082  1.00  0.00      B    H
ATOM    242  HC1 ACN B  37      30.176  35.564   5.753  1.00  0.00      B    H
ATOM    243  HC2 ACN B  37      30.105  36.311   4.166  1.00  0.00      B    H
ATOM    244  CZ  ACN B  37      29.691  34.274   4.414  1.00  0.00      B    C
ATOM    245  NZ  ACN B  37      29.805  33.175   4.134  1.00  0.00      B    N
ATOM    246  CT  ACN B  38      13.285  29.977  26.861  1.00  0.00      B    C
ATOM    247  HC  ACN B  38      13.558  30.179  27.897  1.00  0.00      B    H
ATOM    248  HC1 ACN B  38      14.268  29.927  26.391  1.00  0.00      B    H
ATOM    249  HC2 ACN B  38      12.636  30.706  26.376  1.00  0.00      B    H
ATOM    250  CZ  ACN B  38      12.777  28.622  26.680  1.00  0.00      B    C
ATOM    251  NZ  ACN B  38      12.355  27.567  26.465  1.00  0.00      B    N
ATOM    252  CT  ACN B  39      42.365  39.329  16.328  1.00  0.00      B    C
ATOM    253  HC  ACN B  39      42.485  38.246  16.336  1.00  0.00      B    H
ATOM    254  HC1 ACN B  39      42.665  39.630  15.324  1.00  0.00      B    H
ATOM    255  HC2 ACN B  39      42.967  39.750  17.133  1.00  0.00      B    H
ATOM    256  CZ  ACN B  39      40.936  39.594  16.396  1.00  0.00      B    C
ATOM    257  NZ  ACN B  39      39.797  39.710  16.417  1.00  0.00      B    N
ATOM    258  CT  ACN B  40       1.942   7.702  44.059  1.00  0.00      B    C
ATOM    259  HC  ACN B  40       1.746   7.372  43.039  1.00  0.00      B    H
ATOM    260  HC1 ACN B  40       1.420   7.136  44.831  1.00  0.00      B    H
ATOM    261  HC2 ACN B  40       1.701   8.764  44.099  1.00  0.00      B    H
ATOM    262  CZ  ACN B  40       3.267   7.731  44.460  1.00  0.00      B    C
ATOM    263  NZ  ACN B  40       4.376   7.738  44.792  1.00  0.00      B    N
ATOM    264  CT  ACN B  41      12.087  38.684  14.341  1.00  0.00      B    C
ATOM    265  HC  ACN B  41      12.570  39.147  13.480  1.00  0.00      B    H
ATOM    266  HC1 ACN B  41      11.231  38.171  13.903  1.00  0.00      B    H
ATOM    267  HC2 ACN B  41      11.695  39.432  15.030  1.00  0.00      B    H
ATOM    268  CZ  ACN B  41      13.079  37.867  15.008  1.00  0.00      B    C
ATOM    269  NZ  ACN B  41      13.837  37.144  15.488  1.00  0.00      B    N
ATOM    270  CT  ACN B  42       5.683  -0.145  39.147  1.00  0.00      B    C
ATOM    271  HC  ACN B  42       4.859  -0.815  38.905  1.00  0.00      B    H
ATOM    272  HC1 ACN B  42       6.571  -0.670  39.501  1.00  0.00      B    H
ATOM    273  HC2 ACN B  42       5.381   0.489  39.980  1.00  0.00      B    H
ATOM    274  CZ  ACN B  42       5.921   0.617  37.922  1.00  0.00      B    C
ATOM    275  NZ  ACN B  42       6.013   1.236  36.938  1.00  0.00      B    N
ATOM    276  CT  ACN B  43      36.869  35.626   3.904  1.00  0.00      B    C
ATOM    277  HC  ACN B  43      36.847  35.335   2.854  1.00  0.00      B    H
ATOM    278  HC1 ACN B  43      37.641  36.396   3.926  1.00  0.00      B    H
ATOM    279  HC2 ACN B  43      37.092  34.839   4.624  1.00  0.00      B    H
ATOM    280  CZ  ACN B  43      35.571  36.254   4.129  1.00  0.00      B    C
ATOM    281  NZ  ACN B  43      34.505  36.736   4.321  1.00  0.00      B    N
ATOM    282  CT  ACN B  44       4.722  39.202   9.183  1.00  0.00      B    C
ATOM    283  HC  ACN B  44       3.778  39.130   9.724  1.00  0.00      B    H
ATOM    284  HC1 ACN B  44       4.893  40.172   8.716  1.00  0.00      B    H
ATOM    285  HC2 ACN B  44       4.749  38.384   8.464  1.00  0.00      B    H
ATOM    286  CZ  ACN B  44       5.842  39.046  10.147  1.00  0.00      B    C
ATOM    287  NZ  ACN B  44       6.764  38.848  10.882  1.00  0.00      B    N
ATOM    288  CT  ACN B  45      21.819  39.361   2.918  1.00  0.00      B    C
ATOM    289  HC  ACN B  45      22.426  39.289   3.821  1.00  0.00      B    H
ATOM    290  HC1 ACN B  45      22.542  39.775   2.215  1.00  0.00      B    H
ATOM    291  HC2 ACN B  45      20.887  39.912   3.042  1.00  0.00      B    H
ATOM    292  CZ  ACN B  45      21.568  37.984   2.361  1.00  0.00      B    C
ATOM    293  NZ  ACN B  45      21.381  36.937   1.957  1.00  0.00      B    N
ATOM    294  CT  ACN B  46      17.685   4.958  13.025  1.00  0.00      B    C
ATOM    295  HC  ACN B  46      17.897   3.891  13.099  1.00  0.00      B    H
ATOM    296  HC1 ACN B  46      18.508   5.642  12.820  1.00  0.00      B    H
ATOM    297  HC2 ACN B  46      17.217   5.393  13.908  1.00  0.00      B    H
ATOM    298  CZ  ACN B  46      16.575   5.036  12.110  1.00  0.00      B    C
ATOM    299  NZ  ACN B  46      15.669   5.174  11.409  1.00  0.00      B    N
ATOM    300  CT  ACN B  47      29.423   9.017   9.463  1.00  0.00      B    C
ATOM    301  HC  ACN B  47      29.122   9.013   8.415  1.00  0.00      B    H
ATOM    302  HC1 ACN B  47      28.934   9.825  10.008  1.00  0.00      B    H
ATOM    303  HC2 ACN B  47      30.497   9.201   9.481  1.00  0.00      B    H
ATOM    304  CZ  ACN B  47      29.062   7.723  10.170  1.00  0.00      B    C
ATOM    305  NZ  ACN B  47      28.878   6.671  10.675  1.00  0.00      B    N
ATOM    306  CT  ACN B  48      31.006   4.200  30.733  1.00  0.00      B    C
ATOM    307  HC  ACN B  48      31.403   5.213  30.796  1.00  0.00      B    H
ATOM    308  HC1 ACN B  48      30.325   4.048  29.895  1.00  0.00      B    H
ATOM    309  HC2 ACN B  48      30.539   4.037  31.704  1.00  0.00      B    H
ATOM    310  CZ  ACN B  48      32.268   3.575  30.411  1.00  0.00      B    C
ATOM    311  NZ  ACN B  48      33.302   3.058  30.191  1.00  0.00      B    N
ATOM    312  CT  ACN B  49      30.138  43.627  31.169  1.00  0.00      B    C
ATOM    313  HC  ACN B  49      29.916  42.665  31.632  1.00  0.00      B    H
ATOM    314  HC1 ACN B  49      30.972  44.026  31.746  1.00  0.00      B    H
ATOM    315  HC2 ACN B  49      29.328  44.356  31.191  1.00  0.00      B    H
ATOM    316  CZ  ACN B  49      30.742  43.510  29.837  1.00  0.00      B    C
ATOM    317  NZ  ACN B  49      31.191  43.391  28.813  1.00  0.00      B    N
ATOM    318  CT  ACN B  50       9.334  39.838  22.900  1.00  0.00      B    C
ATOM    319  HC  ACN B  50       8.435  39.836  23.516  1.00  0.00      B    H
ATOM    320  HC1 ACN B  50       9.214  39.469  21.882  1.00  0.00      B    H
ATOM    321  HC2 ACN B  50      10.187  39.377  23.398  1.00  0.00      B    H
ATOM    322  CZ  ACN B  50       9.902  41.218  22.649  1.00  0.00      B    C
ATOM    323  NZ  ACN B  50      10.410  42.239  22.527  1.00  0.00      B    N
ATOM    324  CT  ACN B  51      21.013  26.610   9.266  1.00  0.00      B    C
ATOM    325  HC  ACN B  51      21.840  27.229   8.920  1.00  0.00      B    H
ATOM    326  HC1 ACN B  51      21.130  26.376  10.325  1.00  0.00      B    H
ATOM    327  HC2 ACN B  51      21.012  25.731   8.622  1.00  0.00      B    H
ATOM    328  CZ  ACN B  51      19.740  27.336   9.054  1.00  0.00      B    C
ATOM    329  NZ  ACN B  51      18.770  27.891   8.865  1.00  0.00      B    N
ATOM    330  CT  ACN B  52      21.517  12.535  20.464  1.00  0.00      B    C
ATOM    331  HC  ACN B  52      20.475  12.537  20.783  1.00  0.00      B    H
ATOM    332  HC1 ACN B  52      21.440  12.473  19.378  1.00  0.00      B    H
ATOM    333  HC2 ACN B  52      22.079  11.677  20.832  1.00  0.00      B    H
ATOM    334  CZ  ACN B  52      22.114  13.779  20.995  1.00  0.00      B    C
ATOM    335  NZ  ACN B  52      22.588  14.781  21.440  1.00  0.00      B    N
ATOM    336  CT  ACN B  53       6.847  26.503   0.253  1.00  0.00      B    C
ATOM    337  HC  ACN B  53       7.133  25.759   0.997  1.00  0.00      B    H
ATOM    338  HC1 ACN B  53       5.893  26.170  -0.154  1.00  0.00      B    H
ATOM    339  HC2 ACN B  53       7.610  26.575  -0.521  1.00  0.00      B    H
ATOM    340  CZ  ACN B  53       6.688  27.808   0.769  1.00  0.00      B    C
ATOM    341  NZ  ACN B  53       6.576  28.846   1.177  1.00  0.00      B    N
ATOM    342  CT  ACN B  54      41.678  27.407  28.677  1.00  0.00      B    C
ATOM    343  HC  ACN B  54      41.247  28.408  28.698  1.00  0.00      B    H
ATOM    344  HC1 ACN B  54      42.747  27.361  28.889  1.00  0.00      B    H
ATOM    345  HC2 ACN B  54      41.480  26.885  27.742  1.00  0.00      B    H
ATOM    346  CZ  ACN B  54      41.008  26.492  29.659  1.00  0.00      B    C
ATOM    347  NZ  ACN B  54      40.491  25.891  30.457  1.00  0.00      B    N
ATOM    348  CT  ACN B  55      31.335  10.434   4.805  1.00  0.00      B    C
ATOM    349  HC  ACN B  55      31.388  10.882   3.813  1.00  0.00      B    H
ATOM    350  HC1 ACN B  55      30.591   9.640   4.733  1.00  0.00      B    H
ATOM    351  HC2 ACN B  55      31.140  11.191   5.565  1.00  0.00      B    H
ATOM    352  CZ  ACN B  55      32.593   9.713   4.957  1.00  0.00      B    C
ATOM    353  NZ  ACN B  55      33.675   9.219   5.104  1.00  0.00      B    N
ATOM    354  CT  ACN B  56      13.145  20.293  10.692  1.00  0.00      B    C
ATOM    355  HC  ACN B  56      13.408  20.716   9.722  1.00  0.00      B    H
ATOM    356  HC1 ACN B  56      12.075  20.468  10.803  1.00  0.00      B    H
ATOM    357  HC2 ACN B  56      13.790  20.619  11.508  1.00  0.00      B    H
ATOM    358  CZ  ACN B  56      13.262  18.849  10.697  1.00  0.00      B    C
ATOM    359  NZ  ACN B  56      13.419  17.708  10.696  1.00  0.00      B    N
ATOM    360  CT  ACN B  57      27.348  26.892  31.731  1.00  0.00      B    C
ATOM    361  HC  ACN B  57      27.810  26.048  32.243  1.00  0.00      B    H
ATOM    362  HC1 ACN B  57      28.038  27.200  30.945  1.00  0.00      B    H
ATOM    363  HC2 ACN B  57      27.338  27.744  32.410  1.00  0.00      B    H
ATOM    364  CZ  ACN B  57      26.022  26.481  31.322  1.00  0.00      B    C
ATOM    365  NZ  ACN B  57      24.951  26.206  31.053  1.00  0.00      B    N
ATOM    366  CT  ACN B  58      15.113   5.399   5.767  1.00  0.00      B    C
ATOM    367  HC  ACN B  58      15.967   5.200   6.414  1.00  0.00      B    H
ATOM    368  HC1 ACN B  58      14.251   5.728   6.348  1.00  0.00      B    H
ATOM    369  HC2 ACN B  58      14.888   4.532   5.147  1.00  0.00      B    H
ATOM    370  CZ  ACN B  58      15.431   6.425   4.738  1.00  0.00      B    C
ATOM    371  NZ  ACN B  58      15.646   7.195   3.904  1.00  0.00      B    N
ATOM    372  CT  ACN B  59       1.115   4.001  15.068  1.00  0.00      B    C
ATOM    373  HC  ACN B  59       1.461   3.847  16.090  1.00  0.00      B    H
ATOM    374  HC1 ACN B  59       1.139   3.110  14.442  1.00  0.00      B    H
ATOM    375  HC2 ACN B  59       1.941   4.615  14.710  1.00  0.00      B    H
ATOM    376  CZ  ACN B  59      -0.245   4.623  15.036  1.00  0.00      B    C
ATOM    377  NZ  ACN B  59      -1.332   5.080  14.999  1.00  0.00      B    N
ATOM    378  CT  ACN B  60      11.739  25.250   9.307  1.00  0.00      B    C
ATOM    379  HC  ACN B  60      12.332  24.422   9.695  1.00  0.00      B    H
ATOM    380  HC1 ACN B  60      11.676  25.309   8.220  1.00  0.00      B    H
ATOM    381  HC2 ACN B  60      12.170  26.159   9.727  1.00  0.00      B    H
ATOM    382  CZ  ACN B  60      10.385  25.058   9.845  1.00  0.00      B    C
ATOM    383  NZ  ACN B  60       9.306  24.881  10.244  1.00  0.00      B    N
ATOM    384  CT  ACN B  61      41.611  33.037  10.285  1.00  0.00      B    C
ATOM    385  HC  ACN B  61      42.216  33.700   9.666  1.00  0.00      B    H
ATOM    386  HC1 ACN B  61      42.143  32.976  11.234  1.00  0.00      B    H
ATOM    387  HC2 ACN B  61      41.580  32.087   9.752  1.00  0.00      B    H
ATOM    388  CZ  ACN B  61      40.210  33.644  10.345  1.00  0.00      B    C
ATOM    389  NZ  ACN B  61      39.137  34.152  10.414  1.00  0.00      B    N
ATOM    390  CT  ACN B  62      33.463  31.896  25.362  1.00  0.00      B    C
ATOM    391  HC  ACN B  62      33.836  31.705  26.368  1.00  0.00      B    H
ATOM    392  HC1 ACN B  62      32.859  31.081  24.964  1.00  0.00      B    H
ATOM    393  HC2 ACN B  62      34.311  32.052  24.696  1.00  0.00      B    H
ATOM    394  CZ  ACN B  62      32.688  33.142  25.543  1.00  0.00      B    C
ATOM    395  NZ  ACN B  62      32.123  34.181  25.659  1.00  0.00      B    N
ATOM    396  CT  ACN B  63      33.460  19.829   1.819  1.00  0.00      B    C
ATOM    397  HC  ACN B  63      33.880  19.661   0.828  1.00  0.00      B    H
ATOM    398  HC1 ACN B  63      32.483  20.309   1.773  1.00  0.00      B    H
ATOM    399  HC2 ACN B  63      34.140  20.444   2.410  1.00  0.00      B    H
ATOM    400  CZ  ACN B  63      33.414  18.536   2.537  1.00  0.00      B    C
ATOM    401  NZ  ACN B  63      33.375  17.480   3.084  1.00  0.00      B    N
ATOM    402  CT  ACN B  64      16.749  41.285  23.082  1.00  0.00      B    C
ATOM    403  HC  ACN B  64      16.256  40.467  23.608  1.00  0.00      B    H
ATOM    404  HC1 ACN B  64      17.802  41.313  23.360  1.00  0.00      B    H
ATOM    405  HC2 ACN B  64      16.202  42.227  23.064  1.00  0.00      B    H
ATOM    406  CZ  ACN B  64      16.551  41.047  21.656  1.00  0.00      B    C
ATOM    407  NZ  ACN B  64      16.282  40.963  20.538  1.00  0.00      B    N
ATOM    408  CT  ACN B  65       8.584  36.429  21.192  1.00  0.00      B    C
ATOM    409  HC  ACN B  65       8.203  35.571  20.638  1.00  0.00      B    H
ATOM    410  HC1 ACN B  65       8.637  37.296  20.533  1.00  0.00      B    H
ATOM    411  HC2 ACN B  65       9.595  36.162  21.503  1.00  0.00      B    H
ATOM    412  CZ  ACN B  65       7.750  36.875  22.318  1.00  0.00      B    C
ATOM    413  NZ  ACN B  65       7.119  37.226  23.172  1.00  0.00      B    N
ATOM    414  CT  ACN B  66      26.261  15.297  44.645  1.00  0.00      B    C
ATOM    415  HC  ACN B  66      25.615  16.076  45.051  1.00  0.00      B    H
ATOM    416  HC1 ACN B  66      26.461  15.683  43.645  1.00  0.00      B    H
ATOM    417  HC2 ACN B  66      25.801  14.309  44.642  1.00  0.00      B    H
ATOM    418  CZ  ACN B  66      27.444  15.306  45.525  1.00  0.00      B    C
ATOM    419  NZ  ACN B  66      28.368  15.278  46.251  1.00  0.00      B    N
ATOM    420  CT  ACN B  67      -0.299  37.488  25.934  1.00  0.00      B    C
ATOM    421  HC  ACN B  67      -1.198  37.881  26.409  1.00  0.00      B    H
ATOM    422  HC1 ACN B  67       0.180  38.220  25.284  1.00  0.00      B    H
ATOM    423  HC2 ACN B  67      -0.446  36.564  25.375  1.00  0.00      B    H
ATOM    424  CZ  ACN B  67       0.692  37.175  27.071  1.00  0.00      B    C
ATOM    425  NZ  ACN B  67       1.421  36.865  27.906  1.00  0.00      B    N
ATOM    426  CT  ACN B  68       9.628  39.201  34.659  1.00  0.00      B    C
ATOM    427  HC  ACN B  68       8.967  39.945  35.103  1.00  0.00      B    H
ATOM    428  HC1 ACN B  68      10.458  39.092  35.357  1.00  0.00      B    H
ATOM    429  HC2 ACN B  68       9.907  39.567  33.672  1.00  0.00      B    H
ATOM    430  CZ  ACN B  68       9.012  37.892  34.381  1.00  0.00      B    C
ATOM    431  NZ  ACN B  68       8.581  36.784  34.191  1.00  0.00      B    N
ATOM    432  CT  ACN B  69      23.787  45.120  14.392  1.00  0.00      B    C
ATOM    433  HC  ACN B  69      22.831  45.111  13.868  1.00  0.00      B    H
ATOM    434  HC1 ACN B  69      23.708  44.263  15.062  1.00  0.00      B    H
ATOM    435  HC2 ACN B  69      23.876  46.017  15.004  1.00  0.00      B    H
ATOM    436  CZ  ACN B  69      24.947  44.819  13.540  1.00  0.00      B    C
ATOM    437  NZ  ACN B  69      25.863  44.578  12.895  1.00  0.00      B    N
ATOM    438  CT  ACN B  70      40.361  35.950  23.661  1.00  0.00      B    C
ATOM    439  HC  ACN B  70      40.636  34.900  23.564  1.00  0.00      B    H
ATOM    440  HC1 ACN B  70      39.835  36.104  24.604  1.00  0.00      B    H
ATOM    441  HC2 ACN B  70      39.637  36.137  22.868  1.00  0.00      B    H
ATOM    442  CZ  ACN B  70      41.486  36.831  23.628  1.00  0.00      B    C
ATOM    443  NZ  ACN B  70      42.406  37.567  23.584  1.00  0.00      B    N
ATOM    444  CT  ACN B  71      30.444  19.382  40.076  1.00  0.00      B    C
ATOM    445  HC  ACN B  71      29.459  19.191  40.501  1.00  0.00      B    H
ATOM    446  HC1 ACN B  71      31.236  18.691  40.364  1.00  0.00      B    H
ATOM    447  HC2 ACN B  71      30.779  20.404  40.256  1.00  0.00      B    H
ATOM    448  CZ  ACN B  71      30.145  19.534  38.636  1.00  0.00      B    C
ATOM    449  NZ  ACN B  71      29.826  19.712  37.526  1.00  0.00      B    N
ATOM    450  CT  ACN B  72      16.423  -0.114  39.050  1.00  0.00      B    C
ATOM    451  HC  ACN B  72      16.144  -0.767  39.877  1.00  0.00      B    H
ATOM    452  HC1 ACN B  72      15.573   0.410  38.613  1.00  0.00      B    H
ATOM    453  HC2 ACN B  72      16.991  -0.545  38.225  1.00  0.00      B    H
ATOM    454  CZ  ACN B  72      17.222   0.883  39.713  1.00  0.00      B    C
ATOM    455  NZ  ACN B  72      17.903   1.726  40.213  1.00  0.00      B    N
ATOM    456  CT  ACN B  73       6.289  18.491  11.042  1.00  0.00      B    C
ATOM    457  HC  ACN B  73       5.241  18.395  11.326  1.00  0.00      B    H
ATOM    458  HC1 ACN B  73       6.943  18.765  11.870  1.00  0.00      B    H
ATOM    459  HC2 ACN B  73       6.501  19.150  10.200  1.00  0.00      B    H
ATOM    460  CZ  ACN B  73       6.594  17.132  10.551  1.00  0.00      B    C
ATOM    461  NZ  ACN B  73       6.741  16.095  10.146  1.00  0.00      B    N
ATOM    462  CT  ACN B  74       1.896  10.393   6.761  1.00  0.00      B    C
ATOM    463  HC  ACN B  74       1.677  10.949   7.672  1.00  0.00      B    H
ATOM    464  HC1 ACN B  74       2.658  10.870   6.144  1.00  0.00      B    H
ATOM    465  HC2 ACN B  74       1.010  10.337   6.128  1.00  0.00      B    H
ATOM    466  CZ  ACN B  74       2.363   8.998   6.930  1.00  0.00      B    C
ATOM    467  NZ  ACN B  74       2.765   7.885   7.001  1.00  0.00      B    N
ATOM    468  CT  ACN B  75       5.968  25.079  36.411  1.00  0.00      B    C
ATOM    469  HC  ACN B  75       6.131  25.882  35.692  1.00  0.00      B    H
ATOM    470  HC1 ACN B  75       5.484  25.337  37.353  1.00  0.00      B    H
ATOM    471  HC2 ACN B  75       6.900  24.558  36.631  1.00  0.00      B    H
ATOM    472  CZ  ACN B  75       5.096  24.319  35.540  1.00  0.00      B    C
ATOM    473  NZ  ACN B  75       4.411  23.708  34.828  1.00  0.00      B    N
ATOM    474  CT  ACN B  76      21.823   3.202  17.111  1.00  0.00      B    C
ATOM    475  HC  ACN B  76      21.566   2.698  16.179  1.00  0.00      B    H
ATOM    476  HC1 ACN B  76      22.836   2.881  17.354  1.00  0.00      B    H
ATOM    477  HC2 ACN B  76      21.175   2.802  17.891  1.00  0.00      B    H
ATOM    478  CZ  ACN B  76      21.736   4.647  17.081  1.00  0.00      B    C
ATOM    479  NZ  ACN B  76      21.658   5.796  17.167  1.00  0.00      B    N
ATOM    480  CT  ACN B  77       8.423  31.303  44.048  1.00  0.00      B    C
ATOM    481  HC  ACN B  77       8.248  31.556  43.002  1.00  0.00      B    H
ATOM    482  HC1 ACN B  77       9.454  31.035  44.282  1.00  0.00      B    H
ATOM    483  HC2 ACN B  77       7.812  30.487  44.434  1.00  0.00      B    H
ATOM    484  CZ  ACN B  77       8.017  32.313  45.072  1.00  0.00      B    C
ATOM    485  NZ  ACN B  77       7.787  33.131  45.879  1.00  0.00      B    N
ATOM    486  CT  ACN B  78      28.159  24.397  29.300  1.00  0.00      B    C
ATOM    487  HC  ACN B  78      27.224  24.636  28.793  1.00  0.00      B    H
ATOM    488  HC1 ACN B  78      28.224  23.475  29.879  1.00  0.00      B    H
ATOM    489  HC2 ACN B  78      28.373  25.186  30.020  1.00  0.00      B    H
ATOM    490  CZ  ACN B  78      29.223  24.386  28.233  1.00  0.00      B    C
ATOM    491  NZ  ACN B  78      30.041  24.387  27.398  1.00  0.00      B    N
ATOM    492  CT  ACN B  79      39.555   6.948  31.353  1.00  0.00      B    C
ATOM    493  HC  ACN B  79      38.921   6.900  30.467  1.00  0.00      B    H
ATOM    494  HC1 ACN B  79      40.569   6.628  31.113  1.00  0.00      B    H
ATOM    495  HC2 ACN B  79      39.178   6.419  32.228  1.00  0.00      B    H
ATOM    496  CZ  ACN B  79      39.636   8.355  31.682  1.00  0.00      B    C
ATOM    497  NZ  ACN B  79      39.696   9.488  31.928  1.00  0.00      B    N
ATOM    498  CT  ACN B  80      37.304  30.634  34.386  1.00  0.00      B    C
ATOM    499  HC  ACN B  80      37.243  29.780  33.713  1.00  0.00      B    H
ATOM    500  HC1 ACN B  80      37.605  31.482  33.771  1.00  0.00      B    H
ATOM    501  HC2 ACN B  80      38.026  30.418  35.174  1.00  0.00      B    H
ATOM    502  CZ  ACN B  80      35.993  30.904  34.945  1.00  0.00      B    C
ATOM    503  NZ  ACN B  80      34.949  31.077  35.435  1.00  0.00      B    N
ATOM    504  CT  ACN B  81      44.511  31.310  40.692  1.00  0.00      B    C
ATOM    505  HC  ACN B  81      44.512  31.413  39.607  1.00  0.00      B    H
ATOM    506  HC1 ACN B  81      45.476  31.586  41.116  1.00  0.00      B    H
ATOM    507  HC2 ACN B  81      44.342  30.242  40.829  1.00  0.00      B    H
ATOM    508  CZ  ACN B  81      43.424  31.975  41.484  1.00  0.00      B    C
ATOM    509  NZ  ACN B  81      42.497  32.449  42.011  1.00  0.00      B    N
ATOM    510  CT  ACN B  82      10.026  24.249  18.004  1.00  0.00      B    C
ATOM    511  HC  ACN B  82       9.645  23.456  17.361  1.00  0.00      B    H
ATOM    512  HC1 ACN B  82       9.229  24.907  18.353  1.00  0.00      B    H
ATOM    513  HC2 ACN B  82      10.751  24.747  17.361  1.00  0.00      B    H
ATOM    514  CZ  ACN B  82      10.850  23.747  19.112  1.00  0.00      B    C
ATOM    515  NZ  ACN B  82      11.425  23.213  19.993  1.00  0.00      B    N
ATOM    516  CT  ACN B  83      40.853  30.718  13.118  1.00  0.00      B    C
ATOM    517  HC  ACN B  83      40.040  31.444  13.149  1.00  0.00      B    H
ATOM    518  HC1 ACN B  83      41.747  31.278  12.843  1.00  0.00      B    H
ATOM    519  HC2 ACN B  83      40.544  29.878  12.497  1.00  0.00      B    H
ATOM    520  CZ  ACN B  83      41.190  30.285  14.459  1.00  0.00      B    C
ATOM    521  NZ  ACN B  83      41.422  29.991  15.537  1.00  0.00      B    N
ATOM    522  CT  ACN B  84       3.053  12.211  28.013  1.00  0.00      B    C
ATOM    523  HC  ACN B  84       3.035  13.171  27.497  1.00  0.00      B    H
ATOM    524  HC1 ACN B  84       2.460  11.490  27.451  1.00  0.00      B    H
ATOM    525  HC2 ACN B  84       2.571  12.352  28.981  1.00  0.00      B    H
ATOM    526  CZ  ACN B  84       4.448  11.770  28.154  1.00  0.00      B    C
ATOM    527  NZ  ACN B  84       5.539  11.494  28.307  1.00  0.00      B    N
ATOM    528  CT  ACN B  85      32.763  30.949  12.821  1.00  0.00      B    C
ATOM    529  HC  ACN B  85      33.095  31.854  12.312  1.00  0.00      B    H
ATOM    530  HC1 ACN B  85      32.433  30.171  12.133  1.00  0.00      B    H
ATOM    531  HC2 ACN B  85      32.051  31.126  13.627  1.00  0.00      B    H
ATOM    532  CZ  ACN B  85      33.825  30.310  13.491  1.00  0.00      B    C
ATOM    533  NZ  ACN B  85      34.723  29.785  13.990  1.00  0.00      B    N
ATOM    534  CT  ACN B  86      36.666  37.344   0.098  1.00  0.00      B    C
ATOM    535  HC  ACN B  86      36.821  38.365   0.449  1.00  0.00      B    H
ATOM    536  HC1 ACN B  86      36.492  37.319  -0.977  1.00  0.00      B    H
ATOM    537  HC2 ACN B  86      35.863  36.984   0.741  1.00  0.00      B    H
ATOM    538  CZ  ACN B  86      37.861  36.579   0.451  1.00  0.00      B    C
ATOM    539  NZ  ACN B  86      38.824  36.007   0.654  1.00  0.00      B    N
ATOM    540  CT  ACN B  87      39.812   6.957  36.993  1.00  0.00      B    C
ATOM    541  HC  ACN B  87      40.326   6.372  37.755  1.00  0.00      B    H
ATOM    542  HC1 ACN B  87      39.526   7.961  37.309  1.00  0.00      B    H
ATOM    543  HC2 ACN B  87      38.946   6.380  36.668  1.00  0.00      B    H
ATOM    544  CZ  ACN B  87      40.604   7.051  35.766  1.00  0.00      B    C
ATOM    545  NZ  ACN B  87      41.181   7.189  34.795  1.00  0.00      B    N
ATOM    546  CT  ACN B  88       1.094  34.399  11.053  1.00  0.00      B    C
ATOM    547  HC  ACN B  88       0.913  34.234   9.991  1.00  0.00      B    H
ATOM    548  HC1 ACN B  88       1.690  35.290  11.250  1.00  0.00      B    H
ATOM    549  HC2 ACN B  88       1.548  33.555  11.572  1.00  0.00      B    H
ATOM    550  CZ  ACN B  88      -0.276  34.618  11.602  1.00  0.00      B    C
ATOM    551  NZ  ACN B  88      -1.339  34.841  11.987  1.00  0.00      B    N
ATOM    552  CT  ACN B  89      29.272  43.488  12.428  1.00  0.00      B    C
ATOM    553  HC  ACN B  89      30.265  43.929  12.343  1.00  0.00      B    H
ATOM    554  HC1 ACN B  89      28.759  43.589  11.472  1.00  0.00      B    H
ATOM    555  HC2 ACN B  89      28.647  44.078  13.099  1.00  0.00      B    H
ATOM    556  CZ  ACN B  89      29.274  42.078  12.948  1.00  0.00      B    C
ATOM    557  NZ  ACN B  89      29.226  41.027  13.408  1.00  0.00      B    N
ATOM    558  CT  ACN B  90      11.315  24.169  33.701  1.00  0.00      B    C
ATOM    559  HC  ACN B  90      11.707  23.594  32.863  1.00  0.00      B    H
ATOM    560  HC1 ACN B  90      11.828  25.120  33.839  1.00  0.00      B    H
ATOM    561  HC2 ACN B  90      11.699  23.582  34.535  1.00  0.00      B    H
ATOM    562  CZ  ACN B  90       9.888  24.237  33.783  1.00  0.00      B    C
ATOM    563  NZ  ACN B  90       8.741  24.300  33.891  1.00  0.00      B    N
ATOM    564  CT  ACN B  91       4.746  15.928  20.336  1.00  0.00      B    C
ATOM    565  HC  ACN B  91       4.802  15.611  21.377  1.00  0.00      B    H
ATOM    566  HC1 ACN B  91       3.698  16.014  20.048  1.00  0.00      B    H
ATOM    567  HC2 ACN B  91       5.220  15.239  19.637  1.00  0.00      B    H
ATOM    568  CZ  ACN B  91       5.273  17.248  20.123  1.00  0.00      B    C
ATOM    569  NZ  ACN B  91       5.681  18.337  19.900  1.00  0.00      B    N
ATOM    570  CT  ACN B  92      33.833  11.737  11.998  1.00  0.00      B    C
ATOM    571  HC  ACN B  92      33.585  11.852  13.054  1.00  0.00      B    H
ATOM    572  HC1 ACN B  92      34.918  11.729  11.898  1.00  0.00      B    H
ATOM    573  HC2 ACN B  92      33.498  12.615  11.446  1.00  0.00      B    H
ATOM    574  CZ  ACN B  92      33.274  10.566  11.325  1.00  0.00      B    C
ATOM    575  NZ  ACN B  92      32.811   9.672  10.756  1.00  0.00      B    N
ATOM    576  CT  ACN B  93      35.142  37.084  41.074  1.00  0.00      B    C
ATOM    577  HC  ACN B  93      35.562  37.486  41.996  1.00  0.00      B    H
ATOM    578  HC1 ACN B  93      35.283  37.726  40.205  1.00  0.00      B    H
ATOM    579  HC2 ACN B  93      34.091  36.806  41.152  1.00  0.00      B    H
ATOM    580  CZ  ACN B  93      35.748  35.840  40.716  1.00  0.00      B    C
ATOM    581  NZ  ACN B  93      36.250  34.803  40.564  1.00  0.00      B    N
ATOM    582  CT  ACN B  94      24.678  42.956  17.960  1.00  0.00      B    C
ATOM    583  HC  ACN B  94      25.504  42.885  18.668  1.00  0.00      B    H
ATOM    584  HC1 ACN B  94      23.884  42.338  18.379  1.00  0.00      B    H
ATOM    585  HC2 ACN B  94      24.936  42.575  16.972  1.00  0.00      B    H
ATOM    586  CZ  ACN B  94      24.290  44.381  17.810  1.00  0.00      B    C
ATOM    587  NZ  ACN B  94      23.994  45.487  17.791  1.00  0.00      B    N
ATOM    588  CT  ACN B  95      21.901  36.784  33.876  1.00  0.00      B    C
ATOM    589  HC  ACN B  95      21.130  36.932  33.120  1.00  0.00      B    H
ATOM    590  HC1 ACN B  95      21.477  36.904  34.873  1.00  0.00      B    H
ATOM    591  HC2 ACN B  95      22.779  37.403  33.692  1.00  0.00      B    H
ATOM    592  CZ  ACN B  95      22.480  35.469  33.970  1.00  0.00      B    C
ATOM    593  NZ  ACN B  95      22.941  34.404  34.045  1.00  0.00      B    N
ATOM    594  CT  ACN B  96      38.228   6.719  18.402  1.00  0.00      B    C
ATOM    595  HC  ACN B  96      39.296   6.677  18.618  1.00  0.00      B    H
ATOM    596  HC1 ACN B  96      37.961   6.900  17.361  1.00  0.00      B    H
ATOM    597  HC2 ACN B  96      37.787   7.479  19.047  1.00  0.00      B    H
ATOM    598  CZ  ACN B  96      37.687   5.410  18.823  1.00  0.00      B    C
ATOM    599  NZ  ACN B  96      37.310   4.380  19.158  1.00  0.00      B    N
ATOM    600  CT  ACN B  97      11.265  13.328   6.268  1.00  0.00      B    C
ATOM    601  HC  ACN B  97      10.674  12.913   7.084  1.00  0.00      B    H
ATOM    602  HC1 ACN B  97      12.155  13.881   6.571  1.00  0.00      B    H
ATOM    603  HC2 ACN B  97      10.537  13.860   5.656  1.00  0.00      B    H
ATOM    604  CZ  ACN B  97      11.694  12.160   5.493  1.00  0.00      B    C
ATOM    605  NZ  ACN B  97      11.991  11.180   4.904  1.00  0.00      B    N
ATOM    606  CT  ACN B  98       9.607  13.695  16.134  1.00  0.00      B    C
ATOM    607  HC  ACN B  98       8.895  14.287  16.708  1.00  0.00      B    H
ATOM    608  HC1 ACN B  98      10.298  13.074  16.704  1.00  0.00      B    H
ATOM    609  HC2 ACN B  98      10.249  14.376  15.575  1.00  0.00      B    H
ATOM    610  CZ  ACN B  98       8.842  12.802  15.248  1.00  0.00      B    C
ATOM    611  NZ  ACN B  98       8.216  12.103  14.572  1.00  0.00      B    N
ATOM    612  CT  ACN B  99      21.274   5.604  35.220  1.00  0.00      B    C
ATOM    613  HC  ACN B  99      21.805   5.362  36.141  1.00  0.00      B    H
ATOM    614  HC1 ACN B  99      21.209   6.678  35.040  1.00  0.00      B    H
ATOM    615  HC2 ACN B  99      20.342   5.040  35.247  1.00  0.00      B    H
ATOM    616  CZ  ACN B  99      22.274   5.009  34.381  1.00  0.00      B    C
ATOM    617  NZ  ACN B  99      23.076   4.487  33.709  1.00  0.00      B    N
ATOM    618  CT  ACN B 100      39.921  33.582  31.114  1.00  0.00      B    C
ATOM    619  HC  ACN B 100      40.189  32.999  31.995  1.00  0.00      B    H
ATOM    620  HC1 ACN B 100      40.388  33.120  30.244  1.00  0.00      B    H
ATOM    621  HC2 ACN B 100      40.217  34.624  31.233  1.00  0.00      B    H
ATOM    622  CZ  ACN B 100      38.468  33.416  31.206  1.00  0.00      B    C
ATOM    623  NZ  ACN B 100      37.352  33.195  31.309  1.00  0.00      B    N
ATOM    624  CT  ACN B 101       1.728   2.003  19.196  1.00  0.00      B    C
ATOM    625  HC  ACN B 101       1.821   1.215  19.943  1.00  0.00      B    H
ATOM    626  HC1 ACN B 101       1.476   2.886  19.783  1.00  0.00      B    H
ATOM    627  HC2 ACN B 101       0.924   1.855  18.475  1.00  0.00      B    H
ATOM    628  CZ  ACN B 101       2.888   2.520  18.509  1.00  0.00      B    C
ATOM    629  NZ  ACN B 101       3.760   2.954  17.922  1.00  0.00      B    N
ATOM    630  CT  ACN B 102      17.159  16.005   8.765  1.00  0.00      B    C
ATOM    631  HC  ACN B 102      18.117  15.528   8.972  1.00  0.00      B    H
ATOM    632  HC1 ACN B 102      16.405  15.316   9.145  1.00  0.00      B    H
ATOM    633  HC2 ACN B 102      17.101  16.174   7.690  1.00  0.00      B    H
ATOM    634  CZ  ACN B 102      17.114  17.253   9.521  1.00  0.00      B    C
ATOM    635  NZ  ACN B 102      17.024  18.209  10.159  1.00  0.00      B    N
ATOM    636  CT  ACN B 103      43.990  18.284  29.135  1.00  0.00      B    C
ATOM    637  HC  ACN B 103      44.522  18.620  28.245  1.00  0.00      B    H
ATOM    638  HC1 ACN B 103      44.381  17.297  29.383  1.00  0.00      B    H
ATOM    639  HC2 ACN B 103      42.963  18.044  28.860  1.00  0.00      B    H
ATOM    640  CZ  ACN B 103      44.011  19.458  30.077  1.00  0.00      B    C
ATOM    641  NZ  ACN B 103      44.008  20.375  30.777  1.00  0.00      B    N
ATOM    642  CT  ACN B 104       4.916  39.587  21.865  1.00  0.00      B    C
ATOM    643  HC  ACN B 104       4.267  39.168  22.634  1.00  0.00      B    H
ATOM    644  HC1 ACN B 104       5.950  39.698  22.192  1.00  0.00      B    H
ATOM    645  HC2 ACN B 104       4.588  40.557  21.491  1.00  0.00      B    H
ATOM    646  CZ  ACN B 104       4.941  38.603  20.801  1.00  0.00      B    C
ATOM    647  NZ  ACN B 104       4.962  37.812  19.942  1.00  0.00      B    N
ATOM    648  CT  ACN B 105      22.946   5.331  13.695  1.00  0.00      B    C
ATOM    649  HC  ACN B 105      23.825   4.760  13.397  1.00  0.00      B    H
ATOM    650  HC1 ACN B 105      22.774   5.306  14.771  1.00  0.00      B    H
ATOM    651  HC2 ACN B 105      22.068   4.819  13.302  1.00  0.00      B    H
ATOM    652  CZ  ACN B 105      23.142   6.719  13.198  1.00  0.00      B    C
ATOM    653  NZ  ACN B 105      23.314   7.816  12.824  1.00  0.00      B    N
ATOM    654  CT  ACN B 106      38.613  36.452  12.545  1.00  0.00      B    C
ATOM    655  HC  ACN B 106      38.781  35.662  13.277  1.00  0.00      B    H
ATOM    656  HC1 ACN B 106      38.287  35.981  11.618  1.00  0.00      B    H
ATOM    657  HC2 ACN B 106      39.494  37.052  12.321  1.00  0.00      B    H
ATOM    658  CZ  ACN B 106      37.530  37.332  12.973  1.00  0.00      B    C
ATOM    659  NZ  ACN B 106      36.685  38.079  13.303  1.00  0.00      B    N
ATOM    660  CT  ACN B 107       7.036   0.685  33.869  1.00  0.00      B    C
ATOM    661  HC  ACN B 107       6.508   1.533  33.434  1.00  0.00      B    H
ATOM    662  HC1 ACN B 107       7.527   1.012  34.786  1.00  0.00      B    H
ATOM    663  HC2 ACN B 107       7.780   0.314  33.164  1.00  0.00      B    H
ATOM    664  CZ  ACN B 107       6.104  -0.365  34.264  1.00  0.00      B    C
ATOM    665  NZ  ACN B 107       5.306  -1.180  34.590  1.00  0.00      B    N
ATOM    666  CT  ACN B 108      10.140  31.467   2.820  1.00  0.00      B    C
ATOM    667  HC  ACN B 108      10.679  31.421   3.766  1.00  0.00      B    H
ATOM    668  HC1 ACN B 108      10.063  32.511   2.518  1.00  0.00      B    H
ATOM    669  HC2 ACN B 108       9.196  30.923   2.830  1.00  0.00      B    H
ATOM    670  CZ  ACN B 108      11.040  30.860   1.819  1.00  0.00      B    C
ATOM    671  NZ  ACN B 108      11.733  30.433   1.028  1.00  0.00      B    N
ATOM    672  CT  ACN B 109      19.060  34.275  29.127  1.00  0.00      B    C
ATOM    673  HC  ACN B 109      18.901  34.930  28.270  1.00  0.00      B    H
ATOM    674  HC1 ACN B 109      18.910  33.211  28.944  1.00  0.00      B    H
ATOM    675  HC2 ACN B 109      18.437  34.568  29.973  1.00  0.00      B    H
ATOM    676  CZ  ACN B 109      20.385  34.646  29.603  1.00  0.00      B    C
ATOM    677  NZ  ACN B 109      21.452  34.934  29.989  1.00  0.00      B    N
ATOM    678  CT  ACN B 110      33.599   7.990  22.851  1.00  0.00      B    C
ATOM    679  HC  ACN B 110      33.443   7.766  23.906  1.00  0.00      B    H
ATOM    680  HC1 ACN B 110      34.682   8.020  22.730  1.00  0.00      B    H
ATOM    681  HC2 ACN B 110      33.096   8.839  22.389  1.00  0.00      B    H
ATOM    682  CZ  ACN B 110      33.205   6.748  22.121  1.00  0.00      B    C
ATOM    683  NZ  ACN B 110      32.843   5.845  21.530  1.00  0.00      B    N
ATOM    684  CT  ACN B 111      37.128  12.366  21.391  1.00  0.00      B    C
ATOM    685  HC  ACN B 111      37.008  11.347  21.759  1.00  0.00      B    H
ATOM    686  HC1 ACN B 111      36.783  13.266  21.901  1.00  0.00      B    H
ATOM    687  HC2 ACN B 111      36.835  12.394  20.341  1.00  0.00      B    H
ATOM    688  CZ  ACN B 111      38.579  12.430  21.257  1.00  0.00      B    C
ATOM    689  NZ  ACN B 111      39.707  12.506  21.202  1.00  0.00      B    N
ATOM    690  CT  ACN B 112      23.082  20.908  12.138  1.00  0.00      B    C
ATOM    691  HC  ACN B 112      23.438  21.602  12.900  1.00  0.00      B    H
ATOM    692  HC1 ACN B 112      23.696  20.944  11.238  1.00  0.00      B    H
ATOM    693  HC2 ACN B 112      22.050  21.045  11.817  1.00  0.00      B    H
ATOM    694  CZ  ACN B 112      23.251  19.629  12.887  1.00  0.00      B    C
ATOM    695  NZ  ACN B 112      23.375  18.634  13.514  1.00  0.00      B    N
ATOM    696  CT  ACN B 113      18.863  25.403  21.096  1.00  0.00      B    C
ATOM    697  HC  ACN B 113      18.823  26.434  21.449  1.00  0.00      B    H
ATOM    698  HC1 ACN B 113      18.987  25.259  20.022  1.00  0.00      B    H
ATOM    699  HC2 ACN B 113      18.138  24.760  21.594  1.00  0.00      B    H
ATOM    700  CZ  ACN B 113      19.991  24.942  21.926  1.00  0.00      B    C
ATOM    701  NZ  ACN B 113      20.902  24.601  22.563  1.00  0.00      B    N
ATOM    702  CT  ACN B 114      30.355  17.714  44.825  1.00  0.00      B    C
ATOM    703  HC  ACN B 114      29.283  17.530  44.755  1.00  0.00      B    H
ATOM    704  HC1 ACN B 114      30.612  18.123  45.802  1.00  0.00      B    H
ATOM    705  HC2 ACN B 114      30.764  18.414  44.097  1.00  0.00      B    H
ATOM    706  CZ  ACN B 114      31.199  16.457  44.681  1.00  0.00      B    C
ATOM    707  NZ  ACN B 114      31.830  15.502  44.560  1.00  0.00      B    N
ATOM    708  CT  ACN B 115      37.977  24.908  32.379  1.00  0.00      B    C
ATOM    709  HC  ACN B 115      38.516  24.081  31.917  1.00  0.00      B    H
ATOM    710  HC1 ACN B 115      37.052  25.044  31.818  1.00  0.00      B    H
ATOM    711  HC2 ACN B 115      38.614  25.792  32.398  1.00  0.00      B    H
ATOM    712  CZ  ACN B 115      37.580  24.676  33.768  1.00  0.00      B    C
ATOM    713  NZ  ACN B 115      37.269  24.459  34.833  1.00  0.00      B    N
ATOM    714  CT  ACN B 116       2.611   7.097  10.275  1.00  0.00      B    C
ATOM    715  HC  ACN B 116       2.622   7.382   9.223  1.00  0.00      B    H
ATOM    716  HC1 ACN B 116       2.711   6.027  10.458  1.00  0.00      B    H
ATOM    717  HC2 ACN B 116       1.681   7.530  10.643  1.00  0.00      B    H
ATOM    718  CZ  ACN B 116       3.808   7.631  10.999  1.00  0.00      B    C
ATOM    719  NZ  ACN B 116       4.762   7.989  11.529  1.00  0.00      B    N
ATOM    720  CT  ACN B 117      20.747   5.030  24.618  1.00  0.00      B    C
ATOM    721  HC  ACN B 117      19.869   5.023  25.263  1.00  0.00      B    H
ATOM    722  HC1 ACN B 117      21.225   4.053  24.696  1.00  0.00      B    H
ATOM    723  HC2 ACN B 117      21.403   5.888  24.763  1.00  0.00      B    H
ATOM    724  CZ  ACN B 117      20.192   5.225  23.292  1.00  0.00      B    C
ATOM    725  NZ  ACN B 117      19.747   5.536  22.241  1.00  0.00      B    N
ATOM    726  CT  ACN B 118       6.547  14.645   2.978  1.00  0.00      B    C
ATOM    727  HC  ACN B 118       5.620  14.601   2.406  1.00  0.00      B    H
ATOM    728  HC1 ACN B 118       6.374  14.282   3.991  1.00  0.00      B    H
ATOM    729  HC2 ACN B 118       6.831  15.675   3.192  1.00  0.00      B    H
ATOM    730  CZ  ACN B 118       7.593  13.767   2.501  1.00  0.00      B    C
ATOM    731  NZ  ACN B 118       8.383  13.045   2.112  1.00  0.00      B    N
ATOM    732  CT  ACN B 119      10.710  18.049  43.616  1.00  0.00      B    C
ATOM    733  HC  ACN B 119      10.935  18.863  42.928  1.00  0.00      B    H
ATOM    734  HC1 ACN B 119      11.605  17.430  43.678  1.00  0.00      B    H
ATOM    735  HC2 ACN B 119       9.901  17.448  43.199  1.00  0.00      B    H
ATOM    736  CZ  ACN B 119      10.361  18.702  44.891  1.00  0.00      B    C
ATOM    737  NZ  ACN B 119      10.001  19.278  45.851  1.00  0.00      B    N
ATOM    738  CT  ACN B 120      36.620   1.723  41.431  1.00  0.00      B    C
ATOM    739  HC  ACN B 120      36.751   1.142  42.344  1.00  0.00      B    H
ATOM    740  HC1 ACN B 120      35.907   1.201  40.794  1.00  0.00      B    H
ATOM    741  HC2 ACN B 120      37.521   2.189  41.031  1.00  0.00      B    H
ATOM    742  CZ  ACN B 120      35.873   2.843  41.999  1.00  0.00      B    C
ATOM    743  NZ  ACN B 120      35.214   3.733  42.382  1.00  0.00      B    N
ATOM    744  CT  ACN B 121       1.872  30.556   5.106  1.00  0.00      B    C
ATOM    745  HC  ACN B 121       1.253  30.267   4.256  1.00  0.00      B    H
ATOM    746  HC1 ACN B 121       1.832  31.644   5.145  1.00  0.00      B    H
ATOM    747  HC2 ACN B 121       2.925  30.288   5.019  1.00  0.00      B    H
ATOM    748  CZ  ACN B 121       1.376  29.944   6.322  1.00  0.00      B    C
ATOM    749  NZ  ACN B 121       0.932  29.474   7.291  1.00  0.00      B    N
ATOM    750  CT  ACN B 122      22.165  28.512  15.861  1.00  0.00      B    C
ATOM    751  HC  ACN B 122      22.215  28.341  14.786  1.00  0.00      B    H
ATOM    752  HC1 ACN B 122      21.268  29.109  16.025  1.00  0.00      B    H
ATOM    753  HC2 ACN B 122      23.100  29.026  16.086  1.00  0.00      B    H
ATOM    754  CZ  ACN B 122      22.036  27.303  16.730  1.00  0.00      B    C
ATOM    755  NZ  ACN B 122      21.961  26.378  17.391  1.00  0.00      B    N
ATOM    756  CT  ACN B 123      36.502  12.306  32.032  1.00  0.00      B    C
ATOM    757  HC  ACN B 123      36.496  12.933  32.924  1.00  0.00      B    H
ATOM    758  HC1 ACN B 123      36.667  11.249  32.238  1.00  0.00      B    H
ATOM    759  HC2 ACN B 123      37.247  12.623  31.301  1.00  0.00      B    H
ATOM    760  CZ  ACN B 123      35.114  12.291  31.623  1.00  0.00      B    C
ATOM    761  NZ  ACN B 123      33.990  12.223  31.260  1.00  0.00      B    N
ATOM    762  CT  ACN B 124      44.326  30.606  31.837  1.00  0.00      B    C
ATOM    763  HC  ACN B 124      43.967  30.156  30.911  1.00  0.00      B    H
ATOM    764  HC1 ACN B 124      45.343  30.937  31.623  1.00  0.00      B    H
ATOM    765  HC2 ACN B 124      44.172  29.911  32.662  1.00  0.00      B    H
ATOM    766  CZ  ACN B 124      43.573  31.858  31.946  1.00  0.00      B    C
ATOM    767  NZ  ACN B 124      42.898  32.813  32.026  1.00  0.00      B    N
ATOM    768  CT  ACN B 125      33.744   3.423  26.105  1.00  0.00      B    C
ATOM    769  HC  ACN B 125      32.991   3.435  26.893  1.00  0.00      B    H
ATOM    770  HC1 ACN B 125      33.375   2.756  25.326  1.00  0.00      B    H
ATOM    771  HC2 ACN B 125      34.647   2.932  26.469  1.00  0.00      B    H
ATOM    772  CZ  ACN B 125      34.241   4.671  25.591  1.00  0.00      B    C
ATOM    773  NZ  ACN B 125      34.602   5.626  25.075  1.00  0.00      B    N
ATOM    774  CT  ACN B 126      27.068  27.549  20.786  1.00  0.00      B    C
ATOM    775  HC  ACN B 126      26.567  28.443  20.414  1.00  0.00      B    H
ATOM    776  HC1 ACN B 126      26.308  26.794  20.987  1.00  0.00      B    H
ATOM    777  HC2 ACN B 126      27.646  27.719  21.695  1.00  0.00      B    H
ATOM    778  CZ  ACN B 126      27.979  26.982  19.785  1.00  0.00      B    C
ATOM    779  NZ  ACN B 126      28.610  26.495  18.973  1.00  0.00      B    N
ATOM    780  CT  ACN B 127      26.507  25.745  16.571  1.00  0.00      B    C
ATOM    781  HC  ACN B 127      27.597  25.772  16.550  1.00  0.00      B    H
ATOM    782  HC1 ACN B 127      26.284  24.905  17.229  1.00  0.00      B    H
ATOM    783  HC2 ACN B 127      25.983  25.663  15.619  1.00  0.00      B    H
ATOM    784  CZ  ACN B 127      25.885  26.982  17.162  1.00  0.00      B    C
ATOM    785  NZ  ACN B 127      25.476  27.915  17.604  1.00  0.00      B    N
ATOM    786  CT  ACN B 128      16.666   7.902  27.067  1.00  0.00      B    C
ATOM    787  HC  ACN B 128      16.874   8.090  26.014  1.00  0.00      B    H
ATOM    788  HC1 ACN B 128      16.192   8.816  27.424  1.00  0.00      B    H
ATOM    789  HC2 ACN B 128      17.572   7.722  27.645  1.00  0.00      B    H
ATOM    790  CZ  ACN B 128      15.790   6.684  27.108  1.00  0.00      B    C
ATOM    791  NZ  ACN B 128      15.056   5.753  27.127  1.00  0.00      B    N
ATOM    792  CT  ACN B 129      27.449  22.767  20.057  1.00  0.00      B    C
ATOM    793  HC  ACN B 129      27.327  22.085  20.898  1.00  0.00      B    H
ATOM    794  HC1 ACN B 129      27.150  22.295  19.121  1.00  0.00      B    H
ATOM    795  HC2 ACN B 129      28.447  23.205  20.062  1.00  0.00      B    H
ATOM    796  CZ  ACN B 129      26.454  23.803  20.275  1.00  0.00      B    C
ATOM    797  NZ  ACN B 129      25.716  24.636  20.489  1.00  0.00      B    N
ATOM    798  CT  ACN B 130      33.287  40.327  39.434  1.00  0.00      B    C
ATOM    799  HC  ACN B 130      32.814  39.541  40.022  1.00  0.00      B    H
ATOM    800  HC1 ACN B 130      34.015  40.918  39.990  1.00  0.00      B    H
ATOM    801  HC2 ACN B 130      32.491  40.976  39.068  1.00  0.00      B    H
ATOM    802  CZ  ACN B 130      33.706  39.724  38.138  1.00  0.00      B    C
ATOM    803  NZ  ACN B 130      34.001  39.215  37.102  1.00  0.00      B    N
ATOM    804  CT  ACN B 131      23.201   1.292  27.471  1.00  0.00      B    C
ATOM    805  HC  ACN B 131      24.103   1.039  26.913  1.00  0.00      B    H
ATOM    806  HC1 ACN B 131      23.502   2.207  27.982  1.00  0.00      B    H
ATOM    807  HC2 ACN B 131      23.030   0.437  28.124  1.00  0.00      B    H
ATOM    808  CZ  ACN B 131      22.126   1.382  26.469  1.00  0.00      B    C
ATOM    809  NZ  ACN B 131      21.304   1.453  25.602  1.00  0.00      B    N
ATOM    810  CT  ACN B 132      24.724  23.554  28.874  1.00  0.00      B    C
ATOM    811  HC  ACN B 132      23.656  23.337  28.854  1.00  0.00      B    H
ATOM    812  HC1 ACN B 132      25.207  22.943  29.636  1.00  0.00      B    H
ATOM    813  HC2 ACN B 132      24.881  24.589  29.180  1.00  0.00      B    H
ATOM    814  CZ  ACN B 132      25.413  23.278  27.554  1.00  0.00      B    C
ATOM    815  NZ  ACN B 132      26.001  23.014  26.608  1.00  0.00      B    N
ATOM    816  CT  ACN B 133      31.647   7.271  29.050  1.00  0.00      B    C
ATOM    817  HC  ACN B 133      32.583   6.884  29.452  1.00  0.00      B    H
ATOM    818  HC1 ACN B 133      31.749   8.061  28.306  1.00  0.00      B    H
ATOM    819  HC2 ACN B 133      31.085   7.645  29.907  1.00  0.00      B    H
ATOM    820  CZ  ACN B 133      30.989   6.181  28.337  1.00  0.00      B    C
ATOM    821  NZ  ACN B 133      30.442   5.325  27.743  1.00  0.00      B    N
ATOM    822  CT  ACN B 134      10.474   7.238  34.140  1.00  0.00      B    C
ATOM    823  HC  ACN B 134       9.934   6.791  34.975  1.00  0.00      B    H
ATOM    824  HC1 ACN B 134      10.681   8.262  34.450  1.00  0.00      B    H
ATOM    825  HC2 ACN B 134       9.802   7.199  33.282  1.00  0.00      B    H
ATOM    826  CZ  ACN B 134      11.801   6.723  33.830  1.00  0.00      B    C
ATOM    827  NZ  ACN B 134      12.873   6.304  33.564  1.00  0.00      B    N
ATOM    828  CT  ACN B 135       0.306  29.093  28.133  1.00  0.00      B    C
ATOM    829  HC  ACN B 135       1.166  28.489  27.844  1.00  0.00      B    H
ATOM    830  HC1 ACN B 135      -0.157  28.810  29.079  1.00  0.00      B    H
ATOM    831  HC2 ACN B 135      -0.438  28.910  27.357  1.00  0.00      B    H
ATOM    832  CZ  ACN B 135       0.654  30.539  28.114  1.00  0.00      B    C
ATOM    833  NZ  ACN B 135       0.864  31.654  28.107  1.00  0.00      B    N
ATOM    834  CT  ACN B 136       4.878   7.655  32.646  1.00  0.00      B    C
ATOM    835  HC  ACN B 136       4.180   7.030  33.202  1.00  0.00      B    H
ATOM    836  HC1 ACN B 136       4.934   8.672  33.036  1.00  0.00      B    H
ATOM    837  HC2 ACN B 136       4.348   7.806  31.706  1.00  0.00      B    H
ATOM    838  CZ  ACN B 136       6.214   7.194  32.467  1.00  0.00      B    C
ATOM    839  NZ  ACN B 136       7.313   6.859  32.370  1.00  0.00      B    N
ATOM    840  CT  ACN B 137      11.523  11.569   1.606  1.00  0.00      B    C
ATOM    841  HC  ACN B 137      12.556  11.241   1.722  1.00  0.00      B    H
ATOM    842  HC1 ACN B 137      11.495  12.621   1.322  1.00  0.00      B    H
ATOM    843  HC2 ACN B 137      10.894  11.302   2.456  1.00  0.00      B    H
ATOM    844  CZ  ACN B 137      10.930  10.804   0.467  1.00  0.00      B    C
ATOM    845  NZ  ACN B 137      10.533  10.184  -0.438  1.00  0.00      B    N
ATOM    846  CT  ACN B 138      26.949  12.851  17.380  1.00  0.00      B    C
ATOM    847  HC  ACN B 138      27.664  13.352  18.032  1.00  0.00      B    H
ATOM    848  HC1 ACN B 138      26.894  13.329  16.402  1.00  0.00      B    H
ATOM    849  HC2 ACN B 138      25.977  12.862  17.872  1.00  0.00      B    H
ATOM    850  CZ  ACN B 138      27.320  11.408  17.298  1.00  0.00      B    C
ATOM    851  NZ  ACN B 138      27.588  10.286  17.181  1.00  0.00      B    N
ATOM    852  CT  ACN B 139       7.814   9.740  10.934  1.00  0.00      B    C
ATOM    853  HC  ACN B 139       7.403   8.753  10.719  1.00  0.00      B    H
ATOM    854  HC1 ACN B 139       8.721   9.662  11.533  1.00  0.00      B    H
ATOM    855  HC2 ACN B 139       7.119  10.483  11.326  1.00  0.00      B    H
ATOM    856  CZ  ACN B 139       8.235   9.952   9.538  1.00  0.00      B    C
ATOM    857  NZ  ACN B 139       8.597  10.146   8.510  1.00  0.00      B    N
ATOM    858  CT  ACN B 140      14.799  17.626  14.693  1.00  0.00      B    C
ATOM    859  HC  ACN B 140      15.380  18.105  13.906  1.00  0.00      B    H
ATOM    860  HC1 ACN B 140      15.283  18.088  15.554  1.00  0.00      B    H
ATOM    861  HC2 ACN B 140      14.852  16.546  14.551  1.00  0.00      B    H
ATOM    862  CZ  ACN B 140      13.410  18.128  14.541  1.00  0.00      B    C
ATOM    863  NZ  ACN B 140      12.319  18.474  14.438  1.00  0.00      B    N
ATOM    864  CT  ACN B 141      43.619  10.798  10.870  1.00  0.00      B    C
ATOM    865  HC  ACN B 141      43.622  10.622  11.945  1.00  0.00      B    H
ATOM    866  HC1 ACN B 141      44.236  11.684  10.720  1.00  0.00      B    H
ATOM    867  HC2 ACN B 141      42.610  10.920  10.475  1.00  0.00      B    H
ATOM    868  CZ  ACN B 141      44.266   9.804  10.021  1.00  0.00      B    C
ATOM    869  NZ  ACN B 141      44.769   9.041   9.303  1.00  0.00      B    N
ATOM    870  CT  ACN B 142       4.495   8.797  41.823  1.00  0.00      B    C
ATOM    871  HC  ACN B 142       3.806   9.606  42.067  1.00  0.00      B    H
ATOM    872  HC1 ACN B 142       4.044   7.815  41.685  1.00  0.00      B    H
ATOM    873  HC2 ACN B 142       5.222   8.691  42.629  1.00  0.00      B    H
ATOM    874  CZ  ACN B 142       5.185   8.831  40.521  1.00  0.00      B    C
ATOM    875  NZ  ACN B 142       5.674   8.819  39.457  1.00  0.00      B    N
ATOM    876  CT  ACN B 143      12.583  22.530  36.587  1.00  0.00      B    C
ATOM    877  HC  ACN B 143      13.195  22.787  35.722  1.00  0.00      B    H
ATOM    878  HC1 ACN B 143      11.581  22.269  36.248  1.00  0.00      B    H
ATOM    879  HC2 ACN B 143      12.390  23.477  37.092  1.00  0.00      B    H
ATOM    880  CZ  ACN B 143      13.221  21.605  37.479  1.00  0.00      B    C
ATOM    881  NZ  ACN B 143      13.679  20.827  38.173  1.00  0.00      B    N
ATOM    882  CT  ACN B 144      40.675  29.883  36.955  1.00  0.00      B    C
ATOM    883  HC  ACN B 144      41.132  29.622  36.001  1.00  0.00      B    H
ATOM    884  HC1 ACN B 144      40.470  28.889  37.353  1.00  0.00      B    H
ATOM    885  HC2 ACN B 144      39.743  30.433  36.827  1.00  0.00      B    H
ATOM    886  CZ  ACN B 144      41.362  30.825  37.906  1.00  0.00      B    C
ATOM    887  NZ  ACN B 144      41.831  31.612  38.617  1.00  0.00      B    N
ATOM    888  CT  ACN B 145      27.634  37.643  28.750  1.00  0.00      B    C
ATOM    889  HC  ACN B 145      27.362  37.724  27.697  1.00  0.00      B    H
ATOM    890  HC1 ACN B 145      26.689  37.716  29.289  1.00  0.00      B    H
ATOM    891  HC2 ACN B 145      28.421  38.356  28.992  1.00  0.00      B    H
ATOM    892  CZ  ACN B 145      28.263  36.301  28.958  1.00  0.00      B    C
ATOM    893  NZ  ACN B 145      28.763  35.270  29.150  1.00  0.00      B    N
ATOM    894  CT  ACN B 146      20.941   3.344  44.797  1.00  0.00      B    C
ATOM    895  HC  ACN B 146      21.122   2.497  44.135  1.00  0.00      B    H
ATOM    896  HC1 ACN B 146      21.424   3.205  45.764  1.00  0.00      B    H
ATOM    897  HC2 ACN B 146      19.867   3.407  44.972  1.00  0.00      B    H
ATOM    898  CZ  ACN B 146      21.388   4.573  44.164  1.00  0.00      B    C
ATOM    899  NZ  ACN B 146      21.619   5.524  43.569  1.00  0.00      B    N
ATOM    900  CT  ACN B 147      13.337  19.939  22.846  1.00  0.00      B    C
ATOM    901  HC  ACN B 147      14.001  19.263  22.307  1.00  0.00      B    H
ATOM    902  HC1 ACN B 147      12.780  19.431  23.633  1.00  0.00      B    H
ATOM    903  HC2 ACN B 147      12.629  20.377  22.143  1.00  0.00      B    H
ATOM    904  CZ  ACN B 147      14.205  20.907  23.499  1.00  0.00      B    C
ATOM    905  NZ  ACN B 147      14.881  21.699  23.993  1.00  0.00      B    N
ATOM    906  CT  ACN B 148       9.391  13.414  43.200  1.00  0.00      B    C
ATOM    907  HC  ACN B 148       8.467  13.468  43.775  1.00  0.00      B    H
ATOM    908  HC1 ACN B 148       9.240  13.862  42.218  1.00  0.00      B    H
ATOM    909  HC2 ACN B 148       9.558  12.337  43.174  1.00  0.00      B    H
ATOM    910  CZ  ACN B 148      10.442  14.085  44.024  1.00  0.00      B    C
ATOM    911  NZ  ACN B 148      11.256  14.676  44.588  1.00  0.00      B    N
ATOM    912  CT  ACN B 149      40.722  40.429  20.262  1.00  0.00      B    C
ATOM    913  HC  ACN B 149      40.701  39.509  19.678  1.00  0.00      B    H
ATOM    914  HC1 ACN B 149      40.810  40.191  21.322  1.00  0.00      B    H
ATOM    915  HC2 ACN B 149      39.873  41.064  20.006  1.00  0.00      B    H
ATOM    916  CZ  ACN B 149      41.976  41.158  19.997  1.00  0.00      B    C
ATOM    917  NZ  ACN B 149      42.895  41.807  19.764  1.00  0.00      B    N
ATOM    918  CT  ACN B 150       7.257  42.695  12.402  1.00  0.00      B    C
ATOM    919  HC  ACN B 150       7.954  43.514  12.224  1.00  0.00      B    H
ATOM    920  HC1 ACN B 150       7.077  42.311  11.398  1.00  0.00      B    H
ATOM    921  HC2 ACN B 150       6.306  42.992  12.843  1.00  0.00      B    H
ATOM    922  CZ  ACN B 150       7.841  41.602  13.174  1.00  0.00      B    C
ATOM    923  NZ  ACN B 150       8.278  40.752  13.850  1.00  0.00      B    N
ATOM    924  CT  ACN B 151       6.789  41.667  29.056  1.00  0.00      B    C
ATOM    925  HC  ACN B 151       5.894  41.045  29.056  1.00  0.00      B    H
ATOM    926  HC1 ACN B 151       7.105  41.577  28.016  1.00  0.00      B    H
ATOM    927  HC2 ACN B 151       7.484  41.203  29.756  1.00  0.00      B    H
ATOM    928  CZ  ACN B 151       6.343  43.012  29.579  1.00  0.00      B    C
ATOM    929  NZ  ACN B 151       6.099  44.075  29.964  1.00  0.00      B    N
ATOM    930  CT  ACN B 152       5.095  35.501  11.287  1.00  0.00      B    C
ATOM    931  HC  ACN B 152       4.492  35.377  12.186  1.00  0.00      B    H
ATOM    932  HC1 ACN B 152       6.033  34.957  11.392  1.00  0.00      B    H
ATOM    933  HC2 ACN B 152       5.414  36.543  11.325  1.00  0.00      B    H
ATOM    934  CZ  ACN B 152       4.342  35.326   9.975  1.00  0.00      B    C
ATOM    935  NZ  ACN B 152       3.749  35.182   8.994  1.00  0.00      B    N
ATOM    936  CT  ACN B 153      30.012  15.088  32.844  1.00  0.00      B    C
ATOM    937  HC  ACN B 153      29.948  14.786  33.889  1.00  0.00      B    H
ATOM    938  HC1 ACN B 153      29.381  14.369  32.322  1.00  0.00      B    H
ATOM    939  HC2 ACN B 153      31.038  15.051  32.476  1.00  0.00      B    H
ATOM    940  CZ  ACN B 153      29.374  16.446  32.813  1.00  0.00      B    C
ATOM    941  NZ  ACN B 153      28.860  17.479  32.759  1.00  0.00      B    N
ATOM    942  CT  ACN B 154      17.865  32.324  21.099  1.00  0.00      B    C
ATOM    943  HC  ACN B 154      17.043  32.239  21.810  1.00  0.00      B    H
ATOM    944  HC1 ACN B 154      17.476  32.445  20.087  1.00  0.00      B    H
ATOM    945  HC2 ACN B 154      18.512  31.454  21.198  1.00  0.00      B    H
ATOM    946  CZ  ACN B 154      18.694  33.409  21.497  1.00  0.00      B    C
ATOM    947  NZ  ACN B 154      19.386  34.216  21.851  1.00  0.00      B    N
ATOM    948  CT  ACN B 155      32.972  44.460  18.480  1.00  0.00      B    C
ATOM    949  HC  ACN B 155      31.916  44.500  18.748  1.00  0.00      B    H
ATOM    950  HC1 ACN B 155      33.605  43.712  18.958  1.00  0.00      B    H
ATOM    951  HC2 ACN B 155      33.410  45.404  18.804  1.00  0.00      B    H
ATOM    952  CZ  ACN B 155      32.982  44.523  17.048  1.00  0.00      B    C
ATOM    953  NZ  ACN B 155      33.000  44.499  15.909  1.00  0.00      B    N
ATOM    954  CT  ACN B 156      39.180  36.075  17.866  1.00  0.00      B    C
ATOM    955  HC  ACN B 156      38.992  35.645  18.850  1.00  0.00      B    H
ATOM    956  HC1 ACN B 156      39.532  37.104  17.924  1.00  0.00      B    H
ATOM    957  HC2 ACN B 156      38.372  35.983  17.140  1.00  0.00      B    H
ATOM    958  CZ  ACN B 156      40.409  35.466  17.332  1.00  0.00      B    C
ATOM    959  NZ  ACN B 156      41.353  35.003  16.919  1.00  0.00      B    N
ATOM    960  CT  ACN B 157      30.191  16.905  15.400  1.00  0.00      B    C
ATOM    961  HC  ACN B 157      29.170  16.833  15.775  1.00  0.00      B    H
ATOM    962  HC1 ACN B 157      30.661  17.781  15.846  1.00  0.00      B    H
ATOM    963  HC2 ACN B 157      30.369  17.014  14.331  1.00  0.00      B    H
ATOM    964  CZ  ACN B 157      30.922  15.741  15.953  1.00  0.00      B    C
ATOM    965  NZ  ACN B 157      31.444  14.834  16.405  1.00  0.00      B    N
ATOM    966  CT  ACN B 158       2.888  23.950   5.500  1.00  0.00      B    C
ATOM    967  HC  ACN B 158       3.268  24.956   5.676  1.00  0.00      B    H
ATOM    968  HC1 ACN B 158       2.139  23.717   6.257  1.00  0.00      B    H
ATOM    969  HC2 ACN B 158       3.699  23.224   5.440  1.00  0.00      B    H
ATOM    970  CZ  ACN B 158       1.968  23.896   4.347  1.00  0.00      B    C
ATOM    971  NZ  ACN B 158       1.304  23.845   3.418  1.00  0.00      B    N
ATOM    972  CT  ACN B 159      32.056   2.628  15.558  1.00  0.00      B    C
ATOM    973  HC  ACN B 159      32.611   2.373  16.461  1.00  0.00      B    H
ATOM    974  HC1 ACN B 159      31.603   3.608  15.707  1.00  0.00      B    H
ATOM    975  HC2 ACN B 159      31.301   1.846  15.478  1.00  0.00      B    H
ATOM    976  CZ  ACN B 159      32.955   2.607  14.383  1.00  0.00      B    C
ATOM    977  NZ  ACN B 159      33.698   2.604  13.472  1.00  0.00      B    N
ATOM    978  CT  ACN B 160      42.291  37.766  10.851  1.00  0.00      B    C
ATOM    979  HC  ACN B 160      41.829  36.920  10.343  1.00  0.00      B    H
ATOM    980  HC1 ACN B 160      41.956  38.695  10.391  1.00  0.00      B    H
ATOM    981  HC2 ACN B 160      43.365  37.595  10.780  1.00  0.00      B    H
ATOM    982  CZ  ACN B 160      41.893  37.792  12.273  1.00  0.00      B    C
ATOM    983  NZ  ACN B 160      41.638  37.839  13.410  1.00  0.00      B    N
ATOM    984  CT  ACN B 161      44.224  40.380  22.442  1.00  0.00      B    C
ATOM    985  HC  ACN B 161      44.156  41.452  22.256  1.00  0.00      B    H
ATOM    986  HC1 ACN B 161      43.554  39.881  21.742  1.00  0.00      B    H
ATOM    987  HC2 ACN B 161      43.831  40.221  23.446  1.00  0.00      B    H
ATOM    988  CZ  ACN B 161      45.555  39.800  22.169  1.00  0.00      B    C
ATOM    989  NZ  ACN B 161      46.655  39.420  21.995  1.00  0.00      B    N
ATOM    990  CT  ACN B 162      17.320   8.686   9.896  1.00  0.00      B    C
ATOM    991  HC  ACN B 162      17.801   9.517   9.380  1.00  0.00      B    H
ATOM    992  HC1 ACN B 162      16.858   9.081  10.800  1.00  0.00      B    H
ATOM    993  HC2 ACN B 162      18.106   7.987  10.184  1.00  0.00      B    H
ATOM    994  CZ  ACN B 162      16.188   8.119   9.054  1.00  0.00      B    C
ATOM    995  NZ  ACN B 162      15.286   7.683   8.380  1.00  0.00      B    N
ATOM    996  CT  ACN B 163      11.415  18.542  32.307  1.00  0.00      B    C
ATOM    997  HC  ACN B 163      10.822  17.882  32.941  1.00  0.00      B    H
ATOM    998  HC1 ACN B 163      10.856  18.718  31.388  1.00  0.00      B    H
ATOM    999  HC2 ACN B 163      12.242  17.930  31.948  1.00  0.00      B    H
ATOM   1000  CZ  ACN B 163      12.034  19.777  32.890  1.00  0.00      B    C
ATOM   1001  NZ  ACN B 163      12.571  20.734  33.322  1.00  0.00      B    N
ATOM   1002  CT  ACN B 164      26.232  18.835  31.124  1.00  0.00      B    C
ATOM   1003  HC  ACN B 164      26.409  19.384  32.049  1.00  0.00      B    H
ATOM   1004  HC1 ACN B 164      25.296  18.281  31.203  1.00  0.00      B    H
ATOM   1005  HC2 ACN B 164      27.090  18.176  30.989  1.00  0.00      B    H
ATOM   1006  CZ  ACN B 164      26.166  19.714  30.024  1.00  0.00      B    C
ATOM   1007  NZ  ACN B 164      26.092  20.451  29.111  1.00  0.00      B    N
ATOM   1008  CT  ACN B 165      18.824  24.878  34.700  1.00  0.00      B    C
ATOM   1009  HC  ACN B 165      18.018  25.142  35.384  1.00  0.00      B    H
ATOM   1010  HC1 ACN B 165      19.786  25.342  34.916  1.00  0.00      B    H
ATOM   1011  HC2 ACN B 165      18.406  25.150  33.730  1.00  0.00      B    H
ATOM   1012  CZ  ACN B 165      18.809  23.435  34.543  1.00  0.00      B    C
ATOM   1013  NZ  ACN B 165      18.822  22.276  34.407  1.00  0.00      B    N
ATOM   1014  CT  ACN B 166      16.925  41.214  38.307  1.00  0.00      B    C
ATOM   1015  HC  ACN B 166      17.610  41.199  39.155  1.00  0.00      B    H
ATOM   1016  HC1 ACN B 166      16.917  42.211  37.867  1.00  0.00      B    H
ATOM   1017  HC2 ACN B 166      15.880  41.150  38.610  1.00  0.00      B    H
ATOM   1018  CZ  ACN B 166      17.064  40.136  37.344  1.00  0.00      B    C
ATOM   1019  NZ  ACN B 166      17.167  39.261  36.571  1.00  0.00      B    N
ATOM   1020  CT  ACN B 167      38.605  41.966  13.364  1.00  0.00      B    C
ATOM   1021  HC  ACN B 167      38.518  42.939  12.881  1.00  0.00      B    H
ATOM   1022  HC1 ACN B 167      37.657  41.442  13.235  1.00  0.00      B    H
ATOM   1023  HC2 ACN B 167      38.731  41.979  14.446  1.00  0.00      B    H
ATOM   1024  CZ  ACN B 167      39.791  41.341  12.712  1.00  0.00      B    C
ATOM   1025  NZ  ACN B 167      40.717  40.877  12.250  1.00  0.00      B    N
ATOM   1026  CT  ACN B 168      35.849  25.071   4.410  1.00  0.00      B    C
ATOM   1027  HC  ACN B 168      35.231  24.177   4.488  1.00  0.00      B    H
ATOM   1028  HC1 ACN B 168      36.912  24.925   4.214  1.00  0.00      B    H
ATOM   1029  HC2 ACN B 168      35.655  25.545   5.372  1.00  0.00      B    H
ATOM   1030  CZ  ACN B 168      35.258  25.819   3.299  1.00  0.00      B    C
ATOM   1031  NZ  ACN B 168      34.767  26.373   2.436  1.00  0.00      B    N
ATOM   1032  CT  ACN B 169      13.184  37.083  19.298  1.00  0.00      B    C
ATOM   1033  HC  ACN B 169      12.718  36.105  19.179  1.00  0.00      B    H
ATOM   1034  HC1 ACN B 169      13.173  37.676  18.383  1.00  0.00      B    H
ATOM   1035  HC2 ACN B 169      14.170  37.142  19.759  1.00  0.00      B    H
ATOM   1036  CZ  ACN B 169      12.133  37.718  20.160  1.00  0.00      B    C
ATOM   1037  NZ  ACN B 169      11.330  38.319  20.787  1.00  0.00      B    N
ATOM   1038  CT  ACN B 170      28.049  30.104  24.219  1.00  0.00      B    C
ATOM   1039  HC  ACN B 170      27.508  29.396  23.592  1.00  0.00      B    H
ATOM   1040  HC1 ACN B 170      28.444  29.727  25.163  1.00  0.00      B    H
ATOM   1041  HC2 ACN B 170      27.395  30.958  24.395  1.00  0.00      B    H
ATOM   1042  CZ  ACN B 170      29.140  30.756  23.548  1.00  0.00      B    C
ATOM   1043  NZ  ACN B 170      30.024  31.245  22.997  1.00  0.00      B    N
ATOM   1044  CT  ACN B 171      29.294   2.544  44.840  1.00  0.00      B    C
ATOM   1045  HC  ACN B 171      29.567   2.052  43.906  1.00  0.00      B    H
ATOM   1046  HC1 ACN B 171      29.217   3.631  44.822  1.00  0.00      B    H
ATOM   1047  HC2 ACN B 171      29.980   2.269  45.641  1.00  0.00      B    H
ATOM   1048  CZ  ACN B 171      28.012   1.822  45.123  1.00  0.00      B    C
ATOM   1049  NZ  ACN B 171      27.033   1.276  45.404  1.00  0.00      B    N
ATOM   1050  CT  ACN B 172      18.447  21.171  10.202  1.00  0.00      B    C
ATOM   1051  HC  ACN B 172      18.014  20.688  11.078  1.00  0.00      B    H
ATOM   1052  HC1 ACN B 172      18.633  22.243  10.276  1.00  0.00      B    H
ATOM   1053  HC2 ACN B 172      17.742  21.060   9.378  1.00  0.00      B    H
ATOM   1054  CZ  ACN B 172      19.685  20.473   9.769  1.00  0.00      B    C
ATOM   1055  NZ  ACN B 172      20.626  19.895   9.483  1.00  0.00      B    N
ATOM   1056  CT  ACN B 173      29.033  44.179  22.153  1.00  0.00      B    C
ATOM   1057  HC  ACN B 173      29.359  44.808  22.982  1.00  0.00      B    H
ATOM   1058  HC1 ACN B 173      29.185  44.699  21.207  1.00  0.00      B    H
ATOM   1059  HC2 ACN B 173      27.978  43.908  22.197  1.00  0.00      B    H
ATOM   1060  CZ  ACN B 173      29.777  42.883  22.350  1.00  0.00      B    C
ATOM   1061  NZ  ACN B 173      30.372  41.919  22.539  1.00  0.00      B    N
ATOM   1062  CT  ACN B 174      32.758  44.715  11.748  1.00  0.00      B    C
ATOM   1063  HC  ACN B 174      33.641  45.325  11.561  1.00  0.00      B    H
ATOM   1064  HC1 ACN B 174      31.904  45.371  11.915  1.00  0.00      B    H
ATOM   1065  HC2 ACN B 174      32.897  43.977  12.538  1.00  0.00      B    H
ATOM   1066  CZ  ACN B 174      32.522  43.992  10.483  1.00  0.00      B    C
ATOM   1067  NZ  ACN B 174      32.356  43.411   9.500  1.00  0.00      B    N
ATOM   1068  CT  ACN B 175      19.624  29.372  42.721  1.00  0.00      B    C
ATOM   1069  HC  ACN B 175      19.484  30.326  43.229  1.00  0.00      B    H
ATOM   1070  HC1 ACN B 175      20.521  28.870  43.082  1.00  0.00      B    H
ATOM   1071  HC2 ACN B 175      19.767  29.534  41.653  1.00  0.00      B    H
ATOM   1072  CZ  ACN B 175      18.311  28.728  43.115  1.00  0.00      B    C
ATOM   1073  NZ  ACN B 175      17.353  28.235  43.410  1.00  0.00      B    N
ATOM   1074  CT  ACN B 176      34.441  11.496  40.077  1.00  0.00      B    C
ATOM   1075  HC  ACN B 176      35.148  12.032  39.442  1.00  0.00      B    H
ATOM   1076  HC1 ACN B 176      33.443  11.386  39.654  1.00  0.00      B    H
ATOM   1077  HC2 ACN B 176      34.407  11.840  41.110  1.00  0.00      B    H
ATOM   1078  CZ  ACN B 176      35.036  10.129  40.084  1.00  0.00      B    C
ATOM   1079  NZ  ACN B 176      35.360   9.034  40.098  1.00  0.00      B    N
ATOM   1080  CT  ACN B 177      31.949  21.577  22.041  1.00  0.00      B    C
ATOM   1081  HC  ACN B 177      31.300  22.137  22.715  1.00  0.00      B    H
ATOM   1082  HC1 ACN B 177      31.186  21.031  21.485  1.00  0.00      B    H
ATOM   1083  HC2 ACN B 177      32.642  20.943  22.594  1.00  0.00      B    H
ATOM   1084  CZ  ACN B 177      32.682  22.361  21.076  1.00  0.00      B    C
ATOM   1085  NZ  ACN B 177      33.276  22.922  20.267  1.00  0.00      B    N
ATOM   1086  CT  ACN B 178      25.278  14.234  10.635  1.00  0.00      B    C
ATOM   1087  HC  ACN B 178      25.716  14.069  11.619  1.00  0.00      B    H
ATOM   1088  HC1 ACN B 178      26.016  14.449   9.862  1.00  0.00      B    H
ATOM   1089  HC2 ACN B 178      24.516  15.012  10.679  1.00  0.00      B    H
ATOM   1090  CZ  ACN B 178      24.579  12.987  10.281  1.00  0.00      B    C
ATOM   1091  NZ  ACN B 178      24.012  11.931  10.070  1.00  0.00      B    N
ATOM   1092  CT  ACN B 179      26.499  45.301  10.092  1.00  0.00      B    C
ATOM   1093  HC  ACN B 179      26.671  45.831   9.156  1.00  0.00      B    H
ATOM   1094  HC1 ACN B 179      25.624  45.638  10.648  1.00  0.00      B    H
ATOM   1095  HC2 ACN B 179      27.389  45.409  10.712  1.00  0.00      B    H
ATOM   1096  CZ  ACN B 179      26.300  43.929   9.793  1.00  0.00      B    C
ATOM   1097  NZ  ACN B 179      26.218  42.775   9.601  1.00  0.00      B    N
ATOM   1098  CT  ACN B 180       8.881  33.370  36.776  1.00  0.00      B    C
ATOM   1099  HC  ACN B 180       8.500  33.838  35.868  1.00  0.00      B    H
ATOM   1100  HC1 ACN B 180       8.266  33.698  37.614  1.00  0.00      B    H
ATOM   1101  HC2 ACN B 180       9.882  33.721  37.028  1.00  0.00      B    H
ATOM   1102  CZ  ACN B 180       8.865  31.937  36.780  1.00  0.00      B    C
ATOM   1103  NZ  ACN B 180       8.799  30.795  36.826  1.00  0.00      B    N
ATOM   1104  CT  ACN B 181       2.593  19.712  14.679  1.00  0.00      B    C
ATOM   1105  HC  ACN B 181       2.811  20.145  15.655  1.00  0.00      B    H
ATOM   1106  HC1 ACN B 181       1.510  19.678  14.565  1.00  0.00      B    H
ATOM   1107  HC2 ACN B 181       3.052  18.724  14.644  1.00  0.00      B    H
ATOM   1108  CZ  ACN B 181       3.344  20.489  13.679  1.00  0.00      B    C
ATOM   1109  NZ  ACN B 181       3.894  21.105  12.859  1.00  0.00      B    N
ATOM   1110  CT  ACN B 182      13.089  35.623   8.657  1.00  0.00      B    C
ATOM   1111  HC  ACN B 182      12.394  34.866   8.293  1.00  0.00      B    H
ATOM   1112  HC1 ACN B 182      12.904  35.812   9.715  1.00  0.00      B    H
ATOM   1113  HC2 ACN B 182      12.990  36.484   7.997  1.00  0.00      B    H
ATOM   1114  CZ  ACN B 182      14.484  35.215   8.518  1.00  0.00      B    C
ATOM   1115  NZ  ACN B 182      15.608  34.959   8.385  1.00  0.00      B    N
ATOM   1116  CT  ACN B 183      18.425  14.273  29.319  1.00  0.00      B    C
ATOM   1117  HC  ACN B 183      18.544  14.430  28.247  1.00  0.00      B    H
ATOM   1118  HC1 ACN B 183      18.974  13.425  29.727  1.00  0.00      B    H
ATOM   1119  HC2 ACN B 183      17.396  14.365  29.665  1.00  0.00      B    H
ATOM   1120  CZ  ACN B 183      19.226  15.295  29.941  1.00  0.00      B    C
ATOM   1121  NZ  ACN B 183      19.819  16.127  30.497  1.00  0.00      B    N
ATOM   1122  CT  ACN B 184      17.951   6.375   1.342  1.00  0.00      B    C
ATOM   1123  HC  ACN B 184      18.105   6.940   2.262  1.00  0.00      B    H
ATOM   1124  HC1 ACN B 184      17.796   5.318   1.557  1.00  0.00      B    H
ATOM   1125  HC2 ACN B 184      18.732   6.472   0.588  1.00  0.00      B    H
ATOM   1126  CZ  ACN B 184      16.785   6.918   0.750  1.00  0.00      B    C
ATOM   1127  NZ  ACN B 184      15.824   7.383   0.278  1.00  0.00      B    N
ATOM   1128  CT  ACN B 185      33.687  11.039  24.925  1.00  0.00      B    C
ATOM   1129  HC  ACN B 185      33.574  11.466  25.922  1.00  0.00      B    H
ATOM   1130  HC1 ACN B 185      32.734  10.893  24.416  1.00  0.00      B    H
ATOM   1131  HC2 ACN B 185      34.194  10.075  24.948  1.00  0.00      B    H
ATOM   1132  CZ  ACN B 185      34.501  11.993  24.268  1.00  0.00      B    C
ATOM   1133  NZ  ACN B 185      35.137  12.762  23.655  1.00  0.00      B    N
ATOM   1134  CT  ACN B 186      38.959  16.009  24.361  1.00  0.00      B    C
ATOM   1135  HC  ACN B 186      38.074  16.498  23.953  1.00  0.00      B    H
ATOM   1136  HC1 ACN B 186      39.496  16.599  25.103  1.00  0.00      B    H
ATOM   1137  HC2 ACN B 186      39.711  15.777  23.607  1.00  0.00      B    H
ATOM   1138  CZ  ACN B 186      38.836  14.696  25.058  1.00  0.00      B    C
ATOM   1139  NZ  ACN B 186      38.757  13.680  25.628  1.00  0.00      B    N
ATOM   1140  CT  ACN B 187       9.378  13.458  27.628  1.00  0.00      B    C
ATOM   1141  HC  ACN B 187       9.187  12.515  28.139  1.00  0.00      B    H
ATOM   1142  HC1 ACN B 187      10.369  13.482  27.174  1.00  0.00      B    H
ATOM   1143  HC2 ACN B 187       9.339  14.245  28.381  1.00  0.00      B    H
ATOM   1144  CZ  ACN B 187       8.298  13.769  26.707  1.00  0.00      B    C
ATOM   1145  NZ  ACN B 187       7.469  13.983  25.967  1.00  0.00      B    N
ATOM   1146  CT  ACN B 188      23.512  25.886  11.997  1.00  0.00      B    C
ATOM   1147  HC  ACN B 188      22.967  26.080  12.921  1.00  0.00      B    H
ATOM   1148  HC1 ACN B 188      24.545  25.647  12.250  1.00  0.00      B    H
ATOM   1149  HC2 ACN B 188      23.525  26.659  11.229  1.00  0.00      B    H
ATOM   1150  CZ  ACN B 188      22.993  24.699  11.405  1.00  0.00      B    C
ATOM   1151  NZ  ACN B 188      22.542  23.748  10.881  1.00  0.00      B    N
ATOM   1152  CT  ACN B 189      33.254   6.824  38.803  1.00  0.00      B    C
ATOM   1153  HC  ACN B 189      34.245   6.965  38.372  1.00  0.00      B    H
ATOM   1154  HC1 ACN B 189      32.824   7.801  39.025  1.00  0.00      B    H
ATOM   1155  HC2 ACN B 189      33.233   6.259  39.734  1.00  0.00      B    H
ATOM   1156  CZ  ACN B 189      32.333   6.160  37.925  1.00  0.00      B    C
ATOM   1157  NZ  ACN B 189      31.580   5.579  37.192  1.00  0.00      B    N
ATOM   1158  CT  ACN B 190      17.482  32.122  25.237  1.00  0.00      B    C
ATOM   1159  HC  ACN B 190      18.562  31.983  25.190  1.00  0.00      B    H
ATOM   1160  HC1 ACN B 190      17.030  31.270  24.728  1.00  0.00      B    H
ATOM   1161  HC2 ACN B 190      17.307  33.107  24.805  1.00  0.00      B    H
ATOM   1162  CZ  ACN B 190      17.072  32.188  26.689  1.00  0.00      B    C
ATOM   1163  NZ  ACN B 190      16.758  32.137  27.776  1.00  0.00      B    N
ATOM   1164  CT  ACN B 191      13.049   6.281   9.775  1.00  0.00      B    C
ATOM   1165  HC  ACN B 191      12.168   6.681   9.272  1.00  0.00      B    H
ATOM   1166  HC1 ACN B 191      13.570   6.797  10.582  1.00  0.00      B    H
ATOM   1167  HC2 ACN B 191      13.731   5.945   8.994  1.00  0.00      B    H
ATOM   1168  CZ  ACN B 191      12.564   4.956  10.229  1.00  0.00      B    C
ATOM   1169  NZ  ACN B 191      12.147   3.957  10.608  1.00  0.00      B    N
ATOM   1170  CT  ACN B 192      20.027  27.104   5.779  1.00  0.00      B    C
ATOM   1171  HC  ACN B 192      20.656  26.418   6.347  1.00  0.00      B    H
ATOM   1172  HC1 ACN B 192      20.255  28.091   6.181  1.00  0.00      B    H
ATOM   1173  HC2 ACN B 192      18.979  26.857   5.952  1.00  0.00      B    H
ATOM   1174  CZ  ACN B 192      20.208  27.080   4.333  1.00  0.00      B    C
ATOM   1175  NZ  ACN B 192      20.406  27.027   3.193  1.00  0.00      B    N
ATOM   1176  CT  ACN B 193      14.200  25.403  13.373  1.00  0.00      B    C
ATOM   1177  HC  ACN B 193      14.813  25.022  12.557  1.00  0.00      B    H
ATOM   1178  HC1 ACN B 193      14.819  25.966  14.071  1.00  0.00      B    H
ATOM   1179  HC2 ACN B 193      13.820  24.460  13.768  1.00  0.00      B    H
ATOM   1180  CZ  ACN B 193      13.155  26.247  12.790  1.00  0.00      B    C
ATOM   1181  NZ  ACN B 193      12.389  26.984  12.309  1.00  0.00      B    N
ATOM   1182  CT  ACN B 194      12.906   8.978  29.118  1.00  0.00      B    C
ATOM   1183  HC  ACN B 194      13.008   8.566  30.121  1.00  0.00      B    H
ATOM   1184  HC1 ACN B 194      13.046   8.272  28.300  1.00  0.00      B    H
ATOM   1185  HC2 ACN B 194      13.808   9.590  29.115  1.00  0.00      B    H
ATOM   1186  CZ  ACN B 194      11.716   9.833  29.021  1.00  0.00      B    C
ATOM   1187  NZ  ACN B 194      10.770  10.460  28.871  1.00  0.00      B    N
ATOM   1188  CT  ACN B 195       3.952  44.356   9.768  1.00  0.00      B    C
ATOM   1189  HC  ACN B 195       3.524  43.541   9.185  1.00  0.00      B    H
ATOM   1190  HC1 ACN B 195       5.005  44.380   9.488  1.00  0.00      B    H
ATOM   1191  HC2 ACN B 195       3.753  44.382  10.839  1.00  0.00      B    H
ATOM   1192  CZ  ACN B 195       3.386  45.646   9.425  1.00  0.00      B    C
ATOM   1193  NZ  ACN B 195       2.943  46.673   9.187  1.00  0.00      B    N
ATOM   1194  CT  ACN B 196       1.838  35.954  21.386  1.00  0.00      B    C
ATOM   1195  HC  ACN B 196       2.462  36.718  20.922  1.00  0.00      B    H
ATOM   1196  HC1 ACN B 196       2.126  34.936  21.125  1.00  0.00      B    H
ATOM   1197  HC2 ACN B 196       0.787  36.184  21.208  1.00  0.00      B    H
ATOM   1198  CZ  ACN B 196       2.085  36.099  22.743  1.00  0.00      B    C
ATOM   1199  NZ  ACN B 196       2.290  36.219  23.903  1.00  0.00      B    N
ATOM   1200  CT  ACN B 197      43.191   4.507  18.605  1.00  0.00      B    C
ATOM   1201  HC  ACN B 197      43.556   3.951  17.741  1.00  0.00      B    H
ATOM   1202  HC1 ACN B 197      43.478   5.522  18.332  1.00  0.00      B    H
ATOM   1203  HC2 ACN B 197      43.692   4.313  19.554  1.00  0.00      B    H
ATOM   1204  CZ  ACN B 197      41.718   4.284  18.675  1.00  0.00      B    C
ATOM   1205  NZ  ACN B 197      40.611   4.159  18.696  1.00  0.00      B    N
ATOM   1206  CT  ACN B 198      43.199  35.377  39.251  1.00  0.00      B    C
ATOM   1207  HC  ACN B 198      43.531  36.314  38.803  1.00  0.00      B    H
ATOM   1208  HC1 ACN B 198      43.215  35.534  40.329  1.00  0.00      B    H
ATOM   1209  HC2 ACN B 198      43.788  34.504  38.971  1.00  0.00      B    H
ATOM   1210  CZ  ACN B 198      41.830  35.168  38.808  1.00  0.00      B    C
ATOM   1211  NZ  ACN B 198      40.753  35.008  38.426  1.00  0.00      B    N
ATOM   1212  CT  ACN B 199       6.825  14.453  34.252  1.00  0.00      B    C
ATOM   1213  HC  ACN B 199       7.445  14.339  33.363  1.00  0.00      B    H
ATOM   1214  HC1 ACN B 199       5.850  14.032  34.008  1.00  0.00      B    H
ATOM   1215  HC2 ACN B 199       6.749  15.538  34.333  1.00  0.00      B    H
ATOM   1216  CZ  ACN B 199       7.299  13.936  35.556  1.00  0.00      B    C
ATOM   1217  NZ  ACN B 199       7.712  13.478  36.508  1.00  0.00      B    N
ATOM   1218  CT  ACN B 200       6.421  10.705   0.006  1.00  0.00      B    C
ATOM   1219  HC  ACN B 200       6.031  11.121  -0.922  1.00  0.00      B    H
ATOM   1220  HC1 ACN B 200       7.419  11.127   0.120  1.00  0.00      B    H
ATOM   1221  HC2 ACN B 200       6.527   9.620   0.008  1.00  0.00      B    H
ATOM   1222  CZ  ACN B 200       5.592  11.159   1.136  1.00  0.00      B    C
ATOM   1223  NZ  ACN B 200       4.971  11.564   2.044  1.00  0.00      B    N
ATOM   1224  CT  ACN B 201       3.351  44.398   4.450  1.00  0.00      B    C
ATOM   1225  HC  ACN B 201       4.041  44.388   3.607  1.00  0.00      B    H
ATOM   1226  HC1 ACN B 201       2.747  43.493   4.386  1.00  0.00      B    H
ATOM   1227  HC2 ACN B 201       2.722  45.287   4.500  1.00  0.00      B    H
ATOM   1228  CZ  ACN B 201       4.002  44.380   5.785  1.00  0.00      B    C
ATOM   1229  NZ  ACN B 201       4.530  44.332   6.805  1.00  0.00      B    N
ATOM   1230  CT  ACN B 202       1.573  11.969  17.467  1.00  0.00      B    C
ATOM   1231  HC  ACN B 202       0.896  12.360  18.227  1.00  0.00      B    H
ATOM   1232  HC1 ACN B 202       2.616  12.016  17.780  1.00  0.00      B    H
ATOM   1233  HC2 ACN B 202       1.312  12.567  16.593  1.00  0.00      B    H
ATOM   1234  CZ  ACN B 202       1.213  10.582  17.463  1.00  0.00      B    C
ATOM   1235  NZ  ACN B 202       0.807   9.523  17.469  1.00  0.00      B    N
ATOM   1236  CT  ACN B 203      33.241  44.496  23.086  1.00  0.00      B    C
ATOM   1237  HC  ACN B 203      32.478  44.741  22.347  1.00  0.00      B    H
ATOM   1238  HC1 ACN B 203      32.844  43.792  23.817  1.00  0.00      B    H
ATOM   1239  HC2 ACN B 203      33.448  45.356  23.723  1.00  0.00      B    H
ATOM   1240  CZ  ACN B 203      34.457  43.955  22.519  1.00  0.00      B    C
ATOM   1241  NZ  ACN B 203      35.400  43.426  22.134  1.00  0.00      B    N
ATOM   1242  CT  ACN B 204      41.359   6.157  40.965  1.00  0.00      B    C
ATOM   1243  HC  ACN B 204      41.681   7.004  41.572  1.00  0.00      B    H
ATOM   1244  HC1 ACN B 204      41.275   6.353  39.896  1.00  0.00      B    H
ATOM   1245  HC2 ACN B 204      40.442   5.799  41.433  1.00  0.00      B    H
ATOM   1246  CZ  ACN B 204      42.496   5.242  41.084  1.00  0.00      B    C
ATOM   1247  NZ  ACN B 204      43.405   4.576  41.119  1.00  0.00      B    N
ATOM   1248  CT  ACN B 205      12.889  41.944  20.342  1.00  0.00      B    C
ATOM   1249  HC  ACN B 205      11.824  41.885  20.567  1.00  0.00      B    H
ATOM   1250  HC1 ACN B 205      13.567  41.557  21.103  1.00  0.00      B    H
ATOM   1251  HC2 ACN B 205      13.130  42.982  20.114  1.00  0.00      B    H
ATOM   1252  CZ  ACN B 205      13.170  41.279  19.071  1.00  0.00      B    C
ATOM   1253  NZ  ACN B 205      13.296  40.673  18.031  1.00  0.00      B    N
ATOM   1254  CT  ACN B 206       8.541   8.341  42.755  1.00  0.00      B    C
ATOM   1255  HC  ACN B 206       7.788   8.593  42.007  1.00  0.00      B    H
ATOM   1256  HC1 ACN B 206       8.348   8.801  43.725  1.00  0.00      B    H
ATOM   1257  HC2 ACN B 206       9.462   8.894  42.573  1.00  0.00      B    H
ATOM   1258  CZ  ACN B 206       8.758   6.897  42.798  1.00  0.00      B    C
ATOM   1259  NZ  ACN B 206       8.934   5.783  42.858  1.00  0.00      B    N
ATOM   1260  CT  ACN B 207      15.264  34.829  37.754  1.00  0.00      B    C
ATOM   1261  HC  ACN B 207      14.732  35.019  38.686  1.00  0.00      B    H
ATOM   1262  HC1 ACN B 207      15.407  35.715  37.135  1.00  0.00      B    H
ATOM   1263  HC2 ACN B 207      14.873  33.998  37.167  1.00  0.00      B    H
ATOM   1264  CZ  ACN B 207      16.568  34.240  38.152  1.00  0.00      B    C
ATOM   1265  NZ  ACN B 207      17.561  33.694  38.425  1.00  0.00      B    N
ATOM   1266  CT  ACN B 208       9.577  21.768   8.349  1.00  0.00      B    C
ATOM   1267  HC  ACN B 208       8.744  22.274   7.860  1.00  0.00      B    H
ATOM   1268  HC1 ACN B 208      10.303  22.511   8.677  1.00  0.00      B    H
ATOM   1269  HC2 ACN B 208      10.045  21.028   7.700  1.00  0.00      B    H
ATOM   1270  CZ  ACN B 208       9.219  20.823   9.443  1.00  0.00      B    C
ATOM   1271  NZ  ACN B 208       8.850  20.182  10.355  1.00  0.00      B    N
ATOM   1272  CT  ACN B 209       9.872  31.038  31.916  1.00  0.00      B    C
ATOM   1273  HC  ACN B 209      10.173  31.616  31.042  1.00  0.00      B    H
ATOM   1274  HC1 ACN B 209      10.752  30.872  32.537  1.00  0.00      B    H
ATOM   1275  HC2 ACN B 209       9.214  30.178  31.790  1.00  0.00      B    H
ATOM   1276  CZ  ACN B 209       9.108  31.928  32.794  1.00  0.00      B    C
ATOM   1277  NZ  ACN B 209       8.568  32.665  33.501  1.00  0.00      B    N
ATOM   1278  CT  ACN B 210      32.820  27.406  34.342  1.00  0.00      B    C
ATOM   1279  HC  ACN B 210      33.300  28.329  34.017  1.00  0.00      B    H
ATOM   1280  HC1 ACN B 210      32.415  27.613  35.333  1.00  0.00      B    H
ATOM   1281  HC2 ACN B 210      33.577  26.622  34.335  1.00  0.00      B    H
ATOM   1282  CZ  ACN B 210      31.640  27.301  33.484  1.00  0.00      B    C
ATOM   1283  NZ  ACN B 210      30.764  27.196  32.723  1.00  0.00      B    N
ATOM   1284  CT  ACN B 211      11.115   3.840  39.898  1.00  0.00      B    C
ATOM   1285  HC  ACN B 211      10.333   4.517  39.552  1.00  0.00      B    H
ATOM   1286  HC1 ACN B 211      11.683   3.321  39.126  1.00  0.00      B    H
ATOM   1287  HC2 ACN B 211      10.651   3.145  40.597  1.00  0.00      B    H
ATOM   1288  CZ  ACN B 211      11.967   4.686  40.716  1.00  0.00      B    C
ATOM   1289  NZ  ACN B 211      12.647   5.426  41.327  1.00  0.00      B    N
ATOM   1290  CT  ACN B 212      39.719  37.119  42.515  1.00  0.00      B    C
ATOM   1291  HC  ACN B 212      39.451  37.083  43.571  1.00  0.00      B    H
ATOM   1292  HC1 ACN B 212      39.149  37.918  42.041  1.00  0.00      B    H
ATOM   1293  HC2 ACN B 212      39.402  36.234  41.963  1.00  0.00      B    H
ATOM   1294  CZ  ACN B 212      41.053  37.616  42.275  1.00  0.00      B    C
ATOM   1295  NZ  ACN B 212      42.152  37.974  42.042  1.00  0.00      B    N
ATOM   1296  CT  ACN B 213      24.201  44.032   1.296  1.00  0.00      B    C
ATOM   1297  HC  ACN B 213      24.593  44.548   2.173  1.00  0.00      B    H
ATOM   1298  HC1 ACN B 213      23.535  43.199   1.517  1.00  0.00      B    H
ATOM   1299  HC2 ACN B 213      25.053  43.778   0.665  1.00  0.00      B    H
ATOM   1300  CZ  ACN B 213      23.369  45.004   0.529  1.00  0.00      B    C
ATOM   1301  NZ  ACN B 213      22.702  45.721  -0.049  1.00  0.00      B    N
ATOM   1302  CT  ACN B 214      41.388   2.325  44.462  1.00  0.00      B    C
ATOM   1303  HC  ACN B 214      40.896   3.020  45.142  1.00  0.00      B    H
ATOM   1304  HC1 ACN B 214      42.361   1.927  44.749  1.00  0.00      B    H
ATOM   1305  HC2 ACN B 214      41.553   2.795  43.492  1.00  0.00      B    H
ATOM   1306  CZ  ACN B 214      40.519   1.165  44.325  1.00  0.00      B    C
ATOM   1307  NZ  ACN B 214      39.874   0.206  44.203  1.00  0.00      B    N
ATOM   1308  CT  ACN B 215      40.166  40.871  29.946  1.00  0.00      B    C
ATOM   1309  HC  ACN B 215      39.325  41.455  30.322  1.00  0.00      B    H
ATOM   1310  HC1 ACN B 215      41.044  41.277  30.446  1.00  0.00      B    H
ATOM   1311  HC2 ACN B 215      40.313  41.032  28.878  1.00  0.00      B    H
ATOM   1312  CZ  ACN B 215      39.798  39.524  30.381  1.00  0.00      B    C
ATOM   1313  NZ  ACN B 215      39.501  38.504  30.740  1.00  0.00      B    N
ATOM   1314  CT  ACN B 216      25.412  16.385  14.622  1.00  0.00      B    C
ATOM   1315  HC  ACN B 216      25.491  17.222  15.316  1.00  0.00      B    H
ATOM   1316  HC1 ACN B 216      25.051  16.760  13.664  1.00  0.00      B    H
ATOM   1317  HC2 ACN B 216      24.580  15.741  14.908  1.00  0.00      B    H
ATOM   1318  CZ  ACN B 216      26.609  15.600  14.514  1.00  0.00      B    C
ATOM   1319  NZ  ACN B 216      27.562  14.955  14.417  1.00  0.00      B    N
ATOM   1320  CT  ACN B 217       6.308  14.195  40.731  1.00  0.00      B    C
ATOM   1321  HC  ACN B 217       5.405  14.548  40.234  1.00  0.00      B    H
ATOM   1322  HC1 ACN B 217       6.431  14.791  41.636  1.00  0.00      B    H
ATOM   1323  HC2 ACN B 217       7.191  14.236  40.094  1.00  0.00      B    H
ATOM   1324  CZ  ACN B 217       6.171  12.879  41.193  1.00  0.00      B    C
ATOM   1325  NZ  ACN B 217       6.091  11.763  41.522  1.00  0.00      B    N
ATOM   1326  CT  ACN B 218      33.045  28.622  45.000  1.00  0.00      B    C
ATOM   1327  HC  ACN B 218      33.631  28.473  45.907  1.00  0.00      B    H
ATOM   1328  HC1 ACN B 218      33.550  29.436  44.480  1.00  0.00      B    H
ATOM   1329  HC2 ACN B 218      31.992  28.875  45.129  1.00  0.00      B    H
ATOM   1330  CZ  ACN B 218      33.236  27.401  44.170  1.00  0.00      B    C
ATOM   1331  NZ  ACN B 218      33.391  26.489  43.452  1.00  0.00      B    N
ATOM   1332  CT  ACN B 219      15.492   9.536  18.918  1.00  0.00      B    C
ATOM   1333  HC  ACN B 219      15.862   9.305  17.919  1.00  0.00      B    H
ATOM   1334  HC1 ACN B 219      16.247   9.260  19.653  1.00  0.00      B    H
ATOM   1335  HC2 ACN B 219      14.519   9.047  18.967  1.00  0.00      B    H
ATOM   1336  CZ  ACN B 219      15.308  11.022  18.977  1.00  0.00      B    C
ATOM   1337  NZ  ACN B 219      15.160  12.178  19.012  1.00  0.00      B    N
ATOM   1338  CT  ACN B 220      36.822   7.634   7.016  1.00  0.00      B    C
ATOM   1339  HC  ACN B 220      37.545   6.847   7.233  1.00  0.00      B    H
ATOM   1340  HC1 ACN B 220      35.882   7.215   7.376  1.00  0.00      B    H
ATOM   1341  HC2 ACN B 220      36.846   7.882   5.955  1.00  0.00      B    H
ATOM   1342  CZ  ACN B 220      37.016   8.877   7.825  1.00  0.00      B    C
ATOM   1343  NZ  ACN B 220      37.154   9.831   8.426  1.00  0.00      B    N
ATOM   1344  CT  ACN B 221      15.928  30.415  39.071  1.00  0.00      B    C
ATOM   1345  HC  ACN B 221      15.528  30.521  40.080  1.00  0.00      B    H
ATOM   1346  HC1 ACN B 221      15.504  31.235  38.491  1.00  0.00      B    H
ATOM   1347  HC2 ACN B 221      15.809  29.382  38.745  1.00  0.00      B    H
ATOM   1348  CZ  ACN B 221      17.390  30.586  39.144  1.00  0.00      B    C
ATOM   1349  NZ  ACN B 221      18.544  30.699  39.140  1.00  0.00      B    N
ATOM   1350  CT  ACN B 222      17.516  36.938  32.201  1.00  0.00      B    C
ATOM   1351  HC  ACN B 222      18.446  36.390  32.046  1.00  0.00      B    H
ATOM   1352  HC1 ACN B 222      17.561  37.920  31.732  1.00  0.00      B    H
ATOM   1353  HC2 ACN B 222      17.284  37.021  33.263  1.00  0.00      B    H
ATOM   1354  CZ  ACN B 222      16.408  36.315  31.443  1.00  0.00      B    C
ATOM   1355  NZ  ACN B 222      15.550  35.811  30.810  1.00  0.00      B    N
ATOM   1356  CT  ACN B 223      10.682   8.351  39.256  1.00  0.00      B    C
ATOM   1357  HC  ACN B 223      10.369   7.952  40.221  1.00  0.00      B    H
ATOM   1358  HC1 ACN B 223      11.610   8.919  39.318  1.00  0.00      B    H
ATOM   1359  HC2 ACN B 223      10.010   9.055  38.767  1.00  0.00      B    H
ATOM   1360  CZ  ACN B 223      10.945   7.209  38.372  1.00  0.00      B    C
ATOM   1361  NZ  ACN B 223      11.088   6.358  37.608  1.00  0.00      B    N
ATOM   1362  CT  ACN B 224      27.752   4.862  33.302  1.00  0.00      B    C
ATOM   1363  HC  ACN B 224      28.149   5.496  32.509  1.00  0.00      B    H
ATOM   1364  HC1 ACN B 224      26.722   4.508  33.278  1.00  0.00      B    H
ATOM   1365  HC2 ACN B 224      27.837   5.314  34.290  1.00  0.00      B    H
ATOM   1366  CZ  ACN B 224      28.552   3.668  33.250  1.00  0.00      B    C
ATOM   1367  NZ  ACN B 224      29.196   2.698  33.212  1.00  0.00      B    N
ATOM   1368  CT  ACN B 225      38.207  32.087  22.839  1.00  0.00      B    C
ATOM   1369  HC  ACN B 225      37.882  32.590  23.750  1.00  0.00      B    H
ATOM   1370  HC1 ACN B 225      37.308  31.777  22.308  1.00  0.00      B    H
ATOM   1371  HC2 ACN B 225      38.832  31.273  23.206  1.00  0.00      B    H
ATOM   1372  CZ  ACN B 225      38.780  33.059  21.874  1.00  0.00      B    C
ATOM   1373  NZ  ACN B 225      39.206  33.785  21.094  1.00  0.00      B    N
ATOM   1374  CT  ACN B 226      37.346  19.915  20.821  1.00  0.00      B    C
ATOM   1375  HC  ACN B 226      36.534  19.190  20.767  1.00  0.00      B    H
ATOM   1376  HC1 ACN B 226      38.225  19.280  20.706  1.00  0.00      B    H
ATOM   1377  HC2 ACN B 226      37.376  20.405  21.794  1.00  0.00      B    H
ATOM   1378  CZ  ACN B 226      37.204  20.992  19.816  1.00  0.00      B    C
ATOM   1379  NZ  ACN B 226      37.144  21.828  18.971  1.00  0.00      B    N
ATOM   1380  CT  ACN B 227       1.925   5.291   4.577  1.00  0.00      B    C
ATOM   1381  HC  ACN B 227       1.150   5.687   5.234  1.00  0.00      B    H
ATOM   1382  HC1 ACN B 227       2.672   6.085   4.573  1.00  0.00      B    H
ATOM   1383  HC2 ACN B 227       1.547   5.317   3.555  1.00  0.00      B    H
ATOM   1384  CZ  ACN B 227       2.436   3.972   4.893  1.00  0.00      B    C
ATOM   1385  NZ  ACN B 227       2.868   2.897   5.126  1.00  0.00      B    N
ATOM   1386  CT  ACN B 228      26.893   0.117   5.481  1.00  0.00      B    C
ATOM   1387  HC  ACN B 228      26.536  -0.798   5.954  1.00  0.00      B    H
ATOM   1388  HC1 ACN B 228      26.843   0.953   6.179  1.00  0.00      B    H
ATOM   1389  HC2 ACN B 228      26.129   0.447   4.777  1.00  0.00      B    H
ATOM   1390  CZ  ACN B 228      28.229  -0.059   4.894  1.00  0.00      B    C
ATOM   1391  NZ  ACN B 228      29.270  -0.191   4.415  1.00  0.00      B    N
ATOM   1392  CT  ACN B 229      41.236  33.690   1.805  1.00  0.00      B    C
ATOM   1393  HC  ACN B 229      41.647  34.700   1.828  1.00  0.00      B    H
ATOM   1394  HC1 ACN B 229      42.037  33.000   2.072  1.00  0.00      B    H
ATOM   1395  HC2 ACN B 229      40.691  33.547   0.872  1.00  0.00      B    H
ATOM   1396  CZ  ACN B 229      40.135  33.673   2.825  1.00  0.00      B    C
ATOM   1397  NZ  ACN B 229      39.264  33.661   3.606  1.00  0.00      B    N
ATOM   1398  CT  ACN B 230      23.815   7.471  41.486  1.00  0.00      B    C
ATOM   1399  HC  ACN B 230      23.529   6.532  41.013  1.00  0.00      B    H
ATOM   1400  HC1 ACN B 230      23.633   7.514  42.560  1.00  0.00      B    H
ATOM   1401  HC2 ACN B 230      23.296   8.361  41.132  1.00  0.00      B    H
ATOM   1402  CZ  ACN B 230      25.240   7.708  41.306  1.00  0.00      B    C
ATOM   1403  NZ  ACN B 230      26.378   7.885  41.149  1.00  0.00      B    N
ATOM   1404  CT  ACN B 231      28.894  23.729   0.557  1.00  0.00      B    C
ATOM   1405  HC  ACN B 231      29.527  24.366  -0.060  1.00  0.00      B    H
ATOM   1406  HC1 ACN B 231      27.867  23.630   0.206  1.00  0.00      B    H
ATOM   1407  HC2 ACN B 231      28.762  24.268   1.495  1.00  0.00      B    H
ATOM   1408  CZ  ACN B 231      29.566  22.425   0.726  1.00  0.00      B    C
ATOM   1409  NZ  ACN B 231      30.085  21.425   0.912  1.00  0.00      B    N
ATOM   1410  CT  ACN B 232      39.231  14.353  29.173  1.00  0.00      B    C
ATOM   1411  HC  ACN B 232      38.802  14.594  28.201  1.00  0.00      B    H
ATOM   1412  HC1 ACN B 232      40.301  14.465  28.999  1.00  0.00      B    H
ATOM   1413  HC2 ACN B 232      39.000  13.371  29.587  1.00  0.00      B    H
ATOM   1414  CZ  ACN B 232      38.818  15.547  29.972  1.00  0.00      B    C
ATOM   1415  NZ  ACN B 232      38.520  16.403  30.648  1.00  0.00      B    N
ATOM   1416  CT  ACN B 233       5.952  12.415   6.695  1.00  0.00      B    C
ATOM   1417  HC  ACN B 233       6.964  12.736   6.940  1.00  0.00      B    H
ATOM   1418  HC1 ACN B 233       5.764  11.562   7.347  1.00  0.00      B    H
ATOM   1419  HC2 ACN B 233       5.967  12.109   5.649  1.00  0.00      B    H
ATOM   1420  CZ  ACN B 233       4.872  13.434   6.912  1.00  0.00      B    C
ATOM   1421  NZ  ACN B 233       3.984  14.170   7.069  1.00  0.00      B    N
ATOM   1422  CT  ACN B 234       5.342  10.862  36.608  1.00  0.00      B    C
ATOM   1423  HC  ACN B 234       4.479  10.198  36.655  1.00  0.00      B    H
ATOM   1424  HC1 ACN B 234       6.149  10.539  37.265  1.00  0.00      B    H
ATOM   1425  HC2 ACN B 234       4.974  11.839  36.923  1.00  0.00      B    H
ATOM   1426  CZ  ACN B 234       5.894  10.877  35.257  1.00  0.00      B    C
ATOM   1427  NZ  ACN B 234       6.287  10.881  34.165  1.00  0.00      B    N
ATOM   1428  CT  ACN B 235      15.443  37.115  27.623  1.00  0.00      B    C
ATOM   1429  HC  ACN B 235      15.892  36.127  27.522  1.00  0.00      B    H
ATOM   1430  HC1 ACN B 235      15.436  37.477  28.651  1.00  0.00      B    H
ATOM   1431  HC2 ACN B 235      14.472  37.140  27.130  1.00  0.00      B    H
ATOM   1432  CZ  ACN B 235      16.496  37.995  27.008  1.00  0.00      B    C
ATOM   1433  NZ  ACN B 235      17.334  38.630  26.530  1.00  0.00      B    N
ATOM   1434  CT  ACN B 236      39.938  22.157  11.299  1.00  0.00      B    C
ATOM   1435  HC  ACN B 236      40.282  21.478  10.519  1.00  0.00      B    H
ATOM   1436  HC1 ACN B 236      38.903  22.396  11.057  1.00  0.00      B    H
ATOM   1437  HC2 ACN B 236      40.600  23.013  11.431  1.00  0.00      B    H
ATOM   1438  CZ  ACN B 236      39.903  21.339  12.513  1.00  0.00      B    C
ATOM   1439  NZ  ACN B 236      39.898  20.707  13.482  1.00  0.00      B    N
ATOM   1440  CT  ACN B 237      42.132  32.925  35.420  1.00  0.00      B    C
ATOM   1441  HC  ACN B 237      42.424  33.331  36.389  1.00  0.00      B    H
ATOM   1442  HC1 ACN B 237      42.583  32.000  35.061  1.00  0.00      B    H
ATOM   1443  HC2 ACN B 237      42.226  33.725  34.685  1.00  0.00      B    H
ATOM   1444  CZ  ACN B 237      40.718  32.731  35.500  1.00  0.00      B    C
ATOM   1445  NZ  ACN B 237      39.558  32.608  35.565  1.00  0.00      B    N
ATOM   1446  CT  ACN B 238      24.808  42.437  24.751  1.00  0.00      B    C
ATOM   1447  HC  ACN B 238      23.983  42.677  25.422  1.00  0.00      B    H
ATOM   1448  HC1 ACN B 238      24.596  41.568  24.129  1.00  0.00      B    H
ATOM   1449  HC2 ACN B 238      25.721  42.346  25.338  1.00  0.00      B    H
ATOM   1450  CZ  ACN B 238      25.077  43.419  23.669  1.00  0.00      B    C
ATOM   1451  NZ  ACN B 238      25.299  44.158  22.798  1.00  0.00      B    N
ATOM   1452  CT  ACN B 239      38.983  43.220   1.633  1.00  0.00      B    C
ATOM   1453  HC  ACN B 239      39.328  44.252   1.695  1.00  0.00      B    H
ATOM   1454  HC1 ACN B 239      39.724  42.421   1.621  1.00  0.00      B    H
ATOM   1455  HC2 ACN B 239      38.369  42.932   0.780  1.00  0.00      B    H
ATOM   1456  CZ  ACN B 239      38.106  43.097   2.798  1.00  0.00      B    C
ATOM   1457  NZ  ACN B 239      37.354  43.057   3.699  1.00  0.00      B    N
ATOM   1458  CT  ACN B 240      43.512  19.051  15.636  1.00  0.00      B    C
ATOM   1459  HC  ACN B 240      43.695  18.364  16.462  1.00  0.00      B    H
ATOM   1460  HC1 ACN B 240      44.379  19.697  15.500  1.00  0.00      B    H
ATOM   1461  HC2 ACN B 240      42.600  19.567  15.937  1.00  0.00      B    H
ATOM   1462  CZ  ACN B 240      43.251  18.380  14.339  1.00  0.00      B    C
ATOM   1463  NZ  ACN B 240      43.066  17.920  13.288  1.00  0.00      B    N
ATOM   1464  CT  ACN B 241      38.949  14.166  37.138  1.00  0.00      B    C
ATOM   1465  HC  ACN B 241      38.784  15.138  37.602  1.00  0.00      B    H
ATOM   1466  HC1 ACN B 241      38.255  13.880  36.348  1.00  0.00      B    H
ATOM   1467  HC2 ACN B 241      38.872  13.380  37.889  1.00  0.00      B    H
ATOM   1468  CZ  ACN B 241      40.354  14.219  36.638  1.00  0.00      B    C
ATOM   1469  NZ  ACN B 241      41.435  14.223  36.288  1.00  0.00      B    N
ATOM   1470  CT  ACN B 242      36.012  17.761  42.051  1.00  0.00      B    C
ATOM   1471  HC  ACN B 242      35.039  17.704  41.561  1.00  0.00      B    H
ATOM   1472  HC1 ACN B 242      36.410  18.729  41.748  1.00  0.00      B    H
ATOM   1473  HC2 ACN B 242      36.633  16.980  41.613  1.00  0.00      B    H
ATOM   1474  CZ  ACN B 242      35.896  17.830  43.531  1.00  0.00      B    C
ATOM   1475  NZ  ACN B 242      35.809  17.915  44.635  1.00  0.00      B    N
ATOM   1476  CT  ACN B 243      40.245  10.136   6.298  1.00  0.00      B    C
ATOM   1477  HC  ACN B 243      41.071  10.459   5.664  1.00  0.00      B    H
ATOM   1478  HC1 ACN B 243      39.844   9.274   5.765  1.00  0.00      B    H
ATOM   1479  HC2 ACN B 243      39.402  10.825   6.345  1.00  0.00      B    H
ATOM   1480  CZ  ACN B 243      40.642   9.715   7.606  1.00  0.00      B    C
ATOM   1481  NZ  ACN B 243      40.962   9.423   8.693  1.00  0.00      B    N
ATOM   1482  CT  ACN B 244      16.492  39.269  17.560  1.00  0.00      B    C
ATOM   1483  HC  ACN B 244      16.577  38.463  16.832  1.00  0.00      B    H
ATOM   1484  HC1 ACN B 244      17.426  39.365  18.112  1.00  0.00      B    H
ATOM   1485  HC2 ACN B 244      15.574  39.277  18.147  1.00  0.00      B    H
ATOM   1486  CZ  ACN B 244      16.396  40.506  16.833  1.00  0.00      B    C
ATOM   1487  NZ  ACN B 244      16.360  41.549  16.272  1.00  0.00      B    N
ATOM   1488  CT  ACN B 245      11.308   2.763  33.833  1.00  0.00      B    C
ATOM   1489  HC  ACN B 245      11.458   3.330  32.915  1.00  0.00      B    H
ATOM   1490  HC1 ACN B 245      10.370   3.135  34.247  1.00  0.00      B    H
ATOM   1491  HC2 ACN B 245      12.149   3.009  34.481  1.00  0.00      B    H
ATOM   1492  CZ  ACN B 245      11.489   1.313  33.653  1.00  0.00      B    C
ATOM   1493  NZ  ACN B 245      11.502   0.160  33.475  1.00  0.00      B    N
ATOM   1494  CT  ACN B 246      21.658  15.684  36.754  1.00  0.00      B    C
ATOM   1495  HC  ACN B 246      22.223  15.258  37.583  1.00  0.00      B    H
ATOM   1496  HC1 ACN B 246      21.628  16.768  36.865  1.00  0.00      B    H
ATOM   1497  HC2 ACN B 246      20.639  15.299  36.794  1.00  0.00      B    H
ATOM   1498  CZ  ACN B 246      22.364  15.391  35.471  1.00  0.00      B    C
ATOM   1499  NZ  ACN B 246      22.921  15.129  34.502  1.00  0.00      B    N
ATOM   1500  CT  ACN B 247      34.102  10.917   1.338  1.00  0.00      B    C
ATOM   1501  HC  ACN B 247      33.191  11.502   1.467  1.00  0.00      B    H
ATOM   1502  HC1 ACN B 247      33.764   9.907   1.573  1.00  0.00      B    H
ATOM   1503  HC2 ACN B 247      34.937  11.265   1.946  1.00  0.00      B    H
ATOM   1504  CZ  ACN B 247      34.276  10.943  -0.136  1.00  0.00      B    C
ATOM   1505  NZ  ACN B 247      34.329  10.917  -1.298  1.00  0.00      B    N
ATOM   1506  CT  ACN B 248      30.908  22.953   4.225  1.00  0.00      B    C
ATOM   1507  HC  ACN B 248      31.938  22.831   4.561  1.00  0.00      B    H
ATOM   1508  HC1 ACN B 248      30.775  22.662   3.184  1.00  0.00      B    H
ATOM   1509  HC2 ACN B 248      30.621  23.994   4.375  1.00  0.00      B    H
ATOM   1510  CZ  ACN B 248      29.893  22.253   4.999  1.00  0.00      B    C
ATOM   1511  NZ  ACN B 248      29.157  21.633   5.684  1.00  0.00      B    N
ATOM   1512  CT  ACN B 249      25.578  34.647  37.416  1.00  0.00      B    C
ATOM   1513  HC  ACN B 249      24.599  35.077  37.208  1.00  0.00      B    H
ATOM   1514  HC1 ACN B 249      26.122  34.563  36.475  1.00  0.00      B    H
ATOM   1515  HC2 ACN B 249      25.376  33.682  37.881  1.00  0.00      B    H
ATOM   1516  CZ  ACN B 249      26.136  35.573  38.459  1.00  0.00      B    C
ATOM   1517  NZ  ACN B 249      26.513  36.240  39.275  1.00  0.00      B    N
ATOM   1518  CT  ACN B 250      12.784  20.311  18.291  1.00  0.00      B    C
ATOM   1519  HC  ACN B 250      12.333  21.255  18.598  1.00  0.00      B    H
ATOM   1520  HC1 ACN B 250      12.040  19.775  17.701  1.00  0.00      B    H
ATOM   1521  HC2 ACN B 250      13.162  19.645  19.066  1.00  0.00      B    H
ATOM   1522  CZ  ACN B 250      13.904  20.651  17.383  1.00  0.00      B    C
ATOM   1523  NZ  ACN B 250      14.779  20.921  16.714  1.00  0.00      B    N
ATOM   1524  CT  ACN B 251       2.161  28.584  12.132  1.00  0.00      B    C
ATOM   1525  HC  ACN B 251       1.430  27.839  12.449  1.00  0.00      B    H
ATOM   1526  HC1 ACN B 251       2.669  28.819  13.067  1.00  0.00      B    H
ATOM   1527  HC2 ACN B 251       1.655  29.451  11.707  1.00  0.00      B    H
ATOM   1528  CZ  ACN B 251       3.119  28.196  11.055  1.00  0.00      B    C
ATOM   1529  NZ  ACN B 251       3.864  27.885  10.245  1.00  0.00      B    N
ATOM   1530  CT  ACN B 252      35.899   7.943   3.045  1.00  0.00      B    C
ATOM   1531  HC  ACN B 252      34.902   8.256   2.736  1.00  0.00      B    H
ATOM   1532  HC1 ACN B 252      35.913   7.107   3.745  1.00  0.00      B    H
ATOM   1533  HC2 ACN B 252      36.397   8.783   3.528  1.00  0.00      B    H
ATOM   1534  CZ  ACN B 252      36.639   7.580   1.888  1.00  0.00      B    C
ATOM   1535  NZ  ACN B 252      37.226   7.276   0.991  1.00  0.00      B    N
ATOM   1536  CT  ACN B 253       8.046  29.709  20.446  1.00  0.00      B    C
ATOM   1537  HC  ACN B 253       8.197  29.133  21.360  1.00  0.00      B    H
ATOM   1538  HC1 ACN B 253       8.729  29.406  19.652  1.00  0.00      B    H
ATOM   1539  HC2 ACN B 253       8.259  30.772  20.555  1.00  0.00      B    H
ATOM   1540  CZ  ACN B 253       6.651  29.635  20.117  1.00  0.00      B    C
ATOM   1541  NZ  ACN B 253       5.542  29.520  19.790  1.00  0.00      B    N
ATOM   1542  CT  ACN B 254       7.541  10.977  31.103  1.00  0.00      B    C
ATOM   1543  HC  ACN B 254       7.657  10.013  31.599  1.00  0.00      B    H
ATOM   1544  HC1 ACN B 254       6.544  11.410  31.183  1.00  0.00      B    H
ATOM   1545  HC2 ACN B 254       7.762  10.869  30.041  1.00  0.00      B    H
ATOM   1546  CZ  ACN B 254       8.520  11.851  31.663  1.00  0.00      B    C
ATOM   1547  NZ  ACN B 254       9.261  12.602  32.129  1.00  0.00      B    N
ATOM   1548  CT  ACN B 255      10.730  16.634   8.111  1.00  0.00      B    C
ATOM   1549  HC  ACN B 255      10.936  15.936   7.300  1.00  0.00      B    H
ATOM   1550  HC1 ACN B 255      11.020  16.187   9.062  1.00  0.00      B    H
ATOM   1551  HC2 ACN B 255       9.643  16.712   8.100  1.00  0.00      B    H
ATOM   1552  CZ  ACN B 255      11.276  18.004   7.967  1.00  0.00      B    C
ATOM   1553  NZ  ACN B 255      11.649  19.070   7.852  1.00  0.00      B    N
ATOM   1554  CT  ACN B 256      39.286  19.108  28.705  1.00  0.00      B    C
ATOM   1555  HC  ACN B 256      38.208  18.950  28.659  1.00  0.00      B    H
ATOM   1556  HC1 ACN B 256      39.503  19.061  29.772  1.00  0.00      B    H
ATOM   1557  HC2 ACN B 256      39.533  20.006  28.139  1.00  0.00      B    H
ATOM   1558  CZ  ACN B 256      39.873  18.040  27.897  1.00  0.00      B    C
ATOM   1559  NZ  ACN B 256      40.328  17.217  27.231  1.00  0.00      B    N
ATOM   1560  CT  ACN B 257      34.283   4.364   1.961  1.00  0.00      B    C
ATOM   1561  HC  ACN B 257      33.558   4.747   2.679  1.00  0.00      B    H
ATOM   1562  HC1 ACN B 257      34.522   5.120   1.212  1.00  0.00      B    H
ATOM   1563  HC2 ACN B 257      34.009   3.493   1.366  1.00  0.00      B    H
ATOM   1564  CZ  ACN B 257      35.425   4.295   2.778  1.00  0.00      B    C
ATOM   1565  NZ  ACN B 257      36.360   4.375   3.457  1.00  0.00      B    N
ATOM   1566  CT  ACN B 258      22.103  28.522  29.253  1.00  0.00      B    C
ATOM   1567  HC  ACN B 258      21.965  27.500  28.900  1.00  0.00      B    H
ATOM   1568  HC1 ACN B 258      22.056  28.628  30.337  1.00  0.00      B    H
ATOM   1569  HC2 ACN B 258      21.318  29.085  28.748  1.00  0.00      B    H
ATOM   1570  CZ  ACN B 258      23.411  29.010  28.815  1.00  0.00      B    C
ATOM   1571  NZ  ACN B 258      24.467  29.390  28.474  1.00  0.00      B    N
ATOM   1572  CT  ACN B 259      37.401  29.902   4.081  1.00  0.00      B    C
ATOM   1573  HC  ACN B 259      37.455  30.677   3.317  1.00  0.00      B    H
ATOM   1574  HC1 ACN B 259      37.261  28.869   3.762  1.00  0.00      B    H
ATOM   1575  HC2 ACN B 259      36.524  30.107   4.695  1.00  0.00      B    H
ATOM   1576  CZ  ACN B 259      38.624  29.867   4.987  1.00  0.00      B    C
ATOM   1577  NZ  ACN B 259      39.541  29.835   5.658  1.00  0.00      B    N
ATOM   1578  CT  ACN B 260       4.115   1.787  24.794  1.00  0.00      B    C
ATOM   1579  HC  ACN B 260       4.352   0.961  25.465  1.00  0.00      B    H
ATOM   1580  HC1 ACN B 260       4.935   2.058  24.129  1.00  0.00      B    H
ATOM   1581  HC2 ACN B 260       3.586   2.553  25.360  1.00  0.00      B    H
ATOM   1582  CZ  ACN B 260       3.107   1.227  23.905  1.00  0.00      B    C
ATOM   1583  NZ  ACN B 260       2.271   0.759  23.209  1.00  0.00      B    N
ATOM   1584  CT  ACN B 261      40.237  12.246   1.255  1.00  0.00      B    C
ATOM   1585  HC  ACN B 261      40.783  13.127   1.592  1.00  0.00      B    H
ATOM   1586  HC1 ACN B 261      40.940  11.788   0.559  1.00  0.00      B    H
ATOM   1587  HC2 ACN B 261      39.301  12.597   0.819  1.00  0.00      B    H
ATOM   1588  CZ  ACN B 261      39.991  11.404   2.448  1.00  0.00      B    C
ATOM   1589  NZ  ACN B 261      39.814  10.741   3.387  1.00  0.00      B    N
ATOM   1590  CT  ACN B 262       7.660  10.621  17.830  1.00  0.00      B    C
ATOM   1591  HC  ACN B 262       7.798  11.378  18.603  1.00  0.00      B    H
ATOM   1592  HC1 ACN B 262       8.277   9.751  18.055  1.00  0.00      B    H
ATOM   1593  HC2 ACN B 262       7.842  11.018  16.831  1.00  0.00      B    H
ATOM   1594  CZ  ACN B 262       6.307  10.030  17.773  1.00  0.00      B    C
ATOM   1595  NZ  ACN B 262       5.296   9.486  17.798  1.00  0.00      B    N
ATOM   1596  CT  ACN B 263      42.887   9.298  36.303  1.00  0.00      B    C
ATOM   1597  HC  ACN B 263      43.470   8.493  35.854  1.00  0.00      B    H
ATOM   1598  HC1 ACN B 263      42.252   8.919  37.104  1.00  0.00      B    H
ATOM   1599  HC2 ACN B 263      42.293   9.802  35.541  1.00  0.00      B    H
ATOM   1600  CZ  ACN B 263      43.748  10.313  36.856  1.00  0.00      B    C
ATOM   1601  NZ  ACN B 263      44.430  11.129  37.249  1.00  0.00      B    N
ATOM   1602  CT  ACN B 264       5.193   3.950  11.034  1.00  0.00      B    C
ATOM   1603  HC  ACN B 264       5.269   4.851  11.644  1.00  0.00      B    H
ATOM   1604  HC1 ACN B 264       5.900   4.109  10.219  1.00  0.00      B    H
ATOM   1605  HC2 ACN B 264       4.190   3.694  10.693  1.00  0.00      B    H
ATOM   1606  CZ  ACN B 264       5.663   2.778  11.798  1.00  0.00      B    C
ATOM   1607  NZ  ACN B 264       6.064   1.845  12.441  1.00  0.00      B    N
ATOM   1608  CT  ACN B 265      25.141  20.880  43.982  1.00  0.00      B    C
ATOM   1609  HC  ACN B 265      25.102  21.625  44.777  1.00  0.00      B    H
ATOM   1610  HC1 ACN B 265      25.648  21.304  43.116  1.00  0.00      B    H
ATOM   1611  HC2 ACN B 265      24.106  20.551  43.888  1.00  0.00      B    H
ATOM   1612  CZ  ACN B 265      25.900  19.763  44.578  1.00  0.00      B    C
ATOM   1613  NZ  ACN B 265      26.480  18.850  45.029  1.00  0.00      B    N
ATOM   1614  CT  ACN B 266      36.346  44.574  14.489  1.00  0.00      B    C
ATOM   1615  HC  ACN B 266      37.268  44.077  14.792  1.00  0.00      B    H
ATOM   1616  HC1 ACN B 266      36.472  45.623  14.754  1.00  0.00      B    H
ATOM   1617  HC2 ACN B 266      35.556  44.002  14.975  1.00  0.00      B    H
ATOM   1618  CZ  ACN B 266      36.086  44.364  13.065  1.00  0.00      B    C
ATOM   1619  NZ  ACN B 266      35.829  44.205  11.954  1.00  0.00      B    N
ATOM   1620  CT  ACN B 267      30.613  20.404  32.082  1.00  0.00      B    C
ATOM   1621  HC  ACN B 267      31.699  20.318  32.109  1.00  0.00      B    H
ATOM   1622  HC1 ACN B 267      30.109  20.274  33.040  1.00  0.00      B    H
ATOM   1623  HC2 ACN B 267      30.099  19.707  31.420  1.00  0.00      B    H
ATOM   1624  CZ  ACN B 267      30.368  21.737  31.566  1.00  0.00      B    C
ATOM   1625  NZ  ACN B 267      30.137  22.834  31.203  1.00  0.00      B    N
ATOM   1626  CT  ACN B 268      16.756  43.050  32.141  1.00  0.00      B    C
ATOM   1627  HC  ACN B 268      17.610  42.571  32.621  1.00  0.00      B    H
ATOM   1628  HC1 ACN B 268      17.069  43.342  31.139  1.00  0.00      B    H
ATOM   1629  HC2 ACN B 268      16.581  43.942  32.743  1.00  0.00      B    H
ATOM   1630  CZ  ACN B 268      15.627  42.186  32.376  1.00  0.00      B    C
ATOM   1631  NZ  ACN B 268      14.646  41.517  32.552  1.00  0.00      B    N
ATOM   1632  CT  ACN B 269      32.283   4.341  10.909  1.00  0.00      B    C
ATOM   1633  HC  ACN B 269      32.946   4.017  10.107  1.00  0.00      B    H
ATOM   1634  HC1 ACN B 269      31.668   5.215  10.696  1.00  0.00      B    H
ATOM   1635  HC2 ACN B 269      32.957   4.431  11.761  1.00  0.00      B    H
ATOM   1636  CZ  ACN B 269      31.357   3.249  11.162  1.00  0.00      B    C
ATOM   1637  NZ  ACN B 269      30.584   2.449  11.425  1.00  0.00      B    N
ATOM   1638  CT  ACN B 270      28.682  19.344  23.629  1.00  0.00      B    C
ATOM   1639  HC  ACN B 270      28.780  19.876  22.683  1.00  0.00      B    H
ATOM   1640  HC1 ACN B 270      28.933  19.981  24.477  1.00  0.00      B    H
ATOM   1641  HC2 ACN B 270      29.216  18.396  23.703  1.00  0.00      B    H
ATOM   1642  CZ  ACN B 270      27.213  18.973  23.737  1.00  0.00      B    C
ATOM   1643  NZ  ACN B 270      26.062  18.727  23.792  1.00  0.00      B    N
ATOM   1644  CT  ACN B 271      16.059  25.688   8.384  1.00  0.00      B    C
ATOM   1645  HC  ACN B 271      16.073  26.764   8.559  1.00  0.00      B    H
ATOM   1646  HC1 ACN B 271      16.581  25.412   7.468  1.00  0.00      B    H
ATOM   1647  HC2 ACN B 271      15.024  25.352   8.332  1.00  0.00      B    H
ATOM   1648  CZ  ACN B 271      16.702  25.067   9.517  1.00  0.00      B    C
ATOM   1649  NZ  ACN B 271      17.253  24.570  10.420  1.00  0.00      B    N
ATOM   1650  CT  ACN B 272       4.855  34.169  19.927  1.00  0.00      B    C
ATOM   1651  HC  ACN B 272       5.466  35.042  20.156  1.00  0.00      B    H
ATOM   1652  HC1 ACN B 272       5.101  33.645  19.004  1.00  0.00      B    H
ATOM   1653  HC2 ACN B 272       3.787  34.346  20.057  1.00  0.00      B    H
ATOM   1654  CZ  ACN B 272       5.245  33.283  20.955  1.00  0.00      B    C
ATOM   1655  NZ  ACN B 272       5.619  32.502  21.751  1.00  0.00      B    N
ATOM   1656  CT  ACN B 273      30.893  17.000  28.921  1.00  0.00      B    C
ATOM   1657  HC  ACN B 273      29.863  17.180  29.227  1.00  0.00      B    H
ATOM   1658  HC1 ACN B 273      30.938  16.388  28.020  1.00  0.00      B    H
ATOM   1659  HC2 ACN B 273      31.298  16.435  29.762  1.00  0.00      B    H
ATOM   1660  CZ  ACN B 273      31.594  18.324  28.779  1.00  0.00      B    C
ATOM   1661  NZ  ACN B 273      32.125  19.330  28.693  1.00  0.00      B    N
ATOM   1662  CT  ACN B 274       1.367  21.884  44.162  1.00  0.00      B    C
ATOM   1663  HC  ACN B 274       1.294  22.965  44.283  1.00  0.00      B    H
ATOM   1664  HC1 ACN B 274       1.181  21.276  45.047  1.00  0.00      B    H
ATOM   1665  HC2 ACN B 274       2.357  21.650  43.769  1.00  0.00      B    H
ATOM   1666  CZ  ACN B 274       0.371  21.543  43.078  1.00  0.00      B    C
ATOM   1667  NZ  ACN B 274      -0.384  21.282  42.154  1.00  0.00      B    N
ATOM   1668  CT  ACN B 275      35.100  24.534  17.421  1.00  0.00      B    C
ATOM   1669  HC  ACN B 275      36.031  24.119  17.036  1.00  0.00      B    H
ATOM   1670  HC1 ACN B 275      35.311  25.363  18.096  1.00  0.00      B    H
ATOM   1671  HC2 ACN B 275      34.543  23.738  17.916  1.00  0.00      B    H
ATOM   1672  CZ  ACN B 275      34.334  24.765  16.222  1.00  0.00      B    C
ATOM   1673  NZ  ACN B 275      33.726  24.974  15.239  1.00  0.00      B    N
ATOM   1674  CT  ACN B 276       2.966  26.818  39.997  1.00  0.00      B    C
ATOM   1675  HC  ACN B 276       3.913  26.789  39.457  1.00  0.00      B    H
ATOM   1676  HC1 ACN B 276       3.046  26.869  41.083  1.00  0.00      B    H
ATOM   1677  HC2 ACN B 276       2.356  25.956  39.728  1.00  0.00      B    H
ATOM   1678  CZ  ACN B 276       2.339  28.015  39.476  1.00  0.00      B    C
ATOM   1679  NZ  ACN B 276       1.770  28.957  39.057  1.00  0.00      B    N
ATOM   1680  CT  ACN B 277       8.573  10.138   4.596  1.00  0.00      B    C
ATOM   1681  HC  ACN B 277       8.353  11.200   4.708  1.00  0.00      B    H
ATOM   1682  HC1 ACN B 277       8.244   9.551   5.453  1.00  0.00      B    H
ATOM   1683  HC2 ACN B 277       9.602   9.830   4.415  1.00  0.00      B    H
ATOM   1684  CZ  ACN B 277       7.881   9.720   3.383  1.00  0.00      B    C
ATOM   1685  NZ  ACN B 277       7.434   9.334   2.409  1.00  0.00      B    N
ATOM   1686  CT  ACN B 278       4.150  40.395   4.905  1.00  0.00      B    C
ATOM   1687  HC  ACN B 278       4.984  40.983   5.288  1.00  0.00      B    H
ATOM   1688  HC1 ACN B 278       4.205  39.426   5.402  1.00  0.00      B    H
ATOM   1689  HC2 ACN B 278       4.036  40.338   3.822  1.00  0.00      B    H
ATOM   1690  CZ  ACN B 278       2.856  40.924   5.294  1.00  0.00      B    C
ATOM   1691  NZ  ACN B 278       1.839  41.336   5.584  1.00  0.00      B    N
ATOM   1692  CT  ACN B 279       5.885  11.013  24.844  1.00  0.00      B    C
ATOM   1693  HC  ACN B 279       4.851  11.282  25.062  1.00  0.00      B    H
ATOM   1694  HC1 ACN B 279       6.451  11.189  25.758  1.00  0.00      B    H
ATOM   1695  HC2 ACN B 279       6.288  11.530  23.974  1.00  0.00      B    H
ATOM   1696  CZ  ACN B 279       5.910   9.613  24.641  1.00  0.00      B    C
ATOM   1697  NZ  ACN B 279       5.928   8.456  24.415  1.00  0.00      B    N
ATOM   1698  CT  ACN B 280      13.253   7.337  43.943  1.00  0.00      B    C
ATOM   1699  HC  ACN B 280      12.264   6.940  43.711  1.00  0.00      B    H
ATOM   1700  HC1 ACN B 280      13.979   6.536  43.801  1.00  0.00      B    H
ATOM   1701  HC2 ACN B 280      13.282   7.766  44.944  1.00  0.00      B    H
ATOM   1702  CZ  ACN B 280      13.466   8.494  43.015  1.00  0.00      B    C
ATOM   1703  NZ  ACN B 280      13.640   9.343  42.284  1.00  0.00      B    N
ATOM   1704  CT  ACN B 281      45.095  14.685  30.397  1.00  0.00      B    C
ATOM   1705  HC  ACN B 281      45.688  14.847  29.496  1.00  0.00      B    H
ATOM   1706  HC1 ACN B 281      45.251  15.609  30.954  1.00  0.00      B    H
ATOM   1707  HC2 ACN B 281      45.324  13.801  30.992  1.00  0.00      B    H
ATOM   1708  CZ  ACN B 281      43.692  14.600  30.046  1.00  0.00      B    C
ATOM   1709  NZ  ACN B 281      42.591  14.562  29.741  1.00  0.00      B    N
ATOM   1710  CT  ACN B 282       8.356  19.649   6.202  1.00  0.00      B    C
ATOM   1711  HC  ACN B 282       7.880  18.677   6.070  1.00  0.00      B    H
ATOM   1712  HC1 ACN B 282       9.423  19.517   6.383  1.00  0.00      B    H
ATOM   1713  HC2 ACN B 282       7.923  20.213   7.028  1.00  0.00      B    H
ATOM   1714  CZ  ACN B 282       8.228  20.351   4.906  1.00  0.00      B    C
ATOM   1715  NZ  ACN B 282       8.150  20.971   3.930  1.00  0.00      B    N
ATOM   1716  CT  ACN B 283      36.663  19.662  15.658  1.00  0.00      B    C
ATOM   1717  HC  ACN B 283      37.714  19.724  15.943  1.00  0.00      B    H
ATOM   1718  HC1 ACN B 283      36.530  20.107  14.673  1.00  0.00      B    H
ATOM   1719  HC2 ACN B 283      36.028  20.127  16.412  1.00  0.00      B    H
ATOM   1720  CZ  ACN B 283      36.340  18.203  15.539  1.00  0.00      B    C
ATOM   1721  NZ  ACN B 283      36.120  17.046  15.483  1.00  0.00      B    N
ATOM   1722  CT  ACN B 284      19.783  27.182  24.463  1.00  0.00      B    C
ATOM   1723  HC  ACN B 284      20.407  26.582  25.125  1.00  0.00      B    H
ATOM   1724  HC1 ACN B 284      18.730  26.911  24.535  1.00  0.00      B    H
ATOM   1725  HC2 ACN B 284      20.218  27.111  23.466  1.00  0.00      B    H
ATOM   1726  CZ  ACN B 284      19.960  28.636  24.874  1.00  0.00      B    C
ATOM   1727  NZ  ACN B 284      20.145  29.729  25.286  1.00  0.00      B    N
ATOM   1728  CT  ACN B 285      18.316  37.134  20.087  1.00  0.00      B    C
ATOM   1729  HC  ACN B 285      19.136  36.591  20.557  1.00  0.00      B    H
ATOM   1730  HC1 ACN B 285      18.641  37.496  19.111  1.00  0.00      B    H
ATOM   1731  HC2 ACN B 285      17.990  37.923  20.764  1.00  0.00      B    H
ATOM   1732  CZ  ACN B 285      17.298  36.105  19.769  1.00  0.00      B    C
ATOM   1733  NZ  ACN B 285      16.496  35.320  19.565  1.00  0.00      B    N
ATOM   1734  CT  ACN B 286      29.152   3.198  19.180  1.00  0.00      B    C
ATOM   1735  HC  ACN B 286      29.808   4.065  19.256  1.00  0.00      B    H
ATOM   1736  HC1 ACN B 286      28.207   3.325  18.651  1.00  0.00      B    H
ATOM   1737  HC2 ACN B 286      28.858   2.724  20.117  1.00  0.00      B    H
ATOM   1738  CZ  ACN B 286      29.934   2.204  18.563  1.00  0.00      B    C
ATOM   1739  NZ  ACN B 286      30.603   1.490  17.977  1.00  0.00      B    N
ATOM   1740  CT  ACN B 287       0.378  13.447  22.838  1.00  0.00      B    C
ATOM   1741  HC  ACN B 287      -0.122  12.583  23.276  1.00  0.00      B    H
ATOM   1742  HC1 ACN B 287       0.537  13.213  21.786  1.00  0.00      B    H
ATOM   1743  HC2 ACN B 287       1.360  13.704  23.235  1.00  0.00      B    H
ATOM   1744  CZ  ACN B 287      -0.477  14.590  23.064  1.00  0.00      B    C
ATOM   1745  NZ  ACN B 287      -1.189  15.521  23.227  1.00  0.00      B    N
ATOM   1746  CT  ACN B 288      13.029  28.807  31.705  1.00  0.00      B    C
ATOM   1747  HC  ACN B 288      12.585  29.796  31.593  1.00  0.00      B    H
ATOM   1748  HC1 ACN B 288      13.248  28.749  32.772  1.00  0.00      B    H
ATOM   1749  HC2 ACN B 288      13.859  28.572  31.039  1.00  0.00      B    H
ATOM   1750  CZ  ACN B 288      12.101  27.822  31.247  1.00  0.00      B    C
ATOM   1751  NZ  ACN B 288      11.376  26.989  30.882  1.00  0.00      B    N
ATOM   1752  CT  ACN B 289      29.022  39.217  23.395  1.00  0.00      B    C
ATOM   1753  HC  ACN B 289      28.352  39.016  22.559  1.00  0.00      B    H
ATOM   1754  HC1 ACN B 289      29.986  39.580  23.037  1.00  0.00      B    H
ATOM   1755  HC2 ACN B 289      29.247  38.355  24.024  1.00  0.00      B    H
ATOM   1756  CZ  ACN B 289      28.397  40.229  24.239  1.00  0.00      B    C
ATOM   1757  NZ  ACN B 289      27.879  41.022  24.852  1.00  0.00      B    N
ATOM   1758  CT  ACN B 290      36.778  25.294  21.810  1.00  0.00      B    C
ATOM   1759  HC  ACN B 290      37.654  25.209  21.167  1.00  0.00      B    H
ATOM   1760  HC1 ACN B 290      35.948  25.646  21.197  1.00  0.00      B    H
ATOM   1761  HC2 ACN B 290      36.964  26.036  22.585  1.00  0.00      B    H
ATOM   1762  CZ  ACN B 290      36.399  24.045  22.499  1.00  0.00      B    C
ATOM   1763  NZ  ACN B 290      36.084  23.041  22.995  1.00  0.00      B    N
ATOM   1764  CT  ACN B 291      34.085  16.071  30.543  1.00  0.00      B    C
ATOM   1765  HC  ACN B 291      34.075  16.720  29.667  1.00  0.00      B    H
ATOM   1766  HC1 ACN B 291      35.133  15.912  30.800  1.00  0.00      B    H
ATOM   1767  HC2 ACN B 291      33.565  15.154  30.265  1.00  0.00      B    H
ATOM   1768  CZ  ACN B 291      33.447  16.597  31.704  1.00  0.00      B    C
ATOM   1769  NZ  ACN B 291      32.931  17.066  32.615  1.00  0.00      B    N
ATOM   1770  CT  ACN B 292      21.936   9.159   0.888  1.00  0.00      B    C
ATOM   1771  HC  ACN B 292      21.541   8.213   1.257  1.00  0.00      B    H
ATOM   1772  HC1 ACN B 292      21.425  10.038   1.282  1.00  0.00      B    H
ATOM   1773  HC2 ACN B 292      22.052   9.219  -0.194  1.00  0.00      B    H
ATOM   1774  CZ  ACN B 292      23.238   9.400   1.480  1.00  0.00      B    C
ATOM   1775  NZ  ACN B 292      24.266   9.620   1.910  1.00  0.00      B    N
ATOM   1776  CT  ACN B 293      20.838  14.523   1.118  1.00  0.00      B    C
ATOM   1777  HC  ACN B 293      20.702  13.460   1.316  1.00  0.00      B    H
ATOM   1778  HC1 ACN B 293      19.891  14.834   0.677  1.00  0.00      B    H
ATOM   1779  HC2 ACN B 293      21.732  14.806   0.562  1.00  0.00      B    H
ATOM   1780  CZ  ACN B 293      21.051  15.151   2.485  1.00  0.00      B    C
ATOM   1781  NZ  ACN B 293      21.204  15.696   3.495  1.00  0.00      B    N
ATOM   1782  CT  ACN B 294      15.786  20.801  34.779  1.00  0.00      B    C
ATOM   1783  HC  ACN B 294      16.484  20.034  35.115  1.00  0.00      B    H
ATOM   1784  HC1 ACN B 294      14.749  20.505  34.936  1.00  0.00      B    H
ATOM   1785  HC2 ACN B 294      16.020  20.967  33.727  1.00  0.00      B    H
ATOM   1786  CZ  ACN B 294      15.811  22.206  35.369  1.00  0.00      B    C
ATOM   1787  NZ  ACN B 294      15.929  23.277  35.804  1.00  0.00      B    N
ATOM   1788  CT  ACN B 295      15.668  10.078   2.682  1.00  0.00      B    C
ATOM   1789  HC  ACN B 295      15.172   9.536   3.487  1.00  0.00      B    H
ATOM   1790  HC1 ACN B 295      15.784  11.149   2.847  1.00  0.00      B    H
ATOM   1791  HC2 ACN B 295      15.156   9.907   1.735  1.00  0.00      B    H
ATOM   1792  CZ  ACN B 295      17.076   9.774   2.368  1.00  0.00      B    C
ATOM   1793  NZ  ACN B 295      18.169   9.557   2.160  1.00  0.00      B    N
ATOM   1794  CT  ACN B 296      15.040  25.271  38.318  1.00  0.00      B    C
ATOM   1795  HC  ACN B 296      15.400  26.270  38.566  1.00  0.00      B    H
ATOM   1796  HC1 ACN B 296      15.501  24.995  37.369  1.00  0.00      B    H
ATOM   1797  HC2 ACN B 296      13.969  25.247  38.118  1.00  0.00      B    H
ATOM   1798  CZ  ACN B 296      15.418  24.283  39.278  1.00  0.00      B    C
ATOM   1799  NZ  ACN B 296      15.709  23.484  40.038  1.00  0.00      B    N
ATOM   1800  CT  ACN B 297      38.395  32.789   7.197  1.00  0.00      B    C
ATOM   1801  HC  ACN B 297      37.770  33.035   8.055  1.00  0.00      B    H
ATOM   1802  HC1 ACN B 297      37.919  33.118   6.273  1.00  0.00      B    H
ATOM   1803  HC2 ACN B 297      38.707  31.745   7.196  1.00  0.00      B    H
ATOM   1804  CZ  ACN B 297      39.645  33.541   7.128  1.00  0.00      B    C
ATOM   1805  NZ  ACN B 297      40.648  34.155   7.096  1.00  0.00      B    N
ATOM   1806  CT  ACN B 298      43.060  30.422  44.959  1.00  0.00      B    C
ATOM   1807  HC  ACN B 298      43.542  29.465  44.758  1.00  0.00      B    H
ATOM   1808  HC1 ACN B 298      43.248  31.166  44.185  1.00  0.00      B    H
ATOM   1809  HC2 ACN B 298      43.439  30.725  45.935  1.00  0.00      B    H
ATOM   1810  CZ  ACN B 298      41.566  30.277  45.009  1.00  0.00      B    C
ATOM   1811  NZ  ACN B 298      40.405  30.119  45.021  1.00  0.00      B    N
ATOM   1812  CT  ACN B 299      16.731  24.735  17.889  1.00  0.00      B    C
ATOM   1813  HC  ACN B 299      16.462  25.214  18.830  1.00  0.00      B    H
ATOM   1814  HC1 ACN B 299      17.021  25.582  17.266  1.00  0.00      B    H
ATOM   1815  HC2 ACN B 299      15.848  24.212  17.522  1.00  0.00      B    H
ATOM   1816  CZ  ACN B 299      17.864  23.799  18.054  1.00  0.00      B    C
ATOM   1817  NZ  ACN B 299      18.741  23.057  18.232  1.00  0.00      B    N
ATOM   1818  CT  ACN B 300       0.362   9.574  26.328  1.00  0.00      B    C
ATOM   1819  HC  ACN B 300       0.555   9.416  27.389  1.00  0.00      B    H
ATOM   1820  HC1 ACN B 300      -0.205  10.489  26.155  1.00  0.00      B    H
ATOM   1821  HC2 ACN B 300      -0.134   8.716  25.874  1.00  0.00      B    H
ATOM   1822  CZ  ACN B 300       1.701   9.800  25.586  1.00  0.00      B    C
ATOM   1823  NZ  ACN B 300       2.660  10.001  25.060  1.00  0.00      B    N
ATOM   1824  CT  ACN B 301      44.566  45.340  39.927  1.00  0.00      B    C
ATOM   1825  HC  ACN B 301      45.639  45.239  40.093  1.00  0.00      B    H
ATOM   1826  HC1 ACN B 301      44.382  45.795  38.954  1.00  0.00      B    H
ATOM   1827  HC2 ACN B 301      44.114  45.937  40.719  1.00  0.00      B    H
ATOM   1828  CZ  ACN B 301      43.837  44.058  39.963  1.00  0.00      B    C
ATOM   1829  NZ  ACN B 301      43.313  43.054  40.046  1.00  0.00      B    N
ATOM   1830  CT  ACN B 302      15.077  15.555  35.972  1.00  0.00      B    C
ATOM   1831  HC  ACN B 302      14.694  14.756  35.336  1.00  0.00      B    H
ATOM   1832  HC1 ACN B 302      14.326  16.038  36.598  1.00  0.00      B    H
ATOM   1833  HC2 ACN B 302      15.507  16.338  35.349  1.00  0.00      B    H
ATOM   1834  CZ  ACN B 302      16.205  14.929  36.702  1.00  0.00      B    C
ATOM   1835  NZ  ACN B 302      17.046  14.434  37.282  1.00  0.00      B    N
ATOM   1836  CT  ACN B 303      44.443  23.364   0.948  1.00  0.00      B    C
ATOM   1837  HC  ACN B 303      45.205  22.663   1.291  1.00  0.00      B    H
ATOM   1838  HC1 ACN B 303      43.674  22.844   0.376  1.00  0.00      B    H
ATOM   1839  HC2 ACN B 303      44.915  24.142   0.347  1.00  0.00      B    H
ATOM   1840  CZ  ACN B 303      43.751  23.885   2.096  1.00  0.00      B    C
ATOM   1841  NZ  ACN B 303      43.168  24.269   3.002  1.00  0.00      B    N
ATOM   1842  CT  ACN B 304       1.520   8.637  37.042  1.00  0.00      B    C
ATOM   1843  HC  ACN B 304       2.263   7.884  37.306  1.00  0.00      B    H
ATOM   1844  HC1 ACN B 304       1.793   9.576  37.524  1.00  0.00      B    H
ATOM   1845  HC2 ACN B 304       0.506   8.377  37.343  1.00  0.00      B    H
ATOM   1846  CZ  ACN B 304       1.605   8.780  35.576  1.00  0.00      B    C
ATOM   1847  NZ  ACN B 304       1.682   8.793  34.415  1.00  0.00      B    N
ATOM   1848  CT  ACN B 305      42.258  21.123   6.104  1.00  0.00      B    C
ATOM   1849  HC  ACN B 305      41.711  20.216   5.845  1.00  0.00      B    H
ATOM   1850  HC1 ACN B 305      42.169  21.819   5.270  1.00  0.00      B    H
ATOM   1851  HC2 ACN B 305      43.286  20.764   6.047  1.00  0.00      B    H
ATOM   1852  CZ  ACN B 305      41.854  21.607   7.427  1.00  0.00      B    C
ATOM   1853  NZ  ACN B 305      41.566  22.054   8.448  1.00  0.00      B    N
ATOM   1854  CT  ACN B 306      36.738  32.248  15.206  1.00  0.00      B    C
ATOM   1855  HC  ACN B 306      36.739  31.384  14.542  1.00  0.00      B    H
ATOM   1856  HC1 ACN B 306      36.600  31.903  16.230  1.00  0.00      B    H
ATOM   1857  HC2 ACN B 306      35.939  32.872  14.805  1.00  0.00      B    H
ATOM   1858  CZ  ACN B 306      38.100  32.863  15.069  1.00  0.00      B    C
ATOM   1859  NZ  ACN B 306      39.131  33.346  14.923  1.00  0.00      B    N
ATOM   1860  CT  ACN B 307      40.399   5.965   2.849  1.00  0.00      B    C
ATOM   1861  HC  ACN B 307      40.418   4.930   2.508  1.00  0.00      B    H
ATOM   1862  HC1 ACN B 307      39.574   6.425   2.306  1.00  0.00      B    H
ATOM   1863  HC2 ACN B 307      41.233   6.598   2.546  1.00  0.00      B    H
ATOM   1864  CZ  ACN B 307      39.972   6.222   4.209  1.00  0.00      B    C
ATOM   1865  NZ  ACN B 307      39.664   6.540   5.246  1.00  0.00      B    N
ATOM   1866  CT  ACN B 308       2.071  26.640  16.833  1.00  0.00      B    C
ATOM   1867  HC  ACN B 308       1.348  25.865  16.580  1.00  0.00      B    H
ATOM   1868  HC1 ACN B 308       1.679  27.197  17.684  1.00  0.00      B    H
ATOM   1869  HC2 ACN B 308       2.324  27.323  16.022  1.00  0.00      B    H
ATOM   1870  CZ  ACN B 308       3.276  25.856  17.057  1.00  0.00      B    C
ATOM   1871  NZ  ACN B 308       4.206  25.193  17.235  1.00  0.00      B    N
ATOM   1872  CT  ACN B 309      37.237   9.168  43.407  1.00  0.00      B    C
ATOM   1873  HC  ACN B 309      36.225   8.868  43.137  1.00  0.00      B    H
ATOM   1874  HC1 ACN B 309      37.499   9.926  42.669  1.00  0.00      B    H
ATOM   1875  HC2 ACN B 309      38.027   8.420  43.474  1.00  0.00      B    H
ATOM   1876  CZ  ACN B 309      37.226   9.852  44.732  1.00  0.00      B    C
ATOM   1877  NZ  ACN B 309      37.248  10.457  45.660  1.00  0.00      B    N
ATOM   1878  CT  ACN B 310      18.283  29.222  29.034  1.00  0.00      B    C
ATOM   1879  HC  ACN B 310      18.619  30.219  28.748  1.00  0.00      B    H
ATOM   1880  HC1 ACN B 310      18.045  29.220  30.097  1.00  0.00      B    H
ATOM   1881  HC2 ACN B 310      19.213  28.661  28.938  1.00  0.00      B    H
ATOM   1882  CZ  ACN B 310      17.124  28.838  28.219  1.00  0.00      B    C
ATOM   1883  NZ  ACN B 310      16.182  28.460  27.604  1.00  0.00      B    N
ATOM   1884  CT  ACN B 311      41.089   1.568  40.719  1.00  0.00      B    C
ATOM   1885  HC  ACN B 311      41.257   2.559  41.141  1.00  0.00      B    H
ATOM   1886  HC1 ACN B 311      40.008   1.462  40.806  1.00  0.00      B    H
ATOM   1887  HC2 ACN B 311      41.640   0.800  41.263  1.00  0.00      B    H
ATOM   1888  CZ  ACN B 311      41.372   1.440  39.250  1.00  0.00      B    C
ATOM   1889  NZ  ACN B 311      41.547   1.366  38.126  1.00  0.00      B    N
ATOM   1890  CT  ACN B 312      21.373  32.238  32.166  1.00  0.00      B    C
ATOM   1891  HC  ACN B 312      20.498  32.650  32.669  1.00  0.00      B    H
ATOM   1892  HC1 ACN B 312      21.638  31.311  32.674  1.00  0.00      B    H
ATOM   1893  HC2 ACN B 312      22.213  32.932  32.189  1.00  0.00      B    H
ATOM   1894  CZ  ACN B 312      21.161  31.855  30.683  1.00  0.00      B    C
ATOM   1895  NZ  ACN B 312      20.955  31.563  29.549  1.00  0.00      B    N
ATOM   1896  CT  ACN B 313      11.386  14.212  33.089  1.00  0.00      B    C
ATOM   1897  HC  ACN B 313      11.380  13.481  32.280  1.00  0.00      B    H
ATOM   1898  HC1 ACN B 313      11.502  13.656  34.019  1.00  0.00      B    H
ATOM   1899  HC2 ACN B 313      10.614  14.974  33.191  1.00  0.00      B    H
ATOM   1900  CZ  ACN B 313      12.605  15.008  32.878  1.00  0.00      B    C
ATOM   1901  NZ  ACN B 313      13.601  15.553  32.724  1.00  0.00      B    N
ATOM   1902  CT  ACN B 314      17.503  41.953  43.142  1.00  0.00      B    C
ATOM   1903  HC  ACN B 314      17.285  41.260  42.330  1.00  0.00      B    H
ATOM   1904  HC1 ACN B 314      17.339  43.020  42.990  1.00  0.00      B    H
ATOM   1905  HC2 ACN B 314      18.408  41.765  43.719  1.00  0.00      B    H
ATOM   1906  CZ  ACN B 314      16.452  41.596  44.039  1.00  0.00      B    C
ATOM   1907  NZ  ACN B 314      15.599  41.333  44.811  1.00  0.00      B    N
ATOM   1908  CT  ACN B 315      41.426   1.699   5.851  1.00  0.00      B    C
ATOM   1909  HC  ACN B 315      42.174   0.981   6.187  1.00  0.00      B    H
ATOM   1910  HC1 ACN B 315      41.629   2.626   6.388  1.00  0.00      B    H
ATOM   1911  HC2 ACN B 315      40.441   1.318   6.122  1.00  0.00      B    H
ATOM   1912  CZ  ACN B 315      41.366   1.905   4.422  1.00  0.00      B    C
ATOM   1913  NZ  ACN B 315      41.303   2.088   3.311  1.00  0.00      B    N
ATOM   1914  CT  ACN B 316       3.026  17.759  17.688  1.00  0.00      B    C
ATOM   1915  HC  ACN B 316       3.756  18.466  18.082  1.00  0.00      B    H
ATOM   1916  HC1 ACN B 316       2.842  16.888  18.316  1.00  0.00      B    H
ATOM   1917  HC2 ACN B 316       3.370  17.354  16.736  1.00  0.00      B    H
ATOM   1918  CZ  ACN B 316       1.829  18.639  17.698  1.00  0.00      B    C
ATOM   1919  NZ  ACN B 316       0.856  19.329  17.710  1.00  0.00      B    N
ATOM   1920  CT  ACN B 317      33.043  37.356  24.875  1.00  0.00      B    C
ATOM   1921  HC  ACN B 317      33.803  37.088  24.141  1.00  0.00      B    H
ATOM   1922  HC1 ACN B 317      32.882  36.606  25.650  1.00  0.00      B    H
ATOM   1923  HC2 ACN B 317      32.103  37.682  24.430  1.00  0.00      B    H
ATOM   1924  CZ  ACN B 317      33.590  38.474  25.649  1.00  0.00      B    C
ATOM   1925  NZ  ACN B 317      33.955  39.349  26.260  1.00  0.00      B    N
ATOM   1926  CT  ACN B 318      40.953   4.034   8.738  1.00  0.00      B    C
ATOM   1927  HC  ACN B 318      41.433   4.501   7.878  1.00  0.00      B    H
ATOM   1928  HC1 ACN B 318      40.901   4.793   9.518  1.00  0.00      B    H
ATOM   1929  HC2 ACN B 318      41.593   3.173   8.932  1.00  0.00      B    H
ATOM   1930  CZ  ACN B 318      39.679   3.405   8.353  1.00  0.00      B    C
ATOM   1931  NZ  ACN B 318      38.658   2.928   8.116  1.00  0.00      B    N
ATOM   1932  CT  ACN B 319      14.011  28.603   9.411  1.00  0.00      B    C
ATOM   1933  HC  ACN B 319      14.120  27.774   8.711  1.00  0.00      B    H
ATOM   1934  HC1 ACN B 319      12.945  28.673   9.628  1.00  0.00      B    H
ATOM   1935  HC2 ACN B 319      14.279  29.541   8.924  1.00  0.00      B    H
ATOM   1936  CZ  ACN B 319      14.777  28.608  10.624  1.00  0.00      B    C
ATOM   1937  NZ  ACN B 319      15.393  28.651  11.586  1.00  0.00      B    N
ATOM   1938  CT  ACN B 320       7.863   1.506  43.141  1.00  0.00      B    C
ATOM   1939  HC  ACN B 320       7.850   2.462  42.617  1.00  0.00      B    H
ATOM   1940  HC1 ACN B 320       6.892   1.049  42.948  1.00  0.00      B    H
ATOM   1941  HC2 ACN B 320       8.168   1.503  44.188  1.00  0.00      B    H
ATOM   1942  CZ  ACN B 320       8.990   0.877  42.369  1.00  0.00      B    C
ATOM   1943  NZ  ACN B 320       9.851   0.426  41.781  1.00  0.00      B    N
ATOM   1944  CT  ACN B 321       6.420  25.625  26.665  1.00  0.00      B    C
ATOM   1945  HC  ACN B 321       5.493  25.758  26.108  1.00  0.00      B    H
ATOM   1946  HC1 ACN B 321       6.245  26.045  27.656  1.00  0.00      B    H
ATOM   1947  HC2 ACN B 321       7.203  26.285  26.290  1.00  0.00      B    H
ATOM   1948  CZ  ACN B 321       6.880  24.263  26.741  1.00  0.00      B    C
ATOM   1949  NZ  ACN B 321       7.270  23.175  26.828  1.00  0.00      B    N
ATOM   1950  CT  ACN B 322       1.493  39.312  30.513  1.00  0.00      B    C
ATOM   1951  HC  ACN B 322       1.709  39.809  29.567  1.00  0.00      B    H
ATOM   1952  HC1 ACN B 322       2.333  39.260  31.206  1.00  0.00      B    H
ATOM   1953  HC2 ACN B 322       1.155  38.293  30.321  1.00  0.00      B    H
ATOM   1954  CZ  ACN B 322       0.506  40.124  31.210  1.00  0.00      B    C
ATOM   1955  NZ  ACN B 322      -0.337  40.725  31.747  1.00  0.00      B    N
ATOM   1956  CT  ACN B 323      14.106  27.685  41.976  1.00  0.00      B    C
ATOM   1957  HC  ACN B 323      14.564  27.025  42.713  1.00  0.00      B    H
ATOM   1958  HC1 ACN B 323      14.911  28.183  41.435  1.00  0.00      B    H
ATOM   1959  HC2 ACN B 323      13.356  28.324  42.442  1.00  0.00      B    H
ATOM   1960  CZ  ACN B 323      13.275  26.785  41.130  1.00  0.00      B    C
ATOM   1961  NZ  ACN B 323      12.670  26.059  40.548  1.00  0.00      B    N
ATOM   1962  CT  ACN B 324       6.154  16.794  25.972  1.00  0.00      B    C
ATOM   1963  HC  ACN B 324       5.533  17.556  25.501  1.00  0.00      B    H
ATOM   1964  HC1 ACN B 324       6.466  16.081  25.209  1.00  0.00      B    H
ATOM   1965  HC2 ACN B 324       5.581  16.337  26.778  1.00  0.00      B    H
ATOM   1966  CZ  ACN B 324       7.325  17.265  26.712  1.00  0.00      B    C
ATOM   1967  NZ  ACN B 324       8.250  17.578  27.301  1.00  0.00      B    N
ATOM   1968  CT  ACN B 325      23.468  28.216   6.975  1.00  0.00      B    C
ATOM   1969  HC  ACN B 325      22.959  29.123   7.302  1.00  0.00      B    H
ATOM   1970  HC1 ACN B 325      23.986  28.298   6.019  1.00  0.00      B    H
ATOM   1971  HC2 ACN B 325      22.819  27.350   7.106  1.00  0.00      B    H
ATOM   1972  CZ  ACN B 325      24.577  28.097   7.907  1.00  0.00      B    C
ATOM   1973  NZ  ACN B 325      25.417  27.906   8.667  1.00  0.00      B    N
ATOM   1974  CT  ACN B 326      18.267  10.231  30.647  1.00  0.00      B    C
ATOM   1975  HC  ACN B 326      17.680  10.794  29.921  1.00  0.00      B    H
ATOM   1976  HC1 ACN B 326      18.373   9.183  30.365  1.00  0.00      B    H
ATOM   1977  HC2 ACN B 326      17.880  10.283  31.664  1.00  0.00      B    H
ATOM   1978  CZ  ACN B 326      19.571  10.885  30.699  1.00  0.00      B    C
ATOM   1979  NZ  ACN B 326      20.571  11.469  30.753  1.00  0.00      B    N
ATOM   1980  CT  ACN B 327      41.981  36.129  20.198  1.00  0.00      B    C
ATOM   1981  HC  ACN B 327      41.007  36.581  20.008  1.00  0.00      B    H
ATOM   1982  HC1 ACN B 327      42.149  35.380  19.424  1.00  0.00      B    H
ATOM   1983  HC2 ACN B 327      42.146  35.723  21.196  1.00  0.00      B    H
ATOM   1984  CZ  ACN B 327      43.006  37.126  19.953  1.00  0.00      B    C
ATOM   1985  NZ  ACN B 327      43.857  37.905  19.770  1.00  0.00      B    N
ATOM   1986  CT  ACN B 328       6.187  27.873  16.088  1.00  0.00      B    C
ATOM   1987  HC  ACN B 328       5.534  28.489  16.707  1.00  0.00      B    H
ATOM   1988  HC1 ACN B 328       6.455  27.050  16.751  1.00  0.00      B    H
ATOM   1989  HC2 ACN B 328       7.067  28.312  15.620  1.00  0.00      B    H
ATOM   1990  CZ  ACN B 328       5.366  27.336  14.932  1.00  0.00      B    C
ATOM   1991  NZ  ACN B 328       4.598  27.018  14.134  1.00  0.00      B    N
ATOM   1992  CT  ACN B 329      34.382  45.050  28.020  1.00  0.00      B    C
ATOM   1993  HC  ACN B 329      34.357  45.971  28.603  1.00  0.00      B    H
ATOM   1994  HC1 ACN B 329      34.222  45.288  26.969  1.00  0.00      B    H
ATOM   1995  HC2 ACN B 329      33.642  44.268  28.190  1.00  0.00      B    H
ATOM   1996  CZ  ACN B 329      35.688  44.415  28.343  1.00  0.00      B    C
ATOM   1997  NZ  ACN B 329      36.715  43.924  28.643  1.00  0.00      B    N
ATOM   1998  CT  ACN B 330      16.790  15.018  16.781  1.00  0.00      B    C
ATOM   1999  HC  ACN B 330      17.318  14.138  17.149  1.00  0.00      B    H
ATOM   2000  HC1 ACN B 330      16.453  15.764  17.500  1.00  0.00      B    H
ATOM   2001  HC2 ACN B 330      16.001  14.789  16.065  1.00  0.00      B    H
ATOM   2002  CZ  ACN B 330      17.798  15.910  16.257  1.00  0.00      B    C
ATOM   2003  NZ  ACN B 330      18.581  16.619  15.806  1.00  0.00      B    N
ATOM   2004  CT  ACN B 331       2.770   0.535  13.542  1.00  0.00      B    C
ATOM   2005  HC  ACN B 331       3.304  -0.400  13.713  1.00  0.00      B    H
ATOM   2006  HC1 ACN B 331       1.895   0.359  12.915  1.00  0.00      B    H
ATOM   2007  HC2 ACN B 331       3.507   1.253  13.184  1.00  0.00      B    H
ATOM   2008  CZ  ACN B 331       2.222   0.815  14.873  1.00  0.00      B    C
ATOM   2009  NZ  ACN B 331       1.733   1.027  15.899  1.00  0.00      B    N
ATOM   2010  CT  ACN B 332       6.137   4.296  20.061  1.00  0.00      B    C
ATOM   2011  HC  ACN B 332       7.017   3.665  19.931  1.00  0.00      B    H
ATOM   2012  HC1 ACN B 332       5.835   4.454  19.026  1.00  0.00      B    H
ATOM   2013  HC2 ACN B 332       6.437   5.277  20.429  1.00  0.00      B    H
ATOM   2014  CZ  ACN B 332       5.034   3.690  20.826  1.00  0.00      B    C
ATOM   2015  NZ  ACN B 332       4.196   3.248  21.435  1.00  0.00      B    N
ATOM   2016  CT  ACN B 333      17.361  20.531  14.130  1.00  0.00      B    C
ATOM   2017  HC  ACN B 333      17.216  20.729  15.192  1.00  0.00      B    H
ATOM   2018  HC1 ACN B 333      16.975  21.385  13.574  1.00  0.00      B    H
ATOM   2019  HC2 ACN B 333      17.058  19.541  13.790  1.00  0.00      B    H
ATOM   2020  CZ  ACN B 333      18.722  20.541  13.742  1.00  0.00      B    C
ATOM   2021  NZ  ACN B 333      19.863  20.493  13.506  1.00  0.00      B    N
ATOM   2022  CT  ACN B 334       2.339  19.959  31.680  1.00  0.00      B    C
ATOM   2023  HC  ACN B 334       1.469  19.774  31.049  1.00  0.00      B    H
ATOM   2024  HC1 ACN B 334       2.088  19.981  32.741  1.00  0.00      B    H
ATOM   2025  HC2 ACN B 334       2.970  20.754  31.284  1.00  0.00      B    H
ATOM   2026  CZ  ACN B 334       3.293  18.912  31.595  1.00  0.00      B    C
ATOM   2027  NZ  ACN B 334       4.060  18.052  31.505  1.00  0.00      B    N
ATOM   2028  CT  ACN B 335      43.162   3.774  35.924  1.00  0.00      B    C
ATOM   2029  HC  ACN B 335      42.325   3.338  36.471  1.00  0.00      B    H
ATOM   2030  HC1 ACN B 335      42.795   4.067  34.941  1.00  0.00      B    H
ATOM   2031  HC2 ACN B 335      43.964   3.042  35.822  1.00  0.00      B    H
ATOM   2032  CZ  ACN B 335      43.486   5.043  36.589  1.00  0.00      B    C
ATOM   2033  NZ  ACN B 335      43.818   6.081  37.040  1.00  0.00      B    N
ATOM   2034  CT  ACN B 336       8.721  32.011  23.952  1.00  0.00      B    C
ATOM   2035  HC  ACN B 336       9.089  31.409  23.121  1.00  0.00      B    H
ATOM   2036  HC1 ACN B 336       7.698  31.727  24.196  1.00  0.00      B    H
ATOM   2037  HC2 ACN B 336       8.786  33.074  23.718  1.00  0.00      B    H
ATOM   2038  CZ  ACN B 336       9.426  31.685  25.178  1.00  0.00      B    C
ATOM   2039  NZ  ACN B 336      10.007  31.407  26.143  1.00  0.00      B    N
ATOM   2040  CT  ACN B 337      29.925  20.070   9.215  1.00  0.00      B    C
ATOM   2041  HC  ACN B 337      29.827  19.227   8.532  1.00  0.00      B    H
ATOM   2042  HC1 ACN B 337      29.280  20.176  10.087  1.00  0.00      B    H
ATOM   2043  HC2 ACN B 337      29.905  20.995   8.638  1.00  0.00      B    H
ATOM   2044  CZ  ACN B 337      31.292  19.999   9.697  1.00  0.00      B    C
ATOM   2045  NZ  ACN B 337      32.406  19.974  10.037  1.00  0.00      B    N
ATOM   2046  CT  ACN B 338       8.333  36.078   9.284  1.00  0.00      B    C
ATOM   2047  HC  ACN B 338       7.385  35.584   9.496  1.00  0.00      B    H
ATOM   2048  HC1 ACN B 338       8.723  36.541  10.190  1.00  0.00      B    H
ATOM   2049  HC2 ACN B 338       8.351  36.803   8.470  1.00  0.00      B    H
ATOM   2050  CZ  ACN B 338       9.106  34.948   8.837  1.00  0.00      B    C
ATOM   2051  NZ  ACN B 338       9.671  33.990   8.481  1.00  0.00      B    N
ATOM   2052  CT  ACN B 339      11.253  31.209   7.562  1.00  0.00      B    C
ATOM   2053  HC  ACN B 339      11.352  30.474   8.360  1.00  0.00      B    H
ATOM   2054  HC1 ACN B 339      11.944  32.003   7.847  1.00  0.00      B    H
ATOM   2055  HC2 ACN B 339      10.232  31.592   7.563  1.00  0.00      B    H
ATOM   2056  CZ  ACN B 339      11.691  30.455   6.448  1.00  0.00      B    C
ATOM   2057  NZ  ACN B 339      11.954  29.805   5.561  1.00  0.00      B    N
ATOM   2058  CT  ACN B 340      13.400   3.174  24.765  1.00  0.00      B    C
ATOM   2059  HC  ACN B 340      12.812   2.379  24.304  1.00  0.00      B    H
ATOM   2060  HC1 ACN B 340      14.098   2.831  25.528  1.00  0.00      B    H
ATOM   2061  HC2 ACN B 340      12.794   3.963  25.209  1.00  0.00      B    H
ATOM   2062  CZ  ACN B 340      14.227   3.729  23.696  1.00  0.00      B    C
ATOM   2063  NZ  ACN B 340      14.788   4.271  22.831  1.00  0.00      B    N
ATOM   2064  CT  ACN B 341      25.920  22.999  14.307  1.00  0.00      B    C
ATOM   2065  HC  ACN B 341      25.241  22.497  13.618  1.00  0.00      B    H
ATOM   2066  HC1 ACN B 341      26.747  22.299  14.428  1.00  0.00      B    H
ATOM   2067  HC2 ACN B 341      25.424  23.280  15.237  1.00  0.00      B    H
ATOM   2068  CZ  ACN B 341      26.466  24.168  13.622  1.00  0.00      B    C
ATOM   2069  NZ  ACN B 341      26.898  25.102  13.172  1.00  0.00      B    N
ATOM   2070  CT  ACN B 342       1.272  38.489  37.626  1.00  0.00      B    C
ATOM   2071  HC  ACN B 342       0.786  39.147  38.347  1.00  0.00      B    H
ATOM   2072  HC1 ACN B 342       1.280  38.959  36.643  1.00  0.00      B    H
ATOM   2073  HC2 ACN B 342       0.982  37.438  37.606  1.00  0.00      B    H
ATOM   2074  CZ  ACN B 342       2.704  38.489  38.033  1.00  0.00      B    C
ATOM   2075  NZ  ACN B 342       3.762  38.529  38.445  1.00  0.00      B    N
ATOM   2076  CT  ACN B 343      34.080  19.799  25.840  1.00  0.00      B    C
ATOM   2077  HC  ACN B 343      33.249  19.193  26.201  1.00  0.00      B    H
ATOM   2078  HC1 ACN B 343      34.190  20.587  26.585  1.00  0.00      B    H
ATOM   2079  HC2 ACN B 343      33.925  20.139  24.816  1.00  0.00      B    H
ATOM   2080  CZ  ACN B 343      35.239  18.958  25.750  1.00  0.00      B    C
ATOM   2081  NZ  ACN B 343      36.131  18.258  25.634  1.00  0.00      B    N
ATOM   2082  CT  ACN B 344      15.253  27.063  35.584  1.00  0.00      B    C
ATOM   2083  HC  ACN B 344      14.755  27.351  36.510  1.00  0.00      B    H
ATOM   2084  HC1 ACN B 344      14.806  27.616  34.758  1.00  0.00      B    H
ATOM   2085  HC2 ACN B 344      15.169  25.993  35.397  1.00  0.00      B    H
ATOM   2086  CZ  ACN B 344      16.650  27.422  35.888  1.00  0.00      B    C
ATOM   2087  NZ  ACN B 344      17.741  27.698  36.215  1.00  0.00      B    N
ATOM   2088  CT  ACN B 345      32.213  27.174  12.390  1.00  0.00      B    C
ATOM   2089  HC  ACN B 345      31.414  26.737  12.988  1.00  0.00      B    H
ATOM   2090  HC1 ACN B 345      32.934  27.628  13.070  1.00  0.00      B    H
ATOM   2091  HC2 ACN B 345      31.876  27.998  11.761  1.00  0.00      B    H
ATOM   2092  CZ  ACN B 345      32.993  26.187  11.681  1.00  0.00      B    C
ATOM   2093  NZ  ACN B 345      33.581  25.347  11.130  1.00  0.00      B    N
ATOM   2094  CT  ACN B 346       5.737  24.832   9.881  1.00  0.00      B    C
ATOM   2095  HC  ACN B 346       5.163  25.548  10.471  1.00  0.00      B    H
ATOM   2096  HC1 ACN B 346       5.191  23.892   9.801  1.00  0.00      B    H
ATOM   2097  HC2 ACN B 346       6.759  24.602  10.180  1.00  0.00      B    H
ATOM   2098  CZ  ACN B 346       5.822  25.377   8.483  1.00  0.00      B    C
ATOM   2099  NZ  ACN B 346       5.918  25.773   7.393  1.00  0.00      B    N
ATOM   2100  CT  ACN B 347      41.975  24.751   6.081  1.00  0.00      B    C
ATOM   2101  HC  ACN B 347      41.595  25.433   6.841  1.00  0.00      B    H
ATOM   2102  HC1 ACN B 347      42.094  25.094   5.053  1.00  0.00      B    H
ATOM   2103  HC2 ACN B 347      41.309  23.888   6.076  1.00  0.00      B    H
ATOM   2104  CZ  ACN B 347      43.305  24.365   6.465  1.00  0.00      B    C
ATOM   2105  NZ  ACN B 347      44.357  24.080   6.785  1.00  0.00      B    N
ATOM   2106  CT  ACN B 348      15.652   3.705  42.070  1.00  0.00      B    C
ATOM   2107  HC  ACN B 348      15.698   2.690  41.674  1.00  0.00      B    H
ATOM   2108  HC1 ACN B 348      14.749   4.061  42.566  1.00  0.00      B    H
ATOM   2109  HC2 ACN B 348      16.022   4.476  41.395  1.00  0.00      B    H
ATOM   2110  CZ  ACN B 348      16.639   3.778  43.131  1.00  0.00      B    C
ATOM   2111  NZ  ACN B 348      17.376   3.864  44.039  1.00  0.00      B    N
ATOM   2112  CT  ACN B 349      36.699  36.850  31.368  1.00  0.00      B    C
ATOM   2113  HC  ACN B 349      36.116  36.137  31.952  1.00  0.00      B    H
ATOM   2114  HC1 ACN B 349      37.737  36.899  31.696  1.00  0.00      B    H
ATOM   2115  HC2 ACN B 349      36.145  37.785  31.281  1.00  0.00      B    H
ATOM   2116  CZ  ACN B 349      36.756  36.481  29.935  1.00  0.00      B    C
ATOM   2117  NZ  ACN B 349      36.684  36.250  28.799  1.00  0.00      B    N
ATOM   2118  CT  ACN B 350      31.639  36.019  10.255  1.00  0.00      B    C
ATOM   2119  HC  ACN B 350      30.620  35.658  10.113  1.00  0.00      B    H
ATOM   2120  HC1 ACN B 350      32.128  36.022   9.281  1.00  0.00      B    H
ATOM   2121  HC2 ACN B 350      32.222  35.312  10.845  1.00  0.00      B    H
ATOM   2122  CZ  ACN B 350      31.705  37.336  10.831  1.00  0.00      B    C
ATOM   2123  NZ  ACN B 350      31.708  38.408  11.273  1.00  0.00      B    N
ATOM   2124  CT  ACN B 351      19.177  16.684  21.257  1.00  0.00      B    C
ATOM   2125  HC  ACN B 351      19.326  17.685  20.851  1.00  0.00      B    H
ATOM   2126  HC1 ACN B 351      18.189  16.668  21.717  1.00  0.00      B    H
ATOM   2127  HC2 ACN B 351      19.965  16.392  21.952  1.00  0.00      B    H
ATOM   2128  CZ  ACN B 351      19.234  15.748  20.143  1.00  0.00      B    C
ATOM   2129  NZ  ACN B 351      19.282  15.003  19.266  1.00  0.00      B    N
ATOM   2130  CT  ACN B 352       8.800  13.593  11.203  1.00  0.00      B    C
ATOM   2131  HC  ACN B 352       8.701  12.605  11.653  1.00  0.00      B    H
ATOM   2132  HC1 ACN B 352       9.726  13.843  11.722  1.00  0.00      B    H
ATOM   2133  HC2 ACN B 352       8.149  14.341  11.656  1.00  0.00      B    H
ATOM   2134  CZ  ACN B 352       8.852  13.744   9.753  1.00  0.00      B    C
ATOM   2135  NZ  ACN B 352       8.950  13.863   8.629  1.00  0.00      B    N
ATOM   2136  CT  ACN B 353      31.783  26.048  21.434  1.00  0.00      B    C
ATOM   2137  HC  ACN B 353      31.701  26.331  20.385  1.00  0.00      B    H
ATOM   2138  HC1 ACN B 353      32.703  26.320  21.952  1.00  0.00      B    H
ATOM   2139  HC2 ACN B 353      31.663  24.967  21.508  1.00  0.00      B    H
ATOM   2140  CZ  ACN B 353      30.706  26.633  22.168  1.00  0.00      B    C
ATOM   2141  NZ  ACN B 353      29.804  27.165  22.764  1.00  0.00      B    N
ATOM   2142  CT  ACN B 354      11.741  26.681   0.893  1.00  0.00      B    C
ATOM   2143  HC  ACN B 354      12.821  26.693   0.748  1.00  0.00      B    H
ATOM   2144  HC1 ACN B 354      11.545  27.015   1.912  1.00  0.00      B    H
ATOM   2145  HC2 ACN B 354      11.426  25.653   0.715  1.00  0.00      B    H
ATOM   2146  CZ  ACN B 354      10.989  27.476  -0.044  1.00  0.00      B    C
ATOM   2147  NZ  ACN B 354      10.341  28.151  -0.710  1.00  0.00      B    N
ATOM   2148  CT  ACN B 355      37.965  27.427   1.103  1.00  0.00      B    C
ATOM   2149  HC  ACN B 355      38.699  27.581   1.894  1.00  0.00      B    H
ATOM   2150  HC1 ACN B 355      37.406  26.491   1.083  1.00  0.00      B    H
ATOM   2151  HC2 ACN B 355      38.578  27.565   0.212  1.00  0.00      B    H
ATOM   2152  CZ  ACN B 355      37.026  28.542   1.183  1.00  0.00      B    C
ATOM   2153  NZ  ACN B 355      36.301  29.451   1.197  1.00  0.00      B    N
ATOM   2154  CT  ACN B 356      28.934  35.452  24.294  1.00  0.00      B    C
ATOM   2155  HC  ACN B 356      28.030  35.356  23.692  1.00  0.00      B    H
ATOM   2156  HC1 ACN B 356      29.274  34.626  24.918  1.00  0.00      B    H
ATOM   2157  HC2 ACN B 356      28.991  36.398  24.833  1.00  0.00      B    H
ATOM   2158  CZ  ACN B 356      29.980  35.577  23.287  1.00  0.00      B    C
ATOM   2159  NZ  ACN B 356      30.802  35.750  22.495  1.00  0.00      B    N
ATOM   2160  CT  ACN B 357       5.254   7.053  28.966  1.00  0.00      B    C
ATOM   2161  HC  ACN B 357       5.784   7.170  29.911  1.00  0.00      B    H
ATOM   2162  HC1 ACN B 357       4.974   6.004  28.867  1.00  0.00      B    H
ATOM   2163  HC2 ACN B 357       5.970   7.300  28.182  1.00  0.00      B    H
ATOM   2164  CZ  ACN B 357       4.109   7.967  28.971  1.00  0.00      B    C
ATOM   2165  NZ  ACN B 357       3.198   8.737  29.022  1.00  0.00      B    N
ATOM   2166  CT  ACN B 358      43.872  24.997  19.168  1.00  0.00      B    C
ATOM   2167  HC  ACN B 358      42.854  24.884  18.795  1.00  0.00      B    H
ATOM   2168  HC1 ACN B 358      44.027  26.075  19.202  1.00  0.00      B    H
ATOM   2169  HC2 ACN B 358      44.583  24.442  18.555  1.00  0.00      B    H
ATOM   2170  CZ  ACN B 358      43.890  24.675  20.636  1.00  0.00      B    C
ATOM   2171  NZ  ACN B 358      43.894  24.364  21.776  1.00  0.00      B    N
ATOM   2172  CT  ACN B 359      26.504   8.723  24.340  1.00  0.00      B    C
ATOM   2173  HC  ACN B 359      27.163   9.239  23.642  1.00  0.00      B    H
ATOM   2174  HC1 ACN B 359      25.705   9.404  24.631  1.00  0.00      B    H
ATOM   2175  HC2 ACN B 359      26.940   8.272  25.232  1.00  0.00      B    H
ATOM   2176  CZ  ACN B 359      25.849   7.675  23.639  1.00  0.00      B    C
ATOM   2177  NZ  ACN B 359      25.276   6.814  23.103  1.00  0.00      B    N
ATOM   2178  CT  ACN B 360      19.052  37.203  24.129  1.00  0.00      B    C
ATOM   2179  HC  ACN B 360      19.942  37.645  24.577  1.00  0.00      B    H
ATOM   2180  HC1 ACN B 360      19.269  36.527  23.302  1.00  0.00      B    H
ATOM   2181  HC2 ACN B 360      18.393  38.020  23.836  1.00  0.00      B    H
ATOM   2182  CZ  ACN B 360      18.450  36.307  25.135  1.00  0.00      B    C
ATOM   2183  NZ  ACN B 360      18.039  35.554  25.894  1.00  0.00      B    N
ATOM   2184  CT  ACN B 361      30.291  13.708  25.002  1.00  0.00      B    C
ATOM   2185  HC  ACN B 361      29.363  14.019  25.484  1.00  0.00      B    H
ATOM   2186  HC1 ACN B 361      30.925  14.551  24.728  1.00  0.00      B    H
ATOM   2187  HC2 ACN B 361      30.102  13.127  24.099  1.00  0.00      B    H
ATOM   2188  CZ  ACN B 361      30.851  12.816  26.010  1.00  0.00      B    C
ATOM   2189  NZ  ACN B 361      31.315  12.039  26.731  1.00  0.00      B    N
ATOM   2190  CT  ACN B 362       8.388  32.636  11.446  1.00  0.00      B    C
ATOM   2191  HC  ACN B 362       7.373  32.459  11.091  1.00  0.00      B    H
ATOM   2192  HC1 ACN B 362       8.470  33.571  12.000  1.00  0.00      B    H
ATOM   2193  HC2 ACN B 362       9.221  32.594  10.743  1.00  0.00      B    H
ATOM   2194  CZ  ACN B 362       8.735  31.510  12.297  1.00  0.00      B    C
ATOM   2195  NZ  ACN B 362       9.019  30.588  12.950  1.00  0.00      B    N
ATOM   2196  CT  ACN B 363      37.492  40.738  24.979  1.00  0.00      B    C
ATOM   2197  HC  ACN B 363      37.343  41.491  25.754  1.00  0.00      B    H
ATOM   2198  HC1 ACN B 363      38.028  40.954  24.055  1.00  0.00      B    H
ATOM   2199  HC2 ACN B 363      36.607  40.162  24.709  1.00  0.00      B    H
ATOM   2200  CZ  ACN B 363      38.276  39.682  25.601  1.00  0.00      B    C
ATOM   2201  NZ  ACN B 363      38.894  38.854  26.096  1.00  0.00      B    N
ATOM   2202  CT  ACN B 364      26.732   8.704  12.808  1.00  0.00      B    C
ATOM   2203  HC  ACN B 364      26.447   8.064  13.644  1.00  0.00      B    H
ATOM   2204  HC1 ACN B 364      25.955   8.504  12.070  1.00  0.00      B    H
ATOM   2205  HC2 ACN B 364      27.722   8.416  12.455  1.00  0.00      B    H
ATOM   2206  CZ  ACN B 364      26.716  10.162  13.074  1.00  0.00      B    C
ATOM   2207  NZ  ACN B 364      26.692  11.309  13.270  1.00  0.00      B    N
ATOM   2208  CT  ACN B 365      12.534  34.558  33.413  1.00  0.00      B    C
ATOM   2209  HC  ACN B 365      12.215  35.212  34.225  1.00  0.00      B    H
ATOM   2210  HC1 ACN B 365      13.533  34.894  33.134  1.00  0.00      B    H
ATOM   2211  HC2 ACN B 365      11.890  34.663  32.540  1.00  0.00      B    H
ATOM   2212  CZ  ACN B 365      12.607  33.157  33.846  1.00  0.00      B    C
ATOM   2213  NZ  ACN B 365      12.675  32.060  34.111  1.00  0.00      B    N
ATOM   2214  CT  ACN B 366      44.048   5.729  23.197  1.00  0.00      B    C
ATOM   2215  HC  ACN B 366      43.453   6.605  22.939  1.00  0.00      B    H
ATOM   2216  HC1 ACN B 366      44.969   5.676  22.616  1.00  0.00      B    H
ATOM   2217  HC2 ACN B 366      43.566   4.769  23.016  1.00  0.00      B    H
ATOM   2218  CZ  ACN B 366      44.457   5.818  24.624  1.00  0.00      B    C
ATOM   2219  NZ  ACN B 366      44.757   5.955  25.742  1.00  0.00      B    N
ATOM   2220  CT  ACN B 367      32.765  27.979  25.566  1.00  0.00      B    C
ATOM   2221  HC  ACN B 367      33.186  27.733  26.540  1.00  0.00      B    H
ATOM   2222  HC1 ACN B 367      32.453  29.022  25.604  1.00  0.00      B    H
ATOM   2223  HC2 ACN B 367      31.826  27.439  25.442  1.00  0.00      B    H
ATOM   2224  CZ  ACN B 367      33.709  27.625  24.487  1.00  0.00      B    C
ATOM   2225  NZ  ACN B 367      34.434  27.262  23.669  1.00  0.00      B    N
ATOM   2226  CT  ACN B 368       0.589  41.434  17.180  1.00  0.00      B    C
ATOM   2227  HC  ACN B 368       0.889  40.792  16.352  1.00  0.00      B    H
ATOM   2228  HC1 ACN B 368      -0.430  41.183  17.473  1.00  0.00      B    H
ATOM   2229  HC2 ACN B 368       0.577  42.453  16.794  1.00  0.00      B    H
ATOM   2230  CZ  ACN B 368       1.631  41.323  18.177  1.00  0.00      B    C
ATOM   2231  NZ  ACN B 368       2.450  41.164  19.022  1.00  0.00      B    N
ATOM   2232  CT  ACN B 369       4.600  26.462  19.903  1.00  0.00      B    C
ATOM   2233  HC  ACN B 369       5.403  26.740  20.585  1.00  0.00      B    H
ATOM   2234  HC1 ACN B 369       4.662  25.410  19.627  1.00  0.00      B    H
ATOM   2235  HC2 ACN B 369       4.911  26.949  18.978  1.00  0.00      B    H
ATOM   2236  CZ  ACN B 369       3.310  26.955  20.428  1.00  0.00      B    C
ATOM   2237  NZ  ACN B 369       2.275  27.296  20.872  1.00  0.00      B    N
ATOM   2238  CT  ACN B 370      22.126  35.648  20.953  1.00  0.00      B    C
ATOM   2239  HC  ACN B 370      21.281  34.981  20.784  1.00  0.00      B    H
ATOM   2240  HC1 ACN B 370      22.827  35.585  20.121  1.00  0.00      B    H
ATOM   2241  HC2 ACN B 370      22.601  35.335  21.883  1.00  0.00      B    H
ATOM   2242  CZ  ACN B 370      21.647  36.996  21.074  1.00  0.00      B    C
ATOM   2243  NZ  ACN B 370      21.310  38.116  21.177  1.00  0.00      B    N
ATOM   2244  CT  ACN B 371      12.359  12.935  20.700  1.00  0.00      B    C
ATOM   2245  HC  ACN B 371      11.815  12.022  20.939  1.00  0.00      B    H
ATOM   2246  HC1 ACN B 371      11.728  13.818  20.807  1.00  0.00      B    H
ATOM   2247  HC2 ACN B 371      12.935  12.945  19.775  1.00  0.00      B    H
ATOM   2248  CZ  ACN B 371      13.329  13.256  21.782  1.00  0.00      B    C
ATOM   2249  NZ  ACN B 371      14.074  13.418  22.656  1.00  0.00      B    N
ATOM   2250  CT  ACN B 372      17.348  40.749   5.618  1.00  0.00      B    C
ATOM   2251  HC  ACN B 372      16.397  41.110   6.010  1.00  0.00      B    H
ATOM   2252  HC1 ACN B 372      17.149  40.333   4.630  1.00  0.00      B    H
ATOM   2253  HC2 ACN B 372      17.683  39.945   6.273  1.00  0.00      B    H
ATOM   2254  CZ  ACN B 372      18.344  41.873   5.689  1.00  0.00      B    C
ATOM   2255  NZ  ACN B 372      19.137  42.671   5.861  1.00  0.00      B    N
ATOM   2256  CT  ACN B 373      40.769   7.394  16.280  1.00  0.00      B    C
ATOM   2257  HC  ACN B 373      41.766   6.961  16.361  1.00  0.00      B    H
ATOM   2258  HC1 ACN B 373      40.489   7.823  17.242  1.00  0.00      B    H
ATOM   2259  HC2 ACN B 373      40.055   6.578  16.167  1.00  0.00      B    H
ATOM   2260  CZ  ACN B 373      40.462   8.417  15.264  1.00  0.00      B    C
ATOM   2261  NZ  ACN B 373      40.270   9.306  14.516  1.00  0.00      B    N
ATOM   2262  CT  ACN B 374      21.443   8.764  22.759  1.00  0.00      B    C
ATOM   2263  HC  ACN B 374      22.146   8.104  23.268  1.00  0.00      B    H
ATOM   2264  HC1 ACN B 374      20.437   8.483  23.072  1.00  0.00      B    H
ATOM   2265  HC2 ACN B 374      21.400   8.688  21.673  1.00  0.00      B    H
ATOM   2266  CZ  ACN B 374      21.980  10.061  23.203  1.00  0.00      B    C
ATOM   2267  NZ  ACN B 374      22.366  11.059  23.569  1.00  0.00      B    N
ATOM   2268  CT  ACN B 375      14.974  -0.049  21.528  1.00  0.00      B    C
ATOM   2269  HC  ACN B 375      14.444   0.675  20.909  1.00  0.00      B    H
ATOM   2270  HC1 ACN B 375      16.063   0.002  21.524  1.00  0.00      B    H
ATOM   2271  HC2 ACN B 375      14.575  -1.057  21.420  1.00  0.00      B    H
ATOM   2272  CZ  ACN B 375      14.640   0.251  22.898  1.00  0.00      B    C
ATOM   2273  NZ  ACN B 375      14.362   0.486  24.042  1.00  0.00      B    N
ATOM   2274  CT  ACN B 376      38.895  19.768  45.446  1.00  0.00      B    C
ATOM   2275  HC  ACN B 376      38.037  19.397  46.005  1.00  0.00      B    H
ATOM   2276  HC1 ACN B 376      39.851  19.521  45.908  1.00  0.00      B    H
ATOM   2277  HC2 ACN B 376      38.878  20.857  45.391  1.00  0.00      B    H
ATOM   2278  CZ  ACN B 376      38.854  19.329  44.066  1.00  0.00      B    C
ATOM   2279  NZ  ACN B 376      38.791  19.011  42.955  1.00  0.00      B    N
ATOM   2280  CT  ACN B 377      21.337   3.794   4.494  1.00  0.00      B    C
ATOM   2281  HC  ACN B 377      21.276   3.555   3.432  1.00  0.00      B    H
ATOM   2282  HC1 ACN B 377      20.427   4.347   4.728  1.00  0.00      B    H
ATOM   2283  HC2 ACN B 377      22.173   4.477   4.644  1.00  0.00      B    H
ATOM   2284  CZ  ACN B 377      21.303   2.685   5.457  1.00  0.00      B    C
ATOM   2285  NZ  ACN B 377      21.324   1.769   6.183  1.00  0.00      B    N
ATOM   2286  CT  ACN B 378      18.476   6.888  42.859  1.00  0.00      B    C
ATOM   2287  HC  ACN B 378      18.477   6.810  41.771  1.00  0.00      B    H
ATOM   2288  HC1 ACN B 378      19.071   6.082  43.287  1.00  0.00      B    H
ATOM   2289  HC2 ACN B 378      17.452   6.741  43.203  1.00  0.00      B    H
ATOM   2290  CZ  ACN B 378      18.891   8.191  43.288  1.00  0.00      B    C
ATOM   2291  NZ  ACN B 378      19.243   9.249  43.600  1.00  0.00      B    N
ATOM   2292  CT  ACN B 379      18.369   1.121  23.273  1.00  0.00      B    C
ATOM   2293  HC  ACN B 379      17.418   1.648  23.356  1.00  0.00      B    H
ATOM   2294  HC1 ACN B 379      18.721   0.931  24.286  1.00  0.00      B    H
ATOM   2295  HC2 ACN B 379      19.047   1.730  22.675  1.00  0.00      B    H
ATOM   2296  CZ  ACN B 379      18.283  -0.094  22.462  1.00  0.00      B    C
ATOM   2297  NZ  ACN B 379      18.139  -1.053  21.788  1.00  0.00      B    N
ATOM   2298  CT  ACN B 380       1.559  19.143  25.744  1.00  0.00      B    C
ATOM   2299  HC  ACN B 380       0.623  19.277  25.202  1.00  0.00      B    H
ATOM   2300  HC1 ACN B 380       1.317  18.932  26.785  1.00  0.00      B    H
ATOM   2301  HC2 ACN B 380       2.052  20.108  25.866  1.00  0.00      B    H
ATOM   2302  CZ  ACN B 380       2.201  18.114  24.912  1.00  0.00      B    C
ATOM   2303  NZ  ACN B 380       2.682  17.295  24.281  1.00  0.00      B    N
ATOM   2304  CT  ACN B 381      13.054  39.125  24.322  1.00  0.00      B    C
ATOM   2305  HC  ACN B 381      13.782  39.534  23.622  1.00  0.00      B    H
ATOM   2306  HC1 ACN B 381      13.106  38.036  24.296  1.00  0.00      B    H
ATOM   2307  HC2 ACN B 381      11.996  39.349  24.187  1.00  0.00      B    H
ATOM   2308  CZ  ACN B 381      13.517  39.518  25.639  1.00  0.00      B    C
ATOM   2309  NZ  ACN B 381      13.858  39.830  26.707  1.00  0.00      B    N
ATOM   2310  CT  ACN B 382      30.327  32.685  28.214  1.00  0.00      B    C
ATOM   2311  HC  ACN B 382      29.903  33.010  29.164  1.00  0.00      B    H
ATOM   2312  HC1 ACN B 382      30.778  31.694  28.160  1.00  0.00      B    H
ATOM   2313  HC2 ACN B 382      31.239  33.258  28.049  1.00  0.00      B    H
ATOM   2314  CZ  ACN B 382      29.366  32.721  27.071  1.00  0.00      B    C
ATOM   2315  NZ  ACN B 382      28.611  32.633  26.202  1.00  0.00      B    N
ATOM   2316  CT  ACN B 383      30.405  30.220  43.003  1.00  0.00      B    C
ATOM   2317  HC  ACN B 383      29.974  29.505  42.302  1.00  0.00      B    H
ATOM   2318  HC1 ACN B 383      31.482  30.087  43.109  1.00  0.00      B    H
ATOM   2319  HC2 ACN B 383      29.864  30.008  43.925  1.00  0.00      B    H
ATOM   2320  CZ  ACN B 383      30.130  31.636  42.672  1.00  0.00      B    C
ATOM   2321  NZ  ACN B 383      29.909  32.727  42.390  1.00  0.00      B    N
ATOM   2322  CT  ACN B 384      42.652  18.969  20.665  1.00  0.00      B    C
ATOM   2323  HC  ACN B 384      43.089  19.216  21.633  1.00  0.00      B    H
ATOM   2324  HC1 ACN B 384      41.592  18.729  20.746  1.00  0.00      B    H
ATOM   2325  HC2 ACN B 384      43.190  18.051  20.428  1.00  0.00      B    H
ATOM   2326  CZ  ACN B 384      42.742  20.145  19.780  1.00  0.00      B    C
ATOM   2327  NZ  ACN B 384      42.790  21.098  19.121  1.00  0.00      B    N
ATOM   2328  CT  ACN B 385      37.925  20.924  24.863  1.00  0.00      B    C
ATOM   2329  HC  ACN B 385      37.884  20.692  25.928  1.00  0.00      B    H
ATOM   2330  HC1 ACN B 385      36.948  21.102  24.413  1.00  0.00      B    H
ATOM   2331  HC2 ACN B 385      38.538  20.188  24.343  1.00  0.00      B    H
ATOM   2332  CZ  ACN B 385      38.695  22.188  24.723  1.00  0.00      B    C
ATOM   2333  NZ  ACN B 385      39.260  23.211  24.556  1.00  0.00      B    N
ATOM   2334  CT  ACN B 386      30.882   7.333  13.145  1.00  0.00      B    C
ATOM   2335  HC  ACN B 386      30.213   6.682  12.583  1.00  0.00      B    H
ATOM   2336  HC1 ACN B 386      30.228   7.909  13.799  1.00  0.00      B    H
ATOM   2337  HC2 ACN B 386      31.467   8.005  12.517  1.00  0.00      B    H
ATOM   2338  CZ  ACN B 386      31.673   6.461  14.013  1.00  0.00      B    C
ATOM   2339  NZ  ACN B 386      32.346   5.834  14.717  1.00  0.00      B    N
ATOM   2340  CT  ACN B 387       4.604  29.216  23.644  1.00  0.00      B    C
ATOM   2341  HC  ACN B 387       5.614  29.425  23.293  1.00  0.00      B    H
ATOM   2342  HC1 ACN B 387       3.780  29.535  23.006  1.00  0.00      B    H
ATOM   2343  HC2 ACN B 387       4.378  29.541  24.660  1.00  0.00      B    H
ATOM   2344  CZ  ACN B 387       4.624  27.768  23.558  1.00  0.00      B    C
ATOM   2345  NZ  ACN B 387       4.605  26.598  23.605  1.00  0.00      B    N
ATOM   2346  CT  ACN B 388      42.145  18.048  41.075  1.00  0.00      B    C
ATOM   2347  HC  ACN B 388      41.362  18.418  41.736  1.00  0.00      B    H
ATOM   2348  HC1 ACN B 388      42.565  17.119  41.461  1.00  0.00      B    H
ATOM   2349  HC2 ACN B 388      42.937  18.770  40.873  1.00  0.00      B    H
ATOM   2350  CZ  ACN B 388      41.502  17.626  39.854  1.00  0.00      B    C
ATOM   2351  NZ  ACN B 388      41.018  17.222  38.907  1.00  0.00      B    N
ATOM   2352  CT  ACN B 389      19.427  33.892  35.418  1.00  0.00      B    C
ATOM   2353  HC  ACN B 389      19.833  33.462  34.503  1.00  0.00      B    H
ATOM   2354  HC1 ACN B 389      20.053  34.717  35.757  1.00  0.00      B    H
ATOM   2355  HC2 ACN B 389      19.225  33.124  36.165  1.00  0.00      B    H
ATOM   2356  CZ  ACN B 389      18.096  34.390  35.230  1.00  0.00      B    C
ATOM   2357  NZ  ACN B 389      17.032  34.783  34.989  1.00  0.00      B    N
ATOM   2358  CT  ACN B 390       7.464  24.375   4.390  1.00  0.00      B    C
ATOM   2359  HC  ACN B 390       7.786  24.288   3.353  1.00  0.00      B    H
ATOM   2360  HC1 ACN B 390       6.674  23.687   4.693  1.00  0.00      B    H
ATOM   2361  HC2 ACN B 390       7.023  25.364   4.512  1.00  0.00      B    H
ATOM   2362  CZ  ACN B 390       8.523  24.267   5.399  1.00  0.00      B    C
ATOM   2363  NZ  ACN B 390       9.430  24.141   6.132  1.00  0.00      B    N
ATOM   2364  CT  ACN B 391       8.224  20.490  25.140  1.00  0.00      B    C
ATOM   2365  HC  ACN B 391       7.439  19.839  25.524  1.00  0.00      B    H
ATOM   2366  HC1 ACN B 391       8.635  21.053  25.978  1.00  0.00      B    H
ATOM   2367  HC2 ACN B 391       8.047  21.204  24.336  1.00  0.00      B    H
ATOM   2368  CZ  ACN B 391       9.293  19.636  24.658  1.00  0.00      B    C
ATOM   2369  NZ  ACN B 391      10.156  18.953  24.261  1.00  0.00      B    N
ATOM   2370  CT  ACN B 392       6.627  18.897  16.210  1.00  0.00      B    C
ATOM   2371  HC  ACN B 392       6.742  18.275  17.097  1.00  0.00      B    H
ATOM   2372  HC1 ACN B 392       7.575  19.270  15.820  1.00  0.00      B    H
ATOM   2373  HC2 ACN B 392       6.034  19.736  16.575  1.00  0.00      B    H
ATOM   2374  CZ  ACN B 392       5.932  18.116  15.133  1.00  0.00      B    C
ATOM   2375  NZ  ACN B 392       5.360  17.509  14.322  1.00  0.00      B    N
ATOM   2376  CT  ACN B 393      40.547  29.249  41.739  1.00  0.00      B    C
ATOM   2377  HC  ACN B 393      40.212  30.097  42.336  1.00  0.00      B    H
ATOM   2378  HC1 ACN B 393      40.387  28.398  42.402  1.00  0.00      B    H
ATOM   2379  HC2 ACN B 393      41.591  29.239  41.428  1.00  0.00      B    H
ATOM   2380  CZ  ACN B 393      39.581  29.090  40.623  1.00  0.00      B    C
ATOM   2381  NZ  ACN B 393      38.811  28.922  39.810  1.00  0.00      B    N
ATOM   2382  CT  ACN B 394      21.743   9.829  33.246  1.00  0.00      B    C
ATOM   2383  HC  ACN B 394      22.202  10.527  32.544  1.00  0.00      B    H
ATOM   2384  HC1 ACN B 394      21.133  10.474  33.878  1.00  0.00      B    H
ATOM   2385  HC2 ACN B 394      22.576   9.320  33.731  1.00  0.00      B    H
ATOM   2386  CZ  ACN B 394      20.870   8.811  32.653  1.00  0.00      B    C
ATOM   2387  NZ  ACN B 394      20.195   8.031  32.181  1.00  0.00      B    N
ATOM   2388  CT  ACN B 395      38.691   7.023  22.090  1.00  0.00      B    C
ATOM   2389  HC  ACN B 395      38.026   6.749  21.271  1.00  0.00      B    H
ATOM   2390  HC1 ACN B 395      39.665   7.452  21.854  1.00  0.00      B    H
ATOM   2391  HC2 ACN B 395      38.774   6.228  22.831  1.00  0.00      B    H
ATOM   2392  CZ  ACN B 395      37.903   8.136  22.669  1.00  0.00      B    C
ATOM   2393  NZ  ACN B 395      37.275   8.990  23.143  1.00  0.00      B    N
ATOM   2394  CT  ACN B 396       3.201  25.765  44.911  1.00  0.00      B    C
ATOM   2395  HC  ACN B 396       3.123  25.905  43.833  1.00  0.00      B    H
ATOM   2396  HC1 ACN B 396       2.169  25.907  45.233  1.00  0.00      B    H
ATOM   2397  HC2 ACN B 396       3.846  26.463  45.445  1.00  0.00      B    H
ATOM   2398  CZ  ACN B 396       3.549  24.407  45.193  1.00  0.00      B    C
ATOM   2399  NZ  ACN B 396       3.859  23.345  45.524  1.00  0.00      B    N
ATOM   2400  CT  ACN B 397       2.385  35.787  40.944  1.00  0.00      B    C
ATOM   2401  HC  ACN B 397       2.324  34.758  40.589  1.00  0.00      B    H
ATOM   2402  HC1 ACN B 397       1.443  36.126  41.374  1.00  0.00      B    H
ATOM   2403  HC2 ACN B 397       2.626  36.523  40.177  1.00  0.00      B    H
ATOM   2404  CZ  ACN B 397       3.348  35.958  42.040  1.00  0.00      B    C
ATOM   2405  NZ  ACN B 397       4.121  36.047  42.881  1.00  0.00      B    N
ATOM   2406  CT  ACN B 398      33.883  33.762  31.751  1.00  0.00      B    C
ATOM   2407  HC  ACN B 398      34.736  34.393  31.500  1.00  0.00      B    H
ATOM   2408  HC1 ACN B 398      32.989  34.375  31.864  1.00  0.00      B    H
ATOM   2409  HC2 ACN B 398      34.265  33.242  32.629  1.00  0.00      B    H
ATOM   2410  CZ  ACN B 398      33.726  32.774  30.646  1.00  0.00      B    C
ATOM   2411  NZ  ACN B 398      33.486  31.950  29.828  1.00  0.00      B    N
ATOM   2412  CT  ACN B 399      11.995  24.046  24.749  1.00  0.00      B    C
ATOM   2413  HC  ACN B 399      11.104  24.477  24.294  1.00  0.00      B    H
ATOM   2414  HC1 ACN B 399      12.368  24.749  25.494  1.00  0.00      B    H
ATOM   2415  HC2 ACN B 399      12.782  23.966  23.999  1.00  0.00      B    H
ATOM   2416  CZ  ACN B 399      11.769  22.720  25.381  1.00  0.00      B    C
ATOM   2417  NZ  ACN B 399      11.612  21.788  25.938  1.00  0.00      B    N
ATOM   2418  CT  ACN B 400       0.644  22.686  24.039  1.00  0.00      B    C
ATOM   2419  HC  ACN B 400       0.356  23.602  23.524  1.00  0.00      B    H
ATOM   2420  HC1 ACN B 400       0.211  22.621  25.037  1.00  0.00      B    H
ATOM   2421  HC2 ACN B 400       1.728  22.796  24.087  1.00  0.00      B    H
ATOM   2422  CZ  ACN B 400       0.070  21.546  23.352  1.00  0.00      B    C
ATOM   2423  NZ  ACN B 400      -0.273  20.638  22.698  1.00  0.00      B    N
ATOM   2424  CT  ACN B 401       2.771   2.100  41.292  1.00  0.00      B    C
ATOM   2425  HC  ACN B 401       3.556   2.425  41.975  1.00  0.00      B    H
ATOM   2426  HC1 ACN B 401       3.047   2.432  40.291  1.00  0.00      B    H
ATOM   2427  HC2 ACN B 401       1.842   2.459  41.734  1.00  0.00      B    H
ATOM   2428  CZ  ACN B 401       2.880   0.663  41.264  1.00  0.00      B    C
ATOM   2429  NZ  ACN B 401       3.010  -0.510  41.335  1.00  0.00      B    N
ATOM   2430  CT  ACN B 402      25.592  42.850  28.206  1.00  0.00      B    C
ATOM   2431  HC  ACN B 402      25.281  43.650  27.535  1.00  0.00      B    H
ATOM   2432  HC1 ACN B 402      26.611  42.561  27.950  1.00  0.00      B    H
ATOM   2433  HC2 ACN B 402      25.006  41.978  27.914  1.00  0.00      B    H
ATOM   2434  CZ  ACN B 402      25.366  43.213  29.615  1.00  0.00      B    C
ATOM   2435  NZ  ACN B 402      25.062  43.518  30.718  1.00  0.00      B    N
ATOM   2436  CT  ACN B 403      33.901   0.728  32.979  1.00  0.00      B    C
ATOM   2437  HC  ACN B 403      33.300   0.387  33.822  1.00  0.00      B    H
ATOM   2438  HC1 ACN B 403      34.885   1.028  33.339  1.00  0.00      B    H
ATOM   2439  HC2 ACN B 403      33.429   1.635  32.600  1.00  0.00      B    H
ATOM   2440  CZ  ACN B 403      34.060  -0.360  32.021  1.00  0.00      B    C
ATOM   2441  NZ  ACN B 403      34.197  -1.230  31.250  1.00  0.00      B    N
ATOM   2442  CT  ACN B 404      16.529   5.147  32.402  1.00  0.00      B    C
ATOM   2443  HC  ACN B 404      15.794   5.652  33.029  1.00  0.00      B    H
ATOM   2444  HC1 ACN B 404      16.222   4.197  31.966  1.00  0.00      B    H
ATOM   2445  HC2 ACN B 404      17.387   4.908  33.030  1.00  0.00      B    H
ATOM   2446  CZ  ACN B 404      16.973   5.884  31.209  1.00  0.00      B    C
ATOM   2447  NZ  ACN B 404      17.350   6.409  30.256  1.00  0.00      B    N
ATOM   2448  CT  ACN B 405       3.359   5.792  24.015  1.00  0.00      B    C
ATOM   2449  HC  ACN B 405       4.061   5.986  24.825  1.00  0.00      B    H
ATOM   2450  HC1 ACN B 405       2.438   6.247  24.380  1.00  0.00      B    H
ATOM   2451  HC2 ACN B 405       3.216   4.744  23.750  1.00  0.00      B    H
ATOM   2452  CZ  ACN B 405       3.880   6.371  22.775  1.00  0.00      B    C
ATOM   2453  NZ  ACN B 405       4.273   6.875  21.784  1.00  0.00      B    N
ATOM   2454  CT  ACN B 406      14.703  26.221  29.718  1.00  0.00      B    C
ATOM   2455  HC  ACN B 406      13.788  26.559  29.232  1.00  0.00      B    H
ATOM   2456  HC1 ACN B 406      15.427  27.034  29.764  1.00  0.00      B    H
ATOM   2457  HC2 ACN B 406      15.153  25.329  29.282  1.00  0.00      B    H
ATOM   2458  CZ  ACN B 406      14.420  25.971  31.190  1.00  0.00      B    C
ATOM   2459  NZ  ACN B 406      14.116  25.820  32.292  1.00  0.00      B    N
ATOM   2460  CT  ACN B 407      41.174  21.572  42.330  1.00  0.00      B    C
ATOM   2461  HC  ACN B 407      40.366  20.890  42.066  1.00  0.00      B    H
ATOM   2462  HC1 ACN B 407      40.811  22.526  42.713  1.00  0.00      B    H
ATOM   2463  HC2 ACN B 407      41.966  21.616  41.583  1.00  0.00      B    H
ATOM   2464  CZ  ACN B 407      41.772  21.081  43.644  1.00  0.00      B    C
ATOM   2465  NZ  ACN B 407      42.253  20.714  44.628  1.00  0.00      B    N
ATOM   2466  CT  ACN B 408       9.422   4.924  31.184  1.00  0.00      B    C
ATOM   2467  HC  ACN B 408      10.446   4.768  30.847  1.00  0.00      B    H
ATOM   2468  HC1 ACN B 408       8.859   5.662  30.613  1.00  0.00      B    H
ATOM   2469  HC2 ACN B 408       9.327   5.191  32.237  1.00  0.00      B    H
ATOM   2470  CZ  ACN B 408       8.823   3.587  30.891  1.00  0.00      B    C
ATOM   2471  NZ  ACN B 408       8.319   2.587  30.579  1.00  0.00      B    N
ATOM   2472  CT  ACN B 409       8.556  26.243  41.050  1.00  0.00      B    C
ATOM   2473  HC  ACN B 409       8.657  25.830  40.046  1.00  0.00      B    H
ATOM   2474  HC1 ACN B 409       8.890  27.281  41.056  1.00  0.00      B    H
ATOM   2475  HC2 ACN B 409       9.137  25.707  41.800  1.00  0.00      B    H
ATOM   2476  CZ  ACN B 409       7.139  26.289  41.447  1.00  0.00      B    C
ATOM   2477  NZ  ACN B 409       6.061  26.367  41.782  1.00  0.00      B    N
ATOM   2478  CT  ACN B 410      42.898  26.077  43.079  1.00  0.00      B    C
ATOM   2479  HC  ACN B 410      42.136  26.491  42.419  1.00  0.00      B    H
ATOM   2480  HC1 ACN B 410      43.185  25.082  42.741  1.00  0.00      B    H
ATOM   2481  HC2 ACN B 410      42.512  26.001  44.096  1.00  0.00      B    H
ATOM   2482  CZ  ACN B 410      44.067  26.940  43.122  1.00  0.00      B    C
ATOM   2483  NZ  ACN B 410      45.039  27.586  43.085  1.00  0.00      B    N
ATOM   2484  CT  ACN B 411      27.273   3.711  12.104  1.00  0.00      B    C
ATOM   2485  HC  ACN B 411      26.532   3.409  11.364  1.00  0.00      B    H
ATOM   2486  HC1 ACN B 411      28.162   4.118  11.623  1.00  0.00      B    H
ATOM   2487  HC2 ACN B 411      27.505   2.876  12.765  1.00  0.00      B    H
ATOM   2488  CZ  ACN B 411      26.712   4.758  12.975  1.00  0.00      B    C
ATOM   2489  NZ  ACN B 411      26.343   5.559  13.691  1.00  0.00      B    N
ATOM   2490  CT  ACN B 412      44.642  31.746  21.783  1.00  0.00      B    C
ATOM   2491  HC  ACN B 412      45.712  31.713  21.985  1.00  0.00      B    H
ATOM   2492  HC1 ACN B 412      44.131  31.028  22.425  1.00  0.00      B    H
ATOM   2493  HC2 ACN B 412      44.326  31.438  20.786  1.00  0.00      B    H
ATOM   2494  CZ  ACN B 412      44.348  33.210  22.006  1.00  0.00      B    C
ATOM   2495  NZ  ACN B 412      44.117  34.364  22.125  1.00  0.00      B    N
ATOM   2496  CT  ACN B 413      30.004  43.733   1.287  1.00  0.00      B    C
ATOM   2497  HC  ACN B 413      29.034  43.461   1.703  1.00  0.00      B    H
ATOM   2498  HC1 ACN B 413      30.578  44.568   1.688  1.00  0.00      B    H
ATOM   2499  HC2 ACN B 413      30.043  43.658   0.200  1.00  0.00      B    H
ATOM   2500  CZ  ACN B 413      30.961  42.668   1.625  1.00  0.00      B    C
ATOM   2501  NZ  ACN B 413      31.739  41.819   1.933  1.00  0.00      B    N
ATOM   2502  CT  ACN B 414      22.289  41.091  31.757  1.00  0.00      B    C
ATOM   2503  HC  ACN B 414      23.042  41.167  32.541  1.00  0.00      B    H
ATOM   2504  HC1 ACN B 414      22.861  41.345  30.864  1.00  0.00      B    H
ATOM   2505  HC2 ACN B 414      21.580  41.898  31.937  1.00  0.00      B    H
ATOM   2506  CZ  ACN B 414      21.644  39.798  31.526  1.00  0.00      B    C
ATOM   2507  NZ  ACN B 414      21.120  38.799  31.359  1.00  0.00      B    N
ATOM   2508  CT  ACN B 415      31.766  43.064   6.158  1.00  0.00      B    C
ATOM   2509  HC  ACN B 415      31.910  43.076   5.078  1.00  0.00      B    H
ATOM   2510  HC1 ACN B 415      31.650  44.099   6.481  1.00  0.00      B    H
ATOM   2511  HC2 ACN B 415      32.576  42.653   6.761  1.00  0.00      B    H
ATOM   2512  CZ  ACN B 415      30.535  42.400   6.608  1.00  0.00      B    C
ATOM   2513  NZ  ACN B 415      29.579  41.836   6.920  1.00  0.00      B    N
ATOM   2514  CT  ACN B 416      14.911  33.651  16.750  1.00  0.00      B    C
ATOM   2515  HC  ACN B 416      13.857  33.374  16.760  1.00  0.00      B    H
ATOM   2516  HC1 ACN B 416      15.268  33.669  17.780  1.00  0.00      B    H
ATOM   2517  HC2 ACN B 416      15.084  34.671  16.405  1.00  0.00      B    H
ATOM   2518  CZ  ACN B 416      15.599  32.653  15.876  1.00  0.00      B    C
ATOM   2519  NZ  ACN B 416      16.047  31.824  15.176  1.00  0.00      B    N
ATOM   2520  CT  ACN B 417      13.931   9.809  34.379  1.00  0.00      B    C
ATOM   2521  HC  ACN B 417      13.669   9.074  33.618  1.00  0.00      B    H
ATOM   2522  HC1 ACN B 417      14.024  10.829  34.007  1.00  0.00      B    H
ATOM   2523  HC2 ACN B 417      14.792   9.495  34.970  1.00  0.00      B    H
ATOM   2524  CZ  ACN B 417      12.761   9.791  35.251  1.00  0.00      B    C
ATOM   2525  NZ  ACN B 417      11.850   9.726  35.979  1.00  0.00      B    N
ATOM   2526  CT  ACN B 418      23.786  18.638   3.120  1.00  0.00      B    C
ATOM   2527  HC  ACN B 418      23.709  18.174   4.103  1.00  0.00      B    H
ATOM   2528  HC1 ACN B 418      24.680  19.259   3.058  1.00  0.00      B    H
ATOM   2529  HC2 ACN B 418      23.023  19.380   2.888  1.00  0.00      B    H
ATOM   2530  CZ  ACN B 418      23.594  17.489   2.251  1.00  0.00      B    C
ATOM   2531  NZ  ACN B 418      23.399  16.584   1.564  1.00  0.00      B    N
ATOM   2532  CT  ACN B 419      26.946  40.394  32.118  1.00  0.00      B    C
ATOM   2533  HC  ACN B 419      28.008  40.225  31.943  1.00  0.00      B    H
ATOM   2534  HC1 ACN B 419      26.541  41.363  32.409  1.00  0.00      B    H
ATOM   2535  HC2 ACN B 419      26.591  39.636  32.816  1.00  0.00      B    H
ATOM   2536  CZ  ACN B 419      26.131  40.120  30.905  1.00  0.00      B    C
ATOM   2537  NZ  ACN B 419      25.506  39.910  29.954  1.00  0.00      B    N
ATOM   2538  CT  ACN B 420      30.244   6.921   1.126  1.00  0.00      B    C
ATOM   2539  HC  ACN B 420      29.456   7.292   0.471  1.00  0.00      B    H
ATOM   2540  HC1 ACN B 420      29.909   6.325   1.975  1.00  0.00      B    H
ATOM   2541  HC2 ACN B 420      30.921   7.766   1.247  1.00  0.00      B    H
ATOM   2542  CZ  ACN B 420      31.083   6.004   0.300  1.00  0.00      B    C
ATOM   2543  NZ  ACN B 420      31.679   5.277  -0.328  1.00  0.00      B    N
ATOM   2544  CT  ACN B 421       1.760   0.301  35.640  1.00  0.00      B    C
ATOM   2545  HC  ACN B 421       2.438  -0.538  35.797  1.00  0.00      B    H
ATOM   2546  HC1 ACN B 421       0.752  -0.111  35.587  1.00  0.00      B    H
ATOM   2547  HC2 ACN B 421       2.082   0.822  34.738  1.00  0.00      B    H
ATOM   2548  CZ  ACN B 421       1.736   1.295  36.714  1.00  0.00      B    C
ATOM   2549  NZ  ACN B 421       1.753   2.092  37.581  1.00  0.00      B    N
ATOM   2550  CT  ACN B 422      30.736  12.018  43.390  1.00  0.00      B    C
ATOM   2551  HC  ACN B 422      31.666  12.537  43.158  1.00  0.00      B    H
ATOM   2552  HC1 ACN B 422      30.579  11.310  42.576  1.00  0.00      B    H
ATOM   2553  HC2 ACN B 422      29.844  12.636  43.488  1.00  0.00      B    H
ATOM   2554  CZ  ACN B 422      30.789  11.199  44.664  1.00  0.00      B    C
ATOM   2555  NZ  ACN B 422      30.810  10.552  45.661  1.00  0.00      B    N
ATOM   2556  CT  ACN B 423      10.274  26.698  38.202  1.00  0.00      B    C
ATOM   2557  HC  ACN B 423      10.819  26.636  39.144  1.00  0.00      B    H
ATOM   2558  HC1 ACN B 423       9.896  27.719  38.152  1.00  0.00      B    H
ATOM   2559  HC2 ACN B 423       9.437  26.005  38.285  1.00  0.00      B    H
ATOM   2560  CZ  ACN B 423      11.279  26.521  37.234  1.00  0.00      B    C
ATOM   2561  NZ  ACN B 423      12.118  26.428  36.485  1.00  0.00      B    N
ATOM   2562  CT  ACN B 424      18.936  25.917  12.914  1.00  0.00      B    C
ATOM   2563  HC  ACN B 424      18.423  26.682  12.332  1.00  0.00      B    H
ATOM   2564  HC1 ACN B 424      19.790  26.422  13.365  1.00  0.00      B    H
ATOM   2565  HC2 ACN B 424      19.303  25.247  12.137  1.00  0.00      B    H
ATOM   2566  CZ  ACN B 424      18.133  25.056  13.744  1.00  0.00      B    C
ATOM   2567  NZ  ACN B 424      17.461  24.354  14.363  1.00  0.00      B    N
ATOM   2568  CT  ACN B 425       7.791  31.443  16.448  1.00  0.00      B    C
ATOM   2569  HC  ACN B 425       7.860  32.167  15.635  1.00  0.00      B    H
ATOM   2570  HC1 ACN B 425       8.577  30.689  16.414  1.00  0.00      B    H
ATOM   2571  HC2 ACN B 425       6.856  30.888  16.385  1.00  0.00      B    H
ATOM   2572  CZ  ACN B 425       7.925  32.362  17.595  1.00  0.00      B    C
ATOM   2573  NZ  ACN B 425       7.989  33.104  18.511  1.00  0.00      B    N
ATOM   2574  CT  ACN B 426       1.697   0.748  44.806  1.00  0.00      B    C
ATOM   2575  HC  ACN B 426       1.368   0.263  45.724  1.00  0.00      B    H
ATOM   2576  HC1 ACN B 426       2.441   0.155  44.276  1.00  0.00      B    H
ATOM   2577  HC2 ACN B 426       1.963   1.781  45.033  1.00  0.00      B    H
ATOM   2578  CZ  ACN B 426       0.503   0.879  44.004  1.00  0.00      B    C
ATOM   2579  NZ  ACN B 426      -0.489   1.000  43.328  1.00  0.00      B    N
ATOM   2580  CT  ACN B 427      28.444   3.394  26.772  1.00  0.00      B    C
ATOM   2581  HC  ACN B 427      29.476   3.063  26.891  1.00  0.00      B    H
ATOM   2582  HC1 ACN B 427      27.745   2.674  26.346  1.00  0.00      B    H
ATOM   2583  HC2 ACN B 427      28.494   4.110  25.951  1.00  0.00      B    H
ATOM   2584  CZ  ACN B 427      27.839   3.874  28.028  1.00  0.00      B    C
ATOM   2585  NZ  ACN B 427      27.423   4.275  29.054  1.00  0.00      B    N
ATOM   2586  CT  ACN B 428      20.716  14.179  25.637  1.00  0.00      B    C
ATOM   2587  HC  ACN B 428      21.062  13.151  25.529  1.00  0.00      B    H
ATOM   2588  HC1 ACN B 428      19.666  14.132  25.924  1.00  0.00      B    H
ATOM   2589  HC2 ACN B 428      20.888  14.630  24.659  1.00  0.00      B    H
ATOM   2590  CZ  ACN B 428      21.448  14.817  26.719  1.00  0.00      B    C
ATOM   2591  NZ  ACN B 428      22.022  15.338  27.544  1.00  0.00      B    N
ATOM   2592  CT  ACN B 429      19.605   7.486  39.158  1.00  0.00      B    C
ATOM   2593  HC  ACN B 429      19.545   8.323  39.853  1.00  0.00      B    H
ATOM   2594  HC1 ACN B 429      18.608   7.050  39.096  1.00  0.00      B    H
ATOM   2595  HC2 ACN B 429      20.273   6.745  39.597  1.00  0.00      B    H
ATOM   2596  CZ  ACN B 429      20.127   7.927  37.844  1.00  0.00      B    C
ATOM   2597  NZ  ACN B 429      20.589   8.275  36.821  1.00  0.00      B    N
ATOM   2598  CT  ACN B 430      15.611   0.369  26.920  1.00  0.00      B    C
ATOM   2599  HC  ACN B 430      16.194   0.562  27.821  1.00  0.00      B    H
ATOM   2600  HC1 ACN B 430      15.464   1.273  26.331  1.00  0.00      B    H
ATOM   2601  HC2 ACN B 430      14.684  -0.120  27.219  1.00  0.00      B    H
ATOM   2602  CZ  ACN B 430      16.491  -0.457  26.098  1.00  0.00      B    C
ATOM   2603  NZ  ACN B 430      17.202  -1.100  25.471  1.00  0.00      B    N
ATOM   2604  CT  ACN B 431      16.299   4.275  36.208  1.00  0.00      B    C
ATOM   2605  HC  ACN B 431      15.652   4.047  35.360  1.00  0.00      B    H
ATOM   2606  HC1 ACN B 431      16.435   5.356  36.196  1.00  0.00      B    H
ATOM   2607  HC2 ACN B 431      17.287   3.825  36.115  1.00  0.00      B    H
ATOM   2608  CZ  ACN B 431      15.554   3.843  37.422  1.00  0.00      B    C
ATOM   2609  NZ  ACN B 431      14.935   3.514  38.322  1.00  0.00      B    N
ATOM   2610  CT  ACN B 432      12.210  31.720  37.797  1.00  0.00      B    C
ATOM   2611  HC  ACN B 432      13.023  32.295  37.354  1.00  0.00      B    H
ATOM   2612  HC1 ACN B 432      11.754  31.082  37.039  1.00  0.00      B    H
ATOM   2613  HC2 ACN B 432      11.514  32.290  38.412  1.00  0.00      B    H
ATOM   2614  CZ  ACN B 432      12.648  30.796  38.769  1.00  0.00      B    C
ATOM   2615  NZ  ACN B 432      13.007  30.060  39.615  1.00  0.00      B    N
ATOM   2616  CT  ACN B 433      20.973  15.404  41.936  1.00  0.00      B    C
ATOM   2617  HC  ACN B 433      20.783  15.517  40.869  1.00  0.00      B    H
ATOM   2618  HC1 ACN B 433      21.893  15.967  42.095  1.00  0.00      B    H
ATOM   2619  HC2 ACN B 433      21.277  14.385  42.176  1.00  0.00      B    H
ATOM   2620  CZ  ACN B 433      19.891  15.870  42.790  1.00  0.00      B    C
ATOM   2621  NZ  ACN B 433      19.042  16.172  43.466  1.00  0.00      B    N
ATOM   2622  CT  ACN B 434       0.564  41.414  42.769  1.00  0.00      B    C
ATOM   2623  HC  ACN B 434       1.445  41.996  43.040  1.00  0.00      B    H
ATOM   2624  HC1 ACN B 434      -0.086  41.918  42.055  1.00  0.00      B    H
ATOM   2625  HC2 ACN B 434       0.043  41.136  43.685  1.00  0.00      B    H
ATOM   2626  CZ  ACN B 434       1.023  40.206  42.102  1.00  0.00      B    C
ATOM   2627  NZ  ACN B 434       1.378  39.281  41.539  1.00  0.00      B    N
ATOM   2628  CT  ACN B 435      40.512  44.431  28.915  1.00  0.00      B    C
ATOM   2629  HC  ACN B 435      40.554  43.359  28.722  1.00  0.00      B    H
ATOM   2630  HC1 ACN B 435      40.144  44.608  29.925  1.00  0.00      B    H
ATOM   2631  HC2 ACN B 435      40.006  44.954  28.104  1.00  0.00      B    H
ATOM   2632  CZ  ACN B 435      41.883  45.019  28.916  1.00  0.00      B    C
ATOM   2633  NZ  ACN B 435      42.964  45.408  28.853  1.00  0.00      B    N
ATOM   2634  CT  ACN B 436      31.288  10.602  29.866  1.00  0.00      B    C
ATOM   2635  HC  ACN B 436      31.694  11.610  29.776  1.00  0.00      B    H
ATOM   2636  HC1 ACN B 436      32.056   9.927  30.244  1.00  0.00      B    H
ATOM   2637  HC2 ACN B 436      31.061  10.231  28.867  1.00  0.00      B    H
ATOM   2638  CZ  ACN B 436      30.231  10.522  30.870  1.00  0.00      B    C
ATOM   2639  NZ  ACN B 436      29.400  10.525  31.708  1.00  0.00      B    N
ATOM   2640  CT  ACN B 437      44.217   8.750  15.056  1.00  0.00      B    C
ATOM   2641  HC  ACN B 437      43.561   8.272  14.328  1.00  0.00      B    H
ATOM   2642  HC1 ACN B 437      45.088   8.116  14.888  1.00  0.00      B    H
ATOM   2643  HC2 ACN B 437      43.910   8.724  16.102  1.00  0.00      B    H
ATOM   2644  CZ  ACN B 437      44.391  10.142  14.704  1.00  0.00      B    C
ATOM   2645  NZ  ACN B 437      44.594  11.262  14.435  1.00  0.00      B    N
ATOM   2646  CT  ACN B 438       7.405  37.899  44.890  1.00  0.00      B    C
ATOM   2647  HC  ACN B 438       6.824  36.981  44.800  1.00  0.00      B    H
ATOM   2648  HC1 ACN B 438       8.232  38.086  44.205  1.00  0.00      B    H
ATOM   2649  HC2 ACN B 438       7.768  38.053  45.907  1.00  0.00      B    H
ATOM   2650  CZ  ACN B 438       6.434  38.962  44.647  1.00  0.00      B    C
ATOM   2651  NZ  ACN B 438       5.699  39.830  44.453  1.00  0.00      B    N
ATOM   2652  CT  ACN B 439      10.052  40.229  10.517  1.00  0.00      B    C
ATOM   2653  HC  ACN B 439      10.190  41.062   9.828  1.00  0.00      B    H
ATOM   2654  HC1 ACN B 439       9.022  40.249  10.874  1.00  0.00      B    H
ATOM   2655  HC2 ACN B 439      10.626  40.331  11.438  1.00  0.00      B    H
ATOM   2656  CZ  ACN B 439      10.524  38.983   9.859  1.00  0.00      B    C
ATOM   2657  NZ  ACN B 439      10.908  38.061   9.232  1.00  0.00      B    N
ATOM   2658  CT  ACN B 440      20.958  18.011   6.880  1.00  0.00      B    C
ATOM   2659  HC  ACN B 440      20.038  17.431   6.804  1.00  0.00      B    H
ATOM   2660  HC1 ACN B 440      21.706  17.540   6.243  1.00  0.00      B    H
ATOM   2661  HC2 ACN B 440      21.343  18.159   7.889  1.00  0.00      B    H
ATOM   2662  CZ  ACN B 440      20.539  19.362   6.332  1.00  0.00      B    C
ATOM   2663  NZ  ACN B 440      20.122  20.349   5.948  1.00  0.00      B    N
ATOM   2664  CT  ACN B 441      28.145   5.845  42.735  1.00  0.00      B    C
ATOM   2665  HC  ACN B 441      27.927   6.894  42.936  1.00  0.00      B    H
ATOM   2666  HC1 ACN B 441      27.243   5.232  42.765  1.00  0.00      B    H
ATOM   2667  HC2 ACN B 441      28.870   5.643  43.523  1.00  0.00      B    H
ATOM   2668  CZ  ACN B 441      28.778   5.605  41.447  1.00  0.00      B    C
ATOM   2669  NZ  ACN B 441      29.357   5.391  40.508  1.00  0.00      B    N
ATOM   2670  CT  ACN B 442       5.141  43.298  -0.028  1.00  0.00      B    C
ATOM   2671  HC  ACN B 442       5.294  43.664  -1.043  1.00  0.00      B    H
ATOM   2672  HC1 ACN B 442       5.219  43.969   0.828  1.00  0.00      B    H
ATOM   2673  HC2 ACN B 442       5.802  42.440   0.091  1.00  0.00      B    H
ATOM   2674  CZ  ACN B 442       3.718  42.943   0.097  1.00  0.00      B    C
ATOM   2675  NZ  ACN B 442       2.579  42.648   0.207  1.00  0.00      B    N
ATOM   2676  CT  ACN B 443       5.191  32.264  34.022  1.00  0.00      B    C
ATOM   2677  HC  ACN B 443       5.542  32.077  33.007  1.00  0.00      B    H
ATOM   2678  HC1 ACN B 443       5.651  33.125  34.505  1.00  0.00      B    H
ATOM   2679  HC2 ACN B 443       5.384  31.352  34.587  1.00  0.00      B    H
ATOM   2680  CZ  ACN B 443       3.767  32.455  34.288  1.00  0.00      B    C
ATOM   2681  NZ  ACN B 443       2.621  32.706  34.477  1.00  0.00      B    N
ATOM   2682  CT  ACN B 444      36.874  40.854  21.233  1.00  0.00      B    C
ATOM   2683  HC  ACN B 444      37.001  41.530  22.078  1.00  0.00      B    H
ATOM   2684  HC1 ACN B 444      37.745  40.802  20.581  1.00  0.00      B    H
ATOM   2685  HC2 ACN B 444      35.997  41.182  20.675  1.00  0.00      B    H
ATOM   2686  CZ  ACN B 444      36.457  39.551  21.753  1.00  0.00      B    C
ATOM   2687  NZ  ACN B 444      36.162  38.554  22.179  1.00  0.00      B    N
ATOM   2688  CT  ACN B 445      33.007  28.784   4.129  1.00  0.00      B    C
ATOM   2689  HC  ACN B 445      33.178  29.372   3.228  1.00  0.00      B    H
ATOM   2690  HC1 ACN B 445      33.917  28.223   4.341  1.00  0.00      B    H
ATOM   2691  HC2 ACN B 445      32.075  28.218   4.113  1.00  0.00      B    H
ATOM   2692  CZ  ACN B 445      32.988  29.758   5.226  1.00  0.00      B    C
ATOM   2693  NZ  ACN B 445      32.998  30.521   6.085  1.00  0.00      B    N
ATOM   2694  CT  ACN B 446      31.591  23.489  35.678  1.00  0.00      B    C
ATOM   2695  HC  ACN B 446      31.611  22.714  36.445  1.00  0.00      B    H
ATOM   2696  HC1 ACN B 446      30.651  23.761  35.199  1.00  0.00      B    H
ATOM   2697  HC2 ACN B 446      32.261  23.302  34.838  1.00  0.00      B    H
ATOM   2698  CZ  ACN B 446      32.108  24.634  36.433  1.00  0.00      B    C
ATOM   2699  NZ  ACN B 446      32.525  25.520  37.094  1.00  0.00      B    N
ATOM   2700  CT  ACN B 447      37.144  32.606  27.871  1.00  0.00      B    C
ATOM   2701  HC  ACN B 447      37.247  33.068  28.853  1.00  0.00      B    H
ATOM   2702  HC1 ACN B 447      37.414  33.166  26.976  1.00  0.00      B    H
ATOM   2703  HC2 ACN B 447      36.146  32.284  27.574  1.00  0.00      B    H
ATOM   2704  CZ  ACN B 447      37.983  31.419  27.846  1.00  0.00      B    C
ATOM   2705  NZ  ACN B 447      38.699  30.474  27.830  1.00  0.00      B    N
ATOM   2706  CT  ACN B 448      21.081  38.807  16.908  1.00  0.00      B    C
ATOM   2707  HC  ACN B 448      20.677  39.103  15.940  1.00  0.00      B    H
ATOM   2708  HC1 ACN B 448      20.484  39.149  17.753  1.00  0.00      B    H
ATOM   2709  HC2 ACN B 448      22.062  39.253  17.075  1.00  0.00      B    H
ATOM   2710  CZ  ACN B 448      21.182  37.367  17.113  1.00  0.00      B    C
ATOM   2711  NZ  ACN B 448      21.174  36.229  17.233  1.00  0.00      B    N
ATOM   2712  CT  ACN B 449      20.085  12.589   8.584  1.00  0.00      B    C
ATOM   2713  HC  ACN B 449      19.658  12.233   7.647  1.00  0.00      B    H
ATOM   2714  HC1 ACN B 449      21.068  12.177   8.813  1.00  0.00      B    H
ATOM   2715  HC2 ACN B 449      19.480  12.601   9.490  1.00  0.00      B    H
ATOM   2716  CZ  ACN B 449      20.413  13.946   8.258  1.00  0.00      B    C
ATOM   2717  NZ  ACN B 449      20.732  15.015   8.030  1.00  0.00      B    N
ATOM   2718  CT  ACN B 450       6.842  18.032   0.246  1.00  0.00      B    C
ATOM   2719  HC  ACN B 450       7.688  18.185   0.915  1.00  0.00      B    H
ATOM   2720  HC1 ACN B 450       7.149  18.508  -0.685  1.00  0.00      B    H
ATOM   2721  HC2 ACN B 450       5.889  18.301   0.702  1.00  0.00      B    H
ATOM   2722  CZ  ACN B 450       6.936  16.655  -0.212  1.00  0.00      B    C
ATOM   2723  NZ  ACN B 450       6.985  15.576  -0.587  1.00  0.00      B    N
ATOM   2724  CT  ACN B 451       7.212  36.742  13.490  1.00  0.00      B    C
ATOM   2725  HC  ACN B 451       7.289  35.659  13.395  1.00  0.00      B    H
ATOM   2726  HC1 ACN B 451       6.205  37.126  13.332  1.00  0.00      B    H
ATOM   2727  HC2 ACN B 451       7.964  37.248  12.885  1.00  0.00      B    H
ATOM   2728  CZ  ACN B 451       7.512  37.072  14.880  1.00  0.00      B    C
ATOM   2729  NZ  ACN B 451       7.781  37.344  16.010  1.00  0.00      B    N
ATOM   2730  CT  ACN B 452      35.814  25.755   8.536  1.00  0.00      B    C
ATOM   2731  HC  ACN B 452      34.755  25.700   8.788  1.00  0.00      B    H
ATOM   2732  HC1 ACN B 452      36.043  24.920   7.873  1.00  0.00      B    H
ATOM   2733  HC2 ACN B 452      36.353  25.935   9.466  1.00  0.00      B    H
ATOM   2734  CZ  ACN B 452      36.122  26.867   7.671  1.00  0.00      B    C
ATOM   2735  NZ  ACN B 452      36.300  27.734   6.941  1.00  0.00      B    N
ATOM   2736  CT  ACN B 453      24.319  43.947  38.274  1.00  0.00      B    C
ATOM   2737  HC  ACN B 453      24.869  43.006  38.266  1.00  0.00      B    H
ATOM   2738  HC1 ACN B 453      23.322  43.826  37.850  1.00  0.00      B    H
ATOM   2739  HC2 ACN B 453      24.745  44.816  37.772  1.00  0.00      B    H
ATOM   2740  CZ  ACN B 453      24.046  44.371  39.616  1.00  0.00      B    C
ATOM   2741  NZ  ACN B 453      23.761  44.710  40.659  1.00  0.00      B    N
ATOM   2742  CT  ACN B 454      24.450  38.567  22.568  1.00  0.00      B    C
ATOM   2743  HC  ACN B 454      23.765  38.609  23.415  1.00  0.00      B    H
ATOM   2744  HC1 ACN B 454      24.054  37.848  21.851  1.00  0.00      B    H
ATOM   2745  HC2 ACN B 454      25.450  38.258  22.874  1.00  0.00      B    H
ATOM   2746  CZ  ACN B 454      24.548  39.833  21.860  1.00  0.00      B    C
ATOM   2747  NZ  ACN B 454      24.619  40.844  21.329  1.00  0.00      B    N
ATOM   2748  CT  ACN B 455       2.221  27.579  34.350  1.00  0.00      B    C
ATOM   2749  HC  ACN B 455       2.257  26.833  33.556  1.00  0.00      B    H
ATOM   2750  HC1 ACN B 455       1.671  27.074  35.143  1.00  0.00      B    H
ATOM   2751  HC2 ACN B 455       1.639  28.435  34.010  1.00  0.00      B    H
ATOM   2752  CZ  ACN B 455       3.600  27.840  34.829  1.00  0.00      B    C
ATOM   2753  NZ  ACN B 455       4.680  28.119  35.185  1.00  0.00      B    N
ATOM   2754  CT  ACN B 456      10.262   7.111   1.495  1.00  0.00      B    C
ATOM   2755  HC  ACN B 456      10.879   7.921   1.883  1.00  0.00      B    H
ATOM   2756  HC1 ACN B 456      10.518   7.105   0.436  1.00  0.00      B    H
ATOM   2757  HC2 ACN B 456       9.204   7.221   1.735  1.00  0.00      B    H
ATOM   2758  CZ  ACN B 456      10.598   5.859   2.151  1.00  0.00      B    C
ATOM   2759  NZ  ACN B 456      10.873   4.881   2.655  1.00  0.00      B    N
ATOM   2760  CT  ACN B 457      22.411  31.674  43.917  1.00  0.00      B    C
ATOM   2761  HC  ACN B 457      23.475  31.659  44.149  1.00  0.00      B    H
ATOM   2762  HC1 ACN B 457      22.016  31.087  44.746  1.00  0.00      B    H
ATOM   2763  HC2 ACN B 457      22.275  31.317  42.896  1.00  0.00      B    H
ATOM   2764  CZ  ACN B 457      21.990  33.094  43.923  1.00  0.00      B    C
ATOM   2765  NZ  ACN B 457      21.658  34.197  43.915  1.00  0.00      B    N
ATOM   2766  CT  ACN B 458      13.237  43.933  43.284  1.00  0.00      B    C
ATOM   2767  HC  ACN B 458      13.594  43.245  44.050  1.00  0.00      B    H
ATOM   2768  HC1 ACN B 458      13.712  44.852  43.629  1.00  0.00      B    H
ATOM   2769  HC2 ACN B 458      12.160  44.065  43.389  1.00  0.00      B    H
ATOM   2770  CZ  ACN B 458      13.625  43.731  41.927  1.00  0.00      B    C
ATOM   2771  NZ  ACN B 458      14.011  43.612  40.852  1.00  0.00      B    N
ATOM   2772  CT  ACN B 459      31.909  34.606   0.962  1.00  0.00      B    C
ATOM   2773  HC  ACN B 459      31.583  35.188   0.099  1.00  0.00      B    H
ATOM   2774  HC1 ACN B 459      31.431  34.963   1.874  1.00  0.00      B    H
ATOM   2775  HC2 ACN B 459      32.990  34.703   1.063  1.00  0.00      B    H
ATOM   2776  CZ  ACN B 459      31.616  33.176   0.826  1.00  0.00      B    C
ATOM   2777  NZ  ACN B 459      31.338  32.063   0.703  1.00  0.00      B    N
ATOM   2778  CT  ACN B 460      21.379  32.915  25.917  1.00  0.00      B    C
ATOM   2779  HC  ACN B 460      22.301  32.400  25.651  1.00  0.00      B    H
ATOM   2780  HC1 ACN B 460      21.172  32.826  26.983  1.00  0.00      B    H
ATOM   2781  HC2 ACN B 460      20.563  32.490  25.332  1.00  0.00      B    H
ATOM   2782  CZ  ACN B 460      21.510  34.257  25.407  1.00  0.00      B    C
ATOM   2783  NZ  ACN B 460      21.579  35.356  24.976  1.00  0.00      B    N
ATOM   2784  CT  ACN B 461      42.758  36.881   6.191  1.00  0.00      B    C
ATOM   2785  HC  ACN B 461      43.008  35.863   6.490  1.00  0.00      B    H
ATOM   2786  HC1 ACN B 461      42.255  36.739   5.235  1.00  0.00      B    H
ATOM   2787  HC2 ACN B 461      43.588  37.554   5.974  1.00  0.00      B    H
ATOM   2788  CZ  ACN B 461      41.797  37.370   7.130  1.00  0.00      B    C
ATOM   2789  NZ  ACN B 461      41.020  37.831   7.854  1.00  0.00      B    N
ATOM   2790  CT  ACN B 462      32.524   7.176  18.281  1.00  0.00      B    C
ATOM   2791  HC  ACN B 462      33.532   7.142  17.866  1.00  0.00      B    H
ATOM   2792  HC1 ACN B 462      32.568   7.343  19.357  1.00  0.00      B    H
ATOM   2793  HC2 ACN B 462      31.942   6.270  18.113  1.00  0.00      B    H
ATOM   2794  CZ  ACN B 462      31.857   8.439  17.834  1.00  0.00      B    C
ATOM   2795  NZ  ACN B 462      31.282   9.395  17.487  1.00  0.00      B    N
ATOM   2796  CT  ACN B 463      36.678   3.724  30.042  1.00  0.00      B    C
ATOM   2797  HC  ACN B 463      36.333   3.187  29.158  1.00  0.00      B    H
ATOM   2798  HC1 ACN B 463      36.278   4.737  30.092  1.00  0.00      B    H
ATOM   2799  HC2 ACN B 463      37.765   3.808  30.031  1.00  0.00      B    H
ATOM   2800  CZ  ACN B 463      36.378   3.170  31.317  1.00  0.00      B    C
ATOM   2801  NZ  ACN B 463      36.223   2.719  32.357  1.00  0.00      B    N
ATOM   2802  CT  ACN B 464       6.562  38.851  40.258  1.00  0.00      B    C
ATOM   2803  HC  ACN B 464       6.743  39.189  39.238  1.00  0.00      B    H
ATOM   2804  HC1 ACN B 464       6.003  37.921  40.154  1.00  0.00      B    H
ATOM   2805  HC2 ACN B 464       5.881  39.530  40.772  1.00  0.00      B    H
ATOM   2806  CZ  ACN B 464       7.698  38.655  41.147  1.00  0.00      B    C
ATOM   2807  NZ  ACN B 464       8.593  38.608  41.865  1.00  0.00      B    N
ATOM   2808  CT  ACN B 465      33.484  32.548  42.350  1.00  0.00      B    C
ATOM   2809  HC  ACN B 465      32.609  32.689  41.715  1.00  0.00      B    H
ATOM   2810  HC1 ACN B 465      34.297  32.197  41.715  1.00  0.00      B    H
ATOM   2811  HC2 ACN B 465      33.268  31.746  43.055  1.00  0.00      B    H
ATOM   2812  CZ  ACN B 465      33.943  33.802  43.046  1.00  0.00      B    C
ATOM   2813  NZ  ACN B 465      34.281  34.840  43.510  1.00  0.00      B    N
ATOM   2814  CT  ACN B 466       1.246  21.866  20.157  1.00  0.00      B    C
ATOM   2815  HC  ACN B 466       1.108  21.893  19.076  1.00  0.00      B    H
ATOM   2816  HC1 ACN B 466       1.380  20.843  20.510  1.00  0.00      B    H
ATOM   2817  HC2 ACN B 466       0.376  22.269  20.676  1.00  0.00      B    H
ATOM   2818  CZ  ACN B 466       2.455  22.549  20.582  1.00  0.00      B    C
ATOM   2819  NZ  ACN B 466       3.401  23.118  20.926  1.00  0.00      B    N
ATOM   2820  CT  ACN B 467      14.902  23.635  45.086  1.00  0.00      B    C
ATOM   2821  HC  ACN B 467      14.437  24.528  44.668  1.00  0.00      B    H
ATOM   2822  HC1 ACN B 467      14.357  22.718  44.862  1.00  0.00      B    H
ATOM   2823  HC2 ACN B 467      14.807  23.672  46.171  1.00  0.00      B    H
ATOM   2824  CZ  ACN B 467      16.278  23.557  44.784  1.00  0.00      B    C
ATOM   2825  NZ  ACN B 467      17.384  23.531  44.563  1.00  0.00      B    N
ATOM   2826  CT  ACN B 468      24.162  35.873  15.106  1.00  0.00      B    C
ATOM   2827  HC  ACN B 468      23.079  35.960  15.192  1.00  0.00      B    H
ATOM   2828  HC1 ACN B 468      24.602  36.849  14.904  1.00  0.00      B    H
ATOM   2829  HC2 ACN B 468      24.376  35.138  14.330  1.00  0.00      B    H
ATOM   2830  CZ  ACN B 468      24.606  35.485  16.432  1.00  0.00      B    C
ATOM   2831  NZ  ACN B 468      24.921  35.126  17.489  1.00  0.00      B    N
ATOM   2832  CT  ACN B 469      14.935  17.125  20.463  1.00  0.00      B    C
ATOM   2833  HC  ACN B 469      15.794  16.485  20.663  1.00  0.00      B    H
ATOM   2834  HC1 ACN B 469      15.217  18.131  20.776  1.00  0.00      B    H
ATOM   2835  HC2 ACN B 469      14.049  16.880  21.049  1.00  0.00      B    H
ATOM   2836  CZ  ACN B 469      14.652  17.228  19.053  1.00  0.00      B    C
ATOM   2837  NZ  ACN B 469      14.370  17.301  17.949  1.00  0.00      B    N
ATOM   2838  CT  ACN B 470      25.732  16.914  34.171  1.00  0.00      B    C
ATOM   2839  HC  ACN B 470      25.350  16.707  33.172  1.00  0.00      B    H
ATOM   2840  HC1 ACN B 470      26.613  17.555  34.213  1.00  0.00      B    H
ATOM   2841  HC2 ACN B 470      25.755  15.979  34.730  1.00  0.00      B    H
ATOM   2842  CZ  ACN B 470      24.742  17.767  34.942  1.00  0.00      B    C
ATOM   2843  NZ  ACN B 470      24.010  18.420  35.531  1.00  0.00      B    N
ATOM   2844  CT  ACN B 471      37.640   4.068  45.062  1.00  0.00      B    C
ATOM   2845  HC  ACN B 471      38.077   4.449  45.985  1.00  0.00      B    H
ATOM   2846  HC1 ACN B 471      36.834   4.674  44.651  1.00  0.00      B    H
ATOM   2847  HC2 ACN B 471      37.451   2.998  45.147  1.00  0.00      B    H
ATOM   2848  CZ  ACN B 471      38.726   4.134  44.115  1.00  0.00      B    C
ATOM   2849  NZ  ACN B 471      39.502   4.212  43.290  1.00  0.00      B    N
ATOM   2850  CT  ACN B 472      20.836  22.617  15.785  1.00  0.00      B    C
ATOM   2851  HC  ACN B 472      21.372  21.681  15.625  1.00  0.00      B    H
ATOM   2852  HC1 ACN B 472      20.858  22.933  16.828  1.00  0.00      B    H
ATOM   2853  HC2 ACN B 472      19.759  22.570  15.622  1.00  0.00      B    H
ATOM   2854  CZ  ACN B 472      21.377  23.695  14.980  1.00  0.00      B    C
ATOM   2855  NZ  ACN B 472      21.760  24.550  14.283  1.00  0.00      B    N
ATOM   2856  CT  ACN B 473      22.788  41.783  42.538  1.00  0.00      B    C
ATOM   2857  HC  ACN B 473      23.642  42.456  42.617  1.00  0.00      B    H
ATOM   2858  HC1 ACN B 473      23.250  40.879  42.142  1.00  0.00      B    H
ATOM   2859  HC2 ACN B 473      21.996  42.098  41.858  1.00  0.00      B    H
ATOM   2860  CZ  ACN B 473      22.107  41.561  43.816  1.00  0.00      B    C
ATOM   2861  NZ  ACN B 473      21.518  41.399  44.794  1.00  0.00      B    N
ATOM   2862  CT  ACN B 474      26.291  10.019   8.050  1.00  0.00      B    C
ATOM   2863  HC  ACN B 474      25.775   9.333   8.722  1.00  0.00      B    H
ATOM   2864  HC1 ACN B 474      27.301  10.138   8.441  1.00  0.00      B    H
ATOM   2865  HC2 ACN B 474      25.793  10.988   8.008  1.00  0.00      B    H
ATOM   2866  CZ  ACN B 474      26.321   9.384   6.726  1.00  0.00      B    C
ATOM   2867  NZ  ACN B 474      26.302   8.811   5.670  1.00  0.00      B    N
ATOM   2868  CT  ACN B 475      29.120   7.463  20.831  1.00  0.00      B    C
ATOM   2869  HC  ACN B 475      30.197   7.346  20.712  1.00  0.00      B    H
ATOM   2870  HC1 ACN B 475      28.816   7.798  19.839  1.00  0.00      B    H
ATOM   2871  HC2 ACN B 475      28.911   8.196  21.611  1.00  0.00      B    H
ATOM   2872  CZ  ACN B 475      28.370   6.197  21.096  1.00  0.00      B    C
ATOM   2873  NZ  ACN B 475      27.803   5.227  21.378  1.00  0.00      B    N
ATOM   2874  CT  ACN B 476      16.471  36.582  42.556  1.00  0.00      B    C
ATOM   2875  HC  ACN B 476      16.271  37.488  43.128  1.00  0.00      B    H
ATOM   2876  HC1 ACN B 476      15.664  35.865  42.706  1.00  0.00      B    H
ATOM   2877  HC2 ACN B 476      17.359  36.041  42.886  1.00  0.00      B    H
ATOM   2878  CZ  ACN B 476      16.339  36.887  41.152  1.00  0.00      B    C
ATOM   2879  NZ  ACN B 476      16.232  37.108  39.999  1.00  0.00      B    N
ATOM   2880  CT  ACN B 477      10.784  16.711   2.832  1.00  0.00      B    C
ATOM   2881  HC  ACN B 477      10.008  16.777   2.069  1.00  0.00      B    H
ATOM   2882  HC1 ACN B 477      11.386  17.609   2.967  1.00  0.00      B    H
ATOM   2883  HC2 ACN B 477      11.392  15.815   2.701  1.00  0.00      B    H
ATOM   2884  CZ  ACN B 477      10.116  16.750   4.106  1.00  0.00      B    C
ATOM   2885  NZ  ACN B 477       9.571  16.828   5.164  1.00  0.00      B    N
ATOM   2886  CT  ACN B 478       0.429   6.122  30.546  1.00  0.00      B    C
ATOM   2887  HC  ACN B 478       0.712   6.439  31.549  1.00  0.00      B    H
ATOM   2888  HC1 ACN B 478      -0.285   5.302  30.625  1.00  0.00      B    H
ATOM   2889  HC2 ACN B 478       1.321   5.854  29.980  1.00  0.00      B    H
ATOM   2890  CZ  ACN B 478      -0.262   7.165  29.854  1.00  0.00      B    C
ATOM   2891  NZ  ACN B 478      -0.858   7.991  29.268  1.00  0.00      B    N
ATOM   2892  CT  ACN B 479      22.917  10.900  13.243  1.00  0.00      B    C
ATOM   2893  HC  ACN B 479      22.719  10.165  14.023  1.00  0.00      B    H
ATOM   2894  HC1 ACN B 479      22.113  10.760  12.521  1.00  0.00      B    H
ATOM   2895  HC2 ACN B 479      23.956  10.852  12.915  1.00  0.00      B    H
ATOM   2896  CZ  ACN B 479      22.885  12.256  13.773  1.00  0.00      B    C
ATOM   2897  NZ  ACN B 479      22.776  13.375  14.180  1.00  0.00      B    N
ATOM   2898  CT  ACN B 480      28.703  22.865  39.564  1.00  0.00      B    C
ATOM   2899  HC  ACN B 480      29.721  23.208  39.375  1.00  0.00      B    H
ATOM   2900  HC1 ACN B 480      28.248  22.398  38.691  1.00  0.00      B    H
ATOM   2901  HC2 ACN B 480      28.127  23.743  39.857  1.00  0.00      B    H
ATOM   2902  CZ  ACN B 480      28.588  22.033  40.771  1.00  0.00      B    C
ATOM   2903  NZ  ACN B 480      28.474  21.377  41.661  1.00  0.00      B    N
ATOM   2904  CT  ACN B 481      24.868   1.924  42.505  1.00  0.00      B    C
ATOM   2905  HC  ACN B 481      23.923   1.469  42.800  1.00  0.00      B    H
ATOM   2906  HC1 ACN B 481      25.343   1.354  41.707  1.00  0.00      B    H
ATOM   2907  HC2 ACN B 481      25.512   2.028  43.379  1.00  0.00      B    H
ATOM   2908  CZ  ACN B 481      24.709   3.293  42.065  1.00  0.00      B    C
ATOM   2909  NZ  ACN B 481      24.668   4.379  41.579  1.00  0.00      B    N
ATOM   2910  CT  ACN B 482      20.200  25.233  29.246  1.00  0.00      B    C
ATOM   2911  HC  ACN B 482      19.907  24.189  29.128  1.00  0.00      B    H
ATOM   2912  HC1 ACN B 482      19.759  25.843  28.457  1.00  0.00      B    H
ATOM   2913  HC2 ACN B 482      21.287  25.276  29.185  1.00  0.00      B    H
ATOM   2914  CZ  ACN B 482      19.533  25.575  30.525  1.00  0.00      B    C
ATOM   2915  NZ  ACN B 482      18.938  25.934  31.466  1.00  0.00      B    N
ATOM   2916  CT  ACN B 483      36.980  28.911  23.330  1.00  0.00      B    C
ATOM   2917  HC  ACN B 483      36.235  28.806  22.542  1.00  0.00      B    H
ATOM   2918  HC1 ACN B 483      37.813  29.590  23.146  1.00  0.00      B    H
ATOM   2919  HC2 ACN B 483      37.368  27.949  23.663  1.00  0.00      B    H
ATOM   2920  CZ  ACN B 483      36.328  29.393  24.543  1.00  0.00      B    C
ATOM   2921  NZ  ACN B 483      35.775  29.768  25.538  1.00  0.00      B    N
ATOM   2922  CT  ACN B 484      35.804  18.161   9.960  1.00  0.00      B    C
ATOM   2923  HC  ACN B 484      35.574  17.095   9.970  1.00  0.00      B    H
ATOM   2924  HC1 ACN B 484      34.849  18.648  10.156  1.00  0.00      B    H
ATOM   2925  HC2 ACN B 484      36.237  18.625   9.074  1.00  0.00      B    H
ATOM   2926  CZ  ACN B 484      36.607  18.539  11.124  1.00  0.00      B    C
ATOM   2927  NZ  ACN B 484      37.260  18.848  11.993  1.00  0.00      B    N
ATOM   2928  CT  ACN B 485      25.911  17.489  26.902  1.00  0.00      B    C
ATOM   2929  HC  ACN B 485      24.856  17.306  26.697  1.00  0.00      B    H
ATOM   2930  HC1 ACN B 485      26.048  17.007  27.870  1.00  0.00      B    H
ATOM   2931  HC2 ACN B 485      26.164  18.549  26.912  1.00  0.00      B    H
ATOM   2932  CZ  ACN B 485      26.745  16.712  25.966  1.00  0.00      B    C
ATOM   2933  NZ  ACN B 485      27.444  16.129  25.244  1.00  0.00      B    N
ATOM   2934  CT  ACN B 486      19.090  33.900  41.591  1.00  0.00      B    C
ATOM   2935  HC  ACN B 486      19.065  34.612  42.416  1.00  0.00      B    H
ATOM   2936  HC1 ACN B 486      20.056  33.399  41.532  1.00  0.00      B    H
ATOM   2937  HC2 ACN B 486      18.784  34.293  40.622  1.00  0.00      B    H
ATOM   2938  CZ  ACN B 486      17.997  32.956  41.811  1.00  0.00      B    C
ATOM   2939  NZ  ACN B 486      17.101  32.257  41.950  1.00  0.00      B    N
ATOM   2940  CT  ACN B 487       6.254   6.370  16.987  1.00  0.00      B    C
ATOM   2941  HC  ACN B 487       6.583   6.104  17.992  1.00  0.00      B    H
ATOM   2942  HC1 ACN B 487       5.270   6.840  16.970  1.00  0.00      B    H
ATOM   2943  HC2 ACN B 487       6.261   5.505  16.325  1.00  0.00      B    H
ATOM   2944  CZ  ACN B 487       7.282   7.237  16.455  1.00  0.00      B    C
ATOM   2945  NZ  ACN B 487       8.125   7.907  16.011  1.00  0.00      B    N
ATOM   2946  CT  ACN B 488      25.916   9.753  20.341  1.00  0.00      B    C
ATOM   2947  HC  ACN B 488      26.551  10.547  19.947  1.00  0.00      B    H
ATOM   2948  HC1 ACN B 488      25.712   9.788  21.411  1.00  0.00      B    H
ATOM   2949  HC2 ACN B 488      26.519   8.856  20.202  1.00  0.00      B    H
ATOM   2950  CZ  ACN B 488      24.617   9.827  19.747  1.00  0.00      B    C
ATOM   2951  NZ  ACN B 488      23.541   9.868  19.420  1.00  0.00      B    N
ATOM   2952  CT  ACN B 489      12.801  10.143   9.181  1.00  0.00      B    C
ATOM   2953  HC  ACN B 489      12.060   9.447   9.574  1.00  0.00      B    H
ATOM   2954  HC1 ACN B 489      12.414  11.124   8.905  1.00  0.00      B    H
ATOM   2955  HC2 ACN B 489      13.264   9.792   8.259  1.00  0.00      B    H
ATOM   2956  CZ  ACN B 489      13.793  10.345  10.260  1.00  0.00      B    C
ATOM   2957  NZ  ACN B 489      14.544  10.459  11.104  1.00  0.00      B    N
ATOM   2958  CT  ACN B 490      21.631  15.547  17.031  1.00  0.00      B    C
ATOM   2959  HC  ACN B 490      20.613  15.202  16.850  1.00  0.00      B    H
ATOM   2960  HC1 ACN B 490      22.096  15.842  16.090  1.00  0.00      B    H
ATOM   2961  HC2 ACN B 490      22.191  14.742  17.505  1.00  0.00      B    H
ATOM   2962  CZ  ACN B 490      21.422  16.571  18.018  1.00  0.00      B    C
ATOM   2963  NZ  ACN B 490      21.297  17.377  18.811  1.00  0.00      B    N
ATOM   2964  CT  ACN B 491      28.558  18.292   3.895  1.00  0.00      B    C
ATOM   2965  HC  ACN B 491      28.413  17.461   3.206  1.00  0.00      B    H
ATOM   2966  HC1 ACN B 491      27.679  18.936   3.932  1.00  0.00      B    H
ATOM   2967  HC2 ACN B 491      29.399  18.871   3.512  1.00  0.00      B    H
ATOM   2968  CZ  ACN B 491      28.897  17.975   5.318  1.00  0.00      B    C
ATOM   2969  NZ  ACN B 491      29.193  17.749   6.426  1.00  0.00      B    N
ATOM   2970  CT  ACN B 492      20.304  33.789   2.305  1.00  0.00      B    C
ATOM   2971  HC  ACN B 492      20.186  34.771   2.763  1.00  0.00      B    H
ATOM   2972  HC1 ACN B 492      20.048  33.016   3.031  1.00  0.00      B    H
ATOM   2973  HC2 ACN B 492      21.289  33.505   1.936  1.00  0.00      B    H
ATOM   2974  CZ  ACN B 492      19.285  33.870   1.247  1.00  0.00      B    C
ATOM   2975  NZ  ACN B 492      18.410  33.992   0.496  1.00  0.00      B    N
ATOM   2976  CT  ACN B 493      10.796  22.823  41.143  1.00  0.00      B    C
ATOM   2977  HC  ACN B 493       9.919  23.134  41.710  1.00  0.00      B    H
ATOM   2978  HC1 ACN B 493      10.967  21.747  41.091  1.00  0.00      B    H
ATOM   2979  HC2 ACN B 493      11.632  23.297  41.658  1.00  0.00      B    H
ATOM   2980  CZ  ACN B 493      10.573  23.347  39.787  1.00  0.00      B    C
ATOM   2981  NZ  ACN B 493      10.340  23.737  38.712  1.00  0.00      B    N
ATOM   2982  CT  ACN B 494      42.554  14.003   8.789  1.00  0.00      B    C
ATOM   2983  HC  ACN B 494      42.789  13.045   9.252  1.00  0.00      B    H
ATOM   2984  HC1 ACN B 494      42.394  13.828   7.725  1.00  0.00      B    H
ATOM   2985  HC2 ACN B 494      43.380  14.704   8.904  1.00  0.00      B    H
ATOM   2986  CZ  ACN B 494      41.314  14.555   9.263  1.00  0.00      B    C
ATOM   2987  NZ  ACN B 494      40.305  14.997   9.634  1.00  0.00      B    N
ATOM   2988  CT  ACN B 495      32.911  39.277  20.155  1.00  0.00      B    C
ATOM   2989  HC  ACN B 495      32.380  38.356  19.915  1.00  0.00      B    H
ATOM   2990  HC1 ACN B 495      33.973  39.290  19.910  1.00  0.00      B    H
ATOM   2991  HC2 ACN B 495      32.901  39.563  21.206  1.00  0.00      B    H
ATOM   2992  CZ  ACN B 495      32.411  40.394  19.302  1.00  0.00      B    C
ATOM   2993  NZ  ACN B 495      32.021  41.268  18.645  1.00  0.00      B    N
ATOM   2994  CT  ACN B 496      39.148  27.748   8.980  1.00  0.00      B    C
ATOM   2995  HC  ACN B 496      38.064  27.767   9.100  1.00  0.00      B    H
ATOM   2996  HC1 ACN B 496      39.561  27.656   7.976  1.00  0.00      B    H
ATOM   2997  HC2 ACN B 496      39.690  27.011   9.574  1.00  0.00      B    H
ATOM   2998  CZ  ACN B 496      39.532  29.076   9.442  1.00  0.00      B    C
ATOM   2999  NZ  ACN B 496      39.765  30.164   9.772  1.00  0.00      B    N
ATOM   3000  CT  ACN B 497      14.148  15.662   7.330  1.00  0.00      B    C
ATOM   3001  HC  ACN B 497      14.654  14.704   7.218  1.00  0.00      B    H
ATOM   3002  HC1 ACN B 497      14.875  16.474   7.363  1.00  0.00      B    H
ATOM   3003  HC2 ACN B 497      13.379  15.816   8.087  1.00  0.00      B    H
ATOM   3004  CZ  ACN B 497      13.598  16.033   6.052  1.00  0.00      B    C
ATOM   3005  NZ  ACN B 497      13.102  16.349   5.041  1.00  0.00      B    N
ATOM   3006  CT  ACN B 498      31.034   4.340  24.248  1.00  0.00      B    C
ATOM   3007  HC  ACN B 498      31.863   4.738  24.833  1.00  0.00      B    H
ATOM   3008  HC1 ACN B 498      30.632   3.453  24.736  1.00  0.00      B    H
ATOM   3009  HC2 ACN B 498      31.387   4.134  23.237  1.00  0.00      B    H
ATOM   3010  CZ  ACN B 498      30.113   5.466  24.188  1.00  0.00      B    C
ATOM   3011  NZ  ACN B 498      29.313   6.332  24.102  1.00  0.00      B    N
ATOM   3012  CT  ACN B 499      30.854  24.269  18.222  1.00  0.00      B    C
ATOM   3013  HC  ACN B 499      31.766  24.052  17.665  1.00  0.00      B    H
ATOM   3014  HC1 ACN B 499      30.815  25.306  18.554  1.00  0.00      B    H
ATOM   3015  HC2 ACN B 499      30.571  23.561  19.002  1.00  0.00      B    H
ATOM   3016  CZ  ACN B 499      29.939  24.184  17.089  1.00  0.00      B    C
ATOM   3017  NZ  ACN B 499      29.211  24.070  16.207  1.00  0.00      B    N
ATOM   3018  CT  ACN B 500      28.723  37.618  35.428  1.00  0.00      B    C
ATOM   3019  HC  ACN B 500      28.387  38.098  36.348  1.00  0.00      B    H
ATOM   3020  HC1 ACN B 500      29.712  37.943  35.107  1.00  0.00      B    H
ATOM   3021  HC2 ACN B 500      27.984  37.803  34.648  1.00  0.00      B    H
ATOM   3022  CZ  ACN B 500      28.623  36.198  35.840  1.00  0.00      B    C
ATOM   3023  NZ  ACN B 500      28.523  35.103  36.150  1.00  0.00      B    N
ATOM   3024  CT  ACN B 501      22.201   0.741  22.595  1.00  0.00      B    C
ATOM   3025  HC  ACN B 501      22.776   0.214  21.834  1.00  0.00      B    H
ATOM   3026  HC1 ACN B 501      21.812   0.062  23.354  1.00  0.00      B    H
ATOM   3027  HC2 ACN B 501      21.353   1.238  22.124  1.00  0.00      B    H
ATOM   3028  CZ  ACN B 501      22.976   1.752  23.176  1.00  0.00      B    C
ATOM   3029  NZ  ACN B 501      23.599   2.644  23.621  1.00  0.00      B    N
ATOM   3030  CT  ACN B 502       1.546   5.383  39.222  1.00  0.00      B    C
ATOM   3031  HC  ACN B 502       2.187   5.553  38.358  1.00  0.00      B    H
ATOM   3032  HC1 ACN B 502       1.989   4.604  39.842  1.00  0.00      B    H
ATOM   3033  HC2 ACN B 502       0.523   5.147  38.931  1.00  0.00      B    H
ATOM   3034  CZ  ACN B 502       1.681   6.642  39.980  1.00  0.00      B    C
ATOM   3035  NZ  ACN B 502       1.747   7.623  40.581  1.00  0.00      B    N
ATOM   3036  CT  ACN B 503      21.074  33.096  17.191  1.00  0.00      B    C
ATOM   3037  HC  ACN B 503      21.751  33.263  16.354  1.00  0.00      B    H
ATOM   3038  HC1 ACN B 503      21.456  33.836  17.894  1.00  0.00      B    H
ATOM   3039  HC2 ACN B 503      21.214  32.060  17.499  1.00  0.00      B    H
ATOM   3040  CZ  ACN B 503      19.649  33.400  16.867  1.00  0.00      B    C
ATOM   3041  NZ  ACN B 503      18.549  33.677  16.646  1.00  0.00      B    N
ATOM   3042  CT  ACN B 504      39.293  17.473  13.856  1.00  0.00      B    C
ATOM   3043  HC  ACN B 504      39.731  17.959  12.984  1.00  0.00      B    H
ATOM   3044  HC1 ACN B 504      38.579  16.734  13.494  1.00  0.00      B    H
ATOM   3045  HC2 ACN B 504      38.808  18.311  14.357  1.00  0.00      B    H
ATOM   3046  CZ  ACN B 504      40.252  16.817  14.775  1.00  0.00      B    C
ATOM   3047  NZ  ACN B 504      40.992  16.235  15.479  1.00  0.00      B    N
ATOM   3048  CT  ACN B 505      12.259  39.838  43.160  1.00  0.00      B    C
ATOM   3049  HC  ACN B 505      11.863  38.829  43.052  1.00  0.00      B    H
ATOM   3050  HC1 ACN B 505      12.619  39.994  44.177  1.00  0.00      B    H
ATOM   3051  HC2 ACN B 505      11.426  40.512  42.957  1.00  0.00      B    H
ATOM   3052  CZ  ACN B 505      13.279  40.154  42.214  1.00  0.00      B    C
ATOM   3053  NZ  ACN B 505      14.091  40.407  41.405  1.00  0.00      B    N
ATOM   3054  CT  ACN B 506      17.426  37.146   1.219  1.00  0.00      B    C
ATOM   3055  HC  ACN B 506      16.542  37.154   0.582  1.00  0.00      B    H
ATOM   3056  HC1 ACN B 506      18.215  36.684   0.626  1.00  0.00      B    H
ATOM   3057  HC2 ACN B 506      17.295  36.616   2.162  1.00  0.00      B    H
ATOM   3058  CZ  ACN B 506      17.911  38.471   1.641  1.00  0.00      B    C
ATOM   3059  NZ  ACN B 506      18.352  39.486   1.973  1.00  0.00      B    N
ATOM   3060  CT  ACN B 507      25.804   3.382  17.487  1.00  0.00      B    C
ATOM   3061  HC  ACN B 507      26.602   4.121  17.410  1.00  0.00      B    H
ATOM   3062  HC1 ACN B 507      24.921   3.710  18.035  1.00  0.00      B    H
ATOM   3063  HC2 ACN B 507      26.115   2.440  17.938  1.00  0.00      B    H
ATOM   3064  CZ  ACN B 507      25.334   3.164  16.150  1.00  0.00      B    C
ATOM   3065  NZ  ACN B 507      25.067   2.944  15.075  1.00  0.00      B    N
ATOM   3066  CT  ACN B 508       9.850   2.516  14.359  1.00  0.00      B    C
ATOM   3067  HC  ACN B 508       9.338   1.721  13.816  1.00  0.00      B    H
ATOM   3068  HC1 ACN B 508      10.234   3.142  13.553  1.00  0.00      B    H
ATOM   3069  HC2 ACN B 508      10.708   2.178  14.941  1.00  0.00      B    H
ATOM   3070  CZ  ACN B 508       8.897   3.323  15.173  1.00  0.00      B    C
ATOM   3071  NZ  ACN B 508       8.148   3.941  15.794  1.00  0.00      B    N
ATOM   3072  CT  ACN B 509      43.182   7.347   6.910  1.00  0.00      B    C
ATOM   3073  HC  ACN B 509      42.438   8.030   6.501  1.00  0.00      B    H
ATOM   3074  HC1 ACN B 509      43.010   7.179   7.973  1.00  0.00      B    H
ATOM   3075  HC2 ACN B 509      44.167   7.625   6.534  1.00  0.00      B    H
ATOM   3076  CZ  ACN B 509      43.071   6.008   6.281  1.00  0.00      B    C
ATOM   3077  NZ  ACN B 509      42.832   4.990   5.742  1.00  0.00      B    N
ATOM   3078  CT  ACN B 510      19.862  42.047  25.987  1.00  0.00      B    C
ATOM   3079  HC  ACN B 510      19.882  41.071  25.502  1.00  0.00      B    H
ATOM   3080  HC1 ACN B 510      19.044  42.049  26.708  1.00  0.00      B    H
ATOM   3081  HC2 ACN B 510      19.740  42.756  25.168  1.00  0.00      B    H
ATOM   3082  CZ  ACN B 510      20.999  42.496  26.813  1.00  0.00      B    C
ATOM   3083  NZ  ACN B 510      21.891  42.886  27.453  1.00  0.00      B    N
ATOM   3084  CT  ACN B 511      40.231  18.298   9.830  1.00  0.00      B    C
ATOM   3085  HC  ACN B 511      40.239  19.319  10.212  1.00  0.00      B    H
ATOM   3086  HC1 ACN B 511      39.791  17.686  10.618  1.00  0.00      B    H
ATOM   3087  HC2 ACN B 511      41.221  17.869   9.673  1.00  0.00      B    H
ATOM   3088  CZ  ACN B 511      39.408  18.306   8.622  1.00  0.00      B    C
ATOM   3089  NZ  ACN B 511      38.820  18.378   7.633  1.00  0.00      B    N
ATOM   3090  CT  ACN B 512       6.051   1.285  16.040  1.00  0.00      B    C
ATOM   3091  HC  ACN B 512       5.891   2.240  15.540  1.00  0.00      B    H
ATOM   3092  HC1 ACN B 512       6.811   0.716  15.506  1.00  0.00      B    H
ATOM   3093  HC2 ACN B 512       5.214   0.598  15.914  1.00  0.00      B    H
ATOM   3094  CZ  ACN B 512       6.315   1.412  17.476  1.00  0.00      B    C
ATOM   3095  NZ  ACN B 512       6.573   1.454  18.568  1.00  0.00      B    N
ATOM   3096  CT  ACN B 513      14.383  35.137   5.326  1.00  0.00      B    C
ATOM   3097  HC  ACN B 513      15.411  34.830   5.520  1.00  0.00      B    H
ATOM   3098  HC1 ACN B 513      13.722  34.509   5.923  1.00  0.00      B    H
ATOM   3099  HC2 ACN B 513      14.140  34.893   4.292  1.00  0.00      B    H
ATOM   3100  CZ  ACN B 513      14.323  36.544   5.569  1.00  0.00      B    C
ATOM   3101  NZ  ACN B 513      14.281  37.646   5.769  1.00  0.00      B    N
ATOM   3102  CT  ACN B 514      40.226  27.583  22.087  1.00  0.00      B    C
ATOM   3103  HC  ACN B 514      40.353  27.116  21.110  1.00  0.00      B    H
ATOM   3104  HC1 ACN B 514      40.714  27.079  22.921  1.00  0.00      B    H
ATOM   3105  HC2 ACN B 514      39.202  27.898  22.288  1.00  0.00      B    H
ATOM   3106  CZ  ACN B 514      40.925  28.907  21.965  1.00  0.00      B    C
ATOM   3107  NZ  ACN B 514      41.441  29.922  21.875  1.00  0.00      B    N
ATOM   3108  CT  ACN B 515      33.040   4.220  33.844  1.00  0.00      B    C
ATOM   3109  HC  ACN B 515      33.924   3.910  34.402  1.00  0.00      B    H
ATOM   3110  HC1 ACN B 515      32.017   4.051  34.181  1.00  0.00      B    H
ATOM   3111  HC2 ACN B 515      33.160   3.753  32.866  1.00  0.00      B    H
ATOM   3112  CZ  ACN B 515      33.276   5.636  33.563  1.00  0.00      B    C
ATOM   3113  NZ  ACN B 515      33.569   6.731  33.307  1.00  0.00      B    N
ATOM   3114  CT  ACN B 516       1.160  35.166   1.830  1.00  0.00      B    C
ATOM   3115  HC  ACN B 516       1.518  35.990   2.448  1.00  0.00      B    H
ATOM   3116  HC1 ACN B 516       1.987  34.550   1.477  1.00  0.00      B    H
ATOM   3117  HC2 ACN B 516       0.543  35.557   1.021  1.00  0.00      B    H
ATOM   3118  CZ  ACN B 516       0.445  34.328   2.789  1.00  0.00      B    C
ATOM   3119  NZ  ACN B 516      -0.116  33.702   3.608  1.00  0.00      B    N
ATOM   3120  CT  ACN B 517      29.261  32.183  15.136  1.00  0.00      B    C
ATOM   3121  HC  ACN B 517      28.839  31.862  16.089  1.00  0.00      B    H
ATOM   3122  HC1 ACN B 517      30.315  32.459  15.156  1.00  0.00      B    H
ATOM   3123  HC2 ACN B 517      28.791  33.077  14.725  1.00  0.00      B    H
ATOM   3124  CZ  ACN B 517      29.137  30.988  14.177  1.00  0.00      B    C
ATOM   3125  NZ  ACN B 517      29.070  30.086  13.547  1.00  0.00      B    N
ATOM   3126  CT  ACN B 518       6.266  20.355  28.860  1.00  0.00      B    C
ATOM   3127  HC  ACN B 518       7.288  20.702  28.706  1.00  0.00      B    H
ATOM   3128  HC1 ACN B 518       5.671  21.146  29.316  1.00  0.00      B    H
ATOM   3129  HC2 ACN B 518       6.213  19.534  29.575  1.00  0.00      B    H
ATOM   3130  CZ  ACN B 518       5.654  20.204  27.517  1.00  0.00      B    C
ATOM   3131  NZ  ACN B 518       5.145  20.044  26.513  1.00  0.00      B    N
ATOM   3132  CT  ACN B 519       6.140  18.100  40.415  1.00  0.00      B    C
ATOM   3133  HC  ACN B 519       5.945  19.154  40.614  1.00  0.00      B    H
ATOM   3134  HC1 ACN B 519       5.528  17.700  39.607  1.00  0.00      B    H
ATOM   3135  HC2 ACN B 519       5.923  17.689  41.401  1.00  0.00      B    H
ATOM   3136  CZ  ACN B 519       7.586  17.943  40.258  1.00  0.00      B    C
ATOM   3137  NZ  ACN B 519       8.746  17.863  40.134  1.00  0.00      B    N
ATOM   3138  CT  ACN B 520      26.735  11.364  41.828  1.00  0.00      B    C
ATOM   3139  HC  ACN B 520      26.693  12.398  42.170  1.00  0.00      B    H
ATOM   3140  HC1 ACN B 520      27.644  10.799  42.038  1.00  0.00      B    H
ATOM   3141  HC2 ACN B 520      26.642  11.225  40.751  1.00  0.00      B    H
ATOM   3142  CZ  ACN B 520      25.646  10.736  42.641  1.00  0.00      B    C
ATOM   3143  NZ  ACN B 520      24.762  10.293  43.252  1.00  0.00      B    N
ATOM   3144  CT  ACN B 521      44.021  26.599  38.192  1.00  0.00      B    C
ATOM   3145  HC  ACN B 521      44.825  27.294  37.950  1.00  0.00      B    H
ATOM   3146  HC1 ACN B 521      44.325  25.642  38.616  1.00  0.00      B    H
ATOM   3147  HC2 ACN B 521      43.413  26.456  37.299  1.00  0.00      B    H
ATOM   3148  CZ  ACN B 521      43.014  27.278  38.981  1.00  0.00      B    C
ATOM   3149  NZ  ACN B 521      42.208  27.880  39.540  1.00  0.00      B    N
ATOM   3150  CT  ACN B 522      44.903  36.702  14.416  1.00  0.00      B    C
ATOM   3151  HC  ACN B 522      45.420  36.268  15.271  1.00  0.00      B    H
ATOM   3152  HC1 ACN B 522      43.867  36.389  14.285  1.00  0.00      B    H
ATOM   3153  HC2 ACN B 522      45.450  36.280  13.572  1.00  0.00      B    H
ATOM   3154  CZ  ACN B 522      44.988  38.129  14.101  1.00  0.00      B    C
ATOM   3155  NZ  ACN B 522      45.064  39.271  13.857  1.00  0.00      B    N
ATOM   3156  CT  ACN B 523      36.738   6.217  39.996  1.00  0.00      B    C
ATOM   3157  HC  ACN B 523      36.863   5.364  40.662  1.00  0.00      B    H
ATOM   3158  HC1 ACN B 523      35.730   6.608  40.133  1.00  0.00      B    H
ATOM   3159  HC2 ACN B 523      36.941   5.776  39.019  1.00  0.00      B    H
ATOM   3160  CZ  ACN B 523      37.750   7.256  40.044  1.00  0.00      B    C
ATOM   3161  NZ  ACN B 523      38.591   8.079  40.101  1.00  0.00      B    N
ATOM   3162  CT  ACN B 524      34.889  41.179  29.283  1.00  0.00      B    C
ATOM   3163  HC  ACN B 524      35.587  40.865  28.506  1.00  0.00      B    H
ATOM   3164  HC1 ACN B 524      34.154  40.380  29.185  1.00  0.00      B    H
ATOM   3165  HC2 ACN B 524      34.594  42.209  29.085  1.00  0.00      B    H
ATOM   3166  CZ  ACN B 524      35.674  40.995  30.569  1.00  0.00      B    C
ATOM   3167  NZ  ACN B 524      36.258  40.835  31.547  1.00  0.00      B    N
ATOM   3168  CT  ACN B 525      42.581  23.659  26.488  1.00  0.00      B    C
ATOM   3169  HC  ACN B 525      42.196  23.742  25.472  1.00  0.00      B    H
ATOM   3170  HC1 ACN B 525      42.952  22.636  26.552  1.00  0.00      B    H
ATOM   3171  HC2 ACN B 525      41.776  23.751  27.217  1.00  0.00      B    H
ATOM   3172  CZ  ACN B 525      43.695  24.541  26.903  1.00  0.00      B    C
ATOM   3173  NZ  ACN B 525      44.591  25.246  27.119  1.00  0.00      B    N
ATOM   3174  CT  ACN B 526      26.675  20.284   7.781  1.00  0.00      B    C
ATOM   3175  HC  ACN B 526      27.730  20.083   7.594  1.00  0.00      B    H
ATOM   3176  HC1 ACN B 526      26.500  21.356   7.699  1.00  0.00      B    H
ATOM   3177  HC2 ACN B 526      26.395  19.897   8.761  1.00  0.00      B    H
ATOM   3178  CZ  ACN B 526      25.900  19.672   6.699  1.00  0.00      B    C
ATOM   3179  NZ  ACN B 526      25.224  19.253   5.887  1.00  0.00      B    N
ATOM   3180  CT  ACN B 527      37.985  18.987  37.003  1.00  0.00      B    C
ATOM   3181  HC  ACN B 527      38.066  18.389  36.095  1.00  0.00      B    H
ATOM   3182  HC1 ACN B 527      37.447  18.462  37.792  1.00  0.00      B    H
ATOM   3183  HC2 ACN B 527      37.406  19.883  36.778  1.00  0.00      B    H
ATOM   3184  CZ  ACN B 527      39.290  19.467  37.382  1.00  0.00      B    C
ATOM   3185  NZ  ACN B 527      40.270  19.902  37.764  1.00  0.00      B    N
ATOM   3186  CT  ACN B 528      18.301  14.979  33.516  1.00  0.00      B    C
ATOM   3187  HC  ACN B 528      17.236  15.017  33.286  1.00  0.00      B    H
ATOM   3188  HC1 ACN B 528      18.375  15.168  34.587  1.00  0.00      B    H
ATOM   3189  HC2 ACN B 528      18.782  15.639  32.794  1.00  0.00      B    H
ATOM   3190  CZ  ACN B 528      18.751  13.574  33.468  1.00  0.00      B    C
ATOM   3191  NZ  ACN B 528      19.040  12.461  33.424  1.00  0.00      B    N
ATOM   3192  CT  ACN B 529      13.578  27.765  19.314  1.00  0.00      B    C
ATOM   3193  HC  ACN B 529      14.592  27.519  19.629  1.00  0.00      B    H
ATOM   3194  HC1 ACN B 529      13.533  28.817  19.033  1.00  0.00      B    H
ATOM   3195  HC2 ACN B 529      12.769  27.575  20.020  1.00  0.00      B    H
ATOM   3196  CZ  ACN B 529      13.209  26.905  18.116  1.00  0.00      B    C
ATOM   3197  NZ  ACN B 529      12.851  26.264  17.198  1.00  0.00      B    N
ATOM   3198  CT  ACN B 530       5.288  22.299  41.295  1.00  0.00      B    C
ATOM   3199  HC  ACN B 530       4.493  22.514  42.009  1.00  0.00      B    H
ATOM   3200  HC1 ACN B 530       5.577  23.113  40.630  1.00  0.00      B    H
ATOM   3201  HC2 ACN B 530       4.984  21.493  40.627  1.00  0.00      B    H
ATOM   3202  CZ  ACN B 530       6.553  21.913  42.029  1.00  0.00      B    C
ATOM   3203  NZ  ACN B 530       7.545  21.590  42.570  1.00  0.00      B    N
ATOM   3204  CT  ACN B 531      29.952  13.898   6.750  1.00  0.00      B    C
ATOM   3205  HC  ACN B 531      30.807  14.240   7.334  1.00  0.00      B    H
ATOM   3206  HC1 ACN B 531      30.357  13.066   6.173  1.00  0.00      B    H
ATOM   3207  HC2 ACN B 531      29.606  14.608   5.998  1.00  0.00      B    H
ATOM   3208  CZ  ACN B 531      28.923  13.543   7.704  1.00  0.00      B    C
ATOM   3209  NZ  ACN B 531      28.119  13.226   8.433  1.00  0.00      B    N
ATOM   3210  CT  ACN B 532      12.877  16.295  25.045  1.00  0.00      B    C
ATOM   3211  HC  ACN B 532      12.387  17.246  25.253  1.00  0.00      B    H
ATOM   3212  HC1 ACN B 532      13.588  16.080  25.843  1.00  0.00      B    H
ATOM   3213  HC2 ACN B 532      13.318  16.280  24.049  1.00  0.00      B    H
ATOM   3214  CZ  ACN B 532      11.911  15.209  24.989  1.00  0.00      B    C
ATOM   3215  NZ  ACN B 532      11.093  14.351  24.938  1.00  0.00      B    N
ATOM   3216  CT  ACN B 533       4.388  31.048   7.760  1.00  0.00      B    C
ATOM   3217  HC  ACN B 533       4.902  31.705   7.058  1.00  0.00      B    H
ATOM   3218  HC1 ACN B 533       4.816  30.047   7.701  1.00  0.00      B    H
ATOM   3219  HC2 ACN B 533       3.305  30.969   7.667  1.00  0.00      B    H
ATOM   3220  CZ  ACN B 533       4.590  31.369   9.230  1.00  0.00      B    C
ATOM   3221  NZ  ACN B 533       4.640  31.649  10.389  1.00  0.00      B    N
ATOM   3222  CT  ACN B 534      27.258  38.929  40.213  1.00  0.00      B    C
ATOM   3223  HC  ACN B 534      27.495  39.980  40.051  1.00  0.00      B    H
ATOM   3224  HC1 ACN B 534      28.158  38.362  40.448  1.00  0.00      B    H
ATOM   3225  HC2 ACN B 534      26.547  38.597  39.457  1.00  0.00      B    H
ATOM   3226  CZ  ACN B 534      26.372  38.772  41.372  1.00  0.00      B    C
ATOM   3227  NZ  ACN B 534      25.630  38.639  42.268  1.00  0.00      B    N
ATOM   3228  CT  ACN B 535      -0.080   3.109  27.116  1.00  0.00      B    C
ATOM   3229  HC  ACN B 535      -0.891   3.804  27.335  1.00  0.00      B    H
ATOM   3230  HC1 ACN B 535      -0.173   2.862  26.058  1.00  0.00      B    H
ATOM   3231  HC2 ACN B 535      -0.300   2.205  27.683  1.00  0.00      B    H
ATOM   3232  CZ  ACN B 535       1.332   3.636  27.334  1.00  0.00      B    C
ATOM   3233  NZ  ACN B 535       2.397   4.114  27.461  1.00  0.00      B    N
ATOM   3234  CT  ACN B 536      34.469  35.470  13.070  1.00  0.00      B    C
ATOM   3235  HC  ACN B 536      34.887  35.724  14.044  1.00  0.00      B    H
ATOM   3236  HC1 ACN B 536      35.202  34.796  12.627  1.00  0.00      B    H
ATOM   3237  HC2 ACN B 536      34.211  36.257  12.361  1.00  0.00      B    H
ATOM   3238  CZ  ACN B 536      33.234  34.742  13.361  1.00  0.00      B    C
ATOM   3239  NZ  ACN B 536      32.270  34.118  13.509  1.00  0.00      B    N
ATOM   3240  CT  ACN B 537       6.831  25.726  31.916  1.00  0.00      B    C
ATOM   3241  HC  ACN B 537       7.085  25.650  32.974  1.00  0.00      B    H
ATOM   3242  HC1 ACN B 537       7.681  25.491  31.276  1.00  0.00      B    H
ATOM   3243  HC2 ACN B 537       6.652  26.790  31.761  1.00  0.00      B    H
ATOM   3244  CZ  ACN B 537       5.633  24.952  31.515  1.00  0.00      B    C
ATOM   3245  NZ  ACN B 537       4.681  24.348  31.203  1.00  0.00      B    N
ATOM   3246  CT  ACN B 538      25.685  26.111   2.946  1.00  0.00      B    C
ATOM   3247  HC  ACN B 538      25.868  25.534   3.852  1.00  0.00      B    H
ATOM   3248  HC1 ACN B 538      25.413  25.442   2.129  1.00  0.00      B    H
ATOM   3249  HC2 ACN B 538      26.579  26.639   2.615  1.00  0.00      B    H
ATOM   3250  CZ  ACN B 538      24.596  26.919   3.335  1.00  0.00      B    C
ATOM   3251  NZ  ACN B 538      23.693  27.614   3.626  1.00  0.00      B    N
ATOM   3252  CT  ACN B 539      27.465  26.283  43.252  1.00  0.00      B    C
ATOM   3253  HC  ACN B 539      28.326  26.277  43.920  1.00  0.00      B    H
ATOM   3254  HC1 ACN B 539      26.586  26.372  43.891  1.00  0.00      B    H
ATOM   3255  HC2 ACN B 539      27.455  25.316  42.749  1.00  0.00      B    H
ATOM   3256  CZ  ACN B 539      27.474  27.410  42.209  1.00  0.00      B    C
ATOM   3257  NZ  ACN B 539      27.438  28.221  41.402  1.00  0.00      B    N
ATOM   3258  CT  ACN B 540      42.998  13.020  43.698  1.00  0.00      B    C
ATOM   3259  HC  ACN B 540      42.134  13.471  44.186  1.00  0.00      B    H
ATOM   3260  HC1 ACN B 540      42.646  12.294  42.966  1.00  0.00      B    H
ATOM   3261  HC2 ACN B 540      43.651  12.563  44.442  1.00  0.00      B    H
ATOM   3262  CZ  ACN B 540      43.715  14.090  42.989  1.00  0.00      B    C
ATOM   3263  NZ  ACN B 540      44.244  14.942  42.455  1.00  0.00      B    N
ATOM   3264  CT  ACN B 541      23.000  19.586  22.763  1.00  0.00      B    C
ATOM   3265  HC  ACN B 541      23.497  20.555  22.806  1.00  0.00      B    H
ATOM   3266  HC1 ACN B 541      23.392  18.787  23.391  1.00  0.00      B    H
ATOM   3267  HC2 ACN B 541      22.860  19.328  21.713  1.00  0.00      B    H
ATOM   3268  CZ  ACN B 541      21.639  19.827  23.302  1.00  0.00      B    C
ATOM   3269  NZ  ACN B 541      20.564  20.000  23.753  1.00  0.00      B    N
ATOM   3270  CT  ACN B 542      21.113   4.698   8.277  1.00  0.00      B    C
ATOM   3271  HC  ACN B 542      21.897   5.311   8.721  1.00  0.00      B    H
ATOM   3272  HC1 ACN B 542      21.535   3.693   8.268  1.00  0.00      B    H
ATOM   3273  HC2 ACN B 542      20.896   5.019   7.258  1.00  0.00      B    H
ATOM   3274  CZ  ACN B 542      19.997   4.993   9.197  1.00  0.00      B    C
ATOM   3275  NZ  ACN B 542      19.114   5.157   9.948  1.00  0.00      B    N
ATOM   3276  CT  ACN B 543       1.530   5.168  35.004  1.00  0.00      B    C
ATOM   3277  HC  ACN B 543       1.283   4.653  35.933  1.00  0.00      B    H
ATOM   3278  HC1 ACN B 543       2.426   5.783  35.097  1.00  0.00      B    H
ATOM   3279  HC2 ACN B 543       0.775   5.768  34.496  1.00  0.00      B    H
ATOM   3280  CZ  ACN B 543       1.875   4.082  34.146  1.00  0.00      B    C
ATOM   3281  NZ  ACN B 543       2.173   3.204  33.489  1.00  0.00      B    N
ATOM   3282  CT  ACN B 544      10.418   1.720   1.175  1.00  0.00      B    C
ATOM   3283  HC  ACN B 544      10.580   2.394   0.334  1.00  0.00      B    H
ATOM   3284  HC1 ACN B 544      10.710   2.282   2.063  1.00  0.00      B    H
ATOM   3285  HC2 ACN B 544      11.127   0.893   1.211  1.00  0.00      B    H
ATOM   3286  CZ  ACN B 544       9.099   1.027   1.384  1.00  0.00      B    C
ATOM   3287  NZ  ACN B 544       8.075   0.431   1.543  1.00  0.00      B    N
ATOM   3288  CT  ACN B 545      24.795  33.854  22.783  1.00  0.00      B    C
ATOM   3289  HC  ACN B 545      25.158  34.566  22.042  1.00  0.00      B    H
ATOM   3290  HC1 ACN B 545      24.366  34.411  23.615  1.00  0.00      B    H
ATOM   3291  HC2 ACN B 545      25.555  33.163  23.148  1.00  0.00      B    H
ATOM   3292  CZ  ACN B 545      23.728  32.958  22.166  1.00  0.00      B    C
ATOM   3293  NZ  ACN B 545      22.932  32.288  21.647  1.00  0.00      B    N
ATOM   3294  CT  ACN B 546      41.355  27.414   3.592  1.00  0.00      B    C
ATOM   3295  HC  ACN B 546      42.154  27.655   4.292  1.00  0.00      B    H
ATOM   3296  HC1 ACN B 546      40.573  28.168   3.678  1.00  0.00      B    H
ATOM   3297  HC2 ACN B 546      40.945  26.445   3.877  1.00  0.00      B    H
ATOM   3298  CZ  ACN B 546      41.891  27.469   2.249  1.00  0.00      B    C
ATOM   3299  NZ  ACN B 546      42.356  27.494   1.185  1.00  0.00      B    N
ATOM   3300  CT  ACN B 547      36.151  11.516   4.703  1.00  0.00      B    C
ATOM   3301  HC  ACN B 547      36.832  11.282   5.522  1.00  0.00      B    H
ATOM   3302  HC1 ACN B 547      35.403  12.188   5.122  1.00  0.00      B    H
ATOM   3303  HC2 ACN B 547      35.854  10.569   4.252  1.00  0.00      B    H
ATOM   3304  CZ  ACN B 547      36.825  12.312   3.682  1.00  0.00      B    C
ATOM   3305  NZ  ACN B 547      37.335  12.922   2.822  1.00  0.00      B    N
ATOM   3306  CT  ACN B 548      44.017  10.918   1.906  1.00  0.00      B    C
ATOM   3307  HC  ACN B 548      45.042  11.289   1.908  1.00  0.00      B    H
ATOM   3308  HC1 ACN B 548      43.952  10.295   1.014  1.00  0.00      B    H
ATOM   3309  HC2 ACN B 548      43.495  11.872   1.838  1.00  0.00      B    H
ATOM   3310  CZ  ACN B 548      43.809  10.195   3.162  1.00  0.00      B    C
ATOM   3311  NZ  ACN B 548      43.663   9.641   4.155  1.00  0.00      B    N
ATOM   3312  CT  ACN B 549      10.960  41.439  39.778  1.00  0.00      B    C
ATOM   3313  HC  ACN B 549      11.585  42.300  39.540  1.00  0.00      B    H
ATOM   3314  HC1 ACN B 549      10.212  41.869  40.444  1.00  0.00      B    H
ATOM   3315  HC2 ACN B 549      11.554  40.674  40.277  1.00  0.00      B    H
ATOM   3316  CZ  ACN B 549      10.339  40.786  38.616  1.00  0.00      B    C
ATOM   3317  NZ  ACN B 549       9.959  40.234  37.672  1.00  0.00      B    N
ATOM   3318  CT  ACN B 550      42.346  30.447  25.174  1.00  0.00      B    C
ATOM   3319  HC  ACN B 550      42.089  30.054  26.158  1.00  0.00      B    H
ATOM   3320  HC1 ACN B 550      41.619  30.260  24.384  1.00  0.00      B    H
ATOM   3321  HC2 ACN B 550      43.277  30.020  24.799  1.00  0.00      B    H
ATOM   3322  CZ  ACN B 550      42.465  31.922  25.222  1.00  0.00      B    C
ATOM   3323  NZ  ACN B 550      42.526  33.087  25.167  1.00  0.00      B    N
ATOM   3324  CT  ACN B 551      13.158  42.023  35.749  1.00  0.00      B    C
ATOM   3325  HC  ACN B 551      13.101  40.937  35.672  1.00  0.00      B    H
ATOM   3326  HC1 ACN B 551      12.863  42.313  36.757  1.00  0.00      B    H
ATOM   3327  HC2 ACN B 551      12.593  42.506  34.952  1.00  0.00      B    H
ATOM   3328  CZ  ACN B 551      14.607  42.319  35.597  1.00  0.00      B    C
ATOM   3329  NZ  ACN B 551      15.740  42.503  35.419  1.00  0.00      B    N
ATOM   3330  CT  ACN B 552      33.768  18.212  35.757  1.00  0.00      B    C
ATOM   3331  HC  ACN B 552      34.173  17.653  34.914  1.00  0.00      B    H
ATOM   3332  HC1 ACN B 552      33.087  18.983  35.397  1.00  0.00      B    H
ATOM   3333  HC2 ACN B 552      34.518  18.819  36.263  1.00  0.00      B    H
ATOM   3334  CZ  ACN B 552      33.103  17.398  36.750  1.00  0.00      B    C
ATOM   3335  NZ  ACN B 552      32.511  16.823  37.538  1.00  0.00      B    N
ATOM   3336  CT  ACN B 553      18.057  21.635  38.849  1.00  0.00      B    C
ATOM   3337  HC  ACN B 553      17.764  21.347  37.840  1.00  0.00      B    H
ATOM   3338  HC1 ACN B 553      17.158  21.558  39.460  1.00  0.00      B    H
ATOM   3339  HC2 ACN B 553      18.421  22.655  38.966  1.00  0.00      B    H
ATOM   3340  CZ  ACN B 553      19.088  20.676  39.294  1.00  0.00      B    C
ATOM   3341  NZ  ACN B 553      19.805  19.896  39.678  1.00  0.00      B    N
ATOM   3342  CT  ACN B 554      11.748   4.737  19.096  1.00  0.00      B    C
ATOM   3343  HC  ACN B 554      12.515   5.507  19.013  1.00  0.00      B    H
ATOM   3344  HC1 ACN B 554      11.254   4.638  18.130  1.00  0.00      B    H
ATOM   3345  HC2 ACN B 554      11.027   5.099  19.830  1.00  0.00      B    H
ATOM   3346  CZ  ACN B 554      12.287   3.410  19.375  1.00  0.00      B    C
ATOM   3347  NZ  ACN B 554      12.764   2.405  19.602  1.00  0.00      B    N
ATOM   3348  CT  ACN B 555      36.922  41.178  41.615  1.00  0.00      B    C
ATOM   3349  HC  ACN B 555      36.281  42.012  41.902  1.00  0.00      B    H
ATOM   3350  HC1 ACN B 555      37.784  41.620  41.115  1.00  0.00      B    H
ATOM   3351  HC2 ACN B 555      36.332  40.434  41.081  1.00  0.00      B    H
ATOM   3352  CZ  ACN B 555      37.288  40.539  42.824  1.00  0.00      B    C
ATOM   3353  NZ  ACN B 555      37.646  40.013  43.836  1.00  0.00      B    N
ATOM   3354  CT  ACN B 556      27.416  41.324   4.126  1.00  0.00      B    C
ATOM   3355  HC  ACN B 556      28.200  41.939   3.683  1.00  0.00      B    H
ATOM   3356  HC1 ACN B 556      27.694  41.085   5.152  1.00  0.00      B    H
ATOM   3357  HC2 ACN B 556      27.189  40.369   3.651  1.00  0.00      B    H
ATOM   3358  CZ  ACN B 556      26.157  42.080   4.130  1.00  0.00      B    C
ATOM   3359  NZ  ACN B 556      25.149  42.608   4.106  1.00  0.00      B    N
ATOM   3360  CT  ACN B 557      20.083  40.088  39.555  1.00  0.00      B    C
ATOM   3361  HC  ACN B 557      19.461  39.275  39.929  1.00  0.00      B    H
ATOM   3362  HC1 ACN B 557      19.802  40.939  40.176  1.00  0.00      B    H
ATOM   3363  HC2 ACN B 557      20.067  40.229  38.474  1.00  0.00      B    H
ATOM   3364  CZ  ACN B 557      21.381  39.629  40.053  1.00  0.00      B    C
ATOM   3365  NZ  ACN B 557      22.403  39.254  40.465  1.00  0.00      B    N
ATOM   3366  CT  ACN B 558      16.879  30.240  18.470  1.00  0.00      B    C
ATOM   3367  HC  ACN B 558      16.654  30.194  19.535  1.00  0.00      B    H
ATOM   3368  HC1 ACN B 558      16.272  30.928  17.881  1.00  0.00      B    H
ATOM   3369  HC2 ACN B 558      16.640  29.247  18.088  1.00  0.00      B    H
ATOM   3370  CZ  ACN B 558      18.320  30.386  18.366  1.00  0.00      B    C
ATOM   3371  NZ  ACN B 558      19.484  30.484  18.341  1.00  0.00      B    N
ATOM   3372  CT  ACN B 559      10.989   8.434   6.078  1.00  0.00      B    C
ATOM   3373  HC  ACN B 559      10.745   8.354   5.018  1.00  0.00      B    H
ATOM   3374  HC1 ACN B 559      10.257   8.947   6.701  1.00  0.00      B    H
ATOM   3375  HC2 ACN B 559      11.829   9.068   6.359  1.00  0.00      B    H
ATOM   3376  CZ  ACN B 559      11.274   7.093   6.563  1.00  0.00      B    C
ATOM   3377  NZ  ACN B 559      11.551   6.031   6.932  1.00  0.00      B    N
ATOM   3378  CT  ACN B 560      35.787  15.205  25.963  1.00  0.00      B    C
ATOM   3379  HC  ACN B 560      35.808  14.133  25.769  1.00  0.00      B    H
ATOM   3380  HC1 ACN B 560      36.275  15.683  25.113  1.00  0.00      B    H
ATOM   3381  HC2 ACN B 560      36.167  15.270  26.982  1.00  0.00      B    H
ATOM   3382  CZ  ACN B 560      34.343  15.640  26.136  1.00  0.00      B    C
ATOM   3383  NZ  ACN B 560      33.201  15.905  26.295  1.00  0.00      B    N
ATOM   3384  CT  ACN B 561      22.339  16.939  10.433  1.00  0.00      B    C
ATOM   3385  HC  ACN B 561      21.414  17.259   9.954  1.00  0.00      B    H
ATOM   3386  HC1 ACN B 561      22.569  15.884  10.285  1.00  0.00      B    H
ATOM   3387  HC2 ACN B 561      22.486  17.226  11.474  1.00  0.00      B    H
ATOM   3388  CZ  ACN B 561      23.428  17.679   9.791  1.00  0.00      B    C
ATOM   3389  NZ  ACN B 561      24.374  18.200   9.388  1.00  0.00      B    N
ATOM   3390  CT  ACN B 562      16.157  17.083  30.545  1.00  0.00      B    C
ATOM   3391  HC  ACN B 562      17.160  16.665  30.636  1.00  0.00      B    H
ATOM   3392  HC1 ACN B 562      16.213  18.171  30.498  1.00  0.00      B    H
ATOM   3393  HC2 ACN B 562      15.522  16.816  31.390  1.00  0.00      B    H
ATOM   3394  CZ  ACN B 562      15.526  16.653  29.298  1.00  0.00      B    C
ATOM   3395  NZ  ACN B 562      14.970  16.364  28.307  1.00  0.00      B    N
ATOM   3396  CT  ACN B 563      31.438  35.239  38.288  1.00  0.00      B    C
ATOM   3397  HC  ACN B 563      32.478  35.321  37.972  1.00  0.00      B    H
ATOM   3398  HC1 ACN B 563      31.505  34.742  39.256  1.00  0.00      B    H
ATOM   3399  HC2 ACN B 563      30.725  34.766  37.613  1.00  0.00      B    H
ATOM   3400  CZ  ACN B 563      30.920  36.588  38.584  1.00  0.00      B    C
ATOM   3401  NZ  ACN B 563      30.519  37.626  38.740  1.00  0.00      B    N
ATOM   3402  CT  ACN B 564      27.286  14.591  21.925  1.00  0.00      B    C
ATOM   3403  HC  ACN B 564      27.240  14.820  20.861  1.00  0.00      B    H
ATOM   3404  HC1 ACN B 564      26.356  14.864  22.424  1.00  0.00      B    H
ATOM   3405  HC2 ACN B 564      28.193  14.871  22.462  1.00  0.00      B    H
ATOM   3406  CZ  ACN B 564      27.267  13.180  22.184  1.00  0.00      B    C
ATOM   3407  NZ  ACN B 564      27.247  12.048  22.439  1.00  0.00      B    N
ATOM   3408  CT  ACN B 565       3.645  40.228  14.243  1.00  0.00      B    C
ATOM   3409  HC  ACN B 565       2.979  41.090  14.212  1.00  0.00      B    H
ATOM   3410  HC1 ACN B 565       3.348  39.637  15.110  1.00  0.00      B    H
ATOM   3411  HC2 ACN B 565       4.688  40.520  14.121  1.00  0.00      B    H
ATOM   3412  CZ  ACN B 565       3.371  39.210  13.196  1.00  0.00      B    C
ATOM   3413  NZ  ACN B 565       3.254  38.476  12.306  1.00  0.00      B    N
ATOM   3414  CT  ACN B 566      13.539   0.344  37.158  1.00  0.00      B    C
ATOM   3415  HC  ACN B 566      13.824  -0.458  37.839  1.00  0.00      B    H
ATOM   3416  HC1 ACN B 566      13.328   1.162  37.848  1.00  0.00      B    H
ATOM   3417  HC2 ACN B 566      12.743   0.045  36.476  1.00  0.00      B    H
ATOM   3418  CZ  ACN B 566      14.683   0.808  36.344  1.00  0.00      B    C
ATOM   3419  NZ  ACN B 566      15.589   1.164  35.714  1.00  0.00      B    N
ATOM   3420  CT  ACN B 567      24.340  10.524  29.763  1.00  0.00      B    C
ATOM   3421  HC  ACN B 567      23.987  11.072  28.889  1.00  0.00      B    H
ATOM   3422  HC1 ACN B 567      24.470  11.324  30.492  1.00  0.00      B    H
ATOM   3423  HC2 ACN B 567      25.254   9.989  29.502  1.00  0.00      B    H
ATOM   3424  CZ  ACN B 567      23.377   9.475  30.116  1.00  0.00      B    C
ATOM   3425  NZ  ACN B 567      22.779   8.542  30.464  1.00  0.00      B    N
ATOM   3426  CT  ACN B 568      27.884  16.804  36.854  1.00  0.00      B    C
ATOM   3427  HC  ACN B 568      28.354  17.772  36.680  1.00  0.00      B    H
ATOM   3428  HC1 ACN B 568      28.550  15.998  36.546  1.00  0.00      B    H
ATOM   3429  HC2 ACN B 568      26.996  16.701  36.230  1.00  0.00      B    H
ATOM   3430  CZ  ACN B 568      27.528  16.786  38.305  1.00  0.00      B    C
ATOM   3431  NZ  ACN B 568      27.259  16.847  39.436  1.00  0.00      B    N
ATOM   3432  CT  ACN B 569      28.890  30.095  31.093  1.00  0.00      B    C
ATOM   3433  HC  ACN B 569      29.184  29.947  30.054  1.00  0.00      B    H
ATOM   3434  HC1 ACN B 569      28.976  29.194  31.701  1.00  0.00      B    H
ATOM   3435  HC2 ACN B 569      27.888  30.518  31.162  1.00  0.00      B    H
ATOM   3436  CZ  ACN B 569      29.885  31.130  31.402  1.00  0.00      B    C
ATOM   3437  NZ  ACN B 569      30.689  31.967  31.625  1.00  0.00      B    N
ATOM   3438  CT  ACN B 570      21.745  32.016  38.303  1.00  0.00      B    C
ATOM   3439  HC  ACN B 570      21.881  31.331  37.466  1.00  0.00      B    H
ATOM   3440  HC1 ACN B 570      20.684  32.101  38.539  1.00  0.00      B    H
ATOM   3441  HC2 ACN B 570      22.014  32.995  37.906  1.00  0.00      B    H
ATOM   3442  CZ  ACN B 570      22.515  31.522  39.503  1.00  0.00      B    C
ATOM   3443  NZ  ACN B 570      23.133  31.166  40.388  1.00  0.00      B    N
ATOM   3444  CT  ACN B 571      44.386  22.916  14.968  1.00  0.00      B    C
ATOM   3445  HC  ACN B 571      44.338  23.165  16.028  1.00  0.00      B    H
ATOM   3446  HC1 ACN B 571      44.557  21.843  14.883  1.00  0.00      B    H
ATOM   3447  HC2 ACN B 571      45.233  23.463  14.555  1.00  0.00      B    H
ATOM   3448  CZ  ACN B 571      43.208  23.264  14.186  1.00  0.00      B    C
ATOM   3449  NZ  ACN B 571      42.268  23.597  13.618  1.00  0.00      B    N
ATOM   3450  CT  ACN B 572       2.573  22.122  39.449  1.00  0.00      B    C
ATOM   3451  HC  ACN B 572       2.958  21.260  39.994  1.00  0.00      B    H
ATOM   3452  HC1 ACN B 572       1.575  21.800  39.150  1.00  0.00      B    H
ATOM   3453  HC2 ACN B 572       3.167  22.343  38.563  1.00  0.00      B    H
ATOM   3454  CZ  ACN B 572       2.323  23.139  40.474  1.00  0.00      B    C
ATOM   3455  NZ  ACN B 572       2.115  23.938  41.301  1.00  0.00      B    N
ATOM   3456  CT  ACN B 573      24.771  14.651  40.160  1.00  0.00      B    C
ATOM   3457  HC  ACN B 573      24.768  15.678  40.525  1.00  0.00      B    H
ATOM   3458  HC1 ACN B 573      23.911  14.051  40.454  1.00  0.00      B    H
ATOM   3459  HC2 ACN B 573      25.706  14.099  40.256  1.00  0.00      B    H
ATOM   3460  CZ  ACN B 573      24.773  14.967  38.694  1.00  0.00      B    C
ATOM   3461  NZ  ACN B 573      24.739  15.233  37.601  1.00  0.00      B    N
ATOM   3462  CT  ACN B 574      32.662  25.147  30.399  1.00  0.00      B    C
ATOM   3463  HC  ACN B 574      31.824  25.842  30.339  1.00  0.00      B    H
ATOM   3464  HC1 ACN B 574      33.524  25.472  29.817  1.00  0.00      B    H
ATOM   3465  HC2 ACN B 574      32.272  24.240  29.938  1.00  0.00      B    H
ATOM   3466  CZ  ACN B 574      32.939  24.860  31.812  1.00  0.00      B    C
ATOM   3467  NZ  ACN B 574      33.170  24.654  32.901  1.00  0.00      B    N
ATOM   3468  CT  ACN B 575      40.461  10.717  24.649  1.00  0.00      B    C
ATOM   3469  HC  ACN B 575      39.724  11.028  23.908  1.00  0.00      B    H
ATOM   3470  HC1 ACN B 575      40.297   9.661  24.863  1.00  0.00      B    H
ATOM   3471  HC2 ACN B 575      40.325  11.376  25.506  1.00  0.00      B    H
ATOM   3472  CZ  ACN B 575      41.814  10.907  24.094  1.00  0.00      B    C
ATOM   3473  NZ  ACN B 575      42.891  11.001  23.649  1.00  0.00      B    N
ATOM   3474  CT  ACN B 576       8.269  42.181  43.189  1.00  0.00      B    C
ATOM   3475  HC  ACN B 576       8.339  41.138  43.497  1.00  0.00      B    H
ATOM   3476  HC1 ACN B 576       9.186  42.765  43.268  1.00  0.00      B    H
ATOM   3477  HC2 ACN B 576       7.572  42.654  43.882  1.00  0.00      B    H
ATOM   3478  CZ  ACN B 576       7.678  42.169  41.795  1.00  0.00      B    C
ATOM   3479  NZ  ACN B 576       7.188  42.091  40.749  1.00  0.00      B    N
ATOM   3480  CT  ACN B 577      11.661  43.127   5.102  1.00  0.00      B    C
ATOM   3481  HC  ACN B 577      12.670  43.445   5.367  1.00  0.00      B    H
ATOM   3482  HC1 ACN B 577      11.002  43.624   5.814  1.00  0.00      B    H
ATOM   3483  HC2 ACN B 577      11.530  42.058   5.269  1.00  0.00      B    H
ATOM   3484  CZ  ACN B 577      11.449  43.363   3.714  1.00  0.00      B    C
ATOM   3485  NZ  ACN B 577      11.281  43.627   2.596  1.00  0.00      B    N
ATOM   3486  CT  ACN B 578       2.372  10.459  12.452  1.00  0.00      B    C
ATOM   3487  HC  ACN B 578       3.031   9.729  11.981  1.00  0.00      B    H
ATOM   3488  HC1 ACN B 578       1.590   9.994  13.052  1.00  0.00      B    H
ATOM   3489  HC2 ACN B 578       1.959  11.029  11.619  1.00  0.00      B    H
ATOM   3490  CZ  ACN B 578       3.098  11.378  13.373  1.00  0.00      B    C
ATOM   3491  NZ  ACN B 578       3.647  12.146  13.994  1.00  0.00      B    N
ATOM   3492  CT  ACN B 579      14.354  44.024   1.608  1.00  0.00      B    C
ATOM   3493  HC  ACN B 579      13.657  43.315   1.163  1.00  0.00      B    H
ATOM   3494  HC1 ACN B 579      13.859  44.954   1.887  1.00  0.00      B    H
ATOM   3495  HC2 ACN B 579      15.366  44.173   1.230  1.00  0.00      B    H
ATOM   3496  CZ  ACN B 579      14.608  43.379   2.850  1.00  0.00      B    C
ATOM   3497  NZ  ACN B 579      14.828  42.787   3.799  1.00  0.00      B    N
ATOM   3498  CT  ACN B 580      27.040  28.606  11.153  1.00  0.00      B    C
ATOM   3499  HC  ACN B 580      27.081  28.927  12.194  1.00  0.00      B    H
ATOM   3500  HC1 ACN B 580      26.933  29.501  10.540  1.00  0.00      B    H
ATOM   3501  HC2 ACN B 580      26.240  27.867  11.194  1.00  0.00      B    H
ATOM   3502  CZ  ACN B 580      28.230  27.870  10.695  1.00  0.00      B    C
ATOM   3503  NZ  ACN B 580      29.188  27.241  10.411  1.00  0.00      B    N
ATOM   3504  CT  ACN B 581      44.563  28.336  14.924  1.00  0.00      B    C
ATOM   3505  HC  ACN B 581      45.458  27.995  14.403  1.00  0.00      B    H
ATOM   3506  HC1 ACN B 581      43.847  28.552  14.131  1.00  0.00      B    H
ATOM   3507  HC2 ACN B 581      44.890  29.240  15.438  1.00  0.00      B    H
ATOM   3508  CZ  ACN B 581      44.026  27.284  15.802  1.00  0.00      B    C
ATOM   3509  NZ  ACN B 581      43.578  26.477  16.502  1.00  0.00      B    N
ATOM   3510  CT  ACN B 582      45.196  13.694  35.168  1.00  0.00      B    C
ATOM   3511  HC  ACN B 582      46.151  13.365  35.578  1.00  0.00      B    H
ATOM   3512  HC1 ACN B 582      45.166  14.696  34.739  1.00  0.00      B    H
ATOM   3513  HC2 ACN B 582      44.528  13.565  36.020  1.00  0.00      B    H
ATOM   3514  CZ  ACN B 582      44.758  12.637  34.293  1.00  0.00      B    C
ATOM   3515  NZ  ACN B 582      44.423  11.851  33.507  1.00  0.00      B    N
ATOM   3516  CT  ACN B 583      44.483   1.960   4.258  1.00  0.00      B    C
ATOM   3517  HC  ACN B 583      45.287   1.975   4.994  1.00  0.00      B    H
ATOM   3518  HC1 ACN B 583      43.694   2.674   4.498  1.00  0.00      B    H
ATOM   3519  HC2 ACN B 583      44.019   0.978   4.167  1.00  0.00      B    H
ATOM   3520  CZ  ACN B 583      45.104   2.262   2.933  1.00  0.00      B    C
ATOM   3521  NZ  ACN B 583      45.603   2.444   1.911  1.00  0.00      B    N
ATOM   3522  CT  ACN B 584      42.873  37.727  32.463  1.00  0.00      B    C
ATOM   3523  HC  ACN B 584      42.502  36.770  32.831  1.00  0.00      B    H
ATOM   3524  HC1 ACN B 584      43.759  37.978  33.044  1.00  0.00      B    H
ATOM   3525  HC2 ACN B 584      42.240  38.570  32.742  1.00  0.00      B    H
ATOM   3526  CZ  ACN B 584      42.921  37.741  30.973  1.00  0.00      B    C
ATOM   3527  NZ  ACN B 584      42.955  37.784  29.832  1.00  0.00      B    N
ATOM   3528  CT  ACN B 585      43.277  21.934  38.387  1.00  0.00      B    C
ATOM   3529  HC  ACN B 585      43.408  22.687  39.164  1.00  0.00      B    H
ATOM   3530  HC1 ACN B 585      42.480  21.216  38.580  1.00  0.00      B    H
ATOM   3531  HC2 ACN B 585      44.216  21.461  38.099  1.00  0.00      B    H
ATOM   3532  CZ  ACN B 585      42.805  22.704  37.232  1.00  0.00      B    C
ATOM   3533  NZ  ACN B 585      42.363  23.310  36.306  1.00  0.00      B    N
ATOM   3534  CT  ACN B 586      19.989  44.986  42.280  1.00  0.00      B    C
ATOM   3535  HC  ACN B 586      19.845  46.058  42.139  1.00  0.00      B    H
ATOM   3536  HC1 ACN B 586      19.371  44.593  43.087  1.00  0.00      B    H
ATOM   3537  HC2 ACN B 586      21.055  44.859  42.468  1.00  0.00      B    H
ATOM   3538  CZ  ACN B 586      19.684  44.174  41.167  1.00  0.00      B    C
ATOM   3539  NZ  ACN B 586      19.411  43.524  40.252  1.00  0.00      B    N
ATOM   3540  CT  ACN B 587      22.168  21.535  38.086  1.00  0.00      B    C
ATOM   3541  HC  ACN B 587      22.064  21.413  39.164  1.00  0.00      B    H
ATOM   3542  HC1 ACN B 587      21.882  20.632  37.548  1.00  0.00      B    H
ATOM   3543  HC2 ACN B 587      23.238  21.728  38.001  1.00  0.00      B    H
ATOM   3544  CZ  ACN B 587      21.428  22.703  37.630  1.00  0.00      B    C
ATOM   3545  NZ  ACN B 587      20.812  23.599  37.218  1.00  0.00      B    N
ATOM   3546  CT  ACN B 588       7.056   7.498  36.015  1.00  0.00      B    C
ATOM   3547  HC  ACN B 588       7.138   8.505  36.426  1.00  0.00      B    H
ATOM   3548  HC1 ACN B 588       7.478   6.612  36.490  1.00  0.00      B    H
ATOM   3549  HC2 ACN B 588       7.483   7.538  35.013  1.00  0.00      B    H
ATOM   3550  CZ  ACN B 588       5.641   7.247  35.872  1.00  0.00      B    C
ATOM   3551  NZ  ACN B 588       4.519   7.040  35.724  1.00  0.00      B    N
ATOM   3552  CT  ACN B 589      26.356   9.933  32.913  1.00  0.00      B    C
ATOM   3553  HC  ACN B 589      26.508   9.054  32.287  1.00  0.00      B    H
ATOM   3554  HC1 ACN B 589      25.476   9.890  33.555  1.00  0.00      B    H
ATOM   3555  HC2 ACN B 589      26.398  10.789  32.239  1.00  0.00      B    H
ATOM   3556  CZ  ACN B 589      27.310   9.978  33.990  1.00  0.00      B    C
ATOM   3557  NZ  ACN B 589      28.157   9.999  34.804  1.00  0.00      B    N
ATOM   3558  CT  ACN B 590      33.813  16.111  22.074  1.00  0.00      B    C
ATOM   3559  HC  ACN B 590      33.134  15.540  21.441  1.00  0.00      B    H
ATOM   3560  HC1 ACN B 590      33.664  15.771  23.099  1.00  0.00      B    H
ATOM   3561  HC2 ACN B 590      33.687  17.184  21.932  1.00  0.00      B    H
ATOM   3562  CZ  ACN B 590      35.152  15.707  21.646  1.00  0.00      B    C
ATOM   3563  NZ  ACN B 590      36.227  15.444  21.238  1.00  0.00      B    N
ATOM   3564  CT  ACN B 591      16.455  37.512  12.840  1.00  0.00      B    C
ATOM   3565  HC  ACN B 591      17.365  36.990  13.137  1.00  0.00      B    H
ATOM   3566  HC1 ACN B 591      16.686  38.374  12.214  1.00  0.00      B    H
ATOM   3567  HC2 ACN B 591      16.036  38.027  13.704  1.00  0.00      B    H
ATOM   3568  CZ  ACN B 591      15.765  36.500  12.056  1.00  0.00      B    C
ATOM   3569  NZ  ACN B 591      15.072  35.772  11.515  1.00  0.00      B    N
ATOM   3570  CT  ACN B 592      30.398  12.132  15.144  1.00  0.00      B    C
ATOM   3571  HC  ACN B 592      31.486  12.165  15.204  1.00  0.00      B    H
ATOM   3572  HC1 ACN B 592      29.990  13.137  15.039  1.00  0.00      B    H
ATOM   3573  HC2 ACN B 592      29.901  11.680  16.003  1.00  0.00      B    H
ATOM   3574  CZ  ACN B 592      30.115  11.247  13.988  1.00  0.00      B    C
ATOM   3575  NZ  ACN B 592      29.988  10.542  13.064  1.00  0.00      B    N
ATOM   3576  CT  ACN B 593      36.976   9.468  36.411  1.00  0.00      B    C
ATOM   3577  HC  ACN B 593      37.525   9.833  37.280  1.00  0.00      B    H
ATOM   3578  HC1 ACN B 593      37.368   9.541  35.397  1.00  0.00      B    H
ATOM   3579  HC2 ACN B 593      36.053  10.048  36.410  1.00  0.00      B    H
ATOM   3580  CZ  ACN B 593      36.604   8.025  36.501  1.00  0.00      B    C
ATOM   3581  NZ  ACN B 593      36.365   6.918  36.572  1.00  0.00      B    N
ATOM   3582  CT  ACN B 594      40.880  23.365  21.523  1.00  0.00      B    C
ATOM   3583  HC  ACN B 594      41.386  23.477  20.564  1.00  0.00      B    H
ATOM   3584  HC1 ACN B 594      39.997  23.989  21.663  1.00  0.00      B    H
ATOM   3585  HC2 ACN B 594      41.524  23.518  22.389  1.00  0.00      B    H
ATOM   3586  CZ  ACN B 594      40.564  21.967  21.598  1.00  0.00      B    C
ATOM   3587  NZ  ACN B 594      40.301  20.841  21.660  1.00  0.00      B    N
ATOM   3588  CT  ACN B 595      14.121  15.246   1.880  1.00  0.00      B    C
ATOM   3589  HC  ACN B 595      13.100  15.174   1.505  1.00  0.00      B    H
ATOM   3590  HC1 ACN B 595      14.277  16.230   2.322  1.00  0.00      B    H
ATOM   3591  HC2 ACN B 595      14.881  15.110   1.111  1.00  0.00      B    H
ATOM   3592  CZ  ACN B 595      14.325  14.257   2.947  1.00  0.00      B    C
ATOM   3593  NZ  ACN B 595      14.563  13.494   3.810  1.00  0.00      B    N
ATOM   3594  CT  ACN B 596      21.876  32.327   7.891  1.00  0.00      B    C
ATOM   3595  HC  ACN B 596      22.702  32.183   8.587  1.00  0.00      B    H
ATOM   3596  HC1 ACN B 596      21.838  31.455   7.238  1.00  0.00      B    H
ATOM   3597  HC2 ACN B 596      22.102  33.244   7.346  1.00  0.00      B    H
ATOM   3598  CZ  ACN B 596      20.609  32.475   8.653  1.00  0.00      B    C
ATOM   3599  NZ  ACN B 596      19.609  32.779   9.194  1.00  0.00      B    N
ATOM   3600  CT  ACN B 597       8.901   6.568  13.202  1.00  0.00      B    C
ATOM   3601  HC  ACN B 597       8.573   6.273  14.199  1.00  0.00      B    H
ATOM   3602  HC1 ACN B 597       8.386   7.409  12.736  1.00  0.00      B    H
ATOM   3603  HC2 ACN B 597       8.957   5.731  12.507  1.00  0.00      B    H
ATOM   3604  CZ  ACN B 597      10.296   6.974  13.532  1.00  0.00      B    C
ATOM   3605  NZ  ACN B 597      11.365   7.402  13.801  1.00  0.00      B    N
ATOM   3606  CT  ACN B 598      38.354  22.284   7.957  1.00  0.00      B    C
ATOM   3607  HC  ACN B 598      37.313  22.065   7.717  1.00  0.00      B    H
ATOM   3608  HC1 ACN B 598      39.051  21.542   7.567  1.00  0.00      B    H
ATOM   3609  HC2 ACN B 598      38.482  22.590   8.996  1.00  0.00      B    H
ATOM   3610  CZ  ACN B 598      38.630  23.537   7.207  1.00  0.00      B    C
ATOM   3611  NZ  ACN B 598      38.771  24.518   6.590  1.00  0.00      B    N
ATOM   3612  CT  ACN B 599      36.736  36.648  25.050  1.00  0.00      B    C
ATOM   3613  HC  ACN B 599      35.875  37.241  25.359  1.00  0.00      B    H
ATOM   3614  HC1 ACN B 599      37.481  36.528  25.837  1.00  0.00      B    H
ATOM   3615  HC2 ACN B 599      37.172  37.182  24.205  1.00  0.00      B    H
ATOM   3616  CZ  ACN B 599      36.300  35.320  24.573  1.00  0.00      B    C
ATOM   3617  NZ  ACN B 599      35.911  34.292  24.190  1.00  0.00      B    N
ATOM   3618  CT  ACN B 600      12.544  39.514  30.222  1.00  0.00      B    C
ATOM   3619  HC  ACN B 600      11.642  39.674  30.812  1.00  0.00      B    H
ATOM   3620  HC1 ACN B 600      13.323  38.995  30.780  1.00  0.00      B    H
ATOM   3621  HC2 ACN B 600      12.874  40.469  29.811  1.00  0.00      B    H
ATOM   3622  CZ  ACN B 600      12.257  38.679  29.109  1.00  0.00      B    C
ATOM   3623  NZ  ACN B 600      11.949  38.017  28.199  1.00  0.00      B    N
ATOM   3624  CT  ACN B 601      36.583  33.460   0.196  1.00  0.00      B    C
ATOM   3625  HC  ACN B 601      37.484  33.084   0.682  1.00  0.00      B    H
ATOM   3626  HC1 ACN B 601      36.297  32.914  -0.703  1.00  0.00      B    H
ATOM   3627  HC2 ACN B 601      36.699  34.519  -0.035  1.00  0.00      B    H
ATOM   3628  CZ  ACN B 601      35.578  33.393   1.220  1.00  0.00      B    C
ATOM   3629  NZ  ACN B 601      34.840  33.336   2.116  1.00  0.00      B    N
ATOM   3630  CT  ACN B 602      31.617  14.834   3.089  1.00  0.00      B    C
ATOM   3631  HC  ACN B 602      31.916  15.194   2.104  1.00  0.00      B    H
ATOM   3632  HC1 ACN B 602      30.625  14.395   2.979  1.00  0.00      B    H
ATOM   3633  HC2 ACN B 602      31.508  15.549   3.904  1.00  0.00      B    H
ATOM   3634  CZ  ACN B 602      32.577  13.785   3.506  1.00  0.00      B    C
ATOM   3635  NZ  ACN B 602      33.346  12.968   3.851  1.00  0.00      B    N
ATOM   3636  CT  ACN B 603      35.498  43.280   7.342  1.00  0.00      B    C
ATOM   3637  HC  ACN B 603      34.913  42.382   7.538  1.00  0.00      B    H
ATOM   3638  HC1 ACN B 603      36.573  43.101   7.311  1.00  0.00      B    H
ATOM   3639  HC2 ACN B 603      35.295  43.864   8.240  1.00  0.00      B    H
ATOM   3640  CZ  ACN B 603      35.048  44.035   6.135  1.00  0.00      B    C
ATOM   3641  NZ  ACN B 603      34.702  44.584   5.187  1.00  0.00      B    N
ATOM   3642  CT  ACN B 604      25.438   6.481   0.242  1.00  0.00      B    C
ATOM   3643  HC  ACN B 604      24.574   6.481   0.907  1.00  0.00      B    H
ATOM   3644  HC1 ACN B 604      25.758   7.459  -0.119  1.00  0.00      B    H
ATOM   3645  HC2 ACN B 604      25.054   5.805  -0.521  1.00  0.00      B    H
ATOM   3646  CZ  ACN B 604      26.486   5.825   1.020  1.00  0.00      B    C
ATOM   3647  NZ  ACN B 604      27.318   5.273   1.632  1.00  0.00      B    N
ATOM   3648  CT  ACN B 605      16.312  32.602  11.040  1.00  0.00      B    C
ATOM   3649  HC  ACN B 605      16.348  32.028  11.967  1.00  0.00      B    H
ATOM   3650  HC1 ACN B 605      16.904  32.122  10.261  1.00  0.00      B    H
ATOM   3651  HC2 ACN B 605      16.622  33.621  11.272  1.00  0.00      B    H
ATOM   3652  CZ  ACN B 605      14.905  32.469  10.556  1.00  0.00      B    C
ATOM   3653  NZ  ACN B 605      13.837  32.362  10.127  1.00  0.00      B    N
ATOM   3654  CT  ACN B 606      33.661   3.611  19.380  1.00  0.00      B    C
ATOM   3655  HC  ACN B 606      32.699   3.867  18.938  1.00  0.00      B    H
ATOM   3656  HC1 ACN B 606      34.147   4.535  19.696  1.00  0.00      B    H
ATOM   3657  HC2 ACN B 606      34.340   2.916  18.886  1.00  0.00      B    H
ATOM   3658  CZ  ACN B 606      33.449   2.814  20.560  1.00  0.00      B    C
ATOM   3659  NZ  ACN B 606      33.203   2.208  21.563  1.00  0.00      B    N
ATOM   3660  CT  ACN B 607      40.203  18.828   3.603  1.00  0.00      B    C
ATOM   3661  HC  ACN B 607      39.432  19.597   3.557  1.00  0.00      B    H
ATOM   3662  HC1 ACN B 607      39.930  17.925   3.057  1.00  0.00      B    H
ATOM   3663  HC2 ACN B 607      40.257  18.554   4.656  1.00  0.00      B    H
ATOM   3664  CZ  ACN B 607      41.558  19.254   3.209  1.00  0.00      B    C
ATOM   3665  NZ  ACN B 607      42.638  19.548   2.886  1.00  0.00      B    N
ATOM   3666  CT  ACN B 608      12.707  39.921   3.549  1.00  0.00      B    C
ATOM   3667  HC  ACN B 608      12.598  39.828   4.630  1.00  0.00      B    H
ATOM   3668  HC1 ACN B 608      13.391  39.170   3.152  1.00  0.00      B    H
ATOM   3669  HC2 ACN B 608      13.052  40.917   3.272  1.00  0.00      B    H
ATOM   3670  CZ  ACN B 608      11.330  39.721   3.051  1.00  0.00      B    C
ATOM   3671  NZ  ACN B 608      10.224  39.544   2.675  1.00  0.00      B    N
ATOM   3672  CT  ACN B 609      36.095  29.085  19.784  1.00  0.00      B    C
ATOM   3673  HC  ACN B 609      36.886  29.416  20.457  1.00  0.00      B    H
ATOM   3674  HC1 ACN B 609      35.338  28.555  20.363  1.00  0.00      B    H
ATOM   3675  HC2 ACN B 609      36.496  28.394  19.043  1.00  0.00      B    H
ATOM   3676  CZ  ACN B 609      35.510  30.176  19.007  1.00  0.00      B    C
ATOM   3677  NZ  ACN B 609      35.075  31.063  18.315  1.00  0.00      B    N
ATOM   3678  CT  ACN B 610      16.251  26.085  25.102  1.00  0.00      B    C
ATOM   3679  HC  ACN B 610      15.279  26.467  25.415  1.00  0.00      B    H
ATOM   3680  HC1 ACN B 610      16.825  26.738  24.446  1.00  0.00      B    H
ATOM   3681  HC2 ACN B 610      16.108  25.187  24.502  1.00  0.00      B    H
ATOM   3682  CZ  ACN B 610      17.088  25.787  26.289  1.00  0.00      B    C
ATOM   3683  NZ  ACN B 610      17.732  25.616  27.238  1.00  0.00      B    N
ATOM   3684  CT  ACN B 611      30.073  11.725  19.948  1.00  0.00      B    C
ATOM   3685  HC  ACN B 611      29.600  11.758  18.966  1.00  0.00      B    H
ATOM   3686  HC1 ACN B 611      30.898  11.014  19.913  1.00  0.00      B    H
ATOM   3687  HC2 ACN B 611      29.384  11.480  20.757  1.00  0.00      B    H
ATOM   3688  CZ  ACN B 611      30.513  13.015  20.476  1.00  0.00      B    C
ATOM   3689  NZ  ACN B 611      30.858  14.042  20.916  1.00  0.00      B    N
ATOM   3690  CT  ACN B 612      35.954  28.873  42.777  1.00  0.00      B    C
ATOM   3691  HC  ACN B 612      36.181  29.520  43.624  1.00  0.00      B    H
ATOM   3692  HC1 ACN B 612      36.214  29.318  41.817  1.00  0.00      B    H
ATOM   3693  HC2 ACN B 612      34.885  28.663  42.744  1.00  0.00      B    H
ATOM   3694  CZ  ACN B 612      36.757  27.651  42.782  1.00  0.00      B    C
ATOM   3695  NZ  ACN B 612      37.452  26.686  42.745  1.00  0.00      B    N
ATOM   3696  CT  ACN B 613      41.219  11.905  33.722  1.00  0.00      B    C
ATOM   3697  HC  ACN B 613      40.831  11.044  34.266  1.00  0.00      B    H
ATOM   3698  HC1 ACN B 613      41.555  11.859  32.686  1.00  0.00      B    H
ATOM   3699  HC2 ACN B 613      41.891  12.439  34.394  1.00  0.00      B    H
ATOM   3700  CZ  ACN B 613      40.037  12.749  33.607  1.00  0.00      B    C
ATOM   3701  NZ  ACN B 613      39.047  13.338  33.513  1.00  0.00      B    N
ATOM   3702  CT  ACN B 614      13.627   4.942  29.978  1.00  0.00      B    C
ATOM   3703  HC  ACN B 614      13.925   5.273  30.973  1.00  0.00      B    H
ATOM   3704  HC1 ACN B 614      13.549   5.709  29.208  1.00  0.00      B    H
ATOM   3705  HC2 ACN B 614      12.751   4.342  30.225  1.00  0.00      B    H
ATOM   3706  CZ  ACN B 614      14.631   3.968  29.463  1.00  0.00      B    C
ATOM   3707  NZ  ACN B 614      15.356   3.163  29.097  1.00  0.00      B    N
ATOM   3708  CT  ACN B 615       3.019  42.232  23.585  1.00  0.00      B    C
ATOM   3709  HC  ACN B 615       3.494  42.715  22.731  1.00  0.00      B    H
ATOM   3710  HC1 ACN B 615       3.585  42.262  24.516  1.00  0.00      B    H
ATOM   3711  HC2 ACN B 615       2.942  41.156  23.433  1.00  0.00      B    H
ATOM   3712  CZ  ACN B 615       1.622  42.714  23.701  1.00  0.00      B    C
ATOM   3713  NZ  ACN B 615       0.501  42.963  23.847  1.00  0.00      B    N
ATOM   3714  CT  ACN B 616       0.584  42.013  34.952  1.00  0.00      B    C
ATOM   3715  HC  ACN B 616      -0.125  41.239  34.657  1.00  0.00      B    H
ATOM   3716  HC1 ACN B 616       1.111  41.530  35.775  1.00  0.00      B    H
ATOM   3717  HC2 ACN B 616       0.153  42.932  35.349  1.00  0.00      B    H
ATOM   3718  CZ  ACN B 616       1.505  42.329  33.850  1.00  0.00      B    C
ATOM   3719  NZ  ACN B 616       2.167  42.629  32.990  1.00  0.00      B    N
ATOM   3720  CT  ACN B 617      16.264   7.581  22.577  1.00  0.00      B    C
ATOM   3721  HC  ACN B 617      16.459   6.565  22.919  1.00  0.00      B    H
ATOM   3722  HC1 ACN B 617      15.182   7.710  22.560  1.00  0.00      B    H
ATOM   3723  HC2 ACN B 617      16.595   7.737  21.550  1.00  0.00      B    H
ATOM   3724  CZ  ACN B 617      17.002   8.590  23.375  1.00  0.00      B    C
ATOM   3725  NZ  ACN B 617      17.629   9.339  23.961  1.00  0.00      B    N
ATOM   3726  CT  ACN B 618      31.347  22.074  42.514  1.00  0.00      B    C
ATOM   3727  HC  ACN B 618      31.269  22.321  41.455  1.00  0.00      B    H
ATOM   3728  HC1 ACN B 618      30.435  22.237  43.087  1.00  0.00      B    H
ATOM   3729  HC2 ACN B 618      32.063  22.815  42.871  1.00  0.00      B    H
ATOM   3730  CZ  ACN B 618      32.094  20.817  42.807  1.00  0.00      B    C
ATOM   3731  NZ  ACN B 618      32.524  19.778  43.034  1.00  0.00      B    N
ATOM   3732  CT  ACN B 619      28.622  34.913  32.369  1.00  0.00      B    C
ATOM   3733  HC  ACN B 619      29.449  34.255  32.633  1.00  0.00      B    H
ATOM   3734  HC1 ACN B 619      27.883  34.910  33.170  1.00  0.00      B    H
ATOM   3735  HC2 ACN B 619      28.146  34.497  31.481  1.00  0.00      B    H
ATOM   3736  CZ  ACN B 619      28.871  36.343  32.137  1.00  0.00      B    C
ATOM   3737  NZ  ACN B 619      29.023  37.503  31.943  1.00  0.00      B    N
ATOM   3738  CT  ACN B 620       3.660  15.897  35.176  1.00  0.00      B    C
ATOM   3739  HC  ACN B 620       3.046  16.195  34.326  1.00  0.00      B    H
ATOM   3740  HC1 ACN B 620       4.488  16.605  35.147  1.00  0.00      B    H
ATOM   3741  HC2 ACN B 620       3.867  14.843  34.989  1.00  0.00      B    H
ATOM   3742  CZ  ACN B 620       2.919  16.036  36.427  1.00  0.00      B    C
ATOM   3743  NZ  ACN B 620       2.306  16.158  37.371  1.00  0.00      B    N
ATOM   3744  CT  ACN B 621      38.140  10.444  17.033  1.00  0.00      B    C
ATOM   3745  HC  ACN B 621      38.267  10.145  15.993  1.00  0.00      B    H
ATOM   3746  HC1 ACN B 621      39.135  10.635  17.435  1.00  0.00      B    H
ATOM   3747  HC2 ACN B 621      37.668   9.570  17.481  1.00  0.00      B    H
ATOM   3748  CZ  ACN B 621      37.479  11.703  17.195  1.00  0.00      B    C
ATOM   3749  NZ  ACN B 621      36.973  12.732  17.364  1.00  0.00      B    N
ATOM   3750  CT  ACN B 622      17.765  21.302  21.370  1.00  0.00      B    C
ATOM   3751  HC  ACN B 622      17.717  20.935  22.396  1.00  0.00      B    H
ATOM   3752  HC1 ACN B 622      18.493  20.658  20.877  1.00  0.00      B    H
ATOM   3753  HC2 ACN B 622      18.000  22.358  21.245  1.00  0.00      B    H
ATOM   3754  CZ  ACN B 622      16.395  21.004  20.827  1.00  0.00      B    C
ATOM   3755  NZ  ACN B 622      15.325  20.838  20.452  1.00  0.00      B    N
ATOM   3756  CT  ACN B 623      11.403  17.133  28.420  1.00  0.00      B    C
ATOM   3757  HC  ACN B 623      10.703  17.011  27.594  1.00  0.00      B    H
ATOM   3758  HC1 ACN B 623      11.436  18.162  28.778  1.00  0.00      B    H
ATOM   3759  HC2 ACN B 623      12.407  16.801  28.154  1.00  0.00      B    H
ATOM   3760  CZ  ACN B 623      10.887  16.315  29.537  1.00  0.00      B    C
ATOM   3761  NZ  ACN B 623      10.522  15.643  30.451  1.00  0.00      B    N
ATOM   3762  CT  ACN B 624       4.844  35.208  16.805  1.00  0.00      B    C
ATOM   3763  HC  ACN B 624       4.694  35.852  17.671  1.00  0.00      B    H
ATOM   3764  HC1 ACN B 624       4.383  34.225  16.905  1.00  0.00      B    H
ATOM   3765  HC2 ACN B 624       5.884  35.006  16.548  1.00  0.00      B    H
ATOM   3766  CZ  ACN B 624       4.133  35.872  15.698  1.00  0.00      B    C
ATOM   3767  NZ  ACN B 624       3.509  36.330  14.836  1.00  0.00      B    N
ATOM   3768  CT  ACN B 625       4.424   2.850  30.395  1.00  0.00      B    C
ATOM   3769  HC  ACN B 625       4.085   2.080  31.087  1.00  0.00      B    H
ATOM   3770  HC1 ACN B 625       3.740   2.694  29.561  1.00  0.00      B    H
ATOM   3771  HC2 ACN B 625       5.474   2.662  30.166  1.00  0.00      B    H
ATOM   3772  CZ  ACN B 625       4.050   4.164  30.854  1.00  0.00      B    C
ATOM   3773  NZ  ACN B 625       3.783   5.222  31.269  1.00  0.00      B    N
ATOM   3774  CT  ACN B 626       9.797  20.145  20.961  1.00  0.00      B    C
ATOM   3775  HC  ACN B 626      10.315  21.034  21.319  1.00  0.00      B    H
ATOM   3776  HC1 ACN B 626       8.790  20.163  21.377  1.00  0.00      B    H
ATOM   3777  HC2 ACN B 626      10.332  19.221  21.183  1.00  0.00      B    H
ATOM   3778  CZ  ACN B 626       9.637  20.219  19.523  1.00  0.00      B    C
ATOM   3779  NZ  ACN B 626       9.504  20.311  18.386  1.00  0.00      B    N
ATOM   3780  CT  ACN B 627       4.118  13.857  11.056  1.00  0.00      B    C
ATOM   3781  HC  ACN B 627       3.073  13.594  11.223  1.00  0.00      B    H
ATOM   3782  HC1 ACN B 627       4.588  14.084  12.013  1.00  0.00      B    H
ATOM   3783  HC2 ACN B 627       4.278  14.615  10.289  1.00  0.00      B    H
ATOM   3784  CZ  ACN B 627       4.569  12.529  10.473  1.00  0.00      B    C
ATOM   3785  NZ  ACN B 627       4.873  11.474  10.089  1.00  0.00      B    N
ATOM   3786  CT  ACN B 628      29.699   0.454   8.346  1.00  0.00      B    C
ATOM   3787  HC  ACN B 628      29.562   0.667   9.406  1.00  0.00      B    H
ATOM   3788  HC1 ACN B 628      28.830   0.679   7.727  1.00  0.00      B    H
ATOM   3789  HC2 ACN B 628      30.047  -0.575   8.254  1.00  0.00      B    H
ATOM   3790  CZ  ACN B 628      30.910   1.178   7.935  1.00  0.00      B    C
ATOM   3791  NZ  ACN B 628      31.821   1.811   7.562  1.00  0.00      B    N
ATOM   3792  CT  ACN B 629      29.684  13.832  11.530  1.00  0.00      B    C
ATOM   3793  HC  ACN B 629      29.764  14.585  10.747  1.00  0.00      B    H
ATOM   3794  HC1 ACN B 629      29.626  12.834  11.094  1.00  0.00      B    H
ATOM   3795  HC2 ACN B 629      28.746  13.948  12.072  1.00  0.00      B    H
ATOM   3796  CZ  ACN B 629      30.956  14.014  12.296  1.00  0.00      B    C
ATOM   3797  NZ  ACN B 629      31.948  14.117  12.879  1.00  0.00      B    N
ATOM   3798  CT  ACN B 630      13.992  20.372  27.718  1.00  0.00      B    C
ATOM   3799  HC  ACN B 630      13.945  19.518  27.042  1.00  0.00      B    H
ATOM   3800  HC1 ACN B 630      13.542  21.262  27.279  1.00  0.00      B    H
ATOM   3801  HC2 ACN B 630      14.976  20.592  28.132  1.00  0.00      B    H
ATOM   3802  CZ  ACN B 630      13.207  20.047  28.920  1.00  0.00      B    C
ATOM   3803  NZ  ACN B 630      12.558  19.782  29.886  1.00  0.00      B    N
ATOM   3804  CT  ACN B 631       2.529  13.396   4.389  1.00  0.00      B    C
ATOM   3805  HC  ACN B 631       1.982  14.181   4.911  1.00  0.00      B    H
ATOM   3806  HC1 ACN B 631       2.198  12.542   4.980  1.00  0.00      B    H
ATOM   3807  HC2 ACN B 631       3.618  13.436   4.424  1.00  0.00      B    H
ATOM   3808  CZ  ACN B 631       2.074  13.391   3.007  1.00  0.00      B    C
ATOM   3809  NZ  ACN B 631       1.662  13.326   1.933  1.00  0.00      B    N
ATOM   3810  CT  ACN B 632      28.057  12.722  28.885  1.00  0.00      B    C
ATOM   3811  HC  ACN B 632      27.281  13.474  28.744  1.00  0.00      B    H
ATOM   3812  HC1 ACN B 632      28.418  12.202  27.998  1.00  0.00      B    H
ATOM   3813  HC2 ACN B 632      27.571  11.923  29.446  1.00  0.00      B    H
ATOM   3814  CZ  ACN B 632      29.260  13.318  29.498  1.00  0.00      B    C
ATOM   3815  NZ  ACN B 632      30.158  13.788  29.942  1.00  0.00      B    N
ATOM   3816  CT  ACN B 633       8.305  28.660   9.114  1.00  0.00      B    C
ATOM   3817  HC  ACN B 633       9.323  28.293   8.982  1.00  0.00      B    H
ATOM   3818  HC1 ACN B 633       8.427  29.228  10.036  1.00  0.00      B    H
ATOM   3819  HC2 ACN B 633       7.582  27.853   9.232  1.00  0.00      B    H
ATOM   3820  CZ  ACN B 633       8.047  29.558   8.035  1.00  0.00      B    C
ATOM   3821  NZ  ACN B 633       7.837  30.262   7.187  1.00  0.00      B    N
ATOM   3822  CT  ACN B 634      20.252  44.857  30.393  1.00  0.00      B    C
ATOM   3823  HC  ACN B 634      19.362  45.480  30.489  1.00  0.00      B    H
ATOM   3824  HC1 ACN B 634      20.731  44.848  31.372  1.00  0.00      B    H
ATOM   3825  HC2 ACN B 634      20.994  45.047  29.619  1.00  0.00      B    H
ATOM   3826  CZ  ACN B 634      19.775  43.502  30.366  1.00  0.00      B    C
ATOM   3827  NZ  ACN B 634      19.432  42.397  30.317  1.00  0.00      B    N
ATOM   3828  CT  ACN B 635      42.197  39.686  26.625  1.00  0.00      B    C
ATOM   3829  HC  ACN B 635      43.009  40.030  25.986  1.00  0.00      B    H
ATOM   3830  HC1 ACN B 635      42.444  39.536  27.676  1.00  0.00      B    H
ATOM   3831  HC2 ACN B 635      41.664  38.883  26.115  1.00  0.00      B    H
ATOM   3832  CZ  ACN B 635      41.353  40.846  26.637  1.00  0.00      B    C
ATOM   3833  NZ  ACN B 635      40.630  41.728  26.651  1.00  0.00      B    N
ATOM   3834  CT  ACN B 636      37.975  10.892  27.792  1.00  0.00      B    C
ATOM   3835  HC  ACN B 636      38.748  11.363  27.186  1.00  0.00      B    H
ATOM   3836  HC1 ACN B 636      38.061  10.931  28.878  1.00  0.00      B    H
ATOM   3837  HC2 ACN B 636      37.913   9.863  27.440  1.00  0.00      B    H
ATOM   3838  CZ  ACN B 636      36.718  11.696  27.634  1.00  0.00      B    C
ATOM   3839  NZ  ACN B 636      35.752  12.329  27.472  1.00  0.00      B    N
ATOM   3840  CT  ACN B 637      42.178  26.770  34.503  1.00  0.00      B    C
ATOM   3841  HC  ACN B 637      41.819  27.119  33.535  1.00  0.00      B    H
ATOM   3842  HC1 ACN B 637      42.793  25.871  34.507  1.00  0.00      B    H
ATOM   3843  HC2 ACN B 637      41.375  26.529  35.200  1.00  0.00      B    H
ATOM   3844  CZ  ACN B 637      42.961  27.850  35.184  1.00  0.00      B    C
ATOM   3845  NZ  ACN B 637      43.526  28.734  35.685  1.00  0.00      B    N
ATOM   3846  CT  ACN B 638      43.177   0.690  17.817  1.00  0.00      B    C
ATOM   3847  HC  ACN B 638      42.892   1.513  18.471  1.00  0.00      B    H
ATOM   3848  HC1 ACN B 638      42.878  -0.214  18.348  1.00  0.00      B    H
ATOM   3849  HC2 ACN B 638      44.227   0.742  17.529  1.00  0.00      B    H
ATOM   3850  CZ  ACN B 638      42.253   0.858  16.694  1.00  0.00      B    C
ATOM   3851  NZ  ACN B 638      41.514   0.926  15.782  1.00  0.00      B    N
ATOM   3852  CT  ACN B 639      43.991  43.161   0.980  1.00  0.00      B    C
ATOM   3853  HC  ACN B 639      42.969  43.475   1.190  1.00  0.00      B    H
ATOM   3854  HC1 ACN B 639      44.424  43.757   0.176  1.00  0.00      B    H
ATOM   3855  HC2 ACN B 639      44.099  42.100   0.750  1.00  0.00      B    H
ATOM   3856  CZ  ACN B 639      44.678  43.468   2.208  1.00  0.00      B    C
ATOM   3857  NZ  ACN B 639      45.208  43.817   3.181  1.00  0.00      B    N
ATOM   3858  CT  ACN B 640      19.301  33.522  12.630  1.00  0.00      B    C
ATOM   3859  HC  ACN B 640      18.667  34.173  13.233  1.00  0.00      B    H
ATOM   3860  HC1 ACN B 640      19.339  34.031  11.667  1.00  0.00      B    H
ATOM   3861  HC2 ACN B 640      18.756  32.597  12.444  1.00  0.00      B    H
ATOM   3862  CZ  ACN B 640      20.668  33.246  13.127  1.00  0.00      B    C
ATOM   3863  NZ  ACN B 640      21.760  33.009  13.513  1.00  0.00      B    N
ATOM   3864  CT  ACN B 641      10.127  17.623  16.778  1.00  0.00      B    C
ATOM   3865  HC  ACN B 641       9.922  18.657  16.504  1.00  0.00      B    H
ATOM   3866  HC1 ACN B 641      10.468  16.939  16.000  1.00  0.00      B    H
ATOM   3867  HC2 ACN B 641       9.063  17.424  16.904  1.00  0.00      B    H
ATOM   3868  CZ  ACN B 641      10.690  17.430  18.077  1.00  0.00      B    C
ATOM   3869  NZ  ACN B 641      11.133  17.349  19.116  1.00  0.00      B    N
ATOM   3870  CT  ACN B 642      23.771  28.842  23.538  1.00  0.00      B    C
ATOM   3871  HC  ACN B 642      22.856  28.265  23.668  1.00  0.00      B    H
ATOM   3872  HC1 ACN B 642      23.890  29.706  24.192  1.00  0.00      B    H
ATOM   3873  HC2 ACN B 642      24.009  29.192  22.533  1.00  0.00      B    H
ATOM   3874  CZ  ACN B 642      24.863  27.984  23.811  1.00  0.00      B    C
ATOM   3875  NZ  ACN B 642      25.764  27.322  23.997  1.00  0.00      B    N
ATOM   3876  CT  ACN B 643       9.921  44.080  30.361  1.00  0.00      B    C
ATOM   3877  HC  ACN B 643       9.116  43.859  31.062  1.00  0.00      B    H
ATOM   3878  HC1 ACN B 643      10.781  44.550  30.838  1.00  0.00      B    H
ATOM   3879  HC2 ACN B 643       9.479  44.752  29.626  1.00  0.00      B    H
ATOM   3880  CZ  ACN B 643      10.296  42.837  29.621  1.00  0.00      B    C
ATOM   3881  NZ  ACN B 643      10.599  41.860  29.033  1.00  0.00      B    N
ATOM   3882  CT  ACN B 644      28.124  38.003  11.951  1.00  0.00      B    C
ATOM   3883  HC  ACN B 644      29.075  38.478  12.193  1.00  0.00      B    H
ATOM   3884  HC1 ACN B 644      28.260  37.311  11.120  1.00  0.00      B    H
ATOM   3885  HC2 ACN B 644      27.255  38.607  11.691  1.00  0.00      B    H
ATOM   3886  CZ  ACN B 644      27.914  37.287  13.166  1.00  0.00      B    C
ATOM   3887  NZ  ACN B 644      27.749  36.634  14.092  1.00  0.00      B    N
ATOM   3888  CT  ACN B 645       4.965  32.099  26.992  1.00  0.00      B    C
ATOM   3889  HC  ACN B 645       4.895  32.387  25.943  1.00  0.00      B    H
ATOM   3890  HC1 ACN B 645       5.921  31.624  27.214  1.00  0.00      B    H
ATOM   3891  HC2 ACN B 645       4.149  31.381  27.076  1.00  0.00      B    H
ATOM   3892  CZ  ACN B 645       4.777  33.365  27.822  1.00  0.00      B    C
ATOM   3893  NZ  ACN B 645       4.665  34.417  28.424  1.00  0.00      B    N
ATOM   3894  CT  ACN B 646       1.890  13.410  40.270  1.00  0.00      B    C
ATOM   3895  HC  ACN B 646       1.507  14.353  40.660  1.00  0.00      B    H
ATOM   3896  HC1 ACN B 646       2.980  13.447  40.250  1.00  0.00      B    H
ATOM   3897  HC2 ACN B 646       1.374  13.386  39.311  1.00  0.00      B    H
ATOM   3898  CZ  ACN B 646       1.641  12.377  41.248  1.00  0.00      B    C
ATOM   3899  NZ  ACN B 646       1.516  11.484  41.973  1.00  0.00      B    N
ATOM   3900  CT  ACN B 647      34.660  22.211  35.645  1.00  0.00      B    C
ATOM   3901  HC  ACN B 647      35.312  21.801  36.417  1.00  0.00      B    H
ATOM   3902  HC1 ACN B 647      35.182  23.078  35.239  1.00  0.00      B    H
ATOM   3903  HC2 ACN B 647      33.763  22.594  36.131  1.00  0.00      B    H
ATOM   3904  CZ  ACN B 647      34.186  21.434  34.538  1.00  0.00      B    C
ATOM   3905  NZ  ACN B 647      33.826  20.818  33.651  1.00  0.00      B    N
ATOM   3906  CT  ACN B 648      32.448  40.521  32.229  1.00  0.00      B    C
ATOM   3907  HC  ACN B 648      32.355  39.529  32.671  1.00  0.00      B    H
ATOM   3908  HC1 ACN B 648      33.493  40.579  31.923  1.00  0.00      B    H
ATOM   3909  HC2 ACN B 648      32.238  41.358  32.895  1.00  0.00      B    H
ATOM   3910  CZ  ACN B 648      31.317  40.447  31.298  1.00  0.00      B    C
ATOM   3911  NZ  ACN B 648      30.358  40.268  30.572  1.00  0.00      B    N
ATOM   3912  CT  ACN B 649      28.070  39.982   8.865  1.00  0.00      B    C
ATOM   3913  HC  ACN B 649      28.039  40.976   9.313  1.00  0.00      B    H
ATOM   3914  HC1 ACN B 649      28.677  39.259   9.410  1.00  0.00      B    H
ATOM   3915  HC2 ACN B 649      28.216  39.898   7.788  1.00  0.00      B    H
ATOM   3916  CZ  ACN B 649      26.791  39.296   9.158  1.00  0.00      B    C
ATOM   3917  NZ  ACN B 649      25.798  38.696   9.421  1.00  0.00      B    N
ATOM   3918  CT  ACN B 650      16.796   2.851   9.377  1.00  0.00      B    C
ATOM   3919  HC  ACN B 650      15.906   2.343   9.751  1.00  0.00      B    H
ATOM   3920  HC1 ACN B 650      17.056   3.801   9.845  1.00  0.00      B    H
ATOM   3921  HC2 ACN B 650      16.785   2.991   8.296  1.00  0.00      B    H
ATOM   3922  CZ  ACN B 650      17.914   1.901   9.605  1.00  0.00      B    C
ATOM   3923  NZ  ACN B 650      18.835   1.229   9.805  1.00  0.00      B    N
ATOM   3924  CT  ACN B 651      35.676  24.256  44.790  1.00  0.00      B    C
ATOM   3925  HC  ACN B 651      34.945  23.488  44.536  1.00  0.00      B    H
ATOM   3926  HC1 ACN B 651      35.692  24.429  45.866  1.00  0.00      B    H
ATOM   3927  HC2 ACN B 651      35.518  25.217  44.300  1.00  0.00      B    H
ATOM   3928  CZ  ACN B 651      37.049  23.813  44.468  1.00  0.00      B    C
ATOM   3929  NZ  ACN B 651      38.119  23.530  44.063  1.00  0.00      B    N
ATOM   3930  CT  ACN B 652      22.390  21.880   7.750  1.00  0.00      B    C
ATOM   3931  HC  ACN B 652      21.944  20.903   7.564  1.00  0.00      B    H
ATOM   3932  HC1 ACN B 652      22.982  22.048   6.851  1.00  0.00      B    H
ATOM   3933  HC2 ACN B 652      22.929  21.797   8.694  1.00  0.00      B    H
ATOM   3934  CZ  ACN B 652      21.380  22.919   7.578  1.00  0.00      B    C
ATOM   3935  NZ  ACN B 652      20.549  23.729   7.379  1.00  0.00      B    N
ATOM   3936  CT  ACN B 653      41.860  38.181   1.380  1.00  0.00      B    C
ATOM   3937  HC  ACN B 653      41.644  38.861   0.557  1.00  0.00      B    H
ATOM   3938  HC1 ACN B 653      41.405  37.222   1.133  1.00  0.00      B    H
ATOM   3939  HC2 ACN B 653      41.437  38.675   2.255  1.00  0.00      B    H
ATOM   3940  CZ  ACN B 653      43.278  37.925   1.582  1.00  0.00      B    C
ATOM   3941  NZ  ACN B 653      44.393  37.700   1.793  1.00  0.00      B    N
ATOM   3942  CT  ACN B 654      19.733  19.689  30.212  1.00  0.00      B    C
ATOM   3943  HC  ACN B 654      19.296  19.421  31.174  1.00  0.00      B    H
ATOM   3944  HC1 ACN B 654      20.762  19.360  30.066  1.00  0.00      B    H
ATOM   3945  HC2 ACN B 654      19.635  20.764  30.067  1.00  0.00      B    H
ATOM   3946  CZ  ACN B 654      18.941  18.965  29.228  1.00  0.00      B    C
ATOM   3947  NZ  ACN B 654      18.297  18.333  28.489  1.00  0.00      B    N
ATOM   3948  CT  ACN B 655      34.987  31.032   8.478  1.00  0.00      B    C
ATOM   3949  HC  ACN B 655      35.994  31.369   8.722  1.00  0.00      B    H
ATOM   3950  HC1 ACN B 655      34.831  30.543   7.516  1.00  0.00      B    H
ATOM   3951  HC2 ACN B 655      34.291  31.831   8.732  1.00  0.00      B    H
ATOM   3952  CZ  ACN B 655      34.667  29.862   9.300  1.00  0.00      B    C
ATOM   3953  NZ  ACN B 655      34.378  28.926   9.924  1.00  0.00      B    N
ATOM   3954  CT  ACN B 656      19.108  44.066   1.192  1.00  0.00      B    C
ATOM   3955  HC  ACN B 656      20.174  43.947   1.383  1.00  0.00      B    H
ATOM   3956  HC1 ACN B 656      18.585  43.432   1.908  1.00  0.00      B    H
ATOM   3957  HC2 ACN B 656      18.866  43.939   0.136  1.00  0.00      B    H
ATOM   3958  CZ  ACN B 656      18.844  45.383   1.539  1.00  0.00      B    C
ATOM   3959  NZ  ACN B 656      18.569  46.459   1.810  1.00  0.00      B    N
ATOM   3960  CT  ACN B 657      13.470  12.901  29.573  1.00  0.00      B    C
ATOM   3961  HC  ACN B 657      14.376  12.745  28.988  1.00  0.00      B    H
ATOM   3962  HC1 ACN B 657      12.651  12.313  29.157  1.00  0.00      B    H
ATOM   3963  HC2 ACN B 657      13.231  13.961  29.494  1.00  0.00      B    H
ATOM   3964  CZ  ACN B 657      13.977  12.606  30.926  1.00  0.00      B    C
ATOM   3965  NZ  ACN B 657      14.288  12.285  31.978  1.00  0.00      B    N
ATOM   3966  CT  ACN B 658      25.215   3.304   3.632  1.00  0.00      B    C
ATOM   3967  HC  ACN B 658      25.253   2.462   2.941  1.00  0.00      B    H
ATOM   3968  HC1 ACN B 658      26.257   3.611   3.718  1.00  0.00      B    H
ATOM   3969  HC2 ACN B 658      24.805   3.002   4.596  1.00  0.00      B    H
ATOM   3970  CZ  ACN B 658      24.345   4.308   3.005  1.00  0.00      B    C
ATOM   3971  NZ  ACN B 658      23.600   5.121   2.541  1.00  0.00      B    N
ATOM   3972  CT  ACN B 659      31.122  40.740  26.983  1.00  0.00      B    C
ATOM   3973  HC  ACN B 659      31.446  41.170  26.035  1.00  0.00      B    H
ATOM   3974  HC1 ACN B 659      30.228  41.270  27.314  1.00  0.00      B    H
ATOM   3975  HC2 ACN B 659      31.909  40.822  27.732  1.00  0.00      B    H
ATOM   3976  CZ  ACN B 659      30.783  39.247  26.887  1.00  0.00      B    C
ATOM   3977  NZ  ACN B 659      30.549  38.123  26.736  1.00  0.00      B    N
ATOM   3978  CT  ACN B 660      19.462  23.642   2.489  1.00  0.00      B    C
ATOM   3979  HC  ACN B 660      19.266  24.524   1.880  1.00  0.00      B    H
ATOM   3980  HC1 ACN B 660      18.719  22.904   2.185  1.00  0.00      B    H
ATOM   3981  HC2 ACN B 660      19.467  23.904   3.547  1.00  0.00      B    H
ATOM   3982  CZ  ACN B 660      20.867  23.146   2.225  1.00  0.00      B    C
ATOM   3983  NZ  ACN B 660      21.893  22.795   1.939  1.00  0.00      B    N
ATOM   3984  CT  ACN B 661      39.789  11.549  40.486  1.00  0.00      B    C
ATOM   3985  HC  ACN B 661      40.667  11.215  41.039  1.00  0.00      B    H
ATOM   3986  HC1 ACN B 661      39.535  12.598  40.634  1.00  0.00      B    H
ATOM   3987  HC2 ACN B 661      38.862  11.116  40.864  1.00  0.00      B    H
ATOM   3988  CZ  ACN B 661      39.863  11.082  39.133  1.00  0.00      B    C
ATOM   3989  NZ  ACN B 661      39.954  10.719  38.026  1.00  0.00      B    N
ATOM   3990  CT  ACN B 662      36.493  32.213  38.323  1.00  0.00      B    C
ATOM   3991  HC  ACN B 662      35.993  31.258  38.481  1.00  0.00      B    H
ATOM   3992  HC1 ACN B 662      37.207  32.105  37.507  1.00  0.00      B    H
ATOM   3993  HC2 ACN B 662      37.030  32.617  39.181  1.00  0.00      B    H
ATOM   3994  CZ  ACN B 662      35.392  33.139  37.930  1.00  0.00      B    C
ATOM   3995  NZ  ACN B 662      34.609  33.913  37.582  1.00  0.00      B    N
ATOM   3996  CT  ACN B 663      18.864  28.926  33.034  1.00  0.00      B    C
ATOM   3997  HC  ACN B 663      19.031  29.852  33.584  1.00  0.00      B    H
ATOM   3998  HC1 ACN B 663      19.185  28.065  33.621  1.00  0.00      B    H
ATOM   3999  HC2 ACN B 663      19.390  28.922  32.080  1.00  0.00      B    H
ATOM   4000  CZ  ACN B 663      17.398  28.834  32.713  1.00  0.00      B    C
ATOM   4001  NZ  ACN B 663      16.267  28.760  32.479  1.00  0.00      B    N
ATOM   4002  CT  ACN B 664       1.852  37.508  17.964  1.00  0.00      B    C
ATOM   4003  HC  ACN B 664       2.866  37.865  18.144  1.00  0.00      B    H
ATOM   4004  HC1 ACN B 664       1.390  37.816  17.026  1.00  0.00      B    H
ATOM   4005  HC2 ACN B 664       1.283  37.775  18.854  1.00  0.00      B    H
ATOM   4006  CZ  ACN B 664       1.939  36.032  18.028  1.00  0.00      B    C
ATOM   4007  NZ  ACN B 664       1.949  34.864  18.025  1.00  0.00      B    N
ATOM   4008  CT  ACN B 665      36.227  20.389   4.739  1.00  0.00      B    C
ATOM   4009  HC  ACN B 665      35.580  19.611   4.334  1.00  0.00      B    H
ATOM   4010  HC1 ACN B 665      37.149  19.972   5.145  1.00  0.00      B    H
ATOM   4011  HC2 ACN B 665      35.799  21.068   5.477  1.00  0.00      B    H
ATOM   4012  CZ  ACN B 665      36.572  21.040   3.515  1.00  0.00      B    C
ATOM   4013  NZ  ACN B 665      36.850  21.595   2.532  1.00  0.00      B    N
ATOM   4014  CT  ACN B 666       0.171  18.723  10.825  1.00  0.00      B    C
ATOM   4015  HC  ACN B 666      -0.531  18.932  10.017  1.00  0.00      B    H
ATOM   4016  HC1 ACN B 666       1.132  18.466  10.379  1.00  0.00      B    H
ATOM   4017  HC2 ACN B 666      -0.187  17.868  11.398  1.00  0.00      B    H
ATOM   4018  CZ  ACN B 666       0.202  19.918  11.698  1.00  0.00      B    C
ATOM   4019  NZ  ACN B 666       0.260  20.878  12.380  1.00  0.00      B    N
ATOM   4020  CT  ACN B 667      43.491   8.682  33.074  1.00  0.00      B    C
ATOM   4021  HC  ACN B 667      44.245   9.033  33.779  1.00  0.00      B    H
ATOM   4022  HC1 ACN B 667      43.796   9.074  32.104  1.00  0.00      B    H
ATOM   4023  HC2 ACN B 667      42.459   8.971  33.277  1.00  0.00      B    H
ATOM   4024  CZ  ACN B 667      43.632   7.210  32.909  1.00  0.00      B    C
ATOM   4025  NZ  ACN B 667      43.709   6.068  32.795  1.00  0.00      B    N
ATOM   4026  CT  ACN B 668      34.993  40.968   2.282  1.00  0.00      B    C
ATOM   4027  HC  ACN B 668      35.779  41.720   2.206  1.00  0.00      B    H
ATOM   4028  HC1 ACN B 668      35.397  39.960   2.197  1.00  0.00      B    H
ATOM   4029  HC2 ACN B 668      34.223  41.145   1.530  1.00  0.00      B    H
ATOM   4030  CZ  ACN B 668      34.370  41.070   3.594  1.00  0.00      B    C
ATOM   4031  NZ  ACN B 668      33.937  41.069   4.639  1.00  0.00      B    N
ATOM   4032  CT  ACN B 669      18.039  14.751   3.598  1.00  0.00      B    C
ATOM   4033  HC  ACN B 669      16.985  14.900   3.829  1.00  0.00      B    H
ATOM   4034  HC1 ACN B 669      18.532  15.724   3.596  1.00  0.00      B    H
ATOM   4035  HC2 ACN B 669      18.177  14.222   2.655  1.00  0.00      B    H
ATOM   4036  CZ  ACN B 669      18.416  13.838   4.714  1.00  0.00      B    C
ATOM   4037  NZ  ACN B 669      18.768  13.160   5.568  1.00  0.00      B    N
ATOM   4038  CT  ACN B 670      32.807  39.274  15.417  1.00  0.00      B    C
ATOM   4039  HC  ACN B 670      33.322  38.840  14.560  1.00  0.00      B    H
ATOM   4040  HC1 ACN B 670      31.776  39.345  15.070  1.00  0.00      B    H
ATOM   4041  HC2 ACN B 670      33.237  40.162  15.881  1.00  0.00      B    H
ATOM   4042  CZ  ACN B 670      32.679  38.344  16.584  1.00  0.00      B    C
ATOM   4043  NZ  ACN B 670      32.550  37.575  17.425  1.00  0.00      B    N
ATOM   4044  CT  ACN B 671      10.635  28.043  23.567  1.00  0.00      B    C
ATOM   4045  HC  ACN B 671      10.573  29.106  23.334  1.00  0.00      B    H
ATOM   4046  HC1 ACN B 671       9.759  27.616  23.079  1.00  0.00      B    H
ATOM   4047  HC2 ACN B 671      10.494  28.019  24.648  1.00  0.00      B    H
ATOM   4048  CZ  ACN B 671      11.843  27.312  23.073  1.00  0.00      B    C
ATOM   4049  NZ  ACN B 671      12.741  26.761  22.679  1.00  0.00      B    N
ATOM   4050  CT  ACN B 672      21.094  41.800  20.685  1.00  0.00      B    C
ATOM   4051  HC  ACN B 672      20.015  41.710  20.565  1.00  0.00      B    H
ATOM   4052  HC1 ACN B 672      21.452  42.752  20.295  1.00  0.00      B    H
ATOM   4053  HC2 ACN B 672      21.509  40.882  20.267  1.00  0.00      B    H
ATOM   4054  CZ  ACN B 672      21.439  41.949  22.138  1.00  0.00      B    C
ATOM   4055  NZ  ACN B 672      21.691  42.019  23.261  1.00  0.00      B    N
ATOM   4056  CT  ACN B 673      17.925  29.209   1.863  1.00  0.00      B    C
ATOM   4057  HC  ACN B 673      17.412  29.878   2.555  1.00  0.00      B    H
ATOM   4058  HC1 ACN B 673      17.248  28.989   1.038  1.00  0.00      B    H
ATOM   4059  HC2 ACN B 673      18.321  28.324   2.362  1.00  0.00      B    H
ATOM   4060  CZ  ACN B 673      18.943  30.155   1.354  1.00  0.00      B    C
ATOM   4061  NZ  ACN B 673      19.757  30.857   0.945  1.00  0.00      B    N
ATOM   4062  CT  ACN B 674      39.712  43.393  37.813  1.00  0.00      B    C
ATOM   4063  HC  ACN B 674      40.367  43.041  38.611  1.00  0.00      B    H
ATOM   4064  HC1 ACN B 674      39.195  42.559  37.339  1.00  0.00      B    H
ATOM   4065  HC2 ACN B 674      40.320  43.951  37.101  1.00  0.00      B    H
ATOM   4066  CZ  ACN B 674      38.831  44.322  38.519  1.00  0.00      B    C
ATOM   4067  NZ  ACN B 674      38.214  45.124  39.120  1.00  0.00      B    N
ATOM   4068  CT  ACN B 675      15.008  42.951  13.688  1.00  0.00      B    C
ATOM   4069  HC  ACN B 675      14.318  43.322  12.930  1.00  0.00      B    H
ATOM   4070  HC1 ACN B 675      15.476  41.983  13.511  1.00  0.00      B    H
ATOM   4071  HC2 ACN B 675      14.385  42.784  14.566  1.00  0.00      B    H
ATOM   4072  CZ  ACN B 675      16.070  43.998  13.986  1.00  0.00      B    C
ATOM   4073  NZ  ACN B 675      16.903  44.814  14.220  1.00  0.00      B    N
ATOM   4074  CT  ACN B 676      18.755  36.180   7.206  1.00  0.00      B    C
ATOM   4075  HC  ACN B 676      18.292  35.301   7.654  1.00  0.00      B    H
ATOM   4076  HC1 ACN B 676      18.936  36.996   7.905  1.00  0.00      B    H
ATOM   4077  HC2 ACN B 676      18.080  36.508   6.416  1.00  0.00      B    H
ATOM   4078  CZ  ACN B 676      20.000  35.842   6.485  1.00  0.00      B    C
ATOM   4079  NZ  ACN B 676      20.970  35.583   5.882  1.00  0.00      B    N
ATOM   4080  CT  ACN B 677      12.281  42.492  25.711  1.00  0.00      B    C
ATOM   4081  HC  ACN B 677      11.394  43.005  25.341  1.00  0.00      B    H
ATOM   4082  HC1 ACN B 677      12.044  41.526  26.156  1.00  0.00      B    H
ATOM   4083  HC2 ACN B 677      12.985  43.081  26.299  1.00  0.00      B    H
ATOM   4084  CZ  ACN B 677      13.044  42.364  24.470  1.00  0.00      B    C
ATOM   4085  NZ  ACN B 677      13.646  42.335  23.491  1.00  0.00      B    N
ATOM   4086  CT  ACN B 678      20.211  27.157  38.800  1.00  0.00      B    C
ATOM   4087  HC  ACN B 678      20.265  27.218  37.713  1.00  0.00      B    H
ATOM   4088  HC1 ACN B 678      20.868  27.930  39.199  1.00  0.00      B    H
ATOM   4089  HC2 ACN B 678      20.565  26.174  39.110  1.00  0.00      B    H
ATOM   4090  CZ  ACN B 678      18.903  27.253  39.363  1.00  0.00      B    C
ATOM   4091  NZ  ACN B 678      17.857  27.298  39.891  1.00  0.00      B    N
ATOM   4092  CT  ACN B 679      23.036  23.424  24.814  1.00  0.00      B    C
ATOM   4093  HC  ACN B 679      23.835  22.725  25.062  1.00  0.00      B    H
ATOM   4094  HC1 ACN B 679      22.095  22.899  24.652  1.00  0.00      B    H
ATOM   4095  HC2 ACN B 679      23.319  23.915  23.883  1.00  0.00      B    H
ATOM   4096  CZ  ACN B 679      22.787  24.533  25.800  1.00  0.00      B    C
ATOM   4097  NZ  ACN B 679      22.671  25.427  26.543  1.00  0.00      B    N
ATOM   4098  CT  ACN B 680      19.897   8.285  15.090  1.00  0.00      B    C
ATOM   4099  HC  ACN B 680      20.315   8.998  14.379  1.00  0.00      B    H
ATOM   4100  HC1 ACN B 680      20.649   7.821  15.729  1.00  0.00      B    H
ATOM   4101  HC2 ACN B 680      19.268   7.572  14.556  1.00  0.00      B    H
ATOM   4102  CZ  ACN B 680      19.138   9.042  15.990  1.00  0.00      B    C
ATOM   4103  NZ  ACN B 680      18.452   9.723  16.657  1.00  0.00      B    N
ATOM   4104  CT  ACN B 681      19.506  41.681  13.858  1.00  0.00      B    C
ATOM   4105  HC  ACN B 681      18.841  42.527  14.029  1.00  0.00      B    H
ATOM   4106  HC1 ACN B 681      20.268  41.559  14.628  1.00  0.00      B    H
ATOM   4107  HC2 ACN B 681      19.938  41.580  12.862  1.00  0.00      B    H
ATOM   4108  CZ  ACN B 681      18.803  40.344  14.193  1.00  0.00      B    C
ATOM   4109  NZ  ACN B 681      18.242  39.366  14.437  1.00  0.00      B    N
ATOM   4110  CT  ACN B 682      38.121  44.153  25.433  1.00  0.00      B    C
ATOM   4111  HC  ACN B 682      38.145  45.229  25.263  1.00  0.00      B    H
ATOM   4112  HC1 ACN B 682      37.081  43.889  25.241  1.00  0.00      B    H
ATOM   4113  HC2 ACN B 682      38.439  43.693  26.368  1.00  0.00      B    H
ATOM   4114  CZ  ACN B 682      38.929  43.595  24.323  1.00  0.00      B    C
ATOM   4115  NZ  ACN B 682      39.648  43.133  23.506  1.00  0.00      B    N
ATOM   4116  CT  ACN B 683      26.401   4.824   8.574  1.00  0.00      B    C
ATOM   4117  HC  ACN B 683      25.537   4.280   8.956  1.00  0.00      B    H
ATOM   4118  HC1 ACN B 683      26.781   5.388   9.426  1.00  0.00      B    H
ATOM   4119  HC2 ACN B 683      26.097   5.541   7.812  1.00  0.00      B    H
ATOM   4120  CZ  ACN B 683      27.399   3.871   8.008  1.00  0.00      B    C
ATOM   4121  NZ  ACN B 683      28.108   3.112   7.517  1.00  0.00      B    N
ATOM   4122  CT  ACN B 684      29.874  15.672  40.735  1.00  0.00      B    C
ATOM   4123  HC  ACN B 684      29.142  16.477  40.793  1.00  0.00      B    H
ATOM   4124  HC1 ACN B 684      30.601  15.661  41.547  1.00  0.00      B    H
ATOM   4125  HC2 ACN B 684      30.217  15.806  39.709  1.00  0.00      B    H
ATOM   4126  CZ  ACN B 684      29.174  14.352  40.856  1.00  0.00      B    C
ATOM   4127  NZ  ACN B 684      28.679  13.300  40.959  1.00  0.00      B    N
ATOM   4128  CT  ACN B 685      43.030  29.378   8.910  1.00  0.00      B    C
ATOM   4129  HC  ACN B 685      42.546  28.628   9.536  1.00  0.00      B    H
ATOM   4130  HC1 ACN B 685      42.249  30.125   8.763  1.00  0.00      B    H
ATOM   4131  HC2 ACN B 685      43.427  28.861   8.036  1.00  0.00      B    H
ATOM   4132  CZ  ACN B 685      43.933  30.024   9.740  1.00  0.00      B    C
ATOM   4133  NZ  ACN B 685      44.646  30.644  10.408  1.00  0.00      B    N
ATOM   4134  CT  ACN B 686       6.069   7.318   7.273  1.00  0.00      B    C
ATOM   4135  HC  ACN B 686       6.154   6.622   6.438  1.00  0.00      B    H
ATOM   4136  HC1 ACN B 686       5.280   7.008   7.958  1.00  0.00      B    H
ATOM   4137  HC2 ACN B 686       5.976   8.359   6.963  1.00  0.00      B    H
ATOM   4138  CZ  ACN B 686       7.379   7.067   7.905  1.00  0.00      B    C
ATOM   4139  NZ  ACN B 686       8.458   6.868   8.303  1.00  0.00      B    N
ATOM   4140  CT  ACN B 687      43.733  18.353  36.219  1.00  0.00      B    C
ATOM   4141  HC  ACN B 687      42.688  18.058  36.124  1.00  0.00      B    H
ATOM   4142  HC1 ACN B 687      44.088  17.915  37.152  1.00  0.00      B    H
ATOM   4143  HC2 ACN B 687      44.044  19.382  36.035  1.00  0.00      B    H
ATOM   4144  CZ  ACN B 687      44.458  17.584  35.209  1.00  0.00      B    C
ATOM   4145  NZ  ACN B 687      45.149  17.011  34.437  1.00  0.00      B    N
ATOM   4146  CT  ACN B 688       5.528  22.710  23.690  1.00  0.00      B    C
ATOM   4147  HC  ACN B 688       5.589  22.250  24.676  1.00  0.00      B    H
ATOM   4148  HC1 ACN B 688       5.065  23.697  23.700  1.00  0.00      B    H
ATOM   4149  HC2 ACN B 688       4.894  22.113  23.034  1.00  0.00      B    H
ATOM   4150  CZ  ACN B 688       6.879  23.062  23.175  1.00  0.00      B    C
ATOM   4151  NZ  ACN B 688       7.918  23.263  22.772  1.00  0.00      B    N
ATOM   4152  CT  ACN B 689      44.029  44.490  21.611  1.00  0.00      B    C
ATOM   4153  HC  ACN B 689      43.327  44.043  20.908  1.00  0.00      B    H
ATOM   4154  HC1 ACN B 689      45.056  44.155  21.465  1.00  0.00      B    H
ATOM   4155  HC2 ACN B 689      43.689  44.326  22.633  1.00  0.00      B    H
ATOM   4156  CZ  ACN B 689      44.108  45.922  21.390  1.00  0.00      B    C
ATOM   4157  NZ  ACN B 689      44.217  47.076  21.238  1.00  0.00      B    N
ATOM   4158  CT  ACN B 690      32.855  30.427  37.940  1.00  0.00      B    C
ATOM   4159  HC  ACN B 690      31.812  30.282  37.660  1.00  0.00      B    H
ATOM   4160  HC1 ACN B 690      33.286  31.405  37.723  1.00  0.00      B    H
ATOM   4161  HC2 ACN B 690      33.490  29.640  37.533  1.00  0.00      B    H
ATOM   4162  CZ  ACN B 690      32.739  30.228  39.383  1.00  0.00      B    C
ATOM   4163  NZ  ACN B 690      32.650  30.108  40.486  1.00  0.00      B    N
ATOM   4164  CT  ACN B 691       2.752  23.223  27.984  1.00  0.00      B    C
ATOM   4165  HC  ACN B 691       3.213  23.694  28.852  1.00  0.00      B    H
ATOM   4166  HC1 ACN B 691       3.380  23.322  27.099  1.00  0.00      B    H
ATOM   4167  HC2 ACN B 691       1.834  23.734  27.692  1.00  0.00      B    H
ATOM   4168  CZ  ACN B 691       2.558  21.790  28.135  1.00  0.00      B    C
ATOM   4169  NZ  ACN B 691       2.367  20.632  28.282  1.00  0.00      B    N
ATOM   4170  CT  ACN B 692       2.031  34.252  30.172  1.00  0.00      B    C
ATOM   4171  HC  ACN B 692       2.796  35.008  29.994  1.00  0.00      B    H
ATOM   4172  HC1 ACN B 692       1.410  34.106  29.288  1.00  0.00      B    H
ATOM   4173  HC2 ACN B 692       1.371  34.634  30.951  1.00  0.00      B    H
ATOM   4174  CZ  ACN B 692       2.566  32.975  30.653  1.00  0.00      B    C
ATOM   4175  NZ  ACN B 692       3.011  31.954  31.009  1.00  0.00      B    N
ATOM   4176  CT  ACN B 693      40.009  25.141  16.468  1.00  0.00      B    C
ATOM   4177  HC  ACN B 693      40.541  25.895  15.888  1.00  0.00      B    H
ATOM   4178  HC1 ACN B 693      40.322  24.115  16.274  1.00  0.00      B    H
ATOM   4179  HC2 ACN B 693      38.949  25.298  16.266  1.00  0.00      B    H
ATOM   4180  CZ  ACN B 693      40.219  25.455  17.904  1.00  0.00      B    C
ATOM   4181  NZ  ACN B 693      40.292  25.661  19.030  1.00  0.00      B    N
ATOM   4182  CT  ACN B 694      34.743  41.753  34.910  1.00  0.00      B    C
ATOM   4183  HC  ACN B 694      33.740  42.008  35.251  1.00  0.00      B    H
ATOM   4184  HC1 ACN B 694      34.927  42.296  33.982  1.00  0.00      B    H
ATOM   4185  HC2 ACN B 694      34.947  40.686  34.825  1.00  0.00      B    H
ATOM   4186  CZ  ACN B 694      35.734  42.050  35.993  1.00  0.00      B    C
ATOM   4187  NZ  ACN B 694      36.578  42.315  36.759  1.00  0.00      B    N
ATOM   4188  CT  ACN B 695       4.390   4.286   1.016  1.00  0.00      B    C
ATOM   4189  HC  ACN B 695       5.189   4.608   1.684  1.00  0.00      B    H
ATOM   4190  HC1 ACN B 695       3.948   5.180   0.577  1.00  0.00      B    H
ATOM   4191  HC2 ACN B 695       3.577   3.727   1.480  1.00  0.00      B    H
ATOM   4192  CZ  ACN B 695       4.803   3.506  -0.190  1.00  0.00      B    C
ATOM   4193  NZ  ACN B 695       5.140   2.861  -1.095  1.00  0.00      B    N
ATOM   4194  CT  ACN B 696      40.099  21.003  16.940  1.00  0.00      B    C
ATOM   4195  HC  ACN B 696      39.853  20.013  16.558  1.00  0.00      B    H
ATOM   4196  HC1 ACN B 696      41.166  21.198  16.831  1.00  0.00      B    H
ATOM   4197  HC2 ACN B 696      39.749  21.230  17.947  1.00  0.00      B    H
ATOM   4198  CZ  ACN B 696      39.234  21.953  16.205  1.00  0.00      B    C
ATOM   4199  NZ  ACN B 696      38.573  22.688  15.669  1.00  0.00      B    N
ATOM   4200  CT  ACN B 697      25.468   2.180  21.132  1.00  0.00      B    C
ATOM   4201  HC  ACN B 697      25.815   3.211  21.080  1.00  0.00      B    H
ATOM   4202  HC1 ACN B 697      24.455   2.299  20.746  1.00  0.00      B    H
ATOM   4203  HC2 ACN B 697      25.407   1.746  22.130  1.00  0.00      B    H
ATOM   4204  CZ  ACN B 697      26.325   1.268  20.347  1.00  0.00      B    C
ATOM   4205  NZ  ACN B 697      26.990   0.519  19.697  1.00  0.00      B    N
ATOM   4206  CT  ACN B 698      26.992  30.352   6.889  1.00  0.00      B    C
ATOM   4207  HC  ACN B 698      27.398  30.042   7.852  1.00  0.00      B    H
ATOM   4208  HC1 ACN B 698      26.453  29.488   6.501  1.00  0.00      B    H
ATOM   4209  HC2 ACN B 698      27.672  30.704   6.114  1.00  0.00      B    H
ATOM   4210  CZ  ACN B 698      25.981  31.458   7.202  1.00  0.00      B    C
ATOM   4211  NZ  ACN B 698      25.192  32.262   7.417  1.00  0.00      B    N
ATOM   4212  CT  ACN B 699      36.317   3.934  22.710  1.00  0.00      B    C
ATOM   4213  HC  ACN B 699      36.435   3.594  21.682  1.00  0.00      B    H
ATOM   4214  HC1 ACN B 699      35.292   4.271  22.866  1.00  0.00      B    H
ATOM   4215  HC2 ACN B 699      37.107   4.671  22.850  1.00  0.00      B    H
ATOM   4216  CZ  ACN B 699      36.326   2.808  23.739  1.00  0.00      B    C
ATOM   4217  NZ  ACN B 699      36.328   1.905  24.466  1.00  0.00      B    N
ATOM   4218  CT  ACN B 700       0.994  33.927  25.520  1.00  0.00      B    C
ATOM   4219  HC  ACN B 700       0.304  34.399  24.820  1.00  0.00      B    H
ATOM   4220  HC1 ACN B 700       0.346  33.704  26.368  1.00  0.00      B    H
ATOM   4221  HC2 ACN B 700       1.760  34.602  25.901  1.00  0.00      B    H
ATOM   4222  CZ  ACN B 700       1.549  32.631  24.982  1.00  0.00      B    C
ATOM   4223  NZ  ACN B 700       1.973  31.619  24.588  1.00  0.00      B    N
ATOM   4224  CT  ACN B 701       9.261  29.714  40.649  1.00  0.00      B    C
ATOM   4225  HC  ACN B 701      10.191  29.482  41.169  1.00  0.00      B    H
ATOM   4226  HC1 ACN B 701       8.355  29.552  41.233  1.00  0.00      B    H
ATOM   4227  HC2 ACN B 701       9.243  29.237  39.669  1.00  0.00      B    H
ATOM   4228  CZ  ACN B 701       9.434  31.081  40.223  1.00  0.00      B    C
ATOM   4229  NZ  ACN B 701       9.551  32.195  39.831  1.00  0.00      B    N
ATOM   4230  CT  ACN B 702      40.973  42.980  42.560  1.00  0.00      B    C
ATOM   4231  HC  ACN B 702      39.941  42.930  42.908  1.00  0.00      B    H
ATOM   4232  HC1 ACN B 702      41.359  43.999  42.551  1.00  0.00      B    H
ATOM   4233  HC2 ACN B 702      40.997  42.446  41.609  1.00  0.00      B    H
ATOM   4234  CZ  ACN B 702      41.734  42.134  43.445  1.00  0.00      B    C
ATOM   4235  NZ  ACN B 702      42.392  41.459  44.120  1.00  0.00      B    N
ATOM   4236  CT  ACN B 703       4.744  20.455   3.408  1.00  0.00      B    C
ATOM   4237  HC  ACN B 703       4.766  20.651   2.336  1.00  0.00      B    H
ATOM   4238  HC1 ACN B 703       3.765  20.468   3.888  1.00  0.00      B    H
ATOM   4239  HC2 ACN B 703       5.419  21.128   3.937  1.00  0.00      B    H
ATOM   4240  CZ  ACN B 703       5.396  19.112   3.587  1.00  0.00      B    C
ATOM   4241  NZ  ACN B 703       5.959  18.058   3.693  1.00  0.00      B    N
ATOM   4242  CT  ACN B 704      23.028  19.177  41.051  1.00  0.00      B    C
ATOM   4243  HC  ACN B 704      22.155  19.768  41.329  1.00  0.00      B    H
ATOM   4244  HC1 ACN B 704      23.394  18.916  42.044  1.00  0.00      B    H
ATOM   4245  HC2 ACN B 704      23.747  19.751  40.466  1.00  0.00      B    H
ATOM   4246  CZ  ACN B 704      22.748  17.943  40.236  1.00  0.00      B    C
ATOM   4247  NZ  ACN B 704      22.562  17.023  39.632  1.00  0.00      B    N
ATOM   4248  CT  ACN B 705      39.987  31.900  18.052  1.00  0.00      B    C
ATOM   4249  HC  ACN B 705      40.950  31.812  17.549  1.00  0.00      B    H
ATOM   4250  HC1 ACN B 705      39.327  32.093  17.207  1.00  0.00      B    H
ATOM   4251  HC2 ACN B 705      40.020  32.777  18.698  1.00  0.00      B    H
ATOM   4252  CZ  ACN B 705      39.514  30.635  18.707  1.00  0.00      B    C
ATOM   4253  NZ  ACN B 705      39.077  29.659  19.205  1.00  0.00      B    N
ATOM   4254  CT  ACN B 706       5.060  40.124  33.844  1.00  0.00      B    C
ATOM   4255  HC  ACN B 706       4.837  40.690  32.941  1.00  0.00      B    H
ATOM   4256  HC1 ACN B 706       5.640  40.866  34.394  1.00  0.00      B    H
ATOM   4257  HC2 ACN B 706       5.614  39.225  33.572  1.00  0.00      B    H
ATOM   4258  CZ  ACN B 706       3.745  39.664  34.220  1.00  0.00      B    C
ATOM   4259  NZ  ACN B 706       2.702  39.239  34.465  1.00  0.00      B    N
ATOM   4260  CT  ACN B 707      29.032  34.603  19.896  1.00  0.00      B    C
ATOM   4261  HC  ACN B 707      28.561  33.979  19.137  1.00  0.00      B    H
ATOM   4262  HC1 ACN B 707      29.948  35.133  19.634  1.00  0.00      B    H
ATOM   4263  HC2 ACN B 707      29.155  33.890  20.710  1.00  0.00      B    H
ATOM   4264  CZ  ACN B 707      28.246  35.696  20.541  1.00  0.00      B    C
ATOM   4265  NZ  ACN B 707      27.655  36.520  21.096  1.00  0.00      B    N
ATOM   4266  CT  ACN B 708       4.160  19.603  37.512  1.00  0.00      B    C
ATOM   4267  HC  ACN B 708       4.303  19.339  38.560  1.00  0.00      B    H
ATOM   4268  HC1 ACN B 708       4.632  18.908  36.817  1.00  0.00      B    H
ATOM   4269  HC2 ACN B 708       4.639  20.556  37.287  1.00  0.00      B    H
ATOM   4270  CZ  ACN B 708       2.719  19.830  37.331  1.00  0.00      B    C
ATOM   4271  NZ  ACN B 708       1.579  20.016  37.143  1.00  0.00      B    N
ATOM   4272  CT  ACN B 709       6.825  43.833  24.786  1.00  0.00      B    C
ATOM   4273  HC  ACN B 709       7.036  44.179  23.774  1.00  0.00      B    H
ATOM   4274  HC1 ACN B 709       5.874  44.084  25.257  1.00  0.00      B    H
ATOM   4275  HC2 ACN B 709       7.637  44.103  25.461  1.00  0.00      B    H
ATOM   4276  CZ  ACN B 709       6.932  42.349  24.821  1.00  0.00      B    C
ATOM   4277  NZ  ACN B 709       6.856  41.178  24.835  1.00  0.00      B    N
ATOM   4278  CT  ACN B 710      18.636  29.744  11.974  1.00  0.00      B    C
ATOM   4279  HC  ACN B 710      18.658  30.197  10.983  1.00  0.00      B    H
ATOM   4280  HC1 ACN B 710      17.909  28.934  11.905  1.00  0.00      B    H
ATOM   4281  HC2 ACN B 710      18.356  30.474  12.733  1.00  0.00      B    H
ATOM   4282  CZ  ACN B 710      19.934  29.075  12.192  1.00  0.00      B    C
ATOM   4283  NZ  ACN B 710      20.943  28.632  12.398  1.00  0.00      B    N
ATOM   4284  CT  ACN B 711      41.122  26.155  12.093  1.00  0.00      B    C
ATOM   4285  HC  ACN B 711      40.403  26.968  12.195  1.00  0.00      B    H
ATOM   4286  HC1 ACN B 711      40.676  25.181  12.294  1.00  0.00      B    H
ATOM   4287  HC2 ACN B 711      41.963  26.349  12.759  1.00  0.00      B    H
ATOM   4288  CZ  ACN B 711      41.735  26.247  10.771  1.00  0.00      B    C
ATOM   4289  NZ  ACN B 711      42.199  26.282   9.687  1.00  0.00      B    N
ATOM   4290  CT  ACN B 712      10.794  42.456  15.410  1.00  0.00      B    C
ATOM   4291  HC  ACN B 712      11.230  41.480  15.623  1.00  0.00      B    H
ATOM   4292  HC1 ACN B 712      11.158  43.196  16.124  1.00  0.00      B    H
ATOM   4293  HC2 ACN B 712       9.729  42.354  15.616  1.00  0.00      B    H
ATOM   4294  CZ  ACN B 712      11.074  43.149  14.128  1.00  0.00      B    C
ATOM   4295  NZ  ACN B 712      11.238  43.619  13.095  1.00  0.00      B    N
ATOM   4296  CT  ACN B 713      36.438  25.971  13.166  1.00  0.00      B    C
ATOM   4297  HC  ACN B 713      35.589  25.407  13.550  1.00  0.00      B    H
ATOM   4298  HC1 ACN B 713      37.168  26.235  13.932  1.00  0.00      B    H
ATOM   4299  HC2 ACN B 713      36.037  26.881  12.720  1.00  0.00      B    H
ATOM   4300  CZ  ACN B 713      37.260  25.234  12.204  1.00  0.00      B    C
ATOM   4301  NZ  ACN B 713      37.957  24.706  11.441  1.00  0.00      B    N
ATOM   4302  CT  ACN B 714      30.027  40.735  36.045  1.00  0.00      B    C
ATOM   4303  HC  ACN B 714      30.659  41.546  36.408  1.00  0.00      B    H
ATOM   4304  HC1 ACN B 714      30.412  39.719  36.134  1.00  0.00      B    H
ATOM   4305  HC2 ACN B 714      29.870  40.711  34.967  1.00  0.00      B    H
ATOM   4306  CZ  ACN B 714      28.696  40.946  36.661  1.00  0.00      B    C
ATOM   4307  NZ  ACN B 714      27.635  41.131  37.153  1.00  0.00      B    N
ATOM   4308  CT  ACN B 715      15.021  13.827  10.989  1.00  0.00      B    C
ATOM   4309  HC  ACN B 715      14.874  13.832  12.069  1.00  0.00      B    H
ATOM   4310  HC1 ACN B 715      15.873  13.233  10.659  1.00  0.00      B    H
ATOM   4311  HC2 ACN B 715      15.245  14.832  10.632  1.00  0.00      B    H
ATOM   4312  CZ  ACN B 715      13.705  13.530  10.307  1.00  0.00      B    C
ATOM   4313  NZ  ACN B 715      12.704  13.307   9.799  1.00  0.00      B    N
ATOM   4314  CT  ACN B 716      11.708  11.523  24.148  1.00  0.00      B    C
ATOM   4315  HC  ACN B 716      12.355  10.816  23.630  1.00  0.00      B    H
ATOM   4316  HC1 ACN B 716      11.693  12.438  23.556  1.00  0.00      B    H
ATOM   4317  HC2 ACN B 716      12.038  11.630  25.182  1.00  0.00      B    H
ATOM   4318  CZ  ACN B 716      10.404  10.861  24.310  1.00  0.00      B    C
ATOM   4319  NZ  ACN B 716       9.355  10.343  24.481  1.00  0.00      B    N
ATOM   4320  CT  ACN B 717      32.690  18.120  12.804  1.00  0.00      B    C
ATOM   4321  HC  ACN B 717      33.742  18.398  12.746  1.00  0.00      B    H
ATOM   4322  HC1 ACN B 717      32.724  17.350  13.574  1.00  0.00      B    H
ATOM   4323  HC2 ACN B 717      32.216  17.632  11.952  1.00  0.00      B    H
ATOM   4324  CZ  ACN B 717      31.969  19.354  13.326  1.00  0.00      B    C
ATOM   4325  NZ  ACN B 717      31.408  20.269  13.768  1.00  0.00      B    N
ATOM   4326  CT  ACN B 718      31.794  11.945  35.758  1.00  0.00      B    C
ATOM   4327  HC  ACN B 718      31.933  13.003  35.532  1.00  0.00      B    H
ATOM   4328  HC1 ACN B 718      31.755  11.458  34.783  1.00  0.00      B    H
ATOM   4329  HC2 ACN B 718      30.911  11.771  36.371  1.00  0.00      B    H
ATOM   4330  CZ  ACN B 718      32.971  11.650  36.570  1.00  0.00      B    C
ATOM   4331  NZ  ACN B 718      33.943  11.374  37.169  1.00  0.00      B    N
ATOM   4332  CT  ACN B 719       4.283  37.795  29.438  1.00  0.00      B    C
ATOM   4333  HC  ACN B 719       3.375  38.121  28.931  1.00  0.00      B    H
ATOM   4334  HC1 ACN B 719       4.304  36.753  29.757  1.00  0.00      B    H
ATOM   4335  HC2 ACN B 719       4.371  38.242  30.428  1.00  0.00      B    H
ATOM   4336  CZ  ACN B 719       5.481  37.853  28.535  1.00  0.00      B    C
ATOM   4337  NZ  ACN B 719       6.419  37.853  27.842  1.00  0.00      B    N
ATOM   4338  CT  ACN B 720      38.103  40.303  34.307  1.00  0.00      B    C
ATOM   4339  HC  ACN B 720      38.272  39.601  33.490  1.00  0.00      B    H
ATOM   4340  HC1 ACN B 720      37.446  39.909  35.082  1.00  0.00      B    H
ATOM   4341  HC2 ACN B 720      37.629  41.244  34.032  1.00  0.00      B    H
ATOM   4342  CZ  ACN B 720      39.317  40.360  35.269  1.00  0.00      B    C
ATOM   4343  NZ  ACN B 720      40.205  40.382  36.034  1.00  0.00      B    N
ATOM   4344  CT  ACN B 721      27.177  42.003  42.791  1.00  0.00      B    C
ATOM   4345  HC  ACN B 721      27.536  42.935  42.353  1.00  0.00      B    H
ATOM   4346  HC1 ACN B 721      28.020  41.321  42.681  1.00  0.00      B    H
ATOM   4347  HC2 ACN B 721      26.334  41.525  42.291  1.00  0.00      B    H
ATOM   4348  CZ  ACN B 721      27.050  42.124  44.236  1.00  0.00      B    C
ATOM   4349  NZ  ACN B 721      27.010  42.268  45.365  1.00  0.00      B    N
ATOM   4350  CT  ACN B 722      20.847  37.948  43.966  1.00  0.00      B    C
ATOM   4351  HC  ACN B 722      21.735  38.575  44.051  1.00  0.00      B    H
ATOM   4352  HC1 ACN B 722      20.423  37.771  44.954  1.00  0.00      B    H
ATOM   4353  HC2 ACN B 722      21.188  37.008  43.532  1.00  0.00      B    H
ATOM   4354  CZ  ACN B 722      19.789  38.542  43.177  1.00  0.00      B    C
ATOM   4355  NZ  ACN B 722      18.986  39.061  42.585  1.00  0.00      B    N
ATOM   4356  CT  ACN B 723      27.544   6.005   4.841  1.00  0.00      B    C
ATOM   4357  HC  ACN B 723      26.455   6.002   4.829  1.00  0.00      B    H
ATOM   4358  HC1 ACN B 723      27.822   6.681   4.033  1.00  0.00      B    H
ATOM   4359  HC2 ACN B 723      28.031   5.045   4.666  1.00  0.00      B    H
ATOM   4360  CZ  ACN B 723      27.974   6.525   6.137  1.00  0.00      B    C
ATOM   4361  NZ  ACN B 723      28.346   6.920   7.155  1.00  0.00      B    N
ATOM   4362  CT  ACN B 724      40.268  36.660  28.014  1.00  0.00      B    C
ATOM   4363  HC  ACN B 724      40.604  37.029  27.044  1.00  0.00      B    H
ATOM   4364  HC1 ACN B 724      39.317  37.108  28.301  1.00  0.00      B    H
ATOM   4365  HC2 ACN B 724      41.007  36.762  28.809  1.00  0.00      B    H
ATOM   4366  CZ  ACN B 724      40.008  35.256  27.811  1.00  0.00      B    C
ATOM   4367  NZ  ACN B 724      39.867  34.103  27.593  1.00  0.00      B    N
ATOM   4368  CT  ACN B 725      23.453  30.546   2.703  1.00  0.00      B    C
ATOM   4369  HC  ACN B 725      23.773  31.578   2.553  1.00  0.00      B    H
ATOM   4370  HC1 ACN B 725      24.232  29.904   3.114  1.00  0.00      B    H
ATOM   4371  HC2 ACN B 725      23.095  30.098   1.776  1.00  0.00      B    H
ATOM   4372  CZ  ACN B 725      22.358  30.425   3.685  1.00  0.00      B    C
ATOM   4373  NZ  ACN B 725      21.525  30.393   4.469  1.00  0.00      B    N
ATOM   4374  CT  ACN B 726      10.172  35.666  17.472  1.00  0.00      B    C
ATOM   4375  HC  ACN B 726       9.118  35.438  17.628  1.00  0.00      B    H
ATOM   4376  HC1 ACN B 726      10.684  35.990  18.378  1.00  0.00      B    H
ATOM   4377  HC2 ACN B 726      10.371  36.334  16.634  1.00  0.00      B    H
ATOM   4378  CZ  ACN B 726      10.721  34.384  17.100  1.00  0.00      B    C
ATOM   4379  NZ  ACN B 726      11.133  33.311  16.813  1.00  0.00      B    N
ATOM   4380  CT  ACN B 727       1.398  25.722  30.220  1.00  0.00      B    C
ATOM   4381  HC  ACN B 727       1.656  24.673  30.362  1.00  0.00      B    H
ATOM   4382  HC1 ACN B 727       1.110  25.808  29.173  1.00  0.00      B    H
ATOM   4383  HC2 ACN B 727       2.364  26.175  30.445  1.00  0.00      B    H
ATOM   4384  CZ  ACN B 727       0.334  26.139  31.113  1.00  0.00      B    C
ATOM   4385  NZ  ACN B 727      -0.564  26.481  31.845  1.00  0.00      B    N
ATOM   4386  CT  ACN B 728      39.886  23.528   2.371  1.00  0.00      B    C
ATOM   4387  HC  ACN B 728      40.390  24.423   2.735  1.00  0.00      B    H
ATOM   4388  HC1 ACN B 728      40.568  22.958   1.740  1.00  0.00      B    H
ATOM   4389  HC2 ACN B 728      38.932  23.807   1.924  1.00  0.00      B    H
ATOM   4390  CZ  ACN B 728      39.695  22.707   3.589  1.00  0.00      B    C
ATOM   4391  NZ  ACN B 728      39.495  22.042   4.542  1.00  0.00      B    N
ATOM   4392  CT  ACN B 729      41.941  42.911  34.924  1.00  0.00      B    C
ATOM   4393  HC  ACN B 729      42.873  42.397  34.689  1.00  0.00      B    H
ATOM   4394  HC1 ACN B 729      42.066  43.874  35.419  1.00  0.00      B    H
ATOM   4395  HC2 ACN B 729      41.255  42.243  35.446  1.00  0.00      B    H
ATOM   4396  CZ  ACN B 729      41.394  43.159  33.573  1.00  0.00      B    C
ATOM   4397  NZ  ACN B 729      40.971  43.311  32.499  1.00  0.00      B    N
ATOM   4398  CT  ACN B 730      23.528  37.057   5.766  1.00  0.00      B    C
ATOM   4399  HC  ACN B 730      23.403  35.975   5.740  1.00  0.00      B    H
ATOM   4400  HC1 ACN B 730      23.379  37.430   6.779  1.00  0.00      B    H
ATOM   4401  HC2 ACN B 730      22.692  37.498   5.223  1.00  0.00      B    H
ATOM   4402  CZ  ACN B 730      24.883  37.261   5.285  1.00  0.00      B    C
ATOM   4403  NZ  ACN B 730      25.907  37.475   4.805  1.00  0.00      B    N
ATOM   4404  CT  ACN B 731      28.117  32.700   1.027  1.00  0.00      B    C
ATOM   4405  HC  ACN B 731      28.438  32.222   1.953  1.00  0.00      B    H
ATOM   4406  HC1 ACN B 731      28.723  32.416   0.167  1.00  0.00      B    H
ATOM   4407  HC2 ACN B 731      28.193  33.758   1.277  1.00  0.00      B    H
ATOM   4408  CZ  ACN B 731      26.739  32.320   0.700  1.00  0.00      B    C
ATOM   4409  NZ  ACN B 731      25.638  32.034   0.487  1.00  0.00      B    N
ATOM   4410  CT  ACN B 732      25.982   1.690  30.811  1.00  0.00      B    C
ATOM   4411  HC  ACN B 732      24.927   1.873  31.014  1.00  0.00      B    H
ATOM   4412  HC1 ACN B 732      26.315   0.927  31.514  1.00  0.00      B    H
ATOM   4413  HC2 ACN B 732      26.625   2.552  30.992  1.00  0.00      B    H
ATOM   4414  CZ  ACN B 732      26.216   1.236  29.426  1.00  0.00      B    C
ATOM   4415  NZ  ACN B 732      26.371   0.919  28.354  1.00  0.00      B    N
ATOM   4416  CT  ACN B 733      39.496  12.729  14.024  1.00  0.00      B    C
ATOM   4417  HC  ACN B 733      39.849  13.599  13.471  1.00  0.00      B    H
ATOM   4418  HC1 ACN B 733      39.789  11.895  13.386  1.00  0.00      B    H
ATOM   4419  HC2 ACN B 733      38.409  12.739  14.111  1.00  0.00      B    H
ATOM   4420  CZ  ACN B 733      40.108  12.675  15.331  1.00  0.00      B    C
ATOM   4421  NZ  ACN B 733      40.519  12.606  16.414  1.00  0.00      B    N
ATOM   4422  CT  ACN B 734      39.021   1.902  21.128  1.00  0.00      B    C
ATOM   4423  HC  ACN B 734      38.248   2.525  20.678  1.00  0.00      B    H
ATOM   4424  HC1 ACN B 734      39.645   1.415  20.379  1.00  0.00      B    H
ATOM   4425  HC2 ACN B 734      38.530   1.203  21.805  1.00  0.00      B    H
ATOM   4426  CZ  ACN B 734      39.816   2.873  21.876  1.00  0.00      B    C
ATOM   4427  NZ  ACN B 734      40.449   3.628  22.443  1.00  0.00      B    N
ATOM   4428  CT  ACN B 735      32.843  40.040   8.039  1.00  0.00      B    C
ATOM   4429  HC  ACN B 735      33.083  40.595   7.132  1.00  0.00      B    H
ATOM   4430  HC1 ACN B 735      32.492  40.668   8.859  1.00  0.00      B    H
ATOM   4431  HC2 ACN B 735      33.777  39.517   8.241  1.00  0.00      B    H
ATOM   4432  CZ  ACN B 735      31.832  39.135   7.694  1.00  0.00      B    C
ATOM   4433  NZ  ACN B 735      30.993  38.386   7.370  1.00  0.00      B    N
ATOM   4434  CT  ACN B 736       6.785   2.168  27.262  1.00  0.00      B    C
ATOM   4435  HC  ACN B 736       6.820   1.746  28.266  1.00  0.00      B    H
ATOM   4436  HC1 ACN B 736       5.709   2.060  27.128  1.00  0.00      B    H
ATOM   4437  HC2 ACN B 736       7.297   1.610  26.477  1.00  0.00      B    H
ATOM   4438  CZ  ACN B 736       7.263   3.558  27.514  1.00  0.00      B    C
ATOM   4439  NZ  ACN B 736       7.621   4.639  27.786  1.00  0.00      B    N
ATOM   4440  CT  ACN B 737      14.768   4.145   0.991  1.00  0.00      B    C
ATOM   4441  HC  ACN B 737      14.857   4.895   0.206  1.00  0.00      B    H
ATOM   4442  HC1 ACN B 737      13.829   4.284   1.527  1.00  0.00      B    H
ATOM   4443  HC2 ACN B 737      15.619   4.116   1.671  1.00  0.00      B    H
ATOM   4444  CZ  ACN B 737      14.602   2.848   0.350  1.00  0.00      B    C
ATOM   4445  NZ  ACN B 737      14.340   1.831  -0.179  1.00  0.00      B    N
ATOM   4446  CT  ACN B 738      35.107   2.868   6.486  1.00  0.00      B    C
ATOM   4447  HC  ACN B 738      35.662   2.759   5.554  1.00  0.00      B    H
ATOM   4448  HC1 ACN B 738      35.524   2.120   7.160  1.00  0.00      B    H
ATOM   4449  HC2 ACN B 738      34.059   2.653   6.278  1.00  0.00      B    H
ATOM   4450  CZ  ACN B 738      34.927   4.138   7.163  1.00  0.00      B    C
ATOM   4451  NZ  ACN B 738      34.765   5.100   7.738  1.00  0.00      B    N
ATOM   4452  CT  ACN B 739      21.734  11.989  36.676  1.00  0.00      B    C
ATOM   4453  HC  ACN B 739      20.974  11.291  36.325  1.00  0.00      B    H
ATOM   4454  HC1 ACN B 739      21.610  12.199  37.738  1.00  0.00      B    H
ATOM   4455  HC2 ACN B 739      21.629  12.843  36.006  1.00  0.00      B    H
ATOM   4456  CZ  ACN B 739      23.092  11.277  36.746  1.00  0.00      B    C
ATOM   4457  NZ  ACN B 739      24.095  10.729  36.826  1.00  0.00      B    N
ATOM   4458  CT  ACN B 740       5.147  36.053  25.492  1.00  0.00      B    C
ATOM   4459  HC  ACN B 740       4.816  36.225  24.468  1.00  0.00      B    H
ATOM   4460  HC1 ACN B 740       4.351  35.701  26.149  1.00  0.00      B    H
ATOM   4461  HC2 ACN B 740       5.658  36.962  25.809  1.00  0.00      B    H
ATOM   4462  CZ  ACN B 740       6.188  35.069  25.376  1.00  0.00      B    C
ATOM   4463  NZ  ACN B 740       7.009  34.257  25.296  1.00  0.00      B    N
ATOM   4464  CT  ACN B 741      28.357   7.646  16.026  1.00  0.00      B    C
ATOM   4465  HC  ACN B 741      28.190   7.245  15.027  1.00  0.00      B    H
ATOM   4466  HC1 ACN B 741      27.489   8.215  16.360  1.00  0.00      B    H
ATOM   4467  HC2 ACN B 741      29.125   8.354  15.713  1.00  0.00      B    H
ATOM   4468  CZ  ACN B 741      28.704   6.510  16.977  1.00  0.00      B    C
ATOM   4469  NZ  ACN B 741      28.994   5.656  17.699  1.00  0.00      B    N
ATOM   4470  CT  ACN B 742      34.626  36.615  34.692  1.00  0.00      B    C
ATOM   4471  HC  ACN B 742      35.023  35.697  34.259  1.00  0.00      B    H
ATOM   4472  HC1 ACN B 742      34.947  37.441  34.056  1.00  0.00      B    H
ATOM   4473  HC2 ACN B 742      35.014  36.831  35.688  1.00  0.00      B    H
ATOM   4474  CZ  ACN B 742      33.136  36.570  34.754  1.00  0.00      B    C
ATOM   4475  NZ  ACN B 742      31.998  36.480  34.773  1.00  0.00      B    N
ATOM   4476  CT  ACN B 743      24.033  15.235   6.398  1.00  0.00      B    C
ATOM   4477  HC  ACN B 743      23.747  16.230   6.056  1.00  0.00      B    H
ATOM   4478  HC1 ACN B 743      23.422  14.466   5.926  1.00  0.00      B    H
ATOM   4479  HC2 ACN B 743      23.958  15.074   7.473  1.00  0.00      B    H
ATOM   4480  CZ  ACN B 743      25.433  15.065   5.999  1.00  0.00      B    C
ATOM   4481  NZ  ACN B 743      26.525  14.859   5.713  1.00  0.00      B    N
ATOM   4482  CT  ACN B 744      16.075  10.512   6.555  1.00  0.00      B    C
ATOM   4483  HC  ACN B 744      15.169   9.925   6.704  1.00  0.00      B    H
ATOM   4484  HC1 ACN B 744      16.203  10.865   5.532  1.00  0.00      B    H
ATOM   4485  HC2 ACN B 744      16.960   9.960   6.871  1.00  0.00      B    H
ATOM   4486  CZ  ACN B 744      16.000  11.652   7.481  1.00  0.00      B    C
ATOM   4487  NZ  ACN B 744      15.840  12.499   8.213  1.00  0.00      B    N
ATOM   4488  CT  ACN B 745       6.495  22.644  12.275  1.00  0.00      B    C
ATOM   4489  HC  ACN B 745       6.782  21.811  11.634  1.00  0.00      B    H
ATOM   4490  HC1 ACN B 745       5.459  22.902  12.053  1.00  0.00      B    H
ATOM   4491  HC2 ACN B 745       7.121  23.523  12.121  1.00  0.00      B    H
ATOM   4492  CZ  ACN B 745       6.610  22.086  13.626  1.00  0.00      B    C
ATOM   4493  NZ  ACN B 745       6.726  21.610  14.705  1.00  0.00      B    N
ATOM   4494  CT  ACN B 746      19.266  36.268  38.413  1.00  0.00      B    C
ATOM   4495  HC  ACN B 746      19.793  35.329  38.586  1.00  0.00      B    H
ATOM   4496  HC1 ACN B 746      19.106  36.804  39.349  1.00  0.00      B    H
ATOM   4497  HC2 ACN B 746      18.242  36.236  38.040  1.00  0.00      B    H
ATOM   4498  CZ  ACN B 746      20.150  37.099  37.597  1.00  0.00      B    C
ATOM   4499  NZ  ACN B 746      20.850  37.771  36.994  1.00  0.00      B    N
ATOM   4500  CT  ACN B 747       0.659  31.938  37.046  1.00  0.00      B    C
ATOM   4501  HC  ACN B 747       1.561  31.349  36.877  1.00  0.00      B    H
ATOM   4502  HC1 ACN B 747      -0.030  31.329  37.631  1.00  0.00      B    H
ATOM   4503  HC2 ACN B 747       0.173  32.166  36.097  1.00  0.00      B    H
ATOM   4504  CZ  ACN B 747       1.168  33.118  37.763  1.00  0.00      B    C
ATOM   4505  NZ  ACN B 747       1.508  34.081  38.263  1.00  0.00      B    N
ATOM   4506  CT  ACN B 748      38.264   1.576  17.450  1.00  0.00      B    C
ATOM   4507  HC  ACN B 748      39.092   1.996  18.022  1.00  0.00      B    H
ATOM   4508  HC1 ACN B 748      38.164   1.866  16.404  1.00  0.00      B    H
ATOM   4509  HC2 ACN B 748      37.345   1.751  18.008  1.00  0.00      B    H
ATOM   4510  CZ  ACN B 748      38.559   0.124  17.460  1.00  0.00      B    C
ATOM   4511  NZ  ACN B 748      38.870  -1.007  17.468  1.00  0.00      B    N
ATOM   4512  CT  ACN B 749      22.394  44.240   5.714  1.00  0.00      B    C
ATOM   4513  HC  ACN B 749      22.837  43.268   5.932  1.00  0.00      B    H
ATOM   4514  HC1 ACN B 749      23.076  45.074   5.877  1.00  0.00      B    H
ATOM   4515  HC2 ACN B 749      21.551  44.420   6.381  1.00  0.00      B    H
ATOM   4516  CZ  ACN B 749      22.075  44.497   4.284  1.00  0.00      B    C
ATOM   4517  NZ  ACN B 749      21.796  44.693   3.186  1.00  0.00      B    N
ATOM   4518  CT  ACN B 750       9.539  17.229  11.930  1.00  0.00      B    C
ATOM   4519  HC  ACN B 750       9.284  18.262  12.168  1.00  0.00      B    H
ATOM   4520  HC1 ACN B 750      10.613  17.045  11.901  1.00  0.00      B    H
ATOM   4521  HC2 ACN B 750       8.999  17.099  10.993  1.00  0.00      B    H
ATOM   4522  CZ  ACN B 750       8.939  16.440  13.000  1.00  0.00      B    C
ATOM   4523  NZ  ACN B 750       8.429  15.784  13.817  1.00  0.00      B    N
ATOM   4524  CT  ACN B 751      31.355  39.083   4.173  1.00  0.00      B    C
ATOM   4525  HC  ACN B 751      31.179  40.152   4.051  1.00  0.00      B    H
ATOM   4526  HC1 ACN B 751      30.717  38.648   4.942  1.00  0.00      B    H
ATOM   4527  HC2 ACN B 751      32.364  38.766   4.439  1.00  0.00      B    H
ATOM   4528  CZ  ACN B 751      30.897  38.403   2.936  1.00  0.00      B    C
ATOM   4529  NZ  ACN B 751      30.576  37.840   1.964  1.00  0.00      B    N
ATOM   4530  CT  ACN B 752      34.228  26.294  40.427  1.00  0.00      B    C
ATOM   4531  HC  ACN B 752      33.505  26.810  41.059  1.00  0.00      B    H
ATOM   4532  HC1 ACN B 752      35.234  26.265  40.845  1.00  0.00      B    H
ATOM   4533  HC2 ACN B 752      34.305  26.925  39.542  1.00  0.00      B    H
ATOM   4534  CZ  ACN B 752      33.721  24.929  40.169  1.00  0.00      B    C
ATOM   4535  NZ  ACN B 752      33.278  23.898  40.038  1.00  0.00      B    N
ATOM   4536  CT  ACN B 753       1.398  26.345   7.796  1.00  0.00      B    C
ATOM   4537  HC  ACN B 753       0.424  26.675   8.157  1.00  0.00      B    H
ATOM   4538  HC1 ACN B 753       2.219  27.061   7.843  1.00  0.00      B    H
ATOM   4539  HC2 ACN B 753       1.109  25.932   6.830  1.00  0.00      B    H
ATOM   4540  CZ  ACN B 753       1.856  25.282   8.688  1.00  0.00      B    C
ATOM   4541  NZ  ACN B 753       2.192  24.477   9.436  1.00  0.00      B    N
ATOM   4542  CT  ACN B 754      26.701  34.759   9.157  1.00  0.00      B    C
ATOM   4543  HC  ACN B 754      26.082  35.526   8.692  1.00  0.00      B    H
ATOM   4544  HC1 ACN B 754      26.182  33.921   9.621  1.00  0.00      B    H
ATOM   4545  HC2 ACN B 754      27.380  35.325   9.795  1.00  0.00      B    H
ATOM   4546  CZ  ACN B 754      27.628  34.151   8.246  1.00  0.00      B    C
ATOM   4547  NZ  ACN B 754      28.312  33.635   7.511  1.00  0.00      B    N
ATOM   4548  CT  ACN B 755       0.897  19.026   5.009  1.00  0.00      B    C
ATOM   4549  HC  ACN B 755       1.679  19.742   5.262  1.00  0.00      B    H
ATOM   4550  HC1 ACN B 755       0.068  19.531   4.512  1.00  0.00      B    H
ATOM   4551  HC2 ACN B 755       0.715  18.498   5.945  1.00  0.00      B    H
ATOM   4552  CZ  ACN B 755       1.507  18.010   4.156  1.00  0.00      B    C
ATOM   4553  NZ  ACN B 755       1.936  17.068   3.558  1.00  0.00      B    N
ATOM   4554  CT  ACN B 756      11.508  22.283  14.675  1.00  0.00      B    C
ATOM   4555  HC  ACN B 756      11.065  23.133  15.193  1.00  0.00      B    H
ATOM   4556  HC1 ACN B 756      10.793  21.464  14.586  1.00  0.00      B    H
ATOM   4557  HC2 ACN B 756      12.404  21.899  15.161  1.00  0.00      B    H
ATOM   4558  CZ  ACN B 756      11.828  22.645  13.290  1.00  0.00      B    C
ATOM   4559  NZ  ACN B 756      12.095  22.969  12.190  1.00  0.00      B    N
ATOM   4560  CT  ACN B 757      42.903  42.305   5.708  1.00  0.00      B    C
ATOM   4561  HC  ACN B 757      42.458  42.480   6.687  1.00  0.00      B    H
ATOM   4562  HC1 ACN B 757      43.486  41.390   5.810  1.00  0.00      B    H
ATOM   4563  HC2 ACN B 757      43.539  43.168   5.512  1.00  0.00      B    H
ATOM   4564  CZ  ACN B 757      41.910  42.214   4.642  1.00  0.00      B    C
ATOM   4565  NZ  ACN B 757      41.079  42.101   3.795  1.00  0.00      B    N
ATOM   4566  CT  ACN B 758      23.216  19.380  27.147  1.00  0.00      B    C
ATOM   4567  HC  ACN B 758      24.208  19.705  27.459  1.00  0.00      B    H
ATOM   4568  HC1 ACN B 758      22.967  18.478  27.707  1.00  0.00      B    H
ATOM   4569  HC2 ACN B 758      23.099  19.223  26.074  1.00  0.00      B    H
ATOM   4570  CZ  ACN B 758      22.440  20.504  27.682  1.00  0.00      B    C
ATOM   4571  NZ  ACN B 758      21.858  21.404  28.142  1.00  0.00      B    N
ATOM   4572  CT  ACN B 759      43.934   9.352  41.073  1.00  0.00      B    C
ATOM   4573  HC  ACN B 759      43.374  10.282  40.971  1.00  0.00      B    H
ATOM   4574  HC1 ACN B 759      45.013   9.496  41.039  1.00  0.00      B    H
ATOM   4575  HC2 ACN B 759      43.643   8.673  40.272  1.00  0.00      B    H
ATOM   4576  CZ  ACN B 759      43.696   8.829  42.429  1.00  0.00      B    C
ATOM   4577  NZ  ACN B 759      43.600   8.379  43.504  1.00  0.00      B    N
ATOM   4578  CT  ACN B 760      29.199   7.595  37.130  1.00  0.00      B    C
ATOM   4579  HC  ACN B 760      28.215   8.058  37.052  1.00  0.00      B    H
ATOM   4580  HC1 ACN B 760      29.389   7.047  36.207  1.00  0.00      B    H
ATOM   4581  HC2 ACN B 760      29.197   6.877  37.950  1.00  0.00      B    H
ATOM   4582  CZ  ACN B 760      30.233   8.705  37.325  1.00  0.00      B    C
ATOM   4583  NZ  ACN B 760      31.097   9.460  37.480  1.00  0.00      B    N
ATOM   4584  CT  ACN B 761      12.448  32.175  20.142  1.00  0.00      B    C
ATOM   4585  HC  ACN B 761      12.028  32.443  19.173  1.00  0.00      B    H
ATOM   4586  HC1 ACN B 761      12.456  33.022  20.828  1.00  0.00      B    H
ATOM   4587  HC2 ACN B 761      13.462  31.796  20.012  1.00  0.00      B    H
ATOM   4588  CZ  ACN B 761      11.741  31.040  20.728  1.00  0.00      B    C
ATOM   4589  NZ  ACN B 761      11.120  30.169  21.137  1.00  0.00      B    N
ATOM   4590  CT  ACN B 762      14.805  38.501  33.567  1.00  0.00      B    C
ATOM   4591  HC  ACN B 762      14.954  39.474  34.035  1.00  0.00      B    H
ATOM   4592  HC1 ACN B 762      15.326  37.737  34.145  1.00  0.00      B    H
ATOM   4593  HC2 ACN B 762      15.126  38.540  32.526  1.00  0.00      B    H
ATOM   4594  CZ  ACN B 762      13.405  38.112  33.397  1.00  0.00      B    C
ATOM   4595  NZ  ACN B 762      12.289  37.786  33.287  1.00  0.00      B    N
ATOM   4596  CT  ACN B 763      44.348  42.736  27.561  1.00  0.00      B    C
ATOM   4597  HC  ACN B 763      44.934  43.472  28.112  1.00  0.00      B    H
ATOM   4598  HC1 ACN B 763      44.131  43.097  26.555  1.00  0.00      B    H
ATOM   4599  HC2 ACN B 763      43.355  42.604  27.990  1.00  0.00      B    H
ATOM   4600  CZ  ACN B 763      44.911  41.364  27.390  1.00  0.00      B    C
ATOM   4601  NZ  ACN B 763      45.379  40.301  27.268  1.00  0.00      B    N
ATOM   4602  CT  ACN B 764      15.319  33.801  -0.390  1.00  0.00      B    C
ATOM   4603  HC  ACN B 764      14.517  33.476  -1.052  1.00  0.00      B    H
ATOM   4604  HC1 ACN B 764      15.742  34.774  -0.640  1.00  0.00      B    H
ATOM   4605  HC2 ACN B 764      16.027  33.098   0.049  1.00  0.00      B    H
ATOM   4606  CZ  ACN B 764      14.594  33.975   0.872  1.00  0.00      B    C
ATOM   4607  NZ  ACN B 764      13.958  34.105   1.806  1.00  0.00      B    N
ATOM   4608  CT  ACN B 765      12.465  17.812  40.575  1.00  0.00      B    C
ATOM   4609  HC  ACN B 765      11.699  18.554  40.353  1.00  0.00      B    H
ATOM   4610  HC1 ACN B 765      12.673  17.652  41.633  1.00  0.00      B    H
ATOM   4611  HC2 ACN B 765      13.315  18.206  40.019  1.00  0.00      B    H
ATOM   4612  CZ  ACN B 765      11.912  16.478  40.173  1.00  0.00      B    C
ATOM   4613  NZ  ACN B 765      11.510  15.480  39.820  1.00  0.00      B    N
ATOM   4614  CT  ACN B 766      20.825  18.999  35.187  1.00  0.00      B    C
ATOM   4615  HC  ACN B 766      21.387  18.438  34.440  1.00  0.00      B    H
ATOM   4616  HC1 ACN B 766      20.512  20.030  35.026  1.00  0.00      B    H
ATOM   4617  HC2 ACN B 766      21.319  18.894  36.153  1.00  0.00      B    H
ATOM   4618  CZ  ACN B 766      19.515  18.428  35.380  1.00  0.00      B    C
ATOM   4619  NZ  ACN B 766      18.436  18.032  35.600  1.00  0.00      B    N
ATOM   4620  CT  ACN B 767       2.890  31.016  18.630  1.00  0.00      B    C
ATOM   4621  HC  ACN B 767       1.922  31.478  18.433  1.00  0.00      B    H
ATOM   4622  HC1 ACN B 767       2.808  30.240  19.390  1.00  0.00      B    H
ATOM   4623  HC2 ACN B 767       3.710  31.681  18.901  1.00  0.00      B    H
ATOM   4624  CZ  ACN B 767       3.214  30.258  17.443  1.00  0.00      B    C
ATOM   4625  NZ  ACN B 767       3.456  29.666  16.444  1.00  0.00      B    N
ATOM   4626  CT  ACN B 768      40.525   3.877  14.286  1.00  0.00      B    C
ATOM   4627  HC  ACN B 768      40.321   2.808  14.349  1.00  0.00      B    H
ATOM   4628  HC1 ACN B 768      41.005   4.252  15.190  1.00  0.00      B    H
ATOM   4629  HC2 ACN B 768      39.498   4.236  14.221  1.00  0.00      B    H
ATOM   4630  CZ  ACN B 768      41.298   4.247  13.069  1.00  0.00      B    C
ATOM   4631  NZ  ACN B 768      41.906   4.614  12.107  1.00  0.00      B    N
ATOM   4632  CT  ACN B 769      39.327  29.697  31.040  1.00  0.00      B    C
ATOM   4633  HC  ACN B 769      40.015  30.046  30.270  1.00  0.00      B    H
ATOM   4634  HC1 ACN B 769      38.865  28.716  30.930  1.00  0.00      B    H
ATOM   4635  HC2 ACN B 769      38.585  30.466  31.253  1.00  0.00      B    H
ATOM   4636  CZ  ACN B 769      40.286  29.612  32.134  1.00  0.00      B    C
ATOM   4637  NZ  ACN B 769      40.984  29.559  33.018  1.00  0.00      B    N
ATOM   4638  CT  ACN B 770      23.803   8.401  16.619  1.00  0.00      B    C
ATOM   4639  HC  ACN B 770      23.765   8.059  15.585  1.00  0.00      B    H
ATOM   4640  HC1 ACN B 770      22.801   8.431  17.048  1.00  0.00      B    H
ATOM   4641  HC2 ACN B 770      24.357   9.339  16.646  1.00  0.00      B    H
ATOM   4642  CZ  ACN B 770      24.376   7.349  17.364  1.00  0.00      B    C
ATOM   4643  NZ  ACN B 770      24.846   6.520  18.003  1.00  0.00      B    N
ATOM   4644  CT  ACN B 771      26.320   2.542  37.083  1.00  0.00      B    C
ATOM   4645  HC  ACN B 771      25.913   3.376  37.656  1.00  0.00      B    H
ATOM   4646  HC1 ACN B 771      27.241   2.863  36.597  1.00  0.00      B    H
ATOM   4647  HC2 ACN B 771      25.613   2.253  36.306  1.00  0.00      B    H
ATOM   4648  CZ  ACN B 771      26.720   1.437  37.914  1.00  0.00      B    C
ATOM   4649  NZ  ACN B 771      27.017   0.575  38.568  1.00  0.00      B    N
ATOM   4650  CT  ACN B 772      34.255  16.465  18.196  1.00  0.00      B    C
ATOM   4651  HC  ACN B 772      33.495  16.734  17.462  1.00  0.00      B    H
ATOM   4652  HC1 ACN B 772      35.199  16.290  17.681  1.00  0.00      B    H
ATOM   4653  HC2 ACN B 772      33.889  15.631  18.794  1.00  0.00      B    H
ATOM   4654  CZ  ACN B 772      34.303  17.613  19.077  1.00  0.00      B    C
ATOM   4655  NZ  ACN B 772      34.340  18.551  19.749  1.00  0.00      B    N
ATOM   4656  CT  ACN B 773      21.306  22.431  43.476  1.00  0.00      B    C
ATOM   4657  HC  ACN B 773      20.770  23.189  44.048  1.00  0.00      B    H
ATOM   4658  HC1 ACN B 773      21.068  21.417  43.795  1.00  0.00      B    H
ATOM   4659  HC2 ACN B 773      22.360  22.607  43.692  1.00  0.00      B    H
ATOM   4660  CZ  ACN B 773      21.107  22.677  41.978  1.00  0.00      B    C
ATOM   4661  NZ  ACN B 773      21.029  22.835  40.870  1.00  0.00      B    N
ATOM   4662  CT  ACN B 774      35.290   0.770   2.373  1.00  0.00      B    C
ATOM   4663  HC  ACN B 774      34.972  -0.272   2.417  1.00  0.00      B    H
ATOM   4664  HC1 ACN B 774      36.147   0.859   3.041  1.00  0.00      B    H
ATOM   4665  HC2 ACN B 774      34.443   1.388   2.668  1.00  0.00      B    H
ATOM   4666  CZ  ACN B 774      35.440   1.166   0.952  1.00  0.00      B    C
ATOM   4667  NZ  ACN B 774      35.507   1.489  -0.142  1.00  0.00      B    N
ATOM   4668  CT  ACN B 775      10.703  12.475  37.957  1.00  0.00      B    C
ATOM   4669  HC  ACN B 775      11.331  12.107  38.768  1.00  0.00      B    H
ATOM   4670  HC1 ACN B 775       9.920  13.105  38.380  1.00  0.00      B    H
ATOM   4671  HC2 ACN B 775      10.344  11.625  37.377  1.00  0.00      B    H
ATOM   4672  CZ  ACN B 775      11.476  13.376  37.119  1.00  0.00      B    C
ATOM   4673  NZ  ACN B 775      12.128  14.141  36.458  1.00  0.00      B    N
ATOM   4674  CT  ACN B 776      17.933  11.824  13.250  1.00  0.00      B    C
ATOM   4675  HC  ACN B 776      17.567  10.848  12.932  1.00  0.00      B    H
ATOM   4676  HC1 ACN B 776      18.035  12.428  12.349  1.00  0.00      B    H
ATOM   4677  HC2 ACN B 776      18.885  11.535  13.696  1.00  0.00      B    H
ATOM   4678  CZ  ACN B 776      16.930  12.350  14.155  1.00  0.00      B    C
ATOM   4679  NZ  ACN B 776      16.161  12.719  14.875  1.00  0.00      B    N
ATOM   4680  CT  ACN B 777      31.831  36.694  29.398  1.00  0.00      B    C
ATOM   4681  HC  ACN B 777      32.163  37.206  28.495  1.00  0.00      B    H
ATOM   4682  HC1 ACN B 777      32.005  35.619  29.347  1.00  0.00      B    H
ATOM   4683  HC2 ACN B 777      30.824  36.970  29.709  1.00  0.00      B    H
ATOM   4684  CZ  ACN B 777      32.719  37.244  30.435  1.00  0.00      B    C
ATOM   4685  NZ  ACN B 777      33.440  37.705  31.228  1.00  0.00      B    N
ATOM   4686  CT  ACN B 778      19.429  44.503  18.300  1.00  0.00      B    C
ATOM   4687  HC  ACN B 778      19.430  45.592  18.292  1.00  0.00      B    H
ATOM   4688  HC1 ACN B 778      18.412  44.131  18.173  1.00  0.00      B    H
ATOM   4689  HC2 ACN B 778      19.836  44.047  19.203  1.00  0.00      B    H
ATOM   4690  CZ  ACN B 778      20.181  43.960  17.148  1.00  0.00      B    C
ATOM   4691  NZ  ACN B 778      20.822  43.540  16.243  1.00  0.00      B    N
ATOM   4692  CT  ACN B 779       5.731  14.660  15.578  1.00  0.00      B    C
ATOM   4693  HC  ACN B 779       6.097  15.165  14.684  1.00  0.00      B    H
ATOM   4694  HC1 ACN B 779       6.104  13.650  15.407  1.00  0.00      B    H
ATOM   4695  HC2 ACN B 779       4.652  14.581  15.710  1.00  0.00      B    H
ATOM   4696  CZ  ACN B 779       6.387  15.211  16.759  1.00  0.00      B    C
ATOM   4697  NZ  ACN B 779       6.894  15.619  17.675  1.00  0.00      B    N
ATOM   4698  CT  ACN B 780      42.930  33.614  28.515  1.00  0.00      B    C
ATOM   4699  HC  ACN B 780      42.466  34.169  29.330  1.00  0.00      B    H
ATOM   4700  HC1 ACN B 780      43.960  33.960  28.605  1.00  0.00      B    H
ATOM   4701  HC2 ACN B 780      42.592  33.908  27.522  1.00  0.00      B    H
ATOM   4702  CZ  ACN B 780      42.653  32.214  28.636  1.00  0.00      B    C
ATOM   4703  NZ  ACN B 780      42.379  31.077  28.648  1.00  0.00      B    N
ATOM   4704  CT  ACN B 781      15.405  31.930  31.719  1.00  0.00      B    C
ATOM   4705  HC  ACN B 781      15.237  32.983  31.946  1.00  0.00      B    H
ATOM   4706  HC1 ACN B 781      15.046  31.707  30.715  1.00  0.00      B    H
ATOM   4707  HC2 ACN B 781      15.049  31.242  32.486  1.00  0.00      B    H
ATOM   4708  CZ  ACN B 781      16.855  31.915  31.707  1.00  0.00      B    C
ATOM   4709  NZ  ACN B 781      18.009  31.788  31.731  1.00  0.00      B    N
ATOM   4710  CT  ACN B 782      39.294  23.074  36.443  1.00  0.00      B    C
ATOM   4711  HC  ACN B 782      39.698  24.080  36.555  1.00  0.00      B    H
ATOM   4712  HC1 ACN B 782      40.075  22.464  36.898  1.00  0.00      B    H
ATOM   4713  HC2 ACN B 782      38.962  22.857  35.428  1.00  0.00      B    H
ATOM   4714  CZ  ACN B 782      38.160  23.143  37.410  1.00  0.00      B    C
ATOM   4715  NZ  ACN B 782      37.312  23.245  38.236  1.00  0.00      B    N
ATOM   4716  CT  ACN B 783       7.798  21.942   0.971  1.00  0.00      B    C
ATOM   4717  HC  ACN B 783       7.222  21.297   0.308  1.00  0.00      B    H
ATOM   4718  HC1 ACN B 783       8.479  21.276   1.501  1.00  0.00      B    H
ATOM   4719  HC2 ACN B 783       7.290  22.621   1.656  1.00  0.00      B    H
ATOM   4720  CZ  ACN B 783       8.597  22.935   0.256  1.00  0.00      B    C
ATOM   4721  NZ  ACN B 783       9.136  23.773  -0.311  1.00  0.00      B    N
ATOM   4722  CT  ACN B 784      16.301  20.856  42.226  1.00  0.00      B    C
ATOM   4723  HC  ACN B 784      16.469  21.922  42.377  1.00  0.00      B    H
ATOM   4724  HC1 ACN B 784      16.779  20.173  42.929  1.00  0.00      B    H
ATOM   4725  HC2 ACN B 784      16.597  20.486  41.245  1.00  0.00      B    H
ATOM   4726  CZ  ACN B 784      14.859  20.618  42.427  1.00  0.00      B    C
ATOM   4727  NZ  ACN B 784      13.770  20.384  42.635  1.00  0.00      B    N
ATOM   4728  CT  ACN B 785       5.469  17.134   6.694  1.00  0.00      B    C
ATOM   4729  HC  ACN B 785       5.948  16.294   7.197  1.00  0.00      B    H
ATOM   4730  HC1 ACN B 785       4.922  16.744   5.835  1.00  0.00      B    H
ATOM   4731  HC2 ACN B 785       6.051  18.043   6.546  1.00  0.00      B    H
ATOM   4732  CZ  ACN B 785       4.566  17.527   7.816  1.00  0.00      B    C
ATOM   4733  NZ  ACN B 785       3.887  17.844   8.697  1.00  0.00      B    N
ATOM   4734  CT  ACN B 786      12.477   3.022   5.480  1.00  0.00      B    C
ATOM   4735  HC  ACN B 786      12.341   3.883   4.826  1.00  0.00      B    H
ATOM   4736  HC1 ACN B 786      11.522   2.559   5.730  1.00  0.00      B    H
ATOM   4737  HC2 ACN B 786      13.073   3.275   6.357  1.00  0.00      B    H
ATOM   4738  CZ  ACN B 786      13.186   2.095   4.611  1.00  0.00      B    C
ATOM   4739  NZ  ACN B 786      13.725   1.346   3.838  1.00  0.00      B    N
ATOM   4740  CT  ACN B 787      38.490  15.056  19.047  1.00  0.00      B    C
ATOM   4741  HC  ACN B 787      39.255  15.141  19.819  1.00  0.00      B    H
ATOM   4742  HC1 ACN B 787      37.709  14.339  19.298  1.00  0.00      B    H
ATOM   4743  HC2 ACN B 787      38.895  14.677  18.109  1.00  0.00      B    H
ATOM   4744  CZ  ACN B 787      38.007  16.494  18.812  1.00  0.00      B    C
ATOM   4745  NZ  ACN B 787      37.713  17.587  18.609  1.00  0.00      B    N
ATOM   4746  CT  ACN B 788      15.088  24.044  21.922  1.00  0.00      B    C
ATOM   4747  HC  ACN B 788      14.753  24.019  22.959  1.00  0.00      B    H
ATOM   4748  HC1 ACN B 788      14.307  23.816  21.197  1.00  0.00      B    H
ATOM   4749  HC2 ACN B 788      15.938  23.366  21.855  1.00  0.00      B    H
ATOM   4750  CZ  ACN B 788      15.573  25.388  21.619  1.00  0.00      B    C
ATOM   4751  NZ  ACN B 788      16.009  26.444  21.349  1.00  0.00      B    N
ATOM   4752  CT  ACN B 789      27.179  38.489   0.443  1.00  0.00      B    C
ATOM   4753  HC  ACN B 789      26.379  37.995  -0.109  1.00  0.00      B    H
ATOM   4754  HC1 ACN B 789      27.589  37.753   1.135  1.00  0.00      B    H
ATOM   4755  HC2 ACN B 789      26.862  39.377   0.991  1.00  0.00      B    H
ATOM   4756  CZ  ACN B 789      28.116  38.961  -0.519  1.00  0.00      B    C
ATOM   4757  NZ  ACN B 789      28.854  39.309  -1.273  1.00  0.00      B    N
ATOM   4758  CT  ACN B 790      33.571  23.410  25.533  1.00  0.00      B    C
ATOM   4759  HC  ACN B 790      34.360  22.833  25.051  1.00  0.00      B    H
ATOM   4760  HC1 ACN B 790      32.991  22.690  26.110  1.00  0.00      B    H
ATOM   4761  HC2 ACN B 790      32.899  23.957  24.872  1.00  0.00      B    H
ATOM   4762  CZ  ACN B 790      34.178  24.321  26.513  1.00  0.00      B    C
ATOM   4763  NZ  ACN B 790      34.605  25.033  27.256  1.00  0.00      B    N
ATOM   4764  CT  ACN B 791      42.545  14.131  26.186  1.00  0.00      B    C
ATOM   4765  HC  ACN B 791      42.761  15.021  25.595  1.00  0.00      B    H
ATOM   4766  HC1 ACN B 791      42.151  13.322  25.571  1.00  0.00      B    H
ATOM   4767  HC2 ACN B 791      41.863  14.358  27.005  1.00  0.00      B    H
ATOM   4768  CZ  ACN B 791      43.834  13.678  26.765  1.00  0.00      B    C
ATOM   4769  NZ  ACN B 791      44.821  13.319  27.264  1.00  0.00      B    N
ATOM   4770  CT  ACN B 792      43.002  14.773  17.993  1.00  0.00      B    C
ATOM   4771  HC  ACN B 792      43.326  14.234  18.884  1.00  0.00      B    H
ATOM   4772  HC1 ACN B 792      42.232  15.458  18.349  1.00  0.00      B    H
ATOM   4773  HC2 ACN B 792      42.594  13.987  17.358  1.00  0.00      B    H
ATOM   4774  CZ  ACN B 792      44.204  15.426  17.432  1.00  0.00      B    C
ATOM   4775  NZ  ACN B 792      45.146  15.986  17.051  1.00  0.00      B    N
ATOM   4776  CT  ACN B 793       7.034  34.775  31.320  1.00  0.00      B    C
ATOM   4777  HC  ACN B 793       7.449  33.782  31.148  1.00  0.00      B    H
ATOM   4778  HC1 ACN B 793       7.024  35.322  30.378  1.00  0.00      B    H
ATOM   4779  HC2 ACN B 793       7.644  35.287  32.065  1.00  0.00      B    H
ATOM   4780  CZ  ACN B 793       5.597  34.615  31.732  1.00  0.00      B    C
ATOM   4781  NZ  ACN B 793       4.537  34.534  32.137  1.00  0.00      B    N
ATOM   4782  CT  ACN B 794      22.597  39.261   9.614  1.00  0.00      B    C
ATOM   4783  HC  ACN B 794      22.226  38.789   8.704  1.00  0.00      B    H
ATOM   4784  HC1 ACN B 794      23.198  40.136   9.367  1.00  0.00      B    H
ATOM   4785  HC2 ACN B 794      23.210  38.555  10.176  1.00  0.00      B    H
ATOM   4786  CZ  ACN B 794      21.494  39.712  10.462  1.00  0.00      B    C
ATOM   4787  NZ  ACN B 794      20.580  40.046  11.135  1.00  0.00      B    N
ATOM   4788  CT  ACN B 795      37.985  27.229  27.107  1.00  0.00      B    C
ATOM   4789  HC  ACN B 795      38.327  26.234  27.394  1.00  0.00      B    H
ATOM   4790  HC1 ACN B 795      38.171  27.953  27.900  1.00  0.00      B    H
ATOM   4791  HC2 ACN B 795      36.963  27.142  26.739  1.00  0.00      B    H
ATOM   4792  CZ  ACN B 795      38.885  27.741  26.052  1.00  0.00      B    C
ATOM   4793  NZ  ACN B 795      39.553  28.183  25.209  1.00  0.00      B    N
ATOM   4794  CT  ACN B 796       9.183  37.760  30.290  1.00  0.00      B    C
ATOM   4795  HC  ACN B 796       9.299  38.172  29.287  1.00  0.00      B    H
ATOM   4796  HC1 ACN B 796      10.041  37.977  30.926  1.00  0.00      B    H
ATOM   4797  HC2 ACN B 796       9.140  36.675  30.197  1.00  0.00      B    H
ATOM   4798  CZ  ACN B 796       7.983  38.244  30.964  1.00  0.00      B    C
ATOM   4799  NZ  ACN B 796       7.042  38.693  31.534  1.00  0.00      B    N
ATOM   4800  CT  ACN B 797      25.090  31.012  19.142  1.00  0.00      B    C
ATOM   4801  HC  ACN B 797      24.621  30.028  19.151  1.00  0.00      B    H
ATOM   4802  HC1 ACN B 797      24.306  31.768  19.179  1.00  0.00      B    H
ATOM   4803  HC2 ACN B 797      25.716  31.105  18.254  1.00  0.00      B    H
ATOM   4804  CZ  ACN B 797      25.927  31.130  20.339  1.00  0.00      B    C
ATOM   4805  NZ  ACN B 797      26.552  31.267  21.329  1.00  0.00      B    N
ATOM   4806  CT  ACN B 798       1.465  15.482   9.056  1.00  0.00      B    C
ATOM   4807  HC  ACN B 798       1.925  15.799   8.120  1.00  0.00      B    H
ATOM   4808  HC1 ACN B 798       0.523  16.004   9.226  1.00  0.00      B    H
ATOM   4809  HC2 ACN B 798       2.162  15.490   9.894  1.00  0.00      B    H
ATOM   4810  CZ  ACN B 798       1.125  14.049   8.967  1.00  0.00      B    C
ATOM   4811  NZ  ACN B 798       0.949  12.902   8.907  1.00  0.00      B    N
ATOM   4812  CT  ACN B 799      39.539  25.427  39.732  1.00  0.00      B    C
ATOM   4813  HC  ACN B 799      39.476  26.442  40.124  1.00  0.00      B    H
ATOM   4814  HC1 ACN B 799      39.346  25.434  38.659  1.00  0.00      B    H
ATOM   4815  HC2 ACN B 799      38.991  24.568  40.118  1.00  0.00      B    H
ATOM   4816  CZ  ACN B 799      40.917  24.841  39.826  1.00  0.00      B    C
ATOM   4817  NZ  ACN B 799      41.973  24.350  39.921  1.00  0.00      B    N
ATOM   4818  CT  ACN B 800      36.570  40.559  15.756  1.00  0.00      B    C
ATOM   4819  HC  ACN B 800      35.818  40.090  15.121  1.00  0.00      B    H
ATOM   4820  HC1 ACN B 800      36.358  41.616  15.916  1.00  0.00      B    H
ATOM   4821  HC2 ACN B 800      37.580  40.277  15.460  1.00  0.00      B    H
ATOM   4822  CZ  ACN B 800      36.372  40.045  17.117  1.00  0.00      B    C
ATOM   4823  NZ  ACN B 800      36.214  39.715  18.245  1.00  0.00      B    N
ATOM   4824  CT  ACN B 801      21.234  29.398  20.575  1.00  0.00      B    C
ATOM   4825  HC  ACN B 801      21.293  30.384  20.114  1.00  0.00      B    H
ATOM   4826  HC1 ACN B 801      22.081  29.295  21.253  1.00  0.00      B    H
ATOM   4827  HC2 ACN B 801      21.220  28.622  19.810  1.00  0.00      B    H
ATOM   4828  CZ  ACN B 801      20.017  29.225  21.356  1.00  0.00      B    C
ATOM   4829  NZ  ACN B 801      19.041  29.089  21.999  1.00  0.00      B    N
ATOM   4830  CT  ACN B 802       8.909  20.619  37.541  1.00  0.00      B    C
ATOM   4831  HC  ACN B 802       9.674  20.311  38.254  1.00  0.00      B    H
ATOM   4832  HC1 ACN B 802       8.707  19.675  37.034  1.00  0.00      B    H
ATOM   4833  HC2 ACN B 802       9.189  21.413  36.848  1.00  0.00      B    H
ATOM   4834  CZ  ACN B 802       7.605  20.919  38.176  1.00  0.00      B    C
ATOM   4835  NZ  ACN B 802       6.573  21.167  38.655  1.00  0.00      B    N
ATOM   4836  CT  ACN B 803      14.582  30.699  44.297  1.00  0.00      B    C
ATOM   4837  HC  ACN B 803      14.070  30.753  43.337  1.00  0.00      B    H
ATOM   4838  HC1 ACN B 803      14.025  31.429  44.885  1.00  0.00      B    H
ATOM   4839  HC2 ACN B 803      15.625  31.005  44.206  1.00  0.00      B    H
ATOM   4840  CZ  ACN B 803      14.585  29.444  44.944  1.00  0.00      B    C
ATOM   4841  NZ  ACN B 803      14.635  28.412  45.447  1.00  0.00      B    N
ATOM   4842  CT  ACN B 804      33.404  17.914   6.224  1.00  0.00      B    C
ATOM   4843  HC  ACN B 804      34.134  18.095   7.013  1.00  0.00      B    H
ATOM   4844  HC1 ACN B 804      32.501  17.406   6.563  1.00  0.00      B    H
ATOM   4845  HC2 ACN B 804      33.921  17.345   5.451  1.00  0.00      B    H
ATOM   4846  CZ  ACN B 804      33.012  19.175   5.571  1.00  0.00      B    C
ATOM   4847  NZ  ACN B 804      32.672  20.137   5.094  1.00  0.00      B    N
ATOM   4848  CT  ACN B 805      11.166  35.451  42.254  1.00  0.00      B    C
ATOM   4849  HC  ACN B 805      10.541  34.805  42.871  1.00  0.00      B    H
ATOM   4850  HC1 ACN B 805      10.573  36.295  41.902  1.00  0.00      B    H
ATOM   4851  HC2 ACN B 805      11.516  34.856  41.410  1.00  0.00      B    H
ATOM   4852  CZ  ACN B 805      12.384  35.869  43.014  1.00  0.00      B    C
ATOM   4853  NZ  ACN B 805      13.320  36.152  43.558  1.00  0.00      B    N
ATOM   4854  CT  ACN B 806      19.987   7.507  19.271  1.00  0.00      B    C
ATOM   4855  HC  ACN B 806      21.043   7.501  19.541  1.00  0.00      B    H
ATOM   4856  HC1 ACN B 806      19.480   6.545  19.351  1.00  0.00      B    H
ATOM   4857  HC2 ACN B 806      19.900   7.916  18.264  1.00  0.00      B    H
ATOM   4858  CZ  ACN B 806      19.288   8.553  20.017  1.00  0.00      B    C
ATOM   4859  NZ  ACN B 806      18.689   9.352  20.648  1.00  0.00      B    N
ATOM   4860  CT  ACN B 807      27.638  32.298  39.594  1.00  0.00      B    C
ATOM   4861  HC  ACN B 807      27.898  33.195  39.033  1.00  0.00      B    H
ATOM   4862  HC1 ACN B 807      26.646  31.914  39.356  1.00  0.00      B    H
ATOM   4863  HC2 ACN B 807      27.819  32.608  40.623  1.00  0.00      B    H
ATOM   4864  CZ  ACN B 807      28.632  31.306  39.080  1.00  0.00      B    C
ATOM   4865  NZ  ACN B 807      29.501  30.636  38.724  1.00  0.00      B    N
ATOM   4866  CT  ACN B 808      22.263  23.912  19.635  1.00  0.00      B    C
ATOM   4867  HC  ACN B 808      21.391  23.296  19.851  1.00  0.00      B    H
ATOM   4868  HC1 ACN B 808      23.004  23.834  20.431  1.00  0.00      B    H
ATOM   4869  HC2 ACN B 808      21.870  24.925  19.548  1.00  0.00      B    H
ATOM   4870  CZ  ACN B 808      22.966  23.464  18.477  1.00  0.00      B    C
ATOM   4871  NZ  ACN B 808      23.486  23.052  17.498  1.00  0.00      B    N
ATOM   4872  CT  ACN B 809      20.618  10.932   4.542  1.00  0.00      B    C
ATOM   4873  HC  ACN B 809      21.392  10.438   3.954  1.00  0.00      B    H
ATOM   4874  HC1 ACN B 809      19.793  11.014   3.833  1.00  0.00      B    H
ATOM   4875  HC2 ACN B 809      20.867  11.970   4.761  1.00  0.00      B    H
ATOM   4876  CZ  ACN B 809      20.138  10.133   5.650  1.00  0.00      B    C
ATOM   4877  NZ  ACN B 809      19.757   9.450   6.511  1.00  0.00      B    N
ATOM   4878  CT  ACN B 810      30.659  30.189  20.363  1.00  0.00      B    C
ATOM   4879  HC  ACN B 810      31.421  29.429  20.535  1.00  0.00      B    H
ATOM   4880  HC1 ACN B 810      31.126  31.171  20.431  1.00  0.00      B    H
ATOM   4881  HC2 ACN B 810      29.856  29.846  21.016  1.00  0.00      B    H
ATOM   4882  CZ  ACN B 810      30.125  29.929  19.026  1.00  0.00      B    C
ATOM   4883  NZ  ACN B 810      29.626  29.746  18.008  1.00  0.00      B    N
ATOM   4884  CT  ACN B 811      34.881  21.149  30.359  1.00  0.00      B    C
ATOM   4885  HC  ACN B 811      34.430  20.587  31.177  1.00  0.00      B    H
ATOM   4886  HC1 ACN B 811      34.309  21.537  29.516  1.00  0.00      B    H
ATOM   4887  HC2 ACN B 811      35.810  20.742  29.961  1.00  0.00      B    H
ATOM   4888  CZ  ACN B 811      35.370  22.320  31.116  1.00  0.00      B    C
ATOM   4889  NZ  ACN B 811      35.675  23.234  31.726  1.00  0.00      B    N
ATOM   4890  CT  ACN B 812       3.694  10.833  31.672  1.00  0.00      B    C
ATOM   4891  HC  ACN B 812       3.221  11.385  30.860  1.00  0.00      B    H
ATOM   4892  HC1 ACN B 812       4.723  10.549  31.453  1.00  0.00      B    H
ATOM   4893  HC2 ACN B 812       3.111   9.933  31.870  1.00  0.00      B    H
ATOM   4894  CZ  ACN B 812       3.667  11.667  32.887  1.00  0.00      B    C
ATOM   4895  NZ  ACN B 812       3.643  12.310  33.872  1.00  0.00      B    N
ATOM   4896  CT  ACN B 813      23.007   7.686   4.904  1.00  0.00      B    C
ATOM   4897  HC  ACN B 813      23.256   8.663   5.320  1.00  0.00      B    H
ATOM   4898  HC1 ACN B 813      23.576   7.665   3.975  1.00  0.00      B    H
ATOM   4899  HC2 ACN B 813      21.950   7.554   4.677  1.00  0.00      B    H
ATOM   4900  CZ  ACN B 813      23.688   6.570   5.593  1.00  0.00      B    C
ATOM   4901  NZ  ACN B 813      24.246   5.674   6.072  1.00  0.00      B    N
ATOM   4902  CT  ACN B 814      11.584  21.696   3.400  1.00  0.00      B    C
ATOM   4903  HC  ACN B 814      11.719  21.588   4.476  1.00  0.00      B    H
ATOM   4904  HC1 ACN B 814      11.367  22.729   3.130  1.00  0.00      B    H
ATOM   4905  HC2 ACN B 814      10.813  20.996   3.078  1.00  0.00      B    H
ATOM   4906  CZ  ACN B 814      12.896  21.269   2.878  1.00  0.00      B    C
ATOM   4907  NZ  ACN B 814      13.888  20.989   2.385  1.00  0.00      B    N
ATOM   4908  CT  ACN B 815      40.907   2.354  33.214  1.00  0.00      B    C
ATOM   4909  HC  ACN B 815      40.110   2.599  33.916  1.00  0.00      B    H
ATOM   4910  HC1 ACN B 815      41.237   1.315  33.192  1.00  0.00      B    H
ATOM   4911  HC2 ACN B 815      41.698   2.992  33.607  1.00  0.00      B    H
ATOM   4912  CZ  ACN B 815      40.462   2.692  31.812  1.00  0.00      B    C
ATOM   4913  NZ  ACN B 815      40.071   2.990  30.788  1.00  0.00      B    N
ATOM   4914  CT  ACN B 816       2.728   7.356  19.184  1.00  0.00      B    C
ATOM   4915  HC  ACN B 816       2.816   8.026  18.329  1.00  0.00      B    H
ATOM   4916  HC1 ACN B 816       2.291   7.885  20.031  1.00  0.00      B    H
ATOM   4917  HC2 ACN B 816       3.678   6.861  19.387  1.00  0.00      B    H
ATOM   4918  CZ  ACN B 816       1.886   6.166  18.815  1.00  0.00      B    C
ATOM   4919  NZ  ACN B 816       1.286   5.278  18.416  1.00  0.00      B    N
ATOM   4920  CT  ACN B 817      36.353  27.098  36.199  1.00  0.00      B    C
ATOM   4921  HC  ACN B 817      35.960  27.118  37.216  1.00  0.00      B    H
ATOM   4922  HC1 ACN B 817      35.974  27.974  35.673  1.00  0.00      B    H
ATOM   4923  HC2 ACN B 817      35.927  26.181  35.793  1.00  0.00      B    H
ATOM   4924  CZ  ACN B 817      37.821  26.978  36.165  1.00  0.00      B    C
ATOM   4925  NZ  ACN B 817      38.962  26.918  36.048  1.00  0.00      B    N
ATOM   4926  CT  ACN B 818      41.231  38.592  38.332  1.00  0.00      B    C
ATOM   4927  HC  ACN B 818      41.747  37.908  39.005  1.00  0.00      B    H
ATOM   4928  HC1 ACN B 818      40.895  38.212  37.367  1.00  0.00      B    H
ATOM   4929  HC2 ACN B 818      41.898  39.380  37.983  1.00  0.00      B    H
ATOM   4930  CZ  ACN B 818      40.220  39.242  39.110  1.00  0.00      B    C
ATOM   4931  NZ  ACN B 818      39.420  39.771  39.745  1.00  0.00      B    N
ATOM   4932  CT  ACN B 819      18.913   0.892  35.260  1.00  0.00      B    C
ATOM   4933  HC  ACN B 819      19.988   0.788  35.408  1.00  0.00      B    H
ATOM   4934  HC1 ACN B 819      18.371   1.033  36.195  1.00  0.00      B    H
ATOM   4935  HC2 ACN B 819      18.366   0.030  34.879  1.00  0.00      B    H
ATOM   4936  CZ  ACN B 819      18.651   2.021  34.394  1.00  0.00      B    C
ATOM   4937  NZ  ACN B 819      18.454   2.906  33.700  1.00  0.00      B    N
ATOM   4938  CT  ACN B 820      43.734  23.467  10.092  1.00  0.00      B    C
ATOM   4939  HC  ACN B 820      44.405  23.904  10.831  1.00  0.00      B    H
ATOM   4940  HC1 ACN B 820      43.460  24.221   9.354  1.00  0.00      B    H
ATOM   4941  HC2 ACN B 820      42.857  23.078  10.610  1.00  0.00      B    H
ATOM   4942  CZ  ACN B 820      44.437  22.394   9.441  1.00  0.00      B    C
ATOM   4943  NZ  ACN B 820      44.991  21.524   8.890  1.00  0.00      B    N
ATOM   4944  CT  ACN B 821       6.103  36.754  35.789  1.00  0.00      B    C
ATOM   4945  HC  ACN B 821       6.924  36.037  35.823  1.00  0.00      B    H
ATOM   4946  HC1 ACN B 821       5.247  36.388  36.354  1.00  0.00      B    H
ATOM   4947  HC2 ACN B 821       5.709  36.732  34.773  1.00  0.00      B    H
ATOM   4948  CZ  ACN B 821       6.247  38.184  36.073  1.00  0.00      B    C
ATOM   4949  NZ  ACN B 821       6.410  39.302  36.260  1.00  0.00      B    N
ATOM   4950  CT  ACN B 822      31.491   9.059  33.772  1.00  0.00      B    C
ATOM   4951  HC  ACN B 822      31.808   9.058  34.815  1.00  0.00      B    H
ATOM   4952  HC1 ACN B 822      32.372   9.145  33.137  1.00  0.00      B    H
ATOM   4953  HC2 ACN B 822      30.804   9.887  33.590  1.00  0.00      B    H
ATOM   4954  CZ  ACN B 822      30.801   7.787  33.427  1.00  0.00      B    C
ATOM   4955  NZ  ACN B 822      30.398   6.770  33.142  1.00  0.00      B    N
ATOM   4956  CT  ACN B 823      29.272  43.671  40.220  1.00  0.00      B    C
ATOM   4957  HC  ACN B 823      28.280  43.224  40.153  1.00  0.00      B    H
ATOM   4958  HC1 ACN B 823      29.800  43.342  41.116  1.00  0.00      B    H
ATOM   4959  HC2 ACN B 823      29.153  44.747  40.351  1.00  0.00      B    H
ATOM   4960  CZ  ACN B 823      30.192  43.372  39.145  1.00  0.00      B    C
ATOM   4961  NZ  ACN B 823      30.996  43.232  38.349  1.00  0.00      B    N
ATOM   4962  CT  ACN B 824      26.948  39.308  16.504  1.00  0.00      B    C
ATOM   4963  HC  ACN B 824      27.436  38.754  17.306  1.00  0.00      B    H
ATOM   4964  HC1 ACN B 824      26.983  38.986  15.464  1.00  0.00      B    H
ATOM   4965  HC2 ACN B 824      27.446  40.274  16.421  1.00  0.00      B    H
ATOM   4966  CZ  ACN B 824      25.569  39.298  16.901  1.00  0.00      B    C
ATOM   4967  NZ  ACN B 824      24.456  39.323  17.205  1.00  0.00      B    N
ATOM   4968  CT  ACN B 825      43.216  11.302  29.788  1.00  0.00      B    C
ATOM   4969  HC  ACN B 825      42.803  11.727  30.703  1.00  0.00      B    H
ATOM   4970  HC1 ACN B 825      43.507  10.270  29.982  1.00  0.00      B    H
ATOM   4971  HC2 ACN B 825      44.011  11.944  29.406  1.00  0.00      B    H
ATOM   4972  CZ  ACN B 825      42.338  11.210  28.628  1.00  0.00      B    C
ATOM   4973  NZ  ACN B 825      41.685  11.088  27.656  1.00  0.00      B    N
ATOM   4974  CT  ACN B 826      15.285  22.826  31.721  1.00  0.00      B    C
ATOM   4975  HC  ACN B 826      15.770  23.802  31.721  1.00  0.00      B    H
ATOM   4976  HC1 ACN B 826      14.237  22.984  31.467  1.00  0.00      B    H
ATOM   4977  HC2 ACN B 826      15.369  22.453  32.741  1.00  0.00      B    H
ATOM   4978  CZ  ACN B 826      15.744  21.941  30.675  1.00  0.00      B    C
ATOM   4979  NZ  ACN B 826      16.145  21.192  29.854  1.00  0.00      B    N
ATOM   4980  CT  ACN B 827      40.305  40.935   8.668  1.00  0.00      B    C
ATOM   4981  HC  ACN B 827      40.379  39.921   9.061  1.00  0.00      B    H
ATOM   4982  HC1 ACN B 827      40.358  40.909   7.579  1.00  0.00      B    H
ATOM   4983  HC2 ACN B 827      41.052  41.570   9.144  1.00  0.00      B    H
ATOM   4984  CZ  ACN B 827      38.933  41.263   9.080  1.00  0.00      B    C
ATOM   4985  NZ  ACN B 827      37.833  41.465   9.448  1.00  0.00      B    N
ATOM   4986  CT  ACN B 828       8.948  34.356  27.892  1.00  0.00      B    C
ATOM   4987  HC  ACN B 828       8.134  34.968  27.504  1.00  0.00      B    H
ATOM   4988  HC1 ACN B 828       9.469  34.919  28.666  1.00  0.00      B    H
ATOM   4989  HC2 ACN B 828       9.568  34.063  27.045  1.00  0.00      B    H
ATOM   4990  CZ  ACN B 828       8.303  33.157  28.491  1.00  0.00      B    C
ATOM   4991  NZ  ACN B 828       7.887  32.157  28.992  1.00  0.00      B    N
ATOM   4992  CT  ACN B 829      32.982  34.080   5.204  1.00  0.00      B    C
ATOM   4993  HC  ACN B 829      32.444  33.142   5.341  1.00  0.00      B    H
ATOM   4994  HC1 ACN B 829      32.441  34.887   5.698  1.00  0.00      B    H
ATOM   4995  HC2 ACN B 829      33.025  34.360   4.151  1.00  0.00      B    H
ATOM   4996  CZ  ACN B 829      34.361  33.830   5.663  1.00  0.00      B    C
ATOM   4997  NZ  ACN B 829      35.429  33.639   6.016  1.00  0.00      B    N
ATOM   4998  CT  ACN B 830       0.426  22.876  35.348  1.00  0.00      B    C
ATOM   4999  HC  ACN B 830      -0.042  21.939  35.651  1.00  0.00      B    H
ATOM   5000  HC1 ACN B 830      -0.287  23.595  34.944  1.00  0.00      B    H
ATOM   5001  HC2 ACN B 830       1.129  22.454  34.630  1.00  0.00      B    H
ATOM   5002  CZ  ACN B 830       1.231  23.475  36.439  1.00  0.00      B    C
ATOM   5003  NZ  ACN B 830       1.823  23.987  37.290  1.00  0.00      B    N
ATOM   5004  CT  ACN B 831       8.977  44.542  20.153  1.00  0.00      B    C
ATOM   5005  HC  ACN B 831       8.782  43.677  20.786  1.00  0.00      B    H
ATOM   5006  HC1 ACN B 831      10.013  44.880  20.180  1.00  0.00      B    H
ATOM   5007  HC2 ACN B 831       8.238  45.282  20.459  1.00  0.00      B    H
ATOM   5008  CZ  ACN B 831       8.630  44.149  18.805  1.00  0.00      B    C
ATOM   5009  NZ  ACN B 831       8.386  43.862  17.748  1.00  0.00      B    N
ATOM   5010  CT  ACN B 832      13.871   4.782  14.631  1.00  0.00      B    C
ATOM   5011  HC  ACN B 832      13.346   5.466  13.965  1.00  0.00      B    H
ATOM   5012  HC1 ACN B 832      14.594   4.193  14.066  1.00  0.00      B    H
ATOM   5013  HC2 ACN B 832      13.244   4.093  15.197  1.00  0.00      B    H
ATOM   5014  CZ  ACN B 832      14.608   5.621  15.633  1.00  0.00      B    C
ATOM   5015  NZ  ACN B 832      15.176   6.210  16.395  1.00  0.00      B    N
ATOM   5016  CT  ACN B 833      36.575  36.437   7.778  1.00  0.00      B    C
ATOM   5017  HC  ACN B 833      37.401  37.146   7.710  1.00  0.00      B    H
ATOM   5018  HC1 ACN B 833      37.108  35.517   8.019  1.00  0.00      B    H
ATOM   5019  HC2 ACN B 833      36.032  36.459   6.833  1.00  0.00      B    H
ATOM   5020  CZ  ACN B 833      35.627  36.809   8.862  1.00  0.00      B    C
ATOM   5021  NZ  ACN B 833      34.935  37.156   9.723  1.00  0.00      B    N
ATOM   5022  CT  ACN B 834      43.527  14.503  13.670  1.00  0.00      B    C
ATOM   5023  HC  ACN B 834      43.765  13.523  14.085  1.00  0.00      B    H
ATOM   5024  HC1 ACN B 834      43.349  15.284  14.408  1.00  0.00      B    H
ATOM   5025  HC2 ACN B 834      42.590  14.290  13.156  1.00  0.00      B    H
ATOM   5026  CZ  ACN B 834      44.431  15.079  12.687  1.00  0.00      B    C
ATOM   5027  NZ  ACN B 834      45.149  15.441  11.885  1.00  0.00      B    N
ATOM   5028  CT  ACN B 835       8.445  33.495   5.417  1.00  0.00      B    C
ATOM   5029  HC  ACN B 835       8.784  34.188   4.647  1.00  0.00      B    H
ATOM   5030  HC1 ACN B 835       8.305  33.991   6.378  1.00  0.00      B    H
ATOM   5031  HC2 ACN B 835       9.123  32.661   5.600  1.00  0.00      B    H
ATOM   5032  CZ  ACN B 835       7.134  32.936   4.975  1.00  0.00      B    C
ATOM   5033  NZ  ACN B 835       6.083  32.537   4.604  1.00  0.00      B    N
ATOM   5034  CT  ACN B 836      24.556  28.546  38.622  1.00  0.00      B    C
ATOM   5035  HC  ACN B 836      23.503  28.787  38.478  1.00  0.00      B    H
ATOM   5036  HC1 ACN B 836      24.652  27.477  38.812  1.00  0.00      B    H
ATOM   5037  HC2 ACN B 836      24.940  28.903  39.577  1.00  0.00      B    H
ATOM   5038  CZ  ACN B 836      25.347  28.961  37.451  1.00  0.00      B    C
ATOM   5039  NZ  ACN B 836      25.949  29.187  36.460  1.00  0.00      B    N
ATOM   5040  CT  ACN B 837      20.772  10.286  27.429  1.00  0.00      B    C
ATOM   5041  HC  ACN B 837      20.223   9.935  28.302  1.00  0.00      B    H
ATOM   5042  HC1 ACN B 837      21.733  10.727  27.695  1.00  0.00      B    H
ATOM   5043  HC2 ACN B 837      20.076  11.018  27.019  1.00  0.00      B    H
ATOM   5044  CZ  ACN B 837      21.088   9.151  26.630  1.00  0.00      B    C
ATOM   5045  NZ  ACN B 837      21.302   8.227  26.012  1.00  0.00      B    N
ATOM   5046  CT  ACN B 838       3.761  39.262  25.665  1.00  0.00      B    C
ATOM   5047  HC  ACN B 838       2.761  39.256  25.231  1.00  0.00      B    H
ATOM   5048  HC1 ACN B 838       4.556  39.486  24.954  1.00  0.00      B    H
ATOM   5049  HC2 ACN B 838       3.923  38.289  26.129  1.00  0.00      B    H
ATOM   5050  CZ  ACN B 838       3.806  40.360  26.642  1.00  0.00      B    C
ATOM   5051  NZ  ACN B 838       3.947  41.230  27.438  1.00  0.00      B    N
ATOM   5052  CT  ACN B 839       9.313  37.069  38.456  1.00  0.00      B    C
ATOM   5053  HC  ACN B 839       9.088  36.175  39.038  1.00  0.00      B    H
ATOM   5054  HC1 ACN B 839       9.565  37.786  39.238  1.00  0.00      B    H
ATOM   5055  HC2 ACN B 839       8.481  37.347  37.809  1.00  0.00      B    H
ATOM   5056  CZ  ACN B 839      10.529  36.858  37.697  1.00  0.00      B    C
ATOM   5057  NZ  ACN B 839      11.459  36.673  37.076  1.00  0.00      B    N
ATOM   5058  CT  ACN B 840       7.637  40.150  17.325  1.00  0.00      B    C
ATOM   5059  HC  ACN B 840       8.472  39.450  17.309  1.00  0.00      B    H
ATOM   5060  HC1 ACN B 840       6.720  39.599  17.116  1.00  0.00      B    H
ATOM   5061  HC2 ACN B 840       7.857  41.033  16.725  1.00  0.00      B    H
ATOM   5062  CZ  ACN B 840       7.602  40.568  18.710  1.00  0.00      B    C
ATOM   5063  NZ  ACN B 840       7.556  40.927  19.845  1.00  0.00      B    N
[truncated: 75,845 more chars]
