# Supplementary material for: Ion and Solvent Modulation of Ferrocene and Decamethylferrocene Oxidation Potentials in Organic Electrolytes as Predicted by Molecular Dynamics Simulations
Source: J Phys Chem B. 2025 Feb 11;129(7):2067–81. doi: 10.1021/acs.jpcb.4c08321 (PMC11848929; doi:10.1021/acs.jpcb.4c08321)
Supplement: Supplementary file 2 — jp4c08321_si_002.zip [file jp4c08321_si_002.zip › simulation_files/pdb_files/Fc_BMIMBF4_0110_ACN_0100.pdb]

TITLE     MDANALYSIS FRAME 0: Created by PDBWriter
CRYST1   34.990   34.990   34.990  90.00  90.00  90.00 P 1           1
ATOM      1  CT  ACN A   1       3.891  23.696  19.568  1.00  0.00      A    C
ATOM      2  CZ  ACN A   1       4.961  24.598  19.375  1.00  0.00      A    C
ATOM      3  NZ  ACN A   1       5.875  25.280  19.224  1.00  0.00      A    N
ATOM      4  HZ  ACN A   1       3.200  23.656  18.730  1.00  0.00      A    H
ATOM      5  HZ1 ACN A   1       3.242  23.879  20.420  1.00  0.00      A    H
ATOM      6  HZ2 ACN A   1       4.506  22.805  19.665  1.00  0.00      A    H
ATOM     10  CT  ACN A   2      29.886  22.898  32.856  1.00  0.00      A    C
ATOM     11  CZ  ACN A   2      30.996  21.972  33.010  1.00  0.00      A    C
ATOM     12  NZ  ACN A   2      31.919  21.279  33.133  1.00  0.00      A    N
ATOM     13  HZ  ACN A   2      29.180  22.630  33.638  1.00  0.00      A    H
ATOM     14  HZ1 ACN A   2      29.464  22.627  31.892  1.00  0.00      A    H
ATOM     15  HZ2 ACN A   2      30.043  23.972  32.917  1.00  0.00      A    H
ATOM     19  CT  ACN A   3      33.264  13.019  28.083  1.00  0.00      A    C
ATOM     20  CZ  ACN A   3      31.924  12.485  27.960  1.00  0.00      A    C
ATOM     21  NZ  ACN A   3      30.842  12.141  27.901  1.00  0.00      A    N
ATOM     22  HZ  ACN A   3      33.600  12.820  29.097  1.00  0.00      A    H
ATOM     23  HZ1 ACN A   3      33.218  14.105  28.086  1.00  0.00      A    H
ATOM     24  HZ2 ACN A   3      33.984  12.609  27.379  1.00  0.00      A    H
ATOM     28  CT  ACN A   4      32.279  31.789  16.476  1.00  0.00      A    C
ATOM     29  CZ  ACN A   4      30.878  31.903  16.182  1.00  0.00      A    C
ATOM     30  NZ  ACN A   4      29.717  31.976  15.909  1.00  0.00      A    N
ATOM     31  HZ  ACN A   4      32.690  32.765  16.720  1.00  0.00      A    H
ATOM     32  HZ1 ACN A   4      32.800  31.438  15.589  1.00  0.00      A    H
ATOM     33  HZ2 ACN A   4      32.393  31.070  17.284  1.00  0.00      A    H
ATOM     37  CT  ACN A   5      33.918  10.815  14.798  1.00  0.00      A    C
ATOM     38  CZ  ACN A   5      33.028  10.858  13.660  1.00  0.00      A    C
ATOM     39  NZ  ACN A   5      32.297  10.862  12.733  1.00  0.00      A    N
ATOM     40  HZ  ACN A   5      33.302  10.685  15.684  1.00  0.00      A    H
ATOM     41  HZ1 ACN A   5      34.460  11.754  14.871  1.00  0.00      A    H
ATOM     42  HZ2 ACN A   5      34.729  10.134  14.554  1.00  0.00      A    H
ATOM     46  CT  ACN A   6      13.488  18.367   7.333  1.00  0.00      A    C
ATOM     47  CZ  ACN A   6      12.769  17.322   6.627  1.00  0.00      A    C
ATOM     48  NZ  ACN A   6      12.239  16.539   5.997  1.00  0.00      A    N
ATOM     49  HZ  ACN A   6      13.301  18.361   8.404  1.00  0.00      A    H
ATOM     50  HZ1 ACN A   6      13.211  19.348   6.957  1.00  0.00      A    H
ATOM     51  HZ2 ACN A   6      14.550  18.168   7.209  1.00  0.00      A    H
ATOM     55  CT  ACN A   7       9.498   1.385   5.795  1.00  0.00      A    C
ATOM     56  CZ  ACN A   7       9.072  -0.061   5.942  1.00  0.00      A    C
ATOM     57  NZ  ACN A   7       8.689  -1.174   6.042  1.00  0.00      A    N
ATOM     58  HZ  ACN A   7       9.906   1.525   6.793  1.00  0.00      A    H
ATOM     59  HZ1 ACN A   7       8.629   2.030   5.695  1.00  0.00      A    H
ATOM     60  HZ2 ACN A   7      10.350   1.505   5.132  1.00  0.00      A    H
ATOM     64  CT  ACN A   8      34.526   7.015  28.951  1.00  0.00      A    C
ATOM     65  CZ  ACN A   8      33.674   5.955  29.557  1.00  0.00      A    C
ATOM     66  NZ  ACN A   8      33.065   5.158  30.011  1.00  0.00      A    N
ATOM     67  HZ  ACN A   8      33.970   7.929  28.763  1.00  0.00      A    H
ATOM     68  HZ1 ACN A   8      35.018   6.754  28.018  1.00  0.00      A    H
ATOM     69  HZ2 ACN A   8      35.296   7.256  29.680  1.00  0.00      A    H
ATOM     73  CT  ACN A   9       4.617  10.261   9.312  1.00  0.00      A    C
ATOM     74  CZ  ACN A   9       3.423  10.963   8.852  1.00  0.00      A    C
ATOM     75  NZ  ACN A   9       2.479  11.435   8.411  1.00  0.00      A    N
ATOM     76  HZ  ACN A   9       4.497   9.892  10.327  1.00  0.00      A    H
ATOM     77  HZ1 ACN A   9       5.559  10.803   9.361  1.00  0.00      A    H
ATOM     78  HZ2 ACN A   9       4.869   9.441   8.644  1.00  0.00      A    H
ATOM     82  CT  ACN A  10       7.245  22.939  21.479  1.00  0.00      A    C
ATOM     83  CZ  ACN A  10       8.209  21.951  21.930  1.00  0.00      A    C
ATOM     84  NZ  ACN A  10       8.968  21.154  22.334  1.00  0.00      A    N
ATOM     85  HZ  ACN A  10       7.693  23.739  20.895  1.00  0.00      A    H
ATOM     86  HZ1 ACN A  10       6.849  23.320  22.418  1.00  0.00      A    H
ATOM     87  HZ2 ACN A  10       6.524  22.393  20.876  1.00  0.00      A    H
ATOM     91  CT  ACN A  11       6.714  19.381  25.274  1.00  0.00      A    C
ATOM     92  CZ  ACN A  11       7.281  20.738  25.323  1.00  0.00      A    C
ATOM     93  NZ  ACN A  11       7.617  21.854  25.397  1.00  0.00      A    N
ATOM     94  HZ  ACN A  11       6.780  19.185  24.207  1.00  0.00      A    H
ATOM     95  HZ1 ACN A  11       5.732  19.447  25.735  1.00  0.00      A    H
ATOM     96  HZ2 ACN A  11       7.224  18.703  25.954  1.00  0.00      A    H
ATOM    100  CT  ACN A  12      15.090  14.547  30.057  1.00  0.00      A    C
ATOM    101  CZ  ACN A  12      16.305  14.091  29.302  1.00  0.00      A    C
ATOM    102  NZ  ACN A  12      17.210  13.667  28.752  1.00  0.00      A    N
ATOM    103  HZ  ACN A  12      14.141  14.089  29.791  1.00  0.00      A    H
ATOM    104  HZ1 ACN A  12      14.967  15.618  29.919  1.00  0.00      A    H
ATOM    105  HZ2 ACN A  12      15.354  14.443  31.107  1.00  0.00      A    H
ATOM    109  CT  ACN A  13      29.333   1.207  33.932  1.00  0.00      A    C
ATOM    110  CZ  ACN A  13      28.498   0.217  34.644  1.00  0.00      A    C
ATOM    111  NZ  ACN A  13      27.801  -0.589  35.131  1.00  0.00      A    N
ATOM    112  HZ  ACN A  13      29.759   0.618  33.123  1.00  0.00      A    H
ATOM    113  HZ1 ACN A  13      30.048   1.756  34.540  1.00  0.00      A    H
ATOM    114  HZ2 ACN A  13      28.630   1.946  33.558  1.00  0.00      A    H
ATOM    118  CT  ACN A  14      31.340   3.811  32.215  1.00  0.00      A    C
ATOM    119  CZ  ACN A  14      30.460   4.913  31.772  1.00  0.00      A    C
ATOM    120  NZ  ACN A  14      29.692   5.739  31.468  1.00  0.00      A    N
ATOM    121  HZ  ACN A  14      32.327   4.266  32.209  1.00  0.00      A    H
ATOM    122  HZ1 ACN A  14      31.246   2.935  31.579  1.00  0.00      A    H
ATOM    123  HZ2 ACN A  14      31.153   3.514  33.243  1.00  0.00      A    H
ATOM    127  CT  ACN A  15       9.827  16.495   8.021  1.00  0.00      A    C
ATOM    128  CZ  ACN A  15       9.238  16.305   6.712  1.00  0.00      A    C
ATOM    129  NZ  ACN A  15       8.718  16.193   5.650  1.00  0.00      A    N
ATOM    130  HZ  ACN A  15      10.660  17.192   8.000  1.00  0.00      A    H
ATOM    131  HZ1 ACN A  15       9.996  15.494   8.409  1.00  0.00      A    H
ATOM    132  HZ2 ACN A  15       8.958  16.915   8.522  1.00  0.00      A    H
ATOM    136  CT  ACN A  16      14.573  33.538  12.825  1.00  0.00      A    C
ATOM    137  CZ  ACN A  16      15.072  34.247  11.571  1.00  0.00      A    C
ATOM    138  NZ  ACN A  16      15.386  34.873  10.647  1.00  0.00      A    N
ATOM    139  HZ  ACN A  16      14.013  32.630  12.615  1.00  0.00      A    H
ATOM    140  HZ1 ACN A  16      13.907  34.304  13.213  1.00  0.00      A    H
ATOM    141  HZ2 ACN A  16      15.381  33.277  13.504  1.00  0.00      A    H
ATOM    145  CT  ACN A  17       7.406  17.557  16.277  1.00  0.00      A    C
ATOM    146  CZ  ACN A  17       6.185  17.353  15.426  1.00  0.00      A    C
ATOM    147  NZ  ACN A  17       5.235  17.156  14.800  1.00  0.00      A    N
ATOM    148  HZ  ACN A  17       7.545  16.687  16.914  1.00  0.00      A    H
ATOM    149  HZ1 ACN A  17       7.255  18.423  16.916  1.00  0.00      A    H
ATOM    150  HZ2 ACN A  17       8.220  17.696  15.571  1.00  0.00      A    H
ATOM    154  CT  ACN A  18      31.288  15.478  14.469  1.00  0.00      A    C
ATOM    155  CZ  ACN A  18      31.269  14.233  15.268  1.00  0.00      A    C
ATOM    156  NZ  ACN A  18      31.214  13.237  15.911  1.00  0.00      A    N
ATOM    157  HZ  ACN A  18      30.943  15.256  13.463  1.00  0.00      A    H
ATOM    158  HZ1 ACN A  18      32.287  15.895  14.576  1.00  0.00      A    H
ATOM    159  HZ2 ACN A  18      30.597  16.221  14.859  1.00  0.00      A    H
ATOM    163  CT  ACN A  19      12.000   7.264  27.219  1.00  0.00      A    C
ATOM    164  CZ  ACN A  19      13.440   7.036  27.558  1.00  0.00      A    C
ATOM    165  NZ  ACN A  19      14.614   6.833  27.817  1.00  0.00      A    N
ATOM    166  HZ  ACN A  19      11.826   7.288  26.146  1.00  0.00      A    H
ATOM    167  HZ1 ACN A  19      11.758   8.209  27.698  1.00  0.00      A    H
ATOM    168  HZ2 ACN A  19      11.479   6.451  27.718  1.00  0.00      A    H
ATOM    172  CT  ACN A  20      17.179   5.356  28.714  1.00  0.00      A    C
ATOM    173  CZ  ACN A  20      17.673   6.020  27.488  1.00  0.00      A    C
ATOM    174  NZ  ACN A  20      17.928   6.534  26.481  1.00  0.00      A    N
ATOM    175  HZ  ACN A  20      17.874   4.626  29.121  1.00  0.00      A    H
ATOM    176  HZ1 ACN A  20      16.283   4.844  28.372  1.00  0.00      A    H
ATOM    177  HZ2 ACN A  20      16.912   6.071  29.488  1.00  0.00      A    H
ATOM    181  CT  ACN A  21      24.631  26.368  31.736  1.00  0.00      A    C
ATOM    182  CZ  ACN A  21      25.754  25.377  31.744  1.00  0.00      A    C
ATOM    183  NZ  ACN A  21      26.671  24.677  31.790  1.00  0.00      A    N
ATOM    184  HZ  ACN A  21      23.832  25.921  32.322  1.00  0.00      A    H
ATOM    185  HZ1 ACN A  21      24.421  26.439  30.671  1.00  0.00      A    H
ATOM    186  HZ2 ACN A  21      24.938  27.355  32.071  1.00  0.00      A    H
ATOM    190  CT  ACN A  22      31.583   9.652   9.846  1.00  0.00      A    C
ATOM    191  CZ  ACN A  22      32.124  10.442   8.764  1.00  0.00      A    C
ATOM    192  NZ  ACN A  22      32.591  11.055   7.927  1.00  0.00      A    N
ATOM    193  HZ  ACN A  22      30.864   8.970   9.400  1.00  0.00      A    H
ATOM    194  HZ1 ACN A  22      30.997  10.140  10.620  1.00  0.00      A    H
ATOM    195  HZ2 ACN A  22      32.373   9.024  10.250  1.00  0.00      A    H
ATOM    199  CT  ACN A  23       5.030  24.408  26.363  1.00  0.00      A    C
ATOM    200  CZ  ACN A  23       4.787  24.720  24.940  1.00  0.00      A    C
ATOM    201  NZ  ACN A  23       4.568  25.000  23.812  1.00  0.00      A    N
ATOM    202  HZ  ACN A  23       4.590  25.206  26.955  1.00  0.00      A    H
ATOM    203  HZ1 ACN A  23       6.083  24.384  26.629  1.00  0.00      A    H
ATOM    204  HZ2 ACN A  23       4.387  23.572  26.628  1.00  0.00      A    H
ATOM    208  CT  ACN A  24      26.840  26.177  21.650  1.00  0.00      A    C
ATOM    209  CZ  ACN A  24      25.863  25.129  21.708  1.00  0.00      A    C
ATOM    210  NZ  ACN A  24      25.044  24.294  21.637  1.00  0.00      A    N
ATOM    211  HZ  ACN A  24      27.272  26.138  20.653  1.00  0.00      A    H
ATOM    212  HZ1 ACN A  24      27.688  25.918  22.280  1.00  0.00      A    H
ATOM    213  HZ2 ACN A  24      26.388  27.133  21.899  1.00  0.00      A    H
ATOM    217  CT  ACN A  25       3.514   3.320  12.432  1.00  0.00      A    C
ATOM    218  CZ  ACN A  25       4.323   2.127  12.388  1.00  0.00      A    C
ATOM    219  NZ  ACN A  25       4.966   1.193  12.324  1.00  0.00      A    N
ATOM    220  HZ  ACN A  25       2.608   3.143  13.007  1.00  0.00      A    H
ATOM    221  HZ1 ACN A  25       3.236   3.517  11.400  1.00  0.00      A    H
ATOM    222  HZ2 ACN A  25       4.065   4.070  12.994  1.00  0.00      A    H
ATOM    226  CT  ACN A  26       7.495   1.374  14.738  1.00  0.00      A    C
ATOM    227  CZ  ACN A  26       7.381   2.776  14.352  1.00  0.00      A    C
ATOM    228  NZ  ACN A  26       7.321   3.906  14.071  1.00  0.00      A    N
ATOM    229  HZ  ACN A  26       6.547   0.844  14.712  1.00  0.00      A    H
ATOM    230  HZ1 ACN A  26       7.909   1.308  15.741  1.00  0.00      A    H
ATOM    231  HZ2 ACN A  26       8.058   0.878  13.952  1.00  0.00      A    H
ATOM    235  CT  ACN A  27      12.767  33.771  28.104  1.00  0.00      A    C
ATOM    236  CZ  ACN A  27      14.142  33.634  28.572  1.00  0.00      A    C
ATOM    237  NZ  ACN A  27      15.263  33.519  28.886  1.00  0.00      A    N
ATOM    238  HZ  ACN A  27      12.166  34.420  28.736  1.00  0.00      A    H
ATOM    239  HZ1 ACN A  27      12.208  32.839  28.126  1.00  0.00      A    H
ATOM    240  HZ2 ACN A  27      12.758  34.177  27.096  1.00  0.00      A    H
ATOM    244  CT  ACN A  28       6.167  13.759   7.795  1.00  0.00      A    C
ATOM    245  CZ  ACN A  28       7.644  13.607   7.722  1.00  0.00      A    C
ATOM    246  NZ  ACN A  28       8.808  13.545   7.698  1.00  0.00      A    N
ATOM    247  HZ  ACN A  28       5.645  14.423   7.111  1.00  0.00      A    H
ATOM    248  HZ1 ACN A  28       5.736  14.056   8.747  1.00  0.00      A    H
ATOM    249  HZ2 ACN A  28       5.630  12.830   7.620  1.00  0.00      A    H
ATOM    253  CT  ACN A  29      12.076   1.996  16.165  1.00  0.00      A    C
ATOM    254  CZ  ACN A  29      11.397   1.897  14.884  1.00  0.00      A    C
ATOM    255  NZ  ACN A  29      10.863   1.712  13.878  1.00  0.00      A    N
ATOM    256  HZ  ACN A  29      13.051   2.472  16.103  1.00  0.00      A    H
ATOM    257  HZ1 ACN A  29      12.222   0.954  16.438  1.00  0.00      A    H
ATOM    258  HZ2 ACN A  29      11.376   2.449  16.863  1.00  0.00      A    H
ATOM    262  CT  ACN A  30      24.714   1.675  29.123  1.00  0.00      A    C
ATOM    263  CZ  ACN A  30      23.940   0.862  29.958  1.00  0.00      A    C
ATOM    264  NZ  ACN A  30      23.351   0.167  30.651  1.00  0.00      A    N
ATOM    265  HZ  ACN A  30      25.780   1.631  29.330  1.00  0.00      A    H
ATOM    266  HZ1 ACN A  30      24.270   2.664  29.203  1.00  0.00      A    H
ATOM    267  HZ2 ACN A  30      24.643   1.521  28.050  1.00  0.00      A    H
ATOM    271  CT  ACN A  31      27.623  34.848  15.025  1.00  0.00      A    C
ATOM    272  CZ  ACN A  31      27.293  33.770  14.057  1.00  0.00      A    C
ATOM    273  NZ  ACN A  31      26.964  32.966  13.239  1.00  0.00      A    N
ATOM    274  HZ  ACN A  31      27.119  34.688  15.974  1.00  0.00      A    H
ATOM    275  HZ1 ACN A  31      27.237  35.814  14.710  1.00  0.00      A    H
ATOM    276  HZ2 ACN A  31      28.686  35.063  15.100  1.00  0.00      A    H
ATOM    280  CT  ACN A  32      33.964  13.486  22.425  1.00  0.00      A    C
ATOM    281  CZ  ACN A  32      33.702  13.022  23.792  1.00  0.00      A    C
ATOM    282  NZ  ACN A  32      33.484  12.681  24.880  1.00  0.00      A    N
ATOM    283  HZ  ACN A  32      33.703  14.540  22.374  1.00  0.00      A    H
ATOM    284  HZ1 ACN A  32      33.275  12.899  21.822  1.00  0.00      A    H
ATOM    285  HZ2 ACN A  32      34.958  13.139  22.153  1.00  0.00      A    H
ATOM    289  CT  ACN A  33      25.363  25.825  18.087  1.00  0.00      A    C
ATOM    290  CZ  ACN A  33      24.165  26.205  18.869  1.00  0.00      A    C
ATOM    291  NZ  ACN A  33      23.200  26.465  19.397  1.00  0.00      A    N
ATOM    292  HZ  ACN A  33      25.532  24.773  18.300  1.00  0.00      A    H
ATOM    293  HZ1 ACN A  33      26.212  26.423  18.407  1.00  0.00      A    H
ATOM    294  HZ2 ACN A  33      25.106  25.913  17.034  1.00  0.00      A    H
ATOM    298  CT  ACN A  34      14.874  11.157  13.991  1.00  0.00      A    C
ATOM    299  CZ  ACN A  34      13.685  11.987  14.181  1.00  0.00      A    C
ATOM    300  NZ  ACN A  34      12.746  12.644  14.296  1.00  0.00      A    N
ATOM    301  HZ  ACN A  34      14.656  10.168  13.596  1.00  0.00      A    H
ATOM    302  HZ1 ACN A  34      15.360  11.084  14.961  1.00  0.00      A    H
ATOM    303  HZ2 ACN A  34      15.583  11.668  13.345  1.00  0.00      A    H
ATOM    307  CT  ACN A  35      28.654  10.465   7.526  1.00  0.00      A    C
ATOM    308  CZ  ACN A  35      28.837  11.849   7.013  1.00  0.00      A    C
ATOM    309  NZ  ACN A  35      29.031  12.958   6.578  1.00  0.00      A    N
ATOM    310  HZ  ACN A  35      27.680  10.052   7.277  1.00  0.00      A    H
ATOM    311  HZ1 ACN A  35      28.862  10.443   8.593  1.00  0.00      A    H
ATOM    312  HZ2 ACN A  35      29.392   9.762   7.151  1.00  0.00      A    H
ATOM    316  CT  ACN A  36      13.622  11.314  21.888  1.00  0.00      A    C
ATOM    317  CZ  ACN A  36      15.044  11.176  22.153  1.00  0.00      A    C
ATOM    318  NZ  ACN A  36      16.163  11.135  22.459  1.00  0.00      A    N
ATOM    319  HZ  ACN A  36      13.025  10.421  22.055  1.00  0.00      A    H
ATOM    320  HZ1 ACN A  36      13.525  11.636  20.854  1.00  0.00      A    H
ATOM    321  HZ2 ACN A  36      13.324  12.111  22.564  1.00  0.00      A    H
ATOM    325  CT  ACN A  37      23.341   9.020  23.686  1.00  0.00      A    C
ATOM    326  CZ  ACN A  37      23.434  10.426  24.041  1.00  0.00      A    C
ATOM    327  NZ  ACN A  37      23.522  11.557  24.305  1.00  0.00      A    N
ATOM    328  HZ  ACN A  37      22.927   8.957  22.682  1.00  0.00      A    H
ATOM    329  HZ1 ACN A  37      22.637   8.505  24.334  1.00  0.00      A    H
ATOM    330  HZ2 ACN A  37      24.306   8.527  23.771  1.00  0.00      A    H
ATOM    334  CT  ACN A  38      24.055   1.980  25.015  1.00  0.00      A    C
ATOM    335  CZ  ACN A  38      24.616   2.967  25.945  1.00  0.00      A    C
ATOM    336  NZ  ACN A  38      24.974   3.738  26.738  1.00  0.00      A    N
ATOM    337  HZ  ACN A  38      23.214   1.454  25.460  1.00  0.00      A    H
ATOM    338  HZ1 ACN A  38      24.800   1.243  24.729  1.00  0.00      A    H
ATOM    339  HZ2 ACN A  38      23.696   2.474  24.115  1.00  0.00      A    H
ATOM    343  CT  ACN A  39      32.899   4.433  15.782  1.00  0.00      A    C
ATOM    344  CZ  ACN A  39      34.354   4.310  15.622  1.00  0.00      A    C
ATOM    345  NZ  ACN A  39      35.493   4.167  15.434  1.00  0.00      A    N
ATOM    346  HZ  ACN A  39      32.623   5.442  15.487  1.00  0.00      A    H
ATOM    347  HZ1 ACN A  39      32.700   4.232  16.832  1.00  0.00      A    H
ATOM    348  HZ2 ACN A  39      32.347   3.749  15.143  1.00  0.00      A    H
ATOM    352  CT  ACN A  40       1.103   8.021   0.995  1.00  0.00      A    C
ATOM    353  CZ  ACN A  40       1.413   9.031   0.017  1.00  0.00      A    C
ATOM    354  NZ  ACN A  40       1.667   9.791  -0.759  1.00  0.00      A    N
ATOM    355  HZ  ACN A  40       1.863   8.001   1.772  1.00  0.00      A    H
ATOM    356  HZ1 ACN A  40       1.294   7.044   0.559  1.00  0.00      A    H
ATOM    357  HZ2 ACN A  40       0.140   8.267   1.436  1.00  0.00      A    H
ATOM    361  CT  ACN A  41      29.446  18.659  34.770  1.00  0.00      A    C
ATOM    362  CZ  ACN A  41      28.347  17.727  34.442  1.00  0.00      A    C
ATOM    363  NZ  ACN A  41      27.547  16.918  34.104  1.00  0.00      A    N
ATOM    364  HZ  ACN A  41      29.644  19.087  33.790  1.00  0.00      A    H
ATOM    365  HZ1 ACN A  41      30.272  18.084  35.180  1.00  0.00      A    H
ATOM    366  HZ2 ACN A  41      28.924  19.377  35.396  1.00  0.00      A    H
ATOM    370  CT  ACN A  42      31.346   2.483   8.256  1.00  0.00      A    C
ATOM    371  CZ  ACN A  42      31.628   2.410   6.795  1.00  0.00      A    C
ATOM    372  NZ  ACN A  42      31.874   2.370   5.651  1.00  0.00      A    N
ATOM    373  HZ  ACN A  42      30.602   3.225   8.534  1.00  0.00      A    H
ATOM    374  HZ1 ACN A  42      32.279   2.877   8.650  1.00  0.00      A    H
ATOM    375  HZ2 ACN A  42      31.061   1.571   8.775  1.00  0.00      A    H
ATOM    379  CT  ACN A  43      27.630  33.817  31.539  1.00  0.00      A    C
ATOM    380  CZ  ACN A  43      26.651  33.226  30.628  1.00  0.00      A    C
ATOM    381  NZ  ACN A  43      25.888  32.802  29.896  1.00  0.00      A    N
ATOM    382  HZ  ACN A  43      27.841  34.882  31.487  1.00  0.00      A    H
ATOM    383  HZ1 ACN A  43      28.582  33.424  31.190  1.00  0.00      A    H
ATOM    384  HZ2 ACN A  43      27.394  33.458  32.538  1.00  0.00      A    H
ATOM    388  CT  ACN A  44      26.287  18.163  31.336  1.00  0.00      A    C
ATOM    389  CZ  ACN A  44      26.419  19.079  32.482  1.00  0.00      A    C
ATOM    390  NZ  ACN A  44      26.539  19.844  33.294  1.00  0.00      A    N
ATOM    391  HZ  ACN A  44      25.649  17.295  31.480  1.00  0.00      A    H
ATOM    392  HZ1 ACN A  44      27.248  17.679  31.180  1.00  0.00      A    H
ATOM    393  HZ2 ACN A  44      25.972  18.765  30.488  1.00  0.00      A    H
ATOM    397  CT  ACN A  45      23.583  27.151   2.741  1.00  0.00      A    C
ATOM    398  CZ  ACN A  45      23.882  26.920   1.315  1.00  0.00      A    C
ATOM    399  NZ  ACN A  45      24.131  26.767   0.191  1.00  0.00      A    N
ATOM    400  HZ  ACN A  45      23.515  26.222   3.302  1.00  0.00      A    H
ATOM    401  HZ1 ACN A  45      22.640  27.685   2.828  1.00  0.00      A    H
ATOM    402  HZ2 ACN A  45      24.359  27.734   3.230  1.00  0.00      A    H
ATOM    406  CT  ACN A  46      25.487  29.532   5.870  1.00  0.00      A    C
ATOM    407  CZ  ACN A  46      24.234  29.089   6.540  1.00  0.00      A    C
ATOM    408  NZ  ACN A  46      23.315  28.596   7.049  1.00  0.00      A    N
ATOM    409  HZ  ACN A  46      25.370  29.207   4.840  1.00  0.00      A    H
ATOM    410  HZ1 ACN A  46      26.390  29.089   6.283  1.00  0.00      A    H
ATOM    411  HZ2 ACN A  46      25.473  30.615   5.966  1.00  0.00      A    H
ATOM    415  CT  ACN A  47      29.712  33.116  21.496  1.00  0.00      A    C
ATOM    416  CZ  ACN A  47      30.529  32.432  20.510  1.00  0.00      A    C
ATOM    417  NZ  ACN A  47      31.228  31.943  19.711  1.00  0.00      A    N
ATOM    418  HZ  ACN A  47      29.961  32.941  22.539  1.00  0.00      A    H
ATOM    419  HZ1 ACN A  47      28.703  32.735  21.363  1.00  0.00      A    H
ATOM    420  HZ2 ACN A  47      29.885  34.146  21.192  1.00  0.00      A    H
ATOM    424  CT  ACN A  48      22.198  26.333  23.320  1.00  0.00      A    C
ATOM    425  CZ  ACN A  48      21.082  26.702  22.453  1.00  0.00      A    C
ATOM    426  NZ  ACN A  48      20.170  26.980  21.777  1.00  0.00      A    N
ATOM    427  HZ  ACN A  48      22.747  25.451  23.001  1.00  0.00      A    H
ATOM    428  HZ1 ACN A  48      21.943  26.183  24.366  1.00  0.00      A    H
ATOM    429  HZ2 ACN A  48      22.983  27.085  23.351  1.00  0.00      A    H
ATOM    433  CT  ACN A  49      34.916   7.609  17.045  1.00  0.00      A    C
ATOM    434  CZ  ACN A  49      33.686   8.498  17.301  1.00  0.00      A    C
ATOM    435  NZ  ACN A  49      32.735   9.153  17.418  1.00  0.00      A    N
ATOM    436  HZ  ACN A  49      35.808   8.195  17.252  1.00  0.00      A    H
ATOM    437  HZ1 ACN A  49      34.831   7.182  16.049  1.00  0.00      A    H
ATOM    438  HZ2 ACN A  49      34.869   6.801  17.771  1.00  0.00      A    H
ATOM    442  CT  ACN A  50      12.825  25.582   3.838  1.00  0.00      A    C
ATOM    443  CZ  ACN A  50      13.069  25.947   5.287  1.00  0.00      A    C
ATOM    444  NZ  ACN A  50      13.223  26.262   6.396  1.00  0.00      A    N
ATOM    445  HZ  ACN A  50      13.734  25.210   3.373  1.00  0.00      A    H
ATOM    446  HZ1 ACN A  50      12.561  26.529   3.375  1.00  0.00      A    H
ATOM    447  HZ2 ACN A  50      12.047  24.845   3.654  1.00  0.00      A    H
ATOM    451  CT  ACN A  51      11.030  14.761  32.355  1.00  0.00      A    C
ATOM    452  CZ  ACN A  51      10.356  16.047  32.200  1.00  0.00      A    C
ATOM    453  NZ  ACN A  51       9.823  17.088  32.126  1.00  0.00      A    N
ATOM    454  HZ  ACN A  51      10.503  14.088  33.026  1.00  0.00      A    H
ATOM    455  HZ1 ACN A  51      12.097  14.845  32.545  1.00  0.00      A    H
ATOM    456  HZ2 ACN A  51      11.032  14.218  31.413  1.00  0.00      A    H
ATOM    460  CT  ACN A  52      16.643   1.472  30.790  1.00  0.00      A    C
ATOM    461  CZ  ACN A  52      15.394   1.881  30.230  1.00  0.00      A    C
ATOM    462  NZ  ACN A  52      14.390   2.212  29.724  1.00  0.00      A    N
ATOM    463  HZ  ACN A  52      17.183   1.057  29.943  1.00  0.00      A    H
ATOM    464  HZ1 ACN A  52      16.492   0.692  31.533  1.00  0.00      A    H
ATOM    465  HZ2 ACN A  52      17.175   2.337  31.178  1.00  0.00      A    H
ATOM    469  CT  ACN A  53       5.565  33.008  20.463  1.00  0.00      A    C
ATOM    470  CZ  ACN A  53       6.469  31.907  19.977  1.00  0.00      A    C
ATOM    471  NZ  ACN A  53       7.147  31.047  19.578  1.00  0.00      A    N
ATOM    472  HZ  ACN A  53       5.120  32.753  21.421  1.00  0.00      A    H
ATOM    473  HZ1 ACN A  53       4.883  33.291  19.665  1.00  0.00      A    H
ATOM    474  HZ2 ACN A  53       6.238  33.861  20.513  1.00  0.00      A    H
ATOM    478  CT  ACN A  54      34.567  19.314  21.377  1.00  0.00      A    C
ATOM    479  CZ  ACN A  54      33.341  20.070  21.181  1.00  0.00      A    C
ATOM    480  NZ  ACN A  54      32.390  20.665  21.020  1.00  0.00      A    N
ATOM    481  HZ  ACN A  54      34.326  18.411  20.822  1.00  0.00      A    H
ATOM    482  HZ1 ACN A  54      34.780  19.048  22.410  1.00  0.00      A    H
ATOM    483  HZ2 ACN A  54      35.414  19.817  20.917  1.00  0.00      A    H
ATOM    487  CT  ACN A  55      31.850   3.940   2.454  1.00  0.00      A    C
ATOM    488  CZ  ACN A  55      33.103   4.696   2.433  1.00  0.00      A    C
ATOM    489  NZ  ACN A  55      34.046   5.362   2.282  1.00  0.00      A    N
ATOM    490  HZ  ACN A  55      32.043   3.280   3.296  1.00  0.00      A    H
ATOM    491  HZ1 ACN A  55      31.754   3.248   1.621  1.00  0.00      A    H
ATOM    492  HZ2 ACN A  55      31.052   4.651   2.652  1.00  0.00      A    H
ATOM    496  CT  ACN A  56       8.196  12.515  23.924  1.00  0.00      A    C
ATOM    497  CZ  ACN A  56       9.513  12.836  23.387  1.00  0.00      A    C
ATOM    498  NZ  ACN A  56      10.514  13.089  22.914  1.00  0.00      A    N
ATOM    499  HZ  ACN A  56       7.610  13.274  23.411  1.00  0.00      A    H
ATOM    500  HZ1 ACN A  56       7.974  12.529  24.988  1.00  0.00      A    H
ATOM    501  HZ2 ACN A  56       8.034  11.526  23.503  1.00  0.00      A    H
ATOM    505  CT  ACN A  57      34.236  25.827  34.651  1.00  0.00      A    C
ATOM    506  CZ  ACN A  57      32.926  25.166  34.761  1.00  0.00      A    C
ATOM    507  NZ  ACN A  57      31.901  24.609  34.823  1.00  0.00      A    N
ATOM    508  HZ  ACN A  57      34.041  26.876  34.862  1.00  0.00      A    H
ATOM    509  HZ1 ACN A  57      34.702  25.668  33.682  1.00  0.00      A    H
ATOM    510  HZ2 ACN A  57      34.933  25.484  35.411  1.00  0.00      A    H
ATOM    514  CT  ACN A  58       1.923  25.201  22.476  1.00  0.00      A    C
ATOM    515  CZ  ACN A  58       1.289  25.867  23.604  1.00  0.00      A    C
ATOM    516  NZ  ACN A  58       0.735  26.465  24.468  1.00  0.00      A    N
ATOM    517  HZ  ACN A  58       1.184  24.980  21.711  1.00  0.00      A    H
ATOM    518  HZ1 ACN A  58       2.304  24.255  22.852  1.00  0.00      A    H
ATOM    519  HZ2 ACN A  58       2.666  25.747  21.901  1.00  0.00      A    H
ATOM    523  CT  ACN A  59       9.450  33.184  16.863  1.00  0.00      A    C
ATOM    524  CZ  ACN A  59       9.029  32.752  15.505  1.00  0.00      A    C
ATOM    525  NZ  ACN A  59       8.659  32.385  14.462  1.00  0.00      A    N
ATOM    526  HZ  ACN A  59       8.592  33.369  17.504  1.00  0.00      A    H
ATOM    527  HZ1 ACN A  59      10.134  34.019  16.733  1.00  0.00      A    H
ATOM    528  HZ2 ACN A  59       9.986  32.280  17.140  1.00  0.00      A    H
ATOM    532  CT  ACN A  60      17.246  25.247   4.749  1.00  0.00      A    C
ATOM    533  CZ  ACN A  60      17.455  24.975   6.151  1.00  0.00      A    C
ATOM    534  NZ  ACN A  60      17.625  24.738   7.260  1.00  0.00      A    N
ATOM    535  HZ  ACN A  60      18.258  25.231   4.354  1.00  0.00      A    H
ATOM    536  HZ1 ACN A  60      16.808  26.237   4.650  1.00  0.00      A    H
ATOM    537  HZ2 ACN A  60      16.696  24.441   4.270  1.00  0.00      A    H
ATOM    541  CT  ACN A  61      23.331  22.812   4.426  1.00  0.00      A    C
ATOM    542  CZ  ACN A  61      23.676  21.513   3.931  1.00  0.00      A    C
ATOM    543  NZ  ACN A  61      24.113  20.513   3.579  1.00  0.00      A    N
ATOM    544  HZ  ACN A  61      23.362  22.886   5.510  1.00  0.00      A    H
ATOM    545  HZ1 ACN A  61      22.381  23.033   3.945  1.00  0.00      A    H
ATOM    546  HZ2 ACN A  61      24.044  23.464   3.929  1.00  0.00      A    H
ATOM    550  CT  ACN A  62      12.289  27.906   8.881  1.00  0.00      A    C
ATOM    551  CZ  ACN A  62      11.491  26.670   8.998  1.00  0.00      A    C
ATOM    552  NZ  ACN A  62      10.909  25.674   9.052  1.00  0.00      A    N
ATOM    553  HZ  ACN A  62      11.915  28.475   8.034  1.00  0.00      A    H
ATOM    554  HZ1 ACN A  62      13.332  27.635   8.739  1.00  0.00      A    H
ATOM    555  HZ2 ACN A  62      12.299  28.505   9.788  1.00  0.00      A    H
ATOM    559  CT  ACN A  63       0.348  13.613   6.933  1.00  0.00      A    C
ATOM    560  CZ  ACN A  63       1.643  14.177   7.432  1.00  0.00      A    C
ATOM    561  NZ  ACN A  63       2.656  14.559   7.820  1.00  0.00      A    N
ATOM    562  HZ  ACN A  63      -0.162  14.441   6.449  1.00  0.00      A    H
ATOM    563  HZ1 ACN A  63      -0.182  13.188   7.782  1.00  0.00      A    H
ATOM    564  HZ2 ACN A  63       0.607  12.824   6.232  1.00  0.00      A    H
ATOM    568  CT  ACN A  64      34.305  10.653  31.781  1.00  0.00      A    C
ATOM    569  CZ  ACN A  64      32.945  10.706  31.264  1.00  0.00      A    C
ATOM    570  NZ  ACN A  64      31.858  10.795  30.811  1.00  0.00      A    N
ATOM    571  HZ  ACN A  64      34.458  11.312  32.632  1.00  0.00      A    H
ATOM    572  HZ1 ACN A  64      34.925  10.965  30.944  1.00  0.00      A    H
ATOM    573  HZ2 ACN A  64      34.632   9.633  31.962  1.00  0.00      A    H
ATOM    577  CT  ACN A  65      26.737  11.889  24.205  1.00  0.00      A    C
ATOM    578  CZ  ACN A  65      26.077  13.200  24.243  1.00  0.00      A    C
ATOM    579  NZ  ACN A  65      25.553  14.228  24.279  1.00  0.00      A    N
ATOM    580  HZ  ACN A  65      27.175  11.681  23.232  1.00  0.00      A    H
ATOM    581  HZ1 ACN A  65      26.116  11.068  24.554  1.00  0.00      A    H
ATOM    582  HZ2 ACN A  65      27.586  11.981  24.878  1.00  0.00      A    H
ATOM    586  CT  ACN A  66      18.960  16.554  30.648  1.00  0.00      A    C
ATOM    587  CZ  ACN A  66      18.652  15.390  31.520  1.00  0.00      A    C
ATOM    588  NZ  ACN A  66      18.340  14.462  32.183  1.00  0.00      A    N
ATOM    589  HZ  ACN A  66      18.523  16.391  29.667  1.00  0.00      A    H
ATOM    590  HZ1 ACN A  66      20.000  16.858  30.563  1.00  0.00      A    H
ATOM    591  HZ2 ACN A  66      18.356  17.351  31.075  1.00  0.00      A    H
ATOM    595  CT  ACN A  67       3.595  10.467  17.845  1.00  0.00      A    C
ATOM    596  CZ  ACN A  67       2.649  10.567  16.713  1.00  0.00      A    C
ATOM    597  NZ  ACN A  67       1.852  10.552  15.854  1.00  0.00      A    N
ATOM    598  HZ  ACN A  67       3.211  10.693  18.837  1.00  0.00      A    H
ATOM    599  HZ1 ACN A  67       4.408  11.098  17.495  1.00  0.00      A    H
ATOM    600  HZ2 ACN A  67       3.988   9.454  17.816  1.00  0.00      A    H
ATOM    604  CT  ACN A  68      21.234  27.304  28.689  1.00  0.00      A    C
ATOM    605  CZ  ACN A  68      21.028  28.766  29.070  1.00  0.00      A    C
ATOM    606  NZ  ACN A  68      20.877  29.860  29.331  1.00  0.00      A    N
ATOM    607  HZ  ACN A  68      22.122  26.866  29.137  1.00  0.00      A    H
ATOM    608  HZ1 ACN A  68      21.238  27.260  27.603  1.00  0.00      A    H
ATOM    609  HZ2 ACN A  68      20.486  26.712  29.211  1.00  0.00      A    H
ATOM    613  CT  ACN A  69      27.754  26.877  29.293  1.00  0.00      A    C
ATOM    614  CZ  ACN A  69      26.473  27.606  29.303  1.00  0.00      A    C
ATOM    615  NZ  ACN A  69      25.460  28.183  29.322  1.00  0.00      A    N
ATOM    616  HZ  ACN A  69      27.582  25.934  29.805  1.00  0.00      A    H
ATOM    617  HZ1 ACN A  69      28.539  27.462  29.767  1.00  0.00      A    H
ATOM    618  HZ2 ACN A  69      27.908  26.778  28.221  1.00  0.00      A    H
ATOM    622  CT  ACN A  70       3.685  11.018   4.594  1.00  0.00      A    C
ATOM    623  CZ  ACN A  70       4.695  10.613   5.591  1.00  0.00      A    C
ATOM    624  NZ  ACN A  70       5.457  10.281   6.416  1.00  0.00      A    N
ATOM    625  HZ  ACN A  70       4.056  10.699   3.624  1.00  0.00      A    H
ATOM    626  HZ1 ACN A  70       3.506  12.085   4.701  1.00  0.00      A    H
ATOM    627  HZ2 ACN A  70       2.724  10.569   4.831  1.00  0.00      A    H
ATOM    631  CT  ACN A  71      26.110   4.913  23.667  1.00  0.00      A    C
ATOM    632  CZ  ACN A  71      24.919   5.753  23.556  1.00  0.00      A    C
ATOM    633  NZ  ACN A  71      23.938   6.341  23.499  1.00  0.00      A    N
ATOM    634  HZ  ACN A  71      25.844   3.862  23.583  1.00  0.00      A    H
ATOM    635  HZ1 ACN A  71      26.534   5.076  24.655  1.00  0.00      A    H
ATOM    636  HZ2 ACN A  71      26.797   5.183  22.869  1.00  0.00      A    H
ATOM    640  CT  ACN A  72      21.080  28.350  34.463  1.00  0.00      A    C
ATOM    641  CZ  ACN A  72      21.189  27.913  33.077  1.00  0.00      A    C
ATOM    642  NZ  ACN A  72      21.272  27.571  31.958  1.00  0.00      A    N
ATOM    643  HZ  ACN A  72      22.022  28.265  34.999  1.00  0.00      A    H
ATOM    644  HZ1 ACN A  72      20.314  27.786  34.989  1.00  0.00      A    H
ATOM    645  HZ2 ACN A  72      20.993  29.431  34.387  1.00  0.00      A    H
ATOM    649  CT  ACN A  73       5.943  13.057  15.277  1.00  0.00      A    C
ATOM    650  CZ  ACN A  73       5.415  13.697  16.519  1.00  0.00      A    C
ATOM    651  NZ  ACN A  73       5.055  14.220  17.488  1.00  0.00      A    N
ATOM    652  HZ  ACN A  73       5.799  11.985  15.392  1.00  0.00      A    H
ATOM    653  HZ1 ACN A  73       7.009  13.254  15.198  1.00  0.00      A    H
ATOM    654  HZ2 ACN A  73       5.438  13.547  14.448  1.00  0.00      A    H
ATOM    658  CT  ACN A  74      21.322  17.636   1.146  1.00  0.00      A    C
ATOM    659  CZ  ACN A  74      20.450  16.948   2.088  1.00  0.00      A    C
ATOM    660  NZ  ACN A  74      19.752  16.381   2.766  1.00  0.00      A    N
ATOM    661  HZ  ACN A  74      20.682  18.127   0.417  1.00  0.00      A    H
ATOM    662  HZ1 ACN A  74      22.006  16.975   0.619  1.00  0.00      A    H
ATOM    663  HZ2 ACN A  74      21.808  18.401   1.746  1.00  0.00      A    H
ATOM    667  CT  ACN A  75      24.933   7.894  20.215  1.00  0.00      A    C
ATOM    668  CZ  ACN A  75      23.483   7.525  20.212  1.00  0.00      A    C
ATOM    669  NZ  ACN A  75      22.360   7.205  20.237  1.00  0.00      A    N
ATOM    670  HZ  ACN A  75      25.381   6.949  19.919  1.00  0.00      A    H
ATOM    671  HZ1 ACN A  75      25.313   8.111  21.210  1.00  0.00      A    H
ATOM    672  HZ2 ACN A  75      25.042   8.731  19.530  1.00  0.00      A    H
ATOM    676  CT  ACN A  76      27.475  30.357  17.871  1.00  0.00      A    C
ATOM    677  CZ  ACN A  76      26.219  29.689  18.039  1.00  0.00      A    C
ATOM    678  NZ  ACN A  76      25.201  29.139  18.239  1.00  0.00      A    N
ATOM    679  HZ  ACN A  76      27.530  30.648  16.825  1.00  0.00      A    H
ATOM    680  HZ1 ACN A  76      28.280  29.675  18.134  1.00  0.00      A    H
ATOM    681  HZ2 ACN A  76      27.553  31.304  18.398  1.00  0.00      A    H
ATOM    685  CT  ACN A  77      24.740  29.517  26.065  1.00  0.00      A    C
ATOM    686  CZ  ACN A  77      23.341  29.170  25.989  1.00  0.00      A    C
ATOM    687  NZ  ACN A  77      22.236  28.885  25.922  1.00  0.00      A    N
ATOM    688  HZ  ACN A  77      25.067  30.029  25.164  1.00  0.00      A    H
ATOM    689  HZ1 ACN A  77      25.347  28.619  26.142  1.00  0.00      A    H
ATOM    690  HZ2 ACN A  77      24.871  30.168  26.926  1.00  0.00      A    H
ATOM    694  CT  ACN A  78      12.530   5.734   7.297  1.00  0.00      A    C
ATOM    695  CZ  ACN A  78      11.666   4.920   6.436  1.00  0.00      A    C
ATOM    696  NZ  ACN A  78      10.984   4.235   5.817  1.00  0.00      A    N
ATOM    697  HZ  ACN A  78      13.462   5.860   6.751  1.00  0.00      A    H
ATOM    698  HZ1 ACN A  78      12.563   5.345   8.311  1.00  0.00      A    H
ATOM    699  HZ2 ACN A  78      12.000   6.681   7.361  1.00  0.00      A    H
ATOM    703  CT  ACN A  79      25.624  21.916  19.423  1.00  0.00      A    C
ATOM    704  CZ  ACN A  79      26.067  20.713  18.725  1.00  0.00      A    C
ATOM    705  NZ  ACN A  79      26.390  19.693  18.224  1.00  0.00      A    N
ATOM    706  HZ  ACN A  79      26.360  22.419  20.045  1.00  0.00      A    H
ATOM    707  HZ1 ACN A  79      24.733  21.609  19.965  1.00  0.00      A    H
ATOM    708  HZ2 ACN A  79      25.362  22.623  18.640  1.00  0.00      A    H
ATOM    712  CT  ACN A  80      10.615   0.662  19.103  1.00  0.00      A    C
ATOM    713  CZ  ACN A  80       9.755  -0.376  19.733  1.00  0.00      A    C
ATOM    714  NZ  ACN A  80       9.054  -1.170  20.180  1.00  0.00      A    N
ATOM    715  HZ  ACN A  80      11.656   0.355  19.049  1.00  0.00      A    H
ATOM    716  HZ1 ACN A  80      10.326   1.584  19.602  1.00  0.00      A    H
ATOM    717  HZ2 ACN A  80      10.423   0.767  18.038  1.00  0.00      A    H
ATOM    721  CT  ACN A  81      22.598  14.796  24.888  1.00  0.00      A    C
ATOM    722  CZ  ACN A  81      21.808  15.367  25.988  1.00  0.00      A    C
ATOM    723  NZ  ACN A  81      21.187  15.889  26.823  1.00  0.00      A    N
ATOM    724  HZ  ACN A  81      23.469  14.260  25.256  1.00  0.00      A    H
ATOM    725  HZ1 ACN A  81      22.845  15.632  24.238  1.00  0.00      A    H
ATOM    726  HZ2 ACN A  81      22.084  14.053  24.284  1.00  0.00      A    H
ATOM    730  CT  ACN A  82      23.008   4.775  18.521  1.00  0.00      A    C
ATOM    731  CZ  ACN A  82      23.242   4.077  19.763  1.00  0.00      A    C
ATOM    732  NZ  ACN A  82      23.418   3.507  20.757  1.00  0.00      A    N
ATOM    733  HZ  ACN A  82      23.231   4.082  17.714  1.00  0.00      A    H
ATOM    734  HZ1 ACN A  82      23.609   5.663  18.342  1.00  0.00      A    H
ATOM    735  HZ2 ACN A  82      21.967   5.080  18.455  1.00  0.00      A    H
ATOM    739  CT  ACN A  83      30.266  34.765  17.997  1.00  0.00      A    C
ATOM    740  CZ  ACN A  83      28.903  34.200  18.187  1.00  0.00      A    C
ATOM    741  NZ  ACN A  83      27.839  33.777  18.316  1.00  0.00      A    N
ATOM    742  HZ  ACN A  83      30.517  35.382  18.856  1.00  0.00      A    H
ATOM    743  HZ1 ACN A  83      30.158  35.348  17.086  1.00  0.00      A    H
ATOM    744  HZ2 ACN A  83      30.981  33.947  18.022  1.00  0.00      A    H
ATOM    748  CT  ACN A  84      25.724   2.132  33.243  1.00  0.00      A    C
ATOM    749  CZ  ACN A  84      24.779   3.192  32.748  1.00  0.00      A    C
ATOM    750  NZ  ACN A  84      24.020   3.961  32.395  1.00  0.00      A    N
ATOM    751  HZ  ACN A  84      25.338   1.129  33.079  1.00  0.00      A    H
ATOM    752  HZ1 ACN A  84      25.896   2.254  34.310  1.00  0.00      A    H
ATOM    753  HZ2 ACN A  84      26.717   2.206  32.808  1.00  0.00      A    H
ATOM    757  CT  ACN A  85      27.618  14.750   4.654  1.00  0.00      A    C
ATOM    758  CZ  ACN A  85      28.007  15.849   3.703  1.00  0.00      A    C
ATOM    759  NZ  ACN A  85      28.388  16.715   2.990  1.00  0.00      A    N
ATOM    760  HZ  ACN A  85      26.627  14.878   5.082  1.00  0.00      A    H
ATOM    761  HZ1 ACN A  85      28.295  14.927   5.486  1.00  0.00      A    H
ATOM    762  HZ2 ACN A  85      27.628  13.768   4.188  1.00  0.00      A    H
ATOM    766  CT  ACN A  86      23.284   3.181   7.443  1.00  0.00      A    C
ATOM    767  CZ  ACN A  86      23.725   4.585   7.403  1.00  0.00      A    C
ATOM    768  NZ  ACN A  86      24.106   5.707   7.438  1.00  0.00      A    N
ATOM    769  HZ  ACN A  86      23.969   2.679   6.765  1.00  0.00      A    H
ATOM    770  HZ1 ACN A  86      22.226   3.072   7.218  1.00  0.00      A    H
ATOM    771  HZ2 ACN A  86      23.542   2.773   8.418  1.00  0.00      A    H
ATOM    775  CT  ACN A  87      31.853  26.762  30.910  1.00  0.00      A    C
ATOM    776  CZ  ACN A  87      32.969  27.584  31.229  1.00  0.00      A    C
ATOM    777  NZ  ACN A  87      33.897  28.192  31.470  1.00  0.00      A    N
ATOM    778  HZ  ACN A  87      31.861  25.977  31.661  1.00  0.00      A    H
ATOM    779  HZ1 ACN A  87      31.831  26.438  29.872  1.00  0.00      A    H
ATOM    780  HZ2 ACN A  87      30.999  27.343  31.251  1.00  0.00      A    H
ATOM    784  CT  ACN A  88      17.310   6.953   3.709  1.00  0.00      A    C
ATOM    785  CZ  ACN A  88      17.070   8.203   4.479  1.00  0.00      A    C
ATOM    786  NZ  ACN A  88      16.902   9.204   5.085  1.00  0.00      A    N
ATOM    787  HZ  ACN A  88      17.253   6.136   4.423  1.00  0.00      A    H
ATOM    788  HZ1 ACN A  88      18.294   6.941   3.246  1.00  0.00      A    H
ATOM    789  HZ2 ACN A  88      16.528   6.787   2.973  1.00  0.00      A    H
ATOM    793  CT  ACN A  89      16.134   4.089  11.316  1.00  0.00      A    C
ATOM    794  CZ  ACN A  89      15.386   3.808  12.564  1.00  0.00      A    C
ATOM    795  NZ  ACN A  89      14.753   3.630  13.495  1.00  0.00      A    N
ATOM    796  HZ  ACN A  89      16.795   4.952  11.282  1.00  0.00      A    H
ATOM    797  HZ1 ACN A  89      15.384   4.221  10.541  1.00  0.00      A    H
ATOM    798  HZ2 ACN A  89      16.652   3.148  11.150  1.00  0.00      A    H
ATOM    802  CT  ACN A  90      19.288  18.354  15.317  1.00  0.00      A    C
ATOM    803  CZ  ACN A  90      17.852  18.616  14.988  1.00  0.00      A    C
ATOM    804  NZ  ACN A  90      16.707  18.750  14.724  1.00  0.00      A    N
ATOM    805  HZ  ACN A  90      19.244  18.047  16.359  1.00  0.00      A    H
ATOM    806  HZ1 ACN A  90      19.807  19.296  15.164  1.00  0.00      A    H
ATOM    807  HZ2 ACN A  90      19.606  17.575  14.629  1.00  0.00      A    H
ATOM    811  CT  ACN A  91      23.376  16.815  16.229  1.00  0.00      A    C
ATOM    812  CZ  ACN A  91      23.744  15.568  16.792  1.00  0.00      A    C
ATOM    813  NZ  ACN A  91      24.085  14.522  17.231  1.00  0.00      A    N
ATOM    814  HZ  ACN A  91      24.214  17.242  15.684  1.00  0.00      A    H
ATOM    815  HZ1 ACN A  91      22.944  17.514  16.941  1.00  0.00      A    H
ATOM    816  HZ2 ACN A  91      22.679  16.618  15.419  1.00  0.00      A    H
ATOM    820  CT  ACN A  92      20.769   1.117  15.562  1.00  0.00      A    C
ATOM    821  CZ  ACN A  92      21.934   1.366  16.441  1.00  0.00      A    C
ATOM    822  NZ  ACN A  92      22.839   1.614  17.130  1.00  0.00      A    N
ATOM    823  HZ  ACN A  92      20.309   2.098  15.479  1.00  0.00      A    H
ATOM    824  HZ1 ACN A  92      20.087   0.444  16.076  1.00  0.00      A    H
ATOM    825  HZ2 ACN A  92      21.049   0.639  14.626  1.00  0.00      A    H
ATOM    829  CT  ACN A  93      25.043  17.367  26.566  1.00  0.00      A    C
ATOM    830  CZ  ACN A  93      25.176  16.707  27.864  1.00  0.00      A    C
ATOM    831  NZ  ACN A  93      25.291  16.135  28.843  1.00  0.00      A    N
ATOM    832  HZ  ACN A  93      25.332  18.395  26.768  1.00  0.00      A    H
ATOM    833  HZ1 ACN A  93      23.991  17.180  26.365  1.00  0.00      A    H
ATOM    834  HZ2 ACN A  93      25.731  16.747  25.998  1.00  0.00      A    H
ATOM    838  CT  ACN A  94      35.134   5.907  11.794  1.00  0.00      A    C
ATOM    839  CZ  ACN A  94      34.885   7.146  12.583  1.00  0.00      A    C
ATOM    840  NZ  ACN A  94      34.707   8.123  13.176  1.00  0.00      A    N
ATOM    841  HZ  ACN A  94      36.089   5.424  11.983  1.00  0.00      A    H
ATOM    842  HZ1 ACN A  94      35.039   6.091  10.727  1.00  0.00      A    H
ATOM    843  HZ2 ACN A  94      34.333   5.259  12.140  1.00  0.00      A    H
ATOM    847  CT  ACN A  95      31.236  20.540  30.077  1.00  0.00      A    C
ATOM    848  CZ  ACN A  95      30.238  19.577  30.635  1.00  0.00      A    C
ATOM    849  NZ  ACN A  95      29.403  18.835  30.994  1.00  0.00      A    N
ATOM    850  HZ  ACN A  95      31.286  20.444  28.995  1.00  0.00      A    H
ATOM    851  HZ1 ACN A  95      32.184  20.228  30.508  1.00  0.00      A    H
ATOM    852  HZ2 ACN A  95      30.936  21.540  30.380  1.00  0.00      A    H
ATOM    856  CT  ACN A  96       9.439  22.118  18.825  1.00  0.00      A    C
ATOM    857  CZ  ACN A  96       9.366  22.208  17.356  1.00  0.00      A    C
ATOM    858  NZ  ACN A  96       9.385  22.256  16.189  1.00  0.00      A    N
ATOM    859  HZ  ACN A  96      10.176  22.892  19.024  1.00  0.00      A    H
ATOM    860  HZ1 ACN A  96       9.674  21.095  19.110  1.00  0.00      A    H
ATOM    861  HZ2 ACN A  96       8.441  22.290  19.220  1.00  0.00      A    H
ATOM    865  CT  ACN A  97      12.124  32.903  23.409  1.00  0.00      A    C
ATOM    866  CZ  ACN A  97      10.874  32.149  23.643  1.00  0.00      A    C
ATOM    867  NZ  ACN A  97       9.909  31.498  23.779  1.00  0.00      A    N
ATOM    868  HZ  ACN A  97      12.766  32.550  22.606  1.00  0.00      A    H
ATOM    869  HZ1 ACN A  97      12.753  33.063  24.281  1.00  0.00      A    H
ATOM    870  HZ2 ACN A  97      11.841  33.929  23.189  1.00  0.00      A    H
ATOM    874  CT  ACN A  98      27.133  33.272   9.804  1.00  0.00      A    C
ATOM    875  CZ  ACN A  98      26.899  31.837   9.589  1.00  0.00      A    C
ATOM    876  NZ  ACN A  98      26.729  30.702   9.358  1.00  0.00      A    N
ATOM    877  HZ  ACN A  98      26.257  33.780   9.410  1.00  0.00      A    H
ATOM    878  HZ1 ACN A  98      28.034  33.404   9.211  1.00  0.00      A    H
ATOM    879  HZ2 ACN A  98      27.360  33.560  10.827  1.00  0.00      A    H
ATOM    883  CT  ACN A  99      32.230  13.417  10.402  1.00  0.00      A    C
ATOM    884  CZ  ACN A  99      32.094  14.492   9.385  1.00  0.00      A    C
ATOM    885  NZ  ACN A  99      32.010  15.346   8.633  1.00  0.00      A    N
ATOM    886  HZ  ACN A  99      33.271  13.116  10.315  1.00  0.00      A    H
ATOM    887  HZ1 ACN A  99      31.627  12.525  10.258  1.00  0.00      A    H
ATOM    888  HZ2 ACN A  99      31.952  13.908  11.331  1.00  0.00      A    H
ATOM    892  CT  ACN A 100       3.476  26.021   2.372  1.00  0.00      A    C
ATOM    893  CZ  ACN A 100       2.761  25.901   1.132  1.00  0.00      A    C
ATOM    894  NZ  ACN A 100       2.186  25.815   0.103  1.00  0.00      A    N
ATOM    895  HZ  ACN A 100       3.669  25.002   2.695  1.00  0.00      A    H
ATOM    896  HZ1 ACN A 100       2.816  26.524   3.074  1.00  0.00      A    H
ATOM    897  HZ2 ACN A 100       4.414  26.540   2.192  1.00  0.00      A    H
ATOM    901  N1  BMIMB   1       3.654   3.288  20.717  1.00  0.00      B    N
ATOM    902  N11 BMIMB   1       1.741   4.173  20.770  1.00  0.00      B    N
ATOM    903  C1  BMIMB   1       2.875   3.974  21.447  1.00  0.00      B    C
ATOM    904  H1  BMIMB   1       3.034   4.240  22.471  1.00  0.00      B    H
ATOM    905  C2  BMIMB   1       3.040   3.052  19.511  1.00  0.00      B    C
ATOM    906  H2  BMIMB   1       3.472   2.469  18.727  1.00  0.00      B    H
ATOM    907  C21 BMIMB   1       1.832   3.610  19.474  1.00  0.00      B    C
ATOM    908  H21 BMIMB   1       1.073   3.625  18.723  1.00  0.00      B    H
ATOM    909  C3  BMIMB   1       4.874   2.682  21.146  1.00  0.00      B    C
ATOM    910  H3  BMIMB   1       5.172   2.031  20.337  1.00  0.00      B    H
ATOM    911  H31 BMIMB   1       5.689   3.375  21.288  1.00  0.00      B    H
ATOM    912  H32 BMIMB   1       4.679   2.151  22.066  1.00  0.00      B    H
ATOM    913  C4  BMIMB   1       0.552   4.860  21.278  1.00  0.00      B    C
ATOM    914  H4  BMIMB   1       0.935   5.650  21.907  1.00  0.00      B    H
ATOM    915  H41 BMIMB   1      -0.029   4.123  21.813  1.00  0.00      B    H
ATOM    916  C5  BMIMB   1      -0.217   5.479  20.244  1.00  0.00      B    C
ATOM    917  H5  BMIMB   1       0.374   6.081  19.559  1.00  0.00      B    H
ATOM    918  H51 BMIMB   1      -0.658   4.613  19.757  1.00  0.00      B    H
ATOM    919  C51 BMIMB   1      -1.393   6.321  20.866  1.00  0.00      B    C
ATOM    920  H52 BMIMB   1      -2.016   6.433  19.982  1.00  0.00      B    H
ATOM    921  H53 BMIMB   1      -1.739   5.776  21.740  1.00  0.00      B    H
ATOM    922  C6  BMIMB   1      -0.982   7.695  21.456  1.00  0.00      B    C
ATOM    923  H6  BMIMB   1      -1.878   8.144  21.870  1.00  0.00      B    H
ATOM    924  H61 BMIMB   1      -0.305   7.525  22.286  1.00  0.00      B    H
ATOM    925  H62 BMIMB   1      -0.536   8.412  20.777  1.00  0.00      B    H
ATOM    936  N1  BMIMB   2      13.818   9.485  32.305  1.00  0.00      B    N
ATOM    937  N11 BMIMB   2      15.873  10.147  32.485  1.00  0.00      B    N
ATOM    938  C1  BMIMB   2      15.127   9.112  32.186  1.00  0.00      B    C
ATOM    939  H1  BMIMB   2      15.469   8.157  31.849  1.00  0.00      B    H
ATOM    940  C2  BMIMB   2      13.794  10.724  32.821  1.00  0.00      B    C
ATOM    941  H2  BMIMB   2      12.944  11.301  33.111  1.00  0.00      B    H
ATOM    942  C21 BMIMB   2      15.058  11.148  32.868  1.00  0.00      B    C
ATOM    943  H21 BMIMB   2      15.427  12.101  33.180  1.00  0.00      B    H
ATOM    944  C3  BMIMB   2      12.696   8.691  31.965  1.00  0.00      B    C
ATOM    945  H3  BMIMB   2      12.534   7.782  32.526  1.00  0.00      B    H
ATOM    946  H31 BMIMB   2      11.924   9.401  32.224  1.00  0.00      B    H
ATOM    947  H32 BMIMB   2      12.809   8.389  30.935  1.00  0.00      B    H
ATOM    948  C4  BMIMB   2      17.352  10.219  32.477  1.00  0.00      B    C
ATOM    949  H4  BMIMB   2      17.676   9.236  32.788  1.00  0.00      B    H
ATOM    950  H41 BMIMB   2      17.688  10.978  33.168  1.00  0.00      B    H
ATOM    951  C5  BMIMB   2      18.068  10.536  31.132  1.00  0.00      B    C
ATOM    952  H5  BMIMB   2      18.040  11.612  30.977  1.00  0.00      B    H
ATOM    953  H51 BMIMB   2      19.139  10.383  31.244  1.00  0.00      B    H
ATOM    954  C51 BMIMB   2      17.506   9.734  30.028  1.00  0.00      B    C
ATOM    955  H52 BMIMB   2      17.562   8.673  30.261  1.00  0.00      B    H
ATOM    956  H53 BMIMB   2      16.470  10.055  29.963  1.00  0.00      B    H
ATOM    957  C6  BMIMB   2      18.248   9.932  28.724  1.00  0.00      B    C
ATOM    958  H6  BMIMB   2      17.714   9.465  27.904  1.00  0.00      B    H
ATOM    959  H61 BMIMB   2      18.338  10.967  28.413  1.00  0.00      B    H
ATOM    960  H62 BMIMB   2      19.202   9.418  28.700  1.00  0.00      B    H
ATOM    971  N1  BMIMB   3      14.203  11.244  25.639  1.00  0.00      B    N
ATOM    972  N11 BMIMB   3      12.908  12.954  25.438  1.00  0.00      B    N
ATOM    973  C1  BMIMB   3      14.172  12.531  25.450  1.00  0.00      B    C
ATOM    974  H1  BMIMB   3      15.059  13.121  25.538  1.00  0.00      B    H
ATOM    975  C2  BMIMB   3      12.889  10.781  25.576  1.00  0.00      B    C
ATOM    976  H2  BMIMB   3      12.635   9.772  25.818  1.00  0.00      B    H
ATOM    977  C21 BMIMB   3      12.087  11.858  25.385  1.00  0.00      B    C
ATOM    978  H21 BMIMB   3      11.021  11.835  25.332  1.00  0.00      B    H
ATOM    979  C3  BMIMB   3      15.413  10.395  25.971  1.00  0.00      B    C
ATOM    980  H3  BMIMB   3      16.070  10.963  26.613  1.00  0.00      B    H
ATOM    981  H31 BMIMB   3      15.115   9.491  26.481  1.00  0.00      B    H
ATOM    982  H32 BMIMB   3      15.952  10.151  25.067  1.00  0.00      B    H
ATOM    983  C4  BMIMB   3      12.457  14.401  25.364  1.00  0.00      B    C
ATOM    984  H4  BMIMB   3      11.760  14.439  24.541  1.00  0.00      B    H
ATOM    985  H41 BMIMB   3      13.300  15.034  25.132  1.00  0.00      B    H
ATOM    986  C5  BMIMB   3      11.872  14.993  26.632  1.00  0.00      B    C
ATOM    987  H5  BMIMB   3      12.577  14.873  27.451  1.00  0.00      B    H
ATOM    988  H51 BMIMB   3      11.724  16.062  26.506  1.00  0.00      B    H
ATOM    989  C51 BMIMB   3      10.601  14.235  27.042  1.00  0.00      B    C
ATOM    990  H52 BMIMB   3       9.822  14.433  26.310  1.00  0.00      B    H
ATOM    991  H53 BMIMB   3      10.908  13.193  27.094  1.00  0.00      B    H
ATOM    992  C6  BMIMB   3       9.993  14.843  28.316  1.00  0.00      B    C
ATOM    993  H6  BMIMB   3      10.654  14.864  29.176  1.00  0.00      B    H
ATOM    994  H61 BMIMB   3       9.715  15.876  28.141  1.00  0.00      B    H
ATOM    995  H62 BMIMB   3       9.093  14.262  28.484  1.00  0.00      B    H
ATOM   1006  N1  BMIMB   4      16.491  22.660  28.816  1.00  0.00      B    N
ATOM   1007  N11 BMIMB   4      14.753  21.632  29.099  1.00  0.00      B    N
ATOM   1008  C1  BMIMB   4      15.358  22.462  28.301  1.00  0.00      B    C
ATOM   1009  H1  BMIMB   4      15.029  22.991  27.433  1.00  0.00      B    H
ATOM   1010  C2  BMIMB   4      16.591  22.092  30.034  1.00  0.00      B    C
ATOM   1011  H2  BMIMB   4      17.492  22.281  30.576  1.00  0.00      B    H
ATOM   1012  C21 BMIMB   4      15.539  21.447  30.243  1.00  0.00      B    C
ATOM   1013  H21 BMIMB   4      15.197  20.914  31.102  1.00  0.00      B    H
ATOM   1014  C3  BMIMB   4      17.502  23.593  28.310  1.00  0.00      B    C
ATOM   1015  H3  BMIMB   4      17.632  24.501  28.880  1.00  0.00      B    H
ATOM   1016  H31 BMIMB   4      18.484  23.178  28.137  1.00  0.00      B    H
ATOM   1017  H32 BMIMB   4      17.158  24.048  27.393  1.00  0.00      B    H
ATOM   1018  C4  BMIMB   4      13.316  21.285  28.949  1.00  0.00      B    C
ATOM   1019  H4  BMIMB   4      13.010  21.849  28.080  1.00  0.00      B    H
ATOM   1020  H41 BMIMB   4      12.863  21.831  29.763  1.00  0.00      B    H
ATOM   1021  C5  BMIMB   4      12.855  19.771  28.928  1.00  0.00      B    C
ATOM   1022  H5  BMIMB   4      11.770  19.712  28.937  1.00  0.00      B    H
ATOM   1023  H51 BMIMB   4      13.328  19.287  28.077  1.00  0.00      B    H
ATOM   1024  C51 BMIMB   4      13.174  18.974  30.203  1.00  0.00      B    C
ATOM   1025  H52 BMIMB   4      14.250  18.953  30.355  1.00  0.00      B    H
ATOM   1026  H53 BMIMB   4      12.800  19.493  31.081  1.00  0.00      B    H
ATOM   1027  C6  BMIMB   4      12.741  17.449  30.144  1.00  0.00      B    C
ATOM   1028  H6  BMIMB   4      11.681  17.321  29.961  1.00  0.00      B    H
ATOM   1029  H61 BMIMB   4      13.324  16.974  29.363  1.00  0.00      B    H
ATOM   1030  H62 BMIMB   4      12.914  16.877  31.048  1.00  0.00      B    H
ATOM   1041  N1  BMIMB   5      12.227  25.966  -1.631  1.00  0.00      B    N
ATOM   1042  N11 BMIMB   5      10.913  25.015  -0.181  1.00  0.00      B    N
ATOM   1043  C1  BMIMB   5      10.969  25.588  -1.374  1.00  0.00      B    C
ATOM   1044  H1  BMIMB   5      10.178  25.646  -2.091  1.00  0.00      B    H
ATOM   1045  C2  BMIMB   5      12.972  25.650  -0.501  1.00  0.00      B    C
ATOM   1046  H2  BMIMB   5      14.004  25.920  -0.456  1.00  0.00      B    H
ATOM   1047  C21 BMIMB   5      12.192  24.951   0.279  1.00  0.00      B    C
ATOM   1048  H21 BMIMB   5      12.442  24.616   1.262  1.00  0.00      B    H
ATOM   1049  C3  BMIMB   5      12.753  26.648  -2.806  1.00  0.00      B    C
ATOM   1050  H3  BMIMB   5      12.310  27.622  -2.663  1.00  0.00      B    H
ATOM   1051  H31 BMIMB   5      13.829  26.683  -2.718  1.00  0.00      B    H
ATOM   1052  H32 BMIMB   5      12.297  26.271  -3.710  1.00  0.00      B    H
ATOM   1053  C4  BMIMB   5       9.695  24.582   0.565  1.00  0.00      B    C
ATOM   1054  H4  BMIMB   5       9.640  23.527   0.789  1.00  0.00      B    H
ATOM   1055  H41 BMIMB   5       8.896  24.640  -0.159  1.00  0.00      B    H
ATOM   1056  C5  BMIMB   5       9.512  25.531   1.830  1.00  0.00      B    C
ATOM   1057  H5  BMIMB   5       8.536  25.465   2.305  1.00  0.00      B    H
ATOM   1058  H51 BMIMB   5      10.220  25.276   2.614  1.00  0.00      B    H
ATOM   1059  C51 BMIMB   5       9.753  26.969   1.590  1.00  0.00      B    C
ATOM   1060  H52 BMIMB   5      10.801  27.252   1.528  1.00  0.00      B    H
ATOM   1061  H53 BMIMB   5       9.289  27.315   0.670  1.00  0.00      B    H
ATOM   1062  C6  BMIMB   5       9.003  27.683   2.703  1.00  0.00      B    C
ATOM   1063  H6  BMIMB   5       8.966  27.077   3.601  1.00  0.00      B    H
ATOM   1064  H61 BMIMB   5       9.267  28.728   2.819  1.00  0.00      B    H
ATOM   1065  H62 BMIMB   5       7.953  27.756   2.441  1.00  0.00      B    H
ATOM   1076  N1  BMIMB   6      20.895  23.572  19.454  1.00  0.00      B    N
ATOM   1077  N11 BMIMB   6      21.434  21.498  20.109  1.00  0.00      B    N
ATOM   1078  C1  BMIMB   6      20.695  22.240  19.218  1.00  0.00      B    C
ATOM   1079  H1  BMIMB   6      19.982  21.918  18.489  1.00  0.00      B    H
ATOM   1080  C2  BMIMB   6      21.832  23.674  20.483  1.00  0.00      B    C
ATOM   1081  H2  BMIMB   6      22.197  24.629  20.793  1.00  0.00      B    H
ATOM   1082  C21 BMIMB   6      22.148  22.399  20.863  1.00  0.00      B    C
ATOM   1083  H21 BMIMB   6      22.905  21.978  21.488  1.00  0.00      B    H
ATOM   1084  C3  BMIMB   6      20.442  24.662  18.581  1.00  0.00      B    C
ATOM   1085  H3  BMIMB   6      20.978  25.556  18.866  1.00  0.00      B    H
ATOM   1086  H31 BMIMB   6      20.609  24.527  17.523  1.00  0.00      B    H
ATOM   1087  H32 BMIMB   6      19.461  24.944  18.935  1.00  0.00      B    H
ATOM   1088  C4  BMIMB   6      21.470  20.013  20.331  1.00  0.00      B    C
ATOM   1089  H4  BMIMB   6      20.798  19.420  19.728  1.00  0.00      B    H
ATOM   1090  H41 BMIMB   6      21.159  19.845  21.352  1.00  0.00      B    H
ATOM   1091  C5  BMIMB   6      22.875  19.377  20.178  1.00  0.00      B    C
ATOM   1092  H5  BMIMB   6      23.253  19.569  19.177  1.00  0.00      B    H
ATOM   1093  H51 BMIMB   6      23.550  19.875  20.869  1.00  0.00      B    H
ATOM   1094  C51 BMIMB   6      22.778  17.894  20.395  1.00  0.00      B    C
ATOM   1095  H52 BMIMB   6      22.094  17.682  21.213  1.00  0.00      B    H
ATOM   1096  H53 BMIMB   6      22.583  17.433  19.430  1.00  0.00      B    H
ATOM   1097  C6  BMIMB   6      24.237  17.350  20.706  1.00  0.00      B    C
ATOM   1098  H6  BMIMB   6      24.938  17.248  19.885  1.00  0.00      B    H
ATOM   1099  H61 BMIMB   6      24.588  17.922  21.557  1.00  0.00      B    H
ATOM   1100  H62 BMIMB   6      24.074  16.383  21.167  1.00  0.00      B    H
ATOM   1111  N1  BMIMB   7      32.376  13.621   4.563  1.00  0.00      B    N
ATOM   1112  N11 BMIMB   7      32.919  15.447   3.571  1.00  0.00      B    N
ATOM   1113  C1  BMIMB   7      32.950  14.156   3.502  1.00  0.00      B    C
ATOM   1114  H1  BMIMB   7      33.310  13.615   2.653  1.00  0.00      B    H
ATOM   1115  C2  BMIMB   7      31.982  14.649   5.371  1.00  0.00      B    C
ATOM   1116  H2  BMIMB   7      31.432  14.583   6.284  1.00  0.00      B    H
ATOM   1117  C21 BMIMB   7      32.389  15.783   4.783  1.00  0.00      B    C
ATOM   1118  H21 BMIMB   7      32.318  16.803   5.091  1.00  0.00      B    H
ATOM   1119  C3  BMIMB   7      32.309  12.162   4.698  1.00  0.00      B    C
ATOM   1120  H3  BMIMB   7      32.939  11.598   4.026  1.00  0.00      B    H
ATOM   1121  H31 BMIMB   7      32.791  11.976   5.647  1.00  0.00      B    H
ATOM   1122  H32 BMIMB   7      31.297  11.791   4.758  1.00  0.00      B    H
ATOM   1123  C4  BMIMB   7      33.803  16.301   2.749  1.00  0.00      B    C
ATOM   1124  H4  BMIMB   7      34.343  15.553   2.187  1.00  0.00      B    H
ATOM   1125  H41 BMIMB   7      34.509  16.768   3.420  1.00  0.00      B    H
ATOM   1126  C5  BMIMB   7      33.247  17.225   1.769  1.00  0.00      B    C
ATOM   1127  H5  BMIMB   7      32.237  16.945   1.482  1.00  0.00      B    H
ATOM   1128  H51 BMIMB   7      33.223  18.204   2.241  1.00  0.00      B    H
ATOM   1129  C51 BMIMB   7      34.050  17.326   0.520  1.00  0.00      B    C
ATOM   1130  H52 BMIMB   7      35.052  17.675   0.758  1.00  0.00      B    H
ATOM   1131  H53 BMIMB   7      34.004  16.334   0.079  1.00  0.00      B    H
ATOM   1132  C6  BMIMB   7      33.443  18.252  -0.545  1.00  0.00      B    C
ATOM   1133  H6  BMIMB   7      32.465  17.840  -0.764  1.00  0.00      B    H
ATOM   1134  H61 BMIMB   7      33.368  19.272  -0.185  1.00  0.00      B    H
ATOM   1135  H62 BMIMB   7      34.058  18.254  -1.438  1.00  0.00      B    H
ATOM   1146  N1  BMIMB   8      25.096  17.167   1.620  1.00  0.00      B    N
ATOM   1147  N11 BMIMB   8      25.012  15.104   2.039  1.00  0.00      B    N
ATOM   1148  C1  BMIMB   8      25.239  16.001   1.125  1.00  0.00      B    C
ATOM   1149  H1  BMIMB   8      25.304  15.729   0.094  1.00  0.00      B    H
ATOM   1150  C2  BMIMB   8      24.944  17.117   2.963  1.00  0.00      B    C
ATOM   1151  H2  BMIMB   8      24.935  18.015   3.542  1.00  0.00      B    H
ATOM   1152  C21 BMIMB   8      24.857  15.818   3.215  1.00  0.00      B    C
ATOM   1153  H21 BMIMB   8      24.713  15.325   4.152  1.00  0.00      B    H
ATOM   1154  C3  BMIMB   8      25.175  18.429   0.950  1.00  0.00      B    C
ATOM   1155  H3  BMIMB   8      25.148  18.370  -0.128  1.00  0.00      B    H
ATOM   1156  H31 BMIMB   8      24.297  18.949   1.301  1.00  0.00      B    H
ATOM   1157  H32 BMIMB   8      26.147  18.876   1.103  1.00  0.00      B    H
ATOM   1158  C4  BMIMB   8      24.891  13.627   1.804  1.00  0.00      B    C
ATOM   1159  H4  BMIMB   8      24.844  13.111   2.751  1.00  0.00      B    H
ATOM   1160  H41 BMIMB   8      25.798  13.157   1.451  1.00  0.00      B    H
ATOM   1161  C5  BMIMB   8      23.666  13.156   1.012  1.00  0.00      B    C
ATOM   1162  H5  BMIMB   8      23.822  13.003  -0.053  1.00  0.00      B    H
ATOM   1163  H51 BMIMB   8      23.564  12.243   1.593  1.00  0.00      B    H
ATOM   1164  C51 BMIMB   8      22.428  14.053   1.203  1.00  0.00      B    C
ATOM   1165  H52 BMIMB   8      22.329  14.286   2.261  1.00  0.00      B    H
ATOM   1166  H53 BMIMB   8      22.609  14.987   0.676  1.00  0.00      B    H
ATOM   1167  C6  BMIMB   8      21.113  13.539   0.622  1.00  0.00      B    C
ATOM   1168  H6  BMIMB   8      21.230  13.227  -0.409  1.00  0.00      B    H
ATOM   1169  H61 BMIMB   8      20.771  12.742   1.272  1.00  0.00      B    H
ATOM   1170  H62 BMIMB   8      20.321  14.279   0.626  1.00  0.00      B    H
ATOM   1181  N1  BMIMB   9      25.876  32.028  36.112  1.00  0.00      B    N
ATOM   1182  N11 BMIMB   9      24.831  32.125  34.280  1.00  0.00      B    N
ATOM   1183  C1  BMIMB   9      25.046  32.765  35.392  1.00  0.00      B    C
ATOM   1184  H1  BMIMB   9      24.548  33.626  35.782  1.00  0.00      B    H
ATOM   1185  C2  BMIMB   9      26.283  30.969  35.359  1.00  0.00      B    C
ATOM   1186  H2  BMIMB   9      26.944  30.318  35.889  1.00  0.00      B    H
ATOM   1187  C21 BMIMB   9      25.685  30.993  34.181  1.00  0.00      B    C
ATOM   1188  H21 BMIMB   9      25.821  30.379  33.318  1.00  0.00      B    H
ATOM   1189  C3  BMIMB   9      26.357  32.279  37.478  1.00  0.00      B    C
ATOM   1190  H3  BMIMB   9      25.894  33.215  37.754  1.00  0.00      B    H
ATOM   1191  H31 BMIMB   9      26.052  31.513  38.175  1.00  0.00      B    H
ATOM   1192  H32 BMIMB   9      27.430  32.169  37.421  1.00  0.00      B    H
ATOM   1193  C4  BMIMB   9      23.744  32.477  33.264  1.00  0.00      B    C
ATOM   1194  H4  BMIMB   9      24.178  32.620  32.285  1.00  0.00      B    H
ATOM   1195  H41 BMIMB   9      23.469  33.490  33.518  1.00  0.00      B    H
ATOM   1196  C5  BMIMB   9      22.584  31.540  33.121  1.00  0.00      B    C
ATOM   1197  H5  BMIMB   9      22.886  30.620  32.627  1.00  0.00      B    H
ATOM   1198  H51 BMIMB   9      22.277  31.478  34.161  1.00  0.00      B    H
ATOM   1199  C51 BMIMB   9      21.423  32.270  32.464  1.00  0.00      B    C
ATOM   1200  H52 BMIMB   9      21.178  33.132  33.080  1.00  0.00      B    H
ATOM   1201  H53 BMIMB   9      21.713  32.622  31.477  1.00  0.00      B    H
ATOM   1202  C6  BMIMB   9      20.244  31.413  32.367  1.00  0.00      B    C
ATOM   1203  H6  BMIMB   9      20.352  30.480  31.826  1.00  0.00      B    H
ATOM   1204  H61 BMIMB   9      19.809  31.192  33.335  1.00  0.00      B    H
ATOM   1205  H62 BMIMB   9      19.487  31.917  31.778  1.00  0.00      B    H
ATOM   1216  N1  BMIMB  10       1.394   2.258  26.100  1.00  0.00      B    N
ATOM   1217  N11 BMIMB  10       1.854   2.264  28.225  1.00  0.00      B    N
ATOM   1218  C1  BMIMB  10       2.098   1.697  27.046  1.00  0.00      B    C
ATOM   1219  H1  BMIMB  10       2.847   0.957  26.856  1.00  0.00      B    H
ATOM   1220  C2  BMIMB  10       0.766   3.380  26.620  1.00  0.00      B    C
ATOM   1221  H2  BMIMB  10       0.190   4.082  26.057  1.00  0.00      B    H
ATOM   1222  C21 BMIMB  10       1.098   3.427  27.945  1.00  0.00      B    C
ATOM   1223  H21 BMIMB  10       0.806   4.165  28.659  1.00  0.00      B    H
ATOM   1224  C3  BMIMB  10       1.346   1.809  24.698  1.00  0.00      B    C
ATOM   1225  H3  BMIMB  10       1.947   2.374  24.001  1.00  0.00      B    H
ATOM   1226  H31 BMIMB  10       1.593   0.758  24.678  1.00  0.00      B    H
ATOM   1227  H32 BMIMB  10       0.342   2.009  24.352  1.00  0.00      B    H
ATOM   1228  C4  BMIMB  10       2.531   1.977  29.499  1.00  0.00      B    C
ATOM   1229  H4  BMIMB  10       2.134   1.070  29.932  1.00  0.00      B    H
ATOM   1230  H41 BMIMB  10       2.407   2.839  30.137  1.00  0.00      B    H
ATOM   1231  C5  BMIMB  10       4.060   1.776  29.188  1.00  0.00      B    C
ATOM   1232  H5  BMIMB  10       4.216   2.285  28.240  1.00  0.00      B    H
ATOM   1233  H51 BMIMB  10       4.652   2.055  30.056  1.00  0.00      B    H
ATOM   1234  C51 BMIMB  10       4.466   0.275  29.023  1.00  0.00      B    C
ATOM   1235  H52 BMIMB  10       4.456  -0.144  30.025  1.00  0.00      B    H
ATOM   1236  H53 BMIMB  10       3.714  -0.286  28.473  1.00  0.00      B    H
ATOM   1237  C6  BMIMB  10       5.724   0.348  28.268  1.00  0.00      B    C
ATOM   1238  H6  BMIMB  10       6.475   1.000  28.699  1.00  0.00      B    H
ATOM   1239  H61 BMIMB  10       6.294  -0.570  28.350  1.00  0.00      B    H
ATOM   1240  H62 BMIMB  10       5.542   0.718  27.265  1.00  0.00      B    H
ATOM   1251  N1  BMIMB  11      14.864  -0.054  19.749  1.00  0.00      B    N
ATOM   1252  N11 BMIMB  11      15.751  -0.047  17.860  1.00  0.00      B    N
ATOM   1253  C1  BMIMB  11      14.751   0.365  18.550  1.00  0.00      B    C
ATOM   1254  H1  BMIMB  11      13.926   0.896  18.125  1.00  0.00      B    H
ATOM   1255  C2  BMIMB  11      16.050  -0.705  19.847  1.00  0.00      B    C
ATOM   1256  H2  BMIMB  11      16.358  -1.233  20.723  1.00  0.00      B    H
ATOM   1257  C21 BMIMB  11      16.654  -0.595  18.726  1.00  0.00      B    C
ATOM   1258  H21 BMIMB  11      17.602  -0.929  18.367  1.00  0.00      B    H
ATOM   1259  C3  BMIMB  11      13.977   0.111  20.876  1.00  0.00      B    C
ATOM   1260  H3  BMIMB  11      14.192  -0.760  21.478  1.00  0.00      B    H
ATOM   1261  H31 BMIMB  11      14.295   1.046  21.312  1.00  0.00      B    H
ATOM   1262  H32 BMIMB  11      12.947   0.108  20.551  1.00  0.00      B    H
ATOM   1263  C4  BMIMB  11      15.884   0.220  16.397  1.00  0.00      B    C
ATOM   1264  H4  BMIMB  11      14.828   0.221  16.167  1.00  0.00      B    H
ATOM   1265  H41 BMIMB  11      16.379  -0.624  15.941  1.00  0.00      B    H
ATOM   1266  C5  BMIMB  11      16.652   1.451  16.024  1.00  0.00      B    C
ATOM   1267  H5  BMIMB  11      17.706   1.235  16.181  1.00  0.00      B    H
ATOM   1268  H51 BMIMB  11      16.657   1.650  14.955  1.00  0.00      B    H
ATOM   1269  C51 BMIMB  11      16.358   2.786  16.766  1.00  0.00      B    C
ATOM   1270  H52 BMIMB  11      15.321   3.073  16.610  1.00  0.00      B    H
ATOM   1271  H53 BMIMB  11      16.561   2.746  17.833  1.00  0.00      B    H
ATOM   1272  C6  BMIMB  11      17.162   3.835  16.024  1.00  0.00      B    C
ATOM   1273  H6  BMIMB  11      18.168   3.442  15.944  1.00  0.00      B    H
ATOM   1274  H61 BMIMB  11      16.810   4.141  15.046  1.00  0.00      B    H
ATOM   1275  H62 BMIMB  11      17.385   4.659  16.692  1.00  0.00      B    H
ATOM   1286  N1  BMIMB  12      25.488   5.434  13.877  1.00  0.00      B    N
ATOM   1287  N11 BMIMB  12      24.245   6.698  12.714  1.00  0.00      B    N
ATOM   1288  C1  BMIMB  12      24.512   6.371  13.922  1.00  0.00      B    C
ATOM   1289  H1  BMIMB  12      23.863   6.630  14.731  1.00  0.00      B    H
ATOM   1290  C2  BMIMB  12      26.060   5.506  12.656  1.00  0.00      B    C
ATOM   1291  H2  BMIMB  12      26.945   4.928  12.505  1.00  0.00      B    H
ATOM   1292  C21 BMIMB  12      25.280   6.247  11.957  1.00  0.00      B    C
ATOM   1293  H21 BMIMB  12      25.445   6.471  10.926  1.00  0.00      B    H
ATOM   1294  C3  BMIMB  12      25.990   4.601  15.007  1.00  0.00      B    C
ATOM   1295  H3  BMIMB  12      26.342   3.651  14.632  1.00  0.00      B    H
ATOM   1296  H31 BMIMB  12      26.780   5.237  15.378  1.00  0.00      B    H
ATOM   1297  H32 BMIMB  12      25.202   4.374  15.710  1.00  0.00      B    H
ATOM   1298  C4  BMIMB  12      23.183   7.610  12.315  1.00  0.00      B    C
ATOM   1299  H4  BMIMB  12      23.583   8.446  11.761  1.00  0.00      B    H
ATOM   1300  H41 BMIMB  12      22.638   7.960  13.180  1.00  0.00      B    H
ATOM   1301  C5  BMIMB  12      22.242   6.793  11.400  1.00  0.00      B    C
ATOM   1302  H5  BMIMB  12      21.333   7.326  11.132  1.00  0.00      B    H
ATOM   1303  H51 BMIMB  12      22.747   6.569  10.464  1.00  0.00      B    H
ATOM   1304  C51 BMIMB  12      21.848   5.459  11.978  1.00  0.00      B    C
ATOM   1305  H52 BMIMB  12      22.739   4.860  12.146  1.00  0.00      B    H
ATOM   1306  H53 BMIMB  12      21.218   5.552  12.859  1.00  0.00      B    H
ATOM   1307  C6  BMIMB  12      21.008   4.621  11.086  1.00  0.00      B    C
ATOM   1308  H6  BMIMB  12      21.555   4.133  10.287  1.00  0.00      B    H
ATOM   1309  H61 BMIMB  12      20.387   3.917  11.628  1.00  0.00      B    H
ATOM   1310  H62 BMIMB  12      20.291   5.255  10.577  1.00  0.00      B    H
ATOM   1321  N1  BMIMB  13      25.088  13.507  31.229  1.00  0.00      B    N
ATOM   1322  N11 BMIMB  13      22.948  13.448  31.541  1.00  0.00      B    N
ATOM   1323  C1  BMIMB  13      23.906  14.030  30.896  1.00  0.00      B    C
ATOM   1324  H1  BMIMB  13      23.697  14.650  30.052  1.00  0.00      B    H
ATOM   1325  C2  BMIMB  13      24.750  12.495  32.135  1.00  0.00      B    C
ATOM   1326  H2  BMIMB  13      25.426  11.793  32.570  1.00  0.00      B    H
ATOM   1327  C21 BMIMB  13      23.417  12.459  32.378  1.00  0.00      B    C
ATOM   1328  H21 BMIMB  13      22.739  11.847  32.933  1.00  0.00      B    H
ATOM   1329  C3  BMIMB  13      26.474  14.051  30.956  1.00  0.00      B    C
ATOM   1330  H3  BMIMB  13      26.557  14.930  31.578  1.00  0.00      B    H
ATOM   1331  H31 BMIMB  13      27.277  13.347  31.121  1.00  0.00      B    H
ATOM   1332  H32 BMIMB  13      26.550  14.398  29.937  1.00  0.00      B    H
ATOM   1333  C4  BMIMB  13      21.524  13.641  31.271  1.00  0.00      B    C
ATOM   1334  H4  BMIMB  13      21.498  14.666  30.931  1.00  0.00      B    H
ATOM   1335  H41 BMIMB  13      20.924  13.458  32.150  1.00  0.00      B    H
ATOM   1336  C5  BMIMB  13      20.905  12.718  30.207  1.00  0.00      B    C
ATOM   1337  H5  BMIMB  13      20.476  11.795  30.587  1.00  0.00      B    H
ATOM   1338  H51 BMIMB  13      20.100  13.288  29.750  1.00  0.00      B    H
ATOM   1339  C51 BMIMB  13      21.798  12.358  29.017  1.00  0.00      B    C
ATOM   1340  H52 BMIMB  13      22.305  13.237  28.625  1.00  0.00      B    H
ATOM   1341  H53 BMIMB  13      22.621  11.718  29.323  1.00  0.00      B    H
ATOM   1342  C6  BMIMB  13      21.153  11.714  27.849  1.00  0.00      B    C
ATOM   1343  H6  BMIMB  13      21.000  10.646  27.951  1.00  0.00      B    H
ATOM   1344  H61 BMIMB  13      20.261  12.272  27.589  1.00  0.00      B    H
ATOM   1345  H62 BMIMB  13      21.745  11.868  26.954  1.00  0.00      B    H
ATOM   1356  N1  BMIMB  14       8.468   4.227   1.283  1.00  0.00      B    N
ATOM   1357  N11 BMIMB  14       9.669   5.976   1.537  1.00  0.00      B    N
ATOM   1358  C1  BMIMB  14       8.878   5.331   0.725  1.00  0.00      B    C
ATOM   1359  H1  BMIMB  14       8.515   5.682  -0.218  1.00  0.00      B    H
ATOM   1360  C2  BMIMB  14       9.056   4.170   2.559  1.00  0.00      B    C
ATOM   1361  H2  BMIMB  14       8.945   3.348   3.231  1.00  0.00      B    H
ATOM   1362  C21 BMIMB  14       9.763   5.292   2.680  1.00  0.00      B    C
ATOM   1363  H21 BMIMB  14      10.368   5.732   3.441  1.00  0.00      B    H
ATOM   1364  C3  BMIMB  14       7.539   3.212   0.720  1.00  0.00      B    C
ATOM   1365  H3  BMIMB  14       8.051   2.689  -0.074  1.00  0.00      B    H
ATOM   1366  H31 BMIMB  14       7.351   2.438   1.448  1.00  0.00      B    H
ATOM   1367  H32 BMIMB  14       6.627   3.689   0.392  1.00  0.00      B    H
ATOM   1368  C4  BMIMB  14      10.171   7.347   1.144  1.00  0.00      B    C
ATOM   1369  H4  BMIMB  14      10.041   7.860   2.085  1.00  0.00      B    H
ATOM   1370  H41 BMIMB  14       9.484   7.666   0.374  1.00  0.00      B    H
ATOM   1371  C5  BMIMB  14      11.674   7.342   0.785  1.00  0.00      B    C
ATOM   1372  H5  BMIMB  14      12.146   6.601   1.425  1.00  0.00      B    H
ATOM   1373  H51 BMIMB  14      11.771   7.025  -0.250  1.00  0.00      B    H
ATOM   1374  C51 BMIMB  14      12.316   8.742   0.971  1.00  0.00      B    C
ATOM   1375  H52 BMIMB  14      12.198   9.328   0.063  1.00  0.00      B    H
ATOM   1376  H53 BMIMB  14      11.915   9.315   1.803  1.00  0.00      B    H
ATOM   1377  C6  BMIMB  14      13.825   8.629   1.190  1.00  0.00      B    C
ATOM   1378  H6  BMIMB  14      14.065   8.146   2.131  1.00  0.00      B    H
ATOM   1379  H61 BMIMB  14      14.319   7.977   0.479  1.00  0.00      B    H
ATOM   1380  H62 BMIMB  14      14.375   9.562   1.148  1.00  0.00      B    H
ATOM   1391  N1  BMIMB  15      28.416  13.862  17.833  1.00  0.00      B    N
ATOM   1392  N11 BMIMB  15      29.279  11.934  18.194  1.00  0.00      B    N
ATOM   1393  C1  BMIMB  15      29.409  13.224  18.355  1.00  0.00      B    C
ATOM   1394  H1  BMIMB  15      30.160  13.752  18.903  1.00  0.00      B    H
ATOM   1395  C2  BMIMB  15      27.498  12.972  17.406  1.00  0.00      B    C
ATOM   1396  H2  BMIMB  15      26.569  13.257  16.963  1.00  0.00      B    H
ATOM   1397  C21 BMIMB  15      28.041  11.751  17.647  1.00  0.00      B    C
ATOM   1398  H21 BMIMB  15      27.564  10.818  17.444  1.00  0.00      B    H
ATOM   1399  C3  BMIMB  15      28.436  15.320  17.713  1.00  0.00      B    C
ATOM   1400  H3  BMIMB  15      28.091  15.712  18.658  1.00  0.00      B    H
ATOM   1401  H31 BMIMB  15      29.419  15.657  17.418  1.00  0.00      B    H
ATOM   1402  H32 BMIMB  15      27.717  15.663  16.983  1.00  0.00      B    H
ATOM   1403  C4  BMIMB  15      30.170  10.785  18.632  1.00  0.00      B    C
ATOM   1404  H4  BMIMB  15      31.201  11.024  18.416  1.00  0.00      B    H
ATOM   1405  H41 BMIMB  15      29.842   9.981  17.991  1.00  0.00      B    H
ATOM   1406  C5  BMIMB  15      29.976  10.664  20.134  1.00  0.00      B    C
ATOM   1407  H5  BMIMB  15      28.924  10.808  20.368  1.00  0.00      B    H
ATOM   1408  H51 BMIMB  15      30.342   9.650  20.280  1.00  0.00      B    H
ATOM   1409  C51 BMIMB  15      30.797  11.604  21.013  1.00  0.00      B    C
ATOM   1410  H52 BMIMB  15      31.844  11.388  20.816  1.00  0.00      B    H
ATOM   1411  H53 BMIMB  15      30.478  12.635  20.880  1.00  0.00      B    H
ATOM   1412  C6  BMIMB  15      30.716  11.286  22.491  1.00  0.00      B    C
ATOM   1413  H6  BMIMB  15      31.280  12.002  23.078  1.00  0.00      B    H
ATOM   1414  H61 BMIMB  15      29.693  11.192  22.836  1.00  0.00      B    H
ATOM   1415  H62 BMIMB  15      31.214  10.347  22.702  1.00  0.00      B    H
ATOM   1426  N1  BMIMB  16       8.898   3.288  23.935  1.00  0.00      B    N
ATOM   1427  N11 BMIMB  16       7.539   1.605  23.716  1.00  0.00      B    N
ATOM   1428  C1  BMIMB  16       8.078   2.428  24.565  1.00  0.00      B    C
ATOM   1429  H1  BMIMB  16       7.945   2.539  25.620  1.00  0.00      B    H
ATOM   1430  C2  BMIMB  16       8.793   3.040  22.539  1.00  0.00      B    C
ATOM   1431  H2  BMIMB  16       9.362   3.549  21.792  1.00  0.00      B    H
ATOM   1432  C21 BMIMB  16       7.967   1.950  22.477  1.00  0.00      B    C
ATOM   1433  H21 BMIMB  16       7.661   1.449  21.585  1.00  0.00      B    H
ATOM   1434  C3  BMIMB  16       9.576   4.403  24.621  1.00  0.00      B    C
ATOM   1435  H3  BMIMB  16      10.581   4.529  24.245  1.00  0.00      B    H
ATOM   1436  H31 BMIMB  16       8.974   5.158  24.137  1.00  0.00      B    H
ATOM   1437  H32 BMIMB  16       9.366   4.379  25.680  1.00  0.00      B    H
ATOM   1438  C4  BMIMB  16       6.674   0.483  24.207  1.00  0.00      B    C
ATOM   1439  H4  BMIMB  16       5.699   0.649  23.772  1.00  0.00      B    H
ATOM   1440  H41 BMIMB  16       6.495   0.714  25.247  1.00  0.00      B    H
ATOM   1441  C5  BMIMB  16       7.146  -0.958  24.061  1.00  0.00      B    C
ATOM   1442  H5  BMIMB  16       6.903  -1.354  23.079  1.00  0.00      B    H
ATOM   1443  H51 BMIMB  16       8.232  -0.996  24.115  1.00  0.00      B    H
ATOM   1444  C51 BMIMB  16       6.656  -1.823  25.243  1.00  0.00      B    C
ATOM   1445  H52 BMIMB  16       6.956  -1.311  26.154  1.00  0.00      B    H
ATOM   1446  H53 BMIMB  16       5.576  -1.794  25.125  1.00  0.00      B    H
ATOM   1447  C6  BMIMB  16       7.271  -3.244  25.292  1.00  0.00      B    C
ATOM   1448  H6  BMIMB  16       8.233  -3.275  25.789  1.00  0.00      B    H
ATOM   1449  H61 BMIMB  16       6.652  -4.032  25.705  1.00  0.00      B    H
ATOM   1450  H62 BMIMB  16       7.428  -3.574  24.271  1.00  0.00      B    H
ATOM   1461  N1  BMIMB  17      29.370   3.666  11.171  1.00  0.00      B    N
ATOM   1462  N11 BMIMB  17      27.594   2.872  10.336  1.00  0.00      B    N
ATOM   1463  C1  BMIMB  17      28.510   2.675  11.244  1.00  0.00      B    C
ATOM   1464  H1  BMIMB  17      28.473   1.879  11.956  1.00  0.00      B    H
ATOM   1465  C2  BMIMB  17      28.929   4.530  10.178  1.00  0.00      B    C
ATOM   1466  H2  BMIMB  17      29.477   5.425   9.980  1.00  0.00      B    H
ATOM   1467  C21 BMIMB  17      27.881   4.042   9.623  1.00  0.00      B    C
ATOM   1468  H21 BMIMB  17      27.332   4.337   8.755  1.00  0.00      B    H
ATOM   1469  C3  BMIMB  17      30.650   3.933  11.890  1.00  0.00      B    C
ATOM   1470  H3  BMIMB  17      31.262   3.092  11.599  1.00  0.00      B    H
ATOM   1471  H31 BMIMB  17      31.076   4.876  11.583  1.00  0.00      B    H
ATOM   1472  H32 BMIMB  17      30.496   4.141  12.939  1.00  0.00      B    H
ATOM   1473  C4  BMIMB  17      26.342   2.036  10.124  1.00  0.00      B    C
ATOM   1474  H4  BMIMB  17      26.627   0.999  10.028  1.00  0.00      B    H
ATOM   1475  H41 BMIMB  17      25.967   2.370   9.168  1.00  0.00      B    H
ATOM   1476  C5  BMIMB  17      25.268   2.341  11.197  1.00  0.00      B    C
ATOM   1477  H5  BMIMB  17      25.478   3.308  11.646  1.00  0.00      B    H
ATOM   1478  H51 BMIMB  17      24.253   2.371  10.808  1.00  0.00      B    H
ATOM   1479  C51 BMIMB  17      25.200   1.413  12.328  1.00  0.00      B    C
ATOM   1480  H52 BMIMB  17      25.192   0.411  11.906  1.00  0.00      B    H
ATOM   1481  H53 BMIMB  17      26.154   1.466  12.846  1.00  0.00      B    H
ATOM   1482  C6  BMIMB  17      23.901   1.524  13.160  1.00  0.00      B    C
ATOM   1483  H6  BMIMB  17      23.007   1.379  12.564  1.00  0.00      B    H
ATOM   1484  H61 BMIMB  17      23.869   0.831  13.993  1.00  0.00      B    H
ATOM   1485  H62 BMIMB  17      23.710   2.435  13.716  1.00  0.00      B    H
ATOM   1496  N1  BMIMB  18      26.340  22.178  29.327  1.00  0.00      B    N
ATOM   1497  N11 BMIMB  18      25.554  22.593  27.430  1.00  0.00      B    N
ATOM   1498  C1  BMIMB  18      26.649  22.235  28.058  1.00  0.00      B    C
ATOM   1499  H1  BMIMB  18      27.565  21.954  27.584  1.00  0.00      B    H
ATOM   1500  C2  BMIMB  18      25.022  22.575  29.469  1.00  0.00      B    C
ATOM   1501  H2  BMIMB  18      24.539  22.715  30.411  1.00  0.00      B    H
ATOM   1502  C21 BMIMB  18      24.562  22.710  28.309  1.00  0.00      B    C
ATOM   1503  H21 BMIMB  18      23.545  22.967  28.110  1.00  0.00      B    H
ATOM   1504  C3  BMIMB  18      27.242  21.725  30.389  1.00  0.00      B    C
ATOM   1505  H3  BMIMB  18      27.585  20.719  30.198  1.00  0.00      B    H
ATOM   1506  H31 BMIMB  18      28.018  22.475  30.430  1.00  0.00      B    H
ATOM   1507  H32 BMIMB  18      26.692  21.810  31.315  1.00  0.00      B    H
ATOM   1508  C4  BMIMB  18      25.471  22.615  25.911  1.00  0.00      B    C
ATOM   1509  H4  BMIMB  18      24.865  21.793  25.558  1.00  0.00      B    H
ATOM   1510  H41 BMIMB  18      26.471  22.396  25.566  1.00  0.00      B    H
ATOM   1511  C5  BMIMB  18      25.088  24.013  25.437  1.00  0.00      B    C
ATOM   1512  H5  BMIMB  18      25.301  24.005  24.371  1.00  0.00      B    H
ATOM   1513  H51 BMIMB  18      24.041  24.171  25.681  1.00  0.00      B    H
ATOM   1514  C51 BMIMB  18      25.895  25.041  26.099  1.00  0.00      B    C
ATOM   1515  H52 BMIMB  18      25.376  25.417  26.976  1.00  0.00      B    H
ATOM   1516  H53 BMIMB  18      26.920  24.801  26.372  1.00  0.00      B    H
ATOM   1517  C6  BMIMB  18      25.902  26.217  25.183  1.00  0.00      B    C
ATOM   1518  H6  BMIMB  18      25.002  26.604  24.719  1.00  0.00      B    H
ATOM   1519  H61 BMIMB  18      26.404  27.064  25.637  1.00  0.00      B    H
ATOM   1520  H62 BMIMB  18      26.387  25.940  24.254  1.00  0.00      B    H
ATOM   1531  N1  BMIMB  19       7.315  24.704  15.554  1.00  0.00      B    N
ATOM   1532  N11 BMIMB  19       6.616  22.906  14.486  1.00  0.00      B    N
ATOM   1533  C1  BMIMB  19       6.721  23.524  15.693  1.00  0.00      B    C
ATOM   1534  H1  BMIMB  19       6.555  23.175  16.690  1.00  0.00      B    H
ATOM   1535  C2  BMIMB  19       7.374  24.912  14.195  1.00  0.00      B    C
ATOM   1536  H2  BMIMB  19       7.726  25.823  13.761  1.00  0.00      B    H
ATOM   1537  C21 BMIMB  19       6.963  23.801  13.541  1.00  0.00      B    C
ATOM   1538  H21 BMIMB  19       6.849  23.624  12.493  1.00  0.00      B    H
ATOM   1539  C3  BMIMB  19       7.855  25.596  16.617  1.00  0.00      B    C
ATOM   1540  H3  BMIMB  19       8.222  24.986  17.429  1.00  0.00      B    H
ATOM   1541  H31 BMIMB  19       8.623  26.238  16.211  1.00  0.00      B    H
ATOM   1542  H32 BMIMB  19       7.017  26.083  17.092  1.00  0.00      B    H
ATOM   1543  C4  BMIMB  19       6.175  21.555  14.126  1.00  0.00      B    C
ATOM   1544  H4  BMIMB  19       5.789  21.585  13.118  1.00  0.00      B    H
ATOM   1545  H41 BMIMB  19       5.376  21.277  14.797  1.00  0.00      B    H
ATOM   1546  C5  BMIMB  19       7.185  20.412  14.061  1.00  0.00      B    C
ATOM   1547  H5  BMIMB  19       7.414  20.176  15.097  1.00  0.00      B    H
ATOM   1548  H51 BMIMB  19       6.707  19.552  13.599  1.00  0.00      B    H
ATOM   1549  C51 BMIMB  19       8.600  20.700  13.329  1.00  0.00      B    C
ATOM   1550  H52 BMIMB  19       8.298  20.636  12.287  1.00  0.00      B    H
ATOM   1551  H53 BMIMB  19       8.962  21.688  13.599  1.00  0.00      B    H
ATOM   1552  C6  BMIMB  19       9.707  19.795  13.816  1.00  0.00      B    C
ATOM   1553  H6  BMIMB  19      10.663  19.978  13.339  1.00  0.00      B    H
ATOM   1554  H61 BMIMB  19       9.857  20.077  14.852  1.00  0.00      B    H
ATOM   1555  H62 BMIMB  19       9.537  18.728  13.729  1.00  0.00      B    H
ATOM   1566  N1  BMIMB  20      30.243  34.253   4.062  1.00  0.00      B    N
ATOM   1567  N11 BMIMB  20      31.898  33.005   4.339  1.00  0.00      B    N
ATOM   1568  C1  BMIMB  20      31.186  33.593   3.423  1.00  0.00      B    C
ATOM   1569  H1  BMIMB  20      31.533  33.693   2.417  1.00  0.00      B    H
ATOM   1570  C2  BMIMB  20      30.281  33.867   5.372  1.00  0.00      B    C
ATOM   1571  H2  BMIMB  20      29.637  34.164   6.170  1.00  0.00      B    H
ATOM   1572  C21 BMIMB  20      31.358  33.189   5.555  1.00  0.00      B    C
ATOM   1573  H21 BMIMB  20      31.767  32.918   6.503  1.00  0.00      B    H
ATOM   1574  C3  BMIMB  20      29.326  35.202   3.341  1.00  0.00      B    C
ATOM   1575  H3  BMIMB  20      29.224  36.154   3.840  1.00  0.00      B    H
ATOM   1576  H31 BMIMB  20      29.696  35.463   2.361  1.00  0.00      B    H
ATOM   1577  H32 BMIMB  20      28.319  34.815   3.274  1.00  0.00      B    H
ATOM   1578  C4  BMIMB  20      33.191  32.398   4.099  1.00  0.00      B    C
ATOM   1579  H4  BMIMB  20      33.145  32.395   3.020  1.00  0.00      B    H
ATOM   1580  H41 BMIMB  20      33.289  31.448   4.604  1.00  0.00      B    H
ATOM   1581  C5  BMIMB  20      34.369  33.296   4.426  1.00  0.00      B    C
ATOM   1582  H5  BMIMB  20      34.772  32.936   5.369  1.00  0.00      B    H
ATOM   1583  H51 BMIMB  20      35.090  33.100   3.636  1.00  0.00      B    H
ATOM   1584  C51 BMIMB  20      34.061  34.728   4.486  1.00  0.00      B    C
ATOM   1585  H52 BMIMB  20      33.481  34.978   3.601  1.00  0.00      B    H
ATOM   1586  H53 BMIMB  20      33.558  34.812   5.446  1.00  0.00      B    H
ATOM   1587  C6  BMIMB  20      35.386  35.458   4.581  1.00  0.00      B    C
ATOM   1588  H6  BMIMB  20      35.979  35.172   5.442  1.00  0.00      B    H
ATOM   1589  H61 BMIMB  20      35.919  35.225   3.667  1.00  0.00      B    H
ATOM   1590  H62 BMIMB  20      35.260  36.528   4.461  1.00  0.00      B    H
ATOM   1601  N1  BMIMB  21      18.507  31.544   8.857  1.00  0.00      B    N
ATOM   1602  N11 BMIMB  21      20.248  31.751   7.759  1.00  0.00      B    N
ATOM   1603  C1  BMIMB  21      19.080  32.311   7.948  1.00  0.00      B    C
ATOM   1604  H1  BMIMB  21      18.676  33.210   7.533  1.00  0.00      B    H
ATOM   1605  C2  BMIMB  21      19.253  30.417   9.200  1.00  0.00      B    C
ATOM   1606  H2  BMIMB  21      18.960  29.679   9.914  1.00  0.00      B    H
ATOM   1607  C21 BMIMB  21      20.346  30.552   8.492  1.00  0.00      B    C
ATOM   1608  H21 BMIMB  21      21.147  29.859   8.358  1.00  0.00      B    H
ATOM   1609  C3  BMIMB  21      17.217  31.932   9.518  1.00  0.00      B    C
ATOM   1610  H3  BMIMB  21      16.683  32.639   8.902  1.00  0.00      B    H
ATOM   1611  H31 BMIMB  21      16.787  30.954   9.682  1.00  0.00      B    H
ATOM   1612  H32 BMIMB  21      17.482  32.336  10.484  1.00  0.00      B    H
ATOM   1613  C4  BMIMB  21      21.339  32.296   6.930  1.00  0.00      B    C
ATOM   1614  H4  BMIMB  21      20.996  33.239   6.531  1.00  0.00      B    H
ATOM   1615  H41 BMIMB  21      21.369  31.612   6.094  1.00  0.00      B    H
ATOM   1616  C5  BMIMB  21      22.708  32.588   7.508  1.00  0.00      B    C
ATOM   1617  H5  BMIMB  21      22.595  33.388   8.235  1.00  0.00      B    H
ATOM   1618  H51 BMIMB  21      23.127  31.750   8.059  1.00  0.00      B    H
ATOM   1619  C51 BMIMB  21      23.654  32.962   6.306  1.00  0.00      B    C
ATOM   1620  H52 BMIMB  21      23.623  32.053   5.712  1.00  0.00      B    H
ATOM   1621  H53 BMIMB  21      23.219  33.745   5.690  1.00  0.00      B    H
ATOM   1622  C6  BMIMB  21      25.045  33.363   6.788  1.00  0.00      B    C
ATOM   1623  H6  BMIMB  21      25.639  33.700   5.947  1.00  0.00      B    H
ATOM   1624  H61 BMIMB  21      24.930  34.161   7.512  1.00  0.00      B    H
ATOM   1625  H62 BMIMB  21      25.621  32.532   7.180  1.00  0.00      B    H
ATOM   1636  N1  BMIMB  22      20.169   8.829   6.110  1.00  0.00      B    N
ATOM   1637  N11 BMIMB  22      19.313  10.642   5.449  1.00  0.00      B    N
ATOM   1638  C1  BMIMB  22      19.549   9.910   6.458  1.00  0.00      B    C
ATOM   1639  H1  BMIMB  22      19.365  10.172   7.478  1.00  0.00      B    H
ATOM   1640  C2  BMIMB  22      20.268   8.841   4.753  1.00  0.00      B    C
ATOM   1641  H2  BMIMB  22      20.785   8.000   4.346  1.00  0.00      B    H
ATOM   1642  C21 BMIMB  22      19.818  10.041   4.307  1.00  0.00      B    C
ATOM   1643  H21 BMIMB  22      19.914  10.501   3.347  1.00  0.00      B    H
ATOM   1644  C3  BMIMB  22      20.642   7.716   6.886  1.00  0.00      B    C
ATOM   1645  H3  BMIMB  22      21.651   8.058   7.065  1.00  0.00      B    H
ATOM   1646  H31 BMIMB  22      20.125   7.420   7.787  1.00  0.00      B    H
ATOM   1647  H32 BMIMB  22      20.694   6.886   6.197  1.00  0.00      B    H
ATOM   1648  C4  BMIMB  22      18.621  11.900   5.573  1.00  0.00      B    C
ATOM   1649  H4  BMIMB  22      17.825  11.765   6.291  1.00  0.00      B    H
ATOM   1650  H41 BMIMB  22      18.282  12.109   4.569  1.00  0.00      B    H
ATOM   1651  C5  BMIMB  22      19.503  13.047   5.958  1.00  0.00      B    C
ATOM   1652  H5  BMIMB  22      19.048  13.992   5.673  1.00  0.00      B    H
ATOM   1653  H51 BMIMB  22      19.667  13.113   7.031  1.00  0.00      B    H
ATOM   1654  C51 BMIMB  22      20.884  12.781   5.349  1.00  0.00      B    C
ATOM   1655  H52 BMIMB  22      21.296  11.884   5.803  1.00  0.00      B    H
ATOM   1656  H53 BMIMB  22      20.795  12.722   4.267  1.00  0.00      B    H
ATOM   1657  C6  BMIMB  22      21.793  14.009   5.640  1.00  0.00      B    C
ATOM   1658  H6  BMIMB  22      21.423  14.889   5.127  1.00  0.00      B    H
ATOM   1659  H61 BMIMB  22      21.838  14.226   6.701  1.00  0.00      B    H
ATOM   1660  H62 BMIMB  22      22.804  13.893   5.267  1.00  0.00      B    H
ATOM   1671  N1  BMIMB  23       4.215  12.478  35.360  1.00  0.00      B    N
ATOM   1672  N11 BMIMB  23       2.636  13.818  34.973  1.00  0.00      B    N
ATOM   1673  C1  BMIMB  23       2.931  12.616  35.238  1.00  0.00      B    C
ATOM   1674  H1  BMIMB  23       2.207  11.838  35.349  1.00  0.00      B    H
ATOM   1675  C2  BMIMB  23       4.835  13.624  35.072  1.00  0.00      B    C
ATOM   1676  H2  BMIMB  23       5.903  13.623  35.102  1.00  0.00      B    H
ATOM   1677  C21 BMIMB  23       3.848  14.493  34.887  1.00  0.00      B    C
ATOM   1678  H21 BMIMB  23       3.875  15.539  34.671  1.00  0.00      B    H
ATOM   1679  C3  BMIMB  23       4.805  11.256  35.923  1.00  0.00      B    C
ATOM   1680  H3  BMIMB  23       5.623  11.456  36.599  1.00  0.00      B    H
ATOM   1681  H31 BMIMB  23       4.069  10.630  36.405  1.00  0.00      B    H
ATOM   1682  H32 BMIMB  23       5.173  10.681  35.086  1.00  0.00      B    H
ATOM   1683  C4  BMIMB  23       1.342  14.421  34.792  1.00  0.00      B    C
ATOM   1684  H4  BMIMB  23       1.147  15.113  35.598  1.00  0.00      B    H
ATOM   1685  H41 BMIMB  23       0.610  13.666  35.040  1.00  0.00      B    H
ATOM   1686  C5  BMIMB  23       1.036  14.909  33.390  1.00  0.00      B    C
ATOM   1687  H5  BMIMB  23      -0.029  15.125  33.363  1.00  0.00      B    H
ATOM   1688  H51 BMIMB  23       1.697  15.766  33.297  1.00  0.00      B    H
ATOM   1689  C51 BMIMB  23       1.418  13.903  32.321  1.00  0.00      B    C
ATOM   1690  H52 BMIMB  23       2.432  13.520  32.404  1.00  0.00      B    H
ATOM   1691  H53 BMIMB  23       0.834  12.996  32.460  1.00  0.00      B    H
ATOM   1692  C6  BMIMB  23       1.052  14.357  30.877  1.00  0.00      B    C
ATOM   1693  H6  BMIMB  23       1.657  15.218  30.618  1.00  0.00      B    H
ATOM   1694  H61 BMIMB  23       1.234  13.606  30.116  1.00  0.00      B    H
ATOM   1695  H62 BMIMB  23      -0.024  14.494  30.865  1.00  0.00      B    H
ATOM   1706  N1  BMIMB  24       4.327  29.950   4.880  1.00  0.00      B    N
ATOM   1707  N11 BMIMB  24       3.691  31.995   4.776  1.00  0.00      B    N
ATOM   1708  C1  BMIMB  24       4.696  31.174   5.057  1.00  0.00      B    C
ATOM   1709  H1  BMIMB  24       5.695  31.449   5.319  1.00  0.00      B    H
ATOM   1710  C2  BMIMB  24       3.028  29.959   4.513  1.00  0.00      B    C
ATOM   1711  H2  BMIMB  24       2.538  29.052   4.235  1.00  0.00      B    H
ATOM   1712  C21 BMIMB  24       2.606  31.232   4.409  1.00  0.00      B    C
ATOM   1713  H21 BMIMB  24       1.679  31.628   4.058  1.00  0.00      B    H
ATOM   1714  C3  BMIMB  24       5.273  28.813   4.935  1.00  0.00      B    C
ATOM   1715  H3  BMIMB  24       5.383  28.294   3.995  1.00  0.00      B    H
ATOM   1716  H31 BMIMB  24       6.216  29.213   5.276  1.00  0.00      B    H
ATOM   1717  H32 BMIMB  24       4.858  28.073   5.603  1.00  0.00      B    H
ATOM   1718  C4  BMIMB  24       3.879  33.448   4.589  1.00  0.00      B    C
ATOM   1719  H4  BMIMB  24       3.009  33.856   4.098  1.00  0.00      B    H
ATOM   1720  H41 BMIMB  24       4.741  33.589   3.953  1.00  0.00      B    H
ATOM   1721  C5  BMIMB  24       3.933  34.158   5.948  1.00  0.00      B    C
ATOM   1722  H5  BMIMB  24       3.837  35.238   5.870  1.00  0.00      B    H
ATOM   1723  H51 BMIMB  24       3.075  33.716   6.448  1.00  0.00      B    H
ATOM   1724  C51 BMIMB  24       5.016  33.706   6.924  1.00  0.00      B    C
ATOM   1725  H52 BMIMB  24       4.977  32.659   7.213  1.00  0.00      B    H
ATOM   1726  H53 BMIMB  24       5.922  33.753   6.324  1.00  0.00      B    H
ATOM   1727  C6  BMIMB  24       5.074  34.654   8.131  1.00  0.00      B    C
ATOM   1728  H6  BMIMB  24       5.703  34.318   8.948  1.00  0.00      B    H
ATOM   1729  H61 BMIMB  24       5.564  35.569   7.819  1.00  0.00      B    H
ATOM   1730  H62 BMIMB  24       4.101  34.911   8.535  1.00  0.00      B    H
ATOM   1741  N1  BMIMB  25       2.905  19.613  24.333  1.00  0.00      B    N
ATOM   1742  N11 BMIMB  25       4.055  18.973  22.578  1.00  0.00      B    N
ATOM   1743  C1  BMIMB  25       3.352  18.565  23.647  1.00  0.00      B    C
ATOM   1744  H1  BMIMB  25       3.396  17.561  24.012  1.00  0.00      B    H
ATOM   1745  C2  BMIMB  25       3.266  20.757  23.606  1.00  0.00      B    C
ATOM   1746  H2  BMIMB  25       3.095  21.773  23.887  1.00  0.00      B    H
ATOM   1747  C21 BMIMB  25       4.069  20.341  22.562  1.00  0.00      B    C
ATOM   1748  H21 BMIMB  25       4.710  20.756  21.815  1.00  0.00      B    H
ATOM   1749  C3  BMIMB  25       2.275  19.532  25.678  1.00  0.00      B    C
ATOM   1750  H3  BMIMB  25       2.776  18.848  26.346  1.00  0.00      B    H
ATOM   1751  H31 BMIMB  25       2.385  20.492  26.160  1.00  0.00      B    H
ATOM   1752  H32 BMIMB  25       1.198  19.450  25.720  1.00  0.00      B    H
ATOM   1753  C4  BMIMB  25       4.729  18.190  21.519  1.00  0.00      B    C
ATOM   1754  H4  BMIMB  25       4.291  18.608  20.624  1.00  0.00      B    H
ATOM   1755  H41 BMIMB  25       4.410  17.180  21.732  1.00  0.00      B    H
ATOM   1756  C5  BMIMB  25       6.222  18.189  21.460  1.00  0.00      B    C
ATOM   1757  H5  BMIMB  25       6.525  19.223  21.317  1.00  0.00      B    H
ATOM   1758  H51 BMIMB  25       6.621  17.745  22.369  1.00  0.00      B    H
ATOM   1759  C51 BMIMB  25       6.779  17.537  20.149  1.00  0.00      B    C
ATOM   1760  H52 BMIMB  25       6.329  16.549  20.205  1.00  0.00      B    H
ATOM   1761  H53 BMIMB  25       6.403  18.236  19.407  1.00  0.00      B    H
ATOM   1762  C6  BMIMB  25       8.248  17.656  20.129  1.00  0.00      B    C
ATOM   1763  H6  BMIMB  25       8.667  17.262  19.209  1.00  0.00      B    H
ATOM   1764  H61 BMIMB  25       8.633  18.666  20.213  1.00  0.00      B    H
ATOM   1765  H62 BMIMB  25       8.571  17.052  20.968  1.00  0.00      B    H
ATOM   1776  N1  BMIMB  26      31.925  24.174  20.425  1.00  0.00      B    N
ATOM   1777  N11 BMIMB  26      31.408  25.829  21.616  1.00  0.00      B    N
ATOM   1778  C1  BMIMB  26      31.282  25.324  20.423  1.00  0.00      B    C
ATOM   1779  H1  BMIMB  26      30.747  25.695  19.576  1.00  0.00      B    H
ATOM   1780  C2  BMIMB  26      32.555  24.034  21.638  1.00  0.00      B    C
ATOM   1781  H2  BMIMB  26      33.245  23.259  21.890  1.00  0.00      B    H
ATOM   1782  C21 BMIMB  26      32.158  25.041  22.375  1.00  0.00      B    C
ATOM   1783  H21 BMIMB  26      32.456  25.358  23.350  1.00  0.00      B    H
ATOM   1784  C3  BMIMB  26      31.987  23.200  19.289  1.00  0.00      B    C
ATOM   1785  H3  BMIMB  26      32.967  22.747  19.268  1.00  0.00      B    H
ATOM   1786  H31 BMIMB  26      31.118  22.564  19.368  1.00  0.00      B    H
ATOM   1787  H32 BMIMB  26      31.903  23.747  18.361  1.00  0.00      B    H
ATOM   1788  C4  BMIMB  26      30.748  27.081  22.009  1.00  0.00      B    C
ATOM   1789  H4  BMIMB  26      29.970  26.949  22.746  1.00  0.00      B    H
ATOM   1790  H41 BMIMB  26      30.172  27.599  21.255  1.00  0.00      B    H
ATOM   1791  C5  BMIMB  26      31.777  28.194  22.615  1.00  0.00      B    C
ATOM   1792  H5  BMIMB  26      31.330  29.165  22.811  1.00  0.00      B    H
ATOM   1793  H51 BMIMB  26      32.149  27.816  23.564  1.00  0.00      B    H
ATOM   1794  C51 BMIMB  26      33.041  28.414  21.714  1.00  0.00      B    C
ATOM   1795  H52 BMIMB  26      33.487  27.506  21.316  1.00  0.00      B    H
ATOM   1796  H53 BMIMB  26      32.702  29.000  20.864  1.00  0.00      B    H
ATOM   1797  C6  BMIMB  26      34.162  29.074  22.520  1.00  0.00      B    C
ATOM   1798  H6  BMIMB  26      34.848  29.610  21.875  1.00  0.00      B    H
ATOM   1799  H61 BMIMB  26      33.783  29.864  23.159  1.00  0.00      B    H
ATOM   1800  H62 BMIMB  26      34.627  28.279  23.091  1.00  0.00      B    H
ATOM   1811  N1  BMIMB  27       1.802  30.290  25.589  1.00  0.00      B    N
ATOM   1812  N11 BMIMB  27       3.551  30.147  24.295  1.00  0.00      B    N
ATOM   1813  C1  BMIMB  27       2.632  29.489  24.982  1.00  0.00      B    C
ATOM   1814  H1  BMIMB  27       2.603  28.429  25.119  1.00  0.00      B    H
ATOM   1815  C2  BMIMB  27       2.246  31.558  25.307  1.00  0.00      B    C
ATOM   1816  H2  BMIMB  27       1.758  32.447  25.644  1.00  0.00      B    H
ATOM   1817  C21 BMIMB  27       3.227  31.510  24.353  1.00  0.00      B    C
ATOM   1818  H21 BMIMB  27       3.778  32.290  23.875  1.00  0.00      B    H
ATOM   1819  C3  BMIMB  27       0.704  29.806  26.447  1.00  0.00      B    C
ATOM   1820  H3  BMIMB  27       0.102  30.651  26.747  1.00  0.00      B    H
ATOM   1821  H31 BMIMB  27       0.045  29.076  26.000  1.00  0.00      B    H
ATOM   1822  H32 BMIMB  27       1.022  29.425  27.406  1.00  0.00      B    H
ATOM   1823  C4  BMIMB  27       4.701  29.550  23.534  1.00  0.00      B    C
ATOM   1824  H4  BMIMB  27       5.330  29.003  24.220  1.00  0.00      B    H
ATOM   1825  H41 BMIMB  27       5.196  30.470  23.258  1.00  0.00      B    H
ATOM   1826  C5  BMIMB  27       4.423  28.706  22.322  1.00  0.00      B    C
ATOM   1827  H5  BMIMB  27       5.349  28.679  21.753  1.00  0.00      B    H
ATOM   1828  H51 BMIMB  27       4.097  27.743  22.707  1.00  0.00      B    H
ATOM   1829  C51 BMIMB  27       3.377  29.345  21.391  1.00  0.00      B    C
ATOM   1830  H52 BMIMB  27       2.438  29.522  21.909  1.00  0.00      B    H
ATOM   1831  H53 BMIMB  27       3.711  30.360  21.189  1.00  0.00      B    H
ATOM   1832  C6  BMIMB  27       3.169  28.493  20.117  1.00  0.00      B    C
ATOM   1833  H6  BMIMB  27       3.062  27.478  20.484  1.00  0.00      B    H
ATOM   1834  H61 BMIMB  27       2.309  28.750  19.508  1.00  0.00      B    H
ATOM   1835  H62 BMIMB  27       4.112  28.538  19.585  1.00  0.00      B    H
ATOM   1846  N1  BMIMB  28      20.128  33.523  13.336  1.00  0.00      B    N
ATOM   1847  N11 BMIMB  28      22.131  32.897  13.060  1.00  0.00      B    N
ATOM   1848  C1  BMIMB  28      21.054  32.684  13.687  1.00  0.00      B    C
ATOM   1849  H1  BMIMB  28      20.893  31.811  14.283  1.00  0.00      B    H
ATOM   1850  C2  BMIMB  28      20.668  34.365  12.362  1.00  0.00      B    C
ATOM   1851  H2  BMIMB  28      20.105  35.066  11.787  1.00  0.00      B    H
ATOM   1852  C21 BMIMB  28      21.882  33.900  12.130  1.00  0.00      B    C
ATOM   1853  H21 BMIMB  28      22.635  34.115  11.404  1.00  0.00      B    H
ATOM   1854  C3  BMIMB  28      18.718  33.309  13.661  1.00  0.00      B    C
ATOM   1855  H3  BMIMB  28      18.437  34.079  14.365  1.00  0.00      B    H
ATOM   1856  H31 BMIMB  28      18.148  33.647  12.808  1.00  0.00      B    H
ATOM   1857  H32 BMIMB  28      18.630  32.303  14.044  1.00  0.00      B    H
ATOM   1858  C4  BMIMB  28      23.388  32.128  13.248  1.00  0.00      B    C
ATOM   1859  H4  BMIMB  28      23.107  31.542  14.111  1.00  0.00      B    H
ATOM   1860  H41 BMIMB  28      24.201  32.804  13.468  1.00  0.00      B    H
ATOM   1861  C5  BMIMB  28      23.746  31.179  12.121  1.00  0.00      B    C
ATOM   1862  H5  BMIMB  28      24.165  31.878  11.401  1.00  0.00      B    H
ATOM   1863  H51 BMIMB  28      24.560  30.549  12.469  1.00  0.00      B    H
ATOM   1864  C51 BMIMB  28      22.657  30.397  11.397  1.00  0.00      B    C
ATOM   1865  H52 BMIMB  28      21.916  30.016  12.096  1.00  0.00      B    H
ATOM   1866  H53 BMIMB  28      22.130  31.094  10.750  1.00  0.00      B    H
ATOM   1867  C6  BMIMB  28      23.151  29.217  10.616  1.00  0.00      B    C
ATOM   1868  H6  BMIMB  28      22.693  29.115   9.639  1.00  0.00      B    H
ATOM   1869  H61 BMIMB  28      24.229  29.104  10.596  1.00  0.00      B    H
ATOM   1870  H62 BMIMB  28      22.838  28.330  11.155  1.00  0.00      B    H
ATOM   1881  N1  BMIMB  29       6.893  25.042   9.470  1.00  0.00      B    N
ATOM   1882  N11 BMIMB  29       7.047  22.942   8.840  1.00  0.00      B    N
ATOM   1883  C1  BMIMB  29       6.247  23.991   9.086  1.00  0.00      B    C
ATOM   1884  H1  BMIMB  29       5.244  24.064   8.723  1.00  0.00      B    H
ATOM   1885  C2  BMIMB  29       8.183  24.618   9.732  1.00  0.00      B    C
ATOM   1886  H2  BMIMB  29       8.952  25.247  10.124  1.00  0.00      B    H
ATOM   1887  C21 BMIMB  29       8.272  23.343   9.334  1.00  0.00      B    C
ATOM   1888  H21 BMIMB  29       9.076  22.640   9.349  1.00  0.00      B    H
ATOM   1889  C3  BMIMB  29       6.344  26.429   9.517  1.00  0.00      B    C
ATOM   1890  H3  BMIMB  29       7.132  27.141   9.709  1.00  0.00      B    H
ATOM   1891  H31 BMIMB  29       5.641  26.495   8.699  1.00  0.00      B    H
ATOM   1892  H32 BMIMB  29       5.671  26.546  10.354  1.00  0.00      B    H
ATOM   1893  C4  BMIMB  29       6.824  21.711   8.090  1.00  0.00      B    C
ATOM   1894  H4  BMIMB  29       7.622  21.404   7.430  1.00  0.00      B    H
ATOM   1895  H41 BMIMB  29       5.917  21.973   7.566  1.00  0.00      B    H
ATOM   1896  C5  BMIMB  29       6.645  20.488   8.953  1.00  0.00      B    C
ATOM   1897  H5  BMIMB  29       6.359  19.655   8.315  1.00  0.00      B    H
ATOM   1898  H51 BMIMB  29       7.585  20.284   9.458  1.00  0.00      B    H
ATOM   1899  C51 BMIMB  29       5.417  20.556   9.908  1.00  0.00      B    C
ATOM   1900  H52 BMIMB  29       5.751  21.247  10.679  1.00  0.00      B    H
ATOM   1901  H53 BMIMB  29       4.526  20.989   9.463  1.00  0.00      B    H
ATOM   1902  C6  BMIMB  29       5.040  19.237  10.626  1.00  0.00      B    C
ATOM   1903  H6  BMIMB  29       4.357  19.374  11.456  1.00  0.00      B    H
ATOM   1904  H61 BMIMB  29       4.412  18.631   9.983  1.00  0.00      B    H
ATOM   1905  H62 BMIMB  29       5.835  18.587  10.975  1.00  0.00      B    H
ATOM   1916  N1  BMIMB  30      20.759   1.409  23.281  1.00  0.00      B    N
ATOM   1917  N11 BMIMB  30      20.566   3.489  23.778  1.00  0.00      B    N
ATOM   1918  C1  BMIMB  30      20.984   2.643  22.905  1.00  0.00      B    C
ATOM   1919  H1  BMIMB  30      21.436   3.026  22.014  1.00  0.00      B    H
ATOM   1920  C2  BMIMB  30      20.269   1.458  24.585  1.00  0.00      B    C
ATOM   1921  H2  BMIMB  30      20.132   0.576  25.171  1.00  0.00      B    H
ATOM   1922  C21 BMIMB  30      20.213   2.714  24.852  1.00  0.00      B    C
ATOM   1923  H21 BMIMB  30      19.911   3.107  25.798  1.00  0.00      B    H
ATOM   1924  C3  BMIMB  30      21.140   0.213  22.607  1.00  0.00      B    C
ATOM   1925  H3  BMIMB  30      22.126  -0.010  22.988  1.00  0.00      B    H
ATOM   1926  H31 BMIMB  30      20.474  -0.614  22.809  1.00  0.00      B    H
ATOM   1927  H32 BMIMB  30      21.227   0.404  21.548  1.00  0.00      B    H
ATOM   1928  C4  BMIMB  30      20.731   4.930  23.666  1.00  0.00      B    C
ATOM   1929  H4  BMIMB  30      21.268   5.295  22.803  1.00  0.00      B    H
ATOM   1930  H41 BMIMB  30      21.254   5.145  24.586  1.00  0.00      B    H
ATOM   1931  C5  BMIMB  30      19.316   5.516  23.485  1.00  0.00      B    C
ATOM   1932  H5  BMIMB  30      18.920   5.227  22.515  1.00  0.00      B    H
ATOM   1933  H51 BMIMB  30      18.719   5.154  24.318  1.00  0.00      B    H
ATOM   1934  C51 BMIMB  30      19.342   7.033  23.569  1.00  0.00      B    C
ATOM   1935  H52 BMIMB  30      19.391   7.376  24.599  1.00  0.00      B    H
ATOM   1936  H53 BMIMB  30      20.232   7.408  23.071  1.00  0.00      B    H
ATOM   1937  C6  BMIMB  30      18.092   7.575  22.889  1.00  0.00      B    C
ATOM   1938  H6  BMIMB  30      18.086   8.654  22.989  1.00  0.00      B    H
ATOM   1939  H61 BMIMB  30      18.050   7.458  21.812  1.00  0.00      B    H
ATOM   1940  H62 BMIMB  30      17.168   7.125  23.235  1.00  0.00      B    H
ATOM   1951  N1  BMIMB  31      24.845  10.161   7.371  1.00  0.00      B    N
ATOM   1952  N11 BMIMB  31      24.995  12.040   8.223  1.00  0.00      B    N
ATOM   1953  C1  BMIMB  31      24.796  10.767   8.503  1.00  0.00      B    C
ATOM   1954  H1  BMIMB  31      24.567  10.271   9.422  1.00  0.00      B    H
ATOM   1955  C2  BMIMB  31      25.147  11.009   6.331  1.00  0.00      B    C
ATOM   1956  H2  BMIMB  31      25.279  10.648   5.335  1.00  0.00      B    H
ATOM   1957  C21 BMIMB  31      25.251  12.233   6.890  1.00  0.00      B    C
ATOM   1958  H21 BMIMB  31      25.478  13.174   6.439  1.00  0.00      B    H
ATOM   1959  C3  BMIMB  31      24.595   8.728   7.103  1.00  0.00      B    C
ATOM   1960  H3  BMIMB  31      23.995   8.428   7.949  1.00  0.00      B    H
ATOM   1961  H31 BMIMB  31      24.126   8.650   6.133  1.00  0.00      B    H
ATOM   1962  H32 BMIMB  31      25.563   8.248   7.092  1.00  0.00      B    H
ATOM   1963  C4  BMIMB  31      24.723  13.182   9.152  1.00  0.00      B    C
ATOM   1964  H4  BMIMB  31      24.344  12.663  10.019  1.00  0.00      B    H
ATOM   1965  H41 BMIMB  31      24.061  13.955   8.790  1.00  0.00      B    H
ATOM   1966  C5  BMIMB  31      26.041  13.912   9.419  1.00  0.00      B    C
ATOM   1967  H5  BMIMB  31      26.518  14.023   8.448  1.00  0.00      B    H
ATOM   1968  H51 BMIMB  31      25.875  14.904   9.830  1.00  0.00      B    H
ATOM   1969  C51 BMIMB  31      26.922  13.085  10.374  1.00  0.00      B    C
ATOM   1970  H52 BMIMB  31      26.539  13.126  11.390  1.00  0.00      B    H
ATOM   1971  H53 BMIMB  31      26.907  12.091   9.936  1.00  0.00      B    H
ATOM   1972  C6  BMIMB  31      28.399  13.589  10.207  1.00  0.00      B    C
ATOM   1973  H6  BMIMB  31      28.954  13.243  11.072  1.00  0.00      B    H
ATOM   1974  H61 BMIMB  31      28.819  13.105   9.333  1.00  0.00      B    H
ATOM   1975  H62 BMIMB  31      28.386  14.673  10.200  1.00  0.00      B    H
ATOM   1986  N1  BMIMB  32      25.095  33.970  21.107  1.00  0.00      B    N
ATOM   1987  N11 BMIMB  32      23.933  32.253  20.640  1.00  0.00      B    N
ATOM   1988  C1  BMIMB  32      24.900  32.716  21.431  1.00  0.00      B    C
ATOM   1989  H1  BMIMB  32      25.413  32.219  22.226  1.00  0.00      B    H
ATOM   1990  C2  BMIMB  32      24.350  34.213  19.964  1.00  0.00      B    C
ATOM   1991  H2  BMIMB  32      24.348  35.111  19.386  1.00  0.00      B    H
ATOM   1992  C21 BMIMB  32      23.706  33.056  19.624  1.00  0.00      B    C
ATOM   1993  H21 BMIMB  32      23.053  32.887  18.796  1.00  0.00      B    H
ATOM   1994  C3  BMIMB  32      25.892  34.917  21.809  1.00  0.00      B    C
ATOM   1995  H3  BMIMB  32      26.199  34.453  22.735  1.00  0.00      B    H
ATOM   1996  H31 BMIMB  32      26.748  35.181  21.204  1.00  0.00      B    H
ATOM   1997  H32 BMIMB  32      25.122  35.644  22.023  1.00  0.00      B    H
ATOM   1998  C4  BMIMB  32      23.631  30.830  20.580  1.00  0.00      B    C
ATOM   1999  H4  BMIMB  32      24.517  30.307  20.908  1.00  0.00      B    H
ATOM   2000  H41 BMIMB  32      23.352  30.524  19.582  1.00  0.00      B    H
ATOM   2001  C5  BMIMB  32      22.466  30.405  21.472  1.00  0.00      B    C
ATOM   2002  H5  BMIMB  32      22.062  29.418  21.263  1.00  0.00      B    H
ATOM   2003  H51 BMIMB  32      22.967  30.456  22.435  1.00  0.00      B    H
ATOM   2004  C51 BMIMB  32      21.269  31.322  21.499  1.00  0.00      B    C
ATOM   2005  H52 BMIMB  32      21.441  32.089  22.249  1.00  0.00      B    H
ATOM   2006  H53 BMIMB  32      21.076  31.866  20.578  1.00  0.00      B    H
ATOM   2007  C6  BMIMB  32      19.945  30.655  21.961  1.00  0.00      B    C
ATOM   2008  H6  BMIMB  32      20.051  30.510  23.030  1.00  0.00      B    H
ATOM   2009  H61 BMIMB  32      19.109  31.324  21.790  1.00  0.00      B    H
ATOM   2010  H62 BMIMB  32      19.746  29.675  21.544  1.00  0.00      B    H
ATOM   2021  N1  BMIMB  33       0.956  25.736   6.876  1.00  0.00      B    N
ATOM   2022  N11 BMIMB  33       0.201  24.285   5.482  1.00  0.00      B    N
ATOM   2023  C1  BMIMB  33       0.444  25.520   5.708  1.00  0.00      B    C
ATOM   2024  H1  BMIMB  33       0.267  26.292   4.989  1.00  0.00      B    H
ATOM   2025  C2  BMIMB  33       1.160  24.499   7.451  1.00  0.00      B    C
ATOM   2026  H2  BMIMB  33       1.572  24.410   8.433  1.00  0.00      B    H
ATOM   2027  C21 BMIMB  33       0.633  23.615   6.648  1.00  0.00      B    C
ATOM   2028  H21 BMIMB  33       0.539  22.554   6.725  1.00  0.00      B    H
ATOM   2029  C3  BMIMB  33       1.582  27.037   7.338  1.00  0.00      B    C
ATOM   2030  H3  BMIMB  33       2.642  27.119   7.153  1.00  0.00      B    H
ATOM   2031  H31 BMIMB  33       1.032  27.886   6.959  1.00  0.00      B    H
ATOM   2032  H32 BMIMB  33       1.424  27.168   8.399  1.00  0.00      B    H
ATOM   2033  C4  BMIMB  33      -0.392  23.638   4.341  1.00  0.00      B    C
ATOM   2034  H4  BMIMB  33      -0.975  24.378   3.814  1.00  0.00      B    H
ATOM   2035  H41 BMIMB  33      -1.087  22.899   4.712  1.00  0.00      B    H
ATOM   2036  C5  BMIMB  33       0.617  23.042   3.377  1.00  0.00      B    C
ATOM   2037  H5  BMIMB  33       1.210  23.825   2.911  1.00  0.00      B    H
ATOM   2038  H51 BMIMB  33       1.409  22.452   3.833  1.00  0.00      B    H
ATOM   2039  C51 BMIMB  33      -0.125  22.059   2.411  1.00  0.00      B    C
ATOM   2040  H52 BMIMB  33      -0.876  21.399   2.836  1.00  0.00      B    H
ATOM   2041  H53 BMIMB  33      -0.667  22.722   1.742  1.00  0.00      B    H
ATOM   2042  C6  BMIMB  33       0.858  21.237   1.513  1.00  0.00      B    C
ATOM   2043  H6  BMIMB  33       1.777  21.638   1.101  1.00  0.00      B    H
ATOM   2044  H61 BMIMB  33       1.280  20.433   2.106  1.00  0.00      B    H
ATOM   2045  H62 BMIMB  33       0.285  20.755   0.729  1.00  0.00      B    H
ATOM   2056  N1  BMIMB  34      32.957  35.595  29.591  1.00  0.00      B    N
ATOM   2057  N11 BMIMB  34      31.766  34.963  27.944  1.00  0.00      B    N
ATOM   2058  C1  BMIMB  34      32.264  34.577  29.147  1.00  0.00      B    C
ATOM   2059  H1  BMIMB  34      32.191  33.642  29.660  1.00  0.00      B    H
ATOM   2060  C2  BMIMB  34      32.789  36.654  28.727  1.00  0.00      B    C
ATOM   2061  H2  BMIMB  34      33.257  37.598  28.901  1.00  0.00      B    H
ATOM   2062  C21 BMIMB  34      32.028  36.276  27.707  1.00  0.00      B    C
ATOM   2063  H21 BMIMB  34      31.669  36.738  26.813  1.00  0.00      B    H
ATOM   2064  C3  BMIMB  34      33.678  35.656  30.902  1.00  0.00      B    C
ATOM   2065  H3  BMIMB  34      33.975  36.587  31.362  1.00  0.00      B    H
ATOM   2066  H31 BMIMB  34      33.117  35.055  31.601  1.00  0.00      B    H
ATOM   2067  H32 BMIMB  34      34.634  35.183  30.730  1.00  0.00      B    H
ATOM   2068  C4  BMIMB  34      30.977  34.067  27.062  1.00  0.00      B    C
ATOM   2069  H4  BMIMB  34      30.171  34.761  26.872  1.00  0.00      B    H
ATOM   2070  H41 BMIMB  34      30.574  33.295  27.701  1.00  0.00      B    H
ATOM   2071  C5  BMIMB  34      31.765  33.623  25.837  1.00  0.00      B    C
ATOM   2072  H5  BMIMB  34      31.069  33.189  25.124  1.00  0.00      B    H
ATOM   2073  H51 BMIMB  34      32.100  34.585  25.456  1.00  0.00      B    H
ATOM   2074  C51 BMIMB  34      32.931  32.778  26.156  1.00  0.00      B    C
ATOM   2075  H52 BMIMB  34      33.724  33.357  26.622  1.00  0.00      B    H
ATOM   2076  H53 BMIMB  34      32.564  31.941  26.744  1.00  0.00      B    H
ATOM   2077  C6  BMIMB  34      33.401  32.252  24.762  1.00  0.00      B    C
ATOM   2078  H6  BMIMB  34      34.320  31.686  24.858  1.00  0.00      B    H
ATOM   2079  H61 BMIMB  34      32.602  31.618  24.397  1.00  0.00      B    H
ATOM   2080  H62 BMIMB  34      33.491  33.063  24.048  1.00  0.00      B    H
ATOM   2091  N1  BMIMB  35      27.506  18.426  23.123  1.00  0.00      B    N
ATOM   2092  N11 BMIMB  35      28.377  20.336  22.549  1.00  0.00      B    N
ATOM   2093  C1  BMIMB  35      28.625  19.103  22.840  1.00  0.00      B    C
ATOM   2094  H1  BMIMB  35      29.593  18.660  22.742  1.00  0.00      B    H
ATOM   2095  C2  BMIMB  35      26.522  19.342  23.114  1.00  0.00      B    C
ATOM   2096  H2  BMIMB  35      25.510  19.070  23.319  1.00  0.00      B    H
ATOM   2097  C21 BMIMB  35      27.078  20.501  22.786  1.00  0.00      B    C
ATOM   2098  H21 BMIMB  35      26.637  21.467  22.671  1.00  0.00      B    H
ATOM   2099  C3  BMIMB  35      27.389  16.937  23.477  1.00  0.00      B    C
ATOM   2100  H3  BMIMB  35      28.328  16.409  23.546  1.00  0.00      B    H
ATOM   2101  H31 BMIMB  35      26.760  16.756  24.336  1.00  0.00      B    H
ATOM   2102  H32 BMIMB  35      26.977  16.431  22.616  1.00  0.00      B    H
ATOM   2103  C4  BMIMB  35      29.258  21.424  22.210  1.00  0.00      B    C
ATOM   2104  H4  BMIMB  35      28.848  22.046  21.429  1.00  0.00      B    H
ATOM   2105  H41 BMIMB  35      30.068  20.897  21.727  1.00  0.00      B    H
ATOM   2106  C5  BMIMB  35      29.811  22.224  23.369  1.00  0.00      B    C
ATOM   2107  H5  BMIMB  35      29.930  21.595  24.247  1.00  0.00      B    H
ATOM   2108  H51 BMIMB  35      30.806  22.620  23.187  1.00  0.00      B    H
ATOM   2109  C51 BMIMB  35      28.925  23.347  23.721  1.00  0.00      B    C
ATOM   2110  H52 BMIMB  35      28.955  24.074  22.914  1.00  0.00      B    H
ATOM   2111  H53 BMIMB  35      27.902  22.995  23.830  1.00  0.00      B    H
ATOM   2112  C6  BMIMB  35      29.403  24.000  25.032  1.00  0.00      B    C
ATOM   2113  H6  BMIMB  35      29.257  23.266  25.816  1.00  0.00      B    H
ATOM   2114  H61 BMIMB  35      30.431  24.345  25.018  1.00  0.00      B    H
ATOM   2115  H62 BMIMB  35      28.712  24.808  25.243  1.00  0.00      B    H
ATOM   2126  N1  BMIMB  36      10.375  11.080   8.242  1.00  0.00      B    N
ATOM   2127  N11 BMIMB  36      11.288  12.200   9.694  1.00  0.00      B    N
ATOM   2128  C1  BMIMB  36      10.315  11.358   9.482  1.00  0.00      B    C
ATOM   2129  H1  BMIMB  36       9.483  11.136  10.116  1.00  0.00      B    H
ATOM   2130  C2  BMIMB  36      11.483  11.675   7.708  1.00  0.00      B    C
ATOM   2131  H2  BMIMB  36      11.674  11.579   6.662  1.00  0.00      B    H
ATOM   2132  C21 BMIMB  36      12.094  12.430   8.587  1.00  0.00      B    C
ATOM   2133  H21 BMIMB  36      12.919  13.103   8.502  1.00  0.00      B    H
ATOM   2134  C3  BMIMB  36       9.381  10.181   7.511  1.00  0.00      B    C
ATOM   2135  H3  BMIMB  36       9.641  10.126   6.464  1.00  0.00      B    H
ATOM   2136  H31 BMIMB  36       9.248   9.194   7.929  1.00  0.00      B    H
ATOM   2137  H32 BMIMB  36       8.402  10.574   7.741  1.00  0.00      B    H
ATOM   2138  C4  BMIMB  36      11.561  12.989  10.970  1.00  0.00      B    C
ATOM   2139  H4  BMIMB  36      12.632  12.982  11.105  1.00  0.00      B    H
ATOM   2140  H41 BMIMB  36      11.060  12.509  11.797  1.00  0.00      B    H
ATOM   2141  C5  BMIMB  36      11.046  14.441  11.050  1.00  0.00      B    C
ATOM   2142  H5  BMIMB  36      11.708  15.017  10.409  1.00  0.00      B    H
ATOM   2143  H51 BMIMB  36      10.103  14.517  10.514  1.00  0.00      B    H
ATOM   2144  C51 BMIMB  36      10.989  15.115  12.450  1.00  0.00      B    C
ATOM   2145  H52 BMIMB  36      10.313  14.511  13.050  1.00  0.00      B    H
ATOM   2146  H53 BMIMB  36      11.955  15.088  12.948  1.00  0.00      B    H
ATOM   2147  C6  BMIMB  36      10.404  16.495  12.462  1.00  0.00      B    C
ATOM   2148  H6  BMIMB  36      10.064  16.773  13.453  1.00  0.00      B    H
ATOM   2149  H61 BMIMB  36      11.147  17.187  12.082  1.00  0.00      B    H
ATOM   2150  H62 BMIMB  36       9.499  16.532  11.867  1.00  0.00      B    H
ATOM   2161  N1  BMIMB  37      16.604  23.934  34.851  1.00  0.00      B    N
ATOM   2162  N11 BMIMB  37      17.270  25.049  33.226  1.00  0.00      B    N
ATOM   2163  C1  BMIMB  37      17.288  24.984  34.539  1.00  0.00      B    C
ATOM   2164  H1  BMIMB  37      17.862  25.634  35.164  1.00  0.00      B    H
ATOM   2165  C2  BMIMB  37      15.853  23.540  33.778  1.00  0.00      B    C
ATOM   2166  H2  BMIMB  37      15.220  22.683  33.710  1.00  0.00      B    H
ATOM   2167  C21 BMIMB  37      16.220  24.257  32.731  1.00  0.00      B    C
ATOM   2168  H21 BMIMB  37      15.896  24.181  31.716  1.00  0.00      B    H
ATOM   2169  C3  BMIMB  37      16.696  23.334  36.183  1.00  0.00      B    C
ATOM   2170  H3  BMIMB  37      15.901  23.828  36.722  1.00  0.00      B    H
ATOM   2171  H31 BMIMB  37      16.716  22.256  36.247  1.00  0.00      B    H
ATOM   2172  H32 BMIMB  37      17.655  23.599  36.603  1.00  0.00      B    H
ATOM   2173  C4  BMIMB  37      17.952  26.135  32.456  1.00  0.00      B    C
ATOM   2174  H4  BMIMB  37      18.276  25.713  31.516  1.00  0.00      B    H
ATOM   2175  H41 BMIMB  37      18.888  26.468  32.879  1.00  0.00      B    H
ATOM   2176  C5  BMIMB  37      17.063  27.358  32.100  1.00  0.00      B    C
ATOM   2177  H5  BMIMB  37      17.679  28.038  31.517  1.00  0.00      B    H
ATOM   2178  H51 BMIMB  37      16.261  27.174  31.390  1.00  0.00      B    H
ATOM   2179  C51 BMIMB  37      16.391  28.057  33.215  1.00  0.00      B    C
ATOM   2180  H52 BMIMB  37      15.676  27.327  33.586  1.00  0.00      B    H
ATOM   2181  H53 BMIMB  37      17.099  28.236  34.020  1.00  0.00      B    H
ATOM   2182  C6  BMIMB  37      15.895  29.400  32.718  1.00  0.00      B    C
ATOM   2183  H6  BMIMB  37      15.485  29.975  33.540  1.00  0.00      B    H
ATOM   2184  H61 BMIMB  37      16.621  30.084  32.295  1.00  0.00      B    H
ATOM   2185  H62 BMIMB  37      15.117  29.276  31.973  1.00  0.00      B    H
ATOM   2196  N1  BMIMB  38      12.042  19.233  -0.386  1.00  0.00      B    N
ATOM   2197  N11 BMIMB  38      10.605  17.832   0.567  1.00  0.00      B    N
ATOM   2198  C1  BMIMB  38      10.750  18.901  -0.205  1.00  0.00      B    C
ATOM   2199  H1  BMIMB  38       9.911  19.450  -0.575  1.00  0.00      B    H
ATOM   2200  C2  BMIMB  38      12.758  18.204   0.261  1.00  0.00      B    C
ATOM   2201  H2  BMIMB  38      13.826  18.181   0.281  1.00  0.00      B    H
ATOM   2202  C21 BMIMB  38      11.908  17.426   0.923  1.00  0.00      B    C
ATOM   2203  H21 BMIMB  38      12.156  16.647   1.610  1.00  0.00      B    H
ATOM   2204  C3  BMIMB  38      12.496  20.376  -1.138  1.00  0.00      B    C
ATOM   2205  H3  BMIMB  38      13.567  20.479  -1.036  1.00  0.00      B    H
ATOM   2206  H31 BMIMB  38      12.300  20.370  -2.200  1.00  0.00      B    H
ATOM   2207  H32 BMIMB  38      12.207  21.362  -0.808  1.00  0.00      B    H
ATOM   2208  C4  BMIMB  38       9.381  17.259   1.104  1.00  0.00      B    C
ATOM   2209  H4  BMIMB  38       9.515  16.194   0.985  1.00  0.00      B    H
ATOM   2210  H41 BMIMB  38       8.663  17.471   0.326  1.00  0.00      B    H
ATOM   2211  C5  BMIMB  38       8.879  17.623   2.468  1.00  0.00      B    C
ATOM   2212  H5  BMIMB  38       8.199  16.803   2.684  1.00  0.00      B    H
ATOM   2213  H51 BMIMB  38       9.691  17.640   3.190  1.00  0.00      B    H
ATOM   2214  C51 BMIMB  38       8.181  18.981   2.655  1.00  0.00      B    C
ATOM   2215  H52 BMIMB  38       8.938  19.761   2.636  1.00  0.00      B    H
ATOM   2216  H53 BMIMB  38       7.363  19.131   1.955  1.00  0.00      B    H
ATOM   2217  C6  BMIMB  38       7.502  18.974   3.993  1.00  0.00      B    C
ATOM   2218  H6  BMIMB  38       7.634  19.837   4.636  1.00  0.00      B    H
ATOM   2219  H61 BMIMB  38       6.431  18.822   3.938  1.00  0.00      B    H
ATOM   2220  H62 BMIMB  38       7.696  18.179   4.704  1.00  0.00      B    H
ATOM   2231  N1  BMIMB  39       4.915  31.660  12.245  1.00  0.00      B    N
ATOM   2232  N11 BMIMB  39       5.422  29.673  12.819  1.00  0.00      B    N
ATOM   2233  C1  BMIMB  39       4.522  30.405  12.147  1.00  0.00      B    C
ATOM   2234  H1  BMIMB  39       3.558  30.092  11.806  1.00  0.00      B    H
ATOM   2235  C2  BMIMB  39       6.130  31.752  12.860  1.00  0.00      B    C
ATOM   2236  H2  BMIMB  39       6.592  32.713  12.921  1.00  0.00      B    H
ATOM   2237  C21 BMIMB  39       6.483  30.473  13.151  1.00  0.00      B    C
ATOM   2238  H21 BMIMB  39       7.421  30.091  13.491  1.00  0.00      B    H
ATOM   2239  C3  BMIMB  39       4.024  32.755  11.764  1.00  0.00      B    C
ATOM   2240  H3  BMIMB  39       4.573  33.231  10.965  1.00  0.00      B    H
ATOM   2241  H31 BMIMB  39       3.137  32.287  11.362  1.00  0.00      B    H
ATOM   2242  H32 BMIMB  39       3.698  33.374  12.587  1.00  0.00      B    H
ATOM   2243  C4  BMIMB  39       5.394  28.244  13.064  1.00  0.00      B    C
ATOM   2244  H4  BMIMB  39       6.189  27.859  12.443  1.00  0.00      B    H
ATOM   2245  H41 BMIMB  39       4.456  27.944  12.620  1.00  0.00      B    H
ATOM   2246  C5  BMIMB  39       5.483  27.776  14.498  1.00  0.00      B    C
ATOM   2247  H5  BMIMB  39       5.476  26.690  14.454  1.00  0.00      B    H
ATOM   2248  H51 BMIMB  39       6.431  28.140  14.885  1.00  0.00      B    H
ATOM   2249  C51 BMIMB  39       4.416  28.312  15.494  1.00  0.00      B    C
ATOM   2250  H52 BMIMB  39       4.745  28.311  16.530  1.00  0.00      B    H
ATOM   2251  H53 BMIMB  39       4.036  29.271  15.150  1.00  0.00      B    H
ATOM   2252  C6  BMIMB  39       3.157  27.386  15.590  1.00  0.00      B    C
ATOM   2253  H6  BMIMB  39       2.808  26.958  14.657  1.00  0.00      B    H
ATOM   2254  H61 BMIMB  39       3.302  26.520  16.225  1.00  0.00      B    H
ATOM   2255  H62 BMIMB  39       2.298  27.953  15.931  1.00  0.00      B    H
ATOM   2266  N1  BMIMB  40      25.227  25.249  10.112  1.00  0.00      B    N
ATOM   2267  N11 BMIMB  40      26.746  26.671  10.433  1.00  0.00      B    N
ATOM   2268  C1  BMIMB  40      26.347  25.444  10.697  1.00  0.00      B    C
ATOM   2269  H1  BMIMB  40      26.917  24.752  11.279  1.00  0.00      B    H
ATOM   2270  C2  BMIMB  40      24.881  26.418   9.418  1.00  0.00      B    C
ATOM   2271  H2  BMIMB  40      23.965  26.598   8.900  1.00  0.00      B    H
ATOM   2272  C21 BMIMB  40      25.885  27.289   9.620  1.00  0.00      B    C
ATOM   2273  H21 BMIMB  40      25.942  28.284   9.236  1.00  0.00      B    H
ATOM   2274  C3  BMIMB  40      24.397  24.032  10.446  1.00  0.00      B    C
ATOM   2275  H3  BMIMB  40      24.828  23.477  11.265  1.00  0.00      B    H
ATOM   2276  H31 BMIMB  40      23.435  24.392  10.781  1.00  0.00      B    H
ATOM   2277  H32 BMIMB  40      24.341  23.292   9.661  1.00  0.00      B    H
ATOM   2278  C4  BMIMB  40      28.030  27.167  10.729  1.00  0.00      B    C
ATOM   2279  H4  BMIMB  40      28.327  27.851   9.949  1.00  0.00      B    H
ATOM   2280  H41 BMIMB  40      28.766  26.377  10.756  1.00  0.00      B    H
ATOM   2281  C5  BMIMB  40      28.085  27.827  12.096  1.00  0.00      B    C
ATOM   2282  H5  BMIMB  40      28.280  27.049  12.830  1.00  0.00      B    H
ATOM   2283  H51 BMIMB  40      28.947  28.488  12.135  1.00  0.00      B    H
ATOM   2284  C51 BMIMB  40      26.781  28.551  12.497  1.00  0.00      B    C
ATOM   2285  H52 BMIMB  40      26.657  29.384  11.809  1.00  0.00      B    H
ATOM   2286  H53 BMIMB  40      26.010  27.787  12.450  1.00  0.00      B    H
ATOM   2287  C6  BMIMB  40      26.971  29.238  13.844  1.00  0.00      B    C
ATOM   2288  H6  BMIMB  40      27.952  29.698  13.801  1.00  0.00      B    H
ATOM   2289  H61 BMIMB  40      26.183  29.937  14.098  1.00  0.00      B    H
ATOM   2290  H62 BMIMB  40      27.081  28.522  14.651  1.00  0.00      B    H
ATOM   2301  N1  BMIMB  41      27.170   6.180  28.941  1.00  0.00      B    N
ATOM   2302  N11 BMIMB  41      27.693   8.247  28.769  1.00  0.00      B    N
ATOM   2303  C1  BMIMB  41      27.398   7.284  29.620  1.00  0.00      B    C
ATOM   2304  H1  BMIMB  41      27.347   7.356  30.686  1.00  0.00      B    H
ATOM   2305  C2  BMIMB  41      27.199   6.490  27.601  1.00  0.00      B    C
ATOM   2306  H2  BMIMB  41      26.906   5.821  26.822  1.00  0.00      B    H
ATOM   2307  C21 BMIMB  41      27.562   7.705  27.506  1.00  0.00      B    C
ATOM   2308  H21 BMIMB  41      27.681   8.270  26.607  1.00  0.00      B    H
ATOM   2309  C3  BMIMB  41      26.776   4.912  29.555  1.00  0.00      B    C
ATOM   2310  H3  BMIMB  41      25.812   5.111  30.000  1.00  0.00      B    H
ATOM   2311  H31 BMIMB  41      26.763   4.103  28.840  1.00  0.00      B    H
ATOM   2312  H32 BMIMB  41      27.509   4.818  30.342  1.00  0.00      B    H
ATOM   2313  C4  BMIMB  41      28.172   9.669  29.111  1.00  0.00      B    C
ATOM   2314  H4  BMIMB  41      28.915   9.850  28.348  1.00  0.00      B    H
ATOM   2315  H41 BMIMB  41      28.744   9.621  30.025  1.00  0.00      B    H
ATOM   2316  C5  BMIMB  41      27.239  10.774  29.108  1.00  0.00      B    C
ATOM   2317  H5  BMIMB  41      26.710  10.970  30.037  1.00  0.00      B    H
ATOM   2318  H51 BMIMB  41      27.926  11.610  29.004  1.00  0.00      B    H
ATOM   2319  C51 BMIMB  41      26.259  10.679  27.842  1.00  0.00      B    C
ATOM   2320  H52 BMIMB  41      26.845  10.904  26.954  1.00  0.00      B    H
ATOM   2321  H53 BMIMB  41      25.863   9.670  27.756  1.00  0.00      B    H
ATOM   2322  C6  BMIMB  41      25.186  11.762  27.921  1.00  0.00      B    C
ATOM   2323  H6  BMIMB  41      25.628  12.748  28.009  1.00  0.00      B    H
ATOM   2324  H61 BMIMB  41      24.450  11.690  27.129  1.00  0.00      B    H
ATOM   2325  H62 BMIMB  41      24.722  11.492  28.864  1.00  0.00      B    H
ATOM   2336  N1  BMIMB  42      13.617  23.363   8.045  1.00  0.00      B    N
ATOM   2337  N11 BMIMB  42      12.186  22.512   6.713  1.00  0.00      B    N
ATOM   2338  C1  BMIMB  42      12.360  22.969   7.918  1.00  0.00      B    C
ATOM   2339  H1  BMIMB  42      11.558  23.189   8.589  1.00  0.00      B    H
ATOM   2340  C2  BMIMB  42      14.256  23.207   6.871  1.00  0.00      B    C
ATOM   2341  H2  BMIMB  42      15.266  23.530   6.739  1.00  0.00      B    H
ATOM   2342  C21 BMIMB  42      13.379  22.666   6.016  1.00  0.00      B    C
ATOM   2343  H21 BMIMB  42      13.629  22.512   4.989  1.00  0.00      B    H
ATOM   2344  C3  BMIMB  42      14.261  23.956   9.208  1.00  0.00      B    C
ATOM   2345  H3  BMIMB  42      15.055  24.599   8.857  1.00  0.00      B    H
ATOM   2346  H31 BMIMB  42      13.511  24.462   9.797  1.00  0.00      B    H
ATOM   2347  H32 BMIMB  42      14.817  23.233   9.787  1.00  0.00      B    H
ATOM   2348  C4  BMIMB  42      11.022  21.816   6.229  1.00  0.00      B    C
ATOM   2349  H4  BMIMB  42      10.524  21.547   7.149  1.00  0.00      B    H
ATOM   2350  H41 BMIMB  42      11.400  20.938   5.726  1.00  0.00      B    H
ATOM   2351  C5  BMIMB  42      10.105  22.528   5.202  1.00  0.00      B    C
ATOM   2352  H5  BMIMB  42      10.658  22.793   4.304  1.00  0.00      B    H
ATOM   2353  H51 BMIMB  42       9.273  21.865   4.979  1.00  0.00      B    H
ATOM   2354  C51 BMIMB  42       9.407  23.819   5.722  1.00  0.00      B    C
ATOM   2355  H52 BMIMB  42       9.114  23.685   6.760  1.00  0.00      B    H
ATOM   2356  H53 BMIMB  42      10.158  24.603   5.658  1.00  0.00      B    H
ATOM   2357  C6  BMIMB  42       8.101  24.054   5.058  1.00  0.00      B    C
ATOM   2358  H6  BMIMB  42       7.615  24.798   5.678  1.00  0.00      B    H
ATOM   2359  H61 BMIMB  42       8.178  24.562   4.104  1.00  0.00      B    H
ATOM   2360  H62 BMIMB  42       7.464  23.184   4.945  1.00  0.00      B    H
ATOM   2371  N1  BMIMB  43      33.221  22.294  27.238  1.00  0.00      B    N
ATOM   2372  N11 BMIMB  43      34.891  23.532  27.534  1.00  0.00      B    N
ATOM   2373  C1  BMIMB  43      33.643  23.530  27.074  1.00  0.00      B    C
ATOM   2374  H1  BMIMB  43      33.210  24.262  26.425  1.00  0.00      B    H
ATOM   2375  C2  BMIMB  43      34.157  21.552  27.872  1.00  0.00      B    C
ATOM   2376  H2  BMIMB  43      34.008  20.508  28.040  1.00  0.00      B    H
ATOM   2377  C21 BMIMB  43      35.291  22.269  27.885  1.00  0.00      B    C
ATOM   2378  H21 BMIMB  43      36.300  22.023  28.135  1.00  0.00      B    H
ATOM   2379  C3  BMIMB  43      32.136  21.711  26.509  1.00  0.00      B    C
ATOM   2380  H3  BMIMB  43      32.206  22.149  25.524  1.00  0.00      B    H
ATOM   2381  H31 BMIMB  43      32.107  20.649  26.316  1.00  0.00      B    H
ATOM   2382  H32 BMIMB  43      31.218  22.157  26.862  1.00  0.00      B    H
ATOM   2383  C4  BMIMB  43      35.759  24.660  27.359  1.00  0.00      B    C
ATOM   2384  H4  BMIMB  43      35.091  25.478  27.132  1.00  0.00      B    H
ATOM   2385  H41 BMIMB  43      36.378  24.619  26.476  1.00  0.00      B    H
ATOM   2386  C5  BMIMB  43      36.540  25.003  28.604  1.00  0.00      B    C
ATOM   2387  H5  BMIMB  43      37.154  24.145  28.864  1.00  0.00      B    H
ATOM   2388  H51 BMIMB  43      37.111  25.927  28.554  1.00  0.00      B    H
ATOM   2389  C51 BMIMB  43      35.516  25.253  29.786  1.00  0.00      B    C
ATOM   2390  H52 BMIMB  43      34.820  26.069  29.607  1.00  0.00      B    H
ATOM   2391  H53 BMIMB  43      35.005  24.336  30.067  1.00  0.00      B    H
ATOM   2392  C6  BMIMB  43      36.373  25.811  30.938  1.00  0.00      B    C
ATOM   2393  H6  BMIMB  43      37.256  25.188  31.027  1.00  0.00      B    H
ATOM   2394  H61 BMIMB  43      36.618  26.814  30.609  1.00  0.00      B    H
ATOM   2395  H62 BMIMB  43      35.815  25.948  31.857  1.00  0.00      B    H
ATOM   2406  N1  BMIMB  44      29.942   5.738  26.933  1.00  0.00      B    N
ATOM   2407  N11 BMIMB  44      30.915   7.742  26.535  1.00  0.00      B    N
ATOM   2408  C1  BMIMB  44      30.251   6.638  26.019  1.00  0.00      B    C
ATOM   2409  H1  BMIMB  44      30.013   6.482  24.988  1.00  0.00      B    H
ATOM   2410  C2  BMIMB  44      30.492   6.325  28.119  1.00  0.00      B    C
ATOM   2411  H2  BMIMB  44      30.457   5.868  29.084  1.00  0.00      B    H
ATOM   2412  C21 BMIMB  44      30.915   7.564  27.863  1.00  0.00      B    C
ATOM   2413  H21 BMIMB  44      31.221   8.346  28.523  1.00  0.00      B    H
ATOM   2414  C3  BMIMB  44      29.542   4.368  26.686  1.00  0.00      B    C
ATOM   2415  H3  BMIMB  44      28.924   4.354  25.800  1.00  0.00      B    H
ATOM   2416  H31 BMIMB  44      30.360   3.674  26.563  1.00  0.00      B    H
ATOM   2417  H32 BMIMB  44      28.984   4.053  27.556  1.00  0.00      B    H
ATOM   2418  C4  BMIMB  44      31.376   9.011  25.776  1.00  0.00      B    C
ATOM   2419  H4  BMIMB  44      30.839   9.894  26.089  1.00  0.00      B    H
ATOM   2420  H41 BMIMB  44      31.195   8.855  24.723  1.00  0.00      B    H
ATOM   2421  C5  BMIMB  44      32.902   9.169  25.785  1.00  0.00      B    C
ATOM   2422  H5  BMIMB  44      33.083   9.929  25.029  1.00  0.00      B    H
ATOM   2423  H51 BMIMB  44      33.092   9.545  26.787  1.00  0.00      B    H
ATOM   2424  C51 BMIMB  44      33.717   7.914  25.404  1.00  0.00      B    C
ATOM   2425  H52 BMIMB  44      33.556   7.160  26.170  1.00  0.00      B    H
ATOM   2426  H53 BMIMB  44      33.305   7.589  24.452  1.00  0.00      B    H
ATOM   2427  C6  BMIMB  44      35.241   8.127  25.310  1.00  0.00      B    C
ATOM   2428  H6  BMIMB  44      35.696   8.569  26.190  1.00  0.00      B    H
ATOM   2429  H61 BMIMB  44      35.831   7.266  25.019  1.00  0.00      B    H
ATOM   2430  H62 BMIMB  44      35.349   8.914  24.572  1.00  0.00      B    H
ATOM   2441  N1  BMIMB  45      18.058   4.999  19.395  1.00  0.00      B    N
ATOM   2442  N11 BMIMB  45      17.197   6.928  19.158  1.00  0.00      B    N
ATOM   2443  C1  BMIMB  45      18.335   6.281  19.282  1.00  0.00      B    C
ATOM   2444  H1  BMIMB  45      19.279   6.772  19.179  1.00  0.00      B    H
ATOM   2445  C2  BMIMB  45      16.685   4.884  19.501  1.00  0.00      B    C
ATOM   2446  H2  BMIMB  45      16.130   3.983  19.646  1.00  0.00      B    H
ATOM   2447  C21 BMIMB  45      16.132   6.092  19.368  1.00  0.00      B    C
ATOM   2448  H21 BMIMB  45      15.125   6.448  19.349  1.00  0.00      B    H
ATOM   2449  C3  BMIMB  45      18.989   3.850  19.442  1.00  0.00      B    C
ATOM   2450  H3  BMIMB  45      19.971   4.151  19.107  1.00  0.00      B    H
ATOM   2451  H31 BMIMB  45      18.931   3.405  20.424  1.00  0.00      B    H
ATOM   2452  H32 BMIMB  45      18.757   3.057  18.747  1.00  0.00      B    H
ATOM   2453  C4  BMIMB  45      16.970   8.329  18.652  1.00  0.00      B    C
ATOM   2454  H4  BMIMB  45      16.052   8.437  18.094  1.00  0.00      B    H
ATOM   2455  H41 BMIMB  45      17.710   8.391  17.869  1.00  0.00      B    H
ATOM   2456  C5  BMIMB  45      17.284   9.460  19.593  1.00  0.00      B    C
ATOM   2457  H5  BMIMB  45      16.363   9.573  20.160  1.00  0.00      B    H
ATOM   2458  H51 BMIMB  45      18.075   9.254  20.309  1.00  0.00      B    H
ATOM   2459  C51 BMIMB  45      17.490  10.768  18.781  1.00  0.00      B    C
ATOM   2460  H52 BMIMB  45      18.509  10.746  18.404  1.00  0.00      B    H
ATOM   2461  H53 BMIMB  45      16.838  10.644  17.919  1.00  0.00      B    H
ATOM   2462  C6  BMIMB  45      17.169  12.140  19.438  1.00  0.00      B    C
ATOM   2463  H6  BMIMB  45      16.116  12.303  19.641  1.00  0.00      B    H
ATOM   2464  H61 BMIMB  45      17.754  12.209  20.348  1.00  0.00      B    H
ATOM   2465  H62 BMIMB  45      17.448  12.965  18.793  1.00  0.00      B    H
ATOM   2476  N1  BMIMB  46      20.789  19.407  28.390  1.00  0.00      B    N
ATOM   2477  N11 BMIMB  46      18.717  19.548  27.678  1.00  0.00      B    N
ATOM   2478  C1  BMIMB  46      19.925  19.161  27.385  1.00  0.00      B    C
ATOM   2479  H1  BMIMB  46      20.256  18.774  26.445  1.00  0.00      B    H
ATOM   2480  C2  BMIMB  46      20.054  20.034  29.371  1.00  0.00      B    C
ATOM   2481  H2  BMIMB  46      20.403  20.308  30.343  1.00  0.00      B    H
ATOM   2482  C21 BMIMB  46      18.794  20.103  28.961  1.00  0.00      B    C
ATOM   2483  H21 BMIMB  46      17.985  20.458  29.562  1.00  0.00      B    H
ATOM   2484  C3  BMIMB  46      22.240  19.047  28.411  1.00  0.00      B    C
ATOM   2485  H3  BMIMB  46      22.436  18.601  29.375  1.00  0.00      B    H
ATOM   2486  H31 BMIMB  46      22.398  18.411  27.553  1.00  0.00      B    H
ATOM   2487  H32 BMIMB  46      22.892  19.898  28.280  1.00  0.00      B    H
ATOM   2488  C4  BMIMB  46      17.523  19.605  26.798  1.00  0.00      B    C
ATOM   2489  H4  BMIMB  46      17.865  19.627  25.773  1.00  0.00      B    H
ATOM   2490  H41 BMIMB  46      17.039  20.560  26.940  1.00  0.00      B    H
ATOM   2491  C5  BMIMB  46      16.514  18.509  26.966  1.00  0.00      B    C
ATOM   2492  H5  BMIMB  46      16.227  18.346  28.002  1.00  0.00      B    H
ATOM   2493  H51 BMIMB  46      15.679  18.893  26.386  1.00  0.00      B    H
ATOM   2494  C51 BMIMB  46      16.964  17.166  26.422  1.00  0.00      B    C
ATOM   2495  H52 BMIMB  46      17.296  17.245  25.390  1.00  0.00      B    H
ATOM   2496  H53 BMIMB  46      17.696  16.833  27.153  1.00  0.00      B    H
ATOM   2497  C6  BMIMB  46      15.815  16.169  26.508  1.00  0.00      B    C
ATOM   2498  H6  BMIMB  46      16.167  15.150  26.390  1.00  0.00      B    H
ATOM   2499  H61 BMIMB  46      15.265  16.216  27.441  1.00  0.00      B    H
ATOM   2500  H62 BMIMB  46      15.062  16.352  25.751  1.00  0.00      B    H
ATOM   2511  N1  BMIMB  47       3.411  19.473   4.770  1.00  0.00      B    N
ATOM   2512  N11 BMIMB  47       2.741  17.369   4.759  1.00  0.00      B    N
ATOM   2513  C1  BMIMB  47       2.859  18.469   4.072  1.00  0.00      B    C
ATOM   2514  H1  BMIMB  47       2.408  18.444   3.103  1.00  0.00      B    H
ATOM   2515  C2  BMIMB  47       3.715  18.886   6.023  1.00  0.00      B    C
ATOM   2516  H2  BMIMB  47       4.212  19.393   6.821  1.00  0.00      B    H
ATOM   2517  C21 BMIMB  47       3.235  17.632   5.997  1.00  0.00      B    C
ATOM   2518  H21 BMIMB  47       3.059  16.889   6.744  1.00  0.00      B    H
ATOM   2519  C3  BMIMB  47       3.627  20.810   4.246  1.00  0.00      B    C
ATOM   2520  H3  BMIMB  47       4.676  21.064   4.208  1.00  0.00      B    H
ATOM   2521  H31 BMIMB  47       3.223  20.944   3.253  1.00  0.00      B    H
ATOM   2522  H32 BMIMB  47       3.060  21.492   4.862  1.00  0.00      B    H
ATOM   2523  C4  BMIMB  47       2.300  16.103   4.252  1.00  0.00      B    C
ATOM   2524  H4  BMIMB  47       1.812  16.211   3.295  1.00  0.00      B    H
ATOM   2525  H41 BMIMB  47       1.593  15.766   4.996  1.00  0.00      B    H
ATOM   2526  C5  BMIMB  47       3.451  15.044   4.146  1.00  0.00      B    C
ATOM   2527  H5  BMIMB  47       3.787  14.902   5.170  1.00  0.00      B    H
ATOM   2528  H51 BMIMB  47       3.065  14.128   3.705  1.00  0.00      B    H
ATOM   2529  C51 BMIMB  47       4.582  15.421   3.153  1.00  0.00      B    C
ATOM   2530  H52 BMIMB  47       4.156  15.463   2.154  1.00  0.00      B    H
ATOM   2531  H53 BMIMB  47       4.866  16.462   3.286  1.00  0.00      B    H
ATOM   2532  C6  BMIMB  47       5.687  14.432   3.227  1.00  0.00      B    C
ATOM   2533  H6  BMIMB  47       5.473  13.439   2.850  1.00  0.00      B    H
ATOM   2534  H61 BMIMB  47       6.504  14.691   2.564  1.00  0.00      B    H
ATOM   2535  H62 BMIMB  47       6.011  14.450   4.261  1.00  0.00      B    H
ATOM   2546  N1  BMIMB  48      12.307   4.417  31.408  1.00  0.00      B    N
ATOM   2547  N11 BMIMB  48      10.909   2.962  32.121  1.00  0.00      B    N
ATOM   2548  C1  BMIMB  48      11.512   3.385  31.054  1.00  0.00      B    C
ATOM   2549  H1  BMIMB  48      11.322   2.996  30.076  1.00  0.00      B    H
ATOM   2550  C2  BMIMB  48      12.313   4.547  32.786  1.00  0.00      B    C
ATOM   2551  H2  BMIMB  48      12.963   5.234  33.282  1.00  0.00      B    H
ATOM   2552  C21 BMIMB  48      11.492   3.595  33.209  1.00  0.00      B    C
ATOM   2553  H21 BMIMB  48      11.224   3.220  34.172  1.00  0.00      B    H
ATOM   2554  C3  BMIMB  48      13.185   5.115  30.525  1.00  0.00      B    C
ATOM   2555  H3  BMIMB  48      13.545   4.501  29.712  1.00  0.00      B    H
ATOM   2556  H31 BMIMB  48      12.587   5.889  30.066  1.00  0.00      B    H
ATOM   2557  H32 BMIMB  48      14.079   5.445  31.033  1.00  0.00      B    H
ATOM   2558  C4  BMIMB  48       9.879   1.950  32.355  1.00  0.00      B    C
ATOM   2559  H4  BMIMB  48       9.383   1.918  31.396  1.00  0.00      B    H
ATOM   2560  H41 BMIMB  48       9.220   2.351  33.110  1.00  0.00      B    H
ATOM   2561  C5  BMIMB  48      10.277   0.533  32.720  1.00  0.00      B    C
ATOM   2562  H5  BMIMB  48      10.747   0.459  33.697  1.00  0.00      B    H
ATOM   2563  H51 BMIMB  48       9.305   0.046  32.720  1.00  0.00      B    H
ATOM   2564  C51 BMIMB  48      11.374  -0.248  31.984  1.00  0.00      B    C
ATOM   2565  H52 BMIMB  48      11.093  -1.235  32.344  1.00  0.00      B    H
ATOM   2566  H53 BMIMB  48      11.320  -0.229  30.898  1.00  0.00      B    H
ATOM   2567  C6  BMIMB  48      12.809   0.147  32.409  1.00  0.00      B    C
ATOM   2568  H6  BMIMB  48      12.872   0.270  33.484  1.00  0.00      B    H
ATOM   2569  H61 BMIMB  48      13.515  -0.646  32.193  1.00  0.00      B    H
ATOM   2570  H62 BMIMB  48      13.181   1.024  31.892  1.00  0.00      B    H
ATOM   2581  N1  BMIMB  49      10.822  28.891  16.398  1.00  0.00      B    N
ATOM   2582  N11 BMIMB  49      12.791  29.062  15.517  1.00  0.00      B    N
ATOM   2583  C1  BMIMB  49      11.468  29.377  15.357  1.00  0.00      B    C
ATOM   2584  H1  BMIMB  49      11.079  29.974  14.559  1.00  0.00      B    H
ATOM   2585  C2  BMIMB  49      11.727  28.291  17.206  1.00  0.00      B    C
ATOM   2586  H2  BMIMB  49      11.364  27.874  18.120  1.00  0.00      B    H
ATOM   2587  C21 BMIMB  49      12.948  28.471  16.730  1.00  0.00      B    C
ATOM   2588  H21 BMIMB  49      13.896  28.293  17.189  1.00  0.00      B    H
ATOM   2589  C3  BMIMB  49       9.419  29.225  16.780  1.00  0.00      B    C
ATOM   2590  H3  BMIMB  49       8.758  29.256  15.927  1.00  0.00      B    H
ATOM   2591  H31 BMIMB  49       8.932  28.722  17.602  1.00  0.00      B    H
ATOM   2592  H32 BMIMB  49       9.460  30.262  17.081  1.00  0.00      B    H
ATOM   2593  C4  BMIMB  49      13.951  29.542  14.712  1.00  0.00      B    C
ATOM   2594  H4  BMIMB  49      14.704  29.369  15.467  1.00  0.00      B    H
ATOM   2595  H41 BMIMB  49      13.900  30.595  14.479  1.00  0.00      B    H
ATOM   2596  C5  BMIMB  49      14.230  28.619  13.472  1.00  0.00      B    C
ATOM   2597  H5  BMIMB  49      14.669  27.655  13.714  1.00  0.00      B    H
ATOM   2598  H51 BMIMB  49      13.277  28.372  13.010  1.00  0.00      B    H
ATOM   2599  C51 BMIMB  49      15.080  29.270  12.436  1.00  0.00      B    C
ATOM   2600  H52 BMIMB  49      14.539  30.161  12.126  1.00  0.00      B    H
ATOM   2601  H53 BMIMB  49      16.030  29.551  12.883  1.00  0.00      B    H
ATOM   2602  C6  BMIMB  49      15.217  28.319  11.238  1.00  0.00      B    C
ATOM   2603  H6  BMIMB  49      15.872  27.503  11.520  1.00  0.00      B    H
ATOM   2604  H61 BMIMB  49      14.325  27.877  10.809  1.00  0.00      B    H
ATOM   2605  H62 BMIMB  49      15.603  28.839  10.368  1.00  0.00      B    H
ATOM   2616  N1  BMIMB  50      21.258  32.912  28.251  1.00  0.00      B    N
ATOM   2617  N11 BMIMB  50      19.299  32.705  27.277  1.00  0.00      B    N
ATOM   2618  C1  BMIMB  50      20.538  32.250  27.404  1.00  0.00      B    C
ATOM   2619  H1  BMIMB  50      20.918  31.547  26.694  1.00  0.00      B    H
ATOM   2620  C2  BMIMB  50      20.434  33.794  28.888  1.00  0.00      B    C
ATOM   2621  H2  BMIMB  50      20.798  34.559  29.539  1.00  0.00      B    H
ATOM   2622  C21 BMIMB  50      19.132  33.529  28.399  1.00  0.00      B    C
ATOM   2623  H21 BMIMB  50      18.210  33.957  28.726  1.00  0.00      B    H
ATOM   2624  C3  BMIMB  50      22.562  32.470  28.658  1.00  0.00      B    C
ATOM   2625  H3  BMIMB  50      22.776  31.592  28.068  1.00  0.00      B    H
ATOM   2626  H31 BMIMB  50      23.248  33.243  28.342  1.00  0.00      B    H
ATOM   2627  H32 BMIMB  50      22.594  32.293  29.723  1.00  0.00      B    H
ATOM   2628  C4  BMIMB  50      18.310  32.299  26.271  1.00  0.00      B    C
ATOM   2629  H4  BMIMB  50      17.307  32.209  26.662  1.00  0.00      B    H
ATOM   2630  H41 BMIMB  50      18.686  31.312  26.046  1.00  0.00      B    H
ATOM   2631  C5  BMIMB  50      18.241  33.296  25.078  1.00  0.00      B    C
ATOM   2632  H5  BMIMB  50      18.007  34.251  25.540  1.00  0.00      B    H
ATOM   2633  H51 BMIMB  50      19.210  33.292  24.585  1.00  0.00      B    H
ATOM   2634  C51 BMIMB  50      17.372  32.961  23.905  1.00  0.00      B    C
ATOM   2635  H52 BMIMB  50      17.328  33.722  23.130  1.00  0.00      B    H
ATOM   2636  H53 BMIMB  50      17.703  31.996  23.531  1.00  0.00      B    H
ATOM   2637  C6  BMIMB  50      15.918  32.869  24.347  1.00  0.00      B    C
ATOM   2638  H6  BMIMB  50      15.708  32.194  25.170  1.00  0.00      B    H
ATOM   2639  H61 BMIMB  50      15.648  33.890  24.588  1.00  0.00      B    H
ATOM   2640  H62 BMIMB  50      15.247  32.487  23.586  1.00  0.00      B    H
ATOM   2651  N1  BMIMB  51      31.869  32.925  13.118  1.00  0.00      B    N
ATOM   2652  N11 BMIMB  51      33.411  34.313  13.530  1.00  0.00      B    N
ATOM   2653  C1  BMIMB  51      33.145  33.163  13.083  1.00  0.00      B    C
ATOM   2654  H1  BMIMB  51      33.907  32.506  12.723  1.00  0.00      B    H
ATOM   2655  C2  BMIMB  51      31.247  34.045  13.669  1.00  0.00      B    C
ATOM   2656  H2  BMIMB  51      30.191  34.073  13.823  1.00  0.00      B    H
ATOM   2657  C21 BMIMB  51      32.198  34.967  13.810  1.00  0.00      B    C
ATOM   2658  H21 BMIMB  51      32.149  35.943  14.242  1.00  0.00      B    H
ATOM   2659  C3  BMIMB  51      31.159  31.703  12.630  1.00  0.00      B    C
ATOM   2660  H3  BMIMB  51      30.353  31.946  11.954  1.00  0.00      B    H
ATOM   2661  H31 BMIMB  51      31.917  31.000  12.316  1.00  0.00      B    H
ATOM   2662  H32 BMIMB  51      30.715  31.295  13.526  1.00  0.00      B    H
ATOM   2663  C4  BMIMB  51      34.715  34.994  13.586  1.00  0.00      B    C
ATOM   2664  H4  BMIMB  51      35.347  34.198  13.953  1.00  0.00      B    H
ATOM   2665  H41 BMIMB  51      34.670  35.770  14.335  1.00  0.00      B    H
ATOM   2666  C5  BMIMB  51      35.256  35.482  12.258  1.00  0.00      B    C
ATOM   2667  H5  BMIMB  51      36.323  35.667  12.349  1.00  0.00      B    H
ATOM   2668  H51 BMIMB  51      35.058  34.663  11.572  1.00  0.00      B    H
ATOM   2669  C51 BMIMB  51      34.561  36.725  11.822  1.00  0.00      B    C
ATOM   2670  H52 BMIMB  51      33.671  36.951  12.404  1.00  0.00      B    H
ATOM   2671  H53 BMIMB  51      35.245  37.569  11.801  1.00  0.00      B    H
ATOM   2672  C6  BMIMB  51      34.250  36.727  10.335  1.00  0.00      B    C
ATOM   2673  H6  BMIMB  51      35.032  36.158   9.844  1.00  0.00      B    H
ATOM   2674  H61 BMIMB  51      33.329  36.196  10.122  1.00  0.00      B    H
ATOM   2675  H62 BMIMB  51      34.275  37.753   9.986  1.00  0.00      B    H
ATOM   2686  N1  BMIMB  52      13.237  20.304  21.784  1.00  0.00      B    N
ATOM   2687  N11 BMIMB  52      12.272  20.154  23.726  1.00  0.00      B    N
ATOM   2688  C1  BMIMB  52      12.185  20.646  22.515  1.00  0.00      B    C
ATOM   2689  H1  BMIMB  52      11.389  21.203  22.067  1.00  0.00      B    H
ATOM   2690  C2  BMIMB  52      14.093  19.590  22.576  1.00  0.00      B    C
ATOM   2691  H2  BMIMB  52      15.048  19.250  22.240  1.00  0.00      B    H
ATOM   2692  C21 BMIMB  52      13.477  19.414  23.751  1.00  0.00      B    C
ATOM   2693  H21 BMIMB  52      13.741  18.969  24.685  1.00  0.00      B    H
ATOM   2694  C3  BMIMB  52      13.369  20.413  20.289  1.00  0.00      B    C
ATOM   2695  H3  BMIMB  52      14.391  20.670  20.055  1.00  0.00      B    H
ATOM   2696  H31 BMIMB  52      12.829  19.600  19.826  1.00  0.00      B    H
ATOM   2697  H32 BMIMB  52      12.867  21.349  20.092  1.00  0.00      B    H
ATOM   2698  C4  BMIMB  52      11.340  20.395  24.800  1.00  0.00      B    C
ATOM   2699  H4  BMIMB  52      10.892  21.361  24.623  1.00  0.00      B    H
ATOM   2700  H41 BMIMB  52      12.031  20.346  25.628  1.00  0.00      B    H
ATOM   2701  C5  BMIMB  52      10.233  19.330  24.816  1.00  0.00      B    C
ATOM   2702  H5  BMIMB  52       9.861  19.067  25.803  1.00  0.00      B    H
ATOM   2703  H51 BMIMB  52       9.333  19.676  24.314  1.00  0.00      B    H
ATOM   2704  C51 BMIMB  52      10.638  17.930  24.290  1.00  0.00      B    C
ATOM   2705  H52 BMIMB  52      10.949  17.927  23.249  1.00  0.00      B    H
ATOM   2706  H53 BMIMB  52      11.442  17.522  24.898  1.00  0.00      B    H
ATOM   2707  C6  BMIMB  52       9.441  17.014  24.401  1.00  0.00      B    C
ATOM   2708  H6  BMIMB  52       9.237  16.735  25.428  1.00  0.00      B    H
ATOM   2709  H61 BMIMB  52       8.560  17.443  23.937  1.00  0.00      B    H
ATOM   2710  H62 BMIMB  52       9.643  16.083  23.882  1.00  0.00      B    H
ATOM   2721  N1  BMIMB  53       3.536  17.367  29.888  1.00  0.00      B    N
ATOM   2722  N11 BMIMB  53       2.362  18.502  31.230  1.00  0.00      B    N
ATOM   2723  C1  BMIMB  53       2.407  17.972  30.065  1.00  0.00      B    C
ATOM   2724  H1  BMIMB  53       1.611  17.846  29.363  1.00  0.00      B    H
ATOM   2725  C2  BMIMB  53       4.269  17.601  31.058  1.00  0.00      B    C
ATOM   2726  H2  BMIMB  53       5.264  17.221  31.137  1.00  0.00      B    H
ATOM   2727  C21 BMIMB  53       3.512  18.324  31.933  1.00  0.00      B    C
ATOM   2728  H21 BMIMB  53       3.763  18.718  32.893  1.00  0.00      B    H
ATOM   2729  C3  BMIMB  53       3.874  16.568  28.652  1.00  0.00      B    C
ATOM   2730  H3  BMIMB  53       3.044  15.987  28.277  1.00  0.00      B    H
ATOM   2731  H31 BMIMB  53       4.128  17.246  27.851  1.00  0.00      B    H
ATOM   2732  H32 BMIMB  53       4.659  15.914  29.002  1.00  0.00      B    H
ATOM   2733  C4  BMIMB  53       1.227  19.261  31.761  1.00  0.00      B    C
ATOM   2734  H4  BMIMB  53       1.080  18.819  32.735  1.00  0.00      B    H
ATOM   2735  H41 BMIMB  53       0.376  18.988  31.155  1.00  0.00      B    H
ATOM   2736  C5  BMIMB  53       1.665  20.726  31.890  1.00  0.00      B    C
ATOM   2737  H5  BMIMB  53       2.682  20.839  32.255  1.00  0.00      B    H
ATOM   2738  H51 BMIMB  53       1.624  21.148  30.889  1.00  0.00      B    H
ATOM   2739  C51 BMIMB  53       0.697  21.526  32.754  1.00  0.00      B    C
ATOM   2740  H52 BMIMB  53      -0.172  21.889  32.212  1.00  0.00      B    H
ATOM   2741  H53 BMIMB  53       0.374  20.944  33.613  1.00  0.00      B    H
ATOM   2742  C6  BMIMB  53       1.278  22.849  33.184  1.00  0.00      B    C
ATOM   2743  H6  BMIMB  53       1.529  23.511  32.363  1.00  0.00      B    H
ATOM   2744  H61 BMIMB  53       0.697  23.485  33.843  1.00  0.00      B    H
ATOM   2745  H62 BMIMB  53       2.250  22.678  33.634  1.00  0.00      B    H
ATOM   2756  N1  BMIMB  54      20.824  17.435   6.690  1.00  0.00      B    N
ATOM   2757  N11 BMIMB  54      20.966  16.813   8.755  1.00  0.00      B    N
ATOM   2758  C1  BMIMB  54      21.465  17.611   7.851  1.00  0.00      B    C
ATOM   2759  H1  BMIMB  54      22.392  18.113   8.030  1.00  0.00      B    H
ATOM   2760  C2  BMIMB  54      19.745  16.629   6.946  1.00  0.00      B    C
ATOM   2761  H2  BMIMB  54      18.989  16.469   6.210  1.00  0.00      B    H
ATOM   2762  C21 BMIMB  54      19.833  16.197   8.187  1.00  0.00      B    C
ATOM   2763  H21 BMIMB  54      19.102  15.589   8.673  1.00  0.00      B    H
ATOM   2764  C3  BMIMB  54      21.162  18.114   5.444  1.00  0.00      B    C
ATOM   2765  H3  BMIMB  54      20.330  18.101   4.755  1.00  0.00      B    H
ATOM   2766  H31 BMIMB  54      21.528  19.104   5.672  1.00  0.00      B    H
ATOM   2767  H32 BMIMB  54      21.990  17.538   5.056  1.00  0.00      B    H
ATOM   2768  C4  BMIMB  54      21.400  16.832  10.168  1.00  0.00      B    C
ATOM   2769  H4  BMIMB  54      20.563  17.005  10.828  1.00  0.00      B    H
ATOM   2770  H41 BMIMB  54      22.143  17.615  10.157  1.00  0.00      B    H
ATOM   2771  C5  BMIMB  54      22.077  15.511  10.629  1.00  0.00      B    C
ATOM   2772  H5  BMIMB  54      21.260  14.800  10.540  1.00  0.00      B    H
ATOM   2773  H51 BMIMB  54      22.952  15.279  10.027  1.00  0.00      B    H
ATOM   2774  C51 BMIMB  54      22.441  15.461  12.075  1.00  0.00      B    C
ATOM   2775  H52 BMIMB  54      23.177  16.246  12.229  1.00  0.00      B    H
ATOM   2776  H53 BMIMB  54      21.696  15.818  12.781  1.00  0.00      B    H
ATOM   2777  C6  BMIMB  54      23.140  14.147  12.499  1.00  0.00      B    C
ATOM   2778  H6  BMIMB  54      22.487  13.289  12.382  1.00  0.00      B    H
ATOM   2779  H61 BMIMB  54      23.997  13.796  11.935  1.00  0.00      B    H
ATOM   2780  H62 BMIMB  54      23.523  14.139  13.513  1.00  0.00      B    H
ATOM   2791  N1  BMIMB  55      26.889  10.575  13.437  1.00  0.00      B    N
ATOM   2792  N11 BMIMB  55      28.831   9.595  13.495  1.00  0.00      B    N
ATOM   2793  C1  BMIMB  55      27.582   9.434  13.256  1.00  0.00      B    C
ATOM   2794  H1  BMIMB  55      27.269   8.446  12.993  1.00  0.00      B    H
ATOM   2795  C2  BMIMB  55      27.850  11.458  13.869  1.00  0.00      B    C
ATOM   2796  H2  BMIMB  55      27.598  12.467  14.114  1.00  0.00      B    H
ATOM   2797  C21 BMIMB  55      29.030  10.920  13.959  1.00  0.00      B    C
ATOM   2798  H21 BMIMB  55      30.023  11.172  14.259  1.00  0.00      B    H
ATOM   2799  C3  BMIMB  55      25.500  10.705  13.226  1.00  0.00      B    C
ATOM   2800  H3  BMIMB  55      24.973   9.769  13.114  1.00  0.00      B    H
ATOM   2801  H31 BMIMB  55      25.112  11.104  14.152  1.00  0.00      B    H
ATOM   2802  H32 BMIMB  55      25.182  11.239  12.343  1.00  0.00      B    H
ATOM   2803  C4  BMIMB  55      29.950   8.604  13.357  1.00  0.00      B    C
ATOM   2804  H4  BMIMB  55      30.832   8.976  12.857  1.00  0.00      B    H
ATOM   2805  H41 BMIMB  55      29.460   7.861  12.744  1.00  0.00      B    H
ATOM   2806  C5  BMIMB  55      30.389   7.954  14.606  1.00  0.00      B    C
ATOM   2807  H5  BMIMB  55      30.867   7.022  14.315  1.00  0.00      B    H
ATOM   2808  H51 BMIMB  55      31.056   8.675  15.072  1.00  0.00      B    H
ATOM   2809  C51 BMIMB  55      29.309   7.781  15.715  1.00  0.00      B    C
ATOM   2810  H52 BMIMB  55      28.939   8.769  15.975  1.00  0.00      B    H
ATOM   2811  H53 BMIMB  55      28.466   7.278  15.249  1.00  0.00      B    H
ATOM   2812  C6  BMIMB  55      29.745   6.984  16.951  1.00  0.00      B    C
ATOM   2813  H6  BMIMB  55      30.558   7.431  17.510  1.00  0.00      B    H
ATOM   2814  H61 BMIMB  55      28.975   6.783  17.687  1.00  0.00      B    H
ATOM   2815  H62 BMIMB  55      30.124   6.029  16.604  1.00  0.00      B    H
ATOM   2826  N1  BMIMB  56       8.198  33.100   1.496  1.00  0.00      B    N
ATOM   2827  N11 BMIMB  56       9.089  31.636   0.187  1.00  0.00      B    N
ATOM   2828  C1  BMIMB  56       8.955  32.048   1.417  1.00  0.00      B    C
ATOM   2829  H1  BMIMB  56       9.222  31.534   2.316  1.00  0.00      B    H
ATOM   2830  C2  BMIMB  56       8.098  33.539   0.158  1.00  0.00      B    C
ATOM   2831  H2  BMIMB  56       7.837  34.541  -0.104  1.00  0.00      B    H
ATOM   2832  C21 BMIMB  56       8.538  32.610  -0.625  1.00  0.00      B    C
ATOM   2833  H21 BMIMB  56       8.673  32.506  -1.679  1.00  0.00      B    H
ATOM   2834  C3  BMIMB  56       7.639  33.783   2.699  1.00  0.00      B    C
ATOM   2835  H3  BMIMB  56       7.122  34.699   2.455  1.00  0.00      B    H
ATOM   2836  H31 BMIMB  56       6.992  33.045   3.149  1.00  0.00      B    H
ATOM   2837  H32 BMIMB  56       8.319  34.050   3.494  1.00  0.00      B    H
ATOM   2838  C4  BMIMB  56       9.492  30.341  -0.296  1.00  0.00      B    C
ATOM   2839  H4  BMIMB  56       8.853  30.097  -1.132  1.00  0.00      B    H
ATOM   2840  H41 BMIMB  56       9.243  29.629   0.476  1.00  0.00      B    H
ATOM   2841  C5  BMIMB  56      10.960  30.188  -0.569  1.00  0.00      B    C
ATOM   2842  H5  BMIMB  56      11.450  30.109   0.398  1.00  0.00      B    H
ATOM   2843  H51 BMIMB  56      11.148  29.252  -1.089  1.00  0.00      B    H
ATOM   2844  C51 BMIMB  56      11.584  31.357  -1.294  1.00  0.00      B    C
ATOM   2845  H52 BMIMB  56      10.870  31.534  -2.094  1.00  0.00      B    H
ATOM   2846  H53 BMIMB  56      11.456  32.238  -0.671  1.00  0.00      B    H
ATOM   2847  C6  BMIMB  56      12.893  31.203  -2.096  1.00  0.00      B    C
ATOM   2848  H6  BMIMB  56      12.874  31.811  -2.994  1.00  0.00      B    H
ATOM   2849  H61 BMIMB  56      13.857  31.407  -1.644  1.00  0.00      B    H
ATOM   2850  H62 BMIMB  56      13.087  30.242  -2.558  1.00  0.00      B    H
ATOM   2861  N1  BMIMB  57      18.571  16.273  21.698  1.00  0.00      B    N
ATOM   2862  N11 BMIMB  57      18.507  14.744  23.194  1.00  0.00      B    N
ATOM   2863  C1  BMIMB  57      18.142  14.996  21.950  1.00  0.00      B    C
ATOM   2864  H1  BMIMB  57      17.658  14.307  21.291  1.00  0.00      B    H
ATOM   2865  C2  BMIMB  57      19.034  16.810  22.860  1.00  0.00      B    C
ATOM   2866  H2  BMIMB  57      19.216  17.847  23.040  1.00  0.00      B    H
ATOM   2867  C21 BMIMB  57      19.039  15.831  23.759  1.00  0.00      B    C
ATOM   2868  H21 BMIMB  57      19.245  15.904  24.805  1.00  0.00      B    H
ATOM   2869  C3  BMIMB  57      18.144  17.099  20.548  1.00  0.00      B    C
ATOM   2870  H3  BMIMB  57      18.836  16.822  19.766  1.00  0.00      B    H
ATOM   2871  H31 BMIMB  57      17.097  16.888  20.384  1.00  0.00      B    H
ATOM   2872  H32 BMIMB  57      18.138  18.144  20.819  1.00  0.00      B    H
ATOM   2873  C4  BMIMB  57      18.250  13.485  23.830  1.00  0.00      B    C
ATOM   2874  H4  BMIMB  57      17.479  13.022  23.232  1.00  0.00      B    H
ATOM   2875  H41 BMIMB  57      17.836  13.717  24.800  1.00  0.00      B    H
ATOM   2876  C5  BMIMB  57      19.429  12.573  23.908  1.00  0.00      B    C
ATOM   2877  H5  BMIMB  57      19.813  12.330  22.920  1.00  0.00      B    H
ATOM   2878  H51 BMIMB  57      20.156  13.167  24.455  1.00  0.00      B    H
ATOM   2879  C51 BMIMB  57      19.059  11.293  24.611  1.00  0.00      B    C
ATOM   2880  H52 BMIMB  57      18.691  11.625  25.579  1.00  0.00      B    H
ATOM   2881  H53 BMIMB  57      18.355  10.755  23.982  1.00  0.00      B    H
ATOM   2882  C6  BMIMB  57      20.205  10.338  24.869  1.00  0.00      B    C
ATOM   2883  H6  BMIMB  57      21.060  10.674  25.444  1.00  0.00      B    H
ATOM   2884  H61 BMIMB  57      19.922   9.445  25.415  1.00  0.00      B    H
ATOM   2885  H62 BMIMB  57      20.637   9.995  23.936  1.00  0.00      B    H
ATOM   2896  N1  BMIMB  58      10.350  29.682  21.326  1.00  0.00      B    N
ATOM   2897  N11 BMIMB  58      12.327  29.907  20.533  1.00  0.00      B    N
ATOM   2898  C1  BMIMB  58      11.530  29.118  21.252  1.00  0.00      B    C
ATOM   2899  H1  BMIMB  58      11.788  28.161  21.653  1.00  0.00      B    H
ATOM   2900  C2  BMIMB  58      10.323  30.753  20.492  1.00  0.00      B    C
ATOM   2901  H2  BMIMB  58       9.428  31.331  20.423  1.00  0.00      B    H
ATOM   2902  C21 BMIMB  58      11.553  30.898  20.003  1.00  0.00      B    C
ATOM   2903  H21 BMIMB  58      11.948  31.657  19.364  1.00  0.00      B    H
ATOM   2904  C3  BMIMB  58       9.137  29.048  21.937  1.00  0.00      B    C
ATOM   2905  H3  BMIMB  58       8.603  28.563  21.133  1.00  0.00      B    H
ATOM   2906  H31 BMIMB  58       9.392  28.264  22.634  1.00  0.00      B    H
ATOM   2907  H32 BMIMB  58       8.371  29.656  22.393  1.00  0.00      B    H
ATOM   2908  C4  BMIMB  58      13.706  29.742  20.244  1.00  0.00      B    C
ATOM   2909  H4  BMIMB  58      13.822  29.851  19.176  1.00  0.00      B    H
ATOM   2910  H41 BMIMB  58      13.992  28.782  20.649  1.00  0.00      B    H
ATOM   2911  C5  BMIMB  58      14.543  30.891  20.923  1.00  0.00      B    C
ATOM   2912  H5  BMIMB  58      13.941  31.775  20.727  1.00  0.00      B    H
ATOM   2913  H51 BMIMB  58      14.460  30.767  22.000  1.00  0.00      B    H
ATOM   2914  C51 BMIMB  58      16.022  30.951  20.678  1.00  0.00      B    C
ATOM   2915  H52 BMIMB  58      16.231  31.052  19.616  1.00  0.00      B    H
ATOM   2916  H53 BMIMB  58      16.358  31.833  21.216  1.00  0.00      B    H
ATOM   2917  C6  BMIMB  58      16.647  29.610  21.145  1.00  0.00      B    C
ATOM   2918  H6  BMIMB  58      16.355  29.608  22.189  1.00  0.00      B    H
ATOM   2919  H61 BMIMB  58      16.174  28.853  20.529  1.00  0.00      B    H
ATOM   2920  H62 BMIMB  58      17.710  29.398  21.106  1.00  0.00      B    H
ATOM   2931  N1  BMIMB  59      18.682  29.147  17.524  1.00  0.00      B    N
ATOM   2932  N11 BMIMB  59      20.751  29.098  17.384  1.00  0.00      B    N
ATOM   2933  C1  BMIMB  59      19.724  29.624  16.857  1.00  0.00      B    C
ATOM   2934  H1  BMIMB  59      19.742  30.145  15.924  1.00  0.00      B    H
ATOM   2935  C2  BMIMB  59      19.087  28.393  18.610  1.00  0.00      B    C
ATOM   2936  H2  BMIMB  59      18.443  27.894  19.300  1.00  0.00      B    H
ATOM   2937  C21 BMIMB  59      20.368  28.332  18.469  1.00  0.00      B    C
ATOM   2938  H21 BMIMB  59      21.063  27.783  19.066  1.00  0.00      B    H
ATOM   2939  C3  BMIMB  59      17.319  29.428  17.124  1.00  0.00      B    C
ATOM   2940  H3  BMIMB  59      16.562  29.315  17.886  1.00  0.00      B    H
ATOM   2941  H31 BMIMB  59      17.183  30.415  16.706  1.00  0.00      B    H
ATOM   2942  H32 BMIMB  59      17.204  28.745  16.295  1.00  0.00      B    H
ATOM   2943  C4  BMIMB  59      22.084  29.239  16.821  1.00  0.00      B    C
ATOM   2944  H4  BMIMB  59      22.797  29.401  17.616  1.00  0.00      B    H
ATOM   2945  H41 BMIMB  59      22.073  30.193  16.314  1.00  0.00      B    H
ATOM   2946  C5  BMIMB  59      22.394  28.073  15.931  1.00  0.00      B    C
ATOM   2947  H5  BMIMB  59      22.755  27.350  16.658  1.00  0.00      B    H
ATOM   2948  H51 BMIMB  59      21.486  27.756  15.424  1.00  0.00      B    H
ATOM   2949  C51 BMIMB  59      23.387  28.450  14.820  1.00  0.00      B    C
ATOM   2950  H52 BMIMB  59      23.250  29.418  14.345  1.00  0.00      B    H
ATOM   2951  H53 BMIMB  59      24.391  28.394  15.234  1.00  0.00      B    H
ATOM   2952  C6  BMIMB  59      23.194  27.329  13.815  1.00  0.00      B    C
ATOM   2953  H6  BMIMB  59      23.238  26.333  14.242  1.00  0.00      B    H
ATOM   2954  H61 BMIMB  59      22.224  27.375  13.333  1.00  0.00      B    H
ATOM   2955  H62 BMIMB  59      23.966  27.472  13.068  1.00  0.00      B    H
ATOM   2966  N1  BMIMB  60      28.744  26.267   3.667  1.00  0.00      B    N
ATOM   2967  N11 BMIMB  60      30.539  25.767   4.721  1.00  0.00      B    N
ATOM   2968  C1  BMIMB  60      29.426  26.412   4.773  1.00  0.00      B    C
ATOM   2969  H1  BMIMB  60      29.045  26.914   5.636  1.00  0.00      B    H
ATOM   2970  C2  BMIMB  60      29.575  25.590   2.800  1.00  0.00      B    C
ATOM   2971  H2  BMIMB  60      29.327  25.568   1.761  1.00  0.00      B    H
ATOM   2972  C21 BMIMB  60      30.683  25.247   3.421  1.00  0.00      B    C
ATOM   2973  H21 BMIMB  60      31.597  24.899   2.992  1.00  0.00      B    H
ATOM   2974  C3  BMIMB  60      27.475  26.818   3.320  1.00  0.00      B    C
ATOM   2975  H3  BMIMB  60      27.285  27.468   4.161  1.00  0.00      B    H
ATOM   2976  H31 BMIMB  60      27.612  27.375   2.405  1.00  0.00      B    H
ATOM   2977  H32 BMIMB  60      26.768  26.003   3.289  1.00  0.00      B    H
ATOM   2978  C4  BMIMB  60      31.307  25.323   5.895  1.00  0.00      B    C
ATOM   2979  H4  BMIMB  60      31.051  25.880   6.785  1.00  0.00      B    H
ATOM   2980  H41 BMIMB  60      32.331  25.590   5.679  1.00  0.00      B    H
ATOM   2981  C5  BMIMB  60      31.122  23.838   6.058  1.00  0.00      B    C
ATOM   2982  H5  BMIMB  60      30.084  23.578   6.251  1.00  0.00      B    H
ATOM   2983  H51 BMIMB  60      31.509  23.372   5.155  1.00  0.00      B    H
ATOM   2984  C51 BMIMB  60      32.054  23.438   7.239  1.00  0.00      B    C
ATOM   2985  H52 BMIMB  60      32.154  22.356   7.286  1.00  0.00      B    H
ATOM   2986  H53 BMIMB  60      32.967  23.858   6.825  1.00  0.00      B    H
ATOM   2987  C6  BMIMB  60      31.547  23.963   8.543  1.00  0.00      B    C
ATOM   2988  H6  BMIMB  60      30.525  23.632   8.687  1.00  0.00      B    H
ATOM   2989  H61 BMIMB  60      32.247  23.681   9.321  1.00  0.00      B    H
ATOM   2990  H62 BMIMB  60      31.445  25.041   8.575  1.00  0.00      B    H
ATOM   3001  N1  BMIMB  61       2.365  13.035  24.682  1.00  0.00      B    N
ATOM   3002  N11 BMIMB  61       3.104  12.815  22.712  1.00  0.00      B    N
ATOM   3003  C1  BMIMB  61       2.970  13.678  23.689  1.00  0.00      B    C
ATOM   3004  H1  BMIMB  61       3.279  14.699  23.749  1.00  0.00      B    H
ATOM   3005  C2  BMIMB  61       1.818  11.847  24.173  1.00  0.00      B    C
ATOM   3006  H2  BMIMB  61       1.105  11.267  24.716  1.00  0.00      B    H
ATOM   3007  C21 BMIMB  61       2.292  11.730  22.891  1.00  0.00      B    C
ATOM   3008  H21 BMIMB  61       2.275  10.934  22.179  1.00  0.00      B    H
ATOM   3009  C3  BMIMB  61       2.187  13.595  26.094  1.00  0.00      B    C
ATOM   3010  H3  BMIMB  61       2.243  14.673  26.102  1.00  0.00      B    H
ATOM   3011  H31 BMIMB  61       1.252  13.306  26.551  1.00  0.00      B    H
ATOM   3012  H32 BMIMB  61       2.918  13.044  26.668  1.00  0.00      B    H
ATOM   3013  C4  BMIMB  61       3.883  13.179  21.560  1.00  0.00      B    C
ATOM   3014  H4  BMIMB  61       3.841  14.257  21.511  1.00  0.00      B    H
ATOM   3015  H41 BMIMB  61       3.208  12.817  20.799  1.00  0.00      B    H
ATOM   3016  C5  BMIMB  61       5.275  12.571  21.559  1.00  0.00      B    C
ATOM   3017  H5  BMIMB  61       5.830  13.060  22.355  1.00  0.00      B    H
ATOM   3018  H51 BMIMB  61       5.119  11.523  21.805  1.00  0.00      B    H
ATOM   3019  C51 BMIMB  61       5.969  12.645  20.219  1.00  0.00      B    C
ATOM   3020  H52 BMIMB  61       5.486  11.967  19.520  1.00  0.00      B    H
ATOM   3021  H53 BMIMB  61       5.903  13.675  19.880  1.00  0.00      B    H
ATOM   3022  C6  BMIMB  61       7.407  12.334  20.328  1.00  0.00      B    C
ATOM   3023  H6  BMIMB  61       7.806  12.205  19.328  1.00  0.00      B    H
ATOM   3024  H61 BMIMB  61       7.902  13.157  20.831  1.00  0.00      B    H
ATOM   3025  H62 BMIMB  61       7.666  11.449  20.898  1.00  0.00      B    H
ATOM   3036  N1  BMIMB  62       0.352  31.909  19.453  1.00  0.00      B    N
ATOM   3037  N11 BMIMB  62       1.160  32.502  17.505  1.00  0.00      B    N
ATOM   3038  C1  BMIMB  62       0.870  32.846  18.752  1.00  0.00      B    C
ATOM   3039  H1  BMIMB  62       1.121  33.817  19.122  1.00  0.00      B    H
ATOM   3040  C2  BMIMB  62       0.269  30.838  18.591  1.00  0.00      B    C
ATOM   3041  H2  BMIMB  62      -0.194  29.912  18.852  1.00  0.00      B    H
ATOM   3042  C21 BMIMB  62       0.810  31.184  17.426  1.00  0.00      B    C
ATOM   3043  H21 BMIMB  62       0.843  30.617  16.521  1.00  0.00      B    H
ATOM   3044  C3  BMIMB  62      -0.360  32.049  20.767  1.00  0.00      B    C
ATOM   3045  H3  BMIMB  62      -1.408  31.823  20.643  1.00  0.00      B    H
ATOM   3046  H31 BMIMB  62       0.222  31.449  21.451  1.00  0.00      B    H
ATOM   3047  H32 BMIMB  62      -0.403  33.079  21.092  1.00  0.00      B    H
ATOM   3048  C4  BMIMB  62       1.884  33.335  16.411  1.00  0.00      B    C
ATOM   3049  H4  BMIMB  62       1.537  34.342  16.588  1.00  0.00      B    H
ATOM   3050  H41 BMIMB  62       1.566  32.986  15.440  1.00  0.00      B    H
ATOM   3051  C5  BMIMB  62       3.357  33.367  16.520  1.00  0.00      B    C
ATOM   3052  H5  BMIMB  62       3.666  33.946  15.654  1.00  0.00      B    H
ATOM   3053  H51 BMIMB  62       3.597  33.928  17.419  1.00  0.00      B    H
ATOM   3054  C51 BMIMB  62       4.127  32.024  16.521  1.00  0.00      B    C
ATOM   3055  H52 BMIMB  62       3.618  31.467  17.303  1.00  0.00      B    H
ATOM   3056  H53 BMIMB  62       3.949  31.475  15.599  1.00  0.00      B    H
ATOM   3057  C6  BMIMB  62       5.655  32.177  16.699  1.00  0.00      B    C
ATOM   3058  H6  BMIMB  62       6.014  32.975  17.340  1.00  0.00      B    H
ATOM   3059  H61 BMIMB  62       6.159  31.340  17.168  1.00  0.00      B    H
ATOM   3060  H62 BMIMB  62       6.045  32.279  15.693  1.00  0.00      B    H
ATOM   3071  N1  BMIMB  63      15.473   9.387   8.363  1.00  0.00      B    N
ATOM   3072  N11 BMIMB  63      16.979   8.978   9.808  1.00  0.00      B    N
ATOM   3073  C1  BMIMB  63      15.903   8.493   9.236  1.00  0.00      B    C
ATOM   3074  H1  BMIMB  63      15.270   7.691   9.551  1.00  0.00      B    H
ATOM   3075  C2  BMIMB  63      16.247  10.476   8.390  1.00  0.00      B    C
ATOM   3076  H2  BMIMB  63      15.964  11.310   7.786  1.00  0.00      B    H
ATOM   3077  C21 BMIMB  63      17.255  10.188   9.222  1.00  0.00      B    C
ATOM   3078  H21 BMIMB  63      18.120  10.684   9.604  1.00  0.00      B    H
ATOM   3079  C3  BMIMB  63      14.311   9.244   7.575  1.00  0.00      B    C
ATOM   3080  H3  BMIMB  63      13.847  10.212   7.694  1.00  0.00      B    H
ATOM   3081  H31 BMIMB  63      14.373   8.901   6.553  1.00  0.00      B    H
ATOM   3082  H32 BMIMB  63      13.701   8.554   8.139  1.00  0.00      B    H
ATOM   3083  C4  BMIMB  63      17.803   8.370  10.840  1.00  0.00      B    C
ATOM   3084  H4  BMIMB  63      18.840   8.524  10.580  1.00  0.00      B    H
ATOM   3085  H41 BMIMB  63      17.604   7.311  10.771  1.00  0.00      B    H
ATOM   3086  C5  BMIMB  63      17.421   8.944  12.207  1.00  0.00      B    C
ATOM   3087  H5  BMIMB  63      17.456   9.994  11.927  1.00  0.00      B    H
ATOM   3088  H51 BMIMB  63      16.410   8.629  12.453  1.00  0.00      B    H
ATOM   3089  C51 BMIMB  63      18.398   8.426  13.246  1.00  0.00      B    C
ATOM   3090  H52 BMIMB  63      18.239   7.354  13.332  1.00  0.00      B    H
ATOM   3091  H53 BMIMB  63      19.405   8.667  12.915  1.00  0.00      B    H
ATOM   3092  C6  BMIMB  63      18.247   9.017  14.670  1.00  0.00      B    C
ATOM   3093  H6  BMIMB  63      17.486   8.487  15.231  1.00  0.00      B    H
ATOM   3094  H61 BMIMB  63      19.188   8.786  15.156  1.00  0.00      B    H
ATOM   3095  H62 BMIMB  63      17.989  10.069  14.713  1.00  0.00      B    H
ATOM   3106  N1  BMIMB  64      20.292   5.118  -0.057  1.00  0.00      B    N
ATOM   3107  N11 BMIMB  64      21.110   7.105  -0.330  1.00  0.00      B    N
ATOM   3108  C1  BMIMB  64      20.140   6.394   0.221  1.00  0.00      B    C
ATOM   3109  H1  BMIMB  64      19.464   6.781   0.952  1.00  0.00      B    H
ATOM   3110  C2  BMIMB  64      21.460   5.069  -0.649  1.00  0.00      B    C
ATOM   3111  H2  BMIMB  64      21.915   4.152  -0.953  1.00  0.00      B    H
ATOM   3112  C21 BMIMB  64      22.039   6.233  -0.864  1.00  0.00      B    C
ATOM   3113  H21 BMIMB  64      22.970   6.543  -1.285  1.00  0.00      B    H
ATOM   3114  C3  BMIMB  64      19.448   4.012   0.324  1.00  0.00      B    C
ATOM   3115  H3  BMIMB  64      19.891   3.462   1.142  1.00  0.00      B    H
ATOM   3116  H31 BMIMB  64      18.504   4.429   0.644  1.00  0.00      B    H
ATOM   3117  H32 BMIMB  64      19.301   3.318  -0.490  1.00  0.00      B    H
ATOM   3118  C4  BMIMB  64      21.097   8.613  -0.471  1.00  0.00      B    C
ATOM   3119  H4  BMIMB  64      20.074   8.906  -0.287  1.00  0.00      B    H
ATOM   3120  H41 BMIMB  64      21.176   8.743  -1.540  1.00  0.00      B    H
ATOM   3121  C5  BMIMB  64      22.124   9.301   0.328  1.00  0.00      B    C
ATOM   3122  H5  BMIMB  64      22.937   9.402  -0.386  1.00  0.00      B    H
ATOM   3123  H51 BMIMB  64      21.737  10.298   0.521  1.00  0.00      B    H
ATOM   3124  C51 BMIMB  64      22.629   8.643   1.658  1.00  0.00      B    C
ATOM   3125  H52 BMIMB  64      21.788   8.366   2.288  1.00  0.00      B    H
ATOM   3126  H53 BMIMB  64      23.332   7.841   1.445  1.00  0.00      B    H
ATOM   3127  C6  BMIMB  64      23.355   9.700   2.477  1.00  0.00      B    C
ATOM   3128  H6  BMIMB  64      22.752  10.585   2.646  1.00  0.00      B    H
ATOM   3129  H61 BMIMB  64      23.347   9.282   3.478  1.00  0.00      B    H
ATOM   3130  H62 BMIMB  64      24.356   9.900   2.111  1.00  0.00      B    H
ATOM   3141  N1  BMIMB  65      20.851   3.660  31.531  1.00  0.00      B    N
ATOM   3142  N11 BMIMB  65      21.313   5.532  30.456  1.00  0.00      B    N
ATOM   3143  C1  BMIMB  65      21.716   4.263  30.688  1.00  0.00      B    C
ATOM   3144  H1  BMIMB  65      22.645   3.834  30.378  1.00  0.00      B    H
ATOM   3145  C2  BMIMB  65      19.744   4.441  31.562  1.00  0.00      B    C
ATOM   3146  H2  BMIMB  65      18.894   4.030  32.060  1.00  0.00      B    H
ATOM   3147  C21 BMIMB  65      19.990   5.589  30.840  1.00  0.00      B    C
ATOM   3148  H21 BMIMB  65      19.382   6.456  30.701  1.00  0.00      B    H
ATOM   3149  C3  BMIMB  65      21.006   2.309  32.003  1.00  0.00      B    C
ATOM   3150  H3  BMIMB  65      21.251   2.378  33.053  1.00  0.00      B    H
ATOM   3151  H31 BMIMB  65      20.202   1.597  31.885  1.00  0.00      B    H
ATOM   3152  H32 BMIMB  65      21.890   1.968  31.484  1.00  0.00      B    H
ATOM   3153  C4  BMIMB  65      22.055   6.604  29.814  1.00  0.00      B    C
ATOM   3154  H4  BMIMB  65      23.024   6.154  29.657  1.00  0.00      B    H
ATOM   3155  H41 BMIMB  65      22.174   7.372  30.564  1.00  0.00      B    H
ATOM   3156  C5  BMIMB  65      21.357   7.089  28.471  1.00  0.00      B    C
ATOM   3157  H5  BMIMB  65      20.887   6.195  28.068  1.00  0.00      B    H
ATOM   3158  H51 BMIMB  65      20.547   7.780  28.692  1.00  0.00      B    H
ATOM   3159  C51 BMIMB  65      22.222   7.778  27.430  1.00  0.00      B    C
ATOM   3160  H52 BMIMB  65      21.501   8.329  26.832  1.00  0.00      B    H
ATOM   3161  H53 BMIMB  65      22.880   8.462  27.960  1.00  0.00      B    H
ATOM   3162  C6  BMIMB  65      23.121   6.777  26.627  1.00  0.00      B    C
ATOM   3163  H6  BMIMB  65      23.728   6.082  27.197  1.00  0.00      B    H
ATOM   3164  H61 BMIMB  65      22.534   6.188  25.932  1.00  0.00      B    H
ATOM   3165  H62 BMIMB  65      23.840   7.200  25.934  1.00  0.00      B    H
ATOM   3176  N1  BMIMB  66      31.383  15.917  25.120  1.00  0.00      B    N
ATOM   3177  N11 BMIMB  66      30.056  15.880  26.801  1.00  0.00      B    N
ATOM   3178  C1  BMIMB  66      30.940  16.598  26.124  1.00  0.00      B    C
ATOM   3179  H1  BMIMB  66      31.263  17.557  26.469  1.00  0.00      B    H
ATOM   3180  C2  BMIMB  66      30.739  14.789  25.060  1.00  0.00      B    C
ATOM   3181  H2  BMIMB  66      30.928  14.129  24.242  1.00  0.00      B    H
ATOM   3182  C21 BMIMB  66      30.029  14.657  26.201  1.00  0.00      B    C
ATOM   3183  H21 BMIMB  66      29.387  13.846  26.470  1.00  0.00      B    H
ATOM   3184  C3  BMIMB  66      32.503  16.301  24.256  1.00  0.00      B    C
ATOM   3185  H3  BMIMB  66      33.398  15.745  24.490  1.00  0.00      B    H
ATOM   3186  H31 BMIMB  66      32.357  16.278  23.186  1.00  0.00      B    H
ATOM   3187  H32 BMIMB  66      32.694  17.315  24.575  1.00  0.00      B    H
ATOM   3188  C4  BMIMB  66      29.320  16.256  28.024  1.00  0.00      B    C
ATOM   3189  H4  BMIMB  66      28.285  15.988  27.871  1.00  0.00      B    H
ATOM   3190  H41 BMIMB  66      29.433  17.329  28.081  1.00  0.00      B    H
ATOM   3191  C5  BMIMB  66      29.783  15.722  29.397  1.00  0.00      B    C
ATOM   3192  H5  BMIMB  66      29.136  16.182  30.140  1.00  0.00      B    H
ATOM   3193  H51 BMIMB  66      29.729  14.637  29.443  1.00  0.00      B    H
ATOM   3194  C51 BMIMB  66      31.210  16.131  29.625  1.00  0.00      B    C
ATOM   3195  H52 BMIMB  66      31.776  15.536  28.913  1.00  0.00      B    H
ATOM   3196  H53 BMIMB  66      31.438  17.168  29.392  1.00  0.00      B    H
ATOM   3197  C6  BMIMB  66      31.639  15.729  30.971  1.00  0.00      B    C
ATOM   3198  H6  BMIMB  66      31.078  16.356  31.654  1.00  0.00      B    H
ATOM   3199  H61 BMIMB  66      31.428  14.681  31.151  1.00  0.00      B    H
ATOM   3200  H62 BMIMB  66      32.709  15.887  31.047  1.00  0.00      B    H
ATOM   3211  N1  BMIMB  67      15.440   2.730  25.679  1.00  0.00      B    N
ATOM   3212  N11 BMIMB  67      13.900   3.162  24.258  1.00  0.00      B    N
ATOM   3213  C1  BMIMB  67      15.234   3.162  24.466  1.00  0.00      B    C
ATOM   3214  H1  BMIMB  67      15.991   3.385  23.746  1.00  0.00      B    H
ATOM   3215  C2  BMIMB  67      14.232   2.460  26.250  1.00  0.00      B    C
ATOM   3216  H2  BMIMB  67      14.098   2.121  27.254  1.00  0.00      B    H
ATOM   3217  C21 BMIMB  67      13.232   2.819  25.400  1.00  0.00      B    C
ATOM   3218  H21 BMIMB  67      12.165   2.802  25.364  1.00  0.00      B    H
ATOM   3219  C3  BMIMB  67      16.741   2.558  26.337  1.00  0.00      B    C
ATOM   3220  H3  BMIMB  67      16.963   1.503  26.264  1.00  0.00      B    H
ATOM   3221  H31 BMIMB  67      17.537   3.049  25.796  1.00  0.00      B    H
ATOM   3222  H32 BMIMB  67      16.596   2.848  27.367  1.00  0.00      B    H
ATOM   3223  C4  BMIMB  67      13.276   3.692  23.092  1.00  0.00      B    C
ATOM   3224  H4  BMIMB  67      12.379   3.177  22.783  1.00  0.00      B    H
ATOM   3225  H41 BMIMB  67      14.025   3.574  22.322  1.00  0.00      B    H
ATOM   3226  C5  BMIMB  67      12.873   5.169  23.317  1.00  0.00      B    C
ATOM   3227  H5  BMIMB  67      12.072   5.363  22.608  1.00  0.00      B    H
ATOM   3228  H51 BMIMB  67      12.472   5.252  24.324  1.00  0.00      B    H
ATOM   3229  C51 BMIMB  67      14.083   6.062  23.088  1.00  0.00      B    C
ATOM   3230  H52 BMIMB  67      14.839   5.836  23.835  1.00  0.00      B    H
ATOM   3231  H53 BMIMB  67      14.571   5.925  22.126  1.00  0.00      B    H
ATOM   3232  C6  BMIMB  67      13.676   7.552  23.293  1.00  0.00      B    C
ATOM   3233  H6  BMIMB  67      14.443   8.229  22.933  1.00  0.00      B    H
ATOM   3234  H61 BMIMB  67      12.775   7.851  22.769  1.00  0.00      B    H
ATOM   3235  H62 BMIMB  67      13.719   7.795  24.348  1.00  0.00      B    H
ATOM   3246  N1  BMIMB  68      15.138  -0.021   1.211  1.00  0.00      B    N
ATOM   3247  N11 BMIMB  68      15.387   2.133   1.503  1.00  0.00      B    N
ATOM   3248  C1  BMIMB  68      15.279   1.113   0.600  1.00  0.00      B    C
ATOM   3249  H1  BMIMB  68      15.290   1.259  -0.459  1.00  0.00      B    H
ATOM   3250  C2  BMIMB  68      15.030   0.310   2.584  1.00  0.00      B    C
ATOM   3251  H2  BMIMB  68      14.746  -0.394   3.335  1.00  0.00      B    H
ATOM   3252  C21 BMIMB  68      15.263   1.585   2.750  1.00  0.00      B    C
ATOM   3253  H21 BMIMB  68      15.174   2.143   3.657  1.00  0.00      B    H
ATOM   3254  C3  BMIMB  68      15.140  -1.336   0.625  1.00  0.00      B    C
ATOM   3255  H3  BMIMB  68      16.089  -1.808   0.418  1.00  0.00      B    H
ATOM   3256  H31 BMIMB  68      14.727  -1.935   1.423  1.00  0.00      B    H
ATOM   3257  H32 BMIMB  68      14.357  -1.465  -0.107  1.00  0.00      B    H
ATOM   3258  C4  BMIMB  68      15.586   3.580   1.129  1.00  0.00      B    C
ATOM   3259  H4  BMIMB  68      15.969   3.602   0.120  1.00  0.00      B    H
ATOM   3260  H41 BMIMB  68      16.290   4.080   1.779  1.00  0.00      B    H
ATOM   3261  C5  BMIMB  68      14.252   4.338   1.169  1.00  0.00      B    C
ATOM   3262  H5  BMIMB  68      14.538   5.354   0.911  1.00  0.00      B    H
ATOM   3263  H51 BMIMB  68      13.652   3.954   0.348  1.00  0.00      B    H
ATOM   3264  C51 BMIMB  68      13.584   4.222   2.524  1.00  0.00      B    C
ATOM   3265  H52 BMIMB  68      12.550   4.557   2.508  1.00  0.00      B    H
ATOM   3266  H53 BMIMB  68      13.499   3.205   2.898  1.00  0.00      B    H
ATOM   3267  C6  BMIMB  68      14.202   4.899   3.742  1.00  0.00      B    C
ATOM   3268  H6  BMIMB  68      13.703   4.641   4.669  1.00  0.00      B    H
ATOM   3269  H61 BMIMB  68      15.272   4.774   3.862  1.00  0.00      B    H
ATOM   3270  H62 BMIMB  68      14.117   5.973   3.622  1.00  0.00      B    H
ATOM   3281  N1  BMIMB  69       1.581  21.455  17.121  1.00  0.00      B    N
ATOM   3282  N11 BMIMB  69       2.171  21.023  15.098  1.00  0.00      B    N
ATOM   3283  C1  BMIMB  69       1.763  20.515  16.211  1.00  0.00      B    C
ATOM   3284  H1  BMIMB  69       1.786  19.469  16.429  1.00  0.00      B    H
ATOM   3285  C2  BMIMB  69       1.892  22.621  16.518  1.00  0.00      B    C
ATOM   3286  H2  BMIMB  69       1.637  23.564  16.950  1.00  0.00      B    H
ATOM   3287  C21 BMIMB  69       2.301  22.394  15.268  1.00  0.00      B    C
ATOM   3288  H21 BMIMB  69       2.695  23.020  14.497  1.00  0.00      B    H
ATOM   3289  C3  BMIMB  69       0.951  21.317  18.407  1.00  0.00      B    C
ATOM   3290  H3  BMIMB  69       1.590  21.552  19.246  1.00  0.00      B    H
ATOM   3291  H31 BMIMB  69       0.008  21.829  18.533  1.00  0.00      B    H
ATOM   3292  H32 BMIMB  69       0.819  20.256  18.558  1.00  0.00      B    H
ATOM   3293  C4  BMIMB  69       2.299  20.275  13.812  1.00  0.00      B    C
ATOM   3294  H4  BMIMB  69       2.429  19.225  14.028  1.00  0.00      B    H
ATOM   3295  H41 BMIMB  69       3.269  20.511  13.400  1.00  0.00      B    H
ATOM   3296  C5  BMIMB  69       1.200  20.577  12.759  1.00  0.00      B    C
ATOM   3297  H5  BMIMB  69       0.357  20.897  13.366  1.00  0.00      B    H
ATOM   3298  H51 BMIMB  69       1.573  21.283  12.022  1.00  0.00      B    H
ATOM   3299  C51 BMIMB  69       0.849  19.248  12.104  1.00  0.00      B    C
ATOM   3300  H52 BMIMB  69       0.790  19.481  11.043  1.00  0.00      B    H
ATOM   3301  H53 BMIMB  69       1.619  18.525  12.361  1.00  0.00      B    H
ATOM   3302  C6  BMIMB  69      -0.407  18.634  12.629  1.00  0.00      B    C
ATOM   3303  H6  BMIMB  69      -1.237  19.285  12.379  1.00  0.00      B    H
ATOM   3304  H61 BMIMB  69      -0.633  17.640  12.260  1.00  0.00      B    H
ATOM   3305  H62 BMIMB  69      -0.451  18.532  13.707  1.00  0.00      B    H
ATOM   3316  N1  BMIMB  70       7.440  19.290  30.976  1.00  0.00      B    N
ATOM   3317  N11 BMIMB  70       6.506  20.421  32.594  1.00  0.00      B    N
ATOM   3318  C1  BMIMB  70       6.832  20.434  31.301  1.00  0.00      B    C
ATOM   3319  H1  BMIMB  70       6.788  21.326  30.714  1.00  0.00      B    H
ATOM   3320  C2  BMIMB  70       7.140  18.385  31.979  1.00  0.00      B    C
ATOM   3321  H2  BMIMB  70       7.249  17.331  31.848  1.00  0.00      B    H
ATOM   3322  C21 BMIMB  70       6.735  19.069  33.000  1.00  0.00      B    C
ATOM   3323  H21 BMIMB  70       6.399  18.716  33.950  1.00  0.00      B    H
ATOM   3324  C3  BMIMB  70       8.204  19.089  29.741  1.00  0.00      B    C
ATOM   3325  H3  BMIMB  70       7.729  19.526  28.875  1.00  0.00      B    H
ATOM   3326  H31 BMIMB  70       9.111  19.674  29.785  1.00  0.00      B    H
ATOM   3327  H32 BMIMB  70       8.456  18.058  29.539  1.00  0.00      B    H
ATOM   3328  C4  BMIMB  70       5.757  21.510  33.291  1.00  0.00      B    C
ATOM   3329  H4  BMIMB  70       4.864  20.920  33.435  1.00  0.00      B    H
ATOM   3330  H41 BMIMB  70       5.539  22.369  32.675  1.00  0.00      B    H
ATOM   3331  C5  BMIMB  70       6.317  21.908  34.645  1.00  0.00      B    C
ATOM   3332  H5  BMIMB  70       6.718  20.989  35.065  1.00  0.00      B    H
ATOM   3333  H51 BMIMB  70       7.176  22.565  34.531  1.00  0.00      B    H
ATOM   3334  C51 BMIMB  70       5.321  22.519  35.620  1.00  0.00      B    C
ATOM   3335  H52 BMIMB  70       5.170  23.524  35.235  1.00  0.00      B    H
ATOM   3336  H53 BMIMB  70       4.380  21.978  35.686  1.00  0.00      B    H
ATOM   3337  C6  BMIMB  70       5.946  22.594  37.026  1.00  0.00      B    C
ATOM   3338  H6  BMIMB  70       5.998  21.655  37.566  1.00  0.00      B    H
ATOM   3339  H61 BMIMB  70       6.862  23.157  36.891  1.00  0.00      B    H
ATOM   3340  H62 BMIMB  70       5.356  23.155  37.741  1.00  0.00      B    H
ATOM   3351  N1  BMIMB  71      26.968  20.910   6.785  1.00  0.00      B    N
ATOM   3352  N11 BMIMB  71      28.721  20.044   5.912  1.00  0.00      B    N
ATOM   3353  C1  BMIMB  71      27.420  20.237   5.768  1.00  0.00      B    C
ATOM   3354  H1  BMIMB  71      26.713  19.884   5.047  1.00  0.00      B    H
ATOM   3355  C2  BMIMB  71      27.963  21.410   7.469  1.00  0.00      B    C
ATOM   3356  H2  BMIMB  71      27.825  22.105   8.268  1.00  0.00      B    H
ATOM   3357  C21 BMIMB  71      29.057  20.840   6.986  1.00  0.00      B    C
ATOM   3358  H21 BMIMB  71      30.094  20.896   7.231  1.00  0.00      B    H
ATOM   3359  C3  BMIMB  71      25.579  21.216   7.065  1.00  0.00      B    C
ATOM   3360  H3  BMIMB  71      25.442  22.284   6.982  1.00  0.00      B    H
ATOM   3361  H31 BMIMB  71      24.893  20.743   6.378  1.00  0.00      B    H
ATOM   3362  H32 BMIMB  71      25.307  20.825   8.034  1.00  0.00      B    H
ATOM   3363  C4  BMIMB  71      29.609  19.458   4.943  1.00  0.00      B    C
ATOM   3364  H4  BMIMB  71      29.290  18.445   4.745  1.00  0.00      B    H
ATOM   3365  H41 BMIMB  71      30.551  19.451   5.469  1.00  0.00      B    H
ATOM   3366  C5  BMIMB  71      29.802  20.305   3.665  1.00  0.00      B    C
ATOM   3367  H5  BMIMB  71      28.957  20.122   3.006  1.00  0.00      B    H
ATOM   3368  H51 BMIMB  71      29.801  21.367   3.898  1.00  0.00      B    H
ATOM   3369  C51 BMIMB  71      31.123  19.983   2.816  1.00  0.00      B    C
ATOM   3370  H52 BMIMB  71      32.042  20.246   3.334  1.00  0.00      B    H
ATOM   3371  H53 BMIMB  71      31.070  18.942   2.507  1.00  0.00      B    H
ATOM   3372  C6  BMIMB  71      31.359  20.864   1.561  1.00  0.00      B    C
ATOM   3373  H6  BMIMB  71      31.840  21.781   1.883  1.00  0.00      B    H
ATOM   3374  H61 BMIMB  71      32.022  20.292   0.922  1.00  0.00      B    H
ATOM   3375  H62 BMIMB  71      30.453  21.189   1.061  1.00  0.00      B    H
ATOM   3386  N1  BMIMB  72      33.986  18.303   9.308  1.00  0.00      B    N
ATOM   3387  N11 BMIMB  72      32.091  18.628  10.231  1.00  0.00      B    N
ATOM   3388  C1  BMIMB  72      33.028  17.764  10.055  1.00  0.00      B    C
ATOM   3389  H1  BMIMB  72      32.982  16.730  10.323  1.00  0.00      B    H
ATOM   3390  C2  BMIMB  72      33.681  19.626   9.132  1.00  0.00      B    C
ATOM   3391  H2  BMIMB  72      34.334  20.199   8.512  1.00  0.00      B    H
ATOM   3392  C21 BMIMB  72      32.458  19.813   9.639  1.00  0.00      B    C
ATOM   3393  H21 BMIMB  72      31.784  20.641   9.648  1.00  0.00      B    H
ATOM   3394  C3  BMIMB  72      35.125  17.580   8.835  1.00  0.00      B    C
ATOM   3395  H3  BMIMB  72      34.784  16.664   8.377  1.00  0.00      B    H
ATOM   3396  H31 BMIMB  72      35.805  18.138   8.208  1.00  0.00      B    H
ATOM   3397  H32 BMIMB  72      35.706  17.342   9.714  1.00  0.00      B    H
ATOM   3398  C4  BMIMB  72      30.851  18.410  10.808  1.00  0.00      B    C
ATOM   3399  H4  BMIMB  72      30.369  19.345  11.052  1.00  0.00      B    H
ATOM   3400  H41 BMIMB  72      31.149  18.048  11.781  1.00  0.00      B    H
ATOM   3401  C5  BMIMB  72      29.793  17.411  10.133  1.00  0.00      B    C
ATOM   3402  H5  BMIMB  72      30.325  16.463  10.120  1.00  0.00      B    H
ATOM   3403  H51 BMIMB  72      28.902  17.291  10.744  1.00  0.00      B    H
ATOM   3404  C51 BMIMB  72      29.500  17.746   8.715  1.00  0.00      B    C
ATOM   3405  H52 BMIMB  72      29.045  18.730   8.788  1.00  0.00      B    H
ATOM   3406  H53 BMIMB  72      30.460  17.864   8.220  1.00  0.00      B    H
ATOM   3407  C6  BMIMB  72      28.621  16.737   8.031  1.00  0.00      B    C
ATOM   3408  H6  BMIMB  72      27.758  16.324   8.540  1.00  0.00      B    H
ATOM   3409  H61 BMIMB  72      28.293  17.179   7.097  1.00  0.00      B    H
ATOM   3410  H62 BMIMB  72      29.273  15.917   7.753  1.00  0.00      B    H
ATOM   3421  N1  BMIMB  73      14.567  15.527  17.746  1.00  0.00      B    N
ATOM   3422  N11 BMIMB  73      12.928  14.425  18.649  1.00  0.00      B    N
ATOM   3423  C1  BMIMB  73      13.462  15.614  18.445  1.00  0.00      B    C
ATOM   3424  H1  BMIMB  73      12.974  16.533  18.692  1.00  0.00      B    H
ATOM   3425  C2  BMIMB  73      14.799  14.166  17.602  1.00  0.00      B    C
ATOM   3426  H2  BMIMB  73      15.638  13.677  17.159  1.00  0.00      B    H
ATOM   3427  C21 BMIMB  73      13.844  13.472  18.185  1.00  0.00      B    C
ATOM   3428  H21 BMIMB  73      13.611  12.432  18.255  1.00  0.00      B    H
ATOM   3429  C3  BMIMB  73      15.494  16.613  17.396  1.00  0.00      B    C
ATOM   3430  H3  BMIMB  73      16.510  16.290  17.569  1.00  0.00      B    H
ATOM   3431  H31 BMIMB  73      15.275  16.753  16.348  1.00  0.00      B    H
ATOM   3432  H32 BMIMB  73      15.249  17.459  18.021  1.00  0.00      B    H
ATOM   3433  C4  BMIMB  73      11.641  14.194  19.327  1.00  0.00      B    C
ATOM   3434  H4  BMIMB  73      11.437  15.127  19.831  1.00  0.00      B    H
ATOM   3435  H41 BMIMB  73      11.864  13.532  20.151  1.00  0.00      B    H
ATOM   3436  C5  BMIMB  73      10.483  13.880  18.347  1.00  0.00      B    C
ATOM   3437  H5  BMIMB  73      10.710  12.885  17.971  1.00  0.00      B    H
ATOM   3438  H51 BMIMB  73       9.524  13.987  18.847  1.00  0.00      B    H
ATOM   3439  C51 BMIMB  73      10.422  14.788  17.143  1.00  0.00      B    C
ATOM   3440  H52 BMIMB  73      10.164  15.799  17.447  1.00  0.00      B    H
ATOM   3441  H53 BMIMB  73      11.351  14.721  16.583  1.00  0.00      B    H
ATOM   3442  C6  BMIMB  73       9.296  14.211  16.226  1.00  0.00      B    C
ATOM   3443  H6  BMIMB  73       9.620  14.232  15.191  1.00  0.00      B    H
ATOM   3444  H61 BMIMB  73       9.136  13.201  16.586  1.00  0.00      B    H
ATOM   3445  H62 BMIMB  73       8.352  14.743  16.214  1.00  0.00      B    H
ATOM   3456  N1  BMIMB  74       9.073  33.169  11.228  1.00  0.00      B    N
ATOM   3457  N11 BMIMB  74       8.392  31.456  10.236  1.00  0.00      B    N
ATOM   3458  C1  BMIMB  74       9.422  31.918  10.887  1.00  0.00      B    C
ATOM   3459  H1  BMIMB  74      10.215  31.257  11.163  1.00  0.00      B    H
ATOM   3460  C2  BMIMB  74       7.859  33.448  10.612  1.00  0.00      B    C
ATOM   3461  H2  BMIMB  74       7.381  34.393  10.747  1.00  0.00      B    H
ATOM   3462  C21 BMIMB  74       7.412  32.341  10.088  1.00  0.00      B    C
ATOM   3463  H21 BMIMB  74       6.556  32.027   9.532  1.00  0.00      B    H
ATOM   3464  C3  BMIMB  74       9.880  34.080  11.957  1.00  0.00      B    C
ATOM   3465  H3  BMIMB  74      10.684  33.701  12.571  1.00  0.00      B    H
ATOM   3466  H31 BMIMB  74      10.267  34.907  11.380  1.00  0.00      B    H
ATOM   3467  H32 BMIMB  74       9.202  34.383  12.742  1.00  0.00      B    H
ATOM   3468  C4  BMIMB  74       8.467  30.205   9.550  1.00  0.00      B    C
ATOM   3469  H4  BMIMB  74       7.518  29.721   9.727  1.00  0.00      B    H
ATOM   3470  H41 BMIMB  74       9.215  29.555   9.980  1.00  0.00      B    H
ATOM   3471  C5  BMIMB  74       8.563  30.343   7.996  1.00  0.00      B    C
ATOM   3472  H5  BMIMB  74       7.638  30.840   7.714  1.00  0.00      B    H
ATOM   3473  H51 BMIMB  74       9.300  31.110   7.773  1.00  0.00      B    H
ATOM   3474  C51 BMIMB  74       8.735  28.974   7.288  1.00  0.00      B    C
ATOM   3475  H52 BMIMB  74       9.376  28.313   7.865  1.00  0.00      B    H
ATOM   3476  H53 BMIMB  74       7.742  28.582   7.079  1.00  0.00      B    H
ATOM   3477  C6  BMIMB  74       9.424  29.130   5.911  1.00  0.00      B    C
ATOM   3478  H6  BMIMB  74      10.378  29.629   6.044  1.00  0.00      B    H
ATOM   3479  H61 BMIMB  74       9.540  28.125   5.520  1.00  0.00      B    H
ATOM   3480  H62 BMIMB  74       8.804  29.808   5.337  1.00  0.00      B    H
ATOM   3491  N1  BMIMB  75      21.305  11.130  16.859  1.00  0.00      B    N
ATOM   3492  N11 BMIMB  75      22.217  11.415  18.745  1.00  0.00      B    N
ATOM   3493  C1  BMIMB  75      21.984  11.940  17.601  1.00  0.00      B    C
ATOM   3494  H1  BMIMB  75      22.304  12.917  17.310  1.00  0.00      B    H
ATOM   3495  C2  BMIMB  75      21.041  10.035  17.586  1.00  0.00      B    C
ATOM   3496  H2  BMIMB  75      20.632   9.087  17.316  1.00  0.00      B    H
ATOM   3497  C21 BMIMB  75      21.670  10.194  18.750  1.00  0.00      B    C
ATOM   3498  H21 BMIMB  75      21.596   9.477  19.538  1.00  0.00      B    H
ATOM   3499  C3  BMIMB  75      21.026  11.217  15.436  1.00  0.00      B    C
ATOM   3500  H3  BMIMB  75      21.781  11.647  14.796  1.00  0.00      B    H
ATOM   3501  H31 BMIMB  75      20.860  10.220  15.054  1.00  0.00      B    H
ATOM   3502  H32 BMIMB  75      20.152  11.837  15.302  1.00  0.00      B    H
ATOM   3503  C4  BMIMB  75      22.842  12.159  19.870  1.00  0.00      B    C
ATOM   3504  H4  BMIMB  75      22.377  11.926  20.816  1.00  0.00      B    H
ATOM   3505  H41 BMIMB  75      22.597  13.181  19.622  1.00  0.00      B    H
ATOM   3506  C5  BMIMB  75      24.419  11.948  20.021  1.00  0.00      B    C
ATOM   3507  H5  BMIMB  75      24.545  10.894  20.255  1.00  0.00      B    H
ATOM   3508  H51 BMIMB  75      24.691  12.077  18.976  1.00  0.00      B    H
ATOM   3509  C51 BMIMB  75      25.108  12.973  20.859  1.00  0.00      B    C
ATOM   3510  H52 BMIMB  75      24.822  13.970  20.531  1.00  0.00      B    H
ATOM   3511  H53 BMIMB  75      24.726  12.849  21.868  1.00  0.00      B    H
ATOM   3512  C6  BMIMB  75      26.602  12.885  20.790  1.00  0.00      B    C
ATOM   3513  H6  BMIMB  75      27.054  11.958  21.125  1.00  0.00      B    H
ATOM   3514  H61 BMIMB  75      26.968  13.172  19.810  1.00  0.00      B    H
ATOM   3515  H62 BMIMB  75      27.007  13.587  21.510  1.00  0.00      B    H
ATOM   3526  N1  BMIMB  76       2.793   3.457   1.132  1.00  0.00      B    N
ATOM   3527  N11 BMIMB  76       2.224   1.591   0.120  1.00  0.00      B    N
ATOM   3528  C1  BMIMB  76       3.232   2.229   0.767  1.00  0.00      B    C
ATOM   3529  H1  BMIMB  76       4.230   1.850   0.823  1.00  0.00      B    H
ATOM   3530  C2  BMIMB  76       1.509   3.588   0.729  1.00  0.00      B    C
ATOM   3531  H2  BMIMB  76       0.766   4.322   0.954  1.00  0.00      B    H
ATOM   3532  C21 BMIMB  76       1.146   2.439   0.145  1.00  0.00      B    C
ATOM   3533  H21 BMIMB  76       0.162   2.188  -0.186  1.00  0.00      B    H
ATOM   3534  C3  BMIMB  76       3.675   4.571   1.514  1.00  0.00      B    C
ATOM   3535  H3  BMIMB  76       3.535   5.355   0.785  1.00  0.00      B    H
ATOM   3536  H31 BMIMB  76       3.419   5.124   2.406  1.00  0.00      B    H
ATOM   3537  H32 BMIMB  76       4.738   4.407   1.422  1.00  0.00      B    H
ATOM   3538  C4  BMIMB  76       2.254   0.237  -0.470  1.00  0.00      B    C
ATOM   3539  H4  BMIMB  76       3.246   0.172  -0.892  1.00  0.00      B    H
ATOM   3540  H41 BMIMB  76       1.554   0.253  -1.292  1.00  0.00      B    H
ATOM   3541  C5  BMIMB  76       2.003  -0.835   0.558  1.00  0.00      B    C
ATOM   3542  H5  BMIMB  76       2.858  -0.899   1.227  1.00  0.00      B    H
ATOM   3543  H51 BMIMB  76       1.159  -0.595   1.200  1.00  0.00      B    H
ATOM   3544  C51 BMIMB  76       1.897  -2.154  -0.122  1.00  0.00      B    C
ATOM   3545  H52 BMIMB  76       1.192  -1.983  -0.931  1.00  0.00      B    H
ATOM   3546  H53 BMIMB  76       2.817  -2.259  -0.691  1.00  0.00      B    H
ATOM   3547  C6  BMIMB  76       1.690  -3.374   0.780  1.00  0.00      B    C
ATOM   3548  H6  BMIMB  76       2.446  -3.471   1.551  1.00  0.00      B    H
ATOM   3549  H61 BMIMB  76       0.762  -3.174   1.303  1.00  0.00      B    H
ATOM   3550  H62 BMIMB  76       1.589  -4.336   0.291  1.00  0.00      B    H
ATOM   3561  N1  BMIMB  77      17.969  20.034  10.833  1.00  0.00      B    N
ATOM   3562  N11 BMIMB  77      17.438  20.280   8.778  1.00  0.00      B    N
ATOM   3563  C1  BMIMB  77      17.592  20.882   9.946  1.00  0.00      B    C
ATOM   3564  H1  BMIMB  77      17.552  21.913  10.223  1.00  0.00      B    H
ATOM   3565  C2  BMIMB  77      18.168  18.835  10.235  1.00  0.00      B    C
ATOM   3566  H2  BMIMB  77      18.387  17.936  10.769  1.00  0.00      B    H
ATOM   3567  C21 BMIMB  77      17.774  18.979   8.943  1.00  0.00      B    C
ATOM   3568  H21 BMIMB  77      17.693  18.195   8.222  1.00  0.00      B    H
ATOM   3569  C3  BMIMB  77      18.164  20.398  12.167  1.00  0.00      B    C
ATOM   3570  H3  BMIMB  77      18.647  21.349  12.001  1.00  0.00      B    H
ATOM   3571  H31 BMIMB  77      17.218  20.476  12.683  1.00  0.00      B    H
ATOM   3572  H32 BMIMB  77      18.817  19.681  12.642  1.00  0.00      B    H
ATOM   3573  C4  BMIMB  77      16.891  20.924   7.584  1.00  0.00      B    C
ATOM   3574  H4  BMIMB  77      16.294  21.754   7.933  1.00  0.00      B    H
ATOM   3575  H41 BMIMB  77      16.325  20.222   6.990  1.00  0.00      B    H
ATOM   3576  C5  BMIMB  77      17.961  21.644   6.758  1.00  0.00      B    C
ATOM   3577  H5  BMIMB  77      17.446  22.055   5.894  1.00  0.00      B    H
ATOM   3578  H51 BMIMB  77      18.380  22.463   7.338  1.00  0.00      B    H
ATOM   3579  C51 BMIMB  77      18.987  20.669   6.107  1.00  0.00      B    C
ATOM   3580  H52 BMIMB  77      19.539  20.061   6.820  1.00  0.00      B    H
ATOM   3581  H53 BMIMB  77      18.522  19.929   5.462  1.00  0.00      B    H
ATOM   3582  C6  BMIMB  77      19.925  21.619   5.343  1.00  0.00      B    C
ATOM   3583  H6  BMIMB  77      20.580  22.018   6.109  1.00  0.00      B    H
ATOM   3584  H61 BMIMB  77      20.558  21.118   4.620  1.00  0.00      B    H
ATOM   3585  H62 BMIMB  77      19.398  22.409   4.821  1.00  0.00      B    H
ATOM   3596  N1  BMIMB  78       1.378  11.320  11.398  1.00  0.00      B    N
ATOM   3597  N11 BMIMB  78       2.522  13.112  11.875  1.00  0.00      B    N
ATOM   3598  C1  BMIMB  78       1.652  12.555  11.067  1.00  0.00      B    C
ATOM   3599  H1  BMIMB  78       1.335  13.131  10.224  1.00  0.00      B    H
ATOM   3600  C2  BMIMB  78       2.275  10.959  12.435  1.00  0.00      B    C
ATOM   3601  H2  BMIMB  78       2.301   9.963  12.821  1.00  0.00      B    H
ATOM   3602  C21 BMIMB  78       2.911  12.062  12.795  1.00  0.00      B    C
ATOM   3603  H21 BMIMB  78       3.670  12.076  13.547  1.00  0.00      B    H
ATOM   3604  C3  BMIMB  78       0.455  10.420  10.660  1.00  0.00      B    C
ATOM   3605  H3  BMIMB  78      -0.288  10.110  11.380  1.00  0.00      B    H
ATOM   3606  H31 BMIMB  78       0.013  11.105   9.952  1.00  0.00      B    H
ATOM   3607  H32 BMIMB  78       1.049   9.613  10.259  1.00  0.00      B    H
ATOM   3608  C4  BMIMB  78       3.085  14.508  11.985  1.00  0.00      B    C
ATOM   3609  H4  BMIMB  78       2.861  14.883  12.973  1.00  0.00      B    H
ATOM   3610  H41 BMIMB  78       2.561  15.063  11.220  1.00  0.00      B    H
ATOM   3611  C5  BMIMB  78       4.551  14.520  11.641  1.00  0.00      B    C
ATOM   3612  H5  BMIMB  78       5.102  14.271  12.545  1.00  0.00      B    H
ATOM   3613  H51 BMIMB  78       4.702  13.778  10.862  1.00  0.00      B    H
ATOM   3614  C51 BMIMB  78       5.016  15.933  11.276  1.00  0.00      B    C
ATOM   3615  H52 BMIMB  78       4.585  16.322  10.357  1.00  0.00      B    H
ATOM   3616  H53 BMIMB  78       4.677  16.570  12.089  1.00  0.00      B    H
ATOM   3617  C6  BMIMB  78       6.595  15.873  11.307  1.00  0.00      B    C
ATOM   3618  H6  BMIMB  78       6.923  15.590  12.301  1.00  0.00      B    H
ATOM   3619  H61 BMIMB  78       7.049  15.174  10.613  1.00  0.00      B    H
ATOM   3620  H62 BMIMB  78       6.917  16.853  10.974  1.00  0.00      B    H
ATOM   3631  N1  BMIMB  79      25.657  18.817  11.793  1.00  0.00      B    N
ATOM   3632  N11 BMIMB  79      25.319  20.063  13.529  1.00  0.00      B    N
ATOM   3633  C1  BMIMB  79      26.015  19.105  13.012  1.00  0.00      B    C
ATOM   3634  H1  BMIMB  79      26.782  18.594  13.554  1.00  0.00      B    H
ATOM   3635  C2  BMIMB  79      24.504  19.475  11.517  1.00  0.00      B    C
ATOM   3636  H2  BMIMB  79      23.931  19.267  10.640  1.00  0.00      B    H
ATOM   3637  C21 BMIMB  79      24.345  20.340  12.530  1.00  0.00      B    C
ATOM   3638  H21 BMIMB  79      23.589  21.074  12.704  1.00  0.00      B    H
ATOM   3639  C3  BMIMB  79      26.109  17.756  10.846  1.00  0.00      B    C
ATOM   3640  H3  BMIMB  79      25.155  17.400  10.484  1.00  0.00      B    H
ATOM   3641  H31 BMIMB  79      26.679  18.177  10.031  1.00  0.00      B    H
ATOM   3642  H32 BMIMB  79      26.585  16.910  11.319  1.00  0.00      B    H
ATOM   3643  C4  BMIMB  79      25.462  20.773  14.856  1.00  0.00      B    C
ATOM   3644  H4  BMIMB  79      25.900  20.090  15.569  1.00  0.00      B    H
ATOM   3645  H41 BMIMB  79      24.468  20.981  15.222  1.00  0.00      B    H
ATOM   3646  C5  BMIMB  79      26.226  22.085  14.750  1.00  0.00      B    C
ATOM   3647  H5  BMIMB  79      26.826  22.078  15.657  1.00  0.00      B    H
ATOM   3648  H51 BMIMB  79      27.010  22.007  14.002  1.00  0.00      B    H
ATOM   3649  C51 BMIMB  79      25.426  23.335  14.687  1.00  0.00      B    C
ATOM   3650  H52 BMIMB  79      24.835  23.289  13.776  1.00  0.00      B    H
ATOM   3651  H53 BMIMB  79      24.873  23.487  15.610  1.00  0.00      B    H
ATOM   3652  C6  BMIMB  79      26.250  24.639  14.639  1.00  0.00      B    C
ATOM   3653  H6  BMIMB  79      25.661  25.433  15.083  1.00  0.00      B    H
ATOM   3654  H61 BMIMB  79      27.154  24.586  15.234  1.00  0.00      B    H
ATOM   3655  H62 BMIMB  79      26.574  24.953  13.653  1.00  0.00      B    H
ATOM   3666  N1  BMIMB  80      26.518   4.849   4.623  1.00  0.00      B    N
ATOM   3667  N11 BMIMB  80      28.228   5.613   5.658  1.00  0.00      B    N
ATOM   3668  C1  BMIMB  80      27.764   4.591   4.953  1.00  0.00      B    C
ATOM   3669  H1  BMIMB  80      28.311   3.683   4.809  1.00  0.00      B    H
ATOM   3670  C2  BMIMB  80      26.191   6.098   4.960  1.00  0.00      B    C
ATOM   3671  H2  BMIMB  80      25.251   6.511   4.666  1.00  0.00      B    H
ATOM   3672  C21 BMIMB  80      27.302   6.637   5.499  1.00  0.00      B    C
ATOM   3673  H21 BMIMB  80      27.479   7.644   5.809  1.00  0.00      B    H
ATOM   3674  C3  BMIMB  80      25.660   3.893   3.949  1.00  0.00      B    C
ATOM   3675  H3  BMIMB  80      24.825   3.682   4.601  1.00  0.00      B    H
ATOM   3676  H31 BMIMB  80      25.211   4.233   3.027  1.00  0.00      B    H
ATOM   3677  H32 BMIMB  80      26.247   3.017   3.718  1.00  0.00      B    H
ATOM   3678  C4  BMIMB  80      29.406   5.627   6.493  1.00  0.00      B    C
ATOM   3679  H4  BMIMB  80      29.658   4.685   6.959  1.00  0.00      B    H
ATOM   3680  H41 BMIMB  80      29.124   6.282   7.304  1.00  0.00      B    H
ATOM   3681  C5  BMIMB  80      30.616   6.276   5.797  1.00  0.00      B    C
ATOM   3682  H5  BMIMB  80      31.219   6.736   6.575  1.00  0.00      B    H
ATOM   3683  H51 BMIMB  80      31.226   5.529   5.295  1.00  0.00      B    H
ATOM   3684  C51 BMIMB  80      30.201   7.353   4.834  1.00  0.00      B    C
ATOM   3685  H52 BMIMB  80      29.507   6.990   4.080  1.00  0.00      B    H
ATOM   3686  H53 BMIMB  80      29.799   8.209   5.369  1.00  0.00      B    H
ATOM   3687  C6  BMIMB  80      31.506   7.864   4.233  1.00  0.00      B    C
ATOM   3688  H6  BMIMB  80      32.307   8.048   4.940  1.00  0.00      B    H
ATOM   3689  H61 BMIMB  80      31.913   7.088   3.595  1.00  0.00      B    H
ATOM   3690  H62 BMIMB  80      31.287   8.638   3.507  1.00  0.00      B    H
ATOM   3701  N1  BMIMB  81       9.707  27.212  25.336  1.00  0.00      B    N
ATOM   3702  N11 BMIMB  81      11.188  25.703  25.008  1.00  0.00      B    N
ATOM   3703  C1  BMIMB  81      10.863  26.766  25.776  1.00  0.00      B    C
ATOM   3704  H1  BMIMB  81      11.494  27.223  26.507  1.00  0.00      B    H
ATOM   3705  C2  BMIMB  81       9.248  26.394  24.259  1.00  0.00      B    C
ATOM   3706  H2  BMIMB  81       8.379  26.573  23.664  1.00  0.00      B    H
ATOM   3707  C21 BMIMB  81      10.210  25.487  24.053  1.00  0.00      B    C
ATOM   3708  H21 BMIMB  81      10.302  24.698  23.338  1.00  0.00      B    H
ATOM   3709  C3  BMIMB  81       9.101  28.390  25.891  1.00  0.00      B    C
ATOM   3710  H3  BMIMB  81       9.591  29.215  25.395  1.00  0.00      B    H
ATOM   3711  H31 BMIMB  81       8.032  28.507  25.789  1.00  0.00      B    H
ATOM   3712  H32 BMIMB  81       9.385  28.377  26.933  1.00  0.00      B    H
ATOM   3713  C4  BMIMB  81      12.405  24.955  25.197  1.00  0.00      B    C
ATOM   3714  H4  BMIMB  81      12.323  24.188  24.442  1.00  0.00      B    H
ATOM   3715  H41 BMIMB  81      12.443  24.504  26.178  1.00  0.00      B    H
ATOM   3716  C5  BMIMB  81      13.679  25.709  24.893  1.00  0.00      B    C
ATOM   3717  H5  BMIMB  81      13.944  26.311  25.759  1.00  0.00      B    H
ATOM   3718  H51 BMIMB  81      14.401  24.909  24.751  1.00  0.00      B    H
ATOM   3719  C51 BMIMB  81      13.501  26.684  23.690  1.00  0.00      B    C
ATOM   3720  H52 BMIMB  81      13.075  26.246  22.791  1.00  0.00      B    H
ATOM   3721  H53 BMIMB  81      12.925  27.578  23.916  1.00  0.00      B    H
ATOM   3722  C6  BMIMB  81      14.843  27.325  23.326  1.00  0.00      B    C
ATOM   3723  H6  BMIMB  81      14.735  28.046  22.525  1.00  0.00      B    H
ATOM   3724  H61 BMIMB  81      15.322  27.781  24.185  1.00  0.00      B    H
ATOM   3725  H62 BMIMB  81      15.558  26.638  22.887  1.00  0.00      B    H
ATOM   3736  N1  BMIMB  82      35.083  26.957  12.457  1.00  0.00      B    N
ATOM   3737  N11 BMIMB  82      33.578  27.644  13.849  1.00  0.00      B    N
ATOM   3738  C1  BMIMB  82      34.176  27.900  12.702  1.00  0.00      B    C
ATOM   3739  H1  BMIMB  82      33.939  28.625  11.952  1.00  0.00      B    H
ATOM   3740  C2  BMIMB  82      34.883  25.959  13.405  1.00  0.00      B    C
ATOM   3741  H2  BMIMB  82      35.452  25.064  13.271  1.00  0.00      B    H
ATOM   3742  C21 BMIMB  82      34.024  26.422  14.331  1.00  0.00      B    C
ATOM   3743  H21 BMIMB  82      33.680  25.933  15.216  1.00  0.00      B    H
ATOM   3744  C3  BMIMB  82      36.112  26.883  11.338  1.00  0.00      B    C
ATOM   3745  H3  BMIMB  82      37.057  26.696  11.825  1.00  0.00      B    H
ATOM   3746  H31 BMIMB  82      35.873  26.004  10.757  1.00  0.00      B    H
ATOM   3747  H32 BMIMB  82      36.041  27.717  10.655  1.00  0.00      B    H
ATOM   3748  C4  BMIMB  82      32.536  28.413  14.545  1.00  0.00      B    C
ATOM   3749  H4  BMIMB  82      32.634  29.437  14.218  1.00  0.00      B    H
ATOM   3750  H41 BMIMB  82      32.739  28.322  15.602  1.00  0.00      B    H
ATOM   3751  C5  BMIMB  82      31.135  27.884  14.397  1.00  0.00      B    C
ATOM   3752  H5  BMIMB  82      30.676  28.275  13.492  1.00  0.00      B    H
ATOM   3753  H51 BMIMB  82      31.144  26.806  14.262  1.00  0.00      B    H
ATOM   3754  C51 BMIMB  82      30.299  28.055  15.639  1.00  0.00      B    C
ATOM   3755  H52 BMIMB  82      30.796  28.831  16.214  1.00  0.00      B    H
ATOM   3756  H53 BMIMB  82      29.371  28.397  15.187  1.00  0.00      B    H
ATOM   3757  C6  BMIMB  82      30.126  26.708  16.429  1.00  0.00      B    C
ATOM   3758  H6  BMIMB  82      29.319  26.223  15.892  1.00  0.00      B    H
ATOM   3759  H61 BMIMB  82      31.053  26.173  16.603  1.00  0.00      B    H
ATOM   3760  H62 BMIMB  82      29.664  26.949  17.380  1.00  0.00      B    H
ATOM   3771  N1  BMIMB  83      13.646  12.268   3.778  1.00  0.00      B    N
ATOM   3772  N11 BMIMB  83      11.696  13.121   3.512  1.00  0.00      B    N
ATOM   3773  C1  BMIMB  83      12.539  12.253   3.082  1.00  0.00      B    C
ATOM   3774  H1  BMIMB  83      12.468  11.618   2.225  1.00  0.00      B    H
ATOM   3775  C2  BMIMB  83      13.410  13.155   4.814  1.00  0.00      B    C
ATOM   3776  H2  BMIMB  83      14.150  13.536   5.483  1.00  0.00      B    H
ATOM   3777  C21 BMIMB  83      12.195  13.630   4.665  1.00  0.00      B    C
ATOM   3778  H21 BMIMB  83      11.664  14.440   5.116  1.00  0.00      B    H
ATOM   3779  C3  BMIMB  83      14.703  11.356   3.651  1.00  0.00      B    C
ATOM   3780  H3  BMIMB  83      15.101  11.465   2.653  1.00  0.00      B    H
ATOM   3781  H31 BMIMB  83      15.451  11.411   4.429  1.00  0.00      B    H
ATOM   3782  H32 BMIMB  83      14.315  10.350   3.582  1.00  0.00      B    H
ATOM   3783  C4  BMIMB  83      10.587  13.638   2.756  1.00  0.00      B    C
ATOM   3784  H4  BMIMB  83      10.578  13.279   1.738  1.00  0.00      B    H
ATOM   3785  H41 BMIMB  83      10.773  14.701   2.728  1.00  0.00      B    H
ATOM   3786  C5  BMIMB  83       9.232  13.285   3.290  1.00  0.00      B    C
ATOM   3787  H5  BMIMB  83       8.977  13.892   4.155  1.00  0.00      B    H
ATOM   3788  H51 BMIMB  83       8.479  13.421   2.518  1.00  0.00      B    H
ATOM   3789  C51 BMIMB  83       9.221  11.854   3.833  1.00  0.00      B    C
ATOM   3790  H52 BMIMB  83       9.627  11.179   3.085  1.00  0.00      B    H
ATOM   3791  H53 BMIMB  83       9.830  11.860   4.733  1.00  0.00      B    H
ATOM   3792  C6  BMIMB  83       7.826  11.313   4.190  1.00  0.00      B    C
ATOM   3793  H6  BMIMB  83       7.889  10.272   4.483  1.00  0.00      B    H
ATOM   3794  H61 BMIMB  83       7.518  11.967   4.998  1.00  0.00      B    H
ATOM   3795  H62 BMIMB  83       7.091  11.290   3.393  1.00  0.00      B    H
ATOM   3806  N1  BMIMB  84      29.767  19.430  17.604  1.00  0.00      B    N
ATOM   3807  N11 BMIMB  84      29.972  20.683  15.934  1.00  0.00      B    N
ATOM   3808  C1  BMIMB  84      30.236  20.558  17.190  1.00  0.00      B    C
ATOM   3809  H1  BMIMB  84      30.824  21.272  17.725  1.00  0.00      B    H
ATOM   3810  C2  BMIMB  84      29.023  18.845  16.613  1.00  0.00      B    C
ATOM   3811  H2  BMIMB  84      28.488  17.925  16.700  1.00  0.00      B    H
ATOM   3812  C21 BMIMB  84      29.228  19.565  15.470  1.00  0.00      B    C
ATOM   3813  H21 BMIMB  84      28.983  19.487  14.434  1.00  0.00      B    H
ATOM   3814  C3  BMIMB  84      29.794  18.965  18.973  1.00  0.00      B    C
ATOM   3815  H3  BMIMB  84      29.809  17.886  19.029  1.00  0.00      B    H
ATOM   3816  H31 BMIMB  84      30.605  19.427  19.517  1.00  0.00      B    H
ATOM   3817  H32 BMIMB  84      28.846  19.345  19.323  1.00  0.00      B    H
ATOM   3818  C4  BMIMB  84      30.674  21.696  15.102  1.00  0.00      B    C
ATOM   3819  H4  BMIMB  84      31.116  21.106  14.313  1.00  0.00      B    H
ATOM   3820  H41 BMIMB  84      31.424  22.057  15.790  1.00  0.00      B    H
ATOM   3821  C5  BMIMB  84      29.799  22.728  14.389  1.00  0.00      B    C
ATOM   3822  H5  BMIMB  84      29.527  22.232  13.461  1.00  0.00      B    H
ATOM   3823  H51 BMIMB  84      29.009  23.018  15.076  1.00  0.00      B    H
ATOM   3824  C51 BMIMB  84      30.537  23.997  13.961  1.00  0.00      B    C
ATOM   3825  H52 BMIMB  84      29.826  24.710  13.553  1.00  0.00      B    H
ATOM   3826  H53 BMIMB  84      31.115  24.458  14.757  1.00  0.00      B    H
ATOM   3827  C6  BMIMB  84      31.552  23.661  12.837  1.00  0.00      B    C
ATOM   3828  H6  BMIMB  84      32.203  24.509  12.655  1.00  0.00      B    H
ATOM   3829  H61 BMIMB  84      32.073  22.711  12.819  1.00  0.00      B    H
ATOM   3830  H62 BMIMB  84      30.950  23.664  11.936  1.00  0.00      B    H
ATOM   3841  N1  BMIMB  85       8.451  24.754  29.016  1.00  0.00      B    N
ATOM   3842  N11 BMIMB  85       6.547  25.281  29.920  1.00  0.00      B    N
ATOM   3843  C1  BMIMB  85       7.456  24.337  29.806  1.00  0.00      B    C
ATOM   3844  H1  BMIMB  85       7.372  23.321  30.125  1.00  0.00      B    H
ATOM   3845  C2  BMIMB  85       8.196  26.102  28.754  1.00  0.00      B    C
ATOM   3846  H2  BMIMB  85       8.887  26.712  28.215  1.00  0.00      B    H
ATOM   3847  C21 BMIMB  85       7.100  26.450  29.322  1.00  0.00      B    C
ATOM   3848  H21 BMIMB  85       6.581  27.380  29.399  1.00  0.00      B    H
ATOM   3849  C3  BMIMB  85       9.612  23.941  28.630  1.00  0.00      B    C
ATOM   3850  H3  BMIMB  85      10.423  24.651  28.557  1.00  0.00      B    H
ATOM   3851  H31 BMIMB  85       9.913  23.191  29.346  1.00  0.00      B    H
ATOM   3852  H32 BMIMB  85       9.249  23.538  27.696  1.00  0.00      B    H
ATOM   3853  C4  BMIMB  85       5.256  25.231  30.674  1.00  0.00      B    C
ATOM   3854  H4  BMIMB  85       5.111  24.189  30.918  1.00  0.00      B    H
ATOM   3855  H41 BMIMB  85       4.462  25.454  29.977  1.00  0.00      B    H
ATOM   3856  C5  BMIMB  85       5.306  26.081  31.929  1.00  0.00      B    C
ATOM   3857  H5  BMIMB  85       5.257  27.155  31.768  1.00  0.00      B    H
ATOM   3858  H51 BMIMB  85       4.359  25.837  32.403  1.00  0.00      B    H
ATOM   3859  C51 BMIMB  85       6.255  25.459  32.970  1.00  0.00      B    C
ATOM   3860  H52 BMIMB  85       5.599  24.634  33.237  1.00  0.00      B    H
ATOM   3861  H53 BMIMB  85       7.177  25.218  32.446  1.00  0.00      B    H
ATOM   3862  C6  BMIMB  85       6.576  26.338  34.210  1.00  0.00      B    C
ATOM   3863  H6  BMIMB  85       5.670  26.568  34.759  1.00  0.00      B    H
ATOM   3864  H61 BMIMB  85       7.254  25.799  34.861  1.00  0.00      B    H
ATOM   3865  H62 BMIMB  85       7.117  27.249  33.979  1.00  0.00      B    H
ATOM   3876  N1  BMIMB  86      33.004  30.991  33.264  1.00  0.00      B    N
ATOM   3877  N11 BMIMB  86      31.753  30.363  34.863  1.00  0.00      B    N
ATOM   3878  C1  BMIMB  86      31.890  31.212  33.868  1.00  0.00      B    C
ATOM   3879  H1  BMIMB  86      31.221  32.034  33.731  1.00  0.00      B    H
ATOM   3880  C2  BMIMB  86      33.666  30.001  33.894  1.00  0.00      B    C
ATOM   3881  H2  BMIMB  86      34.647  29.809  33.518  1.00  0.00      B    H
ATOM   3882  C21 BMIMB  86      32.883  29.565  34.925  1.00  0.00      B    C
ATOM   3883  H21 BMIMB  86      32.849  28.768  35.635  1.00  0.00      B    H
ATOM   3884  C3  BMIMB  86      33.445  31.639  32.097  1.00  0.00      B    C
ATOM   3885  H3  BMIMB  86      32.644  32.141  31.576  1.00  0.00      B    H
ATOM   3886  H31 BMIMB  86      34.130  32.424  32.381  1.00  0.00      B    H
ATOM   3887  H32 BMIMB  86      33.856  30.853  31.481  1.00  0.00      B    H
ATOM   3888  C4  BMIMB  86      30.585  30.234  35.710  1.00  0.00      B    C
ATOM   3889  H4  BMIMB  86      30.426  31.284  35.907  1.00  0.00      B    H
ATOM   3890  H41 BMIMB  86      30.873  29.828  36.669  1.00  0.00      B    H
ATOM   3891  C5  BMIMB  86      29.487  29.557  34.943  1.00  0.00      B    C
ATOM   3892  H5  BMIMB  86      28.824  29.164  35.709  1.00  0.00      B    H
ATOM   3893  H51 BMIMB  86      29.086  30.176  34.145  1.00  0.00      B    H
ATOM   3894  C51 BMIMB  86      29.881  28.275  34.092  1.00  0.00      B    C
ATOM   3895  H52 BMIMB  86      30.564  28.550  33.293  1.00  0.00      B    H
ATOM   3896  H53 BMIMB  86      30.403  27.556  34.720  1.00  0.00      B    H
ATOM   3897  C6  BMIMB  86      28.617  27.595  33.565  1.00  0.00      B    C
ATOM   3898  H6  BMIMB  86      27.806  27.604  34.284  1.00  0.00      B    H
ATOM   3899  H61 BMIMB  86      28.211  27.982  32.637  1.00  0.00      B    H
ATOM   3900  H62 BMIMB  86      28.787  26.569  33.260  1.00  0.00      B    H
ATOM   3911  N1  BMIMB  87      14.222  29.613  28.779  1.00  0.00      B    N
ATOM   3912  N11 BMIMB  87      16.168  28.796  28.311  1.00  0.00      B    N
ATOM   3913  C1  BMIMB  87      14.893  28.696  28.108  1.00  0.00      B    C
ATOM   3914  H1  BMIMB  87      14.397  27.929  27.554  1.00  0.00      B    H
ATOM   3915  C2  BMIMB  87      15.187  30.444  29.266  1.00  0.00      B    C
ATOM   3916  H2  BMIMB  87      15.088  31.299  29.899  1.00  0.00      B    H
ATOM   3917  C21 BMIMB  87      16.365  29.911  29.043  1.00  0.00      B    C
ATOM   3918  H21 BMIMB  87      17.352  30.234  29.289  1.00  0.00      B    H
ATOM   3919  C3  BMIMB  87      12.709  29.702  28.843  1.00  0.00      B    C
ATOM   3920  H3  BMIMB  87      12.493  30.470  29.571  1.00  0.00      B    H
ATOM   3921  H31 BMIMB  87      12.451  30.002  27.838  1.00  0.00      B    H
ATOM   3922  H32 BMIMB  87      12.180  28.771  28.987  1.00  0.00      B    H
ATOM   3923  C4  BMIMB  87      17.331  27.954  27.883  1.00  0.00      B    C
ATOM   3924  H4  BMIMB  87      17.565  27.086  28.482  1.00  0.00      B    H
ATOM   3925  H41 BMIMB  87      18.184  28.614  27.931  1.00  0.00      B    H
ATOM   3926  C5  BMIMB  87      17.229  27.464  26.456  1.00  0.00      B    C
ATOM   3927  H5  BMIMB  87      16.400  26.768  26.359  1.00  0.00      B    H
ATOM   3928  H51 BMIMB  87      17.064  28.301  25.782  1.00  0.00      B    H
ATOM   3929  C51 BMIMB  87      18.466  26.827  26.007  1.00  0.00      B    C
ATOM   3930  H52 BMIMB  87      19.353  27.450  26.089  1.00  0.00      B    H
ATOM   3931  H53 BMIMB  87      18.852  25.934  26.492  1.00  0.00      B    H
ATOM   3932  C6  BMIMB  87      18.305  26.435  24.576  1.00  0.00      B    C
ATOM   3933  H6  BMIMB  87      19.298  26.143  24.257  1.00  0.00      B    H
ATOM   3934  H61 BMIMB  87      17.665  25.563  24.515  1.00  0.00      B    H
ATOM   3935  H62 BMIMB  87      17.897  27.201  23.926  1.00  0.00      B    H
ATOM   3946  N1  BMIMB  88       2.802  16.300  17.280  1.00  0.00      B    N
ATOM   3947  N11 BMIMB  88       0.835  15.308  17.374  1.00  0.00      B    N
ATOM   3948  C1  BMIMB  88       1.727  16.054  18.018  1.00  0.00      B    C
ATOM   3949  H1  BMIMB  88       1.396  16.453  18.953  1.00  0.00      B    H
ATOM   3950  C2  BMIMB  88       2.667  15.558  16.114  1.00  0.00      B    C
ATOM   3951  H2  BMIMB  88       3.411  15.614  15.349  1.00  0.00      B    H
ATOM   3952  C21 BMIMB  88       1.419  15.006  16.149  1.00  0.00      B    C
ATOM   3953  H21 BMIMB  88       0.847  14.407  15.474  1.00  0.00      B    H
ATOM   3954  C3  BMIMB  88       3.815  17.270  17.511  1.00  0.00      B    C
ATOM   3955  H3  BMIMB  88       3.791  17.639  18.526  1.00  0.00      B    H
ATOM   3956  H31 BMIMB  88       4.780  16.858  17.258  1.00  0.00      B    H
ATOM   3957  H32 BMIMB  88       3.537  18.062  16.831  1.00  0.00      B    H
ATOM   3958  C4  BMIMB  88      -0.491  14.965  17.872  1.00  0.00      B    C
ATOM   3959  H4  BMIMB  88      -1.187  14.714  17.085  1.00  0.00      B    H
ATOM   3960  H41 BMIMB  88      -0.952  15.852  18.281  1.00  0.00      B    H
ATOM   3961  C5  BMIMB  88      -0.573  13.786  18.836  1.00  0.00      B    C
ATOM   3962  H5  BMIMB  88      -0.253  14.022  19.848  1.00  0.00      B    H
ATOM   3963  H51 BMIMB  88      -1.626  13.517  18.832  1.00  0.00      B    H
ATOM   3964  C51 BMIMB  88       0.248  12.598  18.399  1.00  0.00      B    C
ATOM   3965  H52 BMIMB  88      -0.265  12.066  17.602  1.00  0.00      B    H
ATOM   3966  H53 BMIMB  88       1.190  12.780  17.887  1.00  0.00      B    H
ATOM   3967  C6  BMIMB  88       0.255  11.614  19.524  1.00  0.00      B    C
ATOM   3968  H6  BMIMB  88      -0.712  11.298  19.897  1.00  0.00      B    H
ATOM   3969  H61 BMIMB  88       0.730  10.728  19.119  1.00  0.00      B    H
ATOM   3970  H62 BMIMB  88       0.830  11.832  20.417  1.00  0.00      B    H
ATOM   3981  N1  BMIMB  89       9.179   9.101  13.771  1.00  0.00      B    N
ATOM   3982  N11 BMIMB  89       7.459   7.997  13.177  1.00  0.00      B    N
ATOM   3983  C1  BMIMB  89       7.939   9.153  13.622  1.00  0.00      B    C
ATOM   3984  H1  BMIMB  89       7.395  10.037  13.877  1.00  0.00      B    H
ATOM   3985  C2  BMIMB  89       9.560   7.817  13.400  1.00  0.00      B    C
ATOM   3986  H2  BMIMB  89      10.572   7.598  13.661  1.00  0.00      B    H
ATOM   3987  C21 BMIMB  89       8.476   7.169  12.938  1.00  0.00      B    C
ATOM   3988  H21 BMIMB  89       8.386   6.181  12.542  1.00  0.00      B    H
ATOM   3989  C3  BMIMB  89       9.967  10.132  14.498  1.00  0.00      B    C
ATOM   3990  H3  BMIMB  89      10.715  10.393  13.764  1.00  0.00      B    H
ATOM   3991  H31 BMIMB  89       9.460  11.036  14.801  1.00  0.00      B    H
ATOM   3992  H32 BMIMB  89      10.350   9.731  15.425  1.00  0.00      B    H
ATOM   3993  C4  BMIMB  89       6.061   7.647  13.011  1.00  0.00      B    C
ATOM   3994  H4  BMIMB  89       5.943   6.895  12.245  1.00  0.00      B    H
ATOM   3995  H41 BMIMB  89       5.537   8.539  12.699  1.00  0.00      B    H
ATOM   3996  C5  BMIMB  89       5.291   7.254  14.250  1.00  0.00      B    C
ATOM   3997  H5  BMIMB  89       5.057   6.192  14.233  1.00  0.00      B    H
ATOM   3998  H51 BMIMB  89       5.801   7.440  15.191  1.00  0.00      B    H
ATOM   3999  C51 BMIMB  89       3.924   7.925  14.288  1.00  0.00      B    C
ATOM   4000  H52 BMIMB  89       4.061   8.911  14.724  1.00  0.00      B    H
ATOM   4001  H53 BMIMB  89       3.501   8.070  13.298  1.00  0.00      B    H
ATOM   4002  C6  BMIMB  89       2.950   7.125  15.172  1.00  0.00      B    C
ATOM   4003  H6  BMIMB  89       2.909   7.478  16.196  1.00  0.00      B    H
ATOM   4004  H61 BMIMB  89       1.973   7.160  14.703  1.00  0.00      B    H
ATOM   4005  H62 BMIMB  89       3.159   6.075  15.343  1.00  0.00      B    H
ATOM   4016  N1  BMIMB  90      19.250  25.415  13.500  1.00  0.00      B    N
ATOM   4017  N11 BMIMB  90      19.789  25.313  11.411  1.00  0.00      B    N
ATOM   4018  C1  BMIMB  90      18.926  25.789  12.306  1.00  0.00      B    C
ATOM   4019  H1  BMIMB  90      18.097  26.419  12.065  1.00  0.00      B    H
ATOM   4020  C2  BMIMB  90      20.326  24.577  13.352  1.00  0.00      B    C
ATOM   4021  H2  BMIMB  90      20.757  24.058  14.180  1.00  0.00      B    H
ATOM   4022  C21 BMIMB  90      20.465  24.353  12.110  1.00  0.00      B    C
ATOM   4023  H21 BMIMB  90      21.054  23.531  11.767  1.00  0.00      B    H
ATOM   4024  C3  BMIMB  90      18.485  25.731  14.725  1.00  0.00      B    C
ATOM   4025  H3  BMIMB  90      18.061  26.707  14.538  1.00  0.00      B    H
ATOM   4026  H31 BMIMB  90      17.732  24.967  14.851  1.00  0.00      B    H
ATOM   4027  H32 BMIMB  90      19.036  25.655  15.651  1.00  0.00      B    H
ATOM   4028  C4  BMIMB  90      19.548  25.152   9.902  1.00  0.00      B    C
ATOM   4029  H4  BMIMB  90      18.700  25.806   9.763  1.00  0.00      B    H
ATOM   4030  H41 BMIMB  90      19.144  24.152   9.851  1.00  0.00      B    H
ATOM   4031  C5  BMIMB  90      20.745  25.610   9.083  1.00  0.00      B    C
ATOM   4032  H5  BMIMB  90      20.497  26.646   8.867  1.00  0.00      B    H
ATOM   4033  H51 BMIMB  90      21.514  25.772   9.834  1.00  0.00      B    H
ATOM   4034  C51 BMIMB  90      21.241  24.652   7.970  1.00  0.00      B    C
ATOM   4035  H52 BMIMB  90      21.804  23.855   8.449  1.00  0.00      B    H
ATOM   4036  H53 BMIMB  90      20.391  24.246   7.428  1.00  0.00      B    H
ATOM   4037  C6  BMIMB  90      22.010  25.401   6.930  1.00  0.00      B    C
ATOM   4038  H6  BMIMB  90      23.094  25.428   6.922  1.00  0.00      B    H
ATOM   4039  H61 BMIMB  90      21.708  24.993   5.972  1.00  0.00      B    H
ATOM   4040  H62 BMIMB  90      21.689  26.436   6.977  1.00  0.00      B    H
ATOM   4051  N1  BMIMB  91      31.323  30.225   7.672  1.00  0.00      B    N
ATOM   4052  N11 BMIMB  91      33.271  30.164   8.576  1.00  0.00      B    N
ATOM   4053  C1  BMIMB  91      32.022  30.438   8.814  1.00  0.00      B    C
ATOM   4054  H1  BMIMB  91      31.716  30.846   9.754  1.00  0.00      B    H
ATOM   4055  C2  BMIMB  91      32.141  29.737   6.637  1.00  0.00      B    C
ATOM   4056  H2  BMIMB  91      31.750  29.503   5.671  1.00  0.00      B    H
ATOM   4057  C21 BMIMB  91      33.252  29.525   7.340  1.00  0.00      B    C
ATOM   4058  H21 BMIMB  91      34.140  29.042   6.996  1.00  0.00      B    H
ATOM   4059  C3  BMIMB  91      29.894  30.514   7.629  1.00  0.00      B    C
ATOM   4060  H3  BMIMB  91      29.363  29.763   7.063  1.00  0.00      B    H
ATOM   4061  H31 BMIMB  91      29.409  30.435   8.591  1.00  0.00      B    H
ATOM   4062  H32 BMIMB  91      29.812  31.515   7.234  1.00  0.00      B    H
ATOM   4063  C4  BMIMB  91      34.454  30.328   9.524  1.00  0.00      B    C
ATOM   4064  H4  BMIMB  91      35.254  29.650   9.267  1.00  0.00      B    H
ATOM   4065  H41 BMIMB  91      34.108  30.043  10.506  1.00  0.00      B    H
ATOM   4066  C5  BMIMB  91      35.105  31.702   9.621  1.00  0.00      B    C
ATOM   4067  H5  BMIMB  91      34.373  32.253  10.206  1.00  0.00      B    H
ATOM   4068  H51 BMIMB  91      36.056  31.819  10.135  1.00  0.00      B    H
ATOM   4069  C51 BMIMB  91      35.294  32.500   8.267  1.00  0.00      B    C
ATOM   4070  H52 BMIMB  91      35.983  32.051   7.556  1.00  0.00      B    H
ATOM   4071  H53 BMIMB  91      34.294  32.505   7.842  1.00  0.00      B    H
ATOM   4072  C6  BMIMB  91      35.840  33.891   8.529  1.00  0.00      B    C
ATOM   4073  H6  BMIMB  91      35.048  34.630   8.559  1.00  0.00      B    H
ATOM   4074  H61 BMIMB  91      36.267  33.879   9.525  1.00  0.00      B    H
ATOM   4075  H62 BMIMB  91      36.557  34.185   7.771  1.00  0.00      B    H
ATOM   4086  N1  BMIMB  92       5.786  11.476  30.234  1.00  0.00      B    N
ATOM   4087  N11 BMIMB  92       7.507  10.597  31.303  1.00  0.00      B    N
ATOM   4088  C1  BMIMB  92       7.072  11.524  30.453  1.00  0.00      B    C
ATOM   4089  H1  BMIMB  92       7.752  12.076  29.839  1.00  0.00      B    H
ATOM   4090  C2  BMIMB  92       5.322  10.436  30.989  1.00  0.00      B    C
ATOM   4091  H2  BMIMB  92       4.287  10.177  30.954  1.00  0.00      B    H
ATOM   4092  C21 BMIMB  92       6.363   9.942  31.711  1.00  0.00      B    C
ATOM   4093  H21 BMIMB  92       6.385   9.123  32.396  1.00  0.00      B    H
ATOM   4094  C3  BMIMB  92       4.891  12.307  29.375  1.00  0.00      B    C
ATOM   4095  H3  BMIMB  92       4.390  13.099  29.910  1.00  0.00      B    H
ATOM   4096  H31 BMIMB  92       5.530  12.771  28.638  1.00  0.00      B    H
ATOM   4097  H32 BMIMB  92       4.159  11.720  28.840  1.00  0.00      B    H
ATOM   4098  C4  BMIMB  92       8.898  10.351  31.587  1.00  0.00      B    C
ATOM   4099  H4  BMIMB  92       9.371  10.748  30.701  1.00  0.00      B    H
ATOM   4100  H41 BMIMB  92       8.972   9.277  31.676  1.00  0.00      B    H
ATOM   4101  C5  BMIMB  92       9.379  11.104  32.797  1.00  0.00      B    C
ATOM   4102  H5  BMIMB  92      10.453  10.952  32.865  1.00  0.00      B    H
ATOM   4103  H51 BMIMB  92       9.106  12.142  32.627  1.00  0.00      B    H
ATOM   4104  C51 BMIMB  92       8.827  10.513  34.080  1.00  0.00      B    C
ATOM   4105  H52 BMIMB  92       7.750  10.611  34.189  1.00  0.00      B    H
ATOM   4106  H53 BMIMB  92       9.122   9.467  34.052  1.00  0.00      B    H
ATOM   4107  C6  BMIMB  92       9.575  11.242  35.228  1.00  0.00      B    C
ATOM   4108  H6  BMIMB  92       8.862  11.984  35.567  1.00  0.00      B    H
ATOM   4109  H61 BMIMB  92       9.518  10.650  36.133  1.00  0.00      B    H
ATOM   4110  H62 BMIMB  92      10.599  11.532  35.019  1.00  0.00      B    H
ATOM   4121  N1  BMIMB  93      15.240  35.605   7.280  1.00  0.00      B    N
ATOM   4122  N11 BMIMB  93      13.651  34.405   6.580  1.00  0.00      B    N
ATOM   4123  C1  BMIMB  93      14.722  34.386   7.318  1.00  0.00      B    C
ATOM   4124  H1  BMIMB  93      15.074  33.595   7.945  1.00  0.00      B    H
ATOM   4125  C2  BMIMB  93      14.449  36.370   6.460  1.00  0.00      B    C
ATOM   4126  H2  BMIMB  93      14.634  37.407   6.284  1.00  0.00      B    H
ATOM   4127  C21 BMIMB  93      13.542  35.585   5.919  1.00  0.00      B    C
ATOM   4128  H21 BMIMB  93      12.827  35.737   5.140  1.00  0.00      B    H
ATOM   4129  C3  BMIMB  93      16.445  36.176   7.932  1.00  0.00      B    C
ATOM   4130  H3  BMIMB  93      16.211  36.636   8.880  1.00  0.00      B    H
ATOM   4131  H31 BMIMB  93      17.153  35.370   8.055  1.00  0.00      B    H
ATOM   4132  H32 BMIMB  93      16.960  36.972   7.415  1.00  0.00      B    H
ATOM   4133  C4  BMIMB  93      12.736  33.277   6.253  1.00  0.00      B    C
ATOM   4134  H4  BMIMB  93      11.936  33.763   5.714  1.00  0.00      B    H
ATOM   4135  H41 BMIMB  93      12.195  32.916   7.115  1.00  0.00      B    H
ATOM   4136  C5  BMIMB  93      13.489  32.258   5.412  1.00  0.00      B    C
ATOM   4137  H5  BMIMB  93      14.187  32.874   4.851  1.00  0.00      B    H
ATOM   4138  H51 BMIMB  93      14.048  31.536   6.001  1.00  0.00      B    H
ATOM   4139  C51 BMIMB  93      12.521  31.398   4.572  1.00  0.00      B    C
ATOM   4140  H52 BMIMB  93      11.757  31.147   5.303  1.00  0.00      B    H
ATOM   4141  H53 BMIMB  93      12.012  31.891   3.748  1.00  0.00      B    H
ATOM   4142  C6  BMIMB  93      13.158  30.179   3.987  1.00  0.00      B    C
ATOM   4143  H6  BMIMB  93      14.039  30.523   3.457  1.00  0.00      B    H
ATOM   4144  H61 BMIMB  93      13.385  29.420   4.727  1.00  0.00      B    H
ATOM   4145  H62 BMIMB  93      12.468  29.677   3.318  1.00  0.00      B    H
ATOM   4156  N1  BMIMB  94      31.869   2.194  21.690  1.00  0.00      B    N
ATOM   4157  N11 BMIMB  94      30.631   3.886  21.319  1.00  0.00      B    N
ATOM   4158  C1  BMIMB  94      31.019   3.026  22.267  1.00  0.00      B    C
ATOM   4159  H1  BMIMB  94      30.833   2.926  23.315  1.00  0.00      B    H
ATOM   4160  C2  BMIMB  94      32.083   2.609  20.425  1.00  0.00      B    C
ATOM   4161  H2  BMIMB  94      32.725   2.124  19.722  1.00  0.00      B    H
ATOM   4162  C21 BMIMB  94      31.268   3.603  20.138  1.00  0.00      B    C
ATOM   4163  H21 BMIMB  94      31.024   4.188  19.278  1.00  0.00      B    H
ATOM   4164  C3  BMIMB  94      32.703   1.186  22.394  1.00  0.00      B    C
ATOM   4165  H3  BMIMB  94      33.722   1.531  22.488  1.00  0.00      B    H
ATOM   4166  H31 BMIMB  94      32.313   1.055  23.393  1.00  0.00      B    H
ATOM   4167  H32 BMIMB  94      32.726   0.203  21.946  1.00  0.00      B    H
ATOM   4168  C4  BMIMB  94      29.718   5.017  21.466  1.00  0.00      B    C
ATOM   4169  H4  BMIMB  94      30.290   5.932  21.507  1.00  0.00      B    H
ATOM   4170  H41 BMIMB  94      29.420   4.913  22.499  1.00  0.00      B    H
ATOM   4171  C5  BMIMB  94      28.433   5.002  20.637  1.00  0.00      B    C
ATOM   4172  H5  BMIMB  94      27.612   5.502  21.146  1.00  0.00      B    H
ATOM   4173  H51 BMIMB  94      28.753   5.507  19.729  1.00  0.00      B    H
ATOM   4174  C51 BMIMB  94      27.814   3.621  20.232  1.00  0.00      B    C
ATOM   4175  H52 BMIMB  94      28.615   2.936  19.967  1.00  0.00      B    H
ATOM   4176  H53 BMIMB  94      27.175   3.104  20.943  1.00  0.00      B    H
ATOM   4177  C6  BMIMB  94      27.021   3.972  18.973  1.00  0.00      B    C
ATOM   4178  H6  BMIMB  94      27.588   4.451  18.182  1.00  0.00      B    H
ATOM   4179  H61 BMIMB  94      26.597   3.065  18.557  1.00  0.00      B    H
ATOM   4180  H62 BMIMB  94      26.174   4.616  19.177  1.00  0.00      B    H
ATOM   4191  N1  BMIMB  95      13.345   6.197  14.548  1.00  0.00      B    N
ATOM   4192  N11 BMIMB  95      11.882   5.376  13.200  1.00  0.00      B    N
ATOM   4193  C1  BMIMB  95      13.048   5.988  13.304  1.00  0.00      B    C
ATOM   4194  H1  BMIMB  95      13.693   6.240  12.489  1.00  0.00      B    H
ATOM   4195  C2  BMIMB  95      12.248   5.782  15.313  1.00  0.00      B    C
ATOM   4196  H2  BMIMB  95      12.252   5.925  16.372  1.00  0.00      B    H
ATOM   4197  C21 BMIMB  95      11.397   5.219  14.485  1.00  0.00      B    C
ATOM   4198  H21 BMIMB  95      10.478   4.746  14.753  1.00  0.00      B    H
ATOM   4199  C3  BMIMB  95      14.532   6.870  15.172  1.00  0.00      B    C
ATOM   4200  H3  BMIMB  95      15.210   6.082  15.465  1.00  0.00      B    H
ATOM   4201  H31 BMIMB  95      15.074   7.562  14.544  1.00  0.00      B    H
ATOM   4202  H32 BMIMB  95      14.300   7.415  16.075  1.00  0.00      B    H
ATOM   4203  C4  BMIMB  95      11.148   4.847  11.984  1.00  0.00      B    C
ATOM   4204  H4  BMIMB  95      10.927   5.602  11.244  1.00  0.00      B    H
ATOM   4205  H41 BMIMB  95      10.195   4.517  12.370  1.00  0.00      B    H
ATOM   4206  C5  BMIMB  95      11.940   3.669  11.445  1.00  0.00      B    C
ATOM   4207  H5  BMIMB  95      12.731   4.144  10.870  1.00  0.00      B    H
ATOM   4208  H51 BMIMB  95      12.398   3.200  12.311  1.00  0.00      B    H
ATOM   4209  C51 BMIMB  95      10.994   2.817  10.499  1.00  0.00      B    C
ATOM   4210  H52 BMIMB  95      10.343   2.130  11.034  1.00  0.00      B    H
ATOM   4211  H53 BMIMB  95      10.505   3.494   9.803  1.00  0.00      B    H
ATOM   4212  C6  BMIMB  95      11.639   1.843   9.530  1.00  0.00      B    C
ATOM   4213  H6  BMIMB  95      12.296   1.064   9.898  1.00  0.00      B    H
ATOM   4214  H61 BMIMB  95      10.907   1.424   8.849  1.00  0.00      B    H
ATOM   4215  H62 BMIMB  95      12.210   2.472   8.856  1.00  0.00      B    H
ATOM   4226  N1  BMIMB  96       6.467   6.481   6.038  1.00  0.00      B    N
ATOM   4227  N11 BMIMB  96       7.869   6.634   7.551  1.00  0.00      B    N
ATOM   4228  C1  BMIMB  96       6.581   6.544   7.291  1.00  0.00      B    C
ATOM   4229  H1  BMIMB  96       5.773   6.359   7.967  1.00  0.00      B    H
ATOM   4230  C2  BMIMB  96       7.648   6.730   5.409  1.00  0.00      B    C
ATOM   4231  H2  BMIMB  96       7.687   6.896   4.354  1.00  0.00      B    H
ATOM   4232  C21 BMIMB  96       8.527   6.871   6.379  1.00  0.00      B    C
ATOM   4233  H21 BMIMB  96       9.563   7.098   6.260  1.00  0.00      B    H
ATOM   4234  C3  BMIMB  96       5.234   6.546   5.295  1.00  0.00      B    C
ATOM   4235  H3  BMIMB  96       5.271   5.925   4.413  1.00  0.00      B    H
ATOM   4236  H31 BMIMB  96       4.380   6.308   5.913  1.00  0.00      B    H
ATOM   4237  H32 BMIMB  96       4.939   7.531   4.966  1.00  0.00      B    H
ATOM   4238  C4  BMIMB  96       8.444   6.374   8.866  1.00  0.00      B    C
ATOM   4239  H4  BMIMB  96       8.447   7.363   9.301  1.00  0.00      B    H
ATOM   4240  H41 BMIMB  96       9.456   6.076   8.633  1.00  0.00      B    H
ATOM   4241  C5  BMIMB  96       7.837   5.141   9.558  1.00  0.00      B    C
ATOM   4242  H5  BMIMB  96       8.489   4.962  10.409  1.00  0.00      B    H
ATOM   4243  H51 BMIMB  96       6.892   5.430  10.012  1.00  0.00      B    H
ATOM   4244  C51 BMIMB  96       7.694   3.932   8.666  1.00  0.00      B    C
ATOM   4245  H52 BMIMB  96       6.930   3.991   7.895  1.00  0.00      B    H
ATOM   4246  H53 BMIMB  96       8.663   3.893   8.176  1.00  0.00      B    H
ATOM   4247  C6  BMIMB  96       7.392   2.556   9.305  1.00  0.00      B    C
ATOM   4248  H6  BMIMB  96       7.559   1.732   8.621  1.00  0.00      B    H
ATOM   4249  H61 BMIMB  96       7.979   2.292  10.177  1.00  0.00      B    H
ATOM   4250  H62 BMIMB  96       6.337   2.614   9.548  1.00  0.00      B    H
ATOM   4261  N1  BMIMB  97       5.308   7.910  23.454  1.00  0.00      B    N
ATOM   4262  N11 BMIMB  97       4.906   9.644  24.775  1.00  0.00      B    N
ATOM   4263  C1  BMIMB  97       5.596   9.190  23.716  1.00  0.00      B    C
ATOM   4264  H1  BMIMB  97       6.412   9.719  23.272  1.00  0.00      B    H
ATOM   4265  C2  BMIMB  97       4.472   7.542  24.482  1.00  0.00      B    C
ATOM   4266  H2  BMIMB  97       4.169   6.518  24.480  1.00  0.00      B    H
ATOM   4267  C21 BMIMB  97       4.119   8.565  25.218  1.00  0.00      B    C
ATOM   4268  H21 BMIMB  97       3.606   8.524  26.154  1.00  0.00      B    H
ATOM   4269  C3  BMIMB  97       5.903   7.050  22.403  1.00  0.00      B    C
ATOM   4270  H3  BMIMB  97       5.200   6.448  21.847  1.00  0.00      B    H
ATOM   4271  H31 BMIMB  97       6.368   7.752  21.727  1.00  0.00      B    H
ATOM   4272  H32 BMIMB  97       6.698   6.412  22.761  1.00  0.00      B    H
ATOM   4273  C4  BMIMB  97       5.313  10.714  25.677  1.00  0.00      B    C
ATOM   4274  H4  BMIMB  97       4.547  10.982  26.390  1.00  0.00      B    H
ATOM   4275  H41 BMIMB  97       5.545  11.610  25.122  1.00  0.00      B    H
ATOM   4276  C5  BMIMB  97       6.529  10.460  26.608  1.00  0.00      B    C
ATOM   4277  H5  BMIMB  97       7.352  10.690  25.937  1.00  0.00      B    H
ATOM   4278  H51 BMIMB  97       6.471  11.117  27.471  1.00  0.00      B    H
ATOM   4279  C51 BMIMB  97       6.701   9.022  26.968  1.00  0.00      B    C
ATOM   4280  H52 BMIMB  97       5.775   8.765  27.477  1.00  0.00      B    H
ATOM   4281  H53 BMIMB  97       6.762   8.452  26.045  1.00  0.00      B    H
ATOM   4282  C6  BMIMB  97       7.869   8.602  27.872  1.00  0.00      B    C
ATOM   4283  H6  BMIMB  97       7.902   9.211  28.768  1.00  0.00      B    H
ATOM   4284  H61 BMIMB  97       7.706   7.591  28.227  1.00  0.00      B    H
ATOM   4285  H62 BMIMB  97       8.804   8.706  27.334  1.00  0.00      B    H
ATOM   4296  N1  BMIMB  98       6.161   4.883  29.106  1.00  0.00      B    N
ATOM   4297  N11 BMIMB  98       5.096   5.873  30.624  1.00  0.00      B    N
ATOM   4298  C1  BMIMB  98       6.067   5.051  30.402  1.00  0.00      B    C
ATOM   4299  H1  BMIMB  98       6.737   4.531  31.053  1.00  0.00      B    H
ATOM   4300  C2  BMIMB  98       5.212   5.646  28.460  1.00  0.00      B    C
ATOM   4301  H2  BMIMB  98       4.981   5.631  27.418  1.00  0.00      B    H
ATOM   4302  C21 BMIMB  98       4.615   6.325  29.401  1.00  0.00      B    C
ATOM   4303  H21 BMIMB  98       3.854   7.053  29.220  1.00  0.00      B    H
ATOM   4304  C3  BMIMB  98       7.159   4.067  28.437  1.00  0.00      B    C
ATOM   4305  H3  BMIMB  98       7.683   4.702  27.738  1.00  0.00      B    H
ATOM   4306  H31 BMIMB  98       7.916   3.717  29.123  1.00  0.00      B    H
ATOM   4307  H32 BMIMB  98       6.598   3.244  28.017  1.00  0.00      B    H
ATOM   4308  C4  BMIMB  98       4.731   6.395  31.941  1.00  0.00      B    C
ATOM   4309  H4  BMIMB  98       4.464   7.421  31.736  1.00  0.00      B    H
ATOM   4310  H41 BMIMB  98       5.610   6.481  32.563  1.00  0.00      B    H
ATOM   4311  C5  BMIMB  98       3.564   5.685  32.664  1.00  0.00      B    C
ATOM   4312  H5  BMIMB  98       3.803   4.625  32.683  1.00  0.00      B    H
ATOM   4313  H51 BMIMB  98       3.402   6.134  33.641  1.00  0.00      B    H
ATOM   4314  C51 BMIMB  98       2.197   5.898  31.901  1.00  0.00      B    C
ATOM   4315  H52 BMIMB  98       1.943   6.955  31.870  1.00  0.00      B    H
ATOM   4316  H53 BMIMB  98       2.365   5.502  30.903  1.00  0.00      B    H
ATOM   4317  C6  BMIMB  98       1.121   5.124  32.550  1.00  0.00      B    C
ATOM   4318  H6  BMIMB  98       0.944   5.445  33.570  1.00  0.00      B    H
ATOM   4319  H61 BMIMB  98       0.179   5.147  32.014  1.00  0.00      B    H
ATOM   4320  H62 BMIMB  98       1.367   4.068  32.543  1.00  0.00      B    H
ATOM   4331  N1  BMIMB  99      16.175  23.866  21.383  1.00  0.00      B    N
ATOM   4332  N11 BMIMB  99      17.956  22.885  22.120  1.00  0.00      B    N
ATOM   4333  C1  BMIMB  99      16.713  22.740  21.846  1.00  0.00      B    C
ATOM   4334  H1  BMIMB  99      16.241  21.783  21.917  1.00  0.00      B    H
ATOM   4335  C2  BMIMB  99      17.161  24.837  21.175  1.00  0.00      B    C
ATOM   4336  H2  BMIMB  99      17.073  25.788  20.697  1.00  0.00      B    H
ATOM   4337  C21 BMIMB  99      18.318  24.149  21.555  1.00  0.00      B    C
ATOM   4338  H21 BMIMB  99      19.337  24.458  21.631  1.00  0.00      B    H
ATOM   4339  C3  BMIMB  99      14.770  24.026  21.032  1.00  0.00      B    C
ATOM   4340  H3  BMIMB  99      14.154  23.446  21.704  1.00  0.00      B    H
ATOM   4341  H31 BMIMB  99      14.579  25.084  21.130  1.00  0.00      B    H
ATOM   4342  H32 BMIMB  99      14.623  23.749  19.998  1.00  0.00      B    H
ATOM   4343  C4  BMIMB  99      18.808  21.919  22.789  1.00  0.00      B    C
ATOM   4344  H4  BMIMB  99      19.710  21.834  22.201  1.00  0.00      B    H
ATOM   4345  H41 BMIMB  99      18.264  20.986  22.772  1.00  0.00      B    H
ATOM   4346  C5  BMIMB  99      19.289  22.212  24.202  1.00  0.00      B    C
ATOM   4347  H5  BMIMB  99      18.440  22.614  24.750  1.00  0.00      B    H
ATOM   4348  H51 BMIMB  99      19.496  21.281  24.723  1.00  0.00      B    H
ATOM   4349  C51 BMIMB  99      20.512  23.051  24.353  1.00  0.00      B    C
ATOM   4350  H52 BMIMB  99      21.355  22.482  23.968  1.00  0.00      B    H
ATOM   4351  H53 BMIMB  99      20.407  23.860  23.634  1.00  0.00      B    H
ATOM   4352  C6  BMIMB  99      20.837  23.496  25.731  1.00  0.00      B    C
ATOM   4353  H6  BMIMB  99      20.085  24.131  26.184  1.00  0.00      B    H
ATOM   4354  H61 BMIMB  99      21.084  22.585  26.265  1.00  0.00      B    H
ATOM   4355  H62 BMIMB  99      21.757  24.068  25.757  1.00  0.00      B    H
ATOM   4366  N1  BMIMB 100      21.024  21.969  33.351  1.00  0.00      B    N
ATOM   4367  N11 BMIMB 100      23.108  22.165  33.489  1.00  0.00      B    N
ATOM   4368  C1  BMIMB 100      21.939  22.812  33.587  1.00  0.00      B    C
ATOM   4369  H1  BMIMB 100      21.920  23.867  33.760  1.00  0.00      B    H
ATOM   4370  C2  BMIMB 100      21.607  20.782  33.014  1.00  0.00      B    C
ATOM   4371  H2  BMIMB 100      21.062  19.868  32.923  1.00  0.00      B    H
ATOM   4372  C21 BMIMB 100      22.912  20.866  33.236  1.00  0.00      B    C
ATOM   4373  H21 BMIMB 100      23.719  20.182  33.378  1.00  0.00      B    H
ATOM   4374  C3  BMIMB 100      19.597  22.260  33.420  1.00  0.00      B    C
ATOM   4375  H3  BMIMB 100      19.051  22.085  32.505  1.00  0.00      B    H
ATOM   4376  H31 BMIMB 100      19.104  21.742  34.230  1.00  0.00      B    H
ATOM   4377  H32 BMIMB 100      19.354  23.278  33.686  1.00  0.00      B    H
ATOM   4378  C4  BMIMB 100      24.409  22.794  33.774  1.00  0.00      B    C
ATOM   4379  H4  BMIMB 100      24.141  23.838  33.722  1.00  0.00      B    H
ATOM   4380  H41 BMIMB 100      25.003  22.497  32.922  1.00  0.00      B    H
ATOM   4381  C5  BMIMB 100      25.011  22.368  35.111  1.00  0.00      B    C
ATOM   4382  H5  BMIMB 100      24.279  22.593  35.883  1.00  0.00      B    H
ATOM   4383  H51 BMIMB 100      25.100  21.295  34.963  1.00  0.00      B    H
ATOM   4384  C51 BMIMB 100      26.471  22.943  35.512  1.00  0.00      B    C
ATOM   4385  H52 BMIMB 100      27.132  22.877  34.652  1.00  0.00      B    H
ATOM   4386  H53 BMIMB 100      26.424  24.005  35.742  1.00  0.00      B    H
ATOM   4387  C6  BMIMB 100      26.990  22.122  36.679  1.00  0.00      B    C
ATOM   4388  H6  BMIMB 100      27.315  21.122  36.417  1.00  0.00      B    H
ATOM   4389  H61 BMIMB 100      27.872  22.622  37.063  1.00  0.00      B    H
ATOM   4390  H62 BMIMB 100      26.343  22.154  37.548  1.00  0.00      B    H
ATOM   4401  N1  BMIMB 101      18.834  30.341   2.726  1.00  0.00      B    N
ATOM   4402  N11 BMIMB 101      19.308  28.993   4.280  1.00  0.00      B    N
ATOM   4403  C1  BMIMB 101      18.877  30.239   3.978  1.00  0.00      B    C
ATOM   4404  H1  BMIMB 101      18.645  31.059   4.623  1.00  0.00      B    H
ATOM   4405  C2  BMIMB 101      18.844  29.071   2.205  1.00  0.00      B    C
ATOM   4406  H2  BMIMB 101      18.567  28.833   1.201  1.00  0.00      B    H
ATOM   4407  C21 BMIMB 101      19.261  28.189   3.152  1.00  0.00      B    C
ATOM   4408  H21 BMIMB 101      19.525  27.154   3.183  1.00  0.00      B    H
ATOM   4409  C3  BMIMB 101      18.595  31.492   1.936  1.00  0.00      B    C
ATOM   4410  H3  BMIMB 101      18.722  32.372   2.549  1.00  0.00      B    H
ATOM   4411  H31 BMIMB 101      19.328  31.658   1.160  1.00  0.00      B    H
ATOM   4412  H32 BMIMB 101      17.589  31.332   1.575  1.00  0.00      B    H
ATOM   4413  C4  BMIMB 101      19.944  28.603   5.536  1.00  0.00      B    C
ATOM   4414  H4  BMIMB 101      20.374  29.547   5.837  1.00  0.00      B    H
ATOM   4415  H41 BMIMB 101      20.734  27.892   5.346  1.00  0.00      B    H
ATOM   4416  C5  BMIMB 101      18.948  28.064   6.507  1.00  0.00      B    C
ATOM   4417  H5  BMIMB 101      18.891  26.995   6.322  1.00  0.00      B    H
ATOM   4418  H51 BMIMB 101      19.237  28.350   7.515  1.00  0.00      B    H
ATOM   4419  C51 BMIMB 101      17.538  28.690   6.438  1.00  0.00      B    C
ATOM   4420  H52 BMIMB 101      17.580  29.752   6.668  1.00  0.00      B    H
ATOM   4421  H53 BMIMB 101      17.011  28.507   5.506  1.00  0.00      B    H
ATOM   4422  C6  BMIMB 101      16.635  28.200   7.577  1.00  0.00      B    C
ATOM   4423  H6  BMIMB 101      15.667  28.687   7.535  1.00  0.00      B    H
ATOM   4424  H61 BMIMB 101      16.480  27.130   7.665  1.00  0.00      B    H
ATOM   4425  H62 BMIMB 101      17.090  28.432   8.533  1.00  0.00      B    H
ATOM   4436  N1  BMIMB 102      19.414   2.987   5.514  1.00  0.00      B    N
ATOM   4437  N11 BMIMB 102      19.937   1.508   4.157  1.00  0.00      B    N
ATOM   4438  C1  BMIMB 102      20.322   2.160   5.201  1.00  0.00      B    C
ATOM   4439  H1  BMIMB 102      21.278   2.047   5.666  1.00  0.00      B    H
ATOM   4440  C2  BMIMB 102      18.383   2.935   4.604  1.00  0.00      B    C
ATOM   4441  H2  BMIMB 102      17.594   3.653   4.567  1.00  0.00      B    H
ATOM   4442  C21 BMIMB 102      18.682   1.971   3.750  1.00  0.00      B    C
ATOM   4443  H21 BMIMB 102      18.199   1.562   2.890  1.00  0.00      B    H
ATOM   4444  C3  BMIMB 102      19.504   3.790   6.755  1.00  0.00      B    C
ATOM   4445  H3  BMIMB 102      19.013   3.246   7.548  1.00  0.00      B    H
ATOM   4446  H31 BMIMB 102      20.545   3.945   7.000  1.00  0.00      B    H
ATOM   4447  H32 BMIMB 102      19.038   4.752   6.602  1.00  0.00      B    H
ATOM   4448  C4  BMIMB 102      20.640   0.393   3.507  1.00  0.00      B    C
ATOM   4449  H4  BMIMB 102      19.874  -0.309   3.213  1.00  0.00      B    H
ATOM   4450  H41 BMIMB 102      21.382  -0.068   4.142  1.00  0.00      B    H
ATOM   4451  C5  BMIMB 102      21.309   0.928   2.237  1.00  0.00      B    C
ATOM   4452  H5  BMIMB 102      21.273   0.110   1.522  1.00  0.00      B    H
ATOM   4453  H51 BMIMB 102      20.772   1.711   1.707  1.00  0.00      B    H
ATOM   4454  C51 BMIMB 102      22.794   1.172   2.412  1.00  0.00      B    C
ATOM   4455  H52 BMIMB 102      22.846   2.048   3.054  1.00  0.00      B    H
ATOM   4456  H53 BMIMB 102      23.238   0.263   2.808  1.00  0.00      B    H
ATOM   4457  C6  BMIMB 102      23.446   1.427   1.100  1.00  0.00      B    C
ATOM   4458  H6  BMIMB 102      23.023   2.364   0.757  1.00  0.00      B    H
ATOM   4459  H61 BMIMB 102      24.510   1.612   1.188  1.00  0.00      B    H
ATOM   4460  H62 BMIMB 102      23.155   0.662   0.389  1.00  0.00      B    H
ATOM   4471  N1  BMIMB 103      27.809  32.846  26.239  1.00  0.00      B    N
ATOM   4472  N11 BMIMB 103      28.521  30.787  26.300  1.00  0.00      B    N
ATOM   4473  C1  BMIMB 103      27.977  31.822  26.995  1.00  0.00      B    C
ATOM   4474  H1  BMIMB 103      27.701  31.714  28.022  1.00  0.00      B    H
ATOM   4475  C2  BMIMB 103      28.281  32.480  25.015  1.00  0.00      B    C
ATOM   4476  H2  BMIMB 103      28.188  33.200  24.231  1.00  0.00      B    H
ATOM   4477  C21 BMIMB 103      28.768  31.245  25.011  1.00  0.00      B    C
ATOM   4478  H21 BMIMB 103      29.177  30.603  24.262  1.00  0.00      B    H
ATOM   4479  C3  BMIMB 103      27.072  34.019  26.700  1.00  0.00      B    C
ATOM   4480  H3  BMIMB 103      27.735  34.494  27.409  1.00  0.00      B    H
ATOM   4481  H31 BMIMB 103      26.708  34.585  25.856  1.00  0.00      B    H
ATOM   4482  H32 BMIMB 103      26.239  33.640  27.273  1.00  0.00      B    H
ATOM   4483  C4  BMIMB 103      28.843  29.373  26.756  1.00  0.00      B    C
ATOM   4484  H4  BMIMB 103      28.140  28.697  26.292  1.00  0.00      B    H
ATOM   4485  H41 BMIMB 103      28.696  29.395  27.826  1.00  0.00      B    H
ATOM   4486  C5  BMIMB 103      30.334  29.058  26.346  1.00  0.00      B    C
ATOM   4487  H5  BMIMB 103      30.263  28.933  25.269  1.00  0.00      B    H
ATOM   4488  H51 BMIMB 103      30.933  29.937  26.569  1.00  0.00      B    H
ATOM   4489  C51 BMIMB 103      30.917  27.749  27.037  1.00  0.00      B    C
ATOM   4490  H52 BMIMB 103      30.702  27.774  28.102  1.00  0.00      B    H
ATOM   4491  H53 BMIMB 103      30.489  26.917  26.484  1.00  0.00      B    H
ATOM   4492  C6  BMIMB 103      32.465  27.689  27.059  1.00  0.00      B    C
ATOM   4493  H6  BMIMB 103      32.801  26.691  27.319  1.00  0.00      B    H
ATOM   4494  H61 BMIMB 103      32.816  27.839  26.045  1.00  0.00      B    H
ATOM   4495  H62 BMIMB 103      32.897  28.421  27.732  1.00  0.00      B    H
ATOM   4506  N1  BMIMB 104      14.311  18.885  12.707  1.00  0.00      B    N
ATOM   4507  N11 BMIMB 104      14.836  16.865  12.111  1.00  0.00      B    N
ATOM   4508  C1  BMIMB 104      14.316  17.614  13.084  1.00  0.00      B    C
ATOM   4509  H1  BMIMB 104      14.043  17.369  14.088  1.00  0.00      B    H
ATOM   4510  C2  BMIMB 104      14.685  18.944  11.408  1.00  0.00      B    C
ATOM   4511  H2  BMIMB 104      14.547  19.768  10.742  1.00  0.00      B    H
ATOM   4512  C21 BMIMB 104      15.010  17.732  11.038  1.00  0.00      B    C
ATOM   4513  H21 BMIMB 104      15.299  17.245  10.133  1.00  0.00      B    H
ATOM   4514  C3  BMIMB 104      13.671  20.012  13.440  1.00  0.00      B    C
ATOM   4515  H3  BMIMB 104      12.944  20.491  12.801  1.00  0.00      B    H
ATOM   4516  H31 BMIMB 104      13.144  19.572  14.273  1.00  0.00      B    H
ATOM   4517  H32 BMIMB 104      14.380  20.736  13.812  1.00  0.00      B    H
ATOM   4518  C4  BMIMB 104      15.187  15.422  12.249  1.00  0.00      B    C
ATOM   4519  H4  BMIMB 104      14.808  14.864  11.405  1.00  0.00      B    H
ATOM   4520  H41 BMIMB 104      14.572  15.173  13.101  1.00  0.00      B    H
ATOM   4521  C5  BMIMB 104      16.691  15.375  12.538  1.00  0.00      B    C
ATOM   4522  H5  BMIMB 104      17.419  15.754  11.824  1.00  0.00      B    H
ATOM   4523  H51 BMIMB 104      16.823  15.982  13.430  1.00  0.00      B    H
ATOM   4524  C51 BMIMB 104      17.113  13.987  12.860  1.00  0.00      B    C
ATOM   4525  H52 BMIMB 104      16.718  13.686  13.827  1.00  0.00      B    H
ATOM   4526  H53 BMIMB 104      16.842  13.257  12.102  1.00  0.00      B    H
ATOM   4527  C6  BMIMB 104      18.664  13.850  12.966  1.00  0.00      B    C
ATOM   4528  H6  BMIMB 104      19.172  14.393  12.178  1.00  0.00      B    H
ATOM   4529  H61 BMIMB 104      19.081  14.157  13.919  1.00  0.00      B    H
ATOM   4530  H62 BMIMB 104      18.892  12.802  12.806  1.00  0.00      B    H
ATOM   4541  N1  BMIMB 105       0.520   7.998   6.225  1.00  0.00      B    N
ATOM   4542  N11 BMIMB 105       0.231   5.872   5.984  1.00  0.00      B    N
ATOM   4543  C1  BMIMB 105       0.239   6.865   6.827  1.00  0.00      B    C
ATOM   4544  H1  BMIMB 105      -0.037   6.783   7.857  1.00  0.00      B    H
ATOM   4545  C2  BMIMB 105       0.844   7.674   4.940  1.00  0.00      B    C
ATOM   4546  H2  BMIMB 105       1.004   8.400   4.173  1.00  0.00      B    H
ATOM   4547  C21 BMIMB 105       0.782   6.336   4.797  1.00  0.00      B    C
ATOM   4548  H21 BMIMB 105       0.987   5.675   3.985  1.00  0.00      B    H
ATOM   4549  C3  BMIMB 105       0.184   9.314   6.895  1.00  0.00      B    C
ATOM   4550  H3  BMIMB 105       0.934  10.082   6.779  1.00  0.00      B    H
ATOM   4551  H31 BMIMB 105      -0.813   9.624   6.619  1.00  0.00      B    H
ATOM   4552  H32 BMIMB 105       0.277   9.160   7.960  1.00  0.00      B    H
ATOM   4553  C4  BMIMB 105      -0.252   4.584   6.340  1.00  0.00      B    C
ATOM   4554  H4  BMIMB 105      -0.324   4.136   5.360  1.00  0.00      B    H
ATOM   4555  H41 BMIMB 105      -1.249   4.643   6.751  1.00  0.00      B    H
ATOM   4556  C5  BMIMB 105       0.655   3.720   7.254  1.00  0.00      B    C
ATOM   4557  H5  BMIMB 105       0.665   4.330   8.154  1.00  0.00      B    H
ATOM   4558  H51 BMIMB 105       0.059   2.844   7.496  1.00  0.00      B    H
ATOM   4559  C51 BMIMB 105       2.024   3.397   6.717  1.00  0.00      B    C
ATOM   4560  H52 BMIMB 105       1.921   3.006   5.708  1.00  0.00      B    H
ATOM   4561  H53 BMIMB 105       2.649   4.285   6.679  1.00  0.00      B    H
ATOM   4562  C6  BMIMB 105       2.657   2.318   7.656  1.00  0.00      B    C
ATOM   4563  H6  BMIMB 105       1.991   1.475   7.799  1.00  0.00      B    H
ATOM   4564  H61 BMIMB 105       3.523   1.924   7.136  1.00  0.00      B    H
ATOM   4565  H62 BMIMB 105       2.977   2.740   8.602  1.00  0.00      B    H
ATOM   4576  N1  BMIMB 106      26.920   6.960  35.354  1.00  0.00      B    N
ATOM   4577  N11 BMIMB 106      28.814   7.913  35.253  1.00  0.00      B    N
ATOM   4578  C1  BMIMB 106      27.838   7.532  36.022  1.00  0.00      B    C
ATOM   4579  H1  BMIMB 106      27.806   7.560  37.090  1.00  0.00      B    H
ATOM   4580  C2  BMIMB 106      27.368   6.957  34.087  1.00  0.00      B    C
ATOM   4581  H2  BMIMB 106      26.800   6.305  33.461  1.00  0.00      B    H
ATOM   4582  C21 BMIMB 106      28.456   7.609  33.984  1.00  0.00      B    C
ATOM   4583  H21 BMIMB 106      29.122   7.708  33.155  1.00  0.00      B    H
ATOM   4584  C3  BMIMB 106      25.613   6.499  35.811  1.00  0.00      B    C
ATOM   4585  H3  BMIMB 106      25.243   7.332  36.389  1.00  0.00      B    H
ATOM   4586  H31 BMIMB 106      25.013   6.281  34.940  1.00  0.00      B    H
ATOM   4587  H32 BMIMB 106      25.728   5.692  36.519  1.00  0.00      B    H
ATOM   4588  C4  BMIMB 106      30.093   8.540  35.650  1.00  0.00      B    C
ATOM   4589  H4  BMIMB 106      30.054   8.723  36.714  1.00  0.00      B    H
ATOM   4590  H41 BMIMB 106      30.098   9.409  35.010  1.00  0.00      B    H
ATOM   4591  C5  BMIMB 106      31.327   7.675  35.310  1.00  0.00      B    C
ATOM   4592  H5  BMIMB 106      32.091   8.015  36.005  1.00  0.00      B    H
ATOM   4593  H51 BMIMB 106      30.983   6.690  35.617  1.00  0.00      B    H
ATOM   4594  C51 BMIMB 106      31.970   7.826  33.914  1.00  0.00      B    C
ATOM   4595  H52 BMIMB 106      31.171   7.542  33.234  1.00  0.00      B    H
ATOM   4596  H53 BMIMB 106      32.150   8.868  33.660  1.00  0.00      B    H
ATOM   4597  C6  BMIMB 106      33.207   7.017  33.615  1.00  0.00      B    C
ATOM   4598  H6  BMIMB 106      33.405   6.965  32.551  1.00  0.00      B    H
ATOM   4599  H61 BMIMB 106      34.056   7.492  34.093  1.00  0.00      B    H
ATOM   4600  H62 BMIMB 106      33.200   5.989  33.960  1.00  0.00      B    H
ATOM   4611  N1  BMIMB 107      10.451   7.779  19.897  1.00  0.00      B    N
ATOM   4612  N11 BMIMB 107       9.669   6.633  18.250  1.00  0.00      B    N
ATOM   4613  C1  BMIMB 107      10.009   7.852  18.665  1.00  0.00      B    C
ATOM   4614  H1  BMIMB 107       9.809   8.745  18.112  1.00  0.00      B    H
ATOM   4615  C2  BMIMB 107      10.562   6.479  20.287  1.00  0.00      B    C
ATOM   4616  H2  BMIMB 107      11.171   6.144  21.097  1.00  0.00      B    H
ATOM   4617  C21 BMIMB 107      10.099   5.734  19.260  1.00  0.00      B    C
ATOM   4618  H21 BMIMB 107      10.230   4.677  19.191  1.00  0.00      B    H
ATOM   4619  C3  BMIMB 107      10.950   8.906  20.632  1.00  0.00      B    C
ATOM   4620  H3  BMIMB 107      11.905   8.568  21.006  1.00  0.00      B    H
ATOM   4621  H31 BMIMB 107      11.256   9.696  19.963  1.00  0.00      B    H
ATOM   4622  H32 BMIMB 107      10.327   9.330  21.407  1.00  0.00      B    H
ATOM   4623  C4  BMIMB 107       9.058   6.165  16.921  1.00  0.00      B    C
ATOM   4624  H4  BMIMB 107       9.613   5.253  16.758  1.00  0.00      B    H
ATOM   4625  H41 BMIMB 107       9.203   6.857  16.104  1.00  0.00      B    H
ATOM   4626  C5  BMIMB 107       7.624   5.639  16.972  1.00  0.00      B    C
ATOM   4627  H5  BMIMB 107       7.081   5.932  16.076  1.00  0.00      B    H
ATOM   4628  H51 BMIMB 107       7.770   4.562  16.994  1.00  0.00      B    H
ATOM   4629  C51 BMIMB 107       6.780   6.153  18.136  1.00  0.00      B    C
ATOM   4630  H52 BMIMB 107       7.221   5.727  19.034  1.00  0.00      B    H
ATOM   4631  H53 BMIMB 107       6.953   7.221  18.241  1.00  0.00      B    H
ATOM   4632  C6  BMIMB 107       5.288   5.822  18.026  1.00  0.00      B    C
ATOM   4633  H6  BMIMB 107       5.038   4.821  18.357  1.00  0.00      B    H
ATOM   4634  H61 BMIMB 107       4.716   6.472  18.679  1.00  0.00      B    H
ATOM   4635  H62 BMIMB 107       4.947   6.045  17.021  1.00  0.00      B    H
ATOM   4646  N1  BMIMB 108      15.356  22.670  16.064  1.00  0.00      B    N
ATOM   4647  N11 BMIMB 108      13.535  23.765  15.892  1.00  0.00      B    N
ATOM   4648  C1  BMIMB 108      14.814  23.739  15.595  1.00  0.00      B    C
ATOM   4649  H1  BMIMB 108      15.308  24.640  15.302  1.00  0.00      B    H
ATOM   4650  C2  BMIMB 108      14.402  21.850  16.547  1.00  0.00      B    C
ATOM   4651  H2  BMIMB 108      14.535  20.856  16.913  1.00  0.00      B    H
ATOM   4652  C21 BMIMB 108      13.252  22.453  16.383  1.00  0.00      B    C
ATOM   4653  H21 BMIMB 108      12.277  22.053  16.558  1.00  0.00      B    H
ATOM   4654  C3  BMIMB 108      16.778  22.347  16.073  1.00  0.00      B    C
ATOM   4655  H3  BMIMB 108      17.376  22.895  16.786  1.00  0.00      B    H
ATOM   4656  H31 BMIMB 108      16.836  21.313  16.380  1.00  0.00      B    H
ATOM   4657  H32 BMIMB 108      17.192  22.474  15.084  1.00  0.00      B    H
ATOM   4658  C4  BMIMB 108      12.511  24.837  15.640  1.00  0.00      B    C
ATOM   4659  H4  BMIMB 108      13.133  25.717  15.717  1.00  0.00      B    H
ATOM   4660  H41 BMIMB 108      11.831  24.765  16.476  1.00  0.00      B    H
ATOM   4661  C5  BMIMB 108      11.754  24.723  14.298  1.00  0.00      B    C
ATOM   4662  H5  BMIMB 108      10.680  24.694  14.459  1.00  0.00      B    H
ATOM   4663  H51 BMIMB 108      11.822  25.578  13.631  1.00  0.00      B    H
ATOM   4664  C51 BMIMB 108      12.003  23.438  13.411  1.00  0.00      B    C
ATOM   4665  H52 BMIMB 108      12.900  23.546  12.807  1.00  0.00      B    H
ATOM   4666  H53 BMIMB 108      12.073  22.514  13.979  1.00  0.00      B    H
ATOM   4667  C6  BMIMB 108      10.912  23.286  12.330  1.00  0.00      B    C
ATOM   4668  H6  BMIMB 108      11.084  22.384  11.754  1.00  0.00      B    H
ATOM   4669  H61 BMIMB 108       9.897  23.341  12.705  1.00  0.00      B    H
ATOM   4670  H62 BMIMB 108      11.144  24.034  11.580  1.00  0.00      B    H
ATOM   4681  N1  BMIMB 109       2.816  30.424  31.008  1.00  0.00      B    N
ATOM   4682  N11 BMIMB 109       4.420  31.698  31.711  1.00  0.00      B    N
ATOM   4683  C1  BMIMB 109       3.580  31.470  30.692  1.00  0.00      B    C
ATOM   4684  H1  BMIMB 109       3.511  31.987  29.760  1.00  0.00      B    H
ATOM   4685  C2  BMIMB 109       3.140  29.962  32.263  1.00  0.00      B    C
ATOM   4686  H2  BMIMB 109       2.728  29.068  32.677  1.00  0.00      B    H
ATOM   4687  C21 BMIMB 109       4.177  30.710  32.692  1.00  0.00      B    C
ATOM   4688  H21 BMIMB 109       4.627  30.661  33.660  1.00  0.00      B    H
ATOM   4689  C3  BMIMB 109       1.820  29.789  30.122  1.00  0.00      B    C
ATOM   4690  H3  BMIMB 109       1.039  29.444  30.783  1.00  0.00      B    H
ATOM   4691  H31 BMIMB 109       1.462  30.611  29.521  1.00  0.00      B    H
ATOM   4692  H32 BMIMB 109       2.361  29.132  29.458  1.00  0.00      B    H
ATOM   4693  C4  BMIMB 109       5.587  32.566  31.759  1.00  0.00      B    C
ATOM   4694  H4  BMIMB 109       6.001  32.660  32.752  1.00  0.00      B    H
ATOM   4695  H41 BMIMB 109       5.286  33.539  31.400  1.00  0.00      B    H
ATOM   4696  C5  BMIMB 109       6.702  32.022  30.855  1.00  0.00      B    C
ATOM   4697  H5  BMIMB 109       7.094  31.120  31.318  1.00  0.00      B    H
ATOM   4698  H51 BMIMB 109       6.245  31.834  29.887  1.00  0.00      B    H
ATOM   4699  C51 BMIMB 109       7.817  33.106  30.631  1.00  0.00      B    C
ATOM   4700  H52 BMIMB 109       7.540  33.973  30.038  1.00  0.00      B    H
ATOM   4701  H53 BMIMB 109       8.066  33.607  31.563  1.00  0.00      B    H
ATOM   4702  C6  BMIMB 109       9.028  32.573  29.789  1.00  0.00      B    C
ATOM   4703  H6  BMIMB 109       9.387  31.710  30.338  1.00  0.00      B    H
ATOM   4704  H61 BMIMB 109       8.802  32.184  28.803  1.00  0.00      B    H
ATOM   4705  H62 BMIMB 109       9.867  33.258  29.754  1.00  0.00      B    H
ATOM   4716  N1  BMIMB 110      16.870  15.108   1.503  1.00  0.00      B    N
ATOM   4717  N11 BMIMB 110      16.176  16.854   2.559  1.00  0.00      B    N
ATOM   4718  C1  BMIMB 110      16.596  16.347   1.393  1.00  0.00      B    C
ATOM   4719  H1  BMIMB 110      16.521  16.891   0.476  1.00  0.00      B    H
ATOM   4720  C2  BMIMB 110      16.678  14.802   2.820  1.00  0.00      B    C
ATOM   4721  H2  BMIMB 110      16.800  13.777   3.093  1.00  0.00      B    H
ATOM   4722  C21 BMIMB 110      16.330  15.868   3.505  1.00  0.00      B    C
ATOM   4723  H21 BMIMB 110      16.091  15.939   4.543  1.00  0.00      B    H
ATOM   4724  C3  BMIMB 110      17.190  14.093   0.493  1.00  0.00      B    C
ATOM   4725  H3  BMIMB 110      18.213  13.801   0.674  1.00  0.00      B    H
ATOM   4726  H31 BMIMB 110      16.414  13.342   0.517  1.00  0.00      B    H
ATOM   4727  H32 BMIMB 110      17.145  14.681  -0.412  1.00  0.00      B    H
ATOM   4728  C4  BMIMB 110      15.728  18.244   2.849  1.00  0.00      B    C
ATOM   4729  H4  BMIMB 110      15.038  18.137   3.673  1.00  0.00      B    H
ATOM   4730  H41 BMIMB 110      15.136  18.639   2.036  1.00  0.00      B    H
ATOM   4731  C5  BMIMB 110      16.756  19.225   3.211  1.00  0.00      B    C
ATOM   4732  H5  BMIMB 110      16.203  20.145   3.386  1.00  0.00      B    H
ATOM   4733  H51 BMIMB 110      17.254  18.916   4.126  1.00  0.00      B    H
ATOM   4734  C51 BMIMB 110      17.735  19.573   2.126  1.00  0.00      B    C
ATOM   4735  H52 BMIMB 110      18.190  18.600   1.960  1.00  0.00      B    H
ATOM   4736  H53 BMIMB 110      17.227  19.887   1.217  1.00  0.00      B    H
ATOM   4737  C6  BMIMB 110      18.795  20.554   2.500  1.00  0.00      B    C
ATOM   4738  H6  BMIMB 110      19.654  20.698   1.855  1.00  0.00      B    H
ATOM   4739  H61 BMIMB 110      18.357  21.489   2.832  1.00  0.00      B    H
ATOM   4740  H62 BMIMB 110      19.256  20.304   3.449  1.00  0.00      B    H
ATOM   4751  B   BF4 C   1      22.311   5.332   3.459  1.00  0.00      C    B
ATOM   4752  F1  BF4 C   1      22.302   4.234   4.316  1.00  0.00      C    F
ATOM   4753  F2  BF4 C   1      22.879   6.430   4.147  1.00  0.00      C    F
ATOM   4754  F3  BF4 C   1      23.074   5.447   2.211  1.00  0.00      C    F
ATOM   4755  F4  BF4 C   1      20.955   5.620   3.101  1.00  0.00      C    F
ATOM   4761  B   BF4 C   2      13.399  32.771  17.095  1.00  0.00      C    B
ATOM   4762  F1  BF4 C   2      12.323  31.999  16.593  1.00  0.00      C    F
ATOM   4763  F2  BF4 C   2      12.984  33.946  17.163  1.00  0.00      C    F
ATOM   4764  F3  BF4 C   2      13.803  32.426  18.271  1.00  0.00      C    F
ATOM   4765  F4  BF4 C   2      14.437  32.700  16.233  1.00  0.00      C    F
ATOM   4771  B   BF4 C   3      27.631  10.465   3.355  1.00  0.00      C    B
ATOM   4772  F1  BF4 C   3      28.629  10.923   4.083  1.00  0.00      C    F
ATOM   4773  F2  BF4 C   3      27.345   9.318   4.061  1.00  0.00      C    F
ATOM   4774  F3  BF4 C   3      26.641  11.472   3.452  1.00  0.00      C    F
ATOM   4775  F4  BF4 C   3      28.064  10.304   2.028  1.00  0.00      C    F
ATOM   4781  B   BF4 C   4      30.233  30.491  30.347  1.00  0.00      C    B
ATOM   4782  F1  BF4 C   4      30.155  31.488  31.299  1.00  0.00      C    F
ATOM   4783  F2  BF4 C   4      29.638  29.249  30.688  1.00  0.00      C    F
ATOM   4784  F3  BF4 C   4      29.560  30.980  29.127  1.00  0.00      C    F
ATOM   4785  F4  BF4 C   4      31.581  30.254  30.032  1.00  0.00      C    F
ATOM   4791  B   BF4 C   5       1.944  10.216  28.837  1.00  0.00      C    B
ATOM   4792  F1  BF4 C   5       2.804   9.206  29.245  1.00  0.00      C    F
ATOM   4793  F2  BF4 C   5       1.908  11.094  29.914  1.00  0.00      C    F
ATOM   4794  F3  BF4 C   5       2.406  10.911  27.665  1.00  0.00      C    F
ATOM   4795  F4  BF4 C   5       0.618   9.692  28.785  1.00  0.00      C    F
ATOM   4801  B   BF4 C   6       2.780   8.278  20.707  1.00  0.00      C    B
ATOM   4802  F1  BF4 C   6       1.907   8.806  21.721  1.00  0.00      C    F
ATOM   4803  F2  BF4 C   6       1.919   8.121  19.591  1.00  0.00      C    F
ATOM   4804  F3  BF4 C   6       3.821   9.192  20.720  1.00  0.00      C    F
ATOM   4805  F4  BF4 C   6       3.150   7.075  21.199  1.00  0.00      C    F
ATOM   4811  B   BF4 C   7      13.389   9.601  17.539  1.00  0.00      C    B
ATOM   4812  F1  BF4 C   7      12.405  10.382  17.008  1.00  0.00      C    F
ATOM   4813  F2  BF4 C   7      12.936   8.205  17.628  1.00  0.00      C    F
ATOM   4814  F3  BF4 C   7      14.419   9.644  16.607  1.00  0.00      C    F
ATOM   4815  F4  BF4 C   7      13.952  10.205  18.651  1.00  0.00      C    F
ATOM   4821  B   BF4 C   8      24.965  16.769   6.946  1.00  0.00      C    B
ATOM   4822  F1  BF4 C   8      23.612  16.959   6.508  1.00  0.00      C    F
ATOM   4823  F2  BF4 C   8      24.541  16.739   8.245  1.00  0.00      C    F
ATOM   4824  F3  BF4 C   8      25.321  15.488   6.588  1.00  0.00      C    F
ATOM   4825  F4  BF4 C   8      25.780  17.848   6.684  1.00  0.00      C    F
ATOM   4831  B   BF4 C   9      20.909  10.700   9.924  1.00  0.00      C    B
ATOM   4832  F1  BF4 C   9      20.731   9.470   9.391  1.00  0.00      C    F
ATOM   4833  F2  BF4 C   9      20.126  10.666  11.072  1.00  0.00      C    F
ATOM   4834  F3  BF4 C   9      22.322  10.927   9.991  1.00  0.00      C    F
ATOM   4835  F4  BF4 C   9      20.294  11.530   9.145  1.00  0.00      C    F
ATOM   4841  B   BF4 C  10       3.846  30.099   8.493  1.00  0.00      C    B
ATOM   4842  F1  BF4 C  10       5.149  30.010   7.876  1.00  0.00      C    F
ATOM   4843  F2  BF4 C  10       3.789  31.225   9.179  1.00  0.00      C    F
ATOM   4844  F3  BF4 C  10       2.692  29.882   7.780  1.00  0.00      C    F
ATOM   4845  F4  BF4 C  10       3.927  29.211   9.576  1.00  0.00      C    F
ATOM   4851  B   BF4 C  11      13.428  30.026  25.173  1.00  0.00      C    B
ATOM   4852  F1  BF4 C  11      13.034  31.108  25.851  1.00  0.00      C    F
ATOM   4853  F2  BF4 C  11      14.755  29.699  25.437  1.00  0.00      C    F
ATOM   4854  F3  BF4 C  11      12.538  29.082  25.668  1.00  0.00      C    F
ATOM   4855  F4  BF4 C  11      13.225  30.165  23.799  1.00  0.00      C    F
ATOM   4861  B   BF4 C  12      18.123  10.073   1.335  1.00  0.00      C    B
ATOM   4862  F1  BF4 C  12      16.988   9.488   0.696  1.00  0.00      C    F
ATOM   4863  F2  BF4 C  12      17.719  10.753   2.413  1.00  0.00      C    F
ATOM   4864  F3  BF4 C  12      19.031   9.076   1.693  1.00  0.00      C    F
ATOM   4865  F4  BF4 C  12      18.822  11.029   0.539  1.00  0.00      C    F
ATOM   4871  B   BF4 C  13      17.316  20.359  19.544  1.00  0.00      C    B
ATOM   4872  F1  BF4 C  13      16.941  21.652  19.287  1.00  0.00      C    F
ATOM   4873  F2  BF4 C  13      17.040  19.476  18.500  1.00  0.00      C    F
ATOM   4874  F3  BF4 C  13      18.615  20.353  20.095  1.00  0.00      C    F
ATOM   4875  F4  BF4 C  13      16.659  19.987  20.663  1.00  0.00      C    F
ATOM   4881  B   BF4 C  14       6.205   7.683   1.352  1.00  0.00      C    B
ATOM   4882  F1  BF4 C  14       6.786   6.575   1.970  1.00  0.00      C    F
ATOM   4883  F2  BF4 C  14       5.307   7.162   0.492  1.00  0.00      C    F
ATOM   4884  F3  BF4 C  14       5.417   8.394   2.171  1.00  0.00      C    F
ATOM   4885  F4  BF4 C  14       7.078   8.615   0.735  1.00  0.00      C    F
ATOM   4891  B   BF4 C  15      24.770   8.513  31.693  1.00  0.00      C    B
ATOM   4892  F1  BF4 C  15      25.974   8.969  31.961  1.00  0.00      C    F
ATOM   4893  F2  BF4 C  15      24.469   9.095  30.407  1.00  0.00      C    F
ATOM   4894  F3  BF4 C  15      24.895   7.153  31.445  1.00  0.00      C    F
ATOM   4895  F4  BF4 C  15      23.922   8.739  32.839  1.00  0.00      C    F
ATOM   4901  B   BF4 C  16      19.069  29.158  13.126  1.00  0.00      C    B
ATOM   4902  F1  BF4 C  16      18.556  28.717  11.969  1.00  0.00      C    F
ATOM   4903  F2  BF4 C  16      19.527  30.458  12.912  1.00  0.00      C    F
ATOM   4904  F3  BF4 C  16      17.884  29.561  13.798  1.00  0.00      C    F
ATOM   4905  F4  BF4 C  16      19.821  28.392  13.995  1.00  0.00      C    F
ATOM   4911  B   BF4 C  17       5.798  15.717  25.406  1.00  0.00      C    B
ATOM   4912  F1  BF4 C  17       4.682  16.575  25.465  1.00  0.00      C    F
ATOM   4913  F2  BF4 C  17       5.247  14.457  25.549  1.00  0.00      C    F
ATOM   4914  F3  BF4 C  17       6.657  15.604  24.302  1.00  0.00      C    F
ATOM   4915  F4  BF4 C  17       6.615  16.060  26.389  1.00  0.00      C    F
ATOM   4921  B   BF4 C  18      12.925   3.785  19.348  1.00  0.00      C    B
ATOM   4922  F1  BF4 C  18      11.928   3.094  19.975  1.00  0.00      C    F
ATOM   4923  F2  BF4 C  18      14.011   3.043  19.265  1.00  0.00      C    F
ATOM   4924  F3  BF4 C  18      12.532   4.189  17.985  1.00  0.00      C    F
ATOM   4925  F4  BF4 C  18      13.219   4.763  20.232  1.00  0.00      C    F
ATOM   4931  B   BF4 C  19       0.911  33.274  29.080  1.00  0.00      C    B
ATOM   4932  F1  BF4 C  19       1.565  33.192  30.274  1.00  0.00      C    F
ATOM   4933  F2  BF4 C  19       0.702  34.645  28.632  1.00  0.00      C    F
ATOM   4934  F3  BF4 C  19       1.669  32.800  28.076  1.00  0.00      C    F
ATOM   4935  F4  BF4 C  19      -0.308  32.564  29.051  1.00  0.00      C    F
ATOM   4941  B   BF4 C  20      33.598  18.934  16.588  1.00  0.00      C    B
ATOM   4942  F1  BF4 C  20      32.847  17.799  16.272  1.00  0.00      C    F
ATOM   4943  F2  BF4 C  20      34.226  19.682  15.609  1.00  0.00      C    F
ATOM   4944  F3  BF4 C  20      32.985  19.783  17.508  1.00  0.00      C    F
ATOM   4945  F4  BF4 C  20      34.785  18.572  17.166  1.00  0.00      C    F
ATOM   4951  B   BF4 C  21      13.508  22.106   2.239  1.00  0.00      C    B
ATOM   4952  F1  BF4 C  21      13.447  20.827   1.763  1.00  0.00      C    F
ATOM   4953  F2  BF4 C  21      13.701  22.846   1.135  1.00  0.00      C    F
ATOM   4954  F3  BF4 C  21      12.429  22.664   2.919  1.00  0.00      C    F
ATOM   4955  F4  BF4 C  21      14.592  22.418   2.963  1.00  0.00      C    F
ATOM   4961  B   BF4 C  22      11.243   0.542   1.801  1.00  0.00      C    B
ATOM   4962  F1  BF4 C  22      10.278   1.301   1.299  1.00  0.00      C    F
ATOM   4963  F2  BF4 C  22      11.345   0.532   3.121  1.00  0.00      C    F
ATOM   4964  F3  BF4 C  22      11.178  -0.850   1.521  1.00  0.00      C    F
ATOM   4965  F4  BF4 C  22      12.442   1.116   1.357  1.00  0.00      C    F
ATOM   4971  B   BF4 C  23      28.268  19.390  26.367  1.00  0.00      C    B
ATOM   4972  F1  BF4 C  23      29.554  19.773  26.581  1.00  0.00      C    F
ATOM   4973  F2  BF4 C  23      28.203  18.179  25.949  1.00  0.00      C    F
ATOM   4974  F3  BF4 C  23      27.702  19.067  27.541  1.00  0.00      C    F
ATOM   4975  F4  BF4 C  23      27.390  20.433  25.891  1.00  0.00      C    F
ATOM   4981  B   BF4 C  24      16.353   5.416   7.569  1.00  0.00      C    B
ATOM   4982  F1  BF4 C  24      15.222   5.653   8.179  1.00  0.00      C    F
ATOM   4983  F2  BF4 C  24      16.547   4.623   6.502  1.00  0.00      C    F
ATOM   4984  F3  BF4 C  24      16.921   6.628   7.302  1.00  0.00      C    F
ATOM   4985  F4  BF4 C  24      17.177   4.970   8.468  1.00  0.00      C    F
ATOM   4991  B   BF4 C  25       9.651  28.699  30.683  1.00  0.00      C    B
ATOM   4992  F1  BF4 C  25       9.717  28.686  29.359  1.00  0.00      C    F
ATOM   4993  F2  BF4 C  25       9.663  27.474  31.093  1.00  0.00      C    F
ATOM   4994  F3  BF4 C  25      10.873  29.119  31.246  1.00  0.00      C    F
ATOM   4995  F4  BF4 C  25       8.471  29.178  31.224  1.00  0.00      C    F
ATOM   5001  B   BF4 C  26      11.055  25.482  20.243  1.00  0.00      C    B
ATOM   5002  F1  BF4 C  26       9.888  25.714  20.914  1.00  0.00      C    F
ATOM   5003  F2  BF4 C  26      11.579  24.354  20.810  1.00  0.00      C    F
ATOM   5004  F3  BF4 C  26      10.832  25.219  18.947  1.00  0.00      C    F
ATOM   5005  F4  BF4 C  26      11.813  26.638  20.234  1.00  0.00      C    F
ATOM   5011  B   BF4 C  27      28.734   1.018  23.781  1.00  0.00      C    B
ATOM   5012  F1  BF4 C  27      27.416   0.733  24.223  1.00  0.00      C    F
ATOM   5013  F2  BF4 C  27      29.190   2.052  24.632  1.00  0.00      C    F
ATOM   5014  F3  BF4 C  27      29.646  -0.004  24.073  1.00  0.00      C    F
ATOM   5015  F4  BF4 C  27      28.801   1.432  22.565  1.00  0.00      C    F
ATOM   5021  B   BF4 C  28      20.069   2.127  28.473  1.00  0.00      C    B
ATOM   5022  F1  BF4 C  28      20.429   3.380  28.240  1.00  0.00      C    F
ATOM   5023  F2  BF4 C  28      21.313   1.556  28.845  1.00  0.00      C    F
ATOM   5024  F3  BF4 C  28      19.234   2.259  29.555  1.00  0.00      C    F
ATOM   5025  F4  BF4 C  28      19.325   1.661  27.433  1.00  0.00      C    F
ATOM   5031  B   BF4 C  29      13.673  14.036  34.929  1.00  0.00      C    B
ATOM   5032  F1  BF4 C  29      12.326  14.053  34.798  1.00  0.00      C    F
ATOM   5033  F2  BF4 C  29      14.294  12.854  35.005  1.00  0.00      C    F
ATOM   5034  F3  BF4 C  29      14.196  14.704  33.832  1.00  0.00      C    F
ATOM   5035  F4  BF4 C  29      13.837  14.782  36.109  1.00  0.00      C    F
ATOM   5041  B   BF4 C  30      11.265  19.858   9.560  1.00  0.00      C    B
ATOM   5042  F1  BF4 C  30      11.175  19.450   8.255  1.00  0.00      C    F
ATOM   5043  F2  BF4 C  30      11.569  18.809  10.361  1.00  0.00      C    F
ATOM   5044  F3  BF4 C  30      12.397  20.622   9.544  1.00  0.00      C    F
ATOM   5045  F4  BF4 C  30      10.195  20.537   9.893  1.00  0.00      C    F
ATOM   5051  B   BF4 C  31       5.015  20.906  17.813  1.00  0.00      C    B
ATOM   5052  F1  BF4 C  31       4.107  20.648  18.815  1.00  0.00      C    F
ATOM   5053  F2  BF4 C  31       4.763  22.105  17.109  1.00  0.00      C    F
ATOM   5054  F3  BF4 C  31       6.105  21.189  18.559  1.00  0.00      C    F
ATOM   5055  F4  BF4 C  31       5.018  19.889  16.905  1.00  0.00      C    F
ATOM   5061  B   BF4 C  32      28.963   1.783  29.646  1.00  0.00      C    B
ATOM   5062  F1  BF4 C  32      29.982   2.523  29.256  1.00  0.00      C    F
ATOM   5063  F2  BF4 C  32      27.962   1.695  28.705  1.00  0.00      C    F
ATOM   5064  F3  BF4 C  32      29.552   0.480  29.795  1.00  0.00      C    F
ATOM   5065  F4  BF4 C  32      28.312   2.240  30.742  1.00  0.00      C    F
ATOM   5071  B   BF4 C  33       5.483   2.763   4.512  1.00  0.00      C    B
ATOM   5072  F1  BF4 C  33       4.270   3.196   4.939  1.00  0.00      C    F
ATOM   5073  F2  BF4 C  33       6.128   2.664   5.638  1.00  0.00      C    F
ATOM   5074  F3  BF4 C  33       5.323   1.549   4.014  1.00  0.00      C    F
ATOM   5075  F4  BF4 C  33       6.230   3.556   3.555  1.00  0.00      C    F
ATOM   5081  B   BF4 C  34       3.629  18.597   0.681  1.00  0.00      C    B
ATOM   5082  F1  BF4 C  34       3.021  17.410   0.898  1.00  0.00      C    F
ATOM   5083  F2  BF4 C  34       4.777  18.323   0.107  1.00  0.00      C    F
ATOM   5084  F3  BF4 C  34       2.904  19.188  -0.198  1.00  0.00      C    F
ATOM   5085  F4  BF4 C  34       4.003  19.286   1.743  1.00  0.00      C    F
ATOM   5091  B   BF4 C  35      11.534  18.824  17.517  1.00  0.00      C    B
ATOM   5092  F1  BF4 C  35      11.517  18.255  18.730  1.00  0.00      C    F
ATOM   5093  F2  BF4 C  35      11.749  20.155  17.592  1.00  0.00      C    F
ATOM   5094  F3  BF4 C  35      12.572  18.227  16.760  1.00  0.00      C    F
ATOM   5095  F4  BF4 C  35      10.301  18.448  16.807  1.00  0.00      C    F
ATOM   5101  B   BF4 C  36       4.201  24.917   5.494  1.00  0.00      C    B
ATOM   5102  F1  BF4 C  36       3.297  25.983   5.635  1.00  0.00      C    F
ATOM   5103  F2  BF4 C  36       3.444  23.791   4.944  1.00  0.00      C    F
ATOM   5104  F3  BF4 C  36       5.215  25.234   4.549  1.00  0.00      C    F
ATOM   5105  F4  BF4 C  36       4.809  24.580   6.716  1.00  0.00      C    F
ATOM   5111  B   BF4 C  37       3.825  24.013  11.867  1.00  0.00      C    B
ATOM   5112  F1  BF4 C  37       3.635  24.371  10.542  1.00  0.00      C    F
ATOM   5113  F2  BF4 C  37       4.070  22.739  11.994  1.00  0.00      C    F
ATOM   5114  F3  BF4 C  37       4.986  24.795  12.120  1.00  0.00      C    F
ATOM   5115  F4  BF4 C  37       2.925  24.543  12.721  1.00  0.00      C    F
ATOM   5121  B   BF4 C  38      25.224   8.676  16.649  1.00  0.00      C    B
ATOM   5122  F1  BF4 C  38      25.905   7.739  15.694  1.00  0.00      C    F
ATOM   5123  F2  BF4 C  38      26.244   8.913  17.500  1.00  0.00      C    F
ATOM   5124  F3  BF4 C  38      24.752   9.898  16.084  1.00  0.00      C    F
ATOM   5125  F4  BF4 C  38      24.160   8.070  17.129  1.00  0.00      C    F
ATOM   5131  B   BF4 C  39      15.703  26.228  17.832  1.00  0.00      C    B
ATOM   5132  F1  BF4 C  39      15.262  26.465  16.551  1.00  0.00      C    F
ATOM   5133  F2  BF4 C  39      15.490  27.343  18.742  1.00  0.00      C    F
ATOM   5134  F3  BF4 C  39      15.385  24.945  18.181  1.00  0.00      C    F
ATOM   5135  F4  BF4 C  39      17.157  26.190  17.775  1.00  0.00      C    F
ATOM   5141  B   BF4 C  40      23.231  33.098  24.968  1.00  0.00      C    B
ATOM   5142  F1  BF4 C  40      23.473  31.687  24.804  1.00  0.00      C    F
ATOM   5143  F2  BF4 C  40      21.828  33.419  24.986  1.00  0.00      C    F
ATOM   5144  F3  BF4 C  40      23.666  33.756  26.248  1.00  0.00      C    F
ATOM   5145  F4  BF4 C  40      23.861  33.732  23.956  1.00  0.00      C    F
ATOM   5151  B   BF4 C  41      12.867  11.357  29.202  1.00  0.00      C    B
ATOM   5152  F1  BF4 C  41      13.400  10.222  29.678  1.00  0.00      C    F
ATOM   5153  F2  BF4 C  41      11.812  11.004  28.314  1.00  0.00      C    F
ATOM   5154  F3  BF4 C  41      12.245  12.252  30.107  1.00  0.00      C    F
ATOM   5155  F4  BF4 C  41      13.708  12.226  28.489  1.00  0.00      C    F
ATOM   5161  B   BF4 C  42      34.589  19.191   5.324  1.00  0.00      C    B
ATOM   5162  F1  BF4 C  42      35.160  18.090   5.826  1.00  0.00      C    F
ATOM   5163  F2  BF4 C  42      34.507  20.353   6.142  1.00  0.00      C    F
ATOM   5164  F3  BF4 C  42      35.245  19.305   4.098  1.00  0.00      C    F
ATOM   5165  F4  BF4 C  42      33.261  18.934   5.314  1.00  0.00      C    F
ATOM   5171  B   BF4 C  43       9.248   6.414  31.713  1.00  0.00      C    B
ATOM   5172  F1  BF4 C  43       8.193   6.646  30.999  1.00  0.00      C    F
ATOM   5173  F2  BF4 C  43      10.498   6.614  31.169  1.00  0.00      C    F
ATOM   5174  F3  BF4 C  43       9.450   7.275  32.807  1.00  0.00      C    F
ATOM   5175  F4  BF4 C  43       9.037   5.175  32.066  1.00  0.00      C    F
ATOM   5181  B   BF4 C  44      21.533  23.608  30.283  1.00  0.00      C    B
ATOM   5182  F1  BF4 C  44      22.078  22.402  29.910  1.00  0.00      C    F
ATOM   5183  F2  BF4 C  44      22.558  24.137  31.029  1.00  0.00      C    F
ATOM   5184  F3  BF4 C  44      21.277  24.336  29.157  1.00  0.00      C    F
ATOM   5185  F4  BF4 C  44      20.373  23.350  30.943  1.00  0.00      C    F
ATOM   5191  B   BF4 C  45      31.069  33.943   9.838  1.00  0.00      C    B
ATOM   5192  F1  BF4 C  45      30.203  32.879  10.131  1.00  0.00      C    F
ATOM   5193  F2  BF4 C  45      30.501  35.005  10.622  1.00  0.00      C    F
ATOM   5194  F3  BF4 C  45      32.308  33.662  10.328  1.00  0.00      C    F
ATOM   5195  F4  BF4 C  45      31.079  33.919   8.437  1.00  0.00      C    F
ATOM   5201  B   BF4 C  46      33.785   0.610  17.499  1.00  0.00      C    B
ATOM   5202  F1  BF4 C  46      32.967   1.465  16.816  1.00  0.00      C    F
ATOM   5203  F2  BF4 C  46      34.061  -0.470  16.690  1.00  0.00      C    F
ATOM   5204  F3  BF4 C  46      34.896   1.235  18.072  1.00  0.00      C    F
ATOM   5205  F4  BF4 C  46      33.175   0.329  18.705  1.00  0.00      C    F
ATOM   5211  B   BF4 C  47      28.443  23.772  18.325  1.00  0.00      C    B
ATOM   5212  F1  BF4 C  47      29.466  24.128  17.656  1.00  0.00      C    F
ATOM   5213  F2  BF4 C  47      28.316  24.558  19.534  1.00  0.00      C    F
ATOM   5214  F3  BF4 C  47      27.332  23.474  17.668  1.00  0.00      C    F
ATOM   5215  F4  BF4 C  47      28.842  22.513  18.794  1.00  0.00      C    F
ATOM   5221  B   BF4 C  48       6.985  11.652  11.511  1.00  0.00      C    B
ATOM   5222  F1  BF4 C  48       5.748  11.636  12.007  1.00  0.00      C    F
ATOM   5223  F2  BF4 C  48       7.860  11.905  12.492  1.00  0.00      C    F
ATOM   5224  F3  BF4 C  48       7.316  10.474  10.861  1.00  0.00      C    F
ATOM   5225  F4  BF4 C  48       7.179  12.716  10.617  1.00  0.00      C    F
ATOM   5231  B   BF4 C  49      26.356  25.222   6.323  1.00  0.00      C    B
ATOM   5232  F1  BF4 C  49      26.981  26.474   6.504  1.00  0.00      C    F
ATOM   5233  F2  BF4 C  49      26.098  24.492   7.545  1.00  0.00      C    F
ATOM   5234  F3  BF4 C  49      25.159  25.391   5.635  1.00  0.00      C    F
ATOM   5235  F4  BF4 C  49      27.130  24.454   5.623  1.00  0.00      C    F
ATOM   5241  B   BF4 C  50      20.289   5.720  15.903  1.00  0.00      C    B
ATOM   5242  F1  BF4 C  50      19.660   6.582  16.916  1.00  0.00      C    F
ATOM   5243  F2  BF4 C  50      21.584   6.264  15.631  1.00  0.00      C    F
ATOM   5244  F3  BF4 C  50      20.473   4.470  16.642  1.00  0.00      C    F
ATOM   5245  F4  BF4 C  50      19.458   5.865  14.849  1.00  0.00      C    F
ATOM   5251  B   BF4 C  51       1.164  16.412  22.085  1.00  0.00      C    B
ATOM   5252  F1  BF4 C  51      -0.161  16.707  22.169  1.00  0.00      C    F
ATOM   5253  F2  BF4 C  51       1.374  14.985  21.712  1.00  0.00      C    F
ATOM   5254  F3  BF4 C  51       1.671  17.304  21.152  1.00  0.00      C    F
ATOM   5255  F4  BF4 C  51       1.551  16.550  23.367  1.00  0.00      C    F
ATOM   5261  B   BF4 C  52      30.364  15.527  21.263  1.00  0.00      C    B
ATOM   5262  F1  BF4 C  52      29.101  15.109  20.726  1.00  0.00      C    F
ATOM   5263  F2  BF4 C  52      31.047  14.507  21.748  1.00  0.00      C    F
ATOM   5264  F3  BF4 C  52      31.057  15.903  20.141  1.00  0.00      C    F
ATOM   5265  F4  BF4 C  52      30.099  16.578  22.126  1.00  0.00      C    F
ATOM   5271  B   BF4 C  53      22.267  30.950   2.603  1.00  0.00      C    B
ATOM   5272  F1  BF4 C  53      21.409  30.768   3.804  1.00  0.00      C    F
ATOM   5273  F2  BF4 C  53      22.264  32.301   2.458  1.00  0.00      C    F
ATOM   5274  F3  BF4 C  53      23.542  30.616   2.938  1.00  0.00      C    F
ATOM   5275  F4  BF4 C  53      21.725  30.172   1.595  1.00  0.00      C    F
ATOM   5281  B   BF4 C  54      27.591   7.962  10.002  1.00  0.00      C    B
ATOM   5282  F1  BF4 C  54      26.774   9.017  10.618  1.00  0.00      C    F
ATOM   5283  F2  BF4 C  54      28.748   8.560   9.711  1.00  0.00      C    F
ATOM   5284  F3  BF4 C  54      27.664   7.193  11.096  1.00  0.00      C    F
ATOM   5285  F4  BF4 C  54      26.934   7.354   8.921  1.00  0.00      C    F
ATOM   5291  B   BF4 C  55       9.443  28.035  12.550  1.00  0.00      C    B
ATOM   5292  F1  BF4 C  55       8.268  27.950  12.008  1.00  0.00      C    F
ATOM   5293  F2  BF4 C  55       9.609  29.373  12.737  1.00  0.00      C    F
ATOM   5294  F3  BF4 C  55       9.577  27.409  13.669  1.00  0.00      C    F
ATOM   5295  F4  BF4 C  55      10.509  27.560  11.739  1.00  0.00      C    F
ATOM   5301  B   BF4 C  56      12.773  31.709   9.775  1.00  0.00      C    B
ATOM   5302  F1  BF4 C  56      12.096  31.378   8.535  1.00  0.00      C    F
ATOM   5303  F2  BF4 C  56      14.149  32.005   9.633  1.00  0.00      C    F
ATOM   5304  F3  BF4 C  56      12.154  32.705  10.394  1.00  0.00      C    F
ATOM   5305  F4  BF4 C  56      12.571  30.584  10.623  1.00  0.00      C    F
ATOM   5311  B   BF4 C  57      27.653   8.368  23.566  1.00  0.00      C    B
ATOM   5312  F1  BF4 C  57      26.615   8.296  24.378  1.00  0.00      C    F
ATOM   5313  F2  BF4 C  57      27.997   7.108  23.304  1.00  0.00      C    F
ATOM   5314  F3  BF4 C  57      27.250   9.075  22.435  1.00  0.00      C    F
ATOM   5315  F4  BF4 C  57      28.650   9.082  24.299  1.00  0.00      C    F
ATOM   5321  B   BF4 C  58      34.658  14.871  12.358  1.00  0.00      C    B
ATOM   5322  F1  BF4 C  58      33.447  15.318  12.323  1.00  0.00      C    F
ATOM   5323  F2  BF4 C  58      34.980  15.042  11.002  1.00  0.00      C    F
ATOM   5324  F3  BF4 C  58      35.453  15.575  13.229  1.00  0.00      C    F
ATOM   5325  F4  BF4 C  58      34.635  13.652  12.670  1.00  0.00      C    F
ATOM   5331  B   BF4 C  59      30.008  24.317  28.749  1.00  0.00      C    B
ATOM   5332  F1  BF4 C  59      31.186  24.554  28.183  1.00  0.00      C    F
ATOM   5333  F2  BF4 C  59      30.139  22.972  28.940  1.00  0.00      C    F
ATOM   5334  F3  BF4 C  59      29.923  25.008  29.974  1.00  0.00      C    F
ATOM   5335  F4  BF4 C  59      28.953  24.720  27.900  1.00  0.00      C    F
ATOM   5341  B   BF4 C  60      19.239  14.435  17.151  1.00  0.00      C    B
ATOM   5342  F1  BF4 C  60      17.994  14.453  16.548  1.00  0.00      C    F
ATOM   5343  F2  BF4 C  60      20.303  15.096  16.514  1.00  0.00      C    F
ATOM   5344  F3  BF4 C  60      18.976  14.458  18.461  1.00  0.00      C    F
ATOM   5345  F4  BF4 C  60      19.643  13.144  16.881  1.00  0.00      C    F
ATOM   5351  B   BF4 C  61      28.302  21.278  10.820  1.00  0.00      C    B
ATOM   5352  F1  BF4 C  61      27.928  20.344   9.856  1.00  0.00      C    F
ATOM   5353  F2  BF4 C  61      28.382  20.615  12.047  1.00  0.00      C    F
ATOM   5354  F3  BF4 C  61      29.621  21.711  10.415  1.00  0.00      C    F
ATOM   5355  F4  BF4 C  61      27.282  22.284  10.828  1.00  0.00      C    F
ATOM   5361  B   BF4 C  62      22.849  16.645  32.935  1.00  0.00      C    B
ATOM   5362  F1  BF4 C  62      23.285  17.963  33.316  1.00  0.00      C    F
ATOM   5363  F2  BF4 C  62      21.563  16.508  33.401  1.00  0.00      C    F
ATOM   5364  F3  BF4 C  62      22.805  16.476  31.526  1.00  0.00      C    F
ATOM   5365  F4  BF4 C  62      23.698  15.603  33.425  1.00  0.00      C    F
ATOM   5371  B   BF4 C  63      12.622   8.823  11.031  1.00  0.00      C    B
ATOM   5372  F1  BF4 C  63      13.397   9.742  10.455  1.00  0.00      C    F
ATOM   5373  F2  BF4 C  63      12.670   7.606  10.332  1.00  0.00      C    F
ATOM   5374  F3  BF4 C  63      13.208   8.422  12.163  1.00  0.00      C    F
ATOM   5375  F4  BF4 C  63      11.420   9.081  11.394  1.00  0.00      C    F
ATOM   5381  B   BF4 C  64      21.315  21.475  15.900  1.00  0.00      C    B
ATOM   5382  F1  BF4 C  64      21.767  21.567  14.601  1.00  0.00      C    F
ATOM   5383  F2  BF4 C  64      21.869  22.592  16.576  1.00  0.00      C    F
ATOM   5384  F3  BF4 C  64      19.912  21.669  16.206  1.00  0.00      C    F
ATOM   5385  F4  BF4 C  64      21.802  20.500  16.716  1.00  0.00      C    F
ATOM   5391  B   BF4 C  65      20.464  24.280   1.794  1.00  0.00      C    B
ATOM   5392  F1  BF4 C  65      20.022  24.832   0.568  1.00  0.00      C    F
ATOM   5393  F2  BF4 C  65      19.405  24.240   2.663  1.00  0.00      C    F
ATOM   5394  F3  BF4 C  65      21.001  22.940   1.435  1.00  0.00      C    F
ATOM   5395  F4  BF4 C  65      21.458  25.144   2.237  1.00  0.00      C    F
ATOM   5401  B   BF4 C  66       7.468   2.081  18.501  1.00  0.00      C    B
ATOM   5402  F1  BF4 C  66       7.296   0.770  18.964  1.00  0.00      C    F
ATOM   5403  F2  BF4 C  66       7.371   2.771  19.596  1.00  0.00      C    F
ATOM   5404  F3  BF4 C  66       8.647   2.393  17.908  1.00  0.00      C    F
ATOM   5405  F4  BF4 C  66       6.368   2.342  17.637  1.00  0.00      C    F
ATOM   5411  B   BF4 C  67      17.316  33.698   4.889  1.00  0.00      C    B
ATOM   5412  F1  BF4 C  67      16.981  35.032   4.807  1.00  0.00      C    F
ATOM   5413  F2  BF4 C  67      16.738  33.310   6.106  1.00  0.00      C    F
ATOM   5414  F3  BF4 C  67      16.739  33.045   3.780  1.00  0.00      C    F
ATOM   5415  F4  BF4 C  67      18.678  33.594   4.945  1.00  0.00      C    F
ATOM   5421  B   BF4 C  68       9.781  22.350  32.276  1.00  0.00      C    B
ATOM   5422  F1  BF4 C  68      10.878  23.184  32.348  1.00  0.00      C    F
ATOM   5423  F2  BF4 C  68       8.547  22.958  31.913  1.00  0.00      C    F
ATOM   5424  F3  BF4 C  68      10.080  21.469  31.243  1.00  0.00      C    F
ATOM   5425  F4  BF4 C  68       9.476  21.686  33.485  1.00  0.00      C    F
ATOM   5431  B   BF4 C  69       6.462  14.304  32.073  1.00  0.00      C    B
ATOM   5432  F1  BF4 C  69       7.781  13.806  32.065  1.00  0.00      C    F
ATOM   5433  F2  BF4 C  69       6.236  15.346  33.041  1.00  0.00      C    F
ATOM   5434  F3  BF4 C  69       6.078  14.623  30.855  1.00  0.00      C    F
ATOM   5435  F4  BF4 C  69       5.923  13.066  32.452  1.00  0.00      C    F
ATOM   5441  B   BF4 C  70       2.565  34.574  21.842  1.00  0.00      C    B
ATOM   5442  F1  BF4 C  70       3.449  35.250  22.666  1.00  0.00      C    F
ATOM   5443  F2  BF4 C  70       2.635  34.925  20.504  1.00  0.00      C    F
ATOM   5444  F3  BF4 C  70       2.857  33.236  21.919  1.00  0.00      C    F
ATOM   5445  F4  BF4 C  70       1.241  34.524  22.242  1.00  0.00      C    F
ATOM   5451  B   BF4 C  71      11.462   8.523   4.607  1.00  0.00      C    B
ATOM   5452  F1  BF4 C  71      10.113   8.415   4.662  1.00  0.00      C    F
ATOM   5453  F2  BF4 C  71      11.802   9.817   4.246  1.00  0.00      C    F
ATOM   5454  F3  BF4 C  71      12.031   8.710   5.913  1.00  0.00      C    F
ATOM   5455  F4  BF4 C  71      11.912   7.400   4.006  1.00  0.00      C    F
ATOM   5461  B   BF4 C  72      15.943  15.241   8.086  1.00  0.00      C    B
ATOM   5462  F1  BF4 C  72      14.728  14.983   8.759  1.00  0.00      C    F
ATOM   5463  F2  BF4 C  72      15.996  16.220   7.191  1.00  0.00      C    F
ATOM   5464  F3  BF4 C  72      16.813  15.824   9.162  1.00  0.00      C    F
ATOM   5465  F4  BF4 C  72      16.376  14.088   7.479  1.00  0.00      C    F
ATOM   5471  B   BF4 C  73      15.343  21.835  24.874  1.00  0.00      C    B
ATOM   5472  F1  BF4 C  73      14.652  22.503  23.886  1.00  0.00      C    F
ATOM   5473  F2  BF4 C  73      14.438  21.287  25.815  1.00  0.00      C    F
ATOM   5474  F3  BF4 C  73      16.043  20.701  24.248  1.00  0.00      C    F
ATOM   5475  F4  BF4 C  73      16.201  22.760  25.504  1.00  0.00      C    F
ATOM   5481  B   BF4 C  74      32.312   6.387   9.358  1.00  0.00      C    B
ATOM   5482  F1  BF4 C  74      32.121   6.897  10.543  1.00  0.00      C    F
ATOM   5483  F2  BF4 C  74      31.033   6.077   8.819  1.00  0.00      C    F
ATOM   5484  F3  BF4 C  74      32.847   7.254   8.503  1.00  0.00      C    F
ATOM   5485  F4  BF4 C  74      33.095   5.321   9.451  1.00  0.00      C    F
ATOM   5491  B   BF4 C  75       9.986   0.852  27.182  1.00  0.00      C    B
ATOM   5492  F1  BF4 C  75       9.767   2.247  26.799  1.00  0.00      C    F
ATOM   5493  F2  BF4 C  75      10.523   0.926  28.487  1.00  0.00      C    F
ATOM   5494  F3  BF4 C  75       8.675   0.335  27.047  1.00  0.00      C    F
ATOM   5495  F4  BF4 C  75      11.037   0.410  26.308  1.00  0.00      C    F
ATOM   5501  B   BF4 C  76       0.928  30.843  13.272  1.00  0.00      C    B
ATOM   5502  F1  BF4 C  76      -0.285  30.620  13.830  1.00  0.00      C    F
ATOM   5503  F2  BF4 C  76       1.880  30.360  14.212  1.00  0.00      C    F
ATOM   5504  F3  BF4 C  76       1.146  30.193  12.093  1.00  0.00      C    F
ATOM   5505  F4  BF4 C  76       1.060  32.246  13.066  1.00  0.00      C    F
ATOM   5511  B   BF4 C  77      21.166   0.627   8.691  1.00  0.00      C    B
ATOM   5512  F1  BF4 C  77      21.997   0.690   9.829  1.00  0.00      C    F
ATOM   5513  F2  BF4 C  77      21.951   0.614   7.556  1.00  0.00      C    F
ATOM   5514  F3  BF4 C  77      20.344  -0.499   8.635  1.00  0.00      C    F
ATOM   5515  F4  BF4 C  77      20.289   1.749   8.716  1.00  0.00      C    F
ATOM   5521  B   BF4 C  78      16.930  19.370  32.904  1.00  0.00      C    B
ATOM   5522  F1  BF4 C  78      16.009  18.657  33.635  1.00  0.00      C    F
ATOM   5523  F2  BF4 C  78      18.132  19.066  33.447  1.00  0.00      C    F
ATOM   5524  F3  BF4 C  78      16.975  19.027  31.626  1.00  0.00      C    F
ATOM   5525  F4  BF4 C  78      16.828  20.787  32.882  1.00  0.00      C    F
ATOM   5531  B   BF4 C  79      18.620   0.155  34.515  1.00  0.00      C    B
ATOM   5532  F1  BF4 C  79      18.306  -1.114  33.947  1.00  0.00      C    F
ATOM   5533  F2  BF4 C  79      18.255   0.333  35.903  1.00  0.00      C    F
ATOM   5534  F3  BF4 C  79      19.957   0.590  34.447  1.00  0.00      C    F
ATOM   5535  F4  BF4 C  79      17.883   1.235  33.939  1.00  0.00      C    F
ATOM   5541  B   BF4 C  80       4.645  28.513  27.570  1.00  0.00      C    B
ATOM   5542  F1  BF4 C  80       4.260  27.429  28.319  1.00  0.00      C    F
ATOM   5543  F2  BF4 C  80       5.845  28.817  28.051  1.00  0.00      C    F
ATOM   5544  F3  BF4 C  80       4.508  27.960  26.306  1.00  0.00      C    F
ATOM   5545  F4  BF4 C  80       3.754  29.517  27.696  1.00  0.00      C    F
ATOM   5551  B   BF4 C  81      22.452  19.345  24.362  1.00  0.00      C    B
ATOM   5552  F1  BF4 C  81      22.686  19.853  25.597  1.00  0.00      C    F
ATOM   5553  F2  BF4 C  81      23.236  18.237  24.279  1.00  0.00      C    F
ATOM   5554  F3  BF4 C  81      21.041  19.192  24.041  1.00  0.00      C    F
ATOM   5555  F4  BF4 C  81      22.920  20.234  23.449  1.00  0.00      C    F
ATOM   5561  B   BF4 C  82      32.796  34.934  34.848  1.00  0.00      C    B
ATOM   5562  F1  BF4 C  82      31.571  34.394  34.530  1.00  0.00      C    F
ATOM   5563  F2  BF4 C  82      33.351  34.519  36.122  1.00  0.00      C    F
ATOM   5564  F3  BF4 C  82      33.670  34.556  33.826  1.00  0.00      C    F
ATOM   5565  F4  BF4 C  82      32.670  36.382  34.684  1.00  0.00      C    F
ATOM   5571  B   BF4 C  83       7.255   9.766  16.832  1.00  0.00      C    B
ATOM   5572  F1  BF4 C  83       7.983   8.836  16.419  1.00  0.00      C    F
ATOM   5573  F2  BF4 C  83       6.914   9.547  18.101  1.00  0.00      C    F
ATOM   5574  F3  BF4 C  83       7.888  10.943  16.792  1.00  0.00      C    F
ATOM   5575  F4  BF4 C  83       6.076   9.800  16.039  1.00  0.00      C    F
ATOM   5581  B   BF4 C  84      15.132  27.697   1.910  1.00  0.00      C    B
ATOM   5582  F1  BF4 C  84      15.332  27.894   3.201  1.00  0.00      C    F
ATOM   5583  F2  BF4 C  84      15.840  26.508   1.446  1.00  0.00      C    F
ATOM   5584  F3  BF4 C  84      13.777  27.505   1.707  1.00  0.00      C    F
ATOM   5585  F4  BF4 C  84      15.409  28.810   1.212  1.00  0.00      C    F
ATOM   5591  B   BF4 C  85      27.731  29.607  21.522  1.00  0.00      C    B
ATOM   5592  F1  BF4 C  85      28.783  30.327  22.010  1.00  0.00      C    F
ATOM   5593  F2  BF4 C  85      28.292  28.843  20.490  1.00  0.00      C    F
ATOM   5594  F3  BF4 C  85      27.444  28.766  22.593  1.00  0.00      C    F
ATOM   5595  F4  BF4 C  85      26.749  30.428  21.159  1.00  0.00      C    F
ATOM   5601  B   BF4 C  86      29.044  30.137   4.079  1.00  0.00      C    B
ATOM   5602  F1  BF4 C  86      29.866  29.044   4.012  1.00  0.00      C    F
ATOM   5603  F2  BF4 C  86      28.033  29.917   3.081  1.00  0.00      C    F
ATOM   5604  F3  BF4 C  86      28.392  30.172   5.301  1.00  0.00      C    F
ATOM   5605  F4  BF4 C  86      29.885  31.264   3.977  1.00  0.00      C    F
ATOM   5611  B   BF4 C  87      14.178  25.460  29.214  1.00  0.00      C    B
ATOM   5612  F1  BF4 C  87      13.296  26.403  29.153  1.00  0.00      C    F
ATOM   5613  F2  BF4 C  87      14.275  24.714  30.421  1.00  0.00      C    F
ATOM   5614  F3  BF4 C  87      13.741  24.718  28.246  1.00  0.00      C    F
ATOM   5615  F4  BF4 C  87      15.463  25.957  28.788  1.00  0.00      C    F
ATOM   5621  B   BF4 C  88      21.362  20.767   9.642  1.00  0.00      C    B
ATOM   5622  F1  BF4 C  88      21.839  20.649   8.415  1.00  0.00      C    F
ATOM   5623  F2  BF4 C  88      20.341  21.744   9.730  1.00  0.00      C    F
ATOM   5624  F3  BF4 C  88      21.141  19.546  10.104  1.00  0.00      C    F
ATOM   5625  F4  BF4 C  88      22.386  21.350  10.406  1.00  0.00      C    F
ATOM   5631  B   BF4 C  89      27.226  15.515  14.052  1.00  0.00      C    B
ATOM   5632  F1  BF4 C  89      26.083  16.028  13.334  1.00  0.00      C    F
ATOM   5633  F2  BF4 C  89      27.014  14.580  14.997  1.00  0.00      C    F
ATOM   5634  F3  BF4 C  89      28.187  15.108  13.130  1.00  0.00      C    F
ATOM   5635  F4  BF4 C  89      27.849  16.540  14.765  1.00  0.00      C    F
ATOM   5641  B   BF4 C  90      34.164  17.515  27.973  1.00  0.00      C    B
ATOM   5642  F1  BF4 C  90      35.383  17.798  27.731  1.00  0.00      C    F
ATOM   5643  F2  BF4 C  90      33.856  18.142  29.140  1.00  0.00      C    F
ATOM   5644  F3  BF4 C  90      33.163  18.082  27.122  1.00  0.00      C    F
ATOM   5645  F4  BF4 C  90      34.203  16.107  28.016  1.00  0.00      C    F
ATOM   5651  B   BF4 C  91      20.133  32.747  17.673  1.00  0.00      C    B
ATOM   5652  F1  BF4 C  91      20.176  33.844  18.548  1.00  0.00      C    F
ATOM   5653  F2  BF4 C  91      20.349  31.587  18.199  1.00  0.00      C    F
ATOM   5654  F3  BF4 C  91      18.958  32.671  16.928  1.00  0.00      C    F
ATOM   5655  F4  BF4 C  91      21.089  32.877  16.655  1.00  0.00      C    F
ATOM   5661  B   BF4 C  92       5.524   1.593  32.728  1.00  0.00      C    B
ATOM   5662  F1  BF4 C  92       4.199   1.516  32.285  1.00  0.00      C    F
ATOM   5663  F2  BF4 C  92       5.665   1.275  34.070  1.00  0.00      C    F
ATOM   5664  F3  BF4 C  92       6.116   2.840  32.345  1.00  0.00      C    F
ATOM   5665  F4  BF4 C  92       6.304   0.433  32.346  1.00  0.00      C    F
ATOM   5671  B   BF4 C  93      14.799  15.597  22.390  1.00  0.00      C    B
ATOM   5672  F1  BF4 C  93      13.400  15.121  22.409  1.00  0.00      C    F
ATOM   5673  F2  BF4 C  93      15.240  16.300  21.219  1.00  0.00      C    F
ATOM   5674  F3  BF4 C  93      15.234  16.505  23.384  1.00  0.00      C    F
ATOM   5675  F4  BF4 C  93      15.553  14.655  22.740  1.00  0.00      C    F
ATOM   5681  B   BF4 C  94      29.145   3.093  15.016  1.00  0.00      C    B
ATOM   5682  F1  BF4 C  94      28.303   3.379  13.972  1.00  0.00      C    F
ATOM   5683  F2  BF4 C  94      29.821   4.252  15.127  1.00  0.00      C    F
ATOM   5684  F3  BF4 C  94      28.467   2.537  16.053  1.00  0.00      C    F
ATOM   5685  F4  BF4 C  94      30.068   2.204  14.320  1.00  0.00      C    F
ATOM   5691  B   BF4 C  95       3.270   6.741   9.711  1.00  0.00      C    B
ATOM   5692  F1  BF4 C  95       3.126   7.161   8.383  1.00  0.00      C    F
ATOM   5693  F2  BF4 C  95       4.441   7.178  10.230  1.00  0.00      C    F
ATOM   5694  F3  BF4 C  95       2.296   7.036  10.467  1.00  0.00      C    F
ATOM   5695  F4  BF4 C  95       3.205   5.357   9.691  1.00  0.00      C    F
ATOM   5701  B   BF4 C  96       0.671  12.155   2.934  1.00  0.00      C    B
ATOM   5702  F1  BF4 C  96       0.270  11.588   4.122  1.00  0.00      C    F
ATOM   5703  F2  BF4 C  96       0.603  13.479   3.225  1.00  0.00      C    F
ATOM   5704  F3  BF4 C  96       1.919  11.777   2.606  1.00  0.00      C    F
ATOM   5705  F4  BF4 C  96      -0.036  11.745   1.897  1.00  0.00      C    F
ATOM   5711  B   BF4 C  97      16.199  23.806  12.140  1.00  0.00      C    B
ATOM   5712  F1  BF4 C  97      15.470  24.745  12.842  1.00  0.00      C    F
ATOM   5713  F2  BF4 C  97      15.506  22.582  11.877  1.00  0.00      C    F
ATOM   5714  F3  BF4 C  97      16.976  24.270  11.086  1.00  0.00      C    F
ATOM   5715  F4  BF4 C  97      17.289  23.644  12.871  1.00  0.00      C    F
ATOM   5721  B   BF4 C  98      27.558   1.459   6.696  1.00  0.00      C    B
ATOM   5722  F1  BF4 C  98      26.613   2.504   6.725  1.00  0.00      C    F
ATOM   5723  F2  BF4 C  98      28.719   2.133   6.888  1.00  0.00      C    F
ATOM   5724  F3  BF4 C  98      27.334   0.585   7.724  1.00  0.00      C    F
ATOM   5725  F4  BF4 C  98      27.467   0.914   5.412  1.00  0.00      C    F
ATOM   5731  B   BF4 C  99      10.023   8.157  24.365  1.00  0.00      C    B
ATOM   5732  F1  BF4 C  99       8.743   8.359  23.809  1.00  0.00      C    F
ATOM   5733  F2  BF4 C  99      10.535   7.254  23.541  1.00  0.00      C    F
ATOM   5734  F3  BF4 C  99      10.689   9.417  24.294  1.00  0.00      C    F
ATOM   5735  F4  BF4 C  99       9.901   7.637  25.522  1.00  0.00      C    F
ATOM   5741  B   BF4 C 100       4.603   3.842  25.214  1.00  0.00      C    B
ATOM   5742  F1  BF4 C 100       4.641   2.482  25.621  1.00  0.00      C    F
ATOM   5743  F2  BF4 C 100       5.663   4.525  25.783  1.00  0.00      C    F
ATOM   5744  F3  BF4 C 100       4.902   4.038  23.942  1.00  0.00      C    F
ATOM   5745  F4  BF4 C 100       3.363   4.560  25.375  1.00  0.00      C    F
ATOM   5751  B   BF4 C 101      -0.059  22.465  24.177  1.00  0.00      C    B
ATOM   5752  F1  BF4 C 101       0.483  22.062  22.966  1.00  0.00      C    F
ATOM   5753  F2  BF4 C 101      -0.560  21.367  24.785  1.00  0.00      C    F
ATOM   5754  F3  BF4 C 101       1.176  22.852  24.872  1.00  0.00      C    F
ATOM   5755  F4  BF4 C 101      -1.032  23.445  24.025  1.00  0.00      C    F
ATOM   5761  B   BF4 C 102      34.068  28.227   4.011  1.00  0.00      C    B
ATOM   5762  F1  BF4 C 102      33.651  29.244   3.051  1.00  0.00      C    F
ATOM   5763  F2  BF4 C 102      35.287  28.779   4.647  1.00  0.00      C    F
ATOM   5764  F3  BF4 C 102      33.079  27.573   4.845  1.00  0.00      C    F
ATOM   5765  F4  BF4 C 102      34.406  27.238   3.205  1.00  0.00      C    F
ATOM   5771  B   BF4 C 103      16.410   5.333  32.795  1.00  0.00      C    B
ATOM   5772  F1  BF4 C 103      16.141   4.293  31.813  1.00  0.00      C    F
ATOM   5773  F2  BF4 C 103      16.870   6.478  32.175  1.00  0.00      C    F
ATOM   5774  F3  BF4 C 103      15.217   5.718  33.211  1.00  0.00      C    F
ATOM   5775  F4  BF4 C 103      17.318   5.103  33.674  1.00  0.00      C    F
ATOM   5781  B   BF4 C 104      32.934   4.628  24.917  1.00  0.00      C    B
ATOM   5782  F1  BF4 C 104      32.670   5.146  26.132  1.00  0.00      C    F
ATOM   5783  F2  BF4 C 104      34.263   4.841  24.408  1.00  0.00      C    F
ATOM   5784  F3  BF4 C 104      32.611   3.332  24.840  1.00  0.00      C    F
ATOM   5785  F4  BF4 C 104      32.058   5.297  24.131  1.00  0.00      C    F
ATOM   5791  B   BF4 C 105      28.626   4.028   0.936  1.00  0.00      C    B
ATOM   5792  F1  BF4 C 105      29.362   3.134   1.612  1.00  0.00      C    F
ATOM   5793  F2  BF4 C 105      29.452   4.682   0.086  1.00  0.00      C    F
ATOM   5794  F3  BF4 C 105      27.519   3.518   0.283  1.00  0.00      C    F
ATOM   5795  F4  BF4 C 105      28.172   4.974   1.862  1.00  0.00      C    F
ATOM   5801  B   BF4 C 106       5.694  30.328   1.215  1.00  0.00      C    B
ATOM   5802  F1  BF4 C 106       6.319  29.695   0.284  1.00  0.00      C    F
ATOM   5803  F2  BF4 C 106       6.447  30.510   2.387  1.00  0.00      C    F
ATOM   5804  F3  BF4 C 106       5.093  31.549   0.729  1.00  0.00      C    F
ATOM   5805  F4  BF4 C 106       4.688  29.547   1.691  1.00  0.00      C    F
ATOM   5811  B   BF4 C 107      34.248  26.830  18.468  1.00  0.00      C    B
ATOM   5812  F1  BF4 C 107      34.806  27.380  17.288  1.00  0.00      C    F
ATOM   5813  F2  BF4 C 107      34.799  27.722  19.424  1.00  0.00      C    F
ATOM   5814  F3  BF4 C 107      32.898  27.037  18.322  1.00  0.00      C    F
ATOM   5815  F4  BF4 C 107      34.562  25.534  18.826  1.00  0.00      C    F
ATOM   5821  B   BF4 C 108      17.253   1.674  22.191  1.00  0.00      C    B
ATOM   5822  F1  BF4 C 108      16.491   2.353  21.399  1.00  0.00      C    F
ATOM   5823  F2  BF4 C 108      18.038   2.652  22.725  1.00  0.00      C    F
ATOM   5824  F3  BF4 C 108      16.378   0.972  23.050  1.00  0.00      C    F
ATOM   5825  F4  BF4 C 108      17.981   0.795  21.501  1.00  0.00      C    F
ATOM   5831  B   BF4 C 109      32.076  27.421  10.293  1.00  0.00      C    B
ATOM   5832  F1  BF4 C 109      31.918  28.580  11.092  1.00  0.00      C    F
ATOM   5833  F2  BF4 C 109      31.513  26.435  10.970  1.00  0.00      C    F
ATOM   5834  F3  BF4 C 109      31.387  27.682   9.055  1.00  0.00      C    F
ATOM   5835  F4  BF4 C 109      33.333  27.247  10.137  1.00  0.00      C    F
ATOM   5841  B   BF4 C 110       4.408  20.869  28.616  1.00  0.00      C    B
ATOM   5842  F1  BF4 C 110       3.063  20.648  28.939  1.00  0.00      C    F
ATOM   5843  F2  BF4 C 110       4.671  22.034  29.332  1.00  0.00      C    F
ATOM   5844  F3  BF4 C 110       5.199  19.950  29.154  1.00  0.00      C    F
ATOM   5845  F4  BF4 C 110       4.742  21.204  27.311  1.00  0.00      C    F
ATOM   5851 FE   Fc  D   1      29.971  13.245  -0.006  1.00  0.00      D   FE
ATOM   5852  Cr1 Fc  D   1      31.082  14.580   1.044  1.00  0.00      D    C
ATOM   5853  Cr2 Fc  D   1      31.973  13.580   0.548  1.00  0.00      D    C
ATOM   5854  Cr3 Fc  D   1      31.473  12.256   0.989  1.00  0.00      D    C
ATOM   5855  Cr4 Fc  D   1      30.408  12.547   1.846  1.00  0.00      D    C
ATOM   5856  Cr5 Fc  D   1      30.288  13.948   2.034  1.00  0.00      D    C
ATOM   5857  Cr6 Fc  D   1      28.182  12.373  -0.599  1.00  0.00      D    C
ATOM   5858  Cr7 Fc  D   1      28.108  13.829  -0.710  1.00  0.00      D    C
ATOM   5859  Cr8 Fc  D   1      29.204  14.205  -1.655  1.00  0.00      D    C
ATOM   5860  Cr9 Fc  D   1      29.932  13.041  -2.061  1.00  0.00      D    C
ATOM   5861 Cr10 Fc  D   1      29.309  11.924  -1.405  1.00  0.00      D    C
ATOM   5862  Hr1 Fc  D   1      31.081  15.617   0.741  1.00  0.00      D    H
ATOM   5863  Hr2 Fc  D   1      32.869  13.824  -0.004  1.00  0.00      D    H
ATOM   5864  Hr3 Fc  D   1      31.834  11.245   0.877  1.00  0.00      D    H
ATOM   5865  Hr4 Fc  D   1      29.846  11.755   2.321  1.00  0.00      D    H
ATOM   5866  Hr5 Fc  D   1      29.730  14.480   2.791  1.00  0.00      D    H
ATOM   5867  Hr6 Fc  D   1      27.482  11.770  -0.038  1.00  0.00      D    H
ATOM   5868  Hr7 Fc  D   1      27.362  14.469  -0.261  1.00  0.00      D    H
ATOM   5869  Hr8 Fc  D   1      29.379  15.161  -2.126  1.00  0.00      D    H
ATOM   5870  Hr9 Fc  D   1      30.761  13.155  -2.743  1.00  0.00      D    H
ATOM   5871 Hr10 Fc  D   1      29.578  10.890  -1.563  1.00  0.00      D    H
END
