# Supplementary material for: Ion and Solvent Modulation of Ferrocene and Decamethylferrocene Oxidation Potentials in Organic Electrolytes as Predicted by Molecular Dynamics Simulations
Source: J Phys Chem B. 2025 Feb 11;129(7):2067–81. doi: 10.1021/acs.jpcb.4c08321 (PMC11848929; doi:10.1021/acs.jpcb.4c08321)
Supplement: Supplementary file 2 — jp4c08321_si_002.zip [file jp4c08321_si_002.zip › simulation_files/pdb_files/Fc_BMIMBF4_0220_ACN_0400.pdb]

TITLE     MDANALYSIS FRAME 0: Created by PDBWriter
CRYST1   47.008   47.008   47.008  90.00  90.00  90.00 P 1           1
ATOM      1  CT  ACN A   1      39.378  28.282   0.165  1.00  0.00      A    C
ATOM      2  CZ  ACN A   1      40.385  27.308  -0.131  1.00  0.00      A    C
ATOM      3  NZ  ACN A   1      41.138  26.446  -0.320  1.00  0.00      A    N
ATOM      4  HZ  ACN A   1      38.702  28.474  -0.665  1.00  0.00      A    H
ATOM      5  HZ1 ACN A   1      39.822  29.227   0.465  1.00  0.00      A    H
ATOM      6  HZ2 ACN A   1      38.852  27.913   1.042  1.00  0.00      A    H
ATOM     10  CT  ACN A   2      20.680  23.940  14.060  1.00  0.00      A    C
ATOM     11  CZ  ACN A   2      21.580  23.670  12.955  1.00  0.00      A    C
ATOM     12  NZ  ACN A   2      22.328  23.514  12.086  1.00  0.00      A    N
ATOM     13  HZ  ACN A   2      20.476  25.007  14.087  1.00  0.00      A    H
ATOM     14  HZ1 ACN A   2      21.160  23.711  15.009  1.00  0.00      A    H
ATOM     15  HZ2 ACN A   2      19.743  23.452  13.803  1.00  0.00      A    H
ATOM     19  CT  ACN A   3      11.871  12.911  35.294  1.00  0.00      A    C
ATOM     20  CZ  ACN A   3      11.070  13.930  34.600  1.00  0.00      A    C
ATOM     21  NZ  ACN A   3      10.468  14.749  34.012  1.00  0.00      A    N
ATOM     22  HZ  ACN A   3      11.876  13.100  36.365  1.00  0.00      A    H
ATOM     23  HZ1 ACN A   3      12.887  13.049  34.934  1.00  0.00      A    H
ATOM     24  HZ2 ACN A   3      11.517  11.895  35.141  1.00  0.00      A    H
ATOM     28  CT  ACN A   4      20.843  28.441   4.861  1.00  0.00      A    C
ATOM     29  CZ  ACN A   4      20.980  29.944   4.673  1.00  0.00      A    C
ATOM     30  NZ  ACN A   4      21.090  31.082   4.495  1.00  0.00      A    N
ATOM     31  HZ  ACN A   4      20.161  27.976   4.153  1.00  0.00      A    H
ATOM     32  HZ1 ACN A   4      20.749  28.406   5.943  1.00  0.00      A    H
ATOM     33  HZ2 ACN A   4      21.816  28.015   4.630  1.00  0.00      A    H
ATOM     37  CT  ACN A   5      31.038  24.765   2.650  1.00  0.00      A    C
ATOM     38  CZ  ACN A   5      29.652  25.001   3.045  1.00  0.00      A    C
ATOM     39  NZ  ACN A   5      28.537  25.242   3.337  1.00  0.00      A    N
ATOM     40  HZ  ACN A   5      31.477  25.304   1.815  1.00  0.00      A    H
ATOM     41  HZ1 ACN A   5      31.088  23.679   2.640  1.00  0.00      A    H
ATOM     42  HZ2 ACN A   5      31.608  25.061   3.527  1.00  0.00      A    H
ATOM     46  CT  ACN A   6       9.003  33.757  29.113  1.00  0.00      A    C
ATOM     47  CZ  ACN A   6      10.263  34.484  28.679  1.00  0.00      A    C
ATOM     48  NZ  ACN A   6      11.193  35.016  28.299  1.00  0.00      A    N
ATOM     49  HZ  ACN A   6       8.222  34.510  29.054  1.00  0.00      A    H
ATOM     50  HZ1 ACN A   6       9.198  33.432  30.132  1.00  0.00      A    H
ATOM     51  HZ2 ACN A   6       8.663  33.002  28.409  1.00  0.00      A    H
ATOM     55  CT  ACN A   7      19.740  30.376  -0.388  1.00  0.00      A    C
ATOM     56  CZ  ACN A   7      19.573  29.358   0.734  1.00  0.00      A    C
ATOM     57  NZ  ACN A   7      19.458  28.550   1.583  1.00  0.00      A    N
ATOM     58  HZ  ACN A   7      20.817  30.497  -0.475  1.00  0.00      A    H
ATOM     59  HZ1 ACN A   7      19.227  31.278  -0.065  1.00  0.00      A    H
ATOM     60  HZ2 ACN A   7      19.262  30.026  -1.299  1.00  0.00      A    H
ATOM     64  CT  ACN A   8       8.726   3.623  27.346  1.00  0.00      A    C
ATOM     65  CZ  ACN A   8       8.802   2.550  26.366  1.00  0.00      A    C
ATOM     66  NZ  ACN A   8       8.896   1.706  25.569  1.00  0.00      A    N
ATOM     67  HZ  ACN A   8       9.398   3.405  28.172  1.00  0.00      A    H
ATOM     68  HZ1 ACN A   8       7.671   3.721  27.587  1.00  0.00      A    H
ATOM     69  HZ2 ACN A   8       9.117   4.526  26.882  1.00  0.00      A    H
ATOM     73  CT  ACN A   9       2.914  17.729  23.430  1.00  0.00      A    C
ATOM     74  CZ  ACN A   9       3.696  18.935  23.836  1.00  0.00      A    C
ATOM     75  NZ  ACN A   9       4.361  19.847  24.075  1.00  0.00      A    N
ATOM     76  HZ  ACN A   9       2.930  17.600  22.351  1.00  0.00      A    H
ATOM     77  HZ1 ACN A   9       1.877  18.010  23.598  1.00  0.00      A    H
ATOM     78  HZ2 ACN A   9       3.229  16.855  23.994  1.00  0.00      A    H
ATOM     82  CT  ACN A  10       1.476  21.909  36.001  1.00  0.00      A    C
ATOM     83  CZ  ACN A  10       1.319  22.937  37.112  1.00  0.00      A    C
ATOM     84  NZ  ACN A  10       1.164  23.735  37.940  1.00  0.00      A    N
ATOM     85  HZ  ACN A  10       0.547  21.549  35.566  1.00  0.00      A    H
ATOM     86  HZ1 ACN A  10       2.052  21.056  36.350  1.00  0.00      A    H
ATOM     87  HZ2 ACN A  10       2.014  22.346  35.164  1.00  0.00      A    H
ATOM     91  CT  ACN A  11      12.210  32.243  31.132  1.00  0.00      A    C
ATOM     92  CZ  ACN A  11      13.105  31.352  31.901  1.00  0.00      A    C
ATOM     93  NZ  ACN A  11      13.818  30.635  32.532  1.00  0.00      A    N
ATOM     94  HZ  ACN A  11      12.553  33.265  31.267  1.00  0.00      A    H
ATOM     95  HZ1 ACN A  11      11.199  32.147  31.521  1.00  0.00      A    H
ATOM     96  HZ2 ACN A  11      12.341  32.020  30.076  1.00  0.00      A    H
ATOM    100  CT  ACN A  12      21.869  15.980  37.084  1.00  0.00      A    C
ATOM    101  CZ  ACN A  12      20.502  15.488  37.403  1.00  0.00      A    C
ATOM    102  NZ  ACN A  12      19.423  15.116  37.598  1.00  0.00      A    N
ATOM    103  HZ  ACN A  12      22.479  15.832  37.971  1.00  0.00      A    H
ATOM    104  HZ1 ACN A  12      21.753  17.044  36.897  1.00  0.00      A    H
ATOM    105  HZ2 ACN A  12      22.333  15.457  36.252  1.00  0.00      A    H
ATOM    109  CT  ACN A  13      34.061   8.094  20.805  1.00  0.00      A    C
ATOM    110  CZ  ACN A  13      32.968   7.827  21.679  1.00  0.00      A    C
ATOM    111  NZ  ACN A  13      32.086   7.595  22.397  1.00  0.00      A    N
ATOM    112  HZ  ACN A  13      33.832   7.647  19.841  1.00  0.00      A    H
ATOM    113  HZ1 ACN A  13      34.959   7.667  21.245  1.00  0.00      A    H
ATOM    114  HZ2 ACN A  13      34.147   9.175  20.735  1.00  0.00      A    H
ATOM    118  CT  ACN A  14      22.595   0.068   3.159  1.00  0.00      A    C
ATOM    119  CZ  ACN A  14      22.562   1.235   4.101  1.00  0.00      A    C
ATOM    120  NZ  ACN A  14      22.457   2.100   4.853  1.00  0.00      A    N
ATOM    121  HZ  ACN A  14      22.018   0.178   2.244  1.00  0.00      A    H
ATOM    122  HZ1 ACN A  14      22.203  -0.797   3.688  1.00  0.00      A    H
ATOM    123  HZ2 ACN A  14      23.638  -0.072   2.884  1.00  0.00      A    H
ATOM    127  CT  ACN A  15       7.546  26.473   9.281  1.00  0.00      A    C
ATOM    128  CZ  ACN A  15       6.908  27.728   8.788  1.00  0.00      A    C
ATOM    129  NZ  ACN A  15       6.383  28.677   8.448  1.00  0.00      A    N
ATOM    130  HZ  ACN A  15       8.429  26.369   8.656  1.00  0.00      A    H
ATOM    131  HZ1 ACN A  15       6.695  25.890   8.934  1.00  0.00      A    H
ATOM    132  HZ2 ACN A  15       7.665  26.355  10.355  1.00  0.00      A    H
ATOM    136  CT  ACN A  16       5.282  10.610  20.289  1.00  0.00      A    C
ATOM    137  CZ  ACN A  16       6.648  10.690  19.773  1.00  0.00      A    C
ATOM    138  NZ  ACN A  16       7.740  10.747  19.326  1.00  0.00      A    N
ATOM    139  HZ  ACN A  16       4.685  10.789  19.398  1.00  0.00      A    H
ATOM    140  HZ1 ACN A  16       5.154  11.338  21.085  1.00  0.00      A    H
ATOM    141  HZ2 ACN A  16       5.035   9.618  20.660  1.00  0.00      A    H
ATOM    145  CT  ACN A  17      19.802  40.187  45.834  1.00  0.00      A    C
ATOM    146  CZ  ACN A  17      19.040  39.439  44.847  1.00  0.00      A    C
ATOM    147  NZ  ACN A  17      18.441  38.834  44.023  1.00  0.00      A    N
ATOM    148  HZ  ACN A  17      20.608  40.820  45.473  1.00  0.00      A    H
ATOM    149  HZ1 ACN A  17      20.457  39.474  46.329  1.00  0.00      A    H
ATOM    150  HZ2 ACN A  17      19.144  40.821  46.423  1.00  0.00      A    H
ATOM    154  CT  ACN A  18      18.971  24.798  46.514  1.00  0.00      A    C
ATOM    155  CZ  ACN A  18      20.255  24.345  46.015  1.00  0.00      A    C
ATOM    156  NZ  ACN A  18      21.303  23.969  45.660  1.00  0.00      A    N
ATOM    157  HZ  ACN A  18      18.891  25.528  47.316  1.00  0.00      A    H
ATOM    158  HZ1 ACN A  18      18.504  23.822  46.612  1.00  0.00      A    H
ATOM    159  HZ2 ACN A  18      18.519  25.185  45.604  1.00  0.00      A    H
ATOM    163  CT  ACN A  19      27.467  28.371  27.149  1.00  0.00      A    C
ATOM    164  CZ  ACN A  19      26.806  28.405  28.466  1.00  0.00      A    C
ATOM    165  NZ  ACN A  19      26.276  28.442  29.498  1.00  0.00      A    N
ATOM    166  HZ  ACN A  19      28.003  27.437  27.001  1.00  0.00      A    H
ATOM    167  HZ1 ACN A  19      28.136  29.228  27.185  1.00  0.00      A    H
ATOM    168  HZ2 ACN A  19      26.677  28.622  26.447  1.00  0.00      A    H
ATOM    172  CT  ACN A  20      47.621   5.793   3.459  1.00  0.00      A    C
ATOM    173  CZ  ACN A  20      46.238   6.098   3.882  1.00  0.00      A    C
ATOM    174  NZ  ACN A  20      45.115   6.288   4.216  1.00  0.00      A    N
ATOM    175  HZ  ACN A  20      47.858   6.255   2.504  1.00  0.00      A    H
ATOM    176  HZ1 ACN A  20      47.814   4.734   3.307  1.00  0.00      A    H
ATOM    177  HZ2 ACN A  20      48.287   6.123   4.252  1.00  0.00      A    H
ATOM    181  CT  ACN A  21      36.975   6.736  43.343  1.00  0.00      A    C
ATOM    182  CZ  ACN A  21      35.664   6.454  42.765  1.00  0.00      A    C
ATOM    183  NZ  ACN A  21      34.581   6.226  42.360  1.00  0.00      A    N
ATOM    184  HZ  ACN A  21      37.703   6.015  42.982  1.00  0.00      A    H
ATOM    185  HZ1 ACN A  21      36.925   6.574  44.416  1.00  0.00      A    H
ATOM    186  HZ2 ACN A  21      37.257   7.722  42.980  1.00  0.00      A    H
ATOM    190  CT  ACN A  22      20.824  27.885   9.435  1.00  0.00      A    C
ATOM    191  CZ  ACN A  22      22.079  27.197   9.283  1.00  0.00      A    C
ATOM    192  NZ  ACN A  22      23.077  26.623   9.197  1.00  0.00      A    N
ATOM    193  HZ  ACN A  22      20.178  27.747   8.572  1.00  0.00      A    H
ATOM    194  HZ1 ACN A  22      20.959  28.961   9.515  1.00  0.00      A    H
ATOM    195  HZ2 ACN A  22      20.253  27.419  10.234  1.00  0.00      A    H
ATOM    199  CT  ACN A  23      16.556   4.524  31.802  1.00  0.00      A    C
ATOM    200  CZ  ACN A  23      17.025   5.912  31.589  1.00  0.00      A    C
ATOM    201  NZ  ACN A  23      17.401   7.030  31.420  1.00  0.00      A    N
ATOM    202  HZ  ACN A  23      16.879   3.984  32.688  1.00  0.00      A    H
ATOM    203  HZ1 ACN A  23      16.900   3.904  30.978  1.00  0.00      A    H
ATOM    204  HZ2 ACN A  23      15.479   4.657  31.858  1.00  0.00      A    H
ATOM    208  CT  ACN A  24       8.630   7.075   0.021  1.00  0.00      A    C
ATOM    209  CZ  ACN A  24       9.395   7.755   1.043  1.00  0.00      A    C
ATOM    210  NZ  ACN A  24      10.060   8.263   1.873  1.00  0.00      A    N
ATOM    211  HZ  ACN A  24       8.666   7.626  -0.916  1.00  0.00      A    H
ATOM    212  HZ1 ACN A  24       7.589   7.117   0.331  1.00  0.00      A    H
ATOM    213  HZ2 ACN A  24       9.059   6.086   0.159  1.00  0.00      A    H
ATOM    217  CT  ACN A  25      20.790  17.626  21.726  1.00  0.00      A    C
ATOM    218  CZ  ACN A  25      19.563  18.210  21.251  1.00  0.00      A    C
ATOM    219  NZ  ACN A  25      18.563  18.705  20.929  1.00  0.00      A    N
ATOM    220  HZ  ACN A  25      21.611  18.333  21.813  1.00  0.00      A    H
ATOM    221  HZ1 ACN A  25      21.065  16.912  20.954  1.00  0.00      A    H
ATOM    222  HZ2 ACN A  25      20.601  17.114  22.667  1.00  0.00      A    H
ATOM    226  CT  ACN A  26      28.451  45.072  39.665  1.00  0.00      A    C
ATOM    227  CZ  ACN A  26      27.315  45.122  38.823  1.00  0.00      A    C
ATOM    228  NZ  ACN A  26      26.343  45.190  38.154  1.00  0.00      A    N
ATOM    229  HZ  ACN A  26      29.261  45.620  39.191  1.00  0.00      A    H
ATOM    230  HZ1 ACN A  26      28.814  44.048  39.689  1.00  0.00      A    H
ATOM    231  HZ2 ACN A  26      28.230  45.513  40.634  1.00  0.00      A    H
ATOM    235  CT  ACN A  27      37.459  38.305  43.158  1.00  0.00      A    C
ATOM    236  CZ  ACN A  27      37.505  36.958  42.627  1.00  0.00      A    C
ATOM    237  NZ  ACN A  27      37.567  35.910  42.215  1.00  0.00      A    N
ATOM    238  HZ  ACN A  27      36.877  38.904  42.462  1.00  0.00      A    H
ATOM    239  HZ1 ACN A  27      38.472  38.684  43.057  1.00  0.00      A    H
ATOM    240  HZ2 ACN A  27      37.054  38.305  44.167  1.00  0.00      A    H
ATOM    244  CT  ACN A  28      18.561  19.795  24.037  1.00  0.00      A    C
ATOM    245  CZ  ACN A  28      17.872  20.005  25.275  1.00  0.00      A    C
ATOM    246  NZ  ACN A  28      17.277  20.174  26.269  1.00  0.00      A    N
ATOM    247  HZ  ACN A  28      19.390  20.481  23.879  1.00  0.00      A    H
ATOM    248  HZ1 ACN A  28      17.877  19.863  23.195  1.00  0.00      A    H
ATOM    249  HZ2 ACN A  28      18.937  18.789  24.205  1.00  0.00      A    H
ATOM    253  CT  ACN A  29       4.846  28.591  27.504  1.00  0.00      A    C
ATOM    254  CZ  ACN A  29       3.598  27.796  27.408  1.00  0.00      A    C
ATOM    255  NZ  ACN A  29       2.606  27.203  27.354  1.00  0.00      A    N
ATOM    256  HZ  ACN A  29       5.531  28.040  28.143  1.00  0.00      A    H
ATOM    257  HZ1 ACN A  29       4.466  29.509  27.945  1.00  0.00      A    H
ATOM    258  HZ2 ACN A  29       5.283  28.589  26.509  1.00  0.00      A    H
ATOM    262  CT  ACN A  30      12.651  19.744  32.548  1.00  0.00      A    C
ATOM    263  CZ  ACN A  30      12.851  21.190  32.699  1.00  0.00      A    C
ATOM    264  NZ  ACN A  30      12.998  22.344  32.784  1.00  0.00      A    N
ATOM    265  HZ  ACN A  30      12.984  19.564  31.529  1.00  0.00      A    H
ATOM    266  HZ1 ACN A  30      11.594  19.491  32.543  1.00  0.00      A    H
ATOM    267  HZ2 ACN A  30      13.178  19.112  33.258  1.00  0.00      A    H
ATOM    271  CT  ACN A  31      44.057  29.611   8.797  1.00  0.00      A    C
ATOM    272  CZ  ACN A  31      43.637  28.298   8.389  1.00  0.00      A    C
ATOM    273  NZ  ACN A  31      43.316  27.233   8.095  1.00  0.00      A    N
ATOM    274  HZ  ACN A  31      45.107  29.675   8.521  1.00  0.00      A    H
ATOM    275  HZ1 ACN A  31      43.998  29.739   9.875  1.00  0.00      A    H
ATOM    276  HZ2 ACN A  31      43.427  30.375   8.350  1.00  0.00      A    H
ATOM    280  CT  ACN A  32      25.179  30.803  10.833  1.00  0.00      A    C
ATOM    281  CZ  ACN A  32      25.207  30.971  12.319  1.00  0.00      A    C
ATOM    282  NZ  ACN A  32      25.259  31.103  13.463  1.00  0.00      A    N
ATOM    283  HZ  ACN A  32      25.578  29.843  10.517  1.00  0.00      A    H
ATOM    284  HZ1 ACN A  32      25.742  31.669  10.493  1.00  0.00      A    H
ATOM    285  HZ2 ACN A  32      24.154  30.932  10.497  1.00  0.00      A    H
ATOM    289  CT  ACN A  33      18.234  42.261  26.707  1.00  0.00      A    C
ATOM    290  CZ  ACN A  33      18.675  42.527  25.360  1.00  0.00      A    C
ATOM    291  NZ  ACN A  33      19.056  42.735  24.300  1.00  0.00      A    N
ATOM    292  HZ  ACN A  33      18.981  41.586  27.117  1.00  0.00      A    H
ATOM    293  HZ1 ACN A  33      17.231  41.849  26.780  1.00  0.00      A    H
ATOM    294  HZ2 ACN A  33      18.068  43.261  27.100  1.00  0.00      A    H
ATOM    298  CT  ACN A  34      25.671  47.303  41.759  1.00  0.00      A    C
ATOM    299  CZ  ACN A  34      24.912  46.020  41.696  1.00  0.00      A    C
ATOM    300  NZ  ACN A  34      24.252  45.067  41.693  1.00  0.00      A    N
ATOM    301  HZ  ACN A  34      25.399  47.852  42.657  1.00  0.00      A    H
ATOM    302  HZ1 ACN A  34      25.413  47.895  40.885  1.00  0.00      A    H
ATOM    303  HZ2 ACN A  34      26.727  47.055  41.700  1.00  0.00      A    H
ATOM    307  CT  ACN A  35      13.938   8.196  18.611  1.00  0.00      A    C
ATOM    308  CZ  ACN A  35      13.498   8.698  17.285  1.00  0.00      A    C
ATOM    309  NZ  ACN A  35      13.119   9.184  16.266  1.00  0.00      A    N
ATOM    310  HZ  ACN A  35      13.582   8.976  19.279  1.00  0.00      A    H
ATOM    311  HZ1 ACN A  35      15.015   8.059  18.567  1.00  0.00      A    H
ATOM    312  HZ2 ACN A  35      13.402   7.277  18.836  1.00  0.00      A    H
ATOM    316  CT  ACN A  36      15.078  29.395  29.147  1.00  0.00      A    C
ATOM    317  CZ  ACN A  36      14.303  30.452  28.437  1.00  0.00      A    C
ATOM    318  NZ  ACN A  36      13.722  31.309  27.888  1.00  0.00      A    N
ATOM    319  HZ  ACN A  36      15.945  29.168  28.533  1.00  0.00      A    H
ATOM    320  HZ1 ACN A  36      14.589  28.429  29.241  1.00  0.00      A    H
ATOM    321  HZ2 ACN A  36      15.277  29.888  30.095  1.00  0.00      A    H
ATOM    325  CT  ACN A  37      37.325  34.810  38.650  1.00  0.00      A    C
ATOM    326  CZ  ACN A  37      36.183  33.986  38.949  1.00  0.00      A    C
ATOM    327  NZ  ACN A  37      35.226  33.383  39.174  1.00  0.00      A    N
ATOM    328  HZ  ACN A  37      38.076  34.432  37.962  1.00  0.00      A    H
ATOM    329  HZ1 ACN A  37      37.801  34.921  39.621  1.00  0.00      A    H
ATOM    330  HZ2 ACN A  37      36.953  35.719  38.182  1.00  0.00      A    H
ATOM    334  CT  ACN A  38      34.913  16.693  14.914  1.00  0.00      A    C
ATOM    335  CZ  ACN A  38      34.182  17.926  14.988  1.00  0.00      A    C
ATOM    336  NZ  ACN A  38      33.569  18.892  15.028  1.00  0.00      A    N
ATOM    337  HZ  ACN A  38      35.924  17.003  14.662  1.00  0.00      A    H
ATOM    338  HZ1 ACN A  38      34.501  16.139  14.074  1.00  0.00      A    H
ATOM    339  HZ2 ACN A  38      34.938  16.035  15.779  1.00  0.00      A    H
ATOM    343  CT  ACN A  39      35.625   8.986  14.289  1.00  0.00      A    C
ATOM    344  CZ  ACN A  39      34.516   8.688  13.339  1.00  0.00      A    C
ATOM    345  NZ  ACN A  39      33.639   8.473  12.529  1.00  0.00      A    N
ATOM    346  HZ  ACN A  39      36.488   9.387  13.763  1.00  0.00      A    H
ATOM    347  HZ1 ACN A  39      36.000   8.059  14.717  1.00  0.00      A    H
ATOM    348  HZ2 ACN A  39      35.308   9.721  15.024  1.00  0.00      A    H
ATOM    352  CT  ACN A  40       1.217  37.006  17.810  1.00  0.00      A    C
ATOM    353  CZ  ACN A  40       0.097  36.070  17.413  1.00  0.00      A    C
ATOM    354  NZ  ACN A  40      -0.770  35.362  17.109  1.00  0.00      A    N
ATOM    355  HZ  ACN A  40       2.160  36.510  17.593  1.00  0.00      A    H
ATOM    356  HZ1 ACN A  40       1.147  37.171  18.882  1.00  0.00      A    H
ATOM    357  HZ2 ACN A  40       1.043  37.962  17.322  1.00  0.00      A    H
ATOM    361  CT  ACN A  41      21.772  11.293  15.000  1.00  0.00      A    C
ATOM    362  CZ  ACN A  41      22.788  11.433  13.916  1.00  0.00      A    C
ATOM    363  NZ  ACN A  41      23.587  11.508  13.074  1.00  0.00      A    N
ATOM    364  HZ  ACN A  41      21.234  12.235  15.069  1.00  0.00      A    H
ATOM    365  HZ1 ACN A  41      22.207  11.255  15.996  1.00  0.00      A    H
ATOM    366  HZ2 ACN A  41      21.134  10.431  14.826  1.00  0.00      A    H
ATOM    370  CT  ACN A  42       4.989   2.673  27.062  1.00  0.00      A    C
ATOM    371  CZ  ACN A  42       5.494   3.595  26.041  1.00  0.00      A    C
ATOM    372  NZ  ACN A  42       5.829   4.268  25.225  1.00  0.00      A    N
ATOM    373  HZ  ACN A  42       3.960   2.907  27.320  1.00  0.00      A    H
ATOM    374  HZ1 ACN A  42       5.746   2.571  27.836  1.00  0.00      A    H
ATOM    375  HZ2 ACN A  42       4.923   1.694  26.595  1.00  0.00      A    H
ATOM    379  CT  ACN A  43       2.748  36.224  33.513  1.00  0.00      A    C
ATOM    380  CZ  ACN A  43       1.374  36.208  32.937  1.00  0.00      A    C
ATOM    381  NZ  ACN A  43       0.294  36.190  32.453  1.00  0.00      A    N
ATOM    382  HZ  ACN A  43       2.514  35.958  34.541  1.00  0.00      A    H
ATOM    383  HZ1 ACN A  43       3.147  37.233  33.467  1.00  0.00      A    H
ATOM    384  HZ2 ACN A  43       3.429  35.500  33.073  1.00  0.00      A    H
ATOM    388  CT  ACN A  44       9.439  43.547  34.637  1.00  0.00      A    C
ATOM    389  CZ  ACN A  44       9.946  42.372  35.218  1.00  0.00      A    C
ATOM    390  NZ  ACN A  44      10.327  41.441  35.746  1.00  0.00      A    N
ATOM    391  HZ  ACN A  44      10.297  44.183  34.435  1.00  0.00      A    H
ATOM    392  HZ1 ACN A  44       8.588  43.891  35.218  1.00  0.00      A    H
ATOM    393  HZ2 ACN A  44       9.055  43.309  33.648  1.00  0.00      A    H
ATOM    397  CT  ACN A  45       3.234  45.342  24.250  1.00  0.00      A    C
ATOM    398  CZ  ACN A  45       1.895  44.918  23.862  1.00  0.00      A    C
ATOM    399  NZ  ACN A  45       0.817  44.540  23.599  1.00  0.00      A    N
ATOM    400  HZ  ACN A  45       3.261  46.426  24.323  1.00  0.00      A    H
ATOM    401  HZ1 ACN A  45       3.986  44.981  23.553  1.00  0.00      A    H
ATOM    402  HZ2 ACN A  45       3.432  45.045  25.277  1.00  0.00      A    H
ATOM    406  CT  ACN A  46       6.493  43.342  22.521  1.00  0.00      A    C
ATOM    407  CZ  ACN A  46       6.886  42.030  21.953  1.00  0.00      A    C
ATOM    408  NZ  ACN A  46       7.126  40.949  21.561  1.00  0.00      A    N
ATOM    409  HZ  ACN A  46       7.073  43.406  23.438  1.00  0.00      A    H
ATOM    410  HZ1 ACN A  46       5.445  43.300  22.808  1.00  0.00      A    H
ATOM    411  HZ2 ACN A  46       6.766  44.227  21.952  1.00  0.00      A    H
ATOM    415  CT  ACN A  47      32.473  21.453  30.893  1.00  0.00      A    C
ATOM    416  CZ  ACN A  47      31.838  22.737  31.246  1.00  0.00      A    C
ATOM    417  NZ  ACN A  47      31.399  23.801  31.567  1.00  0.00      A    N
ATOM    418  HZ  ACN A  47      32.915  21.657  29.921  1.00  0.00      A    H
ATOM    419  HZ1 ACN A  47      31.656  20.738  30.845  1.00  0.00      A    H
ATOM    420  HZ2 ACN A  47      33.223  21.110  31.602  1.00  0.00      A    H
ATOM    424  CT  ACN A  48      12.949  34.334  40.859  1.00  0.00      A    C
ATOM    425  CZ  ACN A  48      13.097  35.557  40.012  1.00  0.00      A    C
ATOM    426  NZ  ACN A  48      13.193  36.518  39.374  1.00  0.00      A    N
ATOM    427  HZ  ACN A  48      13.815  33.686  40.750  1.00  0.00      A    H
ATOM    428  HZ1 ACN A  48      11.973  33.905  40.650  1.00  0.00      A    H
ATOM    429  HZ2 ACN A  48      13.045  34.706  41.876  1.00  0.00      A    H
ATOM    433  CT  ACN A  49      41.326  20.765  31.683  1.00  0.00      A    C
ATOM    434  CZ  ACN A  49      41.022  19.369  32.007  1.00  0.00      A    C
ATOM    435  NZ  ACN A  49      40.812  18.269  32.360  1.00  0.00      A    N
ATOM    436  HZ  ACN A  49      41.428  20.591  30.614  1.00  0.00      A    H
ATOM    437  HZ1 ACN A  49      42.235  21.039  32.212  1.00  0.00      A    H
ATOM    438  HZ2 ACN A  49      40.497  21.411  31.958  1.00  0.00      A    H
ATOM    442  CT  ACN A  50      27.095  14.833   7.771  1.00  0.00      A    C
ATOM    443  CZ  ACN A  50      26.583  15.626   8.810  1.00  0.00      A    C
ATOM    444  NZ  ACN A  50      26.104  16.264   9.669  1.00  0.00      A    N
ATOM    445  HZ  ACN A  50      26.992  13.795   8.075  1.00  0.00      A    H
ATOM    446  HZ1 ACN A  50      28.169  14.954   7.650  1.00  0.00      A    H
ATOM    447  HZ2 ACN A  50      26.566  14.968   6.831  1.00  0.00      A    H
ATOM    451  CT  ACN A  51      10.637   8.059  37.672  1.00  0.00      A    C
ATOM    452  CZ  ACN A  51      10.207   9.469  37.645  1.00  0.00      A    C
ATOM    453  NZ  ACN A  51       9.860  10.593  37.630  1.00  0.00      A    N
ATOM    454  HZ  ACN A  51      11.602   7.840  37.221  1.00  0.00      A    H
ATOM    455  HZ1 ACN A  51       9.959   7.458  37.071  1.00  0.00      A    H
ATOM    456  HZ2 ACN A  51      10.757   7.553  38.627  1.00  0.00      A    H
ATOM    460  CT  ACN A  52      20.901   7.376  23.935  1.00  0.00      A    C
ATOM    461  CZ  ACN A  52      21.292   6.433  22.846  1.00  0.00      A    C
ATOM    462  NZ  ACN A  52      21.701   5.738  21.990  1.00  0.00      A    N
ATOM    463  HZ  ACN A  52      21.450   8.307  23.819  1.00  0.00      A    H
ATOM    464  HZ1 ACN A  52      21.068   6.962  24.927  1.00  0.00      A    H
ATOM    465  HZ2 ACN A  52      19.833   7.526  23.799  1.00  0.00      A    H
ATOM    469  CT  ACN A  53      23.993  43.260   2.126  1.00  0.00      A    C
ATOM    470  CZ  ACN A  53      22.574  43.521   2.355  1.00  0.00      A    C
ATOM    471  NZ  ACN A  53      21.445  43.841   2.507  1.00  0.00      A    N
ATOM    472  HZ  ACN A  53      24.491  42.657   2.881  1.00  0.00      A    H
ATOM    473  HZ1 ACN A  53      24.541  44.191   2.243  1.00  0.00      A    H
ATOM    474  HZ2 ACN A  53      24.156  42.811   1.149  1.00  0.00      A    H
ATOM    478  CT  ACN A  54      10.991  28.254   5.731  1.00  0.00      A    C
ATOM    479  CZ  ACN A  54      10.652  29.635   6.026  1.00  0.00      A    C
ATOM    480  NZ  ACN A  54      10.368  30.733   6.232  1.00  0.00      A    N
ATOM    481  HZ  ACN A  54      10.234  27.483   5.852  1.00  0.00      A    H
ATOM    482  HZ1 ACN A  54      11.893  28.041   6.299  1.00  0.00      A    H
ATOM    483  HZ2 ACN A  54      11.413  28.194   4.731  1.00  0.00      A    H
ATOM    487  CT  ACN A  55      11.885  16.238  40.686  1.00  0.00      A    C
ATOM    488  CZ  ACN A  55      10.893  17.153  41.042  1.00  0.00      A    C
ATOM    489  NZ  ACN A  55      10.070  17.943  41.241  1.00  0.00      A    N
ATOM    490  HZ  ACN A  55      12.798  16.750  40.390  1.00  0.00      A    H
ATOM    491  HZ1 ACN A  55      11.474  15.519  39.982  1.00  0.00      A    H
ATOM    492  HZ2 ACN A  55      12.053  15.777  41.656  1.00  0.00      A    H
ATOM    496  CT  ACN A  56      19.732   5.062   3.642  1.00  0.00      A    C
ATOM    497  CZ  ACN A  56      19.487   6.487   3.469  1.00  0.00      A    C
ATOM    498  NZ  ACN A  56      19.310   7.635   3.228  1.00  0.00      A    N
ATOM    499  HZ  ACN A  56      20.814   4.950   3.656  1.00  0.00      A    H
ATOM    500  HZ1 ACN A  56      19.329   4.601   2.744  1.00  0.00      A    H
ATOM    501  HZ2 ACN A  56      19.145   4.774   4.510  1.00  0.00      A    H
ATOM    505  CT  ACN A  57      44.530  20.036   2.962  1.00  0.00      A    C
ATOM    506  CZ  ACN A  57      45.366  21.020   2.326  1.00  0.00      A    C
ATOM    507  NZ  ACN A  57      46.069  21.831   1.851  1.00  0.00      A    N
ATOM    508  HZ  ACN A  57      43.825  20.630   3.538  1.00  0.00      A    H
ATOM    509  HZ1 ACN A  57      45.153  19.335   3.510  1.00  0.00      A    H
ATOM    510  HZ2 ACN A  57      44.001  19.527   2.161  1.00  0.00      A    H
ATOM    514  CT  ACN A  58      43.590  14.510  13.673  1.00  0.00      A    C
ATOM    515  CZ  ACN A  58      44.784  15.000  12.989  1.00  0.00      A    C
ATOM    516  NZ  ACN A  58      45.699  15.378  12.403  1.00  0.00      A    N
ATOM    517  HZ  ACN A  58      43.320  15.013  14.599  1.00  0.00      A    H
ATOM    518  HZ1 ACN A  58      43.751  13.473  13.958  1.00  0.00      A    H
ATOM    519  HZ2 ACN A  58      42.698  14.529  13.053  1.00  0.00      A    H
ATOM    523  CT  ACN A  59       6.372   4.267   4.468  1.00  0.00      A    C
ATOM    524  CZ  ACN A  59       6.866   5.608   4.536  1.00  0.00      A    C
ATOM    525  NZ  ACN A  59       7.341   6.654   4.588  1.00  0.00      A    N
ATOM    526  HZ  ACN A  59       7.172   3.665   4.892  1.00  0.00      A    H
ATOM    527  HZ1 ACN A  59       6.117   3.856   3.495  1.00  0.00      A    H
ATOM    528  HZ2 ACN A  59       5.533   4.306   5.158  1.00  0.00      A    H
ATOM    532  CT  ACN A  60       3.473  32.095  14.081  1.00  0.00      A    C
ATOM    533  CZ  ACN A  60       2.919  32.197  15.471  1.00  0.00      A    C
ATOM    534  NZ  ACN A  60       2.444  32.410  16.512  1.00  0.00      A    N
ATOM    535  HZ  ACN A  60       3.144  31.147  13.664  1.00  0.00      A    H
ATOM    536  HZ1 ACN A  60       4.556  32.103  14.174  1.00  0.00      A    H
ATOM    537  HZ2 ACN A  60       3.057  32.910  13.496  1.00  0.00      A    H
ATOM    541  CT  ACN A  61      42.081  40.478  29.476  1.00  0.00      A    C
ATOM    542  CZ  ACN A  61      43.046  39.373  29.938  1.00  0.00      A    C
ATOM    543  NZ  ACN A  61      43.739  38.534  30.313  1.00  0.00      A    N
ATOM    544  HZ  ACN A  61      42.296  40.818  28.466  1.00  0.00      A    H
ATOM    545  HZ1 ACN A  61      42.156  41.332  30.145  1.00  0.00      A    H
ATOM    546  HZ2 ACN A  61      41.065  40.097  29.544  1.00  0.00      A    H
ATOM    550  CT  ACN A  62      43.368  21.609  42.924  1.00  0.00      A    C
ATOM    551  CZ  ACN A  62      44.218  20.739  42.159  1.00  0.00      A    C
ATOM    552  NZ  ACN A  62      44.907  20.040  41.527  1.00  0.00      A    N
ATOM    553  HZ  ACN A  62      42.965  22.345  42.232  1.00  0.00      A    H
ATOM    554  HZ1 ACN A  62      43.990  22.092  43.672  1.00  0.00      A    H
ATOM    555  HZ2 ACN A  62      42.558  21.060  43.397  1.00  0.00      A    H
ATOM    559  CT  ACN A  63      24.313   0.810   7.439  1.00  0.00      A    C
ATOM    560  CZ  ACN A  63      25.674   0.564   7.866  1.00  0.00      A    C
ATOM    561  NZ  ACN A  63      26.778   0.338   8.188  1.00  0.00      A    N
ATOM    562  HZ  ACN A  63      24.409   1.671   6.782  1.00  0.00      A    H
ATOM    563  HZ1 ACN A  63      23.600   0.969   8.243  1.00  0.00      A    H
ATOM    564  HZ2 ACN A  63      24.010  -0.033   6.824  1.00  0.00      A    H
ATOM    568  CT  ACN A  64       7.938  28.386  32.369  1.00  0.00      A    C
ATOM    569  CZ  ACN A  64       8.146  26.953  32.403  1.00  0.00      A    C
ATOM    570  NZ  ACN A  64       8.297  25.751  32.477  1.00  0.00      A    N
ATOM    571  HZ  ACN A  64       7.527  28.515  31.371  1.00  0.00      A    H
ATOM    572  HZ1 ACN A  64       8.881  28.913  32.494  1.00  0.00      A    H
ATOM    573  HZ2 ACN A  64       7.279  28.760  33.148  1.00  0.00      A    H
ATOM    577  CT  ACN A  65      21.712   5.829  33.983  1.00  0.00      A    C
ATOM    578  CZ  ACN A  65      21.226   5.678  35.362  1.00  0.00      A    C
ATOM    579  NZ  ACN A  65      20.908   5.526  36.476  1.00  0.00      A    N
ATOM    580  HZ  ACN A  65      21.879   4.939  33.381  1.00  0.00      A    H
ATOM    581  HZ1 ACN A  65      22.586   6.473  33.928  1.00  0.00      A    H
ATOM    582  HZ2 ACN A  65      20.975   6.471  33.506  1.00  0.00      A    H
ATOM    586  CT  ACN A  66      30.453   7.268  11.624  1.00  0.00      A    C
ATOM    587  CZ  ACN A  66      30.459   6.030  12.454  1.00  0.00      A    C
ATOM    588  NZ  ACN A  66      30.505   5.078  13.066  1.00  0.00      A    N
ATOM    589  HZ  ACN A  66      29.407   7.563  11.634  1.00  0.00      A    H
ATOM    590  HZ1 ACN A  66      30.671   7.079  10.576  1.00  0.00      A    H
ATOM    591  HZ2 ACN A  66      31.089   8.076  11.975  1.00  0.00      A    H
ATOM    595  CT  ACN A  67      32.075   8.715   4.090  1.00  0.00      A    C
ATOM    596  CZ  ACN A  67      32.980   9.500   3.263  1.00  0.00      A    C
ATOM    597  NZ  ACN A  67      33.641  10.139   2.587  1.00  0.00      A    N
ATOM    598  HZ  ACN A  67      31.762   9.404   4.870  1.00  0.00      A    H
ATOM    599  HZ1 ACN A  67      32.586   7.832   4.465  1.00  0.00      A    H
ATOM    600  HZ2 ACN A  67      31.240   8.442   3.449  1.00  0.00      A    H
ATOM    604  CT  ACN A  68      44.386  32.051  44.994  1.00  0.00      A    C
ATOM    605  CZ  ACN A  68      44.774  33.049  44.009  1.00  0.00      A    C
ATOM    606  NZ  ACN A  68      45.067  33.900  43.247  1.00  0.00      A    N
ATOM    607  HZ  ACN A  68      44.354  31.095  44.477  1.00  0.00      A    H
ATOM    608  HZ1 ACN A  68      43.433  32.297  45.456  1.00  0.00      A    H
ATOM    609  HZ2 ACN A  68      45.091  32.011  45.820  1.00  0.00      A    H
ATOM    613  CT  ACN A  69      20.798  31.677   7.927  1.00  0.00      A    C
ATOM    614  CZ  ACN A  69      21.925  30.807   7.929  1.00  0.00      A    C
ATOM    615  NZ  ACN A  69      22.904  30.116   7.907  1.00  0.00      A    N
ATOM    616  HZ  ACN A  69      20.026  31.234   8.550  1.00  0.00      A    H
ATOM    617  HZ1 ACN A  69      20.394  31.496   6.935  1.00  0.00      A    H
ATOM    618  HZ2 ACN A  69      21.143  32.652   8.263  1.00  0.00      A    H
ATOM    622  CT  ACN A  70       5.681  20.717  41.906  1.00  0.00      A    C
ATOM    623  CZ  ACN A  70       5.622  19.261  42.049  1.00  0.00      A    C
ATOM    624  NZ  ACN A  70       5.556  18.091  42.164  1.00  0.00      A    N
ATOM    625  HZ  ACN A  70       4.640  21.029  41.949  1.00  0.00      A    H
ATOM    626  HZ1 ACN A  70       5.995  20.978  40.899  1.00  0.00      A    H
ATOM    627  HZ2 ACN A  70       6.321  21.253  42.601  1.00  0.00      A    H
ATOM    631  CT  ACN A  71      45.128  20.821   7.745  1.00  0.00      A    C
ATOM    632  CZ  ACN A  71      45.307  21.803   6.671  1.00  0.00      A    C
ATOM    633  NZ  ACN A  71      45.379  22.683   5.903  1.00  0.00      A    N
ATOM    634  HZ  ACN A  71      45.946  20.347   8.282  1.00  0.00      A    H
ATOM    635  HZ1 ACN A  71      44.598  20.046   7.196  1.00  0.00      A    H
ATOM    636  HZ2 ACN A  71      44.351  21.076   8.461  1.00  0.00      A    H
ATOM    640  CT  ACN A  72      25.794   4.125  31.791  1.00  0.00      A    C
ATOM    641  CZ  ACN A  72      25.154   3.458  32.929  1.00  0.00      A    C
ATOM    642  NZ  ACN A  72      24.613   2.996  33.876  1.00  0.00      A    N
ATOM    643  HZ  ACN A  72      26.644   4.684  32.173  1.00  0.00      A    H
ATOM    644  HZ1 ACN A  72      25.058   4.838  31.426  1.00  0.00      A    H
ATOM    645  HZ2 ACN A  72      26.187   3.422  31.061  1.00  0.00      A    H
ATOM    649  CT  ACN A  73      29.234  40.747   4.216  1.00  0.00      A    C
ATOM    650  CZ  ACN A  73      28.466  41.624   3.421  1.00  0.00      A    C
ATOM    651  NZ  ACN A  73      27.912  42.336   2.685  1.00  0.00      A    N
ATOM    652  HZ  ACN A  73      30.151  41.289   4.435  1.00  0.00      A    H
ATOM    653  HZ1 ACN A  73      29.392  39.821   3.670  1.00  0.00      A    H
ATOM    654  HZ2 ACN A  73      28.706  40.517   5.138  1.00  0.00      A    H
ATOM    658  CT  ACN A  74      26.246   4.524  41.620  1.00  0.00      A    C
ATOM    659  CZ  ACN A  74      26.670   5.708  40.867  1.00  0.00      A    C
ATOM    660  NZ  ACN A  74      27.033   6.594  40.235  1.00  0.00      A    N
ATOM    661  HZ  ACN A  74      25.298   4.791  42.079  1.00  0.00      A    H
ATOM    662  HZ1 ACN A  74      26.910   4.461  42.479  1.00  0.00      A    H
ATOM    663  HZ2 ACN A  74      26.184   3.584  41.077  1.00  0.00      A    H
ATOM    667  CT  ACN A  75      22.825  18.778  33.906  1.00  0.00      A    C
ATOM    668  CZ  ACN A  75      21.771  18.397  32.900  1.00  0.00      A    C
ATOM    669  NZ  ACN A  75      21.020  18.036  32.076  1.00  0.00      A    N
ATOM    670  HZ  ACN A  75      22.669  18.191  34.808  1.00  0.00      A    H
ATOM    671  HZ1 ACN A  75      22.599  19.832  34.043  1.00  0.00      A    H
ATOM    672  HZ2 ACN A  75      23.800  18.562  33.476  1.00  0.00      A    H
ATOM    676  CT  ACN A  76       4.002  25.077   8.477  1.00  0.00      A    C
ATOM    677  CZ  ACN A  76       3.236  25.527   9.676  1.00  0.00      A    C
ATOM    678  NZ  ACN A  76       2.672  25.914  10.612  1.00  0.00      A    N
ATOM    679  HZ  ACN A  76       4.319  24.046   8.611  1.00  0.00      A    H
ATOM    680  HZ1 ACN A  76       4.907  25.678   8.527  1.00  0.00      A    H
ATOM    681  HZ2 ACN A  76       3.488  25.196   7.527  1.00  0.00      A    H
ATOM    685  CT  ACN A  77      27.206  42.524  26.724  1.00  0.00      A    C
ATOM    686  CZ  ACN A  77      27.496  42.655  28.137  1.00  0.00      A    C
ATOM    687  NZ  ACN A  77      27.692  42.765  29.269  1.00  0.00      A    N
ATOM    688  HZ  ACN A  77      26.124  42.569  26.633  1.00  0.00      A    H
ATOM    689  HZ1 ACN A  77      27.611  41.600  26.320  1.00  0.00      A    H
ATOM    690  HZ2 ACN A  77      27.538  43.481  26.329  1.00  0.00      A    H
ATOM    694  CT  ACN A  78      38.050  11.890  38.925  1.00  0.00      A    C
ATOM    695  CZ  ACN A  78      37.042  10.791  39.089  1.00  0.00      A    C
ATOM    696  NZ  ACN A  78      36.255   9.941  39.262  1.00  0.00      A    N
ATOM    697  HZ  ACN A  78      38.024  12.270  37.907  1.00  0.00      A    H
ATOM    698  HZ1 ACN A  78      39.053  11.550  39.171  1.00  0.00      A    H
ATOM    699  HZ2 ACN A  78      37.705  12.694  39.569  1.00  0.00      A    H
ATOM    703  CT  ACN A  79      10.478   0.932  32.996  1.00  0.00      A    C
ATOM    704  CZ  ACN A  79      11.141   0.108  34.044  1.00  0.00      A    C
ATOM    705  NZ  ACN A  79      11.714  -0.526  34.817  1.00  0.00      A    N
ATOM    706  HZ  ACN A  79      11.310   1.288  32.393  1.00  0.00      A    H
ATOM    707  HZ1 ACN A  79      10.056   1.827  33.445  1.00  0.00      A    H
ATOM    708  HZ2 ACN A  79       9.806   0.350  32.371  1.00  0.00      A    H
ATOM    712  CT  ACN A  80       9.294  33.597  21.096  1.00  0.00      A    C
ATOM    713  CZ  ACN A  80       8.675  34.923  21.387  1.00  0.00      A    C
ATOM    714  NZ  ACN A  80       8.226  35.917  21.721  1.00  0.00      A    N
ATOM    715  HZ  ACN A  80      10.378  33.676  21.117  1.00  0.00      A    H
ATOM    716  HZ1 ACN A  80       8.856  33.285  20.151  1.00  0.00      A    H
ATOM    717  HZ2 ACN A  80       8.925  32.955  21.891  1.00  0.00      A    H
ATOM    721  CT  ACN A  81      45.783  -0.089  29.854  1.00  0.00      A    C
ATOM    722  CZ  ACN A  81      45.159   0.339  31.138  1.00  0.00      A    C
ATOM    723  NZ  ACN A  81      44.673   0.659  32.155  1.00  0.00      A    N
ATOM    724  HZ  ACN A  81      46.461  -0.917  30.045  1.00  0.00      A    H
ATOM    725  HZ1 ACN A  81      46.344   0.767  29.489  1.00  0.00      A    H
ATOM    726  HZ2 ACN A  81      45.001  -0.317  29.134  1.00  0.00      A    H
ATOM    730  CT  ACN A  82      45.116  17.960  39.352  1.00  0.00      A    C
ATOM    731  CZ  ACN A  82      46.117  17.695  40.376  1.00  0.00      A    C
ATOM    732  NZ  ACN A  82      46.879  17.400  41.141  1.00  0.00      A    N
ATOM    733  HZ  ACN A  82      45.125  19.047  39.323  1.00  0.00      A    H
ATOM    734  HZ1 ACN A  82      44.099  17.820  39.708  1.00  0.00      A    H
ATOM    735  HZ2 ACN A  82      45.251  17.383  38.441  1.00  0.00      A    H
ATOM    739  CT  ACN A  83      35.403  24.440  22.720  1.00  0.00      A    C
ATOM    740  CZ  ACN A  83      36.586  24.798  23.587  1.00  0.00      A    C
ATOM    741  NZ  ACN A  83      37.438  25.047  24.314  1.00  0.00      A    N
ATOM    742  HZ  ACN A  83      35.718  24.494  21.681  1.00  0.00      A    H
ATOM    743  HZ1 ACN A  83      34.510  25.017  22.949  1.00  0.00      A    H
ATOM    744  HZ2 ACN A  83      35.072  23.411  22.830  1.00  0.00      A    H
ATOM    748  CT  ACN A  84      17.661  30.857  39.345  1.00  0.00      A    C
ATOM    749  CZ  ACN A  84      18.259  30.189  38.131  1.00  0.00      A    C
ATOM    750  NZ  ACN A  84      18.641  29.641  37.174  1.00  0.00      A    N
ATOM    751  HZ  ACN A  84      18.437  31.587  39.564  1.00  0.00      A    H
ATOM    752  HZ1 ACN A  84      17.693  30.238  40.238  1.00  0.00      A    H
ATOM    753  HZ2 ACN A  84      16.658  31.195  39.097  1.00  0.00      A    H
ATOM    757  CT  ACN A  85       2.934  29.724  18.804  1.00  0.00      A    C
ATOM    758  CZ  ACN A  85       3.498  30.133  20.099  1.00  0.00      A    C
ATOM    759  NZ  ACN A  85       4.004  30.460  21.104  1.00  0.00      A    N
ATOM    760  HZ  ACN A  85       3.147  30.441  18.016  1.00  0.00      A    H
ATOM    761  HZ1 ACN A  85       1.864  29.714  19.000  1.00  0.00      A    H
ATOM    762  HZ2 ACN A  85       3.262  28.729  18.514  1.00  0.00      A    H
ATOM    766  CT  ACN A  86      34.719  43.785  35.823  1.00  0.00      A    C
ATOM    767  CZ  ACN A  86      35.686  42.799  35.277  1.00  0.00      A    C
ATOM    768  NZ  ACN A  86      36.499  42.086  34.937  1.00  0.00      A    N
ATOM    769  HZ  ACN A  86      35.133  44.025  36.799  1.00  0.00      A    H
ATOM    770  HZ1 ACN A  86      33.779  43.273  36.011  1.00  0.00      A    H
ATOM    771  HZ2 ACN A  86      34.549  44.653  35.190  1.00  0.00      A    H
ATOM    775  CT  ACN A  87      16.294  32.606  14.269  1.00  0.00      A    C
ATOM    776  CZ  ACN A  87      15.305  33.648  14.295  1.00  0.00      A    C
ATOM    777  NZ  ACN A  87      14.489  34.473  14.360  1.00  0.00      A    N
ATOM    778  HZ  ACN A  87      16.814  32.840  13.344  1.00  0.00      A    H
ATOM    779  HZ1 ACN A  87      15.753  31.668  14.170  1.00  0.00      A    H
ATOM    780  HZ2 ACN A  87      16.946  32.661  15.138  1.00  0.00      A    H
ATOM    784  CT  ACN A  88      30.258  29.573  10.800  1.00  0.00      A    C
ATOM    785  CZ  ACN A  88      28.902  29.265  11.335  1.00  0.00      A    C
ATOM    786  NZ  ACN A  88      27.854  29.031  11.816  1.00  0.00      A    N
ATOM    787  HZ  ACN A  88      30.149  30.490  10.227  1.00  0.00      A    H
ATOM    788  HZ1 ACN A  88      30.700  28.735  10.267  1.00  0.00      A    H
ATOM    789  HZ2 ACN A  88      30.812  29.934  11.663  1.00  0.00      A    H
ATOM    793  CT  ACN A  89      19.346   3.575  37.920  1.00  0.00      A    C
ATOM    794  CZ  ACN A  89      18.862   2.188  37.914  1.00  0.00      A    C
ATOM    795  NZ  ACN A  89      18.498   1.063  37.860  1.00  0.00      A    N
ATOM    796  HZ  ACN A  89      19.380   4.005  38.918  1.00  0.00      A    H
ATOM    797  HZ1 ACN A  89      18.594   4.023  37.274  1.00  0.00      A    H
ATOM    798  HZ2 ACN A  89      20.341   3.618  37.485  1.00  0.00      A    H
ATOM    802  CT  ACN A  90      39.538  42.894  38.740  1.00  0.00      A    C
ATOM    803  CZ  ACN A  90      40.279  41.832  38.070  1.00  0.00      A    C
ATOM    804  NZ  ACN A  90      40.846  40.983  37.551  1.00  0.00      A    N
ATOM    805  HZ  ACN A  90      39.755  43.859  38.289  1.00  0.00      A    H
ATOM    806  HZ1 ACN A  90      39.791  42.867  39.796  1.00  0.00      A    H
ATOM    807  HZ2 ACN A  90      38.454  42.874  38.656  1.00  0.00      A    H
ATOM    811  CT  ACN A  91       2.189   6.107  35.184  1.00  0.00      A    C
ATOM    812  CZ  ACN A  91       2.899   6.795  34.128  1.00  0.00      A    C
ATOM    813  NZ  ACN A  91       3.418   7.362  33.271  1.00  0.00      A    N
ATOM    814  HZ  ACN A  91       1.972   6.783  36.006  1.00  0.00      A    H
ATOM    815  HZ1 ACN A  91       2.955   5.434  35.561  1.00  0.00      A    H
ATOM    816  HZ2 ACN A  91       1.358   5.530  34.787  1.00  0.00      A    H
ATOM    820  CT  ACN A  92      25.569   8.715  45.409  1.00  0.00      A    C
ATOM    821  CZ  ACN A  92      25.203   7.540  44.572  1.00  0.00      A    C
ATOM    822  NZ  ACN A  92      24.893   6.671  43.915  1.00  0.00      A    N
ATOM    823  HZ  ACN A  92      26.427   8.424  46.009  1.00  0.00      A    H
ATOM    824  HZ1 ACN A  92      24.748   8.955  46.080  1.00  0.00      A    H
ATOM    825  HZ2 ACN A  92      26.000   9.488  44.778  1.00  0.00      A    H
ATOM    829  CT  ACN A  93      32.342  36.686  33.208  1.00  0.00      A    C
ATOM    830  CZ  ACN A  93      33.576  36.871  34.000  1.00  0.00      A    C
ATOM    831  NZ  ACN A  93      34.552  36.902  34.603  1.00  0.00      A    N
ATOM    832  HZ  ACN A  93      31.951  35.815  33.727  1.00  0.00      A    H
ATOM    833  HZ1 ACN A  93      32.530  36.402  32.175  1.00  0.00      A    H
ATOM    834  HZ2 ACN A  93      31.825  37.629  33.368  1.00  0.00      A    H
ATOM    838  CT  ACN A  94      43.938  36.095  32.081  1.00  0.00      A    C
ATOM    839  CZ  ACN A  94      44.048  35.059  33.119  1.00  0.00      A    C
ATOM    840  NZ  ACN A  94      44.167  34.228  33.990  1.00  0.00      A    N
ATOM    841  HZ  ACN A  94      44.872  36.634  31.947  1.00  0.00      A    H
ATOM    842  HZ1 ACN A  94      43.228  36.778  32.540  1.00  0.00      A    H
ATOM    843  HZ2 ACN A  94      43.506  35.626  31.200  1.00  0.00      A    H
ATOM    847  CT  ACN A  95      41.416  27.220  13.298  1.00  0.00      A    C
ATOM    848  CZ  ACN A  95      41.614  28.262  12.332  1.00  0.00      A    C
ATOM    849  NZ  ACN A  95      41.795  29.149  11.554  1.00  0.00      A    N
ATOM    850  HZ  ACN A  95      40.921  26.343  12.890  1.00  0.00      A    H
ATOM    851  HZ1 ACN A  95      40.803  27.696  14.059  1.00  0.00      A    H
ATOM    852  HZ2 ACN A  95      42.323  26.897  13.802  1.00  0.00      A    H
ATOM    856  CT  ACN A  96      31.307  29.411  38.947  1.00  0.00      A    C
ATOM    857  CZ  ACN A  96      29.852  29.480  38.848  1.00  0.00      A    C
ATOM    858  NZ  ACN A  96      28.707  29.517  38.785  1.00  0.00      A    N
ATOM    859  HZ  ACN A  96      31.685  29.381  37.928  1.00  0.00      A    H
ATOM    860  HZ1 ACN A  96      31.435  28.413  39.358  1.00  0.00      A    H
ATOM    861  HZ2 ACN A  96      31.631  30.235  39.577  1.00  0.00      A    H
ATOM    865  CT  ACN A  97      12.850   1.923  43.157  1.00  0.00      A    C
ATOM    866  CZ  ACN A  97      12.027   2.410  44.322  1.00  0.00      A    C
ATOM    867  NZ  ACN A  97      11.411   2.717  45.254  1.00  0.00      A    N
ATOM    868  HZ  ACN A  97      13.868   2.281  43.023  1.00  0.00      A    H
ATOM    869  HZ1 ACN A  97      12.283   2.046  42.238  1.00  0.00      A    H
ATOM    870  HZ2 ACN A  97      12.861   0.841  43.260  1.00  0.00      A    H
ATOM    874  CT  ACN A  98      28.159   9.034   8.517  1.00  0.00      A    C
ATOM    875  CZ  ACN A  98      28.940   9.886   9.339  1.00  0.00      A    C
ATOM    876  NZ  ACN A  98      29.598  10.543  10.040  1.00  0.00      A    N
ATOM    877  HZ  ACN A  98      28.467   7.992   8.537  1.00  0.00      A    H
ATOM    878  HZ1 ACN A  98      28.230   9.275   7.460  1.00  0.00      A    H
ATOM    879  HZ2 ACN A  98      27.200   8.979   9.026  1.00  0.00      A    H
ATOM    883  CT  ACN A  99      18.825   5.569  46.124  1.00  0.00      A    C
ATOM    884  CZ  ACN A  99      17.786   6.324  45.413  1.00  0.00      A    C
ATOM    885  NZ  ACN A  99      16.951   6.927  44.832  1.00  0.00      A    N
ATOM    886  HZ  ACN A  99      18.916   5.890  47.159  1.00  0.00      A    H
ATOM    887  HZ1 ACN A  99      19.691   5.630  45.469  1.00  0.00      A    H
ATOM    888  HZ2 ACN A  99      18.512   4.528  46.104  1.00  0.00      A    H
ATOM    892  CT  ACN A 100       1.291  10.441  35.986  1.00  0.00      A    C
ATOM    893  CZ  ACN A 100       2.117  11.595  35.488  1.00  0.00      A    C
ATOM    894  NZ  ACN A 100       2.717  12.528  35.117  1.00  0.00      A    N
ATOM    895  HZ  ACN A 100       1.073  10.631  37.034  1.00  0.00      A    H
ATOM    896  HZ1 ACN A 100       1.829   9.499  35.914  1.00  0.00      A    H
ATOM    897  HZ2 ACN A 100       0.325  10.448  35.488  1.00  0.00      A    H
ATOM    901  CT  ACN A 101      21.148  31.116  15.447  1.00  0.00      A    C
ATOM    902  CZ  ACN A 101      19.766  30.734  15.835  1.00  0.00      A    C
ATOM    903  NZ  ACN A 101      18.700  30.382  16.151  1.00  0.00      A    N
ATOM    904  HZ  ACN A 101      21.213  32.078  15.949  1.00  0.00      A    H
ATOM    905  HZ1 ACN A 101      21.176  31.192  14.363  1.00  0.00      A    H
ATOM    906  HZ2 ACN A 101      21.857  30.351  15.752  1.00  0.00      A    H
ATOM    910  CT  ACN A 102      29.111   7.714  21.569  1.00  0.00      A    C
ATOM    911  CZ  ACN A 102      29.703   8.399  20.458  1.00  0.00      A    C
ATOM    912  NZ  ACN A 102      30.138   8.995  19.573  1.00  0.00      A    N
ATOM    913  HZ  ACN A 102      28.042   7.540  21.471  1.00  0.00      A    H
ATOM    914  HZ1 ACN A 102      29.256   8.374  22.420  1.00  0.00      A    H
ATOM    915  HZ2 ACN A 102      29.704   6.807  21.653  1.00  0.00      A    H
ATOM    919  CT  ACN A 103      26.770  42.155  18.655  1.00  0.00      A    C
ATOM    920  CZ  ACN A 103      27.968  41.534  18.269  1.00  0.00      A    C
ATOM    921  NZ  ACN A 103      28.852  40.925  17.973  1.00  0.00      A    N
ATOM    922  HZ  ACN A 103      26.149  42.069  17.766  1.00  0.00      A    H
ATOM    923  HZ1 ACN A 103      27.060  43.152  18.975  1.00  0.00      A    H
ATOM    924  HZ2 ACN A 103      26.455  41.638  19.558  1.00  0.00      A    H
ATOM    928  CT  ACN A 104      28.658  25.678  30.570  1.00  0.00      A    C
ATOM    929  CZ  ACN A 104      29.221  26.874  31.242  1.00  0.00      A    C
ATOM    930  NZ  ACN A 104      29.639  27.828  31.847  1.00  0.00      A    N
ATOM    931  HZ  ACN A 104      29.400  25.370  29.838  1.00  0.00      A    H
ATOM    932  HZ1 ACN A 104      27.744  25.827  30.001  1.00  0.00      A    H
ATOM    933  HZ2 ACN A 104      28.527  24.916  31.334  1.00  0.00      A    H
ATOM    937  CT  ACN A 105      31.893   4.327  19.511  1.00  0.00      A    C
ATOM    938  CZ  ACN A 105      32.931   3.893  18.628  1.00  0.00      A    C
ATOM    939  NZ  ACN A 105      33.775   3.558  17.924  1.00  0.00      A    N
ATOM    940  HZ  ACN A 105      31.982   3.744  20.424  1.00  0.00      A    H
ATOM    941  HZ1 ACN A 105      30.971   4.044  19.011  1.00  0.00      A    H
ATOM    942  HZ2 ACN A 105      32.123   5.371  19.710  1.00  0.00      A    H
ATOM    946  CT  ACN A 106      45.104  21.603  27.558  1.00  0.00      A    C
ATOM    947  CZ  ACN A 106      43.929  22.146  28.209  1.00  0.00      A    C
ATOM    948  NZ  ACN A 106      42.961  22.546  28.772  1.00  0.00      A    N
ATOM    949  HZ  ACN A 106      45.682  20.946  28.204  1.00  0.00      A    H
ATOM    950  HZ1 ACN A 106      45.778  22.379  27.206  1.00  0.00      A    H
ATOM    951  HZ2 ACN A 106      44.753  21.066  26.681  1.00  0.00      A    H
ATOM    955  CT  ACN A 107      38.295  44.249  32.094  1.00  0.00      A    C
ATOM    956  CZ  ACN A 107      38.184  44.945  33.440  1.00  0.00      A    C
ATOM    957  NZ  ACN A 107      38.065  45.497  34.456  1.00  0.00      A    N
ATOM    958  HZ  ACN A 107      37.614  44.556  31.304  1.00  0.00      A    H
ATOM    959  HZ1 ACN A 107      38.418  43.174  32.200  1.00  0.00      A    H
ATOM    960  HZ2 ACN A 107      39.300  44.543  31.804  1.00  0.00      A    H
ATOM    964  CT  ACN A 108      44.124  43.450   5.518  1.00  0.00      A    C
ATOM    965  CZ  ACN A 108      43.081  44.192   4.701  1.00  0.00      A    C
ATOM    966  NZ  ACN A 108      42.319  44.753   4.071  1.00  0.00      A    N
ATOM    967  HZ  ACN A 108      44.593  44.018   6.317  1.00  0.00      A    H
ATOM    968  HZ1 ACN A 108      44.898  43.009   4.894  1.00  0.00      A    H
ATOM    969  HZ2 ACN A 108      43.601  42.603   5.953  1.00  0.00      A    H
ATOM    973  CT  ACN A 109       3.408  46.839  46.190  1.00  0.00      A    C
ATOM    974  CZ  ACN A 109       2.105  47.154  45.620  1.00  0.00      A    C
ATOM    975  NZ  ACN A 109       1.068  47.376  45.114  1.00  0.00      A    N
ATOM    976  HZ  ACN A 109       3.144  46.173  47.007  1.00  0.00      A    H
ATOM    977  HZ1 ACN A 109       3.897  47.708  46.623  1.00  0.00      A    H
ATOM    978  HZ2 ACN A 109       3.944  46.335  45.390  1.00  0.00      A    H
ATOM    982  CT  ACN A 110      39.197  18.841  13.481  1.00  0.00      A    C
ATOM    983  CZ  ACN A 110      40.290  17.868  13.850  1.00  0.00      A    C
ATOM    984  NZ  ACN A 110      41.115  17.136  14.202  1.00  0.00      A    N
ATOM    985  HZ  ACN A 110      39.221  19.680  14.173  1.00  0.00      A    H
ATOM    986  HZ1 ACN A 110      38.247  18.314  13.512  1.00  0.00      A    H
ATOM    987  HZ2 ACN A 110      39.385  19.216  12.478  1.00  0.00      A    H
ATOM    991  CT  ACN A 111      15.574  32.377  42.746  1.00  0.00      A    C
ATOM    992  CZ  ACN A 111      16.178  31.082  42.911  1.00  0.00      A    C
ATOM    993  NZ  ACN A 111      16.722  30.037  43.061  1.00  0.00      A    N
ATOM    994  HZ  ACN A 111      16.307  33.175  42.660  1.00  0.00      A    H
ATOM    995  HZ1 ACN A 111      14.919  32.543  43.597  1.00  0.00      A    H
ATOM    996  HZ2 ACN A 111      14.989  32.387  41.830  1.00  0.00      A    H
ATOM   1000  CT  ACN A 112      30.728  10.567  28.999  1.00  0.00      A    C
ATOM   1001  CZ  ACN A 112      31.633  10.873  27.855  1.00  0.00      A    C
ATOM   1002  NZ  ACN A 112      32.394  11.146  27.016  1.00  0.00      A    N
ATOM   1003  HZ  ACN A 112      31.156  10.927  29.931  1.00  0.00      A    H
ATOM   1004  HZ1 ACN A 112      30.490   9.507  29.028  1.00  0.00      A    H
ATOM   1005  HZ2 ACN A 112      29.789  11.114  28.959  1.00  0.00      A    H
ATOM   1009  CT  ACN A 113       7.805  40.244  12.610  1.00  0.00      A    C
ATOM   1010  CZ  ACN A 113       7.335  38.878  12.818  1.00  0.00      A    C
ATOM   1011  NZ  ACN A 113       6.980  37.773  12.934  1.00  0.00      A    N
ATOM   1012  HZ  ACN A 113       8.739  40.485  12.109  1.00  0.00      A    H
ATOM   1013  HZ1 ACN A 113       7.972  40.629  13.613  1.00  0.00      A    H
ATOM   1014  HZ2 ACN A 113       6.971  40.667  12.056  1.00  0.00      A    H
ATOM   1018  CT  ACN A 114       9.216  38.558  22.524  1.00  0.00      A    C
ATOM   1019  CZ  ACN A 114       9.956  38.350  21.288  1.00  0.00      A    C
ATOM   1020  NZ  ACN A 114      10.522  38.183  20.284  1.00  0.00      A    N
ATOM   1021  HZ  ACN A 114       9.404  37.786  23.266  1.00  0.00      A    H
ATOM   1022  HZ1 ACN A 114       8.176  38.476  22.218  1.00  0.00      A    H
ATOM   1023  HZ2 ACN A 114       9.446  39.532  22.947  1.00  0.00      A    H
ATOM   1027  CT  ACN A 115      41.355  35.985   9.957  1.00  0.00      A    C
ATOM   1028  CZ  ACN A 115      40.972  34.927  10.990  1.00  0.00      A    C
ATOM   1029  NZ  ACN A 115      40.703  34.118  11.777  1.00  0.00      A    N
ATOM   1030  HZ  ACN A 115      42.340  35.830   9.524  1.00  0.00      A    H
ATOM   1031  HZ1 ACN A 115      41.221  37.006  10.305  1.00  0.00      A    H
ATOM   1032  HZ2 ACN A 115      40.660  35.665   9.186  1.00  0.00      A    H
ATOM   1036  CT  ACN A 116      34.555  28.413  44.782  1.00  0.00      A    C
ATOM   1037  CZ  ACN A 116      35.488  29.044  45.728  1.00  0.00      A    C
ATOM   1038  NZ  ACN A 116      36.222  29.501  46.459  1.00  0.00      A    N
ATOM   1039  HZ  ACN A 116      34.112  29.096  44.062  1.00  0.00      A    H
ATOM   1040  HZ1 ACN A 116      33.820  27.766  45.254  1.00  0.00      A    H
ATOM   1041  HZ2 ACN A 116      35.108  27.741  44.132  1.00  0.00      A    H
ATOM   1045  CT  ACN A 117      34.601  19.498  27.114  1.00  0.00      A    C
ATOM   1046  CZ  ACN A 117      34.153  18.572  26.022  1.00  0.00      A    C
ATOM   1047  NZ  ACN A 117      33.785  17.832  25.167  1.00  0.00      A    N
ATOM   1048  HZ  ACN A 117      35.071  20.316  26.573  1.00  0.00      A    H
ATOM   1049  HZ1 ACN A 117      35.433  19.032  27.637  1.00  0.00      A    H
ATOM   1050  HZ2 ACN A 117      33.774  19.748  27.773  1.00  0.00      A    H
ATOM   1054  CT  ACN A 118      13.653  20.229  43.038  1.00  0.00      A    C
ATOM   1055  CZ  ACN A 118      13.751  20.120  41.636  1.00  0.00      A    C
ATOM   1056  NZ  ACN A 118      13.885  19.942  40.485  1.00  0.00      A    N
ATOM   1057  HZ  ACN A 118      14.605  20.536  43.465  1.00  0.00      A    H
ATOM   1058  HZ1 ACN A 118      13.364  19.235  43.371  1.00  0.00      A    H
ATOM   1059  HZ2 ACN A 118      12.891  20.984  43.212  1.00  0.00      A    H
ATOM   1063  CT  ACN A 119      32.400  35.068   2.114  1.00  0.00      A    C
ATOM   1064  CZ  ACN A 119      33.627  34.650   2.796  1.00  0.00      A    C
ATOM   1065  NZ  ACN A 119      34.614  34.411   3.354  1.00  0.00      A    N
ATOM   1066  HZ  ACN A 119      31.802  35.666   2.797  1.00  0.00      A    H
ATOM   1067  HZ1 ACN A 119      31.961  34.159   1.709  1.00  0.00      A    H
ATOM   1068  HZ2 ACN A 119      32.566  35.640   1.205  1.00  0.00      A    H
ATOM   1072  CT  ACN A 120       5.749   4.675  -0.453  1.00  0.00      A    C
ATOM   1073  CZ  ACN A 120       6.748   4.294   0.557  1.00  0.00      A    C
ATOM   1074  NZ  ACN A 120       7.512   3.970   1.346  1.00  0.00      A    N
ATOM   1075  HZ  ACN A 120       5.555   5.741  -0.367  1.00  0.00      A    H
ATOM   1076  HZ1 ACN A 120       4.820   4.147  -0.253  1.00  0.00      A    H
ATOM   1077  HZ2 ACN A 120       6.136   4.385  -1.426  1.00  0.00      A    H
ATOM   1081  CT  ACN A 121      11.943  24.191   5.195  1.00  0.00      A    C
ATOM   1082  CZ  ACN A 121      13.358  24.190   4.810  1.00  0.00      A    C
ATOM   1083  NZ  ACN A 121      14.508  24.209   4.494  1.00  0.00      A    N
ATOM   1084  HZ  ACN A 121      11.915  23.662   6.144  1.00  0.00      A    H
ATOM   1085  HZ1 ACN A 121      11.387  23.683   4.411  1.00  0.00      A    H
ATOM   1086  HZ2 ACN A 121      11.709  25.243   5.337  1.00  0.00      A    H
ATOM   1090  CT  ACN A 122       7.902   2.062  35.068  1.00  0.00      A    C
ATOM   1091  CZ  ACN A 122       7.637   0.655  35.169  1.00  0.00      A    C
ATOM   1092  NZ  ACN A 122       7.303  -0.441  35.367  1.00  0.00      A    N
ATOM   1093  HZ  ACN A 122       7.961   2.326  34.015  1.00  0.00      A    H
ATOM   1094  HZ1 ACN A 122       8.787   2.194  35.686  1.00  0.00      A    H
ATOM   1095  HZ2 ACN A 122       7.170   2.729  35.516  1.00  0.00      A    H
ATOM   1099  CT  ACN A 123      24.675  40.581   7.402  1.00  0.00      A    C
ATOM   1100  CZ  ACN A 123      23.821  41.006   6.274  1.00  0.00      A    C
ATOM   1101  NZ  ACN A 123      23.169  41.266   5.331  1.00  0.00      A    N
ATOM   1102  HZ  ACN A 123      24.042  39.863   7.918  1.00  0.00      A    H
ATOM   1103  HZ1 ACN A 123      24.867  41.459   8.013  1.00  0.00      A    H
ATOM   1104  HZ2 ACN A 123      25.611  40.120   7.097  1.00  0.00      A    H
ATOM   1108  CT  ACN A 124      45.258   1.527   8.423  1.00  0.00      A    C
ATOM   1109  CZ  ACN A 124      46.099   2.281   7.482  1.00  0.00      A    C
ATOM   1110  NZ  ACN A 124      46.752   2.899   6.785  1.00  0.00      A    N
ATOM   1111  HZ  ACN A 124      44.223   1.422   8.108  1.00  0.00      A    H
ATOM   1112  HZ1 ACN A 124      45.276   1.975   9.413  1.00  0.00      A    H
ATOM   1113  HZ2 ACN A 124      45.720   0.564   8.626  1.00  0.00      A    H
ATOM   1117  CT  ACN A 125      23.656  30.496   1.284  1.00  0.00      A    C
ATOM   1118  CZ  ACN A 125      24.141  30.114   2.630  1.00  0.00      A    C
ATOM   1119  NZ  ACN A 125      24.489  29.830   3.718  1.00  0.00      A    N
ATOM   1120  HZ  ACN A 125      24.324  30.046   0.554  1.00  0.00      A    H
ATOM   1121  HZ1 ACN A 125      23.716  31.581   1.267  1.00  0.00      A    H
ATOM   1122  HZ2 ACN A 125      22.680  30.033   1.165  1.00  0.00      A    H
ATOM   1126  CT  ACN A 126      23.024   1.076  27.822  1.00  0.00      A    C
ATOM   1127  CZ  ACN A 126      23.046   1.176  29.273  1.00  0.00      A    C
ATOM   1128  NZ  ACN A 126      23.009   1.223  30.467  1.00  0.00      A    N
ATOM   1129  HZ  ACN A 126      23.015   0.079  27.389  1.00  0.00      A    H
ATOM   1130  HZ1 ACN A 126      23.794   1.717  27.401  1.00  0.00      A    H
ATOM   1131  HZ2 ACN A 126      22.047   1.485  27.579  1.00  0.00      A    H
ATOM   1135  CT  ACN A 127      20.353   2.880  30.955  1.00  0.00      A    C
ATOM   1136  CZ  ACN A 127      20.030   3.591  29.699  1.00  0.00      A    C
ATOM   1137  NZ  ACN A 127      19.686   4.128  28.738  1.00  0.00      A    N
ATOM   1138  HZ  ACN A 127      20.059   1.835  30.901  1.00  0.00      A    H
ATOM   1139  HZ1 ACN A 127      19.696   3.205  31.758  1.00  0.00      A    H
ATOM   1140  HZ2 ACN A 127      21.416   3.014  31.137  1.00  0.00      A    H
ATOM   1144  CT  ACN A 128      33.872  31.301   1.640  1.00  0.00      A    C
ATOM   1145  CZ  ACN A 128      34.330  32.171   0.500  1.00  0.00      A    C
ATOM   1146  NZ  ACN A 128      34.688  32.824  -0.377  1.00  0.00      A    N
ATOM   1147  HZ  ACN A 128      32.832  31.477   1.902  1.00  0.00      A    H
ATOM   1148  HZ1 ACN A 128      34.549  31.539   2.457  1.00  0.00      A    H
ATOM   1149  HZ2 ACN A 128      33.941  30.269   1.304  1.00  0.00      A    H
ATOM   1153  CT  ACN A 129       6.832  46.862  23.846  1.00  0.00      A    C
ATOM   1154  CZ  ACN A 129       7.164  45.973  24.998  1.00  0.00      A    C
ATOM   1155  NZ  ACN A 129       7.551  45.323  25.896  1.00  0.00      A    N
ATOM   1156  HZ  ACN A 129       7.771  47.067  23.338  1.00  0.00      A    H
ATOM   1157  HZ1 ACN A 129       6.416  47.693  24.410  1.00  0.00      A    H
ATOM   1158  HZ2 ACN A 129       6.076  46.469  23.171  1.00  0.00      A    H
ATOM   1162  CT  ACN A 130      33.539  27.669  19.100  1.00  0.00      A    C
ATOM   1163  CZ  ACN A 130      34.845  27.072  19.470  1.00  0.00      A    C
ATOM   1164  NZ  ACN A 130      35.818  26.496  19.737  1.00  0.00      A    N
ATOM   1165  HZ  ACN A 130      32.767  26.993  19.459  1.00  0.00      A    H
ATOM   1166  HZ1 ACN A 130      33.453  27.702  18.017  1.00  0.00      A    H
ATOM   1167  HZ2 ACN A 130      33.467  28.699  19.438  1.00  0.00      A    H
ATOM   1171  CT  ACN A 131      39.714  29.399  29.061  1.00  0.00      A    C
ATOM   1172  CZ  ACN A 131      40.665  28.265  29.083  1.00  0.00      A    C
ATOM   1173  NZ  ACN A 131      41.450  27.360  29.164  1.00  0.00      A    N
ATOM   1174  HZ  ACN A 131      38.949  29.298  28.296  1.00  0.00      A    H
ATOM   1175  HZ1 ACN A 131      40.258  30.286  28.743  1.00  0.00      A    H
ATOM   1176  HZ2 ACN A 131      39.327  29.589  30.059  1.00  0.00      A    H
ATOM   1180  CT  ACN A 132      30.207  35.440  15.922  1.00  0.00      A    C
ATOM   1181  CZ  ACN A 132      29.133  36.485  16.185  1.00  0.00      A    C
ATOM   1182  NZ  ACN A 132      28.411  37.336  16.272  1.00  0.00      A    N
ATOM   1183  HZ  ACN A 132      31.071  35.439  16.582  1.00  0.00      A    H
ATOM   1184  HZ1 ACN A 132      30.535  35.539  14.891  1.00  0.00      A    H
ATOM   1185  HZ2 ACN A 132      29.663  34.504  16.023  1.00  0.00      A    H
ATOM   1189  CT  ACN A 133      11.271   0.800  28.987  1.00  0.00      A    C
ATOM   1190  CZ  ACN A 133      12.125   1.804  29.662  1.00  0.00      A    C
ATOM   1191  NZ  ACN A 133      12.779   2.629  30.193  1.00  0.00      A    N
ATOM   1192  HZ  ACN A 133      11.953   0.214  28.376  1.00  0.00      A    H
ATOM   1193  HZ1 ACN A 133      10.489   1.262  28.391  1.00  0.00      A    H
ATOM   1194  HZ2 ACN A 133      10.833   0.079  29.672  1.00  0.00      A    H
ATOM   1198  CT  ACN A 134      40.501  24.661   8.762  1.00  0.00      A    C
ATOM   1199  CZ  ACN A 134      41.666  23.768   8.615  1.00  0.00      A    C
ATOM   1200  NZ  ACN A 134      42.625  23.047   8.550  1.00  0.00      A    N
ATOM   1201  HZ  ACN A 134      40.667  25.198   9.693  1.00  0.00      A    H
ATOM   1202  HZ1 ACN A 134      39.582  24.080   8.761  1.00  0.00      A    H
ATOM   1203  HZ2 ACN A 134      40.449  25.426   7.992  1.00  0.00      A    H
ATOM   1207  CT  ACN A 135       8.364  14.104  20.418  1.00  0.00      A    C
ATOM   1208  CZ  ACN A 135       7.751  13.348  21.519  1.00  0.00      A    C
ATOM   1209  NZ  ACN A 135       7.333  12.687  22.384  1.00  0.00      A    N
ATOM   1210  HZ  ACN A 135       9.144  13.471  20.005  1.00  0.00      A    H
ATOM   1211  HZ1 ACN A 135       8.742  14.980  20.940  1.00  0.00      A    H
ATOM   1212  HZ2 ACN A 135       7.565  14.286  19.703  1.00  0.00      A    H
ATOM   1216  CT  ACN A 136      32.035  24.916  37.967  1.00  0.00      A    C
ATOM   1217  CZ  ACN A 136      32.576  26.191  37.497  1.00  0.00      A    C
ATOM   1218  NZ  ACN A 136      32.980  27.187  37.096  1.00  0.00      A    N
ATOM   1219  HZ  ACN A 136      32.703  24.519  38.727  1.00  0.00      A    H
ATOM   1220  HZ1 ACN A 136      31.961  24.346  37.044  1.00  0.00      A    H
ATOM   1221  HZ2 ACN A 136      31.125  25.062  38.544  1.00  0.00      A    H
ATOM   1225  CT  ACN A 137      46.227  36.864  21.302  1.00  0.00      A    C
ATOM   1226  CZ  ACN A 137      47.058  37.557  22.266  1.00  0.00      A    C
ATOM   1227  NZ  ACN A 137      47.716  38.145  23.005  1.00  0.00      A    N
ATOM   1228  HZ  ACN A 137      46.092  35.868  21.718  1.00  0.00      A    H
ATOM   1229  HZ1 ACN A 137      46.721  36.868  20.334  1.00  0.00      A    H
ATOM   1230  HZ2 ACN A 137      45.361  37.518  21.235  1.00  0.00      A    H
ATOM   1234  CT  ACN A 138      17.100  31.903  31.603  1.00  0.00      A    C
ATOM   1235  CZ  ACN A 138      18.211  32.812  31.321  1.00  0.00      A    C
ATOM   1236  NZ  ACN A 138      19.075  33.567  31.111  1.00  0.00      A    N
ATOM   1237  HZ  ACN A 138      17.303  31.679  32.647  1.00  0.00      A    H
ATOM   1238  HZ1 ACN A 138      17.296  31.117  30.878  1.00  0.00      A    H
ATOM   1239  HZ2 ACN A 138      16.148  32.405  31.449  1.00  0.00      A    H
ATOM   1243  CT  ACN A 139       5.299  46.764   2.216  1.00  0.00      A    C
ATOM   1244  CZ  ACN A 139       4.125  45.950   2.698  1.00  0.00      A    C
ATOM   1245  NZ  ACN A 139       3.248  45.286   2.965  1.00  0.00      A    N
ATOM   1246  HZ  ACN A 139       5.786  47.122   3.119  1.00  0.00      A    H
ATOM   1247  HZ1 ACN A 139       4.957  47.692   1.764  1.00  0.00      A    H
ATOM   1248  HZ2 ACN A 139       5.828  46.129   1.510  1.00  0.00      A    H
ATOM   1252  CT  ACN A 140       4.317  26.736   3.689  1.00  0.00      A    C
ATOM   1253  CZ  ACN A 140       3.546  25.592   4.057  1.00  0.00      A    C
ATOM   1254  NZ  ACN A 140       2.934  24.648   4.341  1.00  0.00      A    N
ATOM   1255  HZ  ACN A 140       5.342  26.546   3.383  1.00  0.00      A    H
ATOM   1256  HZ1 ACN A 140       4.317  27.414   4.539  1.00  0.00      A    H
ATOM   1257  HZ2 ACN A 140       3.705  27.091   2.864  1.00  0.00      A    H
ATOM   1261  CT  ACN A 141      15.908  30.058   3.300  1.00  0.00      A    C
ATOM   1262  CZ  ACN A 141      16.692  29.183   4.259  1.00  0.00      A    C
ATOM   1263  NZ  ACN A 141      17.288  28.516   4.966  1.00  0.00      A    N
ATOM   1264  HZ  ACN A 141      15.973  29.756   2.258  1.00  0.00      A    H
ATOM   1265  HZ1 ACN A 141      16.307  31.056   3.462  1.00  0.00      A    H
ATOM   1266  HZ2 ACN A 141      14.861  29.970   3.579  1.00  0.00      A    H
ATOM   1270  CT  ACN A 142       4.622  20.414  17.855  1.00  0.00      A    C
ATOM   1271  CZ  ACN A 142       4.124  21.188  16.706  1.00  0.00      A    C
ATOM   1272  NZ  ACN A 142       3.656  21.795  15.805  1.00  0.00      A    N
ATOM   1273  HZ  ACN A 142       4.035  19.521  18.054  1.00  0.00      A    H
ATOM   1274  HZ1 ACN A 142       4.774  21.112  18.674  1.00  0.00      A    H
ATOM   1275  HZ2 ACN A 142       5.565  20.003  17.504  1.00  0.00      A    H
ATOM   1279  CT  ACN A 143      10.790  20.781   7.799  1.00  0.00      A    C
ATOM   1280  CZ  ACN A 143      10.772  20.901   9.230  1.00  0.00      A    C
ATOM   1281  NZ  ACN A 143      10.727  20.929  10.356  1.00  0.00      A    N
ATOM   1282  HZ  ACN A 143      11.559  21.465   7.451  1.00  0.00      A    H
ATOM   1283  HZ1 ACN A 143       9.824  21.089   7.407  1.00  0.00      A    H
ATOM   1284  HZ2 ACN A 143      11.086  19.766   7.547  1.00  0.00      A    H
ATOM   1288  CT  ACN A 144      13.379  28.215  24.609  1.00  0.00      A    C
ATOM   1289  CZ  ACN A 144      13.950  27.253  25.562  1.00  0.00      A    C
ATOM   1290  NZ  ACN A 144      14.423  26.443  26.272  1.00  0.00      A    N
ATOM   1291  HZ  ACN A 144      13.254  29.165  25.124  1.00  0.00      A    H
ATOM   1292  HZ1 ACN A 144      12.390  27.798  24.437  1.00  0.00      A    H
ATOM   1293  HZ2 ACN A 144      13.818  28.304  23.619  1.00  0.00      A    H
ATOM   1297  CT  ACN A 145      -0.188  18.654  19.173  1.00  0.00      A    C
ATOM   1298  CZ  ACN A 145       0.951  19.338  19.848  1.00  0.00      A    C
ATOM   1299  NZ  ACN A 145       1.792  19.850  20.439  1.00  0.00      A    N
ATOM   1300  HZ  ACN A 145      -1.110  19.133  19.490  1.00  0.00      A    H
ATOM   1301  HZ1 ACN A 145      -0.118  17.633  19.540  1.00  0.00      A    H
ATOM   1302  HZ2 ACN A 145      -0.026  18.654  18.098  1.00  0.00      A    H
ATOM   1306  CT  ACN A 146      28.881  38.604  34.564  1.00  0.00      A    C
ATOM   1307  CZ  ACN A 146      30.169  39.070  35.091  1.00  0.00      A    C
ATOM   1308  NZ  ACN A 146      31.199  39.419  35.572  1.00  0.00      A    N
ATOM   1309  HZ  ACN A 146      28.323  38.148  35.378  1.00  0.00      A    H
ATOM   1310  HZ1 ACN A 146      29.099  37.867  33.794  1.00  0.00      A    H
ATOM   1311  HZ2 ACN A 146      28.260  39.429  34.224  1.00  0.00      A    H
ATOM   1315  CT  ACN A 147      22.739  37.468   4.932  1.00  0.00      A    C
ATOM   1316  CZ  ACN A 147      23.009  37.193   6.320  1.00  0.00      A    C
ATOM   1317  NZ  ACN A 147      23.267  37.078   7.456  1.00  0.00      A    N
ATOM   1318  HZ  ACN A 147      23.391  36.834   4.336  1.00  0.00      A    H
ATOM   1319  HZ1 ACN A 147      23.011  38.518   4.861  1.00  0.00      A    H
ATOM   1320  HZ2 ACN A 147      21.718  37.331   4.584  1.00  0.00      A    H
ATOM   1324  CT  ACN A 148       4.543  17.499  20.194  1.00  0.00      A    C
ATOM   1325  CZ  ACN A 148       5.867  17.942  19.719  1.00  0.00      A    C
ATOM   1326  NZ  ACN A 148       6.844  18.342  19.286  1.00  0.00      A    N
ATOM   1327  HZ  ACN A 148       4.629  16.822  21.040  1.00  0.00      A    H
ATOM   1328  HZ1 ACN A 148       4.013  17.099  19.334  1.00  0.00      A    H
ATOM   1329  HZ2 ACN A 148       4.082  18.417  20.551  1.00  0.00      A    H
ATOM   1333  CT  ACN A 149      24.121  37.084  16.995  1.00  0.00      A    C
ATOM   1334  CZ  ACN A 149      24.754  38.239  17.637  1.00  0.00      A    C
ATOM   1335  NZ  ACN A 149      25.309  39.147  18.113  1.00  0.00      A    N
ATOM   1336  HZ  ACN A 149      24.415  37.197  15.954  1.00  0.00      A    H
ATOM   1337  HZ1 ACN A 149      23.047  37.110  17.157  1.00  0.00      A    H
ATOM   1338  HZ2 ACN A 149      24.543  36.138  17.322  1.00  0.00      A    H
ATOM   1342  CT  ACN A 150       4.594  42.324  10.530  1.00  0.00      A    C
ATOM   1343  CZ  ACN A 150       3.336  41.761  10.170  1.00  0.00      A    C
ATOM   1344  NZ  ACN A 150       2.330  41.202   9.901  1.00  0.00      A    N
ATOM   1345  HZ  ACN A 150       5.030  41.852  11.407  1.00  0.00      A    H
ATOM   1346  HZ1 ACN A 150       4.357  43.354  10.785  1.00  0.00      A    H
ATOM   1347  HZ2 ACN A 150       5.191  42.327   9.622  1.00  0.00      A    H
ATOM   1351  CT  ACN A 151      21.426  35.119  18.767  1.00  0.00      A    C
ATOM   1352  CZ  ACN A 151      22.526  35.729  19.571  1.00  0.00      A    C
ATOM   1353  NZ  ACN A 151      23.424  36.145  20.197  1.00  0.00      A    N
ATOM   1354  HZ  ACN A 151      21.069  35.769  17.972  1.00  0.00      A    H
ATOM   1355  HZ1 ACN A 151      20.660  34.936  19.516  1.00  0.00      A    H
ATOM   1356  HZ2 ACN A 151      21.701  34.239  18.191  1.00  0.00      A    H
ATOM   1360  CT  ACN A 152      29.227  24.745  24.421  1.00  0.00      A    C
ATOM   1361  CZ  ACN A 152      29.100  24.981  25.840  1.00  0.00      A    C
ATOM   1362  NZ  ACN A 152      28.948  25.173  26.963  1.00  0.00      A    N
ATOM   1363  HZ  ACN A 152      29.779  23.827  24.236  1.00  0.00      A    H
ATOM   1364  HZ1 ACN A 152      29.888  25.545  24.097  1.00  0.00      A    H
ATOM   1365  HZ2 ACN A 152      28.253  24.774  23.939  1.00  0.00      A    H
ATOM   1369  CT  ACN A 153      19.006  24.889  42.447  1.00  0.00      A    C
ATOM   1370  CZ  ACN A 153      20.482  24.797  42.319  1.00  0.00      A    C
ATOM   1371  NZ  ACN A 153      21.619  24.760  42.213  1.00  0.00      A    N
ATOM   1372  HZ  ACN A 153      18.757  24.117  43.171  1.00  0.00      A    H
ATOM   1373  HZ1 ACN A 153      18.592  24.832  41.444  1.00  0.00      A    H
ATOM   1374  HZ2 ACN A 153      18.835  25.856  42.914  1.00  0.00      A    H
ATOM   1378  CT  ACN A 154      13.884  33.397   5.078  1.00  0.00      A    C
ATOM   1379  CZ  ACN A 154      13.900  31.993   5.529  1.00  0.00      A    C
ATOM   1380  NZ  ACN A 154      13.987  30.846   5.893  1.00  0.00      A    N
ATOM   1381  HZ  ACN A 154      14.875  33.843   5.069  1.00  0.00      A    H
ATOM   1382  HZ1 ACN A 154      13.167  33.879   5.737  1.00  0.00      A    H
ATOM   1383  HZ2 ACN A 154      13.502  33.383   4.061  1.00  0.00      A    H
ATOM   1387  CT  ACN A 155      35.934  41.768  41.552  1.00  0.00      A    C
ATOM   1388  CZ  ACN A 155      36.950  41.163  40.772  1.00  0.00      A    C
ATOM   1389  NZ  ACN A 155      37.810  40.659  40.221  1.00  0.00      A    N
ATOM   1390  HZ  ACN A 155      35.371  41.018  42.102  1.00  0.00      A    H
ATOM   1391  HZ1 ACN A 155      35.329  42.312  40.831  1.00  0.00      A    H
ATOM   1392  HZ2 ACN A 155      36.339  42.465  42.281  1.00  0.00      A    H
ATOM   1396  CT  ACN A 156      24.126  21.377  42.102  1.00  0.00      A    C
ATOM   1397  CZ  ACN A 156      23.671  20.751  43.383  1.00  0.00      A    C
ATOM   1398  NZ  ACN A 156      23.321  20.311  44.355  1.00  0.00      A    N
ATOM   1399  HZ  ACN A 156      24.151  20.601  41.341  1.00  0.00      A    H
ATOM   1400  HZ1 ACN A 156      25.154  21.730  42.132  1.00  0.00      A    H
ATOM   1401  HZ2 ACN A 156      23.471  22.197  41.819  1.00  0.00      A    H
ATOM   1405  CT  ACN A 157      34.349  28.090   8.373  1.00  0.00      A    C
ATOM   1406  CZ  ACN A 157      35.306  29.240   8.253  1.00  0.00      A    C
ATOM   1407  NZ  ACN A 157      36.070  30.108   8.097  1.00  0.00      A    N
ATOM   1408  HZ  ACN A 157      33.663  28.441   9.140  1.00  0.00      A    H
ATOM   1409  HZ1 ACN A 157      34.844  27.134   8.524  1.00  0.00      A    H
ATOM   1410  HZ2 ACN A 157      33.742  28.096   7.471  1.00  0.00      A    H
ATOM   1414  CT  ACN A 158      41.636  27.327  35.569  1.00  0.00      A    C
ATOM   1415  CZ  ACN A 158      42.976  27.646  36.081  1.00  0.00      A    C
ATOM   1416  NZ  ACN A 158      44.048  27.942  36.493  1.00  0.00      A    N
ATOM   1417  HZ  ACN A 158      41.827  27.156  34.513  1.00  0.00      A    H
ATOM   1418  HZ1 ACN A 158      40.998  28.207  35.585  1.00  0.00      A    H
ATOM   1419  HZ2 ACN A 158      41.146  26.430  35.941  1.00  0.00      A    H
ATOM   1423  CT  ACN A 159      46.239  14.765  44.148  1.00  0.00      A    C
ATOM   1424  CZ  ACN A 159      46.544  13.549  43.325  1.00  0.00      A    C
ATOM   1425  NZ  ACN A 159      46.791  12.642  42.685  1.00  0.00      A    N
ATOM   1426  HZ  ACN A 159      47.080  15.140  44.727  1.00  0.00      A    H
ATOM   1427  HZ1 ACN A 159      45.461  14.531  44.870  1.00  0.00      A    H
ATOM   1428  HZ2 ACN A 159      45.939  15.544  43.453  1.00  0.00      A    H
ATOM   1432  CT  ACN A 160       4.178  33.856  19.346  1.00  0.00      A    C
ATOM   1433  CZ  ACN A 160       2.750  33.860  19.832  1.00  0.00      A    C
ATOM   1434  NZ  ACN A 160       1.673  33.924  20.261  1.00  0.00      A    N
ATOM   1435  HZ  ACN A 160       4.797  33.866  20.240  1.00  0.00      A    H
ATOM   1436  HZ1 ACN A 160       4.472  34.712  18.744  1.00  0.00      A    H
ATOM   1437  HZ2 ACN A 160       4.428  32.947  18.806  1.00  0.00      A    H
ATOM   1441  CT  ACN A 161      32.458  12.818   3.509  1.00  0.00      A    C
ATOM   1442  CZ  ACN A 161      33.591  13.347   4.227  1.00  0.00      A    C
ATOM   1443  NZ  ACN A 161      34.506  13.773   4.826  1.00  0.00      A    N
ATOM   1444  HZ  ACN A 161      31.724  13.620   3.506  1.00  0.00      A    H
ATOM   1445  HZ1 ACN A 161      32.012  11.947   3.982  1.00  0.00      A    H
ATOM   1446  HZ2 ACN A 161      32.692  12.615   2.467  1.00  0.00      A    H
ATOM   1450  CT  ACN A 162       3.355  18.517  27.962  1.00  0.00      A    C
ATOM   1451  CZ  ACN A 162       3.387  17.265  27.157  1.00  0.00      A    C
ATOM   1452  NZ  ACN A 162       3.468  16.279  26.523  1.00  0.00      A    N
ATOM   1453  HZ  ACN A 162       2.396  19.013  27.835  1.00  0.00      A    H
ATOM   1454  HZ1 ACN A 162       4.207  19.114  27.647  1.00  0.00      A    H
ATOM   1455  HZ2 ACN A 162       3.496  18.292  29.016  1.00  0.00      A    H
ATOM   1459  CT  ACN A 163      20.110  40.328   3.838  1.00  0.00      A    C
ATOM   1460  CZ  ACN A 163      19.463  40.923   2.605  1.00  0.00      A    C
ATOM   1461  NZ  ACN A 163      18.925  41.376   1.678  1.00  0.00      A    N
ATOM   1462  HZ  ACN A 163      20.394  39.281   3.903  1.00  0.00      A    H
ATOM   1463  HZ1 ACN A 163      19.543  40.600   4.724  1.00  0.00      A    H
ATOM   1464  HZ2 ACN A 163      21.040  40.866   4.004  1.00  0.00      A    H
ATOM   1468  CT  ACN A 164       7.939   1.835  45.267  1.00  0.00      A    C
ATOM   1469  CZ  ACN A 164       7.928   1.370  46.581  1.00  0.00      A    C
ATOM   1470  NZ  ACN A 164       8.021   0.982  47.651  1.00  0.00      A    N
ATOM   1471  HZ  ACN A 164       8.516   1.117  44.690  1.00  0.00      A    H
ATOM   1472  HZ1 ACN A 164       8.589   2.706  45.269  1.00  0.00      A    H
ATOM   1473  HZ2 ACN A 164       6.932   1.978  44.883  1.00  0.00      A    H
ATOM   1477  CT  ACN A 165      15.877  37.683  37.794  1.00  0.00      A    C
ATOM   1478  CZ  ACN A 165      15.340  37.498  36.425  1.00  0.00      A    C
ATOM   1479  NZ  ACN A 165      14.983  37.322  35.330  1.00  0.00      A    N
ATOM   1480  HZ  ACN A 165      15.684  38.640  38.272  1.00  0.00      A    H
ATOM   1481  HZ1 ACN A 165      16.922  37.420  37.936  1.00  0.00      A    H
ATOM   1482  HZ2 ACN A 165      15.474  37.003  38.541  1.00  0.00      A    H
ATOM   1486  CT  ACN A 166      43.551  38.972   5.804  1.00  0.00      A    C
ATOM   1487  CZ  ACN A 166      43.723  39.864   6.916  1.00  0.00      A    C
ATOM   1488  NZ  ACN A 166      43.844  40.620   7.769  1.00  0.00      A    N
ATOM   1489  HZ  ACN A 166      43.104  39.534   4.989  1.00  0.00      A    H
ATOM   1490  HZ1 ACN A 166      42.924  38.162   6.168  1.00  0.00      A    H
ATOM   1491  HZ2 ACN A 166      44.523  38.595   5.495  1.00  0.00      A    H
ATOM   1495  CT  ACN A 167      45.612  18.890  30.621  1.00  0.00      A    C
ATOM   1496  CZ  ACN A 167      46.917  18.289  30.307  1.00  0.00      A    C
ATOM   1497  NZ  ACN A 167      47.915  17.789  30.055  1.00  0.00      A    N
ATOM   1498  HZ  ACN A 167      45.769  19.961  30.714  1.00  0.00      A    H
ATOM   1499  HZ1 ACN A 167      45.375  18.541  31.623  1.00  0.00      A    H
ATOM   1500  HZ2 ACN A 167      44.820  18.644  29.919  1.00  0.00      A    H
ATOM   1504  CT  ACN A 168      33.794   6.992   1.114  1.00  0.00      A    C
ATOM   1505  CZ  ACN A 168      33.997   6.133   2.243  1.00  0.00      A    C
ATOM   1506  NZ  ACN A 168      34.116   5.444   3.179  1.00  0.00      A    N
ATOM   1507  HZ  ACN A 168      32.724   7.014   0.928  1.00  0.00      A    H
ATOM   1508  HZ1 ACN A 168      34.409   6.647   0.286  1.00  0.00      A    H
ATOM   1509  HZ2 ACN A 168      34.211   7.963   1.370  1.00  0.00      A    H
ATOM   1513  CT  ACN A 169      36.528  30.575   4.699  1.00  0.00      A    C
ATOM   1514  CZ  ACN A 169      37.665  30.425   3.800  1.00  0.00      A    C
ATOM   1515  NZ  ACN A 169      38.547  30.210   3.035  1.00  0.00      A    N
ATOM   1516  HZ  ACN A 169      36.210  31.590   4.474  1.00  0.00      A    H
ATOM   1517  HZ1 ACN A 169      36.759  30.265   5.715  1.00  0.00      A    H
ATOM   1518  HZ2 ACN A 169      35.658  30.112   4.242  1.00  0.00      A    H
ATOM   1522  CT  ACN A 170       4.920  19.664  32.177  1.00  0.00      A    C
ATOM   1523  CZ  ACN A 170       4.202  19.263  33.432  1.00  0.00      A    C
ATOM   1524  NZ  ACN A 170       3.670  18.907  34.405  1.00  0.00      A    N
ATOM   1525  HZ  ACN A 170       5.905  19.204  32.179  1.00  0.00      A    H
ATOM   1526  HZ1 ACN A 170       5.169  20.722  32.201  1.00  0.00      A    H
ATOM   1527  HZ2 ACN A 170       4.345  19.498  31.270  1.00  0.00      A    H
ATOM   1531  CT  ACN A 171      27.638  39.934  42.330  1.00  0.00      A    C
ATOM   1532  CZ  ACN A 171      28.131  41.286  41.959  1.00  0.00      A    C
ATOM   1533  NZ  ACN A 171      28.496  42.372  41.702  1.00  0.00      A    N
ATOM   1534  HZ  ACN A 171      28.477  39.422  41.864  1.00  0.00      A    H
ATOM   1535  HZ1 ACN A 171      26.782  39.752  41.685  1.00  0.00      A    H
ATOM   1536  HZ2 ACN A 171      27.497  39.925  43.407  1.00  0.00      A    H
ATOM   1540  CT  ACN A 172      44.923  42.025  42.339  1.00  0.00      A    C
ATOM   1541  CZ  ACN A 172      45.434  40.789  42.937  1.00  0.00      A    C
ATOM   1542  NZ  ACN A 172      45.961  39.926  43.471  1.00  0.00      A    N
ATOM   1543  HZ  ACN A 172      44.648  42.693  43.151  1.00  0.00      A    H
ATOM   1544  HZ1 ACN A 172      44.016  41.936  41.746  1.00  0.00      A    H
ATOM   1545  HZ2 ACN A 172      45.764  42.527  41.868  1.00  0.00      A    H
ATOM   1549  CT  ACN A 173      40.607  16.235  29.978  1.00  0.00      A    C
ATOM   1550  CZ  ACN A 173      42.014  15.771  29.719  1.00  0.00      A    C
ATOM   1551  NZ  ACN A 173      43.109  15.399  29.576  1.00  0.00      A    N
ATOM   1552  HZ  ACN A 173      40.302  16.128  31.016  1.00  0.00      A    H
ATOM   1553  HZ1 ACN A 173      39.980  15.635  29.323  1.00  0.00      A    H
ATOM   1554  HZ2 ACN A 173      40.599  17.288  29.708  1.00  0.00      A    H
ATOM   1558  CT  ACN A 174      41.165  18.684  40.384  1.00  0.00      A    C
ATOM   1559  CZ  ACN A 174      40.601  19.626  41.377  1.00  0.00      A    C
ATOM   1560  NZ  ACN A 174      40.149  20.418  42.134  1.00  0.00      A    N
ATOM   1561  HZ  ACN A 174      41.695  19.189  39.580  1.00  0.00      A    H
ATOM   1562  HZ1 ACN A 174      40.248  18.346  39.909  1.00  0.00      A    H
ATOM   1563  HZ2 ACN A 174      41.782  17.910  40.832  1.00  0.00      A    H
ATOM   1567  CT  ACN A 175      24.952  36.129  39.737  1.00  0.00      A    C
ATOM   1568  CZ  ACN A 175      25.570  34.974  40.353  1.00  0.00      A    C
ATOM   1569  NZ  ACN A 175      26.078  34.049  40.813  1.00  0.00      A    N
ATOM   1570  HZ  ACN A 175      24.791  35.851  38.699  1.00  0.00      A    H
ATOM   1571  HZ1 ACN A 175      25.620  36.954  39.971  1.00  0.00      A    H
ATOM   1572  HZ2 ACN A 175      23.994  36.168  40.250  1.00  0.00      A    H
ATOM   1576  CT  ACN A 176      13.622   9.420   3.896  1.00  0.00      A    C
ATOM   1577  CZ  ACN A 176      14.492   8.381   4.311  1.00  0.00      A    C
ATOM   1578  NZ  ACN A 176      15.219   7.587   4.650  1.00  0.00      A    N
ATOM   1579  HZ  ACN A 176      14.086  10.313   3.486  1.00  0.00      A    H
ATOM   1580  HZ1 ACN A 176      13.197   9.676   4.863  1.00  0.00      A    H
ATOM   1581  HZ2 ACN A 176      12.813   9.014   3.295  1.00  0.00      A    H
ATOM   1585  CT  ACN A 177      30.940   7.757  38.944  1.00  0.00      A    C
ATOM   1586  CZ  ACN A 177      30.898   8.187  40.363  1.00  0.00      A    C
ATOM   1587  NZ  ACN A 177      30.953   8.557  41.447  1.00  0.00      A    N
ATOM   1588  HZ  ACN A 177      30.356   8.490  38.394  1.00  0.00      A    H
ATOM   1589  HZ1 ACN A 177      30.453   6.796  38.797  1.00  0.00      A    H
ATOM   1590  HZ2 ACN A 177      31.915   7.646  38.477  1.00  0.00      A    H
ATOM   1594  CT  ACN A 178       6.413  32.050  10.731  1.00  0.00      A    C
ATOM   1595  CZ  ACN A 178       7.272  32.914  11.538  1.00  0.00      A    C
ATOM   1596  NZ  ACN A 178       7.976  33.611  12.132  1.00  0.00      A    N
ATOM   1597  HZ  ACN A 178       5.731  31.528  11.397  1.00  0.00      A    H
ATOM   1598  HZ1 ACN A 178       6.962  31.368  10.085  1.00  0.00      A    H
ATOM   1599  HZ2 ACN A 178       5.868  32.805  10.170  1.00  0.00      A    H
ATOM   1603  CT  ACN A 179      29.365  36.755   4.153  1.00  0.00      A    C
ATOM   1604  CZ  ACN A 179      28.277  37.650   4.512  1.00  0.00      A    C
ATOM   1605  NZ  ACN A 179      27.443  38.364   4.900  1.00  0.00      A    N
ATOM   1606  HZ  ACN A 179      30.294  37.318   4.119  1.00  0.00      A    H
ATOM   1607  HZ1 ACN A 179      29.154  36.113   3.302  1.00  0.00      A    H
ATOM   1608  HZ2 ACN A 179      29.600  36.152   5.027  1.00  0.00      A    H
ATOM   1612  CT  ACN A 180      16.323  11.754  20.294  1.00  0.00      A    C
ATOM   1613  CZ  ACN A 180      16.319  11.229  18.907  1.00  0.00      A    C
ATOM   1614  NZ  ACN A 180      16.292  10.681  17.855  1.00  0.00      A    N
ATOM   1615  HZ  ACN A 180      17.064  12.539  20.424  1.00  0.00      A    H
ATOM   1616  HZ1 ACN A 180      16.624  10.927  20.932  1.00  0.00      A    H
ATOM   1617  HZ2 ACN A 180      15.327  12.168  20.427  1.00  0.00      A    H
ATOM   1621  CT  ACN A 181       1.376  -0.549  12.859  1.00  0.00      A    C
ATOM   1622  CZ  ACN A 181       1.139   0.483  11.919  1.00  0.00      A    C
ATOM   1623  NZ  ACN A 181       1.040   1.327  11.207  1.00  0.00      A    N
ATOM   1624  HZ  ACN A 181       2.433  -0.803  12.878  1.00  0.00      A    H
ATOM   1625  HZ1 ACN A 181       0.794  -1.422  12.577  1.00  0.00      A    H
ATOM   1626  HZ2 ACN A 181       1.158  -0.055  13.803  1.00  0.00      A    H
ATOM   1630  CT  ACN A 182      22.912  10.840  23.633  1.00  0.00      A    C
ATOM   1631  CZ  ACN A 182      21.719  10.557  22.804  1.00  0.00      A    C
ATOM   1632  NZ  ACN A 182      20.789  10.374  22.178  1.00  0.00      A    N
ATOM   1633  HZ  ACN A 182      23.623  11.125  22.861  1.00  0.00      A    H
ATOM   1634  HZ1 ACN A 182      23.213   9.892  24.070  1.00  0.00      A    H
ATOM   1635  HZ2 ACN A 182      22.878  11.620  24.389  1.00  0.00      A    H
ATOM   1639  CT  ACN A 183      33.876  40.421  37.348  1.00  0.00      A    C
ATOM   1640  CZ  ACN A 183      32.951  41.426  37.704  1.00  0.00      A    C
ATOM   1641  NZ  ACN A 183      32.195  42.288  38.032  1.00  0.00      A    N
ATOM   1642  HZ  ACN A 183      34.796  40.615  37.895  1.00  0.00      A    H
ATOM   1643  HZ1 ACN A 183      34.049  40.300  36.282  1.00  0.00      A    H
ATOM   1644  HZ2 ACN A 183      33.427  39.531  37.780  1.00  0.00      A    H
ATOM   1648  CT  ACN A 184       0.356   5.605  20.550  1.00  0.00      A    C
ATOM   1649  CZ  ACN A 184       0.524   4.247  20.084  1.00  0.00      A    C
ATOM   1650  NZ  ACN A 184       0.690   3.157  19.797  1.00  0.00      A    N
ATOM   1651  HZ  ACN A 184      -0.349   5.683  21.373  1.00  0.00      A    H
ATOM   1652  HZ1 ACN A 184       0.029   6.245  19.734  1.00  0.00      A    H
ATOM   1653  HZ2 ACN A 184       1.363   5.921  20.810  1.00  0.00      A    H
ATOM   1657  CT  ACN A 185      20.178  14.331  25.529  1.00  0.00      A    C
ATOM   1658  CZ  ACN A 185      19.759  14.428  24.119  1.00  0.00      A    C
ATOM   1659  NZ  ACN A 185      19.425  14.546  23.069  1.00  0.00      A    N
ATOM   1660  HZ  ACN A 185      19.388  14.315  26.276  1.00  0.00      A    H
ATOM   1661  HZ1 ACN A 185      20.838  15.191  25.611  1.00  0.00      A    H
ATOM   1662  HZ2 ACN A 185      20.775  13.428  25.637  1.00  0.00      A    H
ATOM   1666  CT  ACN A 186      21.054  40.318  31.957  1.00  0.00      A    C
ATOM   1667  CZ  ACN A 186      21.232  38.805  31.892  1.00  0.00      A    C
ATOM   1668  NZ  ACN A 186      21.459  37.632  31.912  1.00  0.00      A    N
ATOM   1669  HZ  ACN A 186      21.147  40.577  33.009  1.00  0.00      A    H
ATOM   1670  HZ1 ACN A 186      20.044  40.549  31.631  1.00  0.00      A    H
ATOM   1671  HZ2 ACN A 186      21.721  40.998  31.433  1.00  0.00      A    H
ATOM   1675  CT  ACN A 187       0.603  17.647  35.315  1.00  0.00      A    C
ATOM   1676  CZ  ACN A 187       0.755  18.334  36.616  1.00  0.00      A    C
ATOM   1677  NZ  ACN A 187       0.925  18.857  37.608  1.00  0.00      A    N
ATOM   1678  HZ  ACN A 187       1.132  18.194  34.539  1.00  0.00      A    H
ATOM   1679  HZ1 ACN A 187      -0.428  17.458  35.027  1.00  0.00      A    H
ATOM   1680  HZ2 ACN A 187       1.133  16.700  35.371  1.00  0.00      A    H
ATOM   1684  CT  ACN A 188      40.944  32.935  41.325  1.00  0.00      A    C
ATOM   1685  CZ  ACN A 188      40.829  34.257  40.684  1.00  0.00      A    C
ATOM   1686  NZ  ACN A 188      40.702  35.307  40.238  1.00  0.00      A    N
ATOM   1687  HZ  ACN A 188      40.796  33.187  42.372  1.00  0.00      A    H
ATOM   1688  HZ1 ACN A 188      41.907  32.468  41.138  1.00  0.00      A    H
ATOM   1689  HZ2 ACN A 188      40.156  32.369  40.836  1.00  0.00      A    H
ATOM   1693  CT  ACN A 189      38.082  38.910  36.145  1.00  0.00      A    C
ATOM   1694  CZ  ACN A 189      38.339  37.474  36.270  1.00  0.00      A    C
ATOM   1695  NZ  ACN A 189      38.473  36.361  36.373  1.00  0.00      A    N
ATOM   1696  HZ  ACN A 189      37.081  39.144  35.792  1.00  0.00      A    H
ATOM   1697  HZ1 ACN A 189      38.743  39.366  35.412  1.00  0.00      A    H
ATOM   1698  HZ2 ACN A 189      38.123  39.418  37.106  1.00  0.00      A    H
ATOM   1702  CT  ACN A 190      45.635   4.165  30.720  1.00  0.00      A    C
ATOM   1703  CZ  ACN A 190      44.500   3.557  30.074  1.00  0.00      A    C
ATOM   1704  NZ  ACN A 190      43.601   3.043  29.582  1.00  0.00      A    N
ATOM   1705  HZ  ACN A 190      46.102   3.433  31.373  1.00  0.00      A    H
ATOM   1706  HZ1 ACN A 190      45.142   4.851  31.405  1.00  0.00      A    H
ATOM   1707  HZ2 ACN A 190      46.377   4.592  30.050  1.00  0.00      A    H
ATOM   1711  CT  ACN A 191      17.249  38.734  32.987  1.00  0.00      A    C
ATOM   1712  CZ  ACN A 191      17.249  37.265  32.825  1.00  0.00      A    C
ATOM   1713  NZ  ACN A 191      17.314  36.153  32.679  1.00  0.00      A    N
ATOM   1714  HZ  ACN A 191      16.244  39.087  32.772  1.00  0.00      A    H
ATOM   1715  HZ1 ACN A 191      18.077  39.214  32.471  1.00  0.00      A    H
ATOM   1716  HZ2 ACN A 191      17.307  38.982  34.044  1.00  0.00      A    H
ATOM   1720  CT  ACN A 192      36.399   5.856  18.403  1.00  0.00      A    C
ATOM   1721  CZ  ACN A 192      35.242   6.500  17.725  1.00  0.00      A    C
ATOM   1722  NZ  ACN A 192      34.375   7.078  17.224  1.00  0.00      A    N
ATOM   1723  HZ  ACN A 192      36.780   6.656  19.033  1.00  0.00      A    H
ATOM   1724  HZ1 ACN A 192      37.121   5.683  17.609  1.00  0.00      A    H
ATOM   1725  HZ2 ACN A 192      36.193   4.923  18.920  1.00  0.00      A    H
ATOM   1729  CT  ACN A 193      36.182  39.891  32.485  1.00  0.00      A    C
ATOM   1730  CZ  ACN A 193      34.764  39.822  32.089  1.00  0.00      A    C
ATOM   1731  NZ  ACN A 193      33.675  39.778  31.811  1.00  0.00      A    N
ATOM   1732  HZ  ACN A 193      36.291  39.779  33.561  1.00  0.00      A    H
ATOM   1733  HZ1 ACN A 193      36.519  40.881  32.189  1.00  0.00      A    H
ATOM   1734  HZ2 ACN A 193      36.729  39.155  31.901  1.00  0.00      A    H
ATOM   1738  CT  ACN A 194       4.752  34.717  39.767  1.00  0.00      A    C
ATOM   1739  CZ  ACN A 194       4.069  35.429  40.844  1.00  0.00      A    C
ATOM   1740  NZ  ACN A 194       3.418  35.896  41.648  1.00  0.00      A    N
ATOM   1741  HZ  ACN A 194       5.602  34.135  40.113  1.00  0.00      A    H
ATOM   1742  HZ1 ACN A 194       5.059  35.474  39.050  1.00  0.00      A    H
ATOM   1743  HZ2 ACN A 194       4.166  33.915  39.325  1.00  0.00      A    H
ATOM   1747  CT  ACN A 195       1.009  29.571   1.575  1.00  0.00      A    C
ATOM   1748  CZ  ACN A 195       2.003  29.687   2.630  1.00  0.00      A    C
ATOM   1749  NZ  ACN A 195       2.728  29.731   3.517  1.00  0.00      A    N
ATOM   1750  HZ  ACN A 195       1.361  29.935   0.613  1.00  0.00      A    H
ATOM   1751  HZ1 ACN A 195       0.130  30.080   1.964  1.00  0.00      A    H
ATOM   1752  HZ2 ACN A 195       0.797  28.505   1.559  1.00  0.00      A    H
ATOM   1756  CT  ACN A 196       3.629  28.592   6.772  1.00  0.00      A    C
ATOM   1757  CZ  ACN A 196       2.240  28.378   7.266  1.00  0.00      A    C
ATOM   1758  NZ  ACN A 196       1.188  28.101   7.684  1.00  0.00      A    N
ATOM   1759  HZ  ACN A 196       4.310  27.811   7.100  1.00  0.00      A    H
ATOM   1760  HZ1 ACN A 196       4.056  29.559   7.028  1.00  0.00      A    H
ATOM   1761  HZ2 ACN A 196       3.626  28.720   5.693  1.00  0.00      A    H
ATOM   1765  CT  ACN A 197       5.979  40.137   2.164  1.00  0.00      A    C
ATOM   1766  CZ  ACN A 197       4.917  40.330   3.184  1.00  0.00      A    C
ATOM   1767  NZ  ACN A 197       4.131  40.381   4.005  1.00  0.00      A    N
ATOM   1768  HZ  ACN A 197       6.106  41.007   1.525  1.00  0.00      A    H
ATOM   1769  HZ1 ACN A 197       5.590  39.317   1.566  1.00  0.00      A    H
ATOM   1770  HZ2 ACN A 197       6.950  39.865   2.571  1.00  0.00      A    H
ATOM   1774  CT  ACN A 198      31.458  10.926  43.737  1.00  0.00      A    C
ATOM   1775  CZ  ACN A 198      30.027  10.896  43.308  1.00  0.00      A    C
ATOM   1776  NZ  ACN A 198      28.862  10.925  43.090  1.00  0.00      A    N
ATOM   1777  HZ  ACN A 198      32.112  11.087  42.884  1.00  0.00      A    H
ATOM   1778  HZ1 ACN A 198      31.694   9.965  44.188  1.00  0.00      A    H
ATOM   1779  HZ2 ACN A 198      31.529  11.699  44.498  1.00  0.00      A    H
ATOM   1783  CT  ACN A 199      44.615  21.657  37.948  1.00  0.00      A    C
ATOM   1784  CZ  ACN A 199      43.243  22.098  37.747  1.00  0.00      A    C
ATOM   1785  NZ  ACN A 199      42.126  22.452  37.691  1.00  0.00      A    N
ATOM   1786  HZ  ACN A 199      45.258  22.348  37.409  1.00  0.00      A    H
ATOM   1787  HZ1 ACN A 199      44.646  20.607  37.666  1.00  0.00      A    H
ATOM   1788  HZ2 ACN A 199      44.924  21.834  38.975  1.00  0.00      A    H
ATOM   1792  CT  ACN A 200       0.501  41.381   6.914  1.00  0.00      A    C
ATOM   1793  CZ  ACN A 200       0.473  42.863   6.821  1.00  0.00      A    C
ATOM   1794  NZ  ACN A 200       0.455  44.024   6.748  1.00  0.00      A    N
ATOM   1795  HZ  ACN A 200       1.519  41.072   7.138  1.00  0.00      A    H
ATOM   1796  HZ1 ACN A 200       0.045  40.964   6.020  1.00  0.00      A    H
ATOM   1797  HZ2 ACN A 200      -0.270  41.083   7.620  1.00  0.00      A    H
ATOM   1801  CT  ACN A 201      37.272  10.500  34.333  1.00  0.00      A    C
ATOM   1802  CZ  ACN A 201      36.265  11.234  35.076  1.00  0.00      A    C
ATOM   1803  NZ  ACN A 201      35.515  11.817  35.687  1.00  0.00      A    N
ATOM   1804  HZ  ACN A 201      38.290  10.798  34.572  1.00  0.00      A    H
ATOM   1805  HZ1 ACN A 201      37.190  10.732  33.275  1.00  0.00      A    H
ATOM   1806  HZ2 ACN A 201      37.120   9.435  34.485  1.00  0.00      A    H
ATOM   1810  CT  ACN A 202      25.183  23.415  30.743  1.00  0.00      A    C
ATOM   1811  CZ  ACN A 202      26.566  22.839  30.799  1.00  0.00      A    C
ATOM   1812  NZ  ACN A 202      27.673  22.472  30.796  1.00  0.00      A    N
ATOM   1813  HZ  ACN A 202      25.485  24.459  30.767  1.00  0.00      A    H
ATOM   1814  HZ1 ACN A 202      24.553  23.082  31.564  1.00  0.00      A    H
ATOM   1815  HZ2 ACN A 202      24.675  23.242  29.797  1.00  0.00      A    H
ATOM   1819  CT  ACN A 203      47.105  13.646  20.110  1.00  0.00      A    C
ATOM   1820  CZ  ACN A 203      46.737  14.732  21.038  1.00  0.00      A    C
ATOM   1821  NZ  ACN A 203      46.424  15.612  21.777  1.00  0.00      A    N
ATOM   1822  HZ  ACN A 203      48.018  13.164  20.451  1.00  0.00      A    H
ATOM   1823  HZ1 ACN A 203      47.359  14.270  19.256  1.00  0.00      A    H
ATOM   1824  HZ2 ACN A 203      46.319  12.966  19.792  1.00  0.00      A    H
ATOM   1828  CT  ACN A 204      27.621   3.189  11.707  1.00  0.00      A    C
ATOM   1829  CZ  ACN A 204      28.467   2.784  10.595  1.00  0.00      A    C
ATOM   1830  NZ  ACN A 204      29.108   2.471   9.708  1.00  0.00      A    N
ATOM   1831  HZ  ACN A 204      26.641   3.489  11.347  1.00  0.00      A    H
ATOM   1832  HZ1 ACN A 204      28.158   4.034  12.130  1.00  0.00      A    H
ATOM   1833  HZ2 ACN A 204      27.550   2.293  12.319  1.00  0.00      A    H
ATOM   1837  CT  ACN A 205       7.978  24.193   5.790  1.00  0.00      A    C
ATOM   1838  CZ  ACN A 205       7.077  25.329   5.903  1.00  0.00      A    C
ATOM   1839  NZ  ACN A 205       6.304  26.181   5.983  1.00  0.00      A    N
ATOM   1840  HZ  ACN A 205       7.521  23.471   6.462  1.00  0.00      A    H
ATOM   1841  HZ1 ACN A 205       8.971  24.544   6.060  1.00  0.00      A    H
ATOM   1842  HZ2 ACN A 205       8.120  23.835   4.774  1.00  0.00      A    H
ATOM   1846  CT  ACN A 206      39.822   7.780  24.104  1.00  0.00      A    C
ATOM   1847  CZ  ACN A 206      40.237   9.193  23.680  1.00  0.00      A    C
ATOM   1848  NZ  ACN A 206      40.498  10.288  23.382  1.00  0.00      A    N
ATOM   1849  HZ  ACN A 206      39.199   7.221  23.410  1.00  0.00      A    H
ATOM   1850  HZ1 ACN A 206      39.354   7.862  25.081  1.00  0.00      A    H
ATOM   1851  HZ2 ACN A 206      40.724   7.173  24.112  1.00  0.00      A    H
ATOM   1855  CT  ACN A 207      28.713   5.340  28.192  1.00  0.00      A    C
ATOM   1856  CZ  ACN A 207      27.384   5.548  28.694  1.00  0.00      A    C
ATOM   1857  NZ  ACN A 207      26.324   5.657  29.172  1.00  0.00      A    N
ATOM   1858  HZ  ACN A 207      28.825   4.506  27.504  1.00  0.00      A    H
ATOM   1859  HZ1 ACN A 207      29.377   5.422  29.049  1.00  0.00      A    H
ATOM   1860  HZ2 ACN A 207      28.896   6.191  27.541  1.00  0.00      A    H
ATOM   1864  CT  ACN A 208      34.578  13.271  38.669  1.00  0.00      A    C
ATOM   1865  CZ  ACN A 208      33.316  13.994  38.570  1.00  0.00      A    C
ATOM   1866  NZ  ACN A 208      32.345  14.638  38.479  1.00  0.00      A    N
ATOM   1867  HZ  ACN A 208      34.556  12.546  39.479  1.00  0.00      A    H
ATOM   1868  HZ1 ACN A 208      35.385  13.911  39.016  1.00  0.00      A    H
ATOM   1869  HZ2 ACN A 208      34.719  12.703  37.753  1.00  0.00      A    H
ATOM   1873  CT  ACN A 209       3.364  34.178  10.396  1.00  0.00      A    C
ATOM   1874  CZ  ACN A 209       4.158  35.267   9.694  1.00  0.00      A    C
ATOM   1875  NZ  ACN A 209       4.820  36.075   9.141  1.00  0.00      A    N
ATOM   1876  HZ  ACN A 209       2.627  33.720   9.741  1.00  0.00      A    H
ATOM   1877  HZ1 ACN A 209       2.864  34.680  11.220  1.00  0.00      A    H
ATOM   1878  HZ2 ACN A 209       4.167  33.481  10.623  1.00  0.00      A    H
ATOM   1882  CT  ACN A 210      30.132  14.402  30.327  1.00  0.00      A    C
ATOM   1883  CZ  ACN A 210      29.156  15.522  30.520  1.00  0.00      A    C
ATOM   1884  NZ  ACN A 210      28.363  16.398  30.698  1.00  0.00      A    N
ATOM   1885  HZ  ACN A 210      30.897  14.663  29.600  1.00  0.00      A    H
ATOM   1886  HZ1 ACN A 210      29.462  13.597  30.038  1.00  0.00      A    H
ATOM   1887  HZ2 ACN A 210      30.545  14.124  31.293  1.00  0.00      A    H
ATOM   1891  CT  ACN A 211      21.321   6.131  14.930  1.00  0.00      A    C
ATOM   1892  CZ  ACN A 211      21.023   7.350  14.240  1.00  0.00      A    C
ATOM   1893  NZ  ACN A 211      20.768   8.280  13.637  1.00  0.00      A    N
ATOM   1894  HZ  ACN A 211      21.585   5.400  14.170  1.00  0.00      A    H
ATOM   1895  HZ1 ACN A 211      20.398   5.847  15.429  1.00  0.00      A    H
ATOM   1896  HZ2 ACN A 211      22.065   6.225  15.717  1.00  0.00      A    H
ATOM   1900  CT  ACN A 212      12.930  35.931   0.660  1.00  0.00      A    C
ATOM   1901  CZ  ACN A 212      11.934  36.749   1.428  1.00  0.00      A    C
ATOM   1902  NZ  ACN A 212      11.230  37.380   2.028  1.00  0.00      A    N
ATOM   1903  HZ  ACN A 212      13.422  35.475   1.516  1.00  0.00      A    H
ATOM   1904  HZ1 ACN A 212      13.494  36.463  -0.102  1.00  0.00      A    H
ATOM   1905  HZ2 ACN A 212      12.317  35.225   0.106  1.00  0.00      A    H
ATOM   1909  CT  ACN A 213      30.688  41.700  29.813  1.00  0.00      A    C
ATOM   1910  CZ  ACN A 213      30.152  41.133  31.020  1.00  0.00      A    C
ATOM   1911  NZ  ACN A 213      29.661  40.702  31.963  1.00  0.00      A    N
ATOM   1912  HZ  ACN A 213      30.394  41.139  28.929  1.00  0.00      A    H
ATOM   1913  HZ1 ACN A 213      31.758  41.682  30.000  1.00  0.00      A    H
ATOM   1914  HZ2 ACN A 213      30.306  42.718  29.793  1.00  0.00      A    H
ATOM   1918  CT  ACN A 214      12.789  16.537  45.027  1.00  0.00      A    C
ATOM   1919  CZ  ACN A 214      12.276  17.000  46.360  1.00  0.00      A    C
ATOM   1920  NZ  ACN A 214      11.852  17.327  47.350  1.00  0.00      A    N
ATOM   1921  HZ  ACN A 214      12.130  15.725  44.729  1.00  0.00      A    H
ATOM   1922  HZ1 ACN A 214      13.827  16.246  45.165  1.00  0.00      A    H
ATOM   1923  HZ2 ACN A 214      12.727  17.386  44.351  1.00  0.00      A    H
ATOM   1927  CT  ACN A 215      36.163  12.239  16.634  1.00  0.00      A    C
ATOM   1928  CZ  ACN A 215      36.323  13.324  15.631  1.00  0.00      A    C
ATOM   1929  NZ  ACN A 215      36.478  14.163  14.816  1.00  0.00      A    N
ATOM   1930  HZ  ACN A 215      35.717  11.393  16.117  1.00  0.00      A    H
ATOM   1931  HZ1 ACN A 215      35.443  12.448  17.422  1.00  0.00      A    H
ATOM   1932  HZ2 ACN A 215      37.089  11.847  17.047  1.00  0.00      A    H
ATOM   1936  CT  ACN A 216      21.740  44.355  18.464  1.00  0.00      A    C
ATOM   1937  CZ  ACN A 216      20.932  43.140  18.616  1.00  0.00      A    C
ATOM   1938  NZ  ACN A 216      20.254  42.203  18.857  1.00  0.00      A    N
ATOM   1939  HZ  ACN A 216      22.789  44.095  18.351  1.00  0.00      A    H
ATOM   1940  HZ1 ACN A 216      21.680  44.680  19.500  1.00  0.00      A    H
ATOM   1941  HZ2 ACN A 216      21.278  45.084  17.803  1.00  0.00      A    H
ATOM   1945  CT  ACN A 217      10.255  17.858  30.361  1.00  0.00      A    C
ATOM   1946  CZ  ACN A 217      10.987  19.115  30.087  1.00  0.00      A    C
ATOM   1947  NZ  ACN A 217      11.573  20.052  29.827  1.00  0.00      A    N
ATOM   1948  HZ  ACN A 217      10.954  17.404  31.059  1.00  0.00      A    H
ATOM   1949  HZ1 ACN A 217      10.152  17.282  29.445  1.00  0.00      A    H
ATOM   1950  HZ2 ACN A 217       9.325  18.227  30.787  1.00  0.00      A    H
ATOM   1954  CT  ACN A 218      21.128  32.646  11.325  1.00  0.00      A    C
ATOM   1955  CZ  ACN A 218      22.309  33.132  10.595  1.00  0.00      A    C
ATOM   1956  NZ  ACN A 218      23.198  33.526  10.004  1.00  0.00      A    N
ATOM   1957  HZ  ACN A 218      20.234  33.032  10.844  1.00  0.00      A    H
ATOM   1958  HZ1 ACN A 218      21.184  33.015  12.346  1.00  0.00      A    H
ATOM   1959  HZ2 ACN A 218      21.150  31.559  11.327  1.00  0.00      A    H
ATOM   1963  CT  ACN A 219      33.280  35.735  19.384  1.00  0.00      A    C
ATOM   1964  CZ  ACN A 219      33.340  36.388  20.715  1.00  0.00      A    C
ATOM   1965  NZ  ACN A 219      33.372  36.864  21.772  1.00  0.00      A    N
ATOM   1966  HZ  ACN A 219      32.620  34.882  19.247  1.00  0.00      A    H
ATOM   1967  HZ1 ACN A 219      34.284  35.354  19.211  1.00  0.00      A    H
ATOM   1968  HZ2 ACN A 219      33.061  36.491  18.634  1.00  0.00      A    H
ATOM   1972  CT  ACN A 220       2.085   3.561  30.455  1.00  0.00      A    C
ATOM   1973  CZ  ACN A 220       2.760   4.397  29.389  1.00  0.00      A    C
ATOM   1974  NZ  ACN A 220       3.301   5.114  28.626  1.00  0.00      A    N
ATOM   1975  HZ  ACN A 220       2.860   3.144  31.093  1.00  0.00      A    H
ATOM   1976  HZ1 ACN A 220       1.543   2.813  29.882  1.00  0.00      A    H
ATOM   1977  HZ2 ACN A 220       1.494   4.139  31.161  1.00  0.00      A    H
ATOM   1981  CT  ACN A 221      45.850  39.144  33.038  1.00  0.00      A    C
ATOM   1982  CZ  ACN A 221      46.012  40.369  33.786  1.00  0.00      A    C
ATOM   1983  NZ  ACN A 221      46.066  41.320  34.388  1.00  0.00      A    N
ATOM   1984  HZ  ACN A 221      45.774  39.467  32.003  1.00  0.00      A    H
ATOM   1985  HZ1 ACN A 221      44.912  38.720  33.387  1.00  0.00      A    H
ATOM   1986  HZ2 ACN A 221      46.786  38.619  33.213  1.00  0.00      A    H
ATOM   1990  CT  ACN A 222      14.286  14.805  32.771  1.00  0.00      A    C
ATOM   1991  CZ  ACN A 222      15.114  14.030  31.869  1.00  0.00      A    C
ATOM   1992  NZ  ACN A 222      15.783  13.386  31.147  1.00  0.00      A    N
ATOM   1993  HZ  ACN A 222      14.291  14.338  33.753  1.00  0.00      A    H
ATOM   1994  HZ1 ACN A 222      13.354  15.006  32.250  1.00  0.00      A    H
ATOM   1995  HZ2 ACN A 222      14.864  15.718  32.889  1.00  0.00      A    H
ATOM   1999  CT  ACN A 223      40.106   7.977  37.434  1.00  0.00      A    C
ATOM   2000  CZ  ACN A 223      40.428   9.057  36.579  1.00  0.00      A    C
ATOM   2001  NZ  ACN A 223      40.702   9.872  35.843  1.00  0.00      A    N
ATOM   2002  HZ  ACN A 223      39.887   8.381  38.420  1.00  0.00      A    H
ATOM   2003  HZ1 ACN A 223      40.891   7.245  37.264  1.00  0.00      A    H
ATOM   2004  HZ2 ACN A 223      39.163   7.685  36.978  1.00  0.00      A    H
ATOM   2008  CT  ACN A 224      36.399  21.195  14.423  1.00  0.00      A    C
ATOM   2009  CZ  ACN A 224      35.411  22.244  14.616  1.00  0.00      A    C
ATOM   2010  NZ  ACN A 224      34.627  23.065  14.746  1.00  0.00      A    N
ATOM   2011  HZ  ACN A 224      36.766  20.934  13.434  1.00  0.00      A    H
ATOM   2012  HZ1 ACN A 224      35.953  20.294  14.837  1.00  0.00      A    H
ATOM   2013  HZ2 ACN A 224      37.191  21.320  15.157  1.00  0.00      A    H
ATOM   2017  CT  ACN A 225      25.641  23.869  22.788  1.00  0.00      A    C
ATOM   2018  CZ  ACN A 225      26.252  22.956  23.764  1.00  0.00      A    C
ATOM   2019  NZ  ACN A 225      26.763  22.265  24.491  1.00  0.00      A    N
ATOM   2020  HZ  ACN A 225      25.327  24.847  23.146  1.00  0.00      A    H
ATOM   2021  HZ1 ACN A 225      24.730  23.377  22.458  1.00  0.00      A    H
ATOM   2022  HZ2 ACN A 225      26.177  24.130  21.879  1.00  0.00      A    H
ATOM   2026  CT  ACN A 226       2.910   1.772  22.211  1.00  0.00      A    C
ATOM   2027  CZ  ACN A 226       2.044   2.713  22.982  1.00  0.00      A    C
ATOM   2028  NZ  ACN A 226       1.404   3.453  23.613  1.00  0.00      A    N
ATOM   2029  HZ  ACN A 226       3.922   1.832  22.604  1.00  0.00      A    H
ATOM   2030  HZ1 ACN A 226       2.895   2.159  21.196  1.00  0.00      A    H
ATOM   2031  HZ2 ACN A 226       2.524   0.762  22.319  1.00  0.00      A    H
ATOM   2035  CT  ACN A 227      20.981  25.459   2.544  1.00  0.00      A    C
ATOM   2036  CZ  ACN A 227      20.121  24.298   2.821  1.00  0.00      A    C
ATOM   2037  NZ  ACN A 227      19.403  23.394   3.079  1.00  0.00      A    N
ATOM   2038  HZ  ACN A 227      21.389  25.460   1.536  1.00  0.00      A    H
ATOM   2039  HZ1 ACN A 227      21.703  25.366   3.351  1.00  0.00      A    H
ATOM   2040  HZ2 ACN A 227      20.361  26.348   2.623  1.00  0.00      A    H
ATOM   2044  CT  ACN A 228      16.102  28.402  45.885  1.00  0.00      A    C
ATOM   2045  CZ  ACN A 228      17.350  27.972  45.343  1.00  0.00      A    C
ATOM   2046  NZ  ACN A 228      18.409  27.661  44.922  1.00  0.00      A    N
ATOM   2047  HZ  ACN A 228      15.286  27.958  45.320  1.00  0.00      A    H
ATOM   2048  HZ1 ACN A 228      15.945  29.473  45.791  1.00  0.00      A    H
ATOM   2049  HZ2 ACN A 228      16.162  28.019  46.901  1.00  0.00      A    H
ATOM   2053  CT  ACN A 229       2.107   2.184   3.877  1.00  0.00      A    C
ATOM   2054  CZ  ACN A 229       2.816   3.007   2.947  1.00  0.00      A    C
ATOM   2055  NZ  ACN A 229       3.344   3.658   2.169  1.00  0.00      A    N
ATOM   2056  HZ  ACN A 229       2.410   2.462   4.884  1.00  0.00      A    H
ATOM   2057  HZ1 ACN A 229       2.528   1.183   3.835  1.00  0.00      A    H
ATOM   2058  HZ2 ACN A 229       1.031   2.156   3.729  1.00  0.00      A    H
ATOM   2062  CT  ACN A 230      22.920  41.625  42.390  1.00  0.00      A    C
ATOM   2063  CZ  ACN A 230      22.870  41.687  43.866  1.00  0.00      A    C
ATOM   2064  NZ  ACN A 230      22.879  41.749  45.041  1.00  0.00      A    N
ATOM   2065  HZ  ACN A 230      22.157  40.957  41.997  1.00  0.00      A    H
ATOM   2066  HZ1 ACN A 230      23.874  41.216  42.067  1.00  0.00      A    H
ATOM   2067  HZ2 ACN A 230      22.748  42.619  41.983  1.00  0.00      A    H
ATOM   2071  CT  ACN A 231       7.875  36.104   9.782  1.00  0.00      A    C
ATOM   2072  CZ  ACN A 231       7.769  34.892   9.067  1.00  0.00      A    C
ATOM   2073  NZ  ACN A 231       7.746  33.917   8.392  1.00  0.00      A    N
ATOM   2074  HZ  ACN A 231       7.230  36.845   9.317  1.00  0.00      A    H
ATOM   2075  HZ1 ACN A 231       8.878  36.519   9.838  1.00  0.00      A    H
ATOM   2076  HZ2 ACN A 231       7.518  35.902  10.789  1.00  0.00      A    H
ATOM   2080  CT  ACN A 232      39.675  40.724   9.668  1.00  0.00      A    C
ATOM   2081  CZ  ACN A 232      38.574  39.878  10.007  1.00  0.00      A    C
ATOM   2082  NZ  ACN A 232      37.636  39.286  10.329  1.00  0.00      A    N
ATOM   2083  HZ  ACN A 232      39.733  41.591  10.320  1.00  0.00      A    H
ATOM   2084  HZ1 ACN A 232      39.487  40.993   8.632  1.00  0.00      A    H
ATOM   2085  HZ2 ACN A 232      40.504  40.073   9.935  1.00  0.00      A    H
ATOM   2089  CT  ACN A 233       0.974  34.622  14.335  1.00  0.00      A    C
ATOM   2090  CZ  ACN A 233       0.570  35.929  13.800  1.00  0.00      A    C
ATOM   2091  NZ  ACN A 233       0.180  36.941  13.421  1.00  0.00      A    N
ATOM   2092  HZ  ACN A 233       1.466  34.163  13.481  1.00  0.00      A    H
ATOM   2093  HZ1 ACN A 233       0.096  34.043  14.612  1.00  0.00      A    H
ATOM   2094  HZ2 ACN A 233       1.614  34.712  15.208  1.00  0.00      A    H
ATOM   2098  CT  ACN A 234      41.158  34.529  36.930  1.00  0.00      A    C
ATOM   2099  CZ  ACN A 234      42.043  35.731  36.774  1.00  0.00      A    C
ATOM   2100  NZ  ACN A 234      42.698  36.665  36.582  1.00  0.00      A    N
ATOM   2101  HZ  ACN A 234      40.491  34.725  37.766  1.00  0.00      A    H
ATOM   2102  HZ1 ACN A 234      41.862  33.738  37.175  1.00  0.00      A    H
ATOM   2103  HZ2 ACN A 234      40.632  34.451  35.982  1.00  0.00      A    H
ATOM   2107  CT  ACN A 235       5.232   1.231  12.850  1.00  0.00      A    C
ATOM   2108  CZ  ACN A 235       5.391   0.452  11.646  1.00  0.00      A    C
ATOM   2109  NZ  ACN A 235       5.602  -0.223  10.711  1.00  0.00      A    N
ATOM   2110  HZ  ACN A 235       4.241   1.162  13.291  1.00  0.00      A    H
ATOM   2111  HZ1 ACN A 235       5.396   2.278  12.607  1.00  0.00      A    H
ATOM   2112  HZ2 ACN A 235       6.049   0.921  13.496  1.00  0.00      A    H
ATOM   2116  CT  ACN A 236      32.092  14.187  -0.649  1.00  0.00      A    C
ATOM   2117  CZ  ACN A 236      31.843  14.753   0.728  1.00  0.00      A    C
ATOM   2118  NZ  ACN A 236      31.580  15.146   1.780  1.00  0.00      A    N
ATOM   2119  HZ  ACN A 236      32.833  13.413  -0.470  1.00  0.00      A    H
ATOM   2120  HZ1 ACN A 236      32.408  14.964  -1.340  1.00  0.00      A    H
ATOM   2121  HZ2 ACN A 236      31.113  13.838  -0.968  1.00  0.00      A    H
ATOM   2125  CT  ACN A 237       3.788  39.001   7.255  1.00  0.00      A    C
ATOM   2126  CZ  ACN A 237       4.858  40.032   7.571  1.00  0.00      A    C
ATOM   2127  NZ  ACN A 237       5.692  40.783   7.809  1.00  0.00      A    N
ATOM   2128  HZ  ACN A 237       3.320  38.680   8.182  1.00  0.00      A    H
ATOM   2129  HZ1 ACN A 237       4.342  38.138   6.897  1.00  0.00      A    H
ATOM   2130  HZ2 ACN A 237       3.088  39.258   6.464  1.00  0.00      A    H
ATOM   2134  CT  ACN A 238       8.670  45.692  11.586  1.00  0.00      A    C
ATOM   2135  CZ  ACN A 238       8.216  44.319  11.945  1.00  0.00      A    C
ATOM   2136  NZ  ACN A 238       7.794  43.260  12.255  1.00  0.00      A    N
ATOM   2137  HZ  ACN A 238       8.944  46.172  12.522  1.00  0.00      A    H
ATOM   2138  HZ1 ACN A 238       8.100  46.342  10.927  1.00  0.00      A    H
ATOM   2139  HZ2 ACN A 238       9.607  45.576  11.047  1.00  0.00      A    H
ATOM   2143  CT  ACN A 239      19.114   2.993  21.683  1.00  0.00      A    C
ATOM   2144  CZ  ACN A 239      17.712   2.716  21.984  1.00  0.00      A    C
ATOM   2145  NZ  ACN A 239      16.600   2.430  22.226  1.00  0.00      A    N
ATOM   2146  HZ  ACN A 239      19.123   4.023  21.338  1.00  0.00      A    H
ATOM   2147  HZ1 ACN A 239      19.345   2.520  20.732  1.00  0.00      A    H
ATOM   2148  HZ2 ACN A 239      19.797   2.732  22.487  1.00  0.00      A    H
ATOM   2152  CT  ACN A 240      17.386  32.289   5.863  1.00  0.00      A    C
ATOM   2153  CZ  ACN A 240      18.286  33.274   6.378  1.00  0.00      A    C
ATOM   2154  NZ  ACN A 240      19.090  33.992   6.772  1.00  0.00      A    N
ATOM   2155  HZ  ACN A 240      16.429  32.586   6.284  1.00  0.00      A    H
ATOM   2156  HZ1 ACN A 240      17.833  31.395   6.291  1.00  0.00      A    H
ATOM   2157  HZ2 ACN A 240      17.359  32.271   4.776  1.00  0.00      A    H
ATOM   2161  CT  ACN A 241      34.390  14.240  32.578  1.00  0.00      A    C
ATOM   2162  CZ  ACN A 241      33.365  13.248  32.219  1.00  0.00      A    C
ATOM   2163  NZ  ACN A 241      32.499  12.530  31.981  1.00  0.00      A    N
ATOM   2164  HZ  ACN A 241      33.948  15.207  32.803  1.00  0.00      A    H
ATOM   2165  HZ1 ACN A 241      35.016  14.492  31.726  1.00  0.00      A    H
ATOM   2166  HZ2 ACN A 241      34.980  13.809  33.383  1.00  0.00      A    H
ATOM   2170  CT  ACN A 242      33.582  31.490  18.603  1.00  0.00      A    C
ATOM   2171  CZ  ACN A 242      33.991  32.711  17.892  1.00  0.00      A    C
ATOM   2172  NZ  ACN A 242      34.304  33.708  17.377  1.00  0.00      A    N
ATOM   2173  HZ  ACN A 242      33.453  30.650  17.925  1.00  0.00      A    H
ATOM   2174  HZ1 ACN A 242      32.662  31.699  19.143  1.00  0.00      A    H
ATOM   2175  HZ2 ACN A 242      34.314  31.149  19.330  1.00  0.00      A    H
ATOM   2179  CT  ACN A 243      32.715   9.619   9.162  1.00  0.00      A    C
ATOM   2180  CZ  ACN A 243      33.366   8.813   8.081  1.00  0.00      A    C
ATOM   2181  NZ  ACN A 243      33.872   8.134   7.292  1.00  0.00      A    N
ATOM   2182  HZ  ACN A 243      33.286   9.639  10.086  1.00  0.00      A    H
ATOM   2183  HZ1 ACN A 243      31.690   9.379   9.432  1.00  0.00      A    H
ATOM   2184  HZ2 ACN A 243      32.617  10.666   8.886  1.00  0.00      A    H
ATOM   2188  CT  ACN A 244      24.646  14.276  12.251  1.00  0.00      A    C
ATOM   2189  CZ  ACN A 244      23.353  14.677  12.909  1.00  0.00      A    C
ATOM   2190  NZ  ACN A 244      22.341  14.940  13.461  1.00  0.00      A    N
ATOM   2191  HZ  ACN A 244      25.183  13.541  12.846  1.00  0.00      A    H
ATOM   2192  HZ1 ACN A 244      25.220  15.165  12.003  1.00  0.00      A    H
ATOM   2193  HZ2 ACN A 244      24.291  13.871  11.307  1.00  0.00      A    H
ATOM   2197  CT  ACN A 245      13.904  41.668  38.594  1.00  0.00      A    C
ATOM   2198  CZ  ACN A 245      14.586  40.902  39.687  1.00  0.00      A    C
ATOM   2199  NZ  ACN A 245      15.087  40.355  40.520  1.00  0.00      A    N
ATOM   2200  HZ  ACN A 245      12.892  41.819  38.962  1.00  0.00      A    H
ATOM   2201  HZ1 ACN A 245      13.959  41.012  37.729  1.00  0.00      A    H
ATOM   2202  HZ2 ACN A 245      14.387  42.620  38.385  1.00  0.00      A    H
ATOM   2206  CT  ACN A 246      17.971  43.517  34.348  1.00  0.00      A    C
ATOM   2207  CZ  ACN A 246      17.356  42.728  33.253  1.00  0.00      A    C
ATOM   2208  NZ  ACN A 246      16.860  42.162  32.400  1.00  0.00      A    N
ATOM   2209  HZ  ACN A 246      17.652  43.075  35.288  1.00  0.00      A    H
ATOM   2210  HZ1 ACN A 246      17.735  44.576  34.283  1.00  0.00      A    H
ATOM   2211  HZ2 ACN A 246      19.046  43.361  34.343  1.00  0.00      A    H
ATOM   2215  CT  ACN A 247      33.160  34.857  14.263  1.00  0.00      A    C
ATOM   2216  CZ  ACN A 247      34.530  34.459  13.783  1.00  0.00      A    C
ATOM   2217  NZ  ACN A 247      35.631  34.177  13.446  1.00  0.00      A    N
ATOM   2218  HZ  ACN A 247      32.503  35.178  13.459  1.00  0.00      A    H
ATOM   2219  HZ1 ACN A 247      33.232  35.678  14.973  1.00  0.00      A    H
ATOM   2220  HZ2 ACN A 247      32.632  34.032  14.734  1.00  0.00      A    H
ATOM   2224  CT  ACN A 248       9.272  26.101  15.857  1.00  0.00      A    C
ATOM   2225  CZ  ACN A 248      10.507  26.486  15.199  1.00  0.00      A    C
ATOM   2226  NZ  ACN A 248      11.478  26.791  14.621  1.00  0.00      A    N
ATOM   2227  HZ  ACN A 248       8.529  26.855  15.612  1.00  0.00      A    H
ATOM   2228  HZ1 ACN A 248       9.348  25.914  16.925  1.00  0.00      A    H
ATOM   2229  HZ2 ACN A 248       9.002  25.224  15.274  1.00  0.00      A    H
ATOM   2233  CT  ACN A 249      11.653  37.685   5.316  1.00  0.00      A    C
ATOM   2234  CZ  ACN A 249      11.887  39.065   5.666  1.00  0.00      A    C
ATOM   2235  NZ  ACN A 249      12.115  40.177   5.922  1.00  0.00      A    N
ATOM   2236  HZ  ACN A 249      10.607  37.491   5.092  1.00  0.00      A    H
ATOM   2237  HZ1 ACN A 249      12.079  37.039   6.080  1.00  0.00      A    H
ATOM   2238  HZ2 ACN A 249      12.216  37.504   4.405  1.00  0.00      A    H
ATOM   2242  CT  ACN A 250      24.895  25.622   2.719  1.00  0.00      A    C
ATOM   2243  CZ  ACN A 250      25.171  25.011   4.038  1.00  0.00      A    C
ATOM   2244  NZ  ACN A 250      25.427  24.617   5.113  1.00  0.00      A    N
ATOM   2245  HZ  ACN A 250      24.911  26.700   2.853  1.00  0.00      A    H
ATOM   2246  HZ1 ACN A 250      24.010  25.274   2.191  1.00  0.00      A    H
ATOM   2247  HZ2 ACN A 250      25.703  25.446   2.013  1.00  0.00      A    H
ATOM   2251  CT  ACN A 251       7.008  21.092   9.796  1.00  0.00      A    C
ATOM   2252  CZ  ACN A 251       7.194  22.525   9.736  1.00  0.00      A    C
ATOM   2253  NZ  ACN A 251       7.298  23.672   9.667  1.00  0.00      A    N
ATOM   2254  HZ  ACN A 251       7.897  20.753   9.271  1.00  0.00      A    H
ATOM   2255  HZ1 ACN A 251       6.170  20.738   9.200  1.00  0.00      A    H
ATOM   2256  HZ2 ACN A 251       6.930  20.827  10.847  1.00  0.00      A    H
ATOM   2260  CT  ACN A 252      20.521  36.417  38.508  1.00  0.00      A    C
ATOM   2261  CZ  ACN A 252      21.098  36.755  39.822  1.00  0.00      A    C
ATOM   2262  NZ  ACN A 252      21.602  37.016  40.882  1.00  0.00      A    N
ATOM   2263  HZ  ACN A 252      19.764  37.194  38.441  1.00  0.00      A    H
ATOM   2264  HZ1 ACN A 252      19.946  35.497  38.454  1.00  0.00      A    H
ATOM   2265  HZ2 ACN A 252      21.168  36.488  37.637  1.00  0.00      A    H
ATOM   2269  CT  ACN A 253      15.552  17.968  47.686  1.00  0.00      A    C
ATOM   2270  CZ  ACN A 253      15.219  18.429  46.366  1.00  0.00      A    C
ATOM   2271  NZ  ACN A 253      15.037  18.800  45.274  1.00  0.00      A    N
ATOM   2272  HZ  ACN A 253      15.417  18.781  48.395  1.00  0.00      A    H
ATOM   2273  HZ1 ACN A 253      16.583  17.712  47.915  1.00  0.00      A    H
ATOM   2274  HZ2 ACN A 253      14.959  17.081  47.893  1.00  0.00      A    H
ATOM   2278  CT  ACN A 254      34.483  34.419  23.420  1.00  0.00      A    C
ATOM   2279  CZ  ACN A 254      34.042  33.414  22.360  1.00  0.00      A    C
ATOM   2280  NZ  ACN A 254      33.633  32.686  21.515  1.00  0.00      A    N
ATOM   2281  HZ  ACN A 254      33.653  35.068  23.687  1.00  0.00      A    H
ATOM   2282  HZ1 ACN A 254      35.242  35.050  22.964  1.00  0.00      A    H
ATOM   2283  HZ2 ACN A 254      34.882  33.867  24.268  1.00  0.00      A    H
ATOM   2287  CT  ACN A 255      18.608  40.328  38.587  1.00  0.00      A    C
ATOM   2288  CZ  ACN A 255      17.800  41.545  38.519  1.00  0.00      A    C
ATOM   2289  NZ  ACN A 255      17.112  42.440  38.451  1.00  0.00      A    N
ATOM   2290  HZ  ACN A 255      18.274  39.600  39.322  1.00  0.00      A    H
ATOM   2291  HZ1 ACN A 255      19.618  40.645  38.832  1.00  0.00      A    H
ATOM   2292  HZ2 ACN A 255      18.717  39.784  37.652  1.00  0.00      A    H
ATOM   2296  CT  ACN A 256       6.079  12.568   8.882  1.00  0.00      A    C
ATOM   2297  CZ  ACN A 256       7.561  12.756   9.150  1.00  0.00      A    C
ATOM   2298  NZ  ACN A 256       8.712  12.897   9.222  1.00  0.00      A    N
ATOM   2299  HZ  ACN A 256       5.840  12.356   7.843  1.00  0.00      A    H
ATOM   2300  HZ1 ACN A 256       5.512  13.449   9.171  1.00  0.00      A    H
ATOM   2301  HZ2 ACN A 256       5.735  11.679   9.405  1.00  0.00      A    H
ATOM   2305  CT  ACN A 257      30.739  15.709  15.706  1.00  0.00      A    C
ATOM   2306  CZ  ACN A 257      31.472  15.580  14.499  1.00  0.00      A    C
ATOM   2307  NZ  ACN A 257      32.119  15.476  13.494  1.00  0.00      A    N
ATOM   2308  HZ  ACN A 257      31.211  16.405  16.396  1.00  0.00      A    H
ATOM   2309  HZ1 ACN A 257      30.629  14.764  16.230  1.00  0.00      A    H
ATOM   2310  HZ2 ACN A 257      29.712  16.056  15.633  1.00  0.00      A    H
ATOM   2314  CT  ACN A 258      10.351  38.967   9.250  1.00  0.00      A    C
ATOM   2315  CZ  ACN A 258       9.603  38.867   8.011  1.00  0.00      A    C
ATOM   2316  NZ  ACN A 258       8.969  38.712   6.995  1.00  0.00      A    N
ATOM   2317  HZ  ACN A 258      10.705  39.979   9.429  1.00  0.00      A    H
ATOM   2318  HZ1 ACN A 258      11.307  38.452   9.201  1.00  0.00      A    H
ATOM   2319  HZ2 ACN A 258       9.736  38.477  10.001  1.00  0.00      A    H
ATOM   2323  CT  ACN A 259      11.945  43.140  43.552  1.00  0.00      A    C
ATOM   2324  CZ  ACN A 259      12.410  43.409  42.184  1.00  0.00      A    C
ATOM   2325  NZ  ACN A 259      12.664  43.573  41.100  1.00  0.00      A    N
ATOM   2326  HZ  ACN A 259      12.552  43.681  44.274  1.00  0.00      A    H
ATOM   2327  HZ1 ACN A 259      12.078  42.062  43.518  1.00  0.00      A    H
ATOM   2328  HZ2 ACN A 259      10.927  43.521  43.562  1.00  0.00      A    H
ATOM   2332  CT  ACN A 260      31.871  44.031   4.911  1.00  0.00      A    C
ATOM   2333  CZ  ACN A 260      30.861  44.526   3.959  1.00  0.00      A    C
ATOM   2334  NZ  ACN A 260      30.088  44.887   3.172  1.00  0.00      A    N
ATOM   2335  HZ  ACN A 260      32.801  44.219   4.381  1.00  0.00      A    H
ATOM   2336  HZ1 ACN A 260      31.816  42.962   5.103  1.00  0.00      A    H
ATOM   2337  HZ2 ACN A 260      31.839  44.531   5.876  1.00  0.00      A    H
ATOM   2341  CT  ACN A 261       8.727   3.831  23.067  1.00  0.00      A    C
ATOM   2342  CZ  ACN A 261       7.345   3.679  22.498  1.00  0.00      A    C
ATOM   2343  NZ  ACN A 261       6.289   3.485  22.093  1.00  0.00      A    N
ATOM   2344  HZ  ACN A 261       9.279   4.733  22.816  1.00  0.00      A    H
ATOM   2345  HZ1 ACN A 261       9.331   3.034  22.640  1.00  0.00      A    H
ATOM   2346  HZ2 ACN A 261       8.746   3.815  24.153  1.00  0.00      A    H
ATOM   2350  CT  ACN A 262       1.635  26.040  17.234  1.00  0.00      A    C
ATOM   2351  CZ  ACN A 262       2.012  25.762  15.793  1.00  0.00      A    C
ATOM   2352  NZ  ACN A 262       2.307  25.533  14.698  1.00  0.00      A    N
ATOM   2353  HZ  ACN A 262       1.070  26.968  17.267  1.00  0.00      A    H
ATOM   2354  HZ1 ACN A 262       2.432  26.048  17.973  1.00  0.00      A    H
ATOM   2355  HZ2 ACN A 262       0.981  25.268  17.631  1.00  0.00      A    H
ATOM   2359  CT  ACN A 263      20.971  12.661  10.381  1.00  0.00      A    C
ATOM   2360  CZ  ACN A 263      19.842  13.107  11.239  1.00  0.00      A    C
ATOM   2361  NZ  ACN A 263      18.910  13.434  11.860  1.00  0.00      A    N
ATOM   2362  HZ  ACN A 263      21.765  13.382  10.556  1.00  0.00      A    H
ATOM   2363  HZ1 ACN A 263      20.546  12.614   9.382  1.00  0.00      A    H
ATOM   2364  HZ2 ACN A 263      21.433  11.738  10.724  1.00  0.00      A    H
ATOM   2368  CT  ACN A 264       7.905  43.577  46.799  1.00  0.00      A    C
ATOM   2369  CZ  ACN A 264       7.202  44.643  46.099  1.00  0.00      A    C
ATOM   2370  NZ  ACN A 264       6.604  45.518  45.580  1.00  0.00      A    N
ATOM   2371  HZ  ACN A 264       7.769  42.635  46.274  1.00  0.00      A    H
ATOM   2372  HZ1 ACN A 264       7.495  43.553  47.806  1.00  0.00      A    H
ATOM   2373  HZ2 ACN A 264       8.954  43.843  46.904  1.00  0.00      A    H
ATOM   2377  CT  ACN A 265      28.138  41.120  38.392  1.00  0.00      A    C
ATOM   2378  CZ  ACN A 265      27.736  41.579  37.068  1.00  0.00      A    C
ATOM   2379  NZ  ACN A 265      27.487  41.935  36.016  1.00  0.00      A    N
ATOM   2380  HZ  ACN A 265      27.574  40.225  38.645  1.00  0.00      A    H
ATOM   2381  HZ1 ACN A 265      28.018  41.893  39.147  1.00  0.00      A    H
ATOM   2382  HZ2 ACN A 265      29.178  40.845  38.238  1.00  0.00      A    H
ATOM   2386  CT  ACN A 266       2.305  40.087  43.329  1.00  0.00      A    C
ATOM   2387  CZ  ACN A 266       1.975  40.061  41.922  1.00  0.00      A    C
ATOM   2388  NZ  ACN A 266       1.803  39.948  40.821  1.00  0.00      A    N
ATOM   2389  HZ  ACN A 266       2.953  39.250  43.577  1.00  0.00      A    H
ATOM   2390  HZ1 ACN A 266       1.425  40.204  43.956  1.00  0.00      A    H
ATOM   2391  HZ2 ACN A 266       2.963  40.936  43.491  1.00  0.00      A    H
ATOM   2395  CT  ACN A 267      27.518  45.761  46.526  1.00  0.00      A    C
ATOM   2396  CZ  ACN A 267      26.688  46.532  47.404  1.00  0.00      A    C
ATOM   2397  NZ  ACN A 267      25.964  47.114  48.150  1.00  0.00      A    N
ATOM   2398  HZ  ACN A 267      26.855  45.528  45.697  1.00  0.00      A    H
ATOM   2399  HZ1 ACN A 267      27.897  44.903  47.075  1.00  0.00      A    H
ATOM   2400  HZ2 ACN A 267      28.253  46.362  45.997  1.00  0.00      A    H
ATOM   2404  CT  ACN A 268      20.709   3.784  25.418  1.00  0.00      A    C
ATOM   2405  CZ  ACN A 268      22.129   4.054  25.536  1.00  0.00      A    C
ATOM   2406  NZ  ACN A 268      23.238   4.298  25.757  1.00  0.00      A    N
ATOM   2407  HZ  ACN A 268      20.296   3.982  24.432  1.00  0.00      A    H
ATOM   2408  HZ1 ACN A 268      20.114   4.351  26.129  1.00  0.00      A    H
ATOM   2409  HZ2 ACN A 268      20.534   2.731  25.622  1.00  0.00      A    H
ATOM   2413  CT  ACN A 269      45.183  10.145  43.647  1.00  0.00      A    C
ATOM   2414  CZ  ACN A 269      45.114   8.676  43.793  1.00  0.00      A    C
ATOM   2415  NZ  ACN A 269      45.011   7.541  43.917  1.00  0.00      A    N
ATOM   2416  HZ  ACN A 269      45.992  10.386  44.331  1.00  0.00      A    H
ATOM   2417  HZ1 ACN A 269      44.237  10.640  43.847  1.00  0.00      A    H
ATOM   2418  HZ2 ACN A 269      45.561  10.409  42.662  1.00  0.00      A    H
ATOM   2422  CT  ACN A 270      21.238  24.316  33.224  1.00  0.00      A    C
ATOM   2423  CZ  ACN A 270      22.407  23.468  33.540  1.00  0.00      A    C
ATOM   2424  NZ  ACN A 270      23.314  22.789  33.766  1.00  0.00      A    N
ATOM   2425  HZ  ACN A 270      20.955  24.850  34.127  1.00  0.00      A    H
ATOM   2426  HZ1 ACN A 270      20.403  23.648  33.027  1.00  0.00      A    H
ATOM   2427  HZ2 ACN A 270      21.619  25.023  32.491  1.00  0.00      A    H
ATOM   2431  CT  ACN A 271      16.021  30.888  25.097  1.00  0.00      A    C
ATOM   2432  CZ  ACN A 271      16.418  29.606  25.625  1.00  0.00      A    C
ATOM   2433  NZ  ACN A 271      16.698  28.579  26.164  1.00  0.00      A    N
ATOM   2434  HZ  ACN A 271      15.036  31.183  25.450  1.00  0.00      A    H
ATOM   2435  HZ1 ACN A 271      16.206  30.867  24.026  1.00  0.00      A    H
ATOM   2436  HZ2 ACN A 271      16.721  31.627  25.478  1.00  0.00      A    H
ATOM   2440  CT  ACN A 272      32.951  11.384  19.106  1.00  0.00      A    C
ATOM   2441  CZ  ACN A 272      32.867  11.755  17.670  1.00  0.00      A    C
ATOM   2442  NZ  ACN A 272      32.863  12.115  16.559  1.00  0.00      A    N
ATOM   2443  HZ  ACN A 272      32.959  10.338  19.401  1.00  0.00      A    H
ATOM   2444  HZ1 ACN A 272      32.178  11.961  19.607  1.00  0.00      A    H
ATOM   2445  HZ2 ACN A 272      33.878  11.778  19.515  1.00  0.00      A    H
ATOM   2449  CT  ACN A 273      22.715   9.967   4.426  1.00  0.00      A    C
ATOM   2450  CZ  ACN A 273      21.957  11.069   3.878  1.00  0.00      A    C
ATOM   2451  NZ  ACN A 273      21.297  11.937   3.466  1.00  0.00      A    N
ATOM   2452  HZ  ACN A 273      23.793  10.021   4.293  1.00  0.00      A    H
ATOM   2453  HZ1 ACN A 273      22.313   9.015   4.089  1.00  0.00      A    H
ATOM   2454  HZ2 ACN A 273      22.558  10.014   5.500  1.00  0.00      A    H
ATOM   2458  CT  ACN A 274      10.920  29.081  -0.032  1.00  0.00      A    C
ATOM   2459  CZ  ACN A 274      11.730  29.292   1.172  1.00  0.00      A    C
ATOM   2460  NZ  ACN A 274      12.287  29.533   2.120  1.00  0.00      A    N
ATOM   2461  HZ  ACN A 274      10.332  28.176   0.103  1.00  0.00      A    H
ATOM   2462  HZ1 ACN A 274      11.493  29.134  -0.954  1.00  0.00      A    H
ATOM   2463  HZ2 ACN A 274      10.154  29.851   0.001  1.00  0.00      A    H
ATOM   2467  CT  ACN A 275      37.935  14.820  35.773  1.00  0.00      A    C
ATOM   2468  CZ  ACN A 275      36.520  15.313  35.877  1.00  0.00      A    C
ATOM   2469  NZ  ACN A 275      35.444  15.704  35.872  1.00  0.00      A    N
ATOM   2470  HZ  ACN A 275      38.532  15.664  35.438  1.00  0.00      A    H
ATOM   2471  HZ1 ACN A 275      38.038  14.003  35.064  1.00  0.00      A    H
ATOM   2472  HZ2 ACN A 275      38.234  14.595  36.794  1.00  0.00      A    H
ATOM   2476  CT  ACN A 276      19.356  29.242  28.028  1.00  0.00      A    C
ATOM   2477  CZ  ACN A 276      18.853  30.606  28.121  1.00  0.00      A    C
ATOM   2478  NZ  ACN A 276      18.472  31.692  28.166  1.00  0.00      A    N
ATOM   2479  HZ  ACN A 276      20.437  29.228  28.142  1.00  0.00      A    H
ATOM   2480  HZ1 ACN A 276      19.044  28.912  27.040  1.00  0.00      A    H
ATOM   2481  HZ2 ACN A 276      18.792  28.628  28.726  1.00  0.00      A    H
ATOM   2485  CT  ACN A 277      13.139  39.324  33.680  1.00  0.00      A    C
ATOM   2486  CZ  ACN A 277      13.356  39.088  32.246  1.00  0.00      A    C
ATOM   2487  NZ  ACN A 277      13.519  38.881  31.090  1.00  0.00      A    N
ATOM   2488  HZ  ACN A 277      13.997  39.905  34.007  1.00  0.00      A    H
ATOM   2489  HZ1 ACN A 277      12.847  38.484  34.306  1.00  0.00      A    H
ATOM   2490  HZ2 ACN A 277      12.239  39.928  33.759  1.00  0.00      A    H
ATOM   2494  CT  ACN A 278      20.907  42.689  36.857  1.00  0.00      A    C
ATOM   2495  CZ  ACN A 278      21.216  42.390  38.224  1.00  0.00      A    C
ATOM   2496  NZ  ACN A 278      21.493  42.193  39.326  1.00  0.00      A    N
ATOM   2497  HZ  ACN A 278      21.758  42.726  36.181  1.00  0.00      A    H
ATOM   2498  HZ1 ACN A 278      20.443  43.672  36.882  1.00  0.00      A    H
ATOM   2499  HZ2 ACN A 278      20.227  41.930  36.479  1.00  0.00      A    H
ATOM   2503  CT  ACN A 279       5.041  35.612  15.312  1.00  0.00      A    C
ATOM   2504  CZ  ACN A 279       4.896  35.429  13.911  1.00  0.00      A    C
ATOM   2505  NZ  ACN A 279       4.769  35.174  12.793  1.00  0.00      A    N
ATOM   2506  HZ  ACN A 279       4.411  36.443  15.616  1.00  0.00      A    H
ATOM   2507  HZ1 ACN A 279       6.110  35.809  15.314  1.00  0.00      A    H
ATOM   2508  HZ2 ACN A 279       4.913  34.675  15.849  1.00  0.00      A    H
ATOM   2512  CT  ACN A 280      40.029  27.873   6.228  1.00  0.00      A    C
ATOM   2513  CZ  ACN A 280      38.723  27.589   6.792  1.00  0.00      A    C
ATOM   2514  NZ  ACN A 280      37.656  27.416   7.181  1.00  0.00      A    N
ATOM   2515  HZ  ACN A 280      40.036  27.318   5.293  1.00  0.00      A    H
ATOM   2516  HZ1 ACN A 280      40.758  27.407   6.886  1.00  0.00      A    H
ATOM   2517  HZ2 ACN A 280      40.207  28.945   6.235  1.00  0.00      A    H
ATOM   2521  CT  ACN A 281      32.738  21.657  22.744  1.00  0.00      A    C
ATOM   2522  CZ  ACN A 281      34.183  21.291  22.810  1.00  0.00      A    C
ATOM   2523  NZ  ACN A 281      35.282  20.906  22.893  1.00  0.00      A    N
ATOM   2524  HZ  ACN A 281      32.628  22.717  22.961  1.00  0.00      A    H
ATOM   2525  HZ1 ACN A 281      32.094  21.161  23.466  1.00  0.00      A    H
ATOM   2526  HZ2 ACN A 281      32.501  21.387  21.718  1.00  0.00      A    H
ATOM   2530  CT  ACN A 282       1.254  22.247  32.195  1.00  0.00      A    C
ATOM   2531  CZ  ACN A 282       2.587  22.755  32.572  1.00  0.00      A    C
ATOM   2532  NZ  ACN A 282       3.665  23.140  32.892  1.00  0.00      A    N
ATOM   2533  HZ  ACN A 282       0.736  21.796  33.038  1.00  0.00      A    H
ATOM   2534  HZ1 ACN A 282       1.481  21.506  31.434  1.00  0.00      A    H
ATOM   2535  HZ2 ACN A 282       0.639  23.022  31.745  1.00  0.00      A    H
ATOM   2539  CT  ACN A 283      14.356  21.192   7.788  1.00  0.00      A    C
ATOM   2540  CZ  ACN A 283      15.592  20.474   8.205  1.00  0.00      A    C
ATOM   2541  NZ  ACN A 283      16.576  19.993   8.527  1.00  0.00      A    N
ATOM   2542  HZ  ACN A 283      14.848  22.143   7.603  1.00  0.00      A    H
ATOM   2543  HZ1 ACN A 283      13.559  21.304   8.518  1.00  0.00      A    H
ATOM   2544  HZ2 ACN A 283      14.147  20.653   6.867  1.00  0.00      A    H
ATOM   2548  CT  ACN A 284       5.227  41.156  45.463  1.00  0.00      A    C
ATOM   2549  CZ  ACN A 284       4.500  42.529  45.632  1.00  0.00      A    C
ATOM   2550  NZ  ACN A 284       3.950  43.527  45.832  1.00  0.00      A    N
ATOM   2551  HZ  ACN A 284       4.821  40.440  46.173  1.00  0.00      A    H
ATOM   2552  HZ1 ACN A 284       6.298  41.268  45.612  1.00  0.00      A    H
ATOM   2553  HZ2 ACN A 284       4.917  40.868  44.462  1.00  0.00      A    H
ATOM   2557  CT  ACN A 285      31.617  39.466  16.231  1.00  0.00      A    C
ATOM   2558  CZ  ACN A 285      31.422  38.882  17.505  1.00  0.00      A    C
ATOM   2559  NZ  ACN A 285      31.241  38.388  18.520  1.00  0.00      A    N
ATOM   2560  HZ  ACN A 285      30.623  39.798  15.943  1.00  0.00      A    H
ATOM   2561  HZ1 ACN A 285      32.190  38.830  15.562  1.00  0.00      A    H
ATOM   2562  HZ2 ACN A 285      32.284  40.312  16.371  1.00  0.00      A    H
ATOM   2566  CT  ACN A 286       8.937  17.608  34.500  1.00  0.00      A    C
ATOM   2567  CZ  ACN A 286       8.970  19.050  34.019  1.00  0.00      A    C
ATOM   2568  NZ  ACN A 286       9.037  20.162  33.675  1.00  0.00      A    N
ATOM   2569  HZ  ACN A 286       8.456  17.463  35.464  1.00  0.00      A    H
ATOM   2570  HZ1 ACN A 286       9.982  17.412  34.726  1.00  0.00      A    H
ATOM   2571  HZ2 ACN A 286       8.555  16.985  33.695  1.00  0.00      A    H
ATOM   2575  CT  ACN A 287      18.809   7.447  28.420  1.00  0.00      A    C
ATOM   2576  CZ  ACN A 287      17.472   6.854  28.453  1.00  0.00      A    C
ATOM   2577  NZ  ACN A 287      16.376   6.406  28.574  1.00  0.00      A    N
ATOM   2578  HZ  ACN A 287      19.454   6.745  28.942  1.00  0.00      A    H
ATOM   2579  HZ1 ACN A 287      18.747   8.435  28.869  1.00  0.00      A    H
ATOM   2580  HZ2 ACN A 287      19.278   7.624  27.455  1.00  0.00      A    H
ATOM   2584  CT  ACN A 288      30.349  30.509  14.299  1.00  0.00      A    C
ATOM   2585  CZ  ACN A 288      31.675  31.166  14.345  1.00  0.00      A    C
ATOM   2586  NZ  ACN A 288      32.762  31.639  14.414  1.00  0.00      A    N
ATOM   2587  HZ  ACN A 288      30.604  29.584  14.810  1.00  0.00      A    H
ATOM   2588  HZ1 ACN A 288      30.085  30.410  13.250  1.00  0.00      A    H
ATOM   2589  HZ2 ACN A 288      29.727  31.160  14.907  1.00  0.00      A    H
ATOM   2593  CT  ACN A 289       2.504   2.692   8.460  1.00  0.00      A    C
ATOM   2594  CZ  ACN A 289       3.297   3.580   9.363  1.00  0.00      A    C
ATOM   2595  NZ  ACN A 289       3.985   4.186  10.094  1.00  0.00      A    N
ATOM   2596  HZ  ACN A 289       1.889   3.330   7.830  1.00  0.00      A    H
ATOM   2597  HZ1 ACN A 289       1.854   2.096   9.096  1.00  0.00      A    H
ATOM   2598  HZ2 ACN A 289       3.153   2.045   7.876  1.00  0.00      A    H
ATOM   2602  CT  ACN A 290      33.444  35.330  36.718  1.00  0.00      A    C
ATOM   2603  CZ  ACN A 290      33.660  36.291  37.840  1.00  0.00      A    C
ATOM   2604  NZ  ACN A 290      33.748  37.038  38.738  1.00  0.00      A    N
ATOM   2605  HZ  ACN A 290      34.412  35.133  36.263  1.00  0.00      A    H
ATOM   2606  HZ1 ACN A 290      32.822  35.715  35.914  1.00  0.00      A    H
ATOM   2607  HZ2 ACN A 290      32.999  34.470  37.212  1.00  0.00      A    H
ATOM   2611  CT  ACN A 291      42.913  35.069  19.781  1.00  0.00      A    C
ATOM   2612  CZ  ACN A 291      43.069  35.045  21.226  1.00  0.00      A    C
ATOM   2613  NZ  ACN A 291      43.179  35.028  22.369  1.00  0.00      A    N
ATOM   2614  HZ  ACN A 291      43.685  35.649  19.281  1.00  0.00      A    H
ATOM   2615  HZ1 ACN A 291      41.919  35.490  19.650  1.00  0.00      A    H
ATOM   2616  HZ2 ACN A 291      42.899  34.046  19.416  1.00  0.00      A    H
ATOM   2620  CT  ACN A 292      29.216  24.827  34.402  1.00  0.00      A    C
ATOM   2621  CZ  ACN A 292      29.528  23.517  35.017  1.00  0.00      A    C
ATOM   2622  NZ  ACN A 292      29.818  22.512  35.532  1.00  0.00      A    N
ATOM   2623  HZ  ACN A 292      28.173  25.104  34.534  1.00  0.00      A    H
ATOM   2624  HZ1 ACN A 292      29.431  24.910  33.340  1.00  0.00      A    H
ATOM   2625  HZ2 ACN A 292      29.973  25.451  34.871  1.00  0.00      A    H
ATOM   2629  CT  ACN A 293      43.449  36.366  15.193  1.00  0.00      A    C
ATOM   2630  CZ  ACN A 293      42.431  36.300  16.324  1.00  0.00      A    C
ATOM   2631  NZ  ACN A 293      41.652  36.288  17.217  1.00  0.00      A    N
ATOM   2632  HZ  ACN A 293      43.135  35.888  14.269  1.00  0.00      A    H
ATOM   2633  HZ1 ACN A 293      44.394  35.901  15.462  1.00  0.00      A    H
ATOM   2634  HZ2 ACN A 293      43.510  37.439  15.032  1.00  0.00      A    H
ATOM   2638  CT  ACN A 294       8.227  42.076  18.428  1.00  0.00      A    C
ATOM   2639  CZ  ACN A 294       7.804  41.437  17.162  1.00  0.00      A    C
ATOM   2640  NZ  ACN A 294       7.469  40.934  16.134  1.00  0.00      A    N
ATOM   2641  HZ  ACN A 294       8.952  42.851  18.192  1.00  0.00      A    H
ATOM   2642  HZ1 ACN A 294       8.698  41.430  19.164  1.00  0.00      A    H
ATOM   2643  HZ2 ACN A 294       7.341  42.507  18.888  1.00  0.00      A    H
ATOM   2647  CT  ACN A 295      36.971  16.288  25.425  1.00  0.00      A    C
ATOM   2648  CZ  ACN A 295      38.053  16.162  26.403  1.00  0.00      A    C
ATOM   2649  NZ  ACN A 295      38.864  15.981  27.175  1.00  0.00      A    N
ATOM   2650  HZ  ACN A 295      36.109  15.839  25.913  1.00  0.00      A    H
ATOM   2651  HZ1 ACN A 295      37.331  15.735  24.561  1.00  0.00      A    H
ATOM   2652  HZ2 ACN A 295      36.764  17.334  25.215  1.00  0.00      A    H
ATOM   2656  CT  ACN A 296      11.741   0.822  13.069  1.00  0.00      A    C
ATOM   2657  CZ  ACN A 296      11.538   0.213  14.327  1.00  0.00      A    C
ATOM   2658  NZ  ACN A 296      11.331  -0.296  15.353  1.00  0.00      A    N
ATOM   2659  HZ  ACN A 296      12.320   0.150  12.441  1.00  0.00      A    H
ATOM   2660  HZ1 ACN A 296      12.384   1.677  13.264  1.00  0.00      A    H
ATOM   2661  HZ2 ACN A 296      10.814   1.031  12.541  1.00  0.00      A    H
ATOM   2665  CT  ACN A 297      20.774  45.073  45.725  1.00  0.00      A    C
ATOM   2666  CZ  ACN A 297      22.210  45.258  46.147  1.00  0.00      A    C
ATOM   2667  NZ  ACN A 297      23.290  45.375  46.479  1.00  0.00      A    N
ATOM   2668  HZ  ACN A 297      20.438  45.786  44.975  1.00  0.00      A    H
ATOM   2669  HZ1 ACN A 297      20.162  45.229  46.609  1.00  0.00      A    H
ATOM   2670  HZ2 ACN A 297      20.514  44.077  45.376  1.00  0.00      A    H
ATOM   2674  CT  ACN A 298       5.473  33.359  23.132  1.00  0.00      A    C
ATOM   2675  CZ  ACN A 298       6.750  32.912  23.731  1.00  0.00      A    C
ATOM   2676  NZ  ACN A 298       7.777  32.542  24.156  1.00  0.00      A    N
ATOM   2677  HZ  ACN A 298       4.975  34.069  23.788  1.00  0.00      A    H
ATOM   2678  HZ1 ACN A 298       4.823  32.503  22.969  1.00  0.00      A    H
ATOM   2679  HZ2 ACN A 298       5.786  33.797  22.187  1.00  0.00      A    H
ATOM   2683  CT  ACN A 299       9.153  38.807  46.358  1.00  0.00      A    C
ATOM   2684  CZ  ACN A 299       9.160  39.832  47.459  1.00  0.00      A    C
ATOM   2685  NZ  ACN A 299       9.146  40.625  48.334  1.00  0.00      A    N
ATOM   2686  HZ  ACN A 299       9.449  37.857  46.797  1.00  0.00      A    H
ATOM   2687  HZ1 ACN A 299       9.856  39.062  45.570  1.00  0.00      A    H
ATOM   2688  HZ2 ACN A 299       8.201  38.788  45.834  1.00  0.00      A    H
ATOM   2692  CT  ACN A 300      45.105  16.095  25.519  1.00  0.00      A    C
ATOM   2693  CZ  ACN A 300      44.704  16.999  26.573  1.00  0.00      A    C
ATOM   2694  NZ  ACN A 300      44.442  17.731  27.425  1.00  0.00      A    N
ATOM   2695  HZ  ACN A 300      45.389  16.678  24.647  1.00  0.00      A    H
ATOM   2696  HZ1 ACN A 300      44.124  15.690  25.284  1.00  0.00      A    H
ATOM   2697  HZ2 ACN A 300      45.874  15.354  25.722  1.00  0.00      A    H
ATOM   2701  CT  ACN A 301       6.211   6.405  31.597  1.00  0.00      A    C
ATOM   2702  CZ  ACN A 301       6.865   5.791  30.455  1.00  0.00      A    C
ATOM   2703  NZ  ACN A 301       7.346   5.266  29.534  1.00  0.00      A    N
ATOM   2704  HZ  ACN A 301       6.190   7.489  31.514  1.00  0.00      A    H
ATOM   2705  HZ1 ACN A 301       6.617   6.019  32.529  1.00  0.00      A    H
ATOM   2706  HZ2 ACN A 301       5.189   6.051  31.700  1.00  0.00      A    H
ATOM   2710  CT  ACN A 302       8.846  12.368  12.677  1.00  0.00      A    C
ATOM   2711  CZ  ACN A 302      10.244  12.675  12.372  1.00  0.00      A    C
ATOM   2712  NZ  ACN A 302      11.388  12.803  12.154  1.00  0.00      A    N
ATOM   2713  HZ  ACN A 302       8.303  12.659  11.782  1.00  0.00      A    H
ATOM   2714  HZ1 ACN A 302       8.548  13.000  13.510  1.00  0.00      A    H
ATOM   2715  HZ2 ACN A 302       8.640  11.356  13.015  1.00  0.00      A    H
ATOM   2719  CT  ACN A 303      42.676  16.136   6.254  1.00  0.00      A    C
ATOM   2720  CZ  ACN A 303      42.477  17.497   5.845  1.00  0.00      A    C
ATOM   2721  NZ  ACN A 303      42.351  18.602   5.588  1.00  0.00      A    N
ATOM   2722  HZ  ACN A 303      42.459  15.398   5.485  1.00  0.00      A    H
ATOM   2723  HZ1 ACN A 303      42.141  15.776   7.129  1.00  0.00      A    H
ATOM   2724  HZ2 ACN A 303      43.754  16.089   6.387  1.00  0.00      A    H
ATOM   2728  CT  ACN A 304      25.544  28.004  37.415  1.00  0.00      A    C
ATOM   2729  CZ  ACN A 304      25.225  27.772  38.833  1.00  0.00      A    C
ATOM   2730  NZ  ACN A 304      24.951  27.598  39.988  1.00  0.00      A    N
ATOM   2731  HZ  ACN A 304      24.695  28.476  36.926  1.00  0.00      A    H
ATOM   2732  HZ1 ACN A 304      25.781  27.057  36.937  1.00  0.00      A    H
ATOM   2733  HZ2 ACN A 304      26.414  28.656  37.432  1.00  0.00      A    H
ATOM   2737  CT  ACN A 305      37.057  14.169  19.287  1.00  0.00      A    C
ATOM   2738  CZ  ACN A 305      38.242  13.760  18.583  1.00  0.00      A    C
ATOM   2739  NZ  ACN A 305      39.219  13.477  18.103  1.00  0.00      A    N
ATOM   2740  HZ  ACN A 305      37.252  14.270  20.352  1.00  0.00      A    H
ATOM   2741  HZ1 ACN A 305      36.311  13.442  18.977  1.00  0.00      A    H
ATOM   2742  HZ2 ACN A 305      36.719  15.148  18.955  1.00  0.00      A    H
ATOM   2746  CT  ACN A 306       7.701  14.631  31.324  1.00  0.00      A    C
ATOM   2747  CZ  ACN A 306       6.975  13.522  30.612  1.00  0.00      A    C
ATOM   2748  NZ  ACN A 306       6.360  12.740  30.016  1.00  0.00      A    N
ATOM   2749  HZ  ACN A 306       8.191  14.211  32.199  1.00  0.00      A    H
ATOM   2750  HZ1 ACN A 306       6.997  15.414  31.596  1.00  0.00      A    H
ATOM   2751  HZ2 ACN A 306       8.508  15.096  30.764  1.00  0.00      A    H
ATOM   2755  CT  ACN A 307      10.747  20.029  37.793  1.00  0.00      A    C
ATOM   2756  CZ  ACN A 307      10.853  21.467  37.809  1.00  0.00      A    C
ATOM   2757  NZ  ACN A 307      10.892  22.582  37.840  1.00  0.00      A    N
ATOM   2758  HZ  ACN A 307       9.850  19.616  37.338  1.00  0.00      A    H
ATOM   2759  HZ1 ACN A 307      10.746  19.600  38.792  1.00  0.00      A    H
ATOM   2760  HZ2 ACN A 307      11.648  19.805  37.229  1.00  0.00      A    H
ATOM   2764  CT  ACN A 308      30.106  24.785  12.313  1.00  0.00      A    C
ATOM   2765  CZ  ACN A 308      29.856  23.792  13.395  1.00  0.00      A    C
ATOM   2766  NZ  ACN A 308      29.671  23.026  14.293  1.00  0.00      A    N
ATOM   2767  HZ  ACN A 308      29.641  25.743  12.531  1.00  0.00      A    H
ATOM   2768  HZ1 ACN A 308      29.862  24.451  11.308  1.00  0.00      A    H
ATOM   2769  HZ2 ACN A 308      31.143  25.099  12.234  1.00  0.00      A    H
ATOM   2773  CT  ACN A 309      46.470  32.657  31.039  1.00  0.00      A    C
ATOM   2774  CZ  ACN A 309      47.302  33.096  29.950  1.00  0.00      A    C
ATOM   2775  NZ  ACN A 309      48.027  33.362  29.068  1.00  0.00      A    N
ATOM   2776  HZ  ACN A 309      46.420  33.478  31.750  1.00  0.00      A    H
ATOM   2777  HZ1 ACN A 309      46.986  31.788  31.441  1.00  0.00      A    H
ATOM   2778  HZ2 ACN A 309      45.463  32.420  30.708  1.00  0.00      A    H
ATOM   2782  CT  ACN A 310       8.586  20.146  43.341  1.00  0.00      A    C
ATOM   2783  CZ  ACN A 310       9.584  19.274  43.904  1.00  0.00      A    C
ATOM   2784  NZ  ACN A 310      10.423  18.589  44.408  1.00  0.00      A    N
ATOM   2785  HZ  ACN A 310       8.421  19.926  42.289  1.00  0.00      A    H
ATOM   2786  HZ1 ACN A 310       9.133  21.086  43.356  1.00  0.00      A    H
ATOM   2787  HZ2 ACN A 310       7.666  20.263  43.909  1.00  0.00      A    H
ATOM   2791  CT  ACN A 311      10.308  33.658   6.757  1.00  0.00      A    C
ATOM   2792  CZ  ACN A 311      10.505  33.706   5.347  1.00  0.00      A    C
ATOM   2793  NZ  ACN A 311      10.666  33.685   4.191  1.00  0.00      A    N
ATOM   2794  HZ  ACN A 311       9.464  32.974   6.808  1.00  0.00      A    H
ATOM   2795  HZ1 ACN A 311      10.043  34.697   6.931  1.00  0.00      A    H
ATOM   2796  HZ2 ACN A 311      11.252  33.421   7.240  1.00  0.00      A    H
ATOM   2800  CT  ACN A 312      27.062  22.987  39.251  1.00  0.00      A    C
ATOM   2801  CZ  ACN A 312      27.182  23.881  38.072  1.00  0.00      A    C
ATOM   2802  NZ  ACN A 312      27.279  24.549  37.124  1.00  0.00      A    N
ATOM   2803  HZ  ACN A 312      26.032  22.644  39.204  1.00  0.00      A    H
ATOM   2804  HZ1 ACN A 312      27.215  23.546  40.171  1.00  0.00      A    H
ATOM   2805  HZ2 ACN A 312      27.820  22.231  39.061  1.00  0.00      A    H
ATOM   2809  CT  ACN A 313      11.467   0.943  47.600  1.00  0.00      A    C
ATOM   2810  CZ  ACN A 313      11.350   0.038  46.458  1.00  0.00      A    C
ATOM   2811  NZ  ACN A 313      11.334  -0.695  45.565  1.00  0.00      A    N
ATOM   2812  HZ  ACN A 313      11.332   0.430  48.549  1.00  0.00      A    H
ATOM   2813  HZ1 ACN A 313      10.640   1.646  47.537  1.00  0.00      A    H
ATOM   2814  HZ2 ACN A 313      12.444   1.418  47.584  1.00  0.00      A    H
ATOM   2818  CT  ACN A 314      31.169   0.535  31.515  1.00  0.00      A    C
ATOM   2819  CZ  ACN A 314      31.948   0.746  30.326  1.00  0.00      A    C
ATOM   2820  NZ  ACN A 314      32.590   0.927  29.357  1.00  0.00      A    N
ATOM   2821  HZ  ACN A 314      30.578   1.397  31.813  1.00  0.00      A    H
ATOM   2822  HZ1 ACN A 314      31.841   0.153  32.279  1.00  0.00      A    H
ATOM   2823  HZ2 ACN A 314      30.553  -0.338  31.314  1.00  0.00      A    H
ATOM   2827  CT  ACN A 315      28.839  17.320  11.775  1.00  0.00      A    C
ATOM   2828  CZ  ACN A 315      29.241  16.588  10.558  1.00  0.00      A    C
ATOM   2829  NZ  ACN A 315      29.628  15.984   9.679  1.00  0.00      A    N
ATOM   2830  HZ  ACN A 315      27.970  16.881  12.258  1.00  0.00      A    H
ATOM   2831  HZ1 ACN A 315      28.939  18.390  11.607  1.00  0.00      A    H
ATOM   2832  HZ2 ACN A 315      29.673  17.141  12.448  1.00  0.00      A    H
ATOM   2836  CT  ACN A 316      34.191  43.078  31.161  1.00  0.00      A    C
ATOM   2837  CZ  ACN A 316      34.794  44.343  31.748  1.00  0.00      A    C
ATOM   2838  NZ  ACN A 316      35.326  45.262  32.228  1.00  0.00      A    N
ATOM   2839  HZ  ACN A 316      33.616  43.350  30.279  1.00  0.00      A    H
ATOM   2840  HZ1 ACN A 316      33.520  42.759  31.954  1.00  0.00      A    H
ATOM   2841  HZ2 ACN A 316      34.957  42.309  31.113  1.00  0.00      A    H
ATOM   2845  CT  ACN A 317      41.167  14.111  26.388  1.00  0.00      A    C
ATOM   2846  CZ  ACN A 317      42.580  13.715  26.532  1.00  0.00      A    C
ATOM   2847  NZ  ACN A 317      43.693  13.402  26.605  1.00  0.00      A    N
ATOM   2848  HZ  ACN A 317      40.806  13.833  25.401  1.00  0.00      A    H
ATOM   2849  HZ1 ACN A 317      41.182  15.196  26.445  1.00  0.00      A    H
ATOM   2850  HZ2 ACN A 317      40.688  13.570  27.200  1.00  0.00      A    H
ATOM   2854  CT  ACN A 318      20.935  45.746  30.368  1.00  0.00      A    C
ATOM   2855  CZ  ACN A 318      20.613  44.817  29.264  1.00  0.00      A    C
ATOM   2856  NZ  ACN A 318      20.321  43.990  28.479  1.00  0.00      A    N
ATOM   2857  HZ  ACN A 318      20.304  45.345  31.157  1.00  0.00      A    H
ATOM   2858  HZ1 ACN A 318      20.719  46.774  30.086  1.00  0.00      A    H
ATOM   2859  HZ2 ACN A 318      21.993  45.599  30.572  1.00  0.00      A    H
ATOM   2863  CT  ACN A 319      46.325   8.427   1.058  1.00  0.00      A    C
ATOM   2864  CZ  ACN A 319      46.087   7.004   0.645  1.00  0.00      A    C
ATOM   2865  NZ  ACN A 319      45.970   5.893   0.369  1.00  0.00      A    N
ATOM   2866  HZ  ACN A 319      46.495   8.993   0.146  1.00  0.00      A    H
ATOM   2867  HZ1 ACN A 319      47.305   8.543   1.515  1.00  0.00      A    H
ATOM   2868  HZ2 ACN A 319      45.537   8.869   1.662  1.00  0.00      A    H
ATOM   2872  CT  ACN A 320       6.365  12.145  35.315  1.00  0.00      A    C
ATOM   2873  CZ  ACN A 320       6.651  13.512  34.882  1.00  0.00      A    C
ATOM   2874  NZ  ACN A 320       6.843  14.600  34.537  1.00  0.00      A    N
ATOM   2875  HZ  ACN A 320       5.467  12.102  35.925  1.00  0.00      A    H
ATOM   2876  HZ1 ACN A 320       7.165  11.580  35.787  1.00  0.00      A    H
ATOM   2877  HZ2 ACN A 320       6.076  11.537  34.462  1.00  0.00      A    H
ATOM   2881  CT  ACN A 321      11.114   9.862  43.285  1.00  0.00      A    C
ATOM   2882  CZ  ACN A 321      11.097   9.292  41.952  1.00  0.00      A    C
ATOM   2883  NZ  ACN A 321      11.055   8.824  40.902  1.00  0.00      A    N
ATOM   2884  HZ  ACN A 321      10.438  10.711  43.216  1.00  0.00      A    H
ATOM   2885  HZ1 ACN A 321      12.112  10.243  43.488  1.00  0.00      A    H
ATOM   2886  HZ2 ACN A 321      11.013   9.147  44.097  1.00  0.00      A    H
ATOM   2890  CT  ACN A 322      24.529  27.647   6.621  1.00  0.00      A    C
ATOM   2891  CZ  ACN A 322      25.485  28.481   7.316  1.00  0.00      A    C
ATOM   2892  NZ  ACN A 322      26.233  29.176   7.818  1.00  0.00      A    N
ATOM   2893  HZ  ACN A 322      24.677  26.573   6.698  1.00  0.00      A    H
ATOM   2894  HZ1 ACN A 322      24.449  27.888   5.564  1.00  0.00      A    H
ATOM   2895  HZ2 ACN A 322      23.500  27.924   6.835  1.00  0.00      A    H
ATOM   2899  CT  ACN A 323      40.986  13.040   1.529  1.00  0.00      A    C
ATOM   2900  CZ  ACN A 323      40.120  13.513   0.399  1.00  0.00      A    C
ATOM   2901  NZ  ACN A 323      39.450  13.851  -0.437  1.00  0.00      A    N
ATOM   2902  HZ  ACN A 323      40.923  11.957   1.590  1.00  0.00      A    H
ATOM   2903  HZ1 ACN A 323      40.685  13.487   2.473  1.00  0.00      A    H
ATOM   2904  HZ2 ACN A 323      42.022  13.276   1.298  1.00  0.00      A    H
ATOM   2908  CT  ACN A 324      31.229  42.618  34.917  1.00  0.00      A    C
ATOM   2909  CZ  ACN A 324      31.362  43.485  33.735  1.00  0.00      A    C
ATOM   2910  NZ  ACN A 324      31.503  44.244  32.873  1.00  0.00      A    N
ATOM   2911  HZ  ACN A 324      30.362  41.982  34.755  1.00  0.00      A    H
ATOM   2912  HZ1 ACN A 324      31.277  43.158  35.859  1.00  0.00      A    H
ATOM   2913  HZ2 ACN A 324      32.124  42.005  34.982  1.00  0.00      A    H
ATOM   2917  CT  ACN A 325      10.987   3.572  37.027  1.00  0.00      A    C
ATOM   2918  CZ  ACN A 325       9.809   3.689  37.922  1.00  0.00      A    C
ATOM   2919  NZ  ACN A 325       8.834   3.795  38.593  1.00  0.00      A    N
ATOM   2920  HZ  ACN A 325      10.756   3.011  36.125  1.00  0.00      A    H
ATOM   2921  HZ1 ACN A 325      11.830   3.096  37.521  1.00  0.00      A    H
ATOM   2922  HZ2 ACN A 325      11.370   4.560  36.785  1.00  0.00      A    H
ATOM   2926  CT  ACN A 326      41.217  17.201   1.605  1.00  0.00      A    C
ATOM   2927  CZ  ACN A 326      41.086  16.359   2.766  1.00  0.00      A    C
ATOM   2928  NZ  ACN A 326      40.970  15.749   3.721  1.00  0.00      A    N
ATOM   2929  HZ  ACN A 326      40.883  18.233   1.666  1.00  0.00      A    H
ATOM   2930  HZ1 ACN A 326      40.750  16.658   0.787  1.00  0.00      A    H
ATOM   2931  HZ2 ACN A 326      42.292  17.266   1.455  1.00  0.00      A    H
ATOM   2935  CT  ACN A 327      34.074   9.733  41.280  1.00  0.00      A    C
ATOM   2936  CZ  ACN A 327      35.195  10.296  42.026  1.00  0.00      A    C
ATOM   2937  NZ  ACN A 327      36.085  10.787  42.602  1.00  0.00      A    N
ATOM   2938  HZ  ACN A 327      34.384   8.938  40.607  1.00  0.00      A    H
ATOM   2939  HZ1 ACN A 327      33.554  10.529  40.754  1.00  0.00      A    H
ATOM   2940  HZ2 ACN A 327      33.425   9.211  41.979  1.00  0.00      A    H
ATOM   2944  CT  ACN A 328      32.097   4.379  30.363  1.00  0.00      A    C
ATOM   2945  CZ  ACN A 328      32.706   3.832  31.589  1.00  0.00      A    C
ATOM   2946  NZ  ACN A 328      33.182   3.427  32.540  1.00  0.00      A    N
ATOM   2947  HZ  ACN A 328      32.288   3.672  29.560  1.00  0.00      A    H
ATOM   2948  HZ1 ACN A 328      32.548   5.361  30.246  1.00  0.00      A    H
ATOM   2949  HZ2 ACN A 328      31.017   4.330  30.478  1.00  0.00      A    H
ATOM   2953  CT  ACN A 329      41.117  29.459  39.447  1.00  0.00      A    C
ATOM   2954  CZ  ACN A 329      40.880  28.019  39.176  1.00  0.00      A    C
ATOM   2955  NZ  ACN A 329      40.653  26.919  39.058  1.00  0.00      A    N
ATOM   2956  HZ  ACN A 329      41.886  29.637  40.194  1.00  0.00      A    H
ATOM   2957  HZ1 ACN A 329      40.147  29.856  39.738  1.00  0.00      A    H
ATOM   2958  HZ2 ACN A 329      41.552  29.871  38.541  1.00  0.00      A    H
ATOM   2962  CT  ACN A 330      32.836  39.819  40.839  1.00  0.00      A    C
ATOM   2963  CZ  ACN A 330      33.171  39.360  42.181  1.00  0.00      A    C
ATOM   2964  NZ  ACN A 330      33.435  38.971  43.188  1.00  0.00      A    N
ATOM   2965  HZ  ACN A 330      32.858  38.916  40.234  1.00  0.00      A    H
ATOM   2966  HZ1 ACN A 330      33.634  40.486  40.522  1.00  0.00      A    H
ATOM   2967  HZ2 ACN A 330      31.842  40.252  40.766  1.00  0.00      A    H
ATOM   2971  CT  ACN A 331      33.158   0.593  22.103  1.00  0.00      A    C
ATOM   2972  CZ  ACN A 331      32.108   0.342  23.057  1.00  0.00      A    C
ATOM   2973  NZ  ACN A 331      31.290   0.068  23.789  1.00  0.00      A    N
ATOM   2974  HZ  ACN A 331      33.824   1.298  22.594  1.00  0.00      A    H
ATOM   2975  HZ1 ACN A 331      32.731   1.129  21.259  1.00  0.00      A    H
ATOM   2976  HZ2 ACN A 331      33.585  -0.349  21.767  1.00  0.00      A    H
ATOM   2980  CT  ACN A 332       9.289  41.322   4.404  1.00  0.00      A    C
ATOM   2981  CZ  ACN A 332       8.915  42.519   3.608  1.00  0.00      A    C
ATOM   2982  NZ  ACN A 332       8.587  43.486   2.984  1.00  0.00      A    N
ATOM   2983  HZ  ACN A 332       9.458  40.469   3.752  1.00  0.00      A    H
ATOM   2984  HZ1 ACN A 332       8.516  41.012   5.102  1.00  0.00      A    H
ATOM   2985  HZ2 ACN A 332      10.195  41.609   4.931  1.00  0.00      A    H
ATOM   2989  CT  ACN A 333      16.829  41.769  42.454  1.00  0.00      A    C
ATOM   2990  CZ  ACN A 333      17.762  42.333  43.338  1.00  0.00      A    C
ATOM   2991  NZ  ACN A 333      18.606  42.771  44.069  1.00  0.00      A    N
ATOM   2992  HZ  ACN A 333      16.944  40.713  42.225  1.00  0.00      A    H
ATOM   2993  HZ1 ACN A 333      16.970  42.269  41.499  1.00  0.00      A    H
ATOM   2994  HZ2 ACN A 333      15.810  41.806  42.831  1.00  0.00      A    H
ATOM   2998  CT  ACN A 334      12.095  23.982  40.832  1.00  0.00      A    C
ATOM   2999  CZ  ACN A 334      11.882  25.000  39.789  1.00  0.00      A    C
ATOM   3000  NZ  ACN A 334      11.762  25.819  39.004  1.00  0.00      A    N
ATOM   3001  HZ  ACN A 334      11.537  24.219  41.734  1.00  0.00      A    H
ATOM   3002  HZ1 ACN A 334      13.134  23.875  41.132  1.00  0.00      A    H
ATOM   3003  HZ2 ACN A 334      11.797  23.090  40.286  1.00  0.00      A    H
ATOM   3007  CT  ACN A 335      36.000  34.490  33.294  1.00  0.00      A    C
ATOM   3008  CZ  ACN A 335      35.555  35.180  32.053  1.00  0.00      A    C
ATOM   3009  NZ  ACN A 335      35.248  35.611  31.042  1.00  0.00      A    N
ATOM   3010  HZ  ACN A 335      36.434  33.536  33.003  1.00  0.00      A    H
ATOM   3011  HZ1 ACN A 335      35.128  34.304  33.916  1.00  0.00      A    H
ATOM   3012  HZ2 ACN A 335      36.739  35.134  33.762  1.00  0.00      A    H
ATOM   3016  CT  ACN A 336      23.048   4.789   6.977  1.00  0.00      A    C
ATOM   3017  CZ  ACN A 336      22.849   5.985   6.135  1.00  0.00      A    C
ATOM   3018  NZ  ACN A 336      22.748   6.960   5.515  1.00  0.00      A    N
ATOM   3019  HZ  ACN A 336      22.075   4.491   7.359  1.00  0.00      A    H
ATOM   3020  HZ1 ACN A 336      23.670   5.013   7.840  1.00  0.00      A    H
ATOM   3021  HZ2 ACN A 336      23.474   4.017   6.341  1.00  0.00      A    H
ATOM   3025  CT  ACN A 337       9.474  23.647  12.534  1.00  0.00      A    C
ATOM   3026  CZ  ACN A 337       8.623  24.840  12.825  1.00  0.00      A    C
ATOM   3027  NZ  ACN A 337       7.971  25.789  13.003  1.00  0.00      A    N
ATOM   3028  HZ  ACN A 337       8.954  22.723  12.774  1.00  0.00      A    H
ATOM   3029  HZ1 ACN A 337      10.492  23.699  12.911  1.00  0.00      A    H
ATOM   3030  HZ2 ACN A 337       9.376  23.737  11.456  1.00  0.00      A    H
ATOM   3034  CT  ACN A 338       2.259  30.508  42.276  1.00  0.00      A    C
ATOM   3035  CZ  ACN A 338       2.832  30.894  40.958  1.00  0.00      A    C
ATOM   3036  NZ  ACN A 338       3.280  31.257  39.941  1.00  0.00      A    N
ATOM   3037  HZ  ACN A 338       1.505  31.266  42.475  1.00  0.00      A    H
ATOM   3038  HZ1 ACN A 338       3.065  30.504  43.006  1.00  0.00      A    H
ATOM   3039  HZ2 ACN A 338       1.870  29.500  42.165  1.00  0.00      A    H
ATOM   3043  CT  ACN A 339       9.069  14.348  37.580  1.00  0.00      A    C
ATOM   3044  CZ  ACN A 339       7.968  14.119  38.559  1.00  0.00      A    C
ATOM   3045  NZ  ACN A 339       7.140  13.976  39.343  1.00  0.00      A    N
ATOM   3046  HZ  ACN A 339       9.273  13.440  37.018  1.00  0.00      A    H
ATOM   3047  HZ1 ACN A 339       9.977  14.583  38.130  1.00  0.00      A    H
ATOM   3048  HZ2 ACN A 339       8.905  15.179  36.899  1.00  0.00      A    H
ATOM   3052  CT  ACN A 340      27.004  15.314  33.773  1.00  0.00      A    C
ATOM   3053  CZ  ACN A 340      25.754  15.721  34.367  1.00  0.00      A    C
ATOM   3054  NZ  ACN A 340      24.776  16.093  34.925  1.00  0.00      A    N
ATOM   3055  HZ  ACN A 340      27.157  15.806  32.816  1.00  0.00      A    H
ATOM   3056  HZ1 ACN A 340      26.850  14.276  33.489  1.00  0.00      A    H
ATOM   3057  HZ2 ACN A 340      27.778  15.498  34.513  1.00  0.00      A    H
ATOM   3061  CT  ACN A 341      41.905  47.308  19.134  1.00  0.00      A    C
ATOM   3062  CZ  ACN A 341      41.213  46.197  19.806  1.00  0.00      A    C
ATOM   3063  NZ  ACN A 341      40.835  45.211  20.371  1.00  0.00      A    N
ATOM   3064  HZ  ACN A 341      41.577  47.303  18.098  1.00  0.00      A    H
ATOM   3065  HZ1 ACN A 341      42.985  47.195  19.071  1.00  0.00      A    H
ATOM   3066  HZ2 ACN A 341      41.703  48.256  19.625  1.00  0.00      A    H
ATOM   3070  CT  ACN A 342       0.894  21.106  40.233  1.00  0.00      A    C
ATOM   3071  CZ  ACN A 342       2.283  20.754  39.940  1.00  0.00      A    C
ATOM   3072  NZ  ACN A 342       3.376  20.517  39.662  1.00  0.00      A    N
ATOM   3073  HZ  ACN A 342       0.556  22.104  39.966  1.00  0.00      A    H
ATOM   3074  HZ1 ACN A 342       0.753  20.976  41.303  1.00  0.00      A    H
ATOM   3075  HZ2 ACN A 342       0.230  20.465  39.659  1.00  0.00      A    H
ATOM   3079  CT  ACN A 343      31.419  47.466  35.371  1.00  0.00      A    C
ATOM   3080  CZ  ACN A 343      31.885  46.295  36.149  1.00  0.00      A    C
ATOM   3081  NZ  ACN A 343      32.291  45.406  36.805  1.00  0.00      A    N
ATOM   3082  HZ  ACN A 343      30.563  47.856  35.916  1.00  0.00      A    H
ATOM   3083  HZ1 ACN A 343      31.041  47.169  34.396  1.00  0.00      A    H
ATOM   3084  HZ2 ACN A 343      32.076  48.258  35.021  1.00  0.00      A    H
ATOM   3088  CT  ACN A 344      11.812  35.900  31.435  1.00  0.00      A    C
ATOM   3089  CZ  ACN A 344      11.001  36.886  32.212  1.00  0.00      A    C
ATOM   3090  NZ  ACN A 344      10.384  37.629  32.845  1.00  0.00      A    N
ATOM   3091  HZ  ACN A 344      12.871  35.981  31.669  1.00  0.00      A    H
ATOM   3092  HZ1 ACN A 344      11.591  36.275  30.439  1.00  0.00      A    H
ATOM   3093  HZ2 ACN A 344      11.550  34.851  31.543  1.00  0.00      A    H
ATOM   3097  CT  ACN A 345       7.022  31.297   6.440  1.00  0.00      A    C
ATOM   3098  CZ  ACN A 345       5.590  31.648   6.123  1.00  0.00      A    C
ATOM   3099  NZ  ACN A 345       4.496  31.972   5.909  1.00  0.00      A    N
ATOM   3100  HZ  ACN A 345       7.338  31.490   7.461  1.00  0.00      A    H
ATOM   3101  HZ1 ACN A 345       7.734  31.813   5.801  1.00  0.00      A    H
ATOM   3102  HZ2 ACN A 345       7.230  30.245   6.260  1.00  0.00      A    H
ATOM   3106  CT  ACN A 346       4.088  26.806  33.454  1.00  0.00      A    C
ATOM   3107  CZ  ACN A 346       4.722  26.763  32.112  1.00  0.00      A    C
ATOM   3108  NZ  ACN A 346       5.244  26.739  31.070  1.00  0.00      A    N
ATOM   3109  HZ  ACN A 346       4.478  27.683  33.965  1.00  0.00      A    H
ATOM   3110  HZ1 ACN A 346       4.435  25.944  34.018  1.00  0.00      A    H
ATOM   3111  HZ2 ACN A 346       3.008  26.890  33.369  1.00  0.00      A    H
ATOM   3115  CT  ACN A 347      19.626  17.502  28.916  1.00  0.00      A    C
ATOM   3116  CZ  ACN A 347      19.999  16.050  28.849  1.00  0.00      A    C
ATOM   3117  NZ  ACN A 347      20.224  14.903  28.764  1.00  0.00      A    N
ATOM   3118  HZ  ACN A 347      18.544  17.599  28.883  1.00  0.00      A    H
ATOM   3119  HZ1 ACN A 347      20.118  18.082  28.140  1.00  0.00      A    H
ATOM   3120  HZ2 ACN A 347      19.980  17.885  29.870  1.00  0.00      A    H
ATOM   3124  CT  ACN A 348      11.759   9.145  12.681  1.00  0.00      A    C
ATOM   3125  CZ  ACN A 348      13.134   9.084  12.295  1.00  0.00      A    C
ATOM   3126  NZ  ACN A 348      14.293   9.014  12.055  1.00  0.00      A    N
ATOM   3127  HZ  ACN A 348      11.716   9.305  13.755  1.00  0.00      A    H
ATOM   3128  HZ1 ACN A 348      11.373   8.163  12.419  1.00  0.00      A    H
ATOM   3129  HZ2 ACN A 348      11.298   9.979  12.158  1.00  0.00      A    H
ATOM   3133  CT  ACN A 349      23.036   5.975  28.750  1.00  0.00      A    C
ATOM   3134  CZ  ACN A 349      22.123   6.157  29.933  1.00  0.00      A    C
ATOM   3135  NZ  ACN A 349      21.472   6.216  30.937  1.00  0.00      A    N
ATOM   3136  HZ  ACN A 349      23.706   6.830  28.696  1.00  0.00      A    H
ATOM   3137  HZ1 ACN A 349      22.415   5.873  27.864  1.00  0.00      A    H
ATOM   3138  HZ2 ACN A 349      23.647   5.091  28.916  1.00  0.00      A    H
ATOM   3142  CT  ACN A 350      45.592   6.044  17.235  1.00  0.00      A    C
ATOM   3143  CZ  ACN A 350      44.398   6.025  16.400  1.00  0.00      A    C
ATOM   3144  NZ  ACN A 350      43.481   6.027  15.726  1.00  0.00      A    N
ATOM   3145  HZ  ACN A 350      46.378   5.960  16.489  1.00  0.00      A    H
ATOM   3146  HZ1 ACN A 350      45.811   5.226  17.916  1.00  0.00      A    H
ATOM   3147  HZ2 ACN A 350      45.686   6.939  17.845  1.00  0.00      A    H
ATOM   3151  CT  ACN A 351      47.429  42.485  37.427  1.00  0.00      A    C
ATOM   3152  CZ  ACN A 351      46.597  41.287  37.546  1.00  0.00      A    C
ATOM   3153  NZ  ACN A 351      45.963  40.260  37.637  1.00  0.00      A    N
ATOM   3154  HZ  ACN A 351      47.992  42.449  38.357  1.00  0.00      A    H
ATOM   3155  HZ1 ACN A 351      46.922  43.424  37.223  1.00  0.00      A    H
ATOM   3156  HZ2 ACN A 351      48.095  42.375  36.575  1.00  0.00      A    H
ATOM   3160  CT  ACN A 352       1.754  15.963  17.667  1.00  0.00      A    C
ATOM   3161  CZ  ACN A 352       2.740  16.347  16.693  1.00  0.00      A    C
ATOM   3162  NZ  ACN A 352       3.510  16.679  15.934  1.00  0.00      A    N
ATOM   3163  HZ  ACN A 352       1.643  14.884  17.598  1.00  0.00      A    H
ATOM   3164  HZ1 ACN A 352       0.826  16.491  17.462  1.00  0.00      A    H
ATOM   3165  HZ2 ACN A 352       2.266  16.270  18.575  1.00  0.00      A    H
ATOM   3169  CT  ACN A 353      34.807  44.129  17.398  1.00  0.00      A    C
ATOM   3170  CZ  ACN A 353      34.820  44.933  16.179  1.00  0.00      A    C
ATOM   3171  NZ  ACN A 353      34.896  45.592  15.190  1.00  0.00      A    N
ATOM   3172  HZ  ACN A 353      34.939  44.778  18.259  1.00  0.00      A    H
ATOM   3173  HZ1 ACN A 353      35.620  43.413  17.305  1.00  0.00      A    H
ATOM   3174  HZ2 ACN A 353      33.935  43.484  17.467  1.00  0.00      A    H
ATOM   3178  CT  ACN A 354      15.585  16.598  42.479  1.00  0.00      A    C
ATOM   3179  CZ  ACN A 354      16.187  17.929  42.131  1.00  0.00      A    C
ATOM   3180  NZ  ACN A 354      16.665  18.930  41.775  1.00  0.00      A    N
ATOM   3181  HZ  ACN A 354      14.588  16.478  42.062  1.00  0.00      A    H
ATOM   3182  HZ1 ACN A 354      15.454  16.541  43.556  1.00  0.00      A    H
ATOM   3183  HZ2 ACN A 354      16.330  15.855  42.206  1.00  0.00      A    H
ATOM   3187  CT  ACN A 355      19.625  25.266   7.298  1.00  0.00      A    C
ATOM   3188  CZ  ACN A 355      20.925  25.492   6.605  1.00  0.00      A    C
ATOM   3189  NZ  ACN A 355      21.986  25.684   6.123  1.00  0.00      A    N
ATOM   3190  HZ  ACN A 355      19.640  25.997   8.103  1.00  0.00      A    H
ATOM   3191  HZ1 ACN A 355      19.435  24.246   7.622  1.00  0.00      A    H
ATOM   3192  HZ2 ACN A 355      18.826  25.504   6.600  1.00  0.00      A    H
ATOM   3196  CT  ACN A 356      44.655   1.640  -0.580  1.00  0.00      A    C
ATOM   3197  CZ  ACN A 356      44.469   1.709   0.904  1.00  0.00      A    C
ATOM   3198  NZ  ACN A 356      44.336   1.740   2.023  1.00  0.00      A    N
ATOM   3199  HZ  ACN A 356      45.678   1.444  -0.890  1.00  0.00      A    H
ATOM   3200  HZ1 ACN A 356      44.250   2.518  -1.075  1.00  0.00      A    H
ATOM   3201  HZ2 ACN A 356      44.061   0.821  -0.977  1.00  0.00      A    H
ATOM   3205  CT  ACN A 357      44.122  45.690  42.788  1.00  0.00      A    C
ATOM   3206  CZ  ACN A 357      44.794  45.546  44.105  1.00  0.00      A    C
ATOM   3207  NZ  ACN A 357      45.334  45.348  45.082  1.00  0.00      A    N
ATOM   3208  HZ  ACN A 357      43.195  46.180  43.074  1.00  0.00      A    H
ATOM   3209  HZ1 ACN A 357      43.839  44.757  42.306  1.00  0.00      A    H
ATOM   3210  HZ2 ACN A 357      44.671  46.288  42.066  1.00  0.00      A    H
ATOM   3214  CT  ACN A 358      13.559   5.641  43.125  1.00  0.00      A    C
ATOM   3215  CZ  ACN A 358      13.401   6.658  44.157  1.00  0.00      A    C
ATOM   3216  NZ  ACN A 358      13.241   7.471  44.922  1.00  0.00      A    N
ATOM   3217  HZ  ACN A 358      14.369   6.017  42.505  1.00  0.00      A    H
ATOM   3218  HZ1 ACN A 358      12.647   5.610  42.534  1.00  0.00      A    H
ATOM   3219  HZ2 ACN A 358      13.879   4.700  43.564  1.00  0.00      A    H
ATOM   3223  CT  ACN A 359      17.800  32.331  20.535  1.00  0.00      A    C
ATOM   3224  CZ  ACN A 359      18.479  33.461  21.184  1.00  0.00      A    C
ATOM   3225  NZ  ACN A 359      19.041  34.282  21.771  1.00  0.00      A    N
ATOM   3226  HZ  ACN A 359      17.555  31.524  21.221  1.00  0.00      A    H
ATOM   3227  HZ1 ACN A 359      18.422  31.939  19.735  1.00  0.00      A    H
ATOM   3228  HZ2 ACN A 359      16.880  32.772  20.162  1.00  0.00      A    H
ATOM   3232  CT  ACN A 360      38.781  43.804  18.318  1.00  0.00      A    C
ATOM   3233  CZ  ACN A 360      39.637  42.648  18.264  1.00  0.00      A    C
ATOM   3234  NZ  ACN A 360      40.301  41.720  18.212  1.00  0.00      A    N
ATOM   3235  HZ  ACN A 360      37.823  43.627  17.835  1.00  0.00      A    H
ATOM   3236  HZ1 ACN A 360      39.287  44.700  17.969  1.00  0.00      A    H
ATOM   3237  HZ2 ACN A 360      38.427  43.967  19.333  1.00  0.00      A    H
ATOM   3241  CT  ACN A 361      31.311   5.378   5.039  1.00  0.00      A    C
ATOM   3242  CZ  ACN A 361      30.185   6.125   5.675  1.00  0.00      A    C
ATOM   3243  NZ  ACN A 361      29.302   6.685   6.212  1.00  0.00      A    N
ATOM   3244  HZ  ACN A 361      32.010   5.258   5.862  1.00  0.00      A    H
ATOM   3245  HZ1 ACN A 361      31.627   5.971   4.184  1.00  0.00      A    H
ATOM   3246  HZ2 ACN A 361      30.854   4.444   4.722  1.00  0.00      A    H
ATOM   3250  CT  ACN A 362      45.766  14.630  32.322  1.00  0.00      A    C
ATOM   3251  CZ  ACN A 362      46.374  13.358  31.908  1.00  0.00      A    C
ATOM   3252  NZ  ACN A 362      46.877  12.371  31.616  1.00  0.00      A    N
ATOM   3253  HZ  ACN A 362      45.187  15.122  31.545  1.00  0.00      A    H
ATOM   3254  HZ1 ACN A 362      46.661  15.207  32.542  1.00  0.00      A    H
ATOM   3255  HZ2 ACN A 362      45.128  14.556  33.199  1.00  0.00      A    H
ATOM   3259  CT  ACN A 363      33.247  31.515   6.366  1.00  0.00      A    C
ATOM   3260  CZ  ACN A 363      32.302  30.782   7.229  1.00  0.00      A    C
ATOM   3261  NZ  ACN A 363      31.596  30.260   7.974  1.00  0.00      A    N
ATOM   3262  HZ  ACN A 363      33.329  31.024   5.399  1.00  0.00      A    H
ATOM   3263  HZ1 ACN A 363      34.187  31.597   6.904  1.00  0.00      A    H
ATOM   3264  HZ2 ACN A 363      32.821  32.497   6.175  1.00  0.00      A    H
ATOM   3268  CT  ACN A 364       5.740   7.682  36.019  1.00  0.00      A    C
ATOM   3269  CZ  ACN A 364       6.610   7.433  37.196  1.00  0.00      A    C
ATOM   3270  NZ  ACN A 364       7.241   7.252  38.141  1.00  0.00      A    N
ATOM   3271  HZ  ACN A 364       4.689   7.707  36.297  1.00  0.00      A    H
ATOM   3272  HZ1 ACN A 364       5.939   6.822  35.386  1.00  0.00      A    H
ATOM   3273  HZ2 ACN A 364       6.055   8.600  35.529  1.00  0.00      A    H
ATOM   3277  CT  ACN A 365      45.148  30.929  41.080  1.00  0.00      A    C
ATOM   3278  CZ  ACN A 365      44.393  31.597  39.952  1.00  0.00      A    C
ATOM   3279  NZ  ACN A 365      43.827  32.127  39.111  1.00  0.00      A    N
ATOM   3280  HZ  ACN A 365      45.808  31.655  41.546  1.00  0.00      A    H
ATOM   3281  HZ1 ACN A 365      45.834  30.180  40.692  1.00  0.00      A    H
ATOM   3282  HZ2 ACN A 365      44.359  30.628  41.763  1.00  0.00      A    H
ATOM   3286  CT  ACN A 366      24.849  36.208  44.502  1.00  0.00      A    C
ATOM   3287  CZ  ACN A 366      25.285  36.972  43.347  1.00  0.00      A    C
ATOM   3288  NZ  ACN A 366      25.706  37.651  42.449  1.00  0.00      A    N
ATOM   3289  HZ  ACN A 366      25.087  35.149  44.444  1.00  0.00      A    H
ATOM   3290  HZ1 ACN A 366      23.769  36.170  44.619  1.00  0.00      A    H
ATOM   3291  HZ2 ACN A 366      25.273  36.635  45.408  1.00  0.00      A    H
ATOM   3295  CT  ACN A 367      29.223   1.179   2.763  1.00  0.00      A    C
ATOM   3296  CZ  ACN A 367      30.502   1.609   3.181  1.00  0.00      A    C
ATOM   3297  NZ  ACN A 367      31.540   2.025   3.491  1.00  0.00      A    N
ATOM   3298  HZ  ACN A 367      29.137   0.096   2.734  1.00  0.00      A    H
ATOM   3299  HZ1 ACN A 367      28.956   1.708   1.852  1.00  0.00      A    H
ATOM   3300  HZ2 ACN A 367      28.454   1.462   3.477  1.00  0.00      A    H
ATOM   3304  CT  ACN A 368      28.120   3.299   6.422  1.00  0.00      A    C
ATOM   3305  CZ  ACN A 368      26.977   2.920   5.571  1.00  0.00      A    C
ATOM   3306  NZ  ACN A 368      26.093   2.634   4.889  1.00  0.00      A    N
ATOM   3307  HZ  ACN A 368      28.605   4.043   5.794  1.00  0.00      A    H
ATOM   3308  HZ1 ACN A 368      28.603   2.350   6.641  1.00  0.00      A    H
ATOM   3309  HZ2 ACN A 368      27.846   3.796   7.349  1.00  0.00      A    H
ATOM   3313  CT  ACN A 369      38.782  25.847  20.827  1.00  0.00      A    C
ATOM   3314  CZ  ACN A 369      39.490  24.691  20.385  1.00  0.00      A    C
ATOM   3315  NZ  ACN A 369      40.057  23.753  19.978  1.00  0.00      A    N
ATOM   3316  HZ  ACN A 369      38.018  25.611  21.562  1.00  0.00      A    H
ATOM   3317  HZ1 ACN A 369      38.344  26.491  20.068  1.00  0.00      A    H
ATOM   3318  HZ2 ACN A 369      39.642  26.310  21.305  1.00  0.00      A    H
ATOM   3322  CT  ACN A 370      34.504  17.848  43.825  1.00  0.00      A    C
ATOM   3323  CZ  ACN A 370      34.702  19.294  43.395  1.00  0.00      A    C
ATOM   3324  NZ  ACN A 370      34.862  20.416  43.061  1.00  0.00      A    N
ATOM   3325  HZ  ACN A 370      35.455  17.321  43.821  1.00  0.00      A    H
ATOM   3326  HZ1 ACN A 370      33.912  17.350  43.062  1.00  0.00      A    H
ATOM   3327  HZ2 ACN A 370      34.040  17.801  44.807  1.00  0.00      A    H
ATOM   3331  CT  ACN A 371      18.140  25.900  26.409  1.00  0.00      A    C
ATOM   3332  CZ  ACN A 371      19.031  24.898  27.014  1.00  0.00      A    C
ATOM   3333  NZ  ACN A 371      19.622  24.049  27.520  1.00  0.00      A    N
ATOM   3334  HZ  ACN A 371      17.812  26.641  27.134  1.00  0.00      A    H
ATOM   3335  HZ1 ACN A 371      17.289  25.437  25.916  1.00  0.00      A    H
ATOM   3336  HZ2 ACN A 371      18.794  26.504  25.785  1.00  0.00      A    H
ATOM   3340  CT  ACN A 372      42.370   6.587  42.182  1.00  0.00      A    C
ATOM   3341  CZ  ACN A 372      41.128   6.763  41.372  1.00  0.00      A    C
ATOM   3342  NZ  ACN A 372      40.096   6.910  40.859  1.00  0.00      A    N
ATOM   3343  HZ  ACN A 372      43.254   6.184  41.693  1.00  0.00      A    H
ATOM   3344  HZ1 ACN A 372      42.078   6.044  43.077  1.00  0.00      A    H
ATOM   3345  HZ2 ACN A 372      42.627   7.591  42.510  1.00  0.00      A    H
ATOM   3349  CT  ACN A 373      21.455  37.765  10.347  1.00  0.00      A    C
ATOM   3350  CZ  ACN A 373      21.546  39.022   9.478  1.00  0.00      A    C
ATOM   3351  NZ  ACN A 373      21.580  39.990   8.869  1.00  0.00      A    N
ATOM   3352  HZ  ACN A 373      21.705  38.242  11.292  1.00  0.00      A    H
ATOM   3353  HZ1 ACN A 373      22.110  36.927  10.126  1.00  0.00      A    H
ATOM   3354  HZ2 ACN A 373      20.446  37.367  10.418  1.00  0.00      A    H
ATOM   3358  CT  ACN A 374      23.634   3.148  10.956  1.00  0.00      A    C
ATOM   3359  CZ  ACN A 374      23.238   1.785  10.758  1.00  0.00      A    C
ATOM   3360  NZ  ACN A 374      22.964   0.634  10.668  1.00  0.00      A    N
ATOM   3361  HZ  ACN A 374      24.421   3.243  11.699  1.00  0.00      A    H
ATOM   3362  HZ1 ACN A 374      22.810   3.722  11.374  1.00  0.00      A    H
ATOM   3363  HZ2 ACN A 374      24.012   3.383   9.964  1.00  0.00      A    H
ATOM   3367  CT  ACN A 375      35.552  37.790   4.042  1.00  0.00      A    C
ATOM   3368  CZ  ACN A 375      36.649  38.369   3.329  1.00  0.00      A    C
ATOM   3369  NZ  ACN A 375      37.525  38.878   2.730  1.00  0.00      A    N
ATOM   3370  HZ  ACN A 375      35.413  38.084   5.080  1.00  0.00      A    H
ATOM   3371  HZ1 ACN A 375      35.775  36.728   4.095  1.00  0.00      A    H
ATOM   3372  HZ2 ACN A 375      34.618  37.967   3.516  1.00  0.00      A    H
ATOM   3376  CT  ACN A 376       7.356  21.980  20.537  1.00  0.00      A    C
ATOM   3377  CZ  ACN A 376       8.405  22.278  21.530  1.00  0.00      A    C
ATOM   3378  NZ  ACN A 376       9.237  22.456  22.276  1.00  0.00      A    N
ATOM   3379  HZ  ACN A 376       7.498  22.572  19.637  1.00  0.00      A    H
ATOM   3380  HZ1 ACN A 376       6.514  22.465  21.026  1.00  0.00      A    H
ATOM   3381  HZ2 ACN A 376       7.140  20.926  20.386  1.00  0.00      A    H
ATOM   3385  CT  ACN A 377      21.450  35.891  23.086  1.00  0.00      A    C
ATOM   3386  CZ  ACN A 377      21.980  34.718  23.580  1.00  0.00      A    C
ATOM   3387  NZ  ACN A 377      22.363  33.708  23.991  1.00  0.00      A    N
ATOM   3388  HZ  ACN A 377      21.459  35.877  21.999  1.00  0.00      A    H
ATOM   3389  HZ1 ACN A 377      22.102  36.681  23.450  1.00  0.00      A    H
ATOM   3390  HZ2 ACN A 377      20.469  36.060  23.522  1.00  0.00      A    H
ATOM   3394  CT  ACN A 378      32.294  25.350  15.637  1.00  0.00      A    C
ATOM   3395  CZ  ACN A 378      31.554  26.468  16.226  1.00  0.00      A    C
ATOM   3396  NZ  ACN A 378      30.971  27.339  16.695  1.00  0.00      A    N
ATOM   3397  HZ  ACN A 378      32.842  25.972  14.933  1.00  0.00      A    H
ATOM   3398  HZ1 ACN A 378      31.646  24.563  15.261  1.00  0.00      A    H
ATOM   3399  HZ2 ACN A 378      32.958  24.931  16.390  1.00  0.00      A    H
ATOM   3403  CT  ACN A 379      14.178  26.593   2.085  1.00  0.00      A    C
ATOM   3404  CZ  ACN A 379      13.686  26.807   0.758  1.00  0.00      A    C
ATOM   3405  NZ  ACN A 379      13.329  27.050  -0.325  1.00  0.00      A    N
ATOM   3406  HZ  ACN A 379      15.245  26.795   2.049  1.00  0.00      A    H
ATOM   3407  HZ1 ACN A 379      14.054  25.585   2.472  1.00  0.00      A    H
ATOM   3408  HZ2 ACN A 379      13.754  27.245   2.844  1.00  0.00      A    H
ATOM   3412  CT  ACN A 380      18.568  46.029  15.849  1.00  0.00      A    C
ATOM   3413  CZ  ACN A 380      17.659  44.906  16.060  1.00  0.00      A    C
ATOM   3414  NZ  ACN A 380      16.982  43.998  16.261  1.00  0.00      A    N
ATOM   3415  HZ  ACN A 380      18.037  46.976  15.894  1.00  0.00      A    H
ATOM   3416  HZ1 ACN A 380      18.991  45.804  14.873  1.00  0.00      A    H
ATOM   3417  HZ2 ACN A 380      19.433  45.953  16.502  1.00  0.00      A    H
ATOM   3421  CT  ACN A 381      31.541   7.343  15.931  1.00  0.00      A    C
ATOM   3422  CZ  ACN A 381      30.230   7.777  15.536  1.00  0.00      A    C
ATOM   3423  NZ  ACN A 381      29.156   8.168  15.234  1.00  0.00      A    N
ATOM   3424  HZ  ACN A 381      32.081   6.902  15.098  1.00  0.00      A    H
ATOM   3425  HZ1 ACN A 381      31.478   6.575  16.698  1.00  0.00      A    H
ATOM   3426  HZ2 ACN A 381      32.073   8.256  16.188  1.00  0.00      A    H
ATOM   3430  CT  ACN A 382      45.566  25.184  36.312  1.00  0.00      A    C
ATOM   3431  CZ  ACN A 382      46.460  24.906  35.238  1.00  0.00      A    C
ATOM   3432  NZ  ACN A 382      47.195  24.646  34.351  1.00  0.00      A    N
ATOM   3433  HZ  ACN A 382      44.578  25.426  35.927  1.00  0.00      A    H
ATOM   3434  HZ1 ACN A 382      46.051  25.942  36.921  1.00  0.00      A    H
ATOM   3435  HZ2 ACN A 382      45.343  24.278  36.870  1.00  0.00      A    H
ATOM   3439  CT  ACN A 383      34.614  10.641  46.214  1.00  0.00      A    C
ATOM   3440  CZ  ACN A 383      34.269   9.335  45.618  1.00  0.00      A    C
ATOM   3441  NZ  ACN A 383      34.014   8.334  45.092  1.00  0.00      A    N
ATOM   3442  HZ  ACN A 383      34.606  10.393  47.272  1.00  0.00      A    H
ATOM   3443  HZ1 ACN A 383      33.910  11.430  45.960  1.00  0.00      A    H
ATOM   3444  HZ2 ACN A 383      35.550  10.926  45.742  1.00  0.00      A    H
ATOM   3448  CT  ACN A 384      11.781  41.967  20.893  1.00  0.00      A    C
ATOM   3449  CZ  ACN A 384      12.957  42.753  21.109  1.00  0.00      A    C
ATOM   3450  NZ  ACN A 384      13.861  43.459  21.333  1.00  0.00      A    N
ATOM   3451  HZ  ACN A 384      11.671  41.000  21.378  1.00  0.00      A    H
ATOM   3452  HZ1 ACN A 384      11.729  41.842  19.815  1.00  0.00      A    H
ATOM   3453  HZ2 ACN A 384      10.941  42.539  21.279  1.00  0.00      A    H
ATOM   3457  CT  ACN A 385      37.361  14.139   3.184  1.00  0.00      A    C
ATOM   3458  CZ  ACN A 385      36.486  13.412   2.254  1.00  0.00      A    C
ATOM   3459  NZ  ACN A 385      35.822  12.906   1.424  1.00  0.00      A    N
ATOM   3460  HZ  ACN A 385      37.739  13.375   3.858  1.00  0.00      A    H
ATOM   3461  HZ1 ACN A 385      36.821  14.951   3.664  1.00  0.00      A    H
ATOM   3462  HZ2 ACN A 385      38.092  14.482   2.456  1.00  0.00      A    H
ATOM   3466  CT  ACN A 386      35.286  31.261  26.768  1.00  0.00      A    C
ATOM   3467  CZ  ACN A 386      35.468  30.690  28.132  1.00  0.00      A    C
ATOM   3468  NZ  ACN A 386      35.655  30.248  29.214  1.00  0.00      A    N
ATOM   3469  HZ  ACN A 386      36.229  31.274  26.228  1.00  0.00      A    H
ATOM   3470  HZ1 ACN A 386      34.705  32.162  26.946  1.00  0.00      A    H
ATOM   3471  HZ2 ACN A 386      34.705  30.593  26.137  1.00  0.00      A    H
ATOM   3475  CT  ACN A 387      44.100  28.802   0.143  1.00  0.00      A    C
ATOM   3476  CZ  ACN A 387      44.548  27.436   0.329  1.00  0.00      A    C
ATOM   3477  NZ  ACN A 387      44.918  26.352   0.487  1.00  0.00      A    N
ATOM   3478  HZ  ACN A 387      44.933  29.498   0.196  1.00  0.00      A    H
ATOM   3479  HZ1 ACN A 387      43.341  28.903   0.914  1.00  0.00      A    H
ATOM   3480  HZ2 ACN A 387      43.628  28.958  -0.823  1.00  0.00      A    H
ATOM   3484  CT  ACN A 388      23.274  41.747  28.970  1.00  0.00      A    C
ATOM   3485  CZ  ACN A 388      23.374  40.313  29.147  1.00  0.00      A    C
ATOM   3486  NZ  ACN A 388      23.428  39.178  29.326  1.00  0.00      A    N
ATOM   3487  HZ  ACN A 388      23.964  42.252  29.641  1.00  0.00      A    H
ATOM   3488  HZ1 ACN A 388      22.225  41.984  29.122  1.00  0.00      A    H
ATOM   3489  HZ2 ACN A 388      23.463  42.076  27.951  1.00  0.00      A    H
ATOM   3493  CT  ACN A 389       6.811  38.181  19.212  1.00  0.00      A    C
ATOM   3494  CZ  ACN A 389       5.625  37.622  18.582  1.00  0.00      A    C
ATOM   3495  NZ  ACN A 389       4.704  37.234  18.053  1.00  0.00      A    N
ATOM   3496  HZ  ACN A 389       7.510  38.562  18.472  1.00  0.00      A    H
ATOM   3497  HZ1 ACN A 389       7.277  37.398  19.805  1.00  0.00      A    H
ATOM   3498  HZ2 ACN A 389       6.507  39.054  19.784  1.00  0.00      A    H
ATOM   3502  CT  ACN A 390      18.988  33.344  24.871  1.00  0.00      A    C
ATOM   3503  CZ  ACN A 390      19.577  31.988  24.981  1.00  0.00      A    C
ATOM   3504  NZ  ACN A 390      20.079  30.970  25.043  1.00  0.00      A    N
ATOM   3505  HZ  ACN A 390      18.469  33.702  25.757  1.00  0.00      A    H
ATOM   3506  HZ1 ACN A 390      18.234  33.399  24.090  1.00  0.00      A    H
ATOM   3507  HZ2 ACN A 390      19.827  34.017  24.713  1.00  0.00      A    H
ATOM   3511  CT  ACN A 391       3.842  38.517  24.142  1.00  0.00      A    C
ATOM   3512  CZ  ACN A 391       4.043  37.245  23.435  1.00  0.00      A    C
ATOM   3513  NZ  ACN A 391       4.141  36.226  22.941  1.00  0.00      A    N
ATOM   3514  HZ  ACN A 391       4.506  39.198  23.616  1.00  0.00      A    H
ATOM   3515  HZ1 ACN A 391       4.139  38.302  25.165  1.00  0.00      A    H
ATOM   3516  HZ2 ACN A 391       2.807  38.839  24.054  1.00  0.00      A    H
ATOM   3520  CT  ACN A 392      29.585  46.227   8.600  1.00  0.00      A    C
ATOM   3521  CZ  ACN A 392      31.013  45.851   8.430  1.00  0.00      A    C
ATOM   3522  NZ  ACN A 392      32.116  45.594   8.373  1.00  0.00      A    N
ATOM   3523  HZ  ACN A 392      29.566  46.947   9.414  1.00  0.00      A    H
ATOM   3524  HZ1 ACN A 392      29.043  45.330   8.889  1.00  0.00      A    H
ATOM   3525  HZ2 ACN A 392      29.165  46.576   7.660  1.00  0.00      A    H
ATOM   3529  CT  ACN A 393      25.776  21.607   2.897  1.00  0.00      A    C
ATOM   3530  CZ  ACN A 393      24.556  22.379   2.724  1.00  0.00      A    C
ATOM   3531  NZ  ACN A 393      23.570  22.975   2.559  1.00  0.00      A    N
ATOM   3532  HZ  ACN A 393      26.677  22.050   2.481  1.00  0.00      A    H
ATOM   3533  HZ1 ACN A 393      25.592  20.594   2.548  1.00  0.00      A    H
ATOM   3534  HZ2 ACN A 393      25.918  21.533   3.973  1.00  0.00      A    H
ATOM   3538  CT  ACN A 394      34.366  17.151  21.494  1.00  0.00      A    C
ATOM   3539  CZ  ACN A 394      34.703  17.049  20.059  1.00  0.00      A    C
ATOM   3540  NZ  ACN A 394      34.955  17.011  18.963  1.00  0.00      A    N
ATOM   3541  HZ  ACN A 394      35.066  17.862  21.925  1.00  0.00      A    H
ATOM   3542  HZ1 ACN A 394      34.456  16.183  21.980  1.00  0.00      A    H
ATOM   3543  HZ2 ACN A 394      33.365  17.573  21.533  1.00  0.00      A    H
ATOM   3547  CT  ACN A 395      45.085  18.405  14.355  1.00  0.00      A    C
ATOM   3548  CZ  ACN A 395      45.875  18.970  13.244  1.00  0.00      A    C
ATOM   3549  NZ  ACN A 395      46.441  19.388  12.374  1.00  0.00      A    N
ATOM   3550  HZ  ACN A 395      45.633  18.676  15.253  1.00  0.00      A    H
ATOM   3551  HZ1 ACN A 395      45.069  17.324  14.244  1.00  0.00      A    H
ATOM   3552  HZ2 ACN A 395      44.126  18.911  14.268  1.00  0.00      A    H
ATOM   3556  CT  ACN A 396      16.643  21.599   4.516  1.00  0.00      A    C
ATOM   3557  CZ  ACN A 396      17.484  22.364   5.413  1.00  0.00      A    C
ATOM   3558  NZ  ACN A 396      18.118  22.937   6.195  1.00  0.00      A    N
ATOM   3559  HZ  ACN A 396      16.522  22.239   3.645  1.00  0.00      A    H
ATOM   3560  HZ1 ACN A 396      15.621  21.459   4.860  1.00  0.00      A    H
ATOM   3561  HZ2 ACN A 396      17.179  20.675   4.319  1.00  0.00      A    H
ATOM   3565  CT  ACN A 397      20.837  21.325  36.352  1.00  0.00      A    C
ATOM   3566  CZ  ACN A 397      20.298  21.130  35.001  1.00  0.00      A    C
ATOM   3567  NZ  ACN A 397      19.916  20.889  33.930  1.00  0.00      A    N
ATOM   3568  HZ  ACN A 397      20.228  20.854  37.120  1.00  0.00      A    H
ATOM   3569  HZ1 ACN A 397      20.768  22.405  36.445  1.00  0.00      A    H
ATOM   3570  HZ2 ACN A 397      21.877  21.017  36.424  1.00  0.00      A    H
ATOM   3574  CT  ACN A 398      14.218   9.660  26.268  1.00  0.00      A    C
ATOM   3575  CZ  ACN A 398      14.631   9.886  27.649  1.00  0.00      A    C
ATOM   3576  NZ  ACN A 398      14.998  10.017  28.708  1.00  0.00      A    N
ATOM   3577  HZ  ACN A 398      13.281  10.128  25.976  1.00  0.00      A    H
ATOM   3578  HZ1 ACN A 398      14.130   8.584  26.140  1.00  0.00      A    H
ATOM   3579  HZ2 ACN A 398      15.046  10.125  25.740  1.00  0.00      A    H
ATOM   3583  CT  ACN A 399       3.502  38.059  11.566  1.00  0.00      A    C
ATOM   3584  CZ  ACN A 399       3.428  38.319  13.012  1.00  0.00      A    C
ATOM   3585  NZ  ACN A 399       3.335  38.559  14.113  1.00  0.00      A    N
ATOM   3586  HZ  ACN A 399       2.504  37.874  11.177  1.00  0.00      A    H
ATOM   3587  HZ1 ACN A 399       4.073  37.172  11.303  1.00  0.00      A    H
ATOM   3588  HZ2 ACN A 399       4.031  38.818  10.996  1.00  0.00      A    H
ATOM   3592  CT  ACN A 400      26.548  46.012   4.412  1.00  0.00      A    C
ATOM   3593  CZ  ACN A 400      25.679  45.197   5.154  1.00  0.00      A    C
ATOM   3594  NZ  ACN A 400      24.927  44.600   5.808  1.00  0.00      A    N
ATOM   3595  HZ  ACN A 400      26.894  46.841   5.025  1.00  0.00      A    H
ATOM   3596  HZ1 ACN A 400      25.993  46.476   3.601  1.00  0.00      A    H
ATOM   3597  HZ2 ACN A 400      27.304  45.324   4.044  1.00  0.00      A    H
ATOM   3601  N1  BMIMB   1       8.624  29.802  18.741  1.00  0.00      B    N
ATOM   3602  N11 BMIMB   1       8.656  30.526  16.766  1.00  0.00      B    N
ATOM   3603  C1  BMIMB   1       7.895  30.342  17.790  1.00  0.00      B    C
ATOM   3604  H1  BMIMB   1       6.827  30.344  17.832  1.00  0.00      B    H
ATOM   3605  C2  BMIMB   1       9.936  29.582  18.330  1.00  0.00      B    C
ATOM   3606  H2  BMIMB   1      10.631  29.099  18.980  1.00  0.00      B    H
ATOM   3607  C21 BMIMB   1       9.918  30.040  17.070  1.00  0.00      B    C
ATOM   3608  H21 BMIMB   1      10.684  30.052  16.325  1.00  0.00      B    H
ATOM   3609  C3  BMIMB   1       8.089  29.337  20.037  1.00  0.00      B    C
ATOM   3610  H3  BMIMB   1       8.582  29.757  20.902  1.00  0.00      B    H
ATOM   3611  H31 BMIMB   1       7.106  29.728  20.253  1.00  0.00      B    H
ATOM   3612  H32 BMIMB   1       7.933  28.269  19.993  1.00  0.00      B    H
ATOM   3613  C4  BMIMB   1       8.171  30.982  15.474  1.00  0.00      B    C
ATOM   3614  H4  BMIMB   1       8.440  31.961  15.106  1.00  0.00      B    H
ATOM   3615  H41 BMIMB   1       7.130  31.145  15.715  1.00  0.00      B    H
ATOM   3616  C5  BMIMB   1       8.369  29.872  14.516  1.00  0.00      B    C
ATOM   3617  H5  BMIMB   1       9.403  29.899  14.181  1.00  0.00      B    H
ATOM   3618  H51 BMIMB   1       8.002  28.946  14.952  1.00  0.00      B    H
ATOM   3619  C51 BMIMB   1       7.649  30.158  13.173  1.00  0.00      B    C
ATOM   3620  H52 BMIMB   1       6.602  30.399  13.341  1.00  0.00      B    H
ATOM   3621  H53 BMIMB   1       8.186  30.929  12.627  1.00  0.00      B    H
ATOM   3622  C6  BMIMB   1       7.705  28.911  12.209  1.00  0.00      B    C
ATOM   3623  H6  BMIMB   1       6.844  28.263  12.322  1.00  0.00      B    H
ATOM   3624  H61 BMIMB   1       7.700  29.233  11.174  1.00  0.00      B    H
ATOM   3625  H62 BMIMB   1       8.519  28.235  12.445  1.00  0.00      B    H
ATOM   3636  N1  BMIMB   2      27.865   4.644  16.786  1.00  0.00      B    N
ATOM   3637  N11 BMIMB   2      28.183   2.589  16.425  1.00  0.00      B    N
ATOM   3638  C1  BMIMB   2      27.563   3.456  17.160  1.00  0.00      B    C
ATOM   3639  H1  BMIMB   2      27.005   3.096  17.998  1.00  0.00      B    H
ATOM   3640  C2  BMIMB   2      28.641   4.494  15.685  1.00  0.00      B    C
ATOM   3641  H2  BMIMB   2      28.805   5.393  15.133  1.00  0.00      B    H
ATOM   3642  C21 BMIMB   2      28.778   3.214  15.437  1.00  0.00      B    C
ATOM   3643  H21 BMIMB   2      29.105   2.596  14.630  1.00  0.00      B    H
ATOM   3644  C3  BMIMB   2      27.433   5.914  17.319  1.00  0.00      B    C
ATOM   3645  H3  BMIMB   2      26.516   5.635  17.817  1.00  0.00      B    H
ATOM   3646  H31 BMIMB   2      28.067   6.281  18.112  1.00  0.00      B    H
ATOM   3647  H32 BMIMB   2      27.358   6.648  16.529  1.00  0.00      B    H
ATOM   3648  C4  BMIMB   2      28.229   1.125  16.586  1.00  0.00      B    C
ATOM   3649  H4  BMIMB   2      28.187   0.593  15.647  1.00  0.00      B    H
ATOM   3650  H41 BMIMB   2      27.292   1.022  17.113  1.00  0.00      B    H
ATOM   3651  C5  BMIMB   2      29.368   0.521  17.488  1.00  0.00      B    C
ATOM   3652  H5  BMIMB   2      29.029  -0.490  17.702  1.00  0.00      B    H
ATOM   3653  H51 BMIMB   2      30.362   0.603  17.054  1.00  0.00      B    H
ATOM   3654  C51 BMIMB   2      29.471   1.243  18.824  1.00  0.00      B    C
ATOM   3655  H52 BMIMB   2      29.648   2.298  18.627  1.00  0.00      B    H
ATOM   3656  H53 BMIMB   2      28.527   1.049  19.327  1.00  0.00      B    H
ATOM   3657  C6  BMIMB   2      30.643   0.720  19.621  1.00  0.00      B    C
ATOM   3658  H6  BMIMB   2      30.340   0.990  20.626  1.00  0.00      B    H
ATOM   3659  H61 BMIMB   2      30.601  -0.359  19.713  1.00  0.00      B    H
ATOM   3660  H62 BMIMB   2      31.566   1.228  19.365  1.00  0.00      B    H
ATOM   3671  N1  BMIMB   3      40.878  38.256  20.247  1.00  0.00      B    N
ATOM   3672  N11 BMIMB   3      38.873  37.680  19.593  1.00  0.00      B    N
ATOM   3673  C1  BMIMB   3      40.019  38.226  19.260  1.00  0.00      B    C
ATOM   3674  H1  BMIMB   3      40.194  38.484  18.237  1.00  0.00      B    H
ATOM   3675  C2  BMIMB   3      40.135  37.762  21.325  1.00  0.00      B    C
ATOM   3676  H2  BMIMB   3      40.456  37.726  22.343  1.00  0.00      B    H
ATOM   3677  C21 BMIMB   3      38.923  37.243  20.866  1.00  0.00      B    C
ATOM   3678  H21 BMIMB   3      38.095  36.683  21.241  1.00  0.00      B    H
ATOM   3679  C3  BMIMB   3      42.269  38.724  20.234  1.00  0.00      B    C
ATOM   3680  H3  BMIMB   3      42.769  38.488  21.162  1.00  0.00      B    H
ATOM   3681  H31 BMIMB   3      42.770  38.244  19.407  1.00  0.00      B    H
ATOM   3682  H32 BMIMB   3      42.332  39.800  20.176  1.00  0.00      B    H
ATOM   3683  C4  BMIMB   3      37.722  37.468  18.772  1.00  0.00      B    C
ATOM   3684  H4  BMIMB   3      37.589  38.359  18.177  1.00  0.00      B    H
ATOM   3685  H41 BMIMB   3      36.947  37.483  19.524  1.00  0.00      B    H
ATOM   3686  C5  BMIMB   3      37.735  36.122  17.993  1.00  0.00      B    C
ATOM   3687  H5  BMIMB   3      36.747  35.856  17.626  1.00  0.00      B    H
ATOM   3688  H51 BMIMB   3      38.337  36.281  17.101  1.00  0.00      B    H
ATOM   3689  C51 BMIMB   3      38.350  34.923  18.762  1.00  0.00      B    C
ATOM   3690  H52 BMIMB   3      39.369  35.297  18.824  1.00  0.00      B    H
ATOM   3691  H53 BMIMB   3      37.827  34.792  19.706  1.00  0.00      B    H
ATOM   3692  C6  BMIMB   3      38.205  33.695  17.855  1.00  0.00      B    C
ATOM   3693  H6  BMIMB   3      38.471  32.804  18.412  1.00  0.00      B    H
ATOM   3694  H61 BMIMB   3      37.194  33.641  17.467  1.00  0.00      B    H
ATOM   3695  H62 BMIMB   3      38.815  33.724  16.960  1.00  0.00      B    H
ATOM   3706  N1  BMIMB   4      10.981  28.608  37.118  1.00  0.00      B    N
ATOM   3707  N11 BMIMB   4      12.887  28.964  36.157  1.00  0.00      B    N
ATOM   3708  C1  BMIMB   4      12.303  28.410  37.196  1.00  0.00      B    C
ATOM   3709  H1  BMIMB   4      12.888  27.865  37.905  1.00  0.00      B    H
ATOM   3710  C2  BMIMB   4      10.774  29.339  35.993  1.00  0.00      B    C
ATOM   3711  H2  BMIMB   4       9.853  29.785  35.689  1.00  0.00      B    H
ATOM   3712  C21 BMIMB   4      11.949  29.614  35.426  1.00  0.00      B    C
ATOM   3713  H21 BMIMB   4      12.282  30.235  34.623  1.00  0.00      B    H
ATOM   3714  C3  BMIMB   4       9.904  28.151  38.113  1.00  0.00      B    C
ATOM   3715  H3  BMIMB   4       9.666  27.157  37.765  1.00  0.00      B    H
ATOM   3716  H31 BMIMB   4      10.354  28.179  39.094  1.00  0.00      B    H
ATOM   3717  H32 BMIMB   4       9.180  28.939  37.964  1.00  0.00      B    H
ATOM   3718  C4  BMIMB   4      14.319  28.835  35.936  1.00  0.00      B    C
ATOM   3719  H4  BMIMB   4      14.631  28.506  36.916  1.00  0.00      B    H
ATOM   3720  H41 BMIMB   4      14.605  29.856  35.731  1.00  0.00      B    H
ATOM   3721  C5  BMIMB   4      14.672  27.741  34.928  1.00  0.00      B    C
ATOM   3722  H5  BMIMB   4      14.460  27.926  33.878  1.00  0.00      B    H
ATOM   3723  H51 BMIMB   4      15.739  27.678  35.127  1.00  0.00      B    H
ATOM   3724  C51 BMIMB   4      13.911  26.500  35.230  1.00  0.00      B    C
ATOM   3725  H52 BMIMB   4      14.133  26.280  36.271  1.00  0.00      B    H
ATOM   3726  H53 BMIMB   4      12.849  26.612  35.023  1.00  0.00      B    H
ATOM   3727  C6  BMIMB   4      14.448  25.248  34.530  1.00  0.00      B    C
ATOM   3728  H6  BMIMB   4      14.125  24.335  35.017  1.00  0.00      B    H
ATOM   3729  H61 BMIMB   4      14.222  25.197  33.471  1.00  0.00      B    H
ATOM   3730  H62 BMIMB   4      15.528  25.347  34.558  1.00  0.00      B    H
ATOM   3741  N1  BMIMB   5      37.516   9.278   5.588  1.00  0.00      B    N
ATOM   3742  N11 BMIMB   5      38.257   9.195   3.561  1.00  0.00      B    N
ATOM   3743  C1  BMIMB   5      38.483   8.915   4.787  1.00  0.00      B    C
ATOM   3744  H1  BMIMB   5      39.286   8.340   5.196  1.00  0.00      B    H
ATOM   3745  C2  BMIMB   5      36.577   9.971   4.875  1.00  0.00      B    C
ATOM   3746  H2  BMIMB   5      35.724  10.517   5.212  1.00  0.00      B    H
ATOM   3747  C21 BMIMB   5      37.040   9.924   3.595  1.00  0.00      B    C
ATOM   3748  H21 BMIMB   5      36.613  10.316   2.698  1.00  0.00      B    H
ATOM   3749  C3  BMIMB   5      37.454   9.233   7.050  1.00  0.00      B    C
ATOM   3750  H3  BMIMB   5      36.740   8.452   7.264  1.00  0.00      B    H
ATOM   3751  H31 BMIMB   5      38.428   9.052   7.479  1.00  0.00      B    H
ATOM   3752  H32 BMIMB   5      37.094  10.207   7.348  1.00  0.00      B    H
ATOM   3753  C4  BMIMB   5      39.160   8.902   2.468  1.00  0.00      B    C
ATOM   3754  H4  BMIMB   5      39.868   8.243   2.948  1.00  0.00      B    H
ATOM   3755  H41 BMIMB   5      39.695   9.758   2.085  1.00  0.00      B    H
ATOM   3756  C5  BMIMB   5      38.481   8.089   1.366  1.00  0.00      B    C
ATOM   3757  H5  BMIMB   5      37.825   8.779   0.841  1.00  0.00      B    H
ATOM   3758  H51 BMIMB   5      39.209   7.798   0.613  1.00  0.00      B    H
ATOM   3759  C51 BMIMB   5      37.683   6.802   1.927  1.00  0.00      B    C
ATOM   3760  H52 BMIMB   5      38.246   6.349   2.740  1.00  0.00      B    H
ATOM   3761  H53 BMIMB   5      36.774   7.186   2.383  1.00  0.00      B    H
ATOM   3762  C6  BMIMB   5      37.376   5.694   0.972  1.00  0.00      B    C
ATOM   3763  H6  BMIMB   5      36.581   5.039   1.309  1.00  0.00      B    H
ATOM   3764  H61 BMIMB   5      37.125   6.022  -0.030  1.00  0.00      B    H
ATOM   3765  H62 BMIMB   5      38.279   5.097   0.919  1.00  0.00      B    H
ATOM   3776  N1  BMIMB   6      30.494  29.280  21.091  1.00  0.00      B    N
ATOM   3777  N11 BMIMB   6      31.328  28.900  23.041  1.00  0.00      B    N
ATOM   3778  C1  BMIMB   6      30.554  28.395  22.045  1.00  0.00      B    C
ATOM   3779  H1  BMIMB   6      30.086  27.434  22.023  1.00  0.00      B    H
ATOM   3780  C2  BMIMB   6      30.936  30.499  21.632  1.00  0.00      B    C
ATOM   3781  H2  BMIMB   6      30.888  31.404  21.066  1.00  0.00      B    H
ATOM   3782  C21 BMIMB   6      31.417  30.268  22.833  1.00  0.00      B    C
ATOM   3783  H21 BMIMB   6      31.904  30.843  23.589  1.00  0.00      B    H
ATOM   3784  C3  BMIMB   6      29.776  28.976  19.840  1.00  0.00      B    C
ATOM   3785  H3  BMIMB   6      30.485  28.612  19.110  1.00  0.00      B    H
ATOM   3786  H31 BMIMB   6      28.907  28.339  19.913  1.00  0.00      B    H
ATOM   3787  H32 BMIMB   6      29.342  29.844  19.366  1.00  0.00      B    H
ATOM   3788  C4  BMIMB   6      31.669  28.235  24.290  1.00  0.00      B    C
ATOM   3789  H4  BMIMB   6      31.129  27.311  24.432  1.00  0.00      B    H
ATOM   3790  H41 BMIMB   6      31.355  28.974  25.013  1.00  0.00      B    H
ATOM   3791  C5  BMIMB   6      33.129  27.946  24.514  1.00  0.00      B    C
ATOM   3792  H5  BMIMB   6      33.319  28.221  25.549  1.00  0.00      B    H
ATOM   3793  H51 BMIMB   6      33.384  26.889  24.507  1.00  0.00      B    H
ATOM   3794  C51 BMIMB   6      34.089  28.770  23.622  1.00  0.00      B    C
ATOM   3795  H52 BMIMB   6      33.736  28.684  22.598  1.00  0.00      B    H
ATOM   3796  H53 BMIMB   6      33.955  29.818  23.879  1.00  0.00      B    H
ATOM   3797  C6  BMIMB   6      35.517  28.298  23.571  1.00  0.00      B    C
ATOM   3798  H6  BMIMB   6      36.040  28.707  22.714  1.00  0.00      B    H
ATOM   3799  H61 BMIMB   6      36.005  28.600  24.490  1.00  0.00      B    H
ATOM   3800  H62 BMIMB   6      35.502  27.238  23.344  1.00  0.00      B    H
ATOM   3811  N1  BMIMB   7      42.574  38.078  39.634  1.00  0.00      B    N
ATOM   3812  N11 BMIMB   7      44.685  38.095  40.182  1.00  0.00      B    N
ATOM   3813  C1  BMIMB   7      43.817  38.374  39.168  1.00  0.00      B    C
ATOM   3814  H1  BMIMB   7      44.097  38.759  38.211  1.00  0.00      B    H
ATOM   3815  C2  BMIMB   7      42.654  37.484  40.873  1.00  0.00      B    C
ATOM   3816  H2  BMIMB   7      41.866  37.028  41.432  1.00  0.00      B    H
ATOM   3817  C21 BMIMB   7      43.911  37.579  41.215  1.00  0.00      B    C
ATOM   3818  H21 BMIMB   7      44.305  37.144  42.107  1.00  0.00      B    H
ATOM   3819  C3  BMIMB   7      41.327  38.239  38.919  1.00  0.00      B    C
ATOM   3820  H3  BMIMB   7      40.589  38.728  39.539  1.00  0.00      B    H
ATOM   3821  H31 BMIMB   7      41.601  38.771  38.021  1.00  0.00      B    H
ATOM   3822  H32 BMIMB   7      40.963  37.299  38.531  1.00  0.00      B    H
ATOM   3823  C4  BMIMB   7      46.132  38.284  40.235  1.00  0.00      B    C
ATOM   3824  H4  BMIMB   7      46.438  38.210  41.268  1.00  0.00      B    H
ATOM   3825  H41 BMIMB   7      46.339  39.238  39.774  1.00  0.00      B    H
ATOM   3826  C5  BMIMB   7      46.851  37.183  39.460  1.00  0.00      B    C
ATOM   3827  H5  BMIMB   7      46.819  37.498  38.420  1.00  0.00      B    H
ATOM   3828  H51 BMIMB   7      47.858  37.198  39.868  1.00  0.00      B    H
ATOM   3829  C51 BMIMB   7      46.089  35.808  39.540  1.00  0.00      B    C
ATOM   3830  H52 BMIMB   7      45.880  35.650  40.595  1.00  0.00      B    H
ATOM   3831  H53 BMIMB   7      45.152  35.833  38.990  1.00  0.00      B    H
ATOM   3832  C6  BMIMB   7      46.907  34.615  39.015  1.00  0.00      B    C
ATOM   3833  H6  BMIMB   7      46.454  33.635  39.112  1.00  0.00      B    H
ATOM   3834  H61 BMIMB   7      47.167  34.672  37.965  1.00  0.00      B    H
ATOM   3835  H62 BMIMB   7      47.740  34.641  39.709  1.00  0.00      B    H
ATOM   3846  N1  BMIMB   8       4.062  17.946   3.909  1.00  0.00      B    N
ATOM   3847  N11 BMIMB   8       2.491  19.329   4.252  1.00  0.00      B    N
ATOM   3848  C1  BMIMB   8       3.648  19.181   3.672  1.00  0.00      B    C
ATOM   3849  H1  BMIMB   8       4.158  19.895   3.063  1.00  0.00      B    H
ATOM   3850  C2  BMIMB   8       3.163  17.246   4.678  1.00  0.00      B    C
ATOM   3851  H2  BMIMB   8       3.164  16.204   4.913  1.00  0.00      B    H
ATOM   3852  C21 BMIMB   8       2.179  18.113   4.854  1.00  0.00      B    C
ATOM   3853  H21 BMIMB   8       1.217  18.008   5.306  1.00  0.00      B    H
ATOM   3854  C3  BMIMB   8       5.308  17.378   3.297  1.00  0.00      B    C
ATOM   3855  H3  BMIMB   8       6.088  17.324   4.042  1.00  0.00      B    H
ATOM   3856  H31 BMIMB   8       5.117  16.395   2.892  1.00  0.00      B    H
ATOM   3857  H32 BMIMB   8       5.675  18.035   2.522  1.00  0.00      B    H
ATOM   3858  C4  BMIMB   8       1.658  20.570   4.447  1.00  0.00      B    C
ATOM   3859  H4  BMIMB   8       0.636  20.358   4.169  1.00  0.00      B    H
ATOM   3860  H41 BMIMB   8       2.005  21.303   3.734  1.00  0.00      B    H
ATOM   3861  C5  BMIMB   8       1.649  21.117   5.916  1.00  0.00      B    C
ATOM   3862  H5  BMIMB   8       1.005  21.972   6.101  1.00  0.00      B    H
ATOM   3863  H51 BMIMB   8       1.278  20.285   6.510  1.00  0.00      B    H
ATOM   3864  C51 BMIMB   8       3.028  21.347   6.575  1.00  0.00      B    C
ATOM   3865  H52 BMIMB   8       3.667  20.564   6.174  1.00  0.00      B    H
ATOM   3866  H53 BMIMB   8       3.421  22.325   6.311  1.00  0.00      B    H
ATOM   3867  C6  BMIMB   8       2.947  21.334   8.149  1.00  0.00      B    C
ATOM   3868  H6  BMIMB   8       3.919  21.612   8.541  1.00  0.00      B    H
ATOM   3869  H61 BMIMB   8       2.361  22.217   8.378  1.00  0.00      B    H
ATOM   3870  H62 BMIMB   8       2.552  20.443   8.624  1.00  0.00      B    H
ATOM   3881  N1  BMIMB   9       9.336  40.296  30.671  1.00  0.00      B    N
ATOM   3882  N11 BMIMB   9       8.851  39.669  28.705  1.00  0.00      B    N
ATOM   3883  C1  BMIMB   9       8.363  40.179  29.796  1.00  0.00      B    C
ATOM   3884  H1  BMIMB   9       7.352  40.290  30.127  1.00  0.00      B    H
ATOM   3885  C2  BMIMB   9      10.546  39.999  30.048  1.00  0.00      B    C
ATOM   3886  H2  BMIMB   9      11.450  40.043  30.615  1.00  0.00      B    H
ATOM   3887  C21 BMIMB   9      10.252  39.673  28.762  1.00  0.00      B    C
ATOM   3888  H21 BMIMB   9      10.799  39.276  27.936  1.00  0.00      B    H
ATOM   3889  C3  BMIMB   9       9.188  40.811  32.033  1.00  0.00      B    C
ATOM   3890  H3  BMIMB   9       9.205  39.974  32.715  1.00  0.00      B    H
ATOM   3891  H31 BMIMB   9      10.063  41.413  32.229  1.00  0.00      B    H
ATOM   3892  H32 BMIMB   9       8.214  41.276  32.048  1.00  0.00      B    H
ATOM   3893  C4  BMIMB   9       8.062  39.094  27.581  1.00  0.00      B    C
ATOM   3894  H4  BMIMB   9       8.115  39.764  26.736  1.00  0.00      B    H
ATOM   3895  H41 BMIMB   9       7.057  39.019  27.970  1.00  0.00      B    H
ATOM   3896  C5  BMIMB   9       8.464  37.675  27.061  1.00  0.00      B    C
ATOM   3897  H5  BMIMB   9       9.429  37.741  26.565  1.00  0.00      B    H
ATOM   3898  H51 BMIMB   9       8.595  36.987  27.892  1.00  0.00      B    H
ATOM   3899  C51 BMIMB   9       7.388  37.123  26.069  1.00  0.00      B    C
ATOM   3900  H52 BMIMB   9       6.443  36.882  26.550  1.00  0.00      B    H
ATOM   3901  H53 BMIMB   9       7.374  37.859  25.268  1.00  0.00      B    H
ATOM   3902  C6  BMIMB   9       7.857  35.850  25.374  1.00  0.00      B    C
ATOM   3903  H6  BMIMB   9       7.041  35.569  24.718  1.00  0.00      B    H
ATOM   3904  H61 BMIMB   9       8.782  36.033  24.840  1.00  0.00      B    H
ATOM   3905  H62 BMIMB   9       7.854  35.029  26.083  1.00  0.00      B    H
ATOM   3916  N1  BMIMB  10      15.115  39.462  23.346  1.00  0.00      B    N
ATOM   3917  N11 BMIMB  10      14.150  37.667  22.740  1.00  0.00      B    N
ATOM   3918  C1  BMIMB  10      14.053  38.984  22.753  1.00  0.00      B    C
ATOM   3919  H1  BMIMB  10      13.313  39.603  22.293  1.00  0.00      B    H
ATOM   3920  C2  BMIMB  10      15.965  38.455  23.720  1.00  0.00      B    C
ATOM   3921  H2  BMIMB  10      16.968  38.492  24.084  1.00  0.00      B    H
ATOM   3922  C21 BMIMB  10      15.365  37.347  23.409  1.00  0.00      B    C
ATOM   3923  H21 BMIMB  10      15.707  36.340  23.504  1.00  0.00      B    H
ATOM   3924  C3  BMIMB  10      15.442  40.874  23.391  1.00  0.00      B    C
ATOM   3925  H3  BMIMB  10      14.624  41.488  23.046  1.00  0.00      B    H
ATOM   3926  H31 BMIMB  10      15.860  41.046  24.372  1.00  0.00      B    H
ATOM   3927  H32 BMIMB  10      16.207  41.100  22.664  1.00  0.00      B    H
ATOM   3928  C4  BMIMB  10      13.281  36.689  22.069  1.00  0.00      B    C
ATOM   3929  H4  BMIMB  10      12.230  36.887  22.221  1.00  0.00      B    H
ATOM   3930  H41 BMIMB  10      13.472  35.744  22.556  1.00  0.00      B    H
ATOM   3931  C5  BMIMB  10      13.645  36.801  20.575  1.00  0.00      B    C
ATOM   3932  H5  BMIMB  10      13.337  37.784  20.228  1.00  0.00      B    H
ATOM   3933  H51 BMIMB  10      14.728  36.748  20.498  1.00  0.00      B    H
ATOM   3934  C51 BMIMB  10      12.924  35.837  19.671  1.00  0.00      B    C
ATOM   3935  H52 BMIMB  10      11.946  35.540  20.040  1.00  0.00      B    H
ATOM   3936  H53 BMIMB  10      12.717  36.362  18.742  1.00  0.00      B    H
ATOM   3937  C6  BMIMB  10      13.819  34.621  19.274  1.00  0.00      B    C
ATOM   3938  H6  BMIMB  10      14.851  34.896  19.092  1.00  0.00      B    H
ATOM   3939  H61 BMIMB  10      13.823  33.857  20.042  1.00  0.00      B    H
ATOM   3940  H62 BMIMB  10      13.454  33.976  18.483  1.00  0.00      B    H
ATOM   3951  N1  BMIMB  11      25.258  24.534   9.493  1.00  0.00      B    N
ATOM   3952  N11 BMIMB  11      25.680  25.393  11.431  1.00  0.00      B    N
ATOM   3953  C1  BMIMB  11      25.157  24.388  10.778  1.00  0.00      B    C
ATOM   3954  H1  BMIMB  11      24.537  23.639  11.223  1.00  0.00      B    H
ATOM   3955  C2  BMIMB  11      26.097  25.673   9.358  1.00  0.00      B    C
ATOM   3956  H2  BMIMB  11      26.563  25.949   8.437  1.00  0.00      B    H
ATOM   3957  C21 BMIMB  11      26.362  26.166  10.500  1.00  0.00      B    C
ATOM   3958  H21 BMIMB  11      27.039  26.912  10.855  1.00  0.00      B    H
ATOM   3959  C3  BMIMB  11      24.628  23.665   8.434  1.00  0.00      B    C
ATOM   3960  H3  BMIMB  11      24.198  24.364   7.732  1.00  0.00      B    H
ATOM   3961  H31 BMIMB  11      25.349  23.207   7.772  1.00  0.00      B    H
ATOM   3962  H32 BMIMB  11      23.852  23.025   8.828  1.00  0.00      B    H
ATOM   3963  C4  BMIMB  11      25.861  25.536  12.850  1.00  0.00      B    C
ATOM   3964  H4  BMIMB  11      26.930  25.601  12.984  1.00  0.00      B    H
ATOM   3965  H41 BMIMB  11      25.453  24.696  13.393  1.00  0.00      B    H
ATOM   3966  C5  BMIMB  11      25.172  26.718  13.494  1.00  0.00      B    C
ATOM   3967  H5  BMIMB  11      25.157  26.556  14.569  1.00  0.00      B    H
ATOM   3968  H51 BMIMB  11      25.744  27.617  13.280  1.00  0.00      B    H
ATOM   3969  C51 BMIMB  11      23.713  26.853  13.015  1.00  0.00      B    C
ATOM   3970  H52 BMIMB  11      23.746  27.338  12.042  1.00  0.00      B    H
ATOM   3971  H53 BMIMB  11      23.240  25.874  13.004  1.00  0.00      B    H
ATOM   3972  C6  BMIMB  11      22.913  27.745  13.918  1.00  0.00      B    C
ATOM   3973  H6  BMIMB  11      21.926  27.960  13.525  1.00  0.00      B    H
ATOM   3974  H61 BMIMB  11      22.673  27.201  14.825  1.00  0.00      B    H
ATOM   3975  H62 BMIMB  11      23.269  28.742  14.151  1.00  0.00      B    H
ATOM   3986  N1  BMIMB  12      25.414  21.199  13.866  1.00  0.00      B    N
ATOM   3987  N11 BMIMB  12      24.553  19.644  12.784  1.00  0.00      B    N
ATOM   3988  C1  BMIMB  12      25.654  20.182  13.160  1.00  0.00      B    C
ATOM   3989  H1  BMIMB  12      26.552  19.603  13.192  1.00  0.00      B    H
ATOM   3990  C2  BMIMB  12      24.083  21.498  13.787  1.00  0.00      B    C
ATOM   3991  H2  BMIMB  12      23.722  22.324  14.361  1.00  0.00      B    H
ATOM   3992  C21 BMIMB  12      23.478  20.490  13.093  1.00  0.00      B    C
ATOM   3993  H21 BMIMB  12      22.471  20.231  12.850  1.00  0.00      B    H
ATOM   3994  C3  BMIMB  12      26.446  22.006  14.454  1.00  0.00      B    C
ATOM   3995  H3  BMIMB  12      26.768  22.778  13.771  1.00  0.00      B    H
ATOM   3996  H31 BMIMB  12      26.193  22.514  15.373  1.00  0.00      B    H
ATOM   3997  H32 BMIMB  12      27.237  21.298  14.654  1.00  0.00      B    H
ATOM   3998  C4  BMIMB  12      24.362  18.333  12.269  1.00  0.00      B    C
ATOM   3999  H4  BMIMB  12      23.759  17.900  13.054  1.00  0.00      B    H
ATOM   4000  H41 BMIMB  12      25.253  17.734  12.154  1.00  0.00      B    H
ATOM   4001  C5  BMIMB  12      23.797  18.435  10.857  1.00  0.00      B    C
ATOM   4002  H5  BMIMB  12      23.807  17.485  10.328  1.00  0.00      B    H
ATOM   4003  H51 BMIMB  12      22.805  18.846  11.026  1.00  0.00      B    H
ATOM   4004  C51 BMIMB  12      24.593  19.298  10.034  1.00  0.00      B    C
ATOM   4005  H52 BMIMB  12      24.409  20.282  10.458  1.00  0.00      B    H
ATOM   4006  H53 BMIMB  12      25.613  18.944  10.162  1.00  0.00      B    H
ATOM   4007  C6  BMIMB  12      24.167  19.332   8.610  1.00  0.00      B    C
ATOM   4008  H6  BMIMB  12      24.122  18.394   8.068  1.00  0.00      B    H
ATOM   4009  H61 BMIMB  12      23.199  19.817   8.556  1.00  0.00      B    H
ATOM   4010  H62 BMIMB  12      24.958  19.864   8.094  1.00  0.00      B    H
ATOM   4021  N1  BMIMB  13      10.621   5.965  31.317  1.00  0.00      B    N
ATOM   4022  N11 BMIMB  13      12.151   6.244  29.813  1.00  0.00      B    N
ATOM   4023  C1  BMIMB  13      11.821   5.546  30.886  1.00  0.00      B    C
ATOM   4024  H1  BMIMB  13      12.409   4.824  31.411  1.00  0.00      B    H
ATOM   4025  C2  BMIMB  13      10.130   6.944  30.443  1.00  0.00      B    C
ATOM   4026  H2  BMIMB  13       9.181   7.430  30.508  1.00  0.00      B    H
ATOM   4027  C21 BMIMB  13      11.107   7.124  29.581  1.00  0.00      B    C
ATOM   4028  H21 BMIMB  13      11.274   7.764  28.742  1.00  0.00      B    H
ATOM   4029  C3  BMIMB  13       9.801   5.369  32.382  1.00  0.00      B    C
ATOM   4030  H3  BMIMB  13       8.784   5.164  32.083  1.00  0.00      B    H
ATOM   4031  H31 BMIMB  13      10.430   4.588  32.784  1.00  0.00      B    H
ATOM   4032  H32 BMIMB  13       9.867   6.155  33.119  1.00  0.00      B    H
ATOM   4033  C4  BMIMB  13      13.311   6.095  28.972  1.00  0.00      B    C
ATOM   4034  H4  BMIMB  13      14.034   5.626  29.623  1.00  0.00      B    H
ATOM   4035  H41 BMIMB  13      13.615   7.116  28.795  1.00  0.00      B    H
ATOM   4036  C5  BMIMB  13      13.301   5.301  27.647  1.00  0.00      B    C
ATOM   4037  H5  BMIMB  13      14.007   5.598  26.875  1.00  0.00      B    H
ATOM   4038  H51 BMIMB  13      13.549   4.269  27.884  1.00  0.00      B    H
ATOM   4039  C51 BMIMB  13      11.969   5.310  26.845  1.00  0.00      B    C
ATOM   4040  H52 BMIMB  13      11.941   4.579  26.042  1.00  0.00      B    H
ATOM   4041  H53 BMIMB  13      11.139   5.058  27.501  1.00  0.00      B    H
ATOM   4042  C6  BMIMB  13      11.744   6.609  26.040  1.00  0.00      B    C
ATOM   4043  H6  BMIMB  13      11.130   7.312  26.590  1.00  0.00      B    H
ATOM   4044  H61 BMIMB  13      12.715   6.958  25.708  1.00  0.00      B    H
ATOM   4045  H62 BMIMB  13      11.139   6.472  25.151  1.00  0.00      B    H
ATOM   4056  N1  BMIMB  14      31.647  20.516  39.061  1.00  0.00      B    N
ATOM   4057  N11 BMIMB  14      32.931  18.730  39.157  1.00  0.00      B    N
ATOM   4058  C1  BMIMB  14      32.381  19.692  38.376  1.00  0.00      B    C
ATOM   4059  H1  BMIMB  14      32.424  19.655  37.309  1.00  0.00      B    H
ATOM   4060  C2  BMIMB  14      32.009  20.240  40.422  1.00  0.00      B    C
ATOM   4061  H2  BMIMB  14      31.686  20.932  41.169  1.00  0.00      B    H
ATOM   4062  C21 BMIMB  14      32.672  19.057  40.439  1.00  0.00      B    C
ATOM   4063  H21 BMIMB  14      33.047  18.480  41.256  1.00  0.00      B    H
ATOM   4064  C3  BMIMB  14      30.868  21.627  38.539  1.00  0.00      B    C
ATOM   4065  H3  BMIMB  14      29.851  21.383  38.270  1.00  0.00      B    H
ATOM   4066  H31 BMIMB  14      30.883  22.398  39.295  1.00  0.00      B    H
ATOM   4067  H32 BMIMB  14      31.479  21.958  37.712  1.00  0.00      B    H
ATOM   4068  C4  BMIMB  14      33.733  17.543  38.739  1.00  0.00      B    C
ATOM   4069  H4  BMIMB  14      33.482  17.296  37.719  1.00  0.00      B    H
ATOM   4070  H41 BMIMB  14      33.503  16.762  39.449  1.00  0.00      B    H
ATOM   4071  C5  BMIMB  14      35.253  17.875  38.700  1.00  0.00      B    C
ATOM   4072  H5  BMIMB  14      35.783  16.967  38.425  1.00  0.00      B    H
ATOM   4073  H51 BMIMB  14      35.325  18.653  37.944  1.00  0.00      B    H
ATOM   4074  C51 BMIMB  14      35.833  18.429  39.992  1.00  0.00      B    C
ATOM   4075  H52 BMIMB  14      35.220  19.275  40.292  1.00  0.00      B    H
ATOM   4076  H53 BMIMB  14      35.949  17.617  40.705  1.00  0.00      B    H
ATOM   4077  C6  BMIMB  14      37.200  19.026  39.669  1.00  0.00      B    C
ATOM   4078  H6  BMIMB  14      37.975  18.268  39.629  1.00  0.00      B    H
ATOM   4079  H61 BMIMB  14      37.254  19.481  38.687  1.00  0.00      B    H
ATOM   4080  H62 BMIMB  14      37.555  19.686  40.453  1.00  0.00      B    H
ATOM   4091  N1  BMIMB  15      42.640   8.124   2.518  1.00  0.00      B    N
ATOM   4092  N11 BMIMB  15      42.473   6.530   1.155  1.00  0.00      B    N
ATOM   4093  C1  BMIMB  15      42.775   6.835   2.395  1.00  0.00      B    C
ATOM   4094  H1  BMIMB  15      42.940   6.120   3.172  1.00  0.00      B    H
ATOM   4095  C2  BMIMB  15      42.411   8.751   1.283  1.00  0.00      B    C
ATOM   4096  H2  BMIMB  15      42.398   9.810   1.152  1.00  0.00      B    H
ATOM   4097  C21 BMIMB  15      42.169   7.695   0.474  1.00  0.00      B    C
ATOM   4098  H21 BMIMB  15      41.861   7.595  -0.543  1.00  0.00      B    H
ATOM   4099  C3  BMIMB  15      42.632   8.727   3.860  1.00  0.00      B    C
ATOM   4100  H3  BMIMB  15      43.598   8.955   4.285  1.00  0.00      B    H
ATOM   4101  H31 BMIMB  15      41.952   9.565   3.843  1.00  0.00      B    H
ATOM   4102  H32 BMIMB  15      42.234   7.926   4.466  1.00  0.00      B    H
ATOM   4103  C4  BMIMB  15      42.601   5.120   0.572  1.00  0.00      B    C
ATOM   4104  H4  BMIMB  15      42.914   4.370   1.284  1.00  0.00      B    H
ATOM   4105  H41 BMIMB  15      43.328   5.242  -0.217  1.00  0.00      B    H
ATOM   4106  C5  BMIMB  15      41.204   4.746  -0.084  1.00  0.00      B    C
ATOM   4107  H5  BMIMB  15      40.506   4.574   0.732  1.00  0.00      B    H
ATOM   4108  H51 BMIMB  15      40.877   5.689  -0.514  1.00  0.00      B    H
ATOM   4109  C51 BMIMB  15      41.211   3.666  -1.150  1.00  0.00      B    C
ATOM   4110  H52 BMIMB  15      41.802   3.981  -2.006  1.00  0.00      B    H
ATOM   4111  H53 BMIMB  15      41.502   2.727  -0.685  1.00  0.00      B    H
ATOM   4112  C6  BMIMB  15      39.794   3.319  -1.633  1.00  0.00      B    C
ATOM   4113  H6  BMIMB  15      39.431   4.190  -2.167  1.00  0.00      B    H
ATOM   4114  H61 BMIMB  15      39.703   2.466  -2.295  1.00  0.00      B    H
ATOM   4115  H62 BMIMB  15      39.200   3.227  -0.731  1.00  0.00      B    H
ATOM   4126  N1  BMIMB  16      40.711  32.560  24.903  1.00  0.00      B    N
ATOM   4127  N11 BMIMB  16      40.798  32.352  22.760  1.00  0.00      B    N
ATOM   4128  C1  BMIMB  16      40.009  32.655  23.787  1.00  0.00      B    C
ATOM   4129  H1  BMIMB  16      39.002  33.001  23.694  1.00  0.00      B    H
ATOM   4130  C2  BMIMB  16      41.992  32.284  24.553  1.00  0.00      B    C
ATOM   4131  H2  BMIMB  16      42.693  32.156  25.349  1.00  0.00      B    H
ATOM   4132  C21 BMIMB  16      42.043  32.221  23.205  1.00  0.00      B    C
ATOM   4133  H21 BMIMB  16      42.806  31.889  22.536  1.00  0.00      B    H
ATOM   4134  C3  BMIMB  16      40.193  32.807  26.272  1.00  0.00      B    C
ATOM   4135  H3  BMIMB  16      40.400  31.966  26.916  1.00  0.00      B    H
ATOM   4136  H31 BMIMB  16      40.747  33.677  26.595  1.00  0.00      B    H
ATOM   4137  H32 BMIMB  16      39.119  32.903  26.227  1.00  0.00      B    H
ATOM   4138  C4  BMIMB  16      40.434  32.362  21.338  1.00  0.00      B    C
ATOM   4139  H4  BMIMB  16      41.317  32.591  20.760  1.00  0.00      B    H
ATOM   4140  H41 BMIMB  16      39.692  33.123  21.146  1.00  0.00      B    H
ATOM   4141  C5  BMIMB  16      39.811  31.004  20.907  1.00  0.00      B    C
ATOM   4142  H5  BMIMB  16      40.021  30.895  19.846  1.00  0.00      B    H
ATOM   4143  H51 BMIMB  16      40.362  30.143  21.277  1.00  0.00      B    H
ATOM   4144  C51 BMIMB  16      38.310  30.964  21.211  1.00  0.00      B    C
ATOM   4145  H52 BMIMB  16      38.103  30.917  22.277  1.00  0.00      B    H
ATOM   4146  H53 BMIMB  16      37.774  31.811  20.792  1.00  0.00      B    H
ATOM   4147  C6  BMIMB  16      37.750  29.772  20.578  1.00  0.00      B    C
ATOM   4148  H6  BMIMB  16      38.574  29.073  20.667  1.00  0.00      B    H
ATOM   4149  H61 BMIMB  16      36.777  29.416  20.896  1.00  0.00      B    H
ATOM   4150  H62 BMIMB  16      37.598  30.050  19.542  1.00  0.00      B    H
ATOM   4161  N1  BMIMB  17       8.476  32.069  40.119  1.00  0.00      B    N
ATOM   4162  N11 BMIMB  17       7.565  31.953  38.141  1.00  0.00      B    N
ATOM   4163  C1  BMIMB  17       8.527  32.476  38.829  1.00  0.00      B    C
ATOM   4164  H1  BMIMB  17       9.256  32.976  38.228  1.00  0.00      B    H
ATOM   4165  C2  BMIMB  17       7.291  31.319  40.310  1.00  0.00      B    C
ATOM   4166  H2  BMIMB  17       7.077  30.709  41.161  1.00  0.00      B    H
ATOM   4167  C21 BMIMB  17       6.685  31.356  39.064  1.00  0.00      B    C
ATOM   4168  H21 BMIMB  17       5.808  30.831  38.753  1.00  0.00      B    H
ATOM   4169  C3  BMIMB  17       9.588  32.100  41.052  1.00  0.00      B    C
ATOM   4170  H3  BMIMB  17       9.336  32.376  42.066  1.00  0.00      B    H
ATOM   4171  H31 BMIMB  17       9.894  31.065  41.022  1.00  0.00      B    H
ATOM   4172  H32 BMIMB  17      10.371  32.750  40.692  1.00  0.00      B    H
ATOM   4173  C4  BMIMB  17       7.434  31.825  36.707  1.00  0.00      B    C
ATOM   4174  H4  BMIMB  17       7.763  30.842  36.404  1.00  0.00      B    H
ATOM   4175  H41 BMIMB  17       8.164  32.440  36.202  1.00  0.00      B    H
ATOM   4176  C5  BMIMB  17       6.100  32.245  36.126  1.00  0.00      B    C
ATOM   4177  H5  BMIMB  17       6.022  31.821  35.128  1.00  0.00      B    H
ATOM   4178  H51 BMIMB  17       5.474  31.663  36.798  1.00  0.00      B    H
ATOM   4179  C51 BMIMB  17       5.802  33.762  36.312  1.00  0.00      B    C
ATOM   4180  H52 BMIMB  17       5.733  33.850  37.393  1.00  0.00      B    H
ATOM   4181  H53 BMIMB  17       6.564  34.356  35.814  1.00  0.00      B    H
ATOM   4182  C6  BMIMB  17       4.443  34.139  35.743  1.00  0.00      B    C
ATOM   4183  H6  BMIMB  17       3.680  33.501  36.173  1.00  0.00      B    H
ATOM   4184  H61 BMIMB  17       4.332  35.204  35.910  1.00  0.00      B    H
ATOM   4185  H62 BMIMB  17       4.493  33.903  34.687  1.00  0.00      B    H
ATOM   4196  N1  BMIMB  18       2.874  15.897  12.692  1.00  0.00      B    N
ATOM   4197  N11 BMIMB  18       4.589  14.639  12.969  1.00  0.00      B    N
ATOM   4198  C1  BMIMB  18       4.107  15.875  13.010  1.00  0.00      B    C
ATOM   4199  H1  BMIMB  18       4.635  16.683  13.469  1.00  0.00      B    H
ATOM   4200  C2  BMIMB  18       2.484  14.544  12.498  1.00  0.00      B    C
ATOM   4201  H2  BMIMB  18       1.469  14.263  12.325  1.00  0.00      B    H
ATOM   4202  C21 BMIMB  18       3.512  13.741  12.681  1.00  0.00      B    C
ATOM   4203  H21 BMIMB  18       3.579  12.676  12.659  1.00  0.00      B    H
ATOM   4204  C3  BMIMB  18       2.042  17.015  13.045  1.00  0.00      B    C
ATOM   4205  H3  BMIMB  18       1.021  16.862  12.727  1.00  0.00      B    H
ATOM   4206  H31 BMIMB  18       1.968  17.181  14.109  1.00  0.00      B    H
ATOM   4207  H32 BMIMB  18       2.433  17.880  12.530  1.00  0.00      B    H
ATOM   4208  C4  BMIMB  18       5.998  14.287  13.274  1.00  0.00      B    C
ATOM   4209  H4  BMIMB  18       6.611  14.748  12.513  1.00  0.00      B    H
ATOM   4210  H41 BMIMB  18       6.023  13.229  13.060  1.00  0.00      B    H
ATOM   4211  C5  BMIMB  18       6.366  14.568  14.694  1.00  0.00      B    C
ATOM   4212  H5  BMIMB  18       7.442  14.453  14.799  1.00  0.00      B    H
ATOM   4213  H51 BMIMB  18       6.219  15.594  15.022  1.00  0.00      B    H
ATOM   4214  C51 BMIMB  18       5.767  13.580  15.709  1.00  0.00      B    C
ATOM   4215  H52 BMIMB  18       4.694  13.705  15.586  1.00  0.00      B    H
ATOM   4216  H53 BMIMB  18       6.026  12.597  15.324  1.00  0.00      B    H
ATOM   4217  C6  BMIMB  18       6.219  13.662  17.191  1.00  0.00      B    C
ATOM   4218  H6  BMIMB  18       6.329  14.701  17.478  1.00  0.00      B    H
ATOM   4219  H61 BMIMB  18       5.524  13.191  17.878  1.00  0.00      B    H
ATOM   4220  H62 BMIMB  18       7.230  13.306  17.349  1.00  0.00      B    H
ATOM   4231  N1  BMIMB  19       1.718  28.833  11.493  1.00  0.00      B    N
ATOM   4232  N11 BMIMB  19      -0.205  27.877  11.556  1.00  0.00      B    N
ATOM   4233  C1  BMIMB  19       0.502  28.765  10.922  1.00  0.00      B    C
ATOM   4234  H1  BMIMB  19       0.194  29.115   9.960  1.00  0.00      B    H
ATOM   4235  C2  BMIMB  19       1.774  27.986  12.533  1.00  0.00      B    C
ATOM   4236  H2  BMIMB  19       2.545  27.798  13.247  1.00  0.00      B    H
ATOM   4237  C21 BMIMB  19       0.517  27.444  12.643  1.00  0.00      B    C
ATOM   4238  H21 BMIMB  19       0.072  26.700  13.266  1.00  0.00      B    H
ATOM   4239  C3  BMIMB  19       2.934  29.499  10.891  1.00  0.00      B    C
ATOM   4240  H3  BMIMB  19       2.675  30.355  10.285  1.00  0.00      B    H
ATOM   4241  H31 BMIMB  19       3.572  29.830  11.696  1.00  0.00      B    H
ATOM   4242  H32 BMIMB  19       3.537  28.870  10.253  1.00  0.00      B    H
ATOM   4243  C4  BMIMB  19      -1.602  27.376  11.307  1.00  0.00      B    C
ATOM   4244  H4  BMIMB  19      -2.070  28.101  10.658  1.00  0.00      B    H
ATOM   4245  H41 BMIMB  19      -2.158  27.397  12.233  1.00  0.00      B    H
ATOM   4246  C5  BMIMB  19      -1.542  25.934  10.915  1.00  0.00      B    C
ATOM   4247  H5  BMIMB  19      -1.013  25.401  11.701  1.00  0.00      B    H
ATOM   4248  H51 BMIMB  19      -2.560  25.559  10.842  1.00  0.00      B    H
ATOM   4249  C51 BMIMB  19      -0.833  25.723   9.545  1.00  0.00      B    C
ATOM   4250  H52 BMIMB  19      -1.340  26.455   8.921  1.00  0.00      B    H
ATOM   4251  H53 BMIMB  19       0.191  26.003   9.780  1.00  0.00      B    H
ATOM   4252  C6  BMIMB  19      -0.867  24.253   8.933  1.00  0.00      B    C
ATOM   4253  H6  BMIMB  19      -0.658  23.534   9.717  1.00  0.00      B    H
ATOM   4254  H61 BMIMB  19      -1.801  24.026   8.432  1.00  0.00      B    H
ATOM   4255  H62 BMIMB  19      -0.071  24.151   8.204  1.00  0.00      B    H
ATOM   4266  N1  BMIMB  20      18.130  36.804   8.811  1.00  0.00      B    N
ATOM   4267  N11 BMIMB  20      16.675  35.861  10.033  1.00  0.00      B    N
ATOM   4268  C1  BMIMB  20      16.883  36.897   9.261  1.00  0.00      B    C
ATOM   4269  H1  BMIMB  20      16.168  37.675   9.095  1.00  0.00      B    H
ATOM   4270  C2  BMIMB  20      18.752  35.728   9.315  1.00  0.00      B    C
ATOM   4271  H2  BMIMB  20      19.775  35.508   9.103  1.00  0.00      B    H
ATOM   4272  C21 BMIMB  20      17.864  35.170  10.171  1.00  0.00      B    C
ATOM   4273  H21 BMIMB  20      17.961  34.325  10.818  1.00  0.00      B    H
ATOM   4274  C3  BMIMB  20      18.664  37.748   7.860  1.00  0.00      B    C
ATOM   4275  H3  BMIMB  20      18.083  38.657   7.911  1.00  0.00      B    H
ATOM   4276  H31 BMIMB  20      19.692  37.933   8.136  1.00  0.00      B    H
ATOM   4277  H32 BMIMB  20      18.645  37.327   6.866  1.00  0.00      B    H
ATOM   4278  C4  BMIMB  20      15.364  35.719  10.774  1.00  0.00      B    C
ATOM   4279  H4  BMIMB  20      15.141  36.716  11.123  1.00  0.00      B    H
ATOM   4280  H41 BMIMB  20      15.537  35.041  11.597  1.00  0.00      B    H
ATOM   4281  C5  BMIMB  20      14.185  35.249   9.918  1.00  0.00      B    C
ATOM   4282  H5  BMIMB  20      13.312  34.980  10.508  1.00  0.00      B    H
ATOM   4283  H51 BMIMB  20      14.053  36.065   9.212  1.00  0.00      B    H
ATOM   4284  C51 BMIMB  20      14.662  33.977   9.235  1.00  0.00      B    C
ATOM   4285  H52 BMIMB  20      14.286  34.033   8.216  1.00  0.00      B    H
ATOM   4286  H53 BMIMB  20      15.747  34.023   9.259  1.00  0.00      B    H
ATOM   4287  C6  BMIMB  20      14.199  32.611   9.783  1.00  0.00      B    C
ATOM   4288  H6  BMIMB  20      13.186  32.393   9.466  1.00  0.00      B    H
ATOM   4289  H61 BMIMB  20      14.772  31.807   9.337  1.00  0.00      B    H
ATOM   4290  H62 BMIMB  20      14.358  32.310  10.812  1.00  0.00      B    H
ATOM   4301  N1  BMIMB  21      21.591  31.744  41.140  1.00  0.00      B    N
ATOM   4302  N11 BMIMB  21      21.570  29.781  41.873  1.00  0.00      B    N
ATOM   4303  C1  BMIMB  21      22.309  30.692  41.343  1.00  0.00      B    C
ATOM   4304  H1  BMIMB  21      23.374  30.668  41.258  1.00  0.00      B    H
ATOM   4305  C2  BMIMB  21      20.307  31.467  41.562  1.00  0.00      B    C
ATOM   4306  H2  BMIMB  21      19.604  32.267  41.643  1.00  0.00      B    H
ATOM   4307  C21 BMIMB  21      20.292  30.256  41.988  1.00  0.00      B    C
ATOM   4308  H21 BMIMB  21      19.473  29.736  42.435  1.00  0.00      B    H
ATOM   4309  C3  BMIMB  21      22.014  33.081  40.855  1.00  0.00      B    C
ATOM   4310  H3  BMIMB  21      21.152  33.670  41.130  1.00  0.00      B    H
ATOM   4311  H31 BMIMB  21      22.875  33.301  41.469  1.00  0.00      B    H
ATOM   4312  H32 BMIMB  21      22.178  33.098  39.788  1.00  0.00      B    H
ATOM   4313  C4  BMIMB  21      21.985  28.449  42.383  1.00  0.00      B    C
ATOM   4314  H4  BMIMB  21      22.892  28.177  41.864  1.00  0.00      B    H
ATOM   4315  H41 BMIMB  21      21.184  27.744  42.221  1.00  0.00      B    H
ATOM   4316  C5  BMIMB  21      22.421  28.590  43.845  1.00  0.00      B    C
ATOM   4317  H5  BMIMB  21      23.379  29.069  44.032  1.00  0.00      B    H
ATOM   4318  H51 BMIMB  21      21.625  29.150  44.329  1.00  0.00      B    H
ATOM   4319  C51 BMIMB  21      22.351  27.250  44.624  1.00  0.00      B    C
ATOM   4320  H52 BMIMB  21      21.532  26.651  44.233  1.00  0.00      B    H
ATOM   4321  H53 BMIMB  21      23.227  26.668  44.348  1.00  0.00      B    H
ATOM   4322  C6  BMIMB  21      22.229  27.378  46.170  1.00  0.00      B    C
ATOM   4323  H6  BMIMB  21      21.153  27.305  46.279  1.00  0.00      B    H
ATOM   4324  H61 BMIMB  21      22.632  26.435  46.522  1.00  0.00      B    H
ATOM   4325  H62 BMIMB  21      22.833  28.126  46.672  1.00  0.00      B    H
ATOM   4336  N1  BMIMB  22      37.020  17.676  31.854  1.00  0.00      B    N
ATOM   4337  N11 BMIMB  22      36.543  18.924  33.586  1.00  0.00      B    N
ATOM   4338  C1  BMIMB  22      36.281  18.688  32.311  1.00  0.00      B    C
ATOM   4339  H1  BMIMB  22      35.536  19.292  31.839  1.00  0.00      B    H
ATOM   4340  C2  BMIMB  22      37.832  17.278  32.878  1.00  0.00      B    C
ATOM   4341  H2  BMIMB  22      38.540  16.481  32.815  1.00  0.00      B    H
ATOM   4342  C21 BMIMB  22      37.546  18.046  33.966  1.00  0.00      B    C
ATOM   4343  H21 BMIMB  22      37.966  17.976  34.946  1.00  0.00      B    H
ATOM   4344  C3  BMIMB  22      36.957  17.174  30.514  1.00  0.00      B    C
ATOM   4345  H3  BMIMB  22      36.995  16.099  30.423  1.00  0.00      B    H
ATOM   4346  H31 BMIMB  22      36.110  17.607  30.003  1.00  0.00      B    H
ATOM   4347  H32 BMIMB  22      37.875  17.479  30.033  1.00  0.00      B    H
ATOM   4348  C4  BMIMB  22      35.968  19.983  34.485  1.00  0.00      B    C
ATOM   4349  H4  BMIMB  22      35.783  19.689  35.508  1.00  0.00      B    H
ATOM   4350  H41 BMIMB  22      34.993  20.224  34.089  1.00  0.00      B    H
ATOM   4351  C5  BMIMB  22      36.825  21.245  34.470  1.00  0.00      B    C
ATOM   4352  H5  BMIMB  22      36.190  21.987  34.947  1.00  0.00      B    H
ATOM   4353  H51 BMIMB  22      37.635  21.048  35.167  1.00  0.00      B    H
ATOM   4354  C51 BMIMB  22      37.201  21.697  33.016  1.00  0.00      B    C
ATOM   4355  H52 BMIMB  22      37.844  20.927  32.596  1.00  0.00      B    H
ATOM   4356  H53 BMIMB  22      36.355  21.814  32.345  1.00  0.00      B    H
ATOM   4357  C6  BMIMB  22      37.991  23.009  32.879  1.00  0.00      B    C
ATOM   4358  H6  BMIMB  22      37.292  23.837  32.920  1.00  0.00      B    H
ATOM   4359  H61 BMIMB  22      38.727  23.131  33.666  1.00  0.00      B    H
ATOM   4360  H62 BMIMB  22      38.396  23.199  31.892  1.00  0.00      B    H
ATOM   4371  N1  BMIMB  23       9.839  10.107   7.296  1.00  0.00      B    N
ATOM   4372  N11 BMIMB  23       9.364  10.801   5.271  1.00  0.00      B    N
ATOM   4373  C1  BMIMB  23       9.950  11.110   6.426  1.00  0.00      B    C
ATOM   4374  H1  BMIMB  23      10.376  12.075   6.597  1.00  0.00      B    H
ATOM   4375  C2  BMIMB  23       9.296   9.014   6.596  1.00  0.00      B    C
ATOM   4376  H2  BMIMB  23       9.201   8.028   6.996  1.00  0.00      B    H
ATOM   4377  C21 BMIMB  23       8.839   9.513   5.441  1.00  0.00      B    C
ATOM   4378  H21 BMIMB  23       8.447   8.872   4.683  1.00  0.00      B    H
ATOM   4379  C3  BMIMB  23      10.405  10.034   8.637  1.00  0.00      B    C
ATOM   4380  H3  BMIMB  23      11.251   9.362   8.655  1.00  0.00      B    H
ATOM   4381  H31 BMIMB  23      10.686  10.944   9.147  1.00  0.00      B    H
ATOM   4382  H32 BMIMB  23       9.675   9.642   9.330  1.00  0.00      B    H
ATOM   4383  C4  BMIMB  23       9.153  11.761   4.147  1.00  0.00      B    C
ATOM   4384  H4  BMIMB  23       9.258  11.258   3.197  1.00  0.00      B    H
ATOM   4385  H41 BMIMB  23       9.927  12.514   4.170  1.00  0.00      B    H
ATOM   4386  C5  BMIMB  23       7.729  12.335   4.226  1.00  0.00      B    C
ATOM   4387  H5  BMIMB  23       7.658  12.783   3.238  1.00  0.00      B    H
ATOM   4388  H51 BMIMB  23       7.054  11.486   4.296  1.00  0.00      B    H
ATOM   4389  C51 BMIMB  23       7.469  13.280   5.443  1.00  0.00      B    C
ATOM   4390  H52 BMIMB  23       6.387  13.274   5.551  1.00  0.00      B    H
ATOM   4391  H53 BMIMB  23       7.887  12.775   6.309  1.00  0.00      B    H
ATOM   4392  C6  BMIMB  23       8.093  14.710   5.427  1.00  0.00      B    C
ATOM   4393  H6  BMIMB  23       7.956  15.077   6.438  1.00  0.00      B    H
ATOM   4394  H61 BMIMB  23       9.126  14.619   5.109  1.00  0.00      B    H
ATOM   4395  H62 BMIMB  23       7.692  15.423   4.716  1.00  0.00      B    H
ATOM   4406  N1  BMIMB  24      26.388   8.324   4.575  1.00  0.00      B    N
ATOM   4407  N11 BMIMB  24      26.645   9.906   3.147  1.00  0.00      B    N
ATOM   4408  C1  BMIMB  24      26.616   8.607   3.325  1.00  0.00      B    C
ATOM   4409  H1  BMIMB  24      26.693   7.958   2.479  1.00  0.00      B    H
ATOM   4410  C2  BMIMB  24      26.070   9.533   5.216  1.00  0.00      B    C
ATOM   4411  H2  BMIMB  24      25.924   9.607   6.272  1.00  0.00      B    H
ATOM   4412  C21 BMIMB  24      26.378  10.567   4.347  1.00  0.00      B    C
ATOM   4413  H21 BMIMB  24      26.665  11.589   4.467  1.00  0.00      B    H
ATOM   4414  C3  BMIMB  24      26.149   6.973   5.081  1.00  0.00      B    C
ATOM   4415  H3  BMIMB  24      25.817   6.388   4.236  1.00  0.00      B    H
ATOM   4416  H31 BMIMB  24      27.120   6.628   5.404  1.00  0.00      B    H
ATOM   4417  H32 BMIMB  24      25.317   6.966   5.769  1.00  0.00      B    H
ATOM   4418  C4  BMIMB  24      26.990  10.450   1.847  1.00  0.00      B    C
ATOM   4419  H4  BMIMB  24      26.533  11.423   1.752  1.00  0.00      B    H
ATOM   4420  H41 BMIMB  24      26.683   9.834   1.015  1.00  0.00      B    H
ATOM   4421  C5  BMIMB  24      28.553  10.481   1.947  1.00  0.00      B    C
ATOM   4422  H5  BMIMB  24      28.742  11.485   2.318  1.00  0.00      B    H
ATOM   4423  H51 BMIMB  24      28.897   9.648   2.555  1.00  0.00      B    H
ATOM   4424  C51 BMIMB  24      29.200  10.451   0.542  1.00  0.00      B    C
ATOM   4425  H52 BMIMB  24      29.006   9.474   0.107  1.00  0.00      B    H
ATOM   4426  H53 BMIMB  24      28.701  11.185  -0.085  1.00  0.00      B    H
ATOM   4427  C6  BMIMB  24      30.746  10.825   0.460  1.00  0.00      B    C
ATOM   4428  H6  BMIMB  24      30.938  10.756  -0.605  1.00  0.00      B    H
ATOM   4429  H61 BMIMB  24      30.856  11.820   0.875  1.00  0.00      B    H
ATOM   4430  H62 BMIMB  24      31.375  10.094   0.956  1.00  0.00      B    H
ATOM   4441  N1  BMIMB  25      26.435  31.468  44.259  1.00  0.00      B    N
ATOM   4442  N11 BMIMB  25      26.825  29.875  42.824  1.00  0.00      B    N
ATOM   4443  C1  BMIMB  25      26.735  30.215  44.129  1.00  0.00      B    C
ATOM   4444  H1  BMIMB  25      26.974  29.584  44.958  1.00  0.00      B    H
ATOM   4445  C2  BMIMB  25      26.203  31.955  42.998  1.00  0.00      B    C
ATOM   4446  H2  BMIMB  25      25.922  32.986  42.978  1.00  0.00      B    H
ATOM   4447  C21 BMIMB  25      26.558  31.050  42.081  1.00  0.00      B    C
ATOM   4448  H21 BMIMB  25      26.590  31.056  41.013  1.00  0.00      B    H
ATOM   4449  C3  BMIMB  25      26.119  32.135  45.522  1.00  0.00      B    C
ATOM   4450  H3  BMIMB  25      26.828  32.936  45.673  1.00  0.00      B    H
ATOM   4451  H31 BMIMB  25      25.129  32.558  45.435  1.00  0.00      B    H
ATOM   4452  H32 BMIMB  25      26.101  31.423  46.334  1.00  0.00      B    H
ATOM   4453  C4  BMIMB  25      27.494  28.683  42.217  1.00  0.00      B    C
ATOM   4454  H4  BMIMB  25      27.287  28.816  41.165  1.00  0.00      B    H
ATOM   4455  H41 BMIMB  25      26.968  27.870  42.695  1.00  0.00      B    H
ATOM   4456  C5  BMIMB  25      28.996  28.675  42.319  1.00  0.00      B    C
ATOM   4457  H5  BMIMB  25      29.279  28.230  43.270  1.00  0.00      B    H
ATOM   4458  H51 BMIMB  25      29.547  28.149  41.544  1.00  0.00      B    H
ATOM   4459  C51 BMIMB  25      29.476  30.030  42.273  1.00  0.00      B    C
ATOM   4460  H52 BMIMB  25      29.447  30.305  41.222  1.00  0.00      B    H
ATOM   4461  H53 BMIMB  25      28.866  30.686  42.889  1.00  0.00      B    H
ATOM   4462  C6  BMIMB  25      30.914  29.989  42.782  1.00  0.00      B    C
ATOM   4463  H6  BMIMB  25      31.527  30.796  42.397  1.00  0.00      B    H
ATOM   4464  H61 BMIMB  25      31.008  30.024  43.862  1.00  0.00      B    H
ATOM   4465  H62 BMIMB  25      31.309  29.051  42.408  1.00  0.00      B    H
ATOM   4476  N1  BMIMB  26      37.655  31.631  13.165  1.00  0.00      B    N
ATOM   4477  N11 BMIMB  26      38.180  31.148  11.177  1.00  0.00      B    N
ATOM   4478  C1  BMIMB  26      38.655  31.642  12.292  1.00  0.00      B    C
ATOM   4479  H1  BMIMB  26      39.664  31.965  12.437  1.00  0.00      B    H
ATOM   4480  C2  BMIMB  26      36.505  31.184  12.548  1.00  0.00      B    C
ATOM   4481  H2  BMIMB  26      35.543  31.103  13.005  1.00  0.00      B    H
ATOM   4482  C21 BMIMB  26      36.815  30.998  11.250  1.00  0.00      B    C
ATOM   4483  H21 BMIMB  26      36.175  30.738  10.435  1.00  0.00      B    H
ATOM   4484  C3  BMIMB  26      37.661  32.184  14.524  1.00  0.00      B    C
ATOM   4485  H3  BMIMB  26      38.360  31.696  15.187  1.00  0.00      B    H
ATOM   4486  H31 BMIMB  26      37.714  33.262  14.554  1.00  0.00      B    H
ATOM   4487  H32 BMIMB  26      36.661  31.890  14.806  1.00  0.00      B    H
ATOM   4488  C4  BMIMB  26      38.937  30.930   9.914  1.00  0.00      B    C
ATOM   4489  H4  BMIMB  26      38.422  30.152   9.369  1.00  0.00      B    H
ATOM   4490  H41 BMIMB  26      39.914  30.545  10.165  1.00  0.00      B    H
ATOM   4491  C5  BMIMB  26      38.774  32.215   9.185  1.00  0.00      B    C
ATOM   4492  H5  BMIMB  26      37.728  32.514   9.191  1.00  0.00      B    H
ATOM   4493  H51 BMIMB  26      39.251  32.872   9.907  1.00  0.00      B    H
ATOM   4494  C51 BMIMB  26      39.250  32.201   7.767  1.00  0.00      B    C
ATOM   4495  H52 BMIMB  26      40.325  32.363   7.761  1.00  0.00      B    H
ATOM   4496  H53 BMIMB  26      39.063  31.291   7.202  1.00  0.00      B    H
ATOM   4497  C6  BMIMB  26      38.615  33.294   6.992  1.00  0.00      B    C
ATOM   4498  H6  BMIMB  26      39.206  33.488   6.105  1.00  0.00      B    H
ATOM   4499  H61 BMIMB  26      37.575  33.043   6.819  1.00  0.00      B    H
ATOM   4500  H62 BMIMB  26      38.734  34.177   7.609  1.00  0.00      B    H
ATOM   4511  N1  BMIMB  27      19.494  34.771  35.426  1.00  0.00      B    N
ATOM   4512  N11 BMIMB  27      21.297  34.382  34.250  1.00  0.00      B    N
ATOM   4513  C1  BMIMB  27      20.318  35.213  34.501  1.00  0.00      B    C
ATOM   4514  H1  BMIMB  27      20.139  36.108  33.944  1.00  0.00      B    H
ATOM   4515  C2  BMIMB  27      20.071  33.555  35.872  1.00  0.00      B    C
ATOM   4516  H2  BMIMB  27      19.726  32.904  36.645  1.00  0.00      B    H
ATOM   4517  C21 BMIMB  27      21.195  33.364  35.166  1.00  0.00      B    C
ATOM   4518  H21 BMIMB  27      21.946  32.605  35.147  1.00  0.00      B    H
ATOM   4519  C3  BMIMB  27      18.138  35.250  35.726  1.00  0.00      B    C
ATOM   4520  H3  BMIMB  27      17.427  34.500  35.411  1.00  0.00      B    H
ATOM   4521  H31 BMIMB  27      17.925  35.692  36.688  1.00  0.00      B    H
ATOM   4522  H32 BMIMB  27      17.988  36.183  35.204  1.00  0.00      B    H
ATOM   4523  C4  BMIMB  27      22.339  34.558  33.201  1.00  0.00      B    C
ATOM   4524  H4  BMIMB  27      21.869  34.975  32.323  1.00  0.00      B    H
ATOM   4525  H41 BMIMB  27      22.730  33.624  32.828  1.00  0.00      B    H
ATOM   4526  C5  BMIMB  27      23.422  35.514  33.700  1.00  0.00      B    C
ATOM   4527  H5  BMIMB  27      24.230  35.634  32.982  1.00  0.00      B    H
ATOM   4528  H51 BMIMB  27      22.977  36.481  33.920  1.00  0.00      B    H
ATOM   4529  C51 BMIMB  27      24.050  34.921  35.010  1.00  0.00      B    C
ATOM   4530  H52 BMIMB  27      23.246  34.861  35.738  1.00  0.00      B    H
ATOM   4531  H53 BMIMB  27      24.487  33.959  34.754  1.00  0.00      B    H
ATOM   4532  C6  BMIMB  27      25.163  35.947  35.521  1.00  0.00      B    C
ATOM   4533  H6  BMIMB  27      25.855  36.255  34.746  1.00  0.00      B    H
ATOM   4534  H61 BMIMB  27      24.679  36.790  36.002  1.00  0.00      B    H
ATOM   4535  H62 BMIMB  27      25.780  35.531  36.309  1.00  0.00      B    H
ATOM   4546  N1  BMIMB  28      35.262  29.880  35.982  1.00  0.00      B    N
ATOM   4547  N11 BMIMB  28      34.435  29.057  34.183  1.00  0.00      B    N
ATOM   4548  C1  BMIMB  28      34.146  29.346  35.450  1.00  0.00      B    C
ATOM   4549  H1  BMIMB  28      33.190  29.217  35.912  1.00  0.00      B    H
ATOM   4550  C2  BMIMB  28      36.299  29.526  35.173  1.00  0.00      B    C
ATOM   4551  H2  BMIMB  28      37.285  29.688  35.551  1.00  0.00      B    H
ATOM   4552  C21 BMIMB  28      35.816  29.200  33.991  1.00  0.00      B    C
ATOM   4553  H21 BMIMB  28      36.388  29.007  33.110  1.00  0.00      B    H
ATOM   4554  C3  BMIMB  28      35.273  30.594  37.220  1.00  0.00      B    C
ATOM   4555  H3  BMIMB  28      35.197  31.665  37.111  1.00  0.00      B    H
ATOM   4556  H31 BMIMB  28      34.407  30.320  37.804  1.00  0.00      B    H
ATOM   4557  H32 BMIMB  28      36.180  30.454  37.789  1.00  0.00      B    H
ATOM   4558  C4  BMIMB  28      33.511  28.535  33.233  1.00  0.00      B    C
ATOM   4559  H4  BMIMB  28      33.706  28.712  32.185  1.00  0.00      B    H
ATOM   4560  H41 BMIMB  28      32.535  28.948  33.442  1.00  0.00      B    H
ATOM   4561  C5  BMIMB  28      33.287  27.001  33.435  1.00  0.00      B    C
ATOM   4562  H5  BMIMB  28      32.510  26.885  34.187  1.00  0.00      B    H
ATOM   4563  H51 BMIMB  28      32.930  26.543  32.516  1.00  0.00      B    H
ATOM   4564  C51 BMIMB  28      34.585  26.226  33.899  1.00  0.00      B    C
ATOM   4565  H52 BMIMB  28      35.446  26.648  33.387  1.00  0.00      B    H
ATOM   4566  H53 BMIMB  28      34.752  26.330  34.968  1.00  0.00      B    H
ATOM   4567  C6  BMIMB  28      34.518  24.760  33.721  1.00  0.00      B    C
ATOM   4568  H6  BMIMB  28      35.353  24.314  34.250  1.00  0.00      B    H
ATOM   4569  H61 BMIMB  28      33.696  24.302  34.258  1.00  0.00      B    H
ATOM   4570  H62 BMIMB  28      34.588  24.542  32.662  1.00  0.00      B    H
ATOM   4581  N1  BMIMB  29      15.250  13.229  37.816  1.00  0.00      B    N
ATOM   4582  N11 BMIMB  29      14.821  11.633  39.119  1.00  0.00      B    N
ATOM   4583  C1  BMIMB  29      15.753  12.195  38.445  1.00  0.00      B    C
ATOM   4584  H1  BMIMB  29      16.764  11.857  38.368  1.00  0.00      B    H
ATOM   4585  C2  BMIMB  29      13.943  13.317  38.153  1.00  0.00      B    C
ATOM   4586  H2  BMIMB  29      13.283  14.085  37.812  1.00  0.00      B    H
ATOM   4587  C21 BMIMB  29      13.668  12.335  38.976  1.00  0.00      B    C
ATOM   4588  H21 BMIMB  29      12.730  12.132  39.445  1.00  0.00      B    H
ATOM   4589  C3  BMIMB  29      15.982  14.266  37.041  1.00  0.00      B    C
ATOM   4590  H3  BMIMB  29      15.398  14.721  36.254  1.00  0.00      B    H
ATOM   4591  H31 BMIMB  29      16.415  14.976  37.730  1.00  0.00      B    H
ATOM   4592  H32 BMIMB  29      16.750  13.656  36.589  1.00  0.00      B    H
ATOM   4593  C4  BMIMB  29      14.990  10.444  39.890  1.00  0.00      B    C
ATOM   4594  H4  BMIMB  29      14.383  10.609  40.768  1.00  0.00      B    H
ATOM   4595  H41 BMIMB  29      16.036  10.413  40.155  1.00  0.00      B    H
ATOM   4596  C5  BMIMB  29      14.734   9.148  39.133  1.00  0.00      B    C
ATOM   4597  H5  BMIMB  29      13.677   9.213  38.888  1.00  0.00      B    H
ATOM   4598  H51 BMIMB  29      15.419   9.183  38.289  1.00  0.00      B    H
ATOM   4599  C51 BMIMB  29      14.740   7.840  39.931  1.00  0.00      B    C
ATOM   4600  H52 BMIMB  29      15.775   7.558  40.102  1.00  0.00      B    H
ATOM   4601  H53 BMIMB  29      14.245   8.028  40.880  1.00  0.00      B    H
ATOM   4602  C6  BMIMB  29      13.929   6.742  39.303  1.00  0.00      B    C
ATOM   4603  H6  BMIMB  29      13.999   5.757  39.749  1.00  0.00      B    H
ATOM   4604  H61 BMIMB  29      12.876   6.987  39.229  1.00  0.00      B    H
ATOM   4605  H62 BMIMB  29      14.236   6.693  38.264  1.00  0.00      B    H
ATOM   4616  N1  BMIMB  30       8.608  38.005  41.894  1.00  0.00      B    N
ATOM   4617  N11 BMIMB  30       7.333  36.316  42.358  1.00  0.00      B    N
ATOM   4618  C1  BMIMB  30       8.519  36.675  41.945  1.00  0.00      B    C
ATOM   4619  H1  BMIMB  30       9.334  36.052  41.646  1.00  0.00      B    H
ATOM   4620  C2  BMIMB  30       7.307  38.455  42.053  1.00  0.00      B    C
ATOM   4621  H2  BMIMB  30       7.214  39.519  42.066  1.00  0.00      B    H
ATOM   4622  C21 BMIMB  30       6.531  37.444  42.278  1.00  0.00      B    C
ATOM   4623  H21 BMIMB  30       5.471  37.335  42.358  1.00  0.00      B    H
ATOM   4624  C3  BMIMB  30       9.827  38.814  41.560  1.00  0.00      B    C
ATOM   4625  H3  BMIMB  30      10.023  39.470  42.396  1.00  0.00      B    H
ATOM   4626  H31 BMIMB  30      10.671  38.141  41.602  1.00  0.00      B    H
ATOM   4627  H32 BMIMB  30       9.718  39.324  40.614  1.00  0.00      B    H
ATOM   4628  C4  BMIMB  30       7.061  35.058  43.060  1.00  0.00      B    C
ATOM   4629  H4  BMIMB  30       7.943  34.458  42.891  1.00  0.00      B    H
ATOM   4630  H41 BMIMB  30       6.256  34.516  42.585  1.00  0.00      B    H
ATOM   4631  C5  BMIMB  30       6.894  35.095  44.572  1.00  0.00      B    C
ATOM   4632  H5  BMIMB  30       6.037  34.439  44.706  1.00  0.00      B    H
ATOM   4633  H51 BMIMB  30       7.766  34.727  45.107  1.00  0.00      B    H
ATOM   4634  C51 BMIMB  30       6.468  36.501  45.125  1.00  0.00      B    C
ATOM   4635  H52 BMIMB  30       7.238  37.241  44.924  1.00  0.00      B    H
ATOM   4636  H53 BMIMB  30       5.517  36.773  44.674  1.00  0.00      B    H
ATOM   4637  C6  BMIMB  30       6.262  36.371  46.701  1.00  0.00      B    C
ATOM   4638  H6  BMIMB  30       5.937  37.337  47.071  1.00  0.00      B    H
ATOM   4639  H61 BMIMB  30       5.524  35.611  46.931  1.00  0.00      B    H
ATOM   4640  H62 BMIMB  30       7.178  36.208  47.256  1.00  0.00      B    H
ATOM   4651  N1  BMIMB  31      36.341  12.150  29.122  1.00  0.00      B    N
ATOM   4652  N11 BMIMB  31      36.316  10.330  30.252  1.00  0.00      B    N
ATOM   4653  C1  BMIMB  31      37.023  11.099  29.442  1.00  0.00      B    C
ATOM   4654  H1  BMIMB  31      38.031  11.024  29.094  1.00  0.00      B    H
ATOM   4655  C2  BMIMB  31      35.126  12.037  29.694  1.00  0.00      B    C
ATOM   4656  H2  BMIMB  31      34.372  12.786  29.592  1.00  0.00      B    H
ATOM   4657  C21 BMIMB  31      35.067  10.945  30.406  1.00  0.00      B    C
ATOM   4658  H21 BMIMB  31      34.191  10.582  30.896  1.00  0.00      B    H
ATOM   4659  C3  BMIMB  31      36.784  13.148  28.225  1.00  0.00      B    C
ATOM   4660  H3  BMIMB  31      37.845  13.320  28.326  1.00  0.00      B    H
ATOM   4661  H31 BMIMB  31      36.470  12.897  27.222  1.00  0.00      B    H
ATOM   4662  H32 BMIMB  31      36.375  14.113  28.484  1.00  0.00      B    H
ATOM   4663  C4  BMIMB  31      36.739   9.029  30.766  1.00  0.00      B    C
ATOM   4664  H4  BMIMB  31      36.282   8.828  31.723  1.00  0.00      B    H
ATOM   4665  H41 BMIMB  31      37.784   9.042  31.040  1.00  0.00      B    H
ATOM   4666  C5  BMIMB  31      36.268   7.854  29.911  1.00  0.00      B    C
ATOM   4667  H5  BMIMB  31      35.203   8.032  29.789  1.00  0.00      B    H
ATOM   4668  H51 BMIMB  31      36.970   7.729  29.090  1.00  0.00      B    H
ATOM   4669  C51 BMIMB  31      36.622   6.559  30.530  1.00  0.00      B    C
ATOM   4670  H52 BMIMB  31      37.685   6.536  30.755  1.00  0.00      B    H
ATOM   4671  H53 BMIMB  31      36.174   6.410  31.509  1.00  0.00      B    H
ATOM   4672  C6  BMIMB  31      36.438   5.327  29.663  1.00  0.00      B    C
ATOM   4673  H6  BMIMB  31      36.837   5.577  28.686  1.00  0.00      B    H
ATOM   4674  H61 BMIMB  31      36.989   4.490  30.075  1.00  0.00      B    H
ATOM   4675  H62 BMIMB  31      35.393   5.059  29.566  1.00  0.00      B    H
ATOM   4686  N1  BMIMB  32      24.899  28.446  20.223  1.00  0.00      B    N
ATOM   4687  N11 BMIMB  32      25.206  29.230  18.336  1.00  0.00      B    N
ATOM   4688  C1  BMIMB  32      24.689  28.237  18.956  1.00  0.00      B    C
ATOM   4689  H1  BMIMB  32      24.059  27.497  18.509  1.00  0.00      B    H
ATOM   4690  C2  BMIMB  32      25.830  29.469  20.433  1.00  0.00      B    C
ATOM   4691  H2  BMIMB  32      26.220  29.746  21.387  1.00  0.00      B    H
ATOM   4692  C21 BMIMB  32      26.073  29.901  19.193  1.00  0.00      B    C
ATOM   4693  H21 BMIMB  32      26.653  30.649  18.699  1.00  0.00      B    H
ATOM   4694  C3  BMIMB  32      24.172  27.742  21.282  1.00  0.00      B    C
ATOM   4695  H3  BMIMB  32      23.804  28.417  22.040  1.00  0.00      B    H
ATOM   4696  H31 BMIMB  32      23.420  27.034  20.965  1.00  0.00      B    H
ATOM   4697  H32 BMIMB  32      24.993  27.195  21.724  1.00  0.00      B    H
ATOM   4698  C4  BMIMB  32      25.168  29.401  16.883  1.00  0.00      B    C
ATOM   4699  H4  BMIMB  32      24.773  30.391  16.708  1.00  0.00      B    H
ATOM   4700  H41 BMIMB  32      24.404  28.690  16.603  1.00  0.00      B    H
ATOM   4701  C5  BMIMB  32      26.479  28.920  16.252  1.00  0.00      B    C
ATOM   4702  H5  BMIMB  32      26.050  28.863  15.255  1.00  0.00      B    H
ATOM   4703  H51 BMIMB  32      27.171  29.745  16.403  1.00  0.00      B    H
ATOM   4704  C51 BMIMB  32      27.023  27.567  16.684  1.00  0.00      B    C
ATOM   4705  H52 BMIMB  32      27.378  27.592  17.711  1.00  0.00      B    H
ATOM   4706  H53 BMIMB  32      26.142  26.943  16.560  1.00  0.00      B    H
ATOM   4707  C6  BMIMB  32      28.190  27.086  15.741  1.00  0.00      B    C
ATOM   4708  H6  BMIMB  32      27.836  26.632  14.823  1.00  0.00      B    H
ATOM   4709  H61 BMIMB  32      28.777  27.930  15.397  1.00  0.00      B    H
ATOM   4710  H62 BMIMB  32      28.721  26.258  16.196  1.00  0.00      B    H
ATOM   4721  N1  BMIMB  33      28.211  40.754  14.018  1.00  0.00      B    N
ATOM   4722  N11 BMIMB  33      30.213  41.072  13.257  1.00  0.00      B    N
ATOM   4723  C1  BMIMB  33      29.189  41.661  13.907  1.00  0.00      B    C
ATOM   4724  H1  BMIMB  33      29.141  42.684  14.212  1.00  0.00      B    H
ATOM   4725  C2  BMIMB  33      28.694  39.602  13.559  1.00  0.00      B    C
ATOM   4726  H2  BMIMB  33      28.205  38.653  13.587  1.00  0.00      B    H
ATOM   4727  C21 BMIMB  33      29.893  39.757  13.049  1.00  0.00      B    C
ATOM   4728  H21 BMIMB  33      30.493  38.930  12.736  1.00  0.00      B    H
ATOM   4729  C3  BMIMB  33      26.930  40.941  14.714  1.00  0.00      B    C
ATOM   4730  H3  BMIMB  33      26.914  41.996  14.942  1.00  0.00      B    H
ATOM   4731  H31 BMIMB  33      26.124  40.780  14.013  1.00  0.00      B    H
ATOM   4732  H32 BMIMB  33      27.012  40.285  15.568  1.00  0.00      B    H
ATOM   4733  C4  BMIMB  33      31.499  41.694  12.890  1.00  0.00      B    C
ATOM   4734  H4  BMIMB  33      32.322  41.236  13.418  1.00  0.00      B    H
ATOM   4735  H41 BMIMB  33      31.499  42.742  13.152  1.00  0.00      B    H
ATOM   4736  C5  BMIMB  33      31.531  41.601  11.361  1.00  0.00      B    C
ATOM   4737  H5  BMIMB  33      32.552  41.819  11.060  1.00  0.00      B    H
ATOM   4738  H51 BMIMB  33      31.395  40.562  11.072  1.00  0.00      B    H
ATOM   4739  C51 BMIMB  33      30.595  42.478  10.560  1.00  0.00      B    C
ATOM   4740  H52 BMIMB  33      29.679  42.561  11.140  1.00  0.00      B    H
ATOM   4741  H53 BMIMB  33      30.903  43.520  10.538  1.00  0.00      B    H
ATOM   4742  C6  BMIMB  33      30.364  41.927   9.154  1.00  0.00      B    C
ATOM   4743  H6  BMIMB  33      31.328  41.955   8.659  1.00  0.00      B    H
ATOM   4744  H61 BMIMB  33      30.132  40.868   9.126  1.00  0.00      B    H
ATOM   4745  H62 BMIMB  33      29.574  42.463   8.640  1.00  0.00      B    H
ATOM   4756  N1  BMIMB  34      19.944  40.069  14.881  1.00  0.00      B    N
ATOM   4757  N11 BMIMB  34      17.856  39.711  14.723  1.00  0.00      B    N
ATOM   4758  C1  BMIMB  34      19.062  39.260  14.409  1.00  0.00      B    C
ATOM   4759  H1  BMIMB  34      19.226  38.296  13.977  1.00  0.00      B    H
ATOM   4760  C2  BMIMB  34      19.370  41.029  15.656  1.00  0.00      B    C
ATOM   4761  H2  BMIMB  34      19.823  41.927  16.017  1.00  0.00      B    H
ATOM   4762  C21 BMIMB  34      18.053  40.793  15.530  1.00  0.00      B    C
ATOM   4763  H21 BMIMB  34      17.194  41.379  15.773  1.00  0.00      B    H
ATOM   4764  C3  BMIMB  34      21.341  39.743  14.746  1.00  0.00      B    C
ATOM   4765  H3  BMIMB  34      21.472  39.378  13.738  1.00  0.00      B    H
ATOM   4766  H31 BMIMB  34      21.859  40.690  14.712  1.00  0.00      B    H
ATOM   4767  H32 BMIMB  34      21.673  39.059  15.512  1.00  0.00      B    H
ATOM   4768  C4  BMIMB  34      16.591  39.052  14.390  1.00  0.00      B    C
ATOM   4769  H4  BMIMB  34      16.596  39.018  13.311  1.00  0.00      B    H
ATOM   4770  H41 BMIMB  34      15.803  39.687  14.766  1.00  0.00      B    H
ATOM   4771  C5  BMIMB  34      16.389  37.649  14.995  1.00  0.00      B    C
ATOM   4772  H5  BMIMB  34      15.327  37.436  15.084  1.00  0.00      B    H
ATOM   4773  H51 BMIMB  34      16.819  37.076  14.177  1.00  0.00      B    H
ATOM   4774  C51 BMIMB  34      17.214  37.211  16.234  1.00  0.00      B    C
ATOM   4775  H52 BMIMB  34      18.280  37.262  16.024  1.00  0.00      B    H
ATOM   4776  H53 BMIMB  34      16.862  37.903  16.995  1.00  0.00      B    H
ATOM   4777  C6  BMIMB  34      16.926  35.745  16.639  1.00  0.00      B    C
ATOM   4778  H6  BMIMB  34      15.872  35.559  16.813  1.00  0.00      B    H
ATOM   4779  H61 BMIMB  34      17.201  35.126  15.793  1.00  0.00      B    H
ATOM   4780  H62 BMIMB  34      17.480  35.463  17.527  1.00  0.00      B    H
ATOM   4791  N1  BMIMB  35      28.198  32.346  28.295  1.00  0.00      B    N
ATOM   4792  N11 BMIMB  35      29.598  31.929  29.826  1.00  0.00      B    N
ATOM   4793  C1  BMIMB  35      29.392  32.600  28.742  1.00  0.00      B    C
ATOM   4794  H1  BMIMB  35      30.120  33.249  28.304  1.00  0.00      B    H
ATOM   4795  C2  BMIMB  35      27.552  31.564  29.266  1.00  0.00      B    C
ATOM   4796  H2  BMIMB  35      26.508  31.345  29.225  1.00  0.00      B    H
ATOM   4797  C21 BMIMB  35      28.471  31.298  30.261  1.00  0.00      B    C
ATOM   4798  H21 BMIMB  35      28.359  30.824  31.212  1.00  0.00      B    H
ATOM   4799  C3  BMIMB  35      27.634  32.644  26.971  1.00  0.00      B    C
ATOM   4800  H3  BMIMB  35      26.854  33.345  27.231  1.00  0.00      B    H
ATOM   4801  H31 BMIMB  35      28.360  33.093  26.309  1.00  0.00      B    H
ATOM   4802  H32 BMIMB  35      27.141  31.766  26.580  1.00  0.00      B    H
ATOM   4803  C4  BMIMB  35      30.900  32.019  30.569  1.00  0.00      B    C
ATOM   4804  H4  BMIMB  35      30.669  31.606  31.540  1.00  0.00      B    H
ATOM   4805  H41 BMIMB  35      31.169  33.020  30.871  1.00  0.00      B    H
ATOM   4806  C5  BMIMB  35      32.006  31.153  29.901  1.00  0.00      B    C
ATOM   4807  H5  BMIMB  35      32.299  31.787  29.068  1.00  0.00      B    H
ATOM   4808  H51 BMIMB  35      32.828  30.993  30.593  1.00  0.00      B    H
ATOM   4809  C51 BMIMB  35      31.451  29.865  29.304  1.00  0.00      B    C
ATOM   4810  H52 BMIMB  35      30.957  29.261  30.061  1.00  0.00      B    H
ATOM   4811  H53 BMIMB  35      30.785  30.095  28.477  1.00  0.00      B    H
ATOM   4812  C6  BMIMB  35      32.602  29.065  28.648  1.00  0.00      B    C
ATOM   4813  H6  BMIMB  35      33.277  28.621  29.371  1.00  0.00      B    H
ATOM   4814  H61 BMIMB  35      32.163  28.228  28.116  1.00  0.00      B    H
ATOM   4815  H62 BMIMB  35      33.093  29.580  27.830  1.00  0.00      B    H
ATOM   4826  N1  BMIMB  36      12.189  34.547  25.423  1.00  0.00      B    N
ATOM   4827  N11 BMIMB  36      14.104  35.216  26.023  1.00  0.00      B    N
ATOM   4828  C1  BMIMB  36      13.439  34.125  25.735  1.00  0.00      B    C
ATOM   4829  H1  BMIMB  36      13.887  33.163  25.868  1.00  0.00      B    H
ATOM   4830  C2  BMIMB  36      12.122  35.893  25.494  1.00  0.00      B    C
ATOM   4831  H2  BMIMB  36      11.191  36.366  25.272  1.00  0.00      B    H
ATOM   4832  C21 BMIMB  36      13.238  36.376  25.825  1.00  0.00      B    C
ATOM   4833  H21 BMIMB  36      13.579  37.357  26.073  1.00  0.00      B    H
ATOM   4834  C3  BMIMB  36      11.222  33.684  24.800  1.00  0.00      B    C
ATOM   4835  H3  BMIMB  36      11.639  32.728  24.518  1.00  0.00      B    H
ATOM   4836  H31 BMIMB  36      10.369  33.455  25.422  1.00  0.00      B    H
ATOM   4837  H32 BMIMB  36      10.885  34.188  23.907  1.00  0.00      B    H
ATOM   4838  C4  BMIMB  36      15.494  35.153  26.412  1.00  0.00      B    C
ATOM   4839  H4  BMIMB  36      15.916  35.812  25.667  1.00  0.00      B    H
ATOM   4840  H41 BMIMB  36      15.801  34.127  26.273  1.00  0.00      B    H
ATOM   4841  C5  BMIMB  36      15.809  35.511  27.798  1.00  0.00      B    C
ATOM   4842  H5  BMIMB  36      16.859  35.390  28.051  1.00  0.00      B    H
ATOM   4843  H51 BMIMB  36      15.650  36.586  27.777  1.00  0.00      B    H
ATOM   4844  C51 BMIMB  36      14.999  34.746  28.875  1.00  0.00      B    C
ATOM   4845  H52 BMIMB  36      13.953  35.041  28.861  1.00  0.00      B    H
ATOM   4846  H53 BMIMB  36      14.936  33.667  28.757  1.00  0.00      B    H
ATOM   4847  C6  BMIMB  36      15.547  34.995  30.250  1.00  0.00      B    C
ATOM   4848  H6  BMIMB  36      16.585  34.692  30.331  1.00  0.00      B    H
ATOM   4849  H61 BMIMB  36      15.634  36.059  30.433  1.00  0.00      B    H
ATOM   4850  H62 BMIMB  36      15.008  34.578  31.093  1.00  0.00      B    H
ATOM   4861  N1  BMIMB  37      26.798  32.302   7.822  1.00  0.00      B    N
ATOM   4862  N11 BMIMB  37      25.015  32.850   6.781  1.00  0.00      B    N
ATOM   4863  C1  BMIMB  37      25.943  31.970   6.891  1.00  0.00      B    C
ATOM   4864  H1  BMIMB  37      26.153  31.187   6.193  1.00  0.00      B    H
ATOM   4865  C2  BMIMB  37      26.395  33.496   8.416  1.00  0.00      B    C
ATOM   4866  H2  BMIMB  37      26.854  33.902   9.290  1.00  0.00      B    H
ATOM   4867  C21 BMIMB  37      25.294  33.804   7.776  1.00  0.00      B    C
ATOM   4868  H21 BMIMB  37      24.744  34.703   7.951  1.00  0.00      B    H
ATOM   4869  C3  BMIMB  37      27.963  31.506   8.231  1.00  0.00      B    C
ATOM   4870  H3  BMIMB  37      27.725  30.885   9.082  1.00  0.00      B    H
ATOM   4871  H31 BMIMB  37      28.356  30.935   7.403  1.00  0.00      B    H
ATOM   4872  H32 BMIMB  37      28.652  32.266   8.570  1.00  0.00      B    H
ATOM   4873  C4  BMIMB  37      23.928  32.891   5.786  1.00  0.00      B    C
ATOM   4874  H4  BMIMB  37      23.004  32.922   6.343  1.00  0.00      B    H
ATOM   4875  H41 BMIMB  37      23.823  31.937   5.291  1.00  0.00      B    H
ATOM   4876  C5  BMIMB  37      24.073  34.078   4.915  1.00  0.00      B    C
ATOM   4877  H5  BMIMB  37      23.078  34.449   4.684  1.00  0.00      B    H
ATOM   4878  H51 BMIMB  37      24.647  34.829   5.451  1.00  0.00      B    H
ATOM   4879  C51 BMIMB  37      24.741  33.821   3.530  1.00  0.00      B    C
ATOM   4880  H52 BMIMB  37      25.551  33.132   3.754  1.00  0.00      B    H
ATOM   4881  H53 BMIMB  37      24.071  33.139   3.013  1.00  0.00      B    H
ATOM   4882  C6  BMIMB  37      25.260  34.936   2.653  1.00  0.00      B    C
ATOM   4883  H6  BMIMB  37      25.635  34.647   1.678  1.00  0.00      B    H
ATOM   4884  H61 BMIMB  37      24.491  35.674   2.458  1.00  0.00      B    H
ATOM   4885  H62 BMIMB  37      26.064  35.366   3.240  1.00  0.00      B    H
ATOM   4896  N1  BMIMB  38      39.858  33.378  -1.228  1.00  0.00      B    N
ATOM   4897  N11 BMIMB  38      40.589  32.084   0.279  1.00  0.00      B    N
ATOM   4898  C1  BMIMB  38      40.950  32.946  -0.657  1.00  0.00      B    C
ATOM   4899  H1  BMIMB  38      41.948  33.328  -0.685  1.00  0.00      B    H
ATOM   4900  C2  BMIMB  38      38.788  32.706  -0.662  1.00  0.00      B    C
ATOM   4901  H2  BMIMB  38      37.789  32.976  -0.926  1.00  0.00      B    H
ATOM   4902  C21 BMIMB  38      39.222  31.918   0.263  1.00  0.00      B    C
ATOM   4903  H21 BMIMB  38      38.772  31.277   0.988  1.00  0.00      B    H
ATOM   4904  C3  BMIMB  38      39.782  34.614  -1.989  1.00  0.00      B    C
ATOM   4905  H3  BMIMB  38      39.374  35.381  -1.348  1.00  0.00      B    H
ATOM   4906  H31 BMIMB  38      40.800  34.975  -2.031  1.00  0.00      B    H
ATOM   4907  H32 BMIMB  38      39.330  34.503  -2.964  1.00  0.00      B    H
ATOM   4908  C4  BMIMB  38      41.532  31.559   1.260  1.00  0.00      B    C
ATOM   4909  H4  BMIMB  38      42.475  31.876   0.839  1.00  0.00      B    H
ATOM   4910  H41 BMIMB  38      41.350  30.496   1.213  1.00  0.00      B    H
ATOM   4911  C5  BMIMB  38      41.338  32.047   2.673  1.00  0.00      B    C
ATOM   4912  H5  BMIMB  38      41.653  33.084   2.757  1.00  0.00      B    H
ATOM   4913  H51 BMIMB  38      40.261  32.007   2.816  1.00  0.00      B    H
ATOM   4914  C51 BMIMB  38      41.955  31.184   3.804  1.00  0.00      B    C
ATOM   4915  H52 BMIMB  38      41.787  30.148   3.521  1.00  0.00      B    H
ATOM   4916  H53 BMIMB  38      43.013  31.386   3.946  1.00  0.00      B    H
ATOM   4917  C6  BMIMB  38      41.288  31.455   5.169  1.00  0.00      B    C
ATOM   4918  H6  BMIMB  38      41.638  30.872   6.014  1.00  0.00      B    H
ATOM   4919  H61 BMIMB  38      41.597  32.463   5.419  1.00  0.00      B    H
ATOM   4920  H62 BMIMB  38      40.212  31.348   5.099  1.00  0.00      B    H
ATOM   4931  N1  BMIMB  39       5.806  23.370  26.099  1.00  0.00      B    N
ATOM   4932  N11 BMIMB  39       5.697  23.214  28.240  1.00  0.00      B    N
ATOM   4933  C1  BMIMB  39       5.541  24.058  27.238  1.00  0.00      B    C
ATOM   4934  H1  BMIMB  39       5.299  25.098  27.289  1.00  0.00      B    H
ATOM   4935  C2  BMIMB  39       5.853  22.012  26.433  1.00  0.00      B    C
ATOM   4936  H2  BMIMB  39       5.793  21.316  25.625  1.00  0.00      B    H
ATOM   4937  C21 BMIMB  39       5.752  21.955  27.698  1.00  0.00      B    C
ATOM   4938  H21 BMIMB  39       5.692  21.100  28.335  1.00  0.00      B    H
ATOM   4939  C3  BMIMB  39       5.609  23.927  24.759  1.00  0.00      B    C
ATOM   4940  H3  BMIMB  39       5.198  23.090  24.213  1.00  0.00      B    H
ATOM   4941  H31 BMIMB  39       5.068  24.860  24.815  1.00  0.00      B    H
ATOM   4942  H32 BMIMB  39       6.537  24.144  24.251  1.00  0.00      B    H
ATOM   4943  C4  BMIMB  39       5.608  23.473  29.706  1.00  0.00      B    C
ATOM   4944  H4  BMIMB  39       4.651  23.147  30.087  1.00  0.00      B    H
ATOM   4945  H41 BMIMB  39       5.838  24.508  29.908  1.00  0.00      B    H
ATOM   4946  C5  BMIMB  39       6.629  22.660  30.551  1.00  0.00      B    C
ATOM   4947  H5  BMIMB  39       6.503  22.944  31.593  1.00  0.00      B    H
ATOM   4948  H51 BMIMB  39       6.460  21.591  30.453  1.00  0.00      B    H
ATOM   4949  C51 BMIMB  39       8.096  22.914  30.128  1.00  0.00      B    C
ATOM   4950  H52 BMIMB  39       8.145  22.451  29.146  1.00  0.00      B    H
ATOM   4951  H53 BMIMB  39       8.290  23.965  29.931  1.00  0.00      B    H
ATOM   4952  C6  BMIMB  39       9.074  22.430  31.120  1.00  0.00      B    C
ATOM   4953  H6  BMIMB  39       9.027  23.053  32.006  1.00  0.00      B    H
ATOM   4954  H61 BMIMB  39       8.852  21.491  31.615  1.00  0.00      B    H
ATOM   4955  H62 BMIMB  39      10.124  22.429  30.853  1.00  0.00      B    H
ATOM   4966  N1  BMIMB  40       4.470  25.072  41.401  1.00  0.00      B    N
ATOM   4967  N11 BMIMB  40       4.392  26.672  42.881  1.00  0.00      B    N
ATOM   4968  C1  BMIMB  40       3.971  25.471  42.579  1.00  0.00      B    C
ATOM   4969  H1  BMIMB  40       3.244  24.997  43.204  1.00  0.00      B    H
ATOM   4970  C2  BMIMB  40       5.344  26.054  40.921  1.00  0.00      B    C
ATOM   4971  H2  BMIMB  40       5.983  25.966  40.070  1.00  0.00      B    H
ATOM   4972  C21 BMIMB  40       5.301  27.012  41.844  1.00  0.00      B    C
ATOM   4973  H21 BMIMB  40       5.894  27.900  41.874  1.00  0.00      B    H
ATOM   4974  C3  BMIMB  40       4.365  23.764  40.712  1.00  0.00      B    C
ATOM   4975  H3  BMIMB  40       3.522  23.826  40.041  1.00  0.00      B    H
ATOM   4976  H31 BMIMB  40       5.322  23.580  40.247  1.00  0.00      B    H
ATOM   4977  H32 BMIMB  40       4.201  22.951  41.403  1.00  0.00      B    H
ATOM   4978  C4  BMIMB  40       4.187  27.486  44.060  1.00  0.00      B    C
ATOM   4979  H4  BMIMB  40       3.299  27.105  44.543  1.00  0.00      B    H
ATOM   4980  H41 BMIMB  40       3.849  28.481  43.811  1.00  0.00      B    H
ATOM   4981  C5  BMIMB  40       5.332  27.442  44.998  1.00  0.00      B    C
ATOM   4982  H5  BMIMB  40       5.493  26.379  45.158  1.00  0.00      B    H
ATOM   4983  H51 BMIMB  40       6.217  27.894  44.557  1.00  0.00      B    H
ATOM   4984  C51 BMIMB  40       4.923  28.096  46.358  1.00  0.00      B    C
ATOM   4985  H52 BMIMB  40       4.756  29.151  46.157  1.00  0.00      B    H
ATOM   4986  H53 BMIMB  40       4.055  27.551  46.721  1.00  0.00      B    H
ATOM   4987  C6  BMIMB  40       6.045  27.984  47.343  1.00  0.00      B    C
ATOM   4988  H6  BMIMB  40       6.455  26.997  47.525  1.00  0.00      B    H
ATOM   4989  H61 BMIMB  40       6.882  28.646  47.149  1.00  0.00      B    H
ATOM   4990  H62 BMIMB  40       5.707  28.231  48.343  1.00  0.00      B    H
ATOM   5001  N1  BMIMB  41      25.967  16.889  39.843  1.00  0.00      B    N
ATOM   5002  N11 BMIMB  41      24.930  17.085  41.721  1.00  0.00      B    N
ATOM   5003  C1  BMIMB  41      24.919  16.503  40.535  1.00  0.00      B    C
ATOM   5004  H1  BMIMB  41      24.102  15.928  40.157  1.00  0.00      B    H
ATOM   5005  C2  BMIMB  41      26.769  17.656  40.654  1.00  0.00      B    C
ATOM   5006  H2  BMIMB  41      27.705  18.068  40.346  1.00  0.00      B    H
ATOM   5007  C21 BMIMB  41      26.089  17.811  41.840  1.00  0.00      B    C
ATOM   5008  H21 BMIMB  41      26.311  18.330  42.747  1.00  0.00      B    H
ATOM   5009  C3  BMIMB  41      26.037  16.770  38.338  1.00  0.00      B    C
ATOM   5010  H3  BMIMB  41      25.062  16.999  37.933  1.00  0.00      B    H
ATOM   5011  H31 BMIMB  41      26.771  17.514  38.065  1.00  0.00      B    H
ATOM   5012  H32 BMIMB  41      26.438  15.819  38.021  1.00  0.00      B    H
ATOM   5013  C4  BMIMB  41      23.844  16.994  42.690  1.00  0.00      B    C
ATOM   5014  H4  BMIMB  41      22.932  16.640  42.233  1.00  0.00      B    H
ATOM   5015  H41 BMIMB  41      23.721  18.035  42.950  1.00  0.00      B    H
ATOM   5016  C5  BMIMB  41      24.313  16.079  43.842  1.00  0.00      B    C
ATOM   5017  H5  BMIMB  41      25.122  16.521  44.417  1.00  0.00      B    H
ATOM   5018  H51 BMIMB  41      23.469  16.055  44.526  1.00  0.00      B    H
ATOM   5019  C51 BMIMB  41      24.573  14.671  43.351  1.00  0.00      B    C
ATOM   5020  H52 BMIMB  41      23.725  14.555  42.681  1.00  0.00      B    H
ATOM   5021  H53 BMIMB  41      25.584  14.648  42.953  1.00  0.00      B    H
ATOM   5022  C6  BMIMB  41      24.391  13.630  44.491  1.00  0.00      B    C
ATOM   5023  H6  BMIMB  41      23.423  13.704  44.973  1.00  0.00      B    H
ATOM   5024  H61 BMIMB  41      24.616  12.579  44.354  1.00  0.00      B    H
ATOM   5025  H62 BMIMB  41      24.995  14.002  45.311  1.00  0.00      B    H
ATOM   5036  N1  BMIMB  42       4.955  42.848  15.702  1.00  0.00      B    N
ATOM   5037  N11 BMIMB  42       3.873  41.882  17.275  1.00  0.00      B    N
ATOM   5038  C1  BMIMB  42       4.466  41.721  16.144  1.00  0.00      B    C
ATOM   5039  H1  BMIMB  42       4.476  40.850  15.525  1.00  0.00      B    H
ATOM   5040  C2  BMIMB  42       4.611  43.881  16.596  1.00  0.00      B    C
ATOM   5041  H2  BMIMB  42       4.788  44.897  16.316  1.00  0.00      B    H
ATOM   5042  C21 BMIMB  42       3.971  43.253  17.576  1.00  0.00      B    C
ATOM   5043  H21 BMIMB  42       3.453  43.664  18.414  1.00  0.00      B    H
ATOM   5044  C3  BMIMB  42       5.500  43.152  14.338  1.00  0.00      B    C
ATOM   5045  H3  BMIMB  42       6.362  43.795  14.432  1.00  0.00      B    H
ATOM   5046  H31 BMIMB  42       5.987  42.250  13.998  1.00  0.00      B    H
ATOM   5047  H32 BMIMB  42       4.794  43.466  13.583  1.00  0.00      B    H
ATOM   5048  C4  BMIMB  42       3.166  40.886  18.037  1.00  0.00      B    C
ATOM   5049  H4  BMIMB  42       3.378  39.933  17.574  1.00  0.00      B    H
ATOM   5050  H41 BMIMB  42       2.118  41.067  17.849  1.00  0.00      B    H
ATOM   5051  C5  BMIMB  42       3.578  40.673  19.429  1.00  0.00      B    C
ATOM   5052  H5  BMIMB  42       3.033  39.832  19.850  1.00  0.00      B    H
ATOM   5053  H51 BMIMB  42       4.655  40.546  19.506  1.00  0.00      B    H
ATOM   5054  C51 BMIMB  42       3.313  41.875  20.334  1.00  0.00      B    C
ATOM   5055  H52 BMIMB  42       4.183  42.524  20.272  1.00  0.00      B    H
ATOM   5056  H53 BMIMB  42       2.425  42.402  19.995  1.00  0.00      B    H
ATOM   5057  C6  BMIMB  42       3.194  41.435  21.808  1.00  0.00      B    C
ATOM   5058  H6  BMIMB  42       3.138  42.272  22.495  1.00  0.00      B    H
ATOM   5059  H61 BMIMB  42       2.328  40.796  21.940  1.00  0.00      B    H
ATOM   5060  H62 BMIMB  42       4.086  40.939  22.172  1.00  0.00      B    H
ATOM   5071  N1  BMIMB  43      38.616  22.049  -0.873  1.00  0.00      B    N
ATOM   5072  N11 BMIMB  43      37.390  21.835   0.855  1.00  0.00      B    N
ATOM   5073  C1  BMIMB  43      37.670  21.329  -0.323  1.00  0.00      B    C
ATOM   5074  H1  BMIMB  43      37.207  20.471  -0.761  1.00  0.00      B    H
ATOM   5075  C2  BMIMB  43      38.812  23.179  -0.116  1.00  0.00      B    C
ATOM   5076  H2  BMIMB  43      39.522  23.903  -0.451  1.00  0.00      B    H
ATOM   5077  C21 BMIMB  43      38.062  23.073   0.927  1.00  0.00      B    C
ATOM   5078  H21 BMIMB  43      37.893  23.747   1.737  1.00  0.00      B    H
ATOM   5079  C3  BMIMB  43      39.193  21.788  -2.184  1.00  0.00      B    C
ATOM   5080  H3  BMIMB  43      40.159  22.272  -2.181  1.00  0.00      B    H
ATOM   5081  H31 BMIMB  43      39.311  20.751  -2.463  1.00  0.00      B    H
ATOM   5082  H32 BMIMB  43      38.593  22.284  -2.933  1.00  0.00      B    H
ATOM   5083  C4  BMIMB  43      36.540  21.281   1.808  1.00  0.00      B    C
ATOM   5084  H4  BMIMB  43      35.863  20.563   1.369  1.00  0.00      B    H
ATOM   5085  H41 BMIMB  43      36.011  22.151   2.167  1.00  0.00      B    H
ATOM   5086  C5  BMIMB  43      37.189  20.711   3.017  1.00  0.00      B    C
ATOM   5087  H5  BMIMB  43      36.977  21.497   3.737  1.00  0.00      B    H
ATOM   5088  H51 BMIMB  43      36.701  19.794   3.336  1.00  0.00      B    H
ATOM   5089  C51 BMIMB  43      38.646  20.289   3.009  1.00  0.00      B    C
ATOM   5090  H52 BMIMB  43      38.862  20.038   1.974  1.00  0.00      B    H
ATOM   5091  H53 BMIMB  43      39.230  21.152   3.319  1.00  0.00      B    H
ATOM   5092  C6  BMIMB  43      38.770  19.094   4.002  1.00  0.00      B    C
ATOM   5093  H6  BMIMB  43      39.795  18.753   4.094  1.00  0.00      B    H
ATOM   5094  H61 BMIMB  43      38.406  19.320   4.998  1.00  0.00      B    H
ATOM   5095  H62 BMIMB  43      38.093  18.363   3.574  1.00  0.00      B    H
ATOM   5106  N1  BMIMB  44      18.144  16.280  14.294  1.00  0.00      B    N
ATOM   5107  N11 BMIMB  44      18.991  16.338  16.273  1.00  0.00      B    N
ATOM   5108  C1  BMIMB  44      19.242  16.165  15.037  1.00  0.00      B    C
ATOM   5109  H1  BMIMB  44      20.271  16.092  14.756  1.00  0.00      B    H
ATOM   5110  C2  BMIMB  44      17.127  16.558  15.194  1.00  0.00      B    C
ATOM   5111  H2  BMIMB  44      16.150  16.746  14.807  1.00  0.00      B    H
ATOM   5112  C21 BMIMB  44      17.618  16.608  16.384  1.00  0.00      B    C
ATOM   5113  H21 BMIMB  44      17.205  16.881  17.330  1.00  0.00      B    H
ATOM   5114  C3  BMIMB  44      17.954  16.379  12.782  1.00  0.00      B    C
ATOM   5115  H3  BMIMB  44      18.182  17.357  12.384  1.00  0.00      B    H
ATOM   5116  H31 BMIMB  44      18.655  15.687  12.341  1.00  0.00      B    H
ATOM   5117  H32 BMIMB  44      16.939  16.063  12.590  1.00  0.00      B    H
ATOM   5118  C4  BMIMB  44      19.981  16.230  17.382  1.00  0.00      B    C
ATOM   5119  H4  BMIMB  44      19.893  17.141  17.955  1.00  0.00      B    H
ATOM   5120  H41 BMIMB  44      20.936  16.288  16.881  1.00  0.00      B    H
ATOM   5121  C5  BMIMB  44      19.972  15.055  18.322  1.00  0.00      B    C
ATOM   5122  H5  BMIMB  44      20.688  15.272  19.110  1.00  0.00      B    H
ATOM   5123  H51 BMIMB  44      18.987  14.941  18.768  1.00  0.00      B    H
ATOM   5124  C51 BMIMB  44      20.369  13.766  17.632  1.00  0.00      B    C
ATOM   5125  H52 BMIMB  44      19.820  13.708  16.696  1.00  0.00      B    H
ATOM   5126  H53 BMIMB  44      21.409  13.718  17.319  1.00  0.00      B    H
ATOM   5127  C6  BMIMB  44      20.103  12.485  18.382  1.00  0.00      B    C
ATOM   5128  H6  BMIMB  44      20.569  12.524  19.360  1.00  0.00      B    H
ATOM   5129  H61 BMIMB  44      19.056  12.228  18.494  1.00  0.00      B    H
ATOM   5130  H62 BMIMB  44      20.677  11.677  17.942  1.00  0.00      B    H
ATOM   5141  N1  BMIMB  45      18.678  10.560  31.673  1.00  0.00      B    N
ATOM   5142  N11 BMIMB  45      20.619  11.306  31.059  1.00  0.00      B    N
ATOM   5143  C1  BMIMB  45      19.360  11.596  31.200  1.00  0.00      B    C
ATOM   5144  H1  BMIMB  45      18.993  12.557  30.910  1.00  0.00      B    H
ATOM   5145  C2  BMIMB  45      19.608   9.599  31.961  1.00  0.00      B    C
ATOM   5146  H2  BMIMB  45      19.385   8.685  32.467  1.00  0.00      B    H
ATOM   5147  C21 BMIMB  45      20.830  10.052  31.614  1.00  0.00      B    C
ATOM   5148  H21 BMIMB  45      21.798   9.601  31.650  1.00  0.00      B    H
ATOM   5149  C3  BMIMB  45      17.274  10.370  31.655  1.00  0.00      B    C
ATOM   5150  H3  BMIMB  45      16.965   9.509  32.229  1.00  0.00      B    H
ATOM   5151  H31 BMIMB  45      16.889  11.218  32.202  1.00  0.00      B    H
ATOM   5152  H32 BMIMB  45      16.906  10.403  30.640  1.00  0.00      B    H
ATOM   5153  C4  BMIMB  45      21.726  12.215  30.760  1.00  0.00      B    C
ATOM   5154  H4  BMIMB  45      21.339  12.869  29.993  1.00  0.00      B    H
ATOM   5155  H41 BMIMB  45      22.569  11.669  30.362  1.00  0.00      B    H
ATOM   5156  C5  BMIMB  45      22.267  13.121  31.915  1.00  0.00      B    C
ATOM   5157  H5  BMIMB  45      23.009  12.510  32.423  1.00  0.00      B    H
ATOM   5158  H51 BMIMB  45      22.733  14.013  31.506  1.00  0.00      B    H
ATOM   5159  C51 BMIMB  45      21.170  13.608  32.868  1.00  0.00      B    C
ATOM   5160  H52 BMIMB  45      20.370  14.111  32.332  1.00  0.00      B    H
ATOM   5161  H53 BMIMB  45      20.818  12.789  33.491  1.00  0.00      B    H
ATOM   5162  C6  BMIMB  45      21.761  14.685  33.740  1.00  0.00      B    C
ATOM   5163  H6  BMIMB  45      22.111  15.500  33.118  1.00  0.00      B    H
ATOM   5164  H61 BMIMB  45      21.074  15.241  34.368  1.00  0.00      B    H
ATOM   5165  H62 BMIMB  45      22.569  14.180  34.257  1.00  0.00      B    H
ATOM   5176  N1  BMIMB  46      37.389   5.169   8.707  1.00  0.00      B    N
ATOM   5177  N11 BMIMB  46      35.342   5.552   9.230  1.00  0.00      B    N
ATOM   5178  C1  BMIMB  46      36.551   5.336   9.735  1.00  0.00      B    C
ATOM   5179  H1  BMIMB  46      36.795   5.322  10.776  1.00  0.00      B    H
ATOM   5180  C2  BMIMB  46      36.756   5.411   7.526  1.00  0.00      B    C
ATOM   5181  H2  BMIMB  46      37.289   5.274   6.610  1.00  0.00      B    H
ATOM   5182  C21 BMIMB  46      35.496   5.567   7.841  1.00  0.00      B    C
ATOM   5183  H21 BMIMB  46      34.653   5.643   7.190  1.00  0.00      B    H
ATOM   5184  C3  BMIMB  46      38.822   4.882   8.876  1.00  0.00      B    C
ATOM   5185  H3  BMIMB  46      39.014   3.886   8.507  1.00  0.00      B    H
ATOM   5186  H31 BMIMB  46      39.517   5.519   8.350  1.00  0.00      B    H
ATOM   5187  H32 BMIMB  46      39.114   4.812   9.914  1.00  0.00      B    H
ATOM   5188  C4  BMIMB  46      33.955   5.583   9.873  1.00  0.00      B    C
ATOM   5189  H4  BMIMB  46      33.458   6.382   9.342  1.00  0.00      B    H
ATOM   5190  H41 BMIMB  46      34.135   5.995  10.855  1.00  0.00      B    H
ATOM   5191  C5  BMIMB  46      32.917   4.423   9.839  1.00  0.00      B    C
ATOM   5192  H5  BMIMB  46      33.005   3.781  10.712  1.00  0.00      B    H
ATOM   5193  H51 BMIMB  46      31.959   4.936   9.858  1.00  0.00      B    H
ATOM   5194  C51 BMIMB  46      32.905   3.614   8.499  1.00  0.00      B    C
ATOM   5195  H52 BMIMB  46      32.786   4.327   7.687  1.00  0.00      B    H
ATOM   5196  H53 BMIMB  46      33.792   3.005   8.341  1.00  0.00      B    H
ATOM   5197  C6  BMIMB  46      31.909   2.477   8.435  1.00  0.00      B    C
ATOM   5198  H6  BMIMB  46      32.358   1.708   7.818  1.00  0.00      B    H
ATOM   5199  H61 BMIMB  46      31.704   2.177   9.456  1.00  0.00      B    H
ATOM   5200  H62 BMIMB  46      30.978   2.832   8.007  1.00  0.00      B    H
ATOM   5211  N1  BMIMB  47      28.595  33.814  35.739  1.00  0.00      B    N
ATOM   5212  N11 BMIMB  47      27.393  32.043  35.415  1.00  0.00      B    N
ATOM   5213  C1  BMIMB  47      28.397  32.763  34.984  1.00  0.00      B    C
ATOM   5214  H1  BMIMB  47      28.985  32.517  34.126  1.00  0.00      B    H
ATOM   5215  C2  BMIMB  47      27.769  33.642  36.837  1.00  0.00      B    C
ATOM   5216  H2  BMIMB  47      27.904  34.273  37.688  1.00  0.00      B    H
ATOM   5217  C21 BMIMB  47      27.084  32.543  36.625  1.00  0.00      B    C
ATOM   5218  H21 BMIMB  47      26.368  32.071  37.262  1.00  0.00      B    H
ATOM   5219  C3  BMIMB  47      29.619  34.888  35.684  1.00  0.00      B    C
ATOM   5220  H3  BMIMB  47      30.159  34.701  36.600  1.00  0.00      B    H
ATOM   5221  H31 BMIMB  47      30.322  34.841  34.866  1.00  0.00      B    H
ATOM   5222  H32 BMIMB  47      29.026  35.788  35.622  1.00  0.00      B    H
ATOM   5223  C4  BMIMB  47      26.732  30.856  34.882  1.00  0.00      B    C
ATOM   5224  H4  BMIMB  47      26.136  31.073  34.008  1.00  0.00      B    H
ATOM   5225  H41 BMIMB  47      26.033  30.518  35.632  1.00  0.00      B    H
ATOM   5226  C5  BMIMB  47      27.741  29.774  34.496  1.00  0.00      B    C
ATOM   5227  H5  BMIMB  47      27.206  28.865  34.235  1.00  0.00      B    H
ATOM   5228  H51 BMIMB  47      28.304  30.244  33.694  1.00  0.00      B    H
ATOM   5229  C51 BMIMB  47      28.654  29.438  35.669  1.00  0.00      B    C
ATOM   5230  H52 BMIMB  47      29.144  30.333  36.046  1.00  0.00      B    H
ATOM   5231  H53 BMIMB  47      28.083  28.991  36.479  1.00  0.00      B    H
ATOM   5232  C6  BMIMB  47      29.934  28.649  35.190  1.00  0.00      B    C
ATOM   5233  H6  BMIMB  47      29.630  27.665  34.850  1.00  0.00      B    H
ATOM   5234  H61 BMIMB  47      30.351  29.113  34.303  1.00  0.00      B    H
ATOM   5235  H62 BMIMB  47      30.732  28.590  35.921  1.00  0.00      B    H
ATOM   5246  N1  BMIMB  48      37.627  11.692  23.740  1.00  0.00      B    N
ATOM   5247  N11 BMIMB  48      36.199  10.125  24.326  1.00  0.00      B    N
ATOM   5248  C1  BMIMB  48      36.668  10.858  23.322  1.00  0.00      B    C
ATOM   5249  H1  BMIMB  48      36.305  10.845  22.317  1.00  0.00      B    H
ATOM   5250  C2  BMIMB  48      37.905  11.451  25.040  1.00  0.00      B    C
ATOM   5251  H2  BMIMB  48      38.751  11.881  25.530  1.00  0.00      B    H
ATOM   5252  C21 BMIMB  48      36.949  10.543  25.444  1.00  0.00      B    C
ATOM   5253  H21 BMIMB  48      36.782  10.098  26.400  1.00  0.00      B    H
ATOM   5254  C3  BMIMB  48      38.329  12.684  22.939  1.00  0.00      B    C
ATOM   5255  H3  BMIMB  48      37.684  13.550  22.959  1.00  0.00      B    H
ATOM   5256  H31 BMIMB  48      39.338  12.929  23.234  1.00  0.00      B    H
ATOM   5257  H32 BMIMB  48      38.200  12.493  21.883  1.00  0.00      B    H
ATOM   5258  C4  BMIMB  48      34.963   9.318  24.388  1.00  0.00      B    C
ATOM   5259  H4  BMIMB  48      34.582   9.379  23.379  1.00  0.00      B    H
ATOM   5260  H41 BMIMB  48      34.294   9.709  25.140  1.00  0.00      B    H
ATOM   5261  C5  BMIMB  48      35.399   7.909  24.673  1.00  0.00      B    C
ATOM   5262  H5  BMIMB  48      35.774   7.993  25.689  1.00  0.00      B    H
ATOM   5263  H51 BMIMB  48      34.538   7.248  24.747  1.00  0.00      B    H
ATOM   5264  C51 BMIMB  48      36.443   7.098  23.798  1.00  0.00      B    C
ATOM   5265  H52 BMIMB  48      35.914   6.944  22.861  1.00  0.00      B    H
ATOM   5266  H53 BMIMB  48      37.239   7.826  23.661  1.00  0.00      B    H
ATOM   5267  C6  BMIMB  48      36.847   5.851  24.489  1.00  0.00      B    C
ATOM   5268  H6  BMIMB  48      37.621   5.998  25.234  1.00  0.00      B    H
ATOM   5269  H61 BMIMB  48      36.087   5.360  25.087  1.00  0.00      B    H
ATOM   5270  H62 BMIMB  48      37.207   5.178  23.720  1.00  0.00      B    H
ATOM   5281  N1  BMIMB  49       8.509  14.889  44.030  1.00  0.00      B    N
ATOM   5282  N11 BMIMB  49       7.068  14.898  45.621  1.00  0.00      B    N
ATOM   5283  C1  BMIMB  49       8.038  14.235  45.065  1.00  0.00      B    C
ATOM   5284  H1  BMIMB  49       8.315  13.285  45.469  1.00  0.00      B    H
ATOM   5285  C2  BMIMB  49       7.771  16.040  43.995  1.00  0.00      B    C
ATOM   5286  H2  BMIMB  49       7.898  16.775  43.231  1.00  0.00      B    H
ATOM   5287  C21 BMIMB  49       6.844  16.027  44.864  1.00  0.00      B    C
ATOM   5288  H21 BMIMB  49       6.028  16.701  45.009  1.00  0.00      B    H
ATOM   5289  C3  BMIMB  49       9.622  14.421  43.164  1.00  0.00      B    C
ATOM   5290  H3  BMIMB  49       9.233  13.971  42.262  1.00  0.00      B    H
ATOM   5291  H31 BMIMB  49      10.267  15.247  42.904  1.00  0.00      B    H
ATOM   5292  H32 BMIMB  49      10.244  13.687  43.655  1.00  0.00      B    H
ATOM   5293  C4  BMIMB  49       6.405  14.761  46.921  1.00  0.00      B    C
ATOM   5294  H4  BMIMB  49       5.965  13.783  46.797  1.00  0.00      B    H
ATOM   5295  H41 BMIMB  49       5.695  15.574  46.966  1.00  0.00      B    H
ATOM   5296  C5  BMIMB  49       7.416  14.725  48.025  1.00  0.00      B    C
ATOM   5297  H5  BMIMB  49       6.950  14.787  49.005  1.00  0.00      B    H
ATOM   5298  H51 BMIMB  49       7.957  13.789  47.914  1.00  0.00      B    H
ATOM   5299  C51 BMIMB  49       8.556  15.694  48.011  1.00  0.00      B    C
ATOM   5300  H52 BMIMB  49       9.097  15.767  47.071  1.00  0.00      B    H
ATOM   5301  H53 BMIMB  49       8.230  16.680  48.333  1.00  0.00      B    H
ATOM   5302  C6  BMIMB  49       9.680  15.221  49.013  1.00  0.00      B    C
ATOM   5303  H6  BMIMB  49      10.588  15.693  48.656  1.00  0.00      B    H
ATOM   5304  H61 BMIMB  49       9.453  15.544  50.023  1.00  0.00      B    H
ATOM   5305  H62 BMIMB  49       9.892  14.166  48.885  1.00  0.00      B    H
ATOM   5316  N1  BMIMB  50      45.268  42.536  21.398  1.00  0.00      B    N
ATOM   5317  N11 BMIMB  50      45.374  43.660  19.571  1.00  0.00      B    N
ATOM   5318  C1  BMIMB  50      46.049  43.204  20.520  1.00  0.00      B    C
ATOM   5319  H1  BMIMB  50      47.096  43.278  20.721  1.00  0.00      B    H
ATOM   5320  C2  BMIMB  50      43.988  42.723  20.997  1.00  0.00      B    C
ATOM   5321  H2  BMIMB  50      43.164  42.393  21.591  1.00  0.00      B    H
ATOM   5322  C21 BMIMB  50      44.029  43.302  19.806  1.00  0.00      B    C
ATOM   5323  H21 BMIMB  50      43.251  43.627  19.151  1.00  0.00      B    H
ATOM   5324  C3  BMIMB  50      45.708  41.726  22.526  1.00  0.00      B    C
ATOM   5325  H3  BMIMB  50      45.142  40.817  22.385  1.00  0.00      B    H
ATOM   5326  H31 BMIMB  50      46.763  41.495  22.526  1.00  0.00      B    H
ATOM   5327  H32 BMIMB  50      45.499  42.303  23.414  1.00  0.00      B    H
ATOM   5328  C4  BMIMB  50      45.869  44.422  18.429  1.00  0.00      B    C
ATOM   5329  H4  BMIMB  50      45.348  44.142  17.526  1.00  0.00      B    H
ATOM   5330  H41 BMIMB  50      46.911  44.210  18.236  1.00  0.00      B    H
ATOM   5331  C5  BMIMB  50      45.516  45.856  18.686  1.00  0.00      B    C
ATOM   5332  H5  BMIMB  50      44.442  45.889  18.851  1.00  0.00      B    H
ATOM   5333  H51 BMIMB  50      46.098  46.198  19.537  1.00  0.00      B    H
ATOM   5334  C51 BMIMB  50      45.685  46.695  17.412  1.00  0.00      B    C
ATOM   5335  H52 BMIMB  50      46.597  46.439  16.880  1.00  0.00      B    H
ATOM   5336  H53 BMIMB  50      44.873  46.525  16.709  1.00  0.00      B    H
ATOM   5337  C6  BMIMB  50      45.817  48.162  17.715  1.00  0.00      B    C
ATOM   5338  H6  BMIMB  50      46.364  48.370  18.627  1.00  0.00      B    H
ATOM   5339  H61 BMIMB  50      46.326  48.616  16.872  1.00  0.00      B    H
ATOM   5340  H62 BMIMB  50      44.822  48.437  18.044  1.00  0.00      B    H
ATOM   5351  N1  BMIMB  51      31.693  34.197  40.950  1.00  0.00      B    N
ATOM   5352  N11 BMIMB  51      30.683  35.402  42.504  1.00  0.00      B    N
ATOM   5353  C1  BMIMB  51      30.574  34.428  41.666  1.00  0.00      B    C
ATOM   5354  H1  BMIMB  51      29.651  33.912  41.512  1.00  0.00      B    H
ATOM   5355  C2  BMIMB  51      32.616  35.215  41.283  1.00  0.00      B    C
ATOM   5356  H2  BMIMB  51      33.619  35.244  40.918  1.00  0.00      B    H
ATOM   5357  C21 BMIMB  51      32.025  35.820  42.330  1.00  0.00      B    C
ATOM   5358  H21 BMIMB  51      32.440  36.459  43.079  1.00  0.00      B    H
ATOM   5359  C3  BMIMB  51      31.831  33.238  39.836  1.00  0.00      B    C
ATOM   5360  H3  BMIMB  51      30.891  32.801  39.535  1.00  0.00      B    H
ATOM   5361  H31 BMIMB  51      32.177  33.744  38.947  1.00  0.00      B    H
ATOM   5362  H32 BMIMB  51      32.447  32.437  40.216  1.00  0.00      B    H
ATOM   5363  C4  BMIMB  51      29.697  35.911  43.445  1.00  0.00      B    C
ATOM   5364  H4  BMIMB  51      28.953  36.413  42.844  1.00  0.00      B    H
ATOM   5365  H41 BMIMB  51      30.269  36.653  43.982  1.00  0.00      B    H
ATOM   5366  C5  BMIMB  51      29.151  34.768  44.347  1.00  0.00      B    C
ATOM   5367  H5  BMIMB  51      28.481  35.299  45.019  1.00  0.00      B    H
ATOM   5368  H51 BMIMB  51      28.509  34.107  43.770  1.00  0.00      B    H
ATOM   5369  C51 BMIMB  51      30.332  33.908  44.848  1.00  0.00      B    C
ATOM   5370  H52 BMIMB  51      30.579  33.398  43.921  1.00  0.00      B    H
ATOM   5371  H53 BMIMB  51      31.147  34.523  45.220  1.00  0.00      B    H
ATOM   5372  C6  BMIMB  51      29.912  32.954  45.863  1.00  0.00      B    C
ATOM   5373  H6  BMIMB  51      29.204  32.199  45.540  1.00  0.00      B    H
ATOM   5374  H61 BMIMB  51      30.822  32.519  46.259  1.00  0.00      B    H
ATOM   5375  H62 BMIMB  51      29.519  33.526  46.696  1.00  0.00      B    H
ATOM   5386  N1  BMIMB  52      13.549  17.129   5.365  1.00  0.00      B    N
ATOM   5387  N11 BMIMB  52      14.615  17.075   7.283  1.00  0.00      B    N
ATOM   5388  C1  BMIMB  52      14.673  16.810   5.977  1.00  0.00      B    C
ATOM   5389  H1  BMIMB  52      15.542  16.480   5.449  1.00  0.00      B    H
ATOM   5390  C2  BMIMB  52      12.646  17.496   6.385  1.00  0.00      B    C
ATOM   5391  H2  BMIMB  52      11.616  17.728   6.223  1.00  0.00      B    H
ATOM   5392  C21 BMIMB  52      13.352  17.523   7.521  1.00  0.00      B    C
ATOM   5393  H21 BMIMB  52      13.145  17.914   8.493  1.00  0.00      B    H
ATOM   5394  C3  BMIMB  52      13.297  16.944   3.979  1.00  0.00      B    C
ATOM   5395  H3  BMIMB  52      12.913  15.935   4.005  1.00  0.00      B    H
ATOM   5396  H31 BMIMB  52      12.465  17.478   3.545  1.00  0.00      B    H
ATOM   5397  H32 BMIMB  52      14.234  16.923   3.442  1.00  0.00      B    H
ATOM   5398  C4  BMIMB  52      15.745  16.884   8.217  1.00  0.00      B    C
ATOM   5399  H4  BMIMB  52      15.734  17.725   8.894  1.00  0.00      B    H
ATOM   5400  H41 BMIMB  52      16.625  16.896   7.591  1.00  0.00      B    H
ATOM   5401  C5  BMIMB  52      15.761  15.603   9.013  1.00  0.00      B    C
ATOM   5402  H5  BMIMB  52      16.496  15.643   9.813  1.00  0.00      B    H
ATOM   5403  H51 BMIMB  52      14.749  15.422   9.366  1.00  0.00      B    H
ATOM   5404  C51 BMIMB  52      16.235  14.385   8.163  1.00  0.00      B    C
ATOM   5405  H52 BMIMB  52      15.608  14.119   7.315  1.00  0.00      B    H
ATOM   5406  H53 BMIMB  52      17.263  14.547   7.847  1.00  0.00      B    H
ATOM   5407  C6  BMIMB  52      16.258  13.133   9.013  1.00  0.00      B    C
ATOM   5408  H6  BMIMB  52      16.962  13.361   9.806  1.00  0.00      B    H
ATOM   5409  H61 BMIMB  52      15.268  12.980   9.427  1.00  0.00      B    H
ATOM   5410  H62 BMIMB  52      16.590  12.211   8.549  1.00  0.00      B    H
ATOM   5421  N1  BMIMB  53       1.644  47.745  34.858  1.00  0.00      B    N
ATOM   5422  N11 BMIMB  53       2.936  46.555  33.647  1.00  0.00      B    N
ATOM   5423  C1  BMIMB  53       2.734  47.003  34.846  1.00  0.00      B    C
ATOM   5424  H1  BMIMB  53       3.536  46.986  35.553  1.00  0.00      B    H
ATOM   5425  C2  BMIMB  53       1.019  47.476  33.592  1.00  0.00      B    C
ATOM   5426  H2  BMIMB  53       0.104  47.933  33.283  1.00  0.00      B    H
ATOM   5427  C21 BMIMB  53       1.839  46.785  32.877  1.00  0.00      B    C
ATOM   5428  H21 BMIMB  53       1.747  46.424  31.876  1.00  0.00      B    H
ATOM   5429  C3  BMIMB  53       1.148  48.708  35.885  1.00  0.00      B    C
ATOM   5430  H3  BMIMB  53       0.809  49.665  35.518  1.00  0.00      B    H
ATOM   5431  H31 BMIMB  53       0.317  48.374  36.488  1.00  0.00      B    H
ATOM   5432  H32 BMIMB  53       1.941  48.944  36.579  1.00  0.00      B    H
ATOM   5433  C4  BMIMB  53       4.181  45.918  33.269  1.00  0.00      B    C
ATOM   5434  H4  BMIMB  53       4.953  46.616  33.555  1.00  0.00      B    H
ATOM   5435  H41 BMIMB  53       4.249  45.924  32.191  1.00  0.00      B    H
ATOM   5436  C5  BMIMB  53       4.283  44.478  33.798  1.00  0.00      B    C
ATOM   5437  H5  BMIMB  53       5.110  43.950  33.331  1.00  0.00      B    H
ATOM   5438  H51 BMIMB  53       4.363  44.682  34.863  1.00  0.00      B    H
ATOM   5439  C51 BMIMB  53       2.947  43.772  33.580  1.00  0.00      B    C
ATOM   5440  H52 BMIMB  53       2.192  44.337  34.120  1.00  0.00      B    H
ATOM   5441  H53 BMIMB  53       2.727  43.553  32.539  1.00  0.00      B    H
ATOM   5442  C6  BMIMB  53       2.987  42.355  34.108  1.00  0.00      B    C
ATOM   5443  H6  BMIMB  53       3.856  41.741  33.902  1.00  0.00      B    H
ATOM   5444  H61 BMIMB  53       2.861  42.384  35.185  1.00  0.00      B    H
ATOM   5445  H62 BMIMB  53       2.020  41.930  33.860  1.00  0.00      B    H
ATOM   5456  N1  BMIMB  54       9.639   1.963   4.181  1.00  0.00      B    N
ATOM   5457  N11 BMIMB  54      10.432   3.917   3.721  1.00  0.00      B    N
ATOM   5458  C1  BMIMB  54       9.852   2.822   3.198  1.00  0.00      B    C
ATOM   5459  H1  BMIMB  54       9.407   2.778   2.227  1.00  0.00      B    H
ATOM   5460  C2  BMIMB  54      10.082   2.532   5.361  1.00  0.00      B    C
ATOM   5461  H2  BMIMB  54       9.914   2.110   6.328  1.00  0.00      B    H
ATOM   5462  C21 BMIMB  54      10.742   3.636   5.000  1.00  0.00      B    C
ATOM   5463  H21 BMIMB  54      11.285   4.444   5.439  1.00  0.00      B    H
ATOM   5464  C3  BMIMB  54       9.000   0.663   4.008  1.00  0.00      B    C
ATOM   5465  H3  BMIMB  54       9.761  -0.082   3.833  1.00  0.00      B    H
ATOM   5466  H31 BMIMB  54       8.541   0.544   4.978  1.00  0.00      B    H
ATOM   5467  H32 BMIMB  54       8.177   0.697   3.309  1.00  0.00      B    H
ATOM   5468  C4  BMIMB  54      11.045   5.087   3.029  1.00  0.00      B    C
ATOM   5469  H4  BMIMB  54      11.419   5.766   3.781  1.00  0.00      B    H
ATOM   5470  H41 BMIMB  54      10.293   5.530   2.394  1.00  0.00      B    H
ATOM   5471  C5  BMIMB  54      12.277   4.636   2.213  1.00  0.00      B    C
ATOM   5472  H5  BMIMB  54      13.033   4.237   2.884  1.00  0.00      B    H
ATOM   5473  H51 BMIMB  54      11.954   3.748   1.675  1.00  0.00      B    H
ATOM   5474  C51 BMIMB  54      12.839   5.715   1.350  1.00  0.00      B    C
ATOM   5475  H52 BMIMB  54      12.014   6.014   0.708  1.00  0.00      B    H
ATOM   5476  H53 BMIMB  54      13.188   6.554   1.946  1.00  0.00      B    H
ATOM   5477  C6  BMIMB  54      13.968   5.274   0.424  1.00  0.00      B    C
ATOM   5478  H6  BMIMB  54      14.480   6.084  -0.082  1.00  0.00      B    H
ATOM   5479  H61 BMIMB  54      14.695   4.811   1.082  1.00  0.00      B    H
ATOM   5480  H62 BMIMB  54      13.638   4.563  -0.325  1.00  0.00      B    H
ATOM   5491  N1  BMIMB  55      21.464  11.726  41.789  1.00  0.00      B    N
ATOM   5492  N11 BMIMB  55      19.849  13.106  41.608  1.00  0.00      B    N
ATOM   5493  C1  BMIMB  55      20.681  12.332  40.858  1.00  0.00      B    C
ATOM   5494  H1  BMIMB  55      20.734  12.340  39.790  1.00  0.00      B    H
ATOM   5495  C2  BMIMB  55      21.212  12.307  43.051  1.00  0.00      B    C
ATOM   5496  H2  BMIMB  55      21.901  12.021  43.815  1.00  0.00      B    H
ATOM   5497  C21 BMIMB  55      20.238  13.145  42.947  1.00  0.00      B    C
ATOM   5498  H21 BMIMB  55      19.709  13.801  43.604  1.00  0.00      B    H
ATOM   5499  C3  BMIMB  55      22.577  10.847  41.443  1.00  0.00      B    C
ATOM   5500  H3  BMIMB  55      22.403  10.329  40.512  1.00  0.00      B    H
ATOM   5501  H31 BMIMB  55      23.487  11.410  41.295  1.00  0.00      B    H
ATOM   5502  H32 BMIMB  55      22.795  10.215  42.292  1.00  0.00      B    H
ATOM   5503  C4  BMIMB  55      18.803  13.996  41.148  1.00  0.00      B    C
ATOM   5504  H4  BMIMB  55      17.918  14.012  41.767  1.00  0.00      B    H
ATOM   5505  H41 BMIMB  55      18.416  13.533  40.252  1.00  0.00      B    H
ATOM   5506  C5  BMIMB  55      19.258  15.485  40.835  1.00  0.00      B    C
ATOM   5507  H5  BMIMB  55      20.102  15.463  40.150  1.00  0.00      B    H
ATOM   5508  H51 BMIMB  55      18.404  15.969  40.369  1.00  0.00      B    H
ATOM   5509  C51 BMIMB  55      19.836  16.293  42.031  1.00  0.00      B    C
ATOM   5510  H52 BMIMB  55      19.045  16.244  42.774  1.00  0.00      B    H
ATOM   5511  H53 BMIMB  55      20.748  15.767  42.302  1.00  0.00      B    H
ATOM   5512  C6  BMIMB  55      20.126  17.714  41.620  1.00  0.00      B    C
ATOM   5513  H6  BMIMB  55      19.251  18.338  41.477  1.00  0.00      B    H
ATOM   5514  H61 BMIMB  55      20.742  18.219  42.355  1.00  0.00      B    H
ATOM   5515  H62 BMIMB  55      20.600  17.697  40.645  1.00  0.00      B    H
ATOM   5526  N1  BMIMB  56      31.392  17.895  34.029  1.00  0.00      B    N
ATOM   5527  N11 BMIMB  56      29.838  19.137  33.070  1.00  0.00      B    N
ATOM   5528  C1  BMIMB  56      30.288  17.908  33.273  1.00  0.00      B    C
ATOM   5529  H1  BMIMB  56      29.893  17.117  32.671  1.00  0.00      B    H
ATOM   5530  C2  BMIMB  56      31.660  19.198  34.345  1.00  0.00      B    C
ATOM   5531  H2  BMIMB  56      32.576  19.405  34.854  1.00  0.00      B    H
ATOM   5532  C21 BMIMB  56      30.743  19.967  33.743  1.00  0.00      B    C
ATOM   5533  H21 BMIMB  56      30.690  21.033  33.736  1.00  0.00      B    H
ATOM   5534  C3  BMIMB  56      32.128  16.670  34.418  1.00  0.00      B    C
ATOM   5535  H3  BMIMB  56      33.150  16.953  34.620  1.00  0.00      B    H
ATOM   5536  H31 BMIMB  56      31.610  16.143  35.206  1.00  0.00      B    H
ATOM   5537  H32 BMIMB  56      32.110  16.026  33.551  1.00  0.00      B    H
ATOM   5538  C4  BMIMB  56      28.603  19.502  32.439  1.00  0.00      B    C
ATOM   5539  H4  BMIMB  56      28.224  18.528  32.169  1.00  0.00      B    H
ATOM   5540  H41 BMIMB  56      28.869  20.136  31.606  1.00  0.00      B    H
ATOM   5541  C5  BMIMB  56      27.545  20.014  33.416  1.00  0.00      B    C
ATOM   5542  H5  BMIMB  56      27.727  21.085  33.463  1.00  0.00      B    H
ATOM   5543  H51 BMIMB  56      26.563  19.823  32.989  1.00  0.00      B    H
ATOM   5544  C51 BMIMB  56      27.493  19.359  34.837  1.00  0.00      B    C
ATOM   5545  H52 BMIMB  56      27.237  18.324  34.628  1.00  0.00      B    H
ATOM   5546  H53 BMIMB  56      28.500  19.334  35.245  1.00  0.00      B    H
ATOM   5547  C6  BMIMB  56      26.519  20.043  35.812  1.00  0.00      B    C
ATOM   5548  H6  BMIMB  56      27.051  20.874  36.261  1.00  0.00      B    H
ATOM   5549  H61 BMIMB  56      25.631  20.397  35.300  1.00  0.00      B    H
ATOM   5550  H62 BMIMB  56      26.246  19.424  36.658  1.00  0.00      B    H
ATOM   5561  N1  BMIMB  57      42.076  10.520  31.451  1.00  0.00      B    N
ATOM   5562  N11 BMIMB  57      41.292   8.467  31.605  1.00  0.00      B    N
ATOM   5563  C1  BMIMB  57      42.203   9.245  31.075  1.00  0.00      B    C
ATOM   5564  H1  BMIMB  57      42.911   8.920  30.343  1.00  0.00      B    H
ATOM   5565  C2  BMIMB  57      41.091  10.528  32.413  1.00  0.00      B    C
ATOM   5566  H2  BMIMB  57      40.904  11.475  32.870  1.00  0.00      B    H
ATOM   5567  C21 BMIMB  57      40.639   9.290  32.538  1.00  0.00      B    C
ATOM   5568  H21 BMIMB  57      39.882   8.962  33.217  1.00  0.00      B    H
ATOM   5569  C3  BMIMB  57      43.002  11.587  31.026  1.00  0.00      B    C
ATOM   5570  H3  BMIMB  57      42.685  12.528  31.451  1.00  0.00      B    H
ATOM   5571  H31 BMIMB  57      44.008  11.392  31.365  1.00  0.00      B    H
ATOM   5572  H32 BMIMB  57      43.020  11.584  29.946  1.00  0.00      B    H
ATOM   5573  C4  BMIMB  57      41.056   7.050  31.259  1.00  0.00      B    C
ATOM   5574  H4  BMIMB  57      41.541   7.005  30.295  1.00  0.00      B    H
ATOM   5575  H41 BMIMB  57      39.977   7.090  31.299  1.00  0.00      B    H
ATOM   5576  C5  BMIMB  57      41.499   6.069  32.285  1.00  0.00      B    C
ATOM   5577  H5  BMIMB  57      42.502   5.731  32.037  1.00  0.00      B    H
ATOM   5578  H51 BMIMB  57      41.444   6.534  33.266  1.00  0.00      B    H
ATOM   5579  C51 BMIMB  57      40.767   4.758  32.116  1.00  0.00      B    C
ATOM   5580  H52 BMIMB  57      39.684   4.834  32.081  1.00  0.00      B    H
ATOM   5581  H53 BMIMB  57      41.050   4.527  31.092  1.00  0.00      B    H
ATOM   5582  C6  BMIMB  57      41.403   3.568  32.911  1.00  0.00      B    C
ATOM   5583  H6  BMIMB  57      40.843   2.655  32.747  1.00  0.00      B    H
ATOM   5584  H61 BMIMB  57      42.439   3.398  32.641  1.00  0.00      B    H
ATOM   5585  H62 BMIMB  57      41.452   3.715  33.984  1.00  0.00      B    H
ATOM   5596  N1  BMIMB  58      47.330  10.609  16.514  1.00  0.00      B    N
ATOM   5597  N11 BMIMB  58      45.458  10.547  15.580  1.00  0.00      B    N
ATOM   5598  C1  BMIMB  58      46.648  11.067  15.540  1.00  0.00      B    C
ATOM   5599  H1  BMIMB  58      47.047  11.813  14.886  1.00  0.00      B    H
ATOM   5600  C2  BMIMB  58      46.620   9.745  17.270  1.00  0.00      B    C
ATOM   5601  H2  BMIMB  58      46.880   9.229  18.169  1.00  0.00      B    H
ATOM   5602  C21 BMIMB  58      45.398   9.706  16.612  1.00  0.00      B    C
ATOM   5603  H21 BMIMB  58      44.519   9.176  16.909  1.00  0.00      B    H
ATOM   5604  C3  BMIMB  58      48.608  11.003  16.964  1.00  0.00      B    C
ATOM   5605  H3  BMIMB  58      49.351  10.257  16.723  1.00  0.00      B    H
ATOM   5606  H31 BMIMB  58      48.898  11.997  16.658  1.00  0.00      B    H
ATOM   5607  H32 BMIMB  58      48.569  11.042  18.042  1.00  0.00      B    H
ATOM   5608  C4  BMIMB  58      44.328  10.888  14.753  1.00  0.00      B    C
ATOM   5609  H4  BMIMB  58      44.734  11.562  14.013  1.00  0.00      B    H
ATOM   5610  H41 BMIMB  58      43.571  11.444  15.286  1.00  0.00      B    H
ATOM   5611  C5  BMIMB  58      43.790   9.640  13.954  1.00  0.00      B    C
ATOM   5612  H5  BMIMB  58      43.792   8.864  14.715  1.00  0.00      B    H
ATOM   5613  H51 BMIMB  58      42.766   9.844  13.653  1.00  0.00      B    H
ATOM   5614  C51 BMIMB  58      44.595   9.144  12.772  1.00  0.00      B    C
ATOM   5615  H52 BMIMB  58      44.857   9.847  11.986  1.00  0.00      B    H
ATOM   5616  H53 BMIMB  58      45.520   8.675  13.098  1.00  0.00      B    H
ATOM   5617  C6  BMIMB  58      43.824   8.021  12.064  1.00  0.00      B    C
ATOM   5618  H6  BMIMB  58      44.177   7.884  11.048  1.00  0.00      B    H
ATOM   5619  H61 BMIMB  58      43.648   7.105  12.617  1.00  0.00      B    H
ATOM   5620  H62 BMIMB  58      42.826   8.349  11.799  1.00  0.00      B    H
ATOM   5631  N1  BMIMB  59      46.098  22.649  13.994  1.00  0.00      B    N
ATOM   5632  N11 BMIMB  59      44.024  22.677  13.656  1.00  0.00      B    N
ATOM   5633  C1  BMIMB  59      44.928  22.922  14.526  1.00  0.00      B    C
ATOM   5634  H1  BMIMB  59      44.736  23.090  15.564  1.00  0.00      B    H
ATOM   5635  C2  BMIMB  59      45.933  22.349  12.687  1.00  0.00      B    C
ATOM   5636  H2  BMIMB  59      46.758  22.155  12.038  1.00  0.00      B    H
ATOM   5637  C21 BMIMB  59      44.636  22.414  12.439  1.00  0.00      B    C
ATOM   5638  H21 BMIMB  59      44.012  22.453  11.573  1.00  0.00      B    H
ATOM   5639  C3  BMIMB  59      47.350  22.900  14.565  1.00  0.00      B    C
ATOM   5640  H3  BMIMB  59      47.260  23.204  15.597  1.00  0.00      B    H
ATOM   5641  H31 BMIMB  59      47.906  21.993  14.749  1.00  0.00      B    H
ATOM   5642  H32 BMIMB  59      47.980  23.637  14.089  1.00  0.00      B    H
ATOM   5643  C4  BMIMB  59      42.621  22.677  13.826  1.00  0.00      B    C
ATOM   5644  H4  BMIMB  59      42.247  21.677  13.664  1.00  0.00      B    H
ATOM   5645  H41 BMIMB  59      42.116  23.424  13.231  1.00  0.00      B    H
ATOM   5646  C5  BMIMB  59      42.134  22.928  15.225  1.00  0.00      B    C
ATOM   5647  H5  BMIMB  59      42.904  22.306  15.673  1.00  0.00      B    H
ATOM   5648  H51 BMIMB  59      42.183  23.932  15.636  1.00  0.00      B    H
ATOM   5649  C51 BMIMB  59      40.835  22.272  15.629  1.00  0.00      B    C
ATOM   5650  H52 BMIMB  59      40.161  22.915  15.069  1.00  0.00      B    H
ATOM   5651  H53 BMIMB  59      40.826  21.282  15.180  1.00  0.00      B    H
ATOM   5652  C6  BMIMB  59      40.489  22.153  17.113  1.00  0.00      B    C
ATOM   5653  H6  BMIMB  59      39.498  21.742  17.265  1.00  0.00      B    H
ATOM   5654  H61 BMIMB  59      41.323  21.603  17.534  1.00  0.00      B    H
ATOM   5655  H62 BMIMB  59      40.518  23.131  17.580  1.00  0.00      B    H
ATOM   5666  N1  BMIMB  60      38.694  20.057   7.956  1.00  0.00      B    N
ATOM   5667  N11 BMIMB  60      40.486  20.159   9.215  1.00  0.00      B    N
ATOM   5668  C1  BMIMB  60      39.181  19.822   9.181  1.00  0.00      B    C
ATOM   5669  H1  BMIMB  60      38.567  19.499   9.993  1.00  0.00      B    H
ATOM   5670  C2  BMIMB  60      39.696  20.489   7.127  1.00  0.00      B    C
ATOM   5671  H2  BMIMB  60      39.453  20.767   6.125  1.00  0.00      B    H
ATOM   5672  C21 BMIMB  60      40.862  20.571   7.907  1.00  0.00      B    C
ATOM   5673  H21 BMIMB  60      41.870  20.810   7.648  1.00  0.00      B    H
ATOM   5674  C3  BMIMB  60      37.241  20.147   7.770  1.00  0.00      B    C
ATOM   5675  H3  BMIMB  60      37.055  20.697   6.859  1.00  0.00      B    H
ATOM   5676  H31 BMIMB  60      36.739  19.191   7.775  1.00  0.00      B    H
ATOM   5677  H32 BMIMB  60      36.746  20.644   8.591  1.00  0.00      B    H
ATOM   5678  C4  BMIMB  60      41.335  20.286  10.407  1.00  0.00      B    C
ATOM   5679  H4  BMIMB  60      40.767  20.369  11.321  1.00  0.00      B    H
ATOM   5680  H41 BMIMB  60      41.836  21.241  10.358  1.00  0.00      B    H
ATOM   5681  C5  BMIMB  60      42.346  19.139  10.447  1.00  0.00      B    C
ATOM   5682  H5  BMIMB  60      42.961  19.282   9.562  1.00  0.00      B    H
ATOM   5683  H51 BMIMB  60      42.901  19.174  11.380  1.00  0.00      B    H
ATOM   5684  C51 BMIMB  60      41.779  17.761  10.267  1.00  0.00      B    C
ATOM   5685  H52 BMIMB  60      41.443  17.451  11.254  1.00  0.00      B    H
ATOM   5686  H53 BMIMB  60      40.904  17.801   9.624  1.00  0.00      B    H
ATOM   5687  C6  BMIMB  60      42.816  16.671   9.786  1.00  0.00      B    C
ATOM   5688  H6  BMIMB  60      42.350  15.698   9.672  1.00  0.00      B    H
ATOM   5689  H61 BMIMB  60      43.391  16.959   8.914  1.00  0.00      B    H
ATOM   5690  H62 BMIMB  60      43.592  16.529  10.529  1.00  0.00      B    H
ATOM   5701  N1  BMIMB  61      19.677  43.931  11.467  1.00  0.00      B    N
ATOM   5702  N11 BMIMB  61      21.039  43.963   9.796  1.00  0.00      B    N
ATOM   5703  C1  BMIMB  61      20.453  43.209  10.682  1.00  0.00      B    C
ATOM   5704  H1  BMIMB  61      20.589  42.151  10.751  1.00  0.00      B    H
ATOM   5705  C2  BMIMB  61      19.917  45.214  11.210  1.00  0.00      B    C
ATOM   5706  H2  BMIMB  61      19.412  45.948  11.799  1.00  0.00      B    H
ATOM   5707  C21 BMIMB  61      20.805  45.251  10.229  1.00  0.00      B    C
ATOM   5708  H21 BMIMB  61      21.178  46.132   9.754  1.00  0.00      B    H
ATOM   5709  C3  BMIMB  61      18.772  43.407  12.477  1.00  0.00      B    C
ATOM   5710  H3  BMIMB  61      17.768  43.176  12.154  1.00  0.00      B    H
ATOM   5711  H31 BMIMB  61      19.221  42.539  12.938  1.00  0.00      B    H
ATOM   5712  H32 BMIMB  61      18.697  44.052  13.340  1.00  0.00      B    H
ATOM   5713  C4  BMIMB  61      22.033  43.562   8.814  1.00  0.00      B    C
ATOM   5714  H4  BMIMB  61      22.484  42.704   9.291  1.00  0.00      B    H
ATOM   5715  H41 BMIMB  61      22.794  44.326   8.759  1.00  0.00      B    H
ATOM   5716  C5  BMIMB  61      21.422  43.408   7.438  1.00  0.00      B    C
ATOM   5717  H5  BMIMB  61      22.221  43.227   6.724  1.00  0.00      B    H
ATOM   5718  H51 BMIMB  61      20.838  42.492   7.460  1.00  0.00      B    H
ATOM   5719  C51 BMIMB  61      20.465  44.468   6.944  1.00  0.00      B    C
ATOM   5720  H52 BMIMB  61      19.535  44.526   7.504  1.00  0.00      B    H
ATOM   5721  H53 BMIMB  61      21.035  45.378   7.110  1.00  0.00      B    H
ATOM   5722  C6  BMIMB  61      20.123  44.332   5.494  1.00  0.00      B    C
ATOM   5723  H6  BMIMB  61      19.611  43.392   5.318  1.00  0.00      B    H
ATOM   5724  H61 BMIMB  61      19.407  45.085   5.186  1.00  0.00      B    H
ATOM   5725  H62 BMIMB  61      21.039  44.452   4.927  1.00  0.00      B    H
ATOM   5736  N1  BMIMB  62       1.243  12.783  24.153  1.00  0.00      B    N
ATOM   5737  N11 BMIMB  62       1.030  11.246  22.719  1.00  0.00      B    N
ATOM   5738  C1  BMIMB  62       1.880  12.097  23.202  1.00  0.00      B    C
ATOM   5739  H1  BMIMB  62       2.927  12.142  22.993  1.00  0.00      B    H
ATOM   5740  C2  BMIMB  62      -0.037  12.351  24.234  1.00  0.00      B    C
ATOM   5741  H2  BMIMB  62      -0.817  12.801  24.808  1.00  0.00      B    H
ATOM   5742  C21 BMIMB  62      -0.154  11.301  23.357  1.00  0.00      B    C
ATOM   5743  H21 BMIMB  62      -0.915  10.654  22.981  1.00  0.00      B    H
ATOM   5744  C3  BMIMB  62       1.791  14.053  24.695  1.00  0.00      B    C
ATOM   5745  H3  BMIMB  62       2.827  13.889  24.951  1.00  0.00      B    H
ATOM   5746  H31 BMIMB  62       1.714  14.871  23.994  1.00  0.00      B    H
ATOM   5747  H32 BMIMB  62       1.245  14.222  25.611  1.00  0.00      B    H
ATOM   5748  C4  BMIMB  62       1.408  10.180  21.830  1.00  0.00      B    C
ATOM   5749  H4  BMIMB  62       2.192  10.559  21.190  1.00  0.00      B    H
ATOM   5750  H41 BMIMB  62       0.481   9.901  21.351  1.00  0.00      B    H
ATOM   5751  C5  BMIMB  62       1.793   8.901  22.595  1.00  0.00      B    C
ATOM   5752  H5  BMIMB  62       1.471   9.087  23.617  1.00  0.00      B    H
ATOM   5753  H51 BMIMB  62       1.285   8.083  22.091  1.00  0.00      B    H
ATOM   5754  C51 BMIMB  62       3.284   8.677  22.654  1.00  0.00      B    C
ATOM   5755  H52 BMIMB  62       3.526   8.084  21.776  1.00  0.00      B    H
ATOM   5756  H53 BMIMB  62       3.727   9.670  22.647  1.00  0.00      B    H
ATOM   5757  C6  BMIMB  62       3.621   7.896  23.949  1.00  0.00      B    C
ATOM   5758  H6  BMIMB  62       3.172   8.363  24.817  1.00  0.00      B    H
ATOM   5759  H61 BMIMB  62       3.326   6.857  24.041  1.00  0.00      B    H
ATOM   5760  H62 BMIMB  62       4.689   7.990  24.112  1.00  0.00      B    H
ATOM   5771  N1  BMIMB  63      21.683  41.463  21.705  1.00  0.00      B    N
ATOM   5772  N11 BMIMB  63      20.658  39.845  20.797  1.00  0.00      B    N
ATOM   5773  C1  BMIMB  63      20.498  40.899  21.611  1.00  0.00      B    C
ATOM   5774  H1  BMIMB  63      19.595  41.158  22.122  1.00  0.00      B    H
ATOM   5775  C2  BMIMB  63      22.535  40.788  20.896  1.00  0.00      B    C
ATOM   5776  H2  BMIMB  63      23.530  41.164  20.802  1.00  0.00      B    H
ATOM   5777  C21 BMIMB  63      21.948  39.782  20.381  1.00  0.00      B    C
ATOM   5778  H21 BMIMB  63      22.196  39.071  19.623  1.00  0.00      B    H
ATOM   5779  C3  BMIMB  63      21.919  42.783  22.270  1.00  0.00      B    C
ATOM   5780  H3  BMIMB  63      21.478  43.562  21.665  1.00  0.00      B    H
ATOM   5781  H31 BMIMB  63      21.578  42.802  23.295  1.00  0.00      B    H
ATOM   5782  H32 BMIMB  63      22.984  42.950  22.207  1.00  0.00      B    H
ATOM   5783  C4  BMIMB  63      19.637  38.779  20.462  1.00  0.00      B    C
ATOM   5784  H4  BMIMB  63      19.278  38.505  21.442  1.00  0.00      B    H
ATOM   5785  H41 BMIMB  63      20.176  37.938  20.052  1.00  0.00      B    H
ATOM   5786  C5  BMIMB  63      18.482  39.255  19.501  1.00  0.00      B    C
ATOM   5787  H5  BMIMB  63      18.891  39.916  18.741  1.00  0.00      B    H
ATOM   5788  H51 BMIMB  63      18.006  38.330  19.186  1.00  0.00      B    H
ATOM   5789  C51 BMIMB  63      17.380  39.964  20.297  1.00  0.00      B    C
ATOM   5790  H52 BMIMB  63      17.103  39.385  21.175  1.00  0.00      B    H
ATOM   5791  H53 BMIMB  63      17.655  41.002  20.462  1.00  0.00      B    H
ATOM   5792  C6  BMIMB  63      16.130  40.084  19.399  1.00  0.00      B    C
ATOM   5793  H6  BMIMB  63      15.801  39.164  18.929  1.00  0.00      B    H
ATOM   5794  H61 BMIMB  63      15.262  40.619  19.767  1.00  0.00      B    H
ATOM   5795  H62 BMIMB  63      16.521  40.706  18.602  1.00  0.00      B    H
ATOM   5806  N1  BMIMB  64       8.000   0.244  18.399  1.00  0.00      B    N
ATOM   5807  N11 BMIMB  64       9.776   1.388  18.144  1.00  0.00      B    N
ATOM   5808  C1  BMIMB  64       9.230   0.184  17.985  1.00  0.00      B    C
ATOM   5809  H1  BMIMB  64       9.711  -0.671  17.561  1.00  0.00      B    H
ATOM   5810  C2  BMIMB  64       7.743   1.470  18.922  1.00  0.00      B    C
ATOM   5811  H2  BMIMB  64       6.780   1.689  19.331  1.00  0.00      B    H
ATOM   5812  C21 BMIMB  64       8.864   2.219  18.690  1.00  0.00      B    C
ATOM   5813  H21 BMIMB  64       9.096   3.241  18.895  1.00  0.00      B    H
ATOM   5814  C3  BMIMB  64       7.090  -0.874  18.398  1.00  0.00      B    C
ATOM   5815  H3  BMIMB  64       7.466  -1.484  17.590  1.00  0.00      B    H
ATOM   5816  H31 BMIMB  64       7.094  -1.477  19.294  1.00  0.00      B    H
ATOM   5817  H32 BMIMB  64       6.120  -0.549  18.052  1.00  0.00      B    H
ATOM   5818  C4  BMIMB  64      11.191   1.683  18.066  1.00  0.00      B    C
ATOM   5819  H4  BMIMB  64      11.759   0.969  17.487  1.00  0.00      B    H
ATOM   5820  H41 BMIMB  64      11.509   1.772  19.094  1.00  0.00      B    H
ATOM   5821  C5  BMIMB  64      11.449   2.959  17.237  1.00  0.00      B    C
ATOM   5822  H5  BMIMB  64      11.017   2.849  16.246  1.00  0.00      B    H
ATOM   5823  H51 BMIMB  64      10.914   3.808  17.656  1.00  0.00      B    H
ATOM   5824  C51 BMIMB  64      12.914   3.324  16.949  1.00  0.00      B    C
ATOM   5825  H52 BMIMB  64      13.454   3.547  17.866  1.00  0.00      B    H
ATOM   5826  H53 BMIMB  64      13.397   2.430  16.563  1.00  0.00      B    H
ATOM   5827  C6  BMIMB  64      12.926   4.613  16.002  1.00  0.00      B    C
ATOM   5828  H6  BMIMB  64      12.452   4.352  15.063  1.00  0.00      B    H
ATOM   5829  H61 BMIMB  64      12.400   5.465  16.418  1.00  0.00      B    H
ATOM   5830  H62 BMIMB  64      13.959   4.923  15.893  1.00  0.00      B    H
ATOM   5841  N1  BMIMB  65       2.600  10.530   9.057  1.00  0.00      B    N
ATOM   5842  N11 BMIMB  65       3.769   9.513   7.576  1.00  0.00      B    N
ATOM   5843  C1  BMIMB  65       2.708  10.240   7.792  1.00  0.00      B    C
ATOM   5844  H1  BMIMB  65       2.055  10.569   7.013  1.00  0.00      B    H
ATOM   5845  C2  BMIMB  65       3.700  10.024   9.733  1.00  0.00      B    C
ATOM   5846  H2  BMIMB  65       3.811  10.190  10.782  1.00  0.00      B    H
ATOM   5847  C21 BMIMB  65       4.348   9.291   8.819  1.00  0.00      B    C
ATOM   5848  H21 BMIMB  65       5.158   8.601   8.912  1.00  0.00      B    H
ATOM   5849  C3  BMIMB  65       1.444  11.159   9.666  1.00  0.00      B    C
ATOM   5850  H3  BMIMB  65       0.966  10.378  10.239  1.00  0.00      B    H
ATOM   5851  H31 BMIMB  65       1.793  11.942  10.322  1.00  0.00      B    H
ATOM   5852  H32 BMIMB  65       0.718  11.475   8.932  1.00  0.00      B    H
ATOM   5853  C4  BMIMB  65       4.184   9.151   6.244  1.00  0.00      B    C
ATOM   5854  H4  BMIMB  65       5.121   9.653   6.053  1.00  0.00      B    H
ATOM   5855  H41 BMIMB  65       3.568   9.632   5.498  1.00  0.00      B    H
ATOM   5856  C5  BMIMB  65       4.217   7.653   6.056  1.00  0.00      B    C
ATOM   5857  H5  BMIMB  65       4.490   7.511   5.014  1.00  0.00      B    H
ATOM   5858  H51 BMIMB  65       5.142   7.270   6.479  1.00  0.00      B    H
ATOM   5859  C51 BMIMB  65       3.033   6.870   6.389  1.00  0.00      B    C
ATOM   5860  H52 BMIMB  65       2.614   6.830   7.392  1.00  0.00      B    H
ATOM   5861  H53 BMIMB  65       2.271   7.272   5.727  1.00  0.00      B    H
ATOM   5862  C6  BMIMB  65       3.274   5.398   6.168  1.00  0.00      B    C
ATOM   5863  H6  BMIMB  65       2.408   4.814   6.456  1.00  0.00      B    H
ATOM   5864  H61 BMIMB  65       3.541   5.138   5.149  1.00  0.00      B    H
ATOM   5865  H62 BMIMB  65       4.064   5.101   6.848  1.00  0.00      B    H
ATOM   5876  N1  BMIMB  66       1.270  13.054   2.143  1.00  0.00      B    N
ATOM   5877  N11 BMIMB  66       3.334  12.533   2.114  1.00  0.00      B    N
ATOM   5878  C1  BMIMB  66       2.194  12.539   1.380  1.00  0.00      B    C
ATOM   5879  H1  BMIMB  66       2.006  12.025   0.461  1.00  0.00      B    H
ATOM   5880  C2  BMIMB  66       1.847  13.583   3.261  1.00  0.00      B    C
ATOM   5881  H2  BMIMB  66       1.337  14.046   4.078  1.00  0.00      B    H
ATOM   5882  C21 BMIMB  66       3.161  13.290   3.241  1.00  0.00      B    C
ATOM   5883  H21 BMIMB  66       3.911  13.505   3.971  1.00  0.00      B    H
ATOM   5884  C3  BMIMB  66      -0.192  13.133   1.842  1.00  0.00      B    C
ATOM   5885  H3  BMIMB  66      -0.297  13.367   0.793  1.00  0.00      B    H
ATOM   5886  H31 BMIMB  66      -0.643  12.191   2.115  1.00  0.00      B    H
ATOM   5887  H32 BMIMB  66      -0.664  13.842   2.506  1.00  0.00      B    H
ATOM   5888  C4  BMIMB  66       4.649  11.826   1.761  1.00  0.00      B    C
ATOM   5889  H4  BMIMB  66       5.467  12.257   2.320  1.00  0.00      B    H
ATOM   5890  H41 BMIMB  66       4.836  11.841   0.697  1.00  0.00      B    H
ATOM   5891  C5  BMIMB  66       4.609  10.377   2.185  1.00  0.00      B    C
ATOM   5892  H5  BMIMB  66       5.637  10.027   2.246  1.00  0.00      B    H
ATOM   5893  H51 BMIMB  66       4.237  10.286   3.203  1.00  0.00      B    H
ATOM   5894  C51 BMIMB  66       4.003   9.318   1.317  1.00  0.00      B    C
ATOM   5895  H52 BMIMB  66       2.955   9.412   1.044  1.00  0.00      B    H
ATOM   5896  H53 BMIMB  66       4.560   9.270   0.385  1.00  0.00      B    H
ATOM   5897  C6  BMIMB  66       4.124   7.947   1.906  1.00  0.00      B    C
ATOM   5898  H6  BMIMB  66       3.508   7.998   2.796  1.00  0.00      B    H
ATOM   5899  H61 BMIMB  66       3.667   7.121   1.372  1.00  0.00      B    H
ATOM   5900  H62 BMIMB  66       5.150   7.730   2.181  1.00  0.00      B    H
ATOM   5911  N1  BMIMB  67      13.845  45.869  17.327  1.00  0.00      B    N
ATOM   5912  N11 BMIMB  67      15.295  46.970  18.402  1.00  0.00      B    N
ATOM   5913  C1  BMIMB  67      14.314  46.141  18.514  1.00  0.00      B    C
ATOM   5914  H1  BMIMB  67      13.939  45.700  19.413  1.00  0.00      B    H
ATOM   5915  C2  BMIMB  67      14.495  46.627  16.366  1.00  0.00      B    C
ATOM   5916  H2  BMIMB  67      14.278  46.612  15.320  1.00  0.00      B    H
ATOM   5917  C21 BMIMB  67      15.395  47.283  17.043  1.00  0.00      B    C
ATOM   5918  H21 BMIMB  67      16.179  47.949  16.754  1.00  0.00      B    H
ATOM   5919  C3  BMIMB  67      12.614  44.987  17.095  1.00  0.00      B    C
ATOM   5920  H3  BMIMB  67      12.553  44.711  16.053  1.00  0.00      B    H
ATOM   5921  H31 BMIMB  67      12.774  44.126  17.727  1.00  0.00      B    H
ATOM   5922  H32 BMIMB  67      11.775  45.612  17.361  1.00  0.00      B    H
ATOM   5923  C4  BMIMB  67      16.161  47.570  19.451  1.00  0.00      B    C
ATOM   5924  H4  BMIMB  67      15.515  47.719  20.304  1.00  0.00      B    H
ATOM   5925  H41 BMIMB  67      16.618  48.485  19.104  1.00  0.00      B    H
ATOM   5926  C5  BMIMB  67      17.311  46.580  19.919  1.00  0.00      B    C
ATOM   5927  H5  BMIMB  67      17.842  46.220  19.042  1.00  0.00      B    H
ATOM   5928  H51 BMIMB  67      17.939  47.193  20.561  1.00  0.00      B    H
ATOM   5929  C51 BMIMB  67      16.861  45.268  20.683  1.00  0.00      B    C
ATOM   5930  H52 BMIMB  67      16.327  45.430  21.615  1.00  0.00      B    H
ATOM   5931  H53 BMIMB  67      16.191  44.755  19.997  1.00  0.00      B    H
ATOM   5932  C6  BMIMB  67      18.105  44.411  20.884  1.00  0.00      B    C
ATOM   5933  H6  BMIMB  67      18.879  44.954  21.415  1.00  0.00      B    H
ATOM   5934  H61 BMIMB  67      17.816  43.588  21.528  1.00  0.00      B    H
ATOM   5935  H62 BMIMB  67      18.604  44.129  19.964  1.00  0.00      B    H
ATOM   5946  N1  BMIMB  68      33.967  44.451  26.412  1.00  0.00      B    N
ATOM   5947  N11 BMIMB  68      35.146  42.641  26.453  1.00  0.00      B    N
ATOM   5948  C1  BMIMB  68      34.222  43.357  25.773  1.00  0.00      B    C
ATOM   5949  H1  BMIMB  68      33.803  43.157  24.810  1.00  0.00      B    H
ATOM   5950  C2  BMIMB  68      34.887  44.585  27.432  1.00  0.00      B    C
ATOM   5951  H2  BMIMB  68      34.883  45.536  27.916  1.00  0.00      B    H
ATOM   5952  C21 BMIMB  68      35.555  43.335  27.544  1.00  0.00      B    C
ATOM   5953  H21 BMIMB  68      36.378  42.995  28.134  1.00  0.00      B    H
ATOM   5954  C3  BMIMB  68      32.990  45.450  25.965  1.00  0.00      B    C
ATOM   5955  H3  BMIMB  68      32.683  46.208  26.670  1.00  0.00      B    H
ATOM   5956  H31 BMIMB  68      33.343  45.966  25.085  1.00  0.00      B    H
ATOM   5957  H32 BMIMB  68      32.096  44.903  25.703  1.00  0.00      B    H
ATOM   5958  C4  BMIMB  68      35.830  41.358  25.878  1.00  0.00      B    C
ATOM   5959  H4  BMIMB  68      36.830  41.234  26.265  1.00  0.00      B    H
ATOM   5960  H41 BMIMB  68      35.900  41.680  24.849  1.00  0.00      B    H
ATOM   5961  C5  BMIMB  68      35.042  40.074  26.135  1.00  0.00      B    C
ATOM   5962  H5  BMIMB  68      34.246  39.994  25.400  1.00  0.00      B    H
ATOM   5963  H51 BMIMB  68      35.670  39.192  26.039  1.00  0.00      B    H
ATOM   5964  C51 BMIMB  68      34.429  39.869  27.527  1.00  0.00      B    C
ATOM   5965  H52 BMIMB  68      35.194  39.924  28.297  1.00  0.00      B    H
ATOM   5966  H53 BMIMB  68      33.744  40.670  27.792  1.00  0.00      B    H
ATOM   5967  C6  BMIMB  68      33.684  38.527  27.657  1.00  0.00      B    C
ATOM   5968  H6  BMIMB  68      32.779  38.586  27.063  1.00  0.00      B    H
ATOM   5969  H61 BMIMB  68      34.286  37.694  27.315  1.00  0.00      B    H
ATOM   5970  H62 BMIMB  68      33.339  38.262  28.650  1.00  0.00      B    H
ATOM   5981  N1  BMIMB  69      37.836   1.708  21.107  1.00  0.00      B    N
ATOM   5982  N11 BMIMB  69      39.484   2.472  22.194  1.00  0.00      B    N
ATOM   5983  C1  BMIMB  69      38.596   2.680  21.258  1.00  0.00      B    C
ATOM   5984  H1  BMIMB  69      38.439   3.551  20.657  1.00  0.00      B    H
ATOM   5985  C2  BMIMB  69      38.263   0.712  22.012  1.00  0.00      B    C
ATOM   5986  H2  BMIMB  69      37.763  -0.226  22.120  1.00  0.00      B    H
ATOM   5987  C21 BMIMB  69      39.286   1.189  22.687  1.00  0.00      B    C
ATOM   5988  H21 BMIMB  69      39.903   0.828  23.480  1.00  0.00      B    H
ATOM   5989  C3  BMIMB  69      36.761   1.558  20.085  1.00  0.00      B    C
ATOM   5990  H3  BMIMB  69      36.380   2.499  19.718  1.00  0.00      B    H
ATOM   5991  H31 BMIMB  69      37.052   1.033  19.187  1.00  0.00      B    H
ATOM   5992  H32 BMIMB  69      35.974   0.914  20.449  1.00  0.00      B    H
ATOM   5993  C4  BMIMB  69      40.394   3.436  22.771  1.00  0.00      B    C
ATOM   5994  H4  BMIMB  69      40.369   3.135  23.808  1.00  0.00      B    H
ATOM   5995  H41 BMIMB  69      40.049   4.437  22.560  1.00  0.00      B    H
ATOM   5996  C5  BMIMB  69      41.778   3.384  22.218  1.00  0.00      B    C
ATOM   5997  H5  BMIMB  69      42.474   3.659  23.006  1.00  0.00      B    H
ATOM   5998  H51 BMIMB  69      41.993   2.342  22.000  1.00  0.00      B    H
ATOM   5999  C51 BMIMB  69      41.856   4.240  20.908  1.00  0.00      B    C
ATOM   6000  H52 BMIMB  69      41.019   3.845  20.337  1.00  0.00      B    H
ATOM   6001  H53 BMIMB  69      41.608   5.271  21.147  1.00  0.00      B    H
ATOM   6002  C6  BMIMB  69      43.168   4.226  20.230  1.00  0.00      B    C
ATOM   6003  H6  BMIMB  69      43.545   3.256  19.927  1.00  0.00      B    H
ATOM   6004  H61 BMIMB  69      43.120   4.804  19.314  1.00  0.00      B    H
ATOM   6005  H62 BMIMB  69      43.828   4.600  21.003  1.00  0.00      B    H
ATOM   6016  N1  BMIMB  70      18.887   3.236  13.219  1.00  0.00      B    N
ATOM   6017  N11 BMIMB  70      17.213   4.449  12.942  1.00  0.00      B    N
ATOM   6018  C1  BMIMB  70      17.660   3.475  13.621  1.00  0.00      B    C
ATOM   6019  H1  BMIMB  70      17.151   2.923  14.381  1.00  0.00      B    H
ATOM   6020  C2  BMIMB  70      19.188   4.015  12.118  1.00  0.00      B    C
ATOM   6021  H2  BMIMB  70      20.067   4.074  11.515  1.00  0.00      B    H
ATOM   6022  C21 BMIMB  70      18.120   4.734  11.951  1.00  0.00      B    C
ATOM   6023  H21 BMIMB  70      17.834   5.537  11.307  1.00  0.00      B    H
ATOM   6024  C3  BMIMB  70      19.750   2.257  13.848  1.00  0.00      B    C
ATOM   6025  H3  BMIMB  70      20.519   2.917  14.221  1.00  0.00      B    H
ATOM   6026  H31 BMIMB  70      19.289   1.672  14.630  1.00  0.00      B    H
ATOM   6027  H32 BMIMB  70      20.124   1.522  13.150  1.00  0.00      B    H
ATOM   6028  C4  BMIMB  70      15.953   5.059  13.100  1.00  0.00      B    C
ATOM   6029  H4  BMIMB  70      15.269   4.250  13.310  1.00  0.00      B    H
ATOM   6030  H41 BMIMB  70      15.810   5.451  12.104  1.00  0.00      B    H
ATOM   6031  C5  BMIMB  70      15.877   6.207  14.084  1.00  0.00      B    C
ATOM   6032  H5  BMIMB  70      14.946   6.728  13.874  1.00  0.00      B    H
ATOM   6033  H51 BMIMB  70      15.871   5.846  15.109  1.00  0.00      B    H
ATOM   6034  C51 BMIMB  70      17.051   7.203  13.927  1.00  0.00      B    C
ATOM   6035  H52 BMIMB  70      17.993   6.665  13.850  1.00  0.00      B    H
ATOM   6036  H53 BMIMB  70      16.916   7.691  12.965  1.00  0.00      B    H
ATOM   6037  C6  BMIMB  70      17.135   8.284  15.036  1.00  0.00      B    C
ATOM   6038  H6  BMIMB  70      16.477   9.129  14.868  1.00  0.00      B    H
ATOM   6039  H61 BMIMB  70      16.783   7.886  15.981  1.00  0.00      B    H
ATOM   6040  H62 BMIMB  70      18.145   8.653  15.173  1.00  0.00      B    H
ATOM   6051  N1  BMIMB  71      35.862  39.102   7.735  1.00  0.00      B    N
ATOM   6052  N11 BMIMB  71      35.528  41.215   7.780  1.00  0.00      B    N
ATOM   6053  C1  BMIMB  71      35.173  40.071   8.337  1.00  0.00      B    C
ATOM   6054  H1  BMIMB  71      34.383  39.996   9.054  1.00  0.00      B    H
ATOM   6055  C2  BMIMB  71      36.641  39.720   6.758  1.00  0.00      B    C
ATOM   6056  H2  BMIMB  71      37.240  39.159   6.075  1.00  0.00      B    H
ATOM   6057  C21 BMIMB  71      36.466  40.963   6.783  1.00  0.00      B    C
ATOM   6058  H21 BMIMB  71      36.911  41.759   6.227  1.00  0.00      B    H
ATOM   6059  C3  BMIMB  71      35.779  37.716   7.955  1.00  0.00      B    C
ATOM   6060  H3  BMIMB  71      35.173  37.281   7.175  1.00  0.00      B    H
ATOM   6061  H31 BMIMB  71      36.752  37.265   7.828  1.00  0.00      B    H
ATOM   6062  H32 BMIMB  71      35.285  37.498   8.890  1.00  0.00      B    H
ATOM   6063  C4  BMIMB  71      34.838  42.480   8.185  1.00  0.00      B    C
ATOM   6064  H4  BMIMB  71      33.794  42.246   8.333  1.00  0.00      B    H
ATOM   6065  H41 BMIMB  71      34.924  43.175   7.363  1.00  0.00      B    H
ATOM   6066  C5  BMIMB  71      35.414  43.099   9.477  1.00  0.00      B    C
ATOM   6067  H5  BMIMB  71      34.818  43.882   9.939  1.00  0.00      B    H
ATOM   6068  H51 BMIMB  71      35.481  42.280  10.188  1.00  0.00      B    H
ATOM   6069  C51 BMIMB  71      36.804  43.639   9.125  1.00  0.00      B    C
ATOM   6070  H52 BMIMB  71      37.354  42.758   8.803  1.00  0.00      B    H
ATOM   6071  H53 BMIMB  71      36.923  44.456   8.418  1.00  0.00      B    H
ATOM   6072  C6  BMIMB  71      37.515  44.182  10.318  1.00  0.00      B    C
ATOM   6073  H6  BMIMB  71      37.754  43.436  11.067  1.00  0.00      B    H
ATOM   6074  H61 BMIMB  71      38.403  44.649   9.908  1.00  0.00      B    H
ATOM   6075  H62 BMIMB  71      36.982  44.992  10.802  1.00  0.00      B    H
ATOM   6086  N1  BMIMB  72      -0.134  12.381  28.377  1.00  0.00      B    N
ATOM   6087  N11 BMIMB  72       1.567  13.590  28.947  1.00  0.00      B    N
ATOM   6088  C1  BMIMB  72       1.039  12.376  28.986  1.00  0.00      B    C
ATOM   6089  H1  BMIMB  72       1.456  11.613  29.608  1.00  0.00      B    H
ATOM   6090  C2  BMIMB  72      -0.425  13.732  28.149  1.00  0.00      B    C
ATOM   6091  H2  BMIMB  72      -1.320  14.113  27.708  1.00  0.00      B    H
ATOM   6092  C21 BMIMB  72       0.620  14.450  28.408  1.00  0.00      B    C
ATOM   6093  H21 BMIMB  72       0.875  15.478  28.274  1.00  0.00      B    H
ATOM   6094  C3  BMIMB  72      -0.827  11.201  28.006  1.00  0.00      B    C
ATOM   6095  H3  BMIMB  72      -0.143  10.400  27.768  1.00  0.00      B    H
ATOM   6096  H31 BMIMB  72      -1.442  10.946  28.857  1.00  0.00      B    H
ATOM   6097  H32 BMIMB  72      -1.335  11.413  27.077  1.00  0.00      B    H
ATOM   6098  C4  BMIMB  72       2.822  14.045  29.657  1.00  0.00      B    C
ATOM   6099  H4  BMIMB  72       3.125  14.889  29.056  1.00  0.00      B    H
ATOM   6100  H41 BMIMB  72       3.537  13.235  29.673  1.00  0.00      B    H
ATOM   6101  C5  BMIMB  72       2.607  14.597  31.089  1.00  0.00      B    C
ATOM   6102  H5  BMIMB  72       1.927  15.439  30.994  1.00  0.00      B    H
ATOM   6103  H51 BMIMB  72       2.095  13.824  31.655  1.00  0.00      B    H
ATOM   6104  C51 BMIMB  72       3.863  15.123  31.630  1.00  0.00      B    C
ATOM   6105  H52 BMIMB  72       4.401  14.251  31.991  1.00  0.00      B    H
ATOM   6106  H53 BMIMB  72       4.444  15.551  30.817  1.00  0.00      B    H
ATOM   6107  C6  BMIMB  72       3.735  16.021  32.804  1.00  0.00      B    C
ATOM   6108  H6  BMIMB  72       3.610  15.469  33.729  1.00  0.00      B    H
ATOM   6109  H61 BMIMB  72       4.657  16.579  32.915  1.00  0.00      B    H
ATOM   6110  H62 BMIMB  72       2.935  16.745  32.701  1.00  0.00      B    H
ATOM   6121  N1  BMIMB  73       2.582  30.763  24.364  1.00  0.00      B    N
ATOM   6122  N11 BMIMB  73       1.450  32.653  24.411  1.00  0.00      B    N
ATOM   6123  C1  BMIMB  73       1.993  31.722  23.617  1.00  0.00      B    C
ATOM   6124  H1  BMIMB  73       2.033  31.808  22.552  1.00  0.00      B    H
ATOM   6125  C2  BMIMB  73       2.521  31.239  25.663  1.00  0.00      B    C
ATOM   6126  H2  BMIMB  73       2.975  30.677  26.448  1.00  0.00      B    H
ATOM   6127  C21 BMIMB  73       1.934  32.372  25.720  1.00  0.00      B    C
ATOM   6128  H21 BMIMB  73       1.816  33.039  26.546  1.00  0.00      B    H
ATOM   6129  C3  BMIMB  73       3.222  29.588  23.831  1.00  0.00      B    C
ATOM   6130  H3  BMIMB  73       4.236  29.889  23.615  1.00  0.00      B    H
ATOM   6131  H31 BMIMB  73       3.230  28.795  24.565  1.00  0.00      B    H
ATOM   6132  H32 BMIMB  73       2.646  29.254  22.981  1.00  0.00      B    H
ATOM   6133  C4  BMIMB  73       0.761  33.967  24.078  1.00  0.00      B    C
ATOM   6134  H4  BMIMB  73       0.779  33.946  22.998  1.00  0.00      B    H
ATOM   6135  H41 BMIMB  73       1.451  34.730  24.407  1.00  0.00      B    H
ATOM   6136  C5  BMIMB  73      -0.684  34.190  24.690  1.00  0.00      B    C
ATOM   6137  H5  BMIMB  73      -1.030  35.148  24.309  1.00  0.00      B    H
ATOM   6138  H51 BMIMB  73      -1.323  33.393  24.317  1.00  0.00      B    H
ATOM   6139  C51 BMIMB  73      -0.806  34.200  26.187  1.00  0.00      B    C
ATOM   6140  H52 BMIMB  73      -0.265  33.353  26.599  1.00  0.00      B    H
ATOM   6141  H53 BMIMB  73      -0.501  35.131  26.659  1.00  0.00      B    H
ATOM   6142  C6  BMIMB  73      -2.208  33.956  26.573  1.00  0.00      B    C
ATOM   6143  H6  BMIMB  73      -2.818  34.806  26.288  1.00  0.00      B    H
ATOM   6144  H61 BMIMB  73      -2.599  33.053  26.120  1.00  0.00      B    H
ATOM   6145  H62 BMIMB  73      -2.125  33.774  27.638  1.00  0.00      B    H
ATOM   6156  N1  BMIMB  74      44.340  31.511  14.022  1.00  0.00      B    N
ATOM   6157  N11 BMIMB  74      45.714  31.282  15.702  1.00  0.00      B    N
ATOM   6158  C1  BMIMB  74      45.079  32.164  14.893  1.00  0.00      B    C
ATOM   6159  H1  BMIMB  74      45.204  33.218  15.016  1.00  0.00      B    H
ATOM   6160  C2  BMIMB  74      44.489  30.111  14.251  1.00  0.00      B    C
ATOM   6161  H2  BMIMB  74      43.901  29.406  13.704  1.00  0.00      B    H
ATOM   6162  C21 BMIMB  74      45.378  30.001  15.247  1.00  0.00      B    C
ATOM   6163  H21 BMIMB  74      45.709  29.112  15.738  1.00  0.00      B    H
ATOM   6164  C3  BMIMB  74      43.344  32.146  13.197  1.00  0.00      B    C
ATOM   6165  H3  BMIMB  74      43.643  32.064  12.162  1.00  0.00      B    H
ATOM   6166  H31 BMIMB  74      42.426  31.603  13.370  1.00  0.00      B    H
ATOM   6167  H32 BMIMB  74      43.252  33.158  13.562  1.00  0.00      B    H
ATOM   6168  C4  BMIMB  74      46.631  31.656  16.826  1.00  0.00      B    C
ATOM   6169  H4  BMIMB  74      46.842  32.712  16.757  1.00  0.00      B    H
ATOM   6170  H41 BMIMB  74      47.528  31.067  16.700  1.00  0.00      B    H
ATOM   6171  C5  BMIMB  74      46.134  31.262  18.181  1.00  0.00      B    C
ATOM   6172  H5  BMIMB  74      46.343  30.225  18.432  1.00  0.00      B    H
ATOM   6173  H51 BMIMB  74      46.653  31.930  18.864  1.00  0.00      B    H
ATOM   6174  C51 BMIMB  74      44.545  31.458  18.434  1.00  0.00      B    C
ATOM   6175  H52 BMIMB  74      44.101  32.372  18.046  1.00  0.00      B    H
ATOM   6176  H53 BMIMB  74      44.060  30.616  17.947  1.00  0.00      B    H
ATOM   6177  C6  BMIMB  74      44.216  31.593  19.967  1.00  0.00      B    C
ATOM   6178  H6  BMIMB  74      43.348  32.190  20.220  1.00  0.00      B    H
ATOM   6179  H61 BMIMB  74      44.189  30.654  20.507  1.00  0.00      B    H
ATOM   6180  H62 BMIMB  74      45.007  32.132  20.476  1.00  0.00      B    H
ATOM   6191  N1  BMIMB  75      18.335  35.394  43.984  1.00  0.00      B    N
ATOM   6192  N11 BMIMB  75      16.408  36.207  43.501  1.00  0.00      B    N
ATOM   6193  C1  BMIMB  75      17.669  36.172  43.162  1.00  0.00      B    C
ATOM   6194  H1  BMIMB  75      18.083  36.712  42.338  1.00  0.00      B    H
ATOM   6195  C2  BMIMB  75      17.507  34.987  44.954  1.00  0.00      B    C
ATOM   6196  H2  BMIMB  75      17.724  34.380  45.806  1.00  0.00      B    H
ATOM   6197  C21 BMIMB  75      16.272  35.356  44.562  1.00  0.00      B    C
ATOM   6198  H21 BMIMB  75      15.346  35.162  45.057  1.00  0.00      B    H
ATOM   6199  C3  BMIMB  75      19.805  35.283  43.980  1.00  0.00      B    C
ATOM   6200  H3  BMIMB  75      20.165  35.401  44.991  1.00  0.00      B    H
ATOM   6201  H31 BMIMB  75      20.085  34.322  43.574  1.00  0.00      B    H
ATOM   6202  H32 BMIMB  75      20.031  36.087  43.294  1.00  0.00      B    H
ATOM   6203  C4  BMIMB  75      15.351  36.900  42.718  1.00  0.00      B    C
ATOM   6204  H4  BMIMB  75      14.885  36.083  42.187  1.00  0.00      B    H
ATOM   6205  H41 BMIMB  75      15.729  37.733  42.144  1.00  0.00      B    H
ATOM   6206  C5  BMIMB  75      14.219  37.585  43.517  1.00  0.00      B    C
ATOM   6207  H5  BMIMB  75      13.310  37.584  42.921  1.00  0.00      B    H
ATOM   6208  H51 BMIMB  75      13.999  36.976  44.390  1.00  0.00      B    H
ATOM   6209  C51 BMIMB  75      14.727  38.927  44.021  1.00  0.00      B    C
ATOM   6210  H52 BMIMB  75      15.673  38.808  44.544  1.00  0.00      B    H
ATOM   6211  H53 BMIMB  75      14.708  39.557  43.136  1.00  0.00      B    H
ATOM   6212  C6  BMIMB  75      13.762  39.511  45.065  1.00  0.00      B    C
ATOM   6213  H6  BMIMB  75      12.871  39.770  44.505  1.00  0.00      B    H
ATOM   6214  H61 BMIMB  75      13.504  38.740  45.782  1.00  0.00      B    H
ATOM   6215  H62 BMIMB  75      14.258  40.395  45.449  1.00  0.00      B    H
ATOM   6226  N1  BMIMB  76      12.210  44.335   4.829  1.00  0.00      B    N
ATOM   6227  N11 BMIMB  76      12.210  43.494   2.864  1.00  0.00      B    N
ATOM   6228  C1  BMIMB  76      11.903  44.530   3.583  1.00  0.00      B    C
ATOM   6229  H1  BMIMB  76      11.615  45.479   3.184  1.00  0.00      B    H
ATOM   6230  C2  BMIMB  76      12.658  43.061   4.926  1.00  0.00      B    C
ATOM   6231  H2  BMIMB  76      12.845  42.706   5.916  1.00  0.00      B    H
ATOM   6232  C21 BMIMB  76      12.597  42.492   3.725  1.00  0.00      B    C
ATOM   6233  H21 BMIMB  76      12.873  41.528   3.358  1.00  0.00      B    H
ATOM   6234  C3  BMIMB  76      12.151  45.357   5.947  1.00  0.00      B    C
ATOM   6235  H3  BMIMB  76      11.362  46.056   5.712  1.00  0.00      B    H
ATOM   6236  H31 BMIMB  76      11.929  45.007   6.945  1.00  0.00      B    H
ATOM   6237  H32 BMIMB  76      13.119  45.833   5.904  1.00  0.00      B    H
ATOM   6238  C4  BMIMB  76      12.043  43.413   1.405  1.00  0.00      B    C
ATOM   6239  H4  BMIMB  76      11.621  44.366   1.120  1.00  0.00      B    H
ATOM   6240  H41 BMIMB  76      11.225  42.709   1.376  1.00  0.00      B    H
ATOM   6241  C5  BMIMB  76      13.227  43.021   0.486  1.00  0.00      B    C
ATOM   6242  H5  BMIMB  76      13.218  41.947   0.321  1.00  0.00      B    H
ATOM   6243  H51 BMIMB  76      13.171  43.590  -0.439  1.00  0.00      B    H
ATOM   6244  C51 BMIMB  76      14.652  43.084   1.046  1.00  0.00      B    C
ATOM   6245  H52 BMIMB  76      15.039  44.081   1.237  1.00  0.00      B    H
ATOM   6246  H53 BMIMB  76      14.625  42.595   2.016  1.00  0.00      B    H
ATOM   6247  C6  BMIMB  76      15.562  42.429   0.106  1.00  0.00      B    C
ATOM   6248  H6  BMIMB  76      15.575  42.883  -0.878  1.00  0.00      B    H
ATOM   6249  H61 BMIMB  76      16.559  42.633   0.479  1.00  0.00      B    H
ATOM   6250  H62 BMIMB  76      15.354  41.365   0.073  1.00  0.00      B    H
ATOM   6261  N1  BMIMB  77      14.636  21.037  37.464  1.00  0.00      B    N
ATOM   6262  N11 BMIMB  77      15.796  19.380  36.686  1.00  0.00      B    N
ATOM   6263  C1  BMIMB  77      15.712  20.296  37.612  1.00  0.00      B    C
ATOM   6264  H1  BMIMB  77      16.431  20.280  38.402  1.00  0.00      B    H
ATOM   6265  C2  BMIMB  77      14.036  20.467  36.379  1.00  0.00      B    C
ATOM   6266  H2  BMIMB  77      13.081  20.820  36.057  1.00  0.00      B    H
ATOM   6267  C21 BMIMB  77      14.764  19.557  35.843  1.00  0.00      B    C
ATOM   6268  H21 BMIMB  77      14.694  18.966  34.956  1.00  0.00      B    H
ATOM   6269  C3  BMIMB  77      14.237  22.260  38.160  1.00  0.00      B    C
ATOM   6270  H3  BMIMB  77      13.303  22.197  38.699  1.00  0.00      B    H
ATOM   6271  H31 BMIMB  77      14.941  22.584  38.912  1.00  0.00      B    H
ATOM   6272  H32 BMIMB  77      14.052  23.013  37.408  1.00  0.00      B    H
ATOM   6273  C4  BMIMB  77      16.627  18.137  36.835  1.00  0.00      B    C
ATOM   6274  H4  BMIMB  77      15.968  17.496  37.401  1.00  0.00      B    H
ATOM   6275  H41 BMIMB  77      17.448  18.350  37.503  1.00  0.00      B    H
ATOM   6276  C5  BMIMB  77      17.163  17.428  35.559  1.00  0.00      B    C
ATOM   6277  H5  BMIMB  77      17.873  16.706  35.953  1.00  0.00      B    H
ATOM   6278  H51 BMIMB  77      16.265  16.966  35.158  1.00  0.00      B    H
ATOM   6279  C51 BMIMB  77      17.890  18.349  34.593  1.00  0.00      B    C
ATOM   6280  H52 BMIMB  77      17.233  19.157  34.281  1.00  0.00      B    H
ATOM   6281  H53 BMIMB  77      18.837  18.629  35.046  1.00  0.00      B    H
ATOM   6282  C6  BMIMB  77      18.205  17.593  33.390  1.00  0.00      B    C
ATOM   6283  H6  BMIMB  77      19.047  16.986  33.703  1.00  0.00      B    H
ATOM   6284  H61 BMIMB  77      17.322  17.043  33.086  1.00  0.00      B    H
ATOM   6285  H62 BMIMB  77      18.589  18.215  32.589  1.00  0.00      B    H
ATOM   6296  N1  BMIMB  78      36.743  14.591  44.529  1.00  0.00      B    N
ATOM   6297  N11 BMIMB  78      38.062  16.081  43.786  1.00  0.00      B    N
ATOM   6298  C1  BMIMB  78      37.705  15.430  44.849  1.00  0.00      B    C
ATOM   6299  H1  BMIMB  78      38.000  15.702  45.840  1.00  0.00      B    H
ATOM   6300  C2  BMIMB  78      36.712  14.493  43.179  1.00  0.00      B    C
ATOM   6301  H2  BMIMB  78      36.057  13.848  42.635  1.00  0.00      B    H
ATOM   6302  C21 BMIMB  78      37.563  15.428  42.711  1.00  0.00      B    C
ATOM   6303  H21 BMIMB  78      37.891  15.629  41.715  1.00  0.00      B    H
ATOM   6304  C3  BMIMB  78      35.892  13.908  45.473  1.00  0.00      B    C
ATOM   6305  H3  BMIMB  78      35.259  14.680  45.886  1.00  0.00      B    H
ATOM   6306  H31 BMIMB  78      35.297  13.187  44.932  1.00  0.00      B    H
ATOM   6307  H32 BMIMB  78      36.508  13.516  46.269  1.00  0.00      B    H
ATOM   6308  C4  BMIMB  78      39.220  17.044  43.824  1.00  0.00      B    C
ATOM   6309  H4  BMIMB  78      39.135  17.530  44.785  1.00  0.00      B    H
ATOM   6310  H41 BMIMB  78      39.177  17.873  43.132  1.00  0.00      B    H
ATOM   6311  C5  BMIMB  78      40.530  16.340  43.632  1.00  0.00      B    C
ATOM   6312  H5  BMIMB  78      40.573  15.501  44.322  1.00  0.00      B    H
ATOM   6313  H51 BMIMB  78      40.608  16.058  42.585  1.00  0.00      B    H
ATOM   6314  C51 BMIMB  78      41.759  17.237  43.879  1.00  0.00      B    C
ATOM   6315  H52 BMIMB  78      41.659  18.119  43.253  1.00  0.00      B    H
ATOM   6316  H53 BMIMB  78      41.841  17.578  44.908  1.00  0.00      B    H
ATOM   6317  C6  BMIMB  78      43.083  16.664  43.430  1.00  0.00      B    C
ATOM   6318  H6  BMIMB  78      43.642  17.578  43.263  1.00  0.00      B    H
ATOM   6319  H61 BMIMB  78      43.471  16.013  44.206  1.00  0.00      B    H
ATOM   6320  H62 BMIMB  78      43.188  16.213  42.450  1.00  0.00      B    H
ATOM   6331  N1  BMIMB  79      28.165  38.075  21.023  1.00  0.00      B    N
ATOM   6332  N11 BMIMB  79      27.523  39.161  22.815  1.00  0.00      B    N
ATOM   6333  C1  BMIMB  79      27.274  38.190  21.939  1.00  0.00      B    C
ATOM   6334  H1  BMIMB  79      26.411  37.562  21.998  1.00  0.00      B    H
ATOM   6335  C2  BMIMB  79      29.017  39.144  21.240  1.00  0.00      B    C
ATOM   6336  H2  BMIMB  79      29.761  39.431  20.530  1.00  0.00      B    H
ATOM   6337  C21 BMIMB  79      28.611  39.826  22.328  1.00  0.00      B    C
ATOM   6338  H21 BMIMB  79      29.074  40.692  22.747  1.00  0.00      B    H
ATOM   6339  C3  BMIMB  79      28.194  37.250  19.828  1.00  0.00      B    C
ATOM   6340  H3  BMIMB  79      27.798  36.269  20.046  1.00  0.00      B    H
ATOM   6341  H31 BMIMB  79      27.624  37.767  19.069  1.00  0.00      B    H
ATOM   6342  H32 BMIMB  79      29.179  37.155  19.397  1.00  0.00      B    H
ATOM   6343  C4  BMIMB  79      26.824  39.416  24.084  1.00  0.00      B    C
ATOM   6344  H4  BMIMB  79      27.282  40.303  24.495  1.00  0.00      B    H
ATOM   6345  H41 BMIMB  79      27.053  38.562  24.704  1.00  0.00      B    H
ATOM   6346  C5  BMIMB  79      25.364  39.764  23.879  1.00  0.00      B    C
ATOM   6347  H5  BMIMB  79      25.204  40.636  23.251  1.00  0.00      B    H
ATOM   6348  H51 BMIMB  79      24.898  38.971  23.300  1.00  0.00      B    H
ATOM   6349  C51 BMIMB  79      24.619  39.988  25.162  1.00  0.00      B    C
ATOM   6350  H52 BMIMB  79      24.431  39.086  25.740  1.00  0.00      B    H
ATOM   6351  H53 BMIMB  79      25.265  40.571  25.814  1.00  0.00      B    H
ATOM   6352  C6  BMIMB  79      23.363  40.848  25.174  1.00  0.00      B    C
ATOM   6353  H6  BMIMB  79      23.527  41.885  24.904  1.00  0.00      B    H
ATOM   6354  H61 BMIMB  79      22.564  40.556  24.502  1.00  0.00      B    H
ATOM   6355  H62 BMIMB  79      22.976  40.867  26.186  1.00  0.00      B    H
ATOM   6366  N1  BMIMB  80      24.827  13.679  27.766  1.00  0.00      B    N
ATOM   6367  N11 BMIMB  80      24.312  15.142  29.351  1.00  0.00      B    N
ATOM   6368  C1  BMIMB  80      24.249  14.832  28.071  1.00  0.00      B    C
ATOM   6369  H1  BMIMB  80      23.668  15.361  27.347  1.00  0.00      B    H
ATOM   6370  C2  BMIMB  80      25.579  13.394  28.897  1.00  0.00      B    C
ATOM   6371  H2  BMIMB  80      26.181  12.515  28.975  1.00  0.00      B    H
ATOM   6372  C21 BMIMB  80      25.234  14.321  29.889  1.00  0.00      B    C
ATOM   6373  H21 BMIMB  80      25.583  14.408  30.895  1.00  0.00      B    H
ATOM   6374  C3  BMIMB  80      24.978  12.989  26.483  1.00  0.00      B    C
ATOM   6375  H3  BMIMB  80      25.288  13.763  25.797  1.00  0.00      B    H
ATOM   6376  H31 BMIMB  80      25.729  12.216  26.560  1.00  0.00      B    H
ATOM   6377  H32 BMIMB  80      24.089  12.512  26.098  1.00  0.00      B    H
ATOM   6378  C4  BMIMB  80      23.609  16.228  30.000  1.00  0.00      B    C
ATOM   6379  H4  BMIMB  80      22.962  15.945  30.818  1.00  0.00      B    H
ATOM   6380  H41 BMIMB  80      22.914  16.646  29.286  1.00  0.00      B    H
ATOM   6381  C5  BMIMB  80      24.477  17.448  30.323  1.00  0.00      B    C
ATOM   6382  H5  BMIMB  80      23.884  18.293  30.662  1.00  0.00      B    H
ATOM   6383  H51 BMIMB  80      25.189  17.168  31.095  1.00  0.00      B    H
ATOM   6384  C51 BMIMB  80      25.357  18.002  29.259  1.00  0.00      B    C
ATOM   6385  H52 BMIMB  80      26.223  17.385  29.037  1.00  0.00      B    H
ATOM   6386  H53 BMIMB  80      24.864  18.036  28.291  1.00  0.00      B    H
ATOM   6387  C6  BMIMB  80      25.812  19.445  29.552  1.00  0.00      B    C
ATOM   6388  H6  BMIMB  80      24.911  20.028  29.403  1.00  0.00      B    H
ATOM   6389  H61 BMIMB  80      26.198  19.692  30.535  1.00  0.00      B    H
ATOM   6390  H62 BMIMB  80      26.481  19.759  28.759  1.00  0.00      B    H
ATOM   6401  N1  BMIMB  81      15.995  10.810  44.399  1.00  0.00      B    N
ATOM   6402  N11 BMIMB  81      15.033  11.708  46.087  1.00  0.00      B    N
ATOM   6403  C1  BMIMB  81      15.596  11.914  44.950  1.00  0.00      B    C
ATOM   6404  H1  BMIMB  81      15.733  12.882  44.519  1.00  0.00      B    H
ATOM   6405  C2  BMIMB  81      15.562   9.765  45.238  1.00  0.00      B    C
ATOM   6406  H2  BMIMB  81      15.773   8.737  45.038  1.00  0.00      B    H
ATOM   6407  C21 BMIMB  81      14.991  10.331  46.291  1.00  0.00      B    C
ATOM   6408  H21 BMIMB  81      14.493   9.922  47.143  1.00  0.00      B    H
ATOM   6409  C3  BMIMB  81      16.659  10.761  43.135  1.00  0.00      B    C
ATOM   6410  H3  BMIMB  81      16.136   9.991  42.587  1.00  0.00      B    H
ATOM   6411  H31 BMIMB  81      16.464  11.651  42.556  1.00  0.00      B    H
ATOM   6412  H32 BMIMB  81      17.706  10.518  43.239  1.00  0.00      B    H
ATOM   6413  C4  BMIMB  81      14.649  12.683  47.046  1.00  0.00      B    C
ATOM   6414  H4  BMIMB  81      14.756  13.674  46.628  1.00  0.00      B    H
ATOM   6415  H41 BMIMB  81      15.380  12.555  47.831  1.00  0.00      B    H
ATOM   6416  C5  BMIMB  81      13.283  12.493  47.685  1.00  0.00      B    C
ATOM   6417  H5  BMIMB  81      13.372  11.538  48.197  1.00  0.00      B    H
ATOM   6418  H51 BMIMB  81      13.100  13.172  48.514  1.00  0.00      B    H
ATOM   6419  C51 BMIMB  81      12.094  12.467  46.725  1.00  0.00      B    C
ATOM   6420  H52 BMIMB  81      11.951  13.447  46.277  1.00  0.00      B    H
ATOM   6421  H53 BMIMB  81      12.328  11.724  45.967  1.00  0.00      B    H
ATOM   6422  C6  BMIMB  81      10.859  11.943  47.461  1.00  0.00      B    C
ATOM   6423  H6  BMIMB  81      10.955  10.863  47.475  1.00  0.00      B    H
ATOM   6424  H61 BMIMB  81      10.648  12.368  48.435  1.00  0.00      B    H
ATOM   6425  H62 BMIMB  81      10.041  12.287  46.838  1.00  0.00      B    H
ATOM   6436  N1  BMIMB  82       1.099  25.377  24.806  1.00  0.00      B    N
ATOM   6437  N11 BMIMB  82       1.750  23.560  23.816  1.00  0.00      B    N
ATOM   6438  C1  BMIMB  82       0.983  24.630  23.720  1.00  0.00      B    C
ATOM   6439  H1  BMIMB  82       0.258  24.817  22.957  1.00  0.00      B    H
ATOM   6440  C2  BMIMB  82       1.914  24.681  25.699  1.00  0.00      B    C
ATOM   6441  H2  BMIMB  82       2.058  25.068  26.684  1.00  0.00      B    H
ATOM   6442  C21 BMIMB  82       2.280  23.552  25.138  1.00  0.00      B    C
ATOM   6443  H21 BMIMB  82       3.014  22.873  25.511  1.00  0.00      B    H
ATOM   6444  C3  BMIMB  82       0.195  26.512  24.931  1.00  0.00      B    C
ATOM   6445  H3  BMIMB  82       0.574  27.227  25.645  1.00  0.00      B    H
ATOM   6446  H31 BMIMB  82       0.117  26.974  23.958  1.00  0.00      B    H
ATOM   6447  H32 BMIMB  82      -0.772  26.123  25.214  1.00  0.00      B    H
ATOM   6448  C4  BMIMB  82       1.884  22.390  22.909  1.00  0.00      B    C
ATOM   6449  H4  BMIMB  82       2.885  22.044  23.123  1.00  0.00      B    H
ATOM   6450  H41 BMIMB  82       2.010  22.787  21.912  1.00  0.00      B    H
ATOM   6451  C5  BMIMB  82       0.754  21.405  23.060  1.00  0.00      B    C
ATOM   6452  H5  BMIMB  82      -0.116  21.905  22.641  1.00  0.00      B    H
ATOM   6453  H51 BMIMB  82       0.976  20.479  22.536  1.00  0.00      B    H
ATOM   6454  C51 BMIMB  82       0.448  20.914  24.487  1.00  0.00      B    C
ATOM   6455  H52 BMIMB  82       1.291  20.410  24.953  1.00  0.00      B    H
ATOM   6456  H53 BMIMB  82       0.063  21.687  25.148  1.00  0.00      B    H
ATOM   6457  C6  BMIMB  82      -0.701  19.872  24.279  1.00  0.00      B    C
ATOM   6458  H6  BMIMB  82      -0.760  19.196  25.125  1.00  0.00      B    H
ATOM   6459  H61 BMIMB  82      -1.646  20.387  24.155  1.00  0.00      B    H
ATOM   6460  H62 BMIMB  82      -0.582  19.283  23.377  1.00  0.00      B    H
ATOM   6471  N1  BMIMB  83      17.293  12.544   2.527  1.00  0.00      B    N
ATOM   6472  N11 BMIMB  83      18.703  11.259   1.561  1.00  0.00      B    N
ATOM   6473  C1  BMIMB  83      18.380  12.511   1.777  1.00  0.00      B    C
ATOM   6474  H1  BMIMB  83      19.038  13.293   1.462  1.00  0.00      B    H
ATOM   6475  C2  BMIMB  83      17.008  11.217   2.810  1.00  0.00      B    C
ATOM   6476  H2  BMIMB  83      16.255  10.807   3.447  1.00  0.00      B    H
ATOM   6477  C21 BMIMB  83      17.870  10.466   2.167  1.00  0.00      B    C
ATOM   6478  H21 BMIMB  83      17.951   9.404   2.235  1.00  0.00      B    H
ATOM   6479  C3  BMIMB  83      16.454  13.654   2.906  1.00  0.00      B    C
ATOM   6480  H3  BMIMB  83      16.678  14.477   2.244  1.00  0.00      B    H
ATOM   6481  H31 BMIMB  83      15.409  13.420   3.047  1.00  0.00      B    H
ATOM   6482  H32 BMIMB  83      16.870  13.913   3.868  1.00  0.00      B    H
ATOM   6483  C4  BMIMB  83      19.871  10.741   0.773  1.00  0.00      B    C
ATOM   6484  H4  BMIMB  83      20.503  10.140   1.411  1.00  0.00      B    H
ATOM   6485  H41 BMIMB  83      20.370  11.644   0.454  1.00  0.00      B    H
ATOM   6486  C5  BMIMB  83      19.527   9.932  -0.495  1.00  0.00      B    C
ATOM   6487  H5  BMIMB  83      19.074   8.975  -0.248  1.00  0.00      B    H
ATOM   6488  H51 BMIMB  83      18.757  10.529  -0.977  1.00  0.00      B    H
ATOM   6489  C51 BMIMB  83      20.689   9.638  -1.463  1.00  0.00      B    C
ATOM   6490  H52 BMIMB  83      21.011  10.612  -1.822  1.00  0.00      B    H
ATOM   6491  H53 BMIMB  83      21.462   9.111  -0.909  1.00  0.00      B    H
ATOM   6492  C6  BMIMB  83      20.161   8.888  -2.647  1.00  0.00      B    C
ATOM   6493  H6  BMIMB  83      20.795   8.924  -3.525  1.00  0.00      B    H
ATOM   6494  H61 BMIMB  83      20.057   7.860  -2.320  1.00  0.00      B    H
ATOM   6495  H62 BMIMB  83      19.184   9.179  -3.016  1.00  0.00      B    H
ATOM   6506  N1  BMIMB  84      25.945  32.724  21.879  1.00  0.00      B    N
ATOM   6507  N11 BMIMB  84      24.958  31.514  23.444  1.00  0.00      B    N
ATOM   6508  C1  BMIMB  84      24.756  32.293  22.378  1.00  0.00      B    C
ATOM   6509  H1  BMIMB  84      23.755  32.513  22.075  1.00  0.00      B    H
ATOM   6510  C2  BMIMB  84      26.968  32.147  22.595  1.00  0.00      B    C
ATOM   6511  H2  BMIMB  84      27.957  32.458  22.337  1.00  0.00      B    H
ATOM   6512  C21 BMIMB  84      26.374  31.467  23.605  1.00  0.00      B    C
ATOM   6513  H21 BMIMB  84      26.804  30.827  24.344  1.00  0.00      B    H
ATOM   6514  C3  BMIMB  84      26.053  33.666  20.801  1.00  0.00      B    C
ATOM   6515  H3  BMIMB  84      26.088  33.083  19.893  1.00  0.00      B    H
ATOM   6516  H31 BMIMB  84      25.165  34.280  20.788  1.00  0.00      B    H
ATOM   6517  H32 BMIMB  84      26.887  34.320  21.011  1.00  0.00      B    H
ATOM   6518  C4  BMIMB  84      23.902  30.806  24.205  1.00  0.00      B    C
ATOM   6519  H4  BMIMB  84      24.180  29.763  24.155  1.00  0.00      B    H
ATOM   6520  H41 BMIMB  84      22.905  30.897  23.801  1.00  0.00      B    H
ATOM   6521  C5  BMIMB  84      24.037  31.179  25.647  1.00  0.00      B    C
ATOM   6522  H5  BMIMB  84      25.076  31.037  25.932  1.00  0.00      B    H
ATOM   6523  H51 BMIMB  84      23.790  32.213  25.874  1.00  0.00      B    H
ATOM   6524  C51 BMIMB  84      23.215  30.379  26.604  1.00  0.00      B    C
ATOM   6525  H52 BMIMB  84      22.146  30.539  26.489  1.00  0.00      B    H
ATOM   6526  H53 BMIMB  84      23.481  29.333  26.477  1.00  0.00      B    H
ATOM   6527  C6  BMIMB  84      23.620  30.622  27.998  1.00  0.00      B    C
ATOM   6528  H6  BMIMB  84      23.202  29.822  28.599  1.00  0.00      B    H
ATOM   6529  H61 BMIMB  84      24.681  30.593  28.217  1.00  0.00      B    H
ATOM   6530  H62 BMIMB  84      23.228  31.486  28.523  1.00  0.00      B    H
ATOM   6541  N1  BMIMB  85      14.758  21.922  28.283  1.00  0.00      B    N
ATOM   6542  N11 BMIMB  85      14.658  23.726  29.423  1.00  0.00      B    N
ATOM   6543  C1  BMIMB  85      14.543  22.415  29.493  1.00  0.00      B    C
ATOM   6544  H1  BMIMB  85      14.110  21.933  30.342  1.00  0.00      B    H
ATOM   6545  C2  BMIMB  85      15.287  22.938  27.502  1.00  0.00      B    C
ATOM   6546  H2  BMIMB  85      15.730  22.702  26.559  1.00  0.00      B    H
ATOM   6547  C21 BMIMB  85      15.253  24.050  28.202  1.00  0.00      B    C
ATOM   6548  H21 BMIMB  85      15.597  25.017  27.905  1.00  0.00      B    H
ATOM   6549  C3  BMIMB  85      14.520  20.568  27.839  1.00  0.00      B    C
ATOM   6550  H3  BMIMB  85      15.396  19.948  27.955  1.00  0.00      B    H
ATOM   6551  H31 BMIMB  85      13.732  20.046  28.361  1.00  0.00      B    H
ATOM   6552  H32 BMIMB  85      14.253  20.477  26.797  1.00  0.00      B    H
ATOM   6553  C4  BMIMB  85      14.275  24.668  30.472  1.00  0.00      B    C
ATOM   6554  H4  BMIMB  85      15.212  25.079  30.819  1.00  0.00      B    H
ATOM   6555  H41 BMIMB  85      13.785  24.050  31.210  1.00  0.00      B    H
ATOM   6556  C5  BMIMB  85      13.264  25.641  30.110  1.00  0.00      B    C
ATOM   6557  H5  BMIMB  85      13.671  26.095  29.209  1.00  0.00      B    H
ATOM   6558  H51 BMIMB  85      12.417  25.087  29.715  1.00  0.00      B    H
ATOM   6559  C51 BMIMB  85      12.699  26.666  31.143  1.00  0.00      B    C
ATOM   6560  H52 BMIMB  85      12.704  26.006  32.007  1.00  0.00      B    H
ATOM   6561  H53 BMIMB  85      13.406  27.491  31.140  1.00  0.00      B    H
ATOM   6562  C6  BMIMB  85      11.246  27.059  30.802  1.00  0.00      B    C
ATOM   6563  H6  BMIMB  85      11.184  27.679  29.915  1.00  0.00      B    H
ATOM   6564  H61 BMIMB  85      10.747  26.098  30.769  1.00  0.00      B    H
ATOM   6565  H62 BMIMB  85      10.873  27.675  31.613  1.00  0.00      B    H
ATOM   6576  N1  BMIMB  86       1.575  14.638  38.955  1.00  0.00      B    N
ATOM   6577  N11 BMIMB  86       3.071  15.884  38.055  1.00  0.00      B    N
ATOM   6578  C1  BMIMB  86       2.353  14.811  37.937  1.00  0.00      B    C
ATOM   6579  H1  BMIMB  86       2.348  14.170  37.082  1.00  0.00      B    H
ATOM   6580  C2  BMIMB  86       1.855  15.642  39.855  1.00  0.00      B    C
ATOM   6581  H2  BMIMB  86       1.435  15.732  40.832  1.00  0.00      B    H
ATOM   6582  C21 BMIMB  86       2.739  16.425  39.285  1.00  0.00      B    C
ATOM   6583  H21 BMIMB  86       3.153  17.308  39.719  1.00  0.00      B    H
ATOM   6584  C3  BMIMB  86       0.598  13.592  39.129  1.00  0.00      B    C
ATOM   6585  H3  BMIMB  86       0.930  12.760  38.526  1.00  0.00      B    H
ATOM   6586  H31 BMIMB  86       0.296  13.418  40.152  1.00  0.00      B    H
ATOM   6587  H32 BMIMB  86      -0.238  13.966  38.557  1.00  0.00      B    H
ATOM   6588  C4  BMIMB  86       4.046  16.379  37.122  1.00  0.00      B    C
ATOM   6589  H4  BMIMB  86       3.579  17.316  36.855  1.00  0.00      B    H
ATOM   6590  H41 BMIMB  86       4.107  15.873  36.170  1.00  0.00      B    H
ATOM   6591  C5  BMIMB  86       5.543  16.538  37.603  1.00  0.00      B    C
ATOM   6592  H5  BMIMB  86       6.071  15.595  37.721  1.00  0.00      B    H
ATOM   6593  H51 BMIMB  86       6.070  16.945  36.744  1.00  0.00      B    H
ATOM   6594  C51 BMIMB  86       5.627  17.395  38.907  1.00  0.00      B    C
ATOM   6595  H52 BMIMB  86       5.105  18.341  38.787  1.00  0.00      B    H
ATOM   6596  H53 BMIMB  86       5.338  16.844  39.798  1.00  0.00      B    H
ATOM   6597  C6  BMIMB  86       7.123  17.745  39.133  1.00  0.00      B    C
ATOM   6598  H6  BMIMB  86       7.439  18.115  38.164  1.00  0.00      B    H
ATOM   6599  H61 BMIMB  86       7.343  18.475  39.903  1.00  0.00      B    H
ATOM   6600  H62 BMIMB  86       7.779  16.891  39.260  1.00  0.00      B    H
ATOM   6611  N1  BMIMB  87      21.802  45.690  38.118  1.00  0.00      B    N
ATOM   6612  N11 BMIMB  87      21.887  46.213  36.055  1.00  0.00      B    N
ATOM   6613  C1  BMIMB  87      21.209  46.382  37.162  1.00  0.00      B    C
ATOM   6614  H1  BMIMB  87      20.394  47.074  37.191  1.00  0.00      B    H
ATOM   6615  C2  BMIMB  87      23.001  45.130  37.642  1.00  0.00      B    C
ATOM   6616  H2  BMIMB  87      23.649  44.428  38.120  1.00  0.00      B    H
ATOM   6617  C21 BMIMB  87      23.067  45.548  36.380  1.00  0.00      B    C
ATOM   6618  H21 BMIMB  87      23.802  45.314  35.641  1.00  0.00      B    H
ATOM   6619  C3  BMIMB  87      21.456  45.763  39.539  1.00  0.00      B    C
ATOM   6620  H3  BMIMB  87      20.653  46.458  39.731  1.00  0.00      B    H
ATOM   6621  H31 BMIMB  87      21.258  44.808  40.002  1.00  0.00      B    H
ATOM   6622  H32 BMIMB  87      22.311  46.159  40.068  1.00  0.00      B    H
ATOM   6623  C4  BMIMB  87      21.587  46.744  34.720  1.00  0.00      B    C
ATOM   6624  H4  BMIMB  87      20.548  47.034  34.783  1.00  0.00      B    H
ATOM   6625  H41 BMIMB  87      21.573  46.011  33.927  1.00  0.00      B    H
ATOM   6626  C5  BMIMB  87      22.528  47.911  34.335  1.00  0.00      B    C
ATOM   6627  H5  BMIMB  87      23.578  47.629  34.328  1.00  0.00      B    H
ATOM   6628  H51 BMIMB  87      22.322  48.261  33.326  1.00  0.00      B    H
ATOM   6629  C51 BMIMB  87      22.320  49.028  35.270  1.00  0.00      B    C
ATOM   6630  H52 BMIMB  87      22.442  49.980  34.759  1.00  0.00      B    H
ATOM   6631  H53 BMIMB  87      21.278  49.115  35.570  1.00  0.00      B    H
ATOM   6632  C6  BMIMB  87      23.223  49.047  36.470  1.00  0.00      B    C
ATOM   6633  H6  BMIMB  87      23.375  48.153  37.063  1.00  0.00      B    H
ATOM   6634  H61 BMIMB  87      24.196  49.462  36.233  1.00  0.00      B    H
ATOM   6635  H62 BMIMB  87      22.670  49.676  37.158  1.00  0.00      B    H
ATOM   6646  N1  BMIMB  88      23.868  46.780  15.080  1.00  0.00      B    N
ATOM   6647  N11 BMIMB  88      25.378  46.413  13.529  1.00  0.00      B    N
ATOM   6648  C1  BMIMB  88      24.174  46.946  13.823  1.00  0.00      B    C
ATOM   6649  H1  BMIMB  88      23.534  47.514  13.183  1.00  0.00      B    H
ATOM   6650  C2  BMIMB  88      24.901  46.092  15.624  1.00  0.00      B    C
ATOM   6651  H2  BMIMB  88      24.924  45.791  16.649  1.00  0.00      B    H
ATOM   6652  C21 BMIMB  88      25.829  45.879  14.693  1.00  0.00      B    C
ATOM   6653  H21 BMIMB  88      26.785  45.405  14.704  1.00  0.00      B    H
ATOM   6654  C3  BMIMB  88      22.586  47.093  15.750  1.00  0.00      B    C
ATOM   6655  H3  BMIMB  88      21.832  47.062  14.977  1.00  0.00      B    H
ATOM   6656  H31 BMIMB  88      22.366  46.344  16.496  1.00  0.00      B    H
ATOM   6657  H32 BMIMB  88      22.648  48.138  16.017  1.00  0.00      B    H
ATOM   6658  C4  BMIMB  88      26.034  46.397  12.208  1.00  0.00      B    C
ATOM   6659  H4  BMIMB  88      27.046  46.737  12.371  1.00  0.00      B    H
ATOM   6660  H41 BMIMB  88      25.530  47.232  11.744  1.00  0.00      B    H
ATOM   6661  C5  BMIMB  88      25.927  45.094  11.391  1.00  0.00      B    C
ATOM   6662  H5  BMIMB  88      26.025  45.379  10.346  1.00  0.00      B    H
ATOM   6663  H51 BMIMB  88      26.648  44.347  11.712  1.00  0.00      B    H
ATOM   6664  C51 BMIMB  88      24.625  44.276  11.542  1.00  0.00      B    C
ATOM   6665  H52 BMIMB  88      23.957  44.839  12.189  1.00  0.00      B    H
ATOM   6666  H53 BMIMB  88      24.357  44.221  10.490  1.00  0.00      B    H
ATOM   6667  C6  BMIMB  88      24.906  42.882  12.165  1.00  0.00      B    C
ATOM   6668  H6  BMIMB  88      25.128  42.983  13.221  1.00  0.00      B    H
ATOM   6669  H61 BMIMB  88      24.124  42.210  11.831  1.00  0.00      B    H
ATOM   6670  H62 BMIMB  88      25.731  42.407  11.645  1.00  0.00      B    H
ATOM   6681  N1  BMIMB  89       7.389   4.681   9.465  1.00  0.00      B    N
ATOM   6682  N11 BMIMB  89       8.290   4.599  11.442  1.00  0.00      B    N
ATOM   6683  C1  BMIMB  89       8.017   5.374  10.420  1.00  0.00      B    C
ATOM   6684  H1  BMIMB  89       8.438   6.351  10.311  1.00  0.00      B    H
ATOM   6685  C2  BMIMB  89       7.031   3.447  10.010  1.00  0.00      B    C
ATOM   6686  H2  BMIMB  89       6.423   2.720   9.518  1.00  0.00      B    H
ATOM   6687  C21 BMIMB  89       7.605   3.402  11.187  1.00  0.00      B    C
ATOM   6688  H21 BMIMB  89       7.608   2.617  11.911  1.00  0.00      B    H
ATOM   6689  C3  BMIMB  89       7.055   5.359   8.222  1.00  0.00      B    C
ATOM   6690  H3  BMIMB  89       7.254   4.654   7.428  1.00  0.00      B    H
ATOM   6691  H31 BMIMB  89       6.010   5.619   8.140  1.00  0.00      B    H
ATOM   6692  H32 BMIMB  89       7.671   6.242   8.138  1.00  0.00      B    H
ATOM   6693  C4  BMIMB  89       9.045   4.977  12.672  1.00  0.00      B    C
ATOM   6694  H4  BMIMB  89       8.402   4.689  13.491  1.00  0.00      B    H
ATOM   6695  H41 BMIMB  89       9.059   6.056  12.645  1.00  0.00      B    H
ATOM   6696  C5  BMIMB  89      10.451   4.402  12.827  1.00  0.00      B    C
ATOM   6697  H5  BMIMB  89      10.736   4.424  13.876  1.00  0.00      B    H
ATOM   6698  H51 BMIMB  89      10.305   3.390  12.456  1.00  0.00      B    H
ATOM   6699  C51 BMIMB  89      11.492   5.131  12.056  1.00  0.00      B    C
ATOM   6700  H52 BMIMB  89      10.964   5.465  11.167  1.00  0.00      B    H
ATOM   6701  H53 BMIMB  89      11.782   6.034  12.589  1.00  0.00      B    H
ATOM   6702  C6  BMIMB  89      12.675   4.268  11.719  1.00  0.00      B    C
ATOM   6703  H6  BMIMB  89      12.472   3.375  11.138  1.00  0.00      B    H
ATOM   6704  H61 BMIMB  89      13.510   4.680  11.163  1.00  0.00      B    H
ATOM   6705  H62 BMIMB  89      13.186   3.979  12.630  1.00  0.00      B    H
ATOM   6716  N1  BMIMB  90      11.777  32.321  -1.568  1.00  0.00      B    N
ATOM   6717  N11 BMIMB  90      10.626  33.055   0.157  1.00  0.00      B    N
ATOM   6718  C1  BMIMB  90      10.636  32.770  -1.130  1.00  0.00      B    C
ATOM   6719  H1  BMIMB  90       9.857  33.068  -1.798  1.00  0.00      B    H
ATOM   6720  C2  BMIMB  90      12.516  32.108  -0.412  1.00  0.00      B    C
ATOM   6721  H2  BMIMB  90      13.453  31.595  -0.431  1.00  0.00      B    H
ATOM   6722  C21 BMIMB  90      11.823  32.667   0.642  1.00  0.00      B    C
ATOM   6723  H21 BMIMB  90      12.011  32.656   1.693  1.00  0.00      B    H
ATOM   6724  C3  BMIMB  90      11.995  31.752  -2.886  1.00  0.00      B    C
ATOM   6725  H3  BMIMB  90      12.260  32.507  -3.612  1.00  0.00      B    H
ATOM   6726  H31 BMIMB  90      12.786  31.030  -2.744  1.00  0.00      B    H
ATOM   6727  H32 BMIMB  90      11.049  31.257  -3.049  1.00  0.00      B    H
ATOM   6728  C4  BMIMB  90       9.465  33.650   0.866  1.00  0.00      B    C
ATOM   6729  H4  BMIMB  90       8.940  34.264   0.149  1.00  0.00      B    H
ATOM   6730  H41 BMIMB  90       9.873  34.300   1.626  1.00  0.00      B    H
ATOM   6731  C5  BMIMB  90       8.533  32.700   1.523  1.00  0.00      B    C
ATOM   6732  H5  BMIMB  90       7.977  33.187   2.320  1.00  0.00      B    H
ATOM   6733  H51 BMIMB  90       7.698  32.491   0.858  1.00  0.00      B    H
ATOM   6734  C51 BMIMB  90       9.120  31.420   2.091  1.00  0.00      B    C
ATOM   6735  H52 BMIMB  90       9.555  30.802   1.310  1.00  0.00      B    H
ATOM   6736  H53 BMIMB  90       9.952  31.592   2.769  1.00  0.00      B    H
ATOM   6737  C6  BMIMB  90       7.997  30.656   2.743  1.00  0.00      B    C
ATOM   6738  H6  BMIMB  90       8.454  29.844   3.296  1.00  0.00      B    H
ATOM   6739  H61 BMIMB  90       7.331  31.192   3.410  1.00  0.00      B    H
ATOM   6740  H62 BMIMB  90       7.557  30.010   1.992  1.00  0.00      B    H
ATOM   6751  N1  BMIMB  91      38.164  28.680  42.676  1.00  0.00      B    N
ATOM   6752  N11 BMIMB  91      37.780  30.727  42.197  1.00  0.00      B    N
ATOM   6753  C1  BMIMB  91      38.104  29.902  43.149  1.00  0.00      B    C
ATOM   6754  H1  BMIMB  91      38.307  30.208  44.153  1.00  0.00      B    H
ATOM   6755  C2  BMIMB  91      38.049  28.736  41.363  1.00  0.00      B    C
ATOM   6756  H2  BMIMB  91      38.076  27.843  40.778  1.00  0.00      B    H
ATOM   6757  C21 BMIMB  91      37.737  29.955  40.996  1.00  0.00      B    C
ATOM   6758  H21 BMIMB  91      37.472  30.365  40.046  1.00  0.00      B    H
ATOM   6759  C3  BMIMB  91      38.362  27.447  43.400  1.00  0.00      B    C
ATOM   6760  H3  BMIMB  91      37.940  26.622  42.847  1.00  0.00      B    H
ATOM   6761  H31 BMIMB  91      39.421  27.443  43.616  1.00  0.00      B    H
ATOM   6762  H32 BMIMB  91      37.837  27.592  44.333  1.00  0.00      B    H
ATOM   6763  C4  BMIMB  91      37.448  32.157  42.348  1.00  0.00      B    C
ATOM   6764  H4  BMIMB  91      37.816  32.657  41.465  1.00  0.00      B    H
ATOM   6765  H41 BMIMB  91      37.940  32.378  43.284  1.00  0.00      B    H
ATOM   6766  C5  BMIMB  91      35.956  32.574  42.513  1.00  0.00      B    C
ATOM   6767  H5  BMIMB  91      35.948  33.592  42.893  1.00  0.00      B    H
ATOM   6768  H51 BMIMB  91      35.386  32.537  41.588  1.00  0.00      B    H
ATOM   6769  C51 BMIMB  91      35.073  31.721  43.411  1.00  0.00      B    C
ATOM   6770  H52 BMIMB  91      34.857  30.748  42.978  1.00  0.00      B    H
ATOM   6771  H53 BMIMB  91      35.551  31.597  44.379  1.00  0.00      B    H
ATOM   6772  C6  BMIMB  91      33.665  32.256  43.582  1.00  0.00      B    C
ATOM   6773  H6  BMIMB  91      33.631  33.261  43.987  1.00  0.00      B    H
ATOM   6774  H61 BMIMB  91      33.229  32.138  42.597  1.00  0.00      B    H
ATOM   6775  H62 BMIMB  91      33.111  31.612  44.255  1.00  0.00      B    H
ATOM   6786  N1  BMIMB  92      26.649  11.595  18.465  1.00  0.00      B    N
ATOM   6787  N11 BMIMB  92      25.069  12.943  18.951  1.00  0.00      B    N
ATOM   6788  C1  BMIMB  92      25.517  11.740  19.139  1.00  0.00      B    C
ATOM   6789  H1  BMIMB  92      25.120  10.901  19.668  1.00  0.00      B    H
ATOM   6790  C2  BMIMB  92      26.929  12.814  17.792  1.00  0.00      B    C
ATOM   6791  H2  BMIMB  92      27.674  12.988  17.047  1.00  0.00      B    H
ATOM   6792  C21 BMIMB  92      25.995  13.672  18.227  1.00  0.00      B    C
ATOM   6793  H21 BMIMB  92      25.784  14.684  17.962  1.00  0.00      B    H
ATOM   6794  C3  BMIMB  92      27.471  10.339  18.556  1.00  0.00      B    C
ATOM   6795  H3  BMIMB  92      28.383  10.791  18.915  1.00  0.00      B    H
ATOM   6796  H31 BMIMB  92      27.141   9.609  19.281  1.00  0.00      B    H
ATOM   6797  H32 BMIMB  92      27.501   9.915  17.563  1.00  0.00      B    H
ATOM   6798  C4  BMIMB  92      23.696  13.298  19.545  1.00  0.00      B    C
ATOM   6799  H4  BMIMB  92      23.040  12.457  19.377  1.00  0.00      B    H
ATOM   6800  H41 BMIMB  92      23.269  14.142  19.024  1.00  0.00      B    H
ATOM   6801  C5  BMIMB  92      23.875  13.581  21.026  1.00  0.00      B    C
ATOM   6802  H5  BMIMB  92      24.150  12.668  21.547  1.00  0.00      B    H
ATOM   6803  H51 BMIMB  92      24.699  14.286  21.094  1.00  0.00      B    H
ATOM   6804  C51 BMIMB  92      22.598  14.108  21.783  1.00  0.00      B    C
ATOM   6805  H52 BMIMB  92      22.184  14.949  21.234  1.00  0.00      B    H
ATOM   6806  H53 BMIMB  92      21.796  13.380  21.685  1.00  0.00      B    H
ATOM   6807  C6  BMIMB  92      22.972  14.469  23.271  1.00  0.00      B    C
ATOM   6808  H6  BMIMB  92      23.308  13.582  23.797  1.00  0.00      B    H
ATOM   6809  H61 BMIMB  92      23.753  15.219  23.320  1.00  0.00      B    H
ATOM   6810  H62 BMIMB  92      22.246  14.817  23.996  1.00  0.00      B    H
ATOM   6821  N1  BMIMB  93      32.827  33.832   9.842  1.00  0.00      B    N
ATOM   6822  N11 BMIMB  93      31.680  35.508   9.112  1.00  0.00      B    N
ATOM   6823  C1  BMIMB  93      31.959  34.763  10.149  1.00  0.00      B    C
ATOM   6824  H1  BMIMB  93      31.441  34.800  11.083  1.00  0.00      B    H
ATOM   6825  C2  BMIMB  93      33.276  34.088   8.561  1.00  0.00      B    C
ATOM   6826  H2  BMIMB  93      33.977  33.419   8.112  1.00  0.00      B    H
ATOM   6827  C21 BMIMB  93      32.605  35.169   8.182  1.00  0.00      B    C
ATOM   6828  H21 BMIMB  93      32.500  35.653   7.236  1.00  0.00      B    H
ATOM   6829  C3  BMIMB  93      33.322  32.774  10.726  1.00  0.00      B    C
ATOM   6830  H3  BMIMB  93      32.458  32.159  10.927  1.00  0.00      B    H
ATOM   6831  H31 BMIMB  93      34.166  32.349  10.203  1.00  0.00      B    H
ATOM   6832  H32 BMIMB  93      33.629  33.192  11.674  1.00  0.00      B    H
ATOM   6833  C4  BMIMB  93      30.569  36.470   9.066  1.00  0.00      B    C
ATOM   6834  H4  BMIMB  93      31.096  37.402   8.922  1.00  0.00      B    H
ATOM   6835  H41 BMIMB  93      30.162  36.638  10.052  1.00  0.00      B    H
ATOM   6836  C5  BMIMB  93      29.445  36.218   8.125  1.00  0.00      B    C
ATOM   6837  H5  BMIMB  93      29.878  36.127   7.133  1.00  0.00      B    H
ATOM   6838  H51 BMIMB  93      28.998  35.249   8.332  1.00  0.00      B    H
ATOM   6839  C51 BMIMB  93      28.419  37.340   8.100  1.00  0.00      B    C
ATOM   6840  H52 BMIMB  93      28.224  37.716   9.102  1.00  0.00      B    H
ATOM   6841  H53 BMIMB  93      28.826  38.221   7.611  1.00  0.00      B    H
ATOM   6842  C6  BMIMB  93      27.114  36.902   7.473  1.00  0.00      B    C
ATOM   6843  H6  BMIMB  93      26.505  36.372   8.197  1.00  0.00      B    H
ATOM   6844  H61 BMIMB  93      26.406  37.585   7.017  1.00  0.00      B    H
ATOM   6845  H62 BMIMB  93      27.287  36.187   6.677  1.00  0.00      B    H
ATOM   6856  N1  BMIMB  94       9.512  37.127  35.563  1.00  0.00      B    N
ATOM   6857  N11 BMIMB  94      10.978  35.661  36.137  1.00  0.00      B    N
ATOM   6858  C1  BMIMB  94       9.789  35.845  35.632  1.00  0.00      B    C
ATOM   6859  H1  BMIMB  94       9.220  35.106  35.109  1.00  0.00      B    H
ATOM   6860  C2  BMIMB  94      10.496  37.782  36.229  1.00  0.00      B    C
ATOM   6861  H2  BMIMB  94      10.398  38.836  36.363  1.00  0.00      B    H
ATOM   6862  C21 BMIMB  94      11.414  36.885  36.586  1.00  0.00      B    C
ATOM   6863  H21 BMIMB  94      12.355  36.972  37.083  1.00  0.00      B    H
ATOM   6864  C3  BMIMB  94       8.282  37.721  34.969  1.00  0.00      B    C
ATOM   6865  H3  BMIMB  94       8.231  37.487  33.916  1.00  0.00      B    H
ATOM   6866  H31 BMIMB  94       7.545  37.242  35.596  1.00  0.00      B    H
ATOM   6867  H32 BMIMB  94       8.304  38.778  35.190  1.00  0.00      B    H
ATOM   6868  C4  BMIMB  94      11.706  34.392  36.312  1.00  0.00      B    C
ATOM   6869  H4  BMIMB  94      11.081  33.512  36.354  1.00  0.00      B    H
ATOM   6870  H41 BMIMB  94      12.255  34.468  37.238  1.00  0.00      B    H
ATOM   6871  C5  BMIMB  94      12.732  34.180  35.206  1.00  0.00      B    C
ATOM   6872  H5  BMIMB  94      12.183  33.938  34.299  1.00  0.00      B    H
ATOM   6873  H51 BMIMB  94      13.424  35.018  35.199  1.00  0.00      B    H
ATOM   6874  C51 BMIMB  94      13.587  32.994  35.518  1.00  0.00      B    C
ATOM   6875  H52 BMIMB  94      12.952  32.162  35.811  1.00  0.00      B    H
ATOM   6876  H53 BMIMB  94      14.029  32.671  34.579  1.00  0.00      B    H
ATOM   6877  C6  BMIMB  94      14.698  33.315  36.467  1.00  0.00      B    C
ATOM   6878  H6  BMIMB  94      15.373  32.508  36.729  1.00  0.00      B    H
ATOM   6879  H61 BMIMB  94      15.320  34.153  36.172  1.00  0.00      B    H
ATOM   6880  H62 BMIMB  94      14.285  33.459  37.458  1.00  0.00      B    H
ATOM   6891  N1  BMIMB  95      14.748  47.273  37.086  1.00  0.00      B    N
ATOM   6892  N11 BMIMB  95      15.273  46.371  38.994  1.00  0.00      B    N
ATOM   6893  C1  BMIMB  95      15.556  47.309  38.106  1.00  0.00      B    C
ATOM   6894  H1  BMIMB  95      16.299  48.042  38.338  1.00  0.00      B    H
ATOM   6895  C2  BMIMB  95      14.004  46.198  37.246  1.00  0.00      B    C
ATOM   6896  H2  BMIMB  95      13.321  45.936  36.467  1.00  0.00      B    H
ATOM   6897  C21 BMIMB  95      14.337  45.553  38.408  1.00  0.00      B    C
ATOM   6898  H21 BMIMB  95      13.865  44.697  38.838  1.00  0.00      B    H
ATOM   6899  C3  BMIMB  95      14.944  48.019  35.875  1.00  0.00      B    C
ATOM   6900  H3  BMIMB  95      15.643  47.610  35.161  1.00  0.00      B    H
ATOM   6901  H31 BMIMB  95      13.963  48.010  35.423  1.00  0.00      B    H
ATOM   6902  H32 BMIMB  95      15.254  49.005  36.187  1.00  0.00      B    H
ATOM   6903  C4  BMIMB  95      16.108  46.089  40.210  1.00  0.00      B    C
ATOM   6904  H4  BMIMB  95      16.905  46.802  40.060  1.00  0.00      B    H
ATOM   6905  H41 BMIMB  95      16.388  45.054  40.082  1.00  0.00      B    H
ATOM   6906  C5  BMIMB  95      15.311  46.301  41.556  1.00  0.00      B    C
ATOM   6907  H5  BMIMB  95      15.562  47.258  42.006  1.00  0.00      B    H
ATOM   6908  H51 BMIMB  95      14.262  46.271  41.274  1.00  0.00      B    H
ATOM   6909  C51 BMIMB  95      15.677  45.260  42.617  1.00  0.00      B    C
ATOM   6910  H52 BMIMB  95      15.529  44.240  42.272  1.00  0.00      B    H
ATOM   6911  H53 BMIMB  95      16.754  45.374  42.708  1.00  0.00      B    H
ATOM   6912  C6  BMIMB  95      15.020  45.549  43.952  1.00  0.00      B    C
ATOM   6913  H6  BMIMB  95      14.003  45.886  43.788  1.00  0.00      B    H
ATOM   6914  H61 BMIMB  95      15.016  44.714  44.643  1.00  0.00      B    H
ATOM   6915  H62 BMIMB  95      15.539  46.349  44.467  1.00  0.00      B    H
ATOM   6926  N1  BMIMB  96      14.717  23.578  12.315  1.00  0.00      B    N
ATOM   6927  N11 BMIMB  96      15.989  21.892  12.274  1.00  0.00      B    N
ATOM   6928  C1  BMIMB  96      15.868  23.130  12.691  1.00  0.00      B    C
ATOM   6929  H1  BMIMB  96      16.551  23.646  13.331  1.00  0.00      B    H
ATOM   6930  C2  BMIMB  96      14.034  22.567  11.637  1.00  0.00      B    C
ATOM   6931  H2  BMIMB  96      13.030  22.672  11.288  1.00  0.00      B    H
ATOM   6932  C21 BMIMB  96      14.877  21.582  11.560  1.00  0.00      B    C
ATOM   6933  H21 BMIMB  96      14.820  20.602  11.139  1.00  0.00      B    H
ATOM   6934  C3  BMIMB  96      14.245  24.934  12.587  1.00  0.00      B    C
ATOM   6935  H3  BMIMB  96      13.231  25.041  12.230  1.00  0.00      B    H
ATOM   6936  H31 BMIMB  96      14.201  25.256  13.616  1.00  0.00      B    H
ATOM   6937  H32 BMIMB  96      14.909  25.666  12.151  1.00  0.00      B    H
ATOM   6938  C4  BMIMB  96      17.234  21.111  12.430  1.00  0.00      B    C
ATOM   6939  H4  BMIMB  96      17.019  20.158  11.969  1.00  0.00      B    H
ATOM   6940  H41 BMIMB  96      17.570  20.946  13.443  1.00  0.00      B    H
ATOM   6941  C5  BMIMB  96      18.231  21.849  11.571  1.00  0.00      B    C
ATOM   6942  H5  BMIMB  96      17.775  22.232  10.662  1.00  0.00      B    H
ATOM   6943  H51 BMIMB  96      18.557  22.750  12.085  1.00  0.00      B    H
ATOM   6944  C51 BMIMB  96      19.615  21.203  11.206  1.00  0.00      B    C
ATOM   6945  H52 BMIMB  96      20.276  21.074  12.059  1.00  0.00      B    H
ATOM   6946  H53 BMIMB  96      19.477  20.254  10.694  1.00  0.00      B    H
ATOM   6947  C6  BMIMB  96      20.294  22.067  10.093  1.00  0.00      B    C
ATOM   6948  H6  BMIMB  96      21.307  21.715   9.935  1.00  0.00      B    H
ATOM   6949  H61 BMIMB  96      19.691  21.945   9.201  1.00  0.00      B    H
ATOM   6950  H62 BMIMB  96      20.325  23.126  10.321  1.00  0.00      B    H
ATOM   6961  N1  BMIMB  97      26.360  17.544  23.105  1.00  0.00      B    N
ATOM   6962  N11 BMIMB  97      27.321  16.009  21.882  1.00  0.00      B    N
ATOM   6963  C1  BMIMB  97      27.021  17.309  21.950  1.00  0.00      B    C
ATOM   6964  H1  BMIMB  97      27.320  18.025  21.214  1.00  0.00      B    H
ATOM   6965  C2  BMIMB  97      26.099  16.296  23.683  1.00  0.00      B    C
ATOM   6966  H2  BMIMB  97      25.590  16.251  24.621  1.00  0.00      B    H
ATOM   6967  C21 BMIMB  97      26.643  15.343  22.857  1.00  0.00      B    C
ATOM   6968  H21 BMIMB  97      26.608  14.279  22.937  1.00  0.00      B    H
ATOM   6969  C3  BMIMB  97      26.058  18.832  23.685  1.00  0.00      B    C
ATOM   6970  H3  BMIMB  97      25.934  18.803  24.758  1.00  0.00      B    H
ATOM   6971  H31 BMIMB  97      26.888  19.512  23.568  1.00  0.00      B    H
ATOM   6972  H32 BMIMB  97      25.289  19.354  23.135  1.00  0.00      B    H
ATOM   6973  C4  BMIMB  97      28.099  15.396  20.751  1.00  0.00      B    C
ATOM   6974  H4  BMIMB  97      27.958  15.977  19.852  1.00  0.00      B    H
ATOM   6975  H41 BMIMB  97      27.653  14.443  20.507  1.00  0.00      B    H
ATOM   6976  C5  BMIMB  97      29.557  15.169  21.100  1.00  0.00      B    C
ATOM   6977  H5  BMIMB  97      29.869  16.101  21.565  1.00  0.00      B    H
ATOM   6978  H51 BMIMB  97      29.724  14.368  21.815  1.00  0.00      B    H
ATOM   6979  C51 BMIMB  97      30.381  14.852  19.837  1.00  0.00      B    C
ATOM   6980  H52 BMIMB  97      30.241  13.872  19.389  1.00  0.00      B    H
ATOM   6981  H53 BMIMB  97      30.083  15.656  19.170  1.00  0.00      B    H
ATOM   6982  C6  BMIMB  97      31.883  15.102  20.123  1.00  0.00      B    C
ATOM   6983  H6  BMIMB  97      32.338  14.784  19.192  1.00  0.00      B    H
ATOM   6984  H61 BMIMB  97      32.137  16.126  20.374  1.00  0.00      B    H
ATOM   6985  H62 BMIMB  97      32.373  14.486  20.868  1.00  0.00      B    H
ATOM   6996  N1  BMIMB  98      44.662  43.942  34.737  1.00  0.00      B    N
ATOM   6997  N11 BMIMB  98      42.904  42.732  34.844  1.00  0.00      B    N
ATOM   6998  C1  BMIMB  98      43.776  43.309  34.057  1.00  0.00      B    C
ATOM   6999  H1  BMIMB  98      43.866  43.239  32.994  1.00  0.00      B    H
ATOM   7000  C2  BMIMB  98      44.326  43.855  36.039  1.00  0.00      B    C
ATOM   7001  H2  BMIMB  98      44.964  44.268  36.789  1.00  0.00      B    H
ATOM   7002  C21 BMIMB  98      43.367  42.983  36.128  1.00  0.00      B    C
ATOM   7003  H21 BMIMB  98      43.003  42.503  37.010  1.00  0.00      B    H
ATOM   7004  C3  BMIMB  98      45.782  44.751  34.247  1.00  0.00      B    C
ATOM   7005  H3  BMIMB  98      45.614  44.960  33.201  1.00  0.00      B    H
ATOM   7006  H31 BMIMB  98      45.780  45.612  34.899  1.00  0.00      B    H
ATOM   7007  H32 BMIMB  98      46.733  44.242  34.197  1.00  0.00      B    H
ATOM   7008  C4  BMIMB  98      41.753  41.972  34.336  1.00  0.00      B    C
ATOM   7009  H4  BMIMB  98      41.457  42.533  33.462  1.00  0.00      B    H
ATOM   7010  H41 BMIMB  98      41.003  42.125  35.097  1.00  0.00      B    H
ATOM   7011  C5  BMIMB  98      42.047  40.473  34.180  1.00  0.00      B    C
ATOM   7012  H5  BMIMB  98      43.069  40.242  33.892  1.00  0.00      B    H
ATOM   7013  H51 BMIMB  98      41.989  40.109  35.202  1.00  0.00      B    H
ATOM   7014  C51 BMIMB  98      41.011  39.723  33.330  1.00  0.00      B    C
ATOM   7015  H52 BMIMB  98      40.034  39.890  33.776  1.00  0.00      B    H
ATOM   7016  H53 BMIMB  98      40.911  39.966  32.275  1.00  0.00      B    H
ATOM   7017  C6  BMIMB  98      41.127  38.183  33.414  1.00  0.00      B    C
ATOM   7018  H6  BMIMB  98      41.276  37.897  32.379  1.00  0.00      B    H
ATOM   7019  H61 BMIMB  98      41.925  37.732  33.992  1.00  0.00      B    H
ATOM   7020  H62 BMIMB  98      40.160  37.743  33.625  1.00  0.00      B    H
ATOM   7031  N1  BMIMB  99       4.074  42.825  29.850  1.00  0.00      B    N
ATOM   7032  N11 BMIMB  99       5.593  44.389  29.609  1.00  0.00      B    N
ATOM   7033  C1  BMIMB  99       4.507  43.868  29.099  1.00  0.00      B    C
ATOM   7034  H1  BMIMB  99       4.061  44.165  28.175  1.00  0.00      B    H
ATOM   7035  C2  BMIMB  99       5.078  42.600  30.793  1.00  0.00      B    C
ATOM   7036  H2  BMIMB  99       5.037  41.740  31.425  1.00  0.00      B    H
ATOM   7037  C21 BMIMB  99       6.001  43.597  30.633  1.00  0.00      B    C
ATOM   7038  H21 BMIMB  99       6.969  43.899  30.968  1.00  0.00      B    H
ATOM   7039  C3  BMIMB  99       2.916  42.048  29.584  1.00  0.00      B    C
ATOM   7040  H3  BMIMB  99       2.857  41.096  30.090  1.00  0.00      B    H
ATOM   7041  H31 BMIMB  99       2.167  42.756  29.905  1.00  0.00      B    H
ATOM   7042  H32 BMIMB  99       2.741  41.748  28.561  1.00  0.00      B    H
ATOM   7043  C4  BMIMB  99       6.405  45.511  29.069  1.00  0.00      B    C
ATOM   7044  H4  BMIMB  99       5.991  45.730  28.096  1.00  0.00      B    H
ATOM   7045  H41 BMIMB  99       7.366  45.062  28.862  1.00  0.00      B    H
ATOM   7046  C5  BMIMB  99       6.493  46.735  29.972  1.00  0.00      B    C
ATOM   7047  H5  BMIMB  99       5.474  47.107  30.048  1.00  0.00      B    H
ATOM   7048  H51 BMIMB  99       6.816  46.406  30.956  1.00  0.00      B    H
ATOM   7049  C51 BMIMB  99       7.506  47.769  29.617  1.00  0.00      B    C
ATOM   7050  H52 BMIMB  99       8.517  47.375  29.681  1.00  0.00      B    H
ATOM   7051  H53 BMIMB  99       7.319  48.114  28.603  1.00  0.00      B    H
ATOM   7052  C6  BMIMB  99       7.333  48.915  30.628  1.00  0.00      B    C
ATOM   7053  H6  BMIMB  99       6.371  49.404  30.528  1.00  0.00      B    H
ATOM   7054  H61 BMIMB  99       7.301  48.430  31.597  1.00  0.00      B    H
ATOM   7055  H62 BMIMB  99       8.117  49.664  30.624  1.00  0.00      B    H
ATOM   7066  N1  BMIMB 100      26.815  46.104  33.676  1.00  0.00      B    N
ATOM   7067  N11 BMIMB 100      26.482  45.868  31.554  1.00  0.00      B    N
ATOM   7068  C1  BMIMB 100      26.290  46.655  32.604  1.00  0.00      B    C
ATOM   7069  H1  BMIMB 100      25.505  47.377  32.540  1.00  0.00      B    H
ATOM   7070  C2  BMIMB 100      27.542  45.030  33.265  1.00  0.00      B    C
ATOM   7071  H2  BMIMB 100      28.205  44.535  33.940  1.00  0.00      B    H
ATOM   7072  C21 BMIMB 100      27.320  44.818  31.994  1.00  0.00      B    C
ATOM   7073  H21 BMIMB 100      27.711  44.109  31.297  1.00  0.00      B    H
ATOM   7074  C3  BMIMB 100      26.796  46.668  35.003  1.00  0.00      B    C
ATOM   7075  H3  BMIMB 100      26.445  47.680  34.866  1.00  0.00      B    H
ATOM   7076  H31 BMIMB 100      26.205  46.122  35.723  1.00  0.00      B    H
ATOM   7077  H32 BMIMB 100      27.820  46.838  35.300  1.00  0.00      B    H
ATOM   7078  C4  BMIMB 100      25.964  46.150  30.172  1.00  0.00      B    C
ATOM   7079  H4  BMIMB 100      24.899  46.309  30.085  1.00  0.00      B    H
ATOM   7080  H41 BMIMB 100      26.200  45.275  29.584  1.00  0.00      B    H
ATOM   7081  C5  BMIMB 100      26.743  47.242  29.338  1.00  0.00      B    C
ATOM   7082  H5  BMIMB 100      26.358  47.188  28.323  1.00  0.00      B    H
ATOM   7083  H51 BMIMB 100      26.472  48.120  29.918  1.00  0.00      B    H
ATOM   7084  C51 BMIMB 100      28.297  47.136  29.218  1.00  0.00      B    C
ATOM   7085  H52 BMIMB 100      28.688  47.067  30.230  1.00  0.00      B    H
ATOM   7086  H53 BMIMB 100      28.472  46.317  28.526  1.00  0.00      B    H
ATOM   7087  C6  BMIMB 100      28.829  48.501  28.727  1.00  0.00      B    C
ATOM   7088  H6  BMIMB 100      29.896  48.690  28.749  1.00  0.00      B    H
ATOM   7089  H61 BMIMB 100      28.567  48.724  27.699  1.00  0.00      B    H
ATOM   7090  H62 BMIMB 100      28.414  49.235  29.409  1.00  0.00      B    H
ATOM   7101  N1  BMIMB 101      42.960   8.180   7.926  1.00  0.00      B    N
ATOM   7102  N11 BMIMB 101      44.883   7.403   7.579  1.00  0.00      B    N
ATOM   7103  C1  BMIMB 101      43.628   7.077   7.751  1.00  0.00      B    C
ATOM   7104  H1  BMIMB 101      43.204   6.112   7.932  1.00  0.00      B    H
ATOM   7105  C2  BMIMB 101      43.752   9.249   7.785  1.00  0.00      B    C
ATOM   7106  H2  BMIMB 101      43.414  10.262   7.765  1.00  0.00      B    H
ATOM   7107  C21 BMIMB 101      44.941   8.773   7.599  1.00  0.00      B    C
ATOM   7108  H21 BMIMB 101      45.878   9.271   7.475  1.00  0.00      B    H
ATOM   7109  C3  BMIMB 101      41.549   8.291   8.283  1.00  0.00      B    C
ATOM   7110  H3  BMIMB 101      41.424   7.605   9.107  1.00  0.00      B    H
ATOM   7111  H31 BMIMB 101      41.044   9.229   8.459  1.00  0.00      B    H
ATOM   7112  H32 BMIMB 101      40.994   7.845   7.471  1.00  0.00      B    H
ATOM   7113  C4  BMIMB 101      45.967   6.439   7.376  1.00  0.00      B    C
ATOM   7114  H4  BMIMB 101      46.595   6.538   6.503  1.00  0.00      B    H
ATOM   7115  H41 BMIMB 101      45.506   5.467   7.277  1.00  0.00      B    H
ATOM   7116  C5  BMIMB 101      46.893   6.367   8.578  1.00  0.00      B    C
ATOM   7117  H5  BMIMB 101      47.828   5.859   8.352  1.00  0.00      B    H
ATOM   7118  H51 BMIMB 101      47.014   7.443   8.681  1.00  0.00      B    H
ATOM   7119  C51 BMIMB 101      46.087   5.692   9.748  1.00  0.00      B    C
ATOM   7120  H52 BMIMB 101      45.904   6.540  10.403  1.00  0.00      B    H
ATOM   7121  H53 BMIMB 101      45.155   5.366   9.293  1.00  0.00      B    H
ATOM   7122  C6  BMIMB 101      46.854   4.580  10.422  1.00  0.00      B    C
ATOM   7123  H6  BMIMB 101      46.314   4.340  11.330  1.00  0.00      B    H
ATOM   7124  H61 BMIMB 101      47.075   3.689   9.845  1.00  0.00      B    H
ATOM   7125  H62 BMIMB 101      47.842   4.968  10.645  1.00  0.00      B    H
ATOM   7136  N1  BMIMB 102      37.492  26.746  12.591  1.00  0.00      B    N
ATOM   7137  N11 BMIMB 102      36.941  26.740  14.611  1.00  0.00      B    N
ATOM   7138  C1  BMIMB 102      36.820  26.061  13.459  1.00  0.00      B    C
ATOM   7139  H1  BMIMB 102      36.218  25.211  13.216  1.00  0.00      B    H
ATOM   7140  C2  BMIMB 102      37.986  27.919  13.205  1.00  0.00      B    C
ATOM   7141  H2  BMIMB 102      38.507  28.692  12.683  1.00  0.00      B    H
ATOM   7142  C21 BMIMB 102      37.554  27.948  14.395  1.00  0.00      B    C
ATOM   7143  H21 BMIMB 102      37.660  28.673  15.172  1.00  0.00      B    H
ATOM   7144  C3  BMIMB 102      37.637  26.439  11.198  1.00  0.00      B    C
ATOM   7145  H3  BMIMB 102      38.634  26.435  10.782  1.00  0.00      B    H
ATOM   7146  H31 BMIMB 102      37.174  25.487  10.988  1.00  0.00      B    H
ATOM   7147  H32 BMIMB 102      37.205  27.245  10.623  1.00  0.00      B    H
ATOM   7148  C4  BMIMB 102      36.224  26.353  15.843  1.00  0.00      B    C
ATOM   7149  H4  BMIMB 102      35.318  25.866  15.512  1.00  0.00      B    H
ATOM   7150  H41 BMIMB 102      35.919  27.201  16.438  1.00  0.00      B    H
ATOM   7151  C5  BMIMB 102      36.941  25.321  16.697  1.00  0.00      B    C
ATOM   7152  H5  BMIMB 102      37.064  25.743  17.691  1.00  0.00      B    H
ATOM   7153  H51 BMIMB 102      36.387  24.388  16.761  1.00  0.00      B    H
ATOM   7154  C51 BMIMB 102      38.279  25.040  16.147  1.00  0.00      B    C
ATOM   7155  H52 BMIMB 102      38.526  24.077  16.588  1.00  0.00      B    H
ATOM   7156  H53 BMIMB 102      38.321  25.032  15.061  1.00  0.00      B    H
ATOM   7157  C6  BMIMB 102      39.425  26.010  16.523  1.00  0.00      B    C
ATOM   7158  H6  BMIMB 102      39.406  27.012  16.110  1.00  0.00      B    H
ATOM   7159  H61 BMIMB 102      39.409  26.293  17.569  1.00  0.00      B    H
ATOM   7160  H62 BMIMB 102      40.384  25.507  16.485  1.00  0.00      B    H
ATOM   7171  N1  BMIMB 103      11.390  11.535  20.350  1.00  0.00      B    N
ATOM   7172  N11 BMIMB 103      11.449  12.276  22.361  1.00  0.00      B    N
ATOM   7173  C1  BMIMB 103      11.846  12.462  21.137  1.00  0.00      B    C
ATOM   7174  H1  BMIMB 103      12.377  13.269  20.678  1.00  0.00      B    H
ATOM   7175  C2  BMIMB 103      10.708  10.613  21.085  1.00  0.00      B    C
ATOM   7176  H2  BMIMB 103      10.254   9.746  20.659  1.00  0.00      B    H
ATOM   7177  C21 BMIMB 103      10.744  11.059  22.406  1.00  0.00      B    C
ATOM   7178  H21 BMIMB 103      10.415  10.660  23.340  1.00  0.00      B    H
ATOM   7179  C3  BMIMB 103      11.567  11.465  18.836  1.00  0.00      B    C
ATOM   7180  H3  BMIMB 103      11.202  12.450  18.587  1.00  0.00      B    H
ATOM   7181  H31 BMIMB 103      12.584  11.238  18.553  1.00  0.00      B    H
ATOM   7182  H32 BMIMB 103      10.965  10.690  18.385  1.00  0.00      B    H
ATOM   7183  C4  BMIMB 103      11.750  13.077  23.532  1.00  0.00      B    C
ATOM   7184  H4  BMIMB 103      12.785  13.382  23.493  1.00  0.00      B    H
ATOM   7185  H41 BMIMB 103      11.633  12.479  24.424  1.00  0.00      B    H
ATOM   7186  C5  BMIMB 103      11.013  14.447  23.593  1.00  0.00      B    C
ATOM   7187  H5  BMIMB 103      10.807  14.958  22.655  1.00  0.00      B    H
ATOM   7188  H51 BMIMB 103      10.001  14.236  23.930  1.00  0.00      B    H
ATOM   7189  C51 BMIMB 103      11.719  15.508  24.419  1.00  0.00      B    C
ATOM   7190  H52 BMIMB 103      12.776  15.493  24.169  1.00  0.00      B    H
ATOM   7191  H53 BMIMB 103      11.351  16.478  24.093  1.00  0.00      B    H
ATOM   7192  C6  BMIMB 103      11.432  15.467  25.946  1.00  0.00      B    C
ATOM   7193  H6  BMIMB 103      11.574  16.455  26.368  1.00  0.00      B    H
ATOM   7194  H61 BMIMB 103      10.454  15.133  26.273  1.00  0.00      B    H
ATOM   7195  H62 BMIMB 103      12.160  14.813  26.411  1.00  0.00      B    H
ATOM   7206  N1  BMIMB 104      43.010  24.136   3.245  1.00  0.00      B    N
ATOM   7207  N11 BMIMB 104      44.849  24.942   4.064  1.00  0.00      B    N
ATOM   7208  C1  BMIMB 104      44.210  24.512   2.958  1.00  0.00      B    C
ATOM   7209  H1  BMIMB 104      44.625  24.548   1.974  1.00  0.00      B    H
ATOM   7210  C2  BMIMB 104      42.807  24.299   4.605  1.00  0.00      B    C
ATOM   7211  H2  BMIMB 104      41.871  24.185   5.106  1.00  0.00      B    H
ATOM   7212  C21 BMIMB 104      43.953  24.846   5.106  1.00  0.00      B    C
ATOM   7213  H21 BMIMB 104      44.130  25.040   6.142  1.00  0.00      B    H
ATOM   7214  C3  BMIMB 104      42.069  23.638   2.296  1.00  0.00      B    C
ATOM   7215  H3  BMIMB 104      41.368  22.955   2.752  1.00  0.00      B    H
ATOM   7216  H31 BMIMB 104      41.445  24.465   1.993  1.00  0.00      B    H
ATOM   7217  H32 BMIMB 104      42.698  23.234   1.516  1.00  0.00      B    H
ATOM   7218  C4  BMIMB 104      46.231  25.469   4.079  1.00  0.00      B    C
ATOM   7219  H4  BMIMB 104      46.674  25.408   3.096  1.00  0.00      B    H
ATOM   7220  H41 BMIMB 104      46.805  24.915   4.806  1.00  0.00      B    H
ATOM   7221  C5  BMIMB 104      46.248  26.932   4.481  1.00  0.00      B    C
ATOM   7222  H5  BMIMB 104      45.847  27.104   5.476  1.00  0.00      B    H
ATOM   7223  H51 BMIMB 104      47.243  27.369   4.458  1.00  0.00      B    H
ATOM   7224  C51 BMIMB 104      45.412  27.891   3.604  1.00  0.00      B    C
ATOM   7225  H52 BMIMB 104      45.927  27.952   2.649  1.00  0.00      B    H
ATOM   7226  H53 BMIMB 104      44.377  27.562   3.551  1.00  0.00      B    H
ATOM   7227  C6  BMIMB 104      45.483  29.367   4.163  1.00  0.00      B    C
ATOM   7228  H6  BMIMB 104      45.021  29.462   5.139  1.00  0.00      B    H
ATOM   7229  H61 BMIMB 104      46.423  29.871   4.358  1.00  0.00      B    H
ATOM   7230  H62 BMIMB 104      44.888  29.976   3.492  1.00  0.00      B    H
ATOM   7241  N1  BMIMB 105      27.442  -1.884  23.115  1.00  0.00      B    N
ATOM   7242  N11 BMIMB 105      26.951   0.255  22.972  1.00  0.00      B    N
ATOM   7243  C1  BMIMB 105      26.492  -0.941  23.301  1.00  0.00      B    C
ATOM   7244  H1  BMIMB 105      25.438  -1.043  23.446  1.00  0.00      B    H
ATOM   7245  C2  BMIMB 105      28.644  -1.197  22.867  1.00  0.00      B    C
ATOM   7246  H2  BMIMB 105      29.591  -1.665  22.712  1.00  0.00      B    H
ATOM   7247  C21 BMIMB 105      28.307   0.166  22.763  1.00  0.00      B    C
ATOM   7248  H21 BMIMB 105      28.882   1.054  22.617  1.00  0.00      B    H
ATOM   7249  C3  BMIMB 105      27.250  -3.329  23.162  1.00  0.00      B    C
ATOM   7250  H3  BMIMB 105      26.333  -3.647  23.636  1.00  0.00      B    H
ATOM   7251  H31 BMIMB 105      27.399  -3.775  22.189  1.00  0.00      B    H
ATOM   7252  H32 BMIMB 105      28.037  -3.665  23.820  1.00  0.00      B    H
ATOM   7253  C4  BMIMB 105      26.197   1.460  22.726  1.00  0.00      B    C
ATOM   7254  H4  BMIMB 105      25.170   1.127  22.761  1.00  0.00      B    H
ATOM   7255  H41 BMIMB 105      26.421   1.863  21.750  1.00  0.00      B    H
ATOM   7256  C5  BMIMB 105      26.471   2.519  23.781  1.00  0.00      B    C
ATOM   7257  H5  BMIMB 105      27.556   2.529  23.715  1.00  0.00      B    H
ATOM   7258  H51 BMIMB 105      25.914   3.359  23.375  1.00  0.00      B    H
ATOM   7259  C51 BMIMB 105      26.044   2.083  25.174  1.00  0.00      B    C
ATOM   7260  H52 BMIMB 105      24.968   1.963  25.278  1.00  0.00      B    H
ATOM   7261  H53 BMIMB 105      26.524   1.137  25.410  1.00  0.00      B    H
ATOM   7262  C6  BMIMB 105      26.514   3.080  26.256  1.00  0.00      B    C
ATOM   7263  H6  BMIMB 105      27.588   3.228  26.245  1.00  0.00      B    H
ATOM   7264  H61 BMIMB 105      26.032   4.044  26.142  1.00  0.00      B    H
ATOM   7265  H62 BMIMB 105      26.046   2.747  27.175  1.00  0.00      B    H
ATOM   7276  N1  BMIMB 106      31.133   3.779  24.799  1.00  0.00      B    N
ATOM   7277  N11 BMIMB 106      32.824   3.299  26.008  1.00  0.00      B    N
ATOM   7278  C1  BMIMB 106      32.339   4.188  25.152  1.00  0.00      B    C
ATOM   7279  H1  BMIMB 106      32.745   5.146  24.904  1.00  0.00      B    H
ATOM   7280  C2  BMIMB 106      30.897   2.526  25.275  1.00  0.00      B    C
ATOM   7281  H2  BMIMB 106      29.993   1.973  25.140  1.00  0.00      B    H
ATOM   7282  C21 BMIMB 106      31.883   2.328  26.130  1.00  0.00      B    C
ATOM   7283  H21 BMIMB 106      31.999   1.669  26.963  1.00  0.00      B    H
ATOM   7284  C3  BMIMB 106      30.168   4.557  24.032  1.00  0.00      B    C
ATOM   7285  H3  BMIMB 106      30.342   4.270  23.006  1.00  0.00      B    H
ATOM   7286  H31 BMIMB 106      29.166   4.213  24.243  1.00  0.00      B    H
ATOM   7287  H32 BMIMB 106      30.231   5.627  24.161  1.00  0.00      B    H
ATOM   7288  C4  BMIMB 106      34.046   3.497  26.845  1.00  0.00      B    C
ATOM   7289  H4  BMIMB 106      33.613   3.256  27.805  1.00  0.00      B    H
ATOM   7290  H41 BMIMB 106      34.228   4.560  26.889  1.00  0.00      B    H
ATOM   7291  C5  BMIMB 106      35.320   2.734  26.325  1.00  0.00      B    C
ATOM   7292  H5  BMIMB 106      35.613   3.114  25.350  1.00  0.00      B    H
ATOM   7293  H51 BMIMB 106      36.013   3.119  27.068  1.00  0.00      B    H
ATOM   7294  C51 BMIMB 106      35.143   1.263  26.139  1.00  0.00      B    C
ATOM   7295  H52 BMIMB 106      34.595   0.797  26.954  1.00  0.00      B    H
ATOM   7296  H53 BMIMB 106      34.498   0.972  25.314  1.00  0.00      B    H
ATOM   7297  C6  BMIMB 106      36.614   0.642  25.989  1.00  0.00      B    C
ATOM   7298  H6  BMIMB 106      37.270   1.153  25.294  1.00  0.00      B    H
ATOM   7299  H61 BMIMB 106      37.142   0.948  26.885  1.00  0.00      B    H
ATOM   7300  H62 BMIMB 106      36.597  -0.418  25.764  1.00  0.00      B    H
ATOM   7311  N1  BMIMB 107      23.080  15.188   4.833  1.00  0.00      B    N
ATOM   7312  N11 BMIMB 107      22.404  14.913   2.836  1.00  0.00      B    N
ATOM   7313  C1  BMIMB 107      22.218  15.596   3.923  1.00  0.00      B    C
ATOM   7314  H1  BMIMB 107      21.551  16.406   4.126  1.00  0.00      B    H
ATOM   7315  C2  BMIMB 107      23.921  14.272   4.249  1.00  0.00      B    C
ATOM   7316  H2  BMIMB 107      24.692  13.855   4.861  1.00  0.00      B    H
ATOM   7317  C21 BMIMB 107      23.474  14.021   3.053  1.00  0.00      B    C
ATOM   7318  H21 BMIMB 107      23.801  13.380   2.264  1.00  0.00      B    H
ATOM   7319  C3  BMIMB 107      23.248  15.634   6.226  1.00  0.00      B    C
ATOM   7320  H3  BMIMB 107      23.141  14.736   6.817  1.00  0.00      B    H
ATOM   7321  H31 BMIMB 107      24.254  15.974   6.424  1.00  0.00      B    H
[truncated: 312,845 more chars]
