# Supplementary material for: Ion and Solvent Modulation of Ferrocene and Decamethylferrocene Oxidation Potentials in Organic Electrolytes as Predicted by Molecular Dynamics Simulations
Source: J Phys Chem B. 2025 Feb 11;129(7):2067–81. doi: 10.1021/acs.jpcb.4c08321 (PMC11848929; doi:10.1021/acs.jpcb.4c08321)
Supplement: Supplementary file 2 — jp4c08321_si_002.zip [file jp4c08321_si_002.zip › simulation_files/pdb_files/Fc_BMIMBF4_0220_DCE_0200.pdb]

CRYST1   45.895   45.895   45.895  90.00  90.00  90.00 P 1           1
ATOM      1  CT  DCE A   1       5.232  11.010  27.084  1.00  0.00      A    C
ATOM      2  HC  DCE A   1       5.450  10.176  26.418  1.00  0.00      A    H
ATOM      3  HC1 DCE A   1       5.118  10.519  28.051  1.00  0.00      A    H
ATOM      4  Cl  DCE A   1       6.696  11.993  27.269  1.00  0.00      A   CL
ATOM      5  CT1 DCE A   1       4.066  12.030  26.780  1.00  0.00      A    C
ATOM      6  HC2 DCE A   1       4.344  12.491  25.832  1.00  0.00      A    H
ATOM      7  Cl1 DCE A   1       2.515  11.124  26.733  1.00  0.00      A   CL
ATOM      8  HC3 DCE A   1       4.074  12.691  27.647  1.00  0.00      A    H
ATOM     13  CT  DCE A   2       3.723  31.149  19.573  1.00  0.00      A    C
ATOM     14  HC  DCE A   2       4.315  30.347  20.015  1.00  0.00      A    H
ATOM     15  HC1 DCE A   2       2.972  30.654  18.958  1.00  0.00      A    H
ATOM     16  Cl  DCE A   2       2.747  32.023  20.763  1.00  0.00      A   CL
ATOM     17  CT1 DCE A   2       4.548  32.246  18.822  1.00  0.00      A    C
ATOM     18  HC2 DCE A   2       5.326  32.515  19.537  1.00  0.00      A    H
ATOM     19  Cl1 DCE A   2       5.513  31.638  17.481  1.00  0.00      A   CL
ATOM     20  HC3 DCE A   2       3.938  33.113  18.568  1.00  0.00      A    H
ATOM     25  CT  DCE A   3       4.933  37.376   7.243  1.00  0.00      A    C
ATOM     26  HC  DCE A   3       5.081  37.442   8.321  1.00  0.00      A    H
ATOM     27  HC1 DCE A   3       4.662  36.322   7.183  1.00  0.00      A    H
ATOM     28  Cl  DCE A   3       3.657  38.504   6.718  1.00  0.00      A   CL
ATOM     29  CT1 DCE A   3       6.196  37.448   6.449  1.00  0.00      A    C
ATOM     30  HC2 DCE A   3       5.995  37.091   5.439  1.00  0.00      A    H
ATOM     31  Cl1 DCE A   3       6.775  39.187   6.473  1.00  0.00      A   CL
ATOM     32  HC3 DCE A   3       7.008  36.928   6.957  1.00  0.00      A    H
ATOM     37  CT  DCE A   4       4.232  14.845  29.692  1.00  0.00      A    C
ATOM     38  HC  DCE A   4       4.274  15.330  30.667  1.00  0.00      A    H
ATOM     39  HC1 DCE A   4       5.081  14.162  29.739  1.00  0.00      A    H
ATOM     40  Cl  DCE A   4       2.683  13.951  29.654  1.00  0.00      A   CL
ATOM     41  CT1 DCE A   4       4.379  15.862  28.561  1.00  0.00      A    C
ATOM     42  HC2 DCE A   4       4.522  15.165  27.735  1.00  0.00      A    H
ATOM     43  Cl1 DCE A   4       2.929  16.872  28.213  1.00  0.00      A   CL
ATOM     44  HC3 DCE A   4       5.265  16.497  28.560  1.00  0.00      A    H
ATOM     49  CT  DCE A   5       6.736  13.689  37.838  1.00  0.00      A    C
ATOM     50  HC  DCE A   5       6.321  13.790  36.835  1.00  0.00      A    H
ATOM     51  HC1 DCE A   5       6.854  12.622  38.026  1.00  0.00      A    H
ATOM     52  Cl  DCE A   5       8.281  14.443  37.755  1.00  0.00      A   CL
ATOM     53  CT1 DCE A   5       5.851  14.404  38.895  1.00  0.00      A    C
ATOM     54  HC2 DCE A   5       5.755  15.489  38.864  1.00  0.00      A    H
ATOM     55  Cl1 DCE A   5       4.210  13.799  38.698  1.00  0.00      A   CL
ATOM     56  HC3 DCE A   5       6.126  14.144  39.917  1.00  0.00      A    H
ATOM     61  CT  DCE A   6      35.974  24.986  40.335  1.00  0.00      A    C
ATOM     62  HC  DCE A   6      35.695  24.135  40.957  1.00  0.00      A    H
ATOM     63  HC1 DCE A   6      36.172  25.824  41.002  1.00  0.00      A    H
ATOM     64  Cl  DCE A   6      37.581  24.708  39.567  1.00  0.00      A   CL
ATOM     65  CT1 DCE A   6      34.989  25.353  39.278  1.00  0.00      A    C
ATOM     66  HC2 DCE A   6      34.813  24.539  38.574  1.00  0.00      A    H
ATOM     67  Cl1 DCE A   6      33.392  25.521  40.061  1.00  0.00      A   CL
ATOM     68  HC3 DCE A   6      35.213  26.307  38.800  1.00  0.00      A    H
ATOM     73  CT  DCE A   7       1.646  39.130  34.581  1.00  0.00      A    C
ATOM     74  HC  DCE A   7       0.970  38.543  35.203  1.00  0.00      A    H
ATOM     75  HC1 DCE A   7       1.592  39.050  33.495  1.00  0.00      A    H
ATOM     76  Cl  DCE A   7       1.143  40.796  34.925  1.00  0.00      A   CL
ATOM     77  CT1 DCE A   7       3.167  38.849  34.961  1.00  0.00      A    C
ATOM     78  HC2 DCE A   7       3.778  39.424  34.265  1.00  0.00      A    H
ATOM     79  Cl1 DCE A   7       3.353  39.252  36.701  1.00  0.00      A   CL
ATOM     80  HC3 DCE A   7       3.296  37.786  34.758  1.00  0.00      A    H
ATOM     85  CT  DCE A   8      25.269  24.854  16.303  1.00  0.00      A    C
ATOM     86  HC  DCE A   8      24.253  24.469  16.383  1.00  0.00      A    H
ATOM     87  HC1 DCE A   8      25.187  25.926  16.485  1.00  0.00      A    H
ATOM     88  Cl  DCE A   8      26.540  24.104  17.232  1.00  0.00      A   CL
ATOM     89  CT1 DCE A   8      25.499  24.641  14.792  1.00  0.00      A    C
ATOM     90  HC2 DCE A   8      26.428  25.133  14.503  1.00  0.00      A    H
ATOM     91  Cl1 DCE A   8      25.539  22.910  14.629  1.00  0.00      A   CL
ATOM     92  HC3 DCE A   8      24.724  25.083  14.166  1.00  0.00      A    H
ATOM     97  CT  DCE A   9      10.747  16.975  20.311  1.00  0.00      A    C
ATOM     98  HC  DCE A   9      11.193  17.932  20.583  1.00  0.00      A    H
ATOM     99  HC1 DCE A   9      10.118  16.609  21.123  1.00  0.00      A    H
ATOM    100  Cl  DCE A   9       9.798  17.254  18.794  1.00  0.00      A   CL
ATOM    101  CT1 DCE A   9      11.758  15.955  19.988  1.00  0.00      A    C
ATOM    102  HC2 DCE A   9      11.195  15.036  19.823  1.00  0.00      A    H
ATOM    103  Cl1 DCE A   9      12.746  16.251  18.565  1.00  0.00      A   CL
ATOM    104  HC3 DCE A   9      12.456  15.691  20.782  1.00  0.00      A    H
ATOM    109  CT  DCE A  10      39.854  12.015  22.590  1.00  0.00      A    C
ATOM    110  HC  DCE A  10      39.996  12.840  23.288  1.00  0.00      A    H
ATOM    111  HC1 DCE A  10      39.955  12.406  21.578  1.00  0.00      A    H
ATOM    112  Cl  DCE A  10      40.782  10.558  22.943  1.00  0.00      A   CL
ATOM    113  CT1 DCE A  10      38.430  11.533  22.581  1.00  0.00      A    C
ATOM    114  HC2 DCE A  10      37.711  12.350  22.526  1.00  0.00      A    H
ATOM    115  Cl1 DCE A  10      38.186  10.445  21.248  1.00  0.00      A   CL
ATOM    116  HC3 DCE A  10      38.218  10.880  23.428  1.00  0.00      A    H
ATOM    121  CT  DCE A  11      32.392  44.405   1.902  1.00  0.00      A    C
ATOM    122  HC  DCE A  11      31.904  43.431   1.936  1.00  0.00      A    H
ATOM    123  HC1 DCE A  11      32.585  44.616   0.850  1.00  0.00      A    H
ATOM    124  Cl  DCE A  11      31.130  45.629   2.346  1.00  0.00      A   CL
ATOM    125  CT1 DCE A  11      33.600  44.455   2.778  1.00  0.00      A    C
ATOM    126  HC2 DCE A  11      33.712  45.513   3.016  1.00  0.00      A    H
ATOM    127  Cl1 DCE A  11      33.404  43.580   4.356  1.00  0.00      A   CL
ATOM    128  HC3 DCE A  11      34.465  44.097   2.220  1.00  0.00      A    H
ATOM    133  CT  DCE A  12      43.858   8.630  22.718  1.00  0.00      A    C
ATOM    134  HC  DCE A  12      43.567   7.598  22.526  1.00  0.00      A    H
ATOM    135  HC1 DCE A  12      43.008   9.231  22.394  1.00  0.00      A    H
ATOM    136  Cl  DCE A  12      44.077   8.907  24.476  1.00  0.00      A   CL
ATOM    137  CT1 DCE A  12      45.060   9.006  21.814  1.00  0.00      A    C
ATOM    138  HC2 DCE A  12      45.789   8.197  21.848  1.00  0.00      A    H
ATOM    139  Cl1 DCE A  12      44.535   8.960  20.089  1.00  0.00      A   CL
ATOM    140  HC3 DCE A  12      45.517   9.971  22.033  1.00  0.00      A    H
ATOM    145  CT  DCE A  13       2.777  43.017  37.803  1.00  0.00      A    C
ATOM    146  HC  DCE A  13       2.797  43.284  36.746  1.00  0.00      A    H
ATOM    147  HC1 DCE A  13       2.125  42.176  38.042  1.00  0.00      A    H
ATOM    148  Cl  DCE A  13       4.528  42.664  38.231  1.00  0.00      A   CL
ATOM    149  CT1 DCE A  13       2.210  44.270  38.421  1.00  0.00      A    C
ATOM    150  HC2 DCE A  13       1.161  44.313  38.129  1.00  0.00      A    H
ATOM    151  Cl1 DCE A  13       2.433  44.188  40.162  1.00  0.00      A   CL
ATOM    152  HC3 DCE A  13       2.715  45.214  38.217  1.00  0.00      A    H
ATOM    157  CT  DCE A  14      28.840  43.398  12.332  1.00  0.00      A    C
ATOM    158  HC  DCE A  14      28.215  42.573  11.988  1.00  0.00      A    H
ATOM    159  HC1 DCE A  14      28.810  43.369  13.421  1.00  0.00      A    H
ATOM    160  Cl  DCE A  14      30.590  43.250  11.860  1.00  0.00      A   CL
ATOM    161  CT1 DCE A  14      28.332  44.706  11.733  1.00  0.00      A    C
ATOM    162  HC2 DCE A  14      28.634  45.599  12.280  1.00  0.00      A    H
ATOM    163  Cl1 DCE A  14      28.821  44.880  10.105  1.00  0.00      A   CL
ATOM    164  HC3 DCE A  14      27.247  44.800  11.698  1.00  0.00      A    H
ATOM    169  CT  DCE A  15      12.048  32.266  40.044  1.00  0.00      A    C
ATOM    170  HC  DCE A  15      12.918  31.752  40.453  1.00  0.00      A    H
ATOM    171  HC1 DCE A  15      12.172  32.156  38.967  1.00  0.00      A    H
ATOM    172  Cl  DCE A  15      10.559  31.414  40.522  1.00  0.00      A   CL
ATOM    173  CT1 DCE A  15      12.100  33.732  40.524  1.00  0.00      A    C
ATOM    174  HC2 DCE A  15      13.028  34.186  40.179  1.00  0.00      A    H
ATOM    175  Cl1 DCE A  15      10.774  34.760  39.984  1.00  0.00      A   CL
ATOM    176  HC3 DCE A  15      12.198  33.858  41.603  1.00  0.00      A    H
ATOM    181  CT  DCE A  16      20.459   6.833   1.467  1.00  0.00      A    C
ATOM    182  HC  DCE A  16      21.384   7.352   1.717  1.00  0.00      A    H
ATOM    183  HC1 DCE A  16      20.422   5.861   1.960  1.00  0.00      A    H
ATOM    184  Cl  DCE A  16      19.028   7.769   1.923  1.00  0.00      A   CL
ATOM    185  CT1 DCE A  16      20.444   6.582  -0.068  1.00  0.00      A    C
ATOM    186  HC2 DCE A  16      20.183   7.435  -0.694  1.00  0.00      A    H
ATOM    187  Cl1 DCE A  16      21.969   5.866  -0.591  1.00  0.00      A   CL
ATOM    188  HC3 DCE A  16      19.733   5.791  -0.306  1.00  0.00      A    H
ATOM    193  CT  DCE A  17      12.856  34.537  45.619  1.00  0.00      A    C
ATOM    194  HC  DCE A  17      13.466  35.426  45.779  1.00  0.00      A    H
ATOM    195  HC1 DCE A  17      12.766  33.950  46.533  1.00  0.00      A    H
ATOM    196  Cl  DCE A  17      11.267  35.071  45.176  1.00  0.00      A   CL
ATOM    197  CT1 DCE A  17      13.311  33.619  44.494  1.00  0.00      A    C
ATOM    198  HC2 DCE A  17      14.312  33.215  44.645  1.00  0.00      A    H
ATOM    199  Cl1 DCE A  17      12.215  32.222  44.401  1.00  0.00      A   CL
ATOM    200  HC3 DCE A  17      13.248  34.101  43.518  1.00  0.00      A    H
ATOM    205  CT  DCE A  18      30.659  16.856  23.016  1.00  0.00      A    C
ATOM    206  HC  DCE A  18      30.676  16.751  21.931  1.00  0.00      A    H
ATOM    207  HC1 DCE A  18      30.083  17.768  23.173  1.00  0.00      A    H
ATOM    208  Cl  DCE A  18      29.865  15.459  23.774  1.00  0.00      A   CL
ATOM    209  CT1 DCE A  18      32.012  16.930  23.561  1.00  0.00      A    C
ATOM    210  HC2 DCE A  18      32.259  17.940  23.233  1.00  0.00      A    H
ATOM    211  Cl1 DCE A  18      31.899  16.998  25.348  1.00  0.00      A   CL
ATOM    212  HC3 DCE A  18      32.624  16.085  23.247  1.00  0.00      A    H
ATOM    217  CT  DCE A  19      39.745  26.236   4.366  1.00  0.00      A    C
ATOM    218  HC  DCE A  19      40.583  26.928   4.447  1.00  0.00      A    H
ATOM    219  HC1 DCE A  19      40.010  25.317   4.889  1.00  0.00      A    H
ATOM    220  Cl  DCE A  19      38.296  27.046   5.024  1.00  0.00      A   CL
ATOM    221  CT1 DCE A  19      39.326  25.892   2.933  1.00  0.00      A    C
ATOM    222  HC2 DCE A  19      40.248  25.465   2.537  1.00  0.00      A    H
ATOM    223  Cl1 DCE A  19      37.999  24.751   3.104  1.00  0.00      A   CL
ATOM    224  HC3 DCE A  19      38.967  26.729   2.334  1.00  0.00      A    H
ATOM    229  CT  DCE A  20      40.000  45.691  13.512  1.00  0.00      A    C
ATOM    230  HC  DCE A  20      40.607  46.377  12.921  1.00  0.00      A    H
ATOM    231  HC1 DCE A  20      38.954  45.586  13.222  1.00  0.00      A    H
ATOM    232  Cl  DCE A  20      40.825  44.200  13.072  1.00  0.00      A   CL
ATOM    233  CT1 DCE A  20      40.248  46.023  15.039  1.00  0.00      A    C
ATOM    234  HC2 DCE A  20      41.305  46.162  15.266  1.00  0.00      A    H
ATOM    235  Cl1 DCE A  20      39.322  47.517  15.453  1.00  0.00      A   CL
ATOM    236  HC3 DCE A  20      39.819  45.268  15.699  1.00  0.00      A    H
ATOM    241  CT  DCE A  21      36.492  20.141  29.088  1.00  0.00      A    C
ATOM    242  HC  DCE A  21      37.500  20.176  29.503  1.00  0.00      A    H
ATOM    243  HC1 DCE A  21      35.887  20.885  29.606  1.00  0.00      A    H
ATOM    244  Cl  DCE A  21      36.596  20.760  27.449  1.00  0.00      A   CL
ATOM    245  CT1 DCE A  21      35.868  18.781  29.073  1.00  0.00      A    C
ATOM    246  HC2 DCE A  21      34.854  19.002  28.740  1.00  0.00      A    H
ATOM    247  Cl1 DCE A  21      36.724  17.750  27.936  1.00  0.00      A   CL
ATOM    248  HC3 DCE A  21      35.980  18.323  30.056  1.00  0.00      A    H
ATOM    253  CT  DCE A  22      36.989  42.372   2.359  1.00  0.00      A    C
ATOM    254  HC  DCE A  22      36.406  43.274   2.541  1.00  0.00      A    H
ATOM    255  HC1 DCE A  22      37.856  42.467   3.014  1.00  0.00      A    H
ATOM    256  Cl  DCE A  22      36.001  41.021   2.900  1.00  0.00      A   CL
ATOM    257  CT1 DCE A  22      37.328  42.095   0.912  1.00  0.00      A    C
ATOM    258  HC2 DCE A  22      36.454  42.179   0.267  1.00  0.00      A    H
ATOM    259  Cl1 DCE A  22      38.542  43.184   0.296  1.00  0.00      A   CL
ATOM    260  HC3 DCE A  22      37.690  41.071   0.829  1.00  0.00      A    H
ATOM    265  CT  DCE A  23      12.098  24.402  42.310  1.00  0.00      A    C
ATOM    266  HC  DCE A  23      11.064  24.692  42.124  1.00  0.00      A    H
ATOM    267  HC1 DCE A  23      12.635  24.230  41.377  1.00  0.00      A    H
ATOM    268  Cl  DCE A  23      12.997  25.715  43.190  1.00  0.00      A   CL
ATOM    269  CT1 DCE A  23      12.125  23.108  43.187  1.00  0.00      A    C
ATOM    270  HC2 DCE A  23      11.643  22.254  42.711  1.00  0.00      A    H
ATOM    271  Cl1 DCE A  23      13.823  22.597  43.618  1.00  0.00      A   CL
ATOM    272  HC3 DCE A  23      11.504  23.166  44.080  1.00  0.00      A    H
ATOM    277  CT  DCE A  24      35.346  29.317   0.882  1.00  0.00      A    C
ATOM    278  HC  DCE A  24      34.429  29.843   1.146  1.00  0.00      A    H
ATOM    279  HC1 DCE A  24      35.105  28.669   0.040  1.00  0.00      A    H
ATOM    280  Cl  DCE A  24      36.561  30.414   0.287  1.00  0.00      A   CL
ATOM    281  CT1 DCE A  24      35.932  28.373   2.066  1.00  0.00      A    C
ATOM    282  HC2 DCE A  24      36.836  27.853   1.749  1.00  0.00      A    H
ATOM    283  Cl1 DCE A  24      36.490  29.332   3.466  1.00  0.00      A   CL
ATOM    284  HC3 DCE A  24      35.201  27.676   2.475  1.00  0.00      A    H
ATOM    289  CT  DCE A  25      34.974  36.081  13.404  1.00  0.00      A    C
ATOM    290  HC  DCE A  25      35.016  35.860  12.337  1.00  0.00      A    H
ATOM    291  HC1 DCE A  25      35.021  37.150  13.611  1.00  0.00      A    H
ATOM    292  Cl  DCE A  25      33.352  35.476  13.922  1.00  0.00      A   CL
ATOM    293  CT1 DCE A  25      35.980  35.272  14.191  1.00  0.00      A    C
ATOM    294  HC2 DCE A  25      35.747  35.546  15.220  1.00  0.00      A    H
ATOM    295  Cl1 DCE A  25      35.768  33.489  13.940  1.00  0.00      A   CL
ATOM    296  HC3 DCE A  25      37.005  35.609  14.039  1.00  0.00      A    H
ATOM    301  CT  DCE A  26      16.143   7.385  25.973  1.00  0.00      A    C
ATOM    302  HC  DCE A  26      16.673   8.064  25.304  1.00  0.00      A    H
ATOM    303  HC1 DCE A  26      15.436   6.798  25.387  1.00  0.00      A    H
ATOM    304  Cl  DCE A  26      17.360   6.310  26.724  1.00  0.00      A   CL
ATOM    305  CT1 DCE A  26      15.282   8.244  26.981  1.00  0.00      A    C
ATOM    306  HC2 DCE A  26      14.631   8.881  26.382  1.00  0.00      A    H
ATOM    307  Cl1 DCE A  26      14.162   7.209  27.953  1.00  0.00      A   CL
ATOM    308  HC3 DCE A  26      15.909   8.831  27.652  1.00  0.00      A    H
ATOM    313  CT  DCE A  27      22.916  21.627  16.459  1.00  0.00      A    C
ATOM    314  HC  DCE A  27      23.775  22.246  16.718  1.00  0.00      A    H
ATOM    315  HC1 DCE A  27      22.360  21.394  17.367  1.00  0.00      A    H
ATOM    316  Cl  DCE A  27      21.940  22.553  15.379  1.00  0.00      A   CL
ATOM    317  CT1 DCE A  27      23.312  20.480  15.594  1.00  0.00      A    C
ATOM    318  HC2 DCE A  27      23.858  20.852  14.728  1.00  0.00      A    H
ATOM    319  Cl1 DCE A  27      24.434  19.383  16.428  1.00  0.00      A   CL
ATOM    320  HC3 DCE A  27      22.474  19.863  15.269  1.00  0.00      A    H
ATOM    325  CT  DCE A  28      20.598   3.122   7.694  1.00  0.00      A    C
ATOM    326  HC  DCE A  28      20.482   3.400   6.647  1.00  0.00      A    H
ATOM    327  HC1 DCE A  28      20.255   4.053   8.145  1.00  0.00      A    H
ATOM    328  Cl  DCE A  28      19.322   1.968   8.117  1.00  0.00      A   CL
ATOM    329  CT1 DCE A  28      21.931   2.626   8.160  1.00  0.00      A    C
ATOM    330  HC2 DCE A  28      22.766   3.182   7.733  1.00  0.00      A    H
ATOM    331  Cl1 DCE A  28      22.087   2.414   9.979  1.00  0.00      A   CL
ATOM    332  HC3 DCE A  28      22.066   1.615   7.776  1.00  0.00      A    H
ATOM    337  CT  DCE A  29      39.489  12.932  42.670  1.00  0.00      A    C
ATOM    338  HC  DCE A  29      39.684  11.910  42.345  1.00  0.00      A    H
ATOM    339  HC1 DCE A  29      39.875  13.597  41.898  1.00  0.00      A    H
ATOM    340  Cl  DCE A  29      37.699  13.207  42.545  1.00  0.00      A   CL
ATOM    341  CT1 DCE A  29      39.965  13.135  44.139  1.00  0.00      A    C
ATOM    342  HC2 DCE A  29      39.763  14.154  44.468  1.00  0.00      A    H
ATOM    343  Cl1 DCE A  29      39.127  11.828  45.114  1.00  0.00      A   CL
ATOM    344  HC3 DCE A  29      41.033  12.926  44.187  1.00  0.00      A    H
ATOM    349  CT  DCE A  30      38.116   7.647  13.783  1.00  0.00      A    C
ATOM    350  HC  DCE A  30      37.800   8.634  14.122  1.00  0.00      A    H
ATOM    351  HC1 DCE A  30      39.131   7.779  13.409  1.00  0.00      A    H
ATOM    352  Cl  DCE A  30      38.286   6.761  15.236  1.00  0.00      A   CL
ATOM    353  CT1 DCE A  30      36.964   7.167  12.857  1.00  0.00      A    C
ATOM    354  HC2 DCE A  30      37.081   6.207  12.357  1.00  0.00      A    H
ATOM    355  Cl1 DCE A  30      35.425   7.259  13.722  1.00  0.00      A   CL
ATOM    356  HC3 DCE A  30      36.840   7.926  12.085  1.00  0.00      A    H
ATOM    361  CT  DCE A  31      18.471  37.549   7.379  1.00  0.00      A    C
ATOM    362  HC  DCE A  31      19.346  37.719   6.751  1.00  0.00      A    H
ATOM    363  HC1 DCE A  31      17.708  38.230   6.999  1.00  0.00      A    H
ATOM    364  Cl  DCE A  31      17.731  35.996   7.138  1.00  0.00      A   CL
ATOM    365  CT1 DCE A  31      18.843  37.943   8.819  1.00  0.00      A    C
ATOM    366  HC2 DCE A  31      18.103  38.191   9.579  1.00  0.00      A    H
ATOM    367  Cl1 DCE A  31      19.801  36.674   9.557  1.00  0.00      A   CL
ATOM    368  HC3 DCE A  31      19.418  38.859   8.687  1.00  0.00      A    H
ATOM    373  CT  DCE A  32      41.523   5.252  18.709  1.00  0.00      A    C
ATOM    374  HC  DCE A  32      42.133   6.153  18.640  1.00  0.00      A    H
ATOM    375  HC1 DCE A  32      41.744   4.641  17.834  1.00  0.00      A    H
ATOM    376  Cl  DCE A  32      42.231   4.333  20.124  1.00  0.00      A   CL
ATOM    377  CT1 DCE A  32      40.085   5.511  18.885  1.00  0.00      A    C
ATOM    378  HC2 DCE A  32      39.458   4.625  18.780  1.00  0.00      A    H
ATOM    379  Cl1 DCE A  32      39.815   6.378  20.503  1.00  0.00      A   CL
ATOM    380  HC3 DCE A  32      39.748   6.233  18.142  1.00  0.00      A    H
ATOM    385  CT  DCE A  33      16.196  11.039   0.045  1.00  0.00      A    C
ATOM    386  HC  DCE A  33      17.039  10.967  -0.642  1.00  0.00      A    H
ATOM    387  HC1 DCE A  33      15.224  11.096  -0.446  1.00  0.00      A    H
ATOM    388  Cl  DCE A  33      16.206   9.496   1.004  1.00  0.00      A   CL
ATOM    389  CT1 DCE A  33      16.545  12.117   1.028  1.00  0.00      A    C
ATOM    390  HC2 DCE A  33      17.547  11.883   1.388  1.00  0.00      A    H
ATOM    391  Cl1 DCE A  33      16.400  13.710   0.298  1.00  0.00      A   CL
ATOM    392  HC3 DCE A  33      15.973  12.082   1.955  1.00  0.00      A    H
ATOM    397  CT  DCE A  34      32.725  13.836  34.621  1.00  0.00      A    C
ATOM    398  HC  DCE A  34      33.736  13.940  34.227  1.00  0.00      A    H
ATOM    399  HC1 DCE A  34      32.292  13.002  34.069  1.00  0.00      A    H
ATOM    400  Cl  DCE A  34      32.678  13.425  36.417  1.00  0.00      A   CL
ATOM    401  CT1 DCE A  34      31.947  15.041  34.252  1.00  0.00      A    C
ATOM    402  HC2 DCE A  34      31.900  15.257  33.185  1.00  0.00      A    H
ATOM    403  Cl1 DCE A  34      30.345  14.665  34.887  1.00  0.00      A   CL
ATOM    404  HC3 DCE A  34      32.429  15.845  34.809  1.00  0.00      A    H
ATOM    409  CT  DCE A  35      43.020  12.228  32.308  1.00  0.00      A    C
ATOM    410  HC  DCE A  35      43.077  12.973  31.514  1.00  0.00      A    H
ATOM    411  HC1 DCE A  35      43.017  12.683  33.298  1.00  0.00      A    H
ATOM    412  Cl  DCE A  35      41.333  11.520  32.289  1.00  0.00      A   CL
ATOM    413  CT1 DCE A  35      44.076  11.106  32.291  1.00  0.00      A    C
ATOM    414  HC2 DCE A  35      43.841  10.334  33.024  1.00  0.00      A    H
ATOM    415  Cl1 DCE A  35      44.137  10.289  30.696  1.00  0.00      A   CL
ATOM    416  HC3 DCE A  35      45.084  11.481  32.463  1.00  0.00      A    H
ATOM    421  CT  DCE A  36      28.736   5.147  17.194  1.00  0.00      A    C
ATOM    422  HC  DCE A  36      28.670   4.713  18.191  1.00  0.00      A    H
ATOM    423  HC1 DCE A  36      29.629   4.735  16.724  1.00  0.00      A    H
ATOM    424  Cl  DCE A  36      27.199   4.670  16.373  1.00  0.00      A   CL
ATOM    425  CT1 DCE A  36      28.788   6.679  17.256  1.00  0.00      A    C
ATOM    426  HC2 DCE A  36      28.202   7.195  18.016  1.00  0.00      A    H
ATOM    427  Cl1 DCE A  36      30.470   7.138  17.449  1.00  0.00      A   CL
ATOM    428  HC3 DCE A  36      28.485   7.017  16.265  1.00  0.00      A    H
ATOM    433  CT  DCE A  37      22.569  20.569  42.789  1.00  0.00      A    C
ATOM    434  HC  DCE A  37      21.559  20.326  42.458  1.00  0.00      A    H
ATOM    435  HC1 DCE A  37      23.027  21.194  42.022  1.00  0.00      A    H
ATOM    436  Cl  DCE A  37      22.464  21.458  44.370  1.00  0.00      A   CL
ATOM    437  CT1 DCE A  37      23.362  19.227  42.962  1.00  0.00      A    C
ATOM    438  HC2 DCE A  37      23.362  18.587  42.080  1.00  0.00      A    H
ATOM    439  Cl1 DCE A  37      25.050  19.405  43.362  1.00  0.00      A   CL
ATOM    440  HC3 DCE A  37      22.951  18.561  43.720  1.00  0.00      A    H
ATOM    445  CT  DCE A  38      12.111  35.249  19.520  1.00  0.00      A    C
ATOM    446  HC  DCE A  38      12.359  34.219  19.264  1.00  0.00      A    H
ATOM    447  HC1 DCE A  38      12.568  35.917  18.789  1.00  0.00      A    H
ATOM    448  Cl  DCE A  38      10.337  35.587  19.506  1.00  0.00      A   CL
ATOM    449  CT1 DCE A  38      12.625  35.538  20.973  1.00  0.00      A    C
ATOM    450  HC2 DCE A  38      11.968  35.178  21.765  1.00  0.00      A    H
ATOM    451  Cl1 DCE A  38      14.308  35.053  21.328  1.00  0.00      A   CL
ATOM    452  HC3 DCE A  38      12.608  36.620  21.109  1.00  0.00      A    H
ATOM    457  CT  DCE A  39      12.966  17.423  15.399  1.00  0.00      A    C
ATOM    458  HC  DCE A  39      13.637  17.145  16.212  1.00  0.00      A    H
ATOM    459  HC1 DCE A  39      13.476  18.182  14.807  1.00  0.00      A    H
ATOM    460  Cl  DCE A  39      12.687  16.031  14.322  1.00  0.00      A   CL
ATOM    461  CT1 DCE A  39      11.607  17.941  15.812  1.00  0.00      A    C
ATOM    462  HC2 DCE A  39      11.578  18.623  16.661  1.00  0.00      A    H
ATOM    463  Cl1 DCE A  39      10.667  18.586  14.506  1.00  0.00      A   CL
ATOM    464  HC3 DCE A  39      10.990  17.113  16.160  1.00  0.00      A    H
ATOM    469  CT  DCE A  40       1.564  41.959  27.464  1.00  0.00      A    C
ATOM    470  HC  DCE A  40       1.095  42.352  28.366  1.00  0.00      A    H
ATOM    471  HC1 DCE A  40       1.753  40.909  27.685  1.00  0.00      A    H
ATOM    472  Cl  DCE A  40       0.545  42.197  25.908  1.00  0.00      A   CL
ATOM    473  CT1 DCE A  40       2.864  42.704  27.301  1.00  0.00      A    C
ATOM    474  HC2 DCE A  40       3.611  42.098  26.788  1.00  0.00      A    H
ATOM    475  Cl1 DCE A  40       2.443  44.169  26.357  1.00  0.00      A   CL
ATOM    476  HC3 DCE A  40       3.185  43.000  28.299  1.00  0.00      A    H
ATOM    481  CT  DCE A  41      17.164  39.151  13.537  1.00  0.00      A    C
ATOM    482  HC  DCE A  41      17.070  39.772  12.646  1.00  0.00      A    H
ATOM    483  HC1 DCE A  41      16.244  38.659  13.853  1.00  0.00      A    H
ATOM    484  Cl  DCE A  41      18.230  37.925  12.884  1.00  0.00      A   CL
ATOM    485  CT1 DCE A  41      17.782  39.983  14.749  1.00  0.00      A    C
ATOM    486  HC2 DCE A  41      17.830  39.503  15.727  1.00  0.00      A    H
ATOM    487  Cl1 DCE A  41      19.330  40.845  14.458  1.00  0.00      A   CL
ATOM    488  HC3 DCE A  41      17.032  40.774  14.770  1.00  0.00      A    H
ATOM    493  CT  DCE A  42      18.911   3.766  40.695  1.00  0.00      A    C
ATOM    494  HC  DCE A  42      18.508   4.774  40.786  1.00  0.00      A    H
ATOM    495  HC1 DCE A  42      19.851   3.751  40.143  1.00  0.00      A    H
ATOM    496  Cl  DCE A  42      19.228   3.420  42.400  1.00  0.00      A   CL
ATOM    497  CT1 DCE A  42      17.857   2.813  40.236  1.00  0.00      A    C
ATOM    498  HC2 DCE A  42      17.707   2.842  39.157  1.00  0.00      A    H
ATOM    499  Cl1 DCE A  42      18.295   1.192  40.852  1.00  0.00      A   CL
ATOM    500  HC3 DCE A  42      16.914   3.052  40.728  1.00  0.00      A    H
ATOM    505  CT  DCE A  43      10.713   3.284  31.531  1.00  0.00      A    C
ATOM    506  HC  DCE A  43      10.462   4.204  32.058  1.00  0.00      A    H
ATOM    507  HC1 DCE A  43       9.746   2.790  31.441  1.00  0.00      A    H
ATOM    508  Cl  DCE A  43      11.368   3.707  29.908  1.00  0.00      A   CL
ATOM    509  CT1 DCE A  43      11.722   2.496  32.374  1.00  0.00      A    C
ATOM    510  HC2 DCE A  43      11.246   2.406  33.350  1.00  0.00      A    H
ATOM    511  Cl1 DCE A  43      12.101   0.964  31.619  1.00  0.00      A   CL
ATOM    512  HC3 DCE A  43      12.627   3.065  32.587  1.00  0.00      A    H
ATOM    517  CT  DCE A  44      45.856  41.508  13.927  1.00  0.00      A    C
ATOM    518  HC  DCE A  44      45.838  40.474  13.585  1.00  0.00      A    H
ATOM    519  HC1 DCE A  44      46.654  41.450  14.668  1.00  0.00      A    H
ATOM    520  Cl  DCE A  44      46.342  42.776  12.759  1.00  0.00      A   CL
ATOM    521  CT1 DCE A  44      44.596  41.952  14.654  1.00  0.00      A    C
ATOM    522  HC2 DCE A  44      44.860  42.684  15.417  1.00  0.00      A    H
ATOM    523  Cl1 DCE A  44      43.538  42.459  13.316  1.00  0.00      A   CL
ATOM    524  HC3 DCE A  44      44.019  41.174  15.153  1.00  0.00      A    H
ATOM    529  CT  DCE A  45      24.943  21.134   4.385  1.00  0.00      A    C
ATOM    530  HC  DCE A  45      25.217  22.185   4.287  1.00  0.00      A    H
ATOM    531  HC1 DCE A  45      24.756  20.719   3.394  1.00  0.00      A    H
ATOM    532  Cl  DCE A  45      26.159  20.250   5.232  1.00  0.00      A   CL
ATOM    533  CT1 DCE A  45      23.765  21.208   5.367  1.00  0.00      A    C
ATOM    534  HC2 DCE A  45      23.329  20.225   5.544  1.00  0.00      A    H
ATOM    535  Cl1 DCE A  45      24.378  21.988   6.801  1.00  0.00      A   CL
ATOM    536  HC3 DCE A  45      23.024  21.922   5.006  1.00  0.00      A    H
ATOM    541  CT  DCE A  46      27.708   2.920  40.762  1.00  0.00      A    C
ATOM    542  HC  DCE A  46      28.366   3.238  39.954  1.00  0.00      A    H
ATOM    543  HC1 DCE A  46      27.555   1.866  40.529  1.00  0.00      A    H
ATOM    544  Cl  DCE A  46      28.571   3.211  42.317  1.00  0.00      A   CL
ATOM    545  CT1 DCE A  46      26.497   3.739  40.552  1.00  0.00      A    C
ATOM    546  HC2 DCE A  46      25.806   3.552  41.374  1.00  0.00      A    H
ATOM    547  Cl1 DCE A  46      27.088   5.426  40.648  1.00  0.00      A   CL
ATOM    548  HC3 DCE A  46      26.061   3.639  39.557  1.00  0.00      A    H
ATOM    553  CT  DCE A  47      12.512  13.270  10.838  1.00  0.00      A    C
ATOM    554  HC  DCE A  47      12.487  14.114  10.149  1.00  0.00      A    H
ATOM    555  HC1 DCE A  47      11.540  13.238  11.331  1.00  0.00      A    H
ATOM    556  Cl  DCE A  47      12.697  11.824   9.858  1.00  0.00      A   CL
ATOM    557  CT1 DCE A  47      13.574  13.290  11.865  1.00  0.00      A    C
ATOM    558  HC2 DCE A  47      13.337  14.063  12.596  1.00  0.00      A    H
ATOM    559  Cl1 DCE A  47      13.729  11.668  12.680  1.00  0.00      A   CL
ATOM    560  HC3 DCE A  47      14.515  13.523  11.366  1.00  0.00      A    H
ATOM    565  CT  DCE A  48      14.556   2.504  15.933  1.00  0.00      A    C
ATOM    566  HC  DCE A  48      14.481   1.893  15.033  1.00  0.00      A    H
ATOM    567  HC1 DCE A  48      13.728   2.160  16.552  1.00  0.00      A    H
ATOM    568  Cl  DCE A  48      16.085   2.176  16.753  1.00  0.00      A   CL
ATOM    569  CT1 DCE A  48      14.539   3.966  15.561  1.00  0.00      A    C
ATOM    570  HC2 DCE A  48      14.876   4.493  16.453  1.00  0.00      A    H
ATOM    571  Cl1 DCE A  48      15.479   4.310  14.134  1.00  0.00      A   CL
ATOM    572  HC3 DCE A  48      13.506   4.218  15.320  1.00  0.00      A    H
ATOM    577  CT  DCE A  49      20.578  24.220   4.471  1.00  0.00      A    C
ATOM    578  HC  DCE A  49      21.550  24.570   4.820  1.00  0.00      A    H
ATOM    579  HC1 DCE A  49      20.172  24.960   3.781  1.00  0.00      A    H
ATOM    580  Cl  DCE A  49      20.843  22.873   3.382  1.00  0.00      A   CL
ATOM    581  CT1 DCE A  49      19.553  23.886   5.543  1.00  0.00      A    C
ATOM    582  HC2 DCE A  49      18.603  23.653   5.063  1.00  0.00      A    H
ATOM    583  Cl1 DCE A  49      20.184  22.336   6.111  1.00  0.00      A   CL
ATOM    584  HC3 DCE A  49      19.459  24.642   6.322  1.00  0.00      A    H
ATOM    589  CT  DCE A  50      12.692   5.614  42.123  1.00  0.00      A    C
ATOM    590  HC  DCE A  50      13.513   5.412  41.436  1.00  0.00      A    H
ATOM    591  HC1 DCE A  50      13.089   6.502  42.616  1.00  0.00      A    H
ATOM    592  Cl  DCE A  50      11.104   5.916  41.230  1.00  0.00      A   CL
ATOM    593  CT1 DCE A  50      12.422   4.518  43.015  1.00  0.00      A    C
ATOM    594  HC2 DCE A  50      13.304   4.216  43.581  1.00  0.00      A    H
ATOM    595  Cl1 DCE A  50      11.029   4.953  44.025  1.00  0.00      A   CL
ATOM    596  HC3 DCE A  50      12.230   3.594  42.471  1.00  0.00      A    H
ATOM    601  CT  DCE A  51      11.805   2.227  25.686  1.00  0.00      A    C
ATOM    602  HC  DCE A  51      12.351   3.028  26.185  1.00  0.00      A    H
ATOM    603  HC1 DCE A  51      11.618   2.651  24.700  1.00  0.00      A    H
ATOM    604  Cl  DCE A  51      12.958   0.839  25.444  1.00  0.00      A   CL
ATOM    605  CT1 DCE A  51      10.486   1.836  26.423  1.00  0.00      A    C
ATOM    606  HC2 DCE A  51       9.711   2.603  26.432  1.00  0.00      A    H
ATOM    607  Cl1 DCE A  51       9.825   0.498  25.406  1.00  0.00      A   CL
ATOM    608  HC3 DCE A  51      10.640   1.469  27.437  1.00  0.00      A    H
ATOM    613  CT  DCE A  52       4.939  10.937  44.125  1.00  0.00      A    C
ATOM    614  HC  DCE A  52       5.510  10.063  43.811  1.00  0.00      A    H
ATOM    615  HC1 DCE A  52       5.365  11.361  45.034  1.00  0.00      A    H
ATOM    616  Cl  DCE A  52       5.340  12.211  42.924  1.00  0.00      A   CL
ATOM    617  CT1 DCE A  52       3.427  10.876  44.235  1.00  0.00      A    C
ATOM    618  HC2 DCE A  52       3.118   9.972  44.759  1.00  0.00      A    H
ATOM    619  Cl1 DCE A  52       2.712  12.250  45.225  1.00  0.00      A   CL
ATOM    620  HC3 DCE A  52       3.055  10.839  43.211  1.00  0.00      A    H
ATOM    625  CT  DCE A  53      36.815   9.702   4.841  1.00  0.00      A    C
ATOM    626  HC  DCE A  53      36.278   9.000   5.478  1.00  0.00      A    H
ATOM    627  HC1 DCE A  53      37.175  10.534   5.446  1.00  0.00      A    H
ATOM    628  Cl  DCE A  53      38.196   8.987   3.954  1.00  0.00      A   CL
ATOM    629  CT1 DCE A  53      35.757  10.412   3.924  1.00  0.00      A    C
ATOM    630  HC2 DCE A  53      36.464  11.033   3.373  1.00  0.00      A    H
ATOM    631  Cl1 DCE A  53      34.987   9.199   2.871  1.00  0.00      A   CL
ATOM    632  HC3 DCE A  53      35.010  11.004   4.451  1.00  0.00      A    H
ATOM    637  CT  DCE A  54      15.343   4.152  34.736  1.00  0.00      A    C
ATOM    638  HC  DCE A  54      15.501   4.942  34.002  1.00  0.00      A    H
ATOM    639  HC1 DCE A  54      14.324   4.259  35.108  1.00  0.00      A    H
ATOM    640  Cl  DCE A  54      15.585   2.624  33.902  1.00  0.00      A   CL
ATOM    641  CT1 DCE A  54      16.371   4.258  35.821  1.00  0.00      A    C
ATOM    642  HC2 DCE A  54      16.107   5.209  36.285  1.00  0.00      A    H
ATOM    643  Cl1 DCE A  54      16.344   2.930  36.827  1.00  0.00      A   CL
ATOM    644  HC3 DCE A  54      17.414   4.288  35.508  1.00  0.00      A    H
ATOM    649  CT  DCE A  55      42.953   1.421  11.714  1.00  0.00      A    C
ATOM    650  HC  DCE A  55      43.670   2.128  11.297  1.00  0.00      A    H
ATOM    651  HC1 DCE A  55      42.052   2.029  11.797  1.00  0.00      A    H
ATOM    652  Cl  DCE A  55      42.911   0.208  10.462  1.00  0.00      A   CL
ATOM    653  CT1 DCE A  55      43.463   0.923  13.113  1.00  0.00      A    C
ATOM    654  HC2 DCE A  55      44.536   1.007  12.939  1.00  0.00      A    H
ATOM    655  Cl1 DCE A  55      42.933   2.180  14.337  1.00  0.00      A   CL
ATOM    656  HC3 DCE A  55      43.219  -0.093  13.425  1.00  0.00      A    H
ATOM    661  CT  DCE A  56      44.083   7.004  27.672  1.00  0.00      A    C
ATOM    662  HC  DCE A  56      43.721   7.247  26.672  1.00  0.00      A    H
ATOM    663  HC1 DCE A  56      43.543   7.624  28.388  1.00  0.00      A    H
ATOM    664  Cl  DCE A  56      43.536   5.329  28.020  1.00  0.00      A   CL
ATOM    665  CT1 DCE A  56      45.562   7.104  27.659  1.00  0.00      A    C
ATOM    666  HC2 DCE A  56      45.969   8.111  27.754  1.00  0.00      A    H
ATOM    667  Cl1 DCE A  56      46.294   6.373  29.153  1.00  0.00      A   CL
ATOM    668  HC3 DCE A  56      45.952   6.541  26.811  1.00  0.00      A    H
ATOM    673  CT  DCE A  57      43.775  27.027   0.678  1.00  0.00      A    C
ATOM    674  HC  DCE A  57      43.277  26.798   1.620  1.00  0.00      A    H
ATOM    675  HC1 DCE A  57      43.114  27.795   0.277  1.00  0.00      A    H
ATOM    676  Cl  DCE A  57      45.408  27.746   0.882  1.00  0.00      A   CL
ATOM    677  CT1 DCE A  57      43.943  25.765  -0.182  1.00  0.00      A    C
ATOM    678  HC2 DCE A  57      44.121  25.915  -1.247  1.00  0.00      A    H
ATOM    679  Cl1 DCE A  57      45.134  24.604   0.369  1.00  0.00      A   CL
ATOM    680  HC3 DCE A  57      43.014  25.197  -0.122  1.00  0.00      A    H
ATOM    685  CT  DCE A  58      39.861  30.000   1.261  1.00  0.00      A    C
ATOM    686  HC  DCE A  58      39.483  30.971   1.580  1.00  0.00      A    H
ATOM    687  HC1 DCE A  58      39.078  29.532   0.664  1.00  0.00      A    H
ATOM    688  Cl  DCE A  58      41.288  30.321   0.262  1.00  0.00      A   CL
ATOM    689  CT1 DCE A  58      40.128  29.058   2.421  1.00  0.00      A    C
ATOM    690  HC2 DCE A  58      40.681  28.216   2.004  1.00  0.00      A    H
ATOM    691  Cl1 DCE A  58      41.066  29.915   3.702  1.00  0.00      A   CL
ATOM    692  HC3 DCE A  58      39.215  28.622   2.826  1.00  0.00      A    H
ATOM    697  CT  DCE A  59      40.158  11.046  26.844  1.00  0.00      A    C
ATOM    698  HC  DCE A  59      39.424  10.657  26.138  1.00  0.00      A    H
ATOM    699  HC1 DCE A  59      40.763  10.202  27.174  1.00  0.00      A    H
ATOM    700  Cl  DCE A  59      41.135  12.302  25.993  1.00  0.00      A   CL
ATOM    701  CT1 DCE A  59      39.321  11.660  27.969  1.00  0.00      A    C
ATOM    702  HC2 DCE A  59      38.931  10.900  28.646  1.00  0.00      A    H
ATOM    703  Cl1 DCE A  59      40.425  12.795  28.854  1.00  0.00      A   CL
ATOM    704  HC3 DCE A  59      38.444  12.222  27.648  1.00  0.00      A    H
ATOM    709  CT  DCE A  60      45.205  12.781  27.325  1.00  0.00      A    C
ATOM    710  HC  DCE A  60      46.241  13.057  27.515  1.00  0.00      A    H
ATOM    711  HC1 DCE A  60      45.019  13.222  26.345  1.00  0.00      A    H
ATOM    712  Cl  DCE A  60      44.904  11.034  27.432  1.00  0.00      A   CL
ATOM    713  CT1 DCE A  60      44.317  13.405  28.413  1.00  0.00      A    C
ATOM    714  HC2 DCE A  60      44.778  13.075  29.344  1.00  0.00      A    H
ATOM    715  Cl1 DCE A  60      44.235  15.177  28.246  1.00  0.00      A   CL
ATOM    716  HC3 DCE A  60      43.281  13.117  28.234  1.00  0.00      A    H
ATOM    721  CT  DCE A  61      22.198  28.723   0.640  1.00  0.00      A    C
ATOM    722  HC  DCE A  61      21.683  29.574   0.194  1.00  0.00      A    H
ATOM    723  HC1 DCE A  61      22.403  28.064  -0.204  1.00  0.00      A    H
ATOM    724  Cl  DCE A  61      23.737  29.551   1.098  1.00  0.00      A   CL
ATOM    725  CT1 DCE A  61      21.516  28.124   1.898  1.00  0.00      A    C
ATOM    726  HC2 DCE A  61      20.955  28.954   2.327  1.00  0.00      A    H
ATOM    727  Cl1 DCE A  61      20.283  26.826   1.596  1.00  0.00      A   CL
ATOM    728  HC3 DCE A  61      22.281  27.827   2.616  1.00  0.00      A    H
ATOM    733  CT  DCE A  62      27.021  21.557  -0.049  1.00  0.00      A    C
ATOM    734  HC  DCE A  62      27.943  20.984  -0.149  1.00  0.00      A    H
ATOM    735  HC1 DCE A  62      26.638  21.816  -1.036  1.00  0.00      A    H
ATOM    736  Cl  DCE A  62      25.774  20.652   0.833  1.00  0.00      A   CL
ATOM    737  CT1 DCE A  62      27.309  22.709   0.874  1.00  0.00      A    C
ATOM    738  HC2 DCE A  62      26.397  23.301   0.795  1.00  0.00      A    H
ATOM    739  Cl1 DCE A  62      27.600  22.149   2.555  1.00  0.00      A   CL
ATOM    740  HC3 DCE A  62      28.150  23.344   0.593  1.00  0.00      A    H
ATOM    745  CT  DCE A  63      17.178  44.296  14.693  1.00  0.00      A    C
ATOM    746  HC  DCE A  63      17.423  45.076  13.972  1.00  0.00      A    H
ATOM    747  HC1 DCE A  63      17.106  43.379  14.107  1.00  0.00      A    H
ATOM    748  Cl  DCE A  63      18.495  44.254  15.866  1.00  0.00      A   CL
ATOM    749  CT1 DCE A  63      15.856  44.538  15.417  1.00  0.00      A    C
ATOM    750  HC2 DCE A  63      15.003  44.327  14.771  1.00  0.00      A    H
ATOM    751  Cl1 DCE A  63      15.609  43.528  16.859  1.00  0.00      A   CL
ATOM    752  HC3 DCE A  63      15.591  45.586  15.560  1.00  0.00      A    H
ATOM    757  CT  DCE A  64      12.913  32.047  15.337  1.00  0.00      A    C
ATOM    758  HC  DCE A  64      11.832  31.953  15.233  1.00  0.00      A    H
ATOM    759  HC1 DCE A  64      13.300  32.859  14.722  1.00  0.00      A    H
ATOM    760  Cl  DCE A  64      13.279  32.288  17.054  1.00  0.00      A   CL
ATOM    761  CT1 DCE A  64      13.656  30.888  14.741  1.00  0.00      A    C
ATOM    762  HC2 DCE A  64      14.742  30.979  14.735  1.00  0.00      A    H
ATOM    763  Cl1 DCE A  64      13.378  29.403  15.699  1.00  0.00      A   CL
ATOM    764  HC3 DCE A  64      13.201  30.614  13.788  1.00  0.00      A    H
ATOM    769  CT  DCE A  65      25.090  18.258   9.283  1.00  0.00      A    C
ATOM    770  HC  DCE A  65      24.291  18.599   9.942  1.00  0.00      A    H
ATOM    771  HC1 DCE A  65      25.873  19.015   9.311  1.00  0.00      A    H
ATOM    772  Cl  DCE A  65      25.958  16.768   9.842  1.00  0.00      A   CL
ATOM    773  CT1 DCE A  65      24.561  18.115   7.812  1.00  0.00      A    C
ATOM    774  HC2 DCE A  65      24.660  17.059   7.558  1.00  0.00      A    H
ATOM    775  Cl1 DCE A  65      22.838  18.586   7.790  1.00  0.00      A   CL
ATOM    776  HC3 DCE A  65      25.100  18.740   7.100  1.00  0.00      A    H
ATOM    781  CT  DCE A  66      33.309  28.915  34.236  1.00  0.00      A    C
ATOM    782  HC  DCE A  66      33.542  28.254  33.401  1.00  0.00      A    H
ATOM    783  HC1 DCE A  66      33.095  28.168  35.001  1.00  0.00      A    H
ATOM    784  Cl  DCE A  66      34.677  29.975  34.639  1.00  0.00      A   CL
ATOM    785  CT1 DCE A  66      32.213  29.888  33.773  1.00  0.00      A    C
ATOM    786  HC2 DCE A  66      32.377  30.335  32.792  1.00  0.00      A    H
ATOM    787  Cl1 DCE A  66      30.721  29.007  33.687  1.00  0.00      A   CL
ATOM    788  HC3 DCE A  66      32.132  30.681  34.517  1.00  0.00      A    H
ATOM    793  CT  DCE A  67      31.983  25.689   2.337  1.00  0.00      A    C
ATOM    794  HC  DCE A  67      30.897  25.621   2.391  1.00  0.00      A    H
ATOM    795  HC1 DCE A  67      32.094  26.531   3.020  1.00  0.00      A    H
ATOM    796  Cl  DCE A  67      32.843  24.305   2.986  1.00  0.00      A   CL
ATOM    797  CT1 DCE A  67      32.532  25.988   0.984  1.00  0.00      A    C
ATOM    798  HC2 DCE A  67      32.153  25.144   0.406  1.00  0.00      A    H
ATOM    799  Cl1 DCE A  67      31.990  27.388   0.058  1.00  0.00      A   CL
ATOM    800  HC3 DCE A  67      33.610  26.008   1.141  1.00  0.00      A    H
ATOM    805  CT  DCE A  68      38.129  21.884  43.688  1.00  0.00      A    C
ATOM    806  HC  DCE A  68      37.453  22.569  44.199  1.00  0.00      A    H
ATOM    807  HC1 DCE A  68      39.138  22.054  44.062  1.00  0.00      A    H
ATOM    808  Cl  DCE A  68      37.653  20.243  44.132  1.00  0.00      A   CL
ATOM    809  CT1 DCE A  68      37.914  22.038  42.179  1.00  0.00      A    C
ATOM    810  HC2 DCE A  68      38.819  21.731  41.655  1.00  0.00      A    H
ATOM    811  Cl1 DCE A  68      36.393  21.237  41.653  1.00  0.00      A   CL
ATOM    812  HC3 DCE A  68      37.831  23.119  42.064  1.00  0.00      A    H
ATOM    817  CT  DCE A  69      40.509  35.738   0.733  1.00  0.00      A    C
ATOM    818  HC  DCE A  69      40.105  36.114  -0.206  1.00  0.00      A    H
ATOM    819  HC1 DCE A  69      40.021  36.238   1.569  1.00  0.00      A    H
ATOM    820  Cl  DCE A  69      40.037  34.024   0.750  1.00  0.00      A   CL
ATOM    821  CT1 DCE A  69      41.975  35.831   0.821  1.00  0.00      A    C
ATOM    822  HC2 DCE A  69      42.406  35.508   1.769  1.00  0.00      A    H
ATOM    823  Cl1 DCE A  69      42.775  34.923  -0.413  1.00  0.00      A   CL
ATOM    824  HC3 DCE A  69      42.278  36.878   0.804  1.00  0.00      A    H
ATOM    829  CT  DCE A  70      22.023  32.395  34.769  1.00  0.00      A    C
ATOM    830  HC  DCE A  70      22.440  32.478  35.772  1.00  0.00      A    H
ATOM    831  HC1 DCE A  70      22.176  33.192  34.040  1.00  0.00      A    H
ATOM    832  Cl  DCE A  70      22.452  30.837  34.076  1.00  0.00      A   CL
ATOM    833  CT1 DCE A  70      20.517  32.350  35.120  1.00  0.00      A    C
ATOM    834  HC2 DCE A  70      19.934  32.155  34.220  1.00  0.00      A    H
ATOM    835  Cl1 DCE A  70      20.184  31.061  36.231  1.00  0.00      A   CL
ATOM    836  HC3 DCE A  70      20.210  33.252  35.650  1.00  0.00      A    H
ATOM    841  CT  DCE A  71      26.157  38.581  19.007  1.00  0.00      A    C
ATOM    842  HC  DCE A  71      27.153  38.307  18.660  1.00  0.00      A    H
ATOM    843  HC1 DCE A  71      25.409  38.785  18.240  1.00  0.00      A    H
ATOM    844  Cl  DCE A  71      25.625  37.151  20.104  1.00  0.00      A   CL
ATOM    845  CT1 DCE A  71      26.195  39.756  19.971  1.00  0.00      A    C
ATOM    846  HC2 DCE A  71      26.333  40.707  19.455  1.00  0.00      A    H
ATOM    847  Cl1 DCE A  71      24.772  39.858  20.965  1.00  0.00      A   CL
ATOM    848  HC3 DCE A  71      27.147  39.626  20.487  1.00  0.00      A    H
ATOM    853  CT  DCE A  72       0.373  17.819  29.797  1.00  0.00      A    C
ATOM    854  HC  DCE A  72       1.084  17.037  30.063  1.00  0.00      A    H
ATOM    855  HC1 DCE A  72      -0.089  17.457  28.878  1.00  0.00      A    H
ATOM    856  Cl  DCE A  72      -0.959  17.823  30.929  1.00  0.00      A   CL
ATOM    857  CT1 DCE A  72       1.026  19.165  29.634  1.00  0.00      A    C
ATOM    858  HC2 DCE A  72       0.469  19.838  28.982  1.00  0.00      A    H
ATOM    859  Cl1 DCE A  72       1.338  19.994  31.236  1.00  0.00      A   CL
ATOM    860  HC3 DCE A  72       2.003  19.177  29.151  1.00  0.00      A    H
ATOM    865  CT  DCE A  73      44.630  10.223  11.431  1.00  0.00      A    C
ATOM    866  HC  DCE A  73      43.998  10.820  10.774  1.00  0.00      A    H
ATOM    867  HC1 DCE A  73      44.461  10.271  12.507  1.00  0.00      A    H
ATOM    868  Cl  DCE A  73      44.216   8.537  10.941  1.00  0.00      A   CL
ATOM    869  CT1 DCE A  73      46.248  10.383  11.122  1.00  0.00      A    C
ATOM    870  HC2 DCE A  73      46.613  11.323  11.537  1.00  0.00      A    H
ATOM    871  Cl1 DCE A  73      47.150   9.070  11.864  1.00  0.00      A   CL
ATOM    872  HC3 DCE A  73      46.629  10.454  10.103  1.00  0.00      A    H
ATOM    877  CT  DCE A  74      17.856   4.623   5.139  1.00  0.00      A    C
ATOM    878  HC  DCE A  74      16.982   4.017   5.378  1.00  0.00      A    H
ATOM    879  HC1 DCE A  74      18.446   4.762   6.044  1.00  0.00      A    H
ATOM    880  Cl  DCE A  74      18.840   3.967   3.752  1.00  0.00      A   CL
ATOM    881  CT1 DCE A  74      17.409   5.980   4.738  1.00  0.00      A    C
ATOM    882  HC2 DCE A  74      18.181   6.549   4.219  1.00  0.00      A    H
ATOM    883  Cl1 DCE A  74      16.099   5.797   3.510  1.00  0.00      A   CL
ATOM    884  HC3 DCE A  74      17.040   6.584   5.567  1.00  0.00      A    H
ATOM    889  CT  DCE A  75      40.376  44.739  43.023  1.00  0.00      A    C
ATOM    890  HC  DCE A  75      40.851  43.854  42.600  1.00  0.00      A    H
ATOM    891  HC1 DCE A  75      39.402  44.403  43.380  1.00  0.00      A    H
ATOM    892  Cl  DCE A  75      41.335  45.700  44.183  1.00  0.00      A   CL
ATOM    893  CT1 DCE A  75      40.148  45.659  41.856  1.00  0.00      A    C
ATOM    894  HC2 DCE A  75      39.323  46.355  42.015  1.00  0.00      A    H
ATOM    895  Cl1 DCE A  75      41.693  46.495  41.643  1.00  0.00      A   CL
ATOM    896  HC3 DCE A  75      40.146  45.107  40.916  1.00  0.00      A    H
ATOM    901  CT  DCE A  76       7.754   0.914  36.875  1.00  0.00      A    C
ATOM    902  HC  DCE A  76       8.591   0.560  37.477  1.00  0.00      A    H
ATOM    903  HC1 DCE A  76       7.557   1.973  37.046  1.00  0.00      A    H
ATOM    904  Cl  DCE A  76       8.440   0.699  35.265  1.00  0.00      A   CL
ATOM    905  CT1 DCE A  76       6.614  -0.041  37.211  1.00  0.00      A    C
ATOM    906  HC2 DCE A  76       7.029  -1.021  37.449  1.00  0.00      A    H
ATOM    907  Cl1 DCE A  76       5.877   0.448  38.745  1.00  0.00      A   CL
ATOM    908  HC3 DCE A  76       5.785  -0.022  36.504  1.00  0.00      A    H
ATOM    913  CT  DCE A  77      23.698   5.888  19.279  1.00  0.00      A    C
ATOM    914  HC  DCE A  77      24.577   5.731  19.904  1.00  0.00      A    H
ATOM    915  HC1 DCE A  77      23.673   6.950  19.035  1.00  0.00      A    H
ATOM    916  Cl  DCE A  77      23.686   4.953  17.843  1.00  0.00      A   CL
ATOM    917  CT1 DCE A  77      22.363   5.569  19.944  1.00  0.00      A    C
ATOM    918  HC2 DCE A  77      21.477   6.017  19.495  1.00  0.00      A    H
ATOM    919  Cl1 DCE A  77      22.283   3.845  20.065  1.00  0.00      A   CL
ATOM    920  HC3 DCE A  77      22.185   5.998  20.930  1.00  0.00      A    H
ATOM    925  CT  DCE A  78       0.812  44.695  31.372  1.00  0.00      A    C
ATOM    926  HC  DCE A  78       1.733  44.908  31.916  1.00  0.00      A    H
ATOM    927  HC1 DCE A  78       0.066  45.480  31.494  1.00  0.00      A    H
ATOM    928  Cl  DCE A  78       1.113  44.841  29.605  1.00  0.00      A   CL
ATOM    929  CT1 DCE A  78       0.262  43.327  31.711  1.00  0.00      A    C
ATOM    930  HC2 DCE A  78      -0.652  43.133  31.150  1.00  0.00      A    H
ATOM    931  Cl1 DCE A  78       1.376  42.141  31.193  1.00  0.00      A   CL
ATOM    932  HC3 DCE A  78       0.118  43.174  32.780  1.00  0.00      A    H
ATOM    937  CT  DCE A  79      33.354  41.439  42.701  1.00  0.00      A    C
ATOM    938  HC  DCE A  79      32.382  41.670  42.266  1.00  0.00      A    H
ATOM    939  HC1 DCE A  79      33.984  40.892  42.000  1.00  0.00      A    H
ATOM    940  Cl  DCE A  79      34.212  42.985  43.125  1.00  0.00      A   CL
ATOM    941  CT1 DCE A  79      33.436  40.667  44.090  1.00  0.00      A    C
ATOM    942  HC2 DCE A  79      34.231  39.925  44.016  1.00  0.00      A    H
ATOM    943  Cl1 DCE A  79      33.816  41.946  45.382  1.00  0.00      A   CL
ATOM    944  HC3 DCE A  79      32.488  40.149  44.235  1.00  0.00      A    H
ATOM    949  CT  DCE A  80      12.852  45.332   8.160  1.00  0.00      A    C
ATOM    950  HC  DCE A  80      12.015  45.612   8.800  1.00  0.00      A    H
ATOM    951  HC1 DCE A  80      13.590  46.134   8.160  1.00  0.00      A    H
ATOM    952  Cl  DCE A  80      13.456  43.782   8.775  1.00  0.00      A   CL
ATOM    953  CT1 DCE A  80      12.216  45.157   6.787  1.00  0.00      A    C
ATOM    954  HC2 DCE A  80      11.238  44.681   6.867  1.00  0.00      A    H
ATOM    955  Cl1 DCE A  80      12.062  46.694   5.817  1.00  0.00      A   CL
ATOM    956  HC3 DCE A  80      12.817  44.456   6.208  1.00  0.00      A    H
ATOM    961  CT  DCE A  81      42.085  35.743   4.935  1.00  0.00      A    C
ATOM    962  HC  DCE A  81      42.029  34.954   5.685  1.00  0.00      A    H
ATOM    963  HC1 DCE A  81      42.833  35.493   4.183  1.00  0.00      A    H
ATOM    964  Cl  DCE A  81      40.421  35.581   4.333  1.00  0.00      A   CL
ATOM    965  CT1 DCE A  81      42.300  37.185   5.459  1.00  0.00      A    C
ATOM    966  HC2 DCE A  81      41.633  37.950   5.061  1.00  0.00      A    H
ATOM    967  Cl1 DCE A  81      42.168  37.221   7.261  1.00  0.00      A   CL
ATOM    968  HC3 DCE A  81      43.323  37.504   5.261  1.00  0.00      A    H
ATOM    973  CT  DCE A  82      26.018  42.503  16.033  1.00  0.00      A    C
ATOM    974  HC  DCE A  82      27.019  42.459  16.463  1.00  0.00      A    H
ATOM    975  HC1 DCE A  82      26.021  42.523  14.943  1.00  0.00      A    H
ATOM    976  Cl  DCE A  82      25.358  40.847  16.327  1.00  0.00      A   CL
ATOM    977  CT1 DCE A  82      25.284  43.599  16.837  1.00  0.00      A    C
ATOM    978  HC2 DCE A  82      25.854  44.528  16.803  1.00  0.00      A    H
ATOM    979  Cl1 DCE A  82      23.506  43.743  16.284  1.00  0.00      A   CL
ATOM    980  HC3 DCE A  82      25.348  43.283  17.878  1.00  0.00      A    H
ATOM    985  CT  DCE A  83      36.614  26.525  35.157  1.00  0.00      A    C
ATOM    986  HC  DCE A  83      37.473  26.544  35.828  1.00  0.00      A    H
ATOM    987  HC1 DCE A  83      36.112  27.487  35.049  1.00  0.00      A    H
ATOM    988  Cl  DCE A  83      37.288  26.076  33.561  1.00  0.00      A   CL
ATOM    989  CT1 DCE A  83      35.772  25.453  35.716  1.00  0.00      A    C
ATOM    990  HC2 DCE A  83      34.935  25.288  35.037  1.00  0.00      A    H
ATOM    991  Cl1 DCE A  83      36.531  23.924  35.832  1.00  0.00      A   CL
ATOM    992  HC3 DCE A  83      35.339  25.774  36.663  1.00  0.00      A    H
ATOM    997  CT  DCE A  84      11.271  32.808  24.885  1.00  0.00      A    C
ATOM    998  HC  DCE A  84      10.667  33.693  25.087  1.00  0.00      A    H
ATOM    999  HC1 DCE A  84      10.736  32.230  24.131  1.00  0.00      A    H
ATOM   1000  Cl  DCE A  84      12.827  33.205  24.134  1.00  0.00      A   CL
ATOM   1001  CT1 DCE A  84      11.527  31.991  26.137  1.00  0.00      A    C
ATOM   1002  HC2 DCE A  84      12.323  32.349  26.789  1.00  0.00      A    H
ATOM   1003  Cl1 DCE A  84      10.055  32.123  27.081  1.00  0.00      A   CL
ATOM   1004  HC3 DCE A  84      11.831  30.960  25.959  1.00  0.00      A    H
ATOM   1009  CT  DCE A  85      -0.008  36.863  38.304  1.00  0.00      A    C
ATOM   1010  HC  DCE A  85       0.924  37.338  38.613  1.00  0.00      A    H
ATOM   1011  HC1 DCE A  85      -0.704  36.928  39.140  1.00  0.00      A    H
ATOM   1012  Cl  DCE A  85      -0.785  37.672  37.028  1.00  0.00      A   CL
ATOM   1013  CT1 DCE A  85       0.189  35.388  37.818  1.00  0.00      A    C
ATOM   1014  HC2 DCE A  85      -0.376  35.210  36.903  1.00  0.00      A    H
ATOM   1015  Cl1 DCE A  85       1.784  34.939  37.472  1.00  0.00      A   CL
ATOM   1016  HC3 DCE A  85      -0.223  34.604  38.453  1.00  0.00      A    H
ATOM   1021  CT  DCE A  86      38.469  39.820  42.851  1.00  0.00      A    C
ATOM   1022  HC  DCE A  86      38.855  39.379  41.932  1.00  0.00      A    H
ATOM   1023  HC1 DCE A  86      37.908  39.033  43.354  1.00  0.00      A    H
ATOM   1024  Cl  DCE A  86      39.728  40.333  43.998  1.00  0.00      A   CL
ATOM   1025  CT1 DCE A  86      37.483  40.944  42.653  1.00  0.00      A    C
ATOM   1026  HC2 DCE A  86      36.995  41.235  43.582  1.00  0.00      A    H
ATOM   1027  Cl1 DCE A  86      38.458  42.271  41.913  1.00  0.00      A   CL
ATOM   1028  HC3 DCE A  86      36.685  40.647  41.972  1.00  0.00      A    H
ATOM   1033  CT  DCE A  87       7.117  11.088  31.135  1.00  0.00      A    C
ATOM   1034  HC  DCE A  87       7.935  11.735  31.451  1.00  0.00      A    H
ATOM   1035  HC1 DCE A  87       6.335  11.624  30.597  1.00  0.00      A    H
ATOM   1036  Cl  DCE A  87       7.890  10.030  29.975  1.00  0.00      A   CL
ATOM   1037  CT1 DCE A  87       6.374  10.136  32.126  1.00  0.00      A    C
ATOM   1038  HC2 DCE A  87       5.860  10.520  33.007  1.00  0.00      A    H
ATOM   1039  Cl1 DCE A  87       5.123   9.249  31.135  1.00  0.00      A   CL
ATOM   1040  HC3 DCE A  87       7.086   9.413  32.526  1.00  0.00      A    H
ATOM   1045  CT  DCE A  88      39.688  33.363  36.559  1.00  0.00      A    C
ATOM   1046  HC  DCE A  88      40.714  33.231  36.214  1.00  0.00      A    H
ATOM   1047  HC1 DCE A  88      39.441  32.490  37.163  1.00  0.00      A    H
ATOM   1048  Cl  DCE A  88      39.616  34.837  37.604  1.00  0.00      A   CL
ATOM   1049  CT1 DCE A  88      38.696  33.491  35.446  1.00  0.00      A    C
ATOM   1050  HC2 DCE A  88      37.748  33.867  35.830  1.00  0.00      A    H
ATOM   1051  Cl1 DCE A  88      39.238  34.826  34.408  1.00  0.00      A   CL
ATOM   1052  HC3 DCE A  88      38.703  32.597  34.822  1.00  0.00      A    H
ATOM   1057  CT  DCE A  89       6.320  26.666  18.839  1.00  0.00      A    C
ATOM   1058  HC  DCE A  89       5.927  25.653  18.923  1.00  0.00      A    H
ATOM   1059  HC1 DCE A  89       7.340  26.716  19.220  1.00  0.00      A    H
ATOM   1060  Cl  DCE A  89       6.256  27.265  17.183  1.00  0.00      A   CL
ATOM   1061  CT1 DCE A  89       5.426  27.592  19.691  1.00  0.00      A    C
ATOM   1062  HC2 DCE A  89       5.541  28.671  19.589  1.00  0.00      A    H
ATOM   1063  Cl1 DCE A  89       3.728  27.168  19.359  1.00  0.00      A   CL
ATOM   1064  HC3 DCE A  89       5.519  27.272  20.729  1.00  0.00      A    H
ATOM   1069  CT  DCE A  90       8.893  41.801  45.118  1.00  0.00      A    C
ATOM   1070  HC  DCE A  90       8.206  41.429  44.359  1.00  0.00      A    H
ATOM   1071  HC1 DCE A  90       9.722  42.247  44.568  1.00  0.00      A    H
ATOM   1072  Cl  DCE A  90       8.155  43.057  46.027  1.00  0.00      A   CL
ATOM   1073  CT1 DCE A  90       9.341  40.619  46.097  1.00  0.00      A    C
ATOM   1074  HC2 DCE A  90       8.524  40.171  46.663  1.00  0.00      A    H
ATOM   1075  Cl1 DCE A  90       9.898  39.319  44.903  1.00  0.00      A   CL
ATOM   1076  HC3 DCE A  90      10.116  40.967  46.780  1.00  0.00      A    H
ATOM   1081  CT  DCE A  91      32.820  28.367  28.624  1.00  0.00      A    C
ATOM   1082  HC  DCE A  91      32.066  27.614  28.395  1.00  0.00      A    H
ATOM   1083  HC1 DCE A  91      32.215  29.271  28.695  1.00  0.00      A    H
ATOM   1084  Cl  DCE A  91      33.692  28.305  30.228  1.00  0.00      A   CL
ATOM   1085  CT1 DCE A  91      33.797  28.440  27.536  1.00  0.00      A    C
ATOM   1086  HC2 DCE A  91      34.169  29.465  27.531  1.00  0.00      A    H
ATOM   1087  Cl1 DCE A  91      35.112  27.247  27.888  1.00  0.00      A   CL
ATOM   1088  HC3 DCE A  91      33.423  28.314  26.519  1.00  0.00      A    H
ATOM   1093  CT  DCE A  92      39.420  36.945  27.024  1.00  0.00      A    C
ATOM   1094  HC  DCE A  92      38.824  36.072  26.760  1.00  0.00      A    H
ATOM   1095  HC1 DCE A  92      39.152  37.204  28.048  1.00  0.00      A    H
ATOM   1096  Cl  DCE A  92      41.090  36.438  26.941  1.00  0.00      A   CL
ATOM   1097  CT1 DCE A  92      39.169  38.106  26.088  1.00  0.00      A    C
ATOM   1098  HC2 DCE A  92      38.100  38.314  26.109  1.00  0.00      A    H
ATOM   1099  Cl1 DCE A  92      40.067  39.642  26.360  1.00  0.00      A   CL
ATOM   1100  HC3 DCE A  92      39.415  37.876  25.051  1.00  0.00      A    H
ATOM   1105  CT  DCE A  93      32.490  43.438  18.132  1.00  0.00      A    C
ATOM   1106  HC  DCE A  93      31.488  43.069  17.909  1.00  0.00      A    H
ATOM   1107  HC1 DCE A  93      32.352  43.712  19.177  1.00  0.00      A    H
ATOM   1108  Cl  DCE A  93      33.747  42.310  17.694  1.00  0.00      A   CL
ATOM   1109  CT1 DCE A  93      32.612  44.545  17.054  1.00  0.00      A    C
ATOM   1110  HC2 DCE A  93      32.088  45.444  17.379  1.00  0.00      A    H
ATOM   1111  Cl1 DCE A  93      34.314  44.991  17.048  1.00  0.00      A   CL
ATOM   1112  HC3 DCE A  93      32.309  44.319  16.032  1.00  0.00      A    H
ATOM   1117  CT  DCE A  94      34.562  42.620  14.315  1.00  0.00      A    C
ATOM   1118  HC  DCE A  94      33.776  42.506  15.062  1.00  0.00      A    H
ATOM   1119  HC1 DCE A  94      34.334  41.872  13.554  1.00  0.00      A    H
ATOM   1120  Cl  DCE A  94      34.523  44.216  13.482  1.00  0.00      A   CL
ATOM   1121  CT1 DCE A  94      35.932  42.472  15.028  1.00  0.00      A    C
ATOM   1122  HC2 DCE A  94      36.062  41.635  15.713  1.00  0.00      A    H
ATOM   1123  Cl1 DCE A  94      37.142  42.341  13.789  1.00  0.00      A   CL
ATOM   1124  HC3 DCE A  94      36.118  43.441  15.492  1.00  0.00      A    H
ATOM   1129  CT  DCE A  95      46.263  35.068  33.595  1.00  0.00      A    C
ATOM   1130  HC  DCE A  95      45.753  35.959  33.959  1.00  0.00      A    H
ATOM   1131  HC1 DCE A  95      47.336  35.257  33.634  1.00  0.00      A    H
ATOM   1132  Cl  DCE A  95      45.902  33.652  34.708  1.00  0.00      A   CL
ATOM   1133  CT1 DCE A  95      45.814  34.685  32.196  1.00  0.00      A    C
ATOM   1134  HC2 DCE A  95      46.350  33.775  31.926  1.00  0.00      A    H
ATOM   1135  Cl1 DCE A  95      44.018  34.509  32.224  1.00  0.00      A   CL
ATOM   1136  HC3 DCE A  95      46.003  35.480  31.475  1.00  0.00      A    H
ATOM   1141  CT  DCE A  96      14.444  45.614  11.682  1.00  0.00      A    C
ATOM   1142  HC  DCE A  96      14.738  45.931  10.681  1.00  0.00      A    H
ATOM   1143  HC1 DCE A  96      14.758  44.577  11.805  1.00  0.00      A    H
ATOM   1144  Cl  DCE A  96      15.337  46.558  12.911  1.00  0.00      A   CL
ATOM   1145  CT1 DCE A  96      12.934  45.668  12.089  1.00  0.00      A    C
ATOM   1146  HC2 DCE A  96      12.354  44.867  11.630  1.00  0.00      A    H
ATOM   1147  Cl1 DCE A  96      12.734  45.719  13.843  1.00  0.00      A   CL
ATOM   1148  HC3 DCE A  96      12.438  46.571  11.733  1.00  0.00      A    H
ATOM   1153  CT  DCE A  97      25.931  11.889   9.986  1.00  0.00      A    C
ATOM   1154  HC  DCE A  97      26.563  11.042  10.256  1.00  0.00      A    H
ATOM   1155  HC1 DCE A  97      25.866  12.568  10.837  1.00  0.00      A    H
ATOM   1156  Cl  DCE A  97      26.659  12.574   8.507  1.00  0.00      A   CL
ATOM   1157  CT1 DCE A  97      24.582  11.272   9.729  1.00  0.00      A    C
ATOM   1158  HC2 DCE A  97      24.220  10.762  10.622  1.00  0.00      A    H
ATOM   1159  Cl1 DCE A  97      23.416  12.424   9.127  1.00  0.00      A   CL
ATOM   1160  HC3 DCE A  97      24.675  10.566   8.904  1.00  0.00      A    H
ATOM   1165  CT  DCE A  98      41.832  24.047  41.524  1.00  0.00      A    C
ATOM   1166  HC  DCE A  98      40.833  23.713  41.802  1.00  0.00      A    H
ATOM   1167  HC1 DCE A  98      42.013  24.960  42.091  1.00  0.00      A    H
ATOM   1168  Cl  DCE A  98      43.096  22.954  42.002  1.00  0.00      A   CL
ATOM   1169  CT1 DCE A  98      41.932  24.350  40.039  1.00  0.00      A    C
ATOM   1170  HC2 DCE A  98      42.959  24.630  39.805  1.00  0.00      A    H
ATOM   1171  Cl1 DCE A  98      41.601  22.896  39.119  1.00  0.00      A   CL
ATOM   1172  HC3 DCE A  98      41.222  25.118  39.734  1.00  0.00      A    H
ATOM   1177  CT  DCE A  99       0.438   2.437  28.563  1.00  0.00      A    C
ATOM   1178  HC  DCE A  99      -0.086   1.768  29.245  1.00  0.00      A    H
ATOM   1179  HC1 DCE A  99       0.108   3.474  28.626  1.00  0.00      A    H
ATOM   1180  Cl  DCE A  99       2.110   2.435  29.202  1.00  0.00      A   CL
ATOM   1181  CT1 DCE A  99       0.304   1.870  27.233  1.00  0.00      A    C
ATOM   1182  HC2 DCE A  99      -0.740   1.711  26.963  1.00  0.00      A    H
ATOM   1183  Cl1 DCE A  99       1.193   2.851  25.991  1.00  0.00      A   CL
ATOM   1184  HC3 DCE A  99       0.879   0.953  27.360  1.00  0.00      A    H
ATOM   1189  CT  DCE A 100      22.528  21.542  10.396  1.00  0.00      A    C
ATOM   1190  HC  DCE A 100      21.503  21.480  10.760  1.00  0.00      A    H
ATOM   1191  HC1 DCE A 100      22.651  21.256   9.351  1.00  0.00      A    H
ATOM   1192  Cl  DCE A 100      23.235  23.170  10.710  1.00  0.00      A   CL
ATOM   1193  CT1 DCE A 100      23.189  20.615  11.330  1.00  0.00      A    C
ATOM   1194  HC2 DCE A 100      22.952  19.563  11.165  1.00  0.00      A    H
ATOM   1195  Cl1 DCE A 100      24.990  20.906  11.196  1.00  0.00      A   CL
ATOM   1196  HC3 DCE A 100      22.864  20.750  12.361  1.00  0.00      A    H
ATOM   1201  CT  DCE A 101      43.853  23.367  23.470  1.00  0.00      A    C
ATOM   1202  HC  DCE A 101      43.281  22.930  22.651  1.00  0.00      A    H
ATOM   1203  HC1 DCE A 101      44.161  24.387  23.243  1.00  0.00      A    H
ATOM   1204  Cl  DCE A 101      42.879  23.399  24.970  1.00  0.00      A   CL
ATOM   1205  CT1 DCE A 101      45.096  22.547  23.705  1.00  0.00      A    C
ATOM   1206  HC2 DCE A 101      44.806  21.497  23.683  1.00  0.00      A    H
ATOM   1207  Cl1 DCE A 101      46.222  22.970  22.472  1.00  0.00      A   CL
ATOM   1208  HC3 DCE A 101      45.474  22.790  24.699  1.00  0.00      A    H
ATOM   1213  CT  DCE A 102      28.311   0.255  16.173  1.00  0.00      A    C
ATOM   1214  HC  DCE A 102      27.473   0.007  16.824  1.00  0.00      A    H
ATOM   1215  HC1 DCE A 102      28.942   1.009  16.643  1.00  0.00      A    H
ATOM   1216  Cl  DCE A 102      29.186  -1.196  15.805  1.00  0.00      A   CL
ATOM   1217  CT1 DCE A 102      27.695   0.899  14.870  1.00  0.00      A    C
ATOM   1218  HC2 DCE A 102      28.342   0.760  14.004  1.00  0.00      A    H
ATOM   1219  Cl1 DCE A 102      26.201   0.098  14.420  1.00  0.00      A   CL
ATOM   1220  HC3 DCE A 102      27.424   1.952  14.949  1.00  0.00      A    H
ATOM   1225  CT  DCE A 103      38.572  39.244   8.392  1.00  0.00      A    C
ATOM   1226  HC  DCE A 103      39.520  38.709   8.419  1.00  0.00      A    H
ATOM   1227  HC1 DCE A 103      38.142  39.002   9.364  1.00  0.00      A    H
ATOM   1228  Cl  DCE A 103      39.184  40.937   8.471  1.00  0.00      A   CL
ATOM   1229  CT1 DCE A 103      37.718  39.131   7.137  1.00  0.00      A    C
ATOM   1230  HC2 DCE A 103      36.993  39.929   7.296  1.00  0.00      A    H
ATOM   1231  Cl1 DCE A 103      38.734  39.526   5.690  1.00  0.00      A   CL
ATOM   1232  HC3 DCE A 103      37.183  38.182   7.086  1.00  0.00      A    H
ATOM   1237  CT  DCE A 104      11.033  45.912  41.579  1.00  0.00      A    C
ATOM   1238  HC  DCE A 104      11.481  45.854  40.587  1.00  0.00      A    H
ATOM   1239  HC1 DCE A 104      11.704  46.130  42.410  1.00  0.00      A    H
ATOM   1240  Cl  DCE A 104       9.937  47.267  41.374  1.00  0.00      A   CL
ATOM   1241  CT1 DCE A 104      10.212  44.631  41.948  1.00  0.00      A    C
ATOM   1242  HC2 DCE A 104       9.642  44.702  42.874  1.00  0.00      A    H
ATOM   1243  Cl1 DCE A 104       8.947  44.309  40.626  1.00  0.00      A   CL
ATOM   1244  HC3 DCE A 104      10.835  43.736  41.923  1.00  0.00      A    H
ATOM   1249  CT  DCE A 105      24.544  32.974   0.551  1.00  0.00      A    C
ATOM   1250  HC  DCE A 105      24.243  32.547   1.508  1.00  0.00      A    H
ATOM   1251  HC1 DCE A 105      23.815  32.409  -0.030  1.00  0.00      A    H
ATOM   1252  Cl  DCE A 105      24.025  34.673   0.541  1.00  0.00      A   CL
ATOM   1253  CT1 DCE A 105      25.941  32.801   0.163  1.00  0.00      A    C
ATOM   1254  HC2 DCE A 105      26.208  33.246  -0.796  1.00  0.00      A    H
ATOM   1255  Cl1 DCE A 105      27.039  33.610   1.284  1.00  0.00      A   CL
ATOM   1256  HC3 DCE A 105      26.119  31.725   0.149  1.00  0.00      A    H
ATOM   1261  CT  DCE A 106      38.256  24.547  11.023  1.00  0.00      A    C
ATOM   1262  HC  DCE A 106      37.223  24.203  10.973  1.00  0.00      A    H
ATOM   1263  HC1 DCE A 106      38.862  23.640  11.032  1.00  0.00      A    H
ATOM   1264  Cl  DCE A 106      38.810  25.437   9.588  1.00  0.00      A   CL
ATOM   1265  CT1 DCE A 106      38.421  25.472  12.201  1.00  0.00      A    C
ATOM   1266  HC2 DCE A 106      37.998  25.048  13.111  1.00  0.00      A    H
ATOM   1267  Cl1 DCE A 106      40.218  25.773  12.384  1.00  0.00      A   CL
ATOM   1268  HC3 DCE A 106      37.857  26.387  12.021  1.00  0.00      A    H
ATOM   1273  CT  DCE A 107      37.014  21.584   5.227  1.00  0.00      A    C
ATOM   1274  HC  DCE A 107      37.035  21.720   4.146  1.00  0.00      A    H
ATOM   1275  HC1 DCE A 107      36.433  20.726   5.567  1.00  0.00      A    H
ATOM   1276  Cl  DCE A 107      38.618  21.389   6.025  1.00  0.00      A   CL
ATOM   1277  CT1 DCE A 107      36.436  22.854   5.895  1.00  0.00      A    C
ATOM   1278  HC2 DCE A 107      35.353  22.783   5.796  1.00  0.00      A    H
ATOM   1279  Cl1 DCE A 107      36.838  23.017   7.697  1.00  0.00      A   CL
ATOM   1280  HC3 DCE A 107      36.679  23.807   5.425  1.00  0.00      A    H
ATOM   1285  CT  DCE A 108       5.867  33.529   3.654  1.00  0.00      A    C
ATOM   1286  HC  DCE A 108       6.290  32.659   3.154  1.00  0.00      A    H
ATOM   1287  HC1 DCE A 108       5.430  33.252   4.613  1.00  0.00      A    H
ATOM   1288  Cl  DCE A 108       7.068  34.771   3.942  1.00  0.00      A   CL
ATOM   1289  CT1 DCE A 108       4.764  34.232   2.916  1.00  0.00      A    C
ATOM   1290  HC2 DCE A 108       3.867  33.669   2.656  1.00  0.00      A    H
ATOM   1291  Cl1 DCE A 108       4.111  35.584   3.875  1.00  0.00      A   CL
ATOM   1292  HC3 DCE A 108       5.209  34.666   2.021  1.00  0.00      A    H
ATOM   1297  CT  DCE A 109      44.263   7.372  14.547  1.00  0.00      A    C
ATOM   1298  HC  DCE A 109      44.027   8.390  14.857  1.00  0.00      A    H
ATOM   1299  HC1 DCE A 109      44.867   7.353  13.640  1.00  0.00      A    H
ATOM   1300  Cl  DCE A 109      44.945   6.492  15.915  1.00  0.00      A   CL
ATOM   1301  CT1 DCE A 109      42.988   6.688  14.107  1.00  0.00      A    C
ATOM   1302  HC2 DCE A 109      43.278   5.744  13.647  1.00  0.00      A    H
ATOM   1303  Cl1 DCE A 109      42.086   6.212  15.549  1.00  0.00      A   CL
ATOM   1304  HC3 DCE A 109      42.609   7.372  13.347  1.00  0.00      A    H
ATOM   1309  CT  DCE A 110      12.667  39.571  42.793  1.00  0.00      A    C
ATOM   1310  HC  DCE A 110      12.440  38.967  43.672  1.00  0.00      A    H
ATOM   1311  HC1 DCE A 110      13.738  39.686  42.626  1.00  0.00      A    H
ATOM   1312  Cl  DCE A 110      12.133  38.631  41.420  1.00  0.00      A   CL
ATOM   1313  CT1 DCE A 110      11.992  40.962  42.824  1.00  0.00      A    C
ATOM   1314  HC2 DCE A 110      10.904  41.015  42.788  1.00  0.00      A    H
ATOM   1315  Cl1 DCE A 110      12.565  41.776  44.344  1.00  0.00      A   CL
ATOM   1316  HC3 DCE A 110      12.491  41.487  42.010  1.00  0.00      A    H
ATOM   1321  CT  DCE A 111      43.613  25.433  11.852  1.00  0.00      A    C
ATOM   1322  HC  DCE A 111      42.843  24.852  12.360  1.00  0.00      A    H
ATOM   1323  HC1 DCE A 111      43.450  26.511  11.862  1.00  0.00      A    H
ATOM   1324  Cl  DCE A 111      45.129  25.194  12.753  1.00  0.00      A   CL
ATOM   1325  CT1 DCE A 111      43.695  24.922  10.428  1.00  0.00      A    C
ATOM   1326  HC2 DCE A 111      44.018  25.750   9.796  1.00  0.00      A    H
ATOM   1327  Cl1 DCE A 111      44.636  23.461  10.306  1.00  0.00      A   CL
ATOM   1328  HC3 DCE A 111      42.708  24.572  10.125  1.00  0.00      A    H
ATOM   1333  CT  DCE A 112      18.448   6.397  22.215  1.00  0.00      A    C
ATOM   1334  HC  DCE A 112      18.388   6.509  23.298  1.00  0.00      A    H
ATOM   1335  HC1 DCE A 112      19.060   7.235  21.881  1.00  0.00      A    H
ATOM   1336  Cl  DCE A 112      19.392   4.860  21.984  1.00  0.00      A   CL
ATOM   1337  CT1 DCE A 112      17.087   6.223  21.579  1.00  0.00      A    C
ATOM   1338  HC2 DCE A 112      16.548   7.171  21.572  1.00  0.00      A    H
ATOM   1339  Cl1 DCE A 112      17.234   5.644  19.911  1.00  0.00      A   CL
ATOM   1340  HC3 DCE A 112      16.515   5.447  22.087  1.00  0.00      A    H
ATOM   1345  CT  DCE A 113       7.737  29.129  22.955  1.00  0.00      A    C
ATOM   1346  HC  DCE A 113       7.412  29.766  22.132  1.00  0.00      A    H
ATOM   1347  HC1 DCE A 113       7.910  28.091  22.673  1.00  0.00      A    H
ATOM   1348  Cl  DCE A 113       9.148  29.904  23.709  1.00  0.00      A   CL
ATOM   1349  CT1 DCE A 113       6.528  28.964  23.909  1.00  0.00      A    C
ATOM   1350  HC2 DCE A 113       6.323  29.924  24.383  1.00  0.00      A    H
ATOM   1351  Cl1 DCE A 113       5.050  28.351  23.081  1.00  0.00      A   CL
ATOM   1352  HC3 DCE A 113       6.736  28.231  24.688  1.00  0.00      A    H
ATOM   1357  CT  DCE A 114      22.055  38.749  45.738  1.00  0.00      A    C
ATOM   1358  HC  DCE A 114      21.219  38.615  46.424  1.00  0.00      A    H
ATOM   1359  HC1 DCE A 114      22.878  38.128  46.092  1.00  0.00      A    H
ATOM   1360  Cl  DCE A 114      21.463  38.218  44.106  1.00  0.00      A   CL
ATOM   1361  CT1 DCE A 114      22.348  40.220  45.695  1.00  0.00      A    C
ATOM   1362  HC2 DCE A 114      23.003  40.581  44.901  1.00  0.00      A    H
ATOM   1363  Cl1 DCE A 114      20.864  41.109  45.436  1.00  0.00      A   CL
ATOM   1364  HC3 DCE A 114      22.737  40.543  46.660  1.00  0.00      A    H
ATOM   1369  CT  DCE A 115       9.199  14.684  27.239  1.00  0.00      A    C
ATOM   1370  HC  DCE A 115       9.328  15.208  26.293  1.00  0.00      A    H
ATOM   1371  HC1 DCE A 115       9.014  13.618  27.103  1.00  0.00      A    H
ATOM   1372  Cl  DCE A 115      10.792  14.777  28.121  1.00  0.00      A   CL
ATOM   1373  CT1 DCE A 115       8.105  15.261  28.087  1.00  0.00      A    C
ATOM   1374  HC2 DCE A 115       7.170  15.369  27.536  1.00  0.00      A    H
ATOM   1375  Cl1 DCE A 115       7.700  14.314  29.505  1.00  0.00      A   CL
ATOM   1376  HC3 DCE A 115       8.460  16.226  28.448  1.00  0.00      A    H
ATOM   1381  CT  DCE A 116      33.870  11.170  17.666  1.00  0.00      A    C
ATOM   1382  HC  DCE A 116      32.878  11.616  17.597  1.00  0.00      A    H
ATOM   1383  HC1 DCE A 116      34.511  12.031  17.479  1.00  0.00      A    H
ATOM   1384  Cl  DCE A 116      34.255  10.573  19.295  1.00  0.00      A   CL
ATOM   1385  CT1 DCE A 116      34.366  10.218  16.542  1.00  0.00      A    C
ATOM   1386  HC2 DCE A 116      34.095  10.624  15.567  1.00  0.00      A    H
ATOM   1387  Cl1 DCE A 116      36.072  10.067  16.743  1.00  0.00      A   CL
ATOM   1388  HC3 DCE A 116      33.991   9.195  16.568  1.00  0.00      A    H
ATOM   1393  CT  DCE A 117      29.328  14.878  17.907  1.00  0.00      A    C
ATOM   1394  HC  DCE A 117      29.917  14.565  18.769  1.00  0.00      A    H
ATOM   1395  HC1 DCE A 117      29.325  15.947  18.119  1.00  0.00      A    H
ATOM   1396  Cl  DCE A 117      30.002  14.464  16.303  1.00  0.00      A   CL
ATOM   1397  CT1 DCE A 117      27.909  14.413  17.947  1.00  0.00      A    C
ATOM   1398  HC2 DCE A 117      27.284  14.647  18.809  1.00  0.00      A    H
ATOM   1399  Cl1 DCE A 117      27.094  14.947  16.448  1.00  0.00      A   CL
ATOM   1400  HC3 DCE A 117      27.867  13.324  17.913  1.00  0.00      A    H
ATOM   1405  CT  DCE A 118      28.625  24.174  26.418  1.00  0.00      A    C
ATOM   1406  HC  DCE A 118      28.719  23.160  26.805  1.00  0.00      A    H
ATOM   1407  HC1 DCE A 118      28.891  24.882  27.204  1.00  0.00      A    H
ATOM   1408  Cl  DCE A 118      29.572  24.380  24.947  1.00  0.00      A   CL
ATOM   1409  CT1 DCE A 118      27.141  24.688  26.305  1.00  0.00      A    C
ATOM   1410  HC2 DCE A 118      27.076  25.767  26.166  1.00  0.00      A    H
ATOM   1411  Cl1 DCE A 118      26.301  23.903  24.906  1.00  0.00      A   CL
ATOM   1412  HC3 DCE A 118      26.590  24.566  27.238  1.00  0.00      A    H
ATOM   1417  CT  DCE A 119      25.458  14.739   5.430  1.00  0.00      A    C
ATOM   1418  HC  DCE A 119      25.684  14.404   4.417  1.00  0.00      A    H
ATOM   1419  HC1 DCE A 119      25.356  13.859   6.065  1.00  0.00      A    H
ATOM   1420  Cl  DCE A 119      26.775  15.712   6.212  1.00  0.00      A   CL
ATOM   1421  CT1 DCE A 119      24.127  15.355   5.586  1.00  0.00      A    C
ATOM   1422  HC2 DCE A 119      23.964  15.414   6.662  1.00  0.00      A    H
ATOM   1423  Cl1 DCE A 119      24.084  16.978   4.942  1.00  0.00      A   CL
ATOM   1424  HC3 DCE A 119      23.507  14.612   5.085  1.00  0.00      A    H
ATOM   1429  CT  DCE A 120      43.229  -0.076  18.028  1.00  0.00      A    C
ATOM   1430  HC  DCE A 120      43.332  -0.838  18.800  1.00  0.00      A    H
ATOM   1431  HC1 DCE A 120      43.825   0.799  18.289  1.00  0.00      A    H
ATOM   1432  Cl  DCE A 120      43.666  -0.730  16.531  1.00  0.00      A   CL
ATOM   1433  CT1 DCE A 120      41.771   0.418  18.023  1.00  0.00      A    C
ATOM   1434  HC2 DCE A 120      41.043  -0.377  17.864  1.00  0.00      A    H
ATOM   1435  Cl1 DCE A 120      41.330   1.193  19.504  1.00  0.00      A   CL
ATOM   1436  HC3 DCE A 120      41.541   1.168  17.265  1.00  0.00      A    H
ATOM   1441  CT  DCE A 121       6.316  34.863  23.213  1.00  0.00      A    C
ATOM   1442  HC  DCE A 121       6.541  35.872  23.559  1.00  0.00      A    H
ATOM   1443  HC1 DCE A 121       5.679  34.431  23.985  1.00  0.00      A    H
ATOM   1444  Cl  DCE A 121       5.304  35.090  21.729  1.00  0.00      A   CL
ATOM   1445  CT1 DCE A 121       7.607  34.025  22.947  1.00  0.00      A    C
ATOM   1446  HC2 DCE A 121       8.253  33.845  23.806  1.00  0.00      A    H
ATOM   1447  Cl1 DCE A 121       7.177  32.456  22.350  1.00  0.00      A   CL
ATOM   1448  HC3 DCE A 121       8.248  34.565  22.251  1.00  0.00      A    H
ATOM   1453  CT  DCE A 122      20.103   5.536  16.511  1.00  0.00      A    C
ATOM   1454  HC  DCE A 122      19.974   5.854  17.546  1.00  0.00      A    H
ATOM   1455  HC1 DCE A 122      21.175   5.717  16.433  1.00  0.00      A    H
ATOM   1456  Cl  DCE A 122      19.550   3.863  16.339  1.00  0.00      A   CL
ATOM   1457  CT1 DCE A 122      19.493   6.255  15.331  1.00  0.00      A    C
ATOM   1458  HC2 DCE A 122      19.794   7.301  15.394  1.00  0.00      A    H
ATOM   1459  Cl1 DCE A 122      20.267   5.646  13.848  1.00  0.00      A   CL
ATOM   1460  HC3 DCE A 122      18.418   6.105  15.233  1.00  0.00      A    H
ATOM   1465  CT  DCE A 123       2.118  26.108  36.345  1.00  0.00      A    C
ATOM   1466  HC  DCE A 123       2.319  26.855  37.114  1.00  0.00      A    H
ATOM   1467  HC1 DCE A 123       1.207  25.526  36.480  1.00  0.00      A    H
ATOM   1468  Cl  DCE A 123       2.095  26.790  34.687  1.00  0.00      A   CL
ATOM   1469  CT1 DCE A 123       3.236  25.072  36.308  1.00  0.00      A    C
ATOM   1470  HC2 DCE A 123       3.065  24.364  35.497  1.00  0.00      A    H
ATOM   1471  Cl1 DCE A 123       4.865  25.925  35.992  1.00  0.00      A   CL
ATOM   1472  HC3 DCE A 123       3.329  24.650  37.309  1.00  0.00      A    H
ATOM   1477  CT  DCE A 124      26.155  41.435  42.772  1.00  0.00      A    C
ATOM   1478  HC  DCE A 124      27.232  41.366  42.923  1.00  0.00      A    H
ATOM   1479  HC1 DCE A 124      26.131  41.623  41.698  1.00  0.00      A    H
ATOM   1480  Cl  DCE A 124      25.466  39.981  43.349  1.00  0.00      A   CL
ATOM   1481  CT1 DCE A 124      25.381  42.531  43.509  1.00  0.00      A    C
ATOM   1482  HC2 DCE A 124      24.323  42.473  43.251  1.00  0.00      A    H
ATOM   1483  Cl1 DCE A 124      25.740  42.141  45.220  1.00  0.00      A   CL
ATOM   1484  HC3 DCE A 124      25.734  43.543  43.312  1.00  0.00      A    H
ATOM   1489  CT  DCE A 125       0.612  18.204  24.913  1.00  0.00      A    C
ATOM   1490  HC  DCE A 125       1.652  17.904  24.778  1.00  0.00      A    H
ATOM   1491  HC1 DCE A 125       0.012  17.560  25.555  1.00  0.00      A    H
ATOM   1492  Cl  DCE A 125       0.558  19.716  25.907  1.00  0.00      A   CL
ATOM   1493  CT1 DCE A 125      -0.078  18.604  23.626  1.00  0.00      A    C
ATOM   1494  HC2 DCE A 125      -0.039  17.858  22.832  1.00  0.00      A    H
ATOM   1495  Cl1 DCE A 125      -1.794  18.781  23.945  1.00  0.00      A   CL
ATOM   1496  HC3 DCE A 125       0.291  19.569  23.279  1.00  0.00      A    H
ATOM   1501  CT  DCE A 126      25.940  35.036  34.175  1.00  0.00      A    C
ATOM   1502  HC  DCE A 126      26.939  35.453  34.301  1.00  0.00      A    H
ATOM   1503  HC1 DCE A 126      25.178  35.750  34.488  1.00  0.00      A    H
ATOM   1504  Cl  DCE A 126      25.744  34.621  32.441  1.00  0.00      A   CL
ATOM   1505  CT1 DCE A 126      25.768  33.801  34.977  1.00  0.00      A    C
ATOM   1506  HC2 DCE A 126      24.784  33.373  34.789  1.00  0.00      A    H
ATOM   1507  Cl1 DCE A 126      27.041  32.645  34.590  1.00  0.00      A   CL
ATOM   1508  HC3 DCE A 126      26.045  33.918  36.025  1.00  0.00      A    H
ATOM   1513  CT  DCE A 127      43.934  21.322   3.767  1.00  0.00      A    C
ATOM   1514  HC  DCE A 127      44.529  20.701   4.436  1.00  0.00      A    H
ATOM   1515  HC1 DCE A 127      44.650  22.088   3.470  1.00  0.00      A    H
ATOM   1516  Cl  DCE A 127      43.265  20.303   2.386  1.00  0.00      A   CL
ATOM   1517  CT1 DCE A 127      42.746  21.986   4.551  1.00  0.00      A    C
ATOM   1518  HC2 DCE A 127      42.993  22.547   5.452  1.00  0.00      A    H
ATOM   1519  Cl1 DCE A 127      41.814  23.170   3.574  1.00  0.00      A   CL
ATOM   1520  HC3 DCE A 127      42.044  21.284   5.001  1.00  0.00      A    H
ATOM   1525  CT  DCE A 128       8.624  45.487  10.601  1.00  0.00      A    C
ATOM   1526  HC  DCE A 128       8.352  45.122  11.592  1.00  0.00      A    H
ATOM   1527  HC1 DCE A 128       7.767  46.088  10.300  1.00  0.00      A    H
ATOM   1528  Cl  DCE A 128      10.079  46.550  10.737  1.00  0.00      A   CL
ATOM   1529  CT1 DCE A 128       8.855  44.316   9.630  1.00  0.00      A    C
ATOM   1530  HC2 DCE A 128       8.099  43.531   9.630  1.00  0.00      A    H
ATOM   1531  Cl1 DCE A 128       9.004  44.842   7.967  1.00  0.00      A   CL
ATOM   1532  HC3 DCE A 128       9.781  43.814   9.910  1.00  0.00      A    H
ATOM   1537  CT  DCE A 129      37.424  18.416   7.806  1.00  0.00      A    C
ATOM   1538  HC  DCE A 129      37.356  17.480   8.360  1.00  0.00      A    H
ATOM   1539  HC1 DCE A 129      38.406  18.796   8.087  1.00  0.00      A    H
ATOM   1540  Cl  DCE A 129      37.383  17.985   6.162  1.00  0.00      A   CL
ATOM   1541  CT1 DCE A 129      36.348  19.375   8.187  1.00  0.00      A    C
ATOM   1542  HC2 DCE A 129      35.372  19.084   7.798  1.00  0.00      A    H
ATOM   1543  Cl1 DCE A 129      36.244  19.417   9.951  1.00  0.00      A   CL
ATOM   1544  HC3 DCE A 129      36.652  20.334   7.767  1.00  0.00      A    H
ATOM   1549  CT  DCE A 130      21.817  16.106  29.663  1.00  0.00      A    C
ATOM   1550  HC  DCE A 130      22.783  16.601  29.569  1.00  0.00      A    H
ATOM   1551  HC1 DCE A 130      21.369  15.759  28.732  1.00  0.00      A    H
ATOM   1552  Cl  DCE A 130      22.001  14.832  30.865  1.00  0.00      A   CL
ATOM   1553  CT1 DCE A 130      20.780  17.108  30.067  1.00  0.00      A    C
ATOM   1554  HC2 DCE A 130      20.758  17.822  29.243  1.00  0.00      A    H
ATOM   1555  Cl1 DCE A 130      19.169  16.223  30.216  1.00  0.00      A   CL
ATOM   1556  HC3 DCE A 130      21.063  17.629  30.981  1.00  0.00      A    H
ATOM   1561  CT  DCE A 131      23.367  30.593  26.180  1.00  0.00      A    C
ATOM   1562  HC  DCE A 131      22.351  30.197  26.174  1.00  0.00      A    H
ATOM   1563  HC1 DCE A 131      23.219  31.671  26.252  1.00  0.00      A    H
ATOM   1564  Cl  DCE A 131      24.068  29.921  27.647  1.00  0.00      A   CL
ATOM   1565  CT1 DCE A 131      24.271  30.213  25.051  1.00  0.00      A    C
ATOM   1566  HC2 DCE A 131      25.328  30.344  25.284  1.00  0.00      A    H
ATOM   1567  Cl1 DCE A 131      24.089  28.622  24.291  1.00  0.00      A   CL
ATOM   1568  HC3 DCE A 131      24.111  30.948  24.262  1.00  0.00      A    H
ATOM   1573  CT  DCE A 132      10.092  28.703  45.002  1.00  0.00      A    C
ATOM   1574  HC  DCE A 132       9.550  29.471  45.555  1.00  0.00      A    H
ATOM   1575  HC1 DCE A 132       9.679  27.698  45.085  1.00  0.00      A    H
ATOM   1576  Cl  DCE A 132      10.024  29.107  43.301  1.00  0.00      A   CL
ATOM   1577  CT1 DCE A 132      11.498  28.582  45.526  1.00  0.00      A    C
ATOM   1578  HC2 DCE A 132      11.924  29.575  45.381  1.00  0.00      A    H
ATOM   1579  Cl1 DCE A 132      11.556  28.009  47.211  1.00  0.00      A   CL
ATOM   1580  HC3 DCE A 132      12.078  27.880  44.928  1.00  0.00      A    H
ATOM   1585  CT  DCE A 133      13.286  45.126   1.077  1.00  0.00      A    C
ATOM   1586  HC  DCE A 133      13.804  44.171   0.987  1.00  0.00      A    H
ATOM   1587  HC1 DCE A 133      14.065  45.728   1.544  1.00  0.00      A    H
ATOM   1588  Cl  DCE A 133      12.735  45.678  -0.511  1.00  0.00      A   CL
ATOM   1589  CT1 DCE A 133      12.243  45.138   2.088  1.00  0.00      A    C
ATOM   1590  HC2 DCE A 133      11.272  44.885   1.663  1.00  0.00      A    H
ATOM   1591  Cl1 DCE A 133      12.730  44.112   3.462  1.00  0.00      A   CL
ATOM   1592  HC3 DCE A 133      12.225  46.165   2.454  1.00  0.00      A    H
ATOM   1597  CT  DCE A 134      45.767  26.819  40.443  1.00  0.00      A    C
ATOM   1598  HC  DCE A 134      45.834  25.893  41.013  1.00  0.00      A    H
ATOM   1599  HC1 DCE A 134      46.678  26.785  39.847  1.00  0.00      A    H
ATOM   1600  Cl  DCE A 134      44.475  26.677  39.232  1.00  0.00      A   CL
ATOM   1601  CT1 DCE A 134      45.707  27.968  41.387  1.00  0.00      A    C
ATOM   1602  HC2 DCE A 134      45.727  28.874  40.782  1.00  0.00      A    H
ATOM   1603  Cl1 DCE A 134      44.267  27.942  42.365  1.00  0.00      A   CL
ATOM   1604  HC3 DCE A 134      46.585  27.944  42.033  1.00  0.00      A    H
ATOM   1609  CT  DCE A 135      22.402  25.338  27.189  1.00  0.00      A    C
ATOM   1610  HC  DCE A 135      21.486  25.179  27.758  1.00  0.00      A    H
ATOM   1611  HC1 DCE A 135      22.941  24.395  27.101  1.00  0.00      A    H
ATOM   1612  Cl  DCE A 135      21.842  25.692  25.528  1.00  0.00      A   CL
ATOM   1613  CT1 DCE A 135      23.452  26.366  27.593  1.00  0.00      A    C
ATOM   1614  HC2 DCE A 135      23.399  27.307  27.045  1.00  0.00      A    H
ATOM   1615  Cl1 DCE A 135      23.156  26.710  29.385  1.00  0.00      A   CL
ATOM   1616  HC3 DCE A 135      24.511  26.108  27.567  1.00  0.00      A    H
ATOM   1621  CT  DCE A 136      28.254  30.265   5.754  1.00  0.00      A    C
ATOM   1622  HC  DCE A 136      28.362  30.666   6.761  1.00  0.00      A    H
ATOM   1623  HC1 DCE A 136      27.748  29.301   5.782  1.00  0.00      A    H
ATOM   1624  Cl  DCE A 136      27.247  31.498   4.914  1.00  0.00      A   CL
ATOM   1625  CT1 DCE A 136      29.613  30.163   4.996  1.00  0.00      A    C
ATOM   1626  HC2 DCE A 136      30.103  31.137   4.972  1.00  0.00      A    H
ATOM   1627  Cl1 DCE A 136      30.631  29.059   5.993  1.00  0.00      A   CL
ATOM   1628  HC3 DCE A 136      29.488  29.686   4.024  1.00  0.00      A    H
ATOM   1633  CT  DCE A 137      30.502  17.441  31.086  1.00  0.00      A    C
ATOM   1634  HC  DCE A 137      30.589  18.401  30.577  1.00  0.00      A    H
ATOM   1635  HC1 DCE A 137      31.044  17.402  32.031  1.00  0.00      A    H
ATOM   1636  Cl  DCE A 137      28.864  17.263  31.729  1.00  0.00      A   CL
ATOM   1637  CT1 DCE A 137      30.921  16.356  30.053  1.00  0.00      A    C
ATOM   1638  HC2 DCE A 137      31.263  15.445  30.545  1.00  0.00      A    H
ATOM   1639  Cl1 DCE A 137      29.637  15.895  28.848  1.00  0.00      A   CL
ATOM   1640  HC3 DCE A 137      31.706  16.735  29.398  1.00  0.00      A    H
ATOM   1645  CT  DCE A 138      35.898  24.998  45.675  1.00  0.00      A    C
ATOM   1646  HC  DCE A 138      35.806  25.857  46.340  1.00  0.00      A    H
ATOM   1647  HC1 DCE A 138      36.902  24.806  45.299  1.00  0.00      A    H
ATOM   1648  Cl  DCE A 138      35.296  23.564  46.569  1.00  0.00      A   CL
ATOM   1649  CT1 DCE A 138      35.065  25.209  44.378  1.00  0.00      A    C
ATOM   1650  HC2 DCE A 138      35.663  25.969  43.876  1.00  0.00      A    H
ATOM   1651  Cl1 DCE A 138      35.098  23.787  43.432  1.00  0.00      A   CL
ATOM   1652  HC3 DCE A 138      34.034  25.535  44.515  1.00  0.00      A    H
ATOM   1657  CT  DCE A 139      40.309  35.092  11.016  1.00  0.00      A    C
ATOM   1658  HC  DCE A 139      40.034  35.413  10.011  1.00  0.00      A    H
ATOM   1659  HC1 DCE A 139      41.333  35.420  11.196  1.00  0.00      A    H
ATOM   1660  Cl  DCE A 139      39.198  35.925  12.203  1.00  0.00      A   CL
ATOM   1661  CT1 DCE A 139      40.129  33.550  11.070  1.00  0.00      A    C
ATOM   1662  HC2 DCE A 139      40.365  33.134  12.050  1.00  0.00      A    H
ATOM   1663  Cl1 DCE A 139      38.458  33.164  10.732  1.00  0.00      A   CL
ATOM   1664  HC3 DCE A 139      40.651  32.974  10.307  1.00  0.00      A    H
ATOM   1669  CT  DCE A 140      43.592  41.860  39.316  1.00  0.00      A    C
ATOM   1670  HC  DCE A 140      44.459  42.143  39.912  1.00  0.00      A    H
ATOM   1671  HC1 DCE A 140      43.296  40.834  39.537  1.00  0.00      A    H
ATOM   1672  Cl  DCE A 140      42.170  42.911  39.786  1.00  0.00      A   CL
ATOM   1673  CT1 DCE A 140      43.882  41.909  37.865  1.00  0.00      A    C
ATOM   1674  HC2 DCE A 140      43.184  41.316  37.273  1.00  0.00      A    H
ATOM   1675  Cl1 DCE A 140      43.667  43.594  37.228  1.00  0.00      A   CL
ATOM   1676  HC3 DCE A 140      44.899  41.602  37.622  1.00  0.00      A    H
ATOM   1681  CT  DCE A 141       4.295  27.239   8.673  1.00  0.00      A    C
ATOM   1682  HC  DCE A 141       5.282  27.378   8.233  1.00  0.00      A    H
ATOM   1683  HC1 DCE A 141       4.095  28.079   9.338  1.00  0.00      A    H
ATOM   1684  Cl  DCE A 141       3.078  27.280   7.283  1.00  0.00      A   CL
ATOM   1685  CT1 DCE A 141       4.230  25.857   9.336  1.00  0.00      A    C
ATOM   1686  HC2 DCE A 141       4.567  26.227  10.305  1.00  0.00      A    H
ATOM   1687  Cl1 DCE A 141       2.602  25.182   9.649  1.00  0.00      A   CL
ATOM   1688  HC3 DCE A 141       4.902  25.090   8.951  1.00  0.00      A    H
ATOM   1693  CT  DCE A 142      26.215   3.545  20.404  1.00  0.00      A    C
ATOM   1694  HC  DCE A 142      26.788   4.445  20.623  1.00  0.00      A    H
ATOM   1695  HC1 DCE A 142      25.299   3.736  19.844  1.00  0.00      A    H
ATOM   1696  Cl  DCE A 142      27.291   2.496  19.503  1.00  0.00      A   CL
ATOM   1697  CT1 DCE A 142      25.790   2.722  21.590  1.00  0.00      A    C
ATOM   1698  HC2 DCE A 142      25.499   1.739  21.218  1.00  0.00      A    H
ATOM   1699  Cl1 DCE A 142      27.092   2.706  22.876  1.00  0.00      A   CL
ATOM   1700  HC3 DCE A 142      24.929   3.184  22.073  1.00  0.00      A    H
ATOM   1705  CT  DCE A 143      12.747   3.953   3.351  1.00  0.00      A    C
ATOM   1706  HC  DCE A 143      12.734   4.935   3.823  1.00  0.00      A    H
ATOM   1707  HC1 DCE A 143      13.279   3.225   3.963  1.00  0.00      A    H
ATOM   1708  Cl  DCE A 143      11.087   3.461   3.216  1.00  0.00      A   CL
ATOM   1709  CT1 DCE A 143      13.410   4.073   2.008  1.00  0.00      A    C
ATOM   1710  HC2 DCE A 143      14.474   4.284   2.118  1.00  0.00      A    H
ATOM   1711  Cl1 DCE A 143      13.267   2.556   1.096  1.00  0.00      A   CL
ATOM   1712  HC3 DCE A 143      12.925   4.855   1.425  1.00  0.00      A    H
ATOM   1717  CT  DCE A 144      20.844  43.880   2.247  1.00  0.00      A    C
ATOM   1718  HC  DCE A 144      20.702  42.956   1.686  1.00  0.00      A    H
ATOM   1719  HC1 DCE A 144      21.229  43.581   3.222  1.00  0.00      A    H
ATOM   1720  Cl  DCE A 144      22.073  44.743   1.270  1.00  0.00      A   CL
ATOM   1721  CT1 DCE A 144      19.638  44.846   2.610  1.00  0.00      A    C
ATOM   1722  HC2 DCE A 144      18.854  44.405   3.226  1.00  0.00      A    H
ATOM   1723  Cl1 DCE A 144      20.383  46.102   3.558  1.00  0.00      A   CL
ATOM   1724  HC3 DCE A 144      19.075  45.337   1.816  1.00  0.00      A    H
ATOM   1729  CT  DCE A 145      24.339   3.594  14.094  1.00  0.00      A    C
ATOM   1730  HC  DCE A 145      25.134   2.936  13.742  1.00  0.00      A    H
ATOM   1731  HC1 DCE A 145      24.408   3.849  15.151  1.00  0.00      A    H
ATOM   1732  Cl  DCE A 145      24.532   5.146  13.265  1.00  0.00      A   CL
ATOM   1733  CT1 DCE A 145      22.995   2.948  13.789  1.00  0.00      A    C
ATOM   1734  HC2 DCE A 145      22.815   2.701  12.743  1.00  0.00      A    H
ATOM   1735  Cl1 DCE A 145      22.550   1.486  14.660  1.00  0.00      A   CL
ATOM   1736  HC3 DCE A 145      22.208   3.685  13.948  1.00  0.00      A    H
ATOM   1741  CT  DCE A 146       3.521   8.248  24.888  1.00  0.00      A    C
ATOM   1742  HC  DCE A 146       4.087   7.472  24.372  1.00  0.00      A    H
ATOM   1743  HC1 DCE A 146       4.208   9.092  24.935  1.00  0.00      A    H
ATOM   1744  Cl  DCE A 146       2.121   8.676  23.930  1.00  0.00      A   CL
ATOM   1745  CT1 DCE A 146       3.076   7.717  26.242  1.00  0.00      A    C
ATOM   1746  HC2 DCE A 146       2.267   6.996  26.119  1.00  0.00      A    H
ATOM   1747  Cl1 DCE A 146       4.464   7.050  27.182  1.00  0.00      A   CL
ATOM   1748  HC3 DCE A 146       2.581   8.520  26.789  1.00  0.00      A    H
ATOM   1753  CT  DCE A 147      10.721  34.694  14.446  1.00  0.00      A    C
ATOM   1754  HC  DCE A 147      11.773  34.631  14.724  1.00  0.00      A    H
ATOM   1755  HC1 DCE A 147      10.443  33.803  13.883  1.00  0.00      A    H
ATOM   1756  Cl  DCE A 147       9.790  34.683  15.918  1.00  0.00      A   CL
ATOM   1757  CT1 DCE A 147      10.406  36.002  13.743  1.00  0.00      A    C
ATOM   1758  HC2 DCE A 147      11.023  36.037  12.846  1.00  0.00      A    H
ATOM   1759  Cl1 DCE A 147       8.620  36.281  13.416  1.00  0.00      A   CL
ATOM   1760  HC3 DCE A 147      10.644  36.890  14.329  1.00  0.00      A    H
ATOM   1765  CT  DCE A 148      34.170  37.225   8.412  1.00  0.00      A    C
ATOM   1766  HC  DCE A 148      33.561  36.799   7.615  1.00  0.00      A    H
ATOM   1767  HC1 DCE A 148      34.857  37.910   7.915  1.00  0.00      A    H
ATOM   1768  Cl  DCE A 148      33.162  37.897   9.726  1.00  0.00      A   CL
ATOM   1769  CT1 DCE A 148      35.031  36.070   8.886  1.00  0.00      A    C
ATOM   1770  HC2 DCE A 148      35.512  35.578   8.041  1.00  0.00      A    H
ATOM   1771  Cl1 DCE A 148      36.344  36.807   9.857  1.00  0.00      A   CL
ATOM   1772  HC3 DCE A 148      34.505  35.293   9.440  1.00  0.00      A    H
ATOM   1777  CT  DCE A 149      32.316   6.350  35.006  1.00  0.00      A    C
ATOM   1778  HC  DCE A 149      31.937   5.807  34.140  1.00  0.00      A    H
ATOM   1779  HC1 DCE A 149      33.233   6.859  34.709  1.00  0.00      A    H
ATOM   1780  Cl  DCE A 149      30.914   7.507  35.302  1.00  0.00      A   CL
ATOM   1781  CT1 DCE A 149      32.439   5.504  36.332  1.00  0.00      A    C
ATOM   1782  HC2 DCE A 149      32.695   6.046  37.242  1.00  0.00      A    H
ATOM   1783  Cl1 DCE A 149      30.988   4.654  36.727  1.00  0.00      A   CL
ATOM   1784  HC3 DCE A 149      33.091   4.641  36.197  1.00  0.00      A    H
ATOM   1789  CT  DCE A 150       8.990   3.037  45.854  1.00  0.00      A    C
ATOM   1790  HC  DCE A 150       8.913   3.714  45.003  1.00  0.00      A    H
ATOM   1791  HC1 DCE A 150       9.707   3.610  46.440  1.00  0.00      A    H
ATOM   1792  Cl  DCE A 150       7.404   2.745  46.590  1.00  0.00      A   CL
ATOM   1793  CT1 DCE A 150       9.458   1.628  45.531  1.00  0.00      A    C
ATOM   1794  HC2 DCE A 150       9.696   1.147  46.480  1.00  0.00      A    H
ATOM   1795  Cl1 DCE A 150       8.277   0.591  44.673  1.00  0.00      A   CL
ATOM   1796  HC3 DCE A 150      10.380   1.681  44.952  1.00  0.00      A    H
ATOM   1801  CT  DCE A 151      22.922  33.840  21.954  1.00  0.00      A    C
ATOM   1802  HC  DCE A 151      22.040  33.217  21.806  1.00  0.00      A    H
ATOM   1803  HC1 DCE A 151      23.749  33.288  21.507  1.00  0.00      A    H
ATOM   1804  Cl  DCE A 151      22.719  35.275  20.965  1.00  0.00      A   CL
ATOM   1805  CT1 DCE A 151      23.045  34.253  23.440  1.00  0.00      A    C
ATOM   1806  HC2 DCE A 151      23.236  33.388  24.075  1.00  0.00      A    H
ATOM   1807  Cl1 DCE A 151      24.601  35.261  23.587  1.00  0.00      A   CL
ATOM   1808  HC3 DCE A 151      22.184  34.766  23.869  1.00  0.00      A    H
ATOM   1813  CT  DCE A 152      43.671  12.704  23.269  1.00  0.00      A    C
ATOM   1814  HC  DCE A 152      43.590  12.790  22.185  1.00  0.00      A    H
ATOM   1815  HC1 DCE A 152      42.937  11.940  23.524  1.00  0.00      A    H
ATOM   1816  Cl  DCE A 152      45.253  12.057  23.722  1.00  0.00      A   CL
ATOM   1817  CT1 DCE A 152      43.409  13.998  24.051  1.00  0.00      A    C
ATOM   1818  HC2 DCE A 152      43.189  13.841  25.107  1.00  0.00      A    H
ATOM   1819  Cl1 DCE A 152      44.847  15.018  24.100  1.00  0.00      A   CL
ATOM   1820  HC3 DCE A 152      42.635  14.575  23.545  1.00  0.00      A    H
ATOM   1825  CT  DCE A 153      14.675   3.272   7.217  1.00  0.00      A    C
ATOM   1826  HC  DCE A 153      15.103   3.837   6.389  1.00  0.00      A    H
ATOM   1827  HC1 DCE A 153      13.935   2.682   6.677  1.00  0.00      A    H
ATOM   1828  Cl  DCE A 153      15.850   2.173   8.080  1.00  0.00      A   CL
ATOM   1829  CT1 DCE A 153      13.987   4.295   8.130  1.00  0.00      A    C
ATOM   1830  HC2 DCE A 153      13.218   4.721   7.485  1.00  0.00      A    H
ATOM   1831  Cl1 DCE A 153      13.158   3.437   9.441  1.00  0.00      A   CL
ATOM   1832  HC3 DCE A 153      14.572   5.125   8.527  1.00  0.00      A    H
ATOM   1837  CT  DCE A 154      16.342  44.592  43.304  1.00  0.00      A    C
ATOM   1838  HC  DCE A 154      17.248  44.637  42.699  1.00  0.00      A    H
ATOM   1839  HC1 DCE A 154      16.673  44.244  44.283  1.00  0.00      A    H
ATOM   1840  Cl  DCE A 154      15.788  46.300  43.523  1.00  0.00      A   CL
ATOM   1841  CT1 DCE A 154      15.200  43.679  42.885  1.00  0.00      A    C
ATOM   1842  HC2 DCE A 154      14.291  43.791  43.475  1.00  0.00      A    H
ATOM   1843  Cl1 DCE A 154      14.862  43.854  41.144  1.00  0.00      A   CL
ATOM   1844  HC3 DCE A 154      15.490  42.630  42.936  1.00  0.00      A    H
ATOM   1849  CT  DCE A 155       1.635   1.386  34.299  1.00  0.00      A    C
ATOM   1850  HC  DCE A 155       1.252   1.491  33.284  1.00  0.00      A    H
ATOM   1851  HC1 DCE A 155       0.889   1.431  35.092  1.00  0.00      A    H
ATOM   1852  Cl  DCE A 155       2.647  -0.059  34.425  1.00  0.00      A   CL
ATOM   1853  CT1 DCE A 155       2.562   2.559  34.412  1.00  0.00      A    C
ATOM   1854  HC2 DCE A 155       3.398   2.414  33.728  1.00  0.00      A    H
ATOM   1855  Cl1 DCE A 155       1.737   4.160  34.169  1.00  0.00      A   CL
ATOM   1856  HC3 DCE A 155       2.917   2.532  35.443  1.00  0.00      A    H
ATOM   1861  CT  DCE A 156      13.905   2.836  39.063  1.00  0.00      A    C
ATOM   1862  HC  DCE A 156      13.306   3.135  39.924  1.00  0.00      A    H
ATOM   1863  HC1 DCE A 156      14.883   3.314  39.018  1.00  0.00      A    H
ATOM   1864  Cl  DCE A 156      14.114   1.049  39.205  1.00  0.00      A   CL
ATOM   1865  CT1 DCE A 156      13.126   3.037  37.775  1.00  0.00      A    C
ATOM   1866  HC2 DCE A 156      13.537   2.437  36.963  1.00  0.00      A    H
ATOM   1867  Cl1 DCE A 156      11.371   2.667  38.165  1.00  0.00      A   CL
ATOM   1868  HC3 DCE A 156      13.256   4.083  37.498  1.00  0.00      A    H
ATOM   1873  CT  DCE A 157      25.531  12.838  26.657  1.00  0.00      A    C
ATOM   1874  HC  DCE A 157      24.769  12.116  26.361  1.00  0.00      A    H
ATOM   1875  HC1 DCE A 157      25.065  13.649  27.215  1.00  0.00      A    H
ATOM   1876  Cl  DCE A 157      26.489  11.922  27.831  1.00  0.00      A   CL
ATOM   1877  CT1 DCE A 157      26.269  13.417  25.525  1.00  0.00      A    C
ATOM   1878  HC2 DCE A 157      25.545  13.965  24.922  1.00  0.00      A    H
ATOM   1879  Cl1 DCE A 157      27.565  14.429  26.120  1.00  0.00      A   CL
ATOM   1880  HC3 DCE A 157      26.711  12.584  24.977  1.00  0.00      A    H
ATOM   1885  CT  DCE A 158      29.973  43.690  40.889  1.00  0.00      A    C
ATOM   1886  HC  DCE A 158      30.960  43.387  41.238  1.00  0.00      A    H
ATOM   1887  HC1 DCE A 158      29.666  42.851  40.265  1.00  0.00      A    H
ATOM   1888  Cl  DCE A 158      29.090  43.830  42.408  1.00  0.00      A   CL
ATOM   1889  CT1 DCE A 158      29.954  45.064  40.158  1.00  0.00      A    C
ATOM   1890  HC2 DCE A 158      30.379  45.735  40.905  1.00  0.00      A    H
ATOM   1891  Cl1 DCE A 158      31.102  45.025  38.800  1.00  0.00      A   CL
ATOM   1892  HC3 DCE A 158      28.977  45.460  39.880  1.00  0.00      A    H
ATOM   1897  CT  DCE A 159       9.149  31.088  18.836  1.00  0.00      A    C
ATOM   1898  HC  DCE A 159       9.251  31.054  17.752  1.00  0.00      A    H
ATOM   1899  HC1 DCE A 159       8.389  31.844  19.033  1.00  0.00      A    H
ATOM   1900  Cl  DCE A 159       8.609  29.474  19.364  1.00  0.00      A   CL
ATOM   1901  CT1 DCE A 159      10.484  31.498  19.353  1.00  0.00      A    C
ATOM   1902  HC2 DCE A 159      10.733  32.457  18.897  1.00  0.00      A    H
ATOM   1903  Cl1 DCE A 159      10.562  31.666  21.140  1.00  0.00      A   CL
ATOM   1904  HC3 DCE A 159      11.232  30.743  19.113  1.00  0.00      A    H
ATOM   1909  CT  DCE A 160      19.759  42.128  18.478  1.00  0.00      A    C
ATOM   1910  HC  DCE A 160      19.967  42.229  17.412  1.00  0.00      A    H
ATOM   1911  HC1 DCE A 160      19.864  43.102  18.956  1.00  0.00      A    H
ATOM   1912  Cl  DCE A 160      18.092  41.643  18.654  1.00  0.00      A   CL
ATOM   1913  CT1 DCE A 160      20.804  41.158  18.948  1.00  0.00      A    C
ATOM   1914  HC2 DCE A 160      20.604  40.840  19.971  1.00  0.00      A    H
ATOM   1915  Cl1 DCE A 160      20.836  39.725  17.925  1.00  0.00      A   CL
ATOM   1916  HC3 DCE A 160      21.775  41.646  18.859  1.00  0.00      A    H
ATOM   1921  CT  DCE A 161      21.317  27.110  41.829  1.00  0.00      A    C
ATOM   1922  HC  DCE A 161      22.345  27.459  41.923  1.00  0.00      A    H
ATOM   1923  HC1 DCE A 161      21.287  26.143  41.326  1.00  0.00      A    H
ATOM   1924  Cl  DCE A 161      21.036  26.531  43.558  1.00  0.00      A   CL
ATOM   1925  CT1 DCE A 161      20.294  28.073  41.370  1.00  0.00      A    C
ATOM   1926  HC2 DCE A 161      20.631  28.477  40.415  1.00  0.00      A    H
ATOM   1927  Cl1 DCE A 161      18.876  26.960  41.042  1.00  0.00      A   CL
ATOM   1928  HC3 DCE A 161      20.006  28.963  41.929  1.00  0.00      A    H
ATOM   1933  CT  DCE A 162      11.432  32.123   2.241  1.00  0.00      A    C
ATOM   1934  HC  DCE A 162      11.828  31.533   3.067  1.00  0.00      A    H
ATOM   1935  HC1 DCE A 162      12.039  31.873   1.370  1.00  0.00      A    H
ATOM   1936  Cl  DCE A 162       9.752  31.513   2.046  1.00  0.00      A   CL
ATOM   1937  CT1 DCE A 162      11.373  33.588   2.666  1.00  0.00      A    C
ATOM   1938  HC2 DCE A 162      10.734  34.044   1.910  1.00  0.00      A    H
ATOM   1939  Cl1 DCE A 162      10.838  33.802   4.305  1.00  0.00      A   CL
ATOM   1940  HC3 DCE A 162      12.280  34.186   2.578  1.00  0.00      A    H
ATOM   1945  CT  DCE A 163       8.852  42.857  13.892  1.00  0.00      A    C
ATOM   1946  HC  DCE A 163       7.896  42.663  13.405  1.00  0.00      A    H
ATOM   1947  HC1 DCE A 163       9.064  42.085  14.632  1.00  0.00      A    H
ATOM   1948  Cl  DCE A 163       9.977  42.911  12.503  1.00  0.00      A   CL
ATOM   1949  CT1 DCE A 163       8.886  44.303  14.549  1.00  0.00      A    C
ATOM   1950  HC2 DCE A 163       8.483  44.967  13.785  1.00  0.00      A    H
ATOM   1951  Cl1 DCE A 163       8.039  44.437  16.067  1.00  0.00      A   CL
ATOM   1952  HC3 DCE A 163       9.923  44.535  14.792  1.00  0.00      A    H
ATOM   1957  CT  DCE A 164      37.176  37.744   3.087  1.00  0.00      A    C
ATOM   1958  HC  DCE A 164      37.518  38.705   3.472  1.00  0.00      A    H
ATOM   1959  HC1 DCE A 164      38.024  37.061   3.114  1.00  0.00      A    H
ATOM   1960  Cl  DCE A 164      36.005  37.178   4.262  1.00  0.00      A   CL
ATOM   1961  CT1 DCE A 164      36.529  37.848   1.654  1.00  0.00      A    C
ATOM   1962  HC2 DCE A 164      35.923  38.699   1.343  1.00  0.00      A    H
ATOM   1963  Cl1 DCE A 164      37.903  37.954   0.556  1.00  0.00      A   CL
ATOM   1964  HC3 DCE A 164      35.909  36.968   1.489  1.00  0.00      A    H
ATOM   1969  CT  DCE A 165       7.562  32.444   8.697  1.00  0.00      A    C
ATOM   1970  HC  DCE A 165       8.538  31.973   8.580  1.00  0.00      A    H
ATOM   1971  HC1 DCE A 165       7.606  33.157   9.520  1.00  0.00      A    H
ATOM   1972  Cl  DCE A 165       7.069  33.320   7.216  1.00  0.00      A   CL
ATOM   1973  CT1 DCE A 165       6.555  31.354   9.105  1.00  0.00      A    C
ATOM   1974  HC2 DCE A 165       5.539  31.708   9.280  1.00  0.00      A    H
ATOM   1975  Cl1 DCE A 165       6.433  30.224   7.662  1.00  0.00      A   CL
ATOM   1976  HC3 DCE A 165       6.963  30.728   9.898  1.00  0.00      A    H
ATOM   1981  CT  DCE A 166      13.050  41.186  15.592  1.00  0.00      A    C
ATOM   1982  HC  DCE A 166      13.914  41.444  16.204  1.00  0.00      A    H
ATOM   1983  HC1 DCE A 166      12.473  40.372  16.031  1.00  0.00      A    H
ATOM   1984  Cl  DCE A 166      12.090  42.680  15.645  1.00  0.00      A   CL
ATOM   1985  CT1 DCE A 166      13.411  40.768  14.155  1.00  0.00      A    C
ATOM   1986  HC2 DCE A 166      12.503  40.514  13.608  1.00  0.00      A    H
ATOM   1987  Cl1 DCE A 166      14.327  41.965  13.332  1.00  0.00      A   CL
ATOM   1988  HC3 DCE A 166      13.904  39.799  14.238  1.00  0.00      A    H
ATOM   1993  CT  DCE A 167       7.526  45.073  31.881  1.00  0.00      A    C
ATOM   1994  HC  DCE A 167       6.672  44.401  31.961  1.00  0.00      A    H
ATOM   1995  HC1 DCE A 167       7.273  45.855  32.597  1.00  0.00      A    H
ATOM   1996  Cl  DCE A 167       9.089  44.336  32.381  1.00  0.00      A   CL
ATOM   1997  CT1 DCE A 167       7.478  45.589  30.421  1.00  0.00      A    C
ATOM   1998  HC2 DCE A 167       6.485  45.778  30.012  1.00  0.00      A    H
ATOM   1999  Cl1 DCE A 167       8.549  46.979  30.135  1.00  0.00      A   CL
ATOM   2000  HC3 DCE A 167       7.990  44.829  29.831  1.00  0.00      A    H
ATOM   2005  CT  DCE A 168      15.056  25.235  17.245  1.00  0.00      A    C
ATOM   2006  HC  DCE A 168      15.760  24.730  16.584  1.00  0.00      A    H
ATOM   2007  HC1 DCE A 168      14.200  25.098  16.585  1.00  0.00      A    H
ATOM   2008  Cl  DCE A 168      14.833  24.200  18.643  1.00  0.00      A   CL
ATOM   2009  CT1 DCE A 168      15.339  26.679  17.531  1.00  0.00      A    C
ATOM   2010  HC2 DCE A 168      15.435  27.112  16.536  1.00  0.00      A    H
ATOM   2011  Cl1 DCE A 168      13.953  27.398  18.429  1.00  0.00      A   CL
ATOM   2012  HC3 DCE A 168      16.269  26.695  18.100  1.00  0.00      A    H
ATOM   2017  CT  DCE A 169      28.313   4.269  25.871  1.00  0.00      A    C
ATOM   2018  HC  DCE A 169      27.669   3.444  25.566  1.00  0.00      A    H
ATOM   2019  HC1 DCE A 169      29.321   4.123  25.480  1.00  0.00      A    H
ATOM   2020  Cl  DCE A 169      27.665   5.801  25.174  1.00  0.00      A   CL
ATOM   2021  CT1 DCE A 169      28.113   4.301  27.343  1.00  0.00      A    C
ATOM   2022  HC2 DCE A 169      28.540   3.473  27.910  1.00  0.00      A    H
ATOM   2023  Cl1 DCE A 169      28.918   5.729  27.992  1.00  0.00      A   CL
ATOM   2024  HC3 DCE A 169      27.083   4.326  27.698  1.00  0.00      A    H
ATOM   2029  CT  DCE A 170      43.575  25.431  29.195  1.00  0.00      A    C
ATOM   2030  HC  DCE A 170      43.319  26.431  29.543  1.00  0.00      A    H
ATOM   2031  HC1 DCE A 170      42.788  24.688  29.330  1.00  0.00      A    H
ATOM   2032  Cl  DCE A 170      43.950  25.522  27.467  1.00  0.00      A   CL
ATOM   2033  CT1 DCE A 170      44.883  24.954  29.915  1.00  0.00      A    C
ATOM   2034  HC2 DCE A 170      45.222  23.954  29.645  1.00  0.00      A    H
ATOM   2035  Cl1 DCE A 170      46.180  26.010  29.280  1.00  0.00      A   CL
ATOM   2036  HC3 DCE A 170      44.798  24.976  31.002  1.00  0.00      A    H
ATOM   2041  CT  DCE A 171      43.421   3.542  36.770  1.00  0.00      A    C
ATOM   2042  HC  DCE A 171      42.594   4.160  36.419  1.00  0.00      A    H
ATOM   2043  HC1 DCE A 171      43.938   2.920  36.039  1.00  0.00      A    H
ATOM   2044  Cl  DCE A 171      44.639   4.609  37.303  1.00  0.00      A   CL
ATOM   2045  CT1 DCE A 171      43.023   2.663  37.920  1.00  0.00      A    C
ATOM   2046  HC2 DCE A 171      42.366   3.120  38.660  1.00  0.00      A    H
ATOM   2047  Cl1 DCE A 171      41.957   1.333  37.280  1.00  0.00      A   CL
ATOM   2048  HC3 DCE A 171      43.850   2.193  38.454  1.00  0.00      A    H
ATOM   2053  CT  DCE A 172      36.414   0.496  42.951  1.00  0.00      A    C
ATOM   2054  HC  DCE A 172      35.634   0.022  42.356  1.00  0.00      A    H
ATOM   2055  HC1 DCE A 172      37.278  -0.152  43.097  1.00  0.00      A    H
ATOM   2056  Cl  DCE A 172      36.978   2.035  42.152  1.00  0.00      A   CL
ATOM   2057  CT1 DCE A 172      35.862   0.773  44.343  1.00  0.00      A    C
ATOM   2058  HC2 DCE A 172      34.821   1.085  44.254  1.00  0.00      A    H
ATOM   2059  Cl1 DCE A 172      35.884  -0.666  45.316  1.00  0.00      A   CL
ATOM   2060  HC3 DCE A 172      36.424   1.533  44.886  1.00  0.00      A    H
ATOM   2065  CT  DCE A 173      31.283  31.901   0.311  1.00  0.00      A    C
ATOM   2066  HC  DCE A 173      30.980  32.583  -0.484  1.00  0.00      A    H
ATOM   2067  HC1 DCE A 173      30.413  31.252   0.405  1.00  0.00      A    H
ATOM   2068  Cl  DCE A 173      32.549  30.813  -0.244  1.00  0.00      A   CL
ATOM   2069  CT1 DCE A 173      31.643  32.648   1.658  1.00  0.00      A    C
ATOM   2070  HC2 DCE A 173      30.933  33.369   2.065  1.00  0.00      A    H
ATOM   2071  Cl1 DCE A 173      31.865  31.465   2.874  1.00  0.00      A   CL
ATOM   2072  HC3 DCE A 173      32.579  33.203   1.719  1.00  0.00      A    H
ATOM   2077  CT  DCE A 174      14.024   7.941  16.324  1.00  0.00      A    C
ATOM   2078  HC  DCE A 174      13.600   7.144  15.714  1.00  0.00      A    H
ATOM   2079  HC1 DCE A 174      13.325   8.363  17.047  1.00  0.00      A    H
ATOM   2080  Cl  DCE A 174      15.231   7.184  17.397  1.00  0.00      A   CL
ATOM   2081  CT1 DCE A 174      14.697   9.038  15.450  1.00  0.00      A    C
ATOM   2082  HC2 DCE A 174      13.964   9.844  15.497  1.00  0.00      A    H
ATOM   2083  Cl1 DCE A 174      16.318   9.533  16.138  1.00  0.00      A   CL
ATOM   2084  HC3 DCE A 174      14.872   8.802  14.400  1.00  0.00      A    H
ATOM   2089  CT  DCE A 175       7.112  31.045  13.885  1.00  0.00      A    C
ATOM   2090  HC  DCE A 175       7.049  31.750  14.714  1.00  0.00      A    H
ATOM   2091  HC1 DCE A 175       6.154  31.028  13.366  1.00  0.00      A    H
ATOM   2092  Cl  DCE A 175       8.227  31.801  12.799  1.00  0.00      A   CL
ATOM   2093  CT1 DCE A 175       7.675  29.725  14.349  1.00  0.00      A    C
ATOM   2094  HC2 DCE A 175       7.635  28.959  13.574  1.00  0.00      A    H
ATOM   2095  Cl1 DCE A 175       9.277  29.915  15.012  1.00  0.00      A   CL
ATOM   2096  HC3 DCE A 175       7.138  29.375  15.230  1.00  0.00      A    H
ATOM   2101  CT  DCE A 176       1.964  14.652  43.139  1.00  0.00      A    C
ATOM   2102  HC  DCE A 176       2.641  14.075  43.769  1.00  0.00      A    H
ATOM   2103  HC1 DCE A 176       2.538  15.533  42.851  1.00  0.00      A    H
ATOM   2104  Cl  DCE A 176       1.506  13.781  41.661  1.00  0.00      A   CL
ATOM   2105  CT1 DCE A 176       0.712  14.924  43.920  1.00  0.00      A    C
ATOM   2106  HC2 DCE A 176       0.271  13.937  44.061  1.00  0.00      A    H
ATOM   2107  Cl1 DCE A 176       1.237  15.388  45.572  1.00  0.00      A   CL
ATOM   2108  HC3 DCE A 176       0.028  15.631  43.453  1.00  0.00      A    H
ATOM   2113  CT  DCE A 177      42.569  13.783  12.653  1.00  0.00      A    C
ATOM   2114  HC  DCE A 177      42.146  14.667  12.177  1.00  0.00      A    H
ATOM   2115  HC1 DCE A 177      42.269  13.061  11.893  1.00  0.00      A    H
ATOM   2116  Cl  DCE A 177      44.309  13.875  12.474  1.00  0.00      A   CL
ATOM   2117  CT1 DCE A 177      41.993  13.397  14.083  1.00  0.00      A    C
ATOM   2118  HC2 DCE A 177      42.590  12.545  14.408  1.00  0.00      A    H
ATOM   2119  Cl1 DCE A 177      42.000  14.815  15.165  1.00  0.00      A   CL
ATOM   2120  HC3 DCE A 177      40.971  13.035  13.973  1.00  0.00      A    H
ATOM   2125  CT  DCE A 178      42.641  40.359   1.874  1.00  0.00      A    C
ATOM   2126  HC  DCE A 178      43.001  39.578   2.545  1.00  0.00      A    H
ATOM   2127  HC1 DCE A 178      43.357  41.181   1.851  1.00  0.00      A    H
ATOM   2128  Cl  DCE A 178      42.702  39.600   0.207  1.00  0.00      A   CL
ATOM   2129  CT1 DCE A 178      41.195  40.843   2.228  1.00  0.00      A    C
ATOM   2130  HC2 DCE A 178      40.950  41.561   1.445  1.00  0.00      A    H
ATOM   2131  Cl1 DCE A 178      40.013  39.531   2.404  1.00  0.00      A   CL
ATOM   2132  HC3 DCE A 178      41.295  41.360   3.182  1.00  0.00      A    H
ATOM   2137  CT  DCE A 179      15.410  13.631  42.540  1.00  0.00      A    C
ATOM   2138  HC  DCE A 179      16.045  14.468  42.832  1.00  0.00      A    H
ATOM   2139  HC1 DCE A 179      15.093  13.149  43.465  1.00  0.00      A    H
ATOM   2140  Cl  DCE A 179      13.990  14.386  41.753  1.00  0.00      A   CL
ATOM   2141  CT1 DCE A 179      16.138  12.827  41.441  1.00  0.00      A    C
ATOM   2142  HC2 DCE A 179      17.117  12.547  41.830  1.00  0.00      A    H
ATOM   2143  Cl1 DCE A 179      15.039  11.419  41.050  1.00  0.00      A   CL
ATOM   2144  HC3 DCE A 179      16.285  13.529  40.621  1.00  0.00      A    H
ATOM   2149  CT  DCE A 180      16.612  17.489  46.325  1.00  0.00      A    C
ATOM   2150  HC  DCE A 180      16.572  16.422  46.546  1.00  0.00      A    H
ATOM   2151  HC1 DCE A 180      15.576  17.780  46.498  1.00  0.00      A    H
ATOM   2152  Cl  DCE A 180      17.672  18.183  47.547  1.00  0.00      A   CL
ATOM   2153  CT1 DCE A 180      17.064  17.896  44.856  1.00  0.00      A    C
ATOM   2154  HC2 DCE A 180      17.960  17.314  44.642  1.00  0.00      A    H
ATOM   2155  Cl1 DCE A 180      15.771  17.313  43.702  1.00  0.00      A   CL
ATOM   2156  HC3 DCE A 180      17.339  18.927  44.633  1.00  0.00      A    H
ATOM   2161  CT  DCE A 181      35.580  13.927  30.581  1.00  0.00      A    C
ATOM   2162  HC  DCE A 181      35.761  14.223  31.615  1.00  0.00      A    H
ATOM   2163  HC1 DCE A 181      34.835  14.635  30.220  1.00  0.00      A    H
ATOM   2164  Cl  DCE A 181      37.137  14.165  29.748  1.00  0.00      A   CL
ATOM   2165  CT1 DCE A 181      35.052  12.438  30.437  1.00  0.00      A    C
ATOM   2166  HC2 DCE A 181      35.669  11.802  31.072  1.00  0.00      A    H
ATOM   2167  Cl1 DCE A 181      33.390  12.307  31.129  1.00  0.00      A   CL
ATOM   2168  HC3 DCE A 181      34.967  12.142  29.392  1.00  0.00      A    H
ATOM   2173  CT  DCE A 182      39.833   4.697  38.339  1.00  0.00      A    C
ATOM   2174  HC  DCE A 182      39.207   5.299  37.681  1.00  0.00      A    H
ATOM   2175  HC1 DCE A 182      40.417   4.004  37.734  1.00  0.00      A    H
ATOM   2176  Cl  DCE A 182      40.929   5.842  39.170  1.00  0.00      A   CL
ATOM   2177  CT1 DCE A 182      39.002   3.982  39.340  1.00  0.00      A    C
ATOM   2178  HC2 DCE A 182      38.336   3.248  38.886  1.00  0.00      A    H
ATOM   2179  Cl1 DCE A 182      40.222   3.155  40.315  1.00  0.00      A   CL
ATOM   2180  HC3 DCE A 182      38.386   4.566  40.024  1.00  0.00      A    H
ATOM   2185  CT  DCE A 183       8.245  18.786  40.807  1.00  0.00      A    C
ATOM   2186  HC  DCE A 183       9.246  19.211  40.724  1.00  0.00      A    H
ATOM   2187  HC1 DCE A 183       7.559  19.632  40.766  1.00  0.00      A    H
ATOM   2188  Cl  DCE A 183       7.924  17.757  39.407  1.00  0.00      A   CL
ATOM   2189  CT1 DCE A 183       8.224  17.915  42.053  1.00  0.00      A    C
ATOM   2190  HC2 DCE A 183       7.320  17.312  41.969  1.00  0.00      A    H
ATOM   2191  Cl1 DCE A 183       9.751  16.953  41.896  1.00  0.00      A   CL
ATOM   2192  HC3 DCE A 183       8.242  18.528  42.955  1.00  0.00      A    H
ATOM   2197  CT  DCE A 184      43.094  30.228  37.883  1.00  0.00      A    C
ATOM   2198  HC  DCE A 184      42.692  30.972  37.196  1.00  0.00      A    H
ATOM   2199  HC1 DCE A 184      42.487  29.563  38.498  1.00  0.00      A    H
ATOM   2200  Cl  DCE A 184      44.373  29.262  37.090  1.00  0.00      A   CL
ATOM   2201  CT1 DCE A 184      43.710  31.134  38.917  1.00  0.00      A    C
ATOM   2202  HC2 DCE A 184      44.635  31.592  38.567  1.00  0.00      A    H
ATOM   2203  Cl1 DCE A 184      42.612  32.403  39.533  1.00  0.00      A   CL
ATOM   2204  HC3 DCE A 184      43.954  30.525  39.788  1.00  0.00      A    H
ATOM   2209  CT  DCE A 185      44.402   4.621  31.731  1.00  0.00      A    C
ATOM   2210  HC  DCE A 185      45.456   4.633  32.008  1.00  0.00      A    H
ATOM   2211  HC1 DCE A 185      44.262   5.517  31.126  1.00  0.00      A    H
ATOM   2212  Cl  DCE A 185      44.063   3.181  30.726  1.00  0.00      A   CL
ATOM   2213  CT1 DCE A 185      43.534   4.698  32.994  1.00  0.00      A    C
ATOM   2214  HC2 DCE A 185      43.693   3.806  33.600  1.00  0.00      A    H
ATOM   2215  Cl1 DCE A 185      43.941   6.180  33.916  1.00  0.00      A   CL
ATOM   2216  HC3 DCE A 185      42.457   4.743  32.836  1.00  0.00      A    H
ATOM   2221  CT  DCE A 186      42.697  35.380  42.007  1.00  0.00      A    C
ATOM   2222  HC  DCE A 186      42.232  35.867  42.864  1.00  0.00      A    H
ATOM   2223  HC1 DCE A 186      42.686  34.307  42.195  1.00  0.00      A    H
ATOM   2224  Cl  DCE A 186      41.686  35.898  40.610  1.00  0.00      A   CL
ATOM   2225  CT1 DCE A 186      44.105  35.867  41.827  1.00  0.00      A    C
ATOM   2226  HC2 DCE A 186      44.216  36.901  42.156  1.00  0.00      A    H
ATOM   2227  Cl1 DCE A 186      45.097  34.806  42.919  1.00  0.00      A   CL
ATOM   2228  HC3 DCE A 186      44.271  35.954  40.753  1.00  0.00      A    H
ATOM   2233  CT  DCE A 187      25.980  33.310  28.451  1.00  0.00      A    C
ATOM   2234  HC  DCE A 187      26.254  32.281  28.681  1.00  0.00      A    H
ATOM   2235  HC1 DCE A 187      25.107  33.579  29.047  1.00  0.00      A    H
ATOM   2236  Cl  DCE A 187      27.291  34.431  28.846  1.00  0.00      A   CL
ATOM   2237  CT1 DCE A 187      25.392  33.558  27.105  1.00  0.00      A    C
ATOM   2238  HC2 DCE A 187      25.088  34.603  27.037  1.00  0.00      A    H
ATOM   2239  Cl1 DCE A 187      26.628  33.309  25.908  1.00  0.00      A   CL
ATOM   2240  HC3 DCE A 187      24.518  32.912  27.016  1.00  0.00      A    H
ATOM   2245  CT  DCE A 188       5.698  18.860  36.648  1.00  0.00      A    C
ATOM   2246  HC  DCE A 188       4.949  19.101  37.402  1.00  0.00      A    H
ATOM   2247  HC1 DCE A 188       6.719  19.171  36.872  1.00  0.00      A    H
ATOM   2248  Cl  DCE A 188       5.826  17.113  36.527  1.00  0.00      A   CL
ATOM   2249  CT1 DCE A 188       5.254  19.255  35.234  1.00  0.00      A    C
ATOM   2250  HC2 DCE A 188       6.000  19.021  34.475  1.00  0.00      A    H
ATOM   2251  Cl1 DCE A 188       3.767  18.374  34.652  1.00  0.00      A   CL
ATOM   2252  HC3 DCE A 188       4.940  20.296  35.152  1.00  0.00      A    H
ATOM   2257  CT  DCE A 189      31.236   2.214  45.170  1.00  0.00      A    C
ATOM   2258  HC  DCE A 189      31.571   2.928  44.417  1.00  0.00      A    H
ATOM   2259  HC1 DCE A 189      32.063   2.088  45.868  1.00  0.00      A    H
ATOM   2260  Cl  DCE A 189      29.966   2.954  46.162  1.00  0.00      A   CL
ATOM   2261  CT1 DCE A 189      30.808   0.843  44.509  1.00  0.00      A    C
ATOM   2262  HC2 DCE A 189      29.900   0.984  43.923  1.00  0.00      A    H
ATOM   2263  Cl1 DCE A 189      31.947   0.277  43.379  1.00  0.00      A   CL
ATOM   2264  HC3 DCE A 189      30.551   0.101  45.265  1.00  0.00      A    H
ATOM   2269  CT  DCE A 190      17.548  42.601   9.207  1.00  0.00      A    C
ATOM   2270  HC  DCE A 190      16.527  42.347   8.921  1.00  0.00      A    H
ATOM   2271  HC1 DCE A 190      18.189  42.433   8.342  1.00  0.00      A    H
ATOM   2272  Cl  DCE A 190      17.721  44.347   9.707  1.00  0.00      A   CL
ATOM   2273  CT1 DCE A 190      18.023  41.697  10.300  1.00  0.00      A    C
ATOM   2274  HC2 DCE A 190      19.102  41.559  10.374  1.00  0.00      A    H
ATOM   2275  Cl1 DCE A 190      17.462  42.303  11.847  1.00  0.00      A   CL
ATOM   2276  HC3 DCE A 190      17.483  40.754  10.207  1.00  0.00      A    H
ATOM   2281  CT  DCE A 191      45.038  26.276  18.949  1.00  0.00      A    C
ATOM   2282  HC  DCE A 191      44.228  25.762  18.430  1.00  0.00      A    H
ATOM   2283  HC1 DCE A 191      44.641  26.769  19.836  1.00  0.00      A    H
ATOM   2284  Cl  DCE A 191      46.248  25.176  19.664  1.00  0.00      A   CL
ATOM   2285  CT1 DCE A 191      45.673  27.370  18.013  1.00  0.00      A    C
ATOM   2286  HC2 DCE A 191      46.474  27.931  18.494  1.00  0.00      A    H
ATOM   2287  Cl1 DCE A 191      46.492  26.507  16.737  1.00  0.00      A   CL
ATOM   2288  HC3 DCE A 191      44.874  27.916  17.510  1.00  0.00      A    H
ATOM   2293  CT  DCE A 192      29.645  35.696  38.317  1.00  0.00      A    C
ATOM   2294  HC  DCE A 192      28.856  36.169  38.902  1.00  0.00      A    H
ATOM   2295  HC1 DCE A 192      30.271  35.032  38.913  1.00  0.00      A    H
ATOM   2296  Cl  DCE A 192      28.867  34.618  37.152  1.00  0.00      A   CL
ATOM   2297  CT1 DCE A 192      30.439  36.721  37.491  1.00  0.00      A    C
ATOM   2298  HC2 DCE A 192      31.354  36.273  37.104  1.00  0.00      A    H
ATOM   2299  Cl1 DCE A 192      29.439  37.112  36.002  1.00  0.00      A   CL
ATOM   2300  HC3 DCE A 192      30.688  37.643  38.016  1.00  0.00      A    H
ATOM   2305  CT  DCE A 193      12.236  39.961   8.403  1.00  0.00      A    C
ATOM   2306  HC  DCE A 193      12.413  38.950   8.035  1.00  0.00      A    H
ATOM   2307  HC1 DCE A 193      12.655  40.577   7.608  1.00  0.00      A    H
ATOM   2308  Cl  DCE A 193      10.495  40.310   8.252  1.00  0.00      A   CL
ATOM   2309  CT1 DCE A 193      12.791  40.313   9.784  1.00  0.00      A    C
ATOM   2310  HC2 DCE A 193      12.594  41.345  10.077  1.00  0.00      A    H
ATOM   2311  Cl1 DCE A 193      12.228  39.165  11.050  1.00  0.00      A   CL
ATOM   2312  HC3 DCE A 193      13.862  40.136   9.688  1.00  0.00      A    H
ATOM   2317  CT  DCE A 194      39.623   9.751   9.190  1.00  0.00      A    C
ATOM   2318  HC  DCE A 194      40.693   9.600   9.337  1.00  0.00      A    H
ATOM   2319  HC1 DCE A 194      39.291  10.652   9.705  1.00  0.00      A    H
ATOM   2320  Cl  DCE A 194      39.446  10.228   7.453  1.00  0.00      A   CL
ATOM   2321  CT1 DCE A 194      38.718   8.564   9.398  1.00  0.00      A    C
ATOM   2322  HC2 DCE A 194      37.648   8.768   9.362  1.00  0.00      A    H
ATOM   2323  Cl1 DCE A 194      39.195   7.294   8.222  1.00  0.00      A   CL
ATOM   2324  HC3 DCE A 194      38.890   8.055  10.346  1.00  0.00      A    H
ATOM   2329  CT  DCE A 195       0.899  13.948   9.172  1.00  0.00      A    C
ATOM   2330  HC  DCE A 195       0.392  13.022   8.900  1.00  0.00      A    H
ATOM   2331  HC1 DCE A 195       0.484  14.258  10.131  1.00  0.00      A    H
ATOM   2332  Cl  DCE A 195       2.636  13.569   9.597  1.00  0.00      A   CL
ATOM   2333  CT1 DCE A 195       0.874  14.891   8.032  1.00  0.00      A    C
ATOM   2334  HC2 DCE A 195       1.464  14.740   7.128  1.00  0.00      A    H
ATOM   2335  Cl1 DCE A 195      -0.735  15.150   7.448  1.00  0.00      A   CL
ATOM   2336  HC3 DCE A 195       1.172  15.810   8.536  1.00  0.00      A    H
ATOM   2341  CT  DCE A 196      39.204  22.014  22.042  1.00  0.00      A    C
ATOM   2342  HC  DCE A 196      39.252  23.061  22.340  1.00  0.00      A    H
ATOM   2343  HC1 DCE A 196      38.652  22.103  21.107  1.00  0.00      A    H
ATOM   2344  Cl  DCE A 196      40.884  21.320  21.659  1.00  0.00      A   CL
ATOM   2345  CT1 DCE A 196      38.535  21.152  23.055  1.00  0.00      A    C
ATOM   2346  HC2 DCE A 196      37.554  21.572  23.276  1.00  0.00      A    H
ATOM   2347  Cl1 DCE A 196      38.275  19.560  22.373  1.00  0.00      A   CL
ATOM   2348  HC3 DCE A 196      39.242  21.187  23.884  1.00  0.00      A    H
ATOM   2353  CT  DCE A 197      30.068  18.648   9.458  1.00  0.00      A    C
ATOM   2354  HC  DCE A 197      29.917  17.808  10.136  1.00  0.00      A    H
ATOM   2355  HC1 DCE A 197      31.131  18.615   9.219  1.00  0.00      A    H
ATOM   2356  Cl  DCE A 197      29.208  18.334   7.920  1.00  0.00      A   CL
ATOM   2357  CT1 DCE A 197      30.031  20.035   9.999  1.00  0.00      A    C
ATOM   2358  HC2 DCE A 197      30.386  20.784   9.292  1.00  0.00      A    H
ATOM   2359  Cl1 DCE A 197      28.394  20.365  10.478  1.00  0.00      A   CL
ATOM   2360  HC3 DCE A 197      30.661  20.257  10.861  1.00  0.00      A    H
ATOM   2365  CT  DCE A 198      10.867   0.770  18.521  1.00  0.00      A    C
ATOM   2366  HC  DCE A 198      11.256   1.299  19.391  1.00  0.00      A    H
ATOM   2367  HC1 DCE A 198       9.800   0.547  18.513  1.00  0.00      A    H
ATOM   2368  Cl  DCE A 198      11.164   1.888  17.169  1.00  0.00      A   CL
ATOM   2369  CT1 DCE A 198      11.646  -0.481  18.250  1.00  0.00      A    C
ATOM   2370  HC2 DCE A 198      11.533  -0.783  17.209  1.00  0.00      A    H
ATOM   2371  Cl1 DCE A 198      13.464  -0.132  18.408  1.00  0.00      A   CL
ATOM   2372  HC3 DCE A 198      11.358  -1.350  18.842  1.00  0.00      A    H
ATOM   2377  CT  DCE A 199      42.673  45.967  34.055  1.00  0.00      A    C
ATOM   2378  HC  DCE A 199      42.673  45.515  35.046  1.00  0.00      A    H
ATOM   2379  HC1 DCE A 199      42.073  46.876  34.108  1.00  0.00      A    H
ATOM   2380  Cl  DCE A 199      44.369  46.434  33.723  1.00  0.00      A   CL
ATOM   2381  CT1 DCE A 199      42.102  45.244  32.851  1.00  0.00      A    C
ATOM   2382  HC2 DCE A 199      41.102  45.631  32.653  1.00  0.00      A    H
ATOM   2383  Cl1 DCE A 199      43.173  45.753  31.478  1.00  0.00      A   CL
ATOM   2384  HC3 DCE A 199      42.020  44.164  32.976  1.00  0.00      A    H
ATOM   2389  CT  DCE A 200       8.017  22.087  12.422  1.00  0.00      A    C
ATOM   2390  HC  DCE A 200       8.439  21.415  13.169  1.00  0.00      A    H
ATOM   2391  HC1 DCE A 200       8.787  22.044  11.652  1.00  0.00      A    H
ATOM   2392  Cl  DCE A 200       6.494  21.479  11.841  1.00  0.00      A   CL
ATOM   2393  CT1 DCE A 200       7.978  23.540  12.940  1.00  0.00      A    C
ATOM   2394  HC2 DCE A 200       7.312  23.547  13.802  1.00  0.00      A    H
ATOM   2395  Cl1 DCE A 200       9.509  24.176  13.570  1.00  0.00      A   CL
ATOM   2396  HC3 DCE A 200       7.619  24.286  12.231  1.00  0.00      A    H
ATOM   2401  N1  BMIMB   1      31.720   4.625   3.926  1.00  0.00      B    N
ATOM   2402  N11 BMIMB   1      31.191   6.694   4.371  1.00  0.00      B    N
ATOM   2403  C1  BMIMB   1      31.243   5.473   4.803  1.00  0.00      B    C
ATOM   2404  H1  BMIMB   1      30.762   5.168   5.708  1.00  0.00      B    H
ATOM   2405  C2  BMIMB   1      32.027   5.404   2.831  1.00  0.00      B    C
ATOM   2406  H2  BMIMB   1      32.375   5.002   1.905  1.00  0.00      B    H
ATOM   2407  C21 BMIMB   1      31.773   6.716   3.088  1.00  0.00      B    C
ATOM   2408  H21 BMIMB   1      31.987   7.626   2.571  1.00  0.00      B    H
ATOM   2409  C3  BMIMB   1      31.864   3.163   4.049  1.00  0.00      B    C
ATOM   2410  H3  BMIMB   1      32.882   2.868   4.259  1.00  0.00      B    H
ATOM   2411  H31 BMIMB   1      31.184   2.796   4.803  1.00  0.00      B    H
ATOM   2412  H32 BMIMB   1      31.481   2.763   3.122  1.00  0.00      B    H
ATOM   2413  C4  BMIMB   1      30.655   7.780   5.205  1.00  0.00      B    C
ATOM   2414  H4  BMIMB   1      30.243   7.390   6.124  1.00  0.00      B    H
ATOM   2415  H41 BMIMB   1      29.827   8.152   4.621  1.00  0.00      B    H
ATOM   2416  C5  BMIMB   1      31.622   8.924   5.487  1.00  0.00      B    C
ATOM   2417  H5  BMIMB   1      32.153   8.768   6.423  1.00  0.00      B    H
ATOM   2418  H51 BMIMB   1      32.349   8.980   4.682  1.00  0.00      B    H
ATOM   2419  C51 BMIMB   1      31.145  10.351   5.562  1.00  0.00      B    C
ATOM   2420  H52 BMIMB   1      30.288  10.452   4.902  1.00  0.00      B    H
ATOM   2421  H53 BMIMB   1      30.696  10.595   6.522  1.00  0.00      B    H
ATOM   2422  C6  BMIMB   1      32.284  11.327   5.202  1.00  0.00      B    C
ATOM   2423  H6  BMIMB   1      32.149  12.391   5.357  1.00  0.00      B    H
ATOM   2424  H61 BMIMB   1      33.141  11.230   5.858  1.00  0.00      B    H
ATOM   2425  H62 BMIMB   1      32.467  11.312   4.134  1.00  0.00      B    H
ATOM   2436  N1  BMIMB   2      40.165  41.393  22.032  1.00  0.00      B    N
ATOM   2437  N11 BMIMB   2      42.084  42.403  22.202  1.00  0.00      B    N
ATOM   2438  C1  BMIMB   2      41.173  41.724  22.873  1.00  0.00      B    C
ATOM   2439  H1  BMIMB   2      41.342  41.245  23.814  1.00  0.00      B    H
ATOM   2440  C2  BMIMB   2      40.455  42.006  20.829  1.00  0.00      B    C
ATOM   2441  H2  BMIMB   2      39.790  41.909  19.999  1.00  0.00      B    H
ATOM   2442  C21 BMIMB   2      41.608  42.584  20.900  1.00  0.00      B    C
ATOM   2443  H21 BMIMB   2      42.140  43.170  20.182  1.00  0.00      B    H
ATOM   2444  C3  BMIMB   2      39.028  40.471  22.335  1.00  0.00      B    C
ATOM   2445  H3  BMIMB   2      39.107  39.480  21.912  1.00  0.00      B    H
ATOM   2446  H31 BMIMB   2      38.988  40.360  23.409  1.00  0.00      B    H
ATOM   2447  H32 BMIMB   2      38.097  40.941  22.055  1.00  0.00      B    H
ATOM   2448  C4  BMIMB   2      43.355  42.920  22.723  1.00  0.00      B    C
ATOM   2449  H4  BMIMB   2      44.178  42.697  22.059  1.00  0.00      B    H
ATOM   2450  H41 BMIMB   2      43.570  42.288  23.571  1.00  0.00      B    H
ATOM   2451  C5  BMIMB   2      43.487  44.424  23.082  1.00  0.00      B    C
ATOM   2452  H5  BMIMB   2      43.172  44.952  22.186  1.00  0.00      B    H
ATOM   2453  H51 BMIMB   2      42.907  44.752  23.941  1.00  0.00      B    H
ATOM   2454  C51 BMIMB   2      44.904  44.781  23.561  1.00  0.00      B    C
ATOM   2455  H52 BMIMB   2      45.101  44.141  24.417  1.00  0.00      B    H
ATOM   2456  H53 BMIMB   2      45.651  44.633  22.784  1.00  0.00      B    H
ATOM   2457  C6  BMIMB   2      44.994  46.263  23.979  1.00  0.00      B    C
ATOM   2458  H6  BMIMB   2      44.283  46.518  24.757  1.00  0.00      B    H
ATOM   2459  H61 BMIMB   2      45.919  46.479  24.501  1.00  0.00      B    H
ATOM   2460  H62 BMIMB   2      44.867  46.985  23.181  1.00  0.00      B    H
ATOM   2471  N1  BMIMB   3      38.311  44.726  34.405  1.00  0.00      B    N
ATOM   2472  N11 BMIMB   3      38.695  45.196  36.515  1.00  0.00      B    N
ATOM   2473  C1  BMIMB   3      38.731  44.268  35.590  1.00  0.00      B    C
ATOM   2474  H1  BMIMB   3      38.982  43.264  35.858  1.00  0.00      B    H
ATOM   2475  C2  BMIMB   3      38.134  46.084  34.660  1.00  0.00      B    C
ATOM   2476  H2  BMIMB   3      37.800  46.722  33.872  1.00  0.00      B    H
ATOM   2477  C21 BMIMB   3      38.363  46.384  35.917  1.00  0.00      B    C
ATOM   2478  H21 BMIMB   3      38.266  47.295  36.466  1.00  0.00      B    H
ATOM   2479  C3  BMIMB   3      37.989  44.040  33.172  1.00  0.00      B    C
ATOM   2480  H3  BMIMB   3      37.139  44.538  32.728  1.00  0.00      B    H
ATOM   2481  H31 BMIMB   3      38.829  44.123  32.499  1.00  0.00      B    H
ATOM   2482  H32 BMIMB   3      37.839  42.990  33.373  1.00  0.00      B    H
ATOM   2483  C4  BMIMB   3      39.084  44.994  37.949  1.00  0.00      B    C
ATOM   2484  H4  BMIMB   3      40.002  45.521  38.163  1.00  0.00      B    H
ATOM   2485  H41 BMIMB   3      39.424  43.992  38.167  1.00  0.00      B    H
ATOM   2486  C5  BMIMB   3      37.925  45.231  38.882  1.00  0.00      B    C
ATOM   2487  H5  BMIMB   3      38.271  45.099  39.904  1.00  0.00      B    H
ATOM   2488  H51 BMIMB   3      37.559  46.246  38.751  1.00  0.00      B    H
ATOM   2489  C51 BMIMB   3      36.682  44.313  38.644  1.00  0.00      B    C
ATOM   2490  H52 BMIMB   3      36.242  44.519  37.672  1.00  0.00      B    H
ATOM   2491  H53 BMIMB   3      36.897  43.256  38.770  1.00  0.00      B    H
ATOM   2492  C6  BMIMB   3      35.437  44.749  39.595  1.00  0.00      B    C
ATOM   2493  H6  BMIMB   3      35.717  44.836  40.638  1.00  0.00      B    H
ATOM   2494  H61 BMIMB   3      35.042  45.727  39.343  1.00  0.00      B    H
ATOM   2495  H62 BMIMB   3      34.546  44.136  39.520  1.00  0.00      B    H
ATOM   2506  N1  BMIMB   4      19.295  42.823   5.838  1.00  0.00      B    N
ATOM   2507  N11 BMIMB   4      17.544  44.071   5.828  1.00  0.00      B    N
ATOM   2508  C1  BMIMB   4      18.041  42.940   5.388  1.00  0.00      B    C
ATOM   2509  H1  BMIMB   4      17.625  42.133   4.824  1.00  0.00      B    H
ATOM   2510  C2  BMIMB   4      19.691  44.008   6.332  1.00  0.00      B    C
ATOM   2511  H2  BMIMB   4      20.704  44.161   6.633  1.00  0.00      B    H
ATOM   2512  C21 BMIMB   4      18.581  44.745   6.412  1.00  0.00      B    C
ATOM   2513  H21 BMIMB   4      18.325  45.712   6.786  1.00  0.00      B    H
ATOM   2514  C3  BMIMB   4      20.221  41.744   5.444  1.00  0.00      B    C
ATOM   2515  H3  BMIMB   4      19.723  40.888   5.014  1.00  0.00      B    H
ATOM   2516  H31 BMIMB   4      20.866  42.226   4.725  1.00  0.00      B    H
ATOM   2517  H32 BMIMB   4      20.869  41.486   6.269  1.00  0.00      B    H
ATOM   2518  C4  BMIMB   4      16.194  44.517   5.787  1.00  0.00      B    C
ATOM   2519  H4  BMIMB   4      16.131  45.131   6.673  1.00  0.00      B    H
ATOM   2520  H41 BMIMB   4      15.493  43.703   5.896  1.00  0.00      B    H
ATOM   2521  C5  BMIMB   4      15.706  45.395   4.556  1.00  0.00      B    C
ATOM   2522  H5  BMIMB   4      15.612  44.708   3.719  1.00  0.00      B    H
ATOM   2523  H51 BMIMB   4      14.763  45.884   4.787  1.00  0.00      B    H
ATOM   2524  C51 BMIMB   4      16.632  46.466   4.113  1.00  0.00      B    C
ATOM   2525  H52 BMIMB   4      16.943  47.082   4.953  1.00  0.00      B    H
ATOM   2526  H53 BMIMB   4      17.596  46.039   3.850  1.00  0.00      B    H
ATOM   2527  C6  BMIMB   4      16.102  47.358   2.948  1.00  0.00      B    C
ATOM   2528  H6  BMIMB   4      15.951  46.801   2.031  1.00  0.00      B    H
ATOM   2529  H61 BMIMB   4      15.111  47.689   3.235  1.00  0.00      B    H
ATOM   2530  H62 BMIMB   4      16.726  48.227   2.770  1.00  0.00      B    H
ATOM   2541  N1  BMIMB   5      18.934  46.795  33.080  1.00  0.00      B    N
ATOM   2542  N11 BMIMB   5      17.632  46.020  34.568  1.00  0.00      B    N
ATOM   2543  C1  BMIMB   5      18.565  46.861  34.321  1.00  0.00      B    C
ATOM   2544  H1  BMIMB   5      18.951  47.585  35.006  1.00  0.00      B    H
ATOM   2545  C2  BMIMB   5      18.120  45.840  32.418  1.00  0.00      B    C
ATOM   2546  H2  BMIMB   5      18.121  45.626  31.372  1.00  0.00      B    H
ATOM   2547  C21 BMIMB   5      17.328  45.405  33.341  1.00  0.00      B    C
ATOM   2548  H21 BMIMB   5      16.555  44.678  33.215  1.00  0.00      B    H
ATOM   2549  C3  BMIMB   5      19.726  47.868  32.459  1.00  0.00      B    C
ATOM   2550  H3  BMIMB   5      20.726  47.497  32.291  1.00  0.00      B    H
ATOM   2551  H31 BMIMB   5      19.187  47.920  31.524  1.00  0.00      B    H
ATOM   2552  H32 BMIMB   5      19.781  48.805  32.994  1.00  0.00      B    H
ATOM   2553  C4  BMIMB   5      17.145  45.556  35.918  1.00  0.00      B    C
ATOM   2554  H4  BMIMB   5      16.069  45.605  36.002  1.00  0.00      B    H
ATOM   2555  H41 BMIMB   5      17.582  46.295  36.573  1.00  0.00      B    H
ATOM   2556  C5  BMIMB   5      17.656  44.071  36.204  1.00  0.00      B    C
ATOM   2557  H5  BMIMB   5      17.109  43.387  35.561  1.00  0.00      B    H
ATOM   2558  H51 BMIMB   5      18.648  44.028  35.761  1.00  0.00      B    H
ATOM   2559  C51 BMIMB   5      17.267  43.761  37.682  1.00  0.00      B    C
ATOM   2560  H52 BMIMB   5      16.182  43.796  37.745  1.00  0.00      B    H
ATOM   2561  H53 BMIMB   5      17.555  42.757  37.985  1.00  0.00      B    H
ATOM   2562  C6  BMIMB   5      17.616  44.821  38.805  1.00  0.00      B    C
ATOM   2563  H6  BMIMB   5      17.459  44.311  39.748  1.00  0.00      B    H
ATOM   2564  H61 BMIMB   5      18.648  45.139  38.710  1.00  0.00      B    H
ATOM   2565  H62 BMIMB   5      17.033  45.729  38.692  1.00  0.00      B    H
ATOM   2576  N1  BMIMB   6      30.297  32.212  10.814  1.00  0.00      B    N
ATOM   2577  N11 BMIMB   6      32.368  31.734  10.530  1.00  0.00      B    N
ATOM   2578  C1  BMIMB   6      31.175  31.403  10.240  1.00  0.00      B    C
ATOM   2579  H1  BMIMB   6      30.892  30.715   9.472  1.00  0.00      B    H
ATOM   2580  C2  BMIMB   6      31.011  32.925  11.732  1.00  0.00      B    C
ATOM   2581  H2  BMIMB   6      30.607  33.526  12.517  1.00  0.00      B    H
ATOM   2582  C21 BMIMB   6      32.288  32.655  11.531  1.00  0.00      B    C
ATOM   2583  H21 BMIMB   6      33.118  33.143  11.994  1.00  0.00      B    H
ATOM   2584  C3  BMIMB   6      28.823  32.306  10.697  1.00  0.00      B    C
ATOM   2585  H3  BMIMB   6      28.355  31.524  11.277  1.00  0.00      B    H
ATOM   2586  H31 BMIMB   6      28.492  33.302  10.949  1.00  0.00      B    H
ATOM   2587  H32 BMIMB   6      28.526  32.190   9.665  1.00  0.00      B    H
ATOM   2588  C4  BMIMB   6      33.622  31.090  10.058  1.00  0.00      B    C
ATOM   2589  H4  BMIMB   6      33.474  30.054   9.793  1.00  0.00      B    H
ATOM   2590  H41 BMIMB   6      34.347  31.134  10.857  1.00  0.00      B    H
ATOM   2591  C5  BMIMB   6      34.063  31.782   8.781  1.00  0.00      B    C
ATOM   2592  H5  BMIMB   6      33.275  31.813   8.033  1.00  0.00      B    H
ATOM   2593  H51 BMIMB   6      34.423  32.802   8.890  1.00  0.00      B    H
ATOM   2594  C51 BMIMB   6      35.209  31.030   8.050  1.00  0.00      B    C
ATOM   2595  H52 BMIMB   6      36.015  30.887   8.766  1.00  0.00      B    H
ATOM   2596  H53 BMIMB   6      34.917  30.089   7.591  1.00  0.00      B    H
ATOM   2597  C6  BMIMB   6      35.745  31.951   6.955  1.00  0.00      B    C
ATOM   2598  H6  BMIMB   6      36.147  32.891   7.314  1.00  0.00      B    H
ATOM   2599  H61 BMIMB   6      36.648  31.535   6.521  1.00  0.00      B    H
ATOM   2600  H62 BMIMB   6      35.088  32.167   6.120  1.00  0.00      B    H
ATOM   2611  N1  BMIMB   7       3.565   3.733  14.608  1.00  0.00      B    N
ATOM   2612  N11 BMIMB   7       5.297   2.417  14.392  1.00  0.00      B    N
ATOM   2613  C1  BMIMB   7       4.855   3.604  14.841  1.00  0.00      B    C
ATOM   2614  H1  BMIMB   7       5.425   4.226  15.499  1.00  0.00      B    H
ATOM   2615  C2  BMIMB   7       3.186   2.563  13.986  1.00  0.00      B    C
ATOM   2616  H2  BMIMB   7       2.201   2.534  13.574  1.00  0.00      B    H
ATOM   2617  C21 BMIMB   7       4.239   1.739  13.834  1.00  0.00      B    C
ATOM   2618  H21 BMIMB   7       4.386   0.770  13.408  1.00  0.00      B    H
ATOM   2619  C3  BMIMB   7       2.702   4.761  15.253  1.00  0.00      B    C
ATOM   2620  H3  BMIMB   7       2.368   5.373  14.428  1.00  0.00      B    H
ATOM   2621  H31 BMIMB   7       1.976   4.306  15.911  1.00  0.00      B    H
ATOM   2622  H32 BMIMB   7       3.197   5.486  15.882  1.00  0.00      B    H
ATOM   2623  C4  BMIMB   7       6.670   1.951  14.531  1.00  0.00      B    C
ATOM   2624  H4  BMIMB   7       6.883   1.488  13.579  1.00  0.00      B    H
ATOM   2625  H41 BMIMB   7       6.801   1.238  15.332  1.00  0.00      B    H
ATOM   2626  C5  BMIMB   7       7.696   3.050  14.540  1.00  0.00      B    C
ATOM   2627  H5  BMIMB   7       7.385   3.757  13.775  1.00  0.00      B    H
ATOM   2628  H51 BMIMB   7       7.828   3.527  15.508  1.00  0.00      B    H
ATOM   2629  C51 BMIMB   7       9.112   2.700  14.090  1.00  0.00      B    C
ATOM   2630  H52 BMIMB   7       9.511   2.079  14.888  1.00  0.00      B    H
ATOM   2631  H53 BMIMB   7       9.011   2.139  13.165  1.00  0.00      B    H
ATOM   2632  C6  BMIMB   7       9.991   3.872  13.854  1.00  0.00      B    C
ATOM   2633  H6  BMIMB   7      10.163   4.395  14.788  1.00  0.00      B    H
ATOM   2634  H61 BMIMB   7      10.958   3.694  13.396  1.00  0.00      B    H
ATOM   2635  H62 BMIMB   7       9.518   4.503  13.110  1.00  0.00      B    H
ATOM   2646  N1  BMIMB   8      31.348  25.726  30.509  1.00  0.00      B    N
ATOM   2647  N11 BMIMB   8      32.714  24.780  29.206  1.00  0.00      B    N
ATOM   2648  C1  BMIMB   8      31.472  25.110  29.364  1.00  0.00      B    C
ATOM   2649  H1  BMIMB   8      30.720  25.125  28.605  1.00  0.00      B    H
ATOM   2650  C2  BMIMB   8      32.477  25.511  31.295  1.00  0.00      B    C
ATOM   2651  H2  BMIMB   8      32.672  25.965  32.242  1.00  0.00      B    H
ATOM   2652  C21 BMIMB   8      33.378  25.089  30.369  1.00  0.00      B    C
ATOM   2653  H21 BMIMB   8      34.436  24.957  30.423  1.00  0.00      B    H
ATOM   2654  C3  BMIMB   8      30.131  26.481  30.881  1.00  0.00      B    C
ATOM   2655  H3  BMIMB   8      30.318  27.500  30.576  1.00  0.00      B    H
ATOM   2656  H31 BMIMB   8      29.331  26.053  30.295  1.00  0.00      B    H
ATOM   2657  H32 BMIMB   8      29.933  26.409  31.940  1.00  0.00      B    H
ATOM   2658  C4  BMIMB   8      33.350  24.284  27.903  1.00  0.00      B    C
ATOM   2659  H4  BMIMB   8      34.342  24.626  28.158  1.00  0.00      B    H
ATOM   2660  H41 BMIMB   8      33.001  24.772  27.005  1.00  0.00      B    H
ATOM   2661  C5  BMIMB   8      33.311  22.787  27.723  1.00  0.00      B    C
ATOM   2662  H5  BMIMB   8      34.055  22.530  26.974  1.00  0.00      B    H
ATOM   2663  H51 BMIMB   8      33.413  22.269  28.673  1.00  0.00      B    H
ATOM   2664  C51 BMIMB   8      32.009  22.160  27.302  1.00  0.00      B    C
ATOM   2665  H52 BMIMB   8      31.203  22.671  27.822  1.00  0.00      B    H
ATOM   2666  H53 BMIMB   8      31.901  22.208  26.221  1.00  0.00      B    H
ATOM   2667  C6  BMIMB   8      31.937  20.652  27.477  1.00  0.00      B    C
ATOM   2668  H6  BMIMB   8      32.717  20.054  27.019  1.00  0.00      B    H
ATOM   2669  H61 BMIMB   8      31.916  20.308  28.505  1.00  0.00      B    H
ATOM   2670  H62 BMIMB   8      31.019  20.438  26.942  1.00  0.00      B    H
ATOM   2681  N1  BMIMB   9      23.730  12.828  33.601  1.00  0.00      B    N
ATOM   2682  N11 BMIMB   9      25.459  12.642  32.390  1.00  0.00      B    N
ATOM   2683  C1  BMIMB   9      24.269  12.137  32.630  1.00  0.00      B    C
ATOM   2684  H1  BMIMB   9      24.011  11.176  32.238  1.00  0.00      B    H
ATOM   2685  C2  BMIMB   9      24.591  13.839  33.998  1.00  0.00      B    C
ATOM   2686  H2  BMIMB   9      24.350  14.426  34.857  1.00  0.00      B    H
ATOM   2687  C21 BMIMB   9      25.646  13.757  33.151  1.00  0.00      B    C
ATOM   2688  H21 BMIMB   9      26.583  14.268  33.129  1.00  0.00      B    H
ATOM   2689  C3  BMIMB   9      22.447  12.531  34.232  1.00  0.00      B    C
ATOM   2690  H3  BMIMB   9      22.121  11.556  33.902  1.00  0.00      B    H
ATOM   2691  H31 BMIMB   9      22.562  12.486  35.305  1.00  0.00      B    H
ATOM   2692  H32 BMIMB   9      21.793  13.347  33.962  1.00  0.00      B    H
ATOM   2693  C4  BMIMB   9      26.579  11.992  31.547  1.00  0.00      B    C
ATOM   2694  H4  BMIMB   9      27.308  12.732  31.253  1.00  0.00      B    H
ATOM   2695  H41 BMIMB   9      26.156  11.550  30.657  1.00  0.00      B    H
ATOM   2696  C5  BMIMB   9      27.391  10.985  32.391  1.00  0.00      B    C
ATOM   2697  H5  BMIMB   9      26.903  10.959  33.362  1.00  0.00      B    H
ATOM   2698  H51 BMIMB   9      27.296  10.004  31.933  1.00  0.00      B    H
ATOM   2699  C51 BMIMB   9      28.821  11.395  32.682  1.00  0.00      B    C
ATOM   2700  H52 BMIMB   9      29.331  11.377  31.723  1.00  0.00      B    H
ATOM   2701  H53 BMIMB   9      28.835  12.409  33.075  1.00  0.00      B    H
ATOM   2702  C6  BMIMB   9      29.322  10.427  33.737  1.00  0.00      B    C
ATOM   2703  H6  BMIMB   9      28.622  10.130  34.509  1.00  0.00      B    H
ATOM   2704  H61 BMIMB   9      29.511   9.478  33.250  1.00  0.00      B    H
ATOM   2705  H62 BMIMB   9      30.285  10.704  34.150  1.00  0.00      B    H
ATOM   2716  N1  BMIMB  10      22.029  31.710   7.198  1.00  0.00      B    N
ATOM   2717  N11 BMIMB  10      23.589  30.444   6.447  1.00  0.00      B    N
ATOM   2718  C1  BMIMB  10      22.348  30.751   6.369  1.00  0.00      B    C
ATOM   2719  H1  BMIMB  10      21.654  30.268   5.714  1.00  0.00      B    H
ATOM   2720  C2  BMIMB  10      23.227  32.122   7.765  1.00  0.00      B    C
ATOM   2721  H2  BMIMB  10      23.227  33.024   8.336  1.00  0.00      B    H
ATOM   2722  C21 BMIMB  10      24.198  31.318   7.323  1.00  0.00      B    C
ATOM   2723  H21 BMIMB  10      25.239  31.367   7.553  1.00  0.00      B    H
ATOM   2724  C3  BMIMB  10      20.757  32.421   7.245  1.00  0.00      B    C
ATOM   2725  H3  BMIMB  10      20.463  32.639   8.261  1.00  0.00      B    H
ATOM   2726  H31 BMIMB  10      20.955  33.368   6.764  1.00  0.00      B    H
ATOM   2727  H32 BMIMB  10      19.909  31.939   6.783  1.00  0.00      B    H
ATOM   2728  C4  BMIMB  10      24.300  29.433   5.695  1.00  0.00      B    C
ATOM   2729  H4  BMIMB  10      25.294  29.306   6.096  1.00  0.00      B    H
ATOM   2730  H41 BMIMB  10      24.384  29.946   4.748  1.00  0.00      B    H
ATOM   2731  C5  BMIMB  10      23.565  28.097   5.682  1.00  0.00      B    C
ATOM   2732  H5  BMIMB  10      22.480  28.159   5.678  1.00  0.00      B    H
ATOM   2733  H51 BMIMB  10      23.806  27.580   4.756  1.00  0.00      B    H
ATOM   2734  C51 BMIMB  10      24.120  27.191   6.786  1.00  0.00      B    C
ATOM   2735  H52 BMIMB  10      25.200  27.137   6.676  1.00  0.00      B    H
ATOM   2736  H53 BMIMB  10      23.841  27.565   7.767  1.00  0.00      B    H
ATOM   2737  C6  BMIMB  10      23.646  25.803   6.783  1.00  0.00      B    C
ATOM   2738  H6  BMIMB  10      22.567  25.815   6.675  1.00  0.00      B    H
ATOM   2739  H61 BMIMB  10      23.956  25.322   5.862  1.00  0.00      B    H
ATOM   2740  H62 BMIMB  10      24.112  25.141   7.504  1.00  0.00      B    H
ATOM   2751  N1  BMIMB  11      17.838  29.125   4.038  1.00  0.00      B    N
ATOM   2752  N11 BMIMB  11      16.568  29.712   2.336  1.00  0.00      B    N
ATOM   2753  C1  BMIMB  11      16.651  28.988   3.448  1.00  0.00      B    C
ATOM   2754  H1  BMIMB  11      15.896  28.298   3.760  1.00  0.00      B    H
ATOM   2755  C2  BMIMB  11      18.497  30.050   3.275  1.00  0.00      B    C
ATOM   2756  H2  BMIMB  11      19.450  30.478   3.500  1.00  0.00      B    H
ATOM   2757  C21 BMIMB  11      17.738  30.424   2.214  1.00  0.00      B    C
ATOM   2758  H21 BMIMB  11      17.982  31.085   1.412  1.00  0.00      B    H
ATOM   2759  C3  BMIMB  11      18.440  28.346   5.158  1.00  0.00      B    C
ATOM   2760  H3  BMIMB  11      19.218  27.689   4.797  1.00  0.00      B    H
ATOM   2761  H31 BMIMB  11      18.832  29.164   5.745  1.00  0.00      B    H
ATOM   2762  H32 BMIMB  11      17.647  27.812   5.660  1.00  0.00      B    H
ATOM   2763  C4  BMIMB  11      15.399  29.595   1.380  1.00  0.00      B    C
ATOM   2764  H4  BMIMB  11      15.508  30.382   0.649  1.00  0.00      B    H
ATOM   2765  H41 BMIMB  11      14.495  29.817   1.928  1.00  0.00      B    H
ATOM   2766  C5  BMIMB  11      15.311  28.214   0.638  1.00  0.00      B    C
ATOM   2767  H5  BMIMB  11      14.998  27.447   1.342  1.00  0.00      B    H
ATOM   2768  H51 BMIMB  11      14.689  28.280  -0.251  1.00  0.00      B    H
ATOM   2769  C51 BMIMB  11      16.664  27.743   0.066  1.00  0.00      B    C
ATOM   2770  H52 BMIMB  11      16.950  28.419  -0.736  1.00  0.00      B    H
ATOM   2771  H53 BMIMB  11      17.412  27.740   0.854  1.00  0.00      B    H
ATOM   2772  C6  BMIMB  11      16.718  26.353  -0.568  1.00  0.00      B    C
ATOM   2773  H6  BMIMB  11      16.044  26.249  -1.411  1.00  0.00      B    H
ATOM   2774  H61 BMIMB  11      17.749  26.213  -0.872  1.00  0.00      B    H
ATOM   2775  H62 BMIMB  11      16.570  25.577   0.174  1.00  0.00      B    H
ATOM   2786  N1  BMIMB  12      22.331   5.088  24.445  1.00  0.00      B    N
ATOM   2787  N11 BMIMB  12      20.809   3.847  25.194  1.00  0.00      B    N
ATOM   2788  C1  BMIMB  12      21.800   3.895  24.361  1.00  0.00      B    C
ATOM   2789  H1  BMIMB  12      22.003   3.049  23.740  1.00  0.00      B    H
ATOM   2790  C2  BMIMB  12      21.672   5.796  25.424  1.00  0.00      B    C
ATOM   2791  H2  BMIMB  12      22.062   6.720  25.790  1.00  0.00      B    H
ATOM   2792  C21 BMIMB  12      20.680   5.050  25.833  1.00  0.00      B    C
ATOM   2793  H21 BMIMB  12      20.009   5.172  26.656  1.00  0.00      B    H
ATOM   2794  C3  BMIMB  12      23.508   5.476  23.675  1.00  0.00      B    C
ATOM   2795  H3  BMIMB  12      23.113   5.968  22.799  1.00  0.00      B    H
ATOM   2796  H31 BMIMB  12      24.074   6.185  24.261  1.00  0.00      B    H
ATOM   2797  H32 BMIMB  12      23.941   4.500  23.512  1.00  0.00      B    H
ATOM   2798  C4  BMIMB  12      19.940   2.720  25.625  1.00  0.00      B    C
ATOM   2799  H4  BMIMB  12      19.970   2.790  26.702  1.00  0.00      B    H
ATOM   2800  H41 BMIMB  12      20.570   1.892  25.334  1.00  0.00      B    H
ATOM   2801  C5  BMIMB  12      18.492   2.766  25.033  1.00  0.00      B    C
ATOM   2802  H5  BMIMB  12      17.742   3.272  25.635  1.00  0.00      B    H
ATOM   2803  H51 BMIMB  12      18.510   3.270  24.070  1.00  0.00      B    H
ATOM   2804  C51 BMIMB  12      17.916   1.360  24.699  1.00  0.00      B    C
ATOM   2805  H52 BMIMB  12      18.487   0.688  24.063  1.00  0.00      B    H
ATOM   2806  H53 BMIMB  12      17.701   0.780  25.593  1.00  0.00      B    H
ATOM   2807  C6  BMIMB  12      16.473   1.478  24.045  1.00  0.00      B    C
ATOM   2808  H6  BMIMB  12      16.116   0.482  23.811  1.00  0.00      B    H
ATOM   2809  H61 BMIMB  12      15.757   2.036  24.637  1.00  0.00      B    H
ATOM   2810  H62 BMIMB  12      16.652   2.012  23.119  1.00  0.00      B    H
ATOM   2821  N1  BMIMB  13      12.252  23.471   5.961  1.00  0.00      B    N
ATOM   2822  N11 BMIMB  13      13.282  21.653   5.776  1.00  0.00      B    N
ATOM   2823  C1  BMIMB  13      13.336  22.819   6.222  1.00  0.00      B    C
ATOM   2824  H1  BMIMB  13      14.185  23.193   6.753  1.00  0.00      B    H
ATOM   2825  C2  BMIMB  13      11.416  22.674   5.191  1.00  0.00      B    C
ATOM   2826  H2  BMIMB  13      10.423  22.988   4.952  1.00  0.00      B    H
ATOM   2827  C21 BMIMB  13      12.088  21.499   5.121  1.00  0.00      B    C
ATOM   2828  H21 BMIMB  13      11.721  20.531   4.856  1.00  0.00      B    H
ATOM   2829  C3  BMIMB  13      12.065  24.855   6.361  1.00  0.00      B    C
ATOM   2830  H3  BMIMB  13      12.134  25.526   5.517  1.00  0.00      B    H
ATOM   2831  H31 BMIMB  13      11.095  24.927   6.830  1.00  0.00      B    H
ATOM   2832  H32 BMIMB  13      12.887  25.104   7.015  1.00  0.00      B    H
ATOM   2833  C4  BMIMB  13      14.289  20.651   6.059  1.00  0.00      B    C
ATOM   2834  H4  BMIMB  13      13.952  19.678   5.733  1.00  0.00      B    H
ATOM   2835  H41 BMIMB  13      14.346  20.579   7.135  1.00  0.00      B    H
ATOM   2836  C5  BMIMB  13      15.608  20.905   5.408  1.00  0.00      B    C
ATOM   2837  H5  BMIMB  13      16.033  21.856   5.716  1.00  0.00      B    H
ATOM   2838  H51 BMIMB  13      16.267  20.168   5.859  1.00  0.00      B    H
ATOM   2839  C51 BMIMB  13      15.566  20.844   3.901  1.00  0.00      B    C
ATOM   2840  H52 BMIMB  13      15.607  19.838   3.492  1.00  0.00      B    H
ATOM   2841  H53 BMIMB  13      14.672  21.395   3.622  1.00  0.00      B    H
ATOM   2842  C6  BMIMB  13      16.716  21.597   3.326  1.00  0.00      B    C
ATOM   2843  H6  BMIMB  13      16.718  22.624   3.671  1.00  0.00      B    H
ATOM   2844  H61 BMIMB  13      17.679  21.120   3.469  1.00  0.00      B    H
ATOM   2845  H62 BMIMB  13      16.467  21.626   2.271  1.00  0.00      B    H
ATOM   2856  N1  BMIMB  14      21.123  26.118  18.962  1.00  0.00      B    N
ATOM   2857  N11 BMIMB  14      21.981  24.964  20.643  1.00  0.00      B    N
ATOM   2858  C1  BMIMB  14      21.223  26.058  20.283  1.00  0.00      B    C
ATOM   2859  H1  BMIMB  14      20.886  26.780  20.995  1.00  0.00      B    H
ATOM   2860  C2  BMIMB  14      21.660  24.964  18.451  1.00  0.00      B    C
ATOM   2861  H2  BMIMB  14      21.646  24.836  17.391  1.00  0.00      B    H
ATOM   2862  C21 BMIMB  14      22.238  24.256  19.479  1.00  0.00      B    C
ATOM   2863  H21 BMIMB  14      22.808  23.357  19.568  1.00  0.00      B    H
ATOM   2864  C3  BMIMB  14      20.381  27.079  18.185  1.00  0.00      B    C
ATOM   2865  H3  BMIMB  14      20.166  26.679  17.205  1.00  0.00      B    H
ATOM   2866  H31 BMIMB  14      19.420  27.236  18.652  1.00  0.00      B    H
ATOM   2867  H32 BMIMB  14      20.915  28.018  18.203  1.00  0.00      B    H
ATOM   2868  C4  BMIMB  14      22.571  24.677  21.985  1.00  0.00      B    C
ATOM   2869  H4  BMIMB  14      22.350  23.679  22.333  1.00  0.00      B    H
ATOM   2870  H41 BMIMB  14      22.207  25.418  22.681  1.00  0.00      B    H
ATOM   2871  C5  BMIMB  14      24.089  24.751  22.032  1.00  0.00      B    C
ATOM   2872  H5  BMIMB  14      24.330  24.836  23.089  1.00  0.00      B    H
ATOM   2873  H51 BMIMB  14      24.421  23.812  21.596  1.00  0.00      B    H
ATOM   2874  C51 BMIMB  14      24.771  25.985  21.368  1.00  0.00      B    C
ATOM   2875  H52 BMIMB  14      24.504  25.995  20.314  1.00  0.00      B    H
ATOM   2876  H53 BMIMB  14      24.501  26.918  21.856  1.00  0.00      B    H
ATOM   2877  C6  BMIMB  14      26.303  25.877  21.487  1.00  0.00      B    C
ATOM   2878  H6  BMIMB  14      26.879  26.680  21.042  1.00  0.00      B    H
ATOM   2879  H61 BMIMB  14      26.552  25.806  22.540  1.00  0.00      B    H
ATOM   2880  H62 BMIMB  14      26.627  24.907  21.127  1.00  0.00      B    H
ATOM   2891  N1  BMIMB  15      23.573   9.958  38.629  1.00  0.00      B    N
ATOM   2892  N11 BMIMB  15      23.223   9.730  40.746  1.00  0.00      B    N
ATOM   2893  C1  BMIMB  15      23.845   9.216  39.687  1.00  0.00      B    C
ATOM   2894  H1  BMIMB  15      24.405   8.307  39.640  1.00  0.00      B    H
ATOM   2895  C2  BMIMB  15      22.590  10.865  38.975  1.00  0.00      B    C
ATOM   2896  H2  BMIMB  15      22.200  11.504  38.213  1.00  0.00      B    H
ATOM   2897  C21 BMIMB  15      22.262  10.666  40.270  1.00  0.00      B    C
ATOM   2898  H21 BMIMB  15      21.642  11.155  40.990  1.00  0.00      B    H
ATOM   2899  C3  BMIMB  15      24.061   9.778  37.222  1.00  0.00      B    C
ATOM   2900  H3  BMIMB  15      24.509   8.795  37.216  1.00  0.00      B    H
ATOM   2901  H31 BMIMB  15      23.303   9.662  36.461  1.00  0.00      B    H
ATOM   2902  H32 BMIMB  15      24.632  10.683  37.077  1.00  0.00      B    H
ATOM   2903  C4  BMIMB  15      23.062   8.981  41.956  1.00  0.00      B    C
ATOM   2904  H4  BMIMB  15      23.672   8.136  41.674  1.00  0.00      B    H
ATOM   2905  H41 BMIMB  15      22.009   8.783  42.095  1.00  0.00      B    H
ATOM   2906  C5  BMIMB  15      23.642   9.690  43.265  1.00  0.00      B    C
ATOM   2907  H5  BMIMB  15      24.648  10.025  43.027  1.00  0.00      B    H
ATOM   2908  H51 BMIMB  15      22.984  10.521  43.504  1.00  0.00      B    H
ATOM   2909  C51 BMIMB  15      23.699   8.719  44.472  1.00  0.00      B    C
ATOM   2910  H52 BMIMB  15      22.726   8.553  44.927  1.00  0.00      B    H
ATOM   2911  H53 BMIMB  15      24.196   7.835  44.080  1.00  0.00      B    H
ATOM   2912  C6  BMIMB  15      24.590   9.327  45.502  1.00  0.00      B    C
ATOM   2913  H6  BMIMB  15      24.199  10.256  45.901  1.00  0.00      B    H
ATOM   2914  H61 BMIMB  15      24.678   8.596  46.297  1.00  0.00      B    H
ATOM   2915  H62 BMIMB  15      25.555   9.455  45.026  1.00  0.00      B    H
ATOM   2926  N1  BMIMB  16      18.366  35.044   1.987  1.00  0.00      B    N
ATOM   2927  N11 BMIMB  16      19.308  34.738   0.094  1.00  0.00      B    N
ATOM   2928  C1  BMIMB  16      19.544  34.839   1.358  1.00  0.00      B    C
ATOM   2929  H1  BMIMB  16      20.512  34.701   1.789  1.00  0.00      B    H
ATOM   2930  C2  BMIMB  16      17.339  35.110   1.054  1.00  0.00      B    C
ATOM   2931  H2  BMIMB  16      16.323  35.273   1.342  1.00  0.00      B    H
ATOM   2932  C21 BMIMB  16      17.949  34.928  -0.153  1.00  0.00      B    C
ATOM   2933  H21 BMIMB  16      17.494  35.019  -1.116  1.00  0.00      B    H
ATOM   2934  C3  BMIMB  16      18.259  35.106   3.447  1.00  0.00      B    C
ATOM   2935  H3  BMIMB  16      17.408  35.728   3.683  1.00  0.00      B    H
ATOM   2936  H31 BMIMB  16      18.193  34.096   3.824  1.00  0.00      B    H
ATOM   2937  H32 BMIMB  16      19.094  35.481   4.021  1.00  0.00      B    H
ATOM   2938  C4  BMIMB  16      20.308  34.445  -0.954  1.00  0.00      B    C
ATOM   2939  H4  BMIMB  16      21.248  34.881  -0.649  1.00  0.00      B    H
ATOM   2940  H41 BMIMB  16      19.997  34.984  -1.836  1.00  0.00      B    H
ATOM   2941  C5  BMIMB  16      20.377  32.919  -1.246  1.00  0.00      B    C
ATOM   2942  H5  BMIMB  16      21.161  32.808  -1.990  1.00  0.00      B    H
ATOM   2943  H51 BMIMB  16      20.744  32.404  -0.362  1.00  0.00      B    H
ATOM   2944  C51 BMIMB  16      19.084  32.243  -1.706  1.00  0.00      B    C
ATOM   2945  H52 BMIMB  16      18.247  32.343  -1.020  1.00  0.00      B    H
ATOM   2946  H53 BMIMB  16      18.827  32.581  -2.707  1.00  0.00      B    H
ATOM   2947  C6  BMIMB  16      19.216  30.682  -1.799  1.00  0.00      B    C
ATOM   2948  H6  BMIMB  16      18.248  30.245  -2.012  1.00  0.00      B    H
ATOM   2949  H61 BMIMB  16      19.831  30.474  -2.667  1.00  0.00      B    H
ATOM   2950  H62 BMIMB  16      19.457  30.141  -0.891  1.00  0.00      B    H
ATOM   2961  N1  BMIMB  17      22.858  10.839  22.707  1.00  0.00      B    N
ATOM   2962  N11 BMIMB  17      21.448  11.575  21.318  1.00  0.00      B    N
ATOM   2963  C1  BMIMB  17      22.466  10.730  21.456  1.00  0.00      B    C
ATOM   2964  H1  BMIMB  17      22.827  10.023  20.740  1.00  0.00      B    H
ATOM   2965  C2  BMIMB  17      22.198  11.846  23.402  1.00  0.00      B    C
ATOM   2966  H2  BMIMB  17      22.345  12.074  24.435  1.00  0.00      B    H
ATOM   2967  C21 BMIMB  17      21.334  12.332  22.477  1.00  0.00      B    C
ATOM   2968  H21 BMIMB  17      20.631  13.126  22.603  1.00  0.00      B    H
ATOM   2969  C3  BMIMB  17      23.746   9.877  23.384  1.00  0.00      B    C
ATOM   2970  H3  BMIMB  17      24.809  10.057  23.320  1.00  0.00      B    H
ATOM   2971  H31 BMIMB  17      23.556  10.062  24.431  1.00  0.00      B    H
ATOM   2972  H32 BMIMB  17      23.528   8.838  23.187  1.00  0.00      B    H
ATOM   2973  C4  BMIMB  17      20.478  11.615  20.228  1.00  0.00      B    C
ATOM   2974  H4  BMIMB  17      21.016  11.238  19.371  1.00  0.00      B    H
ATOM   2975  H41 BMIMB  17      20.124  12.625  20.091  1.00  0.00      B    H
ATOM   2976  C5  BMIMB  17      19.260  10.727  20.540  1.00  0.00      B    C
ATOM   2977  H5  BMIMB  17      19.756   9.835  20.915  1.00  0.00      B    H
ATOM   2978  H51 BMIMB  17      18.810  11.212  21.402  1.00  0.00      B    H
ATOM   2979  C51 BMIMB  17      18.354  10.649  19.331  1.00  0.00      B    C
ATOM   2980  H52 BMIMB  17      17.783  11.574  19.318  1.00  0.00      B    H
ATOM   2981  H53 BMIMB  17      19.016  10.544  18.475  1.00  0.00      B    H
ATOM   2982  C6  BMIMB  17      17.501   9.469  19.499  1.00  0.00      B    C
ATOM   2983  H6  BMIMB  17      18.102   8.591  19.290  1.00  0.00      B    H
ATOM   2984  H61 BMIMB  17      17.155   9.370  20.522  1.00  0.00      B    H
ATOM   2985  H62 BMIMB  17      16.587   9.453  18.917  1.00  0.00      B    H
ATOM   2996  N1  BMIMB  18      19.277  20.915  17.061  1.00  0.00      B    N
ATOM   2997  N11 BMIMB  18      18.491  22.727  16.159  1.00  0.00      B    N
ATOM   2998  C1  BMIMB  18      18.637  21.430  16.036  1.00  0.00      B    C
ATOM   2999  H1  BMIMB  18      18.201  21.015  15.153  1.00  0.00      B    H
ATOM   3000  C2  BMIMB  18      19.412  21.952  17.989  1.00  0.00      B    C
ATOM   3001  H2  BMIMB  18      19.815  21.724  18.952  1.00  0.00      B    H
ATOM   3002  C21 BMIMB  18      18.821  23.017  17.493  1.00  0.00      B    C
ATOM   3003  H21 BMIMB  18      18.548  23.885  18.051  1.00  0.00      B    H
ATOM   3004  C3  BMIMB  18      19.476  19.472  17.264  1.00  0.00      B    C
ATOM   3005  H3  BMIMB  18      18.876  19.013  16.493  1.00  0.00      B    H
ATOM   3006  H31 BMIMB  18      20.504  19.166  17.392  1.00  0.00      B    H
ATOM   3007  H32 BMIMB  18      18.905  19.265  18.157  1.00  0.00      B    H
ATOM   3008  C4  BMIMB  18      17.920  23.736  15.130  1.00  0.00      B    C
ATOM   3009  H4  BMIMB  18      17.569  24.602  15.673  1.00  0.00      B    H
ATOM   3010  H41 BMIMB  18      17.208  23.073  14.662  1.00  0.00      B    H
ATOM   3011  C5  BMIMB  18      18.846  24.283  14.084  1.00  0.00      B    C
ATOM   3012  H5  BMIMB  18      19.169  25.263  14.425  1.00  0.00      B    H
ATOM   3013  H51 BMIMB  18      19.742  23.669  14.133  1.00  0.00      B    H
ATOM   3014  C51 BMIMB  18      18.372  24.193  12.685  1.00  0.00      B    C
ATOM   3015  H52 BMIMB  18      18.400  23.164  12.335  1.00  0.00      B    H
ATOM   3016  H53 BMIMB  18      17.395  24.651  12.560  1.00  0.00      B    H
ATOM   3017  C6  BMIMB  18      19.449  24.828  11.735  1.00  0.00      B    C
ATOM   3018  H6  BMIMB  18      20.406  24.322  11.793  1.00  0.00      B    H
ATOM   3019  H61 BMIMB  18      19.168  24.779  10.689  1.00  0.00      B    H
ATOM   3020  H62 BMIMB  18      19.580  25.859  12.044  1.00  0.00      B    H
ATOM   3031  N1  BMIMB  19       7.713  34.641  42.568  1.00  0.00      B    N
ATOM   3032  N11 BMIMB  19       7.449  35.034  44.639  1.00  0.00      B    N
ATOM   3033  C1  BMIMB  19       6.990  35.349  43.446  1.00  0.00      B    C
ATOM   3034  H1  BMIMB  19       6.170  36.012  43.267  1.00  0.00      B    H
ATOM   3035  C2  BMIMB  19       8.466  33.702  43.285  1.00  0.00      B    C
ATOM   3036  H2  BMIMB  19       8.968  32.881  42.822  1.00  0.00      B    H
ATOM   3037  C21 BMIMB  19       8.318  33.974  44.579  1.00  0.00      B    C
ATOM   3038  H21 BMIMB  19       8.599  33.449  45.466  1.00  0.00      B    H
ATOM   3039  C3  BMIMB  19       7.561  34.638  41.161  1.00  0.00      B    C
ATOM   3040  H3  BMIMB  19       8.279  33.965  40.715  1.00  0.00      B    H
ATOM   3041  H31 BMIMB  19       6.605  34.166  40.986  1.00  0.00      B    H
ATOM   3042  H32 BMIMB  19       7.407  35.598  40.691  1.00  0.00      B    H
ATOM   3043  C4  BMIMB  19       7.011  35.664  45.918  1.00  0.00      B    C
ATOM   3044  H4  BMIMB  19       7.202  34.922  46.679  1.00  0.00      B    H
ATOM   3045  H41 BMIMB  19       5.932  35.639  45.935  1.00  0.00      B    H
ATOM   3046  C5  BMIMB  19       7.879  36.938  46.105  1.00  0.00      B    C
ATOM   3047  H5  BMIMB  19       8.933  36.672  46.121  1.00  0.00      B    H
ATOM   3048  H51 BMIMB  19       7.631  37.638  45.311  1.00  0.00      B    H
ATOM   3049  C51 BMIMB  19       7.674  37.536  47.501  1.00  0.00      B    C
ATOM   3050  H52 BMIMB  19       7.600  38.621  47.498  1.00  0.00      B    H
ATOM   3051  H53 BMIMB  19       6.739  37.135  47.885  1.00  0.00      B    H
ATOM   3052  C6  BMIMB  19       8.897  37.106  48.415  1.00  0.00      B    C
ATOM   3053  H6  BMIMB  19       9.236  36.102  48.190  1.00  0.00      B    H
ATOM   3054  H61 BMIMB  19       9.609  37.859  48.095  1.00  0.00      B    H
ATOM   3055  H62 BMIMB  19       8.612  37.190  49.458  1.00  0.00      B    H
ATOM   3066  N1  BMIMB  20      37.115   7.904  41.147  1.00  0.00      B    N
ATOM   3067  N11 BMIMB  20      35.827   6.313  41.903  1.00  0.00      B    N
ATOM   3068  C1  BMIMB  20      35.888   7.504  41.329  1.00  0.00      B    C
ATOM   3069  H1  BMIMB  20      34.981   7.990  41.039  1.00  0.00      B    H
ATOM   3070  C2  BMIMB  20      37.869   6.807  41.601  1.00  0.00      B    C
ATOM   3071  H2  BMIMB  20      38.935   6.862  41.558  1.00  0.00      B    H
ATOM   3072  C21 BMIMB  20      37.086   5.837  42.034  1.00  0.00      B    C
ATOM   3073  H21 BMIMB  20      37.363   4.856  42.352  1.00  0.00      B    H
ATOM   3074  C3  BMIMB  20      37.578   9.142  40.482  1.00  0.00      B    C
ATOM   3075  H3  BMIMB  20      36.996   9.497  39.645  1.00  0.00      B    H
ATOM   3076  H31 BMIMB  20      37.416   9.892  41.242  1.00  0.00      B    H
ATOM   3077  H32 BMIMB  20      38.630   9.093  40.242  1.00  0.00      B    H
ATOM   3078  C4  BMIMB  20      34.656   5.490  42.227  1.00  0.00      B    C
ATOM   3079  H4  BMIMB  20      33.937   6.107  42.745  1.00  0.00      B    H
ATOM   3080  H41 BMIMB  20      35.072   4.717  42.857  1.00  0.00      B    H
ATOM   3081  C5  BMIMB  20      33.945   5.046  40.974  1.00  0.00      B    C
ATOM   3082  H5  BMIMB  20      33.481   5.927  40.536  1.00  0.00      B    H
ATOM   3083  H51 BMIMB  20      34.569   4.433  40.328  1.00  0.00      B    H
ATOM   3084  C51 BMIMB  20      32.798   4.059  41.279  1.00  0.00      B    C
ATOM   3085  H52 BMIMB  20      33.197   3.167  41.755  1.00  0.00      B    H
ATOM   3086  H53 BMIMB  20      32.127   4.384  42.070  1.00  0.00      B    H
ATOM   3087  C6  BMIMB  20      32.022   3.753  39.988  1.00  0.00      B    C
ATOM   3088  H6  BMIMB  20      31.118   3.302  40.381  1.00  0.00      B    H
ATOM   3089  H61 BMIMB  20      31.749   4.679  39.495  1.00  0.00      B    H
ATOM   3090  H62 BMIMB  20      32.674   3.090  39.432  1.00  0.00      B    H
ATOM   3101  N1  BMIMB  21      38.191   1.197  19.843  1.00  0.00      B    N
ATOM   3102  N11 BMIMB  21      37.920   2.256  21.604  1.00  0.00      B    N
ATOM   3103  C1  BMIMB  21      38.237   1.094  21.147  1.00  0.00      B    C
ATOM   3104  H1  BMIMB  21      38.324   0.228  21.767  1.00  0.00      B    H
ATOM   3105  C2  BMIMB  21      37.852   2.474  19.499  1.00  0.00      B    C
ATOM   3106  H2  BMIMB  21      37.631   2.774  18.499  1.00  0.00      B    H
ATOM   3107  C21 BMIMB  21      37.574   3.125  20.591  1.00  0.00      B    C
ATOM   3108  H21 BMIMB  21      37.102   4.058  20.807  1.00  0.00      B    H
ATOM   3109  C3  BMIMB  21      38.162   0.140  18.814  1.00  0.00      B    C
ATOM   3110  H3  BMIMB  21      38.563  -0.826  19.084  1.00  0.00      B    H
ATOM   3111  H31 BMIMB  21      37.111   0.056  18.583  1.00  0.00      B    H
ATOM   3112  H32 BMIMB  21      38.710   0.427  17.928  1.00  0.00      B    H
ATOM   3113  C4  BMIMB  21      37.990   2.710  23.000  1.00  0.00      B    C
ATOM   3114  H4  BMIMB  21      37.829   1.755  23.480  1.00  0.00      B    H
ATOM   3115  H41 BMIMB  21      37.174   3.410  23.103  1.00  0.00      B    H
ATOM   3116  C5  BMIMB  21      39.267   3.468  23.377  1.00  0.00      B    C
ATOM   3117  H5  BMIMB  21      39.341   4.276  22.653  1.00  0.00      B    H
ATOM   3118  H51 BMIMB  21      39.101   3.917  24.353  1.00  0.00      B    H
ATOM   3119  C51 BMIMB  21      40.566   2.721  23.313  1.00  0.00      B    C
ATOM   3120  H52 BMIMB  21      40.466   1.759  23.809  1.00  0.00      B    H
ATOM   3121  H53 BMIMB  21      40.794   2.396  22.301  1.00  0.00      B    H
ATOM   3122  C6  BMIMB  21      41.769   3.427  23.818  1.00  0.00      B    C
ATOM   3123  H6  BMIMB  21      41.668   3.790  24.835  1.00  0.00      B    H
ATOM   3124  H61 BMIMB  21      42.625   2.761  23.796  1.00  0.00      B    H
ATOM   3125  H62 BMIMB  21      42.018   4.306  23.236  1.00  0.00      B    H
ATOM   3136  N1  BMIMB  22      32.366  11.347  24.550  1.00  0.00      B    N
ATOM   3137  N11 BMIMB  22      31.813  11.605  26.608  1.00  0.00      B    N
ATOM   3138  C1  BMIMB  22      32.417  10.865  25.740  1.00  0.00      B    C
ATOM   3139  H1  BMIMB  22      32.794   9.873  25.871  1.00  0.00      B    H
ATOM   3140  C2  BMIMB  22      31.777  12.590  24.653  1.00  0.00      B    C
ATOM   3141  H2  BMIMB  22      31.677  13.199  23.782  1.00  0.00      B    H
ATOM   3142  C21 BMIMB  22      31.339  12.704  25.932  1.00  0.00      B    C
ATOM   3143  H21 BMIMB  22      30.768  13.445  26.448  1.00  0.00      B    H
ATOM   3144  C3  BMIMB  22      32.997  10.824  23.357  1.00  0.00      B    C
ATOM   3145  H3  BMIMB  22      33.483   9.904  23.646  1.00  0.00      B    H
ATOM   3146  H31 BMIMB  22      32.243  10.586  22.622  1.00  0.00      B    H
ATOM   3147  H32 BMIMB  22      33.695  11.516  22.909  1.00  0.00      B    H
ATOM   3148  C4  BMIMB  22      31.707  11.277  28.008  1.00  0.00      B    C
ATOM   3149  H4  BMIMB  22      32.141  12.079  28.587  1.00  0.00      B    H
ATOM   3150  H41 BMIMB  22      32.377  10.432  28.060  1.00  0.00      B    H
ATOM   3151  C5  BMIMB  22      30.307  10.882  28.592  1.00  0.00      B    C
ATOM   3152  H5  BMIMB  22      30.381  10.674  29.657  1.00  0.00      B    H
ATOM   3153  H51 BMIMB  22      29.552  11.624  28.345  1.00  0.00      B    H
ATOM   3154  C51 BMIMB  22      29.681   9.825  27.693  1.00  0.00      B    C
ATOM   3155  H52 BMIMB  22      29.407  10.178  26.702  1.00  0.00      B    H
ATOM   3156  H53 BMIMB  22      30.353   8.978  27.578  1.00  0.00      B    H
ATOM   3157  C6  BMIMB  22      28.385   9.247  28.268  1.00  0.00      B    C
ATOM   3158  H6  BMIMB  22      27.889  10.024  28.838  1.00  0.00      B    H
ATOM   3159  H61 BMIMB  22      27.759   8.943  27.436  1.00  0.00      B    H
ATOM   3160  H62 BMIMB  22      28.546   8.404  28.931  1.00  0.00      B    H
ATOM   3171  N1  BMIMB  23      25.994  31.494  38.962  1.00  0.00      B    N
ATOM   3172  N11 BMIMB  23      24.314  30.224  38.683  1.00  0.00      B    N
ATOM   3173  C1  BMIMB  23      25.031  31.185  38.161  1.00  0.00      B    C
ATOM   3174  H1  BMIMB  23      24.872  31.671  37.222  1.00  0.00      B    H
ATOM   3175  C2  BMIMB  23      25.895  30.629  40.048  1.00  0.00      B    C
ATOM   3176  H2  BMIMB  23      26.658  30.702  40.791  1.00  0.00      B    H
ATOM   3177  C21 BMIMB  23      24.862  29.860  39.848  1.00  0.00      B    C
ATOM   3178  H21 BMIMB  23      24.433  29.064  40.416  1.00  0.00      B    H
ATOM   3179  C3  BMIMB  23      26.886  32.606  38.733  1.00  0.00      B    C
ATOM   3180  H3  BMIMB  23      26.553  33.216  39.560  1.00  0.00      B    H
ATOM   3181  H31 BMIMB  23      27.896  32.306  38.968  1.00  0.00      B    H
ATOM   3182  H32 BMIMB  23      26.822  33.184  37.823  1.00  0.00      B    H
ATOM   3183  C4  BMIMB  23      23.054  29.783  38.104  1.00  0.00      B    C
ATOM   3184  H4  BMIMB  23      22.844  30.647  37.491  1.00  0.00      B    H
ATOM   3185  H41 BMIMB  23      22.268  29.622  38.828  1.00  0.00      B    H
ATOM   3186  C5  BMIMB  23      23.271  28.644  37.144  1.00  0.00      B    C
ATOM   3187  H5  BMIMB  23      22.385  28.633  36.513  1.00  0.00      B    H
ATOM   3188  H51 BMIMB  23      24.166  28.833  36.558  1.00  0.00      B    H
ATOM   3189  C51 BMIMB  23      23.409  27.256  37.666  1.00  0.00      B    C
ATOM   3190  H52 BMIMB  23      24.333  27.157  38.229  1.00  0.00      B    H
ATOM   3191  H53 BMIMB  23      22.576  27.071  38.340  1.00  0.00      B    H
ATOM   3192  C6  BMIMB  23      23.449  26.333  36.461  1.00  0.00      B    C
ATOM   3193  H6  BMIMB  23      23.875  26.938  35.669  1.00  0.00      B    H
ATOM   3194  H61 BMIMB  23      24.022  25.451  36.724  1.00  0.00      B    H
ATOM   3195  H62 BMIMB  23      22.460  25.981  36.189  1.00  0.00      B    H
ATOM   3206  N1  BMIMB  24      38.166  26.676  16.999  1.00  0.00      B    N
ATOM   3207  N11 BMIMB  24      38.623  26.431  19.072  1.00  0.00      B    N
ATOM   3208  C1  BMIMB  24      38.542  25.868  17.906  1.00  0.00      B    C
ATOM   3209  H1  BMIMB  24      38.805  24.843  17.754  1.00  0.00      B    H
ATOM   3210  C2  BMIMB  24      38.069  27.951  17.597  1.00  0.00      B    C
ATOM   3211  H2  BMIMB  24      37.868  28.840  17.040  1.00  0.00      B    H
ATOM   3212  C21 BMIMB  24      38.255  27.773  18.926  1.00  0.00      B    C
ATOM   3213  H21 BMIMB  24      38.378  28.411  19.773  1.00  0.00      B    H
ATOM   3214  C3  BMIMB  24      38.167  26.471  15.525  1.00  0.00      B    C
ATOM   3215  H3  BMIMB  24      39.074  25.907  15.364  1.00  0.00      B    H
ATOM   3216  H31 BMIMB  24      37.307  25.895  15.215  1.00  0.00      B    H
ATOM   3217  H32 BMIMB  24      38.418  27.372  14.986  1.00  0.00      B    H
ATOM   3218  C4  BMIMB  24      39.005  25.777  20.278  1.00  0.00      B    C
ATOM   3219  H4  BMIMB  24      38.856  24.758  19.953  1.00  0.00      B    H
ATOM   3220  H41 BMIMB  24      38.369  26.014  21.118  1.00  0.00      B    H
ATOM   3221  C5  BMIMB  24      40.481  26.134  20.598  1.00  0.00      B    C
ATOM   3222  H5  BMIMB  24      41.278  25.529  20.174  1.00  0.00      B    H
ATOM   3223  H51 BMIMB  24      40.605  27.118  20.152  1.00  0.00      B    H
ATOM   3224  C51 BMIMB  24      40.674  26.129  22.082  1.00  0.00      B    C
ATOM   3225  H52 BMIMB  24      39.798  26.600  22.522  1.00  0.00      B    H
ATOM   3226  H53 BMIMB  24      40.697  25.075  22.344  1.00  0.00      B    H
ATOM   3227  C6  BMIMB  24      42.004  26.688  22.410  1.00  0.00      B    C
ATOM   3228  H6  BMIMB  24      42.808  26.351  21.766  1.00  0.00      B    H
ATOM   3229  H61 BMIMB  24      42.141  27.763  22.393  1.00  0.00      B    H
ATOM   3230  H62 BMIMB  24      42.252  26.346  23.408  1.00  0.00      B    H
ATOM   3241  N1  BMIMB  25      42.335  38.206  31.713  1.00  0.00      B    N
ATOM   3242  N11 BMIMB  25      43.031  39.617  30.233  1.00  0.00      B    N
ATOM   3243  C1  BMIMB  25      42.907  39.389  31.528  1.00  0.00      B    C
ATOM   3244  H1  BMIMB  25      43.116  40.163  32.235  1.00  0.00      B    H
ATOM   3245  C2  BMIMB  25      41.900  37.817  30.496  1.00  0.00      B    C
ATOM   3246  H2  BMIMB  25      41.362  36.912  30.316  1.00  0.00      B    H
ATOM   3247  C21 BMIMB  25      42.222  38.725  29.625  1.00  0.00      B    C
ATOM   3248  H21 BMIMB  25      41.850  38.780  28.626  1.00  0.00      B    H
ATOM   3249  C3  BMIMB  25      42.129  37.612  33.058  1.00  0.00      B    C
ATOM   3250  H3  BMIMB  25      43.077  37.135  33.259  1.00  0.00      B    H
ATOM   3251  H31 BMIMB  25      41.933  38.320  33.850  1.00  0.00      B    H
ATOM   3252  H32 BMIMB  25      41.345  36.869  33.077  1.00  0.00      B    H
ATOM   3253  C4  BMIMB  25      43.634  40.766  29.567  1.00  0.00      B    C
ATOM   3254  H4  BMIMB  25      43.681  40.404  28.550  1.00  0.00      B    H
ATOM   3255  H41 BMIMB  25      44.606  41.062  29.932  1.00  0.00      B    H
ATOM   3256  C5  BMIMB  25      42.688  41.955  29.728  1.00  0.00      B    C
ATOM   3257  H5  BMIMB  25      42.833  42.351  30.730  1.00  0.00      B    H
ATOM   3258  H51 BMIMB  25      42.994  42.773  29.081  1.00  0.00      B    H
ATOM   3259  C51 BMIMB  25      41.116  41.642  29.606  1.00  0.00      B    C
ATOM   3260  H52 BMIMB  25      40.967  41.156  28.645  1.00  0.00      B    H
ATOM   3261  H53 BMIMB  25      40.918  40.913  30.387  1.00  0.00      B    H
ATOM   3262  C6  BMIMB  25      40.147  42.844  29.950  1.00  0.00      B    C
ATOM   3263  H6  BMIMB  25      39.098  42.579  29.901  1.00  0.00      B    H
ATOM   3264  H61 BMIMB  25      40.318  43.141  30.979  1.00  0.00      B    H
ATOM   3265  H62 BMIMB  25      40.264  43.726  29.331  1.00  0.00      B    H
ATOM   3276  N1  BMIMB  26      23.667  39.316   5.814  1.00  0.00      B    N
ATOM   3277  N11 BMIMB  26      23.545  37.214   5.327  1.00  0.00      B    N
ATOM   3278  C1  BMIMB  26      24.124  38.329   5.004  1.00  0.00      B    C
ATOM   3279  H1  BMIMB  26      24.762  38.517   4.168  1.00  0.00      B    H
ATOM   3280  C2  BMIMB  26      23.010  38.738   6.844  1.00  0.00      B    C
ATOM   3281  H2  BMIMB  26      22.579  39.210   7.700  1.00  0.00      B    H
ATOM   3282  C21 BMIMB  26      22.889  37.429   6.541  1.00  0.00      B    C
ATOM   3283  H21 BMIMB  26      22.321  36.673   7.037  1.00  0.00      B    H
ATOM   3284  C3  BMIMB  26      24.064  40.720   5.841  1.00  0.00      B    C
ATOM   3285  H3  BMIMB  26      23.139  41.271   5.927  1.00  0.00      B    H
ATOM   3286  H31 BMIMB  26      24.747  41.046   6.611  1.00  0.00      B    H
ATOM   3287  H32 BMIMB  26      24.563  41.071   4.950  1.00  0.00      B    H
ATOM   3288  C4  BMIMB  26      23.678  35.950   4.542  1.00  0.00      B    C
ATOM   3289  H4  BMIMB  26      23.635  36.046   3.467  1.00  0.00      B    H
ATOM   3290  H41 BMIMB  26      22.782  35.429   4.846  1.00  0.00      B    H
ATOM   3291  C5  BMIMB  26      24.895  35.086   4.913  1.00  0.00      B    C
ATOM   3292  H5  BMIMB  26      24.504  34.075   4.838  1.00  0.00      B    H
ATOM   3293  H51 BMIMB  26      25.592  35.248   4.094  1.00  0.00      B    H
ATOM   3294  C51 BMIMB  26      25.467  35.374   6.328  1.00  0.00      B    C
ATOM   3295  H52 BMIMB  26      25.916  36.363   6.372  1.00  0.00      B    H
ATOM   3296  H53 BMIMB  26      24.653  35.230   7.034  1.00  0.00      B    H
ATOM   3297  C6  BMIMB  26      26.633  34.405   6.634  1.00  0.00      B    C
ATOM   3298  H6  BMIMB  26      26.328  33.395   6.387  1.00  0.00      B    H
ATOM   3299  H61 BMIMB  26      27.511  34.562   6.018  1.00  0.00      B    H
ATOM   3300  H62 BMIMB  26      27.011  34.514   7.644  1.00  0.00      B    H
ATOM   3311  N1  BMIMB  27      21.794   0.620  18.952  1.00  0.00      B    N
ATOM   3312  N11 BMIMB  27      19.778   1.114  19.594  1.00  0.00      B    N
ATOM   3313  C1  BMIMB  27      21.024   0.818  19.971  1.00  0.00      B    C
ATOM   3314  H1  BMIMB  27      21.338   0.793  20.993  1.00  0.00      B    H
ATOM   3315  C2  BMIMB  27      21.023   0.746  17.817  1.00  0.00      B    C
ATOM   3316  H2  BMIMB  27      21.434   0.685  16.833  1.00  0.00      B    H
ATOM   3317  C21 BMIMB  27      19.764   1.055  18.191  1.00  0.00      B    C
ATOM   3318  H21 BMIMB  27      18.893   1.285  17.618  1.00  0.00      B    H
ATOM   3319  C3  BMIMB  27      23.203   0.353  19.022  1.00  0.00      B    C
ATOM   3320  H3  BMIMB  27      23.537   0.468  18.001  1.00  0.00      B    H
ATOM   3321  H31 BMIMB  27      23.773   1.003  19.670  1.00  0.00      B    H
ATOM   3322  H32 BMIMB  27      23.284  -0.672  19.352  1.00  0.00      B    H
ATOM   3323  C4  BMIMB  27      18.601   1.619  20.386  1.00  0.00      B    C
ATOM   3324  H4  BMIMB  27      18.078   2.263  19.695  1.00  0.00      B    H
ATOM   3325  H41 BMIMB  27      18.906   2.191  21.250  1.00  0.00      B    H
ATOM   3326  C5  BMIMB  27      17.710   0.450  20.897  1.00  0.00      B    C
ATOM   3327  H5  BMIMB  27      18.238   0.098  21.779  1.00  0.00      B    H
ATOM   3328  H51 BMIMB  27      16.745   0.851  21.196  1.00  0.00      B    H
ATOM   3329  C51 BMIMB  27      17.521  -0.797  20.022  1.00  0.00      B    C
ATOM   3330  H52 BMIMB  27      17.448  -0.589  18.958  1.00  0.00      B    H
ATOM   3331  H53 BMIMB  27      18.370  -1.443  20.231  1.00  0.00      B    H
ATOM   3332  C6  BMIMB  27      16.300  -1.597  20.463  1.00  0.00      B    C
ATOM   3333  H6  BMIMB  27      15.481  -0.915  20.263  1.00  0.00      B    H
ATOM   3334  H61 BMIMB  27      16.161  -2.482  19.853  1.00  0.00      B    H
ATOM   3335  H62 BMIMB  27      16.340  -1.859  21.514  1.00  0.00      B    H
ATOM   3346  N1  BMIMB  28       9.203  18.198  10.117  1.00  0.00      B    N
ATOM   3347  N11 BMIMB  28       8.323  19.798   8.865  1.00  0.00      B    N
ATOM   3348  C1  BMIMB  28       9.414  19.211   9.266  1.00  0.00      B    C
ATOM   3349  H1  BMIMB  28      10.374  19.629   9.052  1.00  0.00      B    H
ATOM   3350  C2  BMIMB  28       7.902  17.835   9.841  1.00  0.00      B    C
ATOM   3351  H2  BMIMB  28       7.442  16.931  10.177  1.00  0.00      B    H
ATOM   3352  C21 BMIMB  28       7.391  18.822   9.078  1.00  0.00      B    C
ATOM   3353  H21 BMIMB  28       6.419  18.909   8.644  1.00  0.00      B    H
ATOM   3354  C3  BMIMB  28      10.225  17.498  10.889  1.00  0.00      B    C
ATOM   3355  H3  BMIMB  28      10.306  16.465  10.586  1.00  0.00      B    H
ATOM   3356  H31 BMIMB  28      11.192  17.943  10.706  1.00  0.00      B    H
ATOM   3357  H32 BMIMB  28      10.023  17.520  11.950  1.00  0.00      B    H
ATOM   3358  C4  BMIMB  28       8.319  20.789   7.838  1.00  0.00      B    C
ATOM   3359  H4  BMIMB  28       7.554  20.496   7.134  1.00  0.00      B    H
ATOM   3360  H41 BMIMB  28       9.253  20.746   7.299  1.00  0.00      B    H
ATOM   3361  C5  BMIMB  28       7.867  22.188   8.332  1.00  0.00      B    C
ATOM   3362  H5  BMIMB  28       6.906  21.992   8.800  1.00  0.00      B    H
ATOM   3363  H51 BMIMB  28       8.609  22.554   9.036  1.00  0.00      B    H
ATOM   3364  C51 BMIMB  28       7.800  23.075   7.069  1.00  0.00      B    C
ATOM   3365  H52 BMIMB  28       8.771  23.145   6.585  1.00  0.00      B    H
ATOM   3366  H53 BMIMB  28       7.053  22.570   6.461  1.00  0.00      B    H
ATOM   3367  C6  BMIMB  28       7.137  24.398   7.444  1.00  0.00      B    C
ATOM   3368  H6  BMIMB  28       6.281  24.151   8.061  1.00  0.00      B    H
ATOM   3369  H61 BMIMB  28       7.790  25.057   8.005  1.00  0.00      B    H
ATOM   3370  H62 BMIMB  28       6.837  24.943   6.556  1.00  0.00      B    H
ATOM   3381  N1  BMIMB  29       4.375  28.953   0.857  1.00  0.00      B    N
ATOM   3382  N11 BMIMB  29       5.579  29.268   2.628  1.00  0.00      B    N
ATOM   3383  C1  BMIMB  29       4.466  28.756   2.168  1.00  0.00      B    C
ATOM   3384  H1  BMIMB  29       3.689  28.276   2.724  1.00  0.00      B    H
ATOM   3385  C2  BMIMB  29       5.535  29.580   0.460  1.00  0.00      B    C
ATOM   3386  H2  BMIMB  29       5.675  29.912  -0.545  1.00  0.00      B    H
ATOM   3387  C21 BMIMB  29       6.238  29.872   1.550  1.00  0.00      B    C
ATOM   3388  H21 BMIMB  29       7.180  30.374   1.579  1.00  0.00      B    H
ATOM   3389  C3  BMIMB  29       3.197  28.524   0.158  1.00  0.00      B    C
ATOM   3390  H3  BMIMB  29       3.523  27.774  -0.547  1.00  0.00      B    H
ATOM   3391  H31 BMIMB  29       2.589  28.022   0.896  1.00  0.00      B    H
ATOM   3392  H32 BMIMB  29       2.676  29.385  -0.234  1.00  0.00      B    H
ATOM   3393  C4  BMIMB  29       5.967  29.311   4.026  1.00  0.00      B    C
ATOM   3394  H4  BMIMB  29       5.097  29.378   4.662  1.00  0.00      B    H
ATOM   3395  H41 BMIMB  29       6.432  30.251   4.285  1.00  0.00      B    H
ATOM   3396  C5  BMIMB  29       6.814  28.088   4.576  1.00  0.00      B    C
ATOM   3397  H5  BMIMB  29       6.716  27.984   5.653  1.00  0.00      B    H
ATOM   3398  H51 BMIMB  29       6.415  27.225   4.049  1.00  0.00      B    H
ATOM   3399  C51 BMIMB  29       8.271  28.123   4.162  1.00  0.00      B    C
ATOM   3400  H52 BMIMB  29       8.347  28.628   3.203  1.00  0.00      B    H
ATOM   3401  H53 BMIMB  29       8.887  28.753   4.799  1.00  0.00      B    H
ATOM   3402  C6  BMIMB  29       8.662  26.668   3.946  1.00  0.00      B    C
ATOM   3403  H6  BMIMB  29       8.495  26.135   4.875  1.00  0.00      B    H
ATOM   3404  H61 BMIMB  29       8.082  26.089   3.237  1.00  0.00      B    H
ATOM   3405  H62 BMIMB  29       9.721  26.534   3.755  1.00  0.00      B    H
ATOM   3416  N1  BMIMB  30       4.154  21.175  42.080  1.00  0.00      B    N
ATOM   3417  N11 BMIMB  30       4.031  22.528  43.794  1.00  0.00      B    N
ATOM   3418  C1  BMIMB  30       4.652  21.534  43.264  1.00  0.00      B    C
ATOM   3419  H1  BMIMB  30       5.333  20.917  43.812  1.00  0.00      B    H
ATOM   3420  C2  BMIMB  30       3.276  22.183  41.780  1.00  0.00      B    C
ATOM   3421  H2  BMIMB  30       2.671  22.184  40.900  1.00  0.00      B    H
ATOM   3422  C21 BMIMB  30       3.181  22.978  42.799  1.00  0.00      B    C
ATOM   3423  H21 BMIMB  30       2.627  23.876  42.964  1.00  0.00      B    H
ATOM   3424  C3  BMIMB  30       4.551  20.050  41.289  1.00  0.00      B    C
ATOM   3425  H3  BMIMB  30       5.119  19.332  41.863  1.00  0.00      B    H
ATOM   3426  H31 BMIMB  30       3.612  19.708  40.882  1.00  0.00      B    H
ATOM   3427  H32 BMIMB  30       5.215  20.369  40.499  1.00  0.00      B    H
ATOM   3428  C4  BMIMB  30       4.300  23.180  45.093  1.00  0.00      B    C
ATOM   3429  H4  BMIMB  30       4.343  24.247  44.930  1.00  0.00      B    H
ATOM   3430  H41 BMIMB  30       5.249  22.868  45.504  1.00  0.00      B    H
ATOM   3431  C5  BMIMB  30       3.040  22.834  45.961  1.00  0.00      B    C
ATOM   3432  H5  BMIMB  30       3.337  23.166  46.953  1.00  0.00      B    H
ATOM   3433  H51 BMIMB  30       2.284  23.487  45.533  1.00  0.00      B    H
ATOM   3434  C51 BMIMB  30       2.595  21.357  45.868  1.00  0.00      B    C
ATOM   3435  H52 BMIMB  30       2.527  20.968  44.855  1.00  0.00      B    H
ATOM   3436  H53 BMIMB  30       3.328  20.778  46.423  1.00  0.00      B    H
ATOM   3437  C6  BMIMB  30       1.251  21.233  46.602  1.00  0.00      B    C
ATOM   3438  H6  BMIMB  30       0.911  20.216  46.443  1.00  0.00      B    H
ATOM   3439  H61 BMIMB  30       1.422  21.431  47.654  1.00  0.00      B    H
ATOM   3440  H62 BMIMB  30       0.472  21.882  46.220  1.00  0.00      B    H
ATOM   3451  N1  BMIMB  31      35.405  30.686  39.243  1.00  0.00      B    N
ATOM   3452  N11 BMIMB  31      33.355  29.974  39.121  1.00  0.00      B    N
ATOM   3453  C1  BMIMB  31      34.136  30.992  39.536  1.00  0.00      B    C
ATOM   3454  H1  BMIMB  31      33.833  31.802  40.164  1.00  0.00      B    H
ATOM   3455  C2  BMIMB  31      35.336  29.619  38.375  1.00  0.00      B    C
ATOM   3456  H2  BMIMB  31      36.226  29.334  37.857  1.00  0.00      B    H
ATOM   3457  C21 BMIMB  31      34.085  29.059  38.411  1.00  0.00      B    C
ATOM   3458  H21 BMIMB  31      33.680  28.199  37.926  1.00  0.00      B    H
ATOM   3459  C3  BMIMB  31      36.624  31.496  39.331  1.00  0.00      B    C
ATOM   3460  H3  BMIMB  31      36.935  31.850  38.359  1.00  0.00      B    H
ATOM   3461  H31 BMIMB  31      36.358  32.443  39.776  1.00  0.00      B    H
ATOM   3462  H32 BMIMB  31      37.398  31.048  39.936  1.00  0.00      B    H
ATOM   3463  C4  BMIMB  31      31.982  29.780  39.411  1.00  0.00      B    C
ATOM   3464  H4  BMIMB  31      31.904  29.765  40.488  1.00  0.00      B    H
ATOM   3465  H41 BMIMB  31      31.815  28.726  39.247  1.00  0.00      B    H
ATOM   3466  C5  BMIMB  31      30.910  30.632  38.640  1.00  0.00      B    C
ATOM   3467  H5  BMIMB  31      29.955  30.618  39.159  1.00  0.00      B    H
ATOM   3468  H51 BMIMB  31      31.294  31.644  38.547  1.00  0.00      B    H
ATOM   3469  C51 BMIMB  31      30.729  30.189  37.214  1.00  0.00      B    C
ATOM   3470  H52 BMIMB  31      31.696  30.248  36.721  1.00  0.00      B    H
ATOM   3471  H53 BMIMB  31      30.418  29.150  37.140  1.00  0.00      B    H
ATOM   3472  C6  BMIMB  31      29.677  31.130  36.534  1.00  0.00      B    C
ATOM   3473  H6  BMIMB  31      30.086  32.130  36.448  1.00  0.00      B    H
ATOM   3474  H61 BMIMB  31      29.357  30.663  35.609  1.00  0.00      B    H
ATOM   3475  H62 BMIMB  31      28.791  31.060  37.155  1.00  0.00      B    H
ATOM   3486  N1  BMIMB  32      33.740   3.829  28.188  1.00  0.00      B    N
ATOM   3487  N11 BMIMB  32      34.075   6.001  28.181  1.00  0.00      B    N
ATOM   3488  C1  BMIMB  32      34.377   4.841  28.796  1.00  0.00      B    C
ATOM   3489  H1  BMIMB  32      35.032   4.767  29.637  1.00  0.00      B    H
ATOM   3490  C2  BMIMB  32      32.804   4.373  27.306  1.00  0.00      B    C
ATOM   3491  H2  BMIMB  32      32.176   3.810  26.652  1.00  0.00      B    H
ATOM   3492  C21 BMIMB  32      33.057   5.695  27.288  1.00  0.00      B    C
ATOM   3493  H21 BMIMB  32      32.707   6.484  26.659  1.00  0.00      B    H
ATOM   3494  C3  BMIMB  32      33.951   2.433  28.448  1.00  0.00      B    C
ATOM   3495  H3  BMIMB  32      34.859   2.378  29.030  1.00  0.00      B    H
ATOM   3496  H31 BMIMB  32      33.109   2.030  28.991  1.00  0.00      B    H
ATOM   3497  H32 BMIMB  32      34.133   1.949  27.500  1.00  0.00      B    H
ATOM   3498  C4  BMIMB  32      34.559   7.328  28.422  1.00  0.00      B    C
ATOM   3499  H4  BMIMB  32      34.577   7.806  27.454  1.00  0.00      B    H
ATOM   3500  H41 BMIMB  32      35.531   7.112  28.841  1.00  0.00      B    H
ATOM   3501  C5  BMIMB  32      33.765   8.090  29.520  1.00  0.00      B    C
ATOM   3502  H5  BMIMB  32      34.337   7.963  30.435  1.00  0.00      B    H
ATOM   3503  H51 BMIMB  32      33.543   9.112  29.224  1.00  0.00      B    H
ATOM   3504  C51 BMIMB  32      32.409   7.491  29.795  1.00  0.00      B    C
ATOM   3505  H52 BMIMB  32      31.815   7.495  28.885  1.00  0.00      B    H
ATOM   3506  H53 BMIMB  32      32.663   6.543  30.262  1.00  0.00      B    H
ATOM   3507  C6  BMIMB  32      31.743   8.334  30.876  1.00  0.00      B    C
ATOM   3508  H6  BMIMB  32      31.642   9.343  30.494  1.00  0.00      B    H
ATOM   3509  H61 BMIMB  32      30.838   7.884  31.267  1.00  0.00      B    H
ATOM   3510  H62 BMIMB  32      32.361   8.476  31.756  1.00  0.00      B    H
ATOM   3521  N1  BMIMB  33      27.460  44.478  24.273  1.00  0.00      B    N
ATOM   3522  N11 BMIMB  33      28.546  42.668  23.961  1.00  0.00      B    N
ATOM   3523  C1  BMIMB  33      28.352  43.658  24.805  1.00  0.00      B    C
ATOM   3524  H1  BMIMB  33      28.810  43.821  25.757  1.00  0.00      B    H
ATOM   3525  C2  BMIMB  33      27.022  43.896  23.099  1.00  0.00      B    C
ATOM   3526  H2  BMIMB  33      26.300  44.255  22.398  1.00  0.00      B    H
ATOM   3527  C21 BMIMB  33      27.665  42.826  22.909  1.00  0.00      B    C
ATOM   3528  H21 BMIMB  33      27.698  42.111  22.117  1.00  0.00      B    H
ATOM   3529  C3  BMIMB  33      26.960  45.724  24.779  1.00  0.00      B    C
ATOM   3530  H3  BMIMB  33      27.194  45.904  25.818  1.00  0.00      B    H
ATOM   3531  H31 BMIMB  33      27.343  46.483  24.113  1.00  0.00      B    H
ATOM   3532  H32 BMIMB  33      25.898  45.611  24.618  1.00  0.00      B    H
ATOM   3533  C4  BMIMB  33      29.359  41.488  24.183  1.00  0.00      B    C
ATOM   3534  H4  BMIMB  33      29.693  41.720  25.183  1.00  0.00      B    H
ATOM   3535  H41 BMIMB  33      30.182  41.556  23.487  1.00  0.00      B    H
ATOM   3536  C5  BMIMB  33      28.662  40.084  24.225  1.00  0.00      B    C
ATOM   3537  H5  BMIMB  33      28.889  39.545  23.309  1.00  0.00      B    H
ATOM   3538  H51 BMIMB  33      29.297  39.556  24.933  1.00  0.00      B    H
ATOM   3539  C51 BMIMB  33      27.137  39.997  24.323  1.00  0.00      B    C
ATOM   3540  H52 BMIMB  33      26.976  40.339  25.342  1.00  0.00      B    H
ATOM   3541  H53 BMIMB  33      26.715  40.676  23.586  1.00  0.00      B    H
ATOM   3542  C6  BMIMB  33      26.634  38.599  24.008  1.00  0.00      B    C
ATOM   3543  H6  BMIMB  33      27.038  37.818  24.641  1.00  0.00      B    H
ATOM   3544  H61 BMIMB  33      25.554  38.537  24.081  1.00  0.00      B    H
ATOM   3545  H62 BMIMB  33      26.944  38.211  23.044  1.00  0.00      B    H
ATOM   3556  N1  BMIMB  34       7.338  29.053  38.787  1.00  0.00      B    N
ATOM   3557  N11 BMIMB  34       6.188  30.578  39.850  1.00  0.00      B    N
ATOM   3558  C1  BMIMB  34       6.534  29.314  39.805  1.00  0.00      B    C
ATOM   3559  H1  BMIMB  34       6.217  28.666  40.594  1.00  0.00      B    H
ATOM   3560  C2  BMIMB  34       7.507  30.216  38.065  1.00  0.00      B    C
ATOM   3561  H2  BMIMB  34       8.101  30.320  37.184  1.00  0.00      B    H
ATOM   3562  C21 BMIMB  34       6.798  31.091  38.712  1.00  0.00      B    C
ATOM   3563  H21 BMIMB  34       6.678  32.113  38.425  1.00  0.00      B    H
ATOM   3564  C3  BMIMB  34       7.832  27.684  38.457  1.00  0.00      B    C
ATOM   3565  H3  BMIMB  34       7.160  27.167  37.788  1.00  0.00      B    H
ATOM   3566  H31 BMIMB  34       8.790  27.699  37.958  1.00  0.00      B    H
ATOM   3567  H32 BMIMB  34       7.816  27.015  39.305  1.00  0.00      B    H
ATOM   3568  C4  BMIMB  34       5.205  31.317  40.719  1.00  0.00      B    C
ATOM   3569  H4  BMIMB  34       5.428  32.372  40.661  1.00  0.00      B    H
ATOM   3570  H41 BMIMB  34       5.431  30.975  41.718  1.00  0.00      B    H
ATOM   3571  C5  BMIMB  34       3.751  31.121  40.350  1.00  0.00      B    C
ATOM   3572  H5  BMIMB  34       3.443  31.614  39.432  1.00  0.00      B    H
ATOM   3573  H51 BMIMB  34       3.508  30.064  40.429  1.00  0.00      B    H
ATOM   3574  C51 BMIMB  34       2.928  31.856  41.382  1.00  0.00      B    C
ATOM   3575  H52 BMIMB  34       3.272  31.696  42.400  1.00  0.00      B    H
ATOM   3576  H53 BMIMB  34       2.909  32.934  41.242  1.00  0.00      B    H
ATOM   3577  C6  BMIMB  34       1.413  31.426  41.317  1.00  0.00      B    C
ATOM   3578  H6  BMIMB  34       1.344  30.462  41.808  1.00  0.00      B    H
ATOM   3579  H61 BMIMB  34       0.887  32.087  41.996  1.00  0.00      B    H
ATOM   3580  H62 BMIMB  34       0.962  31.350  40.334  1.00  0.00      B    H
ATOM   3591  N1  BMIMB  35      18.446   8.331  39.732  1.00  0.00      B    N
ATOM   3592  N11 BMIMB  35      17.892   8.048  41.815  1.00  0.00      B    N
ATOM   3593  C1  BMIMB  35      17.548   8.617  40.648  1.00  0.00      B    C
ATOM   3594  H1  BMIMB  35      16.786   9.355  40.520  1.00  0.00      B    H
ATOM   3595  C2  BMIMB  35      19.405   7.541  40.308  1.00  0.00      B    C
ATOM   3596  H2  BMIMB  35      20.246   7.233  39.727  1.00  0.00      B    H
ATOM   3597  C21 BMIMB  35      19.067   7.269  41.615  1.00  0.00      B    C
ATOM   3598  H21 BMIMB  35      19.507   6.740  42.431  1.00  0.00      B    H
ATOM   3599  C3  BMIMB  35      18.625   8.961  38.416  1.00  0.00      B    C
ATOM   3600  H3  BMIMB  35      18.899   8.245  37.655  1.00  0.00      B    H
ATOM   3601  H31 BMIMB  35      17.733   9.545  38.247  1.00  0.00      B    H
ATOM   3602  H32 BMIMB  35      19.463   9.623  38.578  1.00  0.00      B    H
ATOM   3603  C4  BMIMB  35      17.065   8.187  43.061  1.00  0.00      B    C
ATOM   3604  H4  BMIMB  35      16.304   8.922  42.843  1.00  0.00      B    H
ATOM   3605  H41 BMIMB  35      17.661   8.480  43.912  1.00  0.00      B    H
ATOM   3606  C5  BMIMB  35      16.345   6.877  43.486  1.00  0.00      B    C
ATOM   3607  H5  BMIMB  35      15.364   7.203  43.822  1.00  0.00      B    H
ATOM   3608  H51 BMIMB  35      16.190   6.180  42.667  1.00  0.00      B    H
ATOM   3609  C51 BMIMB  35      16.949   6.260  44.736  1.00  0.00      B    C
ATOM   3610  H52 BMIMB  35      17.996   5.996  44.608  1.00  0.00      B    H
ATOM   3611  H53 BMIMB  35      16.995   6.972  45.556  1.00  0.00      B    H
ATOM   3612  C6  BMIMB  35      16.194   5.097  45.474  1.00  0.00      B    C
ATOM   3613  H6  BMIMB  35      16.708   4.701  46.343  1.00  0.00      B    H
ATOM   3614  H61 BMIMB  35      15.122   5.216  45.577  1.00  0.00      B    H
ATOM   3615  H62 BMIMB  35      16.296   4.318  44.727  1.00  0.00      B    H
ATOM   3626  N1  BMIMB  36      16.209  15.639  14.157  1.00  0.00      B    N
ATOM   3627  N11 BMIMB  36      15.587  14.651  15.883  1.00  0.00      B    N
ATOM   3628  C1  BMIMB  36      15.509  14.615  14.583  1.00  0.00      B    C
ATOM   3629  H1  BMIMB  36      15.228  13.764  14.000  1.00  0.00      B    H
ATOM   3630  C2  BMIMB  36      16.380  16.494  15.257  1.00  0.00      B    C
ATOM   3631  H2  BMIMB  36      16.692  17.515  15.220  1.00  0.00      B    H
ATOM   3632  C21 BMIMB  36      15.991  15.867  16.332  1.00  0.00      B    C
ATOM   3633  H21 BMIMB  36      15.905  16.198  17.344  1.00  0.00      B    H
ATOM   3634  C3  BMIMB  36      16.728  15.914  12.786  1.00  0.00      B    C
ATOM   3635  H3  BMIMB  36      16.390  15.129  12.126  1.00  0.00      B    H
ATOM   3636  H31 BMIMB  36      16.434  16.805  12.251  1.00  0.00      B    H
ATOM   3637  H32 BMIMB  36      17.807  15.910  12.815  1.00  0.00      B    H
ATOM   3638  C4  BMIMB  36      15.057  13.551  16.727  1.00  0.00      B    C
ATOM   3639  H4  BMIMB  36      15.365  13.795  17.733  1.00  0.00      B    H
ATOM   3640  H41 BMIMB  36      15.545  12.633  16.435  1.00  0.00      B    H
ATOM   3641  C5  BMIMB  36      13.651  13.276  16.480  1.00  0.00      B    C
ATOM   3642  H5  BMIMB  36      13.174  14.230  16.689  1.00  0.00      B    H
ATOM   3643  H51 BMIMB  36      13.544  12.864  15.480  1.00  0.00      B    H
ATOM   3644  C51 BMIMB  36      13.016  12.335  17.525  1.00  0.00      B    C
ATOM   3645  H52 BMIMB  36      13.409  11.322  17.493  1.00  0.00      B    H
ATOM   3646  H53 BMIMB  36      13.000  12.776  18.519  1.00  0.00      B    H
ATOM   3647  C6  BMIMB  36      11.546  12.192  17.127  1.00  0.00      B    C
ATOM   3648  H6  BMIMB  36      11.015  13.124  16.975  1.00  0.00      B    H
ATOM   3649  H61 BMIMB  36      11.367  11.709  16.174  1.00  0.00      B    H
ATOM   3650  H62 BMIMB  36      11.012  11.572  17.839  1.00  0.00      B    H
ATOM   3661  N1  BMIMB  37       4.077   6.242  47.647  1.00  0.00      B    N
ATOM   3662  N11 BMIMB  37       4.388   5.908  45.594  1.00  0.00      B    N
ATOM   3663  C1  BMIMB  37       4.677   5.444  46.828  1.00  0.00      B    C
ATOM   3664  H1  BMIMB  37       5.509   4.810  47.046  1.00  0.00      B    H
ATOM   3665  C2  BMIMB  37       3.313   7.176  46.922  1.00  0.00      B    C
ATOM   3666  H2  BMIMB  37       2.667   7.890  47.385  1.00  0.00      B    H
ATOM   3667  C21 BMIMB  37       3.528   6.956  45.649  1.00  0.00      B    C
ATOM   3668  H21 BMIMB  37       3.094   7.409  44.784  1.00  0.00      B    H
ATOM   3669  C3  BMIMB  37       4.463   6.211  49.089  1.00  0.00      B    C
ATOM   3670  H3  BMIMB  37       3.657   6.369  49.790  1.00  0.00      B    H
ATOM   3671  H31 BMIMB  37       4.807   5.201  49.258  1.00  0.00      B    H
ATOM   3672  H32 BMIMB  37       5.287   6.855  49.357  1.00  0.00      B    H
ATOM   3673  C4  BMIMB  37       5.003   5.291  44.363  1.00  0.00      B    C
ATOM   3674  H4  BMIMB  37       4.249   5.051  43.629  1.00  0.00      B    H
ATOM   3675  H41 BMIMB  37       5.370   4.314  44.644  1.00  0.00      B    H
ATOM   3676  C5  BMIMB  37       6.107   6.097  43.758  1.00  0.00      B    C
ATOM   3677  H5  BMIMB  37       6.669   5.513  43.033  1.00  0.00      B    H
ATOM   3678  H51 BMIMB  37       5.601   6.890  43.214  1.00  0.00      B    H
ATOM   3679  C51 BMIMB  37       7.029   6.751  44.772  1.00  0.00      B    C
ATOM   3680  H52 BMIMB  37       6.437   7.615  45.062  1.00  0.00      B    H
ATOM   3681  H53 BMIMB  37       7.314   6.112  45.603  1.00  0.00      B    H
ATOM   3682  C6  BMIMB  37       8.157   7.180  43.886  1.00  0.00      B    C
ATOM   3683  H6  BMIMB  37       8.849   6.347  43.838  1.00  0.00      B    H
ATOM   3684  H61 BMIMB  37       7.903   7.419  42.859  1.00  0.00      B    H
ATOM   3685  H62 BMIMB  37       8.813   7.961  44.251  1.00  0.00      B    H
ATOM   3696  N1  BMIMB  38      30.113  23.645  20.667  1.00  0.00      B    N
ATOM   3697  N11 BMIMB  38      31.622  23.413  22.241  1.00  0.00      B    N
ATOM   3698  C1  BMIMB  38      30.347  23.149  21.866  1.00  0.00      B    C
ATOM   3699  H1  BMIMB  38      29.620  22.627  22.451  1.00  0.00      B    H
ATOM   3700  C2  BMIMB  38      31.257  24.174  20.214  1.00  0.00      B    C
ATOM   3701  H2  BMIMB  38      31.256  24.606  19.237  1.00  0.00      B    H
ATOM   3702  C21 BMIMB  38      32.172  24.061  21.150  1.00  0.00      B    C
ATOM   3703  H21 BMIMB  38      33.174  24.428  21.181  1.00  0.00      B    H
ATOM   3704  C3  BMIMB  38      28.959  23.482  19.889  1.00  0.00      B    C
ATOM   3705  H3  BMIMB  38      28.712  24.460  19.503  1.00  0.00      B    H
ATOM   3706  H31 BMIMB  38      29.238  22.880  19.037  1.00  0.00      B    H
ATOM   3707  H32 BMIMB  38      28.070  23.034  20.308  1.00  0.00      B    H
ATOM   3708  C4  BMIMB  38      32.376  22.916  23.454  1.00  0.00      B    C
ATOM   3709  H4  BMIMB  38      31.643  22.810  24.240  1.00  0.00      B    H
ATOM   3710  H41 BMIMB  38      33.024  23.738  23.719  1.00  0.00      B    H
ATOM   3711  C5  BMIMB  38      33.031  21.573  23.209  1.00  0.00      B    C
ATOM   3712  H5  BMIMB  38      32.172  20.908  23.167  1.00  0.00      B    H
ATOM   3713  H51 BMIMB  38      33.585  21.534  22.275  1.00  0.00      B    H
ATOM   3714  C51 BMIMB  38      34.202  21.192  24.233  1.00  0.00      B    C
ATOM   3715  H52 BMIMB  38      34.937  21.986  24.334  1.00  0.00      B    H
ATOM   3716  H53 BMIMB  38      33.628  21.034  25.143  1.00  0.00      B    H
ATOM   3717  C6  BMIMB  38      34.874  19.877  23.799  1.00  0.00      B    C
ATOM   3718  H6  BMIMB  38      35.760  19.707  24.399  1.00  0.00      B    H
ATOM   3719  H61 BMIMB  38      34.161  19.067  23.904  1.00  0.00      B    H
ATOM   3720  H62 BMIMB  38      35.183  19.931  22.761  1.00  0.00      B    H
ATOM   3731  N1  BMIMB  39      32.704  13.698  41.296  1.00  0.00      B    N
ATOM   3732  N11 BMIMB  39      33.259  13.968  43.365  1.00  0.00      B    N
ATOM   3733  C1  BMIMB  39      33.688  13.596  42.136  1.00  0.00      B    C
ATOM   3734  H1  BMIMB  39      34.679  13.325  41.843  1.00  0.00      B    H
ATOM   3735  C2  BMIMB  39      31.598  14.303  41.982  1.00  0.00      B    C
ATOM   3736  H2  BMIMB  39      30.651  14.491  41.525  1.00  0.00      B    H
ATOM   3737  C21 BMIMB  39      31.992  14.578  43.212  1.00  0.00      B    C
ATOM   3738  H21 BMIMB  39      31.542  14.966  44.099  1.00  0.00      B    H
ATOM   3739  C3  BMIMB  39      32.825  13.406  39.865  1.00  0.00      B    C
ATOM   3740  H3  BMIMB  39      31.970  13.770  39.316  1.00  0.00      B    H
ATOM   3741  H31 BMIMB  39      33.796  13.850  39.699  1.00  0.00      B    H
ATOM   3742  H32 BMIMB  39      32.875  12.347  39.660  1.00  0.00      B    H
ATOM   3743  C4  BMIMB  39      34.073  14.029  44.616  1.00  0.00      B    C
ATOM   3744  H4  BMIMB  39      33.980  14.965  45.148  1.00  0.00      B    H
ATOM   3745  H41 BMIMB  39      35.043  14.095  44.146  1.00  0.00      B    H
ATOM   3746  C5  BMIMB  39      33.911  12.773  45.458  1.00  0.00      B    C
ATOM   3747  H5  BMIMB  39      33.953  11.818  44.941  1.00  0.00      B    H
ATOM   3748  H51 BMIMB  39      34.723  12.824  46.179  1.00  0.00      B    H
ATOM   3749  C51 BMIMB  39      32.610  12.635  46.343  1.00  0.00      B    C
ATOM   3750  H52 BMIMB  39      32.552  13.422  47.090  1.00  0.00      B    H
ATOM   3751  H53 BMIMB  39      31.797  12.738  45.629  1.00  0.00      B    H
ATOM   3752  C6  BMIMB  39      32.660  11.354  47.025  1.00  0.00      B    C
ATOM   3753  H6  BMIMB  39      33.546  11.307  47.648  1.00  0.00      B    H
ATOM   3754  H61 BMIMB  39      31.858  11.307  47.753  1.00  0.00      B    H
ATOM   3755  H62 BMIMB  39      32.589  10.588  46.261  1.00  0.00      B    H
ATOM   3766  N1  BMIMB  40      44.451  22.261  36.281  1.00  0.00      B    N
ATOM   3767  N11 BMIMB  40      44.342  20.413  35.236  1.00  0.00      B    N
ATOM   3768  C1  BMIMB  40      44.602  20.965  36.404  1.00  0.00      B    C
ATOM   3769  H1  BMIMB  40      44.914  20.476  37.301  1.00  0.00      B    H
ATOM   3770  C2  BMIMB  40      44.266  22.542  34.956  1.00  0.00      B    C
ATOM   3771  H2  BMIMB  40      44.366  23.535  34.577  1.00  0.00      B    H
ATOM   3772  C21 BMIMB  40      44.104  21.377  34.322  1.00  0.00      B    C
ATOM   3773  H21 BMIMB  40      44.009  21.112  33.292  1.00  0.00      B    H
ATOM   3774  C3  BMIMB  40      44.648  23.223  37.456  1.00  0.00      B    C
ATOM   3775  H3  BMIMB  40      45.598  23.733  37.405  1.00  0.00      B    H
ATOM   3776  H31 BMIMB  40      43.861  23.956  37.558  1.00  0.00      B    H
ATOM   3777  H32 BMIMB  40      44.473  22.587  38.311  1.00  0.00      B    H
ATOM   3778  C4  BMIMB  40      44.428  18.940  35.028  1.00  0.00      B    C
ATOM   3779  H4  BMIMB  40      43.776  18.725  34.194  1.00  0.00      B    H
ATOM   3780  H41 BMIMB  40      44.009  18.464  35.903  1.00  0.00      B    H
ATOM   3781  C5  BMIMB  40      45.742  18.350  34.820  1.00  0.00      B    C
ATOM   3782  H5  BMIMB  40      46.182  18.671  33.879  1.00  0.00      B    H
ATOM   3783  H51 BMIMB  40      46.408  18.582  35.647  1.00  0.00      B    H
ATOM   3784  C51 BMIMB  40      45.549  16.893  34.579  1.00  0.00      B    C
ATOM   3785  H52 BMIMB  40      45.387  16.481  35.571  1.00  0.00      B    H
ATOM   3786  H53 BMIMB  40      44.685  16.538  34.023  1.00  0.00      B    H
ATOM   3787  C6  BMIMB  40      46.774  16.266  33.912  1.00  0.00      B    C
ATOM   3788  H6  BMIMB  40      47.733  16.180  34.410  1.00  0.00      B    H
ATOM   3789  H61 BMIMB  40      46.554  15.226  33.701  1.00  0.00      B    H
ATOM   3790  H62 BMIMB  40      47.086  16.883  33.077  1.00  0.00      B    H
ATOM   3801  N1  BMIMB  41      45.305   4.572   8.529  1.00  0.00      B    N
ATOM   3802  N11 BMIMB  41      43.274   4.925   9.071  1.00  0.00      B    N
ATOM   3803  C1  BMIMB  41      44.487   5.470   9.071  1.00  0.00      B    C
ATOM   3804  H1  BMIMB  41      44.821   6.416   9.442  1.00  0.00      B    H
ATOM   3805  C2  BMIMB  41      44.580   3.412   8.339  1.00  0.00      B    C
ATOM   3806  H2  BMIMB  41      45.079   2.517   8.040  1.00  0.00      B    H
ATOM   3807  C21 BMIMB  41      43.338   3.621   8.585  1.00  0.00      B    C
ATOM   3808  H21 BMIMB  41      42.459   3.018   8.519  1.00  0.00      B    H
ATOM   3809  C3  BMIMB  41      46.779   4.732   8.323  1.00  0.00      B    C
ATOM   3810  H3  BMIMB  41      47.043   5.314   7.452  1.00  0.00      B    H
ATOM   3811  H31 BMIMB  41      46.985   5.289   9.225  1.00  0.00      B    H
ATOM   3812  H32 BMIMB  41      47.136   3.713   8.339  1.00  0.00      B    H
ATOM   3813  C4  BMIMB  41      42.061   5.483   9.666  1.00  0.00      B    C
ATOM   3814  H4  BMIMB  41      41.350   5.186   8.909  1.00  0.00      B    H
ATOM   3815  H41 BMIMB  41      42.200   6.542   9.830  1.00  0.00      B    H
ATOM   3816  C5  BMIMB  41      41.682   4.780  10.986  1.00  0.00      B    C
ATOM   3817  H5  BMIMB  41      41.415   3.761  10.717  1.00  0.00      B    H
ATOM   3818  H51 BMIMB  41      42.565   4.832  11.618  1.00  0.00      B    H
ATOM   3819  C51 BMIMB  41      40.343   5.277  11.638  1.00  0.00      B    C
ATOM   3820  H52 BMIMB  41      40.271   6.270  12.075  1.00  0.00      B    H
ATOM   3821  H53 BMIMB  41      39.599   5.165  10.854  1.00  0.00      B    H
ATOM   3822  C6  BMIMB  41      39.990   4.332  12.747  1.00  0.00      B    C
ATOM   3823  H6  BMIMB  41      40.595   4.456  13.638  1.00  0.00      B    H
ATOM   3824  H61 BMIMB  41      38.926   4.326  12.952  1.00  0.00      B    H
ATOM   3825  H62 BMIMB  41      40.207   3.364  12.310  1.00  0.00      B    H
ATOM   3836  N1  BMIMB  42      21.186  41.841  35.871  1.00  0.00      B    N
ATOM   3837  N11 BMIMB  42      21.789  41.327  37.769  1.00  0.00      B    N
ATOM   3838  C1  BMIMB  42      22.170  41.912  36.688  1.00  0.00      B    C
ATOM   3839  H1  BMIMB  42      23.088  42.408  36.458  1.00  0.00      B    H
ATOM   3840  C2  BMIMB  42      20.113  41.214  36.422  1.00  0.00      B    C
ATOM   3841  H2  BMIMB  42      19.141  41.161  35.983  1.00  0.00      B    H
ATOM   3842  C21 BMIMB  42      20.525  40.806  37.641  1.00  0.00      B    C
ATOM   3843  H21 BMIMB  42      20.075  40.297  38.465  1.00  0.00      B    H
ATOM   3844  C3  BMIMB  42      21.154  42.436  34.532  1.00  0.00      B    C
ATOM   3845  H3  BMIMB  42      22.126  42.438  34.060  1.00  0.00      B    H
ATOM   3846  H31 BMIMB  42      20.659  41.691  33.927  1.00  0.00      B    H
ATOM   3847  H32 BMIMB  42      20.643  43.387  34.506  1.00  0.00      B    H
ATOM   3848  C4  BMIMB  42      22.682  41.005  38.919  1.00  0.00      B    C
ATOM   3849  H4  BMIMB  42      23.586  41.590  38.834  1.00  0.00      B    H
ATOM   3850  H41 BMIMB  42      22.899  39.952  38.817  1.00  0.00      B    H
ATOM   3851  C5  BMIMB  42      22.126  41.407  40.349  1.00  0.00      B    C
ATOM   3852  H5  BMIMB  42      21.408  40.630  40.597  1.00  0.00      B    H
ATOM   3853  H51 BMIMB  42      22.932  41.361  41.077  1.00  0.00      B    H
ATOM   3854  C51 BMIMB  42      21.528  42.763  40.459  1.00  0.00      B    C
ATOM   3855  H52 BMIMB  42      22.255  43.564  40.353  1.00  0.00      B    H
ATOM   3856  H53 BMIMB  42      20.799  42.823  39.655  1.00  0.00      B    H
ATOM   3857  C6  BMIMB  42      20.779  42.917  41.751  1.00  0.00      B    C
ATOM   3858  H6  BMIMB  42      20.496  43.935  41.991  1.00  0.00      B    H
ATOM   3859  H61 BMIMB  42      19.884  42.314  41.648  1.00  0.00      B    H
ATOM   3860  H62 BMIMB  42      21.342  42.609  42.624  1.00  0.00      B    H
ATOM   3871  N1  BMIMB  43       7.382  23.006  39.387  1.00  0.00      B    N
ATOM   3872  N11 BMIMB  43       6.753  24.548  40.656  1.00  0.00      B    N
ATOM   3873  C1  BMIMB  43       7.730  23.773  40.368  1.00  0.00      B    C
ATOM   3874  H1  BMIMB  43       8.685  23.689  40.841  1.00  0.00      B    H
ATOM   3875  C2  BMIMB  43       6.038  23.265  39.084  1.00  0.00      B    C
ATOM   3876  H2  BMIMB  43       5.405  22.779  38.374  1.00  0.00      B    H
ATOM   3877  C21 BMIMB  43       5.743  24.338  39.739  1.00  0.00      B    C
ATOM   3878  H21 BMIMB  43       4.880  24.966  39.759  1.00  0.00      B    H
ATOM   3879  C3  BMIMB  43       8.196  22.079  38.598  1.00  0.00      B    C
ATOM   3880  H3  BMIMB  43       8.767  22.591  37.837  1.00  0.00      B    H
ATOM   3881  H31 BMIMB  43       8.881  21.667  39.324  1.00  0.00      B    H
ATOM   3882  H32 BMIMB  43       7.573  21.334  38.126  1.00  0.00      B    H
ATOM   3883  C4  BMIMB  43       6.805  25.661  41.561  1.00  0.00      B    C
ATOM   3884  H4  BMIMB  43       6.090  26.414  41.264  1.00  0.00      B    H
ATOM   3885  H41 BMIMB  43       7.845  25.930  41.449  1.00  0.00      B    H
ATOM   3886  C5  BMIMB  43       6.590  25.320  42.991  1.00  0.00      B    C
ATOM   3887  H5  BMIMB  43       5.671  24.770  43.175  1.00  0.00      B    H
ATOM   3888  H51 BMIMB  43       7.458  24.697  43.190  1.00  0.00      B    H
ATOM   3889  C51 BMIMB  43       6.615  26.575  43.902  1.00  0.00      B    C
ATOM   3890  H52 BMIMB  43       7.631  26.925  43.739  1.00  0.00      B    H
ATOM   3891  H53 BMIMB  43       5.955  27.368  43.560  1.00  0.00      B    H
ATOM   3892  C6  BMIMB  43       6.243  26.311  45.345  1.00  0.00      B    C
ATOM   3893  H6  BMIMB  43       6.461  27.050  46.108  1.00  0.00      B    H
ATOM   3894  H61 BMIMB  43       5.170  26.216  45.462  1.00  0.00      B    H
ATOM   3895  H62 BMIMB  43       6.707  25.353  45.549  1.00  0.00      B    H
ATOM   3906  N1  BMIMB  44      36.746  33.314  20.527  1.00  0.00      B    N
ATOM   3907  N11 BMIMB  44      36.281  32.601  18.531  1.00  0.00      B    N
ATOM   3908  C1  BMIMB  44      36.517  32.251  19.783  1.00  0.00      B    C
ATOM   3909  H1  BMIMB  44      36.730  31.282  20.183  1.00  0.00      B    H
ATOM   3910  C2  BMIMB  44      36.499  34.382  19.762  1.00  0.00      B    C
ATOM   3911  H2  BMIMB  44      36.526  35.365  20.180  1.00  0.00      B    H
ATOM   3912  C21 BMIMB  44      36.132  33.968  18.580  1.00  0.00      B    C
ATOM   3913  H21 BMIMB  44      35.725  34.454  17.721  1.00  0.00      B    H
ATOM   3914  C3  BMIMB  44      36.700  33.317  21.978  1.00  0.00      B    C
ATOM   3915  H3  BMIMB  44      37.668  33.114  22.411  1.00  0.00      B    H
ATOM   3916  H31 BMIMB  44      36.325  34.273  22.314  1.00  0.00      B    H
ATOM   3917  H32 BMIMB  44      36.097  32.488  22.317  1.00  0.00      B    H
ATOM   3918  C4  BMIMB  44      36.037  31.908  17.227  1.00  0.00      B    C
ATOM   3919  H4  BMIMB  44      36.666  31.032  17.167  1.00  0.00      B    H
ATOM   3920  H41 BMIMB  44      36.288  32.607  16.442  1.00  0.00      B    H
ATOM   3921  C5  BMIMB  44      34.617  31.430  17.061  1.00  0.00      B    C
ATOM   3922  H5  BMIMB  44      33.989  32.278  17.321  1.00  0.00      B    H
ATOM   3923  H51 BMIMB  44      34.505  31.293  15.988  1.00  0.00      B    H
ATOM   3924  C51 BMIMB  44      34.309  30.177  17.914  1.00  0.00      B    C
ATOM   3925  H52 BMIMB  44      34.815  29.324  17.469  1.00  0.00      B    H
ATOM   3926  H53 BMIMB  44      34.685  30.271  18.929  1.00  0.00      B    H
ATOM   3927  C6  BMIMB  44      32.819  29.961  18.062  1.00  0.00      B    C
ATOM   3928  H6  BMIMB  44      32.439  30.749  18.701  1.00  0.00      B    H
ATOM   3929  H61 BMIMB  44      32.327  30.026  17.098  1.00  0.00      B    H
ATOM   3930  H62 BMIMB  44      32.485  29.021  18.487  1.00  0.00      B    H
ATOM   3941  N1  BMIMB  45      33.020   8.648   9.541  1.00  0.00      B    N
ATOM   3942  N11 BMIMB  45      31.721  10.237  10.187  1.00  0.00      B    N
ATOM   3943  C1  BMIMB  45      32.888   9.785  10.245  1.00  0.00      B    C
ATOM   3944  H1  BMIMB  45      33.654  10.333  10.751  1.00  0.00      B    H
ATOM   3945  C2  BMIMB  45      31.724   8.239   9.285  1.00  0.00      B    C
ATOM   3946  H2  BMIMB  45      31.539   7.345   8.732  1.00  0.00      B    H
ATOM   3947  C21 BMIMB  45      30.912   9.195   9.761  1.00  0.00      B    C
ATOM   3948  H21 BMIMB  45      29.845   9.242   9.789  1.00  0.00      B    H
ATOM   3949  C3  BMIMB  45      34.345   7.945   9.332  1.00  0.00      B    C
ATOM   3950  H3  BMIMB  45      34.304   6.907   9.629  1.00  0.00      B    H
ATOM   3951  H31 BMIMB  45      34.789   8.005   8.349  1.00  0.00      B    H
ATOM   3952  H32 BMIMB  45      35.057   8.465   9.956  1.00  0.00      B    H
ATOM   3953  C4  BMIMB  45      31.302  11.608  10.460  1.00  0.00      B    C
ATOM   3954  H4  BMIMB  45      32.155  12.158  10.830  1.00  0.00      B    H
ATOM   3955  H41 BMIMB  45      30.489  11.514  11.165  1.00  0.00      B    H
ATOM   3956  C5  BMIMB  45      30.888  12.332   9.117  1.00  0.00      B    C
ATOM   3957  H5  BMIMB  45      31.730  12.349   8.431  1.00  0.00      B    H
ATOM   3958  H51 BMIMB  45      29.950  11.940   8.732  1.00  0.00      B    H
ATOM   3959  C51 BMIMB  45      30.475  13.774   9.378  1.00  0.00      B    C
ATOM   3960  H52 BMIMB  45      29.582  13.859   9.993  1.00  0.00      B    H
ATOM   3961  H53 BMIMB  45      31.223  14.313   9.954  1.00  0.00      B    H
ATOM   3962  C6  BMIMB  45      30.286  14.464   8.056  1.00  0.00      B    C
ATOM   3963  H6  BMIMB  45      31.036  14.350   7.282  1.00  0.00      B    H
ATOM   3964  H61 BMIMB  45      29.355  14.258   7.542  1.00  0.00      B    H
ATOM   3965  H62 BMIMB  45      30.218  15.531   8.236  1.00  0.00      B    H
ATOM   3976  N1  BMIMB  46       2.828  32.839  24.782  1.00  0.00      B    N
ATOM   3977  N11 BMIMB  46       2.196  30.955  25.612  1.00  0.00      B    N
ATOM   3978  C1  BMIMB  46       2.140  32.278  25.707  1.00  0.00      B    C
ATOM   3979  H1  BMIMB  46       1.612  32.835  26.450  1.00  0.00      B    H
ATOM   3980  C2  BMIMB  46       3.408  31.845  24.066  1.00  0.00      B    C
ATOM   3981  H2  BMIMB  46       4.102  32.064  23.284  1.00  0.00      B    H
ATOM   3982  C21 BMIMB  46       3.081  30.661  24.597  1.00  0.00      B    C
ATOM   3983  H21 BMIMB  46       3.276  29.683  24.216  1.00  0.00      B    H
ATOM   3984  C3  BMIMB  46       2.777  34.202  24.358  1.00  0.00      B    C
ATOM   3985  H3  BMIMB  46       1.962  34.634  24.919  1.00  0.00      B    H
ATOM   3986  H31 BMIMB  46       3.625  34.726  24.773  1.00  0.00      B    H
ATOM   3987  H32 BMIMB  46       2.584  34.144  23.297  1.00  0.00      B    H
ATOM   3988  C4  BMIMB  46       1.589  29.955  26.484  1.00  0.00      B    C
ATOM   3989  H4  BMIMB  46       0.757  29.416  26.055  1.00  0.00      B    H
ATOM   3990  H41 BMIMB  46       1.311  30.462  27.396  1.00  0.00      B    H
ATOM   3991  C5  BMIMB  46       2.602  28.941  26.964  1.00  0.00      B    C
ATOM   3992  H5  BMIMB  46       2.112  28.617  27.879  1.00  0.00      B    H
ATOM   3993  H51 BMIMB  46       2.537  28.195  26.177  1.00  0.00      B    H
ATOM   3994  C51 BMIMB  46       3.970  29.404  27.404  1.00  0.00      B    C
ATOM   3995  H52 BMIMB  46       4.337  30.223  26.791  1.00  0.00      B    H
ATOM   3996  H53 BMIMB  46       3.861  29.815  28.405  1.00  0.00      B    H
ATOM   3997  C6  BMIMB  46       4.999  28.277  27.453  1.00  0.00      B    C
ATOM   3998  H6  BMIMB  46       5.986  28.594  27.772  1.00  0.00      B    H
ATOM   3999  H61 BMIMB  46       4.799  27.417  28.081  1.00  0.00      B    H
ATOM   4000  H62 BMIMB  46       5.072  27.870  26.451  1.00  0.00      B    H
ATOM   4011  N1  BMIMB  47      29.455  21.826  34.005  1.00  0.00      B    N
ATOM   4012  N11 BMIMB  47      31.416  21.531  33.143  1.00  0.00      B    N
ATOM   4013  C1  BMIMB  47      30.519  22.440  33.498  1.00  0.00      B    C
ATOM   4014  H1  BMIMB  47      30.638  23.497  33.401  1.00  0.00      B    H
ATOM   4015  C2  BMIMB  47      29.766  20.485  34.051  1.00  0.00      B    C
ATOM   4016  H2  BMIMB  47      29.045  19.713  34.213  1.00  0.00      B    H
ATOM   4017  C21 BMIMB  47      30.966  20.322  33.581  1.00  0.00      B    C
ATOM   4018  H21 BMIMB  47      31.484  19.413  33.369  1.00  0.00      B    H
ATOM   4019  C3  BMIMB  47      28.205  22.473  34.367  1.00  0.00      B    C
ATOM   4020  H3  BMIMB  47      27.940  23.305  33.731  1.00  0.00      B    H
ATOM   4021  H31 BMIMB  47      27.453  21.698  34.350  1.00  0.00      B    H
ATOM   4022  H32 BMIMB  47      28.194  22.824  35.389  1.00  0.00      B    H
ATOM   4023  C4  BMIMB  47      32.699  21.725  32.435  1.00  0.00      B    C
ATOM   4024  H4  BMIMB  47      32.657  22.742  32.076  1.00  0.00      B    H
ATOM   4025  H41 BMIMB  47      32.681  21.085  31.565  1.00  0.00      B    H
ATOM   4026  C5  BMIMB  47      33.896  21.612  33.333  1.00  0.00      B    C
ATOM   4027  H5  BMIMB  47      33.860  22.520  33.930  1.00  0.00      B    H
ATOM   4028  H51 BMIMB  47      33.841  20.743  33.983  1.00  0.00      B    H
ATOM   4029  C51 BMIMB  47      35.179  21.343  32.504  1.00  0.00      B    C
ATOM   4030  H52 BMIMB  47      34.937  20.616  31.733  1.00  0.00      B    H
ATOM   4031  H53 BMIMB  47      35.478  22.265  32.013  1.00  0.00      B    H
ATOM   4032  C6  BMIMB  47      36.350  20.842  33.337  1.00  0.00      B    C
ATOM   4033  H6  BMIMB  47      36.282  19.775  33.516  1.00  0.00      B    H
ATOM   4034  H61 BMIMB  47      37.245  21.044  32.760  1.00  0.00      B    H
ATOM   4035  H62 BMIMB  47      36.444  21.368  34.280  1.00  0.00      B    H
ATOM   4046  N1  BMIMB  48       3.558  36.884  41.537  1.00  0.00      B    N
ATOM   4047  N11 BMIMB  48       4.356  38.568  40.349  1.00  0.00      B    N
ATOM   4048  C1  BMIMB  48       3.692  38.221  41.467  1.00  0.00      B    C
ATOM   4049  H1  BMIMB  48       3.200  38.898  42.133  1.00  0.00      B    H
ATOM   4050  C2  BMIMB  48       4.157  36.403  40.426  1.00  0.00      B    C
ATOM   4051  H2  BMIMB  48       4.259  35.379  40.143  1.00  0.00      B    H
ATOM   4052  C21 BMIMB  48       4.679  37.422  39.665  1.00  0.00      B    C
ATOM   4053  H21 BMIMB  48       5.245  37.391  38.760  1.00  0.00      B    H
ATOM   4054  C3  BMIMB  48       2.940  36.001  42.561  1.00  0.00      B    C
ATOM   4055  H3  BMIMB  48       2.403  36.496  43.357  1.00  0.00      B    H
ATOM   4056  H31 BMIMB  48       2.203  35.398  42.052  1.00  0.00      B    H
ATOM   4057  H32 BMIMB  48       3.750  35.488  43.057  1.00  0.00      B    H
ATOM   4058  C4  BMIMB  48       4.846  39.967  40.045  1.00  0.00      B    C
ATOM   4059  H4  BMIMB  48       4.030  40.656  40.205  1.00  0.00      B    H
ATOM   4060  H41 BMIMB  48       5.116  39.922  39.001  1.00  0.00      B    H
ATOM   4061  C5  BMIMB  48       6.109  40.426  40.725  1.00  0.00      B    C
ATOM   4062  H5  BMIMB  48       6.446  41.249  40.100  1.00  0.00      B    H
ATOM   4063  H51 BMIMB  48       5.970  40.981  41.649  1.00  0.00      B    H
ATOM   4064  C51 BMIMB  48       7.295  39.456  40.732  1.00  0.00      B    C
ATOM   4065  H52 BMIMB  48       6.844  38.701  41.372  1.00  0.00      B    H
ATOM   4066  H53 BMIMB  48       7.431  39.101  39.714  1.00  0.00      B    H
ATOM   4067  C6  BMIMB  48       8.578  40.143  41.316  1.00  0.00      B    C
ATOM   4068  H6  BMIMB  48       8.834  40.895  40.579  1.00  0.00      B    H
ATOM   4069  H61 BMIMB  48       8.475  40.580  42.303  1.00  0.00      B    H
ATOM   4070  H62 BMIMB  48       9.348  39.380  41.329  1.00  0.00      B    H
ATOM   4081  N1  BMIMB  49      10.280  26.638  26.732  1.00  0.00      B    N
ATOM   4082  N11 BMIMB  49      10.934  28.076  28.208  1.00  0.00      B    N
ATOM   4083  C1  BMIMB  49      10.481  27.898  26.961  1.00  0.00      B    C
ATOM   4084  H1  BMIMB  49      10.235  28.693  26.289  1.00  0.00      B    H
ATOM   4085  C2  BMIMB  49      10.625  25.912  27.805  1.00  0.00      B    C
ATOM   4086  H2  BMIMB  49      10.380  24.875  27.881  1.00  0.00      B    H
ATOM   4087  C21 BMIMB  49      11.005  26.834  28.728  1.00  0.00      B    C
ATOM   4088  H21 BMIMB  49      11.305  26.741  29.749  1.00  0.00      B    H
ATOM   4089  C3  BMIMB  49       9.664  26.119  25.537  1.00  0.00      B    C
ATOM   4090  H3  BMIMB  49       9.763  25.048  25.640  1.00  0.00      B    H
ATOM   4091  H31 BMIMB  49       8.622  26.405  25.551  1.00  0.00      B    H
ATOM   4092  H32 BMIMB  49      10.239  26.466  24.692  1.00  0.00      B    H
ATOM   4093  C4  BMIMB  49      11.077  29.330  28.994  1.00  0.00      B    C
ATOM   4094  H4  BMIMB  49      11.508  30.099  28.370  1.00  0.00      B    H
ATOM   4095  H41 BMIMB  49      11.696  29.007  29.818  1.00  0.00      B    H
ATOM   4096  C5  BMIMB  49       9.793  29.849  29.710  1.00  0.00      B    C
ATOM   4097  H5  BMIMB  49       9.937  29.487  30.725  1.00  0.00      B    H
ATOM   4098  H51 BMIMB  49       9.816  30.936  29.728  1.00  0.00      B    H
ATOM   4099  C51 BMIMB  49       8.461  29.244  29.243  1.00  0.00      B    C
ATOM   4100  H52 BMIMB  49       8.303  29.438  28.186  1.00  0.00      B    H
ATOM   4101  H53 BMIMB  49       8.295  28.203  29.509  1.00  0.00      B    H
ATOM   4102  C6  BMIMB  49       7.299  29.902  30.023  1.00  0.00      B    C
ATOM   4103  H6  BMIMB  49       7.375  30.983  30.040  1.00  0.00      B    H
ATOM   4104  H61 BMIMB  49       6.421  29.582  29.472  1.00  0.00      B    H
ATOM   4105  H62 BMIMB  49       7.264  29.586  31.060  1.00  0.00      B    H
ATOM   4116  N1  BMIMB  50      43.825  19.087  19.709  1.00  0.00      B    N
ATOM   4117  N11 BMIMB  50      44.313  16.948  19.757  1.00  0.00      B    N
ATOM   4118  C1  BMIMB  50      44.619  18.128  19.244  1.00  0.00      B    C
ATOM   4119  H1  BMIMB  50      45.615  18.289  18.889  1.00  0.00      B    H
ATOM   4120  C2  BMIMB  50      42.759  18.393  20.300  1.00  0.00      B    C
ATOM   4121  H2  BMIMB  50      41.881  18.837  20.714  1.00  0.00      B    H
ATOM   4122  C21 BMIMB  50      42.997  17.047  20.192  1.00  0.00      B    C
ATOM   4123  H21 BMIMB  50      42.450  16.200  20.545  1.00  0.00      B    H
ATOM   4124  C3  BMIMB  50      44.066  20.530  19.661  1.00  0.00      B    C
ATOM   4125  H3  BMIMB  50      43.232  21.085  20.065  1.00  0.00      B    H
ATOM   4126  H31 BMIMB  50      44.997  20.719  20.174  1.00  0.00      B    H
ATOM   4127  H32 BMIMB  50      44.225  20.678  18.603  1.00  0.00      B    H
ATOM   4128  C4  BMIMB  50      45.044  15.674  19.484  1.00  0.00      B    C
ATOM   4129  H4  BMIMB  50      45.085  15.153  20.429  1.00  0.00      B    H
ATOM   4130  H41 BMIMB  50      46.044  15.896  19.140  1.00  0.00      B    H
ATOM   4131  C5  BMIMB  50      44.276  14.757  18.429  1.00  0.00      B    C
ATOM   4132  H5  BMIMB  50      43.232  14.538  18.640  1.00  0.00      B    H
ATOM   4133  H51 BMIMB  50      44.326  15.353  17.521  1.00  0.00      B    H
ATOM   4134  C51 BMIMB  50      45.008  13.419  18.161  1.00  0.00      B    C
ATOM   4135  H52 BMIMB  50      46.033  13.694  17.923  1.00  0.00      B    H
ATOM   4136  H53 BMIMB  50      44.956  12.739  19.008  1.00  0.00      B    H
ATOM   4137  C6  BMIMB  50      44.309  12.725  17.005  1.00  0.00      B    C
ATOM   4138  H6  BMIMB  50      43.239  12.592  17.120  1.00  0.00      B    H
ATOM   4139  H61 BMIMB  50      44.471  13.258  16.076  1.00  0.00      B    H
ATOM   4140  H62 BMIMB  50      44.549  11.701  16.742  1.00  0.00      B    H
ATOM   4151  N1  BMIMB  51      28.121  12.467   2.640  1.00  0.00      B    N
ATOM   4152  N11 BMIMB  51      26.798  11.006   3.569  1.00  0.00      B    N
ATOM   4153  C1  BMIMB  51      27.076  11.662   2.421  1.00  0.00      B    C
ATOM   4154  H1  BMIMB  51      26.749  11.370   1.446  1.00  0.00      B    H
ATOM   4155  C2  BMIMB  51      28.342  12.523   3.953  1.00  0.00      B    C
ATOM   4156  H2  BMIMB  51      29.070  13.202   4.340  1.00  0.00      B    H
ATOM   4157  C21 BMIMB  51      27.613  11.551   4.500  1.00  0.00      B    C
ATOM   4158  H21 BMIMB  51      27.587  11.218   5.515  1.00  0.00      B    H
ATOM   4159  C3  BMIMB  51      28.986  13.008   1.561  1.00  0.00      B    C
ATOM   4160  H3  BMIMB  51      28.749  14.044   1.368  1.00  0.00      B    H
ATOM   4161  H31 BMIMB  51      30.031  12.953   1.826  1.00  0.00      B    H
ATOM   4162  H32 BMIMB  51      28.911  12.368   0.695  1.00  0.00      B    H
ATOM   4163  C4  BMIMB  51      25.809   9.897   3.677  1.00  0.00      B    C
ATOM   4164  H4  BMIMB  51      26.252   9.331   4.482  1.00  0.00      B    H
ATOM   4165  H41 BMIMB  51      25.759   9.294   2.782  1.00  0.00      B    H
ATOM   4166  C5  BMIMB  51      24.368  10.247   4.082  1.00  0.00      B    C
ATOM   4167  H5  BMIMB  51      23.748  10.680   3.301  1.00  0.00      B    H
ATOM   4168  H51 BMIMB  51      23.921   9.295   4.356  1.00  0.00      B    H
ATOM   4169  C51 BMIMB  51      24.380  11.184   5.314  1.00  0.00      B    C
ATOM   4170  H52 BMIMB  51      25.026  10.733   6.062  1.00  0.00      B    H
ATOM   4171  H53 BMIMB  51      24.784  12.134   4.975  1.00  0.00      B    H
ATOM   4172  C6  BMIMB  51      22.955  11.320   5.913  1.00  0.00      B    C
ATOM   4173  H6  BMIMB  51      22.220  11.558   5.152  1.00  0.00      B    H
ATOM   4174  H61 BMIMB  51      22.638  10.362   6.308  1.00  0.00      B    H
ATOM   4175  H62 BMIMB  51      22.851  12.099   6.659  1.00  0.00      B    H
ATOM   4186  N1  BMIMB  52      24.921   6.081   8.575  1.00  0.00      B    N
ATOM   4187  N11 BMIMB  52      25.280   5.848   6.560  1.00  0.00      B    N
ATOM   4188  C1  BMIMB  52      24.583   6.544   7.431  1.00  0.00      B    C
ATOM   4189  H1  BMIMB  52      23.940   7.390   7.316  1.00  0.00      B    H
ATOM   4190  C2  BMIMB  52      25.781   5.028   8.473  1.00  0.00      B    C
ATOM   4191  H2  BMIMB  52      26.037   4.386   9.287  1.00  0.00      B    H
ATOM   4192  C21 BMIMB  52      26.052   4.896   7.225  1.00  0.00      B    C
ATOM   4193  H21 BMIMB  52      26.521   4.111   6.673  1.00  0.00      B    H
ATOM   4194  C3  BMIMB  52      24.535   6.640   9.814  1.00  0.00      B    C
ATOM   4195  H3  BMIMB  52      23.853   7.473   9.721  1.00  0.00      B    H
ATOM   4196  H31 BMIMB  52      23.971   5.840  10.270  1.00  0.00      B    H
ATOM   4197  H32 BMIMB  52      25.466   6.925  10.281  1.00  0.00      B    H
ATOM   4198  C4  BMIMB  52      25.283   6.172   5.163  1.00  0.00      B    C
ATOM   4199  H4  BMIMB  52      26.249   5.921   4.748  1.00  0.00      B    H
ATOM   4200  H41 BMIMB  52      25.312   7.250   5.227  1.00  0.00      B    H
ATOM   4201  C5  BMIMB  52      24.176   5.730   4.311  1.00  0.00      B    C
ATOM   4202  H5  BMIMB  52      23.218   6.222   4.463  1.00  0.00      B    H
ATOM   4203  H51 BMIMB  52      24.447   5.952   3.282  1.00  0.00      B    H
ATOM   4204  C51 BMIMB  52      23.933   4.277   4.391  1.00  0.00      B    C
ATOM   4205  H52 BMIMB  52      24.826   3.668   4.278  1.00  0.00      B    H
ATOM   4206  H53 BMIMB  52      23.423   4.019   5.316  1.00  0.00      B    H
ATOM   4207  C6  BMIMB  52      22.997   3.856   3.336  1.00  0.00      B    C
ATOM   4208  H6  BMIMB  52      22.576   2.865   3.453  1.00  0.00      B    H
ATOM   4209  H61 BMIMB  52      22.091   4.451   3.343  1.00  0.00      B    H
ATOM   4210  H62 BMIMB  52      23.512   3.848   2.382  1.00  0.00      B    H
ATOM   4221  N1  BMIMB  53      39.304  46.536   8.590  1.00  0.00      B    N
ATOM   4222  N11 BMIMB  53      38.176  44.940   9.540  1.00  0.00      B    N
ATOM   4223  C1  BMIMB  53      38.112  46.127   9.029  1.00  0.00      B    C
ATOM   4224  H1  BMIMB  53      37.237  46.734   8.929  1.00  0.00      B    H
ATOM   4225  C2  BMIMB  53      40.139  45.413   8.641  1.00  0.00      B    C
ATOM   4226  H2  BMIMB  53      41.114  45.432   8.206  1.00  0.00      B    H
ATOM   4227  C21 BMIMB  53      39.511  44.468   9.329  1.00  0.00      B    C
ATOM   4228  H21 BMIMB  53      39.854  43.502   9.628  1.00  0.00      B    H
ATOM   4229  C3  BMIMB  53      39.712  47.818   8.015  1.00  0.00      B    C
ATOM   4230  H3  BMIMB  53      40.517  48.232   8.605  1.00  0.00      B    H
ATOM   4231  H31 BMIMB  53      40.036  47.600   7.008  1.00  0.00      B    H
ATOM   4232  H32 BMIMB  53      38.861  48.482   7.965  1.00  0.00      B    H
ATOM   4233  C4  BMIMB  53      37.213  44.285  10.434  1.00  0.00      B    C
ATOM   4234  H4  BMIMB  53      36.548  44.988  10.914  1.00  0.00      B    H
ATOM   4235  H41 BMIMB  53      37.836  43.834  11.192  1.00  0.00      B    H
ATOM   4236  C5  BMIMB  53      36.386  43.295   9.656  1.00  0.00      B    C
ATOM   4237  H5  BMIMB  53      35.587  43.832   9.150  1.00  0.00      B    H
ATOM   4238  H51 BMIMB  53      36.885  42.773   8.843  1.00  0.00      B    H
ATOM   4239  C51 BMIMB  53      35.584  42.229  10.544  1.00  0.00      B    C
ATOM   4240  H52 BMIMB  53      35.810  42.513  11.568  1.00  0.00      B    H
ATOM   4241  H53 BMIMB  53      34.521  42.353  10.353  1.00  0.00      B    H
ATOM   4242  C6  BMIMB  53      35.959  40.709  10.342  1.00  0.00      B    C
ATOM   4243  H6  BMIMB  53      35.381  39.981  10.900  1.00  0.00      B    H
ATOM   4244  H61 BMIMB  53      35.657  40.424   9.341  1.00  0.00      B    H
ATOM   4245  H62 BMIMB  53      36.964  40.417  10.624  1.00  0.00      B    H
ATOM   4256  N1  BMIMB  54      22.928  38.433  12.060  1.00  0.00      B    N
ATOM   4257  N11 BMIMB  54      22.477  36.827  13.373  1.00  0.00      B    N
ATOM   4258  C1  BMIMB  54      23.323  37.250  12.459  1.00  0.00      B    C
ATOM   4259  H1  BMIMB  54      24.141  36.654  12.113  1.00  0.00      B    H
ATOM   4260  C2  BMIMB  54      22.026  38.926  12.929  1.00  0.00      B    C
ATOM   4261  H2  BMIMB  54      21.613  39.905  12.821  1.00  0.00      B    H
ATOM   4262  C21 BMIMB  54      21.797  37.960  13.783  1.00  0.00      B    C
ATOM   4263  H21 BMIMB  54      21.001  37.977  14.495  1.00  0.00      B    H
ATOM   4264  C3  BMIMB  54      23.373  39.062  10.829  1.00  0.00      B    C
ATOM   4265  H3  BMIMB  54      22.909  38.472  10.052  1.00  0.00      B    H
ATOM   4266  H31 BMIMB  54      23.038  40.087  10.782  1.00  0.00      B    H
ATOM   4267  H32 BMIMB  54      24.429  38.944  10.640  1.00  0.00      B    H
ATOM   4268  C4  BMIMB  54      22.438  35.529  13.995  1.00  0.00      B    C
ATOM   4269  H4  BMIMB  54      22.862  34.835  13.284  1.00  0.00      B    H
ATOM   4270  H41 BMIMB  54      21.391  35.326  14.160  1.00  0.00      B    H
ATOM   4271  C5  BMIMB  54      23.322  35.376  15.314  1.00  0.00      B    C
ATOM   4272  H5  BMIMB  54      22.612  35.666  16.084  1.00  0.00      B    H
ATOM   4273  H51 BMIMB  54      23.571  34.318  15.315  1.00  0.00      B    H
ATOM   4274  C51 BMIMB  54      24.653  36.175  15.416  1.00  0.00      B    C
ATOM   4275  H52 BMIMB  54      25.246  35.913  14.544  1.00  0.00      B    H
ATOM   4276  H53 BMIMB  54      24.530  37.243  15.253  1.00  0.00      B    H
ATOM   4277  C6  BMIMB  54      25.508  35.960  16.674  1.00  0.00      B    C
ATOM   4278  H6  BMIMB  54      26.349  36.616  16.871  1.00  0.00      B    H
ATOM   4279  H61 BMIMB  54      24.922  35.957  17.586  1.00  0.00      B    H
ATOM   4280  H62 BMIMB  54      25.883  34.943  16.672  1.00  0.00      B    H
ATOM   4291  N1  BMIMB  55      34.543  38.635  34.906  1.00  0.00      B    N
ATOM   4292  N11 BMIMB  55      36.351  38.745  33.692  1.00  0.00      B    N
ATOM   4293  C1  BMIMB  55      35.338  39.423  34.211  1.00  0.00      B    C
ATOM   4294  H1  BMIMB  55      35.164  40.474  34.120  1.00  0.00      B    H
ATOM   4295  C2  BMIMB  55      35.017  37.349  34.785  1.00  0.00      B    C
ATOM   4296  H2  BMIMB  55      34.564  36.519  35.281  1.00  0.00      B    H
ATOM   4297  C21 BMIMB  55      36.136  37.422  34.037  1.00  0.00      B    C
ATOM   4298  H21 BMIMB  55      36.881  36.746  33.678  1.00  0.00      B    H
ATOM   4299  C3  BMIMB  55      33.294  39.056  35.513  1.00  0.00      B    C
ATOM   4300  H3  BMIMB  55      32.933  39.985  35.096  1.00  0.00      B    H
ATOM   4301  H31 BMIMB  55      32.518  38.390  35.166  1.00  0.00      B    H
ATOM   4302  H32 BMIMB  55      33.280  39.019  36.593  1.00  0.00      B    H
ATOM   4303  C4  BMIMB  55      37.387  39.254  32.836  1.00  0.00      B    C
ATOM   4304  H4  BMIMB  55      38.335  38.747  32.946  1.00  0.00      B    H
ATOM   4305  H41 BMIMB  55      37.526  40.289  33.109  1.00  0.00      B    H
ATOM   4306  C5  BMIMB  55      36.935  39.005  31.394  1.00  0.00      B    C
ATOM   4307  H5  BMIMB  55      36.665  37.975  31.177  1.00  0.00      B    H
ATOM   4308  H51 BMIMB  55      36.092  39.665  31.207  1.00  0.00      B    H
ATOM   4309  C51 BMIMB  55      38.071  39.473  30.531  1.00  0.00      B    C
ATOM   4310  H52 BMIMB  55      38.437  40.383  31.000  1.00  0.00      B    H
ATOM   4311  H53 BMIMB  55      38.860  38.725  30.541  1.00  0.00      B    H
ATOM   4312  C6  BMIMB  55      37.497  39.611  29.135  1.00  0.00      B    C
ATOM   4313  H6  BMIMB  55      36.474  39.945  29.012  1.00  0.00      B    H
ATOM   4314  H61 BMIMB  55      38.058  40.290  28.502  1.00  0.00      B    H
ATOM   4315  H62 BMIMB  55      37.603  38.661  28.624  1.00  0.00      B    H
ATOM   4326  N1  BMIMB  56      36.417  17.036  35.199  1.00  0.00      B    N
ATOM   4327  N11 BMIMB  56      38.248  16.951  34.015  1.00  0.00      B    N
ATOM   4328  C1  BMIMB  56      37.005  16.548  34.121  1.00  0.00      B    C
ATOM   4329  H1  BMIMB  56      36.487  15.892  33.455  1.00  0.00      B    H
ATOM   4330  C2  BMIMB  56      37.371  17.800  35.805  1.00  0.00      B    C
ATOM   4331  H2  BMIMB  56      37.164  18.261  36.746  1.00  0.00      B    H
ATOM   4332  C21 BMIMB  56      38.449  17.822  35.053  1.00  0.00      B    C
ATOM   4333  H21 BMIMB  56      39.332  18.326  35.380  1.00  0.00      B    H
ATOM   4334  C3  BMIMB  56      35.128  16.842  35.747  1.00  0.00      B    C
ATOM   4335  H3  BMIMB  56      34.909  15.847  36.105  1.00  0.00      B    H
ATOM   4336  H31 BMIMB  56      34.948  17.641  36.450  1.00  0.00      B    H
ATOM   4337  H32 BMIMB  56      34.388  16.867  34.961  1.00  0.00      B    H
ATOM   4338  C4  BMIMB  56      39.209  16.665  32.904  1.00  0.00      B    C
ATOM   4339  H4  BMIMB  56      39.319  15.618  32.664  1.00  0.00      B    H
ATOM   4340  H41 BMIMB  56      40.212  16.899  33.229  1.00  0.00      B    H
ATOM   4341  C5  BMIMB  56      38.811  17.392  31.613  1.00  0.00      B    C
ATOM   4342  H5  BMIMB  56      37.760  17.131  31.509  1.00  0.00      B    H
ATOM   4343  H51 BMIMB  56      38.704  18.454  31.816  1.00  0.00      B    H
ATOM   4344  C51 BMIMB  56      39.766  17.055  30.464  1.00  0.00      B    C
ATOM   4345  H52 BMIMB  56      40.250  16.083  30.522  1.00  0.00      B    H
ATOM   4346  H53 BMIMB  56      39.295  17.098  29.486  1.00  0.00      B    H
ATOM   4347  C6  BMIMB  56      40.904  17.964  30.408  1.00  0.00      B    C
ATOM   4348  H6  BMIMB  56      40.565  18.989  30.507  1.00  0.00      B    H
ATOM   4349  H61 BMIMB  56      41.519  17.754  31.276  1.00  0.00      B    H
ATOM   4350  H62 BMIMB  56      41.409  17.850  29.456  1.00  0.00      B    H
ATOM   4361  N1  BMIMB  57      30.793  23.361  39.313  1.00  0.00      B    N
ATOM   4362  N11 BMIMB  57      32.400  22.060  38.802  1.00  0.00      B    N
ATOM   4363  C1  BMIMB  57      31.481  22.825  38.383  1.00  0.00      B    C
ATOM   4364  H1  BMIMB  57      31.107  22.854  37.382  1.00  0.00      B    H
ATOM   4365  C2  BMIMB  57      31.177  22.821  40.536  1.00  0.00      B    C
ATOM   4366  H2  BMIMB  57      30.909  23.092  41.534  1.00  0.00      B    H
ATOM   4367  C21 BMIMB  57      32.189  21.955  40.198  1.00  0.00      B    C
ATOM   4368  H21 BMIMB  57      32.770  21.414  40.912  1.00  0.00      B    H
ATOM   4369  C3  BMIMB  57      29.574  24.106  39.103  1.00  0.00      B    C
ATOM   4370  H3  BMIMB  57      28.801  23.377  38.913  1.00  0.00      B    H
ATOM   4371  H31 BMIMB  57      29.263  24.693  39.954  1.00  0.00      B    H
ATOM   4372  H32 BMIMB  57      29.674  24.870  38.346  1.00  0.00      B    H
ATOM   4373  C4  BMIMB  57      33.239  21.213  37.904  1.00  0.00      B    C
ATOM   4374  H4  BMIMB  57      32.771  21.329  36.937  1.00  0.00      B    H
ATOM   4375  H41 BMIMB  57      33.075  20.201  38.243  1.00  0.00      B    H
ATOM   4376  C5  BMIMB  57      34.732  21.544  37.643  1.00  0.00      B    C
ATOM   4377  H5  BMIMB  57      34.844  21.795  36.591  1.00  0.00      B    H
ATOM   4378  H51 BMIMB  57      34.873  22.425  38.263  1.00  0.00      B    H
ATOM   4379  C51 BMIMB  57      35.749  20.503  38.124  1.00  0.00      B    C
ATOM   4380  H52 BMIMB  57      35.382  20.345  39.135  1.00  0.00      B    H
ATOM   4381  H53 BMIMB  57      35.622  19.618  37.506  1.00  0.00      B    H
ATOM   4382  C6  BMIMB  57      37.198  20.968  37.877  1.00  0.00      B    C
ATOM   4383  H6  BMIMB  57      37.382  21.915  38.371  1.00  0.00      B    H
ATOM   4384  H61 BMIMB  57      38.003  20.320  38.205  1.00  0.00      B    H
ATOM   4385  H62 BMIMB  57      37.434  20.944  36.819  1.00  0.00      B    H
ATOM   4396  N1  BMIMB  58      15.633  13.281   6.933  1.00  0.00      B    N
ATOM   4397  N11 BMIMB  58      15.004  13.941   5.006  1.00  0.00      B    N
ATOM   4398  C1  BMIMB  58      15.772  14.157   5.964  1.00  0.00      B    C
ATOM   4399  H1  BMIMB  58      16.350  15.055   6.020  1.00  0.00      B    H
ATOM   4400  C2  BMIMB  58      14.797  12.272   6.451  1.00  0.00      B    C
ATOM   4401  H2  BMIMB  58      14.414  11.443   7.003  1.00  0.00      B    H
ATOM   4402  C21 BMIMB  58      14.356  12.746   5.311  1.00  0.00      B    C
ATOM   4403  H21 BMIMB  58      13.631  12.340   4.641  1.00  0.00      B    H
ATOM   4404  C3  BMIMB  58      16.160  13.498   8.275  1.00  0.00      B    C
ATOM   4405  H3  BMIMB  58      15.581  13.031   9.057  1.00  0.00      B    H
ATOM   4406  H31 BMIMB  58      17.174  13.161   8.437  1.00  0.00      B    H
ATOM   4407  H32 BMIMB  58      16.214  14.550   8.515  1.00  0.00      B    H
ATOM   4408  C4  BMIMB  58      14.722  14.737   3.884  1.00  0.00      B    C
ATOM   4409  H4  BMIMB  58      14.317  14.050   3.156  1.00  0.00      B    H
ATOM   4410  H41 BMIMB  58      15.638  15.252   3.637  1.00  0.00      B    H
ATOM   4411  C5  BMIMB  58      13.596  15.803   4.263  1.00  0.00      B    C
ATOM   4412  H5  BMIMB  58      12.768  15.141   4.500  1.00  0.00      B    H
ATOM   4413  H51 BMIMB  58      14.028  16.238   5.161  1.00  0.00      B    H
ATOM   4414  C51 BMIMB  58      13.212  16.781   3.088  1.00  0.00      B    C
ATOM   4415  H52 BMIMB  58      14.114  17.381   2.999  1.00  0.00      B    H
ATOM   4416  H53 BMIMB  58      13.149  16.310   2.110  1.00  0.00      B    H
ATOM   4417  C6  BMIMB  58      11.971  17.598   3.518  1.00  0.00      B    C
ATOM   4418  H6  BMIMB  58      11.080  16.981   3.505  1.00  0.00      B    H
ATOM   4419  H61 BMIMB  58      12.004  17.959   4.540  1.00  0.00      B    H
ATOM   4420  H62 BMIMB  58      11.719  18.395   2.828  1.00  0.00      B    H
ATOM   4431  N1  BMIMB  59      21.353  15.679  10.285  1.00  0.00      B    N
ATOM   4432  N11 BMIMB  59      19.491  16.345   9.500  1.00  0.00      B    N
ATOM   4433  C1  BMIMB  59      20.603  16.727  10.045  1.00  0.00      B    C
ATOM   4434  H1  BMIMB  59      20.762  17.761  10.267  1.00  0.00      B    H
ATOM   4435  C2  BMIMB  59      20.739  14.593   9.773  1.00  0.00      B    C
ATOM   4436  H2  BMIMB  59      21.117  13.596   9.841  1.00  0.00      B    H
ATOM   4437  C21 BMIMB  59      19.577  14.994   9.287  1.00  0.00      B    C
ATOM   4438  H21 BMIMB  59      18.782  14.584   8.703  1.00  0.00      B    H
ATOM   4439  C3  BMIMB  59      22.620  15.758  11.003  1.00  0.00      B    C
ATOM   4440  H3  BMIMB  59      22.749  16.689  11.534  1.00  0.00      B    H
ATOM   4441  H31 BMIMB  59      22.411  14.998  11.741  1.00  0.00      B    H
ATOM   4442  H32 BMIMB  59      23.516  15.524  10.446  1.00  0.00      B    H
ATOM   4443  C4  BMIMB  59      18.455  17.251   8.984  1.00  0.00      B    C
ATOM   4444  H4  BMIMB  59      18.291  17.975   9.768  1.00  0.00      B    H
ATOM   4445  H41 BMIMB  59      17.582  16.616   8.952  1.00  0.00      B    H
ATOM   4446  C5  BMIMB  59      18.961  17.936   7.660  1.00  0.00      B    C
ATOM   4447  H5  BMIMB  59      18.206  18.632   7.302  1.00  0.00      B    H
ATOM   4448  H51 BMIMB  59      19.874  18.444   7.962  1.00  0.00      B    H
ATOM   4449  C51 BMIMB  59      19.127  16.974   6.514  1.00  0.00      B    C
ATOM   4450  H52 BMIMB  59      20.132  16.584   6.653  1.00  0.00      B    H
ATOM   4451  H53 BMIMB  59      18.522  16.075   6.601  1.00  0.00      B    H
ATOM   4452  C6  BMIMB  59      19.142  17.756   5.158  1.00  0.00      B    C
ATOM   4453  H6  BMIMB  59      19.651  17.262   4.337  1.00  0.00      B    H
ATOM   4454  H61 BMIMB  59      18.332  18.295   4.681  1.00  0.00      B    H
ATOM   4455  H62 BMIMB  59      19.856  18.565   5.257  1.00  0.00      B    H
ATOM   4466  N1  BMIMB  60       5.645  18.449  16.313  1.00  0.00      B    N
ATOM   4467  N11 BMIMB  60       3.537  18.082  16.715  1.00  0.00      B    N
ATOM   4468  C1  BMIMB  60       4.412  18.640  15.925  1.00  0.00      B    C
ATOM   4469  H1  BMIMB  60       4.074  19.157  15.053  1.00  0.00      B    H
ATOM   4470  C2  BMIMB  60       5.592  17.837  17.526  1.00  0.00      B    C
ATOM   4471  H2  BMIMB  60       6.448  17.557  18.101  1.00  0.00      B    H
ATOM   4472  C21 BMIMB  60       4.309  17.557  17.738  1.00  0.00      B    C
ATOM   4473  H21 BMIMB  60       3.949  16.940  18.532  1.00  0.00      B    H
ATOM   4474  C3  BMIMB  60       6.863  18.943  15.681  1.00  0.00      B    C
ATOM   4475  H3  BMIMB  60       6.854  20.021  15.617  1.00  0.00      B    H
ATOM   4476  H31 BMIMB  60       7.669  18.553  16.285  1.00  0.00      B    H
ATOM   4477  H32 BMIMB  60       6.976  18.647  14.649  1.00  0.00      B    H
ATOM   4478  C4  BMIMB  60       2.100  18.156  16.550  1.00  0.00      B    C
ATOM   4479  H4  BMIMB  60       1.858  19.192  16.364  1.00  0.00      B    H
ATOM   4480  H41 BMIMB  60       1.561  17.959  17.465  1.00  0.00      B    H
ATOM   4481  C5  BMIMB  60       1.595  17.137  15.513  1.00  0.00      B    C
ATOM   4482  H5  BMIMB  60       0.526  17.133  15.709  1.00  0.00      B    H
ATOM   4483  H51 BMIMB  60       1.957  17.402  14.523  1.00  0.00      B    H
ATOM   4484  C51 BMIMB  60       1.991  15.680  15.671  1.00  0.00      B    C
ATOM   4485  H52 BMIMB  60       3.077  15.735  15.660  1.00  0.00      B    H
ATOM   4486  H53 BMIMB  60       1.591  15.341  16.624  1.00  0.00      B    H
ATOM   4487  C6  BMIMB  60       1.552  14.801  14.443  1.00  0.00      B    C
ATOM   4488  H6  BMIMB  60       1.696  15.404  13.554  1.00  0.00      B    H
ATOM   4489  H61 BMIMB  60       2.090  13.861  14.416  1.00  0.00      B    H
ATOM   4490  H62 BMIMB  60       0.538  14.428  14.355  1.00  0.00      B    H
ATOM   4501  N1  BMIMB  61      20.622  23.102  32.078  1.00  0.00      B    N
ATOM   4502  N11 BMIMB  61      19.132  21.572  31.728  1.00  0.00      B    N
ATOM   4503  C1  BMIMB  61      19.637  22.727  31.283  1.00  0.00      B    C
ATOM   4504  H1  BMIMB  61      19.390  23.078  30.304  1.00  0.00      B    H
ATOM   4505  C2  BMIMB  61      20.589  22.195  33.162  1.00  0.00      B    C
ATOM   4506  H2  BMIMB  61      21.331  22.293  33.923  1.00  0.00      B    H
ATOM   4507  C21 BMIMB  61      19.626  21.239  32.966  1.00  0.00      B    C
ATOM   4508  H21 BMIMB  61      19.388  20.388  33.566  1.00  0.00      B    H
ATOM   4509  C3  BMIMB  61      21.508  24.179  31.878  1.00  0.00      B    C
ATOM   4510  H3  BMIMB  61      22.519  23.807  31.952  1.00  0.00      B    H
ATOM   4511  H31 BMIMB  61      21.247  24.540  30.894  1.00  0.00      B    H
ATOM   4512  H32 BMIMB  61      21.541  25.035  32.536  1.00  0.00      B    H
ATOM   4513  C4  BMIMB  61      18.179  20.768  30.963  1.00  0.00      B    C
ATOM   4514  H4  BMIMB  61      18.035  19.802  31.423  1.00  0.00      B    H
ATOM   4515  H41 BMIMB  61      18.656  20.581  30.012  1.00  0.00      B    H
ATOM   4516  C5  BMIMB  61      16.818  21.440  30.615  1.00  0.00      B    C
ATOM   4517  H5  BMIMB  61      16.357  21.538  31.595  1.00  0.00      B    H
ATOM   4518  H51 BMIMB  61      16.919  22.363  30.051  1.00  0.00      B    H
ATOM   4519  C51 BMIMB  61      15.978  20.507  29.678  1.00  0.00      B    C
ATOM   4520  H52 BMIMB  61      16.477  20.526  28.712  1.00  0.00      B    H
ATOM   4521  H53 BMIMB  61      15.910  19.530  30.150  1.00  0.00      B    H
ATOM   4522  C6  BMIMB  61      14.587  21.167  29.497  1.00  0.00      B    C
ATOM   4523  H6  BMIMB  61      14.744  22.133  29.030  1.00  0.00      B    H
ATOM   4524  H61 BMIMB  61      13.978  20.576  28.822  1.00  0.00      B    H
ATOM   4525  H62 BMIMB  61      14.035  21.302  30.420  1.00  0.00      B    H
ATOM   4536  N1  BMIMB  62      16.143  37.706  40.852  1.00  0.00      B    N
ATOM   4537  N11 BMIMB  62      16.247  39.290  39.496  1.00  0.00      B    N
ATOM   4538  C1  BMIMB  62      16.124  38.025  39.574  1.00  0.00      B    C
ATOM   4539  H1  BMIMB  62      15.954  37.360  38.755  1.00  0.00      B    H
ATOM   4540  C2  BMIMB  62      16.432  38.775  41.602  1.00  0.00      B    C
ATOM   4541  H2  BMIMB  62      16.472  38.806  42.669  1.00  0.00      B    H
ATOM   4542  C21 BMIMB  62      16.472  39.788  40.785  1.00  0.00      B    C
ATOM   4543  H21 BMIMB  62      16.832  40.793  40.837  1.00  0.00      B    H
ATOM   4544  C3  BMIMB  62      16.018  36.379  41.469  1.00  0.00      B    C
ATOM   4545  H3  BMIMB  62      16.862  36.333  42.142  1.00  0.00      B    H
ATOM   4546  H31 BMIMB  62      15.035  36.300  41.910  1.00  0.00      B    H
ATOM   4547  H32 BMIMB  62      16.098  35.623  40.702  1.00  0.00      B    H
ATOM   4548  C4  BMIMB  62      16.315  39.900  38.167  1.00  0.00      B    C
ATOM   4549  H4  BMIMB  62      16.590  39.162  37.428  1.00  0.00      B    H
ATOM   4550  H41 BMIMB  62      17.099  40.641  38.224  1.00  0.00      B    H
ATOM   4551  C5  BMIMB  62      15.025  40.609  37.733  1.00  0.00      B    C
ATOM   4552  H5  BMIMB  62      15.242  41.627  37.419  1.00  0.00      B    H
ATOM   4553  H51 BMIMB  62      14.579  40.149  36.854  1.00  0.00      B    H
ATOM   4554  C51 BMIMB  62      13.914  40.499  38.794  1.00  0.00      B    C
ATOM   4555  H52 BMIMB  62      13.867  39.476  39.157  1.00  0.00      B    H
ATOM   4556  H53 BMIMB  62      14.165  41.153  39.626  1.00  0.00      B    H
ATOM   4557  C6  BMIMB  62      12.491  40.942  38.359  1.00  0.00      B    C
ATOM   4558  H6  BMIMB  62      12.523  42.002  38.583  1.00  0.00      B    H
ATOM   4559  H61 BMIMB  62      12.224  40.821  37.316  1.00  0.00      B    H
ATOM   4560  H62 BMIMB  62      11.737  40.438  38.953  1.00  0.00      B    H
ATOM   4571  N1  BMIMB  63      28.687   1.587  29.883  1.00  0.00      B    N
ATOM   4572  N11 BMIMB  63      29.371   2.859  31.472  1.00  0.00      B    N
ATOM   4573  C1  BMIMB  63      28.474   1.969  31.087  1.00  0.00      B    C
ATOM   4574  H1  BMIMB  63      27.617   1.669  31.652  1.00  0.00      B    H
ATOM   4575  C2  BMIMB  63      29.878   2.180  29.420  1.00  0.00      B    C
ATOM   4576  H2  BMIMB  63      30.205   2.049  28.412  1.00  0.00      B    H
ATOM   4577  C21 BMIMB  63      30.230   3.070  30.389  1.00  0.00      B    C
ATOM   4578  H21 BMIMB  63      30.934   3.873  30.370  1.00  0.00      B    H
ATOM   4579  C3  BMIMB  63      27.935   0.512  29.134  1.00  0.00      B    C
ATOM   4580  H3  BMIMB  63      27.215   0.011  29.765  1.00  0.00      B    H
ATOM   4581  H31 BMIMB  63      27.295   1.064  28.462  1.00  0.00      B    H
ATOM   4582  H32 BMIMB  63      28.623  -0.211  28.721  1.00  0.00      B    H
ATOM   4583  C4  BMIMB  63      29.593   3.448  32.797  1.00  0.00      B    C
ATOM   4584  H4  BMIMB  63      30.659   3.318  32.914  1.00  0.00      B    H
ATOM   4585  H41 BMIMB  63      29.222   2.727  33.509  1.00  0.00      B    H
ATOM   4586  C5  BMIMB  63      29.144   4.846  32.941  1.00  0.00      B    C
ATOM   4587  H5  BMIMB  63      28.659   4.937  33.910  1.00  0.00      B    H
ATOM   4588  H51 BMIMB  63      29.999   5.516  32.901  1.00  0.00      B    H
ATOM   4589  C51 BMIMB  63      28.358   5.357  31.742  1.00  0.00      B    C
ATOM   4590  H52 BMIMB  63      28.915   5.268  30.813  1.00  0.00      B    H
ATOM   4591  H53 BMIMB  63      27.422   4.854  31.514  1.00  0.00      B    H
ATOM   4592  C6  BMIMB  63      28.239   6.898  32.071  1.00  0.00      B    C
ATOM   4593  H6  BMIMB  63      27.636   7.084  32.952  1.00  0.00      B    H
ATOM   4594  H61 BMIMB  63      29.247   7.298  32.063  1.00  0.00      B    H
ATOM   4595  H62 BMIMB  63      27.739   7.451  31.284  1.00  0.00      B    H
ATOM   4606  N1  BMIMB  64      37.342   6.240  34.076  1.00  0.00      B    N
ATOM   4607  N11 BMIMB  64      37.980   7.441  32.394  1.00  0.00      B    N
ATOM   4608  C1  BMIMB  64      37.485   6.287  32.768  1.00  0.00      B    C
ATOM   4609  H1  BMIMB  64      37.160   5.525  32.093  1.00  0.00      B    H
ATOM   4610  C2  BMIMB  64      37.785   7.417  34.513  1.00  0.00      B    C
ATOM   4611  H2  BMIMB  64      37.744   7.606  35.563  1.00  0.00      B    H
ATOM   4612  C21 BMIMB  64      38.182   8.215  33.508  1.00  0.00      B    C
ATOM   4613  H21 BMIMB  64      38.532   9.209  33.330  1.00  0.00      B    H
ATOM   4614  C3  BMIMB  64      36.850   5.133  34.832  1.00  0.00      B    C
ATOM   4615  H3  BMIMB  64      37.219   5.175  35.846  1.00  0.00      B    H
ATOM   4616  H31 BMIMB  64      35.773   5.165  34.760  1.00  0.00      B    H
ATOM   4617  H32 BMIMB  64      37.338   4.269  34.405  1.00  0.00      B    H
ATOM   4618  C4  BMIMB  64      38.632   7.678  31.091  1.00  0.00      B    C
ATOM   4619  H4  BMIMB  64      38.019   8.370  30.533  1.00  0.00      B    H
ATOM   4620  H41 BMIMB  64      38.466   6.735  30.591  1.00  0.00      B    H
ATOM   4621  C5  BMIMB  64      40.132   8.074  31.198  1.00  0.00      B    C
ATOM   4622  H5  BMIMB  64      40.353   8.498  30.222  1.00  0.00      B    H
ATOM   4623  H51 BMIMB  64      40.195   8.846  31.960  1.00  0.00      B    H
ATOM   4624  C51 BMIMB  64      41.119   6.870  31.545  1.00  0.00      B    C
ATOM   4625  H52 BMIMB  64      42.073   7.242  31.911  1.00  0.00      B    H
ATOM   4626  H53 BMIMB  64      40.589   6.319  32.317  1.00  0.00      B    H
ATOM   4627  C6  BMIMB  64      41.190   5.890  30.402  1.00  0.00      B    C
ATOM   4628  H6  BMIMB  64      40.473   5.080  30.460  1.00  0.00      B    H
ATOM   4629  H61 BMIMB  64      41.170   6.427  29.460  1.00  0.00      B    H
ATOM   4630  H62 BMIMB  64      42.188   5.500  30.568  1.00  0.00      B    H
ATOM   4641  N1  BMIMB  65      20.389  12.590   0.430  1.00  0.00      B    N
ATOM   4642  N11 BMIMB  65      20.510  14.658   0.949  1.00  0.00      B    N
ATOM   4643  C1  BMIMB  65      20.906  13.461   1.241  1.00  0.00      B    C
ATOM   4644  H1  BMIMB  65      21.376  13.265   2.181  1.00  0.00      B    H
ATOM   4645  C2  BMIMB  65      19.717  13.220  -0.569  1.00  0.00      B    C
ATOM   4646  H2  BMIMB  65      19.306  12.639  -1.366  1.00  0.00      B    H
ATOM   4647  C21 BMIMB  65      19.646  14.538  -0.206  1.00  0.00      B    C
ATOM   4648  H21 BMIMB  65      19.094  15.372  -0.581  1.00  0.00      B    H
ATOM   4649  C3  BMIMB  65      20.208  11.159   0.731  1.00  0.00      B    C
ATOM   4650  H3  BMIMB  65      20.548  10.565  -0.104  1.00  0.00      B    H
ATOM   4651  H31 BMIMB  65      20.762  10.782   1.578  1.00  0.00      B    H
ATOM   4652  H32 BMIMB  65      19.207  10.950   1.081  1.00  0.00      B    H
ATOM   4653  C4  BMIMB  65      20.781  15.870   1.749  1.00  0.00      B    C
ATOM   4654  H4  BMIMB  65      21.393  15.567   2.585  1.00  0.00      B    H
ATOM   4655  H41 BMIMB  65      19.800  16.103   2.136  1.00  0.00      B    H
ATOM   4656  C5  BMIMB  65      21.343  17.069   1.061  1.00  0.00      B    C
ATOM   4657  H5  BMIMB  65      22.367  16.872   0.754  1.00  0.00      B    H
ATOM   4658  H51 BMIMB  65      20.707  17.288   0.207  1.00  0.00      B    H
ATOM   4659  C51 BMIMB  65      21.310  18.272   1.996  1.00  0.00      B    C
ATOM   4660  H52 BMIMB  65      20.426  18.899   1.915  1.00  0.00      B    H
ATOM   4661  H53 BMIMB  65      21.384  17.943   3.030  1.00  0.00      B    H
ATOM   4662  C6  BMIMB  65      22.497  19.151   1.813  1.00  0.00      B    C
ATOM   4663  H6  BMIMB  65      22.224  19.727   0.936  1.00  0.00      B    H
ATOM   4664  H61 BMIMB  65      22.737  19.811   2.639  1.00  0.00      B    H
ATOM   4665  H62 BMIMB  65      23.317  18.448   1.716  1.00  0.00      B    H
ATOM   4676  N1  BMIMB  66      32.769  20.888   0.305  1.00  0.00      B    N
ATOM   4677  N11 BMIMB  66      34.528  20.178   1.313  1.00  0.00      B    N
ATOM   4678  C1  BMIMB  66      34.005  20.430   0.146  1.00  0.00      B    C
ATOM   4679  H1  BMIMB  66      34.507  20.332  -0.793  1.00  0.00      B    H
ATOM   4680  C2  BMIMB  66      32.475  21.013   1.628  1.00  0.00      B    C
ATOM   4681  H2  BMIMB  66      31.532  21.409   1.935  1.00  0.00      B    H
ATOM   4682  C21 BMIMB  66      33.552  20.537   2.259  1.00  0.00      B    C
ATOM   4683  H21 BMIMB  66      33.608  20.344   3.308  1.00  0.00      B    H
ATOM   4684  C3  BMIMB  66      31.829  21.193  -0.781  1.00  0.00      B    C
ATOM   4685  H3  BMIMB  66      31.449  22.183  -0.576  1.00  0.00      B    H
ATOM   4686  H31 BMIMB  66      32.403  21.181  -1.696  1.00  0.00      B    H
ATOM   4687  H32 BMIMB  66      30.949  20.568  -0.805  1.00  0.00      B    H
ATOM   4688  C4  BMIMB  66      35.782  19.495   1.711  1.00  0.00      B    C
ATOM   4689  H4  BMIMB  66      36.440  20.190   2.212  1.00  0.00      B    H
ATOM   4690  H41 BMIMB  66      36.327  19.245   0.813  1.00  0.00      B    H
ATOM   4691  C5  BMIMB  66      35.527  18.282   2.542  1.00  0.00      B    C
ATOM   4692  H5  BMIMB  66      36.529  18.031   2.878  1.00  0.00      B    H
ATOM   4693  H51 BMIMB  66      34.797  18.451   3.330  1.00  0.00      B    H
ATOM   4694  C51 BMIMB  66      35.056  17.102   1.747  1.00  0.00      B    C
ATOM   4695  H52 BMIMB  66      34.057  17.403   1.443  1.00  0.00      B    H
ATOM   4696  H53 BMIMB  66      35.698  16.856   0.905  1.00  0.00      B    H
ATOM   4697  C6  BMIMB  66      35.098  16.033   2.888  1.00  0.00      B    C
ATOM   4698  H6  BMIMB  66      34.971  15.022   2.519  1.00  0.00      B    H
ATOM   4699  H61 BMIMB  66      36.061  15.965   3.380  1.00  0.00      B    H
ATOM   4700  H62 BMIMB  66      34.310  16.293   3.585  1.00  0.00      B    H
ATOM   4711  N1  BMIMB  67      43.597  40.155  17.997  1.00  0.00      B    N
ATOM   4712  N11 BMIMB  67      42.780  38.271  17.506  1.00  0.00      B    N
ATOM   4713  C1  BMIMB  67      43.848  38.858  17.962  1.00  0.00      B    C
ATOM   4714  H1  BMIMB  67      44.741  38.364  18.282  1.00  0.00      B    H
ATOM   4715  C2  BMIMB  67      42.406  40.410  17.368  1.00  0.00      B    C
ATOM   4716  H2  BMIMB  67      42.137  41.417  17.136  1.00  0.00      B    H
ATOM   4717  C21 BMIMB  67      41.882  39.230  17.161  1.00  0.00      B    C
ATOM   4718  H21 BMIMB  67      40.887  39.079  16.804  1.00  0.00      B    H
ATOM   4719  C3  BMIMB  67      44.615  41.100  18.379  1.00  0.00      B    C
ATOM   4720  H3  BMIMB  67      45.246  40.548  19.060  1.00  0.00      B    H
ATOM   4721  H31 BMIMB  67      45.183  41.424  17.520  1.00  0.00      B    H
ATOM   4722  H32 BMIMB  67      44.115  41.934  18.849  1.00  0.00      B    H
ATOM   4723  C4  BMIMB  67      42.527  36.825  17.585  1.00  0.00      B    C
ATOM   4724  H4  BMIMB  67      41.475  36.697  17.795  1.00  0.00      B    H
ATOM   4725  H41 BMIMB  67      43.096  36.394  18.396  1.00  0.00      B    H
ATOM   4726  C5  BMIMB  67      42.764  36.171  16.179  1.00  0.00      B    C
ATOM   4727  H5  BMIMB  67      43.776  36.469  15.921  1.00  0.00      B    H
ATOM   4728  H51 BMIMB  67      42.603  35.104  16.311  1.00  0.00      B    H
ATOM   4729  C51 BMIMB  67      42.035  36.673  15.038  1.00  0.00      B    C
ATOM   4730  H52 BMIMB  67      40.973  36.445  14.998  1.00  0.00      B    H
ATOM   4731  H53 BMIMB  67      42.221  37.744  15.048  1.00  0.00      B    H
ATOM   4732  C6  BMIMB  67      42.679  36.104  13.776  1.00  0.00      B    C
ATOM   4733  H6  BMIMB  67      42.489  35.047  13.636  1.00  0.00      B    H
ATOM   4734  H61 BMIMB  67      42.429  36.580  12.835  1.00  0.00      B    H
ATOM   4735  H62 BMIMB  67      43.739  36.318  13.852  1.00  0.00      B    H
ATOM   4746  N1  BMIMB  68      17.455   9.819   6.326  1.00  0.00      B    N
ATOM   4747  N11 BMIMB  68      18.732  10.160   8.026  1.00  0.00      B    N
ATOM   4748  C1  BMIMB  68      18.704  10.000   6.723  1.00  0.00      B    C
ATOM   4749  H1  BMIMB  68      19.576  10.006   6.104  1.00  0.00      B    H
ATOM   4750  C2  BMIMB  68      16.661   9.874   7.435  1.00  0.00      B    C
ATOM   4751  H2  BMIMB  68      15.602   9.766   7.343  1.00  0.00      B    H
ATOM   4752  C21 BMIMB  68      17.420  10.090   8.484  1.00  0.00      B    C
ATOM   4753  H21 BMIMB  68      17.202  10.266   9.514  1.00  0.00      B    H
ATOM   4754  C3  BMIMB  68      16.882   9.694   4.959  1.00  0.00      B    C
ATOM   4755  H3  BMIMB  68      17.688   9.442   4.286  1.00  0.00      B    H
ATOM   4756  H31 BMIMB  68      16.163   8.894   5.055  1.00  0.00      B    H
ATOM   4757  H32 BMIMB  68      16.370  10.589   4.638  1.00  0.00      B    H
ATOM   4758  C4  BMIMB  68      19.888  10.456   8.856  1.00  0.00      B    C
ATOM   4759  H4  BMIMB  68      19.802  11.448   9.274  1.00  0.00      B    H
ATOM   4760  H41 BMIMB  68      20.764  10.432   8.224  1.00  0.00      B    H
ATOM   4761  C5  BMIMB  68      19.971   9.338   9.916  1.00  0.00      B    C
ATOM   4762  H5  BMIMB  68      19.158   9.393  10.636  1.00  0.00      B    H
ATOM   4763  H51 BMIMB  68      19.912   8.379   9.407  1.00  0.00      B    H
ATOM   4764  C51 BMIMB  68      21.156   9.309  10.875  1.00  0.00      B    C
ATOM   4765  H52 BMIMB  68      22.102   9.369  10.343  1.00  0.00      B    H
ATOM   4766  H53 BMIMB  68      21.109  10.148  11.565  1.00  0.00      B    H
ATOM   4767  C6  BMIMB  68      21.057   8.142  11.828  1.00  0.00      B    C
ATOM   4768  H6  BMIMB  68      21.946   8.048  12.441  1.00  0.00      B    H
ATOM   4769  H61 BMIMB  68      20.163   8.231  12.435  1.00  0.00      B    H
ATOM   4770  H62 BMIMB  68      21.146   7.224  11.258  1.00  0.00      B    H
ATOM   4781  N1  BMIMB  69      37.077  15.653  24.764  1.00  0.00      B    N
ATOM   4782  N11 BMIMB  69      39.076  15.404  25.365  1.00  0.00      B    N
ATOM   4783  C1  BMIMB  69      38.270  15.978  24.479  1.00  0.00      B    C
ATOM   4784  H1  BMIMB  69      38.553  16.624  23.675  1.00  0.00      B    H
ATOM   4785  C2  BMIMB  69      37.095  15.000  25.923  1.00  0.00      B    C
ATOM   4786  H2  BMIMB  69      36.177  14.721  26.391  1.00  0.00      B    H
ATOM   4787  C21 BMIMB  69      38.324  14.797  26.283  1.00  0.00      B    C
ATOM   4788  H21 BMIMB  69      38.711  14.447  27.215  1.00  0.00      B    H
ATOM   4789  C3  BMIMB  69      35.856  15.942  24.108  1.00  0.00      B    C
ATOM   4790  H3  BMIMB  69      36.141  16.207  23.100  1.00  0.00      B    H
ATOM   4791  H31 BMIMB  69      35.296  15.019  24.077  1.00  0.00      B    H
ATOM   4792  H32 BMIMB  69      35.420  16.822  24.558  1.00  0.00      B    H
ATOM   4793  C4  BMIMB  69      40.535  15.643  25.557  1.00  0.00      B    C
ATOM   4794  H4  BMIMB  69      41.062  14.889  24.991  1.00  0.00      B    H
ATOM   4795  H41 BMIMB  69      40.813  15.387  26.569  1.00  0.00      B    H
ATOM   4796  C5  BMIMB  69      40.821  17.115  25.119  1.00  0.00      B    C
ATOM   4797  H5  BMIMB  69      41.856  17.333  25.372  1.00  0.00      B    H
ATOM   4798  H51 BMIMB  69      40.643  17.356  24.074  1.00  0.00      B    H
ATOM   4799  C51 BMIMB  69      40.101  18.206  25.869  1.00  0.00      B    C
ATOM   4800  H52 BMIMB  69      39.144  18.347  25.374  1.00  0.00      B    H
ATOM   4801  H53 BMIMB  69      40.155  18.014  26.937  1.00  0.00      B    H
ATOM   4802  C6  BMIMB  69      40.877  19.523  25.847  1.00  0.00      B    C
ATOM   4803  H6  BMIMB  69      40.876  19.926  24.841  1.00  0.00      B    H
ATOM   4804  H61 BMIMB  69      40.526  20.299  26.518  1.00  0.00      B    H
ATOM   4805  H62 BMIMB  69      41.888  19.387  26.213  1.00  0.00      B    H
ATOM   4816  N1  BMIMB  70      21.286  19.564  37.877  1.00  0.00      B    N
ATOM   4817  N11 BMIMB  70      23.290  19.695  37.279  1.00  0.00      B    N
ATOM   4818  C1  BMIMB  70      22.506  19.240  38.232  1.00  0.00      B    C
ATOM   4819  H1  BMIMB  70      22.811  18.639  39.062  1.00  0.00      B    H
ATOM   4820  C2  BMIMB  70      21.274  20.494  36.837  1.00  0.00      B    C
ATOM   4821  H2  BMIMB  70      20.404  21.040  36.546  1.00  0.00      B    H
ATOM   4822  C21 BMIMB  70      22.570  20.574  36.525  1.00  0.00      B    C
ATOM   4823  H21 BMIMB  70      23.124  21.204  35.864  1.00  0.00      B    H
ATOM   4824  C3  BMIMB  70      20.111  19.242  38.624  1.00  0.00      B    C
ATOM   4825  H3  BMIMB  70      19.651  20.081  39.126  1.00  0.00      B    H
ATOM   4826  H31 BMIMB  70      19.340  18.788  38.019  1.00  0.00      B    H
ATOM   4827  H32 BMIMB  70      20.191  18.443  39.346  1.00  0.00      B    H
ATOM   4828  C4  BMIMB  70      24.771  19.540  37.029  1.00  0.00      B    C
ATOM   4829  H4  BMIMB  70      25.228  18.981  37.832  1.00  0.00      B    H
ATOM   4830  H41 BMIMB  70      25.263  20.496  36.932  1.00  0.00      B    H
ATOM   4831  C5  BMIMB  70      25.243  18.772  35.820  1.00  0.00      B    C
ATOM   4832  H5  BMIMB  70      26.000  19.431  35.401  1.00  0.00      B    H
ATOM   4833  H51 BMIMB  70      25.735  17.875  36.187  1.00  0.00      B    H
ATOM   4834  C51 BMIMB  70      24.217  18.296  34.762  1.00  0.00      B    C
ATOM   4835  H52 BMIMB  70      23.277  17.970  35.198  1.00  0.00      B    H
ATOM   4836  H53 BMIMB  70      24.064  19.118  34.068  1.00  0.00      B    H
ATOM   4837  C6  BMIMB  70      24.668  17.217  33.846  1.00  0.00      B    C
ATOM   4838  H6  BMIMB  70      24.612  16.241  34.315  1.00  0.00      B    H
ATOM   4839  H61 BMIMB  70      23.933  17.137  33.054  1.00  0.00      B    H
ATOM   4840  H62 BMIMB  70      25.683  17.414  33.518  1.00  0.00      B    H
ATOM   4851  N1  BMIMB  71      34.083  23.135  10.218  1.00  0.00      B    N
ATOM   4852  N11 BMIMB  71      33.645  24.979   9.252  1.00  0.00      B    N
ATOM   4853  C1  BMIMB  71      33.852  24.434  10.413  1.00  0.00      B    C
ATOM   4854  H1  BMIMB  71      33.850  25.007  11.316  1.00  0.00      B    H
ATOM   4855  C2  BMIMB  71      33.703  22.767   8.935  1.00  0.00      B    C
ATOM   4856  H2  BMIMB  71      33.521  21.795   8.531  1.00  0.00      B    H
ATOM   4857  C21 BMIMB  71      33.388  23.967   8.357  1.00  0.00      B    C
ATOM   4858  H21 BMIMB  71      33.010  24.123   7.371  1.00  0.00      B    H
ATOM   4859  C3  BMIMB  71      34.200  22.157  11.229  1.00  0.00      B    C
ATOM   4860  H3  BMIMB  71      33.316  22.240  11.844  1.00  0.00      B    H
ATOM   4861  H31 BMIMB  71      34.296  21.175  10.791  1.00  0.00      B    H
ATOM   4862  H32 BMIMB  71      35.103  22.278  11.809  1.00  0.00      B    H
ATOM   4863  C4  BMIMB  71      33.361  26.366   9.079  1.00  0.00      B    C
ATOM   4864  H4  BMIMB  71      32.920  26.728   9.996  1.00  0.00      B    H
ATOM   4865  H41 BMIMB  71      32.577  26.372   8.336  1.00  0.00      B    H
ATOM   4866  C5  BMIMB  71      34.531  27.172   8.381  1.00  0.00      B    C
ATOM   4867  H5  BMIMB  71      34.026  28.135   8.401  1.00  0.00      B    H
ATOM   4868  H51 BMIMB  71      35.362  27.323   9.065  1.00  0.00      B    H
ATOM   4869  C51 BMIMB  71      35.012  26.824   6.978  1.00  0.00      B    C
ATOM   4870  H52 BMIMB  71      35.752  27.527   6.604  1.00  0.00      B    H
ATOM   4871  H53 BMIMB  71      35.550  25.880   6.951  1.00  0.00      B    H
ATOM   4872  C6  BMIMB  71      33.836  26.862   5.957  1.00  0.00      B    C
ATOM   4873  H6  BMIMB  71      33.134  27.680   6.071  1.00  0.00      B    H
ATOM   4874  H61 BMIMB  71      34.212  26.732   4.948  1.00  0.00      B    H
ATOM   4875  H62 BMIMB  71      33.180  26.023   6.155  1.00  0.00      B    H
ATOM   4886  N1  BMIMB  72       0.746  39.277   0.080  1.00  0.00      B    N
ATOM   4887  N11 BMIMB  72       1.799  39.347   1.952  1.00  0.00      B    N
ATOM   4888  C1  BMIMB  72       1.500  38.601   0.910  1.00  0.00      B    C
ATOM   4889  H1  BMIMB  72       1.967  37.661   0.706  1.00  0.00      B    H
ATOM   4890  C2  BMIMB  72       0.186  40.283   0.788  1.00  0.00      B    C
ATOM   4891  H2  BMIMB  72      -0.503  40.884   0.236  1.00  0.00      B    H
ATOM   4892  C21 BMIMB  72       1.008  40.508   1.871  1.00  0.00      B    C
ATOM   4893  H21 BMIMB  72       1.106  41.313   2.567  1.00  0.00      B    H
ATOM   4894  C3  BMIMB  72       0.486  38.856  -1.301  1.00  0.00      B    C
ATOM   4895  H3  BMIMB  72      -0.266  39.533  -1.677  1.00  0.00      B    H
ATOM   4896  H31 BMIMB  72       1.376  38.975  -1.901  1.00  0.00      B    H
ATOM   4897  H32 BMIMB  72       0.135  37.834  -1.310  1.00  0.00      B    H
ATOM   4898  C4  BMIMB  72       2.733  39.082   3.076  1.00  0.00      B    C
ATOM   4899  H4  BMIMB  72       2.782  38.058   3.418  1.00  0.00      B    H
ATOM   4900  H41 BMIMB  72       2.240  39.651   3.850  1.00  0.00      B    H
ATOM   4901  C5  BMIMB  72       4.129  39.670   3.036  1.00  0.00      B    C
ATOM   4902  H5  BMIMB  72       4.605  39.479   3.995  1.00  0.00      B    H
ATOM   4903  H51 BMIMB  72       4.716  39.068   2.347  1.00  0.00      B    H
ATOM   4904  C51 BMIMB  72       4.235  41.151   2.724  1.00  0.00      B    C
ATOM   4905  H52 BMIMB  72       4.105  41.177   1.645  1.00  0.00      B    H
ATOM   4906  H53 BMIMB  72       3.438  41.737   3.175  1.00  0.00      B    H
ATOM   4907  C6  BMIMB  72       5.537  41.862   3.107  1.00  0.00      B    C
ATOM   4908  H6  BMIMB  72       6.041  41.471   3.984  1.00  0.00      B    H
ATOM   4909  H61 BMIMB  72       6.230  42.000   2.284  1.00  0.00      B    H
ATOM   4910  H62 BMIMB  72       5.189  42.838   3.423  1.00  0.00      B    H
ATOM   4921  N1  BMIMB  73       4.299  10.142  38.779  1.00  0.00      B    N
ATOM   4922  N11 BMIMB  73       3.019  10.673  37.168  1.00  0.00      B    N
ATOM   4923  C1  BMIMB  73       4.196  10.165  37.463  1.00  0.00      B    C
ATOM   4924  H1  BMIMB  73       4.939   9.834  36.769  1.00  0.00      B    H
ATOM   4925  C2  BMIMB  73       3.223  10.716  39.355  1.00  0.00      B    C
ATOM   4926  H2  BMIMB  73       3.120  10.973  40.387  1.00  0.00      B    H
ATOM   4927  C21 BMIMB  73       2.374  11.046  38.350  1.00  0.00      B    C
ATOM   4928  H21 BMIMB  73       1.404  11.486  38.278  1.00  0.00      B    H
ATOM   4929  C3  BMIMB  73       5.394   9.440  39.555  1.00  0.00      B    C
ATOM   4930  H3  BMIMB  73       6.101   9.005  38.865  1.00  0.00      B    H
ATOM   4931  H31 BMIMB  73       5.831  10.162  40.229  1.00  0.00      B    H
ATOM   4932  H32 BMIMB  73       4.986   8.638  40.153  1.00  0.00      B    H
ATOM   4933  C4  BMIMB  73       2.566  10.955  35.826  1.00  0.00      B    C
ATOM   4934  H4  BMIMB  73       1.542  10.680  35.617  1.00  0.00      B    H
ATOM   4935  H41 BMIMB  73       3.187  10.305  35.226  1.00  0.00      B    H
ATOM   4936  C5  BMIMB  73       2.843  12.344  35.303  1.00  0.00      B    C
ATOM   4937  H5  BMIMB  73       2.474  12.363  34.281  1.00  0.00      B    H
ATOM   4938  H51 BMIMB  73       2.329  12.994  36.008  1.00  0.00      B    H
ATOM   4939  C51 BMIMB  73       4.291  12.812  35.269  1.00  0.00      B    C
ATOM   4940  H52 BMIMB  73       4.647  12.897  36.293  1.00  0.00      B    H
ATOM   4941  H53 BMIMB  73       4.871  12.088  34.703  1.00  0.00      B    H
ATOM   4942  C6  BMIMB  73       4.471  14.170  34.646  1.00  0.00      B    C
ATOM   4943  H6  BMIMB  73       3.901  15.005  35.036  1.00  0.00      B    H
ATOM   4944  H61 BMIMB  73       5.520  14.442  34.679  1.00  0.00      B    H
ATOM   4945  H62 BMIMB  73       4.224  14.154  33.591  1.00  0.00      B    H
ATOM   4956  N1  BMIMB  74       9.450  35.678  35.993  1.00  0.00      B    N
ATOM   4957  N11 BMIMB  74       8.252  37.381  36.059  1.00  0.00      B    N
ATOM   4958  C1  BMIMB  74       8.380  36.213  35.430  1.00  0.00      B    C
ATOM   4959  H1  BMIMB  74       7.787  35.861  34.613  1.00  0.00      B    H
ATOM   4960  C2  BMIMB  74      10.045  36.518  36.942  1.00  0.00      B    C
ATOM   4961  H2  BMIMB  74      10.940  36.267  37.468  1.00  0.00      B    H
ATOM   4962  C21 BMIMB  74       9.215  37.523  37.042  1.00  0.00      B    C
ATOM   4963  H21 BMIMB  74       9.201  38.303  37.771  1.00  0.00      B    H
ATOM   4964  C3  BMIMB  74       9.996  34.413  35.521  1.00  0.00      B    C
ATOM   4965  H3  BMIMB  74      10.926  34.658  35.029  1.00  0.00      B    H
ATOM   4966  H31 BMIMB  74      10.243  33.751  36.338  1.00  0.00      B    H
ATOM   4967  H32 BMIMB  74       9.271  33.915  34.893  1.00  0.00      B    H
ATOM   4968  C4  BMIMB  74       7.092  38.331  35.773  1.00  0.00      B    C
ATOM   4969  H4  BMIMB  74       6.568  38.435  36.712  1.00  0.00      B    H
ATOM   4970  H41 BMIMB  74       6.467  37.747  35.114  1.00  0.00      B    H
ATOM   4971  C5  BMIMB  74       7.465  39.686  35.249  1.00  0.00      B    C
ATOM   4972  H5  BMIMB  74       7.891  39.581  34.255  1.00  0.00      B    H
ATOM   4973  H51 BMIMB  74       6.589  40.317  35.125  1.00  0.00      B    H
ATOM   4974  C51 BMIMB  74       8.437  40.528  36.170  1.00  0.00      B    C
ATOM   4975  H52 BMIMB  74       8.070  40.708  37.178  1.00  0.00      B    H
ATOM   4976  H53 BMIMB  74       9.354  39.946  36.201  1.00  0.00      B    H
ATOM   4977  C6  BMIMB  74       8.729  41.889  35.558  1.00  0.00      B    C
ATOM   4978  H6  BMIMB  74       7.779  42.363  35.338  1.00  0.00      B    H
ATOM   4979  H61 BMIMB  74       9.263  42.505  36.271  1.00  0.00      B    H
ATOM   4980  H62 BMIMB  74       9.308  41.912  34.642  1.00  0.00      B    H
ATOM   4991  N1  BMIMB  75      23.828  34.283  41.777  1.00  0.00      B    N
ATOM   4992  N11 BMIMB  75      21.878  34.248  40.932  1.00  0.00      B    N
ATOM   4993  C1  BMIMB  75      22.987  33.522  41.028  1.00  0.00      B    C
ATOM   4994  H1  BMIMB  75      23.265  32.669  40.446  1.00  0.00      B    H
ATOM   4995  C2  BMIMB  75      23.221  35.390  42.282  1.00  0.00      B    C
ATOM   4996  H2  BMIMB  75      23.804  36.101  42.826  1.00  0.00      B    H
ATOM   4997  C21 BMIMB  75      22.012  35.384  41.738  1.00  0.00      B    C
ATOM   4998  H21 BMIMB  75      21.209  36.078  41.859  1.00  0.00      B    H
ATOM   4999  C3  BMIMB  75      25.224  33.946  42.169  1.00  0.00      B    C
ATOM   5000  H3  BMIMB  75      25.362  32.880  42.070  1.00  0.00      B    H
ATOM   5001  H31 BMIMB  75      25.835  34.533  41.499  1.00  0.00      B    H
ATOM   5002  H32 BMIMB  75      25.484  34.278  43.163  1.00  0.00      B    H
ATOM   5003  C4  BMIMB  75      20.778  34.067  39.890  1.00  0.00      B    C
ATOM   5004  H4  BMIMB  75      21.099  33.398  39.105  1.00  0.00      B    H
ATOM   5005  H41 BMIMB  75      20.534  34.963  39.339  1.00  0.00      B    H
ATOM   5006  C5  BMIMB  75      19.580  33.460  40.468  1.00  0.00      B    C
ATOM   5007  H5  BMIMB  75      19.884  32.488  40.847  1.00  0.00      B    H
ATOM   5008  H51 BMIMB  75      19.285  34.102  41.294  1.00  0.00      B    H
ATOM   5009  C51 BMIMB  75      18.375  33.192  39.440  1.00  0.00      B    C
ATOM   5010  H52 BMIMB  75      18.019  34.178  39.152  1.00  0.00      B    H
ATOM   5011  H53 BMIMB  75      18.730  32.726  38.524  1.00  0.00      B    H
ATOM   5012  C6  BMIMB  75      17.228  32.363  40.140  1.00  0.00      B    C
ATOM   5013  H6  BMIMB  75      16.415  32.072  39.484  1.00  0.00      B    H
ATOM   5014  H61 BMIMB  75      17.752  31.480  40.486  1.00  0.00      B    H
ATOM   5015  H62 BMIMB  75      16.944  32.905  41.035  1.00  0.00      B    H
ATOM   5026  N1  BMIMB  76      28.926  14.994  12.841  1.00  0.00      B    N
ATOM   5027  N11 BMIMB  76      28.533  17.061  13.126  1.00  0.00      B    N
ATOM   5028  C1  BMIMB  76      27.953  15.869  13.085  1.00  0.00      B    C
ATOM   5029  H1  BMIMB  76      26.924  15.640  13.262  1.00  0.00      B    H
ATOM   5030  C2  BMIMB  76      30.089  15.652  12.803  1.00  0.00      B    C
ATOM   5031  H2  BMIMB  76      30.995  15.118  12.619  1.00  0.00      B    H
ATOM   5032  C21 BMIMB  76      29.882  16.942  12.903  1.00  0.00      B    C
ATOM   5033  H21 BMIMB  76      30.442  17.823  12.678  1.00  0.00      B    H
ATOM   5034  C3  BMIMB  76      28.597  13.559  12.731  1.00  0.00      B    C
ATOM   5035  H3  BMIMB  76      29.043  13.155  13.628  1.00  0.00      B    H
ATOM   5036  H31 BMIMB  76      27.518  13.522  12.779  1.00  0.00      B    H
ATOM   5037  H32 BMIMB  76      28.982  12.993  11.896  1.00  0.00      B    H
ATOM   5038  C4  BMIMB  76      27.918  18.325  13.611  1.00  0.00      B    C
ATOM   5039  H4  BMIMB  76      26.919  18.319  13.198  1.00  0.00      B    H
ATOM   5040  H41 BMIMB  76      28.504  19.083  13.113  1.00  0.00      B    H
ATOM   5041  C5  BMIMB  76      28.053  18.483  15.080  1.00  0.00      B    C
ATOM   5042  H5  BMIMB  76      27.489  19.367  15.365  1.00  0.00      B    H
ATOM   5043  H51 BMIMB  76      27.519  17.625  15.480  1.00  0.00      B    H
ATOM   5044  C51 BMIMB  76      29.546  18.709  15.586  1.00  0.00      B    C
ATOM   5045  H52 BMIMB  76      30.002  17.730  15.468  1.00  0.00      B    H
ATOM   5046  H53 BMIMB  76      30.017  19.408  14.899  1.00  0.00      B    H
ATOM   5047  C6  BMIMB  76      29.606  19.151  17.012  1.00  0.00      B    C
ATOM   5048  H6  BMIMB  76      30.599  19.482  17.297  1.00  0.00      B    H
ATOM   5049  H61 BMIMB  76      28.972  20.002  17.234  1.00  0.00      B    H
ATOM   5050  H62 BMIMB  76      29.306  18.368  17.698  1.00  0.00      B    H
ATOM   5061  N1  BMIMB  77      41.857  22.969  13.809  1.00  0.00      B    N
ATOM   5062  N11 BMIMB  77      41.578  21.394  12.323  1.00  0.00      B    N
ATOM   5063  C1  BMIMB  77      40.991  22.374  13.030  1.00  0.00      B    C
ATOM   5064  H1  BMIMB  77      39.947  22.596  12.974  1.00  0.00      B    H
ATOM   5065  C2  BMIMB  77      43.063  22.287  13.622  1.00  0.00      B    C
ATOM   5066  H2  BMIMB  77      43.956  22.628  14.098  1.00  0.00      B    H
ATOM   5067  C21 BMIMB  77      42.901  21.315  12.670  1.00  0.00      B    C
ATOM   5068  H21 BMIMB  77      43.680  20.752  12.203  1.00  0.00      B    H
ATOM   5069  C3  BMIMB  77      41.547  23.948  14.909  1.00  0.00      B    C
ATOM   5070  H3  BMIMB  77      42.058  23.741  15.838  1.00  0.00      B    H
ATOM   5071  H31 BMIMB  77      41.917  24.932  14.659  1.00  0.00      B    H
ATOM   5072  H32 BMIMB  77      40.476  23.876  15.026  1.00  0.00      B    H
ATOM   5073  C4  BMIMB  77      40.922  20.614  11.206  1.00  0.00      B    C
ATOM   5074  H4  BMIMB  77      39.843  20.612  11.240  1.00  0.00      B    H
ATOM   5075  H41 BMIMB  77      41.176  19.564  11.221  1.00  0.00      B    H
ATOM   5076  C5  BMIMB  77      41.391  21.019   9.814  1.00  0.00      B    C
ATOM   5077  H5  BMIMB  77      42.425  21.351   9.790  1.00  0.00      B    H
ATOM   5078  H51 BMIMB  77      41.153  20.131   9.234  1.00  0.00      B    H
ATOM   5079  C51 BMIMB  77      40.473  22.134   9.329  1.00  0.00      B    C
ATOM   5080  H52 BMIMB  77      39.458  21.749   9.275  1.00  0.00      B    H
ATOM   5081  H53 BMIMB  77      40.594  22.995   9.982  1.00  0.00      B    H
ATOM   5082  C6  BMIMB  77      40.953  22.682   8.005  1.00  0.00      B    C
ATOM   5083  H6  BMIMB  77      40.273  23.358   7.498  1.00  0.00      B    H
ATOM   5084  H61 BMIMB  77      41.896  23.217   8.002  1.00  0.00      B    H
ATOM   5085  H62 BMIMB  77      41.136  21.886   7.294  1.00  0.00      B    H
ATOM   5096  N1  BMIMB  78      20.590  12.181  14.854  1.00  0.00      B    N
ATOM   5097  N11 BMIMB  78      20.268  14.284  15.107  1.00  0.00      B    N
ATOM   5098  C1  BMIMB  78      21.042  13.379  14.525  1.00  0.00      B    C
ATOM   5099  H1  BMIMB  78      21.973  13.598  14.048  1.00  0.00      B    H
ATOM   5100  C2  BMIMB  78      19.459  12.402  15.632  1.00  0.00      B    C
ATOM   5101  H2  BMIMB  78      18.901  11.579  16.021  1.00  0.00      B    H
ATOM   5102  C21 BMIMB  78      19.337  13.690  15.887  1.00  0.00      B    C
ATOM   5103  H21 BMIMB  78      18.671  14.206  16.543  1.00  0.00      B    H
ATOM   5104  C3  BMIMB  78      21.231  10.908  14.642  1.00  0.00      B    C
ATOM   5105  H3  BMIMB  78      21.821  10.857  13.739  1.00  0.00      B    H
ATOM   5106  H31 BMIMB  78      21.909  10.903  15.483  1.00  0.00      B    H
ATOM   5107  H32 BMIMB  78      20.598  10.033  14.687  1.00  0.00      B    H
ATOM   5108  C4  BMIMB  78      20.429  15.757  14.992  1.00  0.00      B    C
ATOM   5109  H4  BMIMB  78      19.428  16.120  14.807  1.00  0.00      B    H
ATOM   5110  H41 BMIMB  78      21.174  16.102  14.290  1.00  0.00      B    H
ATOM   5111  C5  BMIMB  78      20.997  16.231  16.388  1.00  0.00      B    C
ATOM   5112  H5  BMIMB  78      21.156  17.300  16.270  1.00  0.00      B    H
ATOM   5113  H51 BMIMB  78      20.141  16.111  17.047  1.00  0.00      B    H
ATOM   5114  C51 BMIMB  78      22.307  15.445  16.825  1.00  0.00      B    C
ATOM   5115  H52 BMIMB  78      22.384  15.618  17.895  1.00  0.00      B    H
ATOM   5116  H53 BMIMB  78      22.160  14.372  16.733  1.00  0.00      B    H
ATOM   5117  C6  BMIMB  78      23.672  15.850  16.219  1.00  0.00      B    C
ATOM   5118  H6  BMIMB  78      23.680  16.000  15.145  1.00  0.00      B    H
ATOM   5119  H61 BMIMB  78      24.091  16.734  16.686  1.00  0.00      B    H
ATOM   5120  H62 BMIMB  78      24.407  15.067  16.367  1.00  0.00      B    H
ATOM   5131  N1  BMIMB  79      19.695  18.469  22.900  1.00  0.00      B    N
ATOM   5132  N11 BMIMB  79      20.439  19.910  24.336  1.00  0.00      B    N
ATOM   5133  C1  BMIMB  79      19.844  19.754  23.168  1.00  0.00      B    C
ATOM   5134  H1  BMIMB  79      19.631  20.545  22.482  1.00  0.00      B    H
ATOM   5135  C2  BMIMB  79      20.086  17.765  24.021  1.00  0.00      B    C
ATOM   5136  H2  BMIMB  79      20.103  16.704  24.136  1.00  0.00      B    H
ATOM   5137  C21 BMIMB  79      20.549  18.696  24.920  1.00  0.00      B    C
ATOM   5138  H21 BMIMB  79      20.997  18.589  25.883  1.00  0.00      B    H
ATOM   5139  C3  BMIMB  79      19.021  17.883  21.727  1.00  0.00      B    C
ATOM   5140  H3  BMIMB  79      18.479  18.702  21.276  1.00  0.00      B    H
ATOM   5141  H31 BMIMB  79      19.652  17.213  21.163  1.00  0.00      B    H
ATOM   5142  H32 BMIMB  79      18.255  17.197  22.058  1.00  0.00      B    H
ATOM   5143  C4  BMIMB  79      20.804  21.140  24.997  1.00  0.00      B    C
ATOM   5144  H4  BMIMB  79      20.623  21.202  26.060  1.00  0.00      B    H
ATOM   5145  H41 BMIMB  79      20.178  21.896  24.549  1.00  0.00      B    H
ATOM   5146  C5  BMIMB  79      22.294  21.458  24.584  1.00  0.00      B    C
ATOM   5147  H5  BMIMB  79      22.359  21.772  23.546  1.00  0.00      B    H
ATOM   5148  H51 BMIMB  79      22.728  22.199  25.252  1.00  0.00      B    H
ATOM   5149  C51 BMIMB  79      23.162  20.267  24.742  1.00  0.00      B    C
ATOM   5150  H52 BMIMB  79      22.989  19.822  25.718  1.00  0.00      B    H
ATOM   5151  H53 BMIMB  79      22.859  19.545  23.988  1.00  0.00      B    H
ATOM   5152  C6  BMIMB  79      24.682  20.558  24.464  1.00  0.00      B    C
ATOM   5153  H6  BMIMB  79      24.704  21.173  23.572  1.00  0.00      B    H
ATOM   5154  H61 BMIMB  79      25.063  20.894  25.422  1.00  0.00      B    H
ATOM   5155  H62 BMIMB  79      25.207  19.642  24.219  1.00  0.00      B    H
ATOM   5166  N1  BMIMB  80      29.501   8.295  43.718  1.00  0.00      B    N
ATOM   5167  N11 BMIMB  80      28.173   6.675  44.117  1.00  0.00      B    N
ATOM   5168  C1  BMIMB  80      28.243   7.946  43.912  1.00  0.00      B    C
ATOM   5169  H1  BMIMB  80      27.397   8.600  43.924  1.00  0.00      B    H
ATOM   5170  C2  BMIMB  80      30.242   7.101  43.850  1.00  0.00      B    C
ATOM   5171  H2  BMIMB  80      31.303   7.101  43.727  1.00  0.00      B    H
ATOM   5172  C21 BMIMB  80      29.441   6.145  44.183  1.00  0.00      B    C
ATOM   5173  H21 BMIMB  80      29.587   5.104  44.368  1.00  0.00      B    H
ATOM   5174  C3  BMIMB  80      30.099   9.643  43.625  1.00  0.00      B    C
ATOM   5175  H3  BMIMB  80      29.256  10.256  43.339  1.00  0.00      B    H
ATOM   5176  H31 BMIMB  80      30.487  10.143  44.500  1.00  0.00      B    H
ATOM   5177  H32 BMIMB  80      30.894   9.789  42.908  1.00  0.00      B    H
ATOM   5178  C4  BMIMB  80      26.873   5.948  44.338  1.00  0.00      B    C
ATOM   5179  H4  BMIMB  80      26.594   5.509  43.392  1.00  0.00      B    H
ATOM   5180  H41 BMIMB  80      26.212   6.760  44.601  1.00  0.00      B    H
ATOM   5181  C5  BMIMB  80      26.923   4.887  45.479  1.00  0.00      B    C
ATOM   5182  H5  BMIMB  80      25.981   4.357  45.361  1.00  0.00      B    H
ATOM   5183  H51 BMIMB  80      27.775   4.294  45.158  1.00  0.00      B    H
ATOM   5184  C51 BMIMB  80      27.110   5.609  46.766  1.00  0.00      B    C
ATOM   5185  H52 BMIMB  80      27.923   6.295  46.546  1.00  0.00      B    H
ATOM   5186  H53 BMIMB  80      26.277   6.283  46.950  1.00  0.00      B    H
ATOM   5187  C6  BMIMB  80      27.233   4.776  48.067  1.00  0.00      B    C
ATOM   5188  H6  BMIMB  80      27.607   5.466  48.815  1.00  0.00      B    H
ATOM   5189  H61 BMIMB  80      26.315   4.301  48.394  1.00  0.00      B    H
ATOM   5190  H62 BMIMB  80      28.075   4.097  48.139  1.00  0.00      B    H
ATOM   5201  N1  BMIMB  81       8.742   6.003   4.678  1.00  0.00      B    N
ATOM   5202  N11 BMIMB  81       9.902   7.200   3.260  1.00  0.00      B    N
ATOM   5203  C1  BMIMB  81       8.943   6.276   3.427  1.00  0.00      B    C
ATOM   5204  H1  BMIMB  81       8.396   5.885   2.596  1.00  0.00      B    H
ATOM   5205  C2  BMIMB  81       9.647   6.629   5.386  1.00  0.00      B    C
ATOM   5206  H2  BMIMB  81       9.761   6.519   6.442  1.00  0.00      B    H
ATOM   5207  C21 BMIMB  81      10.388   7.424   4.560  1.00  0.00      B    C
ATOM   5208  H21 BMIMB  81      11.167   8.103   4.831  1.00  0.00      B    H
ATOM   5209  C3  BMIMB  81       7.661   5.186   5.188  1.00  0.00      B    C
ATOM   5210  H3  BMIMB  81       7.214   5.703   6.025  1.00  0.00      B    H
ATOM   5211  H31 BMIMB  81       7.004   5.062   4.340  1.00  0.00      B    H
ATOM   5212  H32 BMIMB  81       7.939   4.192   5.504  1.00  0.00      B    H
ATOM   5213  C4  BMIMB  81      10.295   7.833   1.987  1.00  0.00      B    C
ATOM   5214  H4  BMIMB  81      10.347   8.884   2.229  1.00  0.00      B    H
ATOM   5215  H41 BMIMB  81       9.663   7.566   1.153  1.00  0.00      B    H
ATOM   5216  C5  BMIMB  81      11.676   7.354   1.458  1.00  0.00      B    C
ATOM   5217  H5  BMIMB  81      12.325   7.308   2.329  1.00  0.00      B    H
ATOM   5218  H51 BMIMB  81      11.677   6.458   0.842  1.00  0.00      B    H
ATOM   5219  C51 BMIMB  81      12.269   8.392   0.433  1.00  0.00      B    C
ATOM   5220  H52 BMIMB  81      11.577   8.664  -0.359  1.00  0.00      B    H
ATOM   5221  H53 BMIMB  81      12.534   9.302   0.965  1.00  0.00      B    H
ATOM   5222  C6  BMIMB  81      13.491   7.788  -0.261  1.00  0.00      B    C
ATOM   5223  H6  BMIMB  81      13.694   8.342  -1.170  1.00  0.00      B    H
ATOM   5224  H61 BMIMB  81      14.274   7.755   0.487  1.00  0.00      B    H
ATOM   5225  H62 BMIMB  81      13.441   6.787  -0.674  1.00  0.00      B    H
ATOM   5236  N1  BMIMB  82      13.313  21.620  12.901  1.00  0.00      B    N
ATOM   5237  N11 BMIMB  82      15.129  20.881  12.057  1.00  0.00      B    N
ATOM   5238  C1  BMIMB  82      14.600  21.842  12.821  1.00  0.00      B    C
ATOM   5239  H1  BMIMB  82      15.116  22.688  13.223  1.00  0.00      B    H
ATOM   5240  C2  BMIMB  82      12.944  20.564  12.118  1.00  0.00      B    C
ATOM   5241  H2  BMIMB  82      11.947  20.298  11.842  1.00  0.00      B    H
ATOM   5242  C21 BMIMB  82      14.060  20.061  11.562  1.00  0.00      B    C
ATOM   5243  H21 BMIMB  82      14.195  19.344  10.782  1.00  0.00      B    H
ATOM   5244  C3  BMIMB  82      12.341  22.403  13.714  1.00  0.00      B    C
ATOM   5245  H3  BMIMB  82      11.355  22.224  13.311  1.00  0.00      B    H
ATOM   5246  H31 BMIMB  82      12.330  22.207  14.775  1.00  0.00      B    H
ATOM   5247  H32 BMIMB  82      12.464  23.458  13.521  1.00  0.00      B    H
ATOM   5248  C4  BMIMB  82      16.539  20.626  11.628  1.00  0.00      B    C
ATOM   5249  H4  BMIMB  82      16.740  19.602  11.907  1.00  0.00      B    H
ATOM   5250  H41 BMIMB  82      17.086  21.245  12.323  1.00  0.00      B    H
ATOM   5251  C5  BMIMB  82      16.957  20.949  10.199  1.00  0.00      B    C
ATOM   5252  H5  BMIMB  82      18.036  21.033  10.297  1.00  0.00      B    H
ATOM   5253  H51 BMIMB  82      16.708  20.260   9.397  1.00  0.00      B    H
ATOM   5254  C51 BMIMB  82      16.373  22.313   9.785  1.00  0.00      B    C
ATOM   5255  H52 BMIMB  82      15.288  22.318   9.852  1.00  0.00      B    H
ATOM   5256  H53 BMIMB  82      16.702  23.162  10.380  1.00  0.00      B    H
ATOM   5257  C6  BMIMB  82      16.873  22.620   8.416  1.00  0.00      B    C
ATOM   5258  H6  BMIMB  82      16.281  22.097   7.674  1.00  0.00      B    H
ATOM   5259  H61 BMIMB  82      16.823  23.651   8.084  1.00  0.00      B    H
ATOM   5260  H62 BMIMB  82      17.847  22.147   8.372  1.00  0.00      B    H
ATOM   5271  N1  BMIMB  83      10.744   9.106  21.042  1.00  0.00      B    N
ATOM   5272  N11 BMIMB  83      11.169   7.025  20.653  1.00  0.00      B    N
ATOM   5273  C1  BMIMB  83      11.603   8.273  20.490  1.00  0.00      B    C
ATOM   5274  H1  BMIMB  83      12.412   8.580  19.862  1.00  0.00      B    H
ATOM   5275  C2  BMIMB  83       9.771   8.297  21.580  1.00  0.00      B    C
ATOM   5276  H2  BMIMB  83       8.942   8.803  22.022  1.00  0.00      B    H
ATOM   5277  C21 BMIMB  83      10.060   7.077  21.446  1.00  0.00      B    C
ATOM   5278  H21 BMIMB  83       9.609   6.149  21.724  1.00  0.00      B    H
ATOM   5279  C3  BMIMB  83      10.770  10.583  20.809  1.00  0.00      B    C
ATOM   5280  H3  BMIMB  83      10.160  10.736  19.932  1.00  0.00      B    H
ATOM   5281  H31 BMIMB  83      10.440  11.087  21.706  1.00  0.00      B    H
ATOM   5282  H32 BMIMB  83      11.800  10.906  20.789  1.00  0.00      B    H
ATOM   5283  C4  BMIMB  83      11.706   5.843  20.058  1.00  0.00      B    C
ATOM   5284  H4  BMIMB  83      11.747   6.016  18.993  1.00  0.00      B    H
ATOM   5285  H41 BMIMB  83      10.982   5.076  20.289  1.00  0.00      B    H
ATOM   5286  C5  BMIMB  83      13.023   5.303  20.621  1.00  0.00      B    C
ATOM   5287  H5  BMIMB  83      13.945   5.858  20.471  1.00  0.00      B    H
ATOM   5288  H51 BMIMB  83      12.877   5.353  21.697  1.00  0.00      B    H
ATOM   5289  C51 BMIMB  83      13.331   3.882  20.125  1.00  0.00      B    C
ATOM   5290  H52 BMIMB  83      12.411   3.304  20.081  1.00  0.00      B    H
ATOM   5291  H53 BMIMB  83      13.742   4.017  19.128  1.00  0.00      B    H
ATOM   5292  C6  BMIMB  83      14.402   3.284  21.028  1.00  0.00      B    C
ATOM   5293  H6  BMIMB  83      15.067   2.589  20.529  1.00  0.00      B    H
ATOM   5294  H61 BMIMB  83      15.112   3.955  21.498  1.00  0.00      B    H
ATOM   5295  H62 BMIMB  83      13.914   2.778  21.854  1.00  0.00      B    H
ATOM   5306  N1  BMIMB  84       6.079   0.012  21.377  1.00  0.00      B    N
ATOM   5307  N11 BMIMB  84       5.770  -0.002  23.534  1.00  0.00      B    N
ATOM   5308  C1  BMIMB  84       6.694  -0.028  22.595  1.00  0.00      B    C
ATOM   5309  H1  BMIMB  84       7.734   0.005  22.840  1.00  0.00      B    H
ATOM   5310  C2  BMIMB  84       4.721   0.032  21.606  1.00  0.00      B    C
ATOM   5311  H2  BMIMB  84       4.031   0.146  20.800  1.00  0.00      B    H
ATOM   5312  C21 BMIMB  84       4.533   0.040  22.882  1.00  0.00      B    C
ATOM   5313  H21 BMIMB  84       3.601   0.033  23.405  1.00  0.00      B    H
ATOM   5314  C3  BMIMB  84       6.762  -0.084  20.030  1.00  0.00      B    C
ATOM   5315  H3  BMIMB  84       7.418  -0.942  20.008  1.00  0.00      B    H
ATOM   5316  H31 BMIMB  84       5.977  -0.187  19.296  1.00  0.00      B    H
ATOM   5317  H32 BMIMB  84       7.390   0.764  19.799  1.00  0.00      B    H
ATOM   5318  C4  BMIMB  84       5.884   0.072  25.036  1.00  0.00      B    C
ATOM   5319  H4  BMIMB  84       6.594  -0.712  25.254  1.00  0.00      B    H
ATOM   5320  H41 BMIMB  84       4.965  -0.358  25.406  1.00  0.00      B    H
ATOM   5321  C5  BMIMB  84       5.943   1.473  25.610  1.00  0.00      B    C
ATOM   5322  H5  BMIMB  84       6.773   1.980  25.124  1.00  0.00      B    H
ATOM   5323  H51 BMIMB  84       5.054   2.021  25.309  1.00  0.00      B    H
ATOM   5324  C51 BMIMB  84       6.170   1.576  27.131  1.00  0.00      B    C
ATOM   5325  H52 BMIMB  84       5.444   0.930  27.618  1.00  0.00      B    H
ATOM   5326  H53 BMIMB  84       7.106   1.154  27.487  1.00  0.00      B    H
ATOM   5327  C6  BMIMB  84       5.840   3.004  27.497  1.00  0.00      B    C
ATOM   5328  H6  BMIMB  84       5.017   3.380  26.899  1.00  0.00      B    H
ATOM   5329  H61 BMIMB  84       5.499   3.130  28.518  1.00  0.00      B    H
ATOM   5330  H62 BMIMB  84       6.723   3.623  27.380  1.00  0.00      B    H
ATOM   5341  N1  BMIMB  85       4.774  11.283  12.121  1.00  0.00      B    N
ATOM   5342  N11 BMIMB  85       4.771  13.267  12.944  1.00  0.00      B    N
ATOM   5343  C1  BMIMB  85       4.914  12.542  11.856  1.00  0.00      B    C
ATOM   5344  H1  BMIMB  85       5.202  12.918  10.897  1.00  0.00      B    H
ATOM   5345  C2  BMIMB  85       4.432  11.175  13.448  1.00  0.00      B    C
ATOM   5346  H2  BMIMB  85       4.269  10.223  13.905  1.00  0.00      B    H
ATOM   5347  C21 BMIMB  85       4.476  12.370  13.973  1.00  0.00      B    C
ATOM   5348  H21 BMIMB  85       4.131  12.701  14.928  1.00  0.00      B    H
ATOM   5349  C3  BMIMB  85       4.860  10.213  11.134  1.00  0.00      B    C
ATOM   5350  H3  BMIMB  85       4.058   9.565  11.455  1.00  0.00      B    H
ATOM   5351  H31 BMIMB  85       4.792  10.601  10.128  1.00  0.00      B    H
ATOM   5352  H32 BMIMB  85       5.820   9.723  11.198  1.00  0.00      B    H
ATOM   5353  C4  BMIMB  85       5.000  14.749  13.004  1.00  0.00      B    C
ATOM   5354  H4  BMIMB  85       4.134  15.350  13.243  1.00  0.00      B    H
ATOM   5355  H41 BMIMB  85       5.006  15.018  11.958  1.00  0.00      B    H
ATOM   5356  C5  BMIMB  85       6.253  15.172  13.727  1.00  0.00      B    C
ATOM   5357  H5  BMIMB  85       6.825  15.738  12.995  1.00  0.00      B    H
ATOM   5358  H51 BMIMB  85       6.078  15.711  14.654  1.00  0.00      B    H
ATOM   5359  C51 BMIMB  85       7.299  14.062  14.001  1.00  0.00      B    C
ATOM   5360  H52 BMIMB  85       6.876  13.357  14.712  1.00  0.00      B    H
ATOM   5361  H53 BMIMB  85       7.344  13.556  13.040  1.00  0.00      B    H
ATOM   5362  C6  BMIMB  85       8.646  14.681  14.444  1.00  0.00      B    C
ATOM   5363  H6  BMIMB  85       9.469  13.982  14.543  1.00  0.00      B    H
ATOM   5364  H61 BMIMB  85       8.970  15.479  13.785  1.00  0.00      B    H
ATOM   5365  H62 BMIMB  85       8.509  15.175  15.399  1.00  0.00      B    H
ATOM   5376  N1  BMIMB  86      18.220  39.798  29.459  1.00  0.00      B    N
ATOM   5377  N11 BMIMB  86      17.012  41.619  29.384  1.00  0.00      B    N
ATOM   5378  C1  BMIMB  86      17.019  40.277  29.457  1.00  0.00      B    C
ATOM   5379  H1  BMIMB  86      16.171  39.626  29.476  1.00  0.00      B    H
ATOM   5380  C2  BMIMB  86      19.054  40.921  29.476  1.00  0.00      B    C
ATOM   5381  H2  BMIMB  86      20.103  40.776  29.609  1.00  0.00      B    H
ATOM   5382  C21 BMIMB  86      18.340  42.044  29.243  1.00  0.00      B    C
ATOM   5383  H21 BMIMB  86      18.533  43.080  29.069  1.00  0.00      B    H
ATOM   5384  C3  BMIMB  86      18.531  38.467  30.046  1.00  0.00      B    C
ATOM   5385  H3  BMIMB  86      18.360  38.425  31.112  1.00  0.00      B    H
ATOM   5386  H31 BMIMB  86      17.839  37.762  29.608  1.00  0.00      B    H
ATOM   5387  H32 BMIMB  86      19.549  38.261  29.750  1.00  0.00      B    H
ATOM   5388  C4  BMIMB  86      15.811  42.396  29.223  1.00  0.00      B    C
ATOM   5389  H4  BMIMB  86      16.026  43.411  29.520  1.00  0.00      B    H
ATOM   5390  H41 BMIMB  86      15.112  41.966  29.925  1.00  0.00      B    H
ATOM   5391  C5  BMIMB  86      15.176  42.489  27.793  1.00  0.00      B    C
ATOM   5392  H5  BMIMB  86      14.653  41.617  27.409  1.00  0.00      B    H
ATOM   5393  H51 BMIMB  86      14.394  43.235  27.906  1.00  0.00      B    H
ATOM   5394  C51 BMIMB  86      16.175  43.046  26.736  1.00  0.00      B    C
ATOM   5395  H52 BMIMB  86      16.625  43.900  27.235  1.00  0.00      B    H
ATOM   5396  H53 BMIMB  86      16.907  42.298  26.442  1.00  0.00      B    H
ATOM   5397  C6  BMIMB  86      15.478  43.514  25.519  1.00  0.00      B    C
ATOM   5398  H6  BMIMB  86      14.989  42.734  24.947  1.00  0.00      B    H
ATOM   5399  H61 BMIMB  86      14.688  44.232  25.705  1.00  0.00      B    H
ATOM   5400  H62 BMIMB  86      16.210  43.932  24.837  1.00  0.00      B    H
ATOM   5411  N1  BMIMB  87      31.373  42.366  28.771  1.00  0.00      B    N
ATOM   5412  N11 BMIMB  87      30.836  41.161  30.484  1.00  0.00      B    N
ATOM   5413  C1  BMIMB  87      30.561  42.260  29.818  1.00  0.00      B    C
ATOM   5414  H1  BMIMB  87      29.749  42.877  30.140  1.00  0.00      B    H
ATOM   5415  C2  BMIMB  87      32.269  41.360  28.798  1.00  0.00      B    C
ATOM   5416  H2  BMIMB  87      33.028  41.310  28.048  1.00  0.00      B    H
ATOM   5417  C21 BMIMB  87      31.999  40.664  29.912  1.00  0.00      B    C
ATOM   5418  H21 BMIMB  87      32.420  39.771  30.320  1.00  0.00      B    H
ATOM   5419  C3  BMIMB  87      31.261  43.394  27.767  1.00  0.00      B    C
ATOM   5420  H3  BMIMB  87      32.063  44.085  27.979  1.00  0.00      B    H
ATOM   5421  H31 BMIMB  87      31.245  43.023  26.753  1.00  0.00      B    H
ATOM   5422  H32 BMIMB  87      30.300  43.864  27.920  1.00  0.00      B    H
ATOM   5423  C4  BMIMB  87      30.140  40.684  31.685  1.00  0.00      B    C
ATOM   5424  H4  BMIMB  87      29.347  41.374  31.934  1.00  0.00      B    H
ATOM   5425  H41 BMIMB  87      30.842  40.651  32.505  1.00  0.00      B    H
ATOM   5426  C5  BMIMB  87      29.419  39.405  31.423  1.00  0.00      B    C
ATOM   5427  H5  BMIMB  87      28.849  39.434  30.498  1.00  0.00      B    H
ATOM   5428  H51 BMIMB  87      30.101  38.562  31.354  1.00  0.00      B    H
ATOM   5429  C51 BMIMB  87      28.429  39.057  32.552  1.00  0.00      B    C
ATOM   5430  H52 BMIMB  87      28.928  39.105  33.516  1.00  0.00      B    H
ATOM   5431  H53 BMIMB  87      27.611  39.771  32.601  1.00  0.00      B    H
ATOM   5432  C6  BMIMB  87      27.786  37.708  32.298  1.00  0.00      B    C
ATOM   5433  H6  BMIMB  87      26.782  37.843  32.683  1.00  0.00      B    H
ATOM   5434  H61 BMIMB  87      27.682  37.481  31.243  1.00  0.00      B    H
ATOM   5435  H62 BMIMB  87      28.389  36.893  32.682  1.00  0.00      B    H
ATOM   5446  N1  BMIMB  88      14.926   9.146  36.193  1.00  0.00      B    N
ATOM   5447  N11 BMIMB  88      13.565   9.290  37.890  1.00  0.00      B    N
ATOM   5448  C1  BMIMB  88      13.997   8.570  36.865  1.00  0.00      B    C
ATOM   5449  H1  BMIMB  88      13.737   7.569  36.593  1.00  0.00      B    H
ATOM   5450  C2  BMIMB  88      15.085  10.401  36.752  1.00  0.00      B    C
ATOM   5451  H2  BMIMB  88      15.753  11.146  36.377  1.00  0.00      B    H
ATOM   5452  C21 BMIMB  88      14.229  10.455  37.804  1.00  0.00      B    C
ATOM   5453  H21 BMIMB  88      13.952  11.300  38.396  1.00  0.00      B    H
ATOM   5454  C3  BMIMB  88      15.808   8.583  35.162  1.00  0.00      B    C
ATOM   5455  H3  BMIMB  88      16.796   8.701  35.582  1.00  0.00      B    H
ATOM   5456  H31 BMIMB  88      15.822   7.504  35.107  1.00  0.00      B    H
ATOM   5457  H32 BMIMB  88      15.708   9.041  34.189  1.00  0.00      B    H
ATOM   5458  C4  BMIMB  88      12.379   9.077  38.776  1.00  0.00      B    C
ATOM   5459  H4  BMIMB  88      12.807   8.672  39.681  1.00  0.00      B    H
ATOM   5460  H41 BMIMB  88      11.842   8.302  38.250  1.00  0.00      B    H
ATOM   5461  C5  BMIMB  88      11.530  10.343  38.944  1.00  0.00      B    C
ATOM   5462  H5  BMIMB  88      12.135  11.120  39.403  1.00  0.00      B    H
ATOM   5463  H51 BMIMB  88      11.252  10.673  37.947  1.00  0.00      B    H
ATOM   5464  C51 BMIMB  88      10.293  10.121  39.821  1.00  0.00      B    C
ATOM   5465  H52 BMIMB  88       9.818   9.330  39.247  1.00  0.00      B    H
ATOM   5466  H53 BMIMB  88      10.575   9.800  40.821  1.00  0.00      B    H
ATOM   5467  C6  BMIMB  88       9.307  11.271  39.854  1.00  0.00      B    C
ATOM   5468  H6  BMIMB  88       8.481  11.071  40.527  1.00  0.00      B    H
ATOM   5469  H61 BMIMB  88       9.770  12.188  40.200  1.00  0.00      B    H
ATOM   5470  H62 BMIMB  88       8.875  11.475  38.881  1.00  0.00      B    H
ATOM   5481  N1  BMIMB  89      38.653  38.290  18.008  1.00  0.00      B    N
ATOM   5482  N11 BMIMB  89      38.491  38.274  15.857  1.00  0.00      B    N
ATOM   5483  C1  BMIMB  89      38.271  39.012  16.960  1.00  0.00      B    C
ATOM   5484  H1  BMIMB  89      38.003  40.047  16.976  1.00  0.00      B    H
ATOM   5485  C2  BMIMB  89      38.897  36.965  17.613  1.00  0.00      B    C
ATOM   5486  H2  BMIMB  89      39.021  36.142  18.282  1.00  0.00      B    H
ATOM   5487  C21 BMIMB  89      38.802  36.937  16.309  1.00  0.00      B    C
ATOM   5488  H21 BMIMB  89      38.825  36.106  15.638  1.00  0.00      B    H
ATOM   5489  C3  BMIMB  89      38.494  38.647  19.391  1.00  0.00      B    C
ATOM   5490  H3  BMIMB  89      37.523  39.098  19.537  1.00  0.00      B    H
ATOM   5491  H31 BMIMB  89      38.740  37.844  20.071  1.00  0.00      B    H
ATOM   5492  H32 BMIMB  89      39.184  39.464  19.544  1.00  0.00      B    H
ATOM   5493  C4  BMIMB  89      38.381  38.727  14.431  1.00  0.00      B    C
ATOM   5494  H4  BMIMB  89      37.573  39.442  14.486  1.00  0.00      B    H
ATOM   5495  H41 BMIMB  89      38.130  37.858  13.841  1.00  0.00      B    H
ATOM   5496  C5  BMIMB  89      39.532  39.394  13.887  1.00  0.00      B    C
ATOM   5497  H5  BMIMB  89      39.757  40.199  14.583  1.00  0.00      B    H
ATOM   5498  H51 BMIMB  89      40.319  38.646  13.921  1.00  0.00      B    H
ATOM   5499  C51 BMIMB  89      39.345  39.968  12.502  1.00  0.00      B    C
ATOM   5500  H52 BMIMB  89      38.493  39.460  12.058  1.00  0.00      B    H
ATOM   5501  H53 BMIMB  89      39.250  41.049  12.554  1.00  0.00      B    H
ATOM   5502  C6  BMIMB  89      40.596  39.630  11.588  1.00  0.00      B    C
ATOM   5503  H6  BMIMB  89      41.331  40.345  11.938  1.00  0.00      B    H
ATOM   5504  H61 BMIMB  89      41.002  38.656  11.834  1.00  0.00      B    H
ATOM   5505  H62 BMIMB  89      40.514  39.724  10.511  1.00  0.00      B    H
ATOM   5516  N1  BMIMB  90      17.831  30.374  32.258  1.00  0.00      B    N
ATOM   5517  N11 BMIMB  90      19.143  29.958  30.606  1.00  0.00      B    N
ATOM   5518  C1  BMIMB  90      18.280  30.787  31.105  1.00  0.00      B    C
ATOM   5519  H1  BMIMB  90      17.991  31.687  30.605  1.00  0.00      B    H
ATOM   5520  C2  BMIMB  90      18.516  29.220  32.630  1.00  0.00      B    C
ATOM   5521  H2  BMIMB  90      18.354  28.672  33.532  1.00  0.00      B    H
ATOM   5522  C21 BMIMB  90      19.282  28.942  31.527  1.00  0.00      B    C
ATOM   5523  H21 BMIMB  90      20.034  28.226  31.276  1.00  0.00      B    H
ATOM   5524  C3  BMIMB  90      16.817  31.045  33.049  1.00  0.00      B    C
ATOM   5525  H3  BMIMB  90      17.159  31.232  34.056  1.00  0.00      B    H
ATOM   5526  H31 BMIMB  90      16.536  31.978  32.583  1.00  0.00      B    H
ATOM   5527  H32 BMIMB  90      15.962  30.385  33.046  1.00  0.00      B    H
ATOM   5528  C4  BMIMB  90      19.804  30.122  29.297  1.00  0.00      B    C
ATOM   5529  H4  BMIMB  90      19.088  30.496  28.581  1.00  0.00      B    H
ATOM   5530  H41 BMIMB  90      20.084  29.105  29.067  1.00  0.00      B    H
ATOM   5531  C5  BMIMB  90      20.993  31.094  29.378  1.00  0.00      B    C
ATOM   5532  H5  BMIMB  90      21.587  30.891  28.490  1.00  0.00      B    H
ATOM   5533  H51 BMIMB  90      20.626  32.111  29.265  1.00  0.00      B    H
ATOM   5534  C51 BMIMB  90      21.854  30.960  30.613  1.00  0.00      B    C
ATOM   5535  H52 BMIMB  90      21.227  31.245  31.454  1.00  0.00      B    H
ATOM   5536  H53 BMIMB  90      22.323  30.002  30.823  1.00  0.00      B    H
ATOM   5537  C6  BMIMB  90      22.989  31.978  30.508  1.00  0.00      B    C
ATOM   5538  H6  BMIMB  90      23.880  31.688  29.963  1.00  0.00      B    H
ATOM   5539  H61 BMIMB  90      22.607  32.912  30.110  1.00  0.00      B    H
ATOM   5540  H62 BMIMB  90      23.315  32.217  31.514  1.00  0.00      B    H
ATOM   5551  N1  BMIMB  91      28.205  31.277  18.841  1.00  0.00      B    N
ATOM   5552  N11 BMIMB  91      26.403  30.058  18.495  1.00  0.00      B    N
ATOM   5553  C1  BMIMB  91      27.645  30.376  18.041  1.00  0.00      B    C
ATOM   5554  H1  BMIMB  91      28.112  30.160  17.104  1.00  0.00      B    H
ATOM   5555  C2  BMIMB  91      27.321  31.545  19.854  1.00  0.00      B    C
ATOM   5556  H2  BMIMB  91      27.454  32.300  20.598  1.00  0.00      B    H
ATOM   5557  C21 BMIMB  91      26.251  30.726  19.722  1.00  0.00      B    C
ATOM   5558  H21 BMIMB  91      25.355  30.675  20.300  1.00  0.00      B    H
ATOM   5559  C3  BMIMB  91      29.523  31.884  18.598  1.00  0.00      B    C
ATOM   5560  H3  BMIMB  91      29.410  32.811  18.055  1.00  0.00      B    H
ATOM   5561  H31 BMIMB  91      30.034  32.167  19.506  1.00  0.00      B    H
ATOM   5562  H32 BMIMB  91      30.107  31.206  17.994  1.00  0.00      B    H
ATOM   5563  C4  BMIMB  91      25.518  29.063  17.858  1.00  0.00      B    C
ATOM   5564  H4  BMIMB  91      25.393  28.313  18.624  1.00  0.00      B    H
ATOM   5565  H41 BMIMB  91      26.131  28.537  17.141  1.00  0.00      B    H
ATOM   5566  C5  BMIMB  91      24.163  29.546  17.303  1.00  0.00      B    C
ATOM   5567  H5  BMIMB  91      24.178  29.236  16.261  1.00  0.00      B    H
ATOM   5568  H51 BMIMB  91      23.395  28.986  17.830  1.00  0.00      B    H
ATOM   5569  C51 BMIMB  91      23.845  31.032  17.184  1.00  0.00      B    C
ATOM   5570  H52 BMIMB  91      24.083  31.766  17.949  1.00  0.00      B    H
ATOM   5571  H53 BMIMB  91      24.561  31.270  16.402  1.00  0.00      B    H
ATOM   5572  C6  BMIMB  91      22.399  31.245  16.812  1.00  0.00      B    C
ATOM   5573  H6  BMIMB  91      22.275  32.275  16.497  1.00  0.00      B    H
ATOM   5574  H61 BMIMB  91      22.172  30.530  16.030  1.00  0.00      B    H
ATOM   5575  H62 BMIMB  91      21.806  30.903  17.652  1.00  0.00      B    H
ATOM   5586  N1  BMIMB  92       9.307   5.428  35.822  1.00  0.00      B    N
ATOM   5587  N11 BMIMB  92       8.003   4.793  34.248  1.00  0.00      B    N
ATOM   5588  C1  BMIMB  92       8.254   5.781  35.108  1.00  0.00      B    C
ATOM   5589  H1  BMIMB  92       7.685   6.669  35.279  1.00  0.00      B    H
ATOM   5590  C2  BMIMB  92       9.914   4.367  35.145  1.00  0.00      B    C
ATOM   5591  H2  BMIMB  92      10.827   3.984  35.546  1.00  0.00      B    H
ATOM   5592  C21 BMIMB  92       9.068   3.965  34.209  1.00  0.00      B    C
ATOM   5593  H21 BMIMB  92       9.178   3.113  33.576  1.00  0.00      B    H
ATOM   5594  C3  BMIMB  92       9.871   6.368  36.826  1.00  0.00      B    C
ATOM   5595  H3  BMIMB  92       9.290   6.438  37.733  1.00  0.00      B    H
ATOM   5596  H31 BMIMB  92      10.878   6.162  37.157  1.00  0.00      B    H
ATOM   5597  H32 BMIMB  92       9.877   7.380  36.448  1.00  0.00      B    H
ATOM   5598  C4  BMIMB  92       6.813   4.626  33.402  1.00  0.00      B    C
ATOM   5599  H4  BMIMB  92       6.138   5.335  33.858  1.00  0.00      B    H
ATOM   5600  H41 BMIMB  92       6.384   3.651  33.584  1.00  0.00      B    H
ATOM   5601  C5  BMIMB  92       6.974   4.848  31.932  1.00  0.00      B    C
ATOM   5602  H5  BMIMB  92       7.426   3.933  31.558  1.00  0.00      B    H
ATOM   5603  H51 BMIMB  92       5.980   4.966  31.508  1.00  0.00      B    H
ATOM   5604  C51 BMIMB  92       7.920   6.012  31.510  1.00  0.00      B    C
ATOM   5605  H52 BMIMB  92       7.469   6.870  32.001  1.00  0.00      B    H
ATOM   5606  H53 BMIMB  92       8.942   5.765  31.786  1.00  0.00      B    H
ATOM   5607  C6  BMIMB  92       7.883   6.243  29.950  1.00  0.00      B    C
ATOM   5608  H6  BMIMB  92       8.084   5.315  29.427  1.00  0.00      B    H
ATOM   5609  H61 BMIMB  92       6.880   6.523  29.648  1.00  0.00      B    H
ATOM   5610  H62 BMIMB  92       8.534   7.063  29.673  1.00  0.00      B    H
ATOM   5621  N1  BMIMB  93      25.910  23.527  39.145  1.00  0.00      B    N
ATOM   5622  N11 BMIMB  93      25.800  24.012  41.250  1.00  0.00      B    N
ATOM   5623  C1  BMIMB  93      25.220  24.170  40.071  1.00  0.00      B    C
ATOM   5624  H1  BMIMB  93      24.554  24.944  39.754  1.00  0.00      B    H
ATOM   5625  C2  BMIMB  93      26.694  22.644  39.831  1.00  0.00      B    C
ATOM   5626  H2  BMIMB  93      27.164  21.879  39.252  1.00  0.00      B    H
ATOM   5627  C21 BMIMB  93      26.640  22.944  41.157  1.00  0.00      B    C
ATOM   5628  H21 BMIMB  93      27.043  22.541  42.061  1.00  0.00      B    H
ATOM   5629  C3  BMIMB  93      25.566  23.527  37.727  1.00  0.00      B    C
ATOM   5630  H3  BMIMB  93      24.534  23.789  37.547  1.00  0.00      B    H
ATOM   5631  H31 BMIMB  93      26.115  24.271  37.168  1.00  0.00      B    H
ATOM   5632  H32 BMIMB  93      25.672  22.538  37.305  1.00  0.00      B    H
ATOM   5633  C4  BMIMB  93      25.687  24.967  42.431  1.00  0.00      B    C
ATOM   5634  H4  BMIMB  93      25.596  25.946  41.984  1.00  0.00      B    H
ATOM   5635  H41 BMIMB  93      26.678  25.037  42.854  1.00  0.00      B    H
ATOM   5636  C5  BMIMB  93      24.622  24.572  43.411  1.00  0.00      B    C
ATOM   5637  H5  BMIMB  93      23.629  24.776  43.020  1.00  0.00      B    H
ATOM   5638  H51 BMIMB  93      24.789  23.508  43.554  1.00  0.00      B    H
ATOM   5639  C51 BMIMB  93      24.776  25.308  44.669  1.00  0.00      B    C
ATOM   5640  H52 BMIMB  93      25.824  25.517  44.870  1.00  0.00      B    H
ATOM   5641  H53 BMIMB  93      24.405  26.316  44.505  1.00  0.00      B    H
ATOM   5642  C6  BMIMB  93      23.914  24.639  45.716  1.00  0.00      B    C
ATOM   5643  H6  BMIMB  93      24.040  24.931  46.753  1.00  0.00      B    H
ATOM   5644  H61 BMIMB  93      22.882  24.854  45.466  1.00  0.00      B    H
ATOM   5645  H62 BMIMB  93      24.071  23.568  45.778  1.00  0.00      B    H
ATOM   5656  N1  BMIMB  94      15.946  12.213  22.731  1.00  0.00      B    N
ATOM   5657  N11 BMIMB  94      17.416  13.057  23.967  1.00  0.00      B    N
ATOM   5658  C1  BMIMB  94      16.452  13.316  23.177  1.00  0.00      B    C
ATOM   5659  H1  BMIMB  94      16.241  14.305  22.828  1.00  0.00      B    H
ATOM   5660  C2  BMIMB  94      16.613  11.136  23.307  1.00  0.00      B    C
ATOM   5661  H2  BMIMB  94      16.354  10.124  23.084  1.00  0.00      B    H
ATOM   5662  C21 BMIMB  94      17.514  11.658  24.138  1.00  0.00      B    C
ATOM   5663  H21 BMIMB  94      18.155  11.121  24.801  1.00  0.00      B    H
ATOM   5664  C3  BMIMB  94      14.833  12.193  21.756  1.00  0.00      B    C
ATOM   5665  H3  BMIMB  94      15.151  11.853  20.782  1.00  0.00      B    H
ATOM   5666  H31 BMIMB  94      14.091  11.500  22.124  1.00  0.00      B    H
ATOM   5667  H32 BMIMB  94      14.436  13.196  21.698  1.00  0.00      B    H
ATOM   5668  C4  BMIMB  94      18.293  13.926  24.733  1.00  0.00      B    C
ATOM   5669  H4  BMIMB  94      18.112  14.899  24.300  1.00  0.00      B    H
ATOM   5670  H41 BMIMB  94      19.310  13.666  24.479  1.00  0.00      B    H
ATOM   5671  C5  BMIMB  94      17.977  13.956  26.319  1.00  0.00      B    C
ATOM   5672  H5  BMIMB  94      18.181  12.939  26.642  1.00  0.00      B    H
ATOM   5673  H51 BMIMB  94      18.585  14.586  26.963  1.00  0.00      B    H
ATOM   5674  C51 BMIMB  94      16.543  14.389  26.669  1.00  0.00      B    C
ATOM   5675  H52 BMIMB  94      16.252  15.113  25.913  1.00  0.00      B    H
ATOM   5676  H53 BMIMB  94      15.863  13.554  26.517  1.00  0.00      B    H
ATOM   5677  C6  BMIMB  94      16.482  15.176  27.965  1.00  0.00      B    C
ATOM   5678  H6  BMIMB  94      16.832  14.530  28.763  1.00  0.00      B    H
ATOM   5679  H61 BMIMB  94      17.140  16.037  27.928  1.00  0.00      B    H
ATOM   5680  H62 BMIMB  94      15.474  15.494  28.203  1.00  0.00      B    H
ATOM   5691  N1  BMIMB  95      30.189  32.887  26.330  1.00  0.00      B    N
ATOM   5692  N11 BMIMB  95      30.945  34.661  27.175  1.00  0.00      B    N
ATOM   5693  C1  BMIMB  95      30.125  33.678  27.355  1.00  0.00      B    C
ATOM   5694  H1  BMIMB  95      29.543  33.545  28.242  1.00  0.00      B    H
ATOM   5695  C2  BMIMB  95      31.224  33.312  25.498  1.00  0.00      B    C
ATOM   5696  H2  BMIMB  95      31.352  32.655  24.666  1.00  0.00      B    H
ATOM   5697  C21 BMIMB  95      31.619  34.497  25.966  1.00  0.00      B    C
ATOM   5698  H21 BMIMB  95      32.208  35.290  25.560  1.00  0.00      B    H
ATOM   5699  C3  BMIMB  95      29.504  31.581  26.275  1.00  0.00      B    C
ATOM   5700  H3  BMIMB  95      28.796  31.579  25.460  1.00  0.00      B    H
ATOM   5701  H31 BMIMB  95      30.297  30.900  26.005  1.00  0.00      B    H
ATOM   5702  H32 BMIMB  95      29.131  31.242  27.231  1.00  0.00      B    H
ATOM   5703  C4  BMIMB  95      31.232  35.681  28.154  1.00  0.00      B    C
ATOM   5704  H4  BMIMB  95      32.255  35.884  27.872  1.00  0.00      B    H
ATOM   5705  H41 BMIMB  95      31.255  35.180  29.111  1.00  0.00      B    H
ATOM   5706  C5  BMIMB  95      30.341  36.945  28.256  1.00  0.00      B    C
ATOM   5707  H5  BMIMB  95      29.552  36.648  28.942  1.00  0.00      B    H
ATOM   5708  H51 BMIMB  95      30.897  37.759  28.715  1.00  0.00      B    H
ATOM   5709  C51 BMIMB  95      29.675  37.302  26.916  1.00  0.00      B    C
ATOM   5710  H52 BMIMB  95      30.362  37.766  26.214  1.00  0.00      B    H
ATOM   5711  H53 BMIMB  95      29.357  36.398  26.403  1.00  0.00      B    H
ATOM   5712  C6  BMIMB  95      28.447  38.158  27.193  1.00  0.00      B    C
ATOM   5713  H6  BMIMB  95      28.643  39.196  26.948  1.00  0.00      B    H
ATOM   5714  H61 BMIMB  95      27.562  37.792  26.687  1.00  0.00      B    H
ATOM   5715  H62 BMIMB  95      28.170  38.181  28.241  1.00  0.00      B    H
ATOM   5726  N1  BMIMB  96      45.836  32.962   0.645  1.00  0.00      B    N
ATOM   5727  N11 BMIMB  96      44.217  32.622   2.002  1.00  0.00      B    N
ATOM   5728  C1  BMIMB  96      45.087  33.487   1.580  1.00  0.00      B    C
ATOM   5729  H1  BMIMB  96      45.095  34.506   1.904  1.00  0.00      B    H
ATOM   5730  C2  BMIMB  96      45.525  31.653   0.496  1.00  0.00      B    C
ATOM   5731  H2  BMIMB  96      46.019  31.062  -0.244  1.00  0.00      B    H
ATOM   5732  C21 BMIMB  96      44.562  31.425   1.379  1.00  0.00      B    C
ATOM   5733  H21 BMIMB  96      44.100  30.482   1.572  1.00  0.00      B    H
ATOM   5734  C3  BMIMB  96      46.944  33.627   0.032  1.00  0.00      B    C
ATOM   5735  H3  BMIMB  96      47.280  32.931  -0.723  1.00  0.00      B    H
ATOM   5736  H31 BMIMB  96      46.611  34.612  -0.261  1.00  0.00      B    H
ATOM   5737  H32 BMIMB  96      47.838  33.772   0.619  1.00  0.00      B    H
ATOM   5738  C4  BMIMB  96      43.108  32.800   2.914  1.00  0.00      B    C
ATOM   5739  H4  BMIMB  96      42.197  32.363   2.533  1.00  0.00      B    H
ATOM   5740  H41 BMIMB  96      42.972  33.871   2.934  1.00  0.00      B    H
ATOM   5741  C5  BMIMB  96      43.321  32.099   4.194  1.00  0.00      B    C
ATOM   5742  H5  BMIMB  96      42.434  32.344   4.773  1.00  0.00      B    H
ATOM   5743  H51 BMIMB  96      43.314  31.022   4.047  1.00  0.00      B    H
ATOM   5744  C51 BMIMB  96      44.608  32.253   5.046  1.00  0.00      B    C
ATOM   5745  H52 BMIMB  96      45.396  31.901   4.385  1.00  0.00      B    H
ATOM   5746  H53 BMIMB  96      44.833  33.263   5.378  1.00  0.00      B    H
ATOM   5747  C6  BMIMB  96      44.522  31.396   6.272  1.00  0.00      B    C
ATOM   5748  H6  BMIMB  96      45.349  31.667   6.918  1.00  0.00      B    H
ATOM   5749  H61 BMIMB  96      43.646  31.550   6.893  1.00  0.00      B    H
ATOM   5750  H62 BMIMB  96      44.492  30.341   6.028  1.00  0.00      B    H
ATOM   5761  N1  BMIMB  97       7.741  39.395  25.820  1.00  0.00      B    N
ATOM   5762  N11 BMIMB  97       8.512  37.447  26.431  1.00  0.00      B    N
ATOM   5763  C1  BMIMB  97       7.951  38.138  25.434  1.00  0.00      B    C
ATOM   5764  H1  BMIMB  97       7.789  37.650  24.497  1.00  0.00      B    H
ATOM   5765  C2  BMIMB  97       8.142  39.500  27.092  1.00  0.00      B    C
ATOM   5766  H2  BMIMB  97       8.179  40.424  27.625  1.00  0.00      B    H
ATOM   5767  C21 BMIMB  97       8.507  38.304  27.553  1.00  0.00      B    C
ATOM   5768  H21 BMIMB  97       8.811  37.951  28.514  1.00  0.00      B    H
ATOM   5769  C3  BMIMB  97       7.257  40.453  24.947  1.00  0.00      B    C
ATOM   5770  H3  BMIMB  97       7.773  40.208  24.030  1.00  0.00      B    H
ATOM   5771  H31 BMIMB  97       6.206  40.561  24.725  1.00  0.00      B    H
ATOM   5772  H32 BMIMB  97       7.664  41.365  25.358  1.00  0.00      B    H
ATOM   5773  C4  BMIMB  97       8.927  36.000  26.345  1.00  0.00      B    C
ATOM   5774  H4  BMIMB  97       9.568  35.862  27.203  1.00  0.00      B    H
ATOM   5775  H41 BMIMB  97       9.464  35.872  25.416  1.00  0.00      B    H
ATOM   5776  C5  BMIMB  97       7.681  35.149  26.562  1.00  0.00      B    C
ATOM   5777  H5  BMIMB  97       7.018  35.467  25.762  1.00  0.00      B    H
ATOM   5778  H51 BMIMB  97       7.963  34.118  26.365  1.00  0.00      B    H
ATOM   5779  C51 BMIMB  97       7.054  35.194  27.974  1.00  0.00      B    C
ATOM   5780  H52 BMIMB  97       7.740  34.841  28.740  1.00  0.00      B    H
ATOM   5781  H53 BMIMB  97       6.936  36.246  28.219  1.00  0.00      B    H
ATOM   5782  C6  BMIMB  97       5.768  34.469  28.112  1.00  0.00      B    C
ATOM   5783  H6  BMIMB  97       5.606  34.232  29.157  1.00  0.00      B    H
ATOM   5784  H61 BMIMB  97       4.944  34.993  27.641  1.00  0.00      B    H
ATOM   5785  H62 BMIMB  97       5.893  33.537  27.573  1.00  0.00      B    H
ATOM   5796  N1  BMIMB  98      14.303  35.134   6.125  1.00  0.00      B    N
ATOM   5797  N11 BMIMB  98      14.558  33.107   6.711  1.00  0.00      B    N
ATOM   5798  C1  BMIMB  98      15.154  34.143   6.124  1.00  0.00      B    C
ATOM   5799  H1  BMIMB  98      16.137  34.183   5.705  1.00  0.00      B    H
ATOM   5800  C2  BMIMB  98      13.136  34.759   6.776  1.00  0.00      B    C
ATOM   5801  H2  BMIMB  98      12.263  35.365   6.884  1.00  0.00      B    H
ATOM   5802  C21 BMIMB  98      13.368  33.617   7.246  1.00  0.00      B    C
ATOM   5803  H21 BMIMB  98      12.666  33.054   7.821  1.00  0.00      B    H
ATOM   5804  C3  BMIMB  98      14.400  36.371   5.410  1.00  0.00      B    C
ATOM   5805  H3  BMIMB  98      15.462  36.556   5.351  1.00  0.00      B    H
ATOM   5806  H31 BMIMB  98      13.946  36.308   4.432  1.00  0.00      B    H
ATOM   5807  H32 BMIMB  98      13.957  37.221   5.910  1.00  0.00      B    H
ATOM   5808  C4  BMIMB  98      14.860  31.685   6.526  1.00  0.00      B    C
ATOM   5809  H4  BMIMB  98      14.563  31.446   5.516  1.00  0.00      B    H
ATOM   5810  H41 BMIMB  98      14.092  31.191   7.103  1.00  0.00      B    H
ATOM   5811  C5  BMIMB  98      16.210  31.193   7.018  1.00  0.00      B    C
ATOM   5812  H5  BMIMB  98      16.240  30.115   6.888  1.00  0.00      B    H
ATOM   5813  H51 BMIMB  98      16.981  31.689   6.434  1.00  0.00      B    H
ATOM   5814  C51 BMIMB  98      16.441  31.396   8.507  1.00  0.00      B    C
ATOM   5815  H52 BMIMB  98      15.674  30.852   9.053  1.00  0.00      B    H
ATOM   5816  H53 BMIMB  98      17.447  31.024   8.682  1.00  0.00      B    H
ATOM   5817  C6  BMIMB  98      16.498  32.841   8.974  1.00  0.00      B    C
ATOM   5818  H6  BMIMB  98      17.417  33.235   8.557  1.00  0.00      B    H
ATOM   5819  H61 BMIMB  98      15.585  33.357   8.699  1.00  0.00      B    H
ATOM   5820  H62 BMIMB  98      16.550  32.967  10.049  1.00  0.00      B    H
ATOM   5831  N1  BMIMB  99      39.441  28.970  41.392  1.00  0.00      B    N
ATOM   5832  N11 BMIMB  99      39.879  30.713  42.486  1.00  0.00      B    N
ATOM   5833  C1  BMIMB  99      40.077  30.106  41.363  1.00  0.00      B    C
ATOM   5834  H1  BMIMB  99      40.702  30.459  40.571  1.00  0.00      B    H
ATOM   5835  C2  BMIMB  99      38.806  28.829  42.582  1.00  0.00      B    C
ATOM   5836  H2  BMIMB  99      38.209  27.979  42.830  1.00  0.00      B    H
ATOM   5837  C21 BMIMB  99      39.101  29.914  43.268  1.00  0.00      B    C
ATOM   5838  H21 BMIMB  99      38.939  30.331  44.238  1.00  0.00      B    H
ATOM   5839  C3  BMIMB  99      39.613  27.769  40.525  1.00  0.00      B    C
ATOM   5840  H3  BMIMB  99      40.094  28.085  39.611  1.00  0.00      B    H
ATOM   5841  H31 BMIMB  99      40.241  27.052  41.033  1.00  0.00      B    H
ATOM   5842  H32 BMIMB  99      38.637  27.352  40.325  1.00  0.00      B    H
ATOM   5843  C4  BMIMB  99      40.540  31.977  42.910  1.00  0.00      B    C
ATOM   5844  H4  BMIMB  99      41.293  32.118  42.148  1.00  0.00      B    H
ATOM   5845  H41 BMIMB  99      41.000  31.803  43.872  1.00  0.00      B    H
ATOM   5846  C5  BMIMB  99      39.580  33.157  43.066  1.00  0.00      B    C
ATOM   5847  H5  BMIMB  99      38.939  33.000  43.930  1.00  0.00      B    H
ATOM   5848  H51 BMIMB  99      40.160  34.039  43.323  1.00  0.00      B    H
ATOM   5849  C51 BMIMB  99      38.833  33.535  41.762  1.00  0.00      B    C
ATOM   5850  H52 BMIMB  99      39.681  33.605  41.086  1.00  0.00      B    H
ATOM   5851  H53 BMIMB  99      38.183  32.752  41.381  1.00  0.00      B    H
ATOM   5852  C6  BMIMB  99      38.012  34.775  41.716  1.00  0.00      B    C
ATOM   5853  H6  BMIMB  99      37.056  34.584  42.191  1.00  0.00      B    H
ATOM   5854  H61 BMIMB  99      38.467  35.668  42.130  1.00  0.00      B    H
ATOM   5855  H62 BMIMB  99      37.867  35.046  40.676  1.00  0.00      B    H
ATOM   5866  N1  BMIMB 100      16.975  39.596   1.911  1.00  0.00      B    N
ATOM   5867  N11 BMIMB 100      14.908  39.634   2.436  1.00  0.00      B    N
ATOM   5868  C1  BMIMB 100      15.754  39.845   1.494  1.00  0.00      B    C
ATOM   5869  H1  BMIMB 100      15.455  40.299   0.574  1.00  0.00      B    H
ATOM   5870  C2  BMIMB 100      16.900  39.243   3.192  1.00  0.00      B    C
ATOM   5871  H2  BMIMB 100      17.722  38.954   3.809  1.00  0.00      B    H
ATOM   5872  C21 BMIMB 100      15.611  39.239   3.550  1.00  0.00      B    C
ATOM   5873  H21 BMIMB 100      15.125  39.010   4.473  1.00  0.00      B    H
ATOM   5874  C3  BMIMB 100      18.181  39.722   1.085  1.00  0.00      B    C
ATOM   5875  H3  BMIMB 100      18.759  38.814   1.173  1.00  0.00      B    H
ATOM   5876  H31 BMIMB 100      17.899  39.905   0.059  1.00  0.00      B    H
ATOM   5877  H32 BMIMB 100      18.830  40.543   1.352  1.00  0.00      B    H
ATOM   5878  C4  BMIMB 100      13.423  39.746   2.314  1.00  0.00      B    C
ATOM   5879  H4  BMIMB 100      13.105  38.747   2.052  1.00  0.00      B    H
ATOM   5880  H41 BMIMB 100      13.168  40.432   1.520  1.00  0.00      B    H
ATOM   5881  C5  BMIMB 100      12.701  40.213   3.581  1.00  0.00      B    C
ATOM   5882  H5  BMIMB 100      13.156  39.659   4.397  1.00  0.00      B    H
ATOM   5883  H51 BMIMB 100      12.844  41.279   3.737  1.00  0.00      B    H
ATOM   5884  C51 BMIMB 100      11.244  39.746   3.654  1.00  0.00      B    C
ATOM   5885  H52 BMIMB 100      10.746  40.051   2.738  1.00  0.00      B    H
ATOM   5886  H53 BMIMB 100      11.216  38.659   3.627  1.00  0.00      B    H
ATOM   5887  C6  BMIMB 100      10.495  40.351   4.831  1.00  0.00      B    C
ATOM   5888  H6  BMIMB 100       9.422  40.228   4.746  1.00  0.00      B    H
ATOM   5889  H61 BMIMB 100      10.706  39.771   5.722  1.00  0.00      B    H
ATOM   5890  H62 BMIMB 100      10.877  41.352   4.996  1.00  0.00      B    H
ATOM   5901  N1  BMIMB 101       8.463  10.835   6.400  1.00  0.00      B    N
ATOM   5902  N11 BMIMB 101       6.301  10.991   6.424  1.00  0.00      B    N
ATOM   5903  C1  BMIMB 101       7.350  10.734   7.113  1.00  0.00      B    C
ATOM   5904  H1  BMIMB 101       7.241  10.593   8.167  1.00  0.00      B    H
ATOM   5905  C2  BMIMB 101       8.100  11.209   5.120  1.00  0.00      B    C
ATOM   5906  H2  BMIMB 101       8.737  11.266   4.265  1.00  0.00      B    H
ATOM   5907  C21 BMIMB 101       6.746  11.274   5.154  1.00  0.00      B    C
ATOM   5908  H21 BMIMB 101       6.048  11.458   4.367  1.00  0.00      B    H
ATOM   5909  C3  BMIMB 101       9.851  10.630   6.890  1.00  0.00      B    C
ATOM   5910  H3  BMIMB 101      10.491  11.287   6.320  1.00  0.00      B    H
ATOM   5911  H31 BMIMB 101       9.958  10.943   7.918  1.00  0.00      B    H
ATOM   5912  H32 BMIMB 101      10.311   9.670   6.707  1.00  0.00      B    H
ATOM   5913  C4  BMIMB 101       4.863  11.063   6.896  1.00  0.00      B    C
ATOM   5914  H4  BMIMB 101       4.377  11.933   6.480  1.00  0.00      B    H
ATOM   5915  H41 BMIMB 101       4.876  11.100   7.975  1.00  0.00      B    H
ATOM   5916  C5  BMIMB 101       4.114   9.751   6.552  1.00  0.00      B    C
ATOM   5917  H5  BMIMB 101       3.989   9.618   5.480  1.00  0.00      B    H
ATOM   5918  H51 BMIMB 101       4.694   8.890   6.873  1.00  0.00      B    H
ATOM   5919  C51 BMIMB 101       2.799   9.420   7.168  1.00  0.00      B    C
ATOM   5920  H52 BMIMB 101       2.819   9.528   8.250  1.00  0.00      B    H
ATOM   5921  H53 BMIMB 101       2.074  10.147   6.813  1.00  0.00      B    H
ATOM   5922  C6  BMIMB 101       2.337   8.023   6.818  1.00  0.00      B    C
ATOM   5923  H6  BMIMB 101       2.352   7.843   5.749  1.00  0.00      B    H
ATOM   5924  H61 BMIMB 101       2.921   7.263   7.325  1.00  0.00      B    H
ATOM   5925  H62 BMIMB 101       1.332   7.802   7.159  1.00  0.00      B    H
ATOM   5936  N1  BMIMB 102      10.772  40.626  32.207  1.00  0.00      B    N
ATOM   5937  N11 BMIMB 102      12.341  41.377  33.512  1.00  0.00      B    N
ATOM   5938  C1  BMIMB 102      11.544  41.618  32.498  1.00  0.00      B    C
ATOM   5939  H1  BMIMB 102      11.488  42.516  31.920  1.00  0.00      B    H
ATOM   5940  C2  BMIMB 102      11.139  39.643  33.114  1.00  0.00      B    C
ATOM   5941  H2  BMIMB 102      10.712  38.669  33.016  1.00  0.00      B    H
ATOM   5942  C21 BMIMB 102      12.070  40.096  33.927  1.00  0.00      B    C
ATOM   5943  H21 BMIMB 102      12.516  39.587  34.753  1.00  0.00      B    H
ATOM   5944  C3  BMIMB 102       9.735  40.609  31.111  1.00  0.00      B    C
ATOM   5945  H3  BMIMB 102       8.725  40.413  31.438  1.00  0.00      B    H
ATOM   5946  H31 BMIMB 102       9.753  41.581  30.641  1.00  0.00      B    H
ATOM   5947  H32 BMIMB 102      10.054  39.857  30.404  1.00  0.00      B    H
ATOM   5948  C4  BMIMB 102      13.174  42.397  34.134  1.00  0.00      B    C
ATOM   5949  H4  BMIMB 102      13.515  43.091  33.379  1.00  0.00      B    H
ATOM   5950  H41 BMIMB 102      14.037  41.972  34.624  1.00  0.00      B    H
ATOM   5951  C5  BMIMB 102      12.280  43.047  35.236  1.00  0.00      B    C
ATOM   5952  H5  BMIMB 102      11.357  42.478  35.158  1.00  0.00      B    H
ATOM   5953  H51 BMIMB 102      12.670  42.871  36.235  1.00  0.00      B    H
ATOM   5954  C51 BMIMB 102      11.896  44.499  34.916  1.00  0.00      B    C
ATOM   5955  H52 BMIMB 102      11.468  44.446  33.918  1.00  0.00      B    H
ATOM   5956  H53 BMIMB 102      11.105  44.788  35.603  1.00  0.00      B    H
ATOM   5957  C6  BMIMB 102      13.066  45.484  35.122  1.00  0.00      B    C
ATOM   5958  H6  BMIMB 102      12.885  46.550  35.038  1.00  0.00      B    H
ATOM   5959  H61 BMIMB 102      13.572  45.204  36.039  1.00  0.00      B    H
ATOM   5960  H62 BMIMB 102      13.771  45.346  34.310  1.00  0.00      B    H
ATOM   5971  N1  BMIMB 103       0.470   7.606  36.647  1.00  0.00      B    N
ATOM   5972  N11 BMIMB 103       1.197   7.561  34.656  1.00  0.00      B    N
ATOM   5973  C1  BMIMB 103       0.150   7.810  35.386  1.00  0.00      B    C
ATOM   5974  H1  BMIMB 103      -0.808   8.022  34.962  1.00  0.00      B    H
ATOM   5975  C2  BMIMB 103       1.744   7.265  36.775  1.00  0.00      B    C
ATOM   5976  H2  BMIMB 103       2.213   7.183  37.731  1.00  0.00      B    H
ATOM   5977  C21 BMIMB 103       2.231   7.247  35.523  1.00  0.00      B    C
ATOM   5978  H21 BMIMB 103       3.217   7.053  35.161  1.00  0.00      B    H
ATOM   5979  C3  BMIMB 103      -0.519   7.927  37.695  1.00  0.00      B    C
ATOM   5980  H3  BMIMB 103      -1.474   7.668  37.262  1.00  0.00      B    H
ATOM   5981  H31 BMIMB 103      -0.254   7.414  38.608  1.00  0.00      B    H
ATOM   5982  H32 BMIMB 103      -0.485   8.982  37.926  1.00  0.00      B    H
ATOM   5983  C4  BMIMB 103       1.270   7.611  33.167  1.00  0.00      B    C
ATOM   5984  H4  BMIMB 103       0.246   7.504  32.840  1.00  0.00      B    H
ATOM   5985  H41 BMIMB 103       1.796   6.699  32.927  1.00  0.00      B    H
ATOM   5986  C5  BMIMB 103       1.834   8.927  32.718  1.00  0.00      B    C
ATOM   5987  H5  BMIMB 103       1.217   9.707  33.157  1.00  0.00      B    H
ATOM   5988  H51 BMIMB 103       2.898   9.034  32.911  1.00  0.00      B    H
ATOM   5989  C51 BMIMB 103       1.736   8.977  31.188  1.00  0.00      B    C
ATOM   5990  H52 BMIMB 103       2.410   8.236  30.766  1.00  0.00      B    H
ATOM   5991  H53 BMIMB 103       0.704   8.732  30.952  1.00  0.00      B    H
ATOM   5992  C6  BMIMB 103       1.874  10.352  30.596  1.00  0.00      B    C
ATOM   5993  H6  BMIMB 103       1.137  11.049  30.978  1.00  0.00      B    H
ATOM   5994  H61 BMIMB 103       2.791  10.862  30.870  1.00  0.00      B    H
ATOM   5995  H62 BMIMB 103       1.825  10.326  29.513  1.00  0.00      B    H
ATOM   6006  N1  BMIMB 104       5.982  21.514   2.582  1.00  0.00      B    N
ATOM   6007  N11 BMIMB 104       7.455  22.581   1.414  1.00  0.00      B    N
ATOM   6008  C1  BMIMB 104       6.571  22.655   2.415  1.00  0.00      B    C
ATOM   6009  H1  BMIMB 104       6.453  23.479   3.085  1.00  0.00      B    H
ATOM   6010  C2  BMIMB 104       6.492  20.634   1.682  1.00  0.00      B    C
ATOM   6011  H2  BMIMB 104       6.157  19.620   1.709  1.00  0.00      B    H
ATOM   6012  C21 BMIMB 104       7.442  21.285   0.953  1.00  0.00      B    C
ATOM   6013  H21 BMIMB 104       8.198  20.893   0.309  1.00  0.00      B    H
ATOM   6014  C3  BMIMB 104       4.875  21.280   3.592  1.00  0.00      B    C
ATOM   6015  H3  BMIMB 104       4.784  20.251   3.909  1.00  0.00      B    H
ATOM   6016  H31 BMIMB 104       5.243  21.752   4.491  1.00  0.00      B    H
ATOM   6017  H32 BMIMB 104       3.943  21.728   3.279  1.00  0.00      B    H
ATOM   6018  C4  BMIMB 104       8.495  23.501   0.900  1.00  0.00      B    C
ATOM   6019  H4  BMIMB 104       8.229  24.455   1.331  1.00  0.00      B    H
ATOM   6020  H41 BMIMB 104       8.355  23.448  -0.170  1.00  0.00      B    H
ATOM   6021  C5  BMIMB 104       9.920  23.125   1.350  1.00  0.00      B    C
ATOM   6022  H5  BMIMB 104       9.828  22.808   2.386  1.00  0.00      B    H
ATOM   6023  H51 BMIMB 104      10.233  22.274   0.750  1.00  0.00      B    H
ATOM   6024  C51 BMIMB 104      10.967  24.165   1.183  1.00  0.00      B    C
ATOM   6025  H52 BMIMB 104      10.840  24.783   0.297  1.00  0.00      B    H
ATOM   6026  H53 BMIMB 104      10.677  24.926   1.902  1.00  0.00      B    H
ATOM   6027  C6  BMIMB 104      12.372  23.763   1.492  1.00  0.00      B    C
ATOM   6028  H6  BMIMB 104      12.592  23.062   0.696  1.00  0.00      B    H
ATOM   6029  H61 BMIMB 104      13.149  24.513   1.391  1.00  0.00      B    H
ATOM   6030  H62 BMIMB 104      12.485  23.240   2.435  1.00  0.00      B    H
ATOM   6041  N1  BMIMB 105      12.499  21.218  35.902  1.00  0.00      B    N
ATOM   6042  N11 BMIMB 105      13.463  19.506  35.009  1.00  0.00      B    N
ATOM   6043  C1  BMIMB 105      13.305  20.201  36.157  1.00  0.00      B    C
ATOM   6044  H1  BMIMB 105      13.690  20.053  37.143  1.00  0.00      B    H
ATOM   6045  C2  BMIMB 105      12.165  21.212  34.624  1.00  0.00      B    C
ATOM   6046  H2  BMIMB 105      11.423  21.901  34.286  1.00  0.00      B    H
ATOM   6047  C21 BMIMB 105      12.671  20.150  34.055  1.00  0.00      B    C
ATOM   6048  H21 BMIMB 105      12.564  19.709  33.088  1.00  0.00      B    H
ATOM   6049  C3  BMIMB 105      12.185  22.312  36.768  1.00  0.00      B    C
ATOM   6050  H3  BMIMB 105      11.933  21.930  37.746  1.00  0.00      B    H
ATOM   6051  H31 BMIMB 105      12.977  23.046  36.775  1.00  0.00      B    H
ATOM   6052  H32 BMIMB 105      11.306  22.767  36.334  1.00  0.00      B    H
ATOM   6053  C4  BMIMB 105      14.149  18.241  34.865  1.00  0.00      B    C
ATOM   6054  H4  BMIMB 105      13.368  17.509  34.721  1.00  0.00      B    H
ATOM   6055  H41 BMIMB 105      14.722  18.005  35.750  1.00  0.00      B    H
ATOM   6056  C5  BMIMB 105      15.169  18.316  33.701  1.00  0.00      B    C
ATOM   6057  H5  BMIMB 105      15.782  19.213  33.648  1.00  0.00      B    H
ATOM   6058  H51 BMIMB 105      15.744  17.447  34.011  1.00  0.00      B    H
ATOM   6059  C51 BMIMB 105      14.687  18.077  32.290  1.00  0.00      B    C
ATOM   6060  H52 BMIMB 105      13.744  17.548  32.402  1.00  0.00      B    H
ATOM   6061  H53 BMIMB 105      14.539  19.009  31.749  1.00  0.00      B    H
ATOM   6062  C6  BMIMB 105      15.801  17.182  31.598  1.00  0.00      B    C
ATOM   6063  H6  BMIMB 105      15.549  17.032  30.554  1.00  0.00      B    H
ATOM   6064  H61 BMIMB 105      16.766  17.675  31.631  1.00  0.00      B    H
ATOM   6065  H62 BMIMB 105      15.888  16.209  32.067  1.00  0.00      B    H
ATOM   6076  N1  BMIMB 106      36.931  17.270  42.812  1.00  0.00      B    N
ATOM   6077  N11 BMIMB 106      38.144  16.889  41.123  1.00  0.00      B    N
ATOM   6078  C1  BMIMB 106      37.047  17.487  41.511  1.00  0.00      B    C
ATOM   6079  H1  BMIMB 106      36.458  18.184  40.954  1.00  0.00      B    H
ATOM   6080  C2  BMIMB 106      38.017  16.618  43.304  1.00  0.00      B    C
ATOM   6081  H2  BMIMB 106      37.947  16.281  44.315  1.00  0.00      B    H
ATOM   6082  C21 BMIMB 106      38.855  16.422  42.288  1.00  0.00      B    C
ATOM   6083  H21 BMIMB 106      39.742  15.827  42.301  1.00  0.00      B    H
ATOM   6084  C3  BMIMB 106      35.720  17.602  43.568  1.00  0.00      B    C
ATOM   6085  H3  BMIMB 106      35.906  18.007  44.551  1.00  0.00      B    H
ATOM   6086  H31 BMIMB 106      35.267  18.415  43.020  1.00  0.00      B    H
ATOM   6087  H32 BMIMB 106      34.991  16.829  43.762  1.00  0.00      B    H
ATOM   6088  C4  BMIMB 106      38.699  16.791  39.720  1.00  0.00      B    C
ATOM   6089  H4  BMIMB 106      39.753  17.027  39.723  1.00  0.00      B    H
ATOM   6090  H41 BMIMB 106      38.161  17.515  39.127  1.00  0.00      B    H
ATOM   6091  C5  BMIMB 106      38.421  15.420  39.122  1.00  0.00      B    C
ATOM   6092  H5  BMIMB 106      38.509  15.495  38.041  1.00  0.00      B    H
ATOM   6093  H51 BMIMB 106      39.124  14.793  39.664  1.00  0.00      B    H
ATOM   6094  C51 BMIMB 106      37.030  14.992  39.394  1.00  0.00      B    C
ATOM   6095  H52 BMIMB 106      36.740  15.128  40.433  1.00  0.00      B    H
ATOM   6096  H53 BMIMB 106      36.383  15.631  38.798  1.00  0.00      B    H
ATOM   6097  C6  BMIMB 106      36.697  13.619  38.795  1.00  0.00      B    C
ATOM   6098  H6  BMIMB 106      36.266  13.617  37.800  1.00  0.00      B    H
ATOM   6099  H61 BMIMB 106      37.580  13.049  38.533  1.00  0.00      B    H
ATOM   6100  H62 BMIMB 106      35.922  13.130  39.373  1.00  0.00      B    H
ATOM   6111  N1  BMIMB 107       3.189  37.334  28.979  1.00  0.00      B    N
ATOM   6112  N11 BMIMB 107       4.567  38.815  29.747  1.00  0.00      B    N
ATOM   6113  C1  BMIMB 107       3.458  38.603  29.027  1.00  0.00      B    C
ATOM   6114  H1  BMIMB 107       2.809  39.342  28.608  1.00  0.00      B    H
ATOM   6115  C2  BMIMB 107       4.140  36.766  29.748  1.00  0.00      B    C
ATOM   6116  H2  BMIMB 107       4.243  35.712  29.886  1.00  0.00      B    H
ATOM   6117  C21 BMIMB 107       5.002  37.639  30.151  1.00  0.00      B    C
ATOM   6118  H21 BMIMB 107       5.938  37.633  30.665  1.00  0.00      B    H
ATOM   6119  C3  BMIMB 107       2.114  36.571  28.288  1.00  0.00      B    C
ATOM   6120  H3  BMIMB 107       1.804  35.820  28.999  1.00  0.00      B    H
ATOM   6121  H31 BMIMB 107       1.293  37.188  27.955  1.00  0.00      B    H
ATOM   6122  H32 BMIMB 107       2.563  36.118  27.416  1.00  0.00      B    H
ATOM   6123  C4  BMIMB 107       5.280  40.006  30.061  1.00  0.00      B    C
ATOM   6124  H4  BMIMB 107       4.997  40.780  29.364  1.00  0.00      B    H
ATOM   6125  H41 BMIMB 107       6.335  39.790  29.975  1.00  0.00      B    H
ATOM   6126  C5  BMIMB 107       5.008  40.358  31.514  1.00  0.00      B    C
ATOM   6127  H5  BMIMB 107       3.963  40.137  31.713  1.00  0.00      B    H
ATOM   6128  H51 BMIMB 107       5.634  39.630  32.025  1.00  0.00      B    H
ATOM   6129  C51 BMIMB 107       5.471  41.786  31.971  1.00  0.00      B    C
ATOM   6130  H52 BMIMB 107       6.557  41.791  31.947  1.00  0.00      B    H
ATOM   6131  H53 BMIMB 107       5.010  42.569  31.374  1.00  0.00      B    H
ATOM   6132  C6  BMIMB 107       4.886  42.133  33.392  1.00  0.00      B    C
ATOM   6133  H6  BMIMB 107       3.820  42.009  33.238  1.00  0.00      B    H
ATOM   6134  H61 BMIMB 107       5.090  41.482  34.234  1.00  0.00      B    H
ATOM   6135  H62 BMIMB 107       5.039  43.151  33.730  1.00  0.00      B    H
ATOM   6146  N1  BMIMB 108      18.301  11.217  31.931  1.00  0.00      B    N
ATOM   6147  N11 BMIMB 108      18.701   9.681  30.424  1.00  0.00      B    N
ATOM   6148  C1  BMIMB 108      18.315  10.935  30.643  1.00  0.00      B    C
ATOM   6149  H1  BMIMB 108      18.043  11.602  29.853  1.00  0.00      B    H
ATOM   6150  C2  BMIMB 108      18.814  10.121  32.564  1.00  0.00      B    C
ATOM   6151  H2  BMIMB 108      19.005  10.179  33.614  1.00  0.00      B    H
ATOM   6152  C21 BMIMB 108      19.102   9.168  31.627  1.00  0.00      B    C
ATOM   6153  H21 BMIMB 108      19.607   8.238  31.775  1.00  0.00      B    H
ATOM   6154  C3  BMIMB 108      18.043  12.540  32.428  1.00  0.00      B    C
ATOM   6155  H3  BMIMB 108      17.596  13.115  31.630  1.00  0.00      B    H
ATOM   6156  H31 BMIMB 108      17.435  12.375  33.305  1.00  0.00      B    H
ATOM   6157  H32 BMIMB 108      18.935  13.036  32.781  1.00  0.00      B    H
ATOM   6158  C4  BMIMB 108      18.878   8.940  29.193  1.00  0.00      B    C
ATOM   6159  H4  BMIMB 108      18.140   9.347  28.517  1.00  0.00      B    H
ATOM   6160  H41 BMIMB 108      18.628   7.897  29.319  1.00  0.00      B    H
ATOM   6161  C5  BMIMB 108      20.246   9.171  28.631  1.00  0.00      B    C
ATOM   6162  H5  BMIMB 108      20.977   8.775  29.331  1.00  0.00      B    H
ATOM   6163  H51 BMIMB 108      20.412   8.589  27.729  1.00  0.00      B    H
ATOM   6164  C51 BMIMB 108      20.657  10.648  28.381  1.00  0.00      B    C
ATOM   6165  H52 BMIMB 108      19.980  10.983  27.598  1.00  0.00      B    H
ATOM   6166  H53 BMIMB 108      20.477  11.186  29.308  1.00  0.00      B    H
ATOM   6167  C6  BMIMB 108      22.056  10.974  27.947  1.00  0.00      B    C
ATOM   6168  H6  BMIMB 108      22.218  10.932  26.876  1.00  0.00      B    H
ATOM   6169  H61 BMIMB 108      22.290  11.935  28.391  1.00  0.00      B    H
ATOM   6170  H62 BMIMB 108      22.811  10.359  28.425  1.00  0.00      B    H
ATOM   6181  N1  BMIMB 109      15.720  26.946  10.006  1.00  0.00      B    N
ATOM   6182  N11 BMIMB 109      16.894  28.429  10.947  1.00  0.00      B    N
ATOM   6183  C1  BMIMB 109      15.673  28.008  10.740  1.00  0.00      B    C
ATOM   6184  H1  BMIMB 109      14.747  28.534  10.834  1.00  0.00      B    H
ATOM   6185  C2  BMIMB 109      16.999  26.557   9.927  1.00  0.00      B    C
ATOM   6186  H2  BMIMB 109      17.243  25.607   9.503  1.00  0.00      B    H
ATOM   6187  C21 BMIMB 109      17.761  27.534  10.373  1.00  0.00      B    C
ATOM   6188  H21 BMIMB 109      18.822  27.631  10.456  1.00  0.00      B    H
ATOM   6189  C3  BMIMB 109      14.571  26.182   9.530  1.00  0.00      B    C
ATOM   6190  H3  BMIMB 109      14.410  25.295  10.125  1.00  0.00      B    H
ATOM   6191  H31 BMIMB 109      13.737  26.834   9.743  1.00  0.00      B    H
ATOM   6192  H32 BMIMB 109      14.668  25.899   8.492  1.00  0.00      B    H
ATOM   6193  C4  BMIMB 109      17.405  29.615  11.665  1.00  0.00      B    C
ATOM   6194  H4  BMIMB 109      16.747  30.385  11.289  1.00  0.00      B    H
ATOM   6195  H41 BMIMB 109      18.405  29.727  11.272  1.00  0.00      B    H
ATOM   6196  C5  BMIMB 109      17.406  29.383  13.205  1.00  0.00      B    C
ATOM   6197  H5  BMIMB 109      17.743  30.298  13.686  1.00  0.00      B    H
ATOM   6198  H51 BMIMB 109      16.350  29.329  13.455  1.00  0.00      B    H
ATOM   6199  C51 BMIMB 109      18.217  28.224  13.731  1.00  0.00      B    C
ATOM   6200  H52 BMIMB 109      17.785  27.291  13.380  1.00  0.00      B    H
ATOM   6201  H53 BMIMB 109      19.232  28.285  13.347  1.00  0.00      B    H
ATOM   6202  C6  BMIMB 109      18.146  28.146  15.285  1.00  0.00      B    C
ATOM   6203  H6  BMIMB 109      18.591  27.300  15.796  1.00  0.00      B    H
ATOM   6204  H61 BMIMB 109      18.742  28.962  15.678  1.00  0.00      B    H
ATOM   6205  H62 BMIMB 109      17.130  28.096  15.660  1.00  0.00      B    H
ATOM   6216  N1  BMIMB 110      36.549  13.144  12.043  1.00  0.00      B    N
ATOM   6217  N11 BMIMB 110      35.280  14.642  11.024  1.00  0.00      B    N
ATOM   6218  C1  BMIMB 110      35.379  13.392  11.419  1.00  0.00      B    C
ATOM   6219  H1  BMIMB 110      34.638  12.630  11.310  1.00  0.00      B    H
ATOM   6220  C2  BMIMB 110      37.125  14.361  12.123  1.00  0.00      B    C
ATOM   6221  H2  BMIMB 110      38.071  14.578  12.569  1.00  0.00      B    H
ATOM   6222  C21 BMIMB 110      36.376  15.243  11.506  1.00  0.00      B    C
ATOM   6223  H21 BMIMB 110      36.543  16.290  11.378  1.00  0.00      B    H
ATOM   6224  C3  BMIMB 110      36.843  12.009  12.875  1.00  0.00      B    C
ATOM   6225  H3  BMIMB 110      37.238  11.207  12.269  1.00  0.00      B    H
ATOM   6226  H31 BMIMB 110      37.592  12.233  13.621  1.00  0.00      B    H
ATOM   6227  H32 BMIMB 110      35.990  11.682  13.451  1.00  0.00      B    H
ATOM   6228  C4  BMIMB 110      33.955  15.295  10.696  1.00  0.00      B    C
ATOM   6229  H4  BMIMB 110      33.639  16.001  11.451  1.00  0.00      B    H
ATOM   6230  H41 BMIMB 110      33.255  14.480  10.596  1.00  0.00      B    H
ATOM   6231  C5  BMIMB 110      33.790  16.154   9.441  1.00  0.00      B    C
ATOM   6232  H5  BMIMB 110      32.727  16.263   9.245  1.00  0.00      B    H
ATOM   6233  H51 BMIMB 110      34.105  17.174   9.646  1.00  0.00      B    H
ATOM   6234  C51 BMIMB 110      34.642  15.744   8.288  1.00  0.00      B    C
ATOM   6235  H52 BMIMB 110      35.654  16.021   8.572  1.00  0.00      B    H
ATOM   6236  H53 BMIMB 110      34.568  14.701   7.991  1.00  0.00      B    H
ATOM   6237  C6  BMIMB 110      34.255  16.577   6.962  1.00  0.00      B    C
ATOM   6238  H6  BMIMB 110      35.087  16.685   6.276  1.00  0.00      B    H
ATOM   6239  H61 BMIMB 110      33.384  16.218   6.426  1.00  0.00      B    H
ATOM   6240  H62 BMIMB 110      34.000  17.599   7.220  1.00  0.00      B    H
ATOM   6251  N1  BMIMB 111      22.256   0.917  40.947  1.00  0.00      B    N
ATOM   6252  N11 BMIMB 111      22.188   1.325  43.112  1.00  0.00      B    N
ATOM   6253  C1  BMIMB 111      22.025   1.792  41.909  1.00  0.00      B    C
ATOM   6254  H1  BMIMB 111      21.974   2.844  41.725  1.00  0.00      B    H
ATOM   6255  C2  BMIMB 111      22.878  -0.099  41.585  1.00  0.00      B    C
ATOM   6256  H2  BMIMB 111      23.476  -0.797  41.042  1.00  0.00      B    H
ATOM   6257  C21 BMIMB 111      22.805   0.110  42.912  1.00  0.00      B    C
ATOM   6258  H21 BMIMB 111      23.277  -0.365  43.743  1.00  0.00      B    H
ATOM   6259  C3  BMIMB 111      22.162   1.073  39.490  1.00  0.00      B    C
ATOM   6260  H3  BMIMB 111      21.791   0.147  39.076  1.00  0.00      B    H
ATOM   6261  H31 BMIMB 111      21.484   1.880  39.254  1.00  0.00      B    H
ATOM   6262  H32 BMIMB 111      23.048   1.431  38.985  1.00  0.00      B    H
ATOM   6263  C4  BMIMB 111      22.035   2.056  44.395  1.00  0.00      B    C
ATOM   6264  H4  BMIMB 111      22.298   3.082  44.181  1.00  0.00      B    H
ATOM   6265  H41 BMIMB 111      22.819   1.915  45.124  1.00  0.00      B    H
ATOM   6266  C5  BMIMB 111      20.709   1.649  45.109  1.00  0.00      B    C
ATOM   6267  H5  BMIMB 111      19.968   1.515  44.326  1.00  0.00      B    H
ATOM   6268  H51 BMIMB 111      20.935   0.766  45.701  1.00  0.00      B    H
ATOM   6269  C51 BMIMB 111      20.006   2.585  46.081  1.00  0.00      B    C
ATOM   6270  H52 BMIMB 111      20.429   2.560  47.082  1.00  0.00      B    H
ATOM   6271  H53 BMIMB 111      19.978   3.633  45.797  1.00  0.00      B    H
ATOM   6272  C6  BMIMB 111      18.510   2.185  46.254  1.00  0.00      B    C
ATOM   6273  H6  BMIMB 111      18.038   1.880  45.326  1.00  0.00      B    H
ATOM   6274  H61 BMIMB 111      18.447   1.321  46.906  1.00  0.00      B    H
ATOM   6275  H62 BMIMB 111      17.873   2.990  46.603  1.00  0.00      B    H
ATOM   6286  N1  BMIMB 112       4.783  32.978  32.908  1.00  0.00      B    N
ATOM   6287  N11 BMIMB 112       4.981  31.166  34.059  1.00  0.00      B    N
ATOM   6288  C1  BMIMB 112       5.224  32.489  34.062  1.00  0.00      B    C
ATOM   6289  H1  BMIMB 112       5.647  33.030  34.880  1.00  0.00      B    H
ATOM   6290  C2  BMIMB 112       4.180  31.971  32.176  1.00  0.00      B    C
ATOM   6291  H2  BMIMB 112       3.663  31.988  31.242  1.00  0.00      B    H
ATOM   6292  C21 BMIMB 112       4.372  30.860  32.876  1.00  0.00      B    C
ATOM   6293  H21 BMIMB 112       4.038  29.863  32.693  1.00  0.00      B    H
ATOM   6294  C3  BMIMB 112       4.807  34.397  32.408  1.00  0.00      B    C
ATOM   6295  H3  BMIMB 112       5.178  34.404  31.393  1.00  0.00      B    H
ATOM   6296  H31 BMIMB 112       3.850  34.875  32.255  1.00  0.00      B    H
ATOM   6297  H32 BMIMB 112       5.443  35.007  33.033  1.00  0.00      B    H
ATOM   6298  C4  BMIMB 112       5.240  30.245  35.163  1.00  0.00      B    C
ATOM   6299  H4  BMIMB 112       5.971  30.847  35.683  1.00  0.00      B    H
ATOM   6300  H41 BMIMB 112       5.870  29.463  34.766  1.00  0.00      B    H
ATOM   6301  C5  BMIMB 112       4.076  29.917  36.125  1.00  0.00      B    C
ATOM   6302  H5  BMIMB 112       3.658  28.953  35.846  1.00  0.00      B    H
ATOM   6303  H51 BMIMB 112       4.498  29.903  37.126  1.00  0.00      B    H
ATOM   6304  C51 BMIMB 112       3.010  30.944  36.165  1.00  0.00      B    C
ATOM   6305  H52 BMIMB 112       3.426  31.839  36.620  1.00  0.00      B    H
ATOM   6306  H53 BMIMB 112       2.657  31.109  35.150  1.00  0.00      B    H
ATOM   6307  C6  BMIMB 112       1.782  30.458  36.917  1.00  0.00      B    C
ATOM   6308  H6  BMIMB 112       0.983  31.171  36.748  1.00  0.00      B    H
ATOM   6309  H61 BMIMB 112       1.502  29.499  36.496  1.00  0.00      B    H
ATOM   6310  H62 BMIMB 112       1.982  30.375  37.979  1.00  0.00      B    H
ATOM   6321  N1  BMIMB 113      30.456  36.260   4.264  1.00  0.00      B    N
ATOM   6322  N11 BMIMB 113      32.116  37.514   4.445  1.00  0.00      B    N
ATOM   6323  C1  BMIMB 113      30.825  37.480   4.320  1.00  0.00      B    C
ATOM   6324  H1  BMIMB 113      30.226  38.306   4.002  1.00  0.00      B    H
ATOM   6325  C2  BMIMB 113      31.552  35.449   4.505  1.00  0.00      B    C
ATOM   6326  H2  BMIMB 113      31.488  34.391   4.640  1.00  0.00      B    H
ATOM   6327  C21 BMIMB 113      32.526  36.266   4.763  1.00  0.00      B    C
ATOM   6328  H21 BMIMB 113      33.472  36.006   5.184  1.00  0.00      B    H
ATOM   6329  C3  BMIMB 113      29.045  35.811   3.991  1.00  0.00      B    C
ATOM   6330  H3  BMIMB 113      28.365  36.308   4.668  1.00  0.00      B    H
ATOM   6331  H31 BMIMB 113      28.822  36.069   2.967  1.00  0.00      B    H
ATOM   6332  H32 BMIMB 113      28.876  34.761   4.178  1.00  0.00      B    H
ATOM   6333  C4  BMIMB 113      33.000  38.657   4.227  1.00  0.00      B    C
ATOM   6334  H4  BMIMB 113      32.468  39.407   3.661  1.00  0.00      B    H
ATOM   6335  H41 BMIMB 113      33.800  38.376   3.559  1.00  0.00      B    H
ATOM   6336  C5  BMIMB 113      33.631  39.296   5.466  1.00  0.00      B    C
ATOM   6337  H5  BMIMB 113      34.058  38.534   6.112  1.00  0.00      B    H
ATOM   6338  H51 BMIMB 113      34.412  39.937   5.064  1.00  0.00      B    H
ATOM   6339  C51 BMIMB 113      32.552  39.987   6.263  1.00  0.00      B    C
ATOM   6340  H52 BMIMB 113      32.020  40.694   5.631  1.00  0.00      B    H
ATOM   6341  H53 BMIMB 113      31.901  39.199   6.630  1.00  0.00      B    H
ATOM   6342  C6  BMIMB 113      33.174  40.852   7.448  1.00  0.00      B    C
ATOM   6343  H6  BMIMB 113      33.805  40.211   8.053  1.00  0.00      B    H
ATOM   6344  H61 BMIMB 113      33.626  41.683   6.919  1.00  0.00      B    H
ATOM   6345  H62 BMIMB 113      32.407  41.266   8.092  1.00  0.00      B    H
ATOM   6356  N1  BMIMB 114      39.004   2.245  30.279  1.00  0.00      B    N
ATOM   6357  N11 BMIMB 114      40.325   1.938  28.603  1.00  0.00      B    N
ATOM   6358  C1  BMIMB 114      39.042   1.849  28.994  1.00  0.00      B    C
ATOM   6359  H1  BMIMB 114      38.278   1.555  28.308  1.00  0.00      B    H
ATOM   6360  C2  BMIMB 114      40.290   2.395  30.686  1.00  0.00      B    C
ATOM   6361  H2  BMIMB 114      40.552   2.645  31.691  1.00  0.00      B    H
ATOM   6362  C21 BMIMB 114      41.091   2.286  29.701  1.00  0.00      B    C
ATOM   6363  H21 BMIMB 114      42.155   2.368  29.650  1.00  0.00      B    H
ATOM   6364  C3  BMIMB 114      37.815   2.356  31.083  1.00  0.00      B    C
ATOM   6365  H3  BMIMB 114      36.891   2.123  30.576  1.00  0.00      B    H
ATOM   6366  H31 BMIMB 114      38.042   1.626  31.847  1.00  0.00      B    H
ATOM   6367  H32 BMIMB 114      37.823   3.343  31.520  1.00  0.00      B    H
ATOM   6368  C4  BMIMB 114      40.845   1.658  27.228  1.00  0.00      B    C
ATOM   6369  H4  BMIMB 114      41.425   2.513  26.912  1.00  0.00      B    H
ATOM   6370  H41 BMIMB 114      40.024   1.586  26.530  1.00  0.00      B    H
ATOM   6371  C5  BMIMB 114      41.605   0.373  26.941  1.00  0.00      B    C
ATOM   6372  H5  BMIMB 114      40.806  -0.343  26.766  1.00  0.00      B    H
ATOM   6373  H51 BMIMB 114      42.205   0.596  26.062  1.00  0.00      B    H
ATOM   6374  C51 BMIMB 114      42.570  -0.272  27.958  1.00  0.00      B    C
ATOM   6375  H52 BMIMB 114      42.951   0.564  28.540  1.00  0.00      B    H
ATOM   6376  H53 BMIMB 114      42.007  -0.907  28.637  1.00  0.00      B    H
ATOM   6377  C6  BMIMB 114      43.678  -1.192  27.387  1.00  0.00      B    C
ATOM   6378  H6  BMIMB 114      44.318  -0.810  26.600  1.00  0.00      B    H
ATOM   6379  H61 BMIMB 114      44.414  -1.696  28.003  1.00  0.00      B    H
ATOM   6380  H62 BMIMB 114      43.244  -1.983  26.786  1.00  0.00      B    H
ATOM   6391  N1  BMIMB 115       4.807  39.261  11.356  1.00  0.00      B    N
ATOM   6392  N11 BMIMB 115       7.022  39.471  11.170  1.00  0.00      B    N
ATOM   6393  C1  BMIMB 115       5.983  38.746  11.562  1.00  0.00      B    C
ATOM   6394  H1  BMIMB 115       6.190  37.849  12.104  1.00  0.00      B    H
ATOM   6395  C2  BMIMB 115       5.109  40.503  10.784  1.00  0.00      B    C
ATOM   6396  H2  BMIMB 115       4.297  41.181  10.634  1.00  0.00      B    H
ATOM   6397  C21 BMIMB 115       6.455  40.533  10.542  1.00  0.00      B    C
ATOM   6398  H21 BMIMB 115       7.119  41.282  10.168  1.00  0.00      B    H
ATOM   6399  C3  BMIMB 115       3.462  38.779  11.685  1.00  0.00      B    C
ATOM   6400  H3  BMIMB 115       2.885  39.638  11.994  1.00  0.00      B    H
ATOM   6401  H31 BMIMB 115       2.962  38.279  10.869  1.00  0.00      B    H
ATOM   6402  H32 BMIMB 115       3.477  38.125  12.545  1.00  0.00      B    H
ATOM   6403  C4  BMIMB 115       8.415  39.008  11.189  1.00  0.00      B    C
ATOM   6404  H4  BMIMB 115       8.973  38.999  12.114  1.00  0.00      B    H
ATOM   6405  H41 BMIMB 115       8.965  39.818  10.734  1.00  0.00      B    H
ATOM   6406  C5  BMIMB 115       8.564  37.654  10.406  1.00  0.00      B    C
ATOM   6407  H5  BMIMB 115       8.124  36.854  10.997  1.00  0.00      B    H
ATOM   6408  H51 BMIMB 115       8.076  37.647   9.435  1.00  0.00      B    H
ATOM   6409  C51 BMIMB 115      10.020  37.150  10.051  1.00  0.00      B    C
ATOM   6410  H52 BMIMB 115      10.487  37.640   9.201  1.00  0.00      B    H
ATOM   6411  H53 BMIMB 115      10.510  37.244  11.017  1.00  0.00      B    H
ATOM   6412  C6  BMIMB 115       9.857  35.657   9.729  1.00  0.00      B    C
ATOM   6413  H6  BMIMB 115       8.998  35.550   9.078  1.00  0.00      B    H
ATOM   6414  H61 BMIMB 115      10.586  35.097   9.154  1.00  0.00      B    H
ATOM   6415  H62 BMIMB 115       9.544  35.092  10.600  1.00  0.00      B    H
ATOM   6426  N1  BMIMB 116      43.488  33.761  28.372  1.00  0.00      B    N
ATOM   6427  N11 BMIMB 116      43.156  31.708  28.056  1.00  0.00      B    N
ATOM   6428  C1  BMIMB 116      44.038  32.667  27.930  1.00  0.00      B    C
ATOM   6429  H1  BMIMB 116      45.058  32.407  27.745  1.00  0.00      B    H
ATOM   6430  C2  BMIMB 116      42.180  33.559  28.601  1.00  0.00      B    C
ATOM   6431  H2  BMIMB 116      41.498  34.333  28.876  1.00  0.00      B    H
ATOM   6432  C21 BMIMB 116      42.030  32.228  28.483  1.00  0.00      B    C
ATOM   6433  H21 BMIMB 116      41.216  31.541  28.554  1.00  0.00      B    H
ATOM   6434  C3  BMIMB 116      44.120  35.091  28.527  1.00  0.00      B    C
ATOM   6435  H3  BMIMB 116      44.449  35.475  27.573  1.00  0.00      B    H
ATOM   6436  H31 BMIMB 116      43.475  35.833  28.974  1.00  0.00      B    H
ATOM   6437  H32 BMIMB 116      44.919  35.029  29.251  1.00  0.00      B    H
ATOM   6438  C4  BMIMB 116      43.360  30.278  27.806  1.00  0.00      B    C
ATOM   6439  H4  BMIMB 116      44.130  30.170  27.056  1.00  0.00      B    H
ATOM   6440  H41 BMIMB 116      42.422  29.851  27.485  1.00  0.00      B    H
ATOM   6441  C5  BMIMB 116      43.806  29.479  29.047  1.00  0.00      B    C
ATOM   6442  H5  BMIMB 116      42.952  29.308  29.698  1.00  0.00      B    H
ATOM   6443  H51 BMIMB 116      44.203  28.531  28.692  1.00  0.00      B    H
ATOM   6444  C51 BMIMB 116      44.994  30.200  29.710  1.00  0.00      B    C
ATOM   6445  H52 BMIMB 116      45.746  30.359  28.941  1.00  0.00      B    H
ATOM   6446  H53 BMIMB 116      44.722  31.196  30.051  1.00  0.00      B    H
ATOM   6447  C6  BMIMB 116      45.520  29.273  30.795  1.00  0.00      B    C
ATOM   6448  H6  BMIMB 116      44.723  29.034  31.490  1.00  0.00      B    H
ATOM   6449  H61 BMIMB 116      45.858  28.313  30.422  1.00  0.00      B    H
ATOM   6450  H62 BMIMB 116      46.350  29.736  31.317  1.00  0.00      B    H
ATOM   6461  N1  BMIMB 117      32.859  35.050  42.802  1.00  0.00      B    N
ATOM   6462  N11 BMIMB 117      34.356  34.578  44.235  1.00  0.00      B    N
ATOM   6463  C1  BMIMB 117      33.641  35.525  43.740  1.00  0.00      B    C
ATOM   6464  H1  BMIMB 117      33.808  36.543  44.020  1.00  0.00      B    H
ATOM   6465  C2  BMIMB 117      32.967  33.706  42.785  1.00  0.00      B    C
ATOM   6466  H2  BMIMB 117      32.385  33.104  42.122  1.00  0.00      B    H
ATOM   6467  C21 BMIMB 117      33.970  33.374  43.644  1.00  0.00      B    C
ATOM   6468  H21 BMIMB 117      34.394  32.428  43.901  1.00  0.00      B    H
ATOM   6469  C3  BMIMB 117      31.802  35.834  42.286  1.00  0.00      B    C
ATOM   6470  H3  BMIMB 117      31.006  35.839  43.016  1.00  0.00      B    H
ATOM   6471  H31 BMIMB 117      32.129  36.843  42.083  1.00  0.00      B    H
ATOM   6472  H32 BMIMB 117      31.441  35.384  41.374  1.00  0.00      B    H
ATOM   6473  C4  BMIMB 117      35.436  34.707  45.168  1.00  0.00      B    C
ATOM   6474  H4  BMIMB 117      35.741  35.738  45.275  1.00  0.00      B    H
ATOM   6475  H41 BMIMB 117      36.340  34.275  44.765  1.00  0.00      B    H
ATOM   6476  C5  BMIMB 117      35.135  34.129  46.491  1.00  0.00      B    C
ATOM   6477  H5  BMIMB 117      34.593  34.855  47.091  1.00  0.00      B    H
ATOM   6478  H51 BMIMB 117      34.661  33.152  46.433  1.00  0.00      B    H
ATOM   6479  C51 BMIMB 117      36.321  33.909  47.465  1.00  0.00      B    C
ATOM   6480  H52 BMIMB 117      37.057  33.154  47.200  1.00  0.00      B    H
ATOM   6481  H53 BMIMB 117      36.716  34.906  47.640  1.00  0.00      B    H
ATOM   6482  C6  BMIMB 117      35.674  33.587  48.814  1.00  0.00      B    C
ATOM   6483  H6  BMIMB 117      34.944  32.786  48.815  1.00  0.00      B    H
ATOM   6484  H61 BMIMB 117      36.403  33.422  49.600  1.00  0.00      B    H
ATOM   6485  H62 BMIMB 117      35.170  34.524  49.022  1.00  0.00      B    H
ATOM   6496  N1  BMIMB 118      39.457  26.691  26.149  1.00  0.00      B    N
ATOM   6497  N11 BMIMB 118      39.412  24.662  26.648  1.00  0.00      B    N
ATOM   6498  C1  BMIMB 118      40.163  25.740  26.714  1.00  0.00      B    C
ATOM   6499  H1  BMIMB 118      41.058  25.799  27.295  1.00  0.00      B    H
ATOM   6500  C2  BMIMB 118      38.264  26.165  25.584  1.00  0.00      B    C
ATOM   6501  H2  BMIMB 118      37.634  26.844  25.053  1.00  0.00      B    H
ATOM   6502  C21 BMIMB 118      38.231  24.901  25.940  1.00  0.00      B    C
ATOM   6503  H21 BMIMB 118      37.457  24.185  25.776  1.00  0.00      B    H
ATOM   6504  C3  BMIMB 118      39.893  28.043  25.994  1.00  0.00      B    C
ATOM   6505  H3  BMIMB 118      40.604  28.053  25.181  1.00  0.00      B    H
ATOM   6506  H31 BMIMB 118      39.115  28.792  25.968  1.00  0.00      B    H
ATOM   6507  H32 BMIMB 118      40.506  28.334  26.834  1.00  0.00      B    H
ATOM   6508  C4  BMIMB 118      39.767  23.429  27.304  1.00  0.00      B    C
ATOM   6509  H4  BMIMB 118      40.840  23.351  27.211  1.00  0.00      B    H
ATOM   6510  H41 BMIMB 118      39.336  22.657  26.684  1.00  0.00      B    H
ATOM   6511  C5  BMIMB 118      39.248  23.355  28.722  1.00  0.00      B    C
ATOM   6512  H5  BMIMB 118      39.164  22.288  28.913  1.00  0.00      B    H
ATOM   6513  H51 BMIMB 118      40.041  23.880  29.248  1.00  0.00      B    H
ATOM   6514  C51 BMIMB 118      37.934  23.963  29.002  1.00  0.00      B    C
ATOM   6515  H52 BMIMB 118      37.897  25.008  28.702  1.00  0.00      B    H
ATOM   6516  H53 BMIMB 118      37.311  23.417  28.298  1.00  0.00      B    H
ATOM   6517  C6  BMIMB 118      37.527  23.815  30.493  1.00  0.00      B    C
ATOM   6518  H6  BMIMB 118      38.295  24.197  31.157  1.00  0.00      B    H
ATOM   6519  H61 BMIMB 118      36.603  24.380  30.531  1.00  0.00      B    H
ATOM   6520  H62 BMIMB 118      37.342  22.771  30.720  1.00  0.00      B    H
ATOM   6531  N1  BMIMB 119       3.356  22.370  19.860  1.00  0.00      B    N
ATOM   6532  N11 BMIMB 119       4.789  21.282  20.979  1.00  0.00      B    N
ATOM   6533  C1  BMIMB 119       4.011  21.227  19.950  1.00  0.00      B    C
ATOM   6534  H1  BMIMB 119       3.991  20.471  19.194  1.00  0.00      B    H
ATOM   6535  C2  BMIMB 119       3.921  23.256  20.703  1.00  0.00      B    C
ATOM   6536  H2  BMIMB 119       3.675  24.295  20.736  1.00  0.00      B    H
ATOM   6537  C21 BMIMB 119       4.817  22.628  21.363  1.00  0.00      B    C
ATOM   6538  H21 BMIMB 119       5.414  23.002  22.166  1.00  0.00      B    H
ATOM   6539  C3  BMIMB 119       2.346  22.563  18.827  1.00  0.00      B    C
ATOM   6540  H3  BMIMB 119       2.362  23.581  18.467  1.00  0.00      B    H
ATOM   6541  H31 BMIMB 119       2.569  21.824  18.072  1.00  0.00      B    H
ATOM   6542  H32 BMIMB 119       1.330  22.355  19.130  1.00  0.00      B    H
ATOM   6543  C4  BMIMB 119       5.820  20.288  21.270  1.00  0.00      B    C
ATOM   6544  H4  BMIMB 119       5.414  19.304  21.092  1.00  0.00      B    H
ATOM   6545  H41 BMIMB 119       6.024  20.339  22.330  1.00  0.00      B    H
ATOM   6546  C5  BMIMB 119       7.142  20.448  20.469  1.00  0.00      B    C
ATOM   6547  H5  BMIMB 119       6.968  20.393  19.398  1.00  0.00      B    H
ATOM   6548  H51 BMIMB 119       7.403  21.488  20.647  1.00  0.00      B    H
ATOM   6549  C51 BMIMB 119       8.216  19.484  20.819  1.00  0.00      B    C
ATOM   6550  H52 BMIMB 119       7.852  18.461  20.869  1.00  0.00      B    H
ATOM   6551  H53 BMIMB 119       8.922  19.609  20.003  1.00  0.00      B    H
ATOM   6552  C6  BMIMB 119       8.832  19.876  22.142  1.00  0.00      B    C
ATOM   6553  H6  BMIMB 119       8.094  19.593  22.884  1.00  0.00      B    H
ATOM   6554  H61 BMIMB 119       9.738  19.321  22.355  1.00  0.00      B    H
ATOM   6555  H62 BMIMB 119       9.110  20.923  22.170  1.00  0.00      B    H
ATOM   6566  N1  BMIMB 120      42.271  30.197  19.950  1.00  0.00      B    N
ATOM   6567  N11 BMIMB 120      44.035  30.555  21.103  1.00  0.00      B    N
ATOM   6568  C1  BMIMB 120      43.580  30.219  19.917  1.00  0.00      B    C
ATOM   6569  H1  BMIMB 120      44.132  30.054  19.017  1.00  0.00      B    H
ATOM   6570  C2  BMIMB 120      41.822  30.453  21.188  1.00  0.00      B    C
ATOM   6571  H2  BMIMB 120      40.778  30.462  21.411  1.00  0.00      B    H
ATOM   6572  C21 BMIMB 120      42.904  30.624  21.964  1.00  0.00      B    C
ATOM   6573  H21 BMIMB 120      43.193  30.851  22.967  1.00  0.00      B    H
ATOM   6574  C3  BMIMB 120      41.405  30.144  18.773  1.00  0.00      B    C
ATOM   6575  H3  BMIMB 120      40.828  31.056  18.820  1.00  0.00      B    H
ATOM   6576  H31 BMIMB 120      41.938  30.081  17.836  1.00  0.00      B    H
ATOM   6577  H32 BMIMB 120      40.775  29.283  18.937  1.00  0.00      B    H
ATOM   6578  C4  BMIMB 120      45.514  30.650  21.430  1.00  0.00      B    C
ATOM   6579  H4  BMIMB 120      45.772  31.658  21.718  1.00  0.00      B    H
ATOM   6580  H41 BMIMB 120      45.969  30.402  20.482  1.00  0.00      B    H
ATOM   6581  C5  BMIMB 120      46.041  29.656  22.446  1.00  0.00      B    C
ATOM   6582  H5  BMIMB 120      47.122  29.671  22.338  1.00  0.00      B    H
ATOM   6583  H51 BMIMB 120      45.808  29.928  23.472  1.00  0.00      B    H
ATOM   6584  C51 BMIMB 120      45.527  28.095  22.427  1.00  0.00      B    C
ATOM   6585  H52 BMIMB 120      44.448  28.216  22.461  1.00  0.00      B    H
ATOM   6586  H53 BMIMB 120      46.025  27.631  21.579  1.00  0.00      B    H
ATOM   6587  C6  BMIMB 120      45.966  27.248  23.687  1.00  0.00      B    C
ATOM   6588  H6  BMIMB 120      45.572  27.573  24.643  1.00  0.00      B    H
ATOM   6589  H61 BMIMB 120      45.668  26.246  23.402  1.00  0.00      B    H
ATOM   6590  H62 BMIMB 120      47.047  27.297  23.745  1.00  0.00      B    H
ATOM   6601  N1  BMIMB 121      13.268  30.631  36.210  1.00  0.00      B    N
ATOM   6602  N11 BMIMB 121      13.991  29.468  37.839  1.00  0.00      B    N
ATOM   6603  C1  BMIMB 121      14.336  30.396  36.950  1.00  0.00      B    C
ATOM   6604  H1  BMIMB 121      15.299  30.814  36.753  1.00  0.00      B    H
ATOM   6605  C2  BMIMB 121      12.215  29.960  36.710  1.00  0.00      B    C
ATOM   6606  H2  BMIMB 121      11.278  30.058  36.206  1.00  0.00      B    H
ATOM   6607  C21 BMIMB 121      12.641  29.138  37.682  1.00  0.00      B    C
ATOM   6608  H21 BMIMB 121      12.173  28.330  38.200  1.00  0.00      B    H
ATOM   6609  C3  BMIMB 121      13.255  31.423  34.988  1.00  0.00      B    C
ATOM   6610  H3  BMIMB 121      14.279  31.297  34.670  1.00  0.00      B    H
ATOM   6611  H31 BMIMB 121      12.530  30.861  34.418  1.00  0.00      B    H
ATOM   6612  H32 BMIMB 121      12.996  32.468  35.073  1.00  0.00      B    H
ATOM   6613  C4  BMIMB 121      14.964  28.773  38.664  1.00  0.00      B    C
ATOM   6614  H4  BMIMB 121      15.955  28.859  38.243  1.00  0.00      B    H
ATOM   6615  H41 BMIMB 121      14.685  27.730  38.690  1.00  0.00      B    H
ATOM   6616  C5  BMIMB 121      14.970  29.159  40.112  1.00  0.00      B    C
ATOM   6617  H5  BMIMB 121      15.945  28.825  40.457  1.00  0.00      B    H
ATOM   6618  H51 BMIMB 121      14.862  30.236  40.209  1.00  0.00      B    H
ATOM   6619  C51 BMIMB 121      13.849  28.503  40.862  1.00  0.00      B    C
ATOM   6620  H52 BMIMB 121      12.896  28.973  40.632  1.00  0.00      B    H
ATOM   6621  H53 BMIMB 121      13.744  27.451  40.610  1.00  0.00      B    H
ATOM   6622  C6  BMIMB 121      14.011  28.603  42.419  1.00  0.00      B    C
ATOM   6623  H6  BMIMB 121      14.453  29.536  42.750  1.00  0.00      B    H
ATOM   6624  H61 BMIMB 121      13.041  28.484  42.887  1.00  0.00      B    H
ATOM   6625  H62 BMIMB 121      14.759  27.877  42.719  1.00  0.00      B    H
ATOM   6636  N1  BMIMB 122      40.150  23.459  35.246  1.00  0.00      B    N
ATOM   6637  N11 BMIMB 122      40.432  25.515  34.669  1.00  0.00      B    N
ATOM   6638  C1  BMIMB 122      40.464  24.228  34.231  1.00  0.00      B    C
ATOM   6639  H1  BMIMB 122      40.900  23.873  33.321  1.00  0.00      B    H
ATOM   6640  C2  BMIMB 122      39.806  24.263  36.349  1.00  0.00      B    C
ATOM   6641  H2  BMIMB 122      39.579  23.911  37.331  1.00  0.00      B    H
ATOM   6642  C21 BMIMB 122      40.037  25.500  36.013  1.00  0.00      B    C
ATOM   6643  H21 BMIMB 122      39.953  26.424  36.542  1.00  0.00      B    H
ATOM   6644  C3  BMIMB 122      40.387  22.025  35.345  1.00  0.00      B    C
ATOM   6645  H3  BMIMB 122      39.921  21.732  36.274  1.00  0.00      B    H
ATOM   6646  H31 BMIMB 122      39.893  21.653  34.459  1.00  0.00      B    H
ATOM   6647  H32 BMIMB 122      41.447  21.823  35.373  1.00  0.00      B    H
ATOM   6648  C4  BMIMB 122      40.743  26.702  33.807  1.00  0.00      B    C
ATOM   6649  H4  BMIMB 122      40.668  27.542  34.482  1.00  0.00      B    H
ATOM   6650  H41 BMIMB 122      40.012  26.758  33.013  1.00  0.00      B    H
ATOM   6651  C5  BMIMB 122      42.176  26.629  33.318  1.00  0.00      B    C
ATOM   6652  H5  BMIMB 122      42.305  25.855  32.566  1.00  0.00      B    H
ATOM   6653  H51 BMIMB 122      42.435  27.584  32.870  1.00  0.00      B    H
ATOM   6654  C51 BMIMB 122      43.055  26.349  34.582  1.00  0.00      B    C
ATOM   6655  H52 BMIMB 122      42.877  27.190  35.246  1.00  0.00      B    H
ATOM   6656  H53 BMIMB 122      42.713  25.543  35.226  1.00  0.00      B    H
ATOM   6657  C6  BMIMB 122      44.526  26.150  34.165  1.00  0.00      B    C
ATOM   6658  H6  BMIMB 122      44.573  25.404  33.380  1.00  0.00      B    H
ATOM   6659  H61 BMIMB 122      44.949  27.029  33.693  1.00  0.00      B    H
ATOM   6660  H62 BMIMB 122      45.064  25.681  34.981  1.00  0.00      B    H
ATOM   6671  N1  BMIMB 123      30.819  23.129  15.091  1.00  0.00      B    N
ATOM   6672  N11 BMIMB 123      32.797  24.127  14.906  1.00  0.00      B    N
ATOM   6673  C1  BMIMB 123      31.499  24.232  14.836  1.00  0.00      B    C
ATOM   6674  H1  BMIMB 123      31.008  25.169  14.682  1.00  0.00      B    H
ATOM   6675  C2  BMIMB 123      31.769  22.205  15.290  1.00  0.00      B    C
ATOM   6676  H2  BMIMB 123      31.459  21.194  15.446  1.00  0.00      B    H
ATOM   6677  C21 BMIMB 123      33.029  22.775  15.091  1.00  0.00      B    C
ATOM   6678  H21 BMIMB 123      33.976  22.299  14.959  1.00  0.00      B    H
ATOM   6679  C3  BMIMB 123      29.372  22.880  15.114  1.00  0.00      B    C
ATOM   6680  H3  BMIMB 123      28.999  23.267  16.051  1.00  0.00      B    H
ATOM   6681  H31 BMIMB 123      28.937  23.406  14.277  1.00  0.00      B    H
ATOM   6682  H32 BMIMB 123      29.215  21.812  15.073  1.00  0.00      B    H
ATOM   6683  C4  BMIMB 123      33.785  25.174  14.667  1.00  0.00      B    C
ATOM   6684  H4  BMIMB 123      33.171  25.836  14.074  1.00  0.00      B    H
ATOM   6685  H41 BMIMB 123      34.608  24.856  14.044  1.00  0.00      B    H
ATOM   6686  C5  BMIMB 123      34.262  25.839  15.981  1.00  0.00      B    C
ATOM   6687  H5  BMIMB 123      35.133  26.443  15.742  1.00  0.00      B    H
ATOM   6688  H51 BMIMB 123      33.533  26.507  16.432  1.00  0.00      B    H
ATOM   6689  C51 BMIMB 123      34.560  24.825  17.060  1.00  0.00      B    C
ATOM   6690  H52 BMIMB 123      33.766  24.139  17.346  1.00  0.00      B    H
ATOM   6691  H53 BMIMB 123      35.411  24.217  16.766  1.00  0.00      B    H
ATOM   6692  C6  BMIMB 123      34.868  25.601  18.376  1.00  0.00      B    C
ATOM   6693  H6  BMIMB 123      34.026  26.107  18.833  1.00  0.00      B    H
ATOM   6694  H61 BMIMB 123      35.100  24.949  19.210  1.00  0.00      B    H
ATOM   6695  H62 BMIMB 123      35.595  26.398  18.267  1.00  0.00      B    H
ATOM   6706  N1  BMIMB 124      35.459  35.763  27.711  1.00  0.00      B    N
ATOM   6707  N11 BMIMB 124      35.534  34.119  26.295  1.00  0.00      B    N
ATOM   6708  C1  BMIMB 124      35.513  34.444  27.597  1.00  0.00      B    C
ATOM   6709  H1  BMIMB 124      35.444  33.883  28.505  1.00  0.00      B    H
ATOM   6710  C2  BMIMB 124      35.536  36.240  26.442  1.00  0.00      B    C
ATOM   6711  H2  BMIMB 124      35.589  37.292  26.267  1.00  0.00      B    H
ATOM   6712  C21 BMIMB 124      35.526  35.276  25.595  1.00  0.00      B    C
ATOM   6713  H21 BMIMB 124      35.589  35.357  24.532  1.00  0.00      B    H
ATOM   6714  C3  BMIMB 124      35.259  36.585  28.889  1.00  0.00      B    C
ATOM   6715  H3  BMIMB 124      34.434  37.260  28.717  1.00  0.00      B    H
ATOM   6716  H31 BMIMB 124      35.223  36.075  29.841  1.00  0.00      B    H
ATOM   6717  H32 BMIMB 124      36.229  37.043  29.008  1.00  0.00      B    H
ATOM   6718  C4  BMIMB 124      35.424  32.781  25.743  1.00  0.00      B    C
ATOM   6719  H4  BMIMB 124      35.171  32.803  24.693  1.00  0.00      B    H
ATOM   6720  H41 BMIMB 124      34.628  32.242  26.235  1.00  0.00      B    H
ATOM   6721  C5  BMIMB 124      36.776  32.121  26.005  1.00  0.00      B    C
ATOM   6722  H5  BMIMB 124      36.618  31.477  26.867  1.00  0.00      B    H
ATOM   6723  H51 BMIMB 124      36.943  31.360  25.247  1.00  0.00      B    H
ATOM   6724  C51 BMIMB 124      38.027  33.052  26.099  1.00  0.00      B    C
ATOM   6725  H52 BMIMB 124      37.916  33.680  25.219  1.00  0.00      B    H
ATOM   6726  H53 BMIMB 124      37.929  33.696  26.970  1.00  0.00      B    H
ATOM   6727  C6  BMIMB 124      39.252  32.281  26.204  1.00  0.00      B    C
ATOM   6728  H6  BMIMB 124      40.044  33.021  26.163  1.00  0.00      B    H
ATOM   6729  H61 BMIMB 124      39.504  31.793  27.139  1.00  0.00      B    H
ATOM   6730  H62 BMIMB 124      39.459  31.661  25.339  1.00  0.00      B    H
ATOM   6741  N1  BMIMB 125      33.451  28.573  22.364  1.00  0.00      B    N
ATOM   6742  N11 BMIMB 125      31.514  27.900  21.706  1.00  0.00      B    N
ATOM   6743  C1  BMIMB 125      32.534  28.688  21.472  1.00  0.00      B    C
ATOM   6744  H1  BMIMB 125      32.679  29.214  20.552  1.00  0.00      B    H
ATOM   6745  C2  BMIMB 125      33.027  27.585  23.217  1.00  0.00      B    C
ATOM   6746  H2  BMIMB 125      33.696  27.340  24.013  1.00  0.00      B    H
ATOM   6747  C21 BMIMB 125      31.832  27.199  22.880  1.00  0.00      B    C
ATOM   6748  H21 BMIMB 125      31.202  26.488  23.367  1.00  0.00      B    H
ATOM   6749  C3  BMIMB 125      34.718  29.269  22.487  1.00  0.00      B    C
ATOM   6750  H3  BMIMB 125      34.607  30.023  21.722  1.00  0.00      B    H
ATOM   6751  H31 BMIMB 125      34.732  29.697  23.478  1.00  0.00      B    H
ATOM   6752  H32 BMIMB 125      35.538  28.566  22.462  1.00  0.00      B    H
ATOM   6753  C4  BMIMB 125      30.313  27.892  20.773  1.00  0.00      B    C
ATOM   6754  H4  BMIMB 125      30.215  26.854  20.489  1.00  0.00      B    H
ATOM   6755  H41 BMIMB 125      30.649  28.330  19.845  1.00  0.00      B    H
ATOM   6756  C5  BMIMB 125      29.017  28.342  21.329  1.00  0.00      B    C
ATOM   6757  H5  BMIMB 125      28.357  28.439  20.471  1.00  0.00      B    H
ATOM   6758  H51 BMIMB 125      28.686  27.694  22.137  1.00  0.00      B    H
ATOM   6759  C51 BMIMB 125      29.161  29.697  22.020  1.00  0.00      B    C
ATOM   6760  H52 BMIMB 125      29.947  29.625  22.767  1.00  0.00      B    H
ATOM   6761  H53 BMIMB 125      29.351  30.479  21.289  1.00  0.00      B    H
ATOM   6762  C6  BMIMB 125      27.775  29.990  22.707  1.00  0.00      B    C
ATOM   6763  H6  BMIMB 125      27.717  30.955  23.197  1.00  0.00      B    H
ATOM   6764  H61 BMIMB 125      26.934  30.072  22.028  1.00  0.00      B    H
ATOM   6765  H62 BMIMB 125      27.549  29.210  23.425  1.00  0.00      B    H
ATOM   6776  N1  BMIMB 126       1.520   1.887   3.879  1.00  0.00      B    N
ATOM   6777  N11 BMIMB 126       3.347   1.054   3.104  1.00  0.00      B    N
ATOM   6778  C1  BMIMB 126       2.758   2.129   3.514  1.00  0.00      B    C
ATOM   6779  H1  BMIMB 126       3.280   3.040   3.714  1.00  0.00      B    H
ATOM   6780  C2  BMIMB 126       1.313   0.570   3.667  1.00  0.00      B    C
ATOM   6781  H2  BMIMB 126       0.332   0.198   3.865  1.00  0.00      B    H
ATOM   6782  C21 BMIMB 126       2.419   0.007   3.178  1.00  0.00      B    C
ATOM   6783  H21 BMIMB 126       2.592  -0.992   2.842  1.00  0.00      B    H
ATOM   6784  C3  BMIMB 126       0.652   2.779   4.640  1.00  0.00      B    C
ATOM   6785  H3  BMIMB 126      -0.360   2.727   4.268  1.00  0.00      B    H
ATOM   6786  H31 BMIMB 126       0.692   2.444   5.666  1.00  0.00      B    H
ATOM   6787  H32 BMIMB 126       1.003   3.800   4.677  1.00  0.00      B    H
ATOM   6788  C4  BMIMB 126       4.616   0.978   2.412  1.00  0.00      B    C
ATOM   6789  H4  BMIMB 126       4.910   1.962   2.077  1.00  0.00      B    H
ATOM   6790  H41 BMIMB 126       4.453   0.464   1.476  1.00  0.00      B    H
ATOM   6791  C5  BMIMB 126       5.711   0.404   3.263  1.00  0.00      B    C
ATOM   6792  H5  BMIMB 126       6.111   1.293   3.743  1.00  0.00      B    H
ATOM   6793  H51 BMIMB 126       5.241  -0.222   4.018  1.00  0.00      B    H
ATOM   6794  C51 BMIMB 126       6.874  -0.254   2.623  1.00  0.00      B    C
ATOM   6795  H52 BMIMB 126       6.584  -0.957   1.845  1.00  0.00      B    H
ATOM   6796  H53 BMIMB 126       7.398   0.496   2.037  1.00  0.00      B    H
ATOM   6797  C6  BMIMB 126       7.873  -0.919   3.647  1.00  0.00      B    C
ATOM   6798  H6  BMIMB 126       8.430  -0.193   4.228  1.00  0.00      B    H
ATOM   6799  H61 BMIMB 126       7.355  -1.526   4.381  1.00  0.00      B    H
ATOM   6800  H62 BMIMB 126       8.669  -1.531   3.240  1.00  0.00      B    H
ATOM   6811  N1  BMIMB 127      18.651  36.319  35.642  1.00  0.00      B    N
ATOM   6812  N11 BMIMB 127      20.416  37.448  34.971  1.00  0.00      B    N
ATOM   6813  C1  BMIMB 127      19.964  36.492  35.752  1.00  0.00      B    C
ATOM   6814  H1  BMIMB 127      20.555  35.744  36.236  1.00  0.00      B    H
ATOM   6815  C2  BMIMB 127      18.239  37.335  34.799  1.00  0.00      B    C
ATOM   6816  H2  BMIMB 127      17.267  37.554  34.414  1.00  0.00      B    H
ATOM   6817  C21 BMIMB 127      19.346  38.029  34.442  1.00  0.00      B    C
ATOM   6818  H21 BMIMB 127      19.412  38.921  33.859  1.00  0.00      B    H
ATOM   6819  C3  BMIMB 127      17.852  35.205  36.164  1.00  0.00      B    C
ATOM   6820  H3  BMIMB 127      18.566  34.488  36.541  1.00  0.00      B    H
ATOM   6821  H31 BMIMB 127      17.131  35.555  36.888  1.00  0.00      B    H
ATOM   6822  H32 BMIMB 127      17.325  34.848  35.291  1.00  0.00      B    H
ATOM   6823  C4  BMIMB 127      21.836  37.832  34.755  1.00  0.00      B    C
ATOM   6824  H4  BMIMB 127      22.294  37.958  35.724  1.00  0.00      B    H
ATOM   6825  H41 BMIMB 127      21.744  38.818  34.323  1.00  0.00      B    H
ATOM   6826  C5  BMIMB 127      22.540  36.957  33.556  1.00  0.00      B    C
ATOM   6827  H5  BMIMB 127      23.593  37.208  33.458  1.00  0.00      B    H
ATOM   6828  H51 BMIMB 127      22.590  35.915  33.859  1.00  0.00      B    H
ATOM   6829  C51 BMIMB 127      21.857  37.109  32.203  1.00  0.00      B    C
ATOM   6830  H52 BMIMB 127      20.809  36.908  32.411  1.00  0.00      B    H
ATOM   6831  H53 BMIMB 127      21.931  38.136  31.853  1.00  0.00      B    H
ATOM   6832  C6  BMIMB 127      22.449  36.209  31.088  1.00  0.00      B    C
ATOM   6833  H6  BMIMB 127      23.524  36.127  31.197  1.00  0.00      B    H
ATOM   6834  H61 BMIMB 127      22.011  35.218  31.122  1.00  0.00      B    H
ATOM   6835  H62 BMIMB 127      22.233  36.642  30.118  1.00  0.00      B    H
ATOM   6846  N1  BMIMB 128      33.027  16.493  16.169  1.00  0.00      B    N
ATOM   6847  N11 BMIMB 128      33.621  18.374  16.882  1.00  0.00      B    N
ATOM   6848  C1  BMIMB 128      33.816  17.527  15.906  1.00  0.00      B    C
ATOM   6849  H1  BMIMB 128      34.471  17.616  15.066  1.00  0.00      B    H
ATOM   6850  C2  BMIMB 128      32.371  16.698  17.383  1.00  0.00      B    C
ATOM   6851  H2  BMIMB 128      31.847  15.882  17.832  1.00  0.00      B    H
ATOM   6852  C21 BMIMB 128      32.668  17.915  17.792  1.00  0.00      B    C
ATOM   6853  H21 BMIMB 128      32.318  18.339  18.708  1.00  0.00      B    H
ATOM   6854  C3  BMIMB 128      32.977  15.249  15.440  1.00  0.00      B    C
ATOM   6855  H3  BMIMB 128      32.538  14.492  16.073  1.00  0.00      B    H
ATOM   6856  H31 BMIMB 128      32.358  15.468  14.583  1.00  0.00      B    H
ATOM   6857  H32 BMIMB 128      33.936  14.854  15.138  1.00  0.00      B    H
ATOM   6858  C4  BMIMB 128      34.122  19.778  16.864  1.00  0.00      B    C
ATOM   6859  H4  BMIMB 128      33.320  20.452  17.124  1.00  0.00      B    H
ATOM   6860  H41 BMIMB 128      34.489  20.104  15.902  1.00  0.00      B    H
ATOM   6861  C5  BMIMB 128      35.263  20.004  17.955  1.00  0.00      B    C
ATOM   6862  H5  BMIMB 128      35.054  19.386  18.824  1.00  0.00      B    H
ATOM   6863  H51 BMIMB 128      36.201  19.698  17.498  1.00  0.00      B    H
ATOM   6864  C51 BMIMB 128      35.466  21.482  18.400  1.00  0.00      B    C
ATOM   6865  H52 BMIMB 128      36.498  21.685  18.673  1.00  0.00      B    H
ATOM   6866  H53 BMIMB 128      35.120  22.064  17.549  1.00  0.00      B    H
ATOM   6867  C6  BMIMB 128      34.716  21.861  19.748  1.00  0.00      B    C
ATOM   6868  H6  BMIMB 128      35.242  22.609  20.330  1.00  0.00      B    H
ATOM   6869  H61 BMIMB 128      33.683  22.176  19.646  1.00  0.00      B    H
ATOM   6870  H62 BMIMB 128      34.565  20.986  20.370  1.00  0.00      B    H
ATOM   6881  N1  BMIMB 129      25.021  43.536  10.696  1.00  0.00      B    N
ATOM   6882  N11 BMIMB 129      25.955  43.988   8.845  1.00  0.00      B    N
ATOM   6883  C1  BMIMB 129      25.283  44.539   9.836  1.00  0.00      B    C
ATOM   6884  H1  BMIMB 129      24.862  45.517   9.938  1.00  0.00      B    H
ATOM   6885  C2  BMIMB 129      25.748  42.444  10.376  1.00  0.00      B    C
ATOM   6886  H2  BMIMB 129      25.743  41.529  10.926  1.00  0.00      B    H
ATOM   6887  C21 BMIMB 129      26.181  42.687   9.170  1.00  0.00      B    C
ATOM   6888  H21 BMIMB 129      26.758  41.988   8.605  1.00  0.00      B    H
ATOM   6889  C3  BMIMB 129      24.489  43.747  12.023  1.00  0.00      B    C
ATOM   6890  H3  BMIMB 129      23.810  44.572  11.868  1.00  0.00      B    H
ATOM   6891  H31 BMIMB 129      23.919  42.868  12.286  1.00  0.00      B    H
ATOM   6892  H32 BMIMB 129      25.244  44.008  12.749  1.00  0.00      B    H
ATOM   6893  C4  BMIMB 129      26.382  44.666   7.627  1.00  0.00      B    C
ATOM   6894  H4  BMIMB 129      27.157  44.015   7.250  1.00  0.00      B    H
ATOM   6895  H41 BMIMB 129      26.773  45.626   7.930  1.00  0.00      B    H
ATOM   6896  C5  BMIMB 129      25.377  44.680   6.493  1.00  0.00      B    C
ATOM   6897  H5  BMIMB 129      25.942  44.700   5.564  1.00  0.00      B    H
ATOM   6898  H51 BMIMB 129      24.778  43.775   6.428  1.00  0.00      B    H
ATOM   6899  C51 BMIMB 129      24.456  45.919   6.529  1.00  0.00      B    C
ATOM   6900  H52 BMIMB 129      23.857  45.916   7.436  1.00  0.00      B    H
ATOM   6901  H53 BMIMB 129      24.973  46.870   6.428  1.00  0.00      B    H
ATOM   6902  C6  BMIMB 129      23.456  45.823   5.386  1.00  0.00      B    C
ATOM   6903  H6  BMIMB 129      23.870  46.006   4.401  1.00  0.00      B    H
ATOM   6904  H61 BMIMB 129      22.977  44.865   5.221  1.00  0.00      B    H
ATOM   6905  H62 BMIMB 129      22.719  46.615   5.459  1.00  0.00      B    H
ATOM   6916  N1  BMIMB 130       0.632   1.382  17.313  1.00  0.00      B    N
ATOM   6917  N11 BMIMB 130       0.288   2.225  19.210  1.00  0.00      B    N
ATOM   6918  C1  BMIMB 130       0.651   1.150  18.616  1.00  0.00      B    C
ATOM   6919  H1  BMIMB 130       1.020   0.284  19.123  1.00  0.00      B    H
ATOM   6920  C2  BMIMB 130      -0.006   2.593  17.092  1.00  0.00      B    C
ATOM   6921  H2  BMIMB 130      -0.210   3.004  16.127  1.00  0.00      B    H
ATOM   6922  C21 BMIMB 130      -0.183   3.169  18.219  1.00  0.00      B    C
ATOM   6923  H21 BMIMB 130      -0.633   4.078  18.553  1.00  0.00      B    H
ATOM   6924  C3  BMIMB 130       1.155   0.499  16.269  1.00  0.00      B    C
ATOM   6925  H3  BMIMB 130       0.466  -0.279  15.976  1.00  0.00      B    H
ATOM   6926  H31 BMIMB 130       1.311   1.096  15.383  1.00  0.00      B    H
ATOM   6927  H32 BMIMB 130       2.065   0.106  16.698  1.00  0.00      B    H
ATOM   6928  C4  BMIMB 130       0.144   2.344  20.693  1.00  0.00      B    C
ATOM   6929  H4  BMIMB 130       0.468   1.402  21.109  1.00  0.00      B    H
ATOM   6930  H41 BMIMB 130      -0.915   2.484  20.847  1.00  0.00      B    H
ATOM   6931  C5  BMIMB 130       0.877   3.589  21.150  1.00  0.00      B    C
ATOM   6932  H5  BMIMB 130       1.919   3.494  20.855  1.00  0.00      B    H
ATOM   6933  H51 BMIMB 130       0.521   4.401  20.521  1.00  0.00      B    H
ATOM   6934  C51 BMIMB 130       0.619   4.069  22.570  1.00  0.00      B    C
ATOM   6935  H52 BMIMB 130      -0.416   3.916  22.865  1.00  0.00      B    H
ATOM   6936  H53 BMIMB 130       1.261   3.377  23.109  1.00  0.00      B    H
ATOM   6937  C6  BMIMB 130       1.070   5.522  22.863  1.00  0.00      B    C
ATOM   6938  H6  BMIMB 130       0.625   6.320  22.280  1.00  0.00      B    H
ATOM   6939  H61 BMIMB 130       0.886   5.629  23.926  1.00  0.00      B    H
ATOM   6940  H62 BMIMB 130       2.136   5.632  22.702  1.00  0.00      B    H
ATOM   6951  N1  BMIMB 131      10.840  27.601  11.524  1.00  0.00      B    N
ATOM   6952  N11 BMIMB 131      10.326  28.049   9.542  1.00  0.00      B    N
ATOM   6953  C1  BMIMB 131      10.658  28.565  10.675  1.00  0.00      B    C
ATOM   6954  H1  BMIMB 131      10.823  29.601  10.881  1.00  0.00      B    H
ATOM   6955  C2  BMIMB 131      10.366  26.447  11.009  1.00  0.00      B    C
ATOM   6956  H2  BMIMB 131      10.240  25.592  11.637  1.00  0.00      B    H
ATOM   6957  C21 BMIMB 131       9.995  26.723   9.795  1.00  0.00      B    C
ATOM   6958  H21 BMIMB 131       9.569  26.026   9.106  1.00  0.00      B    H
ATOM   6959  C3  BMIMB 131      10.987  27.764  12.947  1.00  0.00      B    C
ATOM   6960  H3  BMIMB 131      11.794  27.145  13.311  1.00  0.00      B    H
ATOM   6961  H31 BMIMB 131      11.168  28.814  13.124  1.00  0.00      B    H
ATOM   6962  H32 BMIMB 131      10.175  27.462  13.592  1.00  0.00      B    H
ATOM   6963  C4  BMIMB 131       9.804  28.834   8.410  1.00  0.00      B    C
ATOM   6964  H4  BMIMB 131       9.880  29.874   8.692  1.00  0.00      B    H
ATOM   6965  H41 BMIMB 131       8.788  28.491   8.280  1.00  0.00      B    H
ATOM   6966  C5  BMIMB 131      10.580  28.733   7.098  1.00  0.00      B    C
ATOM   6967  H5  BMIMB 131      10.367  27.778   6.623  1.00  0.00      B    H
ATOM   6968  H51 BMIMB 131      10.208  29.524   6.453  1.00  0.00      B    H
ATOM   6969  C51 BMIMB 131      12.077  28.881   7.253  1.00  0.00      B    C
ATOM   6970  H52 BMIMB 131      12.283  29.776   7.835  1.00  0.00      B    H
ATOM   6971  H53 BMIMB 131      12.441  27.968   7.717  1.00  0.00      B    H
ATOM   6972  C6  BMIMB 131      12.744  29.149   5.864  1.00  0.00      B    C
ATOM   6973  H6  BMIMB 131      12.554  28.374   5.130  1.00  0.00      B    H
ATOM   6974  H61 BMIMB 131      12.479  30.089   5.392  1.00  0.00      B    H
ATOM   6975  H62 BMIMB 131      13.811  29.252   6.023  1.00  0.00      B    H
ATOM   6986  N1  BMIMB 132      37.727  30.207  31.121  1.00  0.00      B    N
ATOM   6987  N11 BMIMB 132      39.268  30.845  32.465  1.00  0.00      B    N
ATOM   6988  C1  BMIMB 132      38.878  30.841  31.207  1.00  0.00      B    C
ATOM   6989  H1  BMIMB 132      39.361  31.345  30.398  1.00  0.00      B    H
ATOM   6990  C2  BMIMB 132      37.520  29.715  32.349  1.00  0.00      B    C
ATOM   6991  H2  BMIMB 132      36.601  29.215  32.564  1.00  0.00      B    H
ATOM   6992  C21 BMIMB 132      38.383  30.174  33.200  1.00  0.00      B    C
ATOM   6993  H21 BMIMB 132      38.519  30.007  34.246  1.00  0.00      B    H
ATOM   6994  C3  BMIMB 132      36.825  30.194  29.930  1.00  0.00      B    C
ATOM   6995  H3  BMIMB 132      36.496  29.205  29.644  1.00  0.00      B    H
ATOM   6996  H31 BMIMB 132      35.919  30.766  30.062  1.00  0.00      B    H
ATOM   6997  H32 BMIMB 132      37.392  30.554  29.084  1.00  0.00      B    H
ATOM   6998  C4  BMIMB 132      40.432  31.542  33.053  1.00  0.00      B    C
ATOM   6999  H4  BMIMB 132      40.312  31.280  34.094  1.00  0.00      B    H
ATOM   7000  H41 BMIMB 132      40.320  32.600  32.870  1.00  0.00      B    H
ATOM   7001  C5  BMIMB 132      41.757  30.980  32.693  1.00  0.00      B    C
ATOM   7002  H5  BMIMB 132      41.636  29.902  32.761  1.00  0.00      B    H
ATOM   7003  H51 BMIMB 132      41.972  31.368  31.700  1.00  0.00      B    H
ATOM   7004  C51 BMIMB 132      42.792  31.448  33.677  1.00  0.00      B    C
ATOM   7005  H52 BMIMB 132      42.819  32.534  33.681  1.00  0.00      B    H
ATOM   7006  H53 BMIMB 132      42.465  31.254  34.695  1.00  0.00      B    H
ATOM   7007  C6  BMIMB 132      44.154  30.889  33.264  1.00  0.00      B    C
ATOM   7008  H6  BMIMB 132      44.922  31.279  33.922  1.00  0.00      B    H
ATOM   7009  H61 BMIMB 132      44.154  29.828  33.489  1.00  0.00      B    H
ATOM   7010  H62 BMIMB 132      44.372  31.154  32.236  1.00  0.00      B    H
ATOM   7021  N1  BMIMB 133      41.885  34.581  22.430  1.00  0.00      B    N
ATOM   7022  N11 BMIMB 133      43.101  34.264  20.725  1.00  0.00      B    N
ATOM   7023  C1  BMIMB 133      43.110  34.467  22.019  1.00  0.00      B    C
ATOM   7024  H1  BMIMB 133      44.031  34.647  22.531  1.00  0.00      B    H
ATOM   7025  C2  BMIMB 133      41.021  34.387  21.361  1.00  0.00      B    C
ATOM   7026  H2  BMIMB 133      39.961  34.419  21.489  1.00  0.00      B    H
ATOM   7027  C21 BMIMB 133      41.828  34.275  20.309  1.00  0.00      B    C
ATOM   7028  H21 BMIMB 133      41.590  34.093  19.284  1.00  0.00      B    H
ATOM   7029  C3  BMIMB 133      41.472  34.926  23.790  1.00  0.00      B    C
ATOM   7030  H3  BMIMB 133      40.669  35.647  23.744  1.00  0.00      B    H
ATOM   7031  H31 BMIMB 133      41.120  34.036  24.291  1.00  0.00      B    H
ATOM   7032  H32 BMIMB 133      42.233  35.330  24.442  1.00  0.00      B    H
ATOM   7033  C4  BMIMB 133      44.290  33.977  19.915  1.00  0.00      B    C
ATOM   7034  H4  BMIMB 133      43.856  33.897  18.929  1.00  0.00      B    H
ATOM   7035  H41 BMIMB 133      44.682  33.015  20.210  1.00  0.00      B    H
ATOM   7036  C5  BMIMB 133      45.364  35.070  19.897  1.00  0.00      B    C
ATOM   7037  H5  BMIMB 133      44.744  35.959  19.810  1.00  0.00      B    H
ATOM   7038  H51 BMIMB 133      45.885  35.150  20.847  1.00  0.00      B    H
ATOM   7039  C51 BMIMB 133      46.401  35.086  18.739  1.00  0.00      B    C
ATOM   7040  H52 BMIMB 133      46.976  34.164  18.738  1.00  0.00      B    H
ATOM   7041  H53 BMIMB 133      46.033  35.207  17.723  1.00  0.00      B    H
ATOM   7042  C6  BMIMB 133      47.423  36.189  19.006  1.00  0.00      B    C
ATOM   7043  H6  BMIMB 133      46.975  37.175  19.046  1.00  0.00      B    H
ATOM   7044  H61 BMIMB 133      48.004  35.970  19.895  1.00  0.00      B    H
ATOM   7045  H62 BMIMB 133      48.173  36.206  18.224  1.00  0.00      B    H
ATOM   7056  N1  BMIMB 134       7.533   5.465  19.041  1.00  0.00      B    N
ATOM   7057  N11 BMIMB 134       6.105   5.351  20.646  1.00  0.00      B    N
ATOM   7058  C1  BMIMB 134       6.918   4.657  19.892  1.00  0.00      B    C
ATOM   7059  H1  BMIMB 134       6.930   3.609  19.685  1.00  0.00      B    H
ATOM   7060  C2  BMIMB 134       7.245   6.775  19.373  1.00  0.00      B    C
ATOM   7061  H2  BMIMB 134       7.547   7.661  18.860  1.00  0.00      B    H
ATOM   7062  C21 BMIMB 134       6.337   6.673  20.408  1.00  0.00      B    C
ATOM   7063  H21 BMIMB 134       5.861   7.504  20.881  1.00  0.00      B    H
ATOM   7064  C3  BMIMB 134       8.026   5.023  17.682  1.00  0.00      B    C
ATOM   7065  H3  BMIMB 134       9.056   5.209  17.419  1.00  0.00      B    H
ATOM   7066  H31 BMIMB 134       7.844   3.960  17.635  1.00  0.00      B    H
ATOM   7067  H32 BMIMB 134       7.420   5.469  16.907  1.00  0.00      B    H
ATOM   7068  C4  BMIMB 134       5.078   4.813  21.657  1.00  0.00      B    C
ATOM   7069  H4  BMIMB 134       5.001   3.745  21.520  1.00  0.00      B    H
ATOM   7070  H41 BMIMB 134       4.107   5.152  21.330  1.00  0.00      B    H
ATOM   7071  C5  BMIMB 134       5.357   5.285  23.112  1.00  0.00      B    C
ATOM   7072  H5  BMIMB 134       5.117   6.343  23.176  1.00  0.00      B    H
ATOM   7073  H51 BMIMB 134       4.834   4.725  23.883  1.00  0.00      B    H
ATOM   7074  C51 BMIMB 134       6.858   5.142  23.347  1.00  0.00      B    C
ATOM   7075  H52 BMIMB 134       7.081   4.123  23.041  1.00  0.00      B    H
ATOM   7076  H53 BMIMB 134       7.381   5.854  22.713  1.00  0.00      B    H
ATOM   7077  C6  BMIMB 134       7.366   5.322  24.787  1.00  0.00      B    C
ATOM   7078  H6  BMIMB 134       6.911   4.706  25.555  1.00  0.00      B    H
ATOM   7079  H61 BMIMB 134       8.435   5.350  24.609  1.00  0.00      B    H
ATOM   7080  H62 BMIMB 134       7.050   6.292  25.155  1.00  0.00      B    H
ATOM   7091  N1  BMIMB 135      24.353  16.875  22.140  1.00  0.00      B    N
ATOM   7092  N11 BMIMB 135      26.285  17.636  21.264  1.00  0.00      B    N
ATOM   7093  C1  BMIMB 135      25.002  17.309  21.052  1.00  0.00      B    C
ATOM   7094  H1  BMIMB 135      24.439  17.414  20.149  1.00  0.00      B    H
ATOM   7095  C2  BMIMB 135      25.249  16.882  23.177  1.00  0.00      B    C
ATOM   7096  H2  BMIMB 135      25.123  16.466  24.152  1.00  0.00      B    H
ATOM   7097  C21 BMIMB 135      26.451  17.398  22.638  1.00  0.00      B    C
ATOM   7098  H21 BMIMB 135      27.336  17.721  23.141  1.00  0.00      B    H
ATOM   7099  C3  BMIMB 135      22.970  16.341  22.096  1.00  0.00      B    C
ATOM   7100  H3  BMIMB 135      22.532  16.264  23.080  1.00  0.00      B    H
ATOM   7101  H31 BMIMB 135      22.324  16.936  21.469  1.00  0.00      B    H
ATOM   7102  H32 BMIMB 135      22.988  15.341  21.690  1.00  0.00      B    H
ATOM   7103  C4  BMIMB 135      27.243  18.325  20.322  1.00  0.00      B    C
ATOM   7104  H4  BMIMB 135      27.644  17.527  19.714  1.00  0.00      B    H
ATOM   7105  H41 BMIMB 135      27.993  18.802  20.935  1.00  0.00      B    H
ATOM   7106  C5  BMIMB 135      26.485  19.436  19.465  1.00  0.00      B    C
ATOM   7107  H5  BMIMB 135      27.155  19.868  18.726  1.00  0.00      B    H
ATOM   7108  H51 BMIMB 135      25.652  18.872  19.054  1.00  0.00      B    H
ATOM   7109  C51 BMIMB 135      26.063  20.673  20.266  1.00  0.00      B    C
ATOM   7110  H52 BMIMB 135      25.185  20.366  20.830  1.00  0.00      B    H
ATOM   7111  H53 BMIMB 135      26.967  21.002  20.771  1.00  0.00      B    H
ATOM   7112  C6  BMIMB 135      25.540  21.779  19.292  1.00  0.00      B    C
ATOM   7113  H6  BMIMB 135      24.584  21.516  18.852  1.00  0.00      B    H
ATOM   7114  H61 BMIMB 135      25.434  22.741  19.779  1.00  0.00      B    H
ATOM   7115  H62 BMIMB 135      26.150  21.769  18.396  1.00  0.00      B    H
ATOM   7126  N1  BMIMB 136       3.105  41.051  22.867  1.00  0.00      B    N
ATOM   7127  N11 BMIMB 136       1.622  39.539  22.757  1.00  0.00      B    N
ATOM   7128  C1  BMIMB 136       1.855  40.807  23.034  1.00  0.00      B    C
ATOM   7129  H1  BMIMB 136       1.156  41.589  23.244  1.00  0.00      B    H
ATOM   7130  C2  BMIMB 136       3.757  39.832  22.718  1.00  0.00      B    C
ATOM   7131  H2  BMIMB 136       4.810  39.710  22.849  1.00  0.00      B    H
ATOM   7132  C21 BMIMB 136       2.839  38.933  22.499  1.00  0.00      B    C
ATOM   7133  H21 BMIMB 136       2.938  37.881  22.343  1.00  0.00      B    H
ATOM   7134  C3  BMIMB 136       3.722  42.350  22.857  1.00  0.00      B    C
ATOM   7135  H3  BMIMB 136       2.931  43.073  22.996  1.00  0.00      B    H
ATOM   7136  H31 BMIMB 136       4.442  42.421  23.658  1.00  0.00      B    H
ATOM   7137  H32 BMIMB 136       4.017  42.459  21.823  1.00  0.00      B    H
ATOM   7138  C4  BMIMB 136       0.296  38.857  22.899  1.00  0.00      B    C
ATOM   7139  H4  BMIMB 136       0.239  38.275  21.991  1.00  0.00      B    H
ATOM   7140  H41 BMIMB 136      -0.475  39.605  22.782  1.00  0.00      B    H
ATOM   7141  C5  BMIMB 136       0.040  37.911  24.122  1.00  0.00      B    C
ATOM   7142  H5  BMIMB 136      -0.589  37.128  23.708  1.00  0.00      B    H
ATOM   7143  H51 BMIMB 136       1.022  37.559  24.428  1.00  0.00      B    H
ATOM   7144  C51 BMIMB 136      -0.687  38.517  25.267  1.00  0.00      B    C
ATOM   7145  H52 BMIMB 136      -0.777  37.864  26.131  1.00  0.00      B    H
ATOM   7146  H53 BMIMB 136      -0.075  39.362  25.572  1.00  0.00      B    H
ATOM   7147  C6  BMIMB 136      -2.079  39.048  24.968  1.00  0.00      B    C
ATOM   7148  H6  BMIMB 136      -2.723  38.487  24.300  1.00  0.00      B    H
ATOM   7149  H61 BMIMB 136      -2.614  39.120  25.907  1.00  0.00      B    H
ATOM   7150  H62 BMIMB 136      -1.903  40.011  24.502  1.00  0.00      B    H
ATOM   7161  N1  BMIMB 137       9.515  16.965   0.968  1.00  0.00      B    N
ATOM   7162  N11 BMIMB 137      11.071  17.711  -0.351  1.00  0.00      B    N
ATOM   7163  C1  BMIMB 137       9.837  17.916   0.133  1.00  0.00      B    C
ATOM   7164  H1  BMIMB 137       9.172  18.693  -0.178  1.00  0.00      B    H
ATOM   7165  C2  BMIMB 137      10.573  16.020   1.020  1.00  0.00      B    C
ATOM   7166  H2  BMIMB 137      10.567  15.071   1.509  1.00  0.00      B    H
ATOM   7167  C21 BMIMB 137      11.485  16.518   0.163  1.00  0.00      B    C
ATOM   7168  H21 BMIMB 137      12.336  15.922  -0.081  1.00  0.00      B    H
ATOM   7169  C3  BMIMB 137       8.211  16.833   1.677  1.00  0.00      B    C
ATOM   7170  H3  BMIMB 137       7.769  15.883   1.413  1.00  0.00      B    H
ATOM   7171  H31 BMIMB 137       8.415  17.009   2.723  1.00  0.00      B    H
ATOM   7172  H32 BMIMB 137       7.626  17.609   1.206  1.00  0.00      B    H
ATOM   7173  C4  BMIMB 137      11.675  18.390  -1.445  1.00  0.00      B    C
ATOM   7174  H4  BMIMB 137      10.830  18.684  -2.049  1.00  0.00      B    H
ATOM   7175  H41 BMIMB 137      12.190  17.527  -1.839  1.00  0.00      B    H
ATOM   7176  C5  BMIMB 137      12.599  19.561  -1.101  1.00  0.00      B    C
ATOM   7177  H5  BMIMB 137      13.426  19.594  -1.805  1.00  0.00      B    H
ATOM   7178  H51 BMIMB 137      12.040  20.493  -1.125  1.00  0.00      B    H
ATOM   7179  C51 BMIMB 137      13.123  19.496   0.341  1.00  0.00      B    C
ATOM   7180  H52 BMIMB 137      12.436  19.806   1.125  1.00  0.00      B    H
ATOM   7181  H53 BMIMB 137      13.514  18.532   0.655  1.00  0.00      B    H
ATOM   7182  C6  BMIMB 137      14.238  20.495   0.472  1.00  0.00      B    C
ATOM   7183  H6  BMIMB 137      14.003  21.465   0.048  1.00  0.00      B    H
ATOM   7184  H61 BMIMB 137      14.424  20.615   1.533  1.00  0.00      B    H
ATOM   7185  H62 BMIMB 137      15.136  20.125  -0.008  1.00  0.00      B    H
ATOM   7196  N1  BMIMB 138      29.426   3.561   9.716  1.00  0.00      B    N
ATOM   7197  N11 BMIMB 138      28.802   4.750  11.368  1.00  0.00      B    N
ATOM   7198  C1  BMIMB 138      29.171   3.536  10.984  1.00  0.00      B    C
ATOM   7199  H1  BMIMB 138      29.259   2.653  11.580  1.00  0.00      B    H
ATOM   7200  C2  BMIMB 138      29.174   4.829   9.205  1.00  0.00      B    C
ATOM   7201  H2  BMIMB 138      29.156   5.109   8.175  1.00  0.00      B    H
ATOM   7202  C21 BMIMB 138      28.749   5.583  10.239  1.00  0.00      B    C
ATOM   7203  H21 BMIMB 138      28.274   6.529  10.093  1.00  0.00      B    H
ATOM   7204  C3  BMIMB 138      29.947   2.472   8.847  1.00  0.00      B    C
ATOM   7205  H3  BMIMB 138      30.113   1.644   9.520  1.00  0.00      B    H
ATOM   7206  H31 BMIMB 138      29.256   2.186   8.068  1.00  0.00      B    H
ATOM   7207  H32 BMIMB 138      30.902   2.784   8.451  1.00  0.00      B    H
ATOM   7208  C4  BMIMB 138      28.308   5.141  12.721  1.00  0.00      B    C
ATOM   7209  H4  BMIMB 138      28.311   4.169  13.191  1.00  0.00      B    H
ATOM   7210  H41 BMIMB 138      27.332   5.475  12.402  1.00  0.00      B    H
ATOM   7211  C5  BMIMB 138      29.230   6.201  13.393  1.00  0.00      B    C
ATOM   7212  H5  BMIMB 138      28.867   7.172  13.067  1.00  0.00      B    H
ATOM   7213  H51 BMIMB 138      29.312   6.123  14.474  1.00  0.00      B    H
ATOM   7214  C51 BMIMB 138      30.673   6.073  13.012  1.00  0.00      B    C
ATOM   7215  H52 BMIMB 138      30.952   5.047  13.240  1.00  0.00      B    H
ATOM   7216  H53 BMIMB 138      30.812   6.196  11.941  1.00  0.00      B    H
ATOM   7217  C6  BMIMB 138      31.664   7.144  13.533  1.00  0.00      B    C
ATOM   7218  H6  BMIMB 138      31.579   8.004  12.879  1.00  0.00      B    H
ATOM   7219  H61 BMIMB 138      31.571   7.395  14.583  1.00  0.00      B    H
ATOM   7220  H62 BMIMB 138      32.669   6.739  13.496  1.00  0.00      B    H
ATOM   7231  N1  BMIMB 139       6.404  10.241  17.839  1.00  0.00      B    N
ATOM   7232  N11 BMIMB 139       4.915   8.827  18.337  1.00  0.00      B    N
ATOM   7233  C1  BMIMB 139       5.461   9.989  18.638  1.00  0.00      B    C
ATOM   7234  H1  BMIMB 139       5.286  10.623  19.481  1.00  0.00      B    H
ATOM   7235  C2  BMIMB 139       6.477   9.241  16.845  1.00  0.00      B    C
ATOM   7236  H2  BMIMB 139       7.187   9.374  16.058  1.00  0.00      B    H
ATOM   7237  C21 BMIMB 139       5.555   8.339  17.173  1.00  0.00      B    C
ATOM   7238  H21 BMIMB 139       5.193   7.415  16.779  1.00  0.00      B    H
ATOM   7239  C3  BMIMB 139       7.218  11.459  17.960  1.00  0.00      B    C
ATOM   7240  H3  BMIMB 139       6.805  11.915  18.848  1.00  0.00      B    H
ATOM   7241  H31 BMIMB 139       8.259  11.260  18.170  1.00  0.00      B    H
ATOM   7242  H32 BMIMB 139       7.115  12.193  17.175  1.00  0.00      B    H
[truncated: 249,566 more chars]
