# Supplementary material for: Ion and Solvent Modulation of Ferrocene and Decamethylferrocene Oxidation Potentials in Organic Electrolytes as Predicted by Molecular Dynamics Simulations
Source: J Phys Chem B. 2025 Feb 11;129(7):2067–81. doi: 10.1021/acs.jpcb.4c08321 (PMC11848929; doi:10.1021/acs.jpcb.4c08321)
Supplement: Supplementary file 2 — jp4c08321_si_002.zip [file jp4c08321_si_002.zip › simulation_files/pdb_files/DMFc_BMIMBF4_0220_ACN_0200.pdb]

TITLE     MDANALYSIS FRAME 0: Created by PDBWriter
CRYST1   44.365   44.365   44.365  90.00  90.00  90.00 P 1           1
ATOM      1  CT  ACN A   1      14.044  31.532   8.387  1.00  0.00      A    C
ATOM      2  CZ  ACN A   1      14.802  31.251   9.652  1.00  0.00      A    C
ATOM      3  NZ  ACN A   1      15.431  31.087  10.613  1.00  0.00      A    N
ATOM      4  HZ  ACN A   1      13.974  30.656   7.748  1.00  0.00      A    H
ATOM      5  HZ1 ACN A   1      14.726  32.186   7.849  1.00  0.00      A    H
ATOM      6  HZ2 ACN A   1      13.117  32.016   8.682  1.00  0.00      A    H
ATOM      7  CT  ACN A   2      10.112  23.235  17.928  1.00  0.00      A    C
ATOM      8  CZ  ACN A   2      10.868  22.752  16.748  1.00  0.00      A    C
ATOM      9  NZ  ACN A   2      11.518  22.353  15.871  1.00  0.00      A    N
ATOM     10  HZ  ACN A   2       9.213  22.625  17.962  1.00  0.00      A    H
ATOM     11  HZ1 ACN A   2       9.803  24.277  17.931  1.00  0.00      A    H
ATOM     12  HZ2 ACN A   2      10.723  23.111  18.819  1.00  0.00      A    H
ATOM     13  CT  ACN A   3      28.678   7.903  23.003  1.00  0.00      A    C
ATOM     14  CZ  ACN A   3      28.556   7.388  21.619  1.00  0.00      A    C
ATOM     15  NZ  ACN A   3      28.420   6.921  20.536  1.00  0.00      A    N
ATOM     16  HZ  ACN A   3      29.602   8.461  23.130  1.00  0.00      A    H
ATOM     17  HZ1 ACN A   3      28.819   6.997  23.587  1.00  0.00      A    H
ATOM     18  HZ2 ACN A   3      27.883   8.590  23.281  1.00  0.00      A    H
ATOM     19  CT  ACN A   4      43.993  42.032  22.542  1.00  0.00      A    C
ATOM     20  CZ  ACN A   4      43.328  41.099  21.749  1.00  0.00      A    C
ATOM     21  NZ  ACN A   4      42.764  40.348  21.047  1.00  0.00      A    N
ATOM     22  HZ  ACN A   4      43.199  42.683  22.898  1.00  0.00      A    H
ATOM     23  HZ1 ACN A   4      44.722  42.638  22.009  1.00  0.00      A    H
ATOM     24  HZ2 ACN A   4      44.490  41.396  23.270  1.00  0.00      A    H
ATOM     25  CT  ACN A   5      43.218  35.506   3.134  1.00  0.00      A    C
ATOM     26  CZ  ACN A   5      43.024  35.540   4.608  1.00  0.00      A    C
ATOM     27  NZ  ACN A   5      42.837  35.684   5.743  1.00  0.00      A    N
ATOM     28  HZ  ACN A   5      42.431  34.816   2.839  1.00  0.00      A    H
ATOM     29  HZ1 ACN A   5      44.263  35.263   2.958  1.00  0.00      A    H
ATOM     30  HZ2 ACN A   5      43.014  36.536   2.856  1.00  0.00      A    H
ATOM     31  CT  ACN A   6      12.986   3.836  33.383  1.00  0.00      A    C
ATOM     32  CZ  ACN A   6      14.087   4.430  32.707  1.00  0.00      A    C
ATOM     33  NZ  ACN A   6      14.969   4.928  32.187  1.00  0.00      A    N
ATOM     34  HZ  ACN A   6      12.335   4.659  33.666  1.00  0.00      A    H
ATOM     35  HZ1 ACN A   6      13.313   3.178  34.184  1.00  0.00      A    H
ATOM     36  HZ2 ACN A   6      12.446   3.246  32.647  1.00  0.00      A    H
ATOM     37  CT  ACN A   7      24.632   5.975   2.583  1.00  0.00      A    C
ATOM     38  CZ  ACN A   7      23.867   5.528   3.703  1.00  0.00      A    C
ATOM     39  NZ  ACN A   7      23.244   5.194   4.602  1.00  0.00      A    N
ATOM     40  HZ  ACN A   7      25.538   6.462   2.935  1.00  0.00      A    H
ATOM     41  HZ1 ACN A   7      24.046   6.732   2.069  1.00  0.00      A    H
ATOM     42  HZ2 ACN A   7      24.808   5.109   1.949  1.00  0.00      A    H
ATOM     43  CT  ACN A   8      34.835  43.557  12.705  1.00  0.00      A    C
ATOM     44  CZ  ACN A   8      35.731  42.541  12.131  1.00  0.00      A    C
ATOM     45  NZ  ACN A   8      36.454  41.767  11.686  1.00  0.00      A    N
ATOM     46  HZ  ACN A   8      35.213  44.566  12.557  1.00  0.00      A    H
ATOM     47  HZ1 ACN A   8      34.878  43.316  13.764  1.00  0.00      A    H
ATOM     48  HZ2 ACN A   8      33.899  43.285  12.225  1.00  0.00      A    H
ATOM     49  CT  ACN A   9      39.557  37.529  38.745  1.00  0.00      A    C
ATOM     50  CZ  ACN A   9      40.060  36.499  39.692  1.00  0.00      A    C
ATOM     51  NZ  ACN A   9      40.436  35.708  40.453  1.00  0.00      A    N
ATOM     52  HZ  ACN A   9      38.497  37.761  38.803  1.00  0.00      A    H
ATOM     53  HZ1 ACN A   9      39.727  37.055  37.781  1.00  0.00      A    H
ATOM     54  HZ2 ACN A   9      40.056  38.494  38.712  1.00  0.00      A    H
ATOM     55  CT  ACN A  10      12.657  35.884  43.807  1.00  0.00      A    C
ATOM     56  CZ  ACN A  10      12.281  35.712  42.356  1.00  0.00      A    C
ATOM     57  NZ  ACN A  10      11.963  35.554  41.221  1.00  0.00      A    N
ATOM     58  HZ  ACN A  10      13.684  35.623  44.053  1.00  0.00      A    H
ATOM     59  HZ1 ACN A  10      11.930  35.216  44.262  1.00  0.00      A    H
ATOM     60  HZ2 ACN A  10      12.635  36.947  44.037  1.00  0.00      A    H
ATOM     61  CT  ACN A  11      22.822  36.608  39.823  1.00  0.00      A    C
ATOM     62  CZ  ACN A  11      23.313  37.439  40.952  1.00  0.00      A    C
ATOM     63  NZ  ACN A  11      23.734  38.078  41.869  1.00  0.00      A    N
ATOM     64  HZ  ACN A  11      21.739  36.665  39.745  1.00  0.00      A    H
ATOM     65  HZ1 ACN A  11      23.124  35.610  40.129  1.00  0.00      A    H
ATOM     66  HZ2 ACN A  11      23.191  36.890  38.840  1.00  0.00      A    H
ATOM     67  CT  ACN A  12       1.353  15.946  24.652  1.00  0.00      A    C
ATOM     68  CZ  ACN A  12       0.559  15.264  23.618  1.00  0.00      A    C
ATOM     69  NZ  ACN A  12      -0.075  14.713  22.825  1.00  0.00      A    N
ATOM     70  HZ  ACN A  12       2.361  16.277  24.415  1.00  0.00      A    H
ATOM     71  HZ1 ACN A  12       1.394  15.269  25.501  1.00  0.00      A    H
ATOM     72  HZ2 ACN A  12       0.743  16.793  24.954  1.00  0.00      A    H
ATOM     73  CT  ACN A  13       6.009  36.556  30.289  1.00  0.00      A    C
ATOM     74  CZ  ACN A  13       6.629  35.985  31.557  1.00  0.00      A    C
ATOM     75  NZ  ACN A  13       7.024  35.642  32.600  1.00  0.00      A    N
ATOM     76  HZ  ACN A  13       5.907  37.638  30.297  1.00  0.00      A    H
ATOM     77  HZ1 ACN A  13       5.047  36.063  30.167  1.00  0.00      A    H
ATOM     78  HZ2 ACN A  13       6.685  36.306  29.476  1.00  0.00      A    H
ATOM     79  CT  ACN A  14      41.416  30.948   5.372  1.00  0.00      A    C
ATOM     80  CZ  ACN A  14      40.085  30.356   4.975  1.00  0.00      A    C
ATOM     81  NZ  ACN A  14      39.076  29.893   4.683  1.00  0.00      A    N
ATOM     82  HZ  ACN A  14      41.269  31.758   6.082  1.00  0.00      A    H
ATOM     83  HZ1 ACN A  14      41.994  31.316   4.528  1.00  0.00      A    H
ATOM     84  HZ2 ACN A  14      42.022  30.099   5.678  1.00  0.00      A    H
ATOM     85  CT  ACN A  15      25.351  35.788   5.820  1.00  0.00      A    C
ATOM     86  CZ  ACN A  15      25.360  36.644   4.608  1.00  0.00      A    C
ATOM     87  NZ  ACN A  15      25.302  37.331   3.679  1.00  0.00      A    N
ATOM     88  HZ  ACN A  15      24.305  35.531   5.970  1.00  0.00      A    H
ATOM     89  HZ1 ACN A  15      25.721  36.238   6.738  1.00  0.00      A    H
ATOM     90  HZ2 ACN A  15      25.831  34.835   5.614  1.00  0.00      A    H
ATOM     91  CT  ACN A  16      17.858  34.377  -0.365  1.00  0.00      A    C
ATOM     92  CZ  ACN A  16      16.715  34.771   0.394  1.00  0.00      A    C
ATOM     93  NZ  ACN A  16      15.736  35.049   1.009  1.00  0.00      A    N
ATOM     94  HZ  ACN A  16      17.707  33.712  -1.212  1.00  0.00      A    H
ATOM     95  HZ1 ACN A  16      18.443  33.811   0.355  1.00  0.00      A    H
ATOM     96  HZ2 ACN A  16      18.400  35.217  -0.791  1.00  0.00      A    H
ATOM     97  CT  ACN A  17       4.925  30.253  24.535  1.00  0.00      A    C
ATOM     98  CZ  ACN A  17       6.057  29.594  25.272  1.00  0.00      A    C
ATOM     99  NZ  ACN A  17       6.966  29.209  25.862  1.00  0.00      A    N
ATOM    100  HZ  ACN A  17       4.064  29.591  24.485  1.00  0.00      A    H
ATOM    101  HZ1 ACN A  17       5.235  30.535  23.532  1.00  0.00      A    H
ATOM    102  HZ2 ACN A  17       4.656  31.122  25.131  1.00  0.00      A    H
ATOM    103  CT  ACN A  18       9.735  27.699   2.545  1.00  0.00      A    C
ATOM    104  CZ  ACN A  18      11.140  28.008   2.243  1.00  0.00      A    C
ATOM    105  NZ  ACN A  18      12.248  28.262   1.974  1.00  0.00      A    N
ATOM    106  HZ  ACN A  18       9.654  26.714   2.996  1.00  0.00      A    H
ATOM    107  HZ1 ACN A  18       9.172  27.673   1.615  1.00  0.00      A    H
ATOM    108  HZ2 ACN A  18       9.343  28.497   3.171  1.00  0.00      A    H
ATOM    109  CT  ACN A  19      33.210  25.673   8.588  1.00  0.00      A    C
ATOM    110  CZ  ACN A  19      33.492  25.169   7.208  1.00  0.00      A    C
ATOM    111  NZ  ACN A  19      33.809  24.758   6.139  1.00  0.00      A    N
ATOM    112  HZ  ACN A  19      33.952  26.431   8.828  1.00  0.00      A    H
ATOM    113  HZ1 ACN A  19      33.238  24.873   9.324  1.00  0.00      A    H
ATOM    114  HZ2 ACN A  19      32.230  26.124   8.460  1.00  0.00      A    H
ATOM    115  CT  ACN A  20      42.880  23.724   7.140  1.00  0.00      A    C
ATOM    116  CZ  ACN A  20      41.965  23.532   5.978  1.00  0.00      A    C
ATOM    117  NZ  ACN A  20      41.230  23.473   5.094  1.00  0.00      A    N
ATOM    118  HZ  ACN A  20      42.335  23.680   8.080  1.00  0.00      A    H
ATOM    119  HZ1 ACN A  20      43.491  24.619   7.045  1.00  0.00      A    H
ATOM    120  HZ2 ACN A  20      43.510  22.849   7.275  1.00  0.00      A    H
ATOM    121  CT  ACN A  21       5.613   3.011  23.560  1.00  0.00      A    C
ATOM    122  CZ  ACN A  21       4.282   2.785  24.153  1.00  0.00      A    C
ATOM    123  NZ  ACN A  21       3.204   2.617  24.602  1.00  0.00      A    N
ATOM    124  HZ  ACN A  21       5.370   3.103  22.505  1.00  0.00      A    H
ATOM    125  HZ1 ACN A  21       6.165   2.084  23.687  1.00  0.00      A    H
ATOM    126  HZ2 ACN A  21       6.185   3.822  24.004  1.00  0.00      A    H
ATOM    127  CT  ACN A  22      23.599  42.057  32.207  1.00  0.00      A    C
ATOM    128  CZ  ACN A  22      22.352  41.328  32.242  1.00  0.00      A    C
ATOM    129  NZ  ACN A  22      21.287  40.903  32.215  1.00  0.00      A    N
ATOM    130  HZ  ACN A  22      24.416  41.341  32.248  1.00  0.00      A    H
ATOM    131  HZ1 ACN A  22      23.675  42.859  32.937  1.00  0.00      A    H
ATOM    132  HZ2 ACN A  22      23.701  42.486  31.213  1.00  0.00      A    H
ATOM    133  CT  ACN A  23       0.368   1.146   0.781  1.00  0.00      A    C
ATOM    134  CZ  ACN A  23       0.025   2.524   0.524  1.00  0.00      A    C
ATOM    135  NZ  ACN A  23      -0.139   3.623   0.315  1.00  0.00      A    N
ATOM    136  HZ  ACN A  23       0.736   0.752  -0.163  1.00  0.00      A    H
ATOM    137  HZ1 ACN A  23      -0.558   0.737   1.177  1.00  0.00      A    H
ATOM    138  HZ2 ACN A  23       1.148   1.127   1.538  1.00  0.00      A    H
ATOM    139  CT  ACN A  24      32.090  44.220  35.341  1.00  0.00      A    C
ATOM    140  CZ  ACN A  24      32.057  42.787  35.683  1.00  0.00      A    C
ATOM    141  NZ  ACN A  24      32.088  41.685  36.014  1.00  0.00      A    N
ATOM    142  HZ  ACN A  24      32.331  44.807  36.224  1.00  0.00      A    H
ATOM    143  HZ1 ACN A  24      31.177  44.590  34.881  1.00  0.00      A    H
ATOM    144  HZ2 ACN A  24      32.928  44.411  34.676  1.00  0.00      A    H
ATOM    145  CT  ACN A  25      32.496  39.383  18.182  1.00  0.00      A    C
ATOM    146  CZ  ACN A  25      32.082  40.415  17.220  1.00  0.00      A    C
ATOM    147  NZ  ACN A  25      31.700  41.294  16.495  1.00  0.00      A    N
ATOM    148  HZ  ACN A  25      32.544  39.638  19.237  1.00  0.00      A    H
ATOM    149  HZ1 ACN A  25      33.484  39.053  17.872  1.00  0.00      A    H
ATOM    150  HZ2 ACN A  25      31.740  38.605  18.124  1.00  0.00      A    H
ATOM    151  CT  ACN A  26       9.132  18.850   5.687  1.00  0.00      A    C
ATOM    152  CZ  ACN A  26      10.314  18.214   5.171  1.00  0.00      A    C
ATOM    153  NZ  ACN A  26      11.303  17.721   4.767  1.00  0.00      A    N
ATOM    154  HZ  ACN A  26       9.018  19.794   5.159  1.00  0.00      A    H
ATOM    155  HZ1 ACN A  26       9.328  18.920   6.754  1.00  0.00      A    H
ATOM    156  HZ2 ACN A  26       8.264  18.223   5.498  1.00  0.00      A    H
ATOM    157  CT  ACN A  27      37.472  31.985   2.039  1.00  0.00      A    C
ATOM    158  CZ  ACN A  27      38.666  32.497   2.634  1.00  0.00      A    C
ATOM    159  NZ  ACN A  27      39.688  32.851   3.118  1.00  0.00      A    N
ATOM    160  HZ  ACN A  27      37.478  32.324   1.006  1.00  0.00      A    H
ATOM    161  HZ1 ACN A  27      36.687  32.435   2.642  1.00  0.00      A    H
ATOM    162  HZ2 ACN A  27      37.453  30.903   2.142  1.00  0.00      A    H
ATOM    163  CT  ACN A  28      -0.548   3.799  11.923  1.00  0.00      A    C
ATOM    164  CZ  ACN A  28       0.794   4.279  11.522  1.00  0.00      A    C
ATOM    165  NZ  ACN A  28       1.887   4.604  11.130  1.00  0.00      A    N
ATOM    166  HZ  ACN A  28      -0.957   4.328  12.780  1.00  0.00      A    H
ATOM    167  HZ1 ACN A  28      -0.679   2.751  12.178  1.00  0.00      A    H
ATOM    168  HZ2 ACN A  28      -1.148   4.074  11.059  1.00  0.00      A    H
ATOM    169  CT  ACN A  29      13.647  37.020  33.699  1.00  0.00      A    C
ATOM    170  CZ  ACN A  29      14.345  36.923  34.902  1.00  0.00      A    C
ATOM    171  NZ  ACN A  29      14.889  36.887  35.885  1.00  0.00      A    N
ATOM    172  HZ  ACN A  29      13.099  37.953  33.795  1.00  0.00      A    H
ATOM    173  HZ1 ACN A  29      13.088  36.127  33.431  1.00  0.00      A    H
ATOM    174  HZ2 ACN A  29      14.372  37.216  32.914  1.00  0.00      A    H
ATOM    175  CT  ACN A  30      43.135  28.002  14.608  1.00  0.00      A    C
ATOM    176  CZ  ACN A  30      44.540  28.246  15.012  1.00  0.00      A    C
ATOM    177  NZ  ACN A  30      45.645  28.371  15.342  1.00  0.00      A    N
ATOM    178  HZ  ACN A  30      42.595  27.724  15.509  1.00  0.00      A    H
ATOM    179  HZ1 ACN A  30      43.184  27.396  13.706  1.00  0.00      A    H
ATOM    180  HZ2 ACN A  30      42.639  28.938  14.365  1.00  0.00      A    H
ATOM    181  CT  ACN A  31      27.027  25.806   2.564  1.00  0.00      A    C
ATOM    182  CZ  ACN A  31      28.076  24.757   2.663  1.00  0.00      A    C
ATOM    183  NZ  ACN A  31      28.821  23.870   2.678  1.00  0.00      A    N
ATOM    184  HZ  ACN A  31      27.101  26.308   1.603  1.00  0.00      A    H
ATOM    185  HZ1 ACN A  31      27.255  26.559   3.314  1.00  0.00      A    H
ATOM    186  HZ2 ACN A  31      26.003  25.495   2.753  1.00  0.00      A    H
ATOM    187  CT  ACN A  32      31.947  22.515  31.556  1.00  0.00      A    C
ATOM    188  CZ  ACN A  32      31.909  21.392  32.418  1.00  0.00      A    C
ATOM    189  NZ  ACN A  32      31.822  20.461  33.082  1.00  0.00      A    N
ATOM    190  HZ  ACN A  32      32.984  22.822  31.442  1.00  0.00      A    H
ATOM    191  HZ1 ACN A  32      31.330  23.282  32.018  1.00  0.00      A    H
ATOM    192  HZ2 ACN A  32      31.519  22.326  30.575  1.00  0.00      A    H
ATOM    193  CT  ACN A  33       2.178  17.393  15.185  1.00  0.00      A    C
ATOM    194  CZ  ACN A  33       2.462  18.699  15.767  1.00  0.00      A    C
ATOM    195  NZ  ACN A  33       2.645  19.782  16.208  1.00  0.00      A    N
ATOM    196  HZ  ACN A  33       1.718  16.820  15.986  1.00  0.00      A    H
ATOM    197  HZ1 ACN A  33       3.098  16.995  14.765  1.00  0.00      A    H
ATOM    198  HZ2 ACN A  33       1.462  17.624  14.402  1.00  0.00      A    H
ATOM    199  CT  ACN A  34      38.009  14.219  21.069  1.00  0.00      A    C
ATOM    200  CZ  ACN A  34      39.370  14.637  21.392  1.00  0.00      A    C
ATOM    201  NZ  ACN A  34      40.491  14.939  21.670  1.00  0.00      A    N
ATOM    202  HZ  ACN A  34      37.709  13.318  21.597  1.00  0.00      A    H
ATOM    203  HZ1 ACN A  34      38.037  14.045  19.997  1.00  0.00      A    H
ATOM    204  HZ2 ACN A  34      37.294  15.014  21.264  1.00  0.00      A    H
ATOM    205  CT  ACN A  35       1.899  25.945  37.729  1.00  0.00      A    C
ATOM    206  CZ  ACN A  35       1.186  27.034  38.350  1.00  0.00      A    C
ATOM    207  NZ  ACN A  35       0.646  27.919  38.812  1.00  0.00      A    N
ATOM    208  HZ  ACN A  35       2.054  26.213  36.687  1.00  0.00      A    H
ATOM    209  HZ1 ACN A  35       1.200  25.115  37.809  1.00  0.00      A    H
ATOM    210  HZ2 ACN A  35       2.825  25.698  38.241  1.00  0.00      A    H
ATOM    211  CT  ACN A  36      37.322   9.043  36.465  1.00  0.00      A    C
ATOM    212  CZ  ACN A  36      38.710   9.316  36.355  1.00  0.00      A    C
ATOM    213  NZ  ACN A  36      39.842   9.507  36.276  1.00  0.00      A    N
ATOM    214  HZ  ACN A  36      37.194   7.981  36.658  1.00  0.00      A    H
ATOM    215  HZ1 ACN A  36      36.774   9.305  35.564  1.00  0.00      A    H
ATOM    216  HZ2 ACN A  36      37.060   9.559  37.385  1.00  0.00      A    H
ATOM    217  CT  ACN A  37       1.282  36.108  34.890  1.00  0.00      A    C
ATOM    218  CZ  ACN A  37      -0.080  36.615  35.039  1.00  0.00      A    C
ATOM    219  NZ  ACN A  37      -1.189  36.990  35.067  1.00  0.00      A    N
ATOM    220  HZ  ACN A  37       1.939  36.914  35.208  1.00  0.00      A    H
ATOM    221  HZ1 ACN A  37       1.498  35.695  33.908  1.00  0.00      A    H
ATOM    222  HZ2 ACN A  37       1.607  35.391  35.639  1.00  0.00      A    H
ATOM    223  CT  ACN A  38      41.905  11.960  23.367  1.00  0.00      A    C
ATOM    224  CZ  ACN A  38      40.499  11.797  23.068  1.00  0.00      A    C
ATOM    225  NZ  ACN A  38      39.373  11.647  22.808  1.00  0.00      A    N
ATOM    226  HZ  ACN A  38      41.912  11.822  24.446  1.00  0.00      A    H
ATOM    227  HZ1 ACN A  38      42.253  12.979  23.220  1.00  0.00      A    H
ATOM    228  HZ2 ACN A  38      42.636  11.257  22.976  1.00  0.00      A    H
ATOM    229  CT  ACN A  39      14.754  41.572  29.150  1.00  0.00      A    C
ATOM    230  CZ  ACN A  39      15.554  40.366  29.534  1.00  0.00      A    C
ATOM    231  NZ  ACN A  39      16.153  39.449  29.905  1.00  0.00      A    N
ATOM    232  HZ  ACN A  39      14.859  41.820  28.097  1.00  0.00      A    H
ATOM    233  HZ1 ACN A  39      14.924  42.565  29.557  1.00  0.00      A    H
ATOM    234  HZ2 ACN A  39      13.700  41.318  29.230  1.00  0.00      A    H
ATOM    235  CT  ACN A  40      34.452   2.904  14.236  1.00  0.00      A    C
ATOM    236  CZ  ACN A  40      34.876   1.930  15.248  1.00  0.00      A    C
ATOM    237  NZ  ACN A  40      35.172   1.197  16.083  1.00  0.00      A    N
ATOM    238  HZ  ACN A  40      35.355   3.364  13.842  1.00  0.00      A    H
ATOM    239  HZ1 ACN A  40      34.030   3.773  14.736  1.00  0.00      A    H
ATOM    240  HZ2 ACN A  40      33.745   2.414  13.571  1.00  0.00      A    H
ATOM    241  CT  ACN A  41      23.710  20.090  43.559  1.00  0.00      A    C
ATOM    242  CZ  ACN A  41      24.837  20.842  43.059  1.00  0.00      A    C
ATOM    243  NZ  ACN A  41      25.745  21.472  42.690  1.00  0.00      A    N
ATOM    244  HZ  ACN A  41      23.982  19.390  44.345  1.00  0.00      A    H
ATOM    245  HZ1 ACN A  41      23.174  19.487  42.830  1.00  0.00      A    H
ATOM    246  HZ2 ACN A  41      23.101  20.918  43.910  1.00  0.00      A    H
ATOM    247  CT  ACN A  42      11.617   0.192  23.842  1.00  0.00      A    C
ATOM    248  CZ  ACN A  42      10.455   0.155  24.717  1.00  0.00      A    C
ATOM    249  NZ  ACN A  42       9.578   0.121  25.437  1.00  0.00      A    N
ATOM    250  HZ  ACN A  42      12.464  -0.279  24.336  1.00  0.00      A    H
ATOM    251  HZ1 ACN A  42      11.803   1.217  23.534  1.00  0.00      A    H
ATOM    252  HZ2 ACN A  42      11.347  -0.404  22.974  1.00  0.00      A    H
ATOM    253  CT  ACN A  43       1.992  37.888  15.905  1.00  0.00      A    C
ATOM    254  CZ  ACN A  43       1.910  36.578  16.454  1.00  0.00      A    C
ATOM    255  NZ  ACN A  43       1.865  35.495  16.856  1.00  0.00      A    N
ATOM    256  HZ  ACN A  43       2.933  38.080  15.397  1.00  0.00      A    H
ATOM    257  HZ1 ACN A  43       2.049  38.663  16.666  1.00  0.00      A    H
ATOM    258  HZ2 ACN A  43       1.179  38.019  15.195  1.00  0.00      A    H
ATOM    259  CT  ACN A  44      38.276  25.879  28.420  1.00  0.00      A    C
ATOM    260  CZ  ACN A  44      39.402  26.452  27.720  1.00  0.00      A    C
ATOM    261  NZ  ACN A  44      40.365  26.955  27.255  1.00  0.00      A    N
ATOM    262  HZ  ACN A  44      37.800  26.580  29.102  1.00  0.00      A    H
ATOM    263  HZ1 ACN A  44      38.470  24.854  28.726  1.00  0.00      A    H
ATOM    264  HZ2 ACN A  44      37.564  25.648  27.632  1.00  0.00      A    H
ATOM    265  CT  ACN A  45       8.469  30.043  21.574  1.00  0.00      A    C
ATOM    266  CZ  ACN A  45       7.717  28.749  21.552  1.00  0.00      A    C
ATOM    267  NZ  ACN A  45       7.143  27.729  21.612  1.00  0.00      A    N
ATOM    268  HZ  ACN A  45       8.311  30.383  22.594  1.00  0.00      A    H
ATOM    269  HZ1 ACN A  45       7.955  30.729  20.905  1.00  0.00      A    H
ATOM    270  HZ2 ACN A  45       9.427  29.688  21.203  1.00  0.00      A    H
ATOM    271  CT  ACN A  46      10.234  11.559  12.072  1.00  0.00      A    C
ATOM    272  CZ  ACN A  46      11.546  12.212  11.837  1.00  0.00      A    C
ATOM    273  NZ  ACN A  46      12.568  12.706  11.604  1.00  0.00      A    N
ATOM    274  HZ  ACN A  46       9.798  11.725  13.054  1.00  0.00      A    H
ATOM    275  HZ1 ACN A  46      10.487  10.507  11.977  1.00  0.00      A    H
ATOM    276  HZ2 ACN A  46       9.581  11.784  11.232  1.00  0.00      A    H
ATOM    277  CT  ACN A  47      31.157  38.899  44.310  1.00  0.00      A    C
ATOM    278  CZ  ACN A  47      30.629  40.052  43.568  1.00  0.00      A    C
ATOM    279  NZ  ACN A  47      30.287  40.900  42.894  1.00  0.00      A    N
ATOM    280  HZ  ACN A  47      30.459  38.193  44.753  1.00  0.00      A    H
ATOM    281  HZ1 ACN A  47      31.674  39.299  45.179  1.00  0.00      A    H
ATOM    282  HZ2 ACN A  47      31.890  38.369  43.708  1.00  0.00      A    H
ATOM    283  CT  ACN A  48       8.380   9.390  20.461  1.00  0.00      A    C
ATOM    284  CZ  ACN A  48       7.641   9.553  19.193  1.00  0.00      A    C
ATOM    285  NZ  ACN A  48       7.051   9.682  18.145  1.00  0.00      A    N
ATOM    286  HZ  ACN A  48       9.039   8.528  20.406  1.00  0.00      A    H
ATOM    287  HZ1 ACN A  48       7.629   9.174  21.217  1.00  0.00      A    H
ATOM    288  HZ2 ACN A  48       9.005  10.250  20.687  1.00  0.00      A    H
ATOM    289  CT  ACN A  49      23.701  13.086  12.270  1.00  0.00      A    C
ATOM    290  CZ  ACN A  49      24.929  13.939  12.143  1.00  0.00      A    C
ATOM    291  NZ  ACN A  49      25.904  14.595  11.984  1.00  0.00      A    N
ATOM    292  HZ  ACN A  49      23.159  12.868  11.353  1.00  0.00      A    H
ATOM    293  HZ1 ACN A  49      23.141  13.537  13.085  1.00  0.00      A    H
ATOM    294  HZ2 ACN A  49      24.018  12.122  12.660  1.00  0.00      A    H
ATOM    295  CT  ACN A  50      15.421  38.671  21.905  1.00  0.00      A    C
ATOM    296  CZ  ACN A  50      14.175  38.415  21.121  1.00  0.00      A    C
ATOM    297  NZ  ACN A  50      13.185  38.151  20.563  1.00  0.00      A    N
ATOM    298  HZ  ACN A  50      15.413  37.888  22.659  1.00  0.00      A    H
ATOM    299  HZ1 ACN A  50      15.437  39.628  22.419  1.00  0.00      A    H
ATOM    300  HZ2 ACN A  50      16.249  38.716  21.202  1.00  0.00      A    H
ATOM    301  CT  ACN A  51      30.269  19.792  29.184  1.00  0.00      A    C
ATOM    302  CZ  ACN A  51      31.666  20.203  28.937  1.00  0.00      A    C
ATOM    303  NZ  ACN A  51      32.747  20.593  28.764  1.00  0.00      A    N
ATOM    304  HZ  ACN A  51      30.105  19.225  30.097  1.00  0.00      A    H
ATOM    305  HZ1 ACN A  51      29.893  19.152  28.389  1.00  0.00      A    H
ATOM    306  HZ2 ACN A  51      29.701  20.707  29.331  1.00  0.00      A    H
ATOM    307  CT  ACN A  52      41.435   7.897  10.943  1.00  0.00      A    C
ATOM    308  CZ  ACN A  52      42.599   7.446  11.803  1.00  0.00      A    C
ATOM    309  NZ  ACN A  52      43.471   7.050  12.442  1.00  0.00      A    N
ATOM    310  HZ  ACN A  52      41.408   8.963  10.734  1.00  0.00      A    H
ATOM    311  HZ1 ACN A  52      40.526   7.522  11.406  1.00  0.00      A    H
ATOM    312  HZ2 ACN A  52      41.631   7.350  10.024  1.00  0.00      A    H
ATOM    313  CT  ACN A  53      29.118  28.447  23.795  1.00  0.00      A    C
ATOM    314  CZ  ACN A  53      30.561  28.389  23.519  1.00  0.00      A    C
ATOM    315  NZ  ACN A  53      31.687  28.312  23.306  1.00  0.00      A    N
ATOM    316  HZ  ACN A  53      28.911  29.110  24.631  1.00  0.00      A    H
ATOM    317  HZ1 ACN A  53      28.749  27.469  24.094  1.00  0.00      A    H
ATOM    318  HZ2 ACN A  53      28.665  28.809  22.876  1.00  0.00      A    H
ATOM    319  CT  ACN A  54      16.079   6.652  35.511  1.00  0.00      A    C
ATOM    320  CZ  ACN A  54      15.080   7.552  34.957  1.00  0.00      A    C
ATOM    321  NZ  ACN A  54      14.234   8.265  34.520  1.00  0.00      A    N
ATOM    322  HZ  ACN A  54      15.621   6.087  36.319  1.00  0.00      A    H
ATOM    323  HZ1 ACN A  54      16.889   7.311  35.810  1.00  0.00      A    H
ATOM    324  HZ2 ACN A  54      16.448   5.933  34.784  1.00  0.00      A    H
ATOM    325  CT  ACN A  55      23.311  44.601   0.161  1.00  0.00      A    C
ATOM    326  CZ  ACN A  55      22.654  43.794   1.151  1.00  0.00      A    C
ATOM    327  NZ  ACN A  55      22.122  43.156   1.916  1.00  0.00      A    N
ATOM    328  HZ  ACN A  55      23.001  44.393  -0.859  1.00  0.00      A    H
ATOM    329  HZ1 ACN A  55      24.388  44.531   0.295  1.00  0.00      A    H
ATOM    330  HZ2 ACN A  55      22.982  45.605   0.420  1.00  0.00      A    H
ATOM    331  CT  ACN A  56      12.210   7.399   8.959  1.00  0.00      A    C
ATOM    332  CZ  ACN A  56      11.451   8.607   9.271  1.00  0.00      A    C
ATOM    333  NZ  ACN A  56      10.956   9.622   9.533  1.00  0.00      A    N
ATOM    334  HZ  ACN A  56      13.075   7.386   9.617  1.00  0.00      A    H
ATOM    335  HZ1 ACN A  56      12.634   7.466   7.961  1.00  0.00      A    H
ATOM    336  HZ2 ACN A  56      11.560   6.547   9.140  1.00  0.00      A    H
ATOM    337  CT  ACN A  57      24.307  32.550   8.988  1.00  0.00      A    C
ATOM    338  CZ  ACN A  57      24.243  32.556  10.440  1.00  0.00      A    C
ATOM    339  NZ  ACN A  57      24.180  32.564  11.613  1.00  0.00      A    N
ATOM    340  HZ  ACN A  57      23.475  31.959   8.613  1.00  0.00      A    H
ATOM    341  HZ1 ACN A  57      25.224  31.991   8.822  1.00  0.00      A    H
ATOM    342  HZ2 ACN A  57      24.413  33.516   8.502  1.00  0.00      A    H
ATOM    343  CT  ACN A  58      40.053   8.319  25.005  1.00  0.00      A    C
ATOM    344  CZ  ACN A  58      39.072   8.248  23.911  1.00  0.00      A    C
ATOM    345  NZ  ACN A  58      38.240   8.152  23.046  1.00  0.00      A    N
ATOM    346  HZ  ACN A  58      39.771   8.563  26.026  1.00  0.00      A    H
ATOM    347  HZ1 ACN A  58      40.854   8.994  24.718  1.00  0.00      A    H
ATOM    348  HZ2 ACN A  58      40.507   7.333  24.942  1.00  0.00      A    H
ATOM    349  CT  ACN A  59      37.216  23.351  19.172  1.00  0.00      A    C
ATOM    350  CZ  ACN A  59      35.834  23.852  19.043  1.00  0.00      A    C
ATOM    351  NZ  ACN A  59      34.715  24.191  19.004  1.00  0.00      A    N
ATOM    352  HZ  ACN A  59      37.919  24.177  19.244  1.00  0.00      A    H
ATOM    353  HZ1 ACN A  59      37.497  22.857  18.245  1.00  0.00      A    H
ATOM    354  HZ2 ACN A  59      37.169  22.681  20.027  1.00  0.00      A    H
ATOM    355  CT  ACN A  60      32.691  43.225  44.592  1.00  0.00      A    C
ATOM    356  CZ  ACN A  60      33.064  42.050  43.803  1.00  0.00      A    C
ATOM    357  NZ  ACN A  60      33.358  41.104  43.181  1.00  0.00      A    N
ATOM    358  HZ  ACN A  60      31.973  43.788  44.001  1.00  0.00      A    H
ATOM    359  HZ1 ACN A  60      33.611  43.758  44.819  1.00  0.00      A    H
ATOM    360  HZ2 ACN A  60      32.222  42.864  45.503  1.00  0.00      A    H
ATOM    361  CT  ACN A  61      12.831   3.391  37.600  1.00  0.00      A    C
ATOM    362  CZ  ACN A  61      12.123   4.418  36.843  1.00  0.00      A    C
ATOM    363  NZ  ACN A  61      11.543   5.192  36.203  1.00  0.00      A    N
ATOM    364  HZ  ACN A  61      13.793   3.197  37.134  1.00  0.00      A    H
ATOM    365  HZ1 ACN A  61      12.198   2.517  37.734  1.00  0.00      A    H
ATOM    366  HZ2 ACN A  61      12.985   3.740  38.618  1.00  0.00      A    H
ATOM    367  CT  ACN A  62      40.337  27.316   7.490  1.00  0.00      A    C
ATOM    368  CZ  ACN A  62      39.584  26.719   6.335  1.00  0.00      A    C
ATOM    369  NZ  ACN A  62      39.044  26.318   5.447  1.00  0.00      A    N
ATOM    370  HZ  ACN A  62      39.580  27.922   7.981  1.00  0.00      A    H
ATOM    371  HZ1 ACN A  62      41.056  28.059   7.153  1.00  0.00      A    H
ATOM    372  HZ2 ACN A  62      40.778  26.612   8.191  1.00  0.00      A    H
ATOM    373  CT  ACN A  63      10.280  40.361  10.165  1.00  0.00      A    C
ATOM    374  CZ  ACN A  63      11.733  40.484  10.220  1.00  0.00      A    C
ATOM    375  NZ  ACN A  63      12.881  40.482  10.200  1.00  0.00      A    N
ATOM    376  HZ  ACN A  63       9.833  41.325   9.941  1.00  0.00      A    H
ATOM    377  HZ1 ACN A  63       9.903  39.994  11.116  1.00  0.00      A    H
ATOM    378  HZ2 ACN A  63       9.965  39.708   9.355  1.00  0.00      A    H
ATOM    379  CT  ACN A  64      21.189  19.422  25.022  1.00  0.00      A    C
ATOM    380  CZ  ACN A  64      20.121  19.598  23.949  1.00  0.00      A    C
ATOM    381  NZ  ACN A  64      19.316  19.641  23.108  1.00  0.00      A    N
ATOM    382  HZ  ACN A  64      22.110  19.747  24.544  1.00  0.00      A    H
ATOM    383  HZ1 ACN A  64      21.128  18.417  25.430  1.00  0.00      A    H
ATOM    384  HZ2 ACN A  64      21.012  20.096  25.856  1.00  0.00      A    H
ATOM    385  CT  ACN A  65      39.706   8.051  28.942  1.00  0.00      A    C
ATOM    386  CZ  ACN A  65      39.385   6.690  29.395  1.00  0.00      A    C
ATOM    387  NZ  ACN A  65      39.087   5.586  29.706  1.00  0.00      A    N
ATOM    388  HZ  ACN A  65      38.807   8.460  28.489  1.00  0.00      A    H
ATOM    389  HZ1 ACN A  65      40.537   7.996  28.244  1.00  0.00      A    H
ATOM    390  HZ2 ACN A  65      39.870   8.605  29.863  1.00  0.00      A    H
ATOM    391  CT  ACN A  66      41.370  36.986  29.070  1.00  0.00      A    C
ATOM    392  CZ  ACN A  66      40.033  36.368  29.429  1.00  0.00      A    C
ATOM    393  NZ  ACN A  66      39.014  35.923  29.687  1.00  0.00      A    N
ATOM    394  HZ  ACN A  66      41.963  36.092  28.896  1.00  0.00      A    H
ATOM    395  HZ1 ACN A  66      41.693  37.581  29.921  1.00  0.00      A    H
ATOM    396  HZ2 ACN A  66      41.340  37.442  28.084  1.00  0.00      A    H
ATOM    397  CT  ACN A  67      15.657  38.674  43.729  1.00  0.00      A    C
ATOM    398  CZ  ACN A  67      14.633  38.824  42.666  1.00  0.00      A    C
ATOM    399  NZ  ACN A  67      13.827  38.871  41.844  1.00  0.00      A    N
ATOM    400  HZ  ACN A  67      16.656  38.827  43.327  1.00  0.00      A    H
ATOM    401  HZ1 ACN A  67      15.535  37.757  44.300  1.00  0.00      A    H
ATOM    402  HZ2 ACN A  67      15.279  39.473  44.361  1.00  0.00      A    H
ATOM    403  CT  ACN A  68      38.102  15.970  30.364  1.00  0.00      A    C
ATOM    404  CZ  ACN A  68      36.716  15.441  30.053  1.00  0.00      A    C
ATOM    405  NZ  ACN A  68      35.618  15.001  29.852  1.00  0.00      A    N
ATOM    406  HZ  ACN A  68      38.700  15.823  29.468  1.00  0.00      A    H
ATOM    407  HZ1 ACN A  68      38.537  15.434  31.204  1.00  0.00      A    H
ATOM    408  HZ2 ACN A  68      38.031  17.048  30.489  1.00  0.00      A    H
ATOM    409  CT  ACN A  69      35.431  42.731  31.799  1.00  0.00      A    C
ATOM    410  CZ  ACN A  69      36.472  42.313  32.780  1.00  0.00      A    C
ATOM    411  NZ  ACN A  69      37.244  41.923  33.558  1.00  0.00      A    N
ATOM    412  HZ  ACN A  69      35.096  43.737  32.039  1.00  0.00      A    H
ATOM    413  HZ1 ACN A  69      34.602  42.043  31.653  1.00  0.00      A    H
ATOM    414  HZ2 ACN A  69      35.958  42.781  30.850  1.00  0.00      A    H
ATOM    415  CT  ACN A  70       5.994   1.122  16.333  1.00  0.00      A    C
ATOM    416  CZ  ACN A  70       5.890   2.137  15.250  1.00  0.00      A    C
ATOM    417  NZ  ACN A  70       5.783   2.946  14.439  1.00  0.00      A    N
ATOM    418  HZ  ACN A  70       5.295   1.377  17.125  1.00  0.00      A    H
ATOM    419  HZ1 ACN A  70       6.970   1.051  16.807  1.00  0.00      A    H
ATOM    420  HZ2 ACN A  70       5.825   0.219  15.753  1.00  0.00      A    H
ATOM    421  CT  ACN A  71       3.834  25.552  34.247  1.00  0.00      A    C
ATOM    422  CZ  ACN A  71       3.252  24.537  35.125  1.00  0.00      A    C
ATOM    423  NZ  ACN A  71       2.789  23.788  35.844  1.00  0.00      A    N
ATOM    424  HZ  ACN A  71       4.689  25.080  33.771  1.00  0.00      A    H
ATOM    425  HZ1 ACN A  71       4.226  26.303  34.928  1.00  0.00      A    H
ATOM    426  HZ2 ACN A  71       3.157  26.003  33.526  1.00  0.00      A    H
ATOM    427  CT  ACN A  72      22.877   1.394  29.202  1.00  0.00      A    C
ATOM    428  CZ  ACN A  72      22.793   0.871  30.562  1.00  0.00      A    C
ATOM    429  NZ  ACN A  72      22.680   0.477  31.621  1.00  0.00      A    N
ATOM    430  HZ  ACN A  72      23.856   1.034  28.899  1.00  0.00      A    H
ATOM    431  HZ1 ACN A  72      22.871   2.481  29.220  1.00  0.00      A    H
ATOM    432  HZ2 ACN A  72      22.092   1.007  28.558  1.00  0.00      A    H
ATOM    433  CT  ACN A  73      27.434  27.813  30.834  1.00  0.00      A    C
ATOM    434  CZ  ACN A  73      26.674  29.054  30.519  1.00  0.00      A    C
ATOM    435  NZ  ACN A  73      26.125  30.082  30.264  1.00  0.00      A    N
ATOM    436  HZ  ACN A  73      27.340  27.250  29.909  1.00  0.00      A    H
ATOM    437  HZ1 ACN A  73      26.883  27.301  31.619  1.00  0.00      A    H
ATOM    438  HZ2 ACN A  73      28.503  27.869  31.023  1.00  0.00      A    H
ATOM    439  CT  ACN A  74      27.918  16.957  32.312  1.00  0.00      A    C
ATOM    440  CZ  ACN A  74      28.545  15.722  32.840  1.00  0.00      A    C
ATOM    441  NZ  ACN A  74      29.089  14.776  33.177  1.00  0.00      A    N
ATOM    442  HZ  ACN A  74      27.152  16.667  31.597  1.00  0.00      A    H
ATOM    443  HZ1 ACN A  74      28.719  17.398  31.725  1.00  0.00      A    H
ATOM    444  HZ2 ACN A  74      27.536  17.756  32.942  1.00  0.00      A    H
ATOM    445  CT  ACN A  75       8.685  36.093  44.247  1.00  0.00      A    C
ATOM    446  CZ  ACN A  75       8.189  35.889  42.866  1.00  0.00      A    C
ATOM    447  NZ  ACN A  75       7.829  35.648  41.783  1.00  0.00      A    N
ATOM    448  HZ  ACN A  75       9.675  35.661  44.367  1.00  0.00      A    H
ATOM    449  HZ1 ACN A  75       8.054  35.535  44.934  1.00  0.00      A    H
ATOM    450  HZ2 ACN A  75       8.516  37.145  44.466  1.00  0.00      A    H
ATOM    451  CT  ACN A  76      25.891   3.707   6.065  1.00  0.00      A    C
ATOM    452  CZ  ACN A  76      25.998   5.183   6.142  1.00  0.00      A    C
ATOM    453  NZ  ACN A  76      26.155   6.311   6.304  1.00  0.00      A    N
ATOM    454  HZ  ACN A  76      26.157   3.461   7.090  1.00  0.00      A    H
ATOM    455  HZ1 ACN A  76      26.606   3.334   5.337  1.00  0.00      A    H
ATOM    456  HZ2 ACN A  76      24.863   3.377   5.938  1.00  0.00      A    H
ATOM    457  CT  ACN A  77      35.938  28.865  12.928  1.00  0.00      A    C
ATOM    458  CZ  ACN A  77      36.741  29.374  11.783  1.00  0.00      A    C
ATOM    459  NZ  ACN A  77      37.424  29.782  10.939  1.00  0.00      A    N
ATOM    460  HZ  ACN A  77      36.319  29.070  13.925  1.00  0.00      A    H
ATOM    461  HZ1 ACN A  77      35.707  27.804  12.869  1.00  0.00      A    H
ATOM    462  HZ2 ACN A  77      35.036  29.469  12.864  1.00  0.00      A    H
ATOM    463  CT  ACN A  78       6.616  17.203  31.966  1.00  0.00      A    C
ATOM    464  CZ  ACN A  78       7.455  18.296  32.480  1.00  0.00      A    C
ATOM    465  NZ  ACN A  78       8.049  19.195  32.920  1.00  0.00      A    N
ATOM    466  HZ  ACN A  78       7.005  16.273  32.372  1.00  0.00      A    H
ATOM    467  HZ1 ACN A  78       6.762  17.126  30.892  1.00  0.00      A    H
ATOM    468  HZ2 ACN A  78       5.571  17.312  32.244  1.00  0.00      A    H
ATOM    469  CT  ACN A  79      20.212  31.674   0.869  1.00  0.00      A    C
ATOM    470  CZ  ACN A  79      19.985  30.409   1.659  1.00  0.00      A    C
ATOM    471  NZ  ACN A  79      19.849  29.478   2.317  1.00  0.00      A    N
ATOM    472  HZ  ACN A  79      20.097  32.556   1.494  1.00  0.00      A    H
ATOM    473  HZ1 ACN A  79      19.615  31.732  -0.037  1.00  0.00      A    H
ATOM    474  HZ2 ACN A  79      21.273  31.568   0.657  1.00  0.00      A    H
ATOM    475  CT  ACN A  80       9.282  21.637   8.418  1.00  0.00      A    C
ATOM    476  CZ  ACN A  80       9.758  22.982   8.908  1.00  0.00      A    C
ATOM    477  NZ  ACN A  80      10.067  24.021   9.298  1.00  0.00      A    N
ATOM    478  HZ  ACN A  80       8.199  21.569   8.355  1.00  0.00      A    H
ATOM    479  HZ1 ACN A  80       9.720  20.872   9.054  1.00  0.00      A    H
ATOM    480  HZ2 ACN A  80       9.771  21.459   7.464  1.00  0.00      A    H
ATOM    481  CT  ACN A  81      31.763   0.276  16.684  1.00  0.00      A    C
ATOM    482  CZ  ACN A  81      31.793   0.403  15.186  1.00  0.00      A    C
ATOM    483  NZ  ACN A  81      31.921   0.476  14.040  1.00  0.00      A    N
ATOM    484  HZ  ACN A  81      31.916   1.241  17.160  1.00  0.00      A    H
ATOM    485  HZ1 ACN A  81      32.595  -0.349  16.999  1.00  0.00      A    H
ATOM    486  HZ2 ACN A  81      30.857  -0.250  16.973  1.00  0.00      A    H
ATOM    487  CT  ACN A  82       8.841   6.793  10.861  1.00  0.00      A    C
ATOM    488  CZ  ACN A  82       9.722   7.183  12.015  1.00  0.00      A    C
ATOM    489  NZ  ACN A  82      10.450   7.441  12.901  1.00  0.00      A    N
ATOM    490  HZ  ACN A  82       9.082   7.295   9.927  1.00  0.00      A    H
ATOM    491  HZ1 ACN A  82       7.854   7.155  11.137  1.00  0.00      A    H
ATOM    492  HZ2 ACN A  82       8.903   5.717  10.721  1.00  0.00      A    H
ATOM    493  CT  ACN A  83      40.241  22.025  22.449  1.00  0.00      A    C
ATOM    494  CZ  ACN A  83      38.809  22.240  22.710  1.00  0.00      A    C
ATOM    495  NZ  ACN A  83      37.727  22.472  22.944  1.00  0.00      A    N
ATOM    496  HZ  ACN A  83      40.170  21.315  21.630  1.00  0.00      A    H
ATOM    497  HZ1 ACN A  83      40.712  21.682  23.367  1.00  0.00      A    H
ATOM    498  HZ2 ACN A  83      40.631  22.974  22.091  1.00  0.00      A    H
ATOM    499  CT  ACN A  84      28.711  24.642  33.783  1.00  0.00      A    C
ATOM    500  CZ  ACN A  84      29.487  24.050  34.920  1.00  0.00      A    C
ATOM    501  NZ  ACN A  84      29.950  23.513  35.843  1.00  0.00      A    N
ATOM    502  HZ  ACN A  84      27.915  25.193  34.278  1.00  0.00      A    H
ATOM    503  HZ1 ACN A  84      28.404  23.859  33.094  1.00  0.00      A    H
ATOM    504  HZ2 ACN A  84      29.446  25.305  33.336  1.00  0.00      A    H
ATOM    505  CT  ACN A  85       0.911  12.909  38.060  1.00  0.00      A    C
ATOM    506  CZ  ACN A  85      -0.403  13.389  37.480  1.00  0.00      A    C
ATOM    507  NZ  ACN A  85      -1.405  13.659  37.030  1.00  0.00      A    N
ATOM    508  HZ  ACN A  85       1.248  11.915  37.777  1.00  0.00      A    H
ATOM    509  HZ1 ACN A  85       0.633  12.813  39.106  1.00  0.00      A    H
ATOM    510  HZ2 ACN A  85       1.650  13.698  38.180  1.00  0.00      A    H
ATOM    511  CT  ACN A  86       4.189   6.239  26.735  1.00  0.00      A    C
ATOM    512  CZ  ACN A  86       3.018   6.727  27.446  1.00  0.00      A    C
ATOM    513  NZ  ACN A  86       2.061   7.186  27.992  1.00  0.00      A    N
ATOM    514  HZ  ACN A  86       4.732   5.650  27.470  1.00  0.00      A    H
ATOM    515  HZ1 ACN A  86       4.796   7.095  26.452  1.00  0.00      A    H
ATOM    516  HZ2 ACN A  86       3.926   5.707  25.824  1.00  0.00      A    H
ATOM    517  CT  ACN A  87       7.481  -0.035  36.996  1.00  0.00      A    C
ATOM    518  CZ  ACN A  87       6.855   0.350  35.704  1.00  0.00      A    C
ATOM    519  NZ  ACN A  87       6.353   0.607  34.697  1.00  0.00      A    N
ATOM    520  HZ  ACN A  87       6.977  -0.917  37.382  1.00  0.00      A    H
ATOM    521  HZ1 ACN A  87       7.322   0.751  37.730  1.00  0.00      A    H
ATOM    522  HZ2 ACN A  87       8.517  -0.279  36.775  1.00  0.00      A    H
ATOM    523  CT  ACN A  88      39.417  34.735  43.435  1.00  0.00      A    C
ATOM    524  CZ  ACN A  88      40.844  34.819  43.831  1.00  0.00      A    C
ATOM    525  NZ  ACN A  88      41.931  34.887  44.113  1.00  0.00      A    N
ATOM    526  HZ  ACN A  88      39.090  35.554  42.799  1.00  0.00      A    H
ATOM    527  HZ1 ACN A  88      38.781  34.683  44.315  1.00  0.00      A    H
ATOM    528  HZ2 ACN A  88      39.174  33.864  42.831  1.00  0.00      A    H
ATOM    529  CT  ACN A  89      15.459  35.210  29.011  1.00  0.00      A    C
ATOM    530  CZ  ACN A  89      15.929  35.666  30.324  1.00  0.00      A    C
ATOM    531  NZ  ACN A  89      16.280  35.939  31.392  1.00  0.00      A    N
ATOM    532  HZ  ACN A  89      16.272  35.508  28.355  1.00  0.00      A    H
ATOM    533  HZ1 ACN A  89      14.473  35.644  28.866  1.00  0.00      A    H
ATOM    534  HZ2 ACN A  89      15.452  34.147  28.784  1.00  0.00      A    H
ATOM    535  CT  ACN A  90      18.384  26.586   1.145  1.00  0.00      A    C
ATOM    536  CZ  ACN A  90      17.619  27.291   2.174  1.00  0.00      A    C
ATOM    537  NZ  ACN A  90      17.052  27.936   2.994  1.00  0.00      A    N
ATOM    538  HZ  ACN A  90      18.035  25.576   0.947  1.00  0.00      A    H
ATOM    539  HZ1 ACN A  90      19.427  26.579   1.449  1.00  0.00      A    H
ATOM    540  HZ2 ACN A  90      18.319  27.192   0.245  1.00  0.00      A    H
ATOM    541  CT  ACN A  91      31.312   8.220  17.963  1.00  0.00      A    C
ATOM    542  CZ  ACN A  91      31.280   8.933  19.240  1.00  0.00      A    C
ATOM    543  NZ  ACN A  91      31.256   9.553  20.244  1.00  0.00      A    N
ATOM    544  HZ  ACN A  91      32.215   7.618  17.907  1.00  0.00      A    H
ATOM    545  HZ1 ACN A  91      31.275   8.911  17.125  1.00  0.00      A    H
ATOM    546  HZ2 ACN A  91      30.391   7.649  18.053  1.00  0.00      A    H
ATOM    547  CT  ACN A  92      30.249  15.852  17.703  1.00  0.00      A    C
ATOM    548  CZ  ACN A  92      31.030  16.518  18.821  1.00  0.00      A    C
ATOM    549  NZ  ACN A  92      31.540  17.049  19.750  1.00  0.00      A    N
ATOM    550  HZ  ACN A  92      29.281  16.324  17.560  1.00  0.00      A    H
ATOM    551  HZ1 ACN A  92      30.099  14.784  17.839  1.00  0.00      A    H
ATOM    552  HZ2 ACN A  92      30.854  15.962  16.807  1.00  0.00      A    H
ATOM    553  CT  ACN A  93      10.966  19.481  23.537  1.00  0.00      A    C
ATOM    554  CZ  ACN A  93      12.365  19.256  23.950  1.00  0.00      A    C
ATOM    555  NZ  ACN A  93      13.463  19.045  24.301  1.00  0.00      A    N
ATOM    556  HZ  ACN A  93      10.301  19.096  24.306  1.00  0.00      A    H
ATOM    557  HZ1 ACN A  93      10.758  19.146  22.524  1.00  0.00      A    H
ATOM    558  HZ2 ACN A  93      10.892  20.564  23.483  1.00  0.00      A    H
ATOM    559  CT  ACN A  94       9.077  27.345  40.572  1.00  0.00      A    C
ATOM    560  CZ  ACN A  94      10.416  27.978  40.442  1.00  0.00      A    C
ATOM    561  NZ  ACN A  94      11.446  28.528  40.327  1.00  0.00      A    N
ATOM    562  HZ  ACN A  94       9.096  26.417  41.138  1.00  0.00      A    H
ATOM    563  HZ1 ACN A  94       8.572  27.064  39.651  1.00  0.00      A    H
ATOM    564  HZ2 ACN A  94       8.356  28.006  41.045  1.00  0.00      A    H
ATOM    565  CT  ACN A  95       9.208   7.068  16.688  1.00  0.00      A    C
ATOM    566  CZ  ACN A  95      10.387   7.319  17.610  1.00  0.00      A    C
ATOM    567  NZ  ACN A  95      11.278   7.549  18.368  1.00  0.00      A    N
ATOM    568  HZ  ACN A  95       8.985   6.009  16.588  1.00  0.00      A    H
ATOM    569  HZ1 ACN A  95       9.499   7.535  15.750  1.00  0.00      A    H
ATOM    570  HZ2 ACN A  95       8.307   7.448  17.163  1.00  0.00      A    H
ATOM    571  CT  ACN A  96      27.663  32.057  33.219  1.00  0.00      A    C
ATOM    572  CZ  ACN A  96      28.369  32.819  32.250  1.00  0.00      A    C
ATOM    573  NZ  ACN A  96      28.885  33.486  31.458  1.00  0.00      A    N
ATOM    574  HZ  ACN A  96      26.678  31.682  32.956  1.00  0.00      A    H
ATOM    575  HZ1 ACN A  96      27.774  32.644  34.127  1.00  0.00      A    H
ATOM    576  HZ2 ACN A  96      28.298  31.233  33.533  1.00  0.00      A    H
ATOM    577  CT  ACN A  97      13.910  25.863  13.578  1.00  0.00      A    C
ATOM    578  CZ  ACN A  97      13.472  26.962  14.418  1.00  0.00      A    C
ATOM    579  NZ  ACN A  97      13.083  27.850  15.114  1.00  0.00      A    N
ATOM    580  HZ  ACN A  97      14.213  25.021  14.196  1.00  0.00      A    H
ATOM    581  HZ1 ACN A  97      14.808  26.128  13.026  1.00  0.00      A    H
ATOM    582  HZ2 ACN A  97      13.082  25.505  12.972  1.00  0.00      A    H
ATOM    583  CT  ACN A  98      14.496  31.138  14.102  1.00  0.00      A    C
ATOM    584  CZ  ACN A  98      13.864  31.746  15.274  1.00  0.00      A    C
ATOM    585  NZ  ACN A  98      13.418  32.349  16.160  1.00  0.00      A    N
ATOM    586  HZ  ACN A  98      14.536  30.056  14.197  1.00  0.00      A    H
ATOM    587  HZ1 ACN A  98      15.527  31.483  14.095  1.00  0.00      A    H
ATOM    588  HZ2 ACN A  98      13.992  31.471  13.199  1.00  0.00      A    H
ATOM    589  CT  ACN A  99      15.362  12.602  28.869  1.00  0.00      A    C
ATOM    590  CZ  ACN A  99      15.801  12.002  30.133  1.00  0.00      A    C
ATOM    591  NZ  ACN A  99      16.125  11.457  31.133  1.00  0.00      A    N
ATOM    592  HZ  ACN A  99      16.075  13.337  28.504  1.00  0.00      A    H
ATOM    593  HZ1 ACN A  99      14.396  13.066  29.050  1.00  0.00      A    H
ATOM    594  HZ2 ACN A  99      15.255  11.806  28.137  1.00  0.00      A    H
ATOM    595  CT  ACN A 100       0.781  42.222  14.214  1.00  0.00      A    C
ATOM    596  CZ  ACN A 100       0.715  43.488  13.442  1.00  0.00      A    C
ATOM    597  NZ  ACN A 100       0.577  44.472  12.886  1.00  0.00      A    N
ATOM    598  HZ  ACN A 100       1.814  41.980  14.453  1.00  0.00      A    H
ATOM    599  HZ1 ACN A 100       0.571  41.359  13.588  1.00  0.00      A    H
ATOM    600  HZ2 ACN A 100       0.235  42.305  15.150  1.00  0.00      A    H
ATOM    601  CT  ACN A 101       5.524  26.134  23.556  1.00  0.00      A    C
ATOM    602  CZ  ACN A 101       6.108  25.624  24.789  1.00  0.00      A    C
ATOM    603  NZ  ACN A 101       6.606  25.204  25.737  1.00  0.00      A    N
ATOM    604  HZ  ACN A 101       5.532  27.220  23.606  1.00  0.00      A    H
ATOM    605  HZ1 ACN A 101       4.503  25.791  23.412  1.00  0.00      A    H
ATOM    606  HZ2 ACN A 101       6.155  25.834  22.724  1.00  0.00      A    H
ATOM    607  CT  ACN A 102      19.745  35.846   3.468  1.00  0.00      A    C
ATOM    608  CZ  ACN A 102      21.085  35.995   4.085  1.00  0.00      A    C
ATOM    609  NZ  ACN A 102      22.145  36.067   4.554  1.00  0.00      A    N
ATOM    610  HZ  ACN A 102      19.096  36.648   3.811  1.00  0.00      A    H
ATOM    611  HZ1 ACN A 102      19.238  34.949   3.814  1.00  0.00      A    H
ATOM    612  HZ2 ACN A 102      19.758  35.843   2.381  1.00  0.00      A    H
ATOM    613  CT  ACN A 103      14.363   5.804  16.916  1.00  0.00      A    C
ATOM    614  CZ  ACN A 103      13.926   4.478  16.479  1.00  0.00      A    C
ATOM    615  NZ  ACN A 103      13.592   3.385  16.116  1.00  0.00      A    N
ATOM    616  HZ  ACN A 103      13.461   6.410  16.888  1.00  0.00      A    H
ATOM    617  HZ1 ACN A 103      14.981   6.272  16.153  1.00  0.00      A    H
ATOM    618  HZ2 ACN A 103      14.896   5.776  17.863  1.00  0.00      A    H
ATOM    619  CT  ACN A 104      37.309   0.767  35.976  1.00  0.00      A    C
ATOM    620  CZ  ACN A 104      36.046   0.873  35.154  1.00  0.00      A    C
ATOM    621  NZ  ACN A 104      35.111   0.926  34.474  1.00  0.00      A    N
ATOM    622  HZ  ACN A 104      37.427   1.596  36.670  1.00  0.00      A    H
ATOM    623  HZ1 ACN A 104      38.161   0.726  35.302  1.00  0.00      A    H
ATOM    624  HZ2 ACN A 104      37.137  -0.097  36.612  1.00  0.00      A    H
ATOM    625  CT  ACN A 105      19.279  19.527   2.099  1.00  0.00      A    C
ATOM    626  CZ  ACN A 105      19.945  20.542   1.355  1.00  0.00      A    C
ATOM    627  NZ  ACN A 105      20.503  21.383   0.791  1.00  0.00      A    N
ATOM    628  HZ  ACN A 105      18.644  19.956   2.870  1.00  0.00      A    H
ATOM    629  HZ1 ACN A 105      20.034  18.873   2.528  1.00  0.00      A    H
ATOM    630  HZ2 ACN A 105      18.678  18.826   1.526  1.00  0.00      A    H
ATOM    631  CT  ACN A 106      29.442  33.235  39.187  1.00  0.00      A    C
ATOM    632  CZ  ACN A 106      29.888  32.923  37.811  1.00  0.00      A    C
ATOM    633  NZ  ACN A 106      30.269  32.751  36.735  1.00  0.00      A    N
ATOM    634  HZ  ACN A 106      30.266  33.122  39.887  1.00  0.00      A    H
ATOM    635  HZ1 ACN A 106      28.626  32.599  39.519  1.00  0.00      A    H
ATOM    636  HZ2 ACN A 106      29.106  34.269  39.199  1.00  0.00      A    H
ATOM    637  CT  ACN A 107       7.740   1.632  12.000  1.00  0.00      A    C
ATOM    638  CZ  ACN A 107       8.032   0.532  12.916  1.00  0.00      A    C
ATOM    639  NZ  ACN A 107       8.284  -0.346  13.610  1.00  0.00      A    N
ATOM    640  HZ  ACN A 107       7.982   1.290  10.997  1.00  0.00      A    H
ATOM    641  HZ1 ACN A 107       8.131   2.614  12.252  1.00  0.00      A    H
ATOM    642  HZ2 ACN A 107       6.660   1.699  11.890  1.00  0.00      A    H
ATOM    643  CT  ACN A 108      36.160  39.406   8.511  1.00  0.00      A    C
ATOM    644  CZ  ACN A 108      37.585  39.634   8.387  1.00  0.00      A    C
ATOM    645  NZ  ACN A 108      38.699  39.901   8.227  1.00  0.00      A    N
ATOM    646  HZ  ACN A 108      35.723  40.201   9.109  1.00  0.00      A    H
ATOM    647  HZ1 ACN A 108      35.978  38.378   8.817  1.00  0.00      A    H
ATOM    648  HZ2 ACN A 108      35.763  39.574   7.514  1.00  0.00      A    H
ATOM    649  CT  ACN A 109      35.278  10.237  28.003  1.00  0.00      A    C
ATOM    650  CZ  ACN A 109      36.173   9.263  27.280  1.00  0.00      A    C
ATOM    651  NZ  ACN A 109      36.897   8.502  26.777  1.00  0.00      A    N
ATOM    652  HZ  ACN A 109      35.266   9.977  29.059  1.00  0.00      A    H
ATOM    653  HZ1 ACN A 109      34.334   9.998  27.520  1.00  0.00      A    H
ATOM    654  HZ2 ACN A 109      35.613  11.263  27.872  1.00  0.00      A    H
ATOM    655  CT  ACN A 110       8.912  33.580  34.511  1.00  0.00      A    C
ATOM    656  CZ  ACN A 110       7.989  32.753  33.820  1.00  0.00      A    C
ATOM    657  NZ  ACN A 110       7.258  31.980  33.255  1.00  0.00      A    N
ATOM    658  HZ  ACN A 110       9.267  33.034  35.381  1.00  0.00      A    H
ATOM    659  HZ1 ACN A 110       8.426  34.515  34.781  1.00  0.00      A    H
ATOM    660  HZ2 ACN A 110       9.771  33.837  33.897  1.00  0.00      A    H
ATOM    661  CT  ACN A 111       2.662   4.290   1.454  1.00  0.00      A    C
ATOM    662  CZ  ACN A 111       2.967   5.069   0.251  1.00  0.00      A    C
ATOM    663  NZ  ACN A 111       3.187   5.679  -0.714  1.00  0.00      A    N
ATOM    664  HZ  ACN A 111       3.500   4.330   2.146  1.00  0.00      A    H
ATOM    665  HZ1 ACN A 111       2.608   3.228   1.233  1.00  0.00      A    H
ATOM    666  HZ2 ACN A 111       1.739   4.627   1.919  1.00  0.00      A    H
ATOM    667  CT  ACN A 112       1.655   5.640  23.440  1.00  0.00      A    C
ATOM    668  CZ  ACN A 112       1.661   4.989  22.088  1.00  0.00      A    C
ATOM    669  NZ  ACN A 112       1.635   4.476  21.058  1.00  0.00      A    N
ATOM    670  HZ  ACN A 112       1.497   6.708  23.308  1.00  0.00      A    H
ATOM    671  HZ1 ACN A 112       2.624   5.481  23.906  1.00  0.00      A    H
ATOM    672  HZ2 ACN A 112       0.806   5.301  24.028  1.00  0.00      A    H
ATOM    673  CT  ACN A 113      11.550  11.529  39.817  1.00  0.00      A    C
ATOM    674  CZ  ACN A 113      11.151  10.205  40.288  1.00  0.00      A    C
ATOM    675  NZ  ACN A 113      10.773   9.124  40.632  1.00  0.00      A    N
ATOM    676  HZ  ACN A 113      10.923  12.242  40.345  1.00  0.00      A    H
ATOM    677  HZ1 ACN A 113      11.419  11.674  38.748  1.00  0.00      A    H
ATOM    678  HZ2 ACN A 113      12.571  11.821  40.049  1.00  0.00      A    H
ATOM    679  CT  ACN A 114      12.965  29.290  43.448  1.00  0.00      A    C
ATOM    680  CZ  ACN A 114      12.122  30.546  43.335  1.00  0.00      A    C
ATOM    681  NZ  ACN A 114      11.601  31.561  43.210  1.00  0.00      A    N
ATOM    682  HZ  ACN A 114      12.451  28.346  43.286  1.00  0.00      A    H
ATOM    683  HZ1 ACN A 114      13.505  29.292  44.392  1.00  0.00      A    H
ATOM    684  HZ2 ACN A 114      13.750  29.412  42.706  1.00  0.00      A    H
ATOM    685  CT  ACN A 115       8.125  22.408  26.000  1.00  0.00      A    C
ATOM    686  CZ  ACN A 115       9.477  21.777  26.091  1.00  0.00      A    C
ATOM    687  NZ  ACN A 115      10.502  21.274  26.130  1.00  0.00      A    N
ATOM    688  HZ  ACN A 115       8.273  23.083  25.161  1.00  0.00      A    H
ATOM    689  HZ1 ACN A 115       7.884  22.890  26.945  1.00  0.00      A    H
ATOM    690  HZ2 ACN A 115       7.249  21.774  25.891  1.00  0.00      A    H
ATOM    691  CT  ACN A 116      19.988  35.851  25.087  1.00  0.00      A    C
ATOM    692  CZ  ACN A 116      20.391  36.991  24.209  1.00  0.00      A    C
ATOM    693  NZ  ACN A 116      20.598  37.873  23.487  1.00  0.00      A    N
ATOM    694  HZ  ACN A 116      20.692  35.919  25.912  1.00  0.00      A    H
ATOM    695  HZ1 ACN A 116      20.229  34.911  24.599  1.00  0.00      A    H
ATOM    696  HZ2 ACN A 116      18.935  35.900  25.354  1.00  0.00      A    H
ATOM    697  CT  ACN A 117      31.904  29.774  34.579  1.00  0.00      A    C
ATOM    698  CZ  ACN A 117      30.875  29.106  33.843  1.00  0.00      A    C
ATOM    699  NZ  ACN A 117      30.069  28.504  33.261  1.00  0.00      A    N
ATOM    700  HZ  ACN A 117      31.870  29.417  35.606  1.00  0.00      A    H
ATOM    701  HZ1 ACN A 117      31.705  30.840  34.501  1.00  0.00      A    H
ATOM    702  HZ2 ACN A 117      32.823  29.513  34.061  1.00  0.00      A    H
ATOM    703  CT  ACN A 118      13.934  20.209   4.500  1.00  0.00      A    C
ATOM    704  CZ  ACN A 118      14.339  21.340   5.340  1.00  0.00      A    C
ATOM    705  NZ  ACN A 118      14.599  22.234   6.021  1.00  0.00      A    N
ATOM    706  HZ  ACN A 118      13.045  19.734   4.907  1.00  0.00      A    H
ATOM    707  HZ1 ACN A 118      14.733  19.477   4.413  1.00  0.00      A    H
ATOM    708  HZ2 ACN A 118      13.717  20.598   3.508  1.00  0.00      A    H
ATOM    709  CT  ACN A 119      16.955  29.102  42.295  1.00  0.00      A    C
ATOM    710  CZ  ACN A 119      16.905  30.435  42.812  1.00  0.00      A    C
ATOM    711  NZ  ACN A 119      16.892  31.493  43.236  1.00  0.00      A    N
ATOM    712  HZ  ACN A 119      15.974  28.669  42.118  1.00  0.00      A    H
ATOM    713  HZ1 ACN A 119      17.457  28.431  42.988  1.00  0.00      A    H
ATOM    714  HZ2 ACN A 119      17.590  29.124  41.413  1.00  0.00      A    H
ATOM    715  CT  ACN A 120      31.426  25.352  11.537  1.00  0.00      A    C
ATOM    716  CZ  ACN A 120      30.346  25.094  10.589  1.00  0.00      A    C
ATOM    717  NZ  ACN A 120      29.538  24.866   9.845  1.00  0.00      A    N
ATOM    718  HZ  ACN A 120      30.986  25.968  12.317  1.00  0.00      A    H
ATOM    719  HZ1 ACN A 120      32.126  26.040  11.071  1.00  0.00      A    H
ATOM    720  HZ2 ACN A 120      31.888  24.401  11.791  1.00  0.00      A    H
ATOM    721  CT  ACN A 121       0.531  36.545  43.886  1.00  0.00      A    C
ATOM    722  CZ  ACN A 121      -0.416  36.817  42.779  1.00  0.00      A    C
ATOM    723  NZ  ACN A 121      -1.126  37.049  41.843  1.00  0.00      A    N
ATOM    724  HZ  ACN A 121       1.142  37.433  44.021  1.00  0.00      A    H
ATOM    725  HZ1 ACN A 121       1.113  35.637  43.751  1.00  0.00      A    H
ATOM    726  HZ2 ACN A 121       0.025  36.178  44.775  1.00  0.00      A    H
ATOM    727  CT  ACN A 122      25.141  15.513  18.450  1.00  0.00      A    C
ATOM    728  CZ  ACN A 122      24.865  14.809  19.713  1.00  0.00      A    C
ATOM    729  NZ  ACN A 122      24.634  14.254  20.712  1.00  0.00      A    N
ATOM    730  HZ  ACN A 122      24.446  16.340  18.330  1.00  0.00      A    H
ATOM    731  HZ1 ACN A 122      24.877  14.772  17.701  1.00  0.00      A    H
ATOM    732  HZ2 ACN A 122      26.202  15.743  18.410  1.00  0.00      A    H
ATOM    733  CT  ACN A 123       1.324  35.125  28.630  1.00  0.00      A    C
ATOM    734  CZ  ACN A 123       1.218  36.531  28.082  1.00  0.00      A    C
ATOM    735  NZ  ACN A 123       1.105  37.611  27.701  1.00  0.00      A    N
ATOM    736  HZ  ACN A 123       0.501  34.879  29.297  1.00  0.00      A    H
ATOM    737  HZ1 ACN A 123       2.278  34.979  29.131  1.00  0.00      A    H
ATOM    738  HZ2 ACN A 123       1.235  34.431  27.798  1.00  0.00      A    H
ATOM    739  CT  ACN A 124      30.650  43.192  20.228  1.00  0.00      A    C
ATOM    740  CZ  ACN A 124      32.065  42.980  19.698  1.00  0.00      A    C
ATOM    741  NZ  ACN A 124      33.137  42.718  19.320  1.00  0.00      A    N
ATOM    742  HZ  ACN A 124      30.312  42.310  20.766  1.00  0.00      A    H
ATOM    743  HZ1 ACN A 124      29.989  43.362  19.383  1.00  0.00      A    H
ATOM    744  HZ2 ACN A 124      30.666  44.019  20.934  1.00  0.00      A    H
ATOM    745  CT  ACN A 125      30.695   0.666  11.077  1.00  0.00      A    C
ATOM    746  CZ  ACN A 125      29.515   1.332  10.435  1.00  0.00      A    C
ATOM    747  NZ  ACN A 125      28.655   1.905   9.926  1.00  0.00      A    N
ATOM    748  HZ  ACN A 125      31.566   1.315  11.088  1.00  0.00      A    H
ATOM    749  HZ1 ACN A 125      30.896  -0.226  10.489  1.00  0.00      A    H
ATOM    750  HZ2 ACN A 125      30.396   0.321  12.064  1.00  0.00      A    H
ATOM    751  CT  ACN A 126      37.053  12.352   2.286  1.00  0.00      A    C
ATOM    752  CZ  ACN A 126      36.991  13.718   2.760  1.00  0.00      A    C
ATOM    753  NZ  ACN A 126      36.947  14.821   3.060  1.00  0.00      A    N
ATOM    754  HZ  ACN A 126      36.034  12.023   2.102  1.00  0.00      A    H
ATOM    755  HZ1 ACN A 126      37.562  11.707   2.998  1.00  0.00      A    H
ATOM    756  HZ2 ACN A 126      37.592  12.335   1.343  1.00  0.00      A    H
ATOM    757  CT  ACN A 127      28.701   5.446   3.859  1.00  0.00      A    C
ATOM    758  CZ  ACN A 127      29.721   6.435   4.297  1.00  0.00      A    C
ATOM    759  NZ  ACN A 127      30.519   7.209   4.642  1.00  0.00      A    N
ATOM    760  HZ  ACN A 127      28.847   4.426   4.206  1.00  0.00      A    H
ATOM    761  HZ1 ACN A 127      28.803   5.263   2.793  1.00  0.00      A    H
ATOM    762  HZ2 ACN A 127      27.693   5.745   4.135  1.00  0.00      A    H
ATOM    763  CT  ACN A 128      13.873   7.492  40.924  1.00  0.00      A    C
ATOM    764  CZ  ACN A 128      14.799   7.268  39.722  1.00  0.00      A    C
ATOM    765  NZ  ACN A 128      15.541   7.149  38.870  1.00  0.00      A    N
ATOM    766  HZ  ACN A 128      13.147   8.226  40.583  1.00  0.00      A    H
ATOM    767  HZ1 ACN A 128      14.564   7.808  41.702  1.00  0.00      A    H
ATOM    768  HZ2 ACN A 128      13.375   6.556  41.165  1.00  0.00      A    H
ATOM    769  CT  ACN A 129      18.517  10.913  17.694  1.00  0.00      A    C
ATOM    770  CZ  ACN A 129      18.482  11.297  16.284  1.00  0.00      A    C
ATOM    771  NZ  ACN A 129      18.410  11.591  15.180  1.00  0.00      A    N
ATOM    772  HZ  ACN A 129      17.656  11.371  18.173  1.00  0.00      A    H
ATOM    773  HZ1 ACN A 129      19.452  11.290  18.099  1.00  0.00      A    H
ATOM    774  HZ2 ACN A 129      18.575   9.837  17.832  1.00  0.00      A    H
ATOM    775  CT  ACN A 130       7.525  33.214  25.707  1.00  0.00      A    C
ATOM    776  CZ  ACN A 130       8.842  32.774  25.281  1.00  0.00      A    C
ATOM    777  NZ  ACN A 130       9.886  32.448  24.933  1.00  0.00      A    N
ATOM    778  HZ  ACN A 130       6.858  32.477  26.147  1.00  0.00      A    H
ATOM    779  HZ1 ACN A 130       6.908  33.696  24.953  1.00  0.00      A    H
ATOM    780  HZ2 ACN A 130       7.794  33.973  26.438  1.00  0.00      A    H
ATOM    781  CT  ACN A 131      43.783  40.379  26.309  1.00  0.00      A    C
ATOM    782  CZ  ACN A 131      42.756  39.411  25.817  1.00  0.00      A    C
ATOM    783  NZ  ACN A 131      41.980  38.632  25.405  1.00  0.00      A    N
ATOM    784  HZ  ACN A 131      43.228  41.139  26.853  1.00  0.00      A    H
ATOM    785  HZ1 ACN A 131      44.301  40.863  25.485  1.00  0.00      A    H
ATOM    786  HZ2 ACN A 131      44.508  39.944  26.991  1.00  0.00      A    H
ATOM    787  CT  ACN A 132      29.850   6.437  36.115  1.00  0.00      A    C
ATOM    788  CZ  ACN A 132      30.448   7.179  37.173  1.00  0.00      A    C
ATOM    789  NZ  ACN A 132      30.970   7.832  37.967  1.00  0.00      A    N
ATOM    790  HZ  ACN A 132      28.922   6.044  36.521  1.00  0.00      A    H
ATOM    791  HZ1 ACN A 132      30.591   5.679  35.873  1.00  0.00      A    H
ATOM    792  HZ2 ACN A 132      29.801   6.967  35.167  1.00  0.00      A    H
ATOM    793  CT  ACN A 133      22.004  37.010  11.411  1.00  0.00      A    C
ATOM    794  CZ  ACN A 133      21.971  35.644  10.792  1.00  0.00      A    C
ATOM    795  NZ  ACN A 133      21.924  34.533  10.337  1.00  0.00      A    N
ATOM    796  HZ  ACN A 133      22.901  36.994  12.024  1.00  0.00      A    H
ATOM    797  HZ1 ACN A 133      21.111  37.079  12.027  1.00  0.00      A    H
ATOM    798  HZ2 ACN A 133      22.105  37.802  10.674  1.00  0.00      A    H
ATOM    799  CT  ACN A 134      43.599  21.938   0.334  1.00  0.00      A    C
ATOM    800  CZ  ACN A 134      43.089  20.919   1.300  1.00  0.00      A    C
ATOM    801  NZ  ACN A 134      42.785  20.119   2.134  1.00  0.00      A    N
ATOM    802  HZ  ACN A 134      42.813  22.650   0.098  1.00  0.00      A    H
ATOM    803  HZ1 ACN A 134      44.006  21.526  -0.586  1.00  0.00      A    H
ATOM    804  HZ2 ACN A 134      44.380  22.412   0.924  1.00  0.00      A    H
ATOM    805  CT  ACN A 135      40.237   8.525  14.986  1.00  0.00      A    C
ATOM    806  CZ  ACN A 135      41.141   9.651  15.178  1.00  0.00      A    C
ATOM    807  NZ  ACN A 135      41.922  10.499  15.279  1.00  0.00      A    N
ATOM    808  HZ  ACN A 135      39.249   8.954  14.833  1.00  0.00      A    H
ATOM    809  HZ1 ACN A 135      40.318   7.905  15.875  1.00  0.00      A    H
ATOM    810  HZ2 ACN A 135      40.652   7.922  14.183  1.00  0.00      A    H
ATOM    811  CT  ACN A 136      43.877   7.155  29.578  1.00  0.00      A    C
ATOM    812  CZ  ACN A 136      43.215   7.432  28.305  1.00  0.00      A    C
ATOM    813  NZ  ACN A 136      42.634   7.686  27.337  1.00  0.00      A    N
ATOM    814  HZ  ACN A 136      43.018   7.219  30.240  1.00  0.00      A    H
ATOM    815  HZ1 ACN A 136      44.653   7.879  29.814  1.00  0.00      A    H
ATOM    816  HZ2 ACN A 136      44.367   6.185  29.584  1.00  0.00      A    H
ATOM    817  CT  ACN A 137      35.912  13.554  38.789  1.00  0.00      A    C
ATOM    818  CZ  ACN A 137      36.505  13.660  40.110  1.00  0.00      A    C
ATOM    819  NZ  ACN A 137      37.000  13.795  41.148  1.00  0.00      A    N
ATOM    820  HZ  ACN A 137      36.223  14.359  38.129  1.00  0.00      A    H
ATOM    821  HZ1 ACN A 137      34.843  13.655  38.960  1.00  0.00      A    H
ATOM    822  HZ2 ACN A 137      36.160  12.606  38.317  1.00  0.00      A    H
ATOM    823  CT  ACN A 138      21.479   3.706  36.622  1.00  0.00      A    C
ATOM    824  CZ  ACN A 138      22.734   4.363  36.339  1.00  0.00      A    C
ATOM    825  NZ  ACN A 138      23.705   4.937  36.073  1.00  0.00      A    N
ATOM    826  HZ  ACN A 138      20.970   3.499  35.684  1.00  0.00      A    H
ATOM    827  HZ1 ACN A 138      20.738   4.360  37.075  1.00  0.00      A    H
ATOM    828  HZ2 ACN A 138      21.467   2.776  37.185  1.00  0.00      A    H
ATOM    829  CT  ACN A 139       0.699  37.083  23.722  1.00  0.00      A    C
ATOM    830  CZ  ACN A 139       1.340  36.544  22.510  1.00  0.00      A    C
ATOM    831  NZ  ACN A 139       1.769  36.054  21.591  1.00  0.00      A    N
ATOM    832  HZ  ACN A 139       0.657  38.169  23.721  1.00  0.00      A    H
ATOM    833  HZ1 ACN A 139       1.275  36.742  24.579  1.00  0.00      A    H
ATOM    834  HZ2 ACN A 139      -0.327  36.739  23.821  1.00  0.00      A    H
ATOM    835  CT  ACN A 140      35.787   1.761   1.823  1.00  0.00      A    C
ATOM    836  CZ  ACN A 140      36.357   2.862   2.698  1.00  0.00      A    C
ATOM    837  NZ  ACN A 140      36.738   3.723   3.408  1.00  0.00      A    N
ATOM    838  HZ  ACN A 140      36.184   1.922   0.823  1.00  0.00      A    H
ATOM    839  HZ1 ACN A 140      34.728   2.000   1.861  1.00  0.00      A    H
ATOM    840  HZ2 ACN A 140      35.894   0.784   2.286  1.00  0.00      A    H
ATOM    841  CT  ACN A 141       5.284  21.308   9.943  1.00  0.00      A    C
ATOM    842  CZ  ACN A 141       6.565  21.612  10.610  1.00  0.00      A    C
ATOM    843  NZ  ACN A 141       7.575  21.916  11.048  1.00  0.00      A    N
ATOM    844  HZ  ACN A 141       4.515  22.055  10.118  1.00  0.00      A    H
ATOM    845  HZ1 ACN A 141       4.757  20.392  10.199  1.00  0.00      A    H
ATOM    846  HZ2 ACN A 141       5.470  21.208   8.877  1.00  0.00      A    H
ATOM    847  CT  ACN A 142       3.941   2.353  19.773  1.00  0.00      A    C
ATOM    848  CZ  ACN A 142       2.865   1.429  20.125  1.00  0.00      A    C
ATOM    849  NZ  ACN A 142       2.057   0.702  20.448  1.00  0.00      A    N
ATOM    850  HZ  ACN A 142       3.758   2.556  18.721  1.00  0.00      A    H
ATOM    851  HZ1 ACN A 142       4.956   2.008  19.950  1.00  0.00      A    H
ATOM    852  HZ2 ACN A 142       3.815   3.287  20.315  1.00  0.00      A    H
ATOM    853  CT  ACN A 143      24.312  39.115  36.810  1.00  0.00      A    C
ATOM    854  CZ  ACN A 143      25.091  39.658  35.642  1.00  0.00      A    C
ATOM    855  NZ  ACN A 143      25.641  40.027  34.700  1.00  0.00      A    N
ATOM    856  HZ  ACN A 143      24.868  39.300  37.726  1.00  0.00      A    H
ATOM    857  HZ1 ACN A 143      24.251  38.037  36.680  1.00  0.00      A    H
ATOM    858  HZ2 ACN A 143      23.300  39.511  36.831  1.00  0.00      A    H
ATOM    859  CT  ACN A 144      19.640   5.963  18.449  1.00  0.00      A    C
ATOM    860  CZ  ACN A 144      20.869   5.342  19.015  1.00  0.00      A    C
ATOM    861  NZ  ACN A 144      21.845   4.782  19.397  1.00  0.00      A    N
ATOM    862  HZ  ACN A 144      19.549   6.965  18.861  1.00  0.00      A    H
ATOM    863  HZ1 ACN A 144      18.764   5.357  18.665  1.00  0.00      A    H
ATOM    864  HZ2 ACN A 144      19.759   6.099  17.378  1.00  0.00      A    H
ATOM    865  CT  ACN A 145      28.567  22.818  43.903  1.00  0.00      A    C
ATOM    866  CZ  ACN A 145      28.283  24.235  43.746  1.00  0.00      A    C
ATOM    867  NZ  ACN A 145      28.055  25.317  43.661  1.00  0.00      A    N
ATOM    868  HZ  ACN A 145      28.945  22.301  43.024  1.00  0.00      A    H
ATOM    869  HZ1 ACN A 145      27.589  22.388  44.104  1.00  0.00      A    H
ATOM    870  HZ2 ACN A 145      29.357  22.673  44.636  1.00  0.00      A    H
ATOM    871  CT  ACN A 146      12.603  38.058  29.226  1.00  0.00      A    C
ATOM    872  CZ  ACN A 146      12.971  38.719  30.501  1.00  0.00      A    C
ATOM    873  NZ  ACN A 146      13.161  39.315  31.458  1.00  0.00      A    N
ATOM    874  HZ  ACN A 146      13.542  38.309  28.739  1.00  0.00      A    H
ATOM    875  HZ1 ACN A 146      11.692  38.396  28.738  1.00  0.00      A    H
ATOM    876  HZ2 ACN A 146      12.702  36.993  29.418  1.00  0.00      A    H
ATOM    877  CT  ACN A 147      42.551  10.799  35.532  1.00  0.00      A    C
ATOM    878  CZ  ACN A 147      43.939  10.982  35.169  1.00  0.00      A    C
ATOM    879  NZ  ACN A 147      45.012  11.270  34.821  1.00  0.00      A    N
ATOM    880  HZ  ACN A 147      42.484   9.717  35.619  1.00  0.00      A    H
ATOM    881  HZ1 ACN A 147      41.790  11.146  34.838  1.00  0.00      A    H
ATOM    882  HZ2 ACN A 147      42.400  11.344  36.460  1.00  0.00      A    H
ATOM    883  CT  ACN A 148       9.634  13.984  34.821  1.00  0.00      A    C
ATOM    884  CZ  ACN A 148       8.329  14.578  35.004  1.00  0.00      A    C
ATOM    885  NZ  ACN A 148       7.289  15.119  35.115  1.00  0.00      A    N
ATOM    886  HZ  ACN A 148      10.292  14.375  35.593  1.00  0.00      A    H
ATOM    887  HZ1 ACN A 148      10.109  14.217  33.872  1.00  0.00      A    H
ATOM    888  HZ2 ACN A 148       9.575  12.899  34.788  1.00  0.00      A    H
ATOM    889  CT  ACN A 149      11.641  33.088  11.877  1.00  0.00      A    C
ATOM    890  CZ  ACN A 149      11.768  31.623  12.012  1.00  0.00      A    C
ATOM    891  NZ  ACN A 149      11.861  30.449  12.105  1.00  0.00      A    N
ATOM    892  HZ  ACN A 149      10.645  33.342  11.523  1.00  0.00      A    H
ATOM    893  HZ1 ACN A 149      12.369  33.506  11.187  1.00  0.00      A    H
ATOM    894  HZ2 ACN A 149      11.914  33.590  12.801  1.00  0.00      A    H
ATOM    895  CT  ACN A 150      -0.366  12.101   4.982  1.00  0.00      A    C
ATOM    896  CZ  ACN A 150       0.978  12.695   5.034  1.00  0.00      A    C
ATOM    897  NZ  ACN A 150       2.031  13.178   5.105  1.00  0.00      A    N
ATOM    898  HZ  ACN A 150      -1.099  12.881   5.171  1.00  0.00      A    H
ATOM    899  HZ1 ACN A 150      -0.325  11.397   5.810  1.00  0.00      A    H
ATOM    900  HZ2 ACN A 150      -0.499  11.709   3.978  1.00  0.00      A    H
ATOM    901  CT  ACN A 151      28.011  18.459  44.573  1.00  0.00      A    C
ATOM    902  CZ  ACN A 151      28.351  19.237  43.473  1.00  0.00      A    C
ATOM    903  NZ  ACN A 151      28.648  19.888  42.546  1.00  0.00      A    N
ATOM    904  HZ  ACN A 151      27.755  17.482  44.171  1.00  0.00      A    H
ATOM    905  HZ1 ACN A 151      27.079  18.871  44.950  1.00  0.00      A    H
ATOM    906  HZ2 ACN A 151      28.727  18.190  45.345  1.00  0.00      A    H
ATOM    907  CT  ACN A 152      15.348   0.862  33.818  1.00  0.00      A    C
ATOM    908  CZ  ACN A 152      15.998  -0.355  33.139  1.00  0.00      A    C
ATOM    909  NZ  ACN A 152      16.500  -1.256  32.561  1.00  0.00      A    N
ATOM    910  HZ  ACN A 152      14.834   0.570  34.730  1.00  0.00      A    H
ATOM    911  HZ1 ACN A 152      14.615   1.354  33.184  1.00  0.00      A    H
ATOM    912  HZ2 ACN A 152      16.180   1.495  34.118  1.00  0.00      A    H
ATOM    913  CT  ACN A 153      21.944  13.113  16.273  1.00  0.00      A    C
ATOM    914  CZ  ACN A 153      21.587  13.798  17.501  1.00  0.00      A    C
ATOM    915  NZ  ACN A 153      21.237  14.319  18.461  1.00  0.00      A    N
ATOM    916  HZ  ACN A 153      21.255  12.379  15.860  1.00  0.00      A    H
ATOM    917  HZ1 ACN A 153      22.904  12.624  16.419  1.00  0.00      A    H
ATOM    918  HZ2 ACN A 153      22.138  13.836  15.484  1.00  0.00      A    H
ATOM    919  CT  ACN A 154      16.113  44.004  23.440  1.00  0.00      A    C
ATOM    920  CZ  ACN A 154      16.001  43.183  24.671  1.00  0.00      A    C
ATOM    921  NZ  ACN A 154      15.874  42.607  25.671  1.00  0.00      A    N
ATOM    922  HZ  ACN A 154      16.911  44.720  23.619  1.00  0.00      A    H
ATOM    923  HZ1 ACN A 154      15.192  44.582  23.441  1.00  0.00      A    H
ATOM    924  HZ2 ACN A 154      16.142  43.375  22.553  1.00  0.00      A    H
ATOM    925  CT  ACN A 155      37.884   8.592  32.532  1.00  0.00      A    C
ATOM    926  CZ  ACN A 155      39.300   8.300  32.376  1.00  0.00      A    C
ATOM    927  NZ  ACN A 155      40.467   8.084  32.198  1.00  0.00      A    N
ATOM    928  HZ  ACN A 155      37.354   8.109  31.715  1.00  0.00      A    H
ATOM    929  HZ1 ACN A 155      37.714   9.662  32.445  1.00  0.00      A    H
ATOM    930  HZ2 ACN A 155      37.465   8.172  33.442  1.00  0.00      A    H
ATOM    931  CT  ACN A 156       7.126  17.846  36.592  1.00  0.00      A    C
ATOM    932  CZ  ACN A 156       7.113  19.073  37.299  1.00  0.00      A    C
ATOM    933  NZ  ACN A 156       7.067  20.082  37.893  1.00  0.00      A    N
ATOM    934  HZ  ACN A 156       6.189  17.683  36.066  1.00  0.00      A    H
ATOM    935  HZ1 ACN A 156       7.342  17.093  37.346  1.00  0.00      A    H
ATOM    936  HZ2 ACN A 156       7.865  17.856  35.794  1.00  0.00      A    H
ATOM    937  CT  ACN A 157      32.759  25.405  38.443  1.00  0.00      A    C
ATOM    938  CZ  ACN A 157      34.233  25.625  38.586  1.00  0.00      A    C
ATOM    939  NZ  ACN A 157      35.366  25.832  38.627  1.00  0.00      A    N
ATOM    940  HZ  ACN A 157      32.466  26.256  37.834  1.00  0.00      A    H
ATOM    941  HZ1 ACN A 157      32.164  25.491  39.348  1.00  0.00      A    H
ATOM    942  HZ2 ACN A 157      32.589  24.415  38.027  1.00  0.00      A    H
ATOM    943  CT  ACN A 158      19.515   2.920  31.458  1.00  0.00      A    C
ATOM    944  CZ  ACN A 158      20.710   3.016  32.355  1.00  0.00      A    C
ATOM    945  NZ  ACN A 158      21.628   3.070  33.080  1.00  0.00      A    N
ATOM    946  HZ  ACN A 158      19.883   2.616  30.482  1.00  0.00      A    H
ATOM    947  HZ1 ACN A 158      18.855   3.781  31.379  1.00  0.00      A    H
ATOM    948  HZ2 ACN A 158      18.953   2.124  31.940  1.00  0.00      A    H
ATOM    949  CT  ACN A 159      35.382  44.414  40.880  1.00  0.00      A    C
ATOM    950  CZ  ACN A 159      35.526  44.073  42.286  1.00  0.00      A    C
ATOM    951  NZ  ACN A 159      35.618  43.751  43.365  1.00  0.00      A    N
ATOM    952  HZ  ACN A 159      35.467  45.494  40.790  1.00  0.00      A    H
ATOM    953  HZ1 ACN A 159      34.427  44.025  40.538  1.00  0.00      A    H
ATOM    954  HZ2 ACN A 159      36.132  43.759  40.443  1.00  0.00      A    H
ATOM    955  CT  ACN A 160       7.731   1.459  27.521  1.00  0.00      A    C
ATOM    956  CZ  ACN A 160       6.774   2.521  27.108  1.00  0.00      A    C
ATOM    957  NZ  ACN A 160       6.034   3.376  26.776  1.00  0.00      A    N
ATOM    958  HZ  ACN A 160       7.529   1.032  28.501  1.00  0.00      A    H
ATOM    959  HZ1 ACN A 160       8.784   1.725  27.510  1.00  0.00      A    H
ATOM    960  HZ2 ACN A 160       7.589   0.627  26.836  1.00  0.00      A    H
ATOM    961  CT  ACN A 161      22.793   1.561   5.604  1.00  0.00      A    C
ATOM    962  CZ  ACN A 161      23.493   1.144   6.817  1.00  0.00      A    C
ATOM    963  NZ  ACN A 161      24.023   0.877   7.791  1.00  0.00      A    N
ATOM    964  HZ  ACN A 161      22.771   2.647   5.578  1.00  0.00      A    H
ATOM    965  HZ1 ACN A 161      21.848   1.023   5.610  1.00  0.00      A    H
ATOM    966  HZ2 ACN A 161      23.369   1.051   4.836  1.00  0.00      A    H
ATOM    967  CT  ACN A 162      11.359  14.341  29.690  1.00  0.00      A    C
ATOM    968  CZ  ACN A 162      10.593  14.933  30.804  1.00  0.00      A    C
ATOM    969  NZ  ACN A 162       9.943  15.318  31.648  1.00  0.00      A    N
ATOM    970  HZ  ACN A 162      11.788  15.085  29.023  1.00  0.00      A    H
ATOM    971  HZ1 ACN A 162      10.686  13.646  29.194  1.00  0.00      A    H
ATOM    972  HZ2 ACN A 162      12.167  13.750  30.114  1.00  0.00      A    H
ATOM    973  CT  ACN A 163      12.844  32.860  26.457  1.00  0.00      A    C
ATOM    974  CZ  ACN A 163      13.573  31.695  26.033  1.00  0.00      A    C
ATOM    975  NZ  ACN A 163      14.131  30.755  25.691  1.00  0.00      A    N
ATOM    976  HZ  ACN A 163      12.056  33.265  25.828  1.00  0.00      A    H
ATOM    977  HZ1 ACN A 163      13.692  33.535  26.540  1.00  0.00      A    H
ATOM    978  HZ2 ACN A 163      12.399  32.668  27.430  1.00  0.00      A    H
ATOM    979  CT  ACN A 164      24.221   4.304  21.693  1.00  0.00      A    C
ATOM    980  CZ  ACN A 164      25.398   4.605  22.550  1.00  0.00      A    C
ATOM    981  NZ  ACN A 164      26.339   4.738  23.216  1.00  0.00      A    N
ATOM    982  HZ  ACN A 164      24.006   5.215  21.140  1.00  0.00      A    H
ATOM    983  HZ1 ACN A 164      23.321   3.799  22.034  1.00  0.00      A    H
ATOM    984  HZ2 ACN A 164      24.600   3.608  20.949  1.00  0.00      A    H
ATOM    985  CT  ACN A 165      28.930  39.405   7.525  1.00  0.00      A    C
ATOM    986  CZ  ACN A 165      28.892  38.209   8.432  1.00  0.00      A    C
ATOM    987  NZ  ACN A 165      28.797  37.280   9.089  1.00  0.00      A    N
ATOM    988  HZ  ACN A 165      28.589  40.222   8.156  1.00  0.00      A    H
ATOM    989  HZ1 ACN A 165      28.309  39.382   6.634  1.00  0.00      A    H
ATOM    990  HZ2 ACN A 165      29.910  39.671   7.138  1.00  0.00      A    H
ATOM    991  CT  ACN A 166      10.820  17.853   1.217  1.00  0.00      A    C
ATOM    992  CZ  ACN A 166      11.220  19.056   1.932  1.00  0.00      A    C
ATOM    993  NZ  ACN A 166      11.468  19.994   2.478  1.00  0.00      A    N
ATOM    994  HZ  ACN A 166      11.523  17.028   1.295  1.00  0.00      A    H
ATOM    995  HZ1 ACN A 166      10.624  17.991   0.157  1.00  0.00      A    H
ATOM    996  HZ2 ACN A 166       9.909  17.474   1.673  1.00  0.00      A    H
ATOM    997  CT  ACN A 167      43.384  24.818  35.156  1.00  0.00      A    C
ATOM    998  CZ  ACN A 167      43.165  24.100  33.890  1.00  0.00      A    C
ATOM    999  NZ  ACN A 167      42.968  23.573  32.880  1.00  0.00      A    N
ATOM   1000  HZ  ACN A 167      42.857  24.227  35.901  1.00  0.00      A    H
ATOM   1001  HZ1 ACN A 167      42.939  25.790  34.963  1.00  0.00      A    H
ATOM   1002  HZ2 ACN A 167      44.464  24.697  35.185  1.00  0.00      A    H
ATOM   1003  CT  ACN A 168      16.519  10.063  37.686  1.00  0.00      A    C
ATOM   1004  CZ  ACN A 168      16.648  10.187  39.177  1.00  0.00      A    C
ATOM   1005  NZ  ACN A 168      16.642  10.325  40.313  1.00  0.00      A    N
ATOM   1006  HZ  ACN A 168      16.572  10.988  37.117  1.00  0.00      A    H
ATOM   1007  HZ1 ACN A 168      15.533   9.669  37.455  1.00  0.00      A    H
ATOM   1008  HZ2 ACN A 168      17.247   9.339  37.331  1.00  0.00      A    H
ATOM   1009  CT  ACN A 169      10.015  37.381  32.965  1.00  0.00      A    C
ATOM   1010  CZ  ACN A 169       9.734  37.884  31.700  1.00  0.00      A    C
ATOM   1011  NZ  ACN A 169       9.520  38.296  30.647  1.00  0.00      A    N
ATOM   1012  HZ  ACN A 169      10.214  36.321  32.831  1.00  0.00      A    H
ATOM   1013  HZ1 ACN A 169       9.333  37.757  33.723  1.00  0.00      A    H
ATOM   1014  HZ2 ACN A 169      10.945  37.745  33.393  1.00  0.00      A    H
ATOM   1015  CT  ACN A 170       4.557  22.209  24.719  1.00  0.00      A    C
ATOM   1016  CZ  ACN A 170       5.339  20.977  24.422  1.00  0.00      A    C
ATOM   1017  NZ  ACN A 170       5.989  20.062  24.198  1.00  0.00      A    N
ATOM   1018  HZ  ACN A 170       4.980  22.743  25.566  1.00  0.00      A    H
ATOM   1019  HZ1 ACN A 170       3.539  22.030  25.055  1.00  0.00      A    H
ATOM   1020  HZ2 ACN A 170       4.525  22.844  23.837  1.00  0.00      A    H
ATOM   1021  CT  ACN A 171      25.036  33.202   2.959  1.00  0.00      A    C
ATOM   1022  CZ  ACN A 171      23.674  32.811   3.336  1.00  0.00      A    C
ATOM   1023  NZ  ACN A 171      22.577  32.545   3.605  1.00  0.00      A    N
ATOM   1024  HZ  ACN A 171      25.601  33.073   3.878  1.00  0.00      A    H
ATOM   1025  HZ1 ACN A 171      25.012  34.267   2.747  1.00  0.00      A    H
ATOM   1026  HZ2 ACN A 171      25.445  32.611   2.144  1.00  0.00      A    H
ATOM   1027  CT  ACN A 172      10.193  36.338  26.352  1.00  0.00      A    C
ATOM   1028  CZ  ACN A 172       8.760  36.647  26.522  1.00  0.00      A    C
ATOM   1029  NZ  ACN A 172       7.638  36.848  26.557  1.00  0.00      A    N
ATOM   1030  HZ  ACN A 172      10.496  36.102  25.336  1.00  0.00      A    H
ATOM   1031  HZ1 ACN A 172      10.367  35.541  27.070  1.00  0.00      A    H
ATOM   1032  HZ2 ACN A 172      10.802  37.136  26.770  1.00  0.00      A    H
ATOM   1033  CT  ACN A 173      41.378  22.138  18.546  1.00  0.00      A    C
ATOM   1034  CZ  ACN A 173      41.361  23.611  18.837  1.00  0.00      A    C
ATOM   1035  NZ  ACN A 173      41.371  24.766  18.972  1.00  0.00      A    N
ATOM   1036  HZ  ACN A 173      40.955  21.801  17.604  1.00  0.00      A    H
ATOM   1037  HZ1 ACN A 173      41.058  21.573  19.418  1.00  0.00      A    H
ATOM   1038  HZ2 ACN A 173      42.413  21.809  18.493  1.00  0.00      A    H
ATOM   1039  CT  ACN A 174      23.866  17.813  14.409  1.00  0.00      A    C
ATOM   1040  CZ  ACN A 174      23.778  16.595  15.171  1.00  0.00      A    C
ATOM   1041  NZ  ACN A 174      23.765  15.644  15.772  1.00  0.00      A    N
ATOM   1042  HZ  ACN A 174      24.205  17.490  13.428  1.00  0.00      A    H
ATOM   1043  HZ1 ACN A 174      24.549  18.520  14.872  1.00  0.00      A    H
ATOM   1044  HZ2 ACN A 174      22.944  18.379  14.307  1.00  0.00      A    H
ATOM   1045  CT  ACN A 175       8.756  13.312  38.121  1.00  0.00      A    C
ATOM   1046  CZ  ACN A 175       9.888  14.171  38.470  1.00  0.00      A    C
ATOM   1047  NZ  ACN A 175      10.771  14.922  38.710  1.00  0.00      A    N
ATOM   1048  HZ  ACN A 175       8.128  13.157  38.994  1.00  0.00      A    H
ATOM   1049  HZ1 ACN A 175       9.141  12.323  37.888  1.00  0.00      A    H
ATOM   1050  HZ2 ACN A 175       8.309  13.776  37.245  1.00  0.00      A    H
ATOM   1051  CT  ACN A 176      13.436  10.345   1.131  1.00  0.00      A    C
ATOM   1052  CZ  ACN A 176      13.630  10.560  -0.318  1.00  0.00      A    C
ATOM   1053  NZ  ACN A 176      13.862  10.721  -1.437  1.00  0.00      A    N
ATOM   1054  HZ  ACN A 176      13.986  11.114   1.667  1.00  0.00      A    H
ATOM   1055  HZ1 ACN A 176      13.742   9.304   1.207  1.00  0.00      A    H
ATOM   1056  HZ2 ACN A 176      12.370  10.383   1.339  1.00  0.00      A    H
ATOM   1057  CT  ACN A 177       9.941  41.555  38.367  1.00  0.00      A    C
ATOM   1058  CZ  ACN A 177      10.125  42.907  38.896  1.00  0.00      A    C
ATOM   1059  NZ  ACN A 177      10.279  43.990  39.264  1.00  0.00      A    N
ATOM   1060  HZ  ACN A 177       8.989  41.126  38.670  1.00  0.00      A    H
ATOM   1061  HZ1 ACN A 177      10.817  40.986  38.667  1.00  0.00      A    H
ATOM   1062  HZ2 ACN A 177      10.006  41.780  37.305  1.00  0.00      A    H
ATOM   1063  CT  ACN A 178       1.562  23.959  42.132  1.00  0.00      A    C
ATOM   1064  CZ  ACN A 178       1.397  22.620  41.504  1.00  0.00      A    C
ATOM   1065  NZ  ACN A 178       1.221  21.576  41.015  1.00  0.00      A    N
ATOM   1066  HZ  ACN A 178       1.941  24.747  41.487  1.00  0.00      A    H
ATOM   1067  HZ1 ACN A 178       2.396  23.834  42.819  1.00  0.00      A    H
ATOM   1068  HZ2 ACN A 178       0.708  24.345  42.683  1.00  0.00      A    H
ATOM   1069  CT  ACN A 179      32.079   2.915  43.510  1.00  0.00      A    C
ATOM   1070  CZ  ACN A 179      33.467   2.569  43.271  1.00  0.00      A    C
ATOM   1071  NZ  ACN A 179      34.578   2.294  43.104  1.00  0.00      A    N
ATOM   1072  HZ  ACN A 179      31.823   3.824  42.971  1.00  0.00      A    H
ATOM   1073  HZ1 ACN A 179      31.963   3.022  44.586  1.00  0.00      A    H
ATOM   1074  HZ2 ACN A 179      31.422   2.179  43.054  1.00  0.00      A    H
ATOM   1075  CT  ACN A 180      30.747  41.016  10.674  1.00  0.00      A    C
ATOM   1076  CZ  ACN A 180      29.702  41.786  11.292  1.00  0.00      A    C
ATOM   1077  NZ  ACN A 180      28.930  42.419  11.833  1.00  0.00      A    N
ATOM   1078  HZ  ACN A 180      30.498  39.977  10.478  1.00  0.00      A    H
ATOM   1079  HZ1 ACN A 180      31.644  41.112  11.281  1.00  0.00      A    H
ATOM   1080  HZ2 ACN A 180      30.818  41.461   9.685  1.00  0.00      A    H
ATOM   1081  CT  ACN A 181      15.895  33.610  24.030  1.00  0.00      A    C
ATOM   1082  CZ  ACN A 181      16.433  34.877  23.537  1.00  0.00      A    C
ATOM   1083  NZ  ACN A 181      16.822  35.920  23.167  1.00  0.00      A    N
ATOM   1084  HZ  ACN A 181      14.815  33.705  23.957  1.00  0.00      A    H
ATOM   1085  HZ1 ACN A 181      16.317  33.507  25.027  1.00  0.00      A    H
ATOM   1086  HZ2 ACN A 181      16.262  32.797  23.409  1.00  0.00      A    H
ATOM   1087  CT  ACN A 182      21.514   8.568  19.656  1.00  0.00      A    C
ATOM   1088  CZ  ACN A 182      22.564   9.564  19.603  1.00  0.00      A    C
ATOM   1089  NZ  ACN A 182      23.383  10.345  19.611  1.00  0.00      A    N
ATOM   1090  HZ  ACN A 182      20.607   9.075  19.976  1.00  0.00      A    H
ATOM   1091  HZ1 ACN A 182      21.727   7.816  20.411  1.00  0.00      A    H
ATOM   1092  HZ2 ACN A 182      21.476   8.122  18.665  1.00  0.00      A    H
ATOM   1093  CT  ACN A 183      19.343  38.485  41.513  1.00  0.00      A    C
ATOM   1094  CZ  ACN A 183      19.901  37.279  42.152  1.00  0.00      A    C
ATOM   1095  NZ  ACN A 183      20.288  36.338  42.753  1.00  0.00      A    N
ATOM   1096  HZ  ACN A 183      18.266  38.446  41.651  1.00  0.00      A    H
ATOM   1097  HZ1 ACN A 183      19.603  38.646  40.470  1.00  0.00      A    H
ATOM   1098  HZ2 ACN A 183      19.769  39.318  42.067  1.00  0.00      A    H
ATOM   1099  CT  ACN A 184      26.824  17.794  11.785  1.00  0.00      A    C
ATOM   1100  CZ  ACN A 184      27.973  18.520  11.121  1.00  0.00      A    C
ATOM   1101  NZ  ACN A 184      28.860  19.138  10.676  1.00  0.00      A    N
ATOM   1102  HZ  ACN A 184      26.614  18.333  12.705  1.00  0.00      A    H
ATOM   1103  HZ1 ACN A 184      27.180  16.817  12.099  1.00  0.00      A    H
ATOM   1104  HZ2 ACN A 184      25.958  17.843  11.129  1.00  0.00      A    H
ATOM   1105  CT  ACN A 185      26.475   0.879  13.668  1.00  0.00      A    C
ATOM   1106  CZ  ACN A 185      27.208   1.007  14.973  1.00  0.00      A    C
ATOM   1107  NZ  ACN A 185      27.760   1.077  15.952  1.00  0.00      A    N
ATOM   1108  HZ  ACN A 185      25.954  -0.074  13.630  1.00  0.00      A    H
ATOM   1109  HZ1 ACN A 185      27.228   1.064  12.907  1.00  0.00      A    H
ATOM   1110  HZ2 ACN A 185      25.755   1.694  13.658  1.00  0.00      A    H
ATOM   1111  CT  ACN A 186      12.396   3.447   7.102  1.00  0.00      A    C
ATOM   1112  CZ  ACN A 186      12.199   4.687   6.268  1.00  0.00      A    C
ATOM   1113  NZ  ACN A 186      12.028   5.686   5.665  1.00  0.00      A    N
ATOM   1114  HZ  ACN A 186      12.545   3.833   8.107  1.00  0.00      A    H
ATOM   1115  HZ1 ACN A 186      13.284   2.957   6.711  1.00  0.00      A    H
ATOM   1116  HZ2 ACN A 186      11.496   2.845   7.015  1.00  0.00      A    H
ATOM   1117  CT  ACN A 187      -0.442  34.953  39.341  1.00  0.00      A    C
ATOM   1118  CZ  ACN A 187       0.684  35.769  38.900  1.00  0.00      A    C
ATOM   1119  NZ  ACN A 187       1.603  36.381  38.531  1.00  0.00      A    N
ATOM   1120  HZ  ACN A 187      -1.318  35.061  38.707  1.00  0.00      A    H
ATOM   1121  HZ1 ACN A 187      -0.765  35.239  40.339  1.00  0.00      A    H
ATOM   1122  HZ2 ACN A 187      -0.263  33.884  39.426  1.00  0.00      A    H
ATOM   1123  CT  ACN A 188      41.614  20.194  30.702  1.00  0.00      A    C
ATOM   1124  CZ  ACN A 188      42.507  21.106  29.940  1.00  0.00      A    C
ATOM   1125  NZ  ACN A 188      43.170  21.823  29.357  1.00  0.00      A    N
ATOM   1126  HZ  ACN A 188      40.538  20.344  30.725  1.00  0.00      A    H
ATOM   1127  HZ1 ACN A 188      42.130  20.237  31.658  1.00  0.00      A    H
ATOM   1128  HZ2 ACN A 188      41.721  19.171  30.350  1.00  0.00      A    H
ATOM   1129  CT  ACN A 189      17.910  42.900  20.031  1.00  0.00      A    C
ATOM   1130  CZ  ACN A 189      17.968  41.950  21.129  1.00  0.00      A    C
ATOM   1131  NZ  ACN A 189      17.993  41.255  22.044  1.00  0.00      A    N
ATOM   1132  HZ  ACN A 189      17.905  43.968  20.233  1.00  0.00      A    H
ATOM   1133  HZ1 ACN A 189      17.193  42.612  19.267  1.00  0.00      A    H
ATOM   1134  HZ2 ACN A 189      18.856  42.717  19.527  1.00  0.00      A    H
ATOM   1135  CT  ACN A 190      17.147  38.728  37.902  1.00  0.00      A    C
ATOM   1136  CZ  ACN A 190      17.423  39.264  36.547  1.00  0.00      A    C
ATOM   1137  NZ  ACN A 190      17.555  39.710  35.516  1.00  0.00      A    N
ATOM   1138  HZ  ACN A 190      17.959  39.112  38.513  1.00  0.00      A    H
ATOM   1139  HZ1 ACN A 190      17.196  37.643  37.849  1.00  0.00      A    H
ATOM   1140  HZ2 ACN A 190      16.184  39.144  38.190  1.00  0.00      A    H
ATOM   1141  CT  ACN A 191      11.173  10.923  27.170  1.00  0.00      A    C
ATOM   1142  CZ  ACN A 191      12.067  10.768  28.310  1.00  0.00      A    C
ATOM   1143  NZ  ACN A 191      12.747  10.682  29.178  1.00  0.00      A    N
ATOM   1144  HZ  ACN A 191      11.590  10.412  26.306  1.00  0.00      A    H
ATOM   1145  HZ1 ACN A 191      10.996  11.973  26.954  1.00  0.00      A    H
ATOM   1146  HZ2 ACN A 191      10.249  10.421  27.446  1.00  0.00      A    H
ATOM   1147  CT  ACN A 192      16.484  27.900  10.867  1.00  0.00      A    C
ATOM   1148  CZ  ACN A 192      16.367  26.457  11.203  1.00  0.00      A    C
ATOM   1149  NZ  ACN A 192      16.193  25.332  11.349  1.00  0.00      A    N
ATOM   1150  HZ  ACN A 192      16.299  28.567  11.705  1.00  0.00      A    H
ATOM   1151  HZ1 ACN A 192      15.814  28.057  10.025  1.00  0.00      A    H
ATOM   1152  HZ2 ACN A 192      17.512  28.071  10.558  1.00  0.00      A    H
ATOM   1153  CT  ACN A 193      40.588  19.823  26.493  1.00  0.00      A    C
ATOM   1154  CZ  ACN A 193      41.249  18.548  26.811  1.00  0.00      A    C
ATOM   1155  NZ  ACN A 193      41.785  17.535  27.056  1.00  0.00      A    N
ATOM   1156  HZ  ACN A 193      39.521  19.656  26.366  1.00  0.00      A    H
ATOM   1157  HZ1 ACN A 193      41.035  20.170  25.565  1.00  0.00      A    H
ATOM   1158  HZ2 ACN A 193      40.870  20.436  27.345  1.00  0.00      A    H
ATOM   1159  CT  ACN A 194      23.514  19.085  39.467  1.00  0.00      A    C
ATOM   1160  CZ  ACN A 194      23.160  20.203  38.710  1.00  0.00      A    C
ATOM   1161  NZ  ACN A 194      22.959  21.174  38.156  1.00  0.00      A    N
ATOM   1162  HZ  ACN A 194      24.534  18.942  39.816  1.00  0.00      A    H
ATOM   1163  HZ1 ACN A 194      23.086  18.143  39.134  1.00  0.00      A    H
ATOM   1164  HZ2 ACN A 194      23.020  19.511  40.336  1.00  0.00      A    H
ATOM   1165  CT  ACN A 195      39.475  22.126  44.901  1.00  0.00      A    C
ATOM   1166  CZ  ACN A 195      39.266  23.032  43.696  1.00  0.00      A    C
ATOM   1167  NZ  ACN A 195      39.103  23.634  42.750  1.00  0.00      A    N
ATOM   1168  HZ  ACN A 195      40.023  21.223  44.642  1.00  0.00      A    H
ATOM   1169  HZ1 ACN A 195      38.561  21.896  45.442  1.00  0.00      A    H
ATOM   1170  HZ2 ACN A 195      40.196  22.577  45.579  1.00  0.00      A    H
ATOM   1171  CT  ACN A 196      42.893  21.535  38.718  1.00  0.00      A    C
ATOM   1172  CZ  ACN A 196      41.544  20.942  38.694  1.00  0.00      A    C
ATOM   1173  NZ  ACN A 196      40.438  20.464  38.691  1.00  0.00      A    N
ATOM   1174  HZ  ACN A 196      43.601  20.925  38.163  1.00  0.00      A    H
ATOM   1175  HZ1 ACN A 196      43.113  21.730  39.765  1.00  0.00      A    H
ATOM   1176  HZ2 ACN A 196      42.900  22.522  38.261  1.00  0.00      A    H
ATOM   1177  CT  ACN A 197      18.011  30.294  24.715  1.00  0.00      A    C
ATOM   1178  CZ  ACN A 197      18.487  31.654  24.743  1.00  0.00      A    C
ATOM   1179  NZ  ACN A 197      18.876  32.717  24.695  1.00  0.00      A    N
ATOM   1180  HZ  ACN A 197      18.679  29.760  24.044  1.00  0.00      A    H
ATOM   1181  HZ1 ACN A 197      17.010  30.050  24.368  1.00  0.00      A    H
ATOM   1182  HZ2 ACN A 197      18.218  29.878  25.698  1.00  0.00      A    H
ATOM   1183  CT  ACN A 198       9.215  25.348  21.806  1.00  0.00      A    C
ATOM   1184  CZ  ACN A 198      10.070  24.238  22.293  1.00  0.00      A    C
ATOM   1185  NZ  ACN A 198      10.726  23.369  22.690  1.00  0.00      A    N
ATOM   1186  HZ  ACN A 198       8.807  25.055  20.842  1.00  0.00      A    H
ATOM   1187  HZ1 ACN A 198       9.755  26.275  21.632  1.00  0.00      A    H
ATOM   1188  HZ2 ACN A 198       8.351  25.518  22.444  1.00  0.00      A    H
ATOM   1189  CT  ACN A 199      25.431  22.108   3.572  1.00  0.00      A    C
ATOM   1190  CZ  ACN A 199      26.305  20.948   3.260  1.00  0.00      A    C
ATOM   1191  NZ  ACN A 199      26.986  20.053   2.947  1.00  0.00      A    N
ATOM   1192  HZ  ACN A 199      25.450  22.576   2.591  1.00  0.00      A    H
ATOM   1193  HZ1 ACN A 199      26.061  22.587   4.317  1.00  0.00      A    H
ATOM   1194  HZ2 ACN A 199      24.410  21.895   3.880  1.00  0.00      A    H
ATOM   1195  CT  ACN A 200      39.278  39.912   4.678  1.00  0.00      A    C
ATOM   1196  CZ  ACN A 200      39.469  40.393   3.297  1.00  0.00      A    C
ATOM   1197  NZ  ACN A 200      39.564  40.717   2.174  1.00  0.00      A    N
ATOM   1198  HZ  ACN A 200      39.640  40.730   5.295  1.00  0.00      A    H
ATOM   1199  HZ1 ACN A 200      39.882  39.041   4.918  1.00  0.00      A    H
ATOM   1200  HZ2 ACN A 200      38.210  39.729   4.773  1.00  0.00      A    H
ATOM   1201  N1  BMIMB   1      -0.464  40.368  45.902  1.00  0.00      B    N
ATOM   1202  N11 BMIMB   1       0.715  41.580  44.531  1.00  0.00      B    N
ATOM   1203  C1  BMIMB   1       0.747  40.758  45.589  1.00  0.00      B    C
ATOM   1204  H1  BMIMB   1       1.650  40.427  46.055  1.00  0.00      B    H
ATOM   1205  C2  BMIMB   1      -1.330  41.147  45.155  1.00  0.00      B    C
ATOM   1206  H2  BMIMB   1      -2.390  41.015  45.150  1.00  0.00      B    H
ATOM   1207  C21 BMIMB   1      -0.599  41.977  44.420  1.00  0.00      B    C
ATOM   1208  H21 BMIMB   1      -0.851  42.740  43.717  1.00  0.00      B    H
ATOM   1209  C3  BMIMB   1      -0.816  39.370  46.869  1.00  0.00      B    C
ATOM   1210  H3  BMIMB   1      -0.783  38.389  46.418  1.00  0.00      B    H
ATOM   1211  H31 BMIMB   1      -0.116  39.610  47.655  1.00  0.00      B    H
ATOM   1212  H32 BMIMB   1      -1.840  39.624  47.101  1.00  0.00      B    H
ATOM   1213  C4  BMIMB   1       1.926  42.058  43.815  1.00  0.00      B    C
ATOM   1214  H4  BMIMB   1       2.575  42.422  44.597  1.00  0.00      B    H
ATOM   1215  H41 BMIMB   1       1.733  42.926  43.202  1.00  0.00      B    H
ATOM   1216  C5  BMIMB   1       2.506  40.993  42.909  1.00  0.00      B    C
ATOM   1217  H5  BMIMB   1       3.502  41.246  42.554  1.00  0.00      B    H
ATOM   1218  H51 BMIMB   1       2.606  40.085  43.498  1.00  0.00      B    H
ATOM   1219  C51 BMIMB   1       1.682  40.513  41.769  1.00  0.00      B    C
ATOM   1220  H52 BMIMB   1       0.874  40.042  42.322  1.00  0.00      B    H
ATOM   1221  H53 BMIMB   1       1.332  41.357  41.180  1.00  0.00      B    H
ATOM   1222  C6  BMIMB   1       2.315  39.535  40.824  1.00  0.00      B    C
ATOM   1223  H6  BMIMB   1       3.282  39.865  40.463  1.00  0.00      B    H
ATOM   1224  H61 BMIMB   1       2.429  38.584  41.331  1.00  0.00      B    H
ATOM   1225  H62 BMIMB   1       1.714  39.273  39.960  1.00  0.00      B    H
ATOM   1226  N1  BMIMB   2      43.019  24.235  27.597  1.00  0.00      B    N
ATOM   1227  N11 BMIMB   2      43.661  22.737  26.218  1.00  0.00      B    N
ATOM   1228  C1  BMIMB   2      43.987  23.470  27.263  1.00  0.00      B    C
ATOM   1229  H1  BMIMB   2      44.886  23.320  27.823  1.00  0.00      B    H
ATOM   1230  C2  BMIMB   2      42.058  23.975  26.701  1.00  0.00      B    C
ATOM   1231  H2  BMIMB   2      41.102  24.432  26.838  1.00  0.00      B    H
ATOM   1232  C21 BMIMB   2      42.396  23.052  25.851  1.00  0.00      B    C
ATOM   1233  H21 BMIMB   2      41.919  22.479  25.087  1.00  0.00      B    H
ATOM   1234  C3  BMIMB   2      42.849  24.962  28.856  1.00  0.00      B    C
ATOM   1235  H3  BMIMB   2      43.782  24.918  29.397  1.00  0.00      B    H
ATOM   1236  H31 BMIMB   2      42.576  25.998  28.720  1.00  0.00      B    H
ATOM   1237  H32 BMIMB   2      42.120  24.379  29.400  1.00  0.00      B    H
ATOM   1238  C4  BMIMB   2      44.525  21.602  25.717  1.00  0.00      B    C
ATOM   1239  H4  BMIMB   2      45.528  21.732  26.095  1.00  0.00      B    H
ATOM   1240  H41 BMIMB   2      44.627  21.715  24.647  1.00  0.00      B    H
ATOM   1241  C5  BMIMB   2      43.950  20.296  26.283  1.00  0.00      B    C
ATOM   1242  H5  BMIMB   2      43.403  20.465  27.207  1.00  0.00      B    H
ATOM   1243  H51 BMIMB   2      43.189  19.944  25.591  1.00  0.00      B    H
ATOM   1244  C51 BMIMB   2      44.976  19.208  26.568  1.00  0.00      B    C
ATOM   1245  H52 BMIMB   2      44.445  18.299  26.837  1.00  0.00      B    H
ATOM   1246  H53 BMIMB   2      45.675  19.067  25.746  1.00  0.00      B    H
ATOM   1247  C6  BMIMB   2      45.969  19.378  27.802  1.00  0.00      B    C
ATOM   1248  H6  BMIMB   2      46.911  19.795  27.463  1.00  0.00      B    H
ATOM   1249  H61 BMIMB   2      45.469  19.959  28.568  1.00  0.00      B    H
ATOM   1250  H62 BMIMB   2      46.109  18.367  28.167  1.00  0.00      B    H
ATOM   1251  N1  BMIMB   3      29.501  32.711  10.362  1.00  0.00      B    N
ATOM   1252  N11 BMIMB   3      30.611  34.133   9.195  1.00  0.00      B    N
ATOM   1253  C1  BMIMB   3      30.336  32.854   9.290  1.00  0.00      B    C
ATOM   1254  H1  BMIMB   3      30.519  32.073   8.584  1.00  0.00      B    H
ATOM   1255  C2  BMIMB   3      29.362  33.968  10.976  1.00  0.00      B    C
ATOM   1256  H2  BMIMB   3      28.658  34.092  11.770  1.00  0.00      B    H
ATOM   1257  C21 BMIMB   3      30.166  34.789  10.301  1.00  0.00      B    C
ATOM   1258  H21 BMIMB   3      30.386  35.830  10.386  1.00  0.00      B    H
ATOM   1259  C3  BMIMB   3      28.758  31.450  10.681  1.00  0.00      B    C
ATOM   1260  H3  BMIMB   3      29.201  31.146  11.617  1.00  0.00      B    H
ATOM   1261  H31 BMIMB   3      27.748  31.732  10.939  1.00  0.00      B    H
ATOM   1262  H32 BMIMB   3      28.794  30.752   9.858  1.00  0.00      B    H
ATOM   1263  C4  BMIMB   3      31.467  34.768   8.218  1.00  0.00      B    C
ATOM   1264  H4  BMIMB   3      31.422  35.831   8.402  1.00  0.00      B    H
ATOM   1265  H41 BMIMB   3      30.979  34.464   7.303  1.00  0.00      B    H
ATOM   1266  C5  BMIMB   3      32.932  34.471   8.219  1.00  0.00      B    C
ATOM   1267  H5  BMIMB   3      33.298  34.571   7.200  1.00  0.00      B    H
ATOM   1268  H51 BMIMB   3      33.473  35.276   8.709  1.00  0.00      B    H
ATOM   1269  C51 BMIMB   3      33.415  33.072   8.544  1.00  0.00      B    C
ATOM   1270  H52 BMIMB   3      33.104  32.770   9.540  1.00  0.00      B    H
ATOM   1271  H53 BMIMB   3      33.000  32.339   7.857  1.00  0.00      B    H
ATOM   1272  C6  BMIMB   3      34.927  32.942   8.440  1.00  0.00      B    C
ATOM   1273  H6  BMIMB   3      35.534  33.787   8.742  1.00  0.00      B    H
ATOM   1274  H61 BMIMB   3      35.186  32.030   8.966  1.00  0.00      B    H
ATOM   1275  H62 BMIMB   3      35.057  32.656   7.403  1.00  0.00      B    H
ATOM   1276  N1  BMIMB   4      26.431  36.380  11.458  1.00  0.00      B    N
ATOM   1277  N11 BMIMB   4      26.648  37.751  13.066  1.00  0.00      B    N
ATOM   1278  C1  BMIMB   4      26.854  37.547  11.792  1.00  0.00      B    C
ATOM   1279  H1  BMIMB   4      27.338  38.226  11.123  1.00  0.00      B    H
ATOM   1280  C2  BMIMB   4      25.939  35.750  12.583  1.00  0.00      B    C
ATOM   1281  H2  BMIMB   4      25.650  34.725  12.499  1.00  0.00      B    H
ATOM   1282  C21 BMIMB   4      25.982  36.614  13.605  1.00  0.00      B    C
ATOM   1283  H21 BMIMB   4      25.745  36.443  14.632  1.00  0.00      B    H
ATOM   1284  C3  BMIMB   4      26.235  35.866  10.125  1.00  0.00      B    C
ATOM   1285  H3  BMIMB   4      26.904  35.034   9.964  1.00  0.00      B    H
ATOM   1286  H31 BMIMB   4      25.260  35.406  10.071  1.00  0.00      B    H
ATOM   1287  H32 BMIMB   4      26.242  36.669   9.402  1.00  0.00      B    H
ATOM   1288  C4  BMIMB   4      26.996  38.956  13.832  1.00  0.00      B    C
ATOM   1289  H4  BMIMB   4      26.177  39.464  14.320  1.00  0.00      B    H
ATOM   1290  H41 BMIMB   4      27.357  39.701  13.139  1.00  0.00      B    H
ATOM   1291  C5  BMIMB   4      28.063  38.630  14.872  1.00  0.00      B    C
ATOM   1292  H5  BMIMB   4      28.410  39.517  15.397  1.00  0.00      B    H
ATOM   1293  H51 BMIMB   4      27.565  38.030  15.629  1.00  0.00      B    H
ATOM   1294  C51 BMIMB   4      29.269  37.915  14.262  1.00  0.00      B    C
ATOM   1295  H52 BMIMB   4      28.899  36.918  14.034  1.00  0.00      B    H
ATOM   1296  H53 BMIMB   4      29.528  38.509  13.389  1.00  0.00      B    H
ATOM   1297  C6  BMIMB   4      30.351  37.745  15.326  1.00  0.00      B    C
ATOM   1298  H6  BMIMB   4      30.636  38.749  15.620  1.00  0.00      B    H
ATOM   1299  H61 BMIMB   4      30.027  37.142  16.166  1.00  0.00      B    H
ATOM   1300  H62 BMIMB   4      31.280  37.333  14.948  1.00  0.00      B    H
ATOM   1301  N1  BMIMB   5      33.077   6.537  13.818  1.00  0.00      B    N
ATOM   1302  N11 BMIMB   5      31.813   4.786  13.609  1.00  0.00      B    N
ATOM   1303  C1  BMIMB   5      32.229   5.759  14.469  1.00  0.00      B    C
ATOM   1304  H1  BMIMB   5      31.841   5.881  15.458  1.00  0.00      B    H
ATOM   1305  C2  BMIMB   5      33.371   5.957  12.610  1.00  0.00      B    C
ATOM   1306  H2  BMIMB   5      34.108   6.420  11.991  1.00  0.00      B    H
ATOM   1307  C21 BMIMB   5      32.546   4.910  12.459  1.00  0.00      B    C
ATOM   1308  H21 BMIMB   5      32.359   4.276  11.619  1.00  0.00      B    H
ATOM   1309  C3  BMIMB   5      33.830   7.657  14.356  1.00  0.00      B    C
ATOM   1310  H3  BMIMB   5      34.767   7.698  13.820  1.00  0.00      B    H
ATOM   1311  H31 BMIMB   5      33.320   8.552  14.031  1.00  0.00      B    H
ATOM   1312  H32 BMIMB   5      33.943   7.594  15.428  1.00  0.00      B    H
ATOM   1313  C4  BMIMB   5      30.702   3.789  13.767  1.00  0.00      B    C
ATOM   1314  H4  BMIMB   5      30.374   3.797  14.795  1.00  0.00      B    H
ATOM   1315  H41 BMIMB   5      31.192   2.840  13.606  1.00  0.00      B    H
ATOM   1316  C5  BMIMB   5      29.610   3.961  12.800  1.00  0.00      B    C
ATOM   1317  H5  BMIMB   5      29.935   4.515  11.923  1.00  0.00      B    H
ATOM   1318  H51 BMIMB   5      29.149   2.980  12.714  1.00  0.00      B    H
ATOM   1319  C51 BMIMB   5      28.390   4.643  13.485  1.00  0.00      B    C
ATOM   1320  H52 BMIMB   5      28.048   4.243  14.437  1.00  0.00      B    H
ATOM   1321  H53 BMIMB   5      28.551   5.712  13.594  1.00  0.00      B    H
ATOM   1322  C6  BMIMB   5      27.157   4.537  12.514  1.00  0.00      B    C
ATOM   1323  H6  BMIMB   5      27.481   4.808  11.516  1.00  0.00      B    H
ATOM   1324  H61 BMIMB   5      26.931   3.477  12.513  1.00  0.00      B    H
ATOM   1325  H62 BMIMB   5      26.305   5.070  12.922  1.00  0.00      B    H
ATOM   1326  N1  BMIMB   6       7.456  35.877   8.492  1.00  0.00      B    N
ATOM   1327  N11 BMIMB   6       7.730  37.061   6.701  1.00  0.00      B    N
ATOM   1328  C1  BMIMB   6       7.607  37.067   8.021  1.00  0.00      B    C
ATOM   1329  H1  BMIMB   6       7.414  37.930   8.622  1.00  0.00      B    H
ATOM   1330  C2  BMIMB   6       7.521  35.012   7.458  1.00  0.00      B    C
ATOM   1331  H2  BMIMB   6       7.533  33.978   7.722  1.00  0.00      B    H
ATOM   1332  C21 BMIMB   6       7.802  35.715   6.338  1.00  0.00      B    C
ATOM   1333  H21 BMIMB   6       7.912  35.377   5.331  1.00  0.00      B    H
ATOM   1334  C3  BMIMB   6       7.215  35.539   9.889  1.00  0.00      B    C
ATOM   1335  H3  BMIMB   6       7.734  34.595   9.963  1.00  0.00      B    H
ATOM   1336  H31 BMIMB   6       7.803  36.138  10.569  1.00  0.00      B    H
ATOM   1337  H32 BMIMB   6       6.141  35.528  10.010  1.00  0.00      B    H
ATOM   1338  C4  BMIMB   6       8.207  38.136   5.823  1.00  0.00      B    C
ATOM   1339  H4  BMIMB   6       8.688  37.466   5.126  1.00  0.00      B    H
ATOM   1340  H41 BMIMB   6       8.982  38.705   6.315  1.00  0.00      B    H
ATOM   1341  C5  BMIMB   6       7.171  38.947   4.969  1.00  0.00      B    C
ATOM   1342  H5  BMIMB   6       6.581  38.323   4.302  1.00  0.00      B    H
ATOM   1343  H51 BMIMB   6       6.553  39.347   5.769  1.00  0.00      B    H
ATOM   1344  C51 BMIMB   6       7.688  40.016   4.187  1.00  0.00      B    C
ATOM   1345  H52 BMIMB   6       8.140  40.661   4.936  1.00  0.00      B    H
ATOM   1346  H53 BMIMB   6       8.420  39.659   3.467  1.00  0.00      B    H
ATOM   1347  C6  BMIMB   6       6.480  40.590   3.470  1.00  0.00      B    C
ATOM   1348  H6  BMIMB   6       6.127  39.720   2.928  1.00  0.00      B    H
ATOM   1349  H61 BMIMB   6       5.592  40.964   3.967  1.00  0.00      B    H
ATOM   1350  H62 BMIMB   6       6.724  41.274   2.666  1.00  0.00      B    H
ATOM   1351  N1  BMIMB   7       3.092   8.451  35.451  1.00  0.00      B    N
ATOM   1352  N11 BMIMB   7       3.663   8.240  33.411  1.00  0.00      B    N
ATOM   1353  C1  BMIMB   7       2.665   8.456  34.221  1.00  0.00      B    C
ATOM   1354  H1  BMIMB   7       1.671   8.670  33.893  1.00  0.00      B    H
ATOM   1355  C2  BMIMB   7       4.443   8.276  35.499  1.00  0.00      B    C
ATOM   1356  H2  BMIMB   7       5.049   8.248  36.378  1.00  0.00      B    H
ATOM   1357  C21 BMIMB   7       4.847   8.080  34.183  1.00  0.00      B    C
ATOM   1358  H21 BMIMB   7       5.822   8.077  33.747  1.00  0.00      B    H
ATOM   1359  C3  BMIMB   7       2.317   8.752  36.630  1.00  0.00      B    C
ATOM   1360  H3  BMIMB   7       2.586   9.710  37.049  1.00  0.00      B    H
ATOM   1361  H31 BMIMB   7       1.251   8.648  36.496  1.00  0.00      B    H
ATOM   1362  H32 BMIMB   7       2.594   8.135  37.473  1.00  0.00      B    H
ATOM   1363  C4  BMIMB   7       3.556   8.534  31.948  1.00  0.00      B    C
ATOM   1364  H4  BMIMB   7       2.990   7.687  31.591  1.00  0.00      B    H
ATOM   1365  H41 BMIMB   7       4.499   8.320  31.467  1.00  0.00      B    H
ATOM   1366  C5  BMIMB   7       2.833   9.814  31.600  1.00  0.00      B    C
ATOM   1367  H5  BMIMB   7       1.826   9.725  31.999  1.00  0.00      B    H
ATOM   1368  H51 BMIMB   7       3.412  10.622  32.040  1.00  0.00      B    H
ATOM   1369  C51 BMIMB   7       2.460  10.109  30.172  1.00  0.00      B    C
ATOM   1370  H52 BMIMB   7       3.301  10.627  29.719  1.00  0.00      B    H
ATOM   1371  H53 BMIMB   7       2.108   9.234  29.631  1.00  0.00      B    H
ATOM   1372  C6  BMIMB   7       1.457  11.185  30.067  1.00  0.00      B    C
ATOM   1373  H6  BMIMB   7       1.574  11.719  29.131  1.00  0.00      B    H
ATOM   1374  H61 BMIMB   7       0.457  10.771  30.019  1.00  0.00      B    H
ATOM   1375  H62 BMIMB   7       1.516  11.886  30.892  1.00  0.00      B    H
ATOM   1376  N1  BMIMB   8      26.976  10.705  20.199  1.00  0.00      B    N
ATOM   1377  N11 BMIMB   8      26.333  10.757  18.180  1.00  0.00      B    N
ATOM   1378  C1  BMIMB   8      26.039  11.169  19.419  1.00  0.00      B    C
ATOM   1379  H1  BMIMB   8      25.289  11.865  19.731  1.00  0.00      B    H
ATOM   1380  C2  BMIMB   8      27.868   9.959  19.468  1.00  0.00      B    C
ATOM   1381  H2  BMIMB   8      28.770   9.536  19.854  1.00  0.00      B    H
ATOM   1382  C21 BMIMB   8      27.404   9.885  18.252  1.00  0.00      B    C
ATOM   1383  H21 BMIMB   8      27.937   9.414  17.456  1.00  0.00      B    H
ATOM   1384  C3  BMIMB   8      27.026  11.107  21.613  1.00  0.00      B    C
ATOM   1385  H3  BMIMB   8      26.767  10.245  22.211  1.00  0.00      B    H
ATOM   1386  H31 BMIMB   8      27.977  11.555  21.859  1.00  0.00      B    H
ATOM   1387  H32 BMIMB   8      26.361  11.932  21.822  1.00  0.00      B    H
ATOM   1388  C4  BMIMB   8      25.573  11.147  16.936  1.00  0.00      B    C
ATOM   1389  H4  BMIMB   8      24.613  11.335  17.392  1.00  0.00      B    H
ATOM   1390  H41 BMIMB   8      25.766  10.369  16.211  1.00  0.00      B    H
ATOM   1391  C5  BMIMB   8      26.127  12.447  16.246  1.00  0.00      B    C
ATOM   1392  H5  BMIMB   8      25.602  12.619  15.311  1.00  0.00      B    H
ATOM   1393  H51 BMIMB   8      25.925  13.296  16.894  1.00  0.00      B    H
ATOM   1394  C51 BMIMB   8      27.671  12.530  16.115  1.00  0.00      B    C
ATOM   1395  H52 BMIMB   8      28.074  12.731  17.104  1.00  0.00      B    H
ATOM   1396  H53 BMIMB   8      28.004  11.609  15.642  1.00  0.00      B    H
ATOM   1397  C6  BMIMB   8      28.157  13.637  15.253  1.00  0.00      B    C
ATOM   1398  H6  BMIMB   8      29.230  13.714  15.383  1.00  0.00      B    H
ATOM   1399  H61 BMIMB   8      27.989  13.335  14.226  1.00  0.00      B    H
ATOM   1400  H62 BMIMB   8      27.692  14.564  15.569  1.00  0.00      B    H
ATOM   1401  N1  BMIMB   9      11.540  32.824  39.743  1.00  0.00      B    N
ATOM   1402  N11 BMIMB   9      13.443  33.640  38.985  1.00  0.00      B    N
ATOM   1403  C1  BMIMB   9      12.122  33.843  39.158  1.00  0.00      B    C
ATOM   1404  H1  BMIMB   9      11.588  34.737  38.916  1.00  0.00      B    H
ATOM   1405  C2  BMIMB   9      12.518  31.898  39.985  1.00  0.00      B    C
ATOM   1406  H2  BMIMB   9      12.423  30.939  40.445  1.00  0.00      B    H
ATOM   1407  C21 BMIMB   9      13.677  32.397  39.475  1.00  0.00      B    C
ATOM   1408  H21 BMIMB   9      14.584  31.851  39.331  1.00  0.00      B    H
ATOM   1409  C3  BMIMB   9      10.189  32.751  40.249  1.00  0.00      B    C
ATOM   1410  H3  BMIMB   9      10.189  32.607  41.320  1.00  0.00      B    H
ATOM   1411  H31 BMIMB   9       9.613  33.636  40.023  1.00  0.00      B    H
ATOM   1412  H32 BMIMB   9       9.697  31.933  39.744  1.00  0.00      B    H
ATOM   1413  C4  BMIMB   9      14.412  34.543  38.314  1.00  0.00      B    C
ATOM   1414  H4  BMIMB   9      13.825  35.239  37.732  1.00  0.00      B    H
ATOM   1415  H41 BMIMB   9      15.022  33.893  37.705  1.00  0.00      B    H
ATOM   1416  C5  BMIMB   9      15.321  35.473  39.120  1.00  0.00      B    C
ATOM   1417  H5  BMIMB   9      16.155  35.743  38.477  1.00  0.00      B    H
ATOM   1418  H51 BMIMB   9      14.727  36.384  39.113  1.00  0.00      B    H
ATOM   1419  C51 BMIMB   9      15.731  35.040  40.486  1.00  0.00      B    C
ATOM   1420  H52 BMIMB   9      14.807  35.086  41.057  1.00  0.00      B    H
ATOM   1421  H53 BMIMB   9      16.169  34.046  40.465  1.00  0.00      B    H
ATOM   1422  C6  BMIMB   9      16.634  36.119  41.142  1.00  0.00      B    C
ATOM   1423  H6  BMIMB   9      16.124  37.057  40.954  1.00  0.00      B    H
ATOM   1424  H61 BMIMB   9      16.609  36.051  42.224  1.00  0.00      B    H
ATOM   1425  H62 BMIMB   9      17.616  36.249  40.702  1.00  0.00      B    H
ATOM   1426  N1  BMIMB  10      27.364  30.574  19.769  1.00  0.00      B    N
ATOM   1427  N11 BMIMB  10      28.848  31.328  18.542  1.00  0.00      B    N
ATOM   1428  C1  BMIMB  10      28.624  30.901  19.746  1.00  0.00      B    C
ATOM   1429  H1  BMIMB  10      29.292  31.039  20.569  1.00  0.00      B    H
ATOM   1430  C2  BMIMB  10      26.867  30.445  18.441  1.00  0.00      B    C
ATOM   1431  H2  BMIMB  10      25.948  29.984  18.152  1.00  0.00      B    H
ATOM   1432  C21 BMIMB  10      27.812  31.024  17.696  1.00  0.00      B    C
ATOM   1433  H21 BMIMB  10      27.684  31.265  16.664  1.00  0.00      B    H
ATOM   1434  C3  BMIMB  10      26.575  30.387  20.949  1.00  0.00      B    C
ATOM   1435  H3  BMIMB  10      26.783  31.197  21.632  1.00  0.00      B    H
ATOM   1436  H31 BMIMB  10      25.523  30.365  20.703  1.00  0.00      B    H
ATOM   1437  H32 BMIMB  10      26.925  29.489  21.436  1.00  0.00      B    H
ATOM   1438  C4  BMIMB  10      30.172  31.807  18.081  1.00  0.00      B    C
ATOM   1439  H4  BMIMB  10      30.429  32.664  18.686  1.00  0.00      B    H
ATOM   1440  H41 BMIMB  10      30.052  32.196  17.081  1.00  0.00      B    H
ATOM   1441  C5  BMIMB  10      31.292  30.706  18.139  1.00  0.00      B    C
ATOM   1442  H5  BMIMB  10      30.844  29.741  17.914  1.00  0.00      B    H
ATOM   1443  H51 BMIMB  10      32.037  30.829  17.357  1.00  0.00      B    H
ATOM   1444  C51 BMIMB  10      32.000  30.524  19.453  1.00  0.00      B    C
ATOM   1445  H52 BMIMB  10      32.616  31.388  19.690  1.00  0.00      B    H
ATOM   1446  H53 BMIMB  10      31.283  30.387  20.259  1.00  0.00      B    H
ATOM   1447  C6  BMIMB  10      32.961  29.278  19.355  1.00  0.00      B    C
ATOM   1448  H6  BMIMB  10      33.767  29.570  18.691  1.00  0.00      B    H
ATOM   1449  H61 BMIMB  10      33.482  29.111  20.291  1.00  0.00      B    H
ATOM   1450  H62 BMIMB  10      32.430  28.380  19.061  1.00  0.00      B    H
ATOM   1451  N1  BMIMB  11      41.825   5.201  35.985  1.00  0.00      B    N
ATOM   1452  N11 BMIMB  11      41.503   4.093  34.126  1.00  0.00      B    N
ATOM   1453  C1  BMIMB  11      41.539   5.281  34.711  1.00  0.00      B    C
ATOM   1454  H1  BMIMB  11      41.552   6.181  34.135  1.00  0.00      B    H
ATOM   1455  C2  BMIMB  11      42.097   3.870  36.218  1.00  0.00      B    C
ATOM   1456  H2  BMIMB  11      42.614   3.591  37.110  1.00  0.00      B    H
ATOM   1457  C21 BMIMB  11      41.958   3.218  35.079  1.00  0.00      B    C
ATOM   1458  H21 BMIMB  11      42.202   2.200  34.867  1.00  0.00      B    H
ATOM   1459  C3  BMIMB  11      42.001   6.309  36.954  1.00  0.00      B    C
ATOM   1460  H3  BMIMB  11      42.721   6.971  36.497  1.00  0.00      B    H
ATOM   1461  H31 BMIMB  11      41.075   6.863  36.988  1.00  0.00      B    H
ATOM   1462  H32 BMIMB  11      42.348   5.883  37.884  1.00  0.00      B    H
ATOM   1463  C4  BMIMB  11      41.301   3.773  32.730  1.00  0.00      B    C
ATOM   1464  H4  BMIMB  11      42.245   3.305  32.496  1.00  0.00      B    H
ATOM   1465  H41 BMIMB  11      41.192   4.713  32.209  1.00  0.00      B    H
ATOM   1466  C5  BMIMB  11      40.206   2.755  32.409  1.00  0.00      B    C
ATOM   1467  H5  BMIMB  11      40.068   2.766  31.331  1.00  0.00      B    H
ATOM   1468  H51 BMIMB  11      40.579   1.845  32.872  1.00  0.00      B    H
ATOM   1469  C51 BMIMB  11      38.849   2.995  33.091  1.00  0.00      B    C
ATOM   1470  H52 BMIMB  11      38.946   2.912  34.170  1.00  0.00      B    H
ATOM   1471  H53 BMIMB  11      38.623   4.018  32.798  1.00  0.00      B    H
ATOM   1472  C6  BMIMB  11      37.618   2.247  32.600  1.00  0.00      B    C
ATOM   1473  H6  BMIMB  11      37.367   2.417  31.559  1.00  0.00      B    H
ATOM   1474  H61 BMIMB  11      37.740   1.183  32.772  1.00  0.00      B    H
ATOM   1475  H62 BMIMB  11      36.730   2.668  33.057  1.00  0.00      B    H
ATOM   1476  N1  BMIMB  12      39.725  31.251  12.675  1.00  0.00      B    N
ATOM   1477  N11 BMIMB  12      38.960  32.661  14.131  1.00  0.00      B    N
ATOM   1478  C1  BMIMB  12      39.378  31.412  13.936  1.00  0.00      B    C
ATOM   1479  H1  BMIMB  12      39.497  30.593  14.611  1.00  0.00      B    H
ATOM   1480  C2  BMIMB  12      39.672  32.500  12.039  1.00  0.00      B    C
ATOM   1481  H2  BMIMB  12      40.074  32.555  11.051  1.00  0.00      B    H
ATOM   1482  C21 BMIMB  12      39.159  33.361  12.917  1.00  0.00      B    C
ATOM   1483  H21 BMIMB  12      38.823  34.372  12.844  1.00  0.00      B    H
ATOM   1484  C3  BMIMB  12      40.371  30.050  12.077  1.00  0.00      B    C
ATOM   1485  H3  BMIMB  12      41.417  29.985  12.336  1.00  0.00      B    H
ATOM   1486  H31 BMIMB  12      39.813  29.203  12.448  1.00  0.00      B    H
ATOM   1487  H32 BMIMB  12      40.282  30.012  11.002  1.00  0.00      B    H
ATOM   1488  C4  BMIMB  12      38.547  33.331  15.327  1.00  0.00      B    C
ATOM   1489  H4  BMIMB  12      38.720  34.392  15.225  1.00  0.00      B    H
ATOM   1490  H41 BMIMB  12      39.179  33.032  16.150  1.00  0.00      B    H
ATOM   1491  C5  BMIMB  12      37.077  33.188  15.669  1.00  0.00      B    C
ATOM   1492  H5  BMIMB  12      37.048  33.473  16.717  1.00  0.00      B    H
ATOM   1493  H51 BMIMB  12      36.496  33.965  15.179  1.00  0.00      B    H
ATOM   1494  C51 BMIMB  12      36.521  31.785  15.509  1.00  0.00      B    C
ATOM   1495  H52 BMIMB  12      36.532  31.481  14.466  1.00  0.00      B    H
ATOM   1496  H53 BMIMB  12      37.187  31.085  16.007  1.00  0.00      B    H
ATOM   1497  C6  BMIMB  12      35.176  31.654  16.196  1.00  0.00      B    C
ATOM   1498  H6  BMIMB  12      34.818  30.645  16.027  1.00  0.00      B    H
ATOM   1499  H61 BMIMB  12      35.135  31.967  17.233  1.00  0.00      B    H
ATOM   1500  H62 BMIMB  12      34.352  32.154  15.700  1.00  0.00      B    H
ATOM   1501  N1  BMIMB  13      19.489   7.601  12.956  1.00  0.00      B    N
ATOM   1502  N11 BMIMB  13      21.238   6.450  13.003  1.00  0.00      B    N
ATOM   1503  C1  BMIMB  13      20.374   7.013  13.769  1.00  0.00      B    C
ATOM   1504  H1  BMIMB  13      20.402   6.950  14.836  1.00  0.00      B    H
ATOM   1505  C2  BMIMB  13      19.796   7.380  11.687  1.00  0.00      B    C
ATOM   1506  H2  BMIMB  13      19.156   7.636  10.872  1.00  0.00      B    H
ATOM   1507  C21 BMIMB  13      20.920   6.750  11.651  1.00  0.00      B    C
ATOM   1508  H21 BMIMB  13      21.312   6.258  10.788  1.00  0.00      B    H
ATOM   1509  C3  BMIMB  13      18.254   8.146  13.362  1.00  0.00      B    C
ATOM   1510  H3  BMIMB  13      17.562   8.199  12.535  1.00  0.00      B    H
ATOM   1511  H31 BMIMB  13      17.827   7.450  14.068  1.00  0.00      B    H
ATOM   1512  H32 BMIMB  13      18.364   9.172  13.682  1.00  0.00      B    H
ATOM   1513  C4  BMIMB  13      22.428   5.793  13.495  1.00  0.00      B    C
ATOM   1514  H4  BMIMB  13      22.380   4.720  13.377  1.00  0.00      B    H
ATOM   1515  H41 BMIMB  13      22.493   6.003  14.553  1.00  0.00      B    H
ATOM   1516  C5  BMIMB  13      23.718   6.422  12.983  1.00  0.00      B    C
ATOM   1517  H5  BMIMB  13      24.557   6.055  13.569  1.00  0.00      B    H
ATOM   1518  H51 BMIMB  13      23.847   6.141  11.941  1.00  0.00      B    H
ATOM   1519  C51 BMIMB  13      23.685   7.959  13.133  1.00  0.00      B    C
ATOM   1520  H52 BMIMB  13      22.948   8.403  12.469  1.00  0.00      B    H
ATOM   1521  H53 BMIMB  13      23.579   8.325  14.151  1.00  0.00      B    H
ATOM   1522  C6  BMIMB  13      25.077   8.593  12.700  1.00  0.00      B    C
ATOM   1523  H6  BMIMB  13      25.468   8.399  11.708  1.00  0.00      B    H
ATOM   1524  H61 BMIMB  13      25.182   9.668  12.790  1.00  0.00      B    H
ATOM   1525  H62 BMIMB  13      25.831   8.209  13.378  1.00  0.00      B    H
ATOM   1526  N1  BMIMB  14       4.733  21.518  40.036  1.00  0.00      B    N
ATOM   1527  N11 BMIMB  14       6.526  21.579  41.117  1.00  0.00      B    N
ATOM   1528  C1  BMIMB  14       5.995  21.790  39.953  1.00  0.00      B    C
ATOM   1529  H1  BMIMB  14       6.461  22.219  39.092  1.00  0.00      B    H
ATOM   1530  C2  BMIMB  14       4.417  21.059  41.295  1.00  0.00      B    C
ATOM   1531  H2  BMIMB  14       3.400  20.765  41.432  1.00  0.00      B    H
ATOM   1532  C21 BMIMB  14       5.539  21.149  41.986  1.00  0.00      B    C
ATOM   1533  H21 BMIMB  14       5.765  20.863  42.991  1.00  0.00      B    H
ATOM   1534  C3  BMIMB  14       3.760  21.673  38.902  1.00  0.00      B    C
ATOM   1535  H3  BMIMB  14       3.456  20.704  38.536  1.00  0.00      B    H
ATOM   1536  H31 BMIMB  14       2.929  22.267  39.253  1.00  0.00      B    H
ATOM   1537  H32 BMIMB  14       4.181  22.248  38.090  1.00  0.00      B    H
ATOM   1538  C4  BMIMB  14       7.869  22.053  41.508  1.00  0.00      B    C
ATOM   1539  H4  BMIMB  14       7.886  22.654  42.404  1.00  0.00      B    H
ATOM   1540  H41 BMIMB  14       8.201  22.817  40.820  1.00  0.00      B    H
ATOM   1541  C5  BMIMB  14       8.877  20.896  41.576  1.00  0.00      B    C
ATOM   1542  H5  BMIMB  14       9.839  21.123  42.028  1.00  0.00      B    H
ATOM   1543  H51 BMIMB  14       8.394  20.185  42.242  1.00  0.00      B    H
ATOM   1544  C51 BMIMB  14       9.134  20.157  40.229  1.00  0.00      B    C
ATOM   1545  H52 BMIMB  14       8.262  19.640  39.837  1.00  0.00      B    H
ATOM   1546  H53 BMIMB  14       9.530  20.914  39.556  1.00  0.00      B    H
ATOM   1547  C6  BMIMB  14      10.311  19.105  40.256  1.00  0.00      B    C
ATOM   1548  H6  BMIMB  14      11.242  19.646  40.385  1.00  0.00      B    H
ATOM   1549  H61 BMIMB  14      10.171  18.418  41.082  1.00  0.00      B    H
ATOM   1550  H62 BMIMB  14      10.371  18.588  39.305  1.00  0.00      B    H
ATOM   1551  N1  BMIMB  15      20.278  19.232  35.788  1.00  0.00      B    N
ATOM   1552  N11 BMIMB  15      19.273  18.854  37.577  1.00  0.00      B    N
ATOM   1553  C1  BMIMB  15      20.275  18.522  36.845  1.00  0.00      B    C
ATOM   1554  H1  BMIMB  15      21.025  17.840  37.184  1.00  0.00      B    H
ATOM   1555  C2  BMIMB  15      19.096  19.999  35.770  1.00  0.00      B    C
ATOM   1556  H2  BMIMB  15      18.809  20.651  34.974  1.00  0.00      B    H
ATOM   1557  C21 BMIMB  15      18.449  19.632  36.799  1.00  0.00      B    C
ATOM   1558  H21 BMIMB  15      17.446  19.800  37.125  1.00  0.00      B    H
ATOM   1559  C3  BMIMB  15      21.326  19.342  34.780  1.00  0.00      B    C
ATOM   1560  H3  BMIMB  15      22.132  18.650  34.973  1.00  0.00      B    H
ATOM   1561  H31 BMIMB  15      20.834  19.290  33.819  1.00  0.00      B    H
ATOM   1562  H32 BMIMB  15      21.732  20.341  34.835  1.00  0.00      B    H
ATOM   1563  C4  BMIMB  15      18.838  18.223  38.869  1.00  0.00      B    C
ATOM   1564  H4  BMIMB  15      19.578  17.452  39.026  1.00  0.00      B    H
ATOM   1565  H41 BMIMB  15      17.894  17.767  38.611  1.00  0.00      B    H
ATOM   1566  C5  BMIMB  15      18.724  19.179  40.058  1.00  0.00      B    C
ATOM   1567  H5  BMIMB  15      18.023  19.997  39.911  1.00  0.00      B    H
ATOM   1568  H51 BMIMB  15      18.360  18.609  40.909  1.00  0.00      B    H
ATOM   1569  C51 BMIMB  15      19.996  19.758  40.542  1.00  0.00      B    C
ATOM   1570  H52 BMIMB  15      20.731  20.061  39.801  1.00  0.00      B    H
ATOM   1571  H53 BMIMB  15      19.779  20.716  41.008  1.00  0.00      B    H
ATOM   1572  C6  BMIMB  15      20.647  18.902  41.623  1.00  0.00      B    C
ATOM   1573  H6  BMIMB  15      19.967  18.826  42.463  1.00  0.00      B    H
ATOM   1574  H61 BMIMB  15      20.790  17.878  41.299  1.00  0.00      B    H
ATOM   1575  H62 BMIMB  15      21.571  19.347  41.974  1.00  0.00      B    H
ATOM   1576  N1  BMIMB  16      37.345  32.756  27.690  1.00  0.00      B    N
ATOM   1577  N11 BMIMB  16      36.650  30.840  28.375  1.00  0.00      B    N
ATOM   1578  C1  BMIMB  16      37.718  31.514  27.973  1.00  0.00      B    C
ATOM   1579  H1  BMIMB  16      38.692  31.124  27.771  1.00  0.00      B    H
ATOM   1580  C2  BMIMB  16      36.117  32.967  28.302  1.00  0.00      B    C
ATOM   1581  H2  BMIMB  16      35.552  33.873  28.275  1.00  0.00      B    H
ATOM   1582  C21 BMIMB  16      35.662  31.802  28.712  1.00  0.00      B    C
ATOM   1583  H21 BMIMB  16      34.725  31.562  29.164  1.00  0.00      B    H
ATOM   1584  C3  BMIMB  16      38.283  33.814  27.200  1.00  0.00      B    C
ATOM   1585  H3  BMIMB  16      38.912  33.342  26.459  1.00  0.00      B    H
ATOM   1586  H31 BMIMB  16      37.909  34.716  26.738  1.00  0.00      B    H
ATOM   1587  H32 BMIMB  16      38.853  34.190  28.037  1.00  0.00      B    H
ATOM   1588  C4  BMIMB  16      36.499  29.332  28.591  1.00  0.00      B    C
ATOM   1589  H4  BMIMB  16      35.738  29.191  29.344  1.00  0.00      B    H
ATOM   1590  H41 BMIMB  16      37.434  28.980  29.002  1.00  0.00      B    H
ATOM   1591  C5  BMIMB  16      36.074  28.603  27.295  1.00  0.00      B    C
ATOM   1592  H5  BMIMB  16      36.831  28.709  26.522  1.00  0.00      B    H
ATOM   1593  H51 BMIMB  16      35.961  27.522  27.312  1.00  0.00      B    H
ATOM   1594  C51 BMIMB  16      34.743  29.093  26.678  1.00  0.00      B    C
ATOM   1595  H52 BMIMB  16      33.966  28.872  27.405  1.00  0.00      B    H
ATOM   1596  H53 BMIMB  16      34.894  30.165  26.573  1.00  0.00      B    H
ATOM   1597  C6  BMIMB  16      34.492  28.510  25.299  1.00  0.00      B    C
ATOM   1598  H6  BMIMB  16      33.612  28.936  24.831  1.00  0.00      B    H
ATOM   1599  H61 BMIMB  16      35.369  28.777  24.720  1.00  0.00      B    H
ATOM   1600  H62 BMIMB  16      34.469  27.427  25.267  1.00  0.00      B    H
ATOM   1601  N1  BMIMB  17       1.235  10.150  12.081  1.00  0.00      B    N
ATOM   1602  N11 BMIMB  17       2.804   8.727  11.793  1.00  0.00      B    N
ATOM   1603  C1  BMIMB  17       1.691   8.964  12.405  1.00  0.00      B    C
ATOM   1604  H1  BMIMB  17       1.179   8.391  13.148  1.00  0.00      B    H
ATOM   1605  C2  BMIMB  17       2.052  10.668  11.171  1.00  0.00      B    C
ATOM   1606  H2  BMIMB  17       1.896  11.582  10.640  1.00  0.00      B    H
ATOM   1607  C21 BMIMB  17       3.045   9.828  10.994  1.00  0.00      B    C
ATOM   1608  H21 BMIMB  17       3.869   9.948  10.325  1.00  0.00      B    H
ATOM   1609  C3  BMIMB  17       0.174  10.888  12.681  1.00  0.00      B    C
ATOM   1610  H3  BMIMB  17       0.050  11.874  12.258  1.00  0.00      B    H
ATOM   1611  H31 BMIMB  17      -0.737  10.417  12.343  1.00  0.00      B    H
ATOM   1612  H32 BMIMB  17       0.122  10.919  13.759  1.00  0.00      B    H
ATOM   1613  C4  BMIMB  17       3.688   7.534  12.026  1.00  0.00      B    C
ATOM   1614  H4  BMIMB  17       4.002   7.111  11.083  1.00  0.00      B    H
ATOM   1615  H41 BMIMB  17       3.070   6.773  12.480  1.00  0.00      B    H
ATOM   1616  C5  BMIMB  17       4.861   7.926  12.937  1.00  0.00      B    C
ATOM   1617  H5  BMIMB  17       5.460   8.625  12.358  1.00  0.00      B    H
ATOM   1618  H51 BMIMB  17       4.341   8.377  13.779  1.00  0.00      B    H
ATOM   1619  C51 BMIMB  17       5.719   6.717  13.390  1.00  0.00      B    C
ATOM   1620  H52 BMIMB  17       5.063   6.113  14.012  1.00  0.00      B    H
ATOM   1621  H53 BMIMB  17       6.126   6.209  12.519  1.00  0.00      B    H
ATOM   1622  C6  BMIMB  17       6.878   7.250  14.168  1.00  0.00      B    C
ATOM   1623  H6  BMIMB  17       6.537   7.850  15.003  1.00  0.00      B    H
ATOM   1624  H61 BMIMB  17       7.479   6.375  14.387  1.00  0.00      B    H
ATOM   1625  H62 BMIMB  17       7.565   7.808  13.542  1.00  0.00      B    H
ATOM   1626  N1  BMIMB  18      19.212  38.754  32.574  1.00  0.00      B    N
ATOM   1627  N11 BMIMB  18      20.657  37.203  32.986  1.00  0.00      B    N
ATOM   1628  C1  BMIMB  18      20.220  38.394  33.385  1.00  0.00      B    C
ATOM   1629  H1  BMIMB  18      20.649  39.006  34.149  1.00  0.00      B    H
ATOM   1630  C2  BMIMB  18      18.970  37.682  31.774  1.00  0.00      B    C
ATOM   1631  H2  BMIMB  18      18.149  37.729  31.093  1.00  0.00      B    H
ATOM   1632  C21 BMIMB  18      19.886  36.780  32.005  1.00  0.00      B    C
ATOM   1633  H21 BMIMB  18      20.182  35.809  31.673  1.00  0.00      B    H
ATOM   1634  C3  BMIMB  18      18.513  40.028  32.520  1.00  0.00      B    C
ATOM   1635  H3  BMIMB  18      18.734  40.363  31.517  1.00  0.00      B    H
ATOM   1636  H31 BMIMB  18      17.554  39.804  32.964  1.00  0.00      B    H
ATOM   1637  H32 BMIMB  18      19.022  40.671  33.222  1.00  0.00      B    H
ATOM   1638  C4  BMIMB  18      21.693  36.459  33.665  1.00  0.00      B    C
ATOM   1639  H4  BMIMB  18      21.498  35.404  33.541  1.00  0.00      B    H
ATOM   1640  H41 BMIMB  18      21.625  36.658  34.724  1.00  0.00      B    H
ATOM   1641  C5  BMIMB  18      23.199  36.762  33.151  1.00  0.00      B    C
ATOM   1642  H5  BMIMB  18      23.303  36.707  32.070  1.00  0.00      B    H
ATOM   1643  H51 BMIMB  18      23.487  37.746  33.511  1.00  0.00      B    H
ATOM   1644  C51 BMIMB  18      24.154  35.704  33.661  1.00  0.00      B    C
ATOM   1645  H52 BMIMB  18      24.321  35.856  34.724  1.00  0.00      B    H
ATOM   1646  H53 BMIMB  18      23.647  34.758  33.489  1.00  0.00      B    H
ATOM   1647  C6  BMIMB  18      25.446  35.647  33.055  1.00  0.00      B    C
ATOM   1648  H6  BMIMB  18      25.902  34.792  33.543  1.00  0.00      B    H
ATOM   1649  H61 BMIMB  18      25.489  35.562  31.975  1.00  0.00      B    H
ATOM   1650  H62 BMIMB  18      26.048  36.523  33.266  1.00  0.00      B    H
ATOM   1651  N1  BMIMB  19      29.543   7.668  30.989  1.00  0.00      B    N
ATOM   1652  N11 BMIMB  19      29.911   7.836  28.888  1.00  0.00      B    N
ATOM   1653  C1  BMIMB  19      30.408   7.404  30.010  1.00  0.00      B    C
ATOM   1654  H1  BMIMB  19      31.336   6.881  30.101  1.00  0.00      B    H
ATOM   1655  C2  BMIMB  19      28.550   8.398  30.483  1.00  0.00      B    C
ATOM   1656  H2  BMIMB  19      27.798   8.802  31.125  1.00  0.00      B    H
ATOM   1657  C21 BMIMB  19      28.695   8.456  29.243  1.00  0.00      B    C
ATOM   1658  H21 BMIMB  19      28.084   8.895  28.485  1.00  0.00      B    H
ATOM   1659  C3  BMIMB  19      29.614   7.288  32.395  1.00  0.00      B    C
ATOM   1660  H3  BMIMB  19      29.957   8.136  32.969  1.00  0.00      B    H
ATOM   1661  H31 BMIMB  19      28.619   7.048  32.742  1.00  0.00      B    H
ATOM   1662  H32 BMIMB  19      30.282   6.496  32.701  1.00  0.00      B    H
ATOM   1663  C4  BMIMB  19      30.678   7.874  27.657  1.00  0.00      B    C
ATOM   1664  H4  BMIMB  19      31.684   7.765  28.036  1.00  0.00      B    H
ATOM   1665  H41 BMIMB  19      30.660   8.909  27.351  1.00  0.00      B    H
ATOM   1666  C5  BMIMB  19      30.298   6.916  26.502  1.00  0.00      B    C
ATOM   1667  H5  BMIMB  19      29.349   7.265  26.103  1.00  0.00      B    H
ATOM   1668  H51 BMIMB  19      31.172   6.997  25.860  1.00  0.00      B    H
ATOM   1669  C51 BMIMB  19      30.194   5.380  26.950  1.00  0.00      B    C
ATOM   1670  H52 BMIMB  19      31.194   4.971  27.068  1.00  0.00      B    H
ATOM   1671  H53 BMIMB  19      29.681   5.316  27.906  1.00  0.00      B    H
ATOM   1672  C6  BMIMB  19      29.399   4.424  26.184  1.00  0.00      B    C
ATOM   1673  H6  BMIMB  19      29.126   3.579  26.806  1.00  0.00      B    H
ATOM   1674  H61 BMIMB  19      28.480   4.851  25.800  1.00  0.00      B    H
ATOM   1675  H62 BMIMB  19      29.901   4.121  25.272  1.00  0.00      B    H
ATOM   1676  N1  BMIMB  20      31.166   1.082  28.980  1.00  0.00      B    N
ATOM   1677  N11 BMIMB  20      32.032   2.140  30.724  1.00  0.00      B    N
ATOM   1678  C1  BMIMB  20      32.218   1.208  29.785  1.00  0.00      B    C
ATOM   1679  H1  BMIMB  20      33.068   0.567  29.881  1.00  0.00      B    H
ATOM   1680  C2  BMIMB  20      30.331   2.185  29.272  1.00  0.00      B    C
ATOM   1681  H2  BMIMB  20      29.472   2.310  28.649  1.00  0.00      B    H
ATOM   1682  C21 BMIMB  20      30.828   2.814  30.403  1.00  0.00      B    C
ATOM   1683  H21 BMIMB  20      30.514   3.718  30.877  1.00  0.00      B    H
ATOM   1684  C3  BMIMB  20      31.066   0.159  27.855  1.00  0.00      B    C
ATOM   1685  H3  BMIMB  20      31.801  -0.627  27.774  1.00  0.00      B    H
ATOM   1686  H31 BMIMB  20      30.119  -0.360  27.867  1.00  0.00      B    H
ATOM   1687  H32 BMIMB  20      30.990   0.741  26.948  1.00  0.00      B    H
ATOM   1688  C4  BMIMB  20      33.069   2.545  31.731  1.00  0.00      B    C
ATOM   1689  H4  BMIMB  20      33.598   1.692  32.129  1.00  0.00      B    H
ATOM   1690  H41 BMIMB  20      32.564   2.919  32.609  1.00  0.00      B    H
ATOM   1691  C5  BMIMB  20      33.997   3.659  31.301  1.00  0.00      B    C
ATOM   1692  H5  BMIMB  20      33.595   4.563  31.751  1.00  0.00      B    H
ATOM   1693  H51 BMIMB  20      35.024   3.493  31.616  1.00  0.00      B    H
ATOM   1694  C51 BMIMB  20      34.197   3.857  29.841  1.00  0.00      B    C
ATOM   1695  H52 BMIMB  20      34.563   2.930  29.405  1.00  0.00      B    H
ATOM   1696  H53 BMIMB  20      33.213   4.013  29.405  1.00  0.00      B    H
ATOM   1697  C6  BMIMB  20      35.087   5.052  29.569  1.00  0.00      B    C
ATOM   1698  H6  BMIMB  20      35.105   5.311  28.517  1.00  0.00      B    H
ATOM   1699  H61 BMIMB  20      34.727   5.987  29.982  1.00  0.00      B    H
ATOM   1700  H62 BMIMB  20      36.128   4.819  29.765  1.00  0.00      B    H
ATOM   1701  N1  BMIMB  21      11.097   4.923  20.894  1.00  0.00      B    N
ATOM   1702  N11 BMIMB  21      10.164   5.860  22.545  1.00  0.00      B    N
ATOM   1703  C1  BMIMB  21       9.990   5.094  21.529  1.00  0.00      B    C
ATOM   1704  H1  BMIMB  21       9.102   4.522  21.364  1.00  0.00      B    H
ATOM   1705  C2  BMIMB  21      12.036   5.674  21.527  1.00  0.00      B    C
ATOM   1706  H2  BMIMB  21      13.064   5.764  21.253  1.00  0.00      B    H
ATOM   1707  C21 BMIMB  21      11.462   6.306  22.518  1.00  0.00      B    C
ATOM   1708  H21 BMIMB  21      11.816   6.966  23.279  1.00  0.00      B    H
ATOM   1709  C3  BMIMB  21      11.249   4.017  19.722  1.00  0.00      B    C
ATOM   1710  H3  BMIMB  21      11.533   3.073  20.163  1.00  0.00      B    H
ATOM   1711  H31 BMIMB  21      10.272   3.928  19.271  1.00  0.00      B    H
ATOM   1712  H32 BMIMB  21      11.913   4.519  19.034  1.00  0.00      B    H
ATOM   1713  C4  BMIMB  21       9.125   6.171  23.618  1.00  0.00      B    C
ATOM   1714  H4  BMIMB  21       8.236   5.605  23.383  1.00  0.00      B    H
ATOM   1715  H41 BMIMB  21       8.864   7.219  23.629  1.00  0.00      B    H
ATOM   1716  C5  BMIMB  21       9.666   5.685  24.936  1.00  0.00      B    C
ATOM   1717  H5  BMIMB  21      10.297   6.430  25.415  1.00  0.00      B    H
ATOM   1718  H51 BMIMB  21       8.797   5.422  25.533  1.00  0.00      B    H
ATOM   1719  C51 BMIMB  21      10.199   4.223  24.990  1.00  0.00      B    C
ATOM   1720  H52 BMIMB  21       9.436   3.517  24.671  1.00  0.00      B    H
ATOM   1721  H53 BMIMB  21      10.972   4.097  24.236  1.00  0.00      B    H
ATOM   1722  C6  BMIMB  21      10.607   3.810  26.440  1.00  0.00      B    C
ATOM   1723  H6  BMIMB  21      11.022   2.810  26.494  1.00  0.00      B    H
ATOM   1724  H61 BMIMB  21      11.306   4.510  26.883  1.00  0.00      B    H
ATOM   1725  H62 BMIMB  21       9.760   3.740  27.113  1.00  0.00      B    H
ATOM   1726  N1  BMIMB  22       8.360   7.403   5.962  1.00  0.00      B    N
ATOM   1727  N11 BMIMB  22       6.570   7.275   4.774  1.00  0.00      B    N
ATOM   1728  C1  BMIMB  22       7.419   8.102   5.346  1.00  0.00      B    C
ATOM   1729  H1  BMIMB  22       7.516   9.166   5.321  1.00  0.00      B    H
ATOM   1730  C2  BMIMB  22       8.178   6.112   5.690  1.00  0.00      B    C
ATOM   1731  H2  BMIMB  22       8.915   5.417   6.029  1.00  0.00      B    H
ATOM   1732  C21 BMIMB  22       7.051   6.036   4.961  1.00  0.00      B    C
ATOM   1733  H21 BMIMB  22       6.612   5.219   4.432  1.00  0.00      B    H
ATOM   1734  C3  BMIMB  22       9.387   8.000   6.908  1.00  0.00      B    C
ATOM   1735  H3  BMIMB  22      10.361   7.782   6.497  1.00  0.00      B    H
ATOM   1736  H31 BMIMB  22       9.295   9.047   7.158  1.00  0.00      B    H
ATOM   1737  H32 BMIMB  22       9.370   7.522   7.876  1.00  0.00      B    H
ATOM   1738  C4  BMIMB  22       5.448   7.589   3.914  1.00  0.00      B    C
ATOM   1739  H4  BMIMB  22       4.828   8.232   4.520  1.00  0.00      B    H
ATOM   1740  H41 BMIMB  22       4.827   6.713   3.795  1.00  0.00      B    H
ATOM   1741  C5  BMIMB  22       5.805   8.210   2.605  1.00  0.00      B    C
ATOM   1742  H5  BMIMB  22       4.893   8.165   2.015  1.00  0.00      B    H
ATOM   1743  H51 BMIMB  22       6.301   9.162   2.779  1.00  0.00      B    H
ATOM   1744  C51 BMIMB  22       6.806   7.632   1.680  1.00  0.00      B    C
ATOM   1745  H52 BMIMB  22       6.846   8.338   0.855  1.00  0.00      B    H
ATOM   1746  H53 BMIMB  22       7.815   7.641   2.085  1.00  0.00      B    H
ATOM   1747  C6  BMIMB  22       6.498   6.223   1.172  1.00  0.00      B    C
ATOM   1748  H6  BMIMB  22       5.446   6.236   0.913  1.00  0.00      B    H
ATOM   1749  H61 BMIMB  22       7.114   6.061   0.295  1.00  0.00      B    H
ATOM   1750  H62 BMIMB  22       6.707   5.428   1.878  1.00  0.00      B    H
ATOM   1751  N1  BMIMB  23      33.472  15.241   3.210  1.00  0.00      B    N
ATOM   1752  N11 BMIMB  23      32.161  13.552   2.905  1.00  0.00      B    N
ATOM   1753  C1  BMIMB  23      32.390  14.805   2.579  1.00  0.00      B    C
ATOM   1754  H1  BMIMB  23      31.941  15.409   1.820  1.00  0.00      B    H
ATOM   1755  C2  BMIMB  23      33.707  14.380   4.283  1.00  0.00      B    C
ATOM   1756  H2  BMIMB  23      34.379  14.475   5.107  1.00  0.00      B    H
ATOM   1757  C21 BMIMB  23      32.989  13.222   3.931  1.00  0.00      B    C
ATOM   1758  H21 BMIMB  23      32.889  12.276   4.416  1.00  0.00      B    H
ATOM   1759  C3  BMIMB  23      34.200  16.437   2.843  1.00  0.00      B    C
ATOM   1760  H3  BMIMB  23      33.685  17.289   3.260  1.00  0.00      B    H
ATOM   1761  H31 BMIMB  23      35.160  16.346   3.329  1.00  0.00      B    H
ATOM   1762  H32 BMIMB  23      34.340  16.512   1.774  1.00  0.00      B    H
ATOM   1763  C4  BMIMB  23      30.998  12.752   2.462  1.00  0.00      B    C
ATOM   1764  H4  BMIMB  23      30.200  13.406   2.145  1.00  0.00      B    H
ATOM   1765  H41 BMIMB  23      30.554  12.250   3.308  1.00  0.00      B    H
ATOM   1766  C5  BMIMB  23      31.493  11.646   1.497  1.00  0.00      B    C
ATOM   1767  H5  BMIMB  23      30.603  11.310   0.972  1.00  0.00      B    H
ATOM   1768  H51 BMIMB  23      32.037  12.232   0.761  1.00  0.00      B    H
ATOM   1769  C51 BMIMB  23      32.278  10.599   2.267  1.00  0.00      B    C
ATOM   1770  H52 BMIMB  23      33.214  11.039   2.602  1.00  0.00      B    H
ATOM   1771  H53 BMIMB  23      31.710  10.260   3.129  1.00  0.00      B    H
ATOM   1772  C6  BMIMB  23      32.528   9.395   1.329  1.00  0.00      B    C
ATOM   1773  H6  BMIMB  23      33.461   8.857   1.452  1.00  0.00      B    H
ATOM   1774  H61 BMIMB  23      31.726   8.665   1.338  1.00  0.00      B    H
ATOM   1775  H62 BMIMB  23      32.500   9.920   0.381  1.00  0.00      B    H
ATOM   1776  N1  BMIMB  24       0.008   0.474  29.370  1.00  0.00      B    N
ATOM   1777  N11 BMIMB  24       0.820   2.262  28.562  1.00  0.00      B    N
ATOM   1778  C1  BMIMB  24       0.561   1.017  28.366  1.00  0.00      B    C
ATOM   1779  H1  BMIMB  24       0.699   0.494  27.444  1.00  0.00      B    H
ATOM   1780  C2  BMIMB  24      -0.058   1.392  30.393  1.00  0.00      B    C
ATOM   1781  H2  BMIMB  24      -0.415   0.997  31.319  1.00  0.00      B    H
ATOM   1782  C21 BMIMB  24       0.323   2.581  29.857  1.00  0.00      B    C
ATOM   1783  H21 BMIMB  24       0.234   3.508  30.380  1.00  0.00      B    H
ATOM   1784  C3  BMIMB  24      -0.293  -0.917  29.609  1.00  0.00      B    C
ATOM   1785  H3  BMIMB  24      -0.849  -0.991  30.532  1.00  0.00      B    H
ATOM   1786  H31 BMIMB  24      -0.980  -1.204  28.827  1.00  0.00      B    H
ATOM   1787  H32 BMIMB  24       0.602  -1.515  29.697  1.00  0.00      B    H
ATOM   1788  C4  BMIMB  24       1.481   3.118  27.581  1.00  0.00      B    C
ATOM   1789  H4  BMIMB  24       2.417   2.616  27.386  1.00  0.00      B    H
ATOM   1790  H41 BMIMB  24       1.690   4.102  27.973  1.00  0.00      B    H
ATOM   1791  C5  BMIMB  24       0.646   3.306  26.325  1.00  0.00      B    C
ATOM   1792  H5  BMIMB  24       1.356   3.754  25.634  1.00  0.00      B    H
ATOM   1793  H51 BMIMB  24       0.114   2.374  26.152  1.00  0.00      B    H
ATOM   1794  C51 BMIMB  24      -0.563   4.206  26.582  1.00  0.00      B    C
ATOM   1795  H52 BMIMB  24      -1.047   3.849  27.488  1.00  0.00      B    H
ATOM   1796  H53 BMIMB  24      -0.262   5.217  26.844  1.00  0.00      B    H
ATOM   1797  C6  BMIMB  24      -1.530   4.209  25.373  1.00  0.00      B    C
ATOM   1798  H6  BMIMB  24      -0.957   4.073  24.463  1.00  0.00      B    H
ATOM   1799  H61 BMIMB  24      -2.124   3.302  25.398  1.00  0.00      B    H
ATOM   1800  H62 BMIMB  24      -2.186   5.072  25.373  1.00  0.00      B    H
ATOM   1801  N1  BMIMB  25      21.757  28.676  32.285  1.00  0.00      B    N
ATOM   1802  N11 BMIMB  25      20.260  27.787  33.500  1.00  0.00      B    N
ATOM   1803  C1  BMIMB  25      21.210  28.682  33.458  1.00  0.00      B    C
ATOM   1804  H1  BMIMB  25      21.358  29.341  34.287  1.00  0.00      B    H
ATOM   1805  C2  BMIMB  25      21.283  27.590  31.613  1.00  0.00      B    C
ATOM   1806  H2  BMIMB  25      21.646  27.412  30.625  1.00  0.00      B    H
ATOM   1807  C21 BMIMB  25      20.300  27.077  32.309  1.00  0.00      B    C
ATOM   1808  H21 BMIMB  25      19.649  26.233  32.236  1.00  0.00      B    H
ATOM   1809  C3  BMIMB  25      22.857  29.495  31.931  1.00  0.00      B    C
ATOM   1810  H3  BMIMB  25      22.996  30.299  32.639  1.00  0.00      B    H
ATOM   1811  H31 BMIMB  25      23.754  28.895  31.971  1.00  0.00      B    H
ATOM   1812  H32 BMIMB  25      22.606  29.931  30.975  1.00  0.00      B    H
ATOM   1813  C4  BMIMB  25      19.447  27.417  34.663  1.00  0.00      B    C
ATOM   1814  H4  BMIMB  25      19.979  27.687  35.563  1.00  0.00      B    H
ATOM   1815  H41 BMIMB  25      19.388  26.346  34.534  1.00  0.00      B    H
ATOM   1816  C5  BMIMB  25      18.100  28.018  34.847  1.00  0.00      B    C
ATOM   1817  H5  BMIMB  25      17.653  27.474  35.675  1.00  0.00      B    H
ATOM   1818  H51 BMIMB  25      18.198  29.020  35.258  1.00  0.00      B    H
ATOM   1819  C51 BMIMB  25      17.097  28.098  33.622  1.00  0.00      B    C
ATOM   1820  H52 BMIMB  25      17.302  28.694  32.736  1.00  0.00      B    H
ATOM   1821  H53 BMIMB  25      16.957  27.093  33.232  1.00  0.00      B    H
ATOM   1822  C6  BMIMB  25      15.760  28.532  34.129  1.00  0.00      B    C
ATOM   1823  H6  BMIMB  25      15.507  27.966  35.018  1.00  0.00      B    H
ATOM   1824  H61 BMIMB  25      15.764  29.593  34.352  1.00  0.00      B    H
ATOM   1825  H62 BMIMB  25      15.017  28.395  33.352  1.00  0.00      B    H
ATOM   1826  N1  BMIMB  26      24.913  32.975  36.748  1.00  0.00      B    N
ATOM   1827  N11 BMIMB  26      26.353  31.435  36.144  1.00  0.00      B    N
ATOM   1828  C1  BMIMB  26      26.140  32.466  36.903  1.00  0.00      B    C
ATOM   1829  H1  BMIMB  26      26.893  32.894  37.530  1.00  0.00      B    H
ATOM   1830  C2  BMIMB  26      24.338  32.194  35.779  1.00  0.00      B    C
ATOM   1831  H2  BMIMB  26      23.385  32.473  35.386  1.00  0.00      B    H
ATOM   1832  C21 BMIMB  26      25.228  31.276  35.422  1.00  0.00      B    C
ATOM   1833  H21 BMIMB  26      25.106  30.582  34.619  1.00  0.00      B    H
ATOM   1834  C3  BMIMB  26      24.292  34.179  37.385  1.00  0.00      B    C
ATOM   1835  H3  BMIMB  26      23.387  34.391  36.835  1.00  0.00      B    H
ATOM   1836  H31 BMIMB  26      23.988  34.021  38.409  1.00  0.00      B    H
ATOM   1837  H32 BMIMB  26      24.924  35.055  37.370  1.00  0.00      B    H
ATOM   1838  C4  BMIMB  26      27.460  30.404  36.252  1.00  0.00      B    C
ATOM   1839  H4  BMIMB  26      28.371  30.950  36.058  1.00  0.00      B    H
ATOM   1840  H41 BMIMB  26      27.286  29.592  35.562  1.00  0.00      B    H
ATOM   1841  C5  BMIMB  26      27.580  29.746  37.634  1.00  0.00      B    C
ATOM   1842  H5  BMIMB  26      27.831  30.477  38.398  1.00  0.00      B    H
ATOM   1843  H51 BMIMB  26      26.643  29.240  37.851  1.00  0.00      B    H
ATOM   1844  C51 BMIMB  26      28.650  28.674  37.623  1.00  0.00      B    C
ATOM   1845  H52 BMIMB  26      28.421  27.775  37.056  1.00  0.00      B    H
ATOM   1846  H53 BMIMB  26      29.582  28.980  37.156  1.00  0.00      B    H
ATOM   1847  C6  BMIMB  26      28.888  28.433  39.108  1.00  0.00      B    C
ATOM   1848  H6  BMIMB  26      29.542  27.587  39.286  1.00  0.00      B    H
ATOM   1849  H61 BMIMB  26      29.306  29.303  39.600  1.00  0.00      B    H
ATOM   1850  H62 BMIMB  26      27.931  28.239  39.580  1.00  0.00      B    H
ATOM   1851  N1  BMIMB  27      43.212  34.950  18.694  1.00  0.00      B    N
ATOM   1852  N11 BMIMB  27      42.349  36.172  17.188  1.00  0.00      B    N
ATOM   1853  C1  BMIMB  27      42.358  35.008  17.708  1.00  0.00      B    C
ATOM   1854  H1  BMIMB  27      41.914  34.109  17.337  1.00  0.00      B    H
ATOM   1855  C2  BMIMB  27      43.715  36.186  18.902  1.00  0.00      B    C
ATOM   1856  H2  BMIMB  27      44.419  36.338  19.691  1.00  0.00      B    H
ATOM   1857  C21 BMIMB  27      43.228  36.990  17.910  1.00  0.00      B    C
ATOM   1858  H21 BMIMB  27      43.391  38.001  17.607  1.00  0.00      B    H
ATOM   1859  C3  BMIMB  27      43.644  33.740  19.317  1.00  0.00      B    C
ATOM   1860  H3  BMIMB  27      44.200  33.130  18.621  1.00  0.00      B    H
ATOM   1861  H31 BMIMB  27      44.209  34.033  20.190  1.00  0.00      B    H
ATOM   1862  H32 BMIMB  27      42.878  33.024  19.576  1.00  0.00      B    H
ATOM   1863  C4  BMIMB  27      41.615  36.501  15.922  1.00  0.00      B    C
ATOM   1864  H4  BMIMB  27      41.288  37.525  16.029  1.00  0.00      B    H
ATOM   1865  H41 BMIMB  27      40.704  35.935  15.801  1.00  0.00      B    H
ATOM   1866  C5  BMIMB  27      42.486  36.311  14.627  1.00  0.00      B    C
ATOM   1867  H5  BMIMB  27      43.212  37.113  14.517  1.00  0.00      B    H
ATOM   1868  H51 BMIMB  27      42.996  35.371  14.820  1.00  0.00      B    H
ATOM   1869  C51 BMIMB  27      41.665  36.122  13.308  1.00  0.00      B    C
ATOM   1870  H52 BMIMB  27      40.878  35.394  13.488  1.00  0.00      B    H
ATOM   1871  H53 BMIMB  27      41.219  37.039  12.932  1.00  0.00      B    H
ATOM   1872  C6  BMIMB  27      42.568  35.612  12.144  1.00  0.00      B    C
ATOM   1873  H6  BMIMB  27      42.990  34.621  12.263  1.00  0.00      B    H
ATOM   1874  H61 BMIMB  27      42.154  35.654  11.143  1.00  0.00      B    H
ATOM   1875  H62 BMIMB  27      43.415  36.261  11.955  1.00  0.00      B    H
ATOM   1876  N1  BMIMB  28       8.089  31.072   9.442  1.00  0.00      B    N
ATOM   1877  N11 BMIMB  28       8.299  30.880   7.316  1.00  0.00      B    N
ATOM   1878  C1  BMIMB  28       7.633  30.466   8.350  1.00  0.00      B    C
ATOM   1879  H1  BMIMB  28       6.704  29.936   8.353  1.00  0.00      B    H
ATOM   1880  C2  BMIMB  28       9.189  31.796   9.038  1.00  0.00      B    C
ATOM   1881  H2  BMIMB  28       9.820  32.370   9.681  1.00  0.00      B    H
ATOM   1882  C21 BMIMB  28       9.337  31.666   7.775  1.00  0.00      B    C
ATOM   1883  H21 BMIMB  28      10.049  31.937   7.027  1.00  0.00      B    H
ATOM   1884  C3  BMIMB  28       7.581  31.084  10.837  1.00  0.00      B    C
ATOM   1885  H3  BMIMB  28       6.509  30.969  10.766  1.00  0.00      B    H
ATOM   1886  H31 BMIMB  28       7.982  30.335  11.504  1.00  0.00      B    H
ATOM   1887  H32 BMIMB  28       7.758  32.032  11.324  1.00  0.00      B    H
ATOM   1888  C4  BMIMB  28       8.008  30.601   5.883  1.00  0.00      B    C
ATOM   1889  H4  BMIMB  28       7.210  29.874   5.922  1.00  0.00      B    H
ATOM   1890  H41 BMIMB  28       8.831  30.095   5.399  1.00  0.00      B    H
ATOM   1891  C5  BMIMB  28       7.389  31.736   4.997  1.00  0.00      B    C
ATOM   1892  H5  BMIMB  28       8.201  32.448   4.875  1.00  0.00      B    H
ATOM   1893  H51 BMIMB  28       7.129  31.325   4.026  1.00  0.00      B    H
ATOM   1894  C51 BMIMB  28       6.176  32.249   5.621  1.00  0.00      B    C
ATOM   1895  H52 BMIMB  28       5.505  31.432   5.876  1.00  0.00      B    H
ATOM   1896  H53 BMIMB  28       6.534  32.755   6.514  1.00  0.00      B    H
ATOM   1897  C6  BMIMB  28       5.478  33.181   4.695  1.00  0.00      B    C
ATOM   1898  H6  BMIMB  28       4.931  32.647   3.927  1.00  0.00      B    H
ATOM   1899  H61 BMIMB  28       4.781  33.793   5.256  1.00  0.00      B    H
ATOM   1900  H62 BMIMB  28       6.258  33.789   4.250  1.00  0.00      B    H
ATOM   1901  N1  BMIMB  29       2.511  10.729  41.524  1.00  0.00      B    N
ATOM   1902  N11 BMIMB  29       3.409   8.836  41.261  1.00  0.00      B    N
ATOM   1903  C1  BMIMB  29       3.039   9.939  40.601  1.00  0.00      B    C
ATOM   1904  H1  BMIMB  29       3.210  10.046  39.551  1.00  0.00      B    H
ATOM   1905  C2  BMIMB  29       2.320  10.012  42.644  1.00  0.00      B    C
ATOM   1906  H2  BMIMB  29       1.901  10.407  43.544  1.00  0.00      B    H
ATOM   1907  C21 BMIMB  29       2.754   8.804  42.465  1.00  0.00      B    C
ATOM   1908  H21 BMIMB  29       2.660   7.981  43.140  1.00  0.00      B    H
ATOM   1909  C3  BMIMB  29       2.104  12.144  41.334  1.00  0.00      B    C
ATOM   1910  H3  BMIMB  29       2.496  12.816  42.084  1.00  0.00      B    H
ATOM   1911  H31 BMIMB  29       2.488  12.540  40.405  1.00  0.00      B    H
ATOM   1912  H32 BMIMB  29       1.025  12.143  41.384  1.00  0.00      B    H
ATOM   1913  C4  BMIMB  29       4.136   7.776  40.702  1.00  0.00      B    C
ATOM   1914  H4  BMIMB  29       3.970   7.849  39.638  1.00  0.00      B    H
ATOM   1915  H41 BMIMB  29       3.849   6.827  41.131  1.00  0.00      B    H
ATOM   1916  C5  BMIMB  29       5.634   8.046  40.746  1.00  0.00      B    C
ATOM   1917  H5  BMIMB  29       6.236   7.152  40.603  1.00  0.00      B    H
ATOM   1918  H51 BMIMB  29       5.919   8.860  40.083  1.00  0.00      B    H
ATOM   1919  C51 BMIMB  29       6.137   8.531  42.106  1.00  0.00      B    C
ATOM   1920  H52 BMIMB  29       5.551   9.394  42.409  1.00  0.00      B    H
ATOM   1921  H53 BMIMB  29       5.987   7.710  42.803  1.00  0.00      B    H
ATOM   1922  C6  BMIMB  29       7.654   9.010  42.095  1.00  0.00      B    C
ATOM   1923  H6  BMIMB  29       8.272   8.124  42.186  1.00  0.00      B    H
ATOM   1924  H61 BMIMB  29       7.824   9.653  41.239  1.00  0.00      B    H
ATOM   1925  H62 BMIMB  29       8.010   9.528  42.978  1.00  0.00      B    H
ATOM   1926  N1  BMIMB  30       5.810   1.860   8.712  1.00  0.00      B    N
ATOM   1927  N11 BMIMB  30       7.330   1.320   7.340  1.00  0.00      B    N
ATOM   1928  C1  BMIMB  30       6.542   2.301   7.734  1.00  0.00      B    C
ATOM   1929  H1  BMIMB  30       6.521   3.263   7.268  1.00  0.00      B    H
ATOM   1930  C2  BMIMB  30       6.308   0.651   9.068  1.00  0.00      B    C
ATOM   1931  H2  BMIMB  30       5.963   0.112   9.923  1.00  0.00      B    H
ATOM   1932  C21 BMIMB  30       7.288   0.304   8.223  1.00  0.00      B    C
ATOM   1933  H21 BMIMB  30       7.914  -0.533   8.004  1.00  0.00      B    H
ATOM   1934  C3  BMIMB  30       4.997   2.665   9.573  1.00  0.00      B    C
ATOM   1935  H3  BMIMB  30       5.344   3.678   9.436  1.00  0.00      B    H
ATOM   1936  H31 BMIMB  30       3.990   2.636   9.186  1.00  0.00      B    H
ATOM   1937  H32 BMIMB  30       5.050   2.420  10.624  1.00  0.00      B    H
ATOM   1938  C4  BMIMB  30       8.213   1.335   6.181  1.00  0.00      B    C
ATOM   1939  H4  BMIMB  30       9.210   1.603   6.497  1.00  0.00      B    H
ATOM   1940  H41 BMIMB  30       7.901   2.246   5.692  1.00  0.00      B    H
ATOM   1941  C5  BMIMB  30       7.981   0.173   5.229  1.00  0.00      B    C
ATOM   1942  H5  BMIMB  30       8.346  -0.797   5.557  1.00  0.00      B    H
ATOM   1943  H51 BMIMB  30       6.928  -0.094   5.196  1.00  0.00      B    H
ATOM   1944  C51 BMIMB  30       8.401   0.558   3.863  1.00  0.00      B    C
ATOM   1945  H52 BMIMB  30       7.601   1.101   3.366  1.00  0.00      B    H
ATOM   1946  H53 BMIMB  30       9.333   1.116   3.826  1.00  0.00      B    H
ATOM   1947  C6  BMIMB  30       8.611  -0.740   3.140  1.00  0.00      B    C
ATOM   1948  H6  BMIMB  30       9.174  -1.451   3.735  1.00  0.00      B    H
ATOM   1949  H61 BMIMB  30       7.624  -1.120   2.899  1.00  0.00      B    H
ATOM   1950  H62 BMIMB  30       9.163  -0.696   2.208  1.00  0.00      B    H
ATOM   1951  N1  BMIMB  31      32.940  33.896  35.256  1.00  0.00      B    N
ATOM   1952  N11 BMIMB  31      33.022  34.496  33.188  1.00  0.00      B    N
ATOM   1953  C1  BMIMB  31      33.678  34.002  34.189  1.00  0.00      B    C
ATOM   1954  H1  BMIMB  31      34.699  33.726  34.033  1.00  0.00      B    H
ATOM   1955  C2  BMIMB  31      31.804  34.666  34.923  1.00  0.00      B    C
ATOM   1956  H2  BMIMB  31      31.033  34.824  35.646  1.00  0.00      B    H
ATOM   1957  C21 BMIMB  31      31.833  34.907  33.652  1.00  0.00      B    C
ATOM   1958  H21 BMIMB  31      31.175  35.394  32.965  1.00  0.00      B    H
ATOM   1959  C3  BMIMB  31      33.404  33.159  36.517  1.00  0.00      B    C
ATOM   1960  H3  BMIMB  31      34.479  33.116  36.614  1.00  0.00      B    H
ATOM   1961  H31 BMIMB  31      32.871  33.400  37.424  1.00  0.00      B    H
ATOM   1962  H32 BMIMB  31      33.230  32.115  36.303  1.00  0.00      B    H
ATOM   1963  C4  BMIMB  31      33.568  34.418  31.827  1.00  0.00      B    C
ATOM   1964  H4  BMIMB  31      34.617  34.168  31.880  1.00  0.00      B    H
ATOM   1965  H41 BMIMB  31      33.401  35.384  31.373  1.00  0.00      B    H
ATOM   1966  C5  BMIMB  31      32.862  33.336  30.981  1.00  0.00      B    C
ATOM   1967  H5  BMIMB  31      31.865  33.727  30.794  1.00  0.00      B    H
ATOM   1968  H51 BMIMB  31      33.517  33.167  30.131  1.00  0.00      B    H
ATOM   1969  C51 BMIMB  31      32.565  32.045  31.733  1.00  0.00      B    C
ATOM   1970  H52 BMIMB  31      33.470  31.705  32.231  1.00  0.00      B    H
ATOM   1971  H53 BMIMB  31      31.768  32.254  32.442  1.00  0.00      B    H
ATOM   1972  C6  BMIMB  31      32.152  30.872  30.794  1.00  0.00      B    C
ATOM   1973  H6  BMIMB  31      33.002  30.482  30.245  1.00  0.00      B    H
ATOM   1974  H61 BMIMB  31      31.871  29.991  31.360  1.00  0.00      B    H
ATOM   1975  H62 BMIMB  31      31.345  31.030  30.089  1.00  0.00      B    H
ATOM   1976  N1  BMIMB  32      42.212  28.829  35.135  1.00  0.00      B    N
ATOM   1977  N11 BMIMB  32      40.739  29.507  33.756  1.00  0.00      B    N
ATOM   1978  C1  BMIMB  32      41.999  29.380  33.975  1.00  0.00      B    C
ATOM   1979  H1  BMIMB  32      42.808  29.610  33.315  1.00  0.00      B    H
ATOM   1980  C2  BMIMB  32      40.995  28.624  35.768  1.00  0.00      B    C
ATOM   1981  H2  BMIMB  32      41.044  28.130  36.714  1.00  0.00      B    H
ATOM   1982  C21 BMIMB  32      40.078  29.032  34.874  1.00  0.00      B    C
ATOM   1983  H21 BMIMB  32      39.015  29.035  34.774  1.00  0.00      B    H
ATOM   1984  C3  BMIMB  32      43.503  28.499  35.763  1.00  0.00      B    C
ATOM   1985  H3  BMIMB  32      43.346  28.293  36.811  1.00  0.00      B    H
ATOM   1986  H31 BMIMB  32      43.696  27.531  35.324  1.00  0.00      B    H
ATOM   1987  H32 BMIMB  32      44.290  29.163  35.436  1.00  0.00      B    H
ATOM   1988  C4  BMIMB  32      40.101  30.147  32.657  1.00  0.00      B    C
ATOM   1989  H4  BMIMB  32      40.898  30.832  32.412  1.00  0.00      B    H
ATOM   1990  H41 BMIMB  32      39.249  30.762  32.907  1.00  0.00      B    H
ATOM   1991  C5  BMIMB  32      39.636  29.261  31.483  1.00  0.00      B    C
ATOM   1992  H5  BMIMB  32      38.827  28.649  31.874  1.00  0.00      B    H
ATOM   1993  H51 BMIMB  32      39.143  29.868  30.728  1.00  0.00      B    H
ATOM   1994  C51 BMIMB  32      40.644  28.235  30.967  1.00  0.00      B    C
ATOM   1995  H52 BMIMB  32      40.324  27.901  29.983  1.00  0.00      B    H
ATOM   1996  H53 BMIMB  32      41.605  28.738  30.893  1.00  0.00      B    H
ATOM   1997  C6  BMIMB  32      40.813  26.976  31.844  1.00  0.00      B    C
ATOM   1998  H6  BMIMB  32      41.249  26.213  31.210  1.00  0.00      B    H
ATOM   1999  H61 BMIMB  32      41.545  27.035  32.642  1.00  0.00      B    H
ATOM   2000  H62 BMIMB  32      39.874  26.631  32.262  1.00  0.00      B    H
ATOM   2001  N1  BMIMB  33      11.424   6.477   0.119  1.00  0.00      B    N
ATOM   2002  N11 BMIMB  33      12.357   5.374   1.740  1.00  0.00      B    N
ATOM   2003  C1  BMIMB  33      12.323   5.542   0.454  1.00  0.00      B    C
ATOM   2004  H1  BMIMB  33      12.877   4.921  -0.217  1.00  0.00      B    H
ATOM   2005  C2  BMIMB  33      10.933   6.983   1.328  1.00  0.00      B    C
ATOM   2006  H2  BMIMB  33      10.260   7.812   1.364  1.00  0.00      B    H
ATOM   2007  C21 BMIMB  33      11.554   6.363   2.288  1.00  0.00      B    C
ATOM   2008  H21 BMIMB  33      11.540   6.446   3.353  1.00  0.00      B    H
ATOM   2009  C3  BMIMB  33      11.278   7.096  -1.202  1.00  0.00      B    C
ATOM   2010  H3  BMIMB  33      10.733   8.022  -1.086  1.00  0.00      B    H
ATOM   2011  H31 BMIMB  33      12.312   7.087  -1.515  1.00  0.00      B    H
ATOM   2012  H32 BMIMB  33      10.782   6.387  -1.848  1.00  0.00      B    H
ATOM   2013  C4  BMIMB  33      13.292   4.502   2.393  1.00  0.00      B    C
ATOM   2014  H4  BMIMB  33      13.484   5.050   3.304  1.00  0.00      B    H
ATOM   2015  H41 BMIMB  33      14.180   4.442   1.781  1.00  0.00      B    H
ATOM   2016  C5  BMIMB  33      12.659   3.118   2.532  1.00  0.00      B    C
ATOM   2017  H5  BMIMB  33      11.836   3.186   3.239  1.00  0.00      B    H
ATOM   2018  H51 BMIMB  33      12.247   2.900   1.550  1.00  0.00      B    H
ATOM   2019  C51 BMIMB  33      13.740   2.128   2.990  1.00  0.00      B    C
ATOM   2020  H52 BMIMB  33      14.380   1.947   2.130  1.00  0.00      B    H
ATOM   2021  H53 BMIMB  33      14.350   2.544   3.788  1.00  0.00      B    H
ATOM   2022  C6  BMIMB  33      13.045   0.833   3.495  1.00  0.00      B    C
ATOM   2023  H6  BMIMB  33      12.752   1.008   4.524  1.00  0.00      B    H
ATOM   2024  H61 BMIMB  33      12.125   0.597   2.973  1.00  0.00      B    H
ATOM   2025  H62 BMIMB  33      13.732  -0.003   3.569  1.00  0.00      B    H
ATOM   2026  N1  BMIMB  34       2.423  40.877  31.111  1.00  0.00      B    N
ATOM   2027  N11 BMIMB  34       4.020  41.918  32.041  1.00  0.00      B    N
ATOM   2028  C1  BMIMB  34       3.706  41.018  31.166  1.00  0.00      B    C
ATOM   2029  H1  BMIMB  34       4.358  40.350  30.645  1.00  0.00      B    H
ATOM   2030  C2  BMIMB  34       1.892  41.741  32.050  1.00  0.00      B    C
ATOM   2031  H2  BMIMB  34       0.829  41.846  32.087  1.00  0.00      B    H
ATOM   2032  C21 BMIMB  34       2.869  42.428  32.499  1.00  0.00      B    C
ATOM   2033  H21 BMIMB  34       2.878  43.257  33.172  1.00  0.00      B    H
ATOM   2034  C3  BMIMB  34       1.748  39.968  30.225  1.00  0.00      B    C
ATOM   2035  H3  BMIMB  34       2.512  39.380  29.738  1.00  0.00      B    H
ATOM   2036  H31 BMIMB  34       1.021  39.403  30.789  1.00  0.00      B    H
ATOM   2037  H32 BMIMB  34       1.347  40.596  29.443  1.00  0.00      B    H
ATOM   2038  C4  BMIMB  34       5.399  42.363  32.383  1.00  0.00      B    C
ATOM   2039  H4  BMIMB  34       5.562  43.426  32.480  1.00  0.00      B    H
ATOM   2040  H41 BMIMB  34       6.002  41.962  31.582  1.00  0.00      B    H
ATOM   2041  C5  BMIMB  34       5.816  41.735  33.788  1.00  0.00      B    C
ATOM   2042  H5  BMIMB  34       6.840  42.026  34.010  1.00  0.00      B    H
ATOM   2043  H51 BMIMB  34       5.063  42.255  34.375  1.00  0.00      B    H
ATOM   2044  C51 BMIMB  34       5.556  40.223  34.008  1.00  0.00      B    C
ATOM   2045  H52 BMIMB  34       5.674  39.933  35.049  1.00  0.00      B    H
ATOM   2046  H53 BMIMB  34       4.570  39.985  33.618  1.00  0.00      B    H
ATOM   2047  C6  BMIMB  34       6.560  39.367  33.148  1.00  0.00      B    C
ATOM   2048  H6  BMIMB  34       7.435  39.275  33.780  1.00  0.00      B    H
ATOM   2049  H61 BMIMB  34       6.151  38.383  32.948  1.00  0.00      B    H
ATOM   2050  H62 BMIMB  34       6.783  39.951  32.262  1.00  0.00      B    H
ATOM   2051  N1  BMIMB  35      15.776  32.173   3.268  1.00  0.00      B    N
ATOM   2052  N11 BMIMB  35      13.806  32.788   4.025  1.00  0.00      B    N
ATOM   2053  C1  BMIMB  35      14.996  33.183   3.657  1.00  0.00      B    C
ATOM   2054  H1  BMIMB  35      15.317  34.202   3.611  1.00  0.00      B    H
ATOM   2055  C2  BMIMB  35      15.024  31.028   3.292  1.00  0.00      B    C
ATOM   2056  H2  BMIMB  35      15.388  30.038   3.130  1.00  0.00      B    H
ATOM   2057  C21 BMIMB  35      13.818  31.415   3.741  1.00  0.00      B    C
ATOM   2058  H21 BMIMB  35      12.909  30.857   3.806  1.00  0.00      B    H
ATOM   2059  C3  BMIMB  35      17.113  32.233   2.838  1.00  0.00      B    C
ATOM   2060  H3  BMIMB  35      17.891  31.938   3.527  1.00  0.00      B    H
ATOM   2061  H31 BMIMB  35      17.054  31.554   2.001  1.00  0.00      B    H
ATOM   2062  H32 BMIMB  35      17.449  33.214   2.534  1.00  0.00      B    H
ATOM   2063  C4  BMIMB  35      12.723  33.634   4.588  1.00  0.00      B    C
ATOM   2064  H4  BMIMB  35      13.255  34.298   5.255  1.00  0.00      B    H
ATOM   2065  H41 BMIMB  35      12.177  32.966   5.238  1.00  0.00      B    H
ATOM   2066  C5  BMIMB  35      11.889  34.367   3.607  1.00  0.00      B    C
ATOM   2067  H5  BMIMB  35      11.152  34.854   4.240  1.00  0.00      B    H
ATOM   2068  H51 BMIMB  35      12.453  35.125   3.070  1.00  0.00      B    H
ATOM   2069  C51 BMIMB  35      11.165  33.528   2.596  1.00  0.00      B    C
ATOM   2070  H52 BMIMB  35      10.419  34.037   1.991  1.00  0.00      B    H
ATOM   2071  H53 BMIMB  35      11.910  33.195   1.878  1.00  0.00      B    H
ATOM   2072  C6  BMIMB  35      10.449  32.382   3.336  1.00  0.00      B    C
ATOM   2073  H6  BMIMB  35       9.563  32.115   2.771  1.00  0.00      B    H
ATOM   2074  H61 BMIMB  35      10.991  31.457   3.499  1.00  0.00      B    H
ATOM   2075  H62 BMIMB  35      10.136  32.762   4.301  1.00  0.00      B    H
ATOM   2076  N1  BMIMB  36      13.345  40.402  17.679  1.00  0.00      B    N
ATOM   2077  N11 BMIMB  36      11.433  40.222  18.826  1.00  0.00      B    N
ATOM   2078  C1  BMIMB  36      12.209  39.696  17.869  1.00  0.00      B    C
ATOM   2079  H1  BMIMB  36      11.803  38.947  17.223  1.00  0.00      B    H
ATOM   2080  C2  BMIMB  36      13.236  41.448  18.510  1.00  0.00      B    C
ATOM   2081  H2  BMIMB  36      13.947  42.244  18.517  1.00  0.00      B    H
ATOM   2082  C21 BMIMB  36      12.184  41.303  19.290  1.00  0.00      B    C
ATOM   2083  H21 BMIMB  36      11.834  42.017  20.005  1.00  0.00      B    H
ATOM   2084  C3  BMIMB  36      14.406  40.207  16.720  1.00  0.00      B    C
ATOM   2085  H3  BMIMB  36      15.349  40.147  17.243  1.00  0.00      B    H
ATOM   2086  H31 BMIMB  36      14.325  39.341  16.080  1.00  0.00      B    H
ATOM   2087  H32 BMIMB  36      14.346  41.092  16.103  1.00  0.00      B    H
ATOM   2088  C4  BMIMB  36      10.159  39.706  19.363  1.00  0.00      B    C
ATOM   2089  H4  BMIMB  36      10.327  39.365  20.375  1.00  0.00      B    H
ATOM   2090  H41 BMIMB  36      10.029  38.752  18.874  1.00  0.00      B    H
ATOM   2091  C5  BMIMB  36       9.060  40.819  19.195  1.00  0.00      B    C
ATOM   2092  H5  BMIMB  36       8.048  40.511  19.449  1.00  0.00      B    H
ATOM   2093  H51 BMIMB  36       9.324  41.640  19.857  1.00  0.00      B    H
ATOM   2094  C51 BMIMB  36       9.028  41.278  17.660  1.00  0.00      B    C
ATOM   2095  H52 BMIMB  36       9.876  41.878  17.340  1.00  0.00      B    H
ATOM   2096  H53 BMIMB  36       9.040  40.419  16.994  1.00  0.00      B    H
ATOM   2097  C6  BMIMB  36       7.850  42.232  17.471  1.00  0.00      B    C
ATOM   2098  H6  BMIMB  36       7.747  42.516  16.430  1.00  0.00      B    H
ATOM   2099  H61 BMIMB  36       6.930  41.723  17.737  1.00  0.00      B    H
ATOM   2100  H62 BMIMB  36       7.913  43.108  18.106  1.00  0.00      B    H
ATOM   2101  N1  BMIMB  37       2.291  43.755  37.089  1.00  0.00      B    N
ATOM   2102  N11 BMIMB  37       1.123  41.946  37.371  1.00  0.00      B    N
ATOM   2103  C1  BMIMB  37       1.087  43.243  37.208  1.00  0.00      B    C
ATOM   2104  H1  BMIMB  37       0.219  43.849  37.354  1.00  0.00      B    H
ATOM   2105  C2  BMIMB  37       3.172  42.708  37.046  1.00  0.00      B    C
ATOM   2106  H2  BMIMB  37       4.223  42.901  37.046  1.00  0.00      B    H
ATOM   2107  C21 BMIMB  37       2.446  41.559  37.119  1.00  0.00      B    C
ATOM   2108  H21 BMIMB  37       2.887  40.586  37.117  1.00  0.00      B    H
ATOM   2109  C3  BMIMB  37       2.656  45.207  37.164  1.00  0.00      B    C
ATOM   2110  H3  BMIMB  37       2.601  45.562  36.146  1.00  0.00      B    H
ATOM   2111  H31 BMIMB  37       2.076  45.810  37.847  1.00  0.00      B    H
ATOM   2112  H32 BMIMB  37       3.678  45.351  37.484  1.00  0.00      B    H
ATOM   2113  C4  BMIMB  37       0.001  41.028  37.527  1.00  0.00      B    C
ATOM   2114  H4  BMIMB  37      -0.834  41.643  37.827  1.00  0.00      B    H
ATOM   2115  H41 BMIMB  37       0.239  40.274  38.264  1.00  0.00      B    H
ATOM   2116  C5  BMIMB  37      -0.383  40.054  36.273  1.00  0.00      B    C
ATOM   2117  H5  BMIMB  37       0.424  39.386  35.982  1.00  0.00      B    H
ATOM   2118  H51 BMIMB  37      -1.330  39.548  36.440  1.00  0.00      B    H
ATOM   2119  C51 BMIMB  37      -0.488  40.842  35.004  1.00  0.00      B    C
ATOM   2120  H52 BMIMB  37      -1.114  41.696  35.253  1.00  0.00      B    H
ATOM   2121  H53 BMIMB  37       0.459  41.299  34.729  1.00  0.00      B    H
ATOM   2122  C6  BMIMB  37      -0.998  40.025  33.760  1.00  0.00      B    C
ATOM   2123  H6  BMIMB  37      -1.203  40.773  33.003  1.00  0.00      B    H
ATOM   2124  H61 BMIMB  37      -0.250  39.314  33.428  1.00  0.00      B    H
ATOM   2125  H62 BMIMB  37      -1.933  39.506  33.938  1.00  0.00      B    H
ATOM   2126  N1  BMIMB  38      12.705  40.819  33.915  1.00  0.00      B    N
ATOM   2127  N11 BMIMB  38      10.858  41.565  33.146  1.00  0.00      B    N
ATOM   2128  C1  BMIMB  38      12.144  41.670  33.080  1.00  0.00      B    C
ATOM   2129  H1  BMIMB  38      12.691  42.232  32.353  1.00  0.00      B    H
ATOM   2130  C2  BMIMB  38      11.716  40.215  34.594  1.00  0.00      B    C
ATOM   2131  H2  BMIMB  38      11.862  39.577  35.438  1.00  0.00      B    H
ATOM   2132  C21 BMIMB  38      10.576  40.680  34.141  1.00  0.00      B    C
ATOM   2133  H21 BMIMB  38       9.608  40.453  34.531  1.00  0.00      B    H
ATOM   2134  C3  BMIMB  38      14.136  40.852  34.210  1.00  0.00      B    C
ATOM   2135  H3  BMIMB  38      14.638  40.788  33.256  1.00  0.00      B    H
ATOM   2136  H31 BMIMB  38      14.428  41.760  34.718  1.00  0.00      B    H
ATOM   2137  H32 BMIMB  38      14.328  40.054  34.911  1.00  0.00      B    H
ATOM   2138  C4  BMIMB  38       9.855  42.229  32.317  1.00  0.00      B    C
ATOM   2139  H4  BMIMB  38       8.857  41.837  32.447  1.00  0.00      B    H
ATOM   2140  H41 BMIMB  38      10.177  42.016  31.309  1.00  0.00      B    H
ATOM   2141  C5  BMIMB  38       9.733  43.718  32.603  1.00  0.00      B    C
ATOM   2142  H5  BMIMB  38       9.489  43.850  33.654  1.00  0.00      B    H
ATOM   2143  H51 BMIMB  38      10.693  44.181  32.390  1.00  0.00      B    H
ATOM   2144  C51 BMIMB  38       8.617  44.382  31.785  1.00  0.00      B    C
ATOM   2145  H52 BMIMB  38       8.828  44.310  30.722  1.00  0.00      B    H
ATOM   2146  H53 BMIMB  38       7.695  43.883  32.071  1.00  0.00      B    H
ATOM   2147  C6  BMIMB  38       8.565  45.856  32.128  1.00  0.00      B    C
ATOM   2148  H6  BMIMB  38       9.025  46.151  33.064  1.00  0.00      B    H
ATOM   2149  H61 BMIMB  38       9.036  46.436  31.343  1.00  0.00      B    H
ATOM   2150  H62 BMIMB  38       7.531  46.171  32.204  1.00  0.00      B    H
ATOM   2151  N1  BMIMB  39      31.237  38.957  34.144  1.00  0.00      B    N
ATOM   2152  N11 BMIMB  39      29.390  39.720  33.439  1.00  0.00      B    N
ATOM   2153  C1  BMIMB  39      30.708  39.820  33.322  1.00  0.00      B    C
ATOM   2154  H1  BMIMB  39      31.253  40.449  32.652  1.00  0.00      B    H
ATOM   2155  C2  BMIMB  39      30.275  38.409  34.928  1.00  0.00      B    C
ATOM   2156  H2  BMIMB  39      30.417  37.937  35.876  1.00  0.00      B    H
ATOM   2157  C21 BMIMB  39      29.163  38.874  34.495  1.00  0.00      B    C
ATOM   2158  H21 BMIMB  39      28.212  38.603  34.899  1.00  0.00      B    H
ATOM   2159  C3  BMIMB  39      32.575  38.760  34.537  1.00  0.00      B    C
ATOM   2160  H3  BMIMB  39      32.882  39.795  34.515  1.00  0.00      B    H
ATOM   2161  H31 BMIMB  39      32.492  38.318  35.519  1.00  0.00      B    H
ATOM   2162  H32 BMIMB  39      32.990  38.116  33.775  1.00  0.00      B    H
ATOM   2163  C4  BMIMB  39      28.370  40.523  32.751  1.00  0.00      B    C
ATOM   2164  H4  BMIMB  39      28.908  41.164  32.068  1.00  0.00      B    H
ATOM   2165  H41 BMIMB  39      27.895  41.282  33.354  1.00  0.00      B    H
ATOM   2166  C5  BMIMB  39      27.455  39.566  31.989  1.00  0.00      B    C
ATOM   2167  H5  BMIMB  39      26.946  38.874  32.655  1.00  0.00      B    H
ATOM   2168  H51 BMIMB  39      26.710  40.123  31.427  1.00  0.00      B    H
ATOM   2169  C51 BMIMB  39      28.260  38.635  31.130  1.00  0.00      B    C
ATOM   2170  H52 BMIMB  39      29.121  39.090  30.647  1.00  0.00      B    H
ATOM   2171  H53 BMIMB  39      28.658  37.838  31.753  1.00  0.00      B    H
ATOM   2172  C6  BMIMB  39      27.391  37.963  30.101  1.00  0.00      B    C
ATOM   2173  H6  BMIMB  39      27.925  37.238  29.499  1.00  0.00      B    H
ATOM   2174  H61 BMIMB  39      26.504  37.439  30.437  1.00  0.00      B    H
ATOM   2175  H62 BMIMB  39      27.026  38.714  29.410  1.00  0.00      B    H
ATOM   2176  N1  BMIMB  40      41.697  25.765  40.687  1.00  0.00      B    N
ATOM   2177  N11 BMIMB  40      41.452  27.803  40.235  1.00  0.00      B    N
ATOM   2178  C1  BMIMB  40      42.279  26.852  40.303  1.00  0.00      B    C
ATOM   2179  H1  BMIMB  40      43.280  26.983  39.953  1.00  0.00      B    H
ATOM   2180  C2  BMIMB  40      40.386  26.084  40.856  1.00  0.00      B    C
ATOM   2181  H2  BMIMB  40      39.670  25.436  41.311  1.00  0.00      B    H
ATOM   2182  C21 BMIMB  40      40.247  27.360  40.679  1.00  0.00      B    C
ATOM   2183  H21 BMIMB  40      39.456  28.046  40.890  1.00  0.00      B    H
ATOM   2184  C3  BMIMB  40      42.267  24.438  40.760  1.00  0.00      B    C
ATOM   2185  H3  BMIMB  40      42.329  24.120  41.790  1.00  0.00      B    H
ATOM   2186  H31 BMIMB  40      41.582  23.759  40.274  1.00  0.00      B    H
ATOM   2187  H32 BMIMB  40      43.244  24.484  40.303  1.00  0.00      B    H
ATOM   2188  C4  BMIMB  40      41.704  29.277  39.997  1.00  0.00      B    C
ATOM   2189  H4  BMIMB  40      40.758  29.779  40.133  1.00  0.00      B    H
ATOM   2190  H41 BMIMB  40      42.003  29.353  38.962  1.00  0.00      B    H
ATOM   2191  C5  BMIMB  40      42.786  29.853  40.944  1.00  0.00      B    C
ATOM   2192  H5  BMIMB  40      42.342  29.858  41.937  1.00  0.00      B    H
ATOM   2193  H51 BMIMB  40      43.733  29.322  40.911  1.00  0.00      B    H
ATOM   2194  C51 BMIMB  40      42.968  31.292  40.698  1.00  0.00      B    C
ATOM   2195  H52 BMIMB  40      43.297  31.343  39.664  1.00  0.00      B    H
ATOM   2196  H53 BMIMB  40      42.054  31.843  40.908  1.00  0.00      B    H
ATOM   2197  C6  BMIMB  40      43.930  31.795  41.662  1.00  0.00      B    C
ATOM   2198  H6  BMIMB  40      43.469  31.782  42.643  1.00  0.00      B    H
ATOM   2199  H61 BMIMB  40      44.796  31.162  41.820  1.00  0.00      B    H
ATOM   2200  H62 BMIMB  40      44.428  32.729  41.427  1.00  0.00      B    H
ATOM   2201  N1  BMIMB  41      20.330  42.223  43.046  1.00  0.00      B    N
ATOM   2202  N11 BMIMB  41      21.547  41.643  41.368  1.00  0.00      B    N
ATOM   2203  C1  BMIMB  41      20.620  42.429  41.814  1.00  0.00      B    C
ATOM   2204  H1  BMIMB  41      20.107  43.207  41.290  1.00  0.00      B    H
ATOM   2205  C2  BMIMB  41      21.278  41.345  43.556  1.00  0.00      B    C
ATOM   2206  H2  BMIMB  41      21.381  41.116  44.595  1.00  0.00      B    H
ATOM   2207  C21 BMIMB  41      21.957  40.965  42.506  1.00  0.00      B    C
ATOM   2208  H21 BMIMB  41      22.780  40.285  42.499  1.00  0.00      B    H
ATOM   2209  C3  BMIMB  41      19.356  42.894  43.881  1.00  0.00      B    C
ATOM   2210  H3  BMIMB  41      18.588  42.184  44.149  1.00  0.00      B    H
ATOM   2211  H31 BMIMB  41      19.871  43.279  44.749  1.00  0.00      B    H
ATOM   2212  H32 BMIMB  41      18.800  43.670  43.376  1.00  0.00      B    H
ATOM   2213  C4  BMIMB  41      22.129  41.513  40.016  1.00  0.00      B    C
ATOM   2214  H4  BMIMB  41      21.425  41.157  39.279  1.00  0.00      B    H
ATOM   2215  H41 BMIMB  41      22.960  40.831  40.118  1.00  0.00      B    H
ATOM   2216  C5  BMIMB  41      22.858  42.822  39.540  1.00  0.00      B    C
ATOM   2217  H5  BMIMB  41      22.030  43.516  39.423  1.00  0.00      B    H
ATOM   2218  H51 BMIMB  41      23.548  43.172  40.304  1.00  0.00      B    H
ATOM   2219  C51 BMIMB  41      23.659  42.809  38.253  1.00  0.00      B    C
ATOM   2220  H52 BMIMB  41      24.487  42.109  38.338  1.00  0.00      B    H
ATOM   2221  H53 BMIMB  41      23.107  42.394  37.413  1.00  0.00      B    H
ATOM   2222  C6  BMIMB  41      24.124  44.176  37.759  1.00  0.00      B    C
ATOM   2223  H6  BMIMB  41      24.468  44.757  38.607  1.00  0.00      B    H
ATOM   2224  H61 BMIMB  41      24.915  44.106  37.020  1.00  0.00      B    H
ATOM   2225  H62 BMIMB  41      23.398  44.811  37.264  1.00  0.00      B    H
ATOM   2226  N1  BMIMB  42      24.007   6.866  29.371  1.00  0.00      B    N
ATOM   2227  N11 BMIMB  42      25.120   7.158  27.605  1.00  0.00      B    N
ATOM   2228  C1  BMIMB  42      24.336   6.321  28.256  1.00  0.00      B    C
ATOM   2229  H1  BMIMB  42      23.907   5.390  27.952  1.00  0.00      B    H
ATOM   2230  C2  BMIMB  42      24.608   8.140  29.510  1.00  0.00      B    C
ATOM   2231  H2  BMIMB  42      24.408   8.818  30.310  1.00  0.00      B    H
ATOM   2232  C21 BMIMB  42      25.355   8.290  28.375  1.00  0.00      B    C
ATOM   2233  H21 BMIMB  42      25.951   9.112  28.043  1.00  0.00      B    H
ATOM   2234  C3  BMIMB  42      23.328   6.195  30.399  1.00  0.00      B    C
ATOM   2235  H3  BMIMB  42      22.394   6.725  30.506  1.00  0.00      B    H
ATOM   2236  H31 BMIMB  42      23.206   5.212  29.969  1.00  0.00      B    H
ATOM   2237  H32 BMIMB  42      23.946   6.260  31.283  1.00  0.00      B    H
ATOM   2238  C4  BMIMB  42      25.647   6.987  26.249  1.00  0.00      B    C
ATOM   2239  H4  BMIMB  42      25.842   5.954  26.001  1.00  0.00      B    H
ATOM   2240  H41 BMIMB  42      26.568   7.542  26.146  1.00  0.00      B    H
ATOM   2241  C5  BMIMB  42      24.609   7.668  25.291  1.00  0.00      B    C
ATOM   2242  H5  BMIMB  42      24.358   8.652  25.678  1.00  0.00      B    H
ATOM   2243  H51 BMIMB  42      25.142   7.965  24.392  1.00  0.00      B    H
ATOM   2244  C51 BMIMB  42      23.367   6.728  24.958  1.00  0.00      B    C
ATOM   2245  H52 BMIMB  42      23.651   5.685  24.849  1.00  0.00      B    H
ATOM   2246  H53 BMIMB  42      22.792   6.778  25.880  1.00  0.00      B    H
ATOM   2247  C6  BMIMB  42      22.582   7.208  23.750  1.00  0.00      B    C
ATOM   2248  H6  BMIMB  42      22.475   8.287  23.762  1.00  0.00      B    H
ATOM   2249  H61 BMIMB  42      23.193   6.998  22.880  1.00  0.00      B    H
ATOM   2250  H62 BMIMB  42      21.612   6.742  23.616  1.00  0.00      B    H
ATOM   2251  N1  BMIMB  43      40.188  41.608  34.179  1.00  0.00      B    N
ATOM   2252  N11 BMIMB  43      39.555  39.635  33.626  1.00  0.00      B    N
ATOM   2253  C1  BMIMB  43      39.741  40.861  33.198  1.00  0.00      B    C
ATOM   2254  H1  BMIMB  43      39.690  41.279  32.215  1.00  0.00      B    H
ATOM   2255  C2  BMIMB  43      40.136  40.903  35.355  1.00  0.00      B    C
ATOM   2256  H2  BMIMB  43      40.376  41.198  36.353  1.00  0.00      B    H
ATOM   2257  C21 BMIMB  43      39.757  39.714  35.023  1.00  0.00      B    C
ATOM   2258  H21 BMIMB  43      39.671  38.795  35.560  1.00  0.00      B    H
ATOM   2259  C3  BMIMB  43      40.611  43.005  34.030  1.00  0.00      B    C
ATOM   2260  H3  BMIMB  43      40.128  43.714  34.687  1.00  0.00      B    H
ATOM   2261  H31 BMIMB  43      41.681  42.972  34.171  1.00  0.00      B    H
ATOM   2262  H32 BMIMB  43      40.403  43.324  33.019  1.00  0.00      B    H
ATOM   2263  C4  BMIMB  43      39.354  38.433  32.798  1.00  0.00      B    C
ATOM   2264  H4  BMIMB  43      39.959  37.685  33.290  1.00  0.00      B    H
ATOM   2265  H41 BMIMB  43      39.652  38.763  31.814  1.00  0.00      B    H
ATOM   2266  C5  BMIMB  43      37.884  37.870  32.903  1.00  0.00      B    C
ATOM   2267  H5  BMIMB  43      37.948  36.800  32.719  1.00  0.00      B    H
ATOM   2268  H51 BMIMB  43      37.674  38.100  33.945  1.00  0.00      B    H
ATOM   2269  C51 BMIMB  43      36.943  38.453  31.881  1.00  0.00      B    C
ATOM   2270  H52 BMIMB  43      36.772  39.515  32.041  1.00  0.00      B    H
ATOM   2271  H53 BMIMB  43      37.482  38.225  30.965  1.00  0.00      B    H
ATOM   2272  C6  BMIMB  43      35.512  37.879  32.027  1.00  0.00      B    C
ATOM   2273  H6  BMIMB  43      34.848  38.108  31.201  1.00  0.00      B    H
ATOM   2274  H61 BMIMB  43      35.409  36.823  32.246  1.00  0.00      B    H
ATOM   2275  H62 BMIMB  43      34.913  38.375  32.782  1.00  0.00      B    H
ATOM   2276  N1  BMIMB  44      15.617  23.361  16.141  1.00  0.00      B    N
ATOM   2277  N11 BMIMB  44      16.784  23.163  14.344  1.00  0.00      B    N
ATOM   2278  C1  BMIMB  44      16.640  23.829  15.490  1.00  0.00      B    C
ATOM   2279  H1  BMIMB  44      17.177  24.654  15.909  1.00  0.00      B    H
ATOM   2280  C2  BMIMB  44      15.088  22.246  15.478  1.00  0.00      B    C
ATOM   2281  H2  BMIMB  44      14.209  21.697  15.738  1.00  0.00      B    H
ATOM   2282  C21 BMIMB  44      15.864  22.098  14.389  1.00  0.00      B    C
ATOM   2283  H21 BMIMB  44      15.825  21.383  13.597  1.00  0.00      B    H
ATOM   2284  C3  BMIMB  44      14.931  24.035  17.278  1.00  0.00      B    C
ATOM   2285  H3  BMIMB  44      15.096  23.513  18.209  1.00  0.00      B    H
ATOM   2286  H31 BMIMB  44      15.321  25.040  17.336  1.00  0.00      B    H
ATOM   2287  H32 BMIMB  44      13.887  24.058  17.002  1.00  0.00      B    H
ATOM   2288  C4  BMIMB  44      17.766  23.262  13.188  1.00  0.00      B    C
ATOM   2289  H4  BMIMB  44      18.017  24.307  13.080  1.00  0.00      B    H
ATOM   2290  H41 BMIMB  44      17.280  22.929  12.283  1.00  0.00      B    H
ATOM   2291  C5  BMIMB  44      18.991  22.460  13.625  1.00  0.00      B    C
ATOM   2292  H5  BMIMB  44      19.794  22.581  12.902  1.00  0.00      B    H
ATOM   2293  H51 BMIMB  44      19.307  22.841  14.593  1.00  0.00      B    H
ATOM   2294  C51 BMIMB  44      18.757  20.968  14.107  1.00  0.00      B    C
ATOM   2295  H52 BMIMB  44      18.113  20.867  14.977  1.00  0.00      B    H
ATOM   2296  H53 BMIMB  44      18.474  20.287  13.308  1.00  0.00      B    H
ATOM   2297  C6  BMIMB  44      20.098  20.376  14.518  1.00  0.00      B    C
ATOM   2298  H6  BMIMB  44      20.447  19.875  13.622  1.00  0.00      B    H
ATOM   2299  H61 BMIMB  44      20.791  21.097  14.936  1.00  0.00      B    H
ATOM   2300  H62 BMIMB  44      19.870  19.530  15.156  1.00  0.00      B    H
ATOM   2301  N1  BMIMB  45       5.388  12.944  15.664  1.00  0.00      B    N
ATOM   2302  N11 BMIMB  45       6.095  14.814  14.879  1.00  0.00      B    N
ATOM   2303  C1  BMIMB  45       5.042  14.140  15.290  1.00  0.00      B    C
ATOM   2304  H1  BMIMB  45       4.051  14.537  15.331  1.00  0.00      B    H
ATOM   2305  C2  BMIMB  45       6.735  12.773  15.480  1.00  0.00      B    C
ATOM   2306  H2  BMIMB  45       7.314  11.885  15.610  1.00  0.00      B    H
ATOM   2307  C21 BMIMB  45       7.148  13.978  14.973  1.00  0.00      B    C
ATOM   2308  H21 BMIMB  45       8.099  14.229  14.557  1.00  0.00      B    H
ATOM   2309  C3  BMIMB  45       4.437  11.828  15.898  1.00  0.00      B    C
ATOM   2310  H3  BMIMB  45       4.942  10.877  15.988  1.00  0.00      B    H
ATOM   2311  H31 BMIMB  45       3.824  11.881  16.785  1.00  0.00      B    H
ATOM   2312  H32 BMIMB  45       3.862  11.707  14.992  1.00  0.00      B    H
ATOM   2313  C4  BMIMB  45       6.194  16.219  14.523  1.00  0.00      B    C
ATOM   2314  H4  BMIMB  45       6.905  16.633  15.223  1.00  0.00      B    H
ATOM   2315  H41 BMIMB  45       5.287  16.700  14.857  1.00  0.00      B    H
ATOM   2316  C5  BMIMB  45       6.470  16.465  13.035  1.00  0.00      B    C
ATOM   2317  H5  BMIMB  45       7.449  16.043  12.821  1.00  0.00      B    H
ATOM   2318  H51 BMIMB  45       5.768  15.979  12.361  1.00  0.00      B    H
ATOM   2319  C51 BMIMB  45       6.474  17.888  12.623  1.00  0.00      B    C
ATOM   2320  H52 BMIMB  45       6.885  18.476  13.439  1.00  0.00      B    H
ATOM   2321  H53 BMIMB  45       7.181  18.179  11.851  1.00  0.00      B    H
ATOM   2322  C6  BMIMB  45       5.008  18.429  12.351  1.00  0.00      B    C
ATOM   2323  H6  BMIMB  45       4.460  17.816  11.645  1.00  0.00      B    H
ATOM   2324  H61 BMIMB  45       4.623  18.489  13.363  1.00  0.00      B    H
ATOM   2325  H62 BMIMB  45       4.995  19.453  11.994  1.00  0.00      B    H
ATOM   2326  N1  BMIMB  46       9.692  38.528  40.646  1.00  0.00      B    N
ATOM   2327  N11 BMIMB  46       9.398  40.024  42.253  1.00  0.00      B    N
ATOM   2328  C1  BMIMB  46       8.949  39.584  41.083  1.00  0.00      B    C
ATOM   2329  H1  BMIMB  46       8.010  39.957  40.734  1.00  0.00      B    H
ATOM   2330  C2  BMIMB  46      10.825  38.474  41.441  1.00  0.00      B    C
ATOM   2331  H2  BMIMB  46      11.676  37.858  41.251  1.00  0.00      B    H
ATOM   2332  C21 BMIMB  46      10.675  39.357  42.440  1.00  0.00      B    C
ATOM   2333  H21 BMIMB  46      11.311  39.622  43.257  1.00  0.00      B    H
ATOM   2334  C3  BMIMB  46       9.438  37.553  39.622  1.00  0.00      B    C
ATOM   2335  H3  BMIMB  46       9.957  36.666  39.951  1.00  0.00      B    H
ATOM   2336  H31 BMIMB  46       8.394  37.300  39.506  1.00  0.00      B    H
ATOM   2337  H32 BMIMB  46       9.855  37.852  38.671  1.00  0.00      B    H
ATOM   2338  C4  BMIMB  46       8.906  41.185  43.063  1.00  0.00      B    C
ATOM   2339  H4  BMIMB  46       8.513  41.992  42.463  1.00  0.00      B    H
ATOM   2340  H41 BMIMB  46       9.821  41.587  43.474  1.00  0.00      B    H
ATOM   2341  C5  BMIMB  46       7.869  40.715  44.027  1.00  0.00      B    C
ATOM   2342  H5  BMIMB  46       8.369  39.903  44.548  1.00  0.00      B    H
ATOM   2343  H51 BMIMB  46       7.652  41.436  44.811  1.00  0.00      B    H
ATOM   2344  C51 BMIMB  46       6.491  40.207  43.439  1.00  0.00      B    C
ATOM   2345  H52 BMIMB  46       5.959  41.117  43.171  1.00  0.00      B    H
ATOM   2346  H53 BMIMB  46       6.686  39.683  42.507  1.00  0.00      B    H
ATOM   2347  C6  BMIMB  46       5.740  39.331  44.486  1.00  0.00      B    C
ATOM   2348  H6  BMIMB  46       6.436  38.606  44.892  1.00  0.00      B    H
ATOM   2349  H61 BMIMB  46       5.415  39.922  45.334  1.00  0.00      B    H
ATOM   2350  H62 BMIMB  46       4.854  38.824  44.120  1.00  0.00      B    H
ATOM   2351  N1  BMIMB  47      12.785  15.274  23.442  1.00  0.00      B    N
ATOM   2352  N11 BMIMB  47      10.944  14.915  22.341  1.00  0.00      B    N
ATOM   2353  C1  BMIMB  47      11.735  14.483  23.298  1.00  0.00      B    C
ATOM   2354  H1  BMIMB  47      11.488  13.574  23.803  1.00  0.00      B    H
ATOM   2355  C2  BMIMB  47      12.714  16.155  22.375  1.00  0.00      B    C
ATOM   2356  H2  BMIMB  47      13.488  16.890  22.324  1.00  0.00      B    H
ATOM   2357  C21 BMIMB  47      11.620  15.923  21.694  1.00  0.00      B    C
ATOM   2358  H21 BMIMB  47      11.222  16.504  20.891  1.00  0.00      B    H
ATOM   2359  C3  BMIMB  47      13.910  15.123  24.387  1.00  0.00      B    C
ATOM   2360  H3  BMIMB  47      14.768  14.617  23.969  1.00  0.00      B    H
ATOM   2361  H31 BMIMB  47      14.410  16.044  24.647  1.00  0.00      B    H
ATOM   2362  H32 BMIMB  47      13.667  14.697  25.349  1.00  0.00      B    H
ATOM   2363  C4  BMIMB  47       9.606  14.416  21.982  1.00  0.00      B    C
ATOM   2364  H4  BMIMB  47       8.871  15.205  21.922  1.00  0.00      B    H
ATOM   2365  H41 BMIMB  47       9.397  13.737  22.795  1.00  0.00      B    H
ATOM   2366  C5  BMIMB  47       9.531  13.759  20.627  1.00  0.00      B    C
ATOM   2367  H5  BMIMB  47      10.477  13.327  20.310  1.00  0.00      B    H
ATOM   2368  H51 BMIMB  47       8.756  13.002  20.715  1.00  0.00      B    H
ATOM   2369  C51 BMIMB  47       8.983  14.675  19.523  1.00  0.00      B    C
ATOM   2370  H52 BMIMB  47       8.354  15.368  20.075  1.00  0.00      B    H
ATOM   2371  H53 BMIMB  47       9.663  15.398  19.079  1.00  0.00      B    H
ATOM   2372  C6  BMIMB  47       8.343  13.960  18.293  1.00  0.00      B    C
ATOM   2373  H6  BMIMB  47       8.768  12.976  18.134  1.00  0.00      B    H
ATOM   2374  H61 BMIMB  47       7.290  13.819  18.509  1.00  0.00      B    H
ATOM   2375  H62 BMIMB  47       8.519  14.511  17.377  1.00  0.00      B    H
ATOM   2376  N1  BMIMB  48       6.376  27.130  37.253  1.00  0.00      B    N
ATOM   2377  N11 BMIMB  48       7.207  28.917  36.517  1.00  0.00      B    N
ATOM   2378  C1  BMIMB  48       7.124  27.642  36.302  1.00  0.00      B    C
ATOM   2379  H1  BMIMB  48       7.550  27.176  35.439  1.00  0.00      B    H
ATOM   2380  C2  BMIMB  48       5.960  28.112  38.104  1.00  0.00      B    C
ATOM   2381  H2  BMIMB  48       5.284  27.886  38.899  1.00  0.00      B    H
ATOM   2382  C21 BMIMB  48       6.609  29.206  37.685  1.00  0.00      B    C
ATOM   2383  H21 BMIMB  48       6.611  30.198  38.080  1.00  0.00      B    H
ATOM   2384  C3  BMIMB  48       6.045  25.713  37.448  1.00  0.00      B    C
ATOM   2385  H3  BMIMB  48       5.125  25.393  37.915  1.00  0.00      B    H
ATOM   2386  H31 BMIMB  48       5.891  25.312  36.458  1.00  0.00      B    H
ATOM   2387  H32 BMIMB  48       6.818  25.238  38.034  1.00  0.00      B    H
ATOM   2388  C4  BMIMB  48       7.858  29.872  35.602  1.00  0.00      B    C
ATOM   2389  H4  BMIMB  48       7.103  30.644  35.578  1.00  0.00      B    H
ATOM   2390  H41 BMIMB  48       7.816  29.407  34.628  1.00  0.00      B    H
ATOM   2391  C5  BMIMB  48       9.189  30.387  36.113  1.00  0.00      B    C
ATOM   2392  H5  BMIMB  48       9.848  30.700  35.307  1.00  0.00      B    H
ATOM   2393  H51 BMIMB  48       8.987  31.236  36.761  1.00  0.00      B    H
ATOM   2394  C51 BMIMB  48      10.057  29.363  36.877  1.00  0.00      B    C
ATOM   2395  H52 BMIMB  48       9.665  29.084  37.852  1.00  0.00      B    H
ATOM   2396  H53 BMIMB  48      10.150  28.370  36.443  1.00  0.00      B    H
ATOM   2397  C6  BMIMB  48      11.523  29.685  37.120  1.00  0.00      B    C
ATOM   2398  H6  BMIMB  48      11.927  28.768  37.532  1.00  0.00      B    H
ATOM   2399  H61 BMIMB  48      12.114  29.865  36.230  1.00  0.00      B    H
ATOM   2400  H62 BMIMB  48      11.616  30.483  37.848  1.00  0.00      B    H
ATOM   2401  N1  BMIMB  49       7.194  11.020  25.580  1.00  0.00      B    N
ATOM   2402  N11 BMIMB  49       7.008  10.251  27.553  1.00  0.00      B    N
ATOM   2403  C1  BMIMB  49       6.622  10.063  26.331  1.00  0.00      B    C
ATOM   2404  H1  BMIMB  49       6.056   9.207  26.030  1.00  0.00      B    H
ATOM   2405  C2  BMIMB  49       7.889  11.889  26.406  1.00  0.00      B    C
ATOM   2406  H2  BMIMB  49       8.373  12.743  25.986  1.00  0.00      B    H
ATOM   2407  C21 BMIMB  49       7.728  11.443  27.638  1.00  0.00      B    C
ATOM   2408  H21 BMIMB  49       8.127  11.795  28.564  1.00  0.00      B    H
ATOM   2409  C3  BMIMB  49       7.002  11.189  24.139  1.00  0.00      B    C
ATOM   2410  H3  BMIMB  49       7.839  10.883  23.529  1.00  0.00      B    H
ATOM   2411  H31 BMIMB  49       6.359  10.356  23.898  1.00  0.00      B    H
ATOM   2412  H32 BMIMB  49       6.628  12.135  23.774  1.00  0.00      B    H
ATOM   2413  C4  BMIMB  49       6.517   9.465  28.656  1.00  0.00      B    C
ATOM   2414  H4  BMIMB  49       5.689   8.875  28.289  1.00  0.00      B    H
ATOM   2415  H41 BMIMB  49       6.145  10.212  29.342  1.00  0.00      B    H
ATOM   2416  C5  BMIMB  49       7.672   8.572  29.321  1.00  0.00      B    C
ATOM   2417  H5  BMIMB  49       8.486   9.160  29.736  1.00  0.00      B    H
ATOM   2418  H51 BMIMB  49       7.112   8.146  30.150  1.00  0.00      B    H
ATOM   2419  C51 BMIMB  49       8.301   7.553  28.345  1.00  0.00      B    C
ATOM   2420  H52 BMIMB  49       7.721   6.638  28.256  1.00  0.00      B    H
ATOM   2421  H53 BMIMB  49       8.379   7.887  27.313  1.00  0.00      B    H
ATOM   2422  C6  BMIMB  49       9.689   6.996  28.721  1.00  0.00      B    C
ATOM   2423  H6  BMIMB  49      10.231   6.564  27.888  1.00  0.00      B    H
ATOM   2424  H61 BMIMB  49      10.321   7.787  29.109  1.00  0.00      B    H
ATOM   2425  H62 BMIMB  49       9.780   6.282  29.532  1.00  0.00      B    H
ATOM   2426  N1  BMIMB  50      35.375  41.214  37.834  1.00  0.00      B    N
ATOM   2427  N11 BMIMB  50      34.950  40.146  39.701  1.00  0.00      B    N
ATOM   2428  C1  BMIMB  50      35.547  40.076  38.531  1.00  0.00      B    C
ATOM   2429  H1  BMIMB  50      36.160  39.238  38.274  1.00  0.00      B    H
ATOM   2430  C2  BMIMB  50      34.478  41.966  38.566  1.00  0.00      B    C
ATOM   2431  H2  BMIMB  50      34.072  42.839  38.103  1.00  0.00      B    H
ATOM   2432  C21 BMIMB  50      34.214  41.304  39.730  1.00  0.00      B    C
ATOM   2433  H21 BMIMB  50      33.645  41.477  40.617  1.00  0.00      B    H
ATOM   2434  C3  BMIMB  50      35.819  41.716  36.510  1.00  0.00      B    C
ATOM   2435  H3  BMIMB  50      36.870  41.472  36.469  1.00  0.00      B    H
ATOM   2436  H31 BMIMB  50      35.191  41.305  35.733  1.00  0.00      B    H
ATOM   2437  H32 BMIMB  50      35.676  42.787  36.502  1.00  0.00      B    H
ATOM   2438  C4  BMIMB  50      34.915  39.049  40.616  1.00  0.00      B    C
ATOM   2439  H4  BMIMB  50      34.739  39.457  41.601  1.00  0.00      B    H
ATOM   2440  H41 BMIMB  50      35.893  38.617  40.471  1.00  0.00      B    H
ATOM   2441  C5  BMIMB  50      33.931  37.891  40.346  1.00  0.00      B    C
ATOM   2442  H5  BMIMB  50      34.309  37.475  39.415  1.00  0.00      B    H
ATOM   2443  H51 BMIMB  50      33.969  37.250  41.223  1.00  0.00      B    H
ATOM   2444  C51 BMIMB  50      32.478  38.246  40.188  1.00  0.00      B    C
ATOM   2445  H52 BMIMB  50      32.057  38.405  41.178  1.00  0.00      B    H
ATOM   2446  H53 BMIMB  50      32.420  39.151  39.588  1.00  0.00      B    H
ATOM   2447  C6  BMIMB  50      31.718  37.121  39.408  1.00  0.00      B    C
ATOM   2448  H6  BMIMB  50      31.747  37.305  38.340  1.00  0.00      B    H
ATOM   2449  H61 BMIMB  50      32.269  36.189  39.448  1.00  0.00      B    H
ATOM   2450  H62 BMIMB  50      30.662  37.000  39.621  1.00  0.00      B    H
ATOM   2451  N1  BMIMB  51       3.718  23.382  30.180  1.00  0.00      B    N
ATOM   2452  N11 BMIMB  51       2.544  21.983  31.336  1.00  0.00      B    N
ATOM   2453  C1  BMIMB  51       3.555  22.131  30.524  1.00  0.00      B    C
ATOM   2454  H1  BMIMB  51       4.157  21.289  30.258  1.00  0.00      B    H
ATOM   2455  C2  BMIMB  51       2.633  24.091  30.637  1.00  0.00      B    C
ATOM   2456  H2  BMIMB  51       2.382  25.081  30.325  1.00  0.00      B    H
ATOM   2457  C21 BMIMB  51       1.984  23.280  31.469  1.00  0.00      B    C
ATOM   2458  H21 BMIMB  51       1.091  23.475  32.022  1.00  0.00      B    H
ATOM   2459  C3  BMIMB  51       4.591  23.789  29.139  1.00  0.00      B    C
ATOM   2460  H3  BMIMB  51       4.543  24.789  28.734  1.00  0.00      B    H
ATOM   2461  H31 BMIMB  51       5.623  23.697  29.442  1.00  0.00      B    H
ATOM   2462  H32 BMIMB  51       4.426  23.056  28.364  1.00  0.00      B    H
ATOM   2463  C4  BMIMB  51       1.968  20.744  31.763  1.00  0.00      B    C
ATOM   2464  H4  BMIMB  51       2.406  19.987  31.130  1.00  0.00      B    H
ATOM   2465  H41 BMIMB  51       0.890  20.756  31.700  1.00  0.00      B    H
ATOM   2466  C5  BMIMB  51       2.311  20.215  33.120  1.00  0.00      B    C
ATOM   2467  H5  BMIMB  51       1.655  20.644  33.873  1.00  0.00      B    H
ATOM   2468  H51 BMIMB  51       2.113  19.156  32.975  1.00  0.00      B    H
ATOM   2469  C51 BMIMB  51       3.720  20.571  33.384  1.00  0.00      B    C
ATOM   2470  H52 BMIMB  51       4.424  20.372  32.581  1.00  0.00      B    H
ATOM   2471  H53 BMIMB  51       3.656  21.635  33.601  1.00  0.00      B    H
ATOM   2472  C6  BMIMB  51       4.259  19.967  34.697  1.00  0.00      B    C
ATOM   2473  H6  BMIMB  51       5.186  20.441  34.999  1.00  0.00      B    H
ATOM   2474  H61 BMIMB  51       3.618  20.203  35.539  1.00  0.00      B    H
ATOM   2475  H62 BMIMB  51       4.434  18.907  34.553  1.00  0.00      B    H
ATOM   2476  N1  BMIMB  52      33.046  32.814  13.353  1.00  0.00      B    N
ATOM   2477  N11 BMIMB  52      34.496  34.402  13.074  1.00  0.00      B    N
ATOM   2478  C1  BMIMB  52      33.343  34.055  13.581  1.00  0.00      B    C
ATOM   2479  H1  BMIMB  52      32.704  34.673  14.176  1.00  0.00      B    H
ATOM   2480  C2  BMIMB  52      33.950  32.302  12.454  1.00  0.00      B    C
ATOM   2481  H2  BMIMB  52      33.838  31.336  12.013  1.00  0.00      B    H
ATOM   2482  C21 BMIMB  52      34.859  33.270  12.325  1.00  0.00      B    C
ATOM   2483  H21 BMIMB  52      35.738  33.320  11.721  1.00  0.00      B    H
ATOM   2484  C3  BMIMB  52      32.031  31.974  13.939  1.00  0.00      B    C
ATOM   2485  H3  BMIMB  52      32.416  31.263  14.654  1.00  0.00      B    H
ATOM   2486  H31 BMIMB  52      31.237  32.634  14.255  1.00  0.00      B    H
ATOM   2487  H32 BMIMB  52      31.549  31.450  13.126  1.00  0.00      B    H
ATOM   2488  C4  BMIMB  52      35.182  35.680  13.110  1.00  0.00      B    C
ATOM   2489  H4  BMIMB  52      36.230  35.435  13.027  1.00  0.00      B    H
ATOM   2490  H41 BMIMB  52      35.087  36.009  14.134  1.00  0.00      B    H
ATOM   2491  C5  BMIMB  52      34.643  36.948  12.319  1.00  0.00      B    C
ATOM   2492  H5  BMIMB  52      35.020  37.824  12.840  1.00  0.00      B    H
ATOM   2493  H51 BMIMB  52      34.878  36.775  11.272  1.00  0.00      B    H
ATOM   2494  C51 BMIMB  52      33.094  36.958  12.450  1.00  0.00      B    C
ATOM   2495  H52 BMIMB  52      32.837  36.108  11.823  1.00  0.00      B    H
ATOM   2496  H53 BMIMB  52      32.886  36.800  13.505  1.00  0.00      B    H
ATOM   2497  C6  BMIMB  52      32.438  38.259  12.083  1.00  0.00      B    C
ATOM   2498  H6  BMIMB  52      32.972  38.741  11.271  1.00  0.00      B    H
ATOM   2499  H61 BMIMB  52      31.426  38.142  11.711  1.00  0.00      B    H
ATOM   2500  H62 BMIMB  52      32.365  39.015  12.857  1.00  0.00      B    H
ATOM   2501  N1  BMIMB  53      19.734  31.979   6.389  1.00  0.00      B    N
ATOM   2502  N11 BMIMB  53      18.285  30.357   6.346  1.00  0.00      B    N
ATOM   2503  C1  BMIMB  53      18.780  31.370   7.023  1.00  0.00      B    C
ATOM   2504  H1  BMIMB  53      18.413  31.814   7.923  1.00  0.00      B    H
ATOM   2505  C2  BMIMB  53      19.964  31.274   5.204  1.00  0.00      B    C
ATOM   2506  H2  BMIMB  53      20.709  31.505   4.475  1.00  0.00      B    H
ATOM   2507  C21 BMIMB  53      19.060  30.255   5.136  1.00  0.00      B    C
ATOM   2508  H21 BMIMB  53      18.770  29.526   4.411  1.00  0.00      B    H
ATOM   2509  C3  BMIMB  53      20.359  33.242   6.866  1.00  0.00      B    C
ATOM   2510  H3  BMIMB  53      20.310  33.341   7.940  1.00  0.00      B    H
ATOM   2511  H31 BMIMB  53      21.424  33.285   6.689  1.00  0.00      B    H
ATOM   2512  H32 BMIMB  53      19.916  34.170   6.534  1.00  0.00      B    H
ATOM   2513  C4  BMIMB  53      17.107  29.517   6.720  1.00  0.00      B    C
ATOM   2514  H4  BMIMB  53      16.506  29.447   5.826  1.00  0.00      B    H
ATOM   2515  H41 BMIMB  53      16.586  29.919   7.576  1.00  0.00      B    H
ATOM   2516  C5  BMIMB  53      17.590  28.143   6.986  1.00  0.00      B    C
ATOM   2517  H5  BMIMB  53      18.283  27.981   6.165  1.00  0.00      B    H
ATOM   2518  H51 BMIMB  53      18.035  28.093   7.977  1.00  0.00      B    H
ATOM   2519  C51 BMIMB  53      16.395  27.215   7.059  1.00  0.00      B    C
ATOM   2520  H52 BMIMB  53      15.721  27.494   7.866  1.00  0.00      B    H
ATOM   2521  H53 BMIMB  53      15.924  27.303   6.084  1.00  0.00      B    H
ATOM   2522  C6  BMIMB  53      16.752  25.759   7.282  1.00  0.00      B    C
ATOM   2523  H6  BMIMB  53      17.060  25.378   6.316  1.00  0.00      B    H
ATOM   2524  H61 BMIMB  53      17.365  25.597   8.162  1.00  0.00      B    H
ATOM   2525  H62 BMIMB  53      15.868  25.177   7.516  1.00  0.00      B    H
ATOM   2526  N1  BMIMB  54       3.184  14.157   8.466  1.00  0.00      B    N
ATOM   2527  N11 BMIMB  54       5.148  13.990   9.262  1.00  0.00      B    N
ATOM   2528  C1  BMIMB  54       4.175  14.816   9.099  1.00  0.00      B    C
ATOM   2529  H1  BMIMB  54       4.202  15.828   9.442  1.00  0.00      B    H
ATOM   2530  C2  BMIMB  54       3.713  12.959   8.102  1.00  0.00      B    C
ATOM   2531  H2  BMIMB  54       3.154  12.320   7.455  1.00  0.00      B    H
ATOM   2532  C21 BMIMB  54       4.960  12.839   8.569  1.00  0.00      B    C
ATOM   2533  H21 BMIMB  54       5.746  12.124   8.463  1.00  0.00      B    H
ATOM   2534  C3  BMIMB  54       1.820  14.642   8.224  1.00  0.00      B    C
ATOM   2535  H3  BMIMB  54       1.251  13.802   7.852  1.00  0.00      B    H
ATOM   2536  H31 BMIMB  54       1.404  15.101   9.108  1.00  0.00      B    H
ATOM   2537  H32 BMIMB  54       1.856  15.476   7.539  1.00  0.00      B    H
ATOM   2538  C4  BMIMB  54       6.477  14.315   9.817  1.00  0.00      B    C
ATOM   2539  H4  BMIMB  54       6.486  15.349  10.130  1.00  0.00      B    H
ATOM   2540  H41 BMIMB  54       7.226  14.209   9.046  1.00  0.00      B    H
ATOM   2541  C5  BMIMB  54       6.696  13.308  10.991  1.00  0.00      B    C
ATOM   2542  H5  BMIMB  54       7.247  12.517  10.488  1.00  0.00      B    H
ATOM   2543  H51 BMIMB  54       7.534  13.581  11.628  1.00  0.00      B    H
ATOM   2544  C51 BMIMB  54       5.438  12.858  11.789  1.00  0.00      B    C
ATOM   2545  H52 BMIMB  54       5.151  13.658  12.466  1.00  0.00      B    H
ATOM   2546  H53 BMIMB  54       4.613  12.687  11.103  1.00  0.00      B    H
ATOM   2547  C6  BMIMB  54       5.486  11.481  12.465  1.00  0.00      B    C
ATOM   2548  H6  BMIMB  54       6.263  11.503  13.220  1.00  0.00      B    H
ATOM   2549  H61 BMIMB  54       4.556  11.188  12.938  1.00  0.00      B    H
ATOM   2550  H62 BMIMB  54       5.833  10.788  11.708  1.00  0.00      B    H
ATOM   2551  N1  BMIMB  55      12.641   2.487  12.025  1.00  0.00      B    N
ATOM   2552  N11 BMIMB  55      13.907   4.143  12.278  1.00  0.00      B    N
ATOM   2553  C1  BMIMB  55      12.884   3.692  11.689  1.00  0.00      B    C
ATOM   2554  H1  BMIMB  55      12.221   4.258  11.070  1.00  0.00      B    H
ATOM   2555  C2  BMIMB  55      13.533   2.183  13.048  1.00  0.00      B    C
ATOM   2556  H2  BMIMB  55      13.485   1.265  13.592  1.00  0.00      B    H
ATOM   2557  C21 BMIMB  55      14.417   3.178  13.084  1.00  0.00      B    C
ATOM   2558  H21 BMIMB  55      15.160   3.394  13.820  1.00  0.00      B    H
ATOM   2559  C3  BMIMB  55      11.676   1.551  11.529  1.00  0.00      B    C
ATOM   2560  H3  BMIMB  55      12.183   0.611  11.365  1.00  0.00      B    H
ATOM   2561  H31 BMIMB  55      10.886   1.305  12.224  1.00  0.00      B    H
ATOM   2562  H32 BMIMB  55      11.130   1.991  10.708  1.00  0.00      B    H
ATOM   2563  C4  BMIMB  55      14.571   5.465  12.072  1.00  0.00      B    C
ATOM   2564  H4  BMIMB  55      14.542   5.823  11.054  1.00  0.00      B    H
ATOM   2565  H41 BMIMB  55      15.624   5.376  12.291  1.00  0.00      B    H
ATOM   2566  C5  BMIMB  55      13.928   6.534  12.961  1.00  0.00      B    C
ATOM   2567  H5  BMIMB  55      12.845   6.477  12.893  1.00  0.00      B    H
ATOM   2568  H51 BMIMB  55      14.156   6.353  14.008  1.00  0.00      B    H
ATOM   2569  C51 BMIMB  55      14.386   7.954  12.519  1.00  0.00      B    C
ATOM   2570  H52 BMIMB  55      15.413   8.013  12.869  1.00  0.00      B    H
ATOM   2571  H53 BMIMB  55      14.477   8.024  11.438  1.00  0.00      B    H
ATOM   2572  C6  BMIMB  55      13.419   9.118  13.000  1.00  0.00      B    C
ATOM   2573  H6  BMIMB  55      12.394   9.021  12.659  1.00  0.00      B    H
ATOM   2574  H61 BMIMB  55      13.335   9.221  14.076  1.00  0.00      B    H
ATOM   2575  H62 BMIMB  55      13.769  10.065  12.607  1.00  0.00      B    H
ATOM   2576  N1  BMIMB  56      37.468  38.732  26.380  1.00  0.00      B    N
ATOM   2577  N11 BMIMB  56      35.951  40.138  27.044  1.00  0.00      B    N
ATOM   2578  C1  BMIMB  56      36.280  39.173  26.194  1.00  0.00      B    C
ATOM   2579  H1  BMIMB  56      35.602  38.685  25.527  1.00  0.00      B    H
ATOM   2580  C2  BMIMB  56      37.948  39.481  27.412  1.00  0.00      B    C
ATOM   2581  H2  BMIMB  56      38.900  39.256  27.840  1.00  0.00      B    H
ATOM   2582  C21 BMIMB  56      37.041  40.350  27.817  1.00  0.00      B    C
ATOM   2583  H21 BMIMB  56      37.014  40.991  28.670  1.00  0.00      B    H
ATOM   2584  C3  BMIMB  56      38.197  37.737  25.591  1.00  0.00      B    C
ATOM   2585  H3  BMIMB  56      38.998  37.245  26.122  1.00  0.00      B    H
ATOM   2586  H31 BMIMB  56      37.443  37.045  25.246  1.00  0.00      B    H
ATOM   2587  H32 BMIMB  56      38.667  38.108  24.692  1.00  0.00      B    H
ATOM   2588  C4  BMIMB  56      34.603  40.730  27.111  1.00  0.00      B    C
ATOM   2589  H4  BMIMB  56      34.370  41.326  26.240  1.00  0.00      B    H
ATOM   2590  H41 BMIMB  56      34.568  41.502  27.865  1.00  0.00      B    H
ATOM   2591  C5  BMIMB  56      33.545  39.750  27.418  1.00  0.00      B    C
ATOM   2592  H5  BMIMB  56      32.553  40.128  27.188  1.00  0.00      B    H
ATOM   2593  H51 BMIMB  56      33.731  38.792  26.939  1.00  0.00      B    H
ATOM   2594  C51 BMIMB  56      33.568  39.340  28.869  1.00  0.00      B    C
ATOM   2595  H52 BMIMB  56      34.588  39.121  29.173  1.00  0.00      B    H
ATOM   2596  H53 BMIMB  56      33.356  40.327  29.272  1.00  0.00      B    H
ATOM   2597  C6  BMIMB  56      32.455  38.356  29.380  1.00  0.00      B    C
ATOM   2598  H6  BMIMB  56      32.444  38.133  30.441  1.00  0.00      B    H
ATOM   2599  H61 BMIMB  56      31.570  38.878  29.036  1.00  0.00      B    H
ATOM   2600  H62 BMIMB  56      32.500  37.408  28.855  1.00  0.00      B    H
ATOM   2601  N1  BMIMB  57      31.655  25.119  28.962  1.00  0.00      B    N
ATOM   2602  N11 BMIMB  57      33.220  24.068  27.958  1.00  0.00      B    N
ATOM   2603  C1  BMIMB  57      32.907  25.218  28.540  1.00  0.00      B    C
ATOM   2604  H1  BMIMB  57      33.635  25.992  28.657  1.00  0.00      B    H
ATOM   2605  C2  BMIMB  57      31.131  24.034  28.287  1.00  0.00      B    C
ATOM   2606  H2  BMIMB  57      30.096  23.792  28.390  1.00  0.00      B    H
ATOM   2607  C21 BMIMB  57      32.064  23.398  27.660  1.00  0.00      B    C
ATOM   2608  H21 BMIMB  57      32.055  22.581  26.972  1.00  0.00      B    H
ATOM   2609  C3  BMIMB  57      30.905  25.811  29.995  1.00  0.00      B    C
ATOM   2610  H3  BMIMB  57      30.692  25.090  30.770  1.00  0.00      B    H
ATOM   2611  H31 BMIMB  57      31.633  26.558  30.274  1.00  0.00      B    H
ATOM   2612  H32 BMIMB  57      29.985  26.263  29.655  1.00  0.00      B    H
ATOM   2613  C4  BMIMB  57      34.668  23.771  27.528  1.00  0.00      B    C
ATOM   2614  H4  BMIMB  57      34.688  22.722  27.783  1.00  0.00      B    H
ATOM   2615  H41 BMIMB  57      35.390  24.291  28.141  1.00  0.00      B    H
ATOM   2616  C5  BMIMB  57      34.992  24.123  26.120  1.00  0.00      B    C
ATOM   2617  H5  BMIMB  57      34.861  25.201  26.170  1.00  0.00      B    H
ATOM   2618  H51 BMIMB  57      36.029  23.988  25.825  1.00  0.00      B    H
ATOM   2619  C51 BMIMB  57      33.984  23.623  25.065  1.00  0.00      B    C
ATOM   2620  H52 BMIMB  57      33.841  22.571  25.299  1.00  0.00      B    H
ATOM   2621  H53 BMIMB  57      33.038  24.157  25.087  1.00  0.00      B    H
ATOM   2622  C6  BMIMB  57      34.494  23.867  23.641  1.00  0.00      B    C
ATOM   2623  H6  BMIMB  57      33.856  23.339  22.942  1.00  0.00      B    H
ATOM   2624  H61 BMIMB  57      34.426  24.895  23.304  1.00  0.00      B    H
ATOM   2625  H62 BMIMB  57      35.506  23.556  23.407  1.00  0.00      B    H
ATOM   2626  N1  BMIMB  58      20.592  32.016  29.593  1.00  0.00      B    N
ATOM   2627  N11 BMIMB  58      21.976  31.973  27.956  1.00  0.00      B    N
ATOM   2628  C1  BMIMB  58      20.756  31.652  28.334  1.00  0.00      B    C
ATOM   2629  H1  BMIMB  58      19.964  31.306  27.704  1.00  0.00      B    H
ATOM   2630  C2  BMIMB  58      21.814  32.467  30.117  1.00  0.00      B    C
ATOM   2631  H2  BMIMB  58      21.826  32.667  31.166  1.00  0.00      B    H
ATOM   2632  C21 BMIMB  58      22.605  32.541  29.069  1.00  0.00      B    C
ATOM   2633  H21 BMIMB  58      23.566  32.976  28.904  1.00  0.00      B    H
ATOM   2634  C3  BMIMB  58      19.368  31.739  30.445  1.00  0.00      B    C
ATOM   2635  H3  BMIMB  58      18.428  31.878  29.932  1.00  0.00      B    H
ATOM   2636  H31 BMIMB  58      19.402  30.684  30.677  1.00  0.00      B    H
ATOM   2637  H32 BMIMB  58      19.359  32.403  31.297  1.00  0.00      B    H
ATOM   2638  C4  BMIMB  58      22.552  31.719  26.619  1.00  0.00      B    C
ATOM   2639  H4  BMIMB  58      22.687  32.669  26.122  1.00  0.00      B    H
ATOM   2640  H41 BMIMB  58      21.746  31.231  26.093  1.00  0.00      B    H
ATOM   2641  C5  BMIMB  58      23.783  30.942  26.596  1.00  0.00      B    C
ATOM   2642  H5  BMIMB  58      24.452  31.652  27.077  1.00  0.00      B    H
ATOM   2643  H51 BMIMB  58      23.673  30.122  27.301  1.00  0.00      B    H
ATOM   2644  C51 BMIMB  58      24.206  30.494  25.225  1.00  0.00      B    C
ATOM   2645  H52 BMIMB  58      23.942  29.447  25.104  1.00  0.00      B    H
ATOM   2646  H53 BMIMB  58      23.573  30.958  24.473  1.00  0.00      B    H
ATOM   2647  C6  BMIMB  58      25.709  30.690  24.820  1.00  0.00      B    C
ATOM   2648  H6  BMIMB  58      25.944  30.335  23.823  1.00  0.00      B    H
ATOM   2649  H61 BMIMB  58      26.057  31.713  24.903  1.00  0.00      B    H
ATOM   2650  H62 BMIMB  58      26.270  30.092  25.529  1.00  0.00      B    H
ATOM   2651  N1  BMIMB  59      18.190   8.481  25.201  1.00  0.00      B    N
ATOM   2652  N11 BMIMB  59      16.134   8.146  24.673  1.00  0.00      B    N
ATOM   2653  C1  BMIMB  59      17.009   9.031  25.100  1.00  0.00      B    C
ATOM   2654  H1  BMIMB  59      16.881  10.074  25.296  1.00  0.00      B    H
ATOM   2655  C2  BMIMB  59      17.975   7.111  25.022  1.00  0.00      B    C
ATOM   2656  H2  BMIMB  59      18.776   6.406  25.071  1.00  0.00      B    H
ATOM   2657  C21 BMIMB  59      16.713   6.942  24.775  1.00  0.00      B    C
ATOM   2658  H21 BMIMB  59      16.153   6.037  24.685  1.00  0.00      B    H
ATOM   2659  C3  BMIMB  59      19.494   9.158  25.282  1.00  0.00      B    C
ATOM   2660  H3  BMIMB  59      19.632   9.605  24.309  1.00  0.00      B    H
ATOM   2661  H31 BMIMB  59      19.447   9.860  26.100  1.00  0.00      B    H
ATOM   2662  H32 BMIMB  59      20.307   8.477  25.484  1.00  0.00      B    H
ATOM   2663  C4  BMIMB  59      14.659   8.356  24.552  1.00  0.00      B    C
ATOM   2664  H4  BMIMB  59      14.153   7.696  23.862  1.00  0.00      B    H
ATOM   2665  H41 BMIMB  59      14.612   9.343  24.114  1.00  0.00      B    H
ATOM   2666  C5  BMIMB  59      13.921   8.410  25.896  1.00  0.00      B    C
ATOM   2667  H5  BMIMB  59      14.009   9.409  26.317  1.00  0.00      B    H
ATOM   2668  H51 BMIMB  59      12.851   8.238  25.805  1.00  0.00      B    H
ATOM   2669  C51 BMIMB  59      14.482   7.458  26.902  1.00  0.00      B    C
ATOM   2670  H52 BMIMB  59      14.222   6.513  26.431  1.00  0.00      B    H
ATOM   2671  H53 BMIMB  59      15.551   7.652  26.920  1.00  0.00      B    H
ATOM   2672  C6  BMIMB  59      13.893   7.450  28.276  1.00  0.00      B    C
ATOM   2673  H6  BMIMB  59      14.312   6.674  28.906  1.00  0.00      B    H
ATOM   2674  H61 BMIMB  59      13.972   8.353  28.871  1.00  0.00      B    H
ATOM   2675  H62 BMIMB  59      12.832   7.307  28.104  1.00  0.00      B    H
ATOM   2676  N1  BMIMB  60      29.141  40.666  39.846  1.00  0.00      B    N
ATOM   2677  N11 BMIMB  60      27.929  38.974  39.941  1.00  0.00      B    N
ATOM   2678  C1  BMIMB  60      28.133  40.097  40.489  1.00  0.00      B    C
ATOM   2679  H1  BMIMB  60      27.631  40.471  41.355  1.00  0.00      B    H
ATOM   2680  C2  BMIMB  60      29.350  39.954  38.689  1.00  0.00      B    C
ATOM   2681  H2  BMIMB  60      30.046  40.294  37.953  1.00  0.00      B    H
ATOM   2682  C21 BMIMB  60      28.464  39.000  38.725  1.00  0.00      B    C
ATOM   2683  H21 BMIMB  60      28.199  38.279  37.982  1.00  0.00      B    H
ATOM   2684  C3  BMIMB  60      29.629  41.965  40.159  1.00  0.00      B    C
ATOM   2685  H3  BMIMB  60      29.548  42.578  39.274  1.00  0.00      B    H
ATOM   2686  H31 BMIMB  60      29.058  42.381  40.976  1.00  0.00      B    H
ATOM   2687  H32 BMIMB  60      30.699  41.906  40.289  1.00  0.00      B    H
ATOM   2688  C4  BMIMB  60      27.096  37.942  40.506  1.00  0.00      B    C
ATOM   2689  H4  BMIMB  60      26.344  37.761  39.752  1.00  0.00      B    H
ATOM   2690  H41 BMIMB  60      26.481  38.361  41.288  1.00  0.00      B    H
ATOM   2691  C5  BMIMB  60      27.832  36.746  41.095  1.00  0.00      B    C
ATOM   2692  H5  BMIMB  60      28.581  36.402  40.387  1.00  0.00      B    H
ATOM   2693  H51 BMIMB  60      28.323  37.049  42.017  1.00  0.00      B    H
ATOM   2694  C51 BMIMB  60      26.939  35.665  41.478  1.00  0.00      B    C
ATOM   2695  H52 BMIMB  60      26.016  35.999  41.945  1.00  0.00      B    H
ATOM   2696  H53 BMIMB  60      26.597  35.201  40.556  1.00  0.00      B    H
ATOM   2697  C6  BMIMB  60      27.435  34.508  42.409  1.00  0.00      B    C
ATOM   2698  H6  BMIMB  60      28.337  34.006  42.079  1.00  0.00      B    H
ATOM   2699  H61 BMIMB  60      27.613  34.781  43.443  1.00  0.00      B    H
ATOM   2700  H62 BMIMB  60      26.681  33.729  42.417  1.00  0.00      B    H
ATOM   2701  N1  BMIMB  61      34.534  19.995  23.292  1.00  0.00      B    N
ATOM   2702  N11 BMIMB  61      33.624  19.227  25.070  1.00  0.00      B    N
ATOM   2703  C1  BMIMB  61      33.519  19.232  23.750  1.00  0.00      B    C
ATOM   2704  H1  BMIMB  61      32.763  18.814  23.120  1.00  0.00      B    H
ATOM   2705  C2  BMIMB  61      35.224  20.555  24.345  1.00  0.00      B    C
ATOM   2706  H2  BMIMB  61      35.981  21.302  24.246  1.00  0.00      B    H
ATOM   2707  C21 BMIMB  61      34.621  20.067  25.452  1.00  0.00      B    C
ATOM   2708  H21 BMIMB  61      34.778  20.285  26.486  1.00  0.00      B    H
ATOM   2709  C3  BMIMB  61      34.893  20.297  21.979  1.00  0.00      B    C
ATOM   2710  H3  BMIMB  61      34.682  21.330  21.744  1.00  0.00      B    H
ATOM   2711  H31 BMIMB  61      35.900  19.950  21.803  1.00  0.00      B    H
ATOM   2712  H32 BMIMB  61      34.245  19.672  21.382  1.00  0.00      B    H
ATOM   2713  C4  BMIMB  61      32.815  18.534  26.085  1.00  0.00      B    C
ATOM   2714  H4  BMIMB  61      32.164  17.831  25.586  1.00  0.00      B    H
ATOM   2715  H41 BMIMB  61      32.255  19.207  26.717  1.00  0.00      B    H
ATOM   2716  C5  BMIMB  61      33.733  17.725  26.964  1.00  0.00      B    C
ATOM   2717  H5  BMIMB  61      34.534  17.334  26.342  1.00  0.00      B    H
ATOM   2718  H51 BMIMB  61      34.058  18.306  27.824  1.00  0.00      B    H
ATOM   2719  C51 BMIMB  61      33.022  16.423  27.391  1.00  0.00      B    C
ATOM   2720  H52 BMIMB  61      32.890  15.764  26.536  1.00  0.00      B    H
ATOM   2721  H53 BMIMB  61      33.680  15.910  28.087  1.00  0.00      B    H
ATOM   2722  C6  BMIMB  61      31.636  16.613  28.046  1.00  0.00      B    C
ATOM   2723  H6  BMIMB  61      31.594  17.460  28.721  1.00  0.00      B    H
ATOM   2724  H61 BMIMB  61      30.845  16.776  27.324  1.00  0.00      B    H
ATOM   2725  H62 BMIMB  61      31.404  15.803  28.728  1.00  0.00      B    H
ATOM   2726  N1  BMIMB  62       1.432  25.022  21.061  1.00  0.00      B    N
ATOM   2727  N11 BMIMB  62       1.467  24.185  19.120  1.00  0.00      B    N
ATOM   2728  C1  BMIMB  62       1.897  24.073  20.302  1.00  0.00      B    C
ATOM   2729  H1  BMIMB  62       2.540  23.316  20.696  1.00  0.00      B    H
ATOM   2730  C2  BMIMB  62       0.530  25.722  20.339  1.00  0.00      B    C
ATOM   2731  H2  BMIMB  62      -0.071  26.508  20.739  1.00  0.00      B    H
ATOM   2732  C21 BMIMB  62       0.645  25.255  19.049  1.00  0.00      B    C
ATOM   2733  H21 BMIMB  62       0.036  25.531  18.216  1.00  0.00      B    H
ATOM   2734  C3  BMIMB  62       1.853  25.354  22.450  1.00  0.00      B    C
ATOM   2735  H3  BMIMB  62       2.836  24.943  22.630  1.00  0.00      B    H
ATOM   2736  H31 BMIMB  62       1.934  26.431  22.442  1.00  0.00      B    H
ATOM   2737  H32 BMIMB  62       1.143  24.948  23.156  1.00  0.00      B    H
ATOM   2738  C4  BMIMB  62       1.769  23.280  17.934  1.00  0.00      B    C
ATOM   2739  H4  BMIMB  62       0.902  22.749  17.571  1.00  0.00      B    H
ATOM   2740  H41 BMIMB  62       2.456  22.525  18.285  1.00  0.00      B    H
ATOM   2741  C5  BMIMB  62       2.361  23.914  16.728  1.00  0.00      B    C
ATOM   2742  H5  BMIMB  62       2.740  23.140  16.065  1.00  0.00      B    H
ATOM   2743  H51 BMIMB  62       1.522  24.447  16.287  1.00  0.00      B    H
ATOM   2744  C51 BMIMB  62       3.485  24.934  17.058  1.00  0.00      B    C
ATOM   2745  H52 BMIMB  62       2.963  25.716  17.603  1.00  0.00      B    H
ATOM   2746  H53 BMIMB  62       4.201  24.404  17.681  1.00  0.00      B    H
ATOM   2747  C6  BMIMB  62       4.022  25.545  15.783  1.00  0.00      B    C
ATOM   2748  H6  BMIMB  62       3.422  25.286  14.918  1.00  0.00      B    H
ATOM   2749  H61 BMIMB  62       4.016  26.626  15.861  1.00  0.00      B    H
ATOM   2750  H62 BMIMB  62       5.015  25.180  15.547  1.00  0.00      B    H
ATOM   2751  N1  BMIMB  63      17.958  13.219  39.670  1.00  0.00      B    N
ATOM   2752  N11 BMIMB  63      15.972  14.089  39.907  1.00  0.00      B    N
ATOM   2753  C1  BMIMB  63      16.880  13.339  40.453  1.00  0.00      B    C
ATOM   2754  H1  BMIMB  63      16.779  12.928  41.435  1.00  0.00      B    H
ATOM   2755  C2  BMIMB  63      17.734  13.996  38.573  1.00  0.00      B    C
ATOM   2756  H2  BMIMB  63      18.500  14.095  37.835  1.00  0.00      B    H
ATOM   2757  C21 BMIMB  63      16.497  14.471  38.695  1.00  0.00      B    C
ATOM   2758  H21 BMIMB  63      16.002  15.116  38.002  1.00  0.00      B    H
ATOM   2759  C3  BMIMB  63      19.186  12.480  39.970  1.00  0.00      B    C
ATOM   2760  H3  BMIMB  63      19.171  11.529  39.459  1.00  0.00      B    H
ATOM   2761  H31 BMIMB  63      20.059  12.979  39.575  1.00  0.00      B    H
ATOM   2762  H32 BMIMB  63      19.223  12.273  41.029  1.00  0.00      B    H
ATOM   2763  C4  BMIMB  63      14.694  14.418  40.543  1.00  0.00      B    C
ATOM   2764  H4  BMIMB  63      14.844  14.081  41.558  1.00  0.00      B    H
ATOM   2765  H41 BMIMB  63      14.040  13.762  39.986  1.00  0.00      B    H
ATOM   2766  C5  BMIMB  63      14.356  15.899  40.389  1.00  0.00      B    C
ATOM   2767  H5  BMIMB  63      14.095  16.039  39.343  1.00  0.00      B    H
ATOM   2768  H51 BMIMB  63      13.464  16.007  41.000  1.00  0.00      B    H
ATOM   2769  C51 BMIMB  63      15.511  16.880  40.856  1.00  0.00      B    C
ATOM   2770  H52 BMIMB  63      15.760  16.784  41.910  1.00  0.00      B    H
ATOM   2771  H53 BMIMB  63      16.435  16.639  40.337  1.00  0.00      B    H
ATOM   2772  C6  BMIMB  63      15.167  18.342  40.651  1.00  0.00      B    C
ATOM   2773  H6  BMIMB  63      14.260  18.648  41.159  1.00  0.00      B    H
ATOM   2774  H61 BMIMB  63      15.917  19.045  40.994  1.00  0.00      B    H
ATOM   2775  H62 BMIMB  63      14.991  18.505  39.594  1.00  0.00      B    H
ATOM   2776  N1  BMIMB  64      17.361  19.074   9.721  1.00  0.00      B    N
ATOM   2777  N11 BMIMB  64      16.506  20.918   9.059  1.00  0.00      B    N
ATOM   2778  C1  BMIMB  64      16.965  20.288  10.099  1.00  0.00      B    C
ATOM   2779  H1  BMIMB  64      17.117  20.772  11.040  1.00  0.00      B    H
ATOM   2780  C2  BMIMB  64      17.067  18.959   8.414  1.00  0.00      B    C
ATOM   2781  H2  BMIMB  64      17.182  18.028   7.904  1.00  0.00      B    H
ATOM   2782  C21 BMIMB  64      16.495  20.061   8.029  1.00  0.00      B    C
ATOM   2783  H21 BMIMB  64      16.154  20.295   7.044  1.00  0.00      B    H
ATOM   2784  C3  BMIMB  64      18.104  18.076  10.543  1.00  0.00      B    C
ATOM   2785  H3  BMIMB  64      19.156  18.071  10.300  1.00  0.00      B    H
ATOM   2786  H31 BMIMB  64      17.936  18.353  11.573  1.00  0.00      B    H
ATOM   2787  H32 BMIMB  64      17.861  17.043  10.340  1.00  0.00      B    H
ATOM   2788  C4  BMIMB  64      16.070  22.313   9.052  1.00  0.00      B    C
ATOM   2789  H4  BMIMB  64      16.084  22.485   7.986  1.00  0.00      B    H
ATOM   2790  H41 BMIMB  64      16.693  22.844   9.757  1.00  0.00      B    H
ATOM   2791  C5  BMIMB  64      14.579  22.470   9.540  1.00  0.00      B    C
ATOM   2792  H5  BMIMB  64      14.281  23.501   9.370  1.00  0.00      B    H
ATOM   2793  H51 BMIMB  64      13.961  21.806   8.941  1.00  0.00      B    H
ATOM   2794  C51 BMIMB  64      14.364  22.071  10.998  1.00  0.00      B    C
ATOM   2795  H52 BMIMB  64      14.757  21.078  11.196  1.00  0.00      B    H
ATOM   2796  H53 BMIMB  64      14.989  22.676  11.650  1.00  0.00      B    H
ATOM   2797  C6  BMIMB  64      12.860  22.100  11.271  1.00  0.00      B    C
ATOM   2798  H6  BMIMB  64      12.571  21.953  12.305  1.00  0.00      B    H
ATOM   2799  H61 BMIMB  64      12.325  22.977  10.924  1.00  0.00      B    H
ATOM   2800  H62 BMIMB  64      12.395  21.307  10.696  1.00  0.00      B    H
ATOM   2801  N1  BMIMB  65      12.110   9.571  32.179  1.00  0.00      B    N
ATOM   2802  N11 BMIMB  65      13.129  11.345  32.946  1.00  0.00      B    N
ATOM   2803  C1  BMIMB  65      13.253  10.111  32.568  1.00  0.00      B    C
ATOM   2804  H1  BMIMB  65      14.208   9.659  32.403  1.00  0.00      B    H
ATOM   2805  C2  BMIMB  65      11.253  10.584  32.040  1.00  0.00      B    C
ATOM   2806  H2  BMIMB  65      10.315  10.336  31.593  1.00  0.00      B    H
ATOM   2807  C21 BMIMB  65      11.875  11.712  32.522  1.00  0.00      B    C
ATOM   2808  H21 BMIMB  65      11.534  12.724  32.551  1.00  0.00      B    H
ATOM   2809  C3  BMIMB  65      11.931   8.157  31.774  1.00  0.00      B    C
ATOM   2810  H3  BMIMB  65      11.743   7.479  32.593  1.00  0.00      B    H
ATOM   2811  H31 BMIMB  65      11.085   8.055  31.111  1.00  0.00      B    H
ATOM   2812  H32 BMIMB  65      12.865   7.930  31.280  1.00  0.00      B    H
ATOM   2813  C4  BMIMB  65      14.201  12.144  33.436  1.00  0.00      B    C
ATOM   2814  H4  BMIMB  65      14.489  12.701  32.557  1.00  0.00      B    H
ATOM   2815  H41 BMIMB  65      14.994  11.486  33.761  1.00  0.00      B    H
ATOM   2816  C5  BMIMB  65      13.852  13.040  34.612  1.00  0.00      B    C
ATOM   2817  H5  BMIMB  65      14.696  13.723  34.670  1.00  0.00      B    H
ATOM   2818  H51 BMIMB  65      13.013  13.638  34.265  1.00  0.00      B    H
ATOM   2819  C51 BMIMB  65      13.524  12.358  35.930  1.00  0.00      B    C
ATOM   2820  H52 BMIMB  65      12.644  11.727  35.842  1.00  0.00      B    H
ATOM   2821  H53 BMIMB  65      14.329  11.707  36.260  1.00  0.00      B    H
ATOM   2822  C6  BMIMB  65      13.238  13.470  36.967  1.00  0.00      B    C
ATOM   2823  H6  BMIMB  65      13.669  14.442  36.753  1.00  0.00      B    H
ATOM   2824  H61 BMIMB  65      12.230  13.745  37.255  1.00  0.00      B    H
ATOM   2825  H62 BMIMB  65      13.615  13.215  37.951  1.00  0.00      B    H
ATOM   2826  N1  BMIMB  66       6.971  38.286  13.399  1.00  0.00      B    N
ATOM   2827  N11 BMIMB  66       6.323  40.353  13.289  1.00  0.00      B    N
ATOM   2828  C1  BMIMB  66       5.924  39.119  13.287  1.00  0.00      B    C
ATOM   2829  H1  BMIMB  66       4.893  38.840  13.263  1.00  0.00      B    H
ATOM   2830  C2  BMIMB  66       8.084  39.078  13.559  1.00  0.00      B    C
ATOM   2831  H2  BMIMB  66       9.053  38.650  13.696  1.00  0.00      B    H
ATOM   2832  C21 BMIMB  66       7.693  40.322  13.520  1.00  0.00      B    C
ATOM   2833  H21 BMIMB  66       8.265  41.222  13.580  1.00  0.00      B    H
ATOM   2834  C3  BMIMB  66       6.847  36.806  13.565  1.00  0.00      B    C
ATOM   2835  H3  BMIMB  66       7.723  36.636  14.174  1.00  0.00      B    H
ATOM   2836  H31 BMIMB  66       5.928  36.550  14.072  1.00  0.00      B    H
ATOM   2837  H32 BMIMB  66       6.897  36.291  12.617  1.00  0.00      B    H
ATOM   2838  C4  BMIMB  66       5.471  41.582  13.368  1.00  0.00      B    C
ATOM   2839  H4  BMIMB  66       6.066  42.409  13.729  1.00  0.00      B    H
ATOM   2840  H41 BMIMB  66       4.707  41.296  14.075  1.00  0.00      B    H
ATOM   2841  C5  BMIMB  66       4.814  42.154  12.116  1.00  0.00      B    C
ATOM   2842  H5  BMIMB  66       4.014  42.754  12.541  1.00  0.00      B    H
ATOM   2843  H51 BMIMB  66       5.465  42.846  11.587  1.00  0.00      B    H
ATOM   2844  C51 BMIMB  66       4.272  40.997  11.266  1.00  0.00      B    C
ATOM   2845  H52 BMIMB  66       5.061  40.398  10.817  1.00  0.00      B    H
ATOM   2846  H53 BMIMB  66       3.733  40.327  11.930  1.00  0.00      B    H
ATOM   2847  C6  BMIMB  66       3.298  41.449  10.157  1.00  0.00      B    C
ATOM   2848  H6  BMIMB  66       3.100  40.674   9.425  1.00  0.00      B    H
ATOM   2849  H61 BMIMB  66       2.335  41.719  10.575  1.00  0.00      B    H
ATOM   2850  H62 BMIMB  66       3.745  42.265   9.601  1.00  0.00      B    H
ATOM   2851  N1  BMIMB  67       1.675  30.614  12.163  1.00  0.00      B    N
ATOM   2852  N11 BMIMB  67       2.717  32.379  12.733  1.00  0.00      B    N
ATOM   2853  C1  BMIMB  67       2.845  31.149  12.291  1.00  0.00      B    C
ATOM   2854  H1  BMIMB  67       3.694  30.588  11.964  1.00  0.00      B    H
ATOM   2855  C2  BMIMB  67       0.670  31.552  12.455  1.00  0.00      B    C
ATOM   2856  H2  BMIMB  67      -0.382  31.389  12.373  1.00  0.00      B    H
ATOM   2857  C21 BMIMB  67       1.344  32.736  12.783  1.00  0.00      B    C
ATOM   2858  H21 BMIMB  67       1.013  33.690  13.131  1.00  0.00      B    H
ATOM   2859  C3  BMIMB  67       1.334  29.325  11.519  1.00  0.00      B    C
ATOM   2860  H3  BMIMB  67       1.698  29.381  10.504  1.00  0.00      B    H
ATOM   2861  H31 BMIMB  67       1.864  28.565  12.074  1.00  0.00      B    H
ATOM   2862  H32 BMIMB  67       0.274  29.181  11.661  1.00  0.00      B    H
ATOM   2863  C4  BMIMB  67       3.849  33.276  12.937  1.00  0.00      B    C
ATOM   2864  H4  BMIMB  67       3.572  34.213  12.478  1.00  0.00      B    H
ATOM   2865  H41 BMIMB  67       4.642  32.753  12.424  1.00  0.00      B    H
ATOM   2866  C5  BMIMB  67       4.240  33.451  14.398  1.00  0.00      B    C
ATOM   2867  H5  BMIMB  67       5.105  34.106  14.337  1.00  0.00      B    H
ATOM   2868  H51 BMIMB  67       3.308  33.878  14.758  1.00  0.00      B    H
ATOM   2869  C51 BMIMB  67       4.639  32.125  15.117  1.00  0.00      B    C
ATOM   2870  H52 BMIMB  67       3.751  31.697  15.574  1.00  0.00      B    H
ATOM   2871  H53 BMIMB  67       5.198  31.481  14.443  1.00  0.00      B    H
ATOM   2872  C6  BMIMB  67       5.541  32.551  16.271  1.00  0.00      B    C
ATOM   2873  H6  BMIMB  67       5.696  31.881  17.109  1.00  0.00      B    H
ATOM   2874  H61 BMIMB  67       6.446  33.004  15.881  1.00  0.00      B    H
ATOM   2875  H62 BMIMB  67       5.088  33.451  16.671  1.00  0.00      B    H
ATOM   2876  N1  BMIMB  68      37.358  -1.100  23.388  1.00  0.00      B    N
ATOM   2877  N11 BMIMB  68      35.550  -0.460  24.333  1.00  0.00      B    N
ATOM   2878  C1  BMIMB  68      36.779  -0.103  24.023  1.00  0.00      B    C
ATOM   2879  H1  BMIMB  68      37.284   0.748  24.428  1.00  0.00      B    H
ATOM   2880  C2  BMIMB  68      36.473  -2.074  23.187  1.00  0.00      B    C
ATOM   2881  H2  BMIMB  68      36.759  -2.904  22.579  1.00  0.00      B    H
ATOM   2882  C21 BMIMB  68      35.322  -1.700  23.784  1.00  0.00      B    C
ATOM   2883  H21 BMIMB  68      34.377  -2.193  23.842  1.00  0.00      B    H
ATOM   2884  C3  BMIMB  68      38.860  -1.181  23.164  1.00  0.00      B    C
ATOM   2885  H3  BMIMB  68      39.100  -0.992  22.128  1.00  0.00      B    H
ATOM   2886  H31 BMIMB  68      39.433  -0.618  23.885  1.00  0.00      B    H
ATOM   2887  H32 BMIMB  68      39.017  -2.228  23.377  1.00  0.00      B    H
ATOM   2888  C4  BMIMB  68      34.531   0.466  24.853  1.00  0.00      B    C
ATOM   2889  H4  BMIMB  68      35.069   1.130  25.514  1.00  0.00      B    H
ATOM   2890  H41 BMIMB  68      33.686  -0.077  25.250  1.00  0.00      B    H
ATOM   2891  C5  BMIMB  68      34.091   1.496  23.792  1.00  0.00      B    C
ATOM   2892  H5  BMIMB  68      33.291   2.082  24.238  1.00  0.00      B    H
ATOM   2893  H51 BMIMB  68      34.952   2.117  23.560  1.00  0.00      B    H
ATOM   2894  C51 BMIMB  68      33.796   0.918  22.392  1.00  0.00      B    C
ATOM   2895  H52 BMIMB  68      34.603   0.262  22.074  1.00  0.00      B    H
ATOM   2896  H53 BMIMB  68      32.894   0.342  22.581  1.00  0.00      B    H
ATOM   2897  C6  BMIMB  68      33.570   1.984  21.312  1.00  0.00      B    C
ATOM   2898  H6  BMIMB  68      32.797   2.650  21.678  1.00  0.00      B    H
ATOM   2899  H61 BMIMB  68      34.447   2.599  21.145  1.00  0.00      B    H
ATOM   2900  H62 BMIMB  68      33.270   1.456  20.415  1.00  0.00      B    H
ATOM   2901  N1  BMIMB  69      16.912   3.295  20.541  1.00  0.00      B    N
ATOM   2902  N11 BMIMB  69      18.829   3.716  21.402  1.00  0.00      B    N
ATOM   2903  C1  BMIMB  69      17.555   4.045  21.377  1.00  0.00      B    C
ATOM   2904  H1  BMIMB  69      17.010   4.673  22.049  1.00  0.00      B    H
ATOM   2905  C2  BMIMB  69      17.847   2.472  19.885  1.00  0.00      B    C
ATOM   2906  H2  BMIMB  69      17.493   1.819  19.117  1.00  0.00      B    H
ATOM   2907  C21 BMIMB  69      19.060   2.722  20.445  1.00  0.00      B    C
ATOM   2908  H21 BMIMB  69      20.035   2.310  20.300  1.00  0.00      B    H
ATOM   2909  C3  BMIMB  69      15.467   3.185  20.388  1.00  0.00      B    C
ATOM   2910  H3  BMIMB  69      15.207   2.319  19.797  1.00  0.00      B    H
ATOM   2911  H31 BMIMB  69      15.010   3.102  21.362  1.00  0.00      B    H
ATOM   2912  H32 BMIMB  69      15.086   4.117  19.999  1.00  0.00      B    H
ATOM   2913  C4  BMIMB  69      19.839   4.170  22.424  1.00  0.00      B    C
ATOM   2914  H4  BMIMB  69      19.396   4.967  23.002  1.00  0.00      B    H
ATOM   2915  H41 BMIMB  69      20.631   4.581  21.816  1.00  0.00      B    H
ATOM   2916  C5  BMIMB  69      20.299   3.025  23.424  1.00  0.00      B    C
ATOM   2917  H5  BMIMB  69      21.330   2.861  23.121  1.00  0.00      B    H
ATOM   2918  H51 BMIMB  69      20.361   3.363  24.455  1.00  0.00      B    H
ATOM   2919  C51 BMIMB  69      19.451   1.785  23.526  1.00  0.00      B    C
ATOM   2920  H52 BMIMB  69      18.448   1.886  23.933  1.00  0.00      B    H
ATOM   2921  H53 BMIMB  69      19.230   1.360  22.550  1.00  0.00      B    H
ATOM   2922  C6  BMIMB  69      20.130   0.827  24.488  1.00  0.00      B    C
ATOM   2923  H6  BMIMB  69      19.706  -0.169  24.544  1.00  0.00      B    H
ATOM   2924  H61 BMIMB  69      21.190   0.622  24.391  1.00  0.00      B    H
ATOM   2925  H62 BMIMB  69      20.130   1.215  25.501  1.00  0.00      B    H
ATOM   2926  N1  BMIMB  70      17.018  45.076  38.033  1.00  0.00      B    N
ATOM   2927  N11 BMIMB  70      18.324  43.647  37.066  1.00  0.00      B    N
ATOM   2928  C1  BMIMB  70      18.253  44.550  37.997  1.00  0.00      B    C
ATOM   2929  H1  BMIMB  70      18.949  44.645  38.803  1.00  0.00      B    H
ATOM   2930  C2  BMIMB  70      16.348  44.611  36.897  1.00  0.00      B    C
ATOM   2931  H2  BMIMB  70      15.344  44.928  36.717  1.00  0.00      B    H
ATOM   2932  C21 BMIMB  70      17.085  43.644  36.448  1.00  0.00      B    C
ATOM   2933  H21 BMIMB  70      16.828  43.022  35.618  1.00  0.00      B    H
ATOM   2934  C3  BMIMB  70      16.505  46.025  39.066  1.00  0.00      B    C
ATOM   2935  H3  BMIMB  70      15.872  45.478  39.749  1.00  0.00      B    H
ATOM   2936  H31 BMIMB  70      17.279  46.483  39.665  1.00  0.00      B    H
ATOM   2937  H32 BMIMB  70      15.875  46.727  38.541  1.00  0.00      B    H
ATOM   2938  C4  BMIMB  70      19.495  42.780  36.813  1.00  0.00      B    C
ATOM   2939  H4  BMIMB  70      19.104  41.777  36.905  1.00  0.00      B    H
ATOM   2940  H41 BMIMB  70      20.203  42.914  37.617  1.00  0.00      B    H
ATOM   2941  C5  BMIMB  70      20.194  43.000  35.516  1.00  0.00      B    C
ATOM   2942  H5  BMIMB  70      21.006  42.296  35.351  1.00  0.00      B    H
ATOM   2943  H51 BMIMB  70      19.430  43.037  34.743  1.00  0.00      B    H
ATOM   2944  C51 BMIMB  70      20.853  44.351  35.665  1.00  0.00      B    C
ATOM   2945  H52 BMIMB  70      20.145  45.141  35.904  1.00  0.00      B    H
ATOM   2946  H53 BMIMB  70      21.553  44.268  36.492  1.00  0.00      B    H
ATOM   2947  C6  BMIMB  70      21.556  44.527  34.331  1.00  0.00      B    C
ATOM   2948  H6  BMIMB  70      22.284  43.727  34.258  1.00  0.00      B    H
ATOM   2949  H61 BMIMB  70      20.963  44.621  33.429  1.00  0.00      B    H
ATOM   2950  H62 BMIMB  70      22.165  45.423  34.381  1.00  0.00      B    H
ATOM   2951  N1  BMIMB  71      13.763  -0.181  16.106  1.00  0.00      B    N
ATOM   2952  N11 BMIMB  71      11.672   0.297  16.259  1.00  0.00      B    N
ATOM   2953  C1  BMIMB  71      12.910   0.521  16.761  1.00  0.00      B    C
ATOM   2954  H1  BMIMB  71      13.196   1.173  17.559  1.00  0.00      B    H
ATOM   2955  C2  BMIMB  71      13.092  -0.904  15.152  1.00  0.00      B    C
ATOM   2956  H2  BMIMB  71      13.527  -1.672  14.552  1.00  0.00      B    H
ATOM   2957  C21 BMIMB  71      11.822  -0.582  15.227  1.00  0.00      B    C
ATOM   2958  H21 BMIMB  71      11.053  -1.077  14.675  1.00  0.00      B    H
ATOM   2959  C3  BMIMB  71      15.172  -0.097  16.353  1.00  0.00      B    C
ATOM   2960  H3  BMIMB  71      15.489  -1.033  16.790  1.00  0.00      B    H
ATOM   2961  H31 BMIMB  71      15.756   0.303  15.537  1.00  0.00      B    H
ATOM   2962  H32 BMIMB  71      15.069   0.648  17.128  1.00  0.00      B    H
ATOM   2963  C4  BMIMB  71      10.484   0.922  16.857  1.00  0.00      B    C
ATOM   2964  H4  BMIMB  71      10.685   0.974  17.917  1.00  0.00      B    H
ATOM   2965  H41 BMIMB  71       9.662   0.278  16.579  1.00  0.00      B    H
ATOM   2966  C5  BMIMB  71      10.223   2.314  16.220  1.00  0.00      B    C
ATOM   2967  H5  BMIMB  71       9.402   2.686  16.827  1.00  0.00      B    H
ATOM   2968  H51 BMIMB  71      11.082   2.970  16.335  1.00  0.00      B    H
ATOM   2969  C51 BMIMB  71       9.978   2.345  14.762  1.00  0.00      B    C
ATOM   2970  H52 BMIMB  71      10.779   1.856  14.214  1.00  0.00      B    H
ATOM   2971  H53 BMIMB  71       8.976   1.929  14.691  1.00  0.00      B    H
ATOM   2972  C6  BMIMB  71       9.772   3.818  14.296  1.00  0.00      B    C
ATOM   2973  H6  BMIMB  71       9.543   3.946  13.244  1.00  0.00      B    H
ATOM   2974  H61 BMIMB  71       8.956   4.302  14.821  1.00  0.00      B    H
ATOM   2975  H62 BMIMB  71      10.611   4.476  14.492  1.00  0.00      B    H
ATOM   2976  N1  BMIMB  72      43.775   9.970  18.353  1.00  0.00      B    N
ATOM   2977  N11 BMIMB  72      44.473  11.915  17.931  1.00  0.00      B    N
ATOM   2978  C1  BMIMB  72      44.098  10.772  17.385  1.00  0.00      B    C
ATOM   2979  H1  BMIMB  72      44.128  10.525  16.345  1.00  0.00      B    H
ATOM   2980  C2  BMIMB  72      44.088  10.525  19.598  1.00  0.00      B    C
ATOM   2981  H2  BMIMB  72      43.920   9.979  20.499  1.00  0.00      B    H
ATOM   2982  C21 BMIMB  72      44.431  11.775  19.328  1.00  0.00      B    C
ATOM   2983  H21 BMIMB  72      44.815  12.553  19.951  1.00  0.00      B    H
ATOM   2984  C3  BMIMB  72      43.289   8.589  18.080  1.00  0.00      B    C
ATOM   2985  H3  BMIMB  72      42.886   8.569  17.078  1.00  0.00      B    H
ATOM   2986  H31 BMIMB  72      44.146   7.935  18.148  1.00  0.00      B    H
ATOM   2987  H32 BMIMB  72      42.422   8.296  18.653  1.00  0.00      B    H
ATOM   2988  C4  BMIMB  72      45.166  13.040  17.294  1.00  0.00      B    C
ATOM   2989  H4  BMIMB  72      45.671  12.559  16.470  1.00  0.00      B    H
ATOM   2990  H41 BMIMB  72      45.870  13.420  18.019  1.00  0.00      B    H
ATOM   2991  C5  BMIMB  72      44.349  14.129  16.770  1.00  0.00      B    C
ATOM   2992  H5  BMIMB  72      44.836  15.070  17.016  1.00  0.00      B    H
ATOM   2993  H51 BMIMB  72      44.317  14.060  15.686  1.00  0.00      B    H
ATOM   2994  C51 BMIMB  72      42.820  14.125  17.210  1.00  0.00      B    C
ATOM   2995  H52 BMIMB  72      42.321  13.249  16.804  1.00  0.00      B    H
ATOM   2996  H53 BMIMB  72      42.719  14.163  18.292  1.00  0.00      B    H
ATOM   2997  C6  BMIMB  72      42.072  15.455  16.885  1.00  0.00      B    C
ATOM   2998  H6  BMIMB  72      42.106  15.608  15.812  1.00  0.00      B    H
ATOM   2999  H61 BMIMB  72      41.027  15.475  17.172  1.00  0.00      B    H
ATOM   3000  H62 BMIMB  72      42.611  16.256  17.377  1.00  0.00      B    H
ATOM   3001  N1  BMIMB  73      18.828  16.888  16.993  1.00  0.00      B    N
ATOM   3002  N11 BMIMB  73      19.570  18.299  18.495  1.00  0.00      B    N
ATOM   3003  C1  BMIMB  73      19.564  17.022  18.095  1.00  0.00      B    C
ATOM   3004  H1  BMIMB  73      20.034  16.196  18.585  1.00  0.00      B    H
ATOM   3005  C2  BMIMB  73      18.372  18.135  16.645  1.00  0.00      B    C
ATOM   3006  H2  BMIMB  73      17.787  18.289  15.765  1.00  0.00      B    H
ATOM   3007  C21 BMIMB  73      18.805  18.971  17.598  1.00  0.00      B    C
ATOM   3008  H21 BMIMB  73      18.632  20.020  17.693  1.00  0.00      B    H
ATOM   3009  C3  BMIMB  73      18.472  15.585  16.453  1.00  0.00      B    C
ATOM   3010  H3  BMIMB  73      17.965  15.747  15.513  1.00  0.00      B    H
ATOM   3011  H31 BMIMB  73      19.397  15.045  16.319  1.00  0.00      B    H
ATOM   3012  H32 BMIMB  73      17.837  15.069  17.159  1.00  0.00      B    H
ATOM   3013  C4  BMIMB  73      20.172  19.091  19.545  1.00  0.00      B    C
ATOM   3014  H4  BMIMB  73      20.321  18.503  20.439  1.00  0.00      B    H
ATOM   3015  H41 BMIMB  73      19.558  19.944  19.793  1.00  0.00      B    H
ATOM   3016  C5  BMIMB  73      21.517  19.793  19.039  1.00  0.00      B    C
ATOM   3017  H5  BMIMB  73      21.353  20.528  18.256  1.00  0.00      B    H
ATOM   3018  H51 BMIMB  73      21.972  20.280  19.898  1.00  0.00      B    H
ATOM   3019  C51 BMIMB  73      22.570  18.848  18.391  1.00  0.00      B    C
ATOM   3020  H52 BMIMB  73      22.903  18.198  19.195  1.00  0.00      B    H
ATOM   3021  H53 BMIMB  73      21.997  18.219  17.714  1.00  0.00      B    H
ATOM   3022  C6  BMIMB  73      23.688  19.473  17.552  1.00  0.00      B    C
ATOM   3023  H6  BMIMB  73      23.250  19.971  16.695  1.00  0.00      B    H
ATOM   3024  H61 BMIMB  73      24.162  20.284  18.093  1.00  0.00      B    H
ATOM   3025  H62 BMIMB  73      24.415  18.763  17.175  1.00  0.00      B    H
ATOM   3026  N1  BMIMB  74       2.874  28.376   7.636  1.00  0.00      B    N
ATOM   3027  N11 BMIMB  74       2.468  30.317   6.809  1.00  0.00      B    N
ATOM   3028  C1  BMIMB  74       3.436  29.446   7.124  1.00  0.00      B    C
ATOM   3029  H1  BMIMB  74       4.492  29.538   6.983  1.00  0.00      B    H
ATOM   3030  C2  BMIMB  74       1.523  28.635   7.824  1.00  0.00      B    C
ATOM   3031  H2  BMIMB  74       0.952  27.926   8.382  1.00  0.00      B    H
ATOM   3032  C21 BMIMB  74       1.215  29.816   7.124  1.00  0.00      B    C
ATOM   3033  H21 BMIMB  74       0.278  30.321   7.041  1.00  0.00      B    H
ATOM   3034  C3  BMIMB  74       3.518  27.204   8.051  1.00  0.00      B    C
ATOM   3035  H3  BMIMB  74       3.028  26.833   8.940  1.00  0.00      B    H
ATOM   3036  H31 BMIMB  74       3.514  26.476   7.253  1.00  0.00      B    H
ATOM   3037  H32 BMIMB  74       4.535  27.435   8.333  1.00  0.00      B    H
ATOM   3038  C4  BMIMB  74       2.637  31.526   6.006  1.00  0.00      B    C
ATOM   3039  H4  BMIMB  74       3.624  31.604   5.574  1.00  0.00      B    H
ATOM   3040  H41 BMIMB  74       2.562  32.447   6.566  1.00  0.00      B    H
ATOM   3041  C5  BMIMB  74       1.777  31.446   4.714  1.00  0.00      B    C
ATOM   3042  H5  BMIMB  74       2.230  30.736   4.026  1.00  0.00      B    H
ATOM   3043  H51 BMIMB  74       0.764  31.186   5.009  1.00  0.00      B    H
ATOM   3044  C51 BMIMB  74       1.781  32.782   3.935  1.00  0.00      B    C
ATOM   3045  H52 BMIMB  74       1.039  33.451   4.363  1.00  0.00      B    H
ATOM   3046  H53 BMIMB  74       2.692  33.360   4.063  1.00  0.00      B    H
ATOM   3047  C6  BMIMB  74       1.539  32.587   2.423  1.00  0.00      B    C
ATOM   3048  H6  BMIMB  74       2.268  31.987   1.891  1.00  0.00      B    H
ATOM   3049  H61 BMIMB  74       0.654  31.987   2.242  1.00  0.00      B    H
ATOM   3050  H62 BMIMB  74       1.486  33.489   1.823  1.00  0.00      B    H
ATOM   3051  N1  BMIMB  75      -1.627  17.714  19.902  1.00  0.00      B    N
ATOM   3052  N11 BMIMB  75       0.414  18.130  19.473  1.00  0.00      B    N
ATOM   3053  C1  BMIMB  75      -0.758  18.643  19.595  1.00  0.00      B    C
ATOM   3054  H1  BMIMB  75      -1.045  19.642  19.342  1.00  0.00      B    H
ATOM   3055  C2  BMIMB  75      -0.925  16.559  20.144  1.00  0.00      B    C
ATOM   3056  H2  BMIMB  75      -1.402  15.667  20.485  1.00  0.00      B    H
ATOM   3057  C21 BMIMB  75       0.328  16.794  19.816  1.00  0.00      B    C
ATOM   3058  H21 BMIMB  75       1.173  16.141  19.802  1.00  0.00      B    H
ATOM   3059  C3  BMIMB  75      -2.972  17.958  20.434  1.00  0.00      B    C
ATOM   3060  H3  BMIMB  75      -2.824  17.749  21.483  1.00  0.00      B    H
ATOM   3061  H31 BMIMB  75      -3.202  19.006  20.312  1.00  0.00      B    H
ATOM   3062  H32 BMIMB  75      -3.691  17.206  20.144  1.00  0.00      B    H
ATOM   3063  C4  BMIMB  75       1.666  18.846  19.278  1.00  0.00      B    C
ATOM   3064  H4  BMIMB  75       1.436  19.629  18.571  1.00  0.00      B    H
ATOM   3065  H41 BMIMB  75       2.290  18.225  18.652  1.00  0.00      B    H
ATOM   3066  C5  BMIMB  75       2.445  19.326  20.507  1.00  0.00      B    C
ATOM   3067  H5  BMIMB  75       3.513  19.394  20.317  1.00  0.00      B    H
ATOM   3068  H51 BMIMB  75       2.105  20.334  20.728  1.00  0.00      B    H
ATOM   3069  C51 BMIMB  75       2.349  18.535  21.849  1.00  0.00      B    C
ATOM   3070  H52 BMIMB  75       1.297  18.363  22.061  1.00  0.00      B    H
ATOM   3071  H53 BMIMB  75       2.742  17.521  21.863  1.00  0.00      B    H
ATOM   3072  C6  BMIMB  75       2.923  19.364  23.012  1.00  0.00      B    C
ATOM   3073  H6  BMIMB  75       3.946  19.665  22.820  1.00  0.00      B    H
ATOM   3074  H61 BMIMB  75       2.437  20.329  23.093  1.00  0.00      B    H
ATOM   3075  H62 BMIMB  75       2.732  18.903  23.975  1.00  0.00      B    H
ATOM   3076  N1  BMIMB  76      23.615  29.424   4.618  1.00  0.00      B    N
ATOM   3077  N11 BMIMB  76      22.616  28.234   3.108  1.00  0.00      B    N
ATOM   3078  C1  BMIMB  76      23.543  29.212   3.297  1.00  0.00      B    C
ATOM   3079  H1  BMIMB  76      24.103  29.661   2.504  1.00  0.00      B    H
ATOM   3080  C2  BMIMB  76      22.738  28.573   5.284  1.00  0.00      B    C
ATOM   3081  H2  BMIMB  76      22.574  28.621   6.338  1.00  0.00      B    H
ATOM   3082  C21 BMIMB  76      22.137  27.878   4.308  1.00  0.00      B    C
ATOM   3083  H21 BMIMB  76      21.381  27.133   4.432  1.00  0.00      B    H
ATOM   3084  C3  BMIMB  76      24.533  30.371   5.250  1.00  0.00      B    C
ATOM   3085  H3  BMIMB  76      25.517  29.931   5.310  1.00  0.00      B    H
ATOM   3086  H31 BMIMB  76      24.561  31.215   4.577  1.00  0.00      B    H
ATOM   3087  H32 BMIMB  76      24.063  30.632   6.187  1.00  0.00      B    H
ATOM   3088  C4  BMIMB  76      22.302  27.516   1.795  1.00  0.00      B    C
ATOM   3089  H4  BMIMB  76      21.820  28.173   1.087  1.00  0.00      B    H
ATOM   3090  H41 BMIMB  76      21.516  26.848   2.115  1.00  0.00      B    H
ATOM   3091  C5  BMIMB  76      23.504  26.778   1.152  1.00  0.00      B    C
ATOM   3092  H5  BMIMB  76      24.328  27.380   0.777  1.00  0.00      B    H
ATOM   3093  H51 BMIMB  76      24.073  26.494   2.033  1.00  0.00      B    H
ATOM   3094  C51 BMIMB  76      23.173  25.567   0.269  1.00  0.00      B    C
ATOM   3095  H52 BMIMB  76      22.482  25.058   0.936  1.00  0.00      B    H
ATOM   3096  H53 BMIMB  76      22.813  25.852  -0.716  1.00  0.00      B    H
ATOM   3097  C6  BMIMB  76      24.336  24.582   0.103  1.00  0.00      B    C
ATOM   3098  H6  BMIMB  76      25.097  24.921  -0.590  1.00  0.00      B    H
ATOM   3099  H61 BMIMB  76      24.703  24.442   1.113  1.00  0.00      B    H
ATOM   3100  H62 BMIMB  76      23.977  23.634  -0.281  1.00  0.00      B    H
ATOM   3101  N1  BMIMB  77      18.769  12.191  11.953  1.00  0.00      B    N
ATOM   3102  N11 BMIMB  77      17.061  13.558  11.790  1.00  0.00      B    N
ATOM   3103  C1  BMIMB  77      18.300  13.409  12.329  1.00  0.00      B    C
ATOM   3104  H1  BMIMB  77      18.803  13.981  13.079  1.00  0.00      B    H
ATOM   3105  C2  BMIMB  77      17.732  11.516  11.368  1.00  0.00      B    C
ATOM   3106  H2  BMIMB  77      17.870  10.507  11.049  1.00  0.00      B    H
ATOM   3107  C21 BMIMB  77      16.672  12.417  11.200  1.00  0.00      B    C
ATOM   3108  H21 BMIMB  77      15.766  12.211  10.674  1.00  0.00      B    H
ATOM   3109  C3  BMIMB  77      20.093  11.542  12.337  1.00  0.00      B    C
ATOM   3110  H3  BMIMB  77      19.844  10.520  12.581  1.00  0.00      B    H
ATOM   3111  H31 BMIMB  77      20.741  11.490  11.474  1.00  0.00      B    H
ATOM   3112  H32 BMIMB  77      20.494  12.056  13.198  1.00  0.00      B    H
ATOM   3113  C4  BMIMB  77      16.075  14.579  12.104  1.00  0.00      B    C
ATOM   3114  H4  BMIMB  77      15.444  14.650  11.230  1.00  0.00      B    H
ATOM   3115  H41 BMIMB  77      16.609  15.518  12.101  1.00  0.00      B    H
ATOM   3116  C5  BMIMB  77      15.170  14.379  13.311  1.00  0.00      B    C
ATOM   3117  H5  BMIMB  77      15.575  14.968  14.130  1.00  0.00      B    H
ATOM   3118  H51 BMIMB  77      14.202  14.746  12.982  1.00  0.00      B    H
ATOM   3119  C51 BMIMB  77      14.932  12.980  13.855  1.00  0.00      B    C
ATOM   3120  H52 BMIMB  77      14.732  12.283  13.045  1.00  0.00      B    H
ATOM   3121  H53 BMIMB  77      15.789  12.689  14.457  1.00  0.00      B    H
ATOM   3122  C6  BMIMB  77      13.667  12.718  14.706  1.00  0.00      B    C
ATOM   3123  H6  BMIMB  77      13.737  13.040  15.739  1.00  0.00      B    H
ATOM   3124  H61 BMIMB  77      12.779  13.121  14.232  1.00  0.00      B    H
ATOM   3125  H62 BMIMB  77      13.609  11.642  14.820  1.00  0.00      B    H
ATOM   3126  N1  BMIMB  78      30.666  24.774  22.530  1.00  0.00      B    N
ATOM   3127  N11 BMIMB  78      30.448  24.496  20.383  1.00  0.00      B    N
ATOM   3128  C1  BMIMB  78      30.023  24.116  21.588  1.00  0.00      B    C
ATOM   3129  H1  BMIMB  78      29.175  23.474  21.695  1.00  0.00      B    H
ATOM   3130  C2  BMIMB  78      31.747  25.369  21.931  1.00  0.00      B    C
ATOM   3131  H2  BMIMB  78      32.320  26.023  22.551  1.00  0.00      B    H
ATOM   3132  C21 BMIMB  78      31.668  25.139  20.588  1.00  0.00      B    C
ATOM   3133  H21 BMIMB  78      32.316  25.367  19.771  1.00  0.00      B    H
ATOM   3134  C3  BMIMB  78      30.513  24.622  24.002  1.00  0.00      B    C
ATOM   3135  H3  BMIMB  78      30.755  25.493  24.593  1.00  0.00      B    H
ATOM   3136  H31 BMIMB  78      29.472  24.342  24.076  1.00  0.00      B    H
ATOM   3137  H32 BMIMB  78      31.115  23.773  24.289  1.00  0.00      B    H
ATOM   3138  C4  BMIMB  78      30.046  23.830  19.083  1.00  0.00      B    C
ATOM   3139  H4  BMIMB  78      30.005  24.515  18.249  1.00  0.00      B    H
ATOM   3140  H41 BMIMB  78      29.072  23.386  19.227  1.00  0.00      B    H
ATOM   3141  C5  BMIMB  78      31.012  22.692  18.719  1.00  0.00      B    C
ATOM   3142  H5  BMIMB  78      30.437  22.129  17.988  1.00  0.00      B    H
ATOM   3143  H51 BMIMB  78      31.996  23.049  18.426  1.00  0.00      B    H
ATOM   3144  C51 BMIMB  78      31.187  21.707  19.903  1.00  0.00      B    C
ATOM   3145  H52 BMIMB  78      31.824  22.273  20.578  1.00  0.00      B    H
ATOM   3146  H53 BMIMB  78      30.211  21.447  20.305  1.00  0.00      B    H
ATOM   3147  C6  BMIMB  78      31.913  20.445  19.418  1.00  0.00      B    C
ATOM   3148  H6  BMIMB  78      32.311  19.633  20.016  1.00  0.00      B    H
ATOM   3149  H61 BMIMB  78      31.357  19.932  18.642  1.00  0.00      B    H
ATOM   3150  H62 BMIMB  78      32.798  20.834  18.928  1.00  0.00      B    H
ATOM   3151  N1  BMIMB  79      30.935  14.859  23.743  1.00  0.00      B    N
ATOM   3152  N11 BMIMB  79      30.846  12.692  23.844  1.00  0.00      B    N
ATOM   3153  C1  BMIMB  79      31.314  13.703  23.209  1.00  0.00      B    C
ATOM   3154  H1  BMIMB  79      32.003  13.592  22.400  1.00  0.00      B    H
ATOM   3155  C2  BMIMB  79      30.253  14.540  24.861  1.00  0.00      B    C
ATOM   3156  H2  BMIMB  79      29.978  15.352  25.498  1.00  0.00      B    H
ATOM   3157  C21 BMIMB  79      30.184  13.207  24.919  1.00  0.00      B    C
ATOM   3158  H21 BMIMB  79      29.856  12.558  25.701  1.00  0.00      B    H
ATOM   3159  C3  BMIMB  79      31.024  16.152  23.134  1.00  0.00      B    C
ATOM   3160  H3  BMIMB  79      31.404  16.995  23.692  1.00  0.00      B    H
ATOM   3161  H31 BMIMB  79      31.701  15.982  22.310  1.00  0.00      B    H
ATOM   3162  H32 BMIMB  79      30.103  16.387  22.623  1.00  0.00      B    H
ATOM   3163  C4  BMIMB  79      31.380  11.319  23.627  1.00  0.00      B    C
ATOM   3164  H4  BMIMB  79      32.019  11.318  22.756  1.00  0.00      B    H
ATOM   3165  H41 BMIMB  79      30.519  10.707  23.401  1.00  0.00      B    H
ATOM   3166  C5  BMIMB  79      32.163  10.669  24.768  1.00  0.00      B    C
ATOM   3167  H5  BMIMB  79      33.116  11.188  24.827  1.00  0.00      B    H
ATOM   3168  H51 BMIMB  79      31.636  10.713  25.717  1.00  0.00      B    H
ATOM   3169  C51 BMIMB  79      32.450   9.220  24.385  1.00  0.00      B    C
ATOM   3170  H52 BMIMB  79      31.547   8.686  24.670  1.00  0.00      B    H
ATOM   3171  H53 BMIMB  79      32.718   9.102  23.338  1.00  0.00      B    H
ATOM   3172  C6  BMIMB  79      33.509   8.498  25.320  1.00  0.00      B    C
ATOM   3173  H6  BMIMB  79      33.588   7.572  24.761  1.00  0.00      B    H
ATOM   3174  H61 BMIMB  79      34.464   8.964  25.106  1.00  0.00      B    H
ATOM   3175  H62 BMIMB  79      33.223   8.385  26.360  1.00  0.00      B    H
ATOM   3176  N1  BMIMB  80      24.483  26.820  25.249  1.00  0.00      B    N
ATOM   3177  N11 BMIMB  80      24.761  26.609  27.364  1.00  0.00      B    N
ATOM   3178  C1  BMIMB  80      23.905  26.512  26.394  1.00  0.00      B    C
ATOM   3179  H1  BMIMB  80      22.851  26.342  26.446  1.00  0.00      B    H
ATOM   3180  C2  BMIMB  80      25.860  26.940  25.527  1.00  0.00      B    C
ATOM   3181  H2  BMIMB  80      26.566  27.144  24.752  1.00  0.00      B    H
ATOM   3182  C21 BMIMB  80      25.992  26.861  26.837  1.00  0.00      B    C
ATOM   3183  H21 BMIMB  80      26.869  27.064  27.411  1.00  0.00      B    H
ATOM   3184  C3  BMIMB  80      23.823  26.886  23.973  1.00  0.00      B    C
ATOM   3185  H3  BMIMB  80      24.503  27.315  23.251  1.00  0.00      B    H
ATOM   3186  H31 BMIMB  80      23.273  25.981  23.764  1.00  0.00      B    H
ATOM   3187  H32 BMIMB  80      23.057  27.640  24.071  1.00  0.00      B    H
ATOM   3188  C4  BMIMB  80      24.381  26.316  28.753  1.00  0.00      B    C
ATOM   3189  H4  BMIMB  80      23.704  27.068  29.132  1.00  0.00      B    H
ATOM   3190  H41 BMIMB  80      25.299  26.456  29.305  1.00  0.00      B    H
ATOM   3191  C5  BMIMB  80      23.920  24.919  28.881  1.00  0.00      B    C
ATOM   3192  H5  BMIMB  80      22.920  24.817  28.468  1.00  0.00      B    H
ATOM   3193  H51 BMIMB  80      24.631  24.283  28.360  1.00  0.00      B    H
ATOM   3194  C51 BMIMB  80      23.714  24.435  30.284  1.00  0.00      B    C
ATOM   3195  H52 BMIMB  80      24.662  24.517  30.810  1.00  0.00      B    H
ATOM   3196  H53 BMIMB  80      22.971  24.975  30.865  1.00  0.00      B    H
ATOM   3197  C6  BMIMB  80      23.373  22.926  30.236  1.00  0.00      B    C
ATOM   3198  H6  BMIMB  80      24.232  22.475  29.753  1.00  0.00      B    H
ATOM   3199  H61 BMIMB  80      23.122  22.571  31.229  1.00  0.00      B    H
ATOM   3200  H62 BMIMB  80      22.539  22.738  29.570  1.00  0.00      B    H
ATOM   3201  N1  BMIMB  81       1.378  34.783   8.405  1.00  0.00      B    N
ATOM   3202  N11 BMIMB  81       2.886  36.029   7.382  1.00  0.00      B    N
ATOM   3203  C1  BMIMB  81       2.494  35.506   8.503  1.00  0.00      B    C
ATOM   3204  H1  BMIMB  81       2.982  35.747   9.423  1.00  0.00      B    H
ATOM   3205  C2  BMIMB  81       1.130  34.745   7.000  1.00  0.00      B    C
ATOM   3206  H2  BMIMB  81       0.296  34.125   6.757  1.00  0.00      B    H
ATOM   3207  C21 BMIMB  81       1.965  35.623   6.411  1.00  0.00      B    C
ATOM   3208  H21 BMIMB  81       1.955  35.912   5.383  1.00  0.00      B    H
ATOM   3209  C3  BMIMB  81       0.596  34.049   9.480  1.00  0.00      B    C
ATOM   3210  H3  BMIMB  81       0.618  32.980   9.326  1.00  0.00      B    H
ATOM   3211  H31 BMIMB  81       1.137  34.255  10.392  1.00  0.00      B    H
ATOM   3212  H32 BMIMB  81      -0.411  34.437   9.442  1.00  0.00      B    H
ATOM   3213  C4  BMIMB  81       4.032  36.941   7.251  1.00  0.00      B    C
ATOM   3214  H4  BMIMB  81       4.516  36.665   6.326  1.00  0.00      B    H
ATOM   3215  H41 BMIMB  81       4.703  36.711   8.065  1.00  0.00      B    H
ATOM   3216  C5  BMIMB  81       3.559  38.412   7.497  1.00  0.00      B    C
ATOM   3217  H5  BMIMB  81       3.228  38.291   8.525  1.00  0.00      B    H
ATOM   3218  H51 BMIMB  81       4.416  39.077   7.428  1.00  0.00      B    H
ATOM   3219  C51 BMIMB  81       2.331  38.893   6.674  1.00  0.00      B    C
ATOM   3220  H52 BMIMB  81       2.687  38.790   5.652  1.00  0.00      B    H
ATOM   3221  H53 BMIMB  81       1.455  38.320   6.968  1.00  0.00      B    H
ATOM   3222  C6  BMIMB  81       2.082  40.392   6.739  1.00  0.00      B    C
ATOM   3223  H6  BMIMB  81       1.715  40.599   7.738  1.00  0.00      B    H
ATOM   3224  H61 BMIMB  81       2.942  41.050   6.795  1.00  0.00      B    H
ATOM   3225  H62 BMIMB  81       1.282  40.688   6.071  1.00  0.00      B    H
ATOM   3226  N1  BMIMB  82      21.183  30.566  13.034  1.00  0.00      B    N
ATOM   3227  N11 BMIMB  82      19.469  31.537  12.413  1.00  0.00      B    N
ATOM   3228  C1  BMIMB  82      20.708  31.397  12.189  1.00  0.00      B    C
ATOM   3229  H1  BMIMB  82      21.151  31.894  11.353  1.00  0.00      B    H
ATOM   3230  C2  BMIMB  82      20.132  30.150  13.853  1.00  0.00      B    C
ATOM   3231  H2  BMIMB  82      20.274  29.407  14.607  1.00  0.00      B    H
ATOM   3232  C21 BMIMB  82      19.009  30.743  13.400  1.00  0.00      B    C
ATOM   3233  H21 BMIMB  82      17.948  30.679  13.499  1.00  0.00      B    H
ATOM   3234  C3  BMIMB  82      22.475  30.048  13.003  1.00  0.00      B    C
ATOM   3235  H3  BMIMB  82      22.963  30.399  13.900  1.00  0.00      B    H
ATOM   3236  H31 BMIMB  82      22.444  28.969  13.040  1.00  0.00      B    H
ATOM   3237  H32 BMIMB  82      22.880  30.461  12.091  1.00  0.00      B    H
ATOM   3238  C4  BMIMB  82      18.516  32.205  11.560  1.00  0.00      B    C
ATOM   3239  H4  BMIMB  82      17.697  31.553  11.294  1.00  0.00      B    H
ATOM   3240  H41 BMIMB  82      19.045  32.465  10.655  1.00  0.00      B    H
ATOM   3241  C5  BMIMB  82      18.012  33.570  12.180  1.00  0.00      B    C
ATOM   3242  H5  BMIMB  82      17.547  33.972  11.282  1.00  0.00      B    H
ATOM   3243  H51 BMIMB  82      17.312  33.316  12.972  1.00  0.00      B    H
ATOM   3244  C51 BMIMB  82      19.033  34.433  12.907  1.00  0.00      B    C
ATOM   3245  H52 BMIMB  82      19.457  33.815  13.695  1.00  0.00      B    H
ATOM   3246  H53 BMIMB  82      19.755  34.785  12.175  1.00  0.00      B    H
ATOM   3247  C6  BMIMB  82      18.267  35.643  13.441  1.00  0.00      B    C
ATOM   3248  H6  BMIMB  82      18.824  36.064  14.270  1.00  0.00      B    H
ATOM   3249  H61 BMIMB  82      18.295  36.422  12.688  1.00  0.00      B    H
ATOM   3250  H62 BMIMB  82      17.215  35.510  13.668  1.00  0.00      B    H
ATOM   3251  N1  BMIMB  83      29.790  18.206   4.526  1.00  0.00      B    N
ATOM   3252  N11 BMIMB  83      29.845  20.121   5.509  1.00  0.00      B    N
ATOM   3253  C1  BMIMB  83      29.086  19.062   5.246  1.00  0.00      B    C
ATOM   3254  H1  BMIMB  83      28.022  18.986   5.311  1.00  0.00      B    H
ATOM   3255  C2  BMIMB  83      31.003  18.725   4.273  1.00  0.00      B    C
ATOM   3256  H2  BMIMB  83      31.780  18.286   3.687  1.00  0.00      B    H
ATOM   3257  C21 BMIMB  83      31.120  19.943   4.941  1.00  0.00      B    C
ATOM   3258  H21 BMIMB  83      31.870  20.694   5.059  1.00  0.00      B    H
ATOM   3259  C3  BMIMB  83      29.256  16.920   4.050  1.00  0.00      B    C
ATOM   3260  H3  BMIMB  83      28.221  17.084   3.785  1.00  0.00      B    H
ATOM   3261  H31 BMIMB  83      29.782  16.579   3.170  1.00  0.00      B    H
ATOM   3262  H32 BMIMB  83      29.390  16.248   4.885  1.00  0.00      B    H
ATOM   3263  C4  BMIMB  83      29.375  21.369   6.111  1.00  0.00      B    C
ATOM   3264  H4  BMIMB  83      28.331  21.550   5.902  1.00  0.00      B    H
ATOM   3265  H41 BMIMB  83      29.890  22.165   5.594  1.00  0.00      B    H
ATOM   3266  C5  BMIMB  83      29.534  21.351   7.591  1.00  0.00      B    C
ATOM   3267  H5  BMIMB  83      29.161  22.298   7.972  1.00  0.00      B    H
ATOM   3268  H51 BMIMB  83      28.841  20.661   8.067  1.00  0.00      B    H
ATOM   3269  C51 BMIMB  83      31.008  21.142   8.061  1.00  0.00      B    C
ATOM   3270  H52 BMIMB  83      31.075  20.860   9.109  1.00  0.00      B    H
ATOM   3271  H53 BMIMB  83      31.454  20.304   7.532  1.00  0.00      B    H
ATOM   3272  C6  BMIMB  83      31.860  22.404   7.856  1.00  0.00      B    C
ATOM   3273  H6  BMIMB  83      31.508  23.213   8.486  1.00  0.00      B    H
ATOM   3274  H61 BMIMB  83      32.858  22.192   8.224  1.00  0.00      B    H
ATOM   3275  H62 BMIMB  83      31.771  22.771   6.840  1.00  0.00      B    H
ATOM   3276  N1  BMIMB  84      19.337  24.340  22.772  1.00  0.00      B    N
ATOM   3277  N11 BMIMB  84      19.267  26.510  22.244  1.00  0.00      B    N
ATOM   3278  C1  BMIMB  84      18.879  25.268  21.916  1.00  0.00      B    C
ATOM   3279  H1  BMIMB  84      18.389  25.029  20.996  1.00  0.00      B    H
ATOM   3280  C2  BMIMB  84      19.931  25.082  23.807  1.00  0.00      B    C
ATOM   3281  H2  BMIMB  84      20.259  24.648  24.726  1.00  0.00      B    H
ATOM   3282  C21 BMIMB  84      19.924  26.315  23.485  1.00  0.00      B    C
ATOM   3283  H21 BMIMB  84      20.221  27.176  24.043  1.00  0.00      B    H
ATOM   3284  C3  BMIMB  84      19.153  22.879  22.742  1.00  0.00      B    C
ATOM   3285  H3  BMIMB  84      19.964  22.441  22.177  1.00  0.00      B    H
ATOM   3286  H31 BMIMB  84      19.236  22.550  23.767  1.00  0.00      B    H
ATOM   3287  H32 BMIMB  84      18.186  22.558  22.384  1.00  0.00      B    H
ATOM   3288  C4  BMIMB  84      18.897  27.822  21.656  1.00  0.00      B    C
ATOM   3289  H4  BMIMB  84      18.250  28.358  22.334  1.00  0.00      B    H
ATOM   3290  H41 BMIMB  84      18.340  27.655  20.745  1.00  0.00      B    H
ATOM   3291  C5  BMIMB  84      20.183  28.538  21.225  1.00  0.00      B    C
ATOM   3292  H5  BMIMB  84      19.843  29.309  20.538  1.00  0.00      B    H
ATOM   3293  H51 BMIMB  84      20.620  28.875  22.161  1.00  0.00      B    H
ATOM   3294  C51 BMIMB  84      21.249  27.650  20.519  1.00  0.00      B    C
ATOM   3295  H52 BMIMB  84      21.506  26.846  21.204  1.00  0.00      B    H
ATOM   3296  H53 BMIMB  84      20.798  27.036  19.744  1.00  0.00      B    H
ATOM   3297  C6  BMIMB  84      22.495  28.453  20.068  1.00  0.00      B    C
ATOM   3298  H6  BMIMB  84      23.204  27.763  19.626  1.00  0.00      B    H
ATOM   3299  H61 BMIMB  84      22.229  29.226  19.356  1.00  0.00      B    H
ATOM   3300  H62 BMIMB  84      23.056  28.887  20.888  1.00  0.00      B    H
ATOM   3301  N1  BMIMB  85       1.995  40.666  19.607  1.00  0.00      B    N
ATOM   3302  N11 BMIMB  85       3.632  39.284  19.905  1.00  0.00      B    N
ATOM   3303  C1  BMIMB  85       3.230  40.519  19.954  1.00  0.00      B    C
ATOM   3304  H1  BMIMB  85       3.881  41.267  20.354  1.00  0.00      B    H
ATOM   3305  C2  BMIMB  85       1.577  39.413  19.208  1.00  0.00      B    C
ATOM   3306  H2  BMIMB  85       0.635  39.295  18.720  1.00  0.00      B    H
ATOM   3307  C21 BMIMB  85       2.559  38.592  19.536  1.00  0.00      B    C
ATOM   3308  H21 BMIMB  85       2.573  37.532  19.407  1.00  0.00      B    H
ATOM   3309  C3  BMIMB  85       1.292  41.912  19.385  1.00  0.00      B    C
ATOM   3310  H3  BMIMB  85       1.482  42.527  20.252  1.00  0.00      B    H
ATOM   3311  H31 BMIMB  85       1.729  42.402  18.528  1.00  0.00      B    H
ATOM   3312  H32 BMIMB  85       0.245  41.667  19.288  1.00  0.00      B    H
ATOM   3313  C4  BMIMB  85       4.900  38.767  20.309  1.00  0.00      B    C
ATOM   3314  H4  BMIMB  85       4.717  37.893  20.917  1.00  0.00      B    H
ATOM   3315  H41 BMIMB  85       5.449  39.564  20.787  1.00  0.00      B    H
ATOM   3316  C5  BMIMB  85       5.862  38.501  19.164  1.00  0.00      B    C
ATOM   3317  H5  BMIMB  85       5.842  39.375  18.518  1.00  0.00      B    H
ATOM   3318  H51 BMIMB  85       6.844  38.394  19.618  1.00  0.00      B    H
ATOM   3319  C51 BMIMB  85       5.562  37.210  18.455  1.00  0.00      B    C
ATOM   3320  H52 BMIMB  85       5.569  36.346  19.114  1.00  0.00      B    H
ATOM   3321  H53 BMIMB  85       4.559  37.353  18.061  1.00  0.00      B    H
ATOM   3322  C6  BMIMB  85       6.527  36.980  17.294  1.00  0.00      B    C
ATOM   3323  H6  BMIMB  85       6.908  37.886  16.836  1.00  0.00      B    H
ATOM   3324  H61 BMIMB  85       7.452  36.561  17.673  1.00  0.00      B    H
ATOM   3325  H62 BMIMB  85       6.114  36.325  16.535  1.00  0.00      B    H
ATOM   3326  N1  BMIMB  86      25.107  43.514  10.869  1.00  0.00      B    N
ATOM   3327  N11 BMIMB  86      23.269  42.800  11.758  1.00  0.00      B    N
ATOM   3328  C1  BMIMB  86      23.798  43.679  10.906  1.00  0.00      B    C
ATOM   3329  H1  BMIMB  86      23.317  44.517  10.447  1.00  0.00      B    H
ATOM   3330  C2  BMIMB  86      25.328  42.270  11.417  1.00  0.00      B    C
ATOM   3331  H2  BMIMB  86      26.292  41.811  11.401  1.00  0.00      B    H
ATOM   3332  C21 BMIMB  86      24.246  41.881  12.047  1.00  0.00      B    C
ATOM   3333  H21 BMIMB  86      23.991  41.096  12.724  1.00  0.00      B    H
ATOM   3334  C3  BMIMB  86      26.121  44.443  10.300  1.00  0.00      B    C
ATOM   3335  H3  BMIMB  86      25.979  45.431  10.713  1.00  0.00      B    H
ATOM   3336  H31 BMIMB  86      27.110  44.210  10.667  1.00  0.00      B    H
ATOM   3337  H32 BMIMB  86      26.056  44.687   9.250  1.00  0.00      B    H
ATOM   3338  C4  BMIMB  86      21.882  42.626  12.087  1.00  0.00      B    C
ATOM   3339  H4  BMIMB  86      21.258  43.451  11.777  1.00  0.00      B    H
ATOM   3340  H41 BMIMB  86      21.610  42.588  13.132  1.00  0.00      B    H
ATOM   3341  C5  BMIMB  86      21.294  41.417  11.389  1.00  0.00      B    C
ATOM   3342  H5  BMIMB  86      21.247  41.583  10.316  1.00  0.00      B    H
ATOM   3343  H51 BMIMB  86      21.821  40.471  11.477  1.00  0.00      B    H
ATOM   3344  C51 BMIMB  86      19.851  41.308  11.757  1.00  0.00      B    C
ATOM   3345  H52 BMIMB  86      19.619  41.691  12.747  1.00  0.00      B    H
ATOM   3346  H53 BMIMB  86      19.263  41.758  10.961  1.00  0.00      B    H
ATOM   3347  C6  BMIMB  86      19.373  39.897  11.634  1.00  0.00      B    C
ATOM   3348  H6  BMIMB  86      19.882  39.123  12.196  1.00  0.00      B    H
ATOM   3349  H61 BMIMB  86      18.318  39.846  11.880  1.00  0.00      B    H
ATOM   3350  H62 BMIMB  86      19.509  39.641  10.589  1.00  0.00      B    H
ATOM   3351  N1  BMIMB  87      25.199  28.991  42.595  1.00  0.00      B    N
ATOM   3352  N11 BMIMB  87      25.275  27.757  40.786  1.00  0.00      B    N
ATOM   3353  C1  BMIMB  87      24.558  28.618  41.497  1.00  0.00      B    C
ATOM   3354  H1  BMIMB  87      23.656  29.122  41.223  1.00  0.00      B    H
ATOM   3355  C2  BMIMB  87      26.243  28.121  42.723  1.00  0.00      B    C
ATOM   3356  H2  BMIMB  87      26.847  28.120  43.604  1.00  0.00      B    H
ATOM   3357  C21 BMIMB  87      26.285  27.313  41.654  1.00  0.00      B    C
ATOM   3358  H21 BMIMB  87      26.997  26.551  41.425  1.00  0.00      B    H
ATOM   3359  C3  BMIMB  87      24.763  29.990  43.554  1.00  0.00      B    C
ATOM   3360  H3  BMIMB  87      24.127  30.688  43.031  1.00  0.00      B    H
ATOM   3361  H31 BMIMB  87      24.206  29.555  44.370  1.00  0.00      B    H
ATOM   3362  H32 BMIMB  87      25.658  30.441  43.957  1.00  0.00      B    H
ATOM   3363  C4  BMIMB  87      24.942  27.114  39.484  1.00  0.00      B    C
ATOM   3364  H4  BMIMB  87      25.884  26.708  39.146  1.00  0.00      B    H
ATOM   3365  H41 BMIMB  87      24.495  27.720  38.710  1.00  0.00      B    H
ATOM   3366  C5  BMIMB  87      24.007  25.890  39.540  1.00  0.00      B    C
ATOM   3367  H5  BMIMB  87      22.994  26.229  39.740  1.00  0.00      B    H
ATOM   3368  H51 BMIMB  87      24.049  25.345  38.601  1.00  0.00      B    H
ATOM   3369  C51 BMIMB  87      24.320  24.856  40.653  1.00  0.00      B    C
ATOM   3370  H52 BMIMB  87      25.393  24.682  40.644  1.00  0.00      B    H
ATOM   3371  H53 BMIMB  87      23.916  25.298  41.560  1.00  0.00      B    H
ATOM   3372  C6  BMIMB  87      23.606  23.477  40.540  1.00  0.00      B    C
ATOM   3373  H6  BMIMB  87      23.817  22.846  41.397  1.00  0.00      B    H
ATOM   3374  H61 BMIMB  87      22.532  23.618  40.528  1.00  0.00      B    H
ATOM   3375  H62 BMIMB  87      23.919  22.966  39.636  1.00  0.00      B    H
ATOM   3376  N1  BMIMB  88      26.673  15.957  23.731  1.00  0.00      B    N
ATOM   3377  N11 BMIMB  88      27.246  17.585  22.593  1.00  0.00      B    N
ATOM   3378  C1  BMIMB  88      26.663  16.449  22.533  1.00  0.00      B    C
ATOM   3379  H1  BMIMB  88      26.291  15.948  21.666  1.00  0.00      B    H
ATOM   3380  C2  BMIMB  88      27.021  16.989  24.644  1.00  0.00      B    C
ATOM   3381  H2  BMIMB  88      27.005  16.792  25.694  1.00  0.00      B    H
ATOM   3382  C21 BMIMB  88      27.474  17.942  23.899  1.00  0.00      B    C
ATOM   3383  H21 BMIMB  88      27.889  18.913  24.060  1.00  0.00      B    H
ATOM   3384  C3  BMIMB  88      26.473  14.618  24.095  1.00  0.00      B    C
ATOM   3385  H3  BMIMB  88      25.560  14.199  23.698  1.00  0.00      B    H
ATOM   3386  H31 BMIMB  88      27.327  14.104  23.680  1.00  0.00      B    H
ATOM   3387  H32 BMIMB  88      26.607  14.508  25.161  1.00  0.00      B    H
ATOM   3388  C4  BMIMB  88      27.920  18.326  21.454  1.00  0.00      B    C
ATOM   3389  H4  BMIMB  88      28.896  17.904  21.265  1.00  0.00      B    H
ATOM   3390  H41 BMIMB  88      28.024  19.344  21.798  1.00  0.00      B    H
ATOM   3391  C5  BMIMB  88      27.223  18.341  20.093  1.00  0.00      B    C
ATOM   3392  H5  BMIMB  88      26.919  17.340  19.799  1.00  0.00      B    H
ATOM   3393  H51 BMIMB  88      26.369  18.995  20.251  1.00  0.00      B    H
ATOM   3394  C51 BMIMB  88      28.220  18.857  18.984  1.00  0.00      B    C
ATOM   3395  H52 BMIMB  88      28.785  19.733  19.293  1.00  0.00      B    H
ATOM   3396  H53 BMIMB  88      28.970  18.072  18.930  1.00  0.00      B    H
ATOM   3397  C6  BMIMB  88      27.574  19.140  17.581  1.00  0.00      B    C
ATOM   3398  H6  BMIMB  88      26.876  18.397  17.212  1.00  0.00      B    H
ATOM   3399  H61 BMIMB  88      27.223  20.161  17.483  1.00  0.00      B    H
ATOM   3400  H62 BMIMB  88      28.304  19.062  16.783  1.00  0.00      B    H
ATOM   3401  N1  BMIMB  89      13.489  16.703  17.667  1.00  0.00      B    N
ATOM   3402  N11 BMIMB  89      14.767  18.306  18.544  1.00  0.00      B    N
ATOM   3403  C1  BMIMB  89      13.906  17.287  18.818  1.00  0.00      B    C
ATOM   3404  H1  BMIMB  89      13.703  16.901  19.794  1.00  0.00      B    H
ATOM   3405  C2  BMIMB  89      14.111  17.444  16.640  1.00  0.00      B    C
ATOM   3406  H2  BMIMB  89      13.992  17.249  15.597  1.00  0.00      B    H
ATOM   3407  C21 BMIMB  89      14.952  18.330  17.145  1.00  0.00      B    C
ATOM   3408  H21 BMIMB  89      15.489  19.064  16.585  1.00  0.00      B    H
ATOM   3409  C3  BMIMB  89      12.745  15.495  17.492  1.00  0.00      B    C
ATOM   3410  H3  BMIMB  89      13.203  14.821  18.201  1.00  0.00      B    H
ATOM   3411  H31 BMIMB  89      11.705  15.616  17.759  1.00  0.00      B    H
ATOM   3412  H32 BMIMB  89      12.859  15.241  16.449  1.00  0.00      B    H
ATOM   3413  C4  BMIMB  89      15.374  19.130  19.596  1.00  0.00      B    C
ATOM   3414  H4  BMIMB  89      16.434  19.191  19.398  1.00  0.00      B    H
ATOM   3415  H41 BMIMB  89      15.225  18.636  20.545  1.00  0.00      B    H
ATOM   3416  C5  BMIMB  89      14.778  20.523  19.648  1.00  0.00      B    C
ATOM   3417  H5  BMIMB  89      15.358  21.194  19.019  1.00  0.00      B    H
ATOM   3418  H51 BMIMB  89      13.738  20.428  19.347  1.00  0.00      B    H
ATOM   3419  C51 BMIMB  89      14.766  21.097  21.087  1.00  0.00      B    C
ATOM   3420  H52 BMIMB  89      14.473  20.340  21.810  1.00  0.00      B    H
ATOM   3421  H53 BMIMB  89      15.800  21.391  21.248  1.00  0.00      B    H
ATOM   3422  C6  BMIMB  89      13.905  22.396  21.096  1.00  0.00      B    C
ATOM   3423  H6  BMIMB  89      14.011  23.011  20.210  1.00  0.00      B    H
ATOM   3424  H61 BMIMB  89      12.848  22.158  21.130  1.00  0.00      B    H
ATOM   3425  H62 BMIMB  89      14.098  23.079  21.915  1.00  0.00      B    H
ATOM   3426  N1  BMIMB  90      12.851  24.627   4.169  1.00  0.00      B    N
ATOM   3427  N11 BMIMB  90      12.919  23.949   2.099  1.00  0.00      B    N
ATOM   3428  C1  BMIMB  90      12.485  23.698   3.316  1.00  0.00      B    C
ATOM   3429  H1  BMIMB  90      11.864  22.858   3.544  1.00  0.00      B    H
ATOM   3430  C2  BMIMB  90      13.675  25.480   3.457  1.00  0.00      B    C
ATOM   3431  H2  BMIMB  90      14.084  26.370   3.881  1.00  0.00      B    H
ATOM   3432  C21 BMIMB  90      13.596  25.107   2.214  1.00  0.00      B    C
ATOM   3433  H21 BMIMB  90      14.065  25.542   1.359  1.00  0.00      B    H
ATOM   3434  C3  BMIMB  90      12.526  24.845   5.578  1.00  0.00      B    C
ATOM   3435  H3  BMIMB  90      11.828  25.663   5.482  1.00  0.00      B    H
ATOM   3436  H31 BMIMB  90      12.178  23.975   6.115  1.00  0.00      B    H
ATOM   3437  H32 BMIMB  90      13.412  25.233   6.060  1.00  0.00      B    H
ATOM   3438  C4  BMIMB  90      12.745  23.077   0.891  1.00  0.00      B    C
ATOM   3439  H4  BMIMB  90      12.808  22.061   1.252  1.00  0.00      B    H
ATOM   3440  H41 BMIMB  90      13.639  23.061   0.286  1.00  0.00      B    H
ATOM   3441  C5  BMIMB  90      11.413  23.230   0.124  1.00  0.00      B    C
ATOM   3442  H5  BMIMB  90      11.567  22.792  -0.858  1.00  0.00      B    H
ATOM   3443  H51 BMIMB  90      10.592  22.788   0.683  1.00  0.00      B    H
ATOM   3444  C51 BMIMB  90      11.176  24.777  -0.042  1.00  0.00      B    C
ATOM   3445  H52 BMIMB  90      11.059  25.244   0.933  1.00  0.00      B    H
ATOM   3446  H53 BMIMB  90      12.077  25.109  -0.554  1.00  0.00      B    H
ATOM   3447  C6  BMIMB  90       9.916  25.069  -0.850  1.00  0.00      B    C
ATOM   3448  H6  BMIMB  90       9.055  24.590  -0.396  1.00  0.00      B    H
ATOM   3449  H61 BMIMB  90       9.685  26.127  -0.807  1.00  0.00      B    H
ATOM   3450  H62 BMIMB  90      10.016  24.767  -1.887  1.00  0.00      B    H
ATOM   3451  N1  BMIMB  91      40.767  39.588  11.529  1.00  0.00      B    N
ATOM   3452  N11 BMIMB  91      41.839  38.517  10.005  1.00  0.00      B    N
ATOM   3453  C1  BMIMB  91      40.670  38.657  10.582  1.00  0.00      B    C
ATOM   3454  H1  BMIMB  91      39.744  38.279  10.204  1.00  0.00      B    H
ATOM   3455  C2  BMIMB  91      42.038  39.830  11.718  1.00  0.00      B    C
ATOM   3456  H2  BMIMB  91      42.303  40.440  12.554  1.00  0.00      B    H
ATOM   3457  C21 BMIMB  91      42.746  39.169  10.846  1.00  0.00      B    C
ATOM   3458  H21 BMIMB  91      43.810  39.207  10.759  1.00  0.00      B    H
ATOM   3459  C3  BMIMB  91      39.685  40.105  12.351  1.00  0.00      B    C
ATOM   3460  H3  BMIMB  91      40.101  40.158  13.346  1.00  0.00      B    H
ATOM   3461  H31 BMIMB  91      39.413  41.051  11.907  1.00  0.00      B    H
ATOM   3462  H32 BMIMB  91      38.902  39.367  12.255  1.00  0.00      B    H
ATOM   3463  C4  BMIMB  91      42.093  37.808   8.693  1.00  0.00      B    C
ATOM   3464  H4  BMIMB  91      41.540  36.883   8.631  1.00  0.00      B    H
ATOM   3465  H41 BMIMB  91      43.130  37.550   8.849  1.00  0.00      B    H
ATOM   3466  C5  BMIMB  91      42.033  38.738   7.466  1.00  0.00      B    C
ATOM   3467  H5  BMIMB  91      42.510  38.171   6.670  1.00  0.00      B    H
ATOM   3468  H51 BMIMB  91      40.964  38.774   7.271  1.00  0.00      B    H
ATOM   3469  C51 BMIMB  91      42.740  40.089   7.590  1.00  0.00      B    C
ATOM   3470  H52 BMIMB  91      42.248  40.693   8.347  1.00  0.00      B    H
ATOM   3471  H53 BMIMB  91      43.692  39.949   8.096  1.00  0.00      B    H
ATOM   3472  C6  BMIMB  91      42.826  40.643   6.111  1.00  0.00      B    C
ATOM   3473  H6  BMIMB  91      43.355  40.018   5.401  1.00  0.00      B    H
ATOM   3474  H61 BMIMB  91      41.823  40.791   5.729  1.00  0.00      B    H
ATOM   3475  H62 BMIMB  91      43.307  41.605   6.245  1.00  0.00      B    H
ATOM   3476  N1  BMIMB  92       0.309   5.380   5.574  1.00  0.00      B    N
ATOM   3477  N11 BMIMB  92       1.334   6.036   7.313  1.00  0.00      B    N
ATOM   3478  C1  BMIMB  92       1.292   6.099   5.990  1.00  0.00      B    C
ATOM   3479  H1  BMIMB  92       1.997   6.590   5.355  1.00  0.00      B    H
ATOM   3480  C2  BMIMB  92      -0.236   4.752   6.657  1.00  0.00      B    C
ATOM   3481  H2  BMIMB  92      -1.081   4.117   6.504  1.00  0.00      B    H
ATOM   3482  C21 BMIMB  92       0.343   5.131   7.784  1.00  0.00      B    C
ATOM   3483  H21 BMIMB  92       0.043   4.932   8.789  1.00  0.00      B    H
ATOM   3484  C3  BMIMB  92      -0.061   5.270   4.159  1.00  0.00      B    C
ATOM   3485  H3  BMIMB  92      -0.868   5.948   3.922  1.00  0.00      B    H
ATOM   3486  H31 BMIMB  92       0.814   5.633   3.640  1.00  0.00      B    H
ATOM   3487  H32 BMIMB  92      -0.400   4.342   3.723  1.00  0.00      B    H
ATOM   3488  C4  BMIMB  92       2.106   6.961   8.167  1.00  0.00      B    C
ATOM   3489  H4  BMIMB  92       2.879   7.396   7.551  1.00  0.00      B    H
ATOM   3490  H41 BMIMB  92       2.623   6.495   8.993  1.00  0.00      B    H
ATOM   3491  C5  BMIMB  92       1.153   7.959   8.822  1.00  0.00      B    C
ATOM   3492  H5  BMIMB  92       0.812   7.652   9.807  1.00  0.00      B    H
ATOM   3493  H51 BMIMB  92       1.718   8.846   9.096  1.00  0.00      B    H
ATOM   3494  C51 BMIMB  92      -0.072   8.479   8.016  1.00  0.00      B    C
ATOM   3495  H52 BMIMB  92       0.271   8.689   7.007  1.00  0.00      B    H
ATOM   3496  H53 BMIMB  92      -0.870   7.763   7.835  1.00  0.00      B    H
ATOM   3497  C6  BMIMB  92      -0.531   9.809   8.578  1.00  0.00      B    C
ATOM   3498  H6  BMIMB  92       0.361  10.415   8.690  1.00  0.00      B    H
ATOM   3499  H61 BMIMB  92      -1.042  10.343   7.785  1.00  0.00      B    H
ATOM   3500  H62 BMIMB  92      -1.157   9.760   9.463  1.00  0.00      B    H
ATOM   3501  N1  BMIMB  93      27.950  12.820  35.452  1.00  0.00      B    N
ATOM   3502  N11 BMIMB  93      29.819  11.687  35.168  1.00  0.00      B    N
ATOM   3503  C1  BMIMB  93      29.260  12.871  35.284  1.00  0.00      B    C
ATOM   3504  H1  BMIMB  93      29.694  13.845  35.223  1.00  0.00      B    H
ATOM   3505  C2  BMIMB  93      27.673  11.476  35.602  1.00  0.00      B    C
ATOM   3506  H2  BMIMB  93      26.684  11.190  35.887  1.00  0.00      B    H
ATOM   3507  C21 BMIMB  93      28.761  10.818  35.263  1.00  0.00      B    C
ATOM   3508  H21 BMIMB  93      28.789   9.751  35.226  1.00  0.00      B    H
ATOM   3509  C3  BMIMB  93      26.999  13.958  35.596  1.00  0.00      B    C
ATOM   3510  H3  BMIMB  93      26.147  13.875  34.937  1.00  0.00      B    H
ATOM   3511  H31 BMIMB  93      26.668  13.814  36.613  1.00  0.00      B    H
ATOM   3512  H32 BMIMB  93      27.613  14.785  35.271  1.00  0.00      B    H
ATOM   3513  C4  BMIMB  93      31.163  11.386  34.879  1.00  0.00      B    C
ATOM   3514  H4  BMIMB  93      31.684  12.331  34.897  1.00  0.00      B    H
ATOM   3515  H41 BMIMB  93      31.270  10.838  33.954  1.00  0.00      B    H
ATOM   3516  C5  BMIMB  93      31.827  10.456  35.945  1.00  0.00      B    C
ATOM   3517  H5  BMIMB  93      31.450  10.750  36.921  1.00  0.00      B    H
ATOM   3518  H51 BMIMB  93      31.459   9.448  35.771  1.00  0.00      B    H
ATOM   3519  C51 BMIMB  93      33.318  10.462  35.900  1.00  0.00      B    C
ATOM   3520  H52 BMIMB  93      33.624   9.610  35.298  1.00  0.00      B    H
ATOM   3521  H53 BMIMB  93      33.564  11.385  35.381  1.00  0.00      B    H
ATOM   3522  C6  BMIMB  93      34.063  10.442  37.256  1.00  0.00      B    C
ATOM   3523  H6  BMIMB  93      33.874   9.513  37.781  1.00  0.00      B    H
ATOM   3524  H61 BMIMB  93      35.108  10.724  37.201  1.00  0.00      B    H
ATOM   3525  H62 BMIMB  93      33.639  11.268  37.815  1.00  0.00      B    H
ATOM   3526  N1  BMIMB  94      39.232  -0.235   8.561  1.00  0.00      B    N
ATOM   3527  N11 BMIMB  94      39.251   0.825   6.688  1.00  0.00      B    N
ATOM   3528  C1  BMIMB  94      38.938   0.886   7.943  1.00  0.00      B    C
ATOM   3529  H1  BMIMB  94      38.540   1.698   8.512  1.00  0.00      B    H
ATOM   3530  C2  BMIMB  94      39.688  -1.140   7.588  1.00  0.00      B    C
ATOM   3531  H2  BMIMB  94      39.774  -2.186   7.787  1.00  0.00      B    H
ATOM   3532  C21 BMIMB  94      39.833  -0.403   6.466  1.00  0.00      B    C
ATOM   3533  H21 BMIMB  94      40.175  -0.695   5.497  1.00  0.00      B    H
ATOM   3534  C3  BMIMB  94      38.940  -0.671   9.937  1.00  0.00      B    C
ATOM   3535  H3  BMIMB  94      37.885  -0.523  10.112  1.00  0.00      B    H
ATOM   3536  H31 BMIMB  94      39.002  -1.736  10.107  1.00  0.00      B    H
ATOM   3537  H32 BMIMB  94      39.537  -0.059  10.597  1.00  0.00      B    H
ATOM   3538  C4  BMIMB  94      38.947   1.828   5.661  1.00  0.00      B    C
ATOM   3539  H4  BMIMB  94      38.238   2.529   6.076  1.00  0.00      B    H
ATOM   3540  H41 BMIMB  94      38.556   1.293   4.809  1.00  0.00      B    H
ATOM   3541  C5  BMIMB  94      40.124   2.629   5.194  1.00  0.00      B    C
ATOM   3542  H5  BMIMB  94      40.604   2.979   6.105  1.00  0.00      B    H
ATOM   3543  H51 BMIMB  94      40.802   1.867   4.817  1.00  0.00      B    H
ATOM   3544  C51 BMIMB  94      40.024   3.739   4.164  1.00  0.00      B    C
ATOM   3545  H52 BMIMB  94      41.076   3.933   3.972  1.00  0.00      B    H
ATOM   3546  H53 BMIMB  94      39.590   3.382   3.234  1.00  0.00      B    H
ATOM   3547  C6  BMIMB  94      39.346   5.078   4.490  1.00  0.00      B    C
ATOM   3548  H6  BMIMB  94      38.413   5.000   5.035  1.00  0.00      B    H
ATOM   3549  H61 BMIMB  94      39.953   5.656   5.178  1.00  0.00      B    H
ATOM   3550  H62 BMIMB  94      39.091   5.652   3.606  1.00  0.00      B    H
ATOM   3551  N1  BMIMB  95      22.483  17.070   9.266  1.00  0.00      B    N
ATOM   3552  N11 BMIMB  95      22.670  15.161   8.285  1.00  0.00      B    N
ATOM   3553  C1  BMIMB  95      23.140  15.939   9.231  1.00  0.00      B    C
ATOM   3554  H1  BMIMB  95      24.091  15.834   9.708  1.00  0.00      B    H
ATOM   3555  C2  BMIMB  95      21.469  16.993   8.332  1.00  0.00      B    C
ATOM   3556  H2  BMIMB  95      20.891  17.880   8.193  1.00  0.00      B    H
ATOM   3557  C21 BMIMB  95      21.574  15.849   7.716  1.00  0.00      B    C
ATOM   3558  H21 BMIMB  95      20.974  15.507   6.901  1.00  0.00      B    H
ATOM   3559  C3  BMIMB  95      22.708  18.270  10.075  1.00  0.00      B    C
ATOM   3560  H3  BMIMB  95      22.445  19.060   9.386  1.00  0.00      B    H
ATOM   3561  H31 BMIMB  95      21.854  18.251  10.737  1.00  0.00      B    H
ATOM   3562  H32 BMIMB  95      23.639  18.404  10.605  1.00  0.00      B    H
ATOM   3563  C4  BMIMB  95      23.124  13.781   8.084  1.00  0.00      B    C
ATOM   3564  H4  BMIMB  95      22.258  13.261   7.703  1.00  0.00      B    H
ATOM   3565  H41 BMIMB  95      23.483  13.438   9.043  1.00  0.00      B    H
ATOM   3566  C5  BMIMB  95      24.267  13.712   7.015  1.00  0.00      B    C
ATOM   3567  H5  BMIMB  95      25.115  13.755   7.694  1.00  0.00      B    H
ATOM   3568  H51 BMIMB  95      24.253  12.769   6.475  1.00  0.00      B    H
ATOM   3569  C51 BMIMB  95      24.209  14.914   6.043  1.00  0.00      B    C
ATOM   3570  H52 BMIMB  95      23.214  15.121   5.658  1.00  0.00      B    H
ATOM   3571  H53 BMIMB  95      24.346  15.780   6.686  1.00  0.00      B    H
ATOM   3572  C6  BMIMB  95      25.281  14.860   4.979  1.00  0.00      B    C
ATOM   3573  H6  BMIMB  95      25.587  15.893   4.869  1.00  0.00      B    H
ATOM   3574  H61 BMIMB  95      26.243  14.410   5.195  1.00  0.00      B    H
ATOM   3575  H62 BMIMB  95      25.020  14.518   3.984  1.00  0.00      B    H
ATOM   3576  N1  BMIMB  96      41.854  13.773  32.235  1.00  0.00      B    N
ATOM   3577  N11 BMIMB  96      42.877  14.846  30.724  1.00  0.00      B    N
ATOM   3578  C1  BMIMB  96      41.715  14.433  31.084  1.00  0.00      B    C
ATOM   3579  H1  BMIMB  96      40.827  14.686  30.546  1.00  0.00      B    H
ATOM   3580  C2  BMIMB  96      43.186  13.613  32.581  1.00  0.00      B    C
ATOM   3581  H2  BMIMB  96      43.551  13.077  33.430  1.00  0.00      B    H
ATOM   3582  C21 BMIMB  96      43.830  14.250  31.613  1.00  0.00      B    C
ATOM   3583  H21 BMIMB  96      44.856  14.450  31.396  1.00  0.00      B    H
ATOM   3584  C3  BMIMB  96      40.743  13.218  33.002  1.00  0.00      B    C
ATOM   3585  H3  BMIMB  96      40.794  12.141  32.948  1.00  0.00      B    H
ATOM   3586  H31 BMIMB  96      40.762  13.480  34.049  1.00  0.00      B    H
ATOM   3587  H32 BMIMB  96      39.858  13.724  32.646  1.00  0.00      B    H
ATOM   3588  C4  BMIMB  96      43.214  15.442  29.445  1.00  0.00      B    C
ATOM   3589  H4  BMIMB  96      43.958  16.174  29.721  1.00  0.00      B    H
ATOM   3590  H41 BMIMB  96      42.278  15.845  29.087  1.00  0.00      B    H
ATOM   3591  C5  BMIMB  96      43.788  14.366  28.491  1.00  0.00      B    C
ATOM   3592  H5  BMIMB  96      44.206  14.790  27.582  1.00  0.00      B    H
ATOM   3593  H51 BMIMB  96      44.698  14.102  29.023  1.00  0.00      B    H
ATOM   3594  C51 BMIMB  96      42.796  13.196  28.251  1.00  0.00      B    C
ATOM   3595  H52 BMIMB  96      42.410  12.890  29.219  1.00  0.00      B    H
ATOM   3596  H53 BMIMB  96      41.934  13.664  27.782  1.00  0.00      B    H
ATOM   3597  C6  BMIMB  96      43.408  12.093  27.360  1.00  0.00      B    C
ATOM   3598  H6  BMIMB  96      42.577  11.506  26.986  1.00  0.00      B    H
ATOM   3599  H61 BMIMB  96      44.010  12.387  26.507  1.00  0.00      B    H
ATOM   3600  H62 BMIMB  96      44.003  11.463  28.011  1.00  0.00      B    H
ATOM   3601  N1  BMIMB  97       3.389  28.791  42.881  1.00  0.00      B    N
ATOM   3602  N11 BMIMB  97       5.283  28.443  43.868  1.00  0.00      B    N
ATOM   3603  C1  BMIMB  97       4.689  28.711  42.701  1.00  0.00      B    C
ATOM   3604  H1  BMIMB  97       5.210  28.589  41.775  1.00  0.00      B    H
ATOM   3605  C2  BMIMB  97       3.115  28.677  44.238  1.00  0.00      B    C
ATOM   3606  H2  BMIMB  97       2.121  28.769  44.618  1.00  0.00      B    H
ATOM   3607  C21 BMIMB  97       4.318  28.478  44.835  1.00  0.00      B    C
ATOM   3608  H21 BMIMB  97       4.539  28.407  45.877  1.00  0.00      B    H
ATOM   3609  C3  BMIMB  97       2.397  28.980  41.807  1.00  0.00      B    C
ATOM   3610  H3  BMIMB  97       1.628  29.640  42.181  1.00  0.00      B    H
ATOM   3611  H31 BMIMB  97       2.777  29.424  40.899  1.00  0.00      B    H
ATOM   3612  H32 BMIMB  97       2.081  27.971  41.590  1.00  0.00      B    H
ATOM   3613  C4  BMIMB  97       6.730  28.371  43.957  1.00  0.00      B    C
ATOM   3614  H4  BMIMB  97       7.072  28.085  42.973  1.00  0.00      B    H
ATOM   3615  H41 BMIMB  97       6.958  27.541  44.610  1.00  0.00      B    H
ATOM   3616  C5  BMIMB  97       7.441  29.691  44.449  1.00  0.00      B    C
ATOM   3617  H5  BMIMB  97       7.951  29.356  45.349  1.00  0.00      B    H
ATOM   3618  H51 BMIMB  97       8.107  29.948  43.629  1.00  0.00      B    H
ATOM   3619  C51 BMIMB  97       6.524  30.875  44.831  1.00  0.00      B    C
ATOM   3620  H52 BMIMB  97       5.813  30.991  44.018  1.00  0.00      B    H
ATOM   3621  H53 BMIMB  97       5.957  30.678  45.737  1.00  0.00      B    H
ATOM   3622  C6  BMIMB  97       7.223  32.201  45.204  1.00  0.00      B    C
ATOM   3623  H6  BMIMB  97       8.092  32.303  44.565  1.00  0.00      B    H
ATOM   3624  H61 BMIMB  97       6.478  32.988  45.195  1.00  0.00      B    H
ATOM   3625  H62 BMIMB  97       7.498  32.034  46.239  1.00  0.00      B    H
ATOM   3626  N1  BMIMB  98      22.001  25.283  16.561  1.00  0.00      B    N
ATOM   3627  N11 BMIMB  98      23.735  24.507  17.519  1.00  0.00      B    N
ATOM   3628  C1  BMIMB  98      22.757  25.315  17.640  1.00  0.00      B    C
ATOM   3629  H1  BMIMB  98      22.587  25.998  18.444  1.00  0.00      B    H
ATOM   3630  C2  BMIMB  98      22.469  24.300  15.808  1.00  0.00      B    C
ATOM   3631  H2  BMIMB  98      21.995  24.057  14.882  1.00  0.00      B    H
ATOM   3632  C21 BMIMB  98      23.623  23.903  16.258  1.00  0.00      B    C
ATOM   3633  H21 BMIMB  98      24.380  23.189  16.019  1.00  0.00      B    H
ATOM   3634  C3  BMIMB  98      20.625  25.883  16.447  1.00  0.00      B    C
ATOM   3635  H3  BMIMB  98      19.878  25.133  16.228  1.00  0.00      B    H
ATOM   3636  H31 BMIMB  98      20.467  26.341  17.412  1.00  0.00      B    H
ATOM   3637  H32 BMIMB  98      20.688  26.644  15.684  1.00  0.00      B    H
ATOM   3638  C4  BMIMB  98      24.851  24.443  18.450  1.00  0.00      B    C
ATOM   3639  H4  BMIMB  98      24.816  25.397  18.954  1.00  0.00      B    H
ATOM   3640  H41 BMIMB  98      25.698  24.352  17.787  1.00  0.00      B    H
ATOM   3641  C5  BMIMB  98      24.909  23.295  19.425  1.00  0.00      B    C
ATOM   3642  H5  BMIMB  98      25.319  22.433  18.904  1.00  0.00      B    H
ATOM   3643  H51 BMIMB  98      25.537  23.349  20.310  1.00  0.00      B    H
ATOM   3644  C51 BMIMB  98      23.553  22.818  19.975  1.00  0.00      B    C
ATOM   3645  H52 BMIMB  98      22.796  22.631  19.218  1.00  0.00      B    H
ATOM   3646  H53 BMIMB  98      23.712  21.953  20.614  1.00  0.00      B    H
ATOM   3647  C6  BMIMB  98      23.102  23.857  21.115  1.00  0.00      B    C
ATOM   3648  H6  BMIMB  98      22.134  23.522  21.469  1.00  0.00      B    H
ATOM   3649  H61 BMIMB  98      23.769  23.803  21.968  1.00  0.00      B    H
ATOM   3650  H62 BMIMB  98      22.824  24.881  20.896  1.00  0.00      B    H
ATOM   3651  N1  BMIMB  99      21.639  30.059  38.682  1.00  0.00      B    N
ATOM   3652  N11 BMIMB  99      21.408  31.642  40.073  1.00  0.00      B    N
ATOM   3653  C1  BMIMB  99      22.281  31.010  39.302  1.00  0.00      B    C
ATOM   3654  H1  BMIMB  99      23.300  31.300  39.162  1.00  0.00      B    H
ATOM   3655  C2  BMIMB  99      20.397  29.968  39.236  1.00  0.00      B    C
ATOM   3656  H2  BMIMB  99      19.681  29.235  38.935  1.00  0.00      B    H
ATOM   3657  C21 BMIMB  99      20.272  30.935  40.142  1.00  0.00      B    C
ATOM   3658  H21 BMIMB  99      19.431  31.221  40.736  1.00  0.00      B    H
ATOM   3659  C3  BMIMB  99      22.193  29.297  37.551  1.00  0.00      B    C
ATOM   3660  H3  BMIMB  99      22.551  28.349  37.926  1.00  0.00      B    H
ATOM   3661  H31 BMIMB  99      21.488  29.034  36.776  1.00  0.00      B    H
ATOM   3662  H32 BMIMB  99      23.037  29.793  37.095  1.00  0.00      B    H
ATOM   3663  C4  BMIMB  99      21.584  32.998  40.652  1.00  0.00      B    C
ATOM   3664  H4  BMIMB  99      20.668  33.550  40.506  1.00  0.00      B    H
ATOM   3665  H41 BMIMB  99      22.307  33.439  39.981  1.00  0.00      B    H
ATOM   3666  C5  BMIMB  99      21.866  32.945  42.193  1.00  0.00      B    C
ATOM   3667  H5  BMIMB  99      20.907  33.092  42.684  1.00  0.00      B    H
ATOM   3668  H51 BMIMB  99      22.230  31.968  42.499  1.00  0.00      B    H
ATOM   3669  C51 BMIMB  99      22.839  34.021  42.622  1.00  0.00      B    C
ATOM   3670  H52 BMIMB  99      23.751  33.874  42.049  1.00  0.00      B    H
ATOM   3671  H53 BMIMB  99      22.413  35.010  42.477  1.00  0.00      B    H
ATOM   3672  C6  BMIMB  99      23.189  34.098  44.026  1.00  0.00      B    C
ATOM   3673  H6  BMIMB  99      23.564  33.182  44.469  1.00  0.00      B    H
ATOM   3674  H61 BMIMB  99      23.897  34.847  44.363  1.00  0.00      B    H
ATOM   3675  H62 BMIMB  99      22.315  34.263  44.646  1.00  0.00      B    H
ATOM   3676  N1  BMIMB 100      27.345  35.716  18.442  1.00  0.00      B    N
ATOM   3677  N11 BMIMB 100      25.295  36.309  19.078  1.00  0.00      B    N
ATOM   3678  C1  BMIMB 100      26.468  35.891  19.473  1.00  0.00      B    C
ATOM   3679  H1  BMIMB 100      26.659  35.629  20.492  1.00  0.00      B    H
ATOM   3680  C2  BMIMB 100      26.567  35.886  17.336  1.00  0.00      B    C
ATOM   3681  H2  BMIMB 100      27.059  35.701  16.406  1.00  0.00      B    H
ATOM   3682  C21 BMIMB 100      25.283  36.178  17.737  1.00  0.00      B    C
ATOM   3683  H21 BMIMB 100      24.382  36.365  17.194  1.00  0.00      B    H
ATOM   3684  C3  BMIMB 100      28.764  35.336  18.539  1.00  0.00      B    C
ATOM   3685  H3  BMIMB 100      29.258  36.251  18.829  1.00  0.00      B    H
ATOM   3686  H31 BMIMB 100      28.867  34.471  19.178  1.00  0.00      B    H
ATOM   3687  H32 BMIMB 100      29.181  35.153  17.560  1.00  0.00      B    H
ATOM   3688  C4  BMIMB 100      24.245  36.942  19.907  1.00  0.00      B    C
ATOM   3689  H4  BMIMB 100      24.592  37.026  20.926  1.00  0.00      B    H
ATOM   3690  H41 BMIMB 100      23.365  36.328  19.789  1.00  0.00      B    H
ATOM   3691  C5  BMIMB 100      24.071  38.346  19.397  1.00  0.00      B    C
ATOM   3692  H5  BMIMB 100      24.887  38.967  19.756  1.00  0.00      B    H
ATOM   3693  H51 BMIMB 100      23.830  38.291  18.338  1.00  0.00      B    H
ATOM   3694  C51 BMIMB 100      22.792  38.964  20.111  1.00  0.00      B    C
ATOM   3695  H52 BMIMB 100      22.054  38.167  20.159  1.00  0.00      B    H
ATOM   3696  H53 BMIMB 100      22.956  39.252  21.147  1.00  0.00      B    H
ATOM   3697  C6  BMIMB 100      22.299  40.168  19.392  1.00  0.00      B    C
ATOM   3698  H6  BMIMB 100      21.347  40.497  19.793  1.00  0.00      B    H
ATOM   3699  H61 BMIMB 100      22.908  41.045  19.579  1.00  0.00      B    H
ATOM   3700  H62 BMIMB 100      22.102  39.994  18.341  1.00  0.00      B    H
ATOM   3701  N1  BMIMB 101      13.448  25.183  39.341  1.00  0.00      B    N
ATOM   3702  N11 BMIMB 101      14.153  25.415  37.364  1.00  0.00      B    N
ATOM   3703  C1  BMIMB 101      13.569  24.586  38.200  1.00  0.00      B    C
ATOM   3704  H1  BMIMB 101      13.276  23.594  37.929  1.00  0.00      B    H
ATOM   3705  C2  BMIMB 101      13.846  26.497  39.116  1.00  0.00      B    C
ATOM   3706  H2  BMIMB 101      13.684  27.227  39.879  1.00  0.00      B    H
ATOM   3707  C21 BMIMB 101      14.245  26.694  37.877  1.00  0.00      B    C
ATOM   3708  H21 BMIMB 101      14.671  27.547  37.397  1.00  0.00      B    H
ATOM   3709  C3  BMIMB 101      12.908  24.547  40.585  1.00  0.00      B    C
ATOM   3710  H3  BMIMB 101      13.558  24.826  41.402  1.00  0.00      B    H
ATOM   3711  H31 BMIMB 101      11.941  24.939  40.863  1.00  0.00      B    H
ATOM   3712  H32 BMIMB 101      12.779  23.475  40.588  1.00  0.00      B    H
ATOM   3713  C4  BMIMB 101      14.669  25.015  36.091  1.00  0.00      B    C
ATOM   3714  H4  BMIMB 101      14.853  23.954  36.016  1.00  0.00      B    H
ATOM   3715  H41 BMIMB 101      15.651  25.461  36.150  1.00  0.00      B    H
ATOM   3716  C5  BMIMB 101      13.701  25.382  34.904  1.00  0.00      B    C
ATOM   3717  H5  BMIMB 101      12.776  24.862  35.139  1.00  0.00      B    H
ATOM   3718  H51 BMIMB 101      13.578  26.461  34.959  1.00  0.00      B    H
ATOM   3719  C51 BMIMB 101      14.290  25.016  33.581  1.00  0.00      B    C
ATOM   3720  H52 BMIMB 101      15.227  25.565  33.629  1.00  0.00      B    H
ATOM   3721  H53 BMIMB 101      14.431  23.940  33.516  1.00  0.00      B    H
ATOM   3722  C6  BMIMB 101      13.367  25.509  32.481  1.00  0.00      B    C
ATOM   3723  H6  BMIMB 101      12.798  26.398  32.728  1.00  0.00      B    H
ATOM   3724  H61 BMIMB 101      13.903  25.715  31.562  1.00  0.00      B    H
ATOM   3725  H62 BMIMB 101      12.647  24.765  32.158  1.00  0.00      B    H
ATOM   3726  N1  BMIMB 102       2.951   0.527   5.845  1.00  0.00      B    N
ATOM   3727  N11 BMIMB 102       1.964   1.182   7.583  1.00  0.00      B    N
ATOM   3728  C1  BMIMB 102       1.969   1.276   6.255  1.00  0.00      B    C
ATOM   3729  H1  BMIMB 102       1.256   1.834   5.686  1.00  0.00      B    H
ATOM   3730  C2  BMIMB 102       3.757   0.199   6.940  1.00  0.00      B    C
ATOM   3731  H2  BMIMB 102       4.636  -0.408   6.928  1.00  0.00      B    H
ATOM   3732  C21 BMIMB 102       3.071   0.499   8.020  1.00  0.00      B    C
ATOM   3733  H21 BMIMB 102       3.124   0.355   9.077  1.00  0.00      B    H
ATOM   3734  C3  BMIMB 102       3.201   0.247   4.477  1.00  0.00      B    C
ATOM   3735  H3  BMIMB 102       4.254   0.331   4.253  1.00  0.00      B    H
ATOM   3736  H31 BMIMB 102       2.915  -0.765   4.230  1.00  0.00      B    H
ATOM   3737  H32 BMIMB 102       2.595   0.920   3.890  1.00  0.00      B    H
ATOM   3738  C4  BMIMB 102       0.985   1.872   8.497  1.00  0.00      B    C
ATOM   3739  H4  BMIMB 102       0.294   2.430   7.883  1.00  0.00      B    H
ATOM   3740  H41 BMIMB 102       1.546   2.524   9.151  1.00  0.00      B    H
ATOM   3741  C5  BMIMB 102       0.280   0.809   9.356  1.00  0.00      B    C
ATOM   3742  H5  BMIMB 102       1.102   0.181   9.689  1.00  0.00      B    H
ATOM   3743  H51 BMIMB 102      -0.158   1.356  10.187  1.00  0.00      B    H
ATOM   3744  C51 BMIMB 102      -0.723  -0.039   8.599  1.00  0.00      B    C
ATOM   3745  H52 BMIMB 102      -1.576   0.550   8.274  1.00  0.00      B    H
ATOM   3746  H53 BMIMB 102      -0.277  -0.482   7.712  1.00  0.00      B    H
ATOM   3747  C6  BMIMB 102      -1.288  -1.270   9.279  1.00  0.00      B    C
ATOM   3748  H6  BMIMB 102      -0.474  -1.984   9.319  1.00  0.00      B    H
ATOM   3749  H61 BMIMB 102      -1.593  -1.071  10.300  1.00  0.00      B    H
ATOM   3750  H62 BMIMB 102      -2.045  -1.634   8.594  1.00  0.00      B    H
ATOM   3751  N1  BMIMB 103       4.011  25.105   1.695  1.00  0.00      B    N
ATOM   3752  N11 BMIMB 103       2.155  24.984   2.785  1.00  0.00      B    N
ATOM   3753  C1  BMIMB 103       3.468  25.081   2.951  1.00  0.00      B    C
ATOM   3754  H1  BMIMB 103       4.035  25.045   3.856  1.00  0.00      B    H
ATOM   3755  C2  BMIMB 103       2.991  25.368   0.813  1.00  0.00      B    C
ATOM   3756  H2  BMIMB 103       3.071  25.461  -0.248  1.00  0.00      B    H
ATOM   3757  C21 BMIMB 103       1.895  25.278   1.488  1.00  0.00      B    C
ATOM   3758  H21 BMIMB 103       0.888  25.351   1.139  1.00  0.00      B    H
ATOM   3759  C3  BMIMB 103       5.471  25.015   1.351  1.00  0.00      B    C
ATOM   3760  H3  BMIMB 103       6.065  25.508   2.106  1.00  0.00      B    H
ATOM   3761  H31 BMIMB 103       5.860  24.040   1.096  1.00  0.00      B    H
ATOM   3762  H32 BMIMB 103       5.589  25.720   0.542  1.00  0.00      B    H
ATOM   3763  C4  BMIMB 103       1.186  24.534   3.807  1.00  0.00      B    C
ATOM   3764  H4  BMIMB 103       1.607  23.839   4.519  1.00  0.00      B    H
ATOM   3765  H41 BMIMB 103       0.470  24.030   3.175  1.00  0.00      B    H
ATOM   3766  C5  BMIMB 103       0.573  25.678   4.662  1.00  0.00      B    C
ATOM   3767  H5  BMIMB 103      -0.320  25.324   5.170  1.00  0.00      B    H
ATOM   3768  H51 BMIMB 103       1.287  25.952   5.434  1.00  0.00      B    H
ATOM   3769  C51 BMIMB 103       0.150  26.889   3.857  1.00  0.00      B    C
ATOM   3770  H52 BMIMB 103       1.032  27.461   3.579  1.00  0.00      B    H
ATOM   3771  H53 BMIMB 103      -0.439  26.559   3.005  1.00  0.00      B    H
ATOM   3772  C6  BMIMB 103      -0.738  27.909   4.537  1.00  0.00      B    C
ATOM   3773  H6  BMIMB 103      -0.794  28.784   3.899  1.00  0.00      B    H
ATOM   3774  H61 BMIMB 103      -1.734  27.583   4.814  1.00  0.00      B    H
ATOM   3775  H62 BMIMB 103      -0.242  28.163   5.467  1.00  0.00      B    H
ATOM   3776  N1  BMIMB 104      31.235  39.762  23.281  1.00  0.00      B    N
ATOM   3777  N11 BMIMB 104      29.764  39.031  24.540  1.00  0.00      B    N
ATOM   3778  C1  BMIMB 104      29.983  39.909  23.605  1.00  0.00      B    C
ATOM   3779  H1  BMIMB 104      29.283  40.616  23.215  1.00  0.00      B    H
ATOM   3780  C2  BMIMB 104      31.807  38.801  24.080  1.00  0.00      B    C
ATOM   3781  H2  BMIMB 104      32.835  38.523  24.004  1.00  0.00      B    H
ATOM   3782  C21 BMIMB 104      30.941  38.428  24.933  1.00  0.00      B    C
ATOM   3783  H21 BMIMB 104      30.955  37.733  25.744  1.00  0.00      B    H
ATOM   3784  C3  BMIMB 104      31.884  40.468  22.204  1.00  0.00      B    C
ATOM   3785  H3  BMIMB 104      32.010  39.866  21.317  1.00  0.00      B    H
ATOM   3786  H31 BMIMB 104      31.343  41.378  21.991  1.00  0.00      B    H
ATOM   3787  H32 BMIMB 104      32.872  40.848  22.420  1.00  0.00      B    H
ATOM   3788  C4  BMIMB 104      28.467  38.907  25.198  1.00  0.00      B    C
ATOM   3789  H4  BMIMB 104      28.386  37.885  25.538  1.00  0.00      B    H
ATOM   3790  H41 BMIMB 104      27.642  39.061  24.518  1.00  0.00      B    H
ATOM   3791  C5  BMIMB 104      28.294  39.860  26.293  1.00  0.00      B    C
ATOM   3792  H5  BMIMB 104      28.197  40.908  26.019  1.00  0.00      B    H
ATOM   3793  H51 BMIMB 104      27.324  39.715  26.762  1.00  0.00      B    H
ATOM   3794  C51 BMIMB 104      29.440  39.930  27.298  1.00  0.00      B    C
ATOM   3795  H52 BMIMB 104      29.551  39.027  27.892  1.00  0.00      B    H
ATOM   3796  H53 BMIMB 104      30.277  40.204  26.661  1.00  0.00      B    H
ATOM   3797  C6  BMIMB 104      29.296  41.039  28.336  1.00  0.00      B    C
ATOM   3798  H6  BMIMB 104      30.079  40.919  29.076  1.00  0.00      B    H
ATOM   3799  H61 BMIMB 104      29.434  42.034  27.929  1.00  0.00      B    H
ATOM   3800  H62 BMIMB 104      28.333  41.138  28.823  1.00  0.00      B    H
ATOM   3801  N1  BMIMB 105      29.953   9.549  40.439  1.00  0.00      B    N
ATOM   3802  N11 BMIMB 105      31.953  10.313  40.402  1.00  0.00      B    N
ATOM   3803  C1  BMIMB 105      31.192   9.316  40.846  1.00  0.00      B    C
ATOM   3804  H1  BMIMB 105      31.461   8.590  41.584  1.00  0.00      B    H
ATOM   3805  C2  BMIMB 105      29.962  10.617  39.605  1.00  0.00      B    C
ATOM   3806  H2  BMIMB 105      29.114  10.943  39.046  1.00  0.00      B    H
ATOM   3807  C21 BMIMB 105      31.220  11.152  39.672  1.00  0.00      B    C
ATOM   3808  H21 BMIMB 105      31.615  12.022  39.195  1.00  0.00      B    H
ATOM   3809  C3  BMIMB 105      28.862   8.608  40.459  1.00  0.00      B    C
ATOM   3810  H3  BMIMB 105      28.160   8.882  41.233  1.00  0.00      B    H
ATOM   3811  H31 BMIMB 105      28.501   8.510  39.446  1.00  0.00      B    H
ATOM   3812  H32 BMIMB 105      29.235   7.621  40.690  1.00  0.00      B    H
ATOM   3813  C4  BMIMB 105      33.331  10.503  40.776  1.00  0.00      B    C
ATOM   3814  H4  BMIMB 105      34.025  10.713  39.976  1.00  0.00      B    H
ATOM   3815  H41 BMIMB 105      33.660   9.502  41.017  1.00  0.00      B    H
ATOM   3816  C5  BMIMB 105      33.435  11.535  42.002  1.00  0.00      B    C
ATOM   3817  H5  BMIMB 105      33.195  12.448  41.463  1.00  0.00      B    H
ATOM   3818  H51 BMIMB 105      32.682  11.281  42.743  1.00  0.00      B    H
ATOM   3819  C51 BMIMB 105      34.756  11.660  42.752  1.00  0.00      B    C
ATOM   3820  H52 BMIMB 105      34.869  10.901  43.522  1.00  0.00      B    H
ATOM   3821  H53 BMIMB 105      35.515  11.611  41.975  1.00  0.00      B    H
ATOM   3822  C6  BMIMB 105      34.894  12.955  43.550  1.00  0.00      B    C
ATOM   3823  H6  BMIMB 105      34.618  13.846  42.997  1.00  0.00      B    H
ATOM   3824  H61 BMIMB 105      34.191  12.931  44.374  1.00  0.00      B    H
ATOM   3825  H62 BMIMB 105      35.909  13.024  43.926  1.00  0.00      B    H
ATOM   3826  N1  BMIMB 106       1.198  17.742  41.631  1.00  0.00      B    N
ATOM   3827  N11 BMIMB 106       2.266  17.249  43.397  1.00  0.00      B    N
ATOM   3828  C1  BMIMB 106       2.054  16.894  42.145  1.00  0.00      B    C
ATOM   3829  H1  BMIMB 106       2.604  16.146  41.615  1.00  0.00      B    H
ATOM   3830  C2  BMIMB 106       0.862  18.721  42.553  1.00  0.00      B    C
ATOM   3831  H2  BMIMB 106       0.249  19.545  42.260  1.00  0.00      B    H
ATOM   3832  C21 BMIMB 106       1.393  18.335  43.749  1.00  0.00      B    C
ATOM   3833  H21 BMIMB 106       1.278  18.778  44.714  1.00  0.00      B    H
ATOM   3834  C3  BMIMB 106       0.958  17.865  40.194  1.00  0.00      B    C
ATOM   3835  H3  BMIMB 106       1.399  18.765  39.790  1.00  0.00      B    H
ATOM   3836  H31 BMIMB 106       1.468  17.074  39.664  1.00  0.00      B    H
ATOM   3837  H32 BMIMB 106      -0.092  17.789  39.952  1.00  0.00      B    H
ATOM   3838  C4  BMIMB 106       3.201  16.583  44.363  1.00  0.00      B    C
ATOM   3839  H4  BMIMB 106       3.040  17.181  45.248  1.00  0.00      B    H
ATOM   3840  H41 BMIMB 106       4.243  16.666  44.089  1.00  0.00      B    H
ATOM   3841  C5  BMIMB 106       2.896  15.148  44.714  1.00  0.00      B    C
ATOM   3842  H5  BMIMB 106       3.193  14.568  43.844  1.00  0.00      B    H
ATOM   3843  H51 BMIMB 106       3.600  14.904  45.505  1.00  0.00      B    H
ATOM   3844  C51 BMIMB 106       1.503  14.831  45.238  1.00  0.00      B    C
ATOM   3845  H52 BMIMB 106       1.340  15.307  46.202  1.00  0.00      B    H
ATOM   3846  H53 BMIMB 106       0.825  15.264  44.507  1.00  0.00      B    H
ATOM   3847  C6  BMIMB 106       1.294  13.300  45.383  1.00  0.00      B    C
ATOM   3848  H6  BMIMB 106       0.596  13.199  46.207  1.00  0.00      B    H
ATOM   3849  H61 BMIMB 106       0.934  12.875  44.453  1.00  0.00      B    H
ATOM   3850  H62 BMIMB 106       2.203  12.769  45.640  1.00  0.00      B    H
ATOM   3851  N1  BMIMB 107      31.085  32.268  25.925  1.00  0.00      B    N
ATOM   3852  N11 BMIMB 107      29.612  32.486  27.450  1.00  0.00      B    N
ATOM   3853  C1  BMIMB 107      29.909  31.889  26.316  1.00  0.00      B    C
ATOM   3854  H1  BMIMB 107      29.381  31.068  25.880  1.00  0.00      B    H
ATOM   3855  C2  BMIMB 107      31.648  32.956  26.960  1.00  0.00      B    C
ATOM   3856  H2  BMIMB 107      32.660  33.275  26.839  1.00  0.00      B    H
ATOM   3857  C21 BMIMB 107      30.785  33.096  27.911  1.00  0.00      B    C
ATOM   3858  H21 BMIMB 107      30.851  33.584  28.859  1.00  0.00      B    H
ATOM   3859  C3  BMIMB 107      31.819  31.937  24.670  1.00  0.00      B    C
ATOM   3860  H3  BMIMB 107      31.290  31.377  23.913  1.00  0.00      B    H
ATOM   3861  H31 BMIMB 107      32.422  32.785  24.383  1.00  0.00      B    H
ATOM   3862  H32 BMIMB 107      32.580  31.203  24.891  1.00  0.00      B    H
ATOM   3863  C4  BMIMB 107      28.331  32.313  28.237  1.00  0.00      B    C
ATOM   3864  H4  BMIMB 107      28.607  31.918  29.204  1.00  0.00      B    H
ATOM   3865  H41 BMIMB 107      27.695  31.536  27.839  1.00  0.00      B    H
ATOM   3866  C5  BMIMB 107      27.557  33.626  28.300  1.00  0.00      B    C
ATOM   3867  H5  BMIMB 107      28.307  34.372  28.549  1.00  0.00      B    H
ATOM   3868  H51 BMIMB 107      27.064  33.656  27.331  1.00  0.00      B    H
ATOM   3869  C51 BMIMB 107      26.439  33.572  29.346  1.00  0.00      B    C
ATOM   3870  H52 BMIMB 107      25.725  32.835  28.989  1.00  0.00      B    H
ATOM   3871  H53 BMIMB 107      26.792  33.145  30.282  1.00  0.00      B    H
ATOM   3872  C6  BMIMB 107      25.588  34.873  29.446  1.00  0.00      B    C
ATOM   3873  H6  BMIMB 107      25.279  35.179  28.453  1.00  0.00      B    H
ATOM   3874  H61 BMIMB 107      24.682  34.798  30.037  1.00  0.00      B    H
ATOM   3875  H62 BMIMB 107      26.241  35.667  29.791  1.00  0.00      B    H
ATOM   3876  N1  BMIMB 108       2.080  32.180  32.490  1.00  0.00      B    N
ATOM   3877  N11 BMIMB 108       3.318  31.699  34.124  1.00  0.00      B    N
ATOM   3878  C1  BMIMB 108       2.109  31.521  33.658  1.00  0.00      B    C
ATOM   3879  H1  BMIMB 108       1.309  30.891  33.983  1.00  0.00      B    H
ATOM   3880  C2  BMIMB 108       3.220  32.913  32.324  1.00  0.00      B    C
ATOM   3881  H2  BMIMB 108       3.432  33.563  31.503  1.00  0.00      B    H
ATOM   3882  C21 BMIMB 108       4.064  32.551  33.307  1.00  0.00      B    C
ATOM   3883  H21 BMIMB 108       5.081  32.735  33.577  1.00  0.00      B    H
ATOM   3884  C3  BMIMB 108       1.127  32.036  31.394  1.00  0.00      B    C
ATOM   3885  H3  BMIMB 108       0.435  31.307  31.787  1.00  0.00      B    H
ATOM   3886  H31 BMIMB 108       0.740  32.926  30.920  1.00  0.00      B    H
ATOM   3887  H32 BMIMB 108       1.741  31.508  30.678  1.00  0.00      B    H
ATOM   3888  C4  BMIMB 108       3.725  31.035  35.365  1.00  0.00      B    C
ATOM   3889  H4  BMIMB 108       4.712  30.743  35.038  1.00  0.00      B    H
ATOM   3890  H41 BMIMB 108       3.130  30.161  35.587  1.00  0.00      B    H
ATOM   3891  C5  BMIMB 108       3.813  31.879  36.616  1.00  0.00      B    C
ATOM   3892  H5  BMIMB 108       4.646  31.445  37.162  1.00  0.00      B    H
ATOM   3893  H51 BMIMB 108       4.108  32.839  36.200  1.00  0.00      B    H
ATOM   3894  C51 BMIMB 108       2.616  32.097  37.506  1.00  0.00      B    C
ATOM   3895  H52 BMIMB 108       1.895  32.673  36.932  1.00  0.00      B    H
ATOM   3896  H53 BMIMB 108       2.188  31.138  37.785  1.00  0.00      B    H
ATOM   3897  C6  BMIMB 108       2.941  32.984  38.686  1.00  0.00      B    C
ATOM   3898  H6  BMIMB 108       3.840  32.592  39.148  1.00  0.00      B    H
ATOM   3899  H61 BMIMB 108       3.243  34.016  38.549  1.00  0.00      B    H
ATOM   3900  H62 BMIMB 108       2.109  33.002  39.379  1.00  0.00      B    H
ATOM   3901  N1  BMIMB 109      40.010   0.845  39.715  1.00  0.00      B    N
ATOM   3902  N11 BMIMB 109      39.448  -0.026  41.575  1.00  0.00      B    N
ATOM   3903  C1  BMIMB 109      40.340  -0.072  40.574  1.00  0.00      B    C
ATOM   3904  H1  BMIMB 109      41.100  -0.813  40.450  1.00  0.00      B    H
ATOM   3905  C2  BMIMB 109      38.911   1.533  40.137  1.00  0.00      B    C
ATOM   3906  H2  BMIMB 109      38.332   2.214  39.553  1.00  0.00      B    H
ATOM   3907  C21 BMIMB 109      38.595   1.042  41.328  1.00  0.00      B    C
ATOM   3908  H21 BMIMB 109      37.813   1.298  42.010  1.00  0.00      B    H
ATOM   3909  C3  BMIMB 109      40.650   1.039  38.440  1.00  0.00      B    C
ATOM   3910  H3  BMIMB 109      41.452   0.323  38.339  1.00  0.00      B    H
ATOM   3911  H31 BMIMB 109      39.959   0.909  37.620  1.00  0.00      B    H
ATOM   3912  H32 BMIMB 109      41.149   1.996  38.483  1.00  0.00      B    H
ATOM   3913  C4  BMIMB 109      39.468  -0.942  42.786  1.00  0.00      B    C
ATOM   3914  H4  BMIMB 109      39.998  -1.826  42.464  1.00  0.00      B    H
ATOM   3915  H41 BMIMB 109      38.442  -1.172  43.032  1.00  0.00      B    H
ATOM   3916  C5  BMIMB 109      40.137  -0.256  43.922  1.00  0.00      B    C
ATOM   3917  H5  BMIMB 109      40.685  -1.071  44.388  1.00  0.00      B    H
ATOM   3918  H51 BMIMB 109      40.813   0.568  43.712  1.00  0.00      B    H
ATOM   3919  C51 BMIMB 109      39.197   0.183  45.111  1.00  0.00      B    C
ATOM   3920  H52 BMIMB 109      38.560   1.032  44.876  1.00  0.00      B    H
ATOM   3921  H53 BMIMB 109      38.500  -0.636  45.268  1.00  0.00      B    H
ATOM   3922  C6  BMIMB 109      40.177   0.333  46.294  1.00  0.00      B    C
ATOM   3923  H6  BMIMB 109      40.935   1.092  46.139  1.00  0.00      B    H
ATOM   3924  H61 BMIMB 109      39.639   0.501  47.220  1.00  0.00      B    H
ATOM   3925  H62 BMIMB 109      40.692  -0.591  46.534  1.00  0.00      B    H
ATOM   3926  N1  BMIMB 110      24.446  23.033   9.098  1.00  0.00      B    N
ATOM   3927  N11 BMIMB 110      22.907  24.139  10.130  1.00  0.00      B    N
ATOM   3928  C1  BMIMB 110      23.596  23.023  10.080  1.00  0.00      B    C
ATOM   3929  H1  BMIMB 110      23.323  22.197  10.700  1.00  0.00      B    H
ATOM   3930  C2  BMIMB 110      24.443  24.258   8.505  1.00  0.00      B    C
ATOM   3931  H2  BMIMB 110      25.080  24.358   7.653  1.00  0.00      B    H
ATOM   3932  C21 BMIMB 110      23.463  24.959   9.183  1.00  0.00      B    C
ATOM   3933  H21 BMIMB 110      23.002  25.911   9.038  1.00  0.00      B    H
ATOM   3934  C3  BMIMB 110      25.293  21.896   8.684  1.00  0.00      B    C
ATOM   3935  H3  BMIMB 110      26.304  22.236   8.859  1.00  0.00      B    H
ATOM   3936  H31 BMIMB 110      25.005  21.042   9.278  1.00  0.00      B    H
ATOM   3937  H32 BMIMB 110      25.109  21.601   7.662  1.00  0.00      B    H
ATOM   3938  C4  BMIMB 110      21.732  24.420  10.966  1.00  0.00      B    C
ATOM   3939  H4  BMIMB 110      21.628  23.516  11.547  1.00  0.00      B    H
ATOM   3940  H41 BMIMB 110      20.971  24.544  10.210  1.00  0.00      B    H
ATOM   3941  C5  BMIMB 110      21.756  25.607  11.916  1.00  0.00      B    C
ATOM   3942  H5  BMIMB 110      22.470  25.572  12.734  1.00  0.00      B    H
ATOM   3943  H51 BMIMB 110      22.028  26.449  11.285  1.00  0.00      B    H
ATOM   3944  C51 BMIMB 110      20.433  25.881  12.543  1.00  0.00      B    C
ATOM   3945  H52 BMIMB 110      19.763  25.074  12.260  1.00  0.00      B    H
ATOM   3946  H53 BMIMB 110      20.534  25.976  13.621  1.00  0.00      B    H
ATOM   3947  C6  BMIMB 110      19.855  27.170  11.973  1.00  0.00      B    C
ATOM   3948  H6  BMIMB 110      18.812  27.281  12.247  1.00  0.00      B    H
ATOM   3949  H61 BMIMB 110      20.418  27.967  12.445  1.00  0.00      B    H
ATOM   3950  H62 BMIMB 110      19.949  27.241  10.896  1.00  0.00      B    H
ATOM   3951  N1  BMIMB 111      35.099  26.106  42.343  1.00  0.00      B    N
ATOM   3952  N11 BMIMB 111      33.098  26.597  43.165  1.00  0.00      B    N
ATOM   3953  C1  BMIMB 111      34.092  25.668  43.098  1.00  0.00      B    C
ATOM   3954  H1  BMIMB 111      34.039  24.720  43.589  1.00  0.00      B    H
ATOM   3955  C2  BMIMB 111      34.711  27.342  41.907  1.00  0.00      B    C
ATOM   3956  H2  BMIMB 111      35.390  27.886  41.288  1.00  0.00      B    H
ATOM   3957  C21 BMIMB 111      33.472  27.589  42.297  1.00  0.00      B    C
ATOM   3958  H21 BMIMB 111      32.864  28.436  42.064  1.00  0.00      B    H
ATOM   3959  C3  BMIMB 111      36.294  25.315  42.033  1.00  0.00      B    C
ATOM   3960  H3  BMIMB 111      36.040  24.272  42.156  1.00  0.00      B    H
ATOM   3961  H31 BMIMB 111      36.480  25.296  40.969  1.00  0.00      B    H
ATOM   3962  H32 BMIMB 111      37.167  25.725  42.517  1.00  0.00      B    H
ATOM   3963  C4  BMIMB 111      31.871  26.500  43.958  1.00  0.00      B    C
ATOM   3964  H4  BMIMB 111      31.870  25.421  43.917  1.00  0.00      B    H
ATOM   3965  H41 BMIMB 111      31.052  26.900  43.378  1.00  0.00      B    H
ATOM   3966  C5  BMIMB 111      31.791  27.071  45.355  1.00  0.00      B    C
ATOM   3967  H5  BMIMB 111      32.655  27.726  45.289  1.00  0.00      B    H
ATOM   3968  H51 BMIMB 111      30.919  27.706  45.491  1.00  0.00      B    H
ATOM   3969  C51 BMIMB 111      31.897  26.038  46.524  1.00  0.00      B    C
ATOM   3970  H52 BMIMB 111      31.324  25.170  46.210  1.00  0.00      B    H
ATOM   3971  H53 BMIMB 111      32.945  25.763  46.618  1.00  0.00      B    H
ATOM   3972  C6  BMIMB 111      31.432  26.736  47.752  1.00  0.00      B    C
ATOM   3973  H6  BMIMB 111      32.021  27.597  48.047  1.00  0.00      B    H
ATOM   3974  H61 BMIMB 111      30.409  27.079  47.648  1.00  0.00      B    H
ATOM   3975  H62 BMIMB 111      31.417  26.076  48.612  1.00  0.00      B    H
ATOM   3976  N1  BMIMB 112      18.356  34.287  36.225  1.00  0.00      B    N
ATOM   3977  N11 BMIMB 112      17.285  33.824  34.329  1.00  0.00      B    N
ATOM   3978  C1  BMIMB 112      17.860  33.353  35.426  1.00  0.00      B    C
ATOM   3979  H1  BMIMB 112      17.952  32.304  35.611  1.00  0.00      B    H
ATOM   3980  C2  BMIMB 112      18.354  35.463  35.495  1.00  0.00      B    C
ATOM   3981  H2  BMIMB 112      18.851  36.311  35.912  1.00  0.00      B    H
ATOM   3982  C21 BMIMB 112      17.704  35.143  34.383  1.00  0.00      B    C
ATOM   3983  H21 BMIMB 112      17.407  35.672  33.504  1.00  0.00      B    H
ATOM   3984  C3  BMIMB 112      18.944  34.064  37.529  1.00  0.00      B    C
ATOM   3985  H3  BMIMB 112      19.203  33.027  37.682  1.00  0.00      B    H
ATOM   3986  H31 BMIMB 112      19.808  34.672  37.754  1.00  0.00      B    H
ATOM   3987  H32 BMIMB 112      18.168  34.106  38.278  1.00  0.00      B    H
ATOM   3988  C4  BMIMB 112      16.545  33.121  33.335  1.00  0.00      B    C
ATOM   3989  H4  BMIMB 112      16.809  32.113  33.621  1.00  0.00      B    H
ATOM   3990  H41 BMIMB 112      16.902  33.327  32.337  1.00  0.00      B    H
ATOM   3991  C5  BMIMB 112      15.015  33.080  33.510  1.00  0.00      B    C
ATOM   3992  H5  BMIMB 112      14.549  33.844  32.894  1.00  0.00      B    H
ATOM   3993  H51 BMIMB 112      14.775  32.102  33.101  1.00  0.00      B    H
ATOM   3994  C51 BMIMB 112      14.368  33.121  34.883  1.00  0.00      B    C
ATOM   3995  H52 BMIMB 112      14.733  32.285  35.474  1.00  0.00      B    H
ATOM   3996  H53 BMIMB 112      14.628  34.018  35.440  1.00  0.00      B    H
ATOM   3997  C6  BMIMB 112      12.865  32.886  34.956  1.00  0.00      B    C
ATOM   3998  H6  BMIMB 112      12.688  31.917  34.505  1.00  0.00      B    H
ATOM   3999  H61 BMIMB 112      12.573  32.760  35.992  1.00  0.00      B    H
ATOM   4000  H62 BMIMB 112      12.282  33.597  34.381  1.00  0.00      B    H
ATOM   4001  N1  BMIMB 113      37.154  21.883  39.417  1.00  0.00      B    N
ATOM   4002  N11 BMIMB 113      36.120  22.477  37.617  1.00  0.00      B    N
ATOM   4003  C1  BMIMB 113      36.003  21.829  38.727  1.00  0.00      B    C
ATOM   4004  H1  BMIMB 113      35.104  21.329  39.019  1.00  0.00      B    H
ATOM   4005  C2  BMIMB 113      38.077  22.522  38.646  1.00  0.00      B    C
ATOM   4006  H2  BMIMB 113      39.102  22.658  38.913  1.00  0.00      B    H
ATOM   4007  C21 BMIMB 113      37.429  22.917  37.576  1.00  0.00      B    C
ATOM   4008  H21 BMIMB 113      37.772  23.509  36.756  1.00  0.00      B    H
ATOM   4009  C3  BMIMB 113      37.580  21.164  40.620  1.00  0.00      B    C
ATOM   4010  H3  BMIMB 113      38.658  21.133  40.675  1.00  0.00      B    H
ATOM   4011  H31 BMIMB 113      37.123  21.613  41.490  1.00  0.00      B    H
ATOM   4012  H32 BMIMB 113      37.211  20.159  40.477  1.00  0.00      B    H
ATOM   4013  C4  BMIMB 113      35.193  22.548  36.486  1.00  0.00      B    C
ATOM   4014  H4  BMIMB 113      35.523  23.351  35.843  1.00  0.00      B    H
ATOM   4015  H41 BMIMB 113      34.241  22.847  36.899  1.00  0.00      B    H
ATOM   4016  C5  BMIMB 113      35.058  21.234  35.688  1.00  0.00      B    C
ATOM   4017  H5  BMIMB 113      34.814  20.353  36.277  1.00  0.00      B    H
ATOM   4018  H51 BMIMB 113      34.263  21.374  34.960  1.00  0.00      B    H
ATOM   4019  C51 BMIMB 113      36.268  20.650  35.078  1.00  0.00      B    C
ATOM   4020  H52 BMIMB 113      36.845  21.459  34.638  1.00  0.00      B    H
ATOM   4021  H53 BMIMB 113      36.912  20.347  35.900  1.00  0.00      B    H
ATOM   4022  C6  BMIMB 113      35.963  19.518  34.182  1.00  0.00      B    C
ATOM   4023  H6  BMIMB 113      35.316  19.765  33.348  1.00  0.00      B    H
ATOM   4024  H61 BMIMB 113      36.928  19.284  33.747  1.00  0.00      B    H
ATOM   4025  H62 BMIMB 113      35.557  18.661  34.707  1.00  0.00      B    H
ATOM   4026  N1  BMIMB 114      24.208   7.640  38.752  1.00  0.00      B    N
ATOM   4027  N11 BMIMB 114      23.472   7.763  40.796  1.00  0.00      B    N
ATOM   4028  C1  BMIMB 114      24.509   7.852  39.980  1.00  0.00      B    C
ATOM   4029  H1  BMIMB 114      25.446   8.218  40.342  1.00  0.00      B    H
ATOM   4030  C2  BMIMB 114      22.871   7.507  38.744  1.00  0.00      B    C
ATOM   4031  H2  BMIMB 114      22.408   7.559  37.783  1.00  0.00      B    H
ATOM   4032  C21 BMIMB 114      22.352   7.621  40.031  1.00  0.00      B    C
ATOM   4033  H21 BMIMB 114      21.364   7.587  40.435  1.00  0.00      B    H
ATOM   4034  C3  BMIMB 114      25.144   7.523  37.615  1.00  0.00      B    C
ATOM   4035  H3  BMIMB 114      25.256   6.475  37.378  1.00  0.00      B    H
ATOM   4036  H31 BMIMB 114      24.661   8.014  36.783  1.00  0.00      B    H
ATOM   4037  H32 BMIMB 114      26.069   8.058  37.765  1.00  0.00      B    H
ATOM   4038  C4  BMIMB 114      23.481   8.012  42.288  1.00  0.00      B    C
ATOM   4039  H4  BMIMB 114      23.224   9.047  42.461  1.00  0.00      B    H
ATOM   4040  H41 BMIMB 114      24.526   7.910  42.539  1.00  0.00      B    H
ATOM   4041  C5  BMIMB 114      22.709   6.985  43.066  1.00  0.00      B    C
ATOM   4042  H5  BMIMB 114      22.929   7.173  44.114  1.00  0.00      B    H
ATOM   4043  H51 BMIMB 114      21.640   7.110  42.914  1.00  0.00      B    H
ATOM   4044  C51 BMIMB 114      22.993   5.601  42.633  1.00  0.00      B    C
ATOM   4045  H52 BMIMB 114      22.451   5.519  41.694  1.00  0.00      B    H
ATOM   4046  H53 BMIMB 114      24.070   5.484  42.542  1.00  0.00      B    H
ATOM   4047  C6  BMIMB 114      22.439   4.599  43.650  1.00  0.00      B    C
ATOM   4048  H6  BMIMB 114      23.194   4.589  44.428  1.00  0.00      B    H
ATOM   4049  H61 BMIMB 114      21.535   5.053  44.040  1.00  0.00      B    H
ATOM   4050  H62 BMIMB 114      22.220   3.610  43.265  1.00  0.00      B    H
ATOM   4051  N1  BMIMB 115      25.200   2.652  39.755  1.00  0.00      B    N
ATOM   4052  N11 BMIMB 115      26.704   2.544  38.277  1.00  0.00      B    N
ATOM   4053  C1  BMIMB 115      26.258   2.029  39.399  1.00  0.00      B    C
ATOM   4054  H1  BMIMB 115      26.842   1.430  40.066  1.00  0.00      B    H
ATOM   4055  C2  BMIMB 115      24.785   3.419  38.674  1.00  0.00      B    C
ATOM   4056  H2  BMIMB 115      23.895   4.006  38.736  1.00  0.00      B    H
ATOM   4057  C21 BMIMB 115      25.757   3.340  37.687  1.00  0.00      B    C
ATOM   4058  H21 BMIMB 115      25.912   3.852  36.762  1.00  0.00      B    H
ATOM   4059  C3  BMIMB 115      24.544   2.446  41.086  1.00  0.00      B    C
ATOM   4060  H3  BMIMB 115      25.358   2.218  41.759  1.00  0.00      B    H
ATOM   4061  H31 BMIMB 115      23.933   3.292  41.361  1.00  0.00      B    H
ATOM   4062  H32 BMIMB 115      23.899   1.585  41.186  1.00  0.00      B    H
ATOM   4063  C4  BMIMB 115      28.095   2.429  37.721  1.00  0.00      B    C
ATOM   4064  H4  BMIMB 115      28.829   2.281  38.499  1.00  0.00      B    H
ATOM   4065  H41 BMIMB 115      28.423   3.311  37.190  1.00  0.00      B    H
ATOM   4066  C5  BMIMB 115      28.303   1.384  36.646  1.00  0.00      B    C
ATOM   4067  H5  BMIMB 115      27.833   1.664  35.707  1.00  0.00      B    H
ATOM   4068  H51 BMIMB 115      29.360   1.450  36.400  1.00  0.00      B    H
ATOM   4069  C51 BMIMB 115      28.044  -0.122  36.877  1.00  0.00      B    C
ATOM   4070  H52 BMIMB 115      28.667  -0.581  37.641  1.00  0.00      B    H
ATOM   4071  H53 BMIMB 115      26.989  -0.229  37.113  1.00  0.00      B    H
ATOM   4072  C6  BMIMB 115      28.148  -0.974  35.654  1.00  0.00      B    C
ATOM   4073  H6  BMIMB 115      27.793  -1.988  35.798  1.00  0.00      B    H
ATOM   4074  H61 BMIMB 115      27.706  -0.478  34.797  1.00  0.00      B    H
ATOM   4075  H62 BMIMB 115      29.178  -1.122  35.351  1.00  0.00      B    H
ATOM   4076  N1  BMIMB 116      30.237  30.570   5.072  1.00  0.00      B    N
ATOM   4077  N11 BMIMB 116      29.402  29.326   6.680  1.00  0.00      B    N
ATOM   4078  C1  BMIMB 116      29.185  29.947   5.514  1.00  0.00      B    C
ATOM   4079  H1  BMIMB 116      28.198  30.065   5.121  1.00  0.00      B    H
ATOM   4080  C2  BMIMB 116      31.280  30.178   5.939  1.00  0.00      B    C
ATOM   4081  H2  BMIMB 116      32.295  30.440   5.735  1.00  0.00      B    H
ATOM   4082  C21 BMIMB 116      30.770  29.396   6.908  1.00  0.00      B    C
ATOM   4083  H21 BMIMB 116      31.279  28.874   7.688  1.00  0.00      B    H
ATOM   4084  C3  BMIMB 116      30.283  31.432   3.882  1.00  0.00      B    C
ATOM   4085  H3  BMIMB 116      29.301  31.795   3.615  1.00  0.00      B    H
ATOM   4086  H31 BMIMB 116      30.769  32.353   4.166  1.00  0.00      B    H
ATOM   4087  H32 BMIMB 116      30.811  30.962   3.066  1.00  0.00      B    H
ATOM   4088  C4  BMIMB 116      28.464  28.727   7.631  1.00  0.00      B    C
ATOM   4089  H4  BMIMB 116      27.669  29.433   7.821  1.00  0.00      B    H
ATOM   4090  H41 BMIMB 116      28.924  28.602   8.600  1.00  0.00      B    H
ATOM   4091  C5  BMIMB 116      27.882  27.456   7.095  1.00  0.00      B    C
ATOM   4092  H5  BMIMB 116      27.395  27.027   7.967  1.00  0.00      B    H
ATOM   4093  H51 BMIMB 116      27.221  27.738   6.279  1.00  0.00      B    H
ATOM   4094  C51 BMIMB 116      28.869  26.508   6.500  1.00  0.00      B    C
ATOM   4095  H52 BMIMB 116      29.299  27.013   5.639  1.00  0.00      B    H
ATOM   4096  H53 BMIMB 116      29.658  26.222   7.191  1.00  0.00      B    H
ATOM   4097  C6  BMIMB 116      28.091  25.211   6.135  1.00  0.00      B    C
ATOM   4098  H6  BMIMB 116      27.813  24.646   7.017  1.00  0.00      B    H
ATOM   4099  H61 BMIMB 116      27.130  25.281   5.638  1.00  0.00      B    H
ATOM   4100  H62 BMIMB 116      28.658  24.452   5.608  1.00  0.00      B    H
ATOM   4101  N1  BMIMB 117      38.445  15.266   6.607  1.00  0.00      B    N
ATOM   4102  N11 BMIMB 117      40.489  15.940   6.650  1.00  0.00      B    N
ATOM   4103  C1  BMIMB 117      39.234  16.334   6.681  1.00  0.00      B    C
ATOM   4104  H1  BMIMB 117      38.850  17.332   6.669  1.00  0.00      B    H
ATOM   4105  C2  BMIMB 117      39.217  14.190   6.883  1.00  0.00      B    C
ATOM   4106  H2  BMIMB 117      38.895  13.183   7.037  1.00  0.00      B    H
ATOM   4107  C21 BMIMB 117      40.482  14.615   6.783  1.00  0.00      B    C
ATOM   4108  H21 BMIMB 117      41.392  14.075   6.928  1.00  0.00      B    H
ATOM   4109  C3  BMIMB 117      36.942  15.299   6.708  1.00  0.00      B    C
ATOM   4110  H3  BMIMB 117      36.658  16.341   6.739  1.00  0.00      B    H
ATOM   4111  H31 BMIMB 117      36.412  14.899   5.855  1.00  0.00      B    H
ATOM   4112  H32 BMIMB 117      36.476  14.938   7.612  1.00  0.00      B    H
ATOM   4113  C4  BMIMB 117      41.696  16.801   6.601  1.00  0.00      B    C
ATOM   4114  H4  BMIMB 117      42.430  16.484   7.326  1.00  0.00      B    H
ATOM   4115  H41 BMIMB 117      41.309  17.771   6.879  1.00  0.00      B    H
ATOM   4116  C5  BMIMB 117      42.408  17.000   5.293  1.00  0.00      B    C
ATOM   4117  H5  BMIMB 117      42.364  18.057   5.041  1.00  0.00      B    H
ATOM   4118  H51 BMIMB 117      43.448  16.883   5.587  1.00  0.00      B    H
ATOM   4119  C51 BMIMB 117      42.006  16.094   4.174  1.00  0.00      B    C
ATOM   4120  H52 BMIMB 117      42.140  15.069   4.512  1.00  0.00      B    H
ATOM   4121  H53 BMIMB 117      40.953  16.140   3.909  1.00  0.00      B    H
ATOM   4122  C6  BMIMB 117      42.930  16.247   3.053  1.00  0.00      B    C
ATOM   4123  H6  BMIMB 117      42.807  15.592   2.198  1.00  0.00      B    H
ATOM   4124  H61 BMIMB 117      42.862  17.280   2.733  1.00  0.00      B    H
ATOM   4125  H62 BMIMB 117      43.984  16.137   3.281  1.00  0.00      B    H
ATOM   4126  N1  BMIMB 118       3.844  43.999  24.168  1.00  0.00      B    N
ATOM   4127  N11 BMIMB 118       5.484  43.499  22.852  1.00  0.00      B    N
ATOM   4128  C1  BMIMB 118       4.205  43.858  22.901  1.00  0.00      B    C
ATOM   4129  H1  BMIMB 118       3.552  43.906  22.056  1.00  0.00      B    H
ATOM   4130  C2  BMIMB 118       4.951  43.787  24.918  1.00  0.00      B    C
ATOM   4131  H2  BMIMB 118       4.968  43.777  25.986  1.00  0.00      B    H
ATOM   4132  C21 BMIMB 118       5.985  43.409  24.179  1.00  0.00      B    C
ATOM   4133  H21 BMIMB 118       6.941  43.110  24.551  1.00  0.00      B    H
ATOM   4134  C3  BMIMB 118       2.487  44.048  24.736  1.00  0.00      B    C
ATOM   4135  H3  BMIMB 118       2.506  44.495  25.719  1.00  0.00      B    H
ATOM   4136  H31 BMIMB 118       1.923  44.670  24.056  1.00  0.00      B    H
ATOM   4137  H32 BMIMB 118       1.863  43.169  24.792  1.00  0.00      B    H
ATOM   4138  C4  BMIMB 118       6.209  43.012  21.647  1.00  0.00      B    C
ATOM   4139  H4  BMIMB 118       5.368  42.594  21.113  1.00  0.00      B    H
ATOM   4140  H41 BMIMB 118       6.718  42.102  21.930  1.00  0.00      B    H
ATOM   4141  C5  BMIMB 118       7.068  44.088  20.960  1.00  0.00      B    C
ATOM   4142  H5  BMIMB 118       7.151  43.744  19.932  1.00  0.00      B    H
ATOM   4143  H51 BMIMB 118       6.525  45.022  21.079  1.00  0.00      B    H
ATOM   4144  C51 BMIMB 118       8.410  44.237  21.605  1.00  0.00      B    C
ATOM   4145  H52 BMIMB 118       8.401  44.202  22.692  1.00  0.00      B    H
ATOM   4146  H53 BMIMB 118       9.010  43.387  21.292  1.00  0.00      B    H
ATOM   4147  C6  BMIMB 118       9.201  45.409  21.142  1.00  0.00      B    C
ATOM   4148  H6  BMIMB 118       8.925  46.273  21.735  1.00  0.00      B    H
ATOM   4149  H61 BMIMB 118      10.281  45.473  21.199  1.00  0.00      B    H
ATOM   4150  H62 BMIMB 118       8.938  45.549  20.100  1.00  0.00      B    H
ATOM   4151  N1  BMIMB 119       4.540  37.654  25.849  1.00  0.00      B    N
ATOM   4152  N11 BMIMB 119       5.569  36.981  24.000  1.00  0.00      B    N
ATOM   4153  C1  BMIMB 119       5.317  37.992  24.822  1.00  0.00      B    C
ATOM   4154  H1  BMIMB 119       5.787  38.947  24.725  1.00  0.00      B    H
ATOM   4155  C2  BMIMB 119       4.121  36.362  25.568  1.00  0.00      B    C
ATOM   4156  H2  BMIMB 119       3.415  35.866  26.197  1.00  0.00      B    H
ATOM   4157  C21 BMIMB 119       4.844  35.901  24.498  1.00  0.00      B    C
ATOM   4158  H21 BMIMB 119       4.829  35.006  23.914  1.00  0.00      B    H
ATOM   4159  C3  BMIMB 119       4.150  38.448  26.991  1.00  0.00      B    C
ATOM   4160  H3  BMIMB 119       4.684  39.380  26.881  1.00  0.00      B    H
ATOM   4161  H31 BMIMB 119       3.098  38.695  26.997  1.00  0.00      B    H
ATOM   4162  H32 BMIMB 119       4.460  37.905  27.872  1.00  0.00      B    H
ATOM   4163  C4  BMIMB 119       6.459  36.958  22.822  1.00  0.00      B    C
ATOM   4164  H4  BMIMB 119       6.472  37.978  22.467  1.00  0.00      B    H
ATOM   4165  H41 BMIMB 119       6.033  36.327  22.056  1.00  0.00      B    H
ATOM   4166  C5  BMIMB 119       7.872  36.508  23.140  1.00  0.00      B    C
ATOM   4167  H5  BMIMB 119       8.317  37.113  23.926  1.00  0.00      B    H
ATOM   4168  H51 BMIMB 119       7.971  35.478  23.474  1.00  0.00      B    H
ATOM   4169  C51 BMIMB 119       8.738  36.521  21.984  1.00  0.00      B    C
ATOM   4170  H52 BMIMB 119       8.455  35.728  21.298  1.00  0.00      B    H
ATOM   4171  H53 BMIMB 119       8.511  37.466  21.497  1.00  0.00      B    H
ATOM   4172  C6  BMIMB 119      10.181  36.477  22.389  1.00  0.00      B    C
ATOM   4173  H6  BMIMB 119      10.593  37.381  22.823  1.00  0.00      B    H
ATOM   4174  H61 BMIMB 119      10.227  35.826  23.255  1.00  0.00      B    H
ATOM   4175  H62 BMIMB 119      10.781  36.167  21.541  1.00  0.00      B    H
ATOM   4176  N1  BMIMB 120      36.308  20.244  30.558  1.00  0.00      B    N
ATOM   4177  N11 BMIMB 120      37.566  21.773  31.577  1.00  0.00      B    N
ATOM   4178  C1  BMIMB 120      37.528  20.548  31.003  1.00  0.00      B    C
ATOM   4179  H1  BMIMB 120      38.352  19.886  30.840  1.00  0.00      B    H
ATOM   4180  C2  BMIMB 120      35.542  21.341  30.872  1.00  0.00      B    C
ATOM   4181  H2  BMIMB 120      34.498  21.332  30.647  1.00  0.00      B    H
ATOM   4182  C21 BMIMB 120      36.254  22.167  31.540  1.00  0.00      B    C
ATOM   4183  H21 BMIMB 120      35.916  23.102  31.930  1.00  0.00      B    H
ATOM   4184  C3  BMIMB 120      35.819  18.975  30.038  1.00  0.00      B    C
ATOM   4185  H3  BMIMB 120      34.988  19.216  29.391  1.00  0.00      B    H
ATOM   4186  H31 BMIMB 120      36.581  18.447  29.485  1.00  0.00      B    H
ATOM   4187  H32 BMIMB 120      35.441  18.334  30.821  1.00  0.00      B    H
ATOM   4188  C4  BMIMB 120      38.619  22.369  32.435  1.00  0.00      B    C
ATOM   4189  H4  BMIMB 120      38.112  23.103  33.043  1.00  0.00      B    H
ATOM   4190  H41 BMIMB 120      39.400  22.783  31.815  1.00  0.00      B    H
ATOM   4191  C5  BMIMB 120      39.381  21.400  33.399  1.00  0.00      B    C
ATOM   4192  H5  BMIMB 120      38.787  20.530  33.667  1.00  0.00      B    H
ATOM   4193  H51 BMIMB 120      40.229  20.972  32.872  1.00  0.00      B    H
ATOM   4194  C51 BMIMB 120      40.042  22.153  34.546  1.00  0.00      B    C
ATOM   4195  H52 BMIMB 120      40.818  22.811  34.164  1.00  0.00      B    H
ATOM   4196  H53 BMIMB 120      39.229  22.795  34.876  1.00  0.00      B    H
ATOM   4197  C6  BMIMB 120      40.642  21.138  35.512  1.00  0.00      B    C
ATOM   4198  H6  BMIMB 120      39.827  20.633  36.018  1.00  0.00      B    H
ATOM   4199  H61 BMIMB 120      41.323  20.388  35.128  1.00  0.00      B    H
ATOM   4200  H62 BMIMB 120      41.143  21.781  36.228  1.00  0.00      B    H
ATOM   4201  N1  BMIMB 121      35.198   6.538   2.197  1.00  0.00      B    N
ATOM   4202  N11 BMIMB 121      34.451   7.214   4.088  1.00  0.00      B    N
ATOM   4203  C1  BMIMB 121      35.263   7.445   3.118  1.00  0.00      B    C
ATOM   4204  H1  BMIMB 121      35.886   8.314   3.101  1.00  0.00      B    H
ATOM   4205  C2  BMIMB 121      34.176   5.687   2.534  1.00  0.00      B    C
ATOM   4206  H2  BMIMB 121      33.882   4.890   1.887  1.00  0.00      B    H
ATOM   4207  C21 BMIMB 121      33.721   6.095   3.746  1.00  0.00      B    C
ATOM   4208  H21 BMIMB 121      32.940   5.743   4.384  1.00  0.00      B    H
ATOM   4209  C3  BMIMB 121      36.020   6.357   0.970  1.00  0.00      B    C
ATOM   4210  H3  BMIMB 121      35.918   7.220   0.329  1.00  0.00      B    H
ATOM   4211  H31 BMIMB 121      37.041   6.449   1.310  1.00  0.00      B    H
ATOM   4212  H32 BMIMB 121      35.771   5.459   0.424  1.00  0.00      B    H
ATOM   4213  C4  BMIMB 121      34.267   8.041   5.268  1.00  0.00      B    C
ATOM   4214  H4  BMIMB 121      33.236   8.327   5.416  1.00  0.00      B    H
ATOM   4215  H41 BMIMB 121      34.832   8.937   5.058  1.00  0.00      B    H
ATOM   4216  C5  BMIMB 121      34.740   7.312   6.578  1.00  0.00      B    C
ATOM   4217  H5  BMIMB 121      35.017   7.961   7.405  1.00  0.00      B    H
ATOM   4218  H51 BMIMB 121      33.866   6.758   6.910  1.00  0.00      B    H
ATOM   4219  C51 BMIMB 121      35.916   6.408   6.468  1.00  0.00      B    C
ATOM   4220  H52 BMIMB 121      35.799   5.669   5.680  1.00  0.00      B    H
ATOM   4221  H53 BMIMB 121      36.834   6.959   6.286  1.00  0.00      B    H
ATOM   4222  C6  BMIMB 121      36.246   5.607   7.763  1.00  0.00      B    C
ATOM   4223  H6  BMIMB 121      36.442   6.280   8.589  1.00  0.00      B    H
ATOM   4224  H61 BMIMB 121      35.489   4.913   8.112  1.00  0.00      B    H
ATOM   4225  H62 BMIMB 121      37.057   4.889   7.712  1.00  0.00      B    H
ATOM   4226  N1  BMIMB 122      41.774  29.670  18.676  1.00  0.00      B    N
ATOM   4227  N11 BMIMB 122      39.911  30.515  19.130  1.00  0.00      B    N
ATOM   4228  C1  BMIMB 122      40.594  29.962  18.148  1.00  0.00      B    C
ATOM   4229  H1  BMIMB 122      40.171  29.806  17.179  1.00  0.00      B    H
ATOM   4230  C2  BMIMB 122      41.892  30.124  19.964  1.00  0.00      B    C
ATOM   4231  H2  BMIMB 122      42.834  29.961  20.441  1.00  0.00      B    H
ATOM   4232  C21 BMIMB 122      40.732  30.603  20.267  1.00  0.00      B    C
ATOM   4233  H21 BMIMB 122      40.291  31.029  21.141  1.00  0.00      B    H
ATOM   4234  C3  BMIMB 122      42.847  28.990  17.876  1.00  0.00      B    C
ATOM   4235  H3  BMIMB 122      42.335  28.057  17.696  1.00  0.00      B    H
ATOM   4236  H31 BMIMB 122      43.142  29.686  17.104  1.00  0.00      B    H
ATOM   4237  H32 BMIMB 122      43.623  28.818  18.608  1.00  0.00      B    H
ATOM   4238  C4  BMIMB 122      38.445  30.714  19.080  1.00  0.00      B    C
ATOM   4239  H4  BMIMB 122      38.140  30.827  18.050  1.00  0.00      B    H
ATOM   4240  H41 BMIMB 122      38.180  31.627  19.593  1.00  0.00      B    H
ATOM   4241  C5  BMIMB 122      37.634  29.550  19.689  1.00  0.00      B    C
ATOM   4242  H5  BMIMB 122      37.686  29.774  20.751  1.00  0.00      B    H
ATOM   4243  H51 BMIMB 122      36.604  29.646  19.354  1.00  0.00      B    H
ATOM   4244  C51 BMIMB 122      37.981  28.082  19.476  1.00  0.00      B    C
ATOM   4245  H52 BMIMB 122      38.009  27.907  18.403  1.00  0.00      B    H
ATOM   4246  H53 BMIMB 122      38.938  27.784  19.897  1.00  0.00      B    H
ATOM   4247  C6  BMIMB 122      36.893  27.204  20.189  1.00  0.00      B    C
ATOM   4248  H6  BMIMB 122      35.925  27.252  19.703  1.00  0.00      B    H
ATOM   4249  H61 BMIMB 122      37.205  26.176  20.333  1.00  0.00      B    H
ATOM   4250  H62 BMIMB 122      36.819  27.565  21.208  1.00  0.00      B    H
ATOM   4251  N1  BMIMB 123       5.840   0.584  41.335  1.00  0.00      B    N
ATOM   4252  N11 BMIMB 123       7.474   1.741  42.168  1.00  0.00      B    N
ATOM   4253  C1  BMIMB 123       6.174   1.538  42.192  1.00  0.00      B    C
ATOM   4254  H1  BMIMB 123       5.504   2.112  42.797  1.00  0.00      B    H
ATOM   4255  C2  BMIMB 123       7.019  -0.030  40.933  1.00  0.00      B    C
ATOM   4256  H2  BMIMB 123       7.092  -0.970  40.431  1.00  0.00      B    H
ATOM   4257  C21 BMIMB 123       7.975   0.721  41.429  1.00  0.00      B    C
ATOM   4258  H21 BMIMB 123       9.027   0.553  41.494  1.00  0.00      B    H
ATOM   4259  C3  BMIMB 123       4.470   0.242  40.877  1.00  0.00      B    C
ATOM   4260  H3  BMIMB 123       4.154  -0.788  40.951  1.00  0.00      B    H
ATOM   4261  H31 BMIMB 123       3.720   0.802  41.416  1.00  0.00      B    H
ATOM   4262  H32 BMIMB 123       4.402   0.618  39.867  1.00  0.00      B    H
ATOM   4263  C4  BMIMB 123       8.287   2.754  42.878  1.00  0.00      B    C
ATOM   4264  H4  BMIMB 123       9.270   2.312  42.822  1.00  0.00      B    H
ATOM   4265  H41 BMIMB 123       7.879   2.815  43.876  1.00  0.00      B    H
ATOM   4266  C5  BMIMB 123       8.475   4.047  42.218  1.00  0.00      B    C
ATOM   4267  H5  BMIMB 123       7.569   4.569  42.515  1.00  0.00      B    H
ATOM   4268  H51 BMIMB 123       9.327   4.453  42.759  1.00  0.00      B    H
ATOM   4269  C51 BMIMB 123       8.783   4.071  40.754  1.00  0.00      B    C
ATOM   4270  H52 BMIMB 123       9.619   3.448  40.448  1.00  0.00      B    H
ATOM   4271  H53 BMIMB 123       7.897   3.615  40.319  1.00  0.00      B    H
ATOM   4272  C6  BMIMB 123       8.859   5.468  40.112  1.00  0.00      B    C
ATOM   4273  H6  BMIMB 123       9.440   5.409  39.199  1.00  0.00      B    H
ATOM   4274  H61 BMIMB 123       7.849   5.685  39.784  1.00  0.00      B    H
ATOM   4275  H62 BMIMB 123       9.142   6.135  40.917  1.00  0.00      B    H
ATOM   4276  N1  BMIMB 124      41.129  17.029  12.099  1.00  0.00      B    N
ATOM   4277  N11 BMIMB 124      40.305  18.090  13.688  1.00  0.00      B    N
ATOM   4278  C1  BMIMB 124      40.216  17.889  12.403  1.00  0.00      B    C
ATOM   4279  H1  BMIMB 124      39.532  18.346  11.720  1.00  0.00      B    H
ATOM   4280  C2  BMIMB 124      42.019  16.907  13.132  1.00  0.00      B    C
ATOM   4281  H2  BMIMB 124      42.969  16.452  12.955  1.00  0.00      B    H
ATOM   4282  C21 BMIMB 124      41.464  17.521  14.153  1.00  0.00      B    C
ATOM   4283  H21 BMIMB 124      41.786  17.725  15.150  1.00  0.00      B    H
ATOM   4284  C3  BMIMB 124      41.484  16.582  10.791  1.00  0.00      B    C
ATOM   4285  H3  BMIMB 124      41.651  15.523  10.663  1.00  0.00      B    H
ATOM   4286  H31 BMIMB 124      40.883  17.108  10.063  1.00  0.00      B    H
ATOM   4287  H32 BMIMB 124      42.464  17.031  10.725  1.00  0.00      B    H
ATOM   4288  C4  BMIMB 124      39.318  18.850  14.509  1.00  0.00      B    C
ATOM   4289  H4  BMIMB 124      38.904  19.625  13.882  1.00  0.00      B    H
ATOM   4290  H41 BMIMB 124      39.780  19.290  15.380  1.00  0.00      B    H
ATOM   4291  C5  BMIMB 124      38.107  18.170  15.089  1.00  0.00      B    C
ATOM   4292  H5  BMIMB 124      37.530  18.626  15.889  1.00  0.00      B    H
ATOM   4293  H51 BMIMB 124      37.447  18.082  14.230  1.00  0.00      B    H
ATOM   4294  C51 BMIMB 124      38.380  16.729  15.566  1.00  0.00      B    C
ATOM   4295  H52 BMIMB 124      38.563  16.065  14.725  1.00  0.00      B    H
ATOM   4296  H53 BMIMB 124      39.182  16.949  16.266  1.00  0.00      B    H
ATOM   4297  C6  BMIMB 124      37.189  16.234  16.281  1.00  0.00      B    C
ATOM   4298  H6  BMIMB 124      37.328  15.319  16.846  1.00  0.00      B    H
ATOM   4299  H61 BMIMB 124      36.815  16.953  17.001  1.00  0.00      B    H
ATOM   4300  H62 BMIMB 124      36.372  15.938  15.634  1.00  0.00      B    H
ATOM   4301  N1  BMIMB 125       5.642  35.919  37.113  1.00  0.00      B    N
ATOM   4302  N11 BMIMB 125       5.066  36.168  39.161  1.00  0.00      B    N
ATOM   4303  C1  BMIMB 125       4.867  36.588  37.949  1.00  0.00      B    C
ATOM   4304  H1  BMIMB 125       4.257  37.420  37.669  1.00  0.00      B    H
ATOM   4305  C2  BMIMB 125       6.284  34.878  37.765  1.00  0.00      B    C
ATOM   4306  H2  BMIMB 125       6.932  34.164  37.306  1.00  0.00      B    H
ATOM   4307  C21 BMIMB 125       5.899  35.033  39.022  1.00  0.00      B    C
ATOM   4308  H21 BMIMB 125       6.176  34.481  39.893  1.00  0.00      B    H
ATOM   4309  C3  BMIMB 125       5.767  36.368  35.750  1.00  0.00      B    C
ATOM   4310  H3  BMIMB 125       5.693  35.606  34.988  1.00  0.00      B    H
ATOM   4311  H31 BMIMB 125       4.960  37.058  35.555  1.00  0.00      B    H
ATOM   4312  H32 BMIMB 125       6.708  36.787  35.426  1.00  0.00      B    H
ATOM   4313  C4  BMIMB 125       4.739  36.913  40.449  1.00  0.00      B    C
ATOM   4314  H4  BMIMB 125       4.290  37.844  40.134  1.00  0.00      B    H
ATOM   4315  H41 BMIMB 125       5.741  37.028  40.835  1.00  0.00      B    H
ATOM   4316  C5  BMIMB 125       3.723  36.232  41.364  1.00  0.00      B    C
ATOM   4317  H5  BMIMB 125       3.518  36.915  42.185  1.00  0.00      B    H
ATOM   4318  H51 BMIMB 125       2.802  36.004  40.833  1.00  0.00      B    H
ATOM   4319  C51 BMIMB 125       4.138  34.886  41.975  1.00  0.00      B    C
ATOM   4320  H52 BMIMB 125       4.518  34.276  41.160  1.00  0.00      B    H
ATOM   4321  H53 BMIMB 125       4.965  35.114  42.642  1.00  0.00      B    H
ATOM   4322  C6  BMIMB 125       3.114  34.047  42.778  1.00  0.00      B    C
ATOM   4323  H6  BMIMB 125       2.250  33.881  42.145  1.00  0.00      B    H
ATOM   4324  H61 BMIMB 125       3.501  33.042  42.900  1.00  0.00      B    H
ATOM   4325  H62 BMIMB 125       2.895  34.368  43.790  1.00  0.00      B    H
ATOM   4326  N1  BMIMB 126       7.648  15.786  43.108  1.00  0.00      B    N
ATOM   4327  N11 BMIMB 126       7.867  13.709  43.720  1.00  0.00      B    N
ATOM   4328  C1  BMIMB 126       7.983  14.961  44.078  1.00  0.00      B    C
ATOM   4329  H1  BMIMB 126       8.229  15.231  45.083  1.00  0.00      B    H
ATOM   4330  C2  BMIMB 126       7.635  15.034  41.939  1.00  0.00      B    C
ATOM   4331  H2  BMIMB 126       7.321  15.443  41.003  1.00  0.00      B    H
ATOM   4332  C21 BMIMB 126       7.667  13.738  42.322  1.00  0.00      B    C
ATOM   4333  H21 BMIMB 126       7.467  12.787  41.878  1.00  0.00      B    H
ATOM   4334  C3  BMIMB 126       7.103  17.108  43.164  1.00  0.00      B    C
ATOM   4335  H3  BMIMB 126       6.083  16.834  43.392  1.00  0.00      B    H
ATOM   4336  H31 BMIMB 126       7.427  17.674  44.025  1.00  0.00      B    H
ATOM   4337  H32 BMIMB 126       7.249  17.486  42.163  1.00  0.00      B    H
ATOM   4338  C4  BMIMB 126       8.028  12.459  44.565  1.00  0.00      B    C
ATOM   4339  H4  BMIMB 126       8.720  12.605  45.381  1.00  0.00      B    H
ATOM   4340  H41 BMIMB 126       8.477  11.721  43.917  1.00  0.00      B    H
ATOM   4341  C5  BMIMB 126       6.736  11.928  45.188  1.00  0.00      B    C
ATOM   4342  H5  BMIMB 126       7.020  10.898  45.392  1.00  0.00      B    H
ATOM   4343  H51 BMIMB 126       6.473  12.445  46.107  1.00  0.00      B    H
ATOM   4344  C51 BMIMB 126       5.489  11.877  44.213  1.00  0.00      B    C
ATOM   4345  H52 BMIMB 126       5.035  12.854  44.066  1.00  0.00      B    H
ATOM   4346  H53 BMIMB 126       5.716  11.452  43.238  1.00  0.00      B    H
ATOM   4347  C6  BMIMB 126       4.369  11.168  44.909  1.00  0.00      B    C
ATOM   4348  H6  BMIMB 126       4.619  10.135  45.123  1.00  0.00      B    H
ATOM   4349  H61 BMIMB 126       4.108  11.675  45.830  1.00  0.00      B    H
ATOM   4350  H62 BMIMB 126       3.398  11.248  44.432  1.00  0.00      B    H
ATOM   4351  N1  BMIMB 127       5.931  20.366   3.670  1.00  0.00      B    N
ATOM   4352  N11 BMIMB 127       4.794  19.174   4.890  1.00  0.00      B    N
ATOM   4353  C1  BMIMB 127       5.234  19.305   3.647  1.00  0.00      B    C
ATOM   4354  H1  BMIMB 127       4.939  18.735   2.793  1.00  0.00      B    H
ATOM   4355  C2  BMIMB 127       6.041  20.857   4.959  1.00  0.00      B    C
ATOM   4356  H2  BMIMB 127       6.639  21.710   5.196  1.00  0.00      B    H
ATOM   4357  C21 BMIMB 127       5.365  20.127   5.719  1.00  0.00      B    C
ATOM   4358  H21 BMIMB 127       5.280  20.144   6.783  1.00  0.00      B    H
ATOM   4359  C3  BMIMB 127       6.717  20.832   2.609  1.00  0.00      B    C
ATOM   4360  H3  BMIMB 127       7.726  20.465   2.732  1.00  0.00      B    H
ATOM   4361  H31 BMIMB 127       6.296  20.513   1.667  1.00  0.00      B    H
ATOM   4362  H32 BMIMB 127       6.651  21.904   2.726  1.00  0.00      B    H
ATOM   4363  C4  BMIMB 127       3.826  18.250   5.411  1.00  0.00      B    C
ATOM   4364  H4  BMIMB 127       4.220  17.575   6.156  1.00  0.00      B    H
ATOM   4365  H41 BMIMB 127       3.591  17.497   4.673  1.00  0.00      B    H
ATOM   4366  C5  BMIMB 127       2.517  18.903   5.906  1.00  0.00      B    C
ATOM   4367  H5  BMIMB 127       1.949  17.983   6.020  1.00  0.00      B    H
ATOM   4368  H51 BMIMB 127       2.781  19.467   6.796  1.00  0.00      B    H
ATOM   4369  C51 BMIMB 127       1.797  19.795   4.863  1.00  0.00      B    C
ATOM   4370  H52 BMIMB 127       2.542  20.473   4.453  1.00  0.00      B    H
ATOM   4371  H53 BMIMB 127       1.490  19.129   4.061  1.00  0.00      B    H
ATOM   4372  C6  BMIMB 127       0.680  20.557   5.479  1.00  0.00      B    C
ATOM   4373  H6  BMIMB 127       1.052  21.337   6.133  1.00  0.00      B    H
ATOM   4374  H61 BMIMB 127       0.119  21.030   4.680  1.00  0.00      B    H
ATOM   4375  H62 BMIMB 127      -0.026  19.894   5.966  1.00  0.00      B    H
ATOM   4376  N1  BMIMB 128       5.486  12.747   5.026  1.00  0.00      B    N
ATOM   4377  N11 BMIMB 128       7.309  13.790   4.945  1.00  0.00      B    N
ATOM   4378  C1  BMIMB 128       6.704  12.653   4.774  1.00  0.00      B    C
ATOM   4379  H1  BMIMB 128       7.105  11.686   4.555  1.00  0.00      B    H
ATOM   4380  C2  BMIMB 128       5.156  14.076   5.192  1.00  0.00      B    C
ATOM   4381  H2  BMIMB 128       4.142  14.410   5.209  1.00  0.00      B    H
ATOM   4382  C21 BMIMB 128       6.358  14.703   5.187  1.00  0.00      B    C
ATOM   4383  H21 BMIMB 128       6.549  15.749   5.280  1.00  0.00      B    H
ATOM   4384  C3  BMIMB 128       4.585  11.652   4.851  1.00  0.00      B    C
ATOM   4385  H3  BMIMB 128       3.896  11.820   4.037  1.00  0.00      B    H
ATOM   4386  H31 BMIMB 128       5.131  10.720   4.821  1.00  0.00      B    H
ATOM   4387  H32 BMIMB 128       3.976  11.550   5.737  1.00  0.00      B    H
ATOM   4388  C4  BMIMB 128       8.772  14.090   5.019  1.00  0.00      B    C
ATOM   4389  H4  BMIMB 128       8.931  15.022   4.498  1.00  0.00      B    H
ATOM   4390  H41 BMIMB 128       9.237  13.337   4.401  1.00  0.00      B    H
ATOM   4391  C5  BMIMB 128       9.416  13.966   6.385  1.00  0.00      B    C
ATOM   4392  H5  BMIMB 128      10.489  13.876   6.234  1.00  0.00      B    H
ATOM   4393  H51 BMIMB 128       9.269  14.874   6.966  1.00  0.00      B    H
ATOM   4394  C51 BMIMB 128       8.809  12.794   7.201  1.00  0.00      B    C
ATOM   4395  H52 BMIMB 128       7.781  13.066   7.423  1.00  0.00      B    H
ATOM   4396  H53 BMIMB 128       8.896  11.837   6.691  1.00  0.00      B    H
ATOM   4397  C6  BMIMB 128       9.604  12.648   8.465  1.00  0.00      B    C
ATOM   4398  H6  BMIMB 128       9.785  13.637   8.870  1.00  0.00      B    H
ATOM   4399  H61 BMIMB 128       9.143  12.107   9.283  1.00  0.00      B    H
ATOM   4400  H62 BMIMB 128      10.558  12.234   8.158  1.00  0.00      B    H
ATOM   4401  N1  BMIMB 129       2.612  32.173  19.034  1.00  0.00      B    N
ATOM   4402  N11 BMIMB 129       2.691  30.114  19.013  1.00  0.00      B    N
ATOM   4403  C1  BMIMB 129       2.947  31.157  19.737  1.00  0.00      B    C
ATOM   4404  H1  BMIMB 129       3.404  31.305  20.692  1.00  0.00      B    H
ATOM   4405  C2  BMIMB 129       2.004  31.755  17.884  1.00  0.00      B    C
ATOM   4406  H2  BMIMB 129       1.598  32.427  17.160  1.00  0.00      B    H
ATOM   4407  C21 BMIMB 129       2.138  30.459  17.807  1.00  0.00      B    C
ATOM   4408  H21 BMIMB 129       1.842  29.756  17.059  1.00  0.00      B    H
ATOM   4409  C3  BMIMB 129       2.868  33.529  19.443  1.00  0.00      B    C
ATOM   4410  H3  BMIMB 129       3.702  33.869  18.848  1.00  0.00      B    H
ATOM   4411  H31 BMIMB 129       2.001  34.152  19.282  1.00  0.00      B    H
ATOM   4412  H32 BMIMB 129       3.228  33.465  20.459  1.00  0.00      B    H
ATOM   4413  C4  BMIMB 129       2.999  28.747  19.472  1.00  0.00      B    C
ATOM   4414  H4  BMIMB 129       2.078  28.210  19.299  1.00  0.00      B    H
ATOM   4415  H41 BMIMB 129       3.058  28.877  20.543  1.00  0.00      B    H
ATOM   4416  C5  BMIMB 129       4.162  27.985  18.912  1.00  0.00      B    C
ATOM   4417  H5  BMIMB 129       4.313  27.074  19.486  1.00  0.00      B    H
ATOM   4418  H51 BMIMB 129       3.868  27.644  17.922  1.00  0.00      B    H
ATOM   4419  C51 BMIMB 129       5.430  28.875  18.875  1.00  0.00      B    C
ATOM   4420  H52 BMIMB 129       5.229  29.771  18.295  1.00  0.00      B    H
ATOM   4421  H53 BMIMB 129       5.540  29.099  19.933  1.00  0.00      B    H
ATOM   4422  C6  BMIMB 129       6.644  28.090  18.364  1.00  0.00      B    C
ATOM   4423  H6  BMIMB 129       6.460  27.741  17.355  1.00  0.00      B    H
ATOM   4424  H61 BMIMB 129       7.552  28.682  18.334  1.00  0.00      B    H
ATOM   4425  H62 BMIMB 129       6.835  27.330  19.113  1.00  0.00      B    H
ATOM   4426  N1  BMIMB 130      23.805   9.386   5.431  1.00  0.00      B    N
ATOM   4427  N11 BMIMB 130      25.485  10.717   5.037  1.00  0.00      B    N
ATOM   4428  C1  BMIMB 130      24.261  10.328   4.649  1.00  0.00      B    C
ATOM   4429  H1  BMIMB 130      23.613  10.825   3.960  1.00  0.00      B    H
ATOM   4430  C2  BMIMB 130      24.691   9.181   6.419  1.00  0.00      B    C
ATOM   4431  H2  BMIMB 130      24.469   8.491   7.204  1.00  0.00      B    H
ATOM   4432  C21 BMIMB 130      25.792  10.000   6.177  1.00  0.00      B    C
ATOM   4433  H21 BMIMB 130      26.602  10.149   6.856  1.00  0.00      B    H
ATOM   4434  C3  BMIMB 130      22.519   8.788   5.355  1.00  0.00      B    C
ATOM   4435  H3  BMIMB 130      22.613   8.175   4.471  1.00  0.00      B    H
ATOM   4436  H31 BMIMB 130      22.337   8.081   6.151  1.00  0.00      B    H
ATOM   4437  H32 BMIMB 130      21.733   9.519   5.231  1.00  0.00      B    H
ATOM   4438  C4  BMIMB 130      26.394  11.749   4.433  1.00  0.00      B    C
ATOM   4439  H4  BMIMB 130      26.615  12.416   5.253  1.00  0.00      B    H
ATOM   4440  H41 BMIMB 130      25.809  12.399   3.800  1.00  0.00      B    H
ATOM   4441  C5  BMIMB 130      27.597  11.173   3.701  1.00  0.00      B    C
ATOM   4442  H5  BMIMB 130      27.946  11.847   2.922  1.00  0.00      B    H
ATOM   4443  H51 BMIMB 130      28.318  11.258   4.509  1.00  0.00      B    H
ATOM   4444  C51 BMIMB 130      27.559   9.746   3.115  1.00  0.00      B    C
ATOM   4445  H52 BMIMB 130      27.390   9.126   3.991  1.00  0.00      B    H
ATOM   4446  H53 BMIMB 130      26.901   9.798   2.251  1.00  0.00      B    H
ATOM   4447  C6  BMIMB 130      28.869   9.252   2.490  1.00  0.00      B    C
ATOM   4448  H6  BMIMB 130      29.618   9.199   3.271  1.00  0.00      B    H
ATOM   4449  H61 BMIMB 130      28.795   8.231   2.132  1.00  0.00      B    H
ATOM   4450  H62 BMIMB 130      29.188   9.862   1.652  1.00  0.00      B    H
ATOM   4451  N1  BMIMB 131      39.428   4.043  12.336  1.00  0.00      B    N
ATOM   4452  N11 BMIMB 131      40.717   2.544  13.178  1.00  0.00      B    N
ATOM   4453  C1  BMIMB 131      39.715   2.790  12.339  1.00  0.00      B    C
ATOM   4454  H1  BMIMB 131      39.168   2.057  11.787  1.00  0.00      B    H
ATOM   4455  C2  BMIMB 131      40.311   4.739  13.227  1.00  0.00      B    C
ATOM   4456  H2  BMIMB 131      40.122   5.777  13.396  1.00  0.00      B    H
ATOM   4457  C21 BMIMB 131      40.998   3.766  13.814  1.00  0.00      B    C
ATOM   4458  H21 BMIMB 131      41.736   3.712  14.584  1.00  0.00      B    H
ATOM   4459  C3  BMIMB 131      38.468   4.715  11.538  1.00  0.00      B    C
ATOM   4460  H3  BMIMB 131      37.556   4.554  12.094  1.00  0.00      B    H
ATOM   4461  H31 BMIMB 131      38.628   5.773  11.389  1.00  0.00      B    H
ATOM   4462  H32 BMIMB 131      38.466   4.266  10.555  1.00  0.00      B    H
ATOM   4463  C4  BMIMB 131      41.368   1.188  13.379  1.00  0.00      B    C
ATOM   4464  H4  BMIMB 131      42.028   1.259  14.231  1.00  0.00      B    H
ATOM   4465  H41 BMIMB 131      41.993   1.113  12.502  1.00  0.00      B    H
ATOM   4466  C5  BMIMB 131      40.448  -0.019  13.553  1.00  0.00      B    C
ATOM   4467  H5  BMIMB 131      39.933  -0.119  12.600  1.00  0.00      B    H
ATOM   4468  H51 BMIMB 131      41.072  -0.894  13.716  1.00  0.00      B    H
ATOM   4469  C51 BMIMB 131      39.476   0.215  14.718  1.00  0.00      B    C
ATOM   4470  H52 BMIMB 131      40.062   0.132  15.630  1.00  0.00      B    H
ATOM   4471  H53 BMIMB 131      38.950   1.163  14.637  1.00  0.00      B    H
ATOM   4472  C6  BMIMB 131      38.406  -0.860  14.753  1.00  0.00      B    C
ATOM   4473  H6  BMIMB 131      37.969  -0.950  13.765  1.00  0.00      B    H
ATOM   4474  H61 BMIMB 131      38.804  -1.850  14.938  1.00  0.00      B    H
ATOM   4475  H62 BMIMB 131      37.700  -0.502  15.494  1.00  0.00      B    H
ATOM   4476  N1  BMIMB 132      36.713  27.117   2.661  1.00  0.00      B    N
ATOM   4477  N11 BMIMB 132      38.413  27.461   1.323  1.00  0.00      B    N
ATOM   4478  C1  BMIMB 132      37.979  26.821   2.402  1.00  0.00      B    C
ATOM   4479  H1  BMIMB 132      38.574  26.143   2.976  1.00  0.00      B    H
ATOM   4480  C2  BMIMB 132      36.255  27.835   1.551  1.00  0.00      B    C
ATOM   4481  H2  BMIMB 132      35.206  28.025   1.485  1.00  0.00      B    H
ATOM   4482  C21 BMIMB 132      37.355  28.079   0.749  1.00  0.00      B    C
ATOM   4483  H21 BMIMB 132      37.443  28.648  -0.150  1.00  0.00      B    H
ATOM   4484  C3  BMIMB 132      35.923  26.836   3.917  1.00  0.00      B    C
ATOM   4485  H3  BMIMB 132      34.932  27.264   3.941  1.00  0.00      B    H
ATOM   4486  H31 BMIMB 132      35.980  25.779   4.129  1.00  0.00      B    H
ATOM   4487  H32 BMIMB 132      36.428  27.354   4.719  1.00  0.00      B    H
ATOM   4488  C4  BMIMB 132      39.764  27.479   0.816  1.00  0.00      B    C
ATOM   4489  H4  BMIMB 132      39.916  26.991  -0.135  1.00  0.00      B    H
ATOM   4490  H41 BMIMB 132      40.375  26.909   1.500  1.00  0.00      B    H
ATOM   4491  C5  BMIMB 132      40.298  28.840   0.685  1.00  0.00      B    C
ATOM   4492  H5  BMIMB 132      40.956  28.827  -0.180  1.00  0.00      B    H
ATOM   4493  H51 BMIMB 132      39.490  29.565   0.633  1.00  0.00      B    H
ATOM   4494  C51 BMIMB 132      41.230  29.273   1.838  1.00  0.00      B    C
ATOM   4495  H52 BMIMB 132      40.617  29.392   2.728  1.00  0.00      B    H
ATOM   4496  H53 BMIMB 132      41.968  28.489   1.989  1.00  0.00      B    H
ATOM   4497  C6  BMIMB 132      42.017  30.560   1.490  1.00  0.00      B    C
ATOM   4498  H6  BMIMB 132      41.328  31.349   1.212  1.00  0.00      B    H
ATOM   4499  H61 BMIMB 132      42.522  30.861   2.401  1.00  0.00      B    H
ATOM   4500  H62 BMIMB 132      42.668  30.415   0.636  1.00  0.00      B    H
ATOM   4501  N1  BMIMB 133      21.505  21.147   5.437  1.00  0.00      B    N
ATOM   4502  N11 BMIMB 133      20.002  22.544   4.782  1.00  0.00      B    N
ATOM   4503  C1  BMIMB 133      20.473  21.893   5.798  1.00  0.00      B    C
ATOM   4504  H1  BMIMB 133      20.014  21.959   6.761  1.00  0.00      B    H
ATOM   4505  C2  BMIMB 133      21.811  21.483   4.146  1.00  0.00      B    C
ATOM   4506  H2  BMIMB 133      22.597  20.986   3.620  1.00  0.00      B    H
ATOM   4507  C21 BMIMB 133      20.985  22.506   3.818  1.00  0.00      B    C
ATOM   4508  H21 BMIMB 133      20.931  23.071   2.913  1.00  0.00      B    H
ATOM   4509  C3  BMIMB 133      22.306  20.280   6.277  1.00  0.00      B    C
ATOM   4510  H3  BMIMB 133      21.638  19.589   6.770  1.00  0.00      B    H
ATOM   4511  H31 BMIMB 133      23.171  19.903   5.752  1.00  0.00      B    H
ATOM   4512  H32 BMIMB 133      22.641  20.968   7.039  1.00  0.00      B    H
ATOM   4513  C4  BMIMB 133      18.770  23.347   4.853  1.00  0.00      B    C
ATOM   4514  H4  BMIMB 133      18.930  24.360   4.514  1.00  0.00      B    H
ATOM   4515  H41 BMIMB 133      18.481  23.311   5.893  1.00  0.00      B    H
ATOM   4516  C5  BMIMB 133      17.566  22.766   4.119  1.00  0.00      B    C
ATOM   4517  H5  BMIMB 133      17.657  21.684   4.170  1.00  0.00      B    H
ATOM   4518  H51 BMIMB 133      16.660  23.220   4.510  1.00  0.00      B    H
ATOM   4519  C51 BMIMB 133      17.641  23.183   2.690  1.00  0.00      B    C
ATOM   4520  H52 BMIMB 133      17.945  24.224   2.621  1.00  0.00      B    H
ATOM   4521  H53 BMIMB 133      18.382  22.640   2.109  1.00  0.00      B    H
ATOM   4522  C6  BMIMB 133      16.337  22.956   2.039  1.00  0.00      B    C
ATOM   4523  H6  BMIMB 133      16.214  21.956   1.637  1.00  0.00      B    H
ATOM   4524  H61 BMIMB 133      15.494  23.291   2.632  1.00  0.00      B    H
ATOM   4525  H62 BMIMB 133      16.329  23.556   1.137  1.00  0.00      B    H
ATOM   4526  N1  BMIMB 134       9.166  22.455  33.680  1.00  0.00      B    N
ATOM   4527  N11 BMIMB 134       9.919  22.489  31.691  1.00  0.00      B    N
ATOM   4528  C1  BMIMB 134       8.880  22.211  32.434  1.00  0.00      B    C
ATOM   4529  H1  BMIMB 134       7.963  21.772  32.104  1.00  0.00      B    H
ATOM   4530  C2  BMIMB 134      10.477  22.787  33.757  1.00  0.00      B    C
ATOM   4531  H2  BMIMB 134      11.007  23.036  34.650  1.00  0.00      B    H
ATOM   4532  C21 BMIMB 134      10.998  22.605  32.580  1.00  0.00      B    C
ATOM   4533  H21 BMIMB 134      12.005  22.512  32.237  1.00  0.00      B    H
ATOM   4534  C3  BMIMB 134       8.312  22.025  34.783  1.00  0.00      B    C
ATOM   4535  H3  BMIMB 134       8.723  21.040  34.951  1.00  0.00      B    H
ATOM   4536  H31 BMIMB 134       8.593  22.486  35.718  1.00  0.00      B    H
ATOM   4537  H32 BMIMB 134       7.267  22.019  34.510  1.00  0.00      B    H
ATOM   4538  C4  BMIMB 134       9.913  22.350  30.264  1.00  0.00      B    C
ATOM   4539  H4  BMIMB 134       9.036  21.743  30.098  1.00  0.00      B    H
ATOM   4540  H41 BMIMB 134      10.812  21.932  29.835  1.00  0.00      B    H
ATOM   4541  C5  BMIMB 134       9.856  23.658  29.485  1.00  0.00      B    C
ATOM   4542  H5  BMIMB 134      10.067  23.441  28.441  1.00  0.00      B    H
ATOM   4543  H51 BMIMB 134       8.809  23.941  29.555  1.00  0.00      B    H
ATOM   4544  C51 BMIMB 134      10.862  24.726  29.902  1.00  0.00      B    C
ATOM   4545  H52 BMIMB 134      10.792  24.812  30.983  1.00  0.00      B    H
ATOM   4546  H53 BMIMB 134      11.847  24.348  29.644  1.00  0.00      B    H
ATOM   4547  C6  BMIMB 134      10.616  26.154  29.375  1.00  0.00      B    C
ATOM   4548  H6  BMIMB 134      10.711  26.155  28.295  1.00  0.00      B    H
ATOM   4549  H61 BMIMB 134       9.651  26.510  29.718  1.00  0.00      B    H
ATOM   4550  H62 BMIMB 134      11.368  26.880  29.660  1.00  0.00      B    H
ATOM   4551  N1  BMIMB 135       7.524  25.993   7.973  1.00  0.00      B    N
ATOM   4552  N11 BMIMB 135       8.802  26.924   9.393  1.00  0.00      B    N
ATOM   4553  C1  BMIMB 135       7.880  25.943   9.241  1.00  0.00      B    C
ATOM   4554  H1  BMIMB 135       7.792  25.149   9.951  1.00  0.00      B    H
ATOM   4555  C2  BMIMB 135       8.286  26.927   7.352  1.00  0.00      B    C
ATOM   4556  H2  BMIMB 135       8.274  27.168   6.311  1.00  0.00      B    H
ATOM   4557  C21 BMIMB 135       8.997  27.589   8.193  1.00  0.00      B    C
ATOM   4558  H21 BMIMB 135       9.597  28.470   8.122  1.00  0.00      B    H
ATOM   4559  C3  BMIMB 135       6.535  25.105   7.389  1.00  0.00      B    C
ATOM   4560  H3  BMIMB 135       6.893  24.097   7.240  1.00  0.00      B    H
ATOM   4561  H31 BMIMB 135       5.699  24.907   8.042  1.00  0.00      B    H
ATOM   4562  H32 BMIMB 135       6.192  25.445   6.423  1.00  0.00      B    H
ATOM   4563  C4  BMIMB 135       9.455  27.163  10.716  1.00  0.00      B    C
ATOM   4564  H4  BMIMB 135       8.887  26.808  11.563  1.00  0.00      B    H
ATOM   4565  H41 BMIMB 135       9.325  28.235  10.680  1.00  0.00      B    H
ATOM   4566  C5  BMIMB 135      10.873  26.727  10.794  1.00  0.00      B    C
ATOM   4567  H5  BMIMB 135      11.331  27.234  11.640  1.00  0.00      B    H
ATOM   4568  H51 BMIMB 135      10.928  25.651  10.933  1.00  0.00      B    H
ATOM   4569  C51 BMIMB 135      11.666  27.185   9.610  1.00  0.00      B    C
ATOM   4570  H52 BMIMB 135      11.335  26.686   8.704  1.00  0.00      B    H
ATOM   4571  H53 BMIMB 135      11.651  28.261   9.453  1.00  0.00      B    H
ATOM   4572  C6  BMIMB 135      13.187  26.773   9.808  1.00  0.00      B    C
ATOM   4573  H6  BMIMB 135      13.658  27.049  10.744  1.00  0.00      B    H
ATOM   4574  H61 BMIMB 135      13.343  25.707   9.688  1.00  0.00      B    H
ATOM   4575  H62 BMIMB 135      13.722  27.213   8.974  1.00  0.00      B    H
ATOM   4576  N1  BMIMB 136      36.733  22.369   7.061  1.00  0.00      B    N
ATOM   4577  N11 BMIMB 136      38.186  21.502   5.641  1.00  0.00      B    N
ATOM   4578  C1  BMIMB 136      37.403  21.295   6.724  1.00  0.00      B    C
ATOM   4579  H1  BMIMB 136      37.351  20.370   7.257  1.00  0.00      B    H
ATOM   4580  C2  BMIMB 136      37.179  23.413   6.295  1.00  0.00      B    C
ATOM   4581  H2  BMIMB 136      36.965  24.449   6.440  1.00  0.00      B    H
ATOM   4582  C21 BMIMB 136      38.028  22.880   5.407  1.00  0.00      B    C
ATOM   4583  H21 BMIMB 136      38.718  23.303   4.710  1.00  0.00      B    H
ATOM   4584  C3  BMIMB 136      35.741  22.429   8.117  1.00  0.00      B    C
ATOM   4585  H3  BMIMB 136      36.125  23.032   8.927  1.00  0.00      B    H
ATOM   4586  H31 BMIMB 136      34.930  22.971   7.653  1.00  0.00      B    H
ATOM   4587  H32 BMIMB 136      35.428  21.475   8.514  1.00  0.00      B    H
ATOM   4588  C4  BMIMB 136      39.174  20.530   4.945  1.00  0.00      B    C
ATOM   4589  H4  BMIMB 136      39.254  19.652   5.570  1.00  0.00      B    H
ATOM   4590  H41 BMIMB 136      40.172  20.943   4.925  1.00  0.00      B    H
ATOM   4591  C5  BMIMB 136      38.624  20.107   3.466  1.00  0.00      B    C
ATOM   4592  H5  BMIMB 136      37.568  20.358   3.411  1.00  0.00      B    H
ATOM   4593  H51 BMIMB 136      39.112  20.846   2.835  1.00  0.00      B    H
ATOM   4594  C51 BMIMB 136      39.028  18.738   2.956  1.00  0.00      B    C
ATOM   4595  H52 BMIMB 136      40.111  18.665   3.020  1.00  0.00      B    H
ATOM   4596  H53 BMIMB 136      38.625  17.811   3.356  1.00  0.00      B    H
ATOM   4597  C6  BMIMB 136      38.663  18.576   1.466  1.00  0.00      B    C
ATOM   4598  H6  BMIMB 136      37.614  18.313   1.380  1.00  0.00      B    H
ATOM   4599  H61 BMIMB 136      38.855  19.440   0.841  1.00  0.00      B    H
ATOM   4600  H62 BMIMB 136      39.125  17.732   0.967  1.00  0.00      B    H
ATOM   4601  N1  BMIMB 137      22.410  13.860  -1.430  1.00  0.00      B    N
ATOM   4602  N11 BMIMB 137      21.817  14.878   0.408  1.00  0.00      B    N
ATOM   4603  C1  BMIMB 137      21.913  14.951  -0.919  1.00  0.00      B    C
ATOM   4604  H1  BMIMB 137      21.708  15.850  -1.460  1.00  0.00      B    H
ATOM   4605  C2  BMIMB 137      22.645  12.956  -0.448  1.00  0.00      B    C
ATOM   4606  H2  BMIMB 137      23.032  11.997  -0.715  1.00  0.00      B    H
ATOM   4607  C21 BMIMB 137      22.334  13.649   0.735  1.00  0.00      B    C
ATOM   4608  H21 BMIMB 137      22.344  13.357   1.762  1.00  0.00      B    H
ATOM   4609  C3  BMIMB 137      22.835  13.614  -2.859  1.00  0.00      B    C
ATOM   4610  H3  BMIMB 137      23.911  13.548  -2.797  1.00  0.00      B    H
ATOM   4611  H31 BMIMB 137      22.445  12.676  -3.226  1.00  0.00      B    H
ATOM   4612  H32 BMIMB 137      22.352  14.306  -3.533  1.00  0.00      B    H
ATOM   4613  C4  BMIMB 137      21.547  16.003   1.348  1.00  0.00      B    C
ATOM   4614  H4  BMIMB 137      20.995  15.619   2.194  1.00  0.00      B    H
ATOM   4615  H41 BMIMB 137      21.023  16.809   0.856  1.00  0.00      B    H
ATOM   4616  C5  BMIMB 137      22.864  16.543   1.809  1.00  0.00      B    C
ATOM   4617  H5  BMIMB 137      23.470  15.712   2.164  1.00  0.00      B    H
ATOM   4618  H51 BMIMB 137      23.374  17.085   1.016  1.00  0.00      B    H
ATOM   4619  C51 BMIMB 137      22.731  17.640   2.865  1.00  0.00      B    C
ATOM   4620  H52 BMIMB 137      22.273  18.487   2.361  1.00  0.00      B    H
ATOM   4621  H53 BMIMB 137      22.182  17.233   3.710  1.00  0.00      B    H
ATOM   4622  C6  BMIMB 137      24.190  18.028   3.261  1.00  0.00      B    C
ATOM   4623  H6  BMIMB 137      24.095  18.892   3.909  1.00  0.00      B    H
ATOM   4624  H61 BMIMB 137      24.841  17.303   3.735  1.00  0.00      B    H
ATOM   4625  H62 BMIMB 137      24.715  18.390   2.384  1.00  0.00      B    H
ATOM   4626  N1  BMIMB 138      12.318  40.781  25.417  1.00  0.00      B    N
ATOM   4627  N11 BMIMB 138      11.050  41.058  27.144  1.00  0.00      B    N
ATOM   4628  C1  BMIMB 138      11.349  40.265  26.124  1.00  0.00      B    C
ATOM   4629  H1  BMIMB 138      11.070  39.237  26.035  1.00  0.00      B    H
ATOM   4630  C2  BMIMB 138      12.538  42.037  25.947  1.00  0.00      B    C
ATOM   4631  H2  BMIMB 138      13.264  42.713  25.552  1.00  0.00      B    H
ATOM   4632  C21 BMIMB 138      11.793  42.204  27.078  1.00  0.00      B    C
ATOM   4633  H21 BMIMB 138      11.688  43.041  27.733  1.00  0.00      B    H
ATOM   4634  C3  BMIMB 138      13.053  40.205  24.301  1.00  0.00      B    C
ATOM   4635  H3  BMIMB 138      13.152  40.857  23.446  1.00  0.00      B    H
ATOM   4636  H31 BMIMB 138      14.031  39.894  24.637  1.00  0.00      B    H
ATOM   4637  H32 BMIMB 138      12.467  39.354  23.984  1.00  0.00      B    H
ATOM   4638  C4  BMIMB 138      10.169  40.754  28.261  1.00  0.00      B    C
ATOM   4639  H4  BMIMB 138      10.750  40.824  29.168  1.00  0.00      B    H
ATOM   4640  H41 BMIMB 138       9.789  39.750  28.143  1.00  0.00      B    H
ATOM   4641  C5  BMIMB 138       9.043  41.788  28.375  1.00  0.00      B    C
ATOM   4642  H5  BMIMB 138       9.443  42.665  28.878  1.00  0.00      B    H
ATOM   4643  H51 BMIMB 138       8.699  42.143  27.407  1.00  0.00      B    H
ATOM   4644  C51 BMIMB 138       7.808  41.252  29.060  1.00  0.00      B    C
ATOM   4645  H52 BMIMB 138       8.045  40.817  30.027  1.00  0.00      B    H
ATOM   4646  H53 BMIMB 138       7.162  42.115  29.198  1.00  0.00      B    H
ATOM   4647  C6  BMIMB 138       6.929  40.184  28.279  1.00  0.00      B    C
ATOM   4648  H6  BMIMB 138       7.483  39.288  28.024  1.00  0.00      B    H
ATOM   4649  H61 BMIMB 138       6.065  39.796  28.805  1.00  0.00      B    H
ATOM   4650  H62 BMIMB 138       6.537  40.554  27.338  1.00  0.00      B    H
ATOM   4651  N1  BMIMB 139       8.201   5.549  35.873  1.00  0.00      B    N
ATOM   4652  N11 BMIMB 139       8.470   7.689  35.490  1.00  0.00      B    N
ATOM   4653  C1  BMIMB 139       8.831   6.455  35.151  1.00  0.00      B    C
ATOM   4654  H1  BMIMB 139       9.590   6.181  34.449  1.00  0.00      B    H
ATOM   4655  C2  BMIMB 139       7.350   6.248  36.722  1.00  0.00      B    C
ATOM   4656  H2  BMIMB 139       6.727   5.815  37.474  1.00  0.00      B    H
ATOM   4657  C21 BMIMB 139       7.561   7.557  36.556  1.00  0.00      B    C
ATOM   4658  H21 BMIMB 139       7.187   8.428  37.048  1.00  0.00      B    H
ATOM   4659  C3  BMIMB 139       8.363   4.113  35.867  1.00  0.00      B    C
ATOM   4660  H3  BMIMB 139       7.361   3.750  35.689  1.00  0.00      B    H
ATOM   4661  H31 BMIMB 139       9.031   3.951  35.034  1.00  0.00      B    H
ATOM   4662  H32 BMIMB 139       8.667   3.674  36.806  1.00  0.00      B    H
ATOM   4663  C4  BMIMB 139       8.868   8.955  34.788  1.00  0.00      B    C
ATOM   4664  H4  BMIMB 139       7.952   9.479  34.557  1.00  0.00      B    H
ATOM   4665  H41 BMIMB 139       9.266   8.712  33.814  1.00  0.00      B    H
ATOM   4666  C5  BMIMB 139      10.010   9.670  35.543  1.00  0.00      B    C
ATOM   4667  H5  BMIMB 139      10.291  10.578  35.015  1.00  0.00      B    H
ATOM   4668  H51 BMIMB 139       9.552  10.083  36.438  1.00  0.00      B    H
ATOM   4669  C51 BMIMB 139      11.265   8.884  35.890  1.00  0.00      B    C
ATOM   4670  H52 BMIMB 139      11.332   8.008  35.250  1.00  0.00      B    H
ATOM   4671  H53 BMIMB 139      12.111   9.559  35.796  1.00  0.00      B    H
ATOM   4672  C6  BMIMB 139      11.241   8.278  37.351  1.00  0.00      B    C
ATOM   4673  H6  BMIMB 139      10.367   7.659  37.516  1.00  0.00      B    H
ATOM   4674  H61 BMIMB 139      12.129   7.685  37.539  1.00  0.00      B    H
ATOM   4675  H62 BMIMB 139      11.239   9.106  38.051  1.00  0.00      B    H
ATOM   4676  N1  BMIMB 140      41.403   4.785  21.697  1.00  0.00      B    N
ATOM   4677  N11 BMIMB 140      42.885   3.273  21.543  1.00  0.00      B    N
ATOM   4678  C1  BMIMB 140      41.766   3.671  22.140  1.00  0.00      B    C
ATOM   4679  H1  BMIMB 140      41.071   3.063  22.678  1.00  0.00      B    H
ATOM   4680  C2  BMIMB 140      42.264   5.201  20.691  1.00  0.00      B    C
ATOM   4681  H2  BMIMB 140      42.200   6.138  20.182  1.00  0.00      B    H
ATOM   4682  C21 BMIMB 140      43.091   4.170  20.477  1.00  0.00      B    C
ATOM   4683  H21 BMIMB 140      43.839   3.999  19.734  1.00  0.00      B    H
ATOM   4684  C3  BMIMB 140      40.285   5.641  22.090  1.00  0.00      B    C
ATOM   4685  H3  BMIMB 140      39.393   5.339  21.561  1.00  0.00      B    H
ATOM   4686  H31 BMIMB 140      40.093   5.569  23.151  1.00  0.00      B    H
ATOM   4687  H32 BMIMB 140      40.404   6.644  21.709  1.00  0.00      B    H
ATOM   4688  C4  BMIMB 140      43.498   1.939  21.562  1.00  0.00      B    C
ATOM   4689  H4  BMIMB 140      43.608   1.630  22.591  1.00  0.00      B    H
ATOM   4690  H41 BMIMB 140      44.470   2.063  21.107  1.00  0.00      B    H
ATOM   4691  C5  BMIMB 140      42.783   0.779  20.931  1.00  0.00      B    C
ATOM   4692  H5  BMIMB 140      43.326  -0.142  21.127  1.00  0.00      B    H
ATOM   4693  H51 BMIMB 140      41.767   0.746  21.317  1.00  0.00      B    H
ATOM   4694  C51 BMIMB 140      42.679   0.972  19.449  1.00  0.00      B    C
ATOM   4695  H52 BMIMB 140      41.932   1.737  19.257  1.00  0.00      B    H
ATOM   4696  H53 BMIMB 140      43.660   1.311  19.126  1.00  0.00      B    H
ATOM   4697  C6  BMIMB 140      42.275  -0.372  18.772  1.00  0.00      B    C
ATOM   4698  H6  BMIMB 140      41.879  -0.223  17.774  1.00  0.00      B    H
ATOM   4699  H61 BMIMB 140      43.001  -1.169  18.660  1.00  0.00      B    H
ATOM   4700  H62 BMIMB 140      41.488  -0.815  19.372  1.00  0.00      B    H
ATOM   4701  N1  BMIMB 141      16.508  19.335  33.254  1.00  0.00      B    N
ATOM   4702  N11 BMIMB 141      15.370  18.801  35.018  1.00  0.00      B    N
ATOM   4703  C1  BMIMB 141      16.178  18.357  34.075  1.00  0.00      B    C
ATOM   4704  H1  BMIMB 141      16.553  17.359  33.995  1.00  0.00      B    H
ATOM   4705  C2  BMIMB 141      15.894  20.484  33.724  1.00  0.00      B    C
ATOM   4706  H2  BMIMB 141      15.987  21.397  33.178  1.00  0.00      B    H
ATOM   4707  C21 BMIMB 141      15.301  20.141  34.910  1.00  0.00      B    C
ATOM   4708  H21 BMIMB 141      14.808  20.785  35.604  1.00  0.00      B    H
ATOM   4709  C3  BMIMB 141      17.107  19.226  31.964  1.00  0.00      B    C
ATOM   4710  H3  BMIMB 141      17.818  18.413  31.961  1.00  0.00      B    H
ATOM   4711  H31 BMIMB 141      16.390  19.003  31.188  1.00  0.00      B    H
ATOM   4712  H32 BMIMB 141      17.559  20.159  31.662  1.00  0.00      B    H
ATOM   4713  C4  BMIMB 141      14.824  17.919  36.107  1.00  0.00      B    C
ATOM   4714  H4  BMIMB 141      15.166  18.288  37.062  1.00  0.00      B    H
ATOM   4715  H41 BMIMB 141      15.288  16.982  35.837  1.00  0.00      B    H
ATOM   4716  C5  BMIMB 141      13.258  17.759  36.192  1.00  0.00      B    C
ATOM   4717  H5  BMIMB 141      13.194  16.717  36.498  1.00  0.00      B    H
ATOM   4718  H51 BMIMB 141      13.003  18.374  37.051  1.00  0.00      B    H
ATOM   4719  C51 BMIMB 141      12.373  18.292  35.024  1.00  0.00      B    C
ATOM   4720  H52 BMIMB 141      12.788  19.250  34.722  1.00  0.00      B    H
ATOM   4721  H53 BMIMB 141      12.435  17.669  34.135  1.00  0.00      B    H
ATOM   4722  C6  BMIMB 141      10.889  18.423  35.458  1.00  0.00      B    C
ATOM   4723  H6  BMIMB 141      10.476  18.936  34.597  1.00  0.00      B    H
ATOM   4724  H61 BMIMB 141      10.370  17.506  35.713  1.00  0.00      B    H
ATOM   4725  H62 BMIMB 141      10.759  19.063  36.324  1.00  0.00      B    H
ATOM   4726  N1  BMIMB 142      32.413   4.211  39.301  1.00  0.00      B    N
ATOM   4727  N11 BMIMB 142      33.851   3.701  37.828  1.00  0.00      B    N
ATOM   4728  C1  BMIMB 142      32.619   4.062  38.001  1.00  0.00      B    C
ATOM   4729  H1  BMIMB 142      31.935   4.222  37.195  1.00  0.00      B    H
ATOM   4730  C2  BMIMB 142      33.582   3.798  39.959  1.00  0.00      B    C
ATOM   4731  H2  BMIMB 142      33.672   3.902  41.018  1.00  0.00      B    H
ATOM   4732  C21 BMIMB 142      34.488   3.478  39.005  1.00  0.00      B    C
ATOM   4733  H21 BMIMB 142      35.520   3.211  39.057  1.00  0.00      B    H
ATOM   4734  C3  BMIMB 142      31.109   4.528  39.920  1.00  0.00      B    C
ATOM   4735  H3  BMIMB 142      30.533   4.712  39.025  1.00  0.00      B    H
ATOM   4736  H31 BMIMB 142      30.667   3.762  40.540  1.00  0.00      B    H
ATOM   4737  H32 BMIMB 142      31.355   5.343  40.585  1.00  0.00      B    H
ATOM   4738  C4  BMIMB 142      34.632   3.525  36.561  1.00  0.00      B    C
ATOM   4739  H4  BMIMB 142      34.144   2.906  35.823  1.00  0.00      B    H
ATOM   4740  H41 BMIMB 142      35.493   2.965  36.895  1.00  0.00      B    H
ATOM   4741  C5  BMIMB 142      35.273   4.805  35.943  1.00  0.00      B    C
ATOM   4742  H5  BMIMB 142      36.078   4.971  36.654  1.00  0.00      B    H
ATOM   4743  H51 BMIMB 142      35.718   4.527  34.991  1.00  0.00      B    H
ATOM   4744  C51 BMIMB 142      34.544   6.244  35.780  1.00  0.00      B    C
ATOM   4745  H52 BMIMB 142      34.344   6.793  36.697  1.00  0.00      B    H
ATOM   4746  H53 BMIMB 142      35.313   6.843  35.300  1.00  0.00      B    H
ATOM   4747  C6  BMIMB 142      33.270   6.288  34.948  1.00  0.00      B    C
ATOM   4748  H6  BMIMB 142      32.325   6.068  35.431  1.00  0.00      B    H
ATOM   4749  H61 BMIMB 142      33.144   7.326  34.662  1.00  0.00      B    H
ATOM   4750  H62 BMIMB 142      33.366   5.796  33.987  1.00  0.00      B    H
ATOM   4751  N1  BMIMB 143      35.551  33.605  41.261  1.00  0.00      B    N
ATOM   4752  N11 BMIMB 143      34.648  32.598  42.862  1.00  0.00      B    N
ATOM   4753  C1  BMIMB 143      35.559  33.511  42.540  1.00  0.00      B    C
ATOM   4754  H1  BMIMB 143      36.334  33.815  43.210  1.00  0.00      B    H
ATOM   4755  C2  BMIMB 143      34.525  32.843  40.751  1.00  0.00      B    C
ATOM   4756  H2  BMIMB 143      34.238  32.699  39.733  1.00  0.00      B    H
ATOM   4757  C21 BMIMB 143      34.126  32.121  41.704  1.00  0.00      B    C
ATOM   4758  H21 BMIMB 143      33.396  31.343  41.761  1.00  0.00      B    H
ATOM   4759  C3  BMIMB 143      36.337  34.400  40.358  1.00  0.00      B    C
ATOM   4760  H3  BMIMB 143      37.399  34.280  40.513  1.00  0.00      B    H
ATOM   4761  H31 BMIMB 143      36.055  34.180  39.339  1.00  0.00      B    H
ATOM   4762  H32 BMIMB 143      36.092  35.447  40.461  1.00  0.00      B    H
ATOM   4763  C4  BMIMB 143      34.346  31.992  44.210  1.00  0.00      B    C
ATOM   4764  H4  BMIMB 143      34.603  32.703  44.981  1.00  0.00      B    H
ATOM   4765  H41 BMIMB 143      34.991  31.127  44.263  1.00  0.00      B    H
ATOM   4766  C5  BMIMB 143      32.865  31.423  44.319  1.00  0.00      B    C
ATOM   4767  H5  BMIMB 143      32.660  30.596  43.644  1.00  0.00      B    H
ATOM   4768  H51 BMIMB 143      32.714  31.030  45.321  1.00  0.00      B    H
ATOM   4769  C51 BMIMB 143      31.717  32.417  44.225  1.00  0.00      B    C
ATOM   4770  H52 BMIMB 143      31.714  33.090  45.079  1.00  0.00      B    H
ATOM   4771  H53 BMIMB 143      31.749  33.073  43.358  1.00  0.00      B    H
ATOM   4772  C6  BMIMB 143      30.320  31.690  44.045  1.00  0.00      B    C
ATOM   4773  H6  BMIMB 143      29.698  32.491  43.660  1.00  0.00      B    H
ATOM   4774  H61 BMIMB 143      30.277  30.859  43.350  1.00  0.00      B    H
ATOM   4775  H62 BMIMB 143      29.867  31.310  44.953  1.00  0.00      B    H
ATOM   4776  N1  BMIMB 144      18.790  25.040  29.139  1.00  0.00      B    N
ATOM   4777  N11 BMIMB 144      17.080  26.385  29.120  1.00  0.00      B    N
ATOM   4778  C1  BMIMB 144      18.181  26.007  28.530  1.00  0.00      B    C
ATOM   4779  H1  BMIMB 144      18.450  26.425  27.583  1.00  0.00      B    H
ATOM   4780  C2  BMIMB 144      17.980  24.807  30.185  1.00  0.00      B    C
ATOM   4781  H2  BMIMB 144      18.158  23.913  30.742  1.00  0.00      B    H
ATOM   4782  C21 BMIMB 144      16.876  25.546  30.187  1.00  0.00      B    C
ATOM   4783  H21 BMIMB 144      15.937  25.483  30.694  1.00  0.00      B    H
ATOM   4784  C3  BMIMB 144      20.094  24.439  28.942  1.00  0.00      B    C
ATOM   4785  H3  BMIMB 144      20.170  24.260  27.880  1.00  0.00      B    H
ATOM   4786  H31 BMIMB 144      20.879  25.058  29.352  1.00  0.00      B    H
ATOM   4787  H32 BMIMB 144      20.107  23.550  29.556  1.00  0.00      B    H
ATOM   4788  C4  BMIMB 144      16.052  27.176  28.572  1.00  0.00      B    C
ATOM   4789  H4  BMIMB 144      15.297  26.493  28.212  1.00  0.00      B    H
ATOM   4790  H41 BMIMB 144      16.370  27.671  27.666  1.00  0.00      B    H
ATOM   4791  C5  BMIMB 144      15.423  28.098  29.606  1.00  0.00      B    C
ATOM   4792  H5  BMIMB 144      14.535  28.493  29.120  1.00  0.00      B    H
ATOM   4793  H51 BMIMB 144      15.222  27.555  30.526  1.00  0.00      B    H
ATOM   4794  C51 BMIMB 144      16.278  29.291  29.967  1.00  0.00      B    C
ATOM   4795  H52 BMIMB 144      17.105  28.954  30.586  1.00  0.00      B    H
ATOM   4796  H53 BMIMB 144      16.617  29.868  29.111  1.00  0.00      B    H
ATOM   4797  C6  BMIMB 144      15.442  30.320  30.677  1.00  0.00      B    C
ATOM   4798  H6  BMIMB 144      15.238  30.166  31.730  1.00  0.00      B    H
ATOM   4799  H61 BMIMB 144      15.985  31.258  30.675  1.00  0.00      B    H
ATOM   4800  H62 BMIMB 144      14.463  30.452  30.230  1.00  0.00      B    H
ATOM   4801  N1  BMIMB 145      35.862  13.248  33.031  1.00  0.00      B    N
ATOM   4802  N11 BMIMB 145      34.698  14.536  34.272  1.00  0.00      B    N
ATOM   4803  C1  BMIMB 145      34.764  13.345  33.765  1.00  0.00      B    C
ATOM   4804  H1  BMIMB 145      34.020  12.584  33.873  1.00  0.00      B    H
ATOM   4805  C2  BMIMB 145      36.647  14.364  33.225  1.00  0.00      B    C
ATOM   4806  H2  BMIMB 145      37.626  14.470  32.812  1.00  0.00      B    H
ATOM   4807  C21 BMIMB 145      35.860  15.159  34.005  1.00  0.00      B    C
ATOM   4808  H21 BMIMB 145      35.962  16.125  34.448  1.00  0.00      B    H
ATOM   4809  C3  BMIMB 145      36.225  12.171  32.092  1.00  0.00      B    C
ATOM   4810  H3  BMIMB 145      36.434  11.228  32.576  1.00  0.00      B    H
ATOM   4811  H31 BMIMB 145      35.310  11.982  31.550  1.00  0.00      B    H
ATOM   4812  H32 BMIMB 145      36.954  12.417  31.334  1.00  0.00      B    H
ATOM   4813  C4  BMIMB 145      33.481  15.064  34.996  1.00  0.00      B    C
ATOM   4814  H4  BMIMB 145      33.946  15.473  35.881  1.00  0.00      B    H
ATOM   4815  H41 BMIMB 145      32.920  14.201  35.324  1.00  0.00      B    H
ATOM   4816  C5  BMIMB 145      32.723  16.109  34.170  1.00  0.00      B    C
ATOM   4817  H5  BMIMB 145      31.719  16.068  34.584  1.00  0.00      B    H
ATOM   4818  H51 BMIMB 145      33.182  17.061  34.425  1.00  0.00      B    H
ATOM   4819  C51 BMIMB 145      32.597  16.041  32.605  1.00  0.00      B    C
ATOM   4820  H52 BMIMB 145      33.569  15.876  32.146  1.00  0.00      B    H
ATOM   4821  H53 BMIMB 145      31.946  15.232  32.285  1.00  0.00      B    H
ATOM   4822  C6  BMIMB 145      32.000  17.248  31.989  1.00  0.00      B    C
ATOM   4823  H6  BMIMB 145      31.918  17.108  30.917  1.00  0.00      B    H
ATOM   4824  H61 BMIMB 145      31.051  17.521  32.436  1.00  0.00      B    H
ATOM   4825  H62 BMIMB 145      32.561  18.171  32.079  1.00  0.00      B    H
ATOM   4826  N1  BMIMB 146      45.110  32.924  24.100  1.00  0.00      B    N
ATOM   4827  N11 BMIMB 146      42.990  32.787  24.072  1.00  0.00      B    N
ATOM   4828  C1  BMIMB 146      44.070  32.730  23.368  1.00  0.00      B    C
ATOM   4829  H1  BMIMB 146      44.091  32.746  22.299  1.00  0.00      B    H
ATOM   4830  C2  BMIMB 146      44.744  33.069  25.437  1.00  0.00      B    C
ATOM   4831  H2  BMIMB 146      45.488  33.197  26.192  1.00  0.00      B    H
ATOM   4832  C21 BMIMB 146      43.407  33.000  25.419  1.00  0.00      B    C
ATOM   4833  H21 BMIMB 146      42.715  32.918  26.229  1.00  0.00      B    H
ATOM   4834  C3  BMIMB 146      46.528  32.780  23.713  1.00  0.00      B    C
ATOM   4835  H3  BMIMB 146      47.038  33.658  24.082  1.00  0.00      B    H
ATOM   4836  H31 BMIMB 146      46.901  31.884  24.188  1.00  0.00      B    H
ATOM   4837  H32 BMIMB 146      46.531  32.571  22.654  1.00  0.00      B    H
ATOM   4838  C4  BMIMB 146      41.596  32.585  23.596  1.00  0.00      B    C
ATOM   4839  H4  BMIMB 146      41.007  32.417  24.486  1.00  0.00      B    H
ATOM   4840  H41 BMIMB 146      41.552  31.664  23.035  1.00  0.00      B    H
ATOM   4841  C5  BMIMB 146      41.083  33.718  22.780  1.00  0.00      B    C
ATOM   4842  H5  BMIMB 146      41.741  33.806  21.919  1.00  0.00      B    H
ATOM   4843  H51 BMIMB 146      40.023  33.641  22.552  1.00  0.00      B    H
ATOM   4844  C51 BMIMB 146      41.366  34.961  23.607  1.00  0.00      B    C
ATOM   4845  H52 BMIMB 146      40.780  34.963  24.522  1.00  0.00      B    H
ATOM   4846  H53 BMIMB 146      42.426  34.865  23.830  1.00  0.00      B    H
ATOM   4847  C6  BMIMB 146      41.166  36.201  22.659  1.00  0.00      B    C
ATOM   4848  H6  BMIMB 146      40.092  36.335  22.605  1.00  0.00      B    H
ATOM   4849  H61 BMIMB 146      41.461  37.172  23.040  1.00  0.00      B    H
ATOM   4850  H62 BMIMB 146      41.683  36.110  21.710  1.00  0.00      B    H
ATOM   4851  N1  BMIMB 147      40.048  11.304  39.808  1.00  0.00      B    N
ATOM   4852  N11 BMIMB 147      39.438   9.418  40.550  1.00  0.00      B    N
ATOM   4853  C1  BMIMB 147      40.178  10.016  39.628  1.00  0.00      B    C
ATOM   4854  H1  BMIMB 147      40.783   9.628  38.837  1.00  0.00      B    H
ATOM   4855  C2  BMIMB 147      39.256  11.567  40.865  1.00  0.00      B    C
ATOM   4856  H2  BMIMB 147      38.918  12.539  41.153  1.00  0.00      B    H
ATOM   4857  C21 BMIMB 147      38.820  10.365  41.355  1.00  0.00      B    C
ATOM   4858  H21 BMIMB 147      38.259  10.183  42.245  1.00  0.00      B    H
ATOM   4859  C3  BMIMB 147      40.497  12.293  38.885  1.00  0.00      B    C
ATOM   4860  H3  BMIMB 147      40.828  11.932  37.922  1.00  0.00      B    H
ATOM   4861  H31 BMIMB 147      39.670  12.883  38.520  1.00  0.00      B    H
ATOM   4862  H32 BMIMB 147      41.233  12.891  39.402  1.00  0.00      B    H
ATOM   4863  C4  BMIMB 147      39.312   7.989  40.717  1.00  0.00      B    C
ATOM   4864  H4  BMIMB 147      39.925   7.803  41.587  1.00  0.00      B    H
ATOM   4865  H41 BMIMB 147      39.695   7.563  39.801  1.00  0.00      B    H
ATOM   4866  C5  BMIMB 147      37.825   7.589  40.925  1.00  0.00      B    C
ATOM   4867  H5  BMIMB 147      37.785   6.540  41.205  1.00  0.00      B    H
ATOM   4868  H51 BMIMB 147      37.396   8.092  41.788  1.00  0.00      B    H
ATOM   4869  C51 BMIMB 147      36.916   7.872  39.671  1.00  0.00      B    C
ATOM   4870  H52 BMIMB 147      36.769   8.936  39.505  1.00  0.00      B    H
ATOM   4871  H53 BMIMB 147      37.497   7.459  38.851  1.00  0.00      B    H
ATOM   4872  C6  BMIMB 147      35.589   7.155  39.891  1.00  0.00      B    C
ATOM   4873  H6  BMIMB 147      35.196   7.606  40.796  1.00  0.00      B    H
ATOM   4874  H61 BMIMB 147      34.862   7.337  39.107  1.00  0.00      B    H
ATOM   4875  H62 BMIMB 147      35.715   6.084  39.996  1.00  0.00      B    H
ATOM   4876  N1  BMIMB 148       3.000   4.286  35.485  1.00  0.00      B    N
ATOM   4877  N11 BMIMB 148       3.777   3.164  33.892  1.00  0.00      B    N
ATOM   4878  C1  BMIMB 148       2.692   3.583  34.463  1.00  0.00      B    C
ATOM   4879  H1  BMIMB 148       1.716   3.330  34.109  1.00  0.00      B    H
ATOM   4880  C2  BMIMB 148       4.330   4.525  35.422  1.00  0.00      B    C
ATOM   4881  H2  BMIMB 148       4.763   5.103  36.209  1.00  0.00      B    H
ATOM   4882  C21 BMIMB 148       4.808   3.898  34.347  1.00  0.00      B    C
ATOM   4883  H21 BMIMB 148       5.820   3.938  34.008  1.00  0.00      B    H
ATOM   4884  C3  BMIMB 148       2.184   4.845  36.470  1.00  0.00      B    C
ATOM   4885  H3  BMIMB 148       2.113   4.284  37.390  1.00  0.00      B    H
ATOM   4886  H31 BMIMB 148       2.491   5.849  36.724  1.00  0.00      B    H
ATOM   4887  H32 BMIMB 148       1.202   5.078  36.087  1.00  0.00      B    H
ATOM   4888  C4  BMIMB 148       3.882   2.269  32.688  1.00  0.00      B    C
ATOM   4889  H4  BMIMB 148       3.147   1.506  32.895  1.00  0.00      B    H
ATOM   4890  H41 BMIMB 148       4.865   1.856  32.520  1.00  0.00      B    H
ATOM   4891  C5  BMIMB 148       3.437   2.895  31.370  1.00  0.00      B    C
ATOM   4892  H5  BMIMB 148       3.275   2.119  30.626  1.00  0.00      B    H
ATOM   4893  H51 BMIMB 148       2.511   3.414  31.601  1.00  0.00      B    H
ATOM   4894  C51 BMIMB 148       4.379   3.902  30.597  1.00  0.00      B    C
ATOM   4895  H52 BMIMB 148       3.790   4.400  29.831  1.00  0.00      B    H
ATOM   4896  H53 BMIMB 148       4.920   4.531  31.298  1.00  0.00      B    H
ATOM   4897  C6  BMIMB 148       5.540   3.147  29.988  1.00  0.00      B    C
ATOM   4898  H6  BMIMB 148       6.188   3.833  29.455  1.00  0.00      B    H
ATOM   4899  H61 BMIMB 148       6.107   2.741  30.818  1.00  0.00      B    H
ATOM   4900  H62 BMIMB 148       5.316   2.351  29.287  1.00  0.00      B    H
ATOM   4901  N1  BMIMB 149      25.815  40.448   2.001  1.00  0.00      B    N
ATOM   4902  N11 BMIMB 149      25.678  41.438   3.900  1.00  0.00      B    N
ATOM   4903  C1  BMIMB 149      26.022  40.331   3.279  1.00  0.00      B    C
ATOM   4904  H1  BMIMB 149      26.264  39.417   3.778  1.00  0.00      B    H
ATOM   4905  C2  BMIMB 149      25.528  41.758   1.785  1.00  0.00      B    C
ATOM   4906  H2  BMIMB 149      25.436  42.213   0.823  1.00  0.00      B    H
ATOM   4907  C21 BMIMB 149      25.393  42.336   2.977  1.00  0.00      B    C
ATOM   4908  H21 BMIMB 149      25.096  43.334   3.215  1.00  0.00      B    H
ATOM   4909  C3  BMIMB 149      25.912  39.465   0.897  1.00  0.00      B    C
ATOM   4910  H3  BMIMB 149      26.393  40.086   0.156  1.00  0.00      B    H
ATOM   4911  H31 BMIMB 149      26.452  38.580   1.201  1.00  0.00      B    H
ATOM   4912  H32 BMIMB 149      24.959  39.285   0.421  1.00  0.00      B    H
ATOM   4913  C4  BMIMB 149      25.381  41.648   5.348  1.00  0.00      B    C
ATOM   4914  H4  BMIMB 149      25.188  40.676   5.778  1.00  0.00      B    H
ATOM   4915  H41 BMIMB 149      24.495  42.263   5.405  1.00  0.00      B    H
ATOM   4916  C5  BMIMB 149      26.458  42.240   6.212  1.00  0.00      B    C
ATOM   4917  H5  BMIMB 149      26.119  42.497   7.212  1.00  0.00      B    H
ATOM   4918  H51 BMIMB 149      27.240  41.514   6.415  1.00  0.00      B    H
ATOM   4919  C51 BMIMB 149      27.084  43.533   5.682  1.00  0.00      B    C
ATOM   4920  H52 BMIMB 149      27.626  43.470   4.741  1.00  0.00      B    H
ATOM   4921  H53 BMIMB 149      26.177  44.113   5.528  1.00  0.00      B    H
ATOM   4922  C6  BMIMB 149      28.061  44.078   6.764  1.00  0.00      B    C
ATOM   4923  H6  BMIMB 149      27.559  44.360   7.682  1.00  0.00      B    H
ATOM   4924  H61 BMIMB 149      28.846  43.397   7.075  1.00  0.00      B    H
ATOM   4925  H62 BMIMB 149      28.559  44.985   6.442  1.00  0.00      B    H
ATOM   4926  N1  BMIMB 150      32.634  22.172   2.471  1.00  0.00      B    N
ATOM   4927  N11 BMIMB 150      33.103  21.134   0.627  1.00  0.00      B    N
ATOM   4928  C1  BMIMB 150      33.551  21.582   1.787  1.00  0.00      B    C
ATOM   4929  H1  BMIMB 150      34.608  21.604   1.943  1.00  0.00      B    H
ATOM   4930  C2  BMIMB 150      31.468  21.793   1.916  1.00  0.00      B    C
ATOM   4931  H2  BMIMB 150      30.534  21.961   2.406  1.00  0.00      B    H
ATOM   4932  C21 BMIMB 150      31.760  21.218   0.685  1.00  0.00      B    C
ATOM   4933  H21 BMIMB 150      31.074  20.897  -0.067  1.00  0.00      B    H
ATOM   4934  C3  BMIMB 150      32.810  22.877   3.744  1.00  0.00      B    C
ATOM   4935  H3  BMIMB 150      32.040  22.946   4.498  1.00  0.00      B    H
ATOM   4936  H31 BMIMB 150      33.589  22.300   4.220  1.00  0.00      B    H
ATOM   4937  H32 BMIMB 150      33.265  23.837   3.550  1.00  0.00      B    H
ATOM   4938  C4  BMIMB 150      33.873  20.516  -0.487  1.00  0.00      B    C
ATOM   4939  H4  BMIMB 150      34.599  21.239  -0.827  1.00  0.00      B    H
ATOM   4940  H41 BMIMB 150      33.091  20.343  -1.210  1.00  0.00      B    H
ATOM   4941  C5  BMIMB 150      34.597  19.265  -0.152  1.00  0.00      B    C
ATOM   4942  H5  BMIMB 150      35.289  19.435   0.669  1.00  0.00      B    H
ATOM   4943  H51 BMIMB 150      33.870  18.478   0.030  1.00  0.00      B    H
ATOM   4944  C51 BMIMB 150      35.459  18.890  -1.402  1.00  0.00      B    C
ATOM   4945  H52 BMIMB 150      34.846  19.133  -2.266  1.00  0.00      B    H
ATOM   4946  H53 BMIMB 150      36.312  19.539  -1.580  1.00  0.00      B    H
ATOM   4947  C6  BMIMB 150      35.961  17.446  -1.350  1.00  0.00      B    C
ATOM   4948  H6  BMIMB 150      35.155  16.738  -1.194  1.00  0.00      B    H
ATOM   4949  H61 BMIMB 150      36.698  17.220  -2.113  1.00  0.00      B    H
ATOM   4950  H62 BMIMB 150      36.593  17.401  -0.470  1.00  0.00      B    H
ATOM   4951  N1  BMIMB 151      36.829  40.521  44.014  1.00  0.00      B    N
ATOM   4952  N11 BMIMB 151      38.270  39.309  42.940  1.00  0.00      B    N
ATOM   4953  C1  BMIMB 151      37.806  39.644  44.110  1.00  0.00      B    C
ATOM   4954  H1  BMIMB 151      38.218  39.332  45.046  1.00  0.00      B    H
ATOM   4955  C2  BMIMB 151      36.632  40.799  42.658  1.00  0.00      B    C
ATOM   4956  H2  BMIMB 151      35.793  41.395  42.373  1.00  0.00      B    H
ATOM   4957  C21 BMIMB 151      37.513  39.986  42.031  1.00  0.00      B    C
ATOM   4958  H21 BMIMB 151      37.606  39.819  40.980  1.00  0.00      B    H
ATOM   4959  C3  BMIMB 151      36.159  41.151  45.171  1.00  0.00      B    C
ATOM   4960  H3  BMIMB 151      36.667  40.847  46.074  1.00  0.00      B    H
ATOM   4961  H31 BMIMB 151      36.308  42.214  45.049  1.00  0.00      B    H
ATOM   4962  H32 BMIMB 151      35.094  40.968  45.166  1.00  0.00      B    H
ATOM   4963  C4  BMIMB 151      39.204  38.260  42.700  1.00  0.00      B    C
ATOM   4964  H4  BMIMB 151      38.743  37.544  42.035  1.00  0.00      B    H
ATOM   4965  H41 BMIMB 151      39.192  37.809  43.681  1.00  0.00      B    H
ATOM   4966  C5  BMIMB 151      40.613  38.608  42.175  1.00  0.00      B    C
ATOM   4967  H5  BMIMB 151      41.300  37.966  42.720  1.00  0.00      B    H
ATOM   4968  H51 BMIMB 151      40.614  38.335  41.123  1.00  0.00      B    H
ATOM   4969  C51 BMIMB 151      41.028  40.014  42.340  1.00  0.00      B    C
ATOM   4970  H52 BMIMB 151      40.367  40.693  41.808  1.00  0.00      B    H
ATOM   4971  H53 BMIMB 151      40.906  40.388  43.353  1.00  0.00      B    H
ATOM   4972  C6  BMIMB 151      42.410  40.298  41.756  1.00  0.00      B    C
ATOM   4973  H6  BMIMB 151      42.384  40.042  40.703  1.00  0.00      B    H
ATOM   4974  H61 BMIMB 151      42.678  41.345  41.830  1.00  0.00      B    H
ATOM   4975  H62 BMIMB 151      43.204  39.745  42.244  1.00  0.00      B    H
ATOM   4976  N1  BMIMB 152      16.545  43.198   7.259  1.00  0.00      B    N
ATOM   4977  N11 BMIMB 152      15.784  42.942   9.322  1.00  0.00      B    N
ATOM   4978  C1  BMIMB 152      16.415  43.741   8.464  1.00  0.00      B    C
ATOM   4979  H1  BMIMB 152      16.780  44.699   8.766  1.00  0.00      B    H
ATOM   4980  C2  BMIMB 152      16.013  41.942   7.384  1.00  0.00      B    C
ATOM   4981  H2  BMIMB 152      15.916  41.304   6.532  1.00  0.00      B    H
ATOM   4982  C21 BMIMB 152      15.554  41.804   8.666  1.00  0.00      B    C
ATOM   4983  H21 BMIMB 152      15.003  40.977   9.058  1.00  0.00      B    H
ATOM   4984  C3  BMIMB 152      17.229  43.771   6.096  1.00  0.00      B    C
ATOM   4985  H3  BMIMB 152      16.512  43.983   5.316  1.00  0.00      B    H
ATOM   4986  H31 BMIMB 152      17.595  44.749   6.369  1.00  0.00      B    H
ATOM   4987  H32 BMIMB 152      18.015  43.069   5.859  1.00  0.00      B    H
ATOM   4988  C4  BMIMB 152      15.455  43.218  10.761  1.00  0.00      B    C
ATOM   4989  H4  BMIMB 152      14.403  42.984  10.823  1.00  0.00      B    H
ATOM   4990  H41 BMIMB 152      15.417  44.283  10.930  1.00  0.00      B    H
ATOM   4991  C5  BMIMB 152      16.339  42.401  11.725  1.00  0.00      B    C
ATOM   4992  H5  BMIMB 152      16.293  41.361  11.413  1.00  0.00      B    H
ATOM   4993  H51 BMIMB 152      17.312  42.885  11.745  1.00  0.00      B    H
ATOM   4994  C51 BMIMB 152      15.838  42.374  13.188  1.00  0.00      B    C
ATOM   4995  H52 BMIMB 152      16.124  43.295  13.690  1.00  0.00      B    H
ATOM   4996  H53 BMIMB 152      14.756  42.289  13.250  1.00  0.00      B    H
ATOM   4997  C6  BMIMB 152      16.490  41.251  14.078  1.00  0.00      B    C
ATOM   4998  H6  BMIMB 152      17.555  41.314  14.272  1.00  0.00      B    H
ATOM   4999  H61 BMIMB 152      15.961  41.193  15.023  1.00  0.00      B    H
ATOM   5000  H62 BMIMB 152      16.414  40.284  13.595  1.00  0.00      B    H
ATOM   5001  N1  BMIMB 153      28.543   0.495  44.803  1.00  0.00      B    N
ATOM   5002  N11 BMIMB 153      28.182   2.546  44.256  1.00  0.00      B    N
ATOM   5003  C1  BMIMB 153      28.226   1.704  45.260  1.00  0.00      B    C
ATOM   5004  H1  BMIMB 153      27.887   2.018  46.224  1.00  0.00      B    H
ATOM   5005  C2  BMIMB 153      28.985   0.679  43.520  1.00  0.00      B    C
ATOM   5006  H2  BMIMB 153      29.292  -0.063  42.816  1.00  0.00      B    H
ATOM   5007  C21 BMIMB 153      28.708   1.882  43.166  1.00  0.00      B    C
ATOM   5008  H21 BMIMB 153      28.842   2.338  42.209  1.00  0.00      B    H
ATOM   5009  C3  BMIMB 153      28.703  -0.699  45.615  1.00  0.00      B    C
ATOM   5010  H3  BMIMB 153      28.693  -0.402  46.654  1.00  0.00      B    H
ATOM   5011  H31 BMIMB 153      27.885  -1.379  45.431  1.00  0.00      B    H
ATOM   5012  H32 BMIMB 153      29.577  -1.238  45.281  1.00  0.00      B    H
ATOM   5013  C4  BMIMB 153      27.676   3.959  44.281  1.00  0.00      B    C
ATOM   5014  H4  BMIMB 153      27.248   4.175  45.249  1.00  0.00      B    H
ATOM   5015  H41 BMIMB 153      26.947   4.039  43.488  1.00  0.00      B    H
ATOM   5016  C5  BMIMB 153      28.821   4.833  43.948  1.00  0.00      B    C
ATOM   5017  H5  BMIMB 153      29.613   4.339  44.505  1.00  0.00      B    H
ATOM   5018  H51 BMIMB 153      28.991   4.793  42.875  1.00  0.00      B    H
ATOM   5019  C51 BMIMB 153      28.580   6.227  44.409  1.00  0.00      B    C
ATOM   5020  H52 BMIMB 153      27.595   6.470  44.019  1.00  0.00      B    H
ATOM   5021  H53 BMIMB 153      28.474   6.342  45.485  1.00  0.00      B    H
ATOM   5022  C6  BMIMB 153      29.485   7.331  43.744  1.00  0.00      B    C
ATOM   5023  H6  BMIMB 153      29.107   8.337  43.886  1.00  0.00      B    H
ATOM   5024  H61 BMIMB 153      30.491   7.068  44.052  1.00  0.00      B    H
ATOM   5025  H62 BMIMB 153      29.410   7.192  42.671  1.00  0.00      B    H
ATOM   5026  N1  BMIMB 154      42.022  28.521  25.348  1.00  0.00      B    N
ATOM   5027  N11 BMIMB 154      41.718  27.159  23.644  1.00  0.00      B    N
ATOM   5028  C1  BMIMB 154      41.306  28.205  24.273  1.00  0.00      B    C
ATOM   5029  H1  BMIMB 154      40.430  28.760  24.015  1.00  0.00      B    H
ATOM   5030  C2  BMIMB 154      42.981  27.505  25.438  1.00  0.00      B    C
ATOM   5031  H2  BMIMB 154      43.675  27.425  26.245  1.00  0.00      B    H
ATOM   5032  C21 BMIMB 154      42.800  26.708  24.343  1.00  0.00      B    C
ATOM   5033  H21 BMIMB 154      43.351  25.845  24.039  1.00  0.00      B    H
ATOM   5034  C3  BMIMB 154      41.643  29.535  26.295  1.00  0.00      B    C
ATOM   5035  H3  BMIMB 154      42.427  29.677  27.024  1.00  0.00      B    H
ATOM   5036  H31 BMIMB 154      41.560  30.499  25.815  1.00  0.00      B    H
ATOM   5037  H32 BMIMB 154      40.690  29.332  26.762  1.00  0.00      B    H
ATOM   5038  C4  BMIMB 154      40.997  26.529  22.551  1.00  0.00      B    C
ATOM   5039  H4  BMIMB 154      41.805  25.876  22.256  1.00  0.00      B    H
ATOM   5040  H41 BMIMB 154      40.864  27.158  21.683  1.00  0.00      B    H
ATOM   5041  C5  BMIMB 154      39.674  25.751  22.938  1.00  0.00      B    C
ATOM   5042  H5  BMIMB 154      39.440  25.277  21.988  1.00  0.00      B    H
ATOM   5043  H51 BMIMB 154      39.876  25.024  23.721  1.00  0.00      B    H
ATOM   5044  C51 BMIMB 154      38.487  26.635  23.250  1.00  0.00      B    C
ATOM   5045  H52 BMIMB 154      38.747  27.244  24.112  1.00  0.00      B    H
ATOM   5046  H53 BMIMB 154      38.329  27.315  22.416  1.00  0.00      B    H
ATOM   5047  C6  BMIMB 154      37.275  25.734  23.634  1.00  0.00      B    C
ATOM   5048  H6  BMIMB 154      36.326  26.256  23.668  1.00  0.00      B    H
ATOM   5049  H61 BMIMB 154      37.157  25.028  22.820  1.00  0.00      B    H
ATOM   5050  H62 BMIMB 154      37.385  25.228  24.586  1.00  0.00      B    H
ATOM   5051  N1  BMIMB 155      28.637  22.219  12.547  1.00  0.00      B    N
ATOM   5052  N11 BMIMB 155      30.082  21.435  13.920  1.00  0.00      B    N
ATOM   5053  C1  BMIMB 155      29.904  21.868  12.678  1.00  0.00      B    C
ATOM   5054  H1  BMIMB 155      30.587  21.731  11.866  1.00  0.00      B    H
ATOM   5055  C2  BMIMB 155      27.953  22.038  13.762  1.00  0.00      B    C
ATOM   5056  H2  BMIMB 155      26.920  22.276  13.890  1.00  0.00      B    H
ATOM   5057  C21 BMIMB 155      28.872  21.533  14.594  1.00  0.00      B    C
ATOM   5058  H21 BMIMB 155      28.682  21.213  15.595  1.00  0.00      B    H
ATOM   5059  C3  BMIMB 155      28.064  22.735  11.351  1.00  0.00      B    C
ATOM   5060  H3  BMIMB 155      27.231  22.109  11.067  1.00  0.00      B    H
ATOM   5061  H31 BMIMB 155      27.878  23.798  11.302  1.00  0.00      B    H
[truncated: 220,415 more chars]
