# Supplementary material for: Ion and Solvent Modulation of Ferrocene and Decamethylferrocene Oxidation Potentials in Organic Electrolytes as Predicted by Molecular Dynamics Simulations
Source: J Phys Chem B. 2025 Feb 11;129(7):2067–81. doi: 10.1021/acs.jpcb.4c08321 (PMC11848929; doi:10.1021/acs.jpcb.4c08321)
Supplement: Supplementary file 2 — jp4c08321_si_002.zip [file jp4c08321_si_002.zip › simulation_files/pdb_files/DMFc_BMIMBF4_0220_DCE_0400.pdb]

TITLE     MDANALYSIS FRAME 0: Created by PDBWriter
CRYST1   49.741   49.741   49.741  90.00  90.00  90.00 P 1           1
ATOM      1  CT  DCE A   1      34.865   3.526   9.292  1.00  0.00      A    C
ATOM      2  HC  DCE A   1      34.160   4.004   8.612  1.00  0.00      A    H
ATOM      3  HC1 DCE A   1      35.060   4.184  10.139  1.00  0.00      A    H
ATOM      4  Cl  DCE A   1      34.000   2.200  10.078  1.00  0.00      A   CL
ATOM      5  CT1 DCE A   1      36.205   3.160   8.584  1.00  0.00      A    C
ATOM      6  HC2 DCE A   1      36.013   2.771   7.584  1.00  0.00      A    H
ATOM      7  Cl1 DCE A   1      37.288   4.492   8.294  1.00  0.00      A   CL
ATOM      8  HC3 DCE A   1      36.628   2.336   9.159  1.00  0.00      A    H
ATOM      9  CT  DCE A   2      35.949   9.962  32.500  1.00  0.00      A    C
ATOM     10  HC  DCE A   2      36.188   9.179  31.780  1.00  0.00      A    H
ATOM     11  HC1 DCE A   2      36.719  10.730  32.421  1.00  0.00      A    H
ATOM     12  Cl  DCE A   2      34.446  10.861  32.134  1.00  0.00      A   CL
ATOM     13  CT1 DCE A   2      35.836   9.457  33.948  1.00  0.00      A    C
ATOM     14  HC2 DCE A   2      36.691   8.851  34.247  1.00  0.00      A    H
ATOM     15  Cl1 DCE A   2      35.880  10.873  35.105  1.00  0.00      A   CL
ATOM     16  HC3 DCE A   2      34.985   8.826  34.205  1.00  0.00      A    H
ATOM     17  CT  DCE A   3      26.461  25.154  34.503  1.00  0.00      A    C
ATOM     18  HC  DCE A   3      26.532  24.892  35.559  1.00  0.00      A    H
ATOM     19  HC1 DCE A   3      27.353  25.088  33.880  1.00  0.00      A    H
ATOM     20  Cl  DCE A   3      25.486  23.856  33.847  1.00  0.00      A   CL
ATOM     21  CT1 DCE A   3      25.844  26.479  34.311  1.00  0.00      A    C
ATOM     22  HC2 DCE A   3      25.715  26.766  33.268  1.00  0.00      A    H
ATOM     23  Cl1 DCE A   3      24.194  26.396  34.930  1.00  0.00      A   CL
ATOM     24  HC3 DCE A   3      26.415  27.265  34.805  1.00  0.00      A    H
ATOM     25  CT  DCE A   4      41.755  27.839   1.650  1.00  0.00      A    C
ATOM     26  HC  DCE A   4      41.445  27.030   2.312  1.00  0.00      A    H
ATOM     27  HC1 DCE A   4      40.992  28.617   1.616  1.00  0.00      A    H
ATOM     28  Cl  DCE A   4      43.324  28.411   2.176  1.00  0.00      A   CL
ATOM     29  CT1 DCE A   4      41.982  27.123   0.279  1.00  0.00      A    C
ATOM     30  HC2 DCE A   4      42.605  26.229   0.274  1.00  0.00      A    H
ATOM     31  Cl1 DCE A   4      40.386  26.688  -0.386  1.00  0.00      A   CL
ATOM     32  HC3 DCE A   4      42.463  27.741  -0.480  1.00  0.00      A    H
ATOM     33  CT  DCE A   5      45.210   8.711  16.415  1.00  0.00      A    C
ATOM     34  HC  DCE A   5      44.231   8.886  15.969  1.00  0.00      A    H
ATOM     35  HC1 DCE A   5      45.244   7.778  16.977  1.00  0.00      A    H
ATOM     36  Cl  DCE A   5      46.351   8.570  14.969  1.00  0.00      A   CL
ATOM     37  CT1 DCE A   5      45.713   9.890  17.217  1.00  0.00      A    C
ATOM     38  HC2 DCE A   5      46.673   9.601  17.645  1.00  0.00      A    H
ATOM     39  Cl1 DCE A   5      46.043  11.336  16.193  1.00  0.00      A   CL
ATOM     40  HC3 DCE A   5      44.921  10.218  17.891  1.00  0.00      A    H
ATOM     41  CT  DCE A   6      23.640  46.566  13.420  1.00  0.00      A    C
ATOM     42  HC  DCE A   6      23.698  46.789  14.485  1.00  0.00      A    H
ATOM     43  HC1 DCE A   6      22.782  47.150  13.088  1.00  0.00      A    H
ATOM     44  Cl  DCE A   6      25.176  47.054  12.472  1.00  0.00      A   CL
ATOM     45  CT1 DCE A   6      23.386  45.066  13.322  1.00  0.00      A    C
ATOM     46  HC2 DCE A   6      22.384  44.815  13.669  1.00  0.00      A    H
ATOM     47  Cl1 DCE A   6      23.420  44.421  11.706  1.00  0.00      A   CL
ATOM     48  HC3 DCE A   6      24.023  44.510  14.011  1.00  0.00      A    H
ATOM     49  CT  DCE A   7      47.908  30.857  21.164  1.00  0.00      A    C
ATOM     50  HC  DCE A   7      48.287  31.590  21.877  1.00  0.00      A    H
ATOM     51  HC1 DCE A   7      47.177  30.223  21.665  1.00  0.00      A    H
ATOM     52  Cl  DCE A   7      46.801  31.714  20.037  1.00  0.00      A   CL
ATOM     53  CT1 DCE A   7      49.083  30.181  20.514  1.00  0.00      A    C
ATOM     54  HC2 DCE A   7      48.830  29.600  19.627  1.00  0.00      A    H
ATOM     55  Cl1 DCE A   7      50.105  31.443  19.850  1.00  0.00      A   CL
ATOM     56  HC3 DCE A   7      49.711  29.564  21.157  1.00  0.00      A    H
ATOM     57  CT  DCE A   8       2.749  23.488  13.946  1.00  0.00      A    C
ATOM     58  HC  DCE A   8       1.946  24.076  14.391  1.00  0.00      A    H
ATOM     59  HC1 DCE A   8       2.818  22.622  14.605  1.00  0.00      A    H
ATOM     60  Cl  DCE A   8       2.182  23.038  12.313  1.00  0.00      A   CL
ATOM     61  CT1 DCE A   8       4.043  24.309  13.958  1.00  0.00      A    C
ATOM     62  HC2 DCE A   8       3.985  25.031  13.144  1.00  0.00      A    H
ATOM     63  Cl1 DCE A   8       4.015  25.308  15.397  1.00  0.00      A   CL
ATOM     64  HC3 DCE A   8       4.942  23.693  13.953  1.00  0.00      A    H
ATOM     65  CT  DCE A   9      24.294  25.117  44.672  1.00  0.00      A    C
ATOM     66  HC  DCE A   9      24.891  25.059  45.582  1.00  0.00      A    H
ATOM     67  HC1 DCE A   9      24.681  25.910  44.031  1.00  0.00      A    H
ATOM     68  Cl  DCE A   9      24.355  23.625  43.792  1.00  0.00      A   CL
ATOM     69  CT1 DCE A   9      22.900  25.453  45.104  1.00  0.00      A    C
ATOM     70  HC2 DCE A   9      22.264  25.798  44.289  1.00  0.00      A    H
ATOM     71  Cl1 DCE A   9      22.141  24.137  45.946  1.00  0.00      A   CL
ATOM     72  HC3 DCE A   9      22.886  26.236  45.862  1.00  0.00      A    H
ATOM     73  CT  DCE A  10      36.650  31.333  39.123  1.00  0.00      A    C
ATOM     74  HC  DCE A  10      36.105  31.642  38.231  1.00  0.00      A    H
ATOM     75  HC1 DCE A  10      37.646  31.080  38.761  1.00  0.00      A    H
ATOM     76  Cl  DCE A  10      36.650  32.800  40.205  1.00  0.00      A   CL
ATOM     77  CT1 DCE A  10      35.917  30.092  39.820  1.00  0.00      A    C
ATOM     78  HC2 DCE A  10      34.871  30.222  40.099  1.00  0.00      A    H
ATOM     79  Cl1 DCE A  10      35.922  28.682  38.675  1.00  0.00      A   CL
ATOM     80  HC3 DCE A  10      36.478  29.830  40.717  1.00  0.00      A    H
ATOM     81  CT  DCE A  11      36.011  22.786  46.340  1.00  0.00      A    C
ATOM     82  HC  DCE A  11      36.454  21.792  46.281  1.00  0.00      A    H
ATOM     83  HC1 DCE A  11      36.837  23.497  46.305  1.00  0.00      A    H
ATOM     84  Cl  DCE A  11      35.056  23.159  44.917  1.00  0.00      A   CL
ATOM     85  CT1 DCE A  11      35.231  23.149  47.544  1.00  0.00      A    C
ATOM     86  HC2 DCE A  11      34.834  24.164  47.552  1.00  0.00      A    H
ATOM     87  Cl1 DCE A  11      33.763  22.230  47.717  1.00  0.00      A   CL
ATOM     88  HC3 DCE A  11      35.881  23.132  48.419  1.00  0.00      A    H
ATOM     89  CT  DCE A  12       2.561  15.152  48.873  1.00  0.00      A    C
ATOM     90  HC  DCE A  12       3.415  14.482  48.773  1.00  0.00      A    H
ATOM     91  HC1 DCE A  12       2.713  15.880  48.076  1.00  0.00      A    H
ATOM     92  Cl  DCE A  12       0.987  14.441  48.493  1.00  0.00      A   CL
ATOM     93  CT1 DCE A  12       2.402  15.972  50.130  1.00  0.00      A    C
ATOM     94  HC2 DCE A  12       3.329  16.500  50.354  1.00  0.00      A    H
ATOM     95  Cl1 DCE A  12       1.190  17.297  49.993  1.00  0.00      A   CL
ATOM     96  HC3 DCE A  12       2.125  15.436  51.038  1.00  0.00      A    H
ATOM     97  CT  DCE A  13      19.489  40.716  30.067  1.00  0.00      A    C
ATOM     98  HC  DCE A  13      18.418  40.517  30.105  1.00  0.00      A    H
ATOM     99  HC1 DCE A  13      19.725  41.391  30.890  1.00  0.00      A    H
ATOM    100  Cl  DCE A  13      20.530  39.211  30.360  1.00  0.00      A   CL
ATOM    101  CT1 DCE A  13      19.918  41.323  28.769  1.00  0.00      A    C
ATOM    102  HC2 DCE A  13      19.404  42.177  28.327  1.00  0.00      A    H
ATOM    103  Cl1 DCE A  13      21.561  41.919  28.862  1.00  0.00      A   CL
ATOM    104  HC3 DCE A  13      19.907  40.492  28.063  1.00  0.00      A    H
ATOM    105  CT  DCE A  14      13.355  19.378  22.073  1.00  0.00      A    C
ATOM    106  HC  DCE A  14      14.116  19.460  21.297  1.00  0.00      A    H
ATOM    107  HC1 DCE A  14      13.587  18.401  22.497  1.00  0.00      A    H
ATOM    108  Cl  DCE A  14      13.951  20.583  23.273  1.00  0.00      A   CL
ATOM    109  CT1 DCE A  14      11.908  19.656  21.681  1.00  0.00      A    C
ATOM    110  HC2 DCE A  14      11.727  20.725  21.793  1.00  0.00      A    H
ATOM    111  Cl1 DCE A  14      11.498  18.916  20.130  1.00  0.00      A   CL
ATOM    112  HC3 DCE A  14      11.253  19.354  22.498  1.00  0.00      A    H
ATOM    113  CT  DCE A  15       3.301  42.458   6.710  1.00  0.00      A    C
ATOM    114  HC  DCE A  15       3.134  43.211   7.480  1.00  0.00      A    H
ATOM    115  HC1 DCE A  15       3.295  41.509   7.246  1.00  0.00      A    H
ATOM    116  Cl  DCE A  15       2.036  42.581   5.544  1.00  0.00      A   CL
ATOM    117  CT1 DCE A  15       4.693  42.610   6.004  1.00  0.00      A    C
ATOM    118  HC2 DCE A  15       4.733  42.070   5.058  1.00  0.00      A    H
ATOM    119  Cl1 DCE A  15       4.997  44.287   5.561  1.00  0.00      A   CL
ATOM    120  HC3 DCE A  15       5.452  42.180   6.658  1.00  0.00      A    H
ATOM    121  CT  DCE A  16      40.552   3.297  43.193  1.00  0.00      A    C
ATOM    122  HC  DCE A  16      40.264   2.313  42.822  1.00  0.00      A    H
ATOM    123  HC1 DCE A  16      40.586   4.063  42.419  1.00  0.00      A    H
ATOM    124  Cl  DCE A  16      39.205   3.848  44.237  1.00  0.00      A   CL
ATOM    125  CT1 DCE A  16      41.836   3.134  43.946  1.00  0.00      A    C
ATOM    126  HC2 DCE A  16      42.224   4.099  44.273  1.00  0.00      A    H
ATOM    127  Cl1 DCE A  16      41.439   2.178  45.463  1.00  0.00      A   CL
ATOM    128  HC3 DCE A  16      42.577   2.599  43.353  1.00  0.00      A    H
ATOM    129  CT  DCE A  17      39.126  21.389   9.462  1.00  0.00      A    C
ATOM    130  HC  DCE A  17      38.172  20.863   9.424  1.00  0.00      A    H
ATOM    131  HC1 DCE A  17      39.573  21.243  10.446  1.00  0.00      A    H
ATOM    132  Cl  DCE A  17      40.163  20.529   8.249  1.00  0.00      A   CL
ATOM    133  CT1 DCE A  17      39.041  22.886   9.175  1.00  0.00      A    C
ATOM    134  HC2 DCE A  17      38.244  23.021   8.444  1.00  0.00      A    H
ATOM    135  Cl1 DCE A  17      38.340  23.658  10.605  1.00  0.00      A   CL
ATOM    136  HC3 DCE A  17      40.003  23.321   8.904  1.00  0.00      A    H
ATOM    137  CT  DCE A  18      43.615  40.298  32.522  1.00  0.00      A    C
ATOM    138  HC  DCE A  18      43.746  40.999  31.698  1.00  0.00      A    H
ATOM    139  HC1 DCE A  18      43.233  39.311  32.264  1.00  0.00      A    H
ATOM    140  Cl  DCE A  18      45.150  39.852  33.248  1.00  0.00      A   CL
ATOM    141  CT1 DCE A  18      42.613  40.791  33.510  1.00  0.00      A    C
ATOM    142  HC2 DCE A  18      43.080  41.608  34.061  1.00  0.00      A    H
ATOM    143  Cl1 DCE A  18      41.132  41.388  32.627  1.00  0.00      A   CL
ATOM    144  HC3 DCE A  18      42.367  40.042  34.263  1.00  0.00      A    H
ATOM    145  CT  DCE A  19      13.968  10.237  11.413  1.00  0.00      A    C
ATOM    146  HC  DCE A  19      13.962  10.077  12.491  1.00  0.00      A    H
ATOM    147  HC1 DCE A  19      14.376  11.248  11.430  1.00  0.00      A    H
ATOM    148  Cl  DCE A  19      15.076   9.097  10.497  1.00  0.00      A   CL
ATOM    149  CT1 DCE A  19      12.584  10.177  10.797  1.00  0.00      A    C
ATOM    150  HC2 DCE A  19      11.933  11.034  10.971  1.00  0.00      A    H
ATOM    151  Cl1 DCE A  19      12.973  10.238   9.064  1.00  0.00      A   CL
ATOM    152  HC3 DCE A  19      11.999   9.278  10.993  1.00  0.00      A    H
ATOM    153  CT  DCE A  20       2.077  17.805  24.310  1.00  0.00      A    C
ATOM    154  HC  DCE A  20       2.802  17.127  24.759  1.00  0.00      A    H
ATOM    155  HC1 DCE A  20       1.123  17.281  24.271  1.00  0.00      A    H
ATOM    156  Cl  DCE A  20       1.881  19.272  25.343  1.00  0.00      A   CL
ATOM    157  CT1 DCE A  20       2.543  18.289  22.929  1.00  0.00      A    C
ATOM    158  HC2 DCE A  20       2.377  17.526  22.169  1.00  0.00      A    H
ATOM    159  Cl1 DCE A  20       1.443  19.602  22.365  1.00  0.00      A   CL
ATOM    160  HC3 DCE A  20       3.602  18.549  22.934  1.00  0.00      A    H
ATOM    161  CT  DCE A  21      32.908  20.223   3.007  1.00  0.00      A    C
ATOM    162  HC  DCE A  21      33.229  21.249   2.827  1.00  0.00      A    H
ATOM    163  HC1 DCE A  21      32.200  20.345   3.827  1.00  0.00      A    H
ATOM    164  Cl  DCE A  21      32.013  19.465   1.696  1.00  0.00      A   CL
ATOM    165  CT1 DCE A  21      33.875  19.234   3.588  1.00  0.00      A    C
ATOM    166  HC2 DCE A  21      33.522  18.227   3.367  1.00  0.00      A    H
ATOM    167  Cl1 DCE A  21      35.502  19.545   2.901  1.00  0.00      A   CL
ATOM    168  HC3 DCE A  21      33.867  19.352   4.671  1.00  0.00      A    H
ATOM    169  CT  DCE A  22      15.760  38.597  29.592  1.00  0.00      A    C
ATOM    170  HC  DCE A  22      15.731  39.494  28.972  1.00  0.00      A    H
ATOM    171  HC1 DCE A  22      15.076  37.864  29.165  1.00  0.00      A    H
ATOM    172  Cl  DCE A  22      17.440  38.214  29.701  1.00  0.00      A   CL
ATOM    173  CT1 DCE A  22      15.269  38.948  30.970  1.00  0.00      A    C
ATOM    174  HC2 DCE A  22      15.246  38.075  31.623  1.00  0.00      A    H
ATOM    175  Cl1 DCE A  22      16.217  40.284  31.675  1.00  0.00      A   CL
ATOM    176  HC3 DCE A  22      14.288  39.401  30.828  1.00  0.00      A    H
ATOM    177  CT  DCE A  23      27.751  22.807  40.323  1.00  0.00      A    C
ATOM    178  HC  DCE A  23      27.738  23.090  39.270  1.00  0.00      A    H
ATOM    179  HC1 DCE A  23      28.493  22.014  40.414  1.00  0.00      A    H
ATOM    180  Cl  DCE A  23      28.347  24.080  41.519  1.00  0.00      A   CL
ATOM    181  CT1 DCE A  23      26.358  22.409  40.858  1.00  0.00      A    C
ATOM    182  HC2 DCE A  23      25.579  23.168  40.774  1.00  0.00      A    H
ATOM    183  Cl1 DCE A  23      25.648  21.063  39.975  1.00  0.00      A   CL
ATOM    184  HC3 DCE A  23      26.529  22.093  41.887  1.00  0.00      A    H
ATOM    185  CT  DCE A  24      32.574  10.397  28.479  1.00  0.00      A    C
ATOM    186  HC  DCE A  24      33.188  10.436  29.379  1.00  0.00      A    H
ATOM    187  HC1 DCE A  24      32.938   9.591  27.843  1.00  0.00      A    H
ATOM    188  Cl  DCE A  24      30.906  10.138  28.925  1.00  0.00      A   CL
ATOM    189  CT1 DCE A  24      32.682  11.663  27.572  1.00  0.00      A    C
ATOM    190  HC2 DCE A  24      32.278  12.511  28.126  1.00  0.00      A    H
ATOM    191  Cl1 DCE A  24      34.473  11.794  27.383  1.00  0.00      A   CL
ATOM    192  HC3 DCE A  24      32.196  11.674  26.597  1.00  0.00      A    H
ATOM    193  CT  DCE A  25      16.751  32.703  17.975  1.00  0.00      A    C
ATOM    194  HC  DCE A  25      16.215  33.610  18.254  1.00  0.00      A    H
ATOM    195  HC1 DCE A  25      17.746  33.006  17.650  1.00  0.00      A    H
ATOM    196  Cl  DCE A  25      17.095  31.656  19.362  1.00  0.00      A   CL
ATOM    197  CT1 DCE A  25      16.110  31.907  16.776  1.00  0.00      A    C
ATOM    198  HC2 DCE A  25      16.518  30.900  16.683  1.00  0.00      A    H
ATOM    199  Cl1 DCE A  25      14.377  31.586  17.156  1.00  0.00      A   CL
ATOM    200  HC3 DCE A  25      16.204  32.435  15.827  1.00  0.00      A    H
ATOM    201  CT  DCE A  26      22.755  21.391  49.146  1.00  0.00      A    C
ATOM    202  HC  DCE A  26      23.197  22.154  48.505  1.00  0.00      A    H
ATOM    203  HC1 DCE A  26      22.907  21.720  50.174  1.00  0.00      A    H
ATOM    204  Cl  DCE A  26      21.063  21.302  48.712  1.00  0.00      A   CL
ATOM    205  CT1 DCE A  26      23.446  20.076  48.842  1.00  0.00      A    C
ATOM    206  HC2 DCE A  26      23.103  19.301  49.527  1.00  0.00      A    H
ATOM    207  Cl1 DCE A  26      23.071  19.641  47.106  1.00  0.00      A   CL
ATOM    208  HC3 DCE A  26      24.523  20.072  49.008  1.00  0.00      A    H
ATOM    209  CT  DCE A  27      46.030   0.970  37.006  1.00  0.00      A    C
ATOM    210  HC  DCE A  27      45.925   2.032  36.786  1.00  0.00      A    H
ATOM    211  HC1 DCE A  27      46.520   0.768  37.959  1.00  0.00      A    H
ATOM    212  Cl  DCE A  27      44.442   0.300  36.980  1.00  0.00      A   CL
ATOM    213  CT1 DCE A  27      46.876   0.431  35.919  1.00  0.00      A    C
ATOM    214  HC2 DCE A  27      46.360   0.634  34.981  1.00  0.00      A    H
ATOM    215  Cl1 DCE A  27      48.531   1.185  36.053  1.00  0.00      A   CL
ATOM    216  HC3 DCE A  27      46.917  -0.651  36.047  1.00  0.00      A    H
ATOM    217  CT  DCE A  28      18.145  31.561  26.767  1.00  0.00      A    C
ATOM    218  HC  DCE A  28      18.068  30.731  26.064  1.00  0.00      A    H
ATOM    219  HC1 DCE A  28      19.220  31.668  26.915  1.00  0.00      A    H
ATOM    220  Cl  DCE A  28      17.472  33.172  26.197  1.00  0.00      A   CL
ATOM    221  CT1 DCE A  28      17.464  31.121  28.078  1.00  0.00      A    C
ATOM    222  HC2 DCE A  28      16.381  31.208  28.161  1.00  0.00      A    H
ATOM    223  Cl1 DCE A  28      17.850  29.365  28.412  1.00  0.00      A   CL
ATOM    224  HC3 DCE A  28      17.884  31.601  28.962  1.00  0.00      A    H
ATOM    225  CT  DCE A  29      16.145  11.217  14.209  1.00  0.00      A    C
ATOM    226  HC  DCE A  29      17.081  10.731  13.932  1.00  0.00      A    H
ATOM    227  HC1 DCE A  29      15.544  10.813  13.395  1.00  0.00      A    H
ATOM    228  Cl  DCE A  29      15.449  10.614  15.731  1.00  0.00      A   CL
ATOM    229  CT1 DCE A  29      16.198  12.789  14.177  1.00  0.00      A    C
ATOM    230  HC2 DCE A  29      17.023  13.196  14.761  1.00  0.00      A    H
ATOM    231  Cl1 DCE A  29      16.546  13.305  12.491  1.00  0.00      A   CL
ATOM    232  HC3 DCE A  29      15.354  13.407  14.486  1.00  0.00      A    H
ATOM    233  CT  DCE A  30      30.187  38.375  45.038  1.00  0.00      A    C
ATOM    234  HC  DCE A  30      31.079  38.995  44.943  1.00  0.00      A    H
ATOM    235  HC1 DCE A  30      30.367  37.545  45.720  1.00  0.00      A    H
ATOM    236  Cl  DCE A  30      29.022  39.494  45.861  1.00  0.00      A   CL
ATOM    237  CT1 DCE A  30      29.721  38.035  43.695  1.00  0.00      A    C
ATOM    238  HC2 DCE A  30      29.941  38.811  42.962  1.00  0.00      A    H
ATOM    239  Cl1 DCE A  30      30.519  36.605  43.099  1.00  0.00      A   CL
ATOM    240  HC3 DCE A  30      28.637  37.930  43.637  1.00  0.00      A    H
ATOM    241  CT  DCE A  31       0.976   3.773  34.495  1.00  0.00      A    C
ATOM    242  HC  DCE A  31       0.353   2.907  34.269  1.00  0.00      A    H
ATOM    243  HC1 DCE A  31       0.428   4.224  35.322  1.00  0.00      A    H
ATOM    244  Cl  DCE A  31       2.429   3.044  35.203  1.00  0.00      A   CL
ATOM    245  CT1 DCE A  31       1.403   4.625  33.327  1.00  0.00      A    C
ATOM    246  HC2 DCE A  31       2.065   4.014  32.714  1.00  0.00      A    H
ATOM    247  Cl1 DCE A  31       0.068   5.213  32.354  1.00  0.00      A   CL
ATOM    248  HC3 DCE A  31       1.981   5.473  33.695  1.00  0.00      A    H
ATOM    249  CT  DCE A  32      10.949   0.885  10.452  1.00  0.00      A    C
ATOM    250  HC  DCE A  32       9.872   0.839  10.614  1.00  0.00      A    H
ATOM    251  HC1 DCE A  32      11.311   1.265  11.408  1.00  0.00      A    H
ATOM    252  Cl  DCE A  32      11.452  -0.757  10.085  1.00  0.00      A   CL
ATOM    253  CT1 DCE A  32      11.206   1.827   9.250  1.00  0.00      A    C
ATOM    254  HC2 DCE A  32      12.124   1.674   8.681  1.00  0.00      A    H
ATOM    255  Cl1 DCE A  32       9.959   1.543   8.011  1.00  0.00      A   CL
ATOM    256  HC3 DCE A  32      11.181   2.902   9.424  1.00  0.00      A    H
ATOM    257  CT  DCE A  33      10.188  34.432  20.726  1.00  0.00      A    C
ATOM    258  HC  DCE A  33      10.055  34.442  19.644  1.00  0.00      A    H
ATOM    259  HC1 DCE A  33       9.534  33.611  21.022  1.00  0.00      A    H
ATOM    260  Cl  DCE A  33      11.868  33.902  20.985  1.00  0.00      A   CL
ATOM    261  CT1 DCE A  33       9.911  35.687  21.555  1.00  0.00      A    C
ATOM    262  HC2 DCE A  33       8.852  35.916  21.443  1.00  0.00      A    H
ATOM    263  Cl1 DCE A  33      10.236  35.204  23.293  1.00  0.00      A   CL
ATOM    264  HC3 DCE A  33      10.370  36.654  21.353  1.00  0.00      A    H
ATOM    265  CT  DCE A  34      13.507  18.300  31.212  1.00  0.00      A    C
ATOM    266  HC  DCE A  34      13.519  19.385  31.319  1.00  0.00      A    H
ATOM    267  HC1 DCE A  34      12.648  17.937  30.648  1.00  0.00      A    H
ATOM    268  Cl  DCE A  34      14.984  17.706  30.322  1.00  0.00      A   CL
ATOM    269  CT1 DCE A  34      13.592  17.639  32.601  1.00  0.00      A    C
ATOM    270  HC2 DCE A  34      12.721  17.926  33.189  1.00  0.00      A    H
ATOM    271  Cl1 DCE A  34      13.672  15.810  32.356  1.00  0.00      A   CL
ATOM    272  HC3 DCE A  34      14.484  17.928  33.157  1.00  0.00      A    H
ATOM    273  CT  DCE A  35       4.726   3.585  46.138  1.00  0.00      A    C
ATOM    274  HC  DCE A  35       5.815   3.627  46.153  1.00  0.00      A    H
ATOM    275  HC1 DCE A  35       4.362   4.601  46.298  1.00  0.00      A    H
ATOM    276  Cl  DCE A  35       4.078   2.863  44.618  1.00  0.00      A   CL
ATOM    277  CT1 DCE A  35       4.165   2.730  47.271  1.00  0.00      A    C
ATOM    278  HC2 DCE A  35       3.089   2.585  47.172  1.00  0.00      A    H
ATOM    279  Cl1 DCE A  35       4.909   1.203  47.431  1.00  0.00      A   CL
ATOM    280  HC3 DCE A  35       4.292   3.358  48.153  1.00  0.00      A    H
ATOM    281  CT  DCE A  36      32.875  29.907  35.654  1.00  0.00      A    C
ATOM    282  HC  DCE A  36      32.555  28.984  35.170  1.00  0.00      A    H
ATOM    283  HC1 DCE A  36      33.899  29.780  36.003  1.00  0.00      A    H
ATOM    284  Cl  DCE A  36      32.854  31.147  34.403  1.00  0.00      A   CL
ATOM    285  CT1 DCE A  36      32.040  30.389  36.846  1.00  0.00      A    C
ATOM    286  HC2 DCE A  36      30.984  30.368  36.577  1.00  0.00      A    H
ATOM    287  Cl1 DCE A  36      32.165  29.484  38.380  1.00  0.00      A   CL
ATOM    288  HC3 DCE A  36      32.366  31.418  36.998  1.00  0.00      A    H
ATOM    289  CT  DCE A  37      27.724  41.652   9.303  1.00  0.00      A    C
ATOM    290  HC  DCE A  37      28.241  40.970   9.979  1.00  0.00      A    H
ATOM    291  HC1 DCE A  37      28.306  42.228   8.584  1.00  0.00      A    H
ATOM    292  Cl  DCE A  37      26.744  40.600   8.246  1.00  0.00      A   CL
ATOM    293  CT1 DCE A  37      26.773  42.547  10.124  1.00  0.00      A    C
ATOM    294  HC2 DCE A  37      25.963  43.026   9.574  1.00  0.00      A    H
ATOM    295  Cl1 DCE A  37      26.033  41.725  11.489  1.00  0.00      A   CL
ATOM    296  HC3 DCE A  37      27.322  43.371  10.579  1.00  0.00      A    H
ATOM    297  CT  DCE A  38      12.910  23.928  37.558  1.00  0.00      A    C
ATOM    298  HC  DCE A  38      12.466  24.840  37.956  1.00  0.00      A    H
ATOM    299  HC1 DCE A  38      13.120  23.802  36.496  1.00  0.00      A    H
ATOM    300  Cl  DCE A  38      14.462  23.684  38.395  1.00  0.00      A   CL
ATOM    301  CT1 DCE A  38      12.012  22.820  38.071  1.00  0.00      A    C
ATOM    302  HC2 DCE A  38      12.458  21.885  37.731  1.00  0.00      A    H
ATOM    303  Cl1 DCE A  38      11.816  22.765  39.809  1.00  0.00      A   CL
ATOM    304  HC3 DCE A  38      11.031  22.826  37.595  1.00  0.00      A    H
ATOM    305  CT  DCE A  39      16.560  18.273  14.051  1.00  0.00      A    C
ATOM    306  HC  DCE A  39      16.043  18.344  15.007  1.00  0.00      A    H
ATOM    307  HC1 DCE A  39      16.148  18.892  13.255  1.00  0.00      A    H
ATOM    308  Cl  DCE A  39      18.220  18.785  14.211  1.00  0.00      A   CL
ATOM    309  CT1 DCE A  39      16.575  16.819  13.496  1.00  0.00      A    C
ATOM    310  HC2 DCE A  39      15.582  16.380  13.396  1.00  0.00      A    H
ATOM    311  Cl1 DCE A  39      17.184  17.032  11.852  1.00  0.00      A   CL
ATOM    312  HC3 DCE A  39      17.280  16.295  14.140  1.00  0.00      A    H
ATOM    313  CT  DCE A  40      28.626  28.474   0.943  1.00  0.00      A    C
ATOM    314  HC  DCE A  40      29.554  28.702   0.419  1.00  0.00      A    H
ATOM    315  HC1 DCE A  40      27.941  28.186   0.146  1.00  0.00      A    H
ATOM    316  Cl  DCE A  40      28.936  27.092   2.082  1.00  0.00      A   CL
ATOM    317  CT1 DCE A  40      28.029  29.684   1.735  1.00  0.00      A    C
ATOM    318  HC2 DCE A  40      27.947  30.549   1.075  1.00  0.00      A    H
ATOM    319  Cl1 DCE A  40      26.452  29.471   2.592  1.00  0.00      A   CL
ATOM    320  HC3 DCE A  40      28.730  30.117   2.448  1.00  0.00      A    H
ATOM    321  CT  DCE A  41      43.662  25.326  47.086  1.00  0.00      A    C
ATOM    322  HC  DCE A  41      43.214  26.123  47.679  1.00  0.00      A    H
ATOM    323  HC1 DCE A  41      43.772  25.911  46.173  1.00  0.00      A    H
ATOM    324  Cl  DCE A  41      45.301  24.950  47.595  1.00  0.00      A   CL
ATOM    325  CT1 DCE A  41      42.768  24.089  47.084  1.00  0.00      A    C
ATOM    326  HC2 DCE A  41      43.305  23.290  46.572  1.00  0.00      A    H
ATOM    327  Cl1 DCE A  41      42.479  23.479  48.774  1.00  0.00      A   CL
ATOM    328  HC3 DCE A  41      41.795  24.101  46.594  1.00  0.00      A    H
ATOM    329  CT  DCE A  42      46.165  47.199  10.589  1.00  0.00      A    C
ATOM    330  HC  DCE A  42      46.318  46.725  11.559  1.00  0.00      A    H
ATOM    331  HC1 DCE A  42      45.705  48.186  10.631  1.00  0.00      A    H
ATOM    332  Cl  DCE A  42      47.881  47.371  10.079  1.00  0.00      A   CL
ATOM    333  CT1 DCE A  42      45.362  46.223   9.690  1.00  0.00      A    C
ATOM    334  HC2 DCE A  42      44.417  46.067  10.211  1.00  0.00      A    H
ATOM    335  Cl1 DCE A  42      45.171  46.817   8.060  1.00  0.00      A   CL
ATOM    336  HC3 DCE A  42      45.892  45.272   9.635  1.00  0.00      A    H
ATOM    337  CT  DCE A  43      36.090  40.856  13.129  1.00  0.00      A    C
ATOM    338  HC  DCE A  43      35.711  41.863  13.302  1.00  0.00      A    H
ATOM    339  HC1 DCE A  43      37.179  40.902  13.115  1.00  0.00      A    H
ATOM    340  Cl  DCE A  43      35.785  39.896  14.621  1.00  0.00      A   CL
ATOM    341  CT1 DCE A  43      35.422  40.216  11.942  1.00  0.00      A    C
ATOM    342  HC2 DCE A  43      35.970  39.306  11.698  1.00  0.00      A    H
ATOM    343  Cl1 DCE A  43      33.819  39.822  12.405  1.00  0.00      A   CL
ATOM    344  HC3 DCE A  43      35.443  40.935  11.123  1.00  0.00      A    H
ATOM    345  CT  DCE A  44      26.678   9.424  31.402  1.00  0.00      A    C
ATOM    346  HC  DCE A  44      27.118  10.224  31.998  1.00  0.00      A    H
ATOM    347  HC1 DCE A  44      27.344   9.201  30.569  1.00  0.00      A    H
ATOM    348  Cl  DCE A  44      26.854   7.926  32.387  1.00  0.00      A   CL
ATOM    349  CT1 DCE A  44      25.230   9.795  31.052  1.00  0.00      A    C
ATOM    350  HC2 DCE A  44      24.708  10.098  31.959  1.00  0.00      A    H
ATOM    351  Cl1 DCE A  44      25.294  11.366  30.113  1.00  0.00      A   CL
ATOM    352  HC3 DCE A  44      24.593   9.075  30.538  1.00  0.00      A    H
ATOM    353  CT  DCE A  45      41.497  30.972  37.141  1.00  0.00      A    C
ATOM    354  HC  DCE A  45      40.597  31.140  36.549  1.00  0.00      A    H
ATOM    355  HC1 DCE A  45      41.999  31.938  37.190  1.00  0.00      A    H
ATOM    356  Cl  DCE A  45      40.835  30.517  38.747  1.00  0.00      A   CL
ATOM    357  CT1 DCE A  45      42.457  29.954  36.717  1.00  0.00      A    C
ATOM    358  HC2 DCE A  45      43.240  29.745  37.447  1.00  0.00      A    H
ATOM    359  Cl1 DCE A  45      41.747  28.378  36.499  1.00  0.00      A   CL
ATOM    360  HC3 DCE A  45      42.960  30.196  35.781  1.00  0.00      A    H
ATOM    361  CT  DCE A  46      35.654  18.706  22.934  1.00  0.00      A    C
ATOM    362  HC  DCE A  46      35.885  19.393  22.119  1.00  0.00      A    H
ATOM    363  HC1 DCE A  46      35.801  17.719  22.496  1.00  0.00      A    H
ATOM    364  Cl  DCE A  46      36.755  18.888  24.272  1.00  0.00      A   CL
ATOM    365  CT1 DCE A  46      34.231  18.845  23.415  1.00  0.00      A    C
ATOM    366  HC2 DCE A  46      34.122  18.454  24.427  1.00  0.00      A    H
ATOM    367  Cl1 DCE A  46      33.830  20.545  23.515  1.00  0.00      A   CL
ATOM    368  HC3 DCE A  46      33.514  18.300  22.801  1.00  0.00      A    H
ATOM    369  CT  DCE A  47      30.193  43.898  32.558  1.00  0.00      A    C
ATOM    370  HC  DCE A  47      29.983  43.862  33.627  1.00  0.00      A    H
ATOM    371  HC1 DCE A  47      30.423  42.909  32.162  1.00  0.00      A    H
ATOM    372  Cl  DCE A  47      28.694  44.637  31.739  1.00  0.00      A   CL
ATOM    373  CT1 DCE A  47      31.424  44.816  32.512  1.00  0.00      A    C
ATOM    374  HC2 DCE A  47      31.246  45.701  33.122  1.00  0.00      A    H
ATOM    375  Cl1 DCE A  47      32.890  43.937  33.130  1.00  0.00      A   CL
ATOM    376  HC3 DCE A  47      31.738  45.172  31.531  1.00  0.00      A    H
ATOM    377  CT  DCE A  48      35.867  34.956  35.943  1.00  0.00      A    C
ATOM    378  HC  DCE A  48      36.377  34.902  34.981  1.00  0.00      A    H
ATOM    379  HC1 DCE A  48      36.413  34.291  36.613  1.00  0.00      A    H
ATOM    380  Cl  DCE A  48      36.240  36.541  36.549  1.00  0.00      A   CL
ATOM    381  CT1 DCE A  48      34.349  34.504  35.904  1.00  0.00      A    C
ATOM    382  HC2 DCE A  48      34.196  33.643  35.254  1.00  0.00      A    H
ATOM    383  Cl1 DCE A  48      33.879  33.992  37.587  1.00  0.00      A   CL
ATOM    384  HC3 DCE A  48      33.729  35.330  35.556  1.00  0.00      A    H
ATOM    385  CT  DCE A  49      31.497   6.198  24.600  1.00  0.00      A    C
ATOM    386  HC  DCE A  49      32.482   6.573  24.322  1.00  0.00      A    H
ATOM    387  HC1 DCE A  49      31.453   5.164  24.940  1.00  0.00      A    H
ATOM    388  Cl  DCE A  49      30.944   7.108  26.022  1.00  0.00      A   CL
ATOM    389  CT1 DCE A  49      30.438   6.631  23.483  1.00  0.00      A    C
ATOM    390  HC2 DCE A  49      30.601   6.257  22.472  1.00  0.00      A    H
ATOM    391  Cl1 DCE A  49      28.829   5.933  23.908  1.00  0.00      A   CL
ATOM    392  HC3 DCE A  49      30.326   7.715  23.491  1.00  0.00      A    H
ATOM    393  CT  DCE A  50      31.115  -0.457  36.098  1.00  0.00      A    C
ATOM    394  HC  DCE A  50      32.049  -0.845  35.691  1.00  0.00      A    H
ATOM    395  HC1 DCE A  50      30.302  -1.089  35.743  1.00  0.00      A    H
ATOM    396  Cl  DCE A  50      31.132  -0.350  37.819  1.00  0.00      A   CL
ATOM    397  CT1 DCE A  50      31.104   0.935  35.543  1.00  0.00      A    C
ATOM    398  HC2 DCE A  50      31.528   0.898  34.540  1.00  0.00      A    H
ATOM    399  Cl1 DCE A  50      29.436   1.521  35.572  1.00  0.00      A   CL
ATOM    400  HC3 DCE A  50      31.659   1.635  36.168  1.00  0.00      A    H
ATOM    401  CT  DCE A  51      36.732  14.268   1.880  1.00  0.00      A    C
ATOM    402  HC  DCE A  51      36.893  14.188   0.805  1.00  0.00      A    H
ATOM    403  HC1 DCE A  51      36.210  13.394   2.270  1.00  0.00      A    H
ATOM    404  Cl  DCE A  51      38.298  14.360   2.644  1.00  0.00      A   CL
ATOM    405  CT1 DCE A  51      35.905  15.504   2.142  1.00  0.00      A    C
ATOM    406  HC2 DCE A  51      34.954  15.325   1.640  1.00  0.00      A    H
ATOM    407  Cl1 DCE A  51      35.636  15.685   3.844  1.00  0.00      A   CL
ATOM    408  HC3 DCE A  51      36.402  16.364   1.693  1.00  0.00      A    H
ATOM    409  CT  DCE A  52       4.916  37.513  23.976  1.00  0.00      A    C
ATOM    410  HC  DCE A  52       4.824  36.635  24.616  1.00  0.00      A    H
ATOM    411  HC1 DCE A  52       4.116  38.085  24.446  1.00  0.00      A    H
ATOM    412  Cl  DCE A  52       6.556  38.149  24.358  1.00  0.00      A   CL
ATOM    413  CT1 DCE A  52       4.740  36.998  22.551  1.00  0.00      A    C
ATOM    414  HC2 DCE A  52       3.717  36.623  22.511  1.00  0.00      A    H
ATOM    415  Cl1 DCE A  52       4.990  38.427  21.549  1.00  0.00      A   CL
ATOM    416  HC3 DCE A  52       5.371  36.185  22.193  1.00  0.00      A    H
ATOM    417  CT  DCE A  53      26.899  15.098  31.773  1.00  0.00      A    C
ATOM    418  HC  DCE A  53      26.334  15.636  32.534  1.00  0.00      A    H
ATOM    419  HC1 DCE A  53      26.433  14.116  31.855  1.00  0.00      A    H
ATOM    420  Cl  DCE A  53      26.427  15.694  30.132  1.00  0.00      A   CL
ATOM    421  CT1 DCE A  53      28.435  15.084  31.901  1.00  0.00      A    C
ATOM    422  HC2 DCE A  53      28.648  14.814  32.936  1.00  0.00      A    H
ATOM    423  Cl1 DCE A  53      29.005  13.813  30.751  1.00  0.00      A   CL
ATOM    424  HC3 DCE A  53      28.860  16.059  31.663  1.00  0.00      A    H
ATOM    425  CT  DCE A  54      27.065   3.830  33.847  1.00  0.00      A    C
ATOM    426  HC  DCE A  54      27.906   3.585  34.495  1.00  0.00      A    H
ATOM    427  HC1 DCE A  54      27.442   4.260  32.919  1.00  0.00      A    H
ATOM    428  Cl  DCE A  54      26.066   2.402  33.725  1.00  0.00      A   CL
ATOM    429  CT1 DCE A  54      26.237   4.906  34.559  1.00  0.00      A    C
ATOM    430  HC2 DCE A  54      26.714   5.884  34.503  1.00  0.00      A    H
ATOM    431  Cl1 DCE A  54      24.630   4.862  33.877  1.00  0.00      A   CL
ATOM    432  HC3 DCE A  54      26.182   4.758  35.637  1.00  0.00      A    H
ATOM    433  CT  DCE A  55      20.775  18.754   3.975  1.00  0.00      A    C
ATOM    434  HC  DCE A  55      20.724  19.565   4.701  1.00  0.00      A    H
ATOM    435  HC1 DCE A  55      21.183  17.795   4.296  1.00  0.00      A    H
ATOM    436  Cl  DCE A  55      19.231  18.545   3.176  1.00  0.00      A   CL
ATOM    437  CT1 DCE A  55      21.809  19.434   3.000  1.00  0.00      A    C
ATOM    438  HC2 DCE A  55      22.688  19.746   3.564  1.00  0.00      A    H
ATOM    439  Cl1 DCE A  55      22.262  18.076   2.013  1.00  0.00      A   CL
ATOM    440  HC3 DCE A  55      21.461  20.265   2.387  1.00  0.00      A    H
ATOM    441  CT  DCE A  56      31.444  35.140  31.065  1.00  0.00      A    C
ATOM    442  HC  DCE A  56      32.421  35.127  31.547  1.00  0.00      A    H
ATOM    443  HC1 DCE A  56      31.407  36.108  30.566  1.00  0.00      A    H
ATOM    444  Cl  DCE A  56      31.347  33.926  29.851  1.00  0.00      A   CL
ATOM    445  CT1 DCE A  56      30.210  34.924  31.998  1.00  0.00      A    C
ATOM    446  HC2 DCE A  56      29.349  34.441  31.535  1.00  0.00      A    H
ATOM    447  Cl1 DCE A  56      30.671  34.028  33.520  1.00  0.00      A   CL
ATOM    448  HC3 DCE A  56      29.796  35.878  32.324  1.00  0.00      A    H
ATOM    449  CT  DCE A  57      32.477  24.923  38.064  1.00  0.00      A    C
ATOM    450  HC  DCE A  57      32.782  23.936  37.715  1.00  0.00      A    H
ATOM    451  HC1 DCE A  57      31.901  25.347  37.242  1.00  0.00      A    H
ATOM    452  Cl  DCE A  57      31.430  24.750  39.480  1.00  0.00      A   CL
ATOM    453  CT1 DCE A  57      33.633  25.900  38.337  1.00  0.00      A    C
ATOM    454  HC2 DCE A  57      33.136  26.848  38.547  1.00  0.00      A    H
ATOM    455  Cl1 DCE A  57      34.465  25.168  39.748  1.00  0.00      A   CL
ATOM    456  HC3 DCE A  57      34.387  26.019  37.559  1.00  0.00      A    H
ATOM    457  CT  DCE A  58      42.226  34.670  46.864  1.00  0.00      A    C
ATOM    458  HC  DCE A  58      41.850  35.025  45.905  1.00  0.00      A    H
ATOM    459  HC1 DCE A  58      41.544  33.851  47.093  1.00  0.00      A    H
ATOM    460  Cl  DCE A  58      43.813  34.227  46.390  1.00  0.00      A   CL
ATOM    461  CT1 DCE A  58      42.065  35.606  48.031  1.00  0.00      A    C
ATOM    462  HC2 DCE A  58      42.547  36.580  47.945  1.00  0.00      A    H
ATOM    463  Cl1 DCE A  58      40.402  35.871  48.427  1.00  0.00      A   CL
ATOM    464  HC3 DCE A  58      42.503  35.108  48.896  1.00  0.00      A    H
ATOM    465  CT  DCE A  59      43.904  36.888  43.802  1.00  0.00      A    C
ATOM    466  HC  DCE A  59      44.032  37.715  44.500  1.00  0.00      A    H
ATOM    467  HC1 DCE A  59      44.008  36.029  44.465  1.00  0.00      A    H
ATOM    468  Cl  DCE A  59      42.212  36.752  43.311  1.00  0.00      A   CL
ATOM    469  CT1 DCE A  59      44.841  37.175  42.614  1.00  0.00      A    C
ATOM    470  HC2 DCE A  59      45.018  36.358  41.915  1.00  0.00      A    H
ATOM    471  Cl1 DCE A  59      44.314  38.715  41.712  1.00  0.00      A   CL
ATOM    472  HC3 DCE A  59      45.828  37.444  42.991  1.00  0.00      A    H
ATOM    473  CT  DCE A  60      33.265  44.106   3.561  1.00  0.00      A    C
ATOM    474  HC  DCE A  60      32.794  45.038   3.874  1.00  0.00      A    H
ATOM    475  HC1 DCE A  60      32.406  43.497   3.280  1.00  0.00      A    H
ATOM    476  Cl  DCE A  60      34.053  44.464   2.028  1.00  0.00      A   CL
ATOM    477  CT1 DCE A  60      34.216  43.341   4.504  1.00  0.00      A    C
ATOM    478  HC2 DCE A  60      33.784  42.975   5.436  1.00  0.00      A    H
ATOM    479  Cl1 DCE A  60      34.895  41.774   3.739  1.00  0.00      A   CL
ATOM    480  HC3 DCE A  60      35.090  43.975   4.658  1.00  0.00      A    H
ATOM    481  CT  DCE A  61      23.902  28.881  32.114  1.00  0.00      A    C
ATOM    482  HC  DCE A  61      24.218  29.065  33.140  1.00  0.00      A    H
ATOM    483  HC1 DCE A  61      24.435  28.005  31.743  1.00  0.00      A    H
ATOM    484  Cl  DCE A  61      22.118  28.753  31.929  1.00  0.00      A   CL
ATOM    485  CT1 DCE A  61      24.359  29.999  31.171  1.00  0.00      A    C
ATOM    486  HC2 DCE A  61      24.056  29.795  30.144  1.00  0.00      A    H
ATOM    487  Cl1 DCE A  61      23.655  31.601  31.629  1.00  0.00      A   CL
ATOM    488  HC3 DCE A  61      25.439  30.113  31.074  1.00  0.00      A    H
ATOM    489  CT  DCE A  62      24.260  34.586   2.233  1.00  0.00      A    C
ATOM    490  HC  DCE A  62      23.652  34.117   1.459  1.00  0.00      A    H
ATOM    491  HC1 DCE A  62      24.774  35.446   1.802  1.00  0.00      A    H
ATOM    492  Cl  DCE A  62      23.106  35.094   3.465  1.00  0.00      A   CL
ATOM    493  CT1 DCE A  62      25.324  33.635   2.723  1.00  0.00      A    C
ATOM    494  HC2 DCE A  62      25.014  32.911   3.477  1.00  0.00      A    H
ATOM    495  Cl1 DCE A  62      25.960  32.813   1.294  1.00  0.00      A   CL
ATOM    496  HC3 DCE A  62      26.228  34.104   3.110  1.00  0.00      A    H
ATOM    497  CT  DCE A  63      35.417  15.404  26.701  1.00  0.00      A    C
ATOM    498  HC  DCE A  63      34.599  14.873  26.213  1.00  0.00      A    H
ATOM    499  HC1 DCE A  63      35.603  14.894  27.646  1.00  0.00      A    H
ATOM    500  Cl  DCE A  63      36.993  15.093  25.939  1.00  0.00      A   CL
ATOM    501  CT1 DCE A  63      34.988  16.882  26.850  1.00  0.00      A    C
ATOM    502  HC2 DCE A  63      34.355  17.185  26.016  1.00  0.00      A    H
ATOM    503  Cl1 DCE A  63      33.888  16.906  28.286  1.00  0.00      A   CL
ATOM    504  HC3 DCE A  63      35.698  17.707  26.919  1.00  0.00      A    H
ATOM    505  CT  DCE A  64      19.088  45.703   4.491  1.00  0.00      A    C
ATOM    506  HC  DCE A  64      18.964  46.495   3.753  1.00  0.00      A    H
ATOM    507  HC1 DCE A  64      19.275  44.731   4.036  1.00  0.00      A    H
ATOM    508  Cl  DCE A  64      20.459  46.050   5.479  1.00  0.00      A   CL
ATOM    509  CT1 DCE A  64      17.857  45.558   5.290  1.00  0.00      A    C
ATOM    510  HC2 DCE A  64      17.035  45.164   4.693  1.00  0.00      A    H
ATOM    511  Cl1 DCE A  64      18.245  44.501   6.648  1.00  0.00      A   CL
ATOM    512  HC3 DCE A  64      17.524  46.476   5.775  1.00  0.00      A    H
ATOM    513  CT  DCE A  65      47.290  41.599  42.357  1.00  0.00      A    C
ATOM    514  HC  DCE A  65      47.747  42.583  42.256  1.00  0.00      A    H
ATOM    515  HC1 DCE A  65      46.650  41.424  41.492  1.00  0.00      A    H
ATOM    516  Cl  DCE A  65      48.536  40.395  42.452  1.00  0.00      A   CL
ATOM    517  CT1 DCE A  65      46.485  41.512  43.623  1.00  0.00      A    C
ATOM    518  HC2 DCE A  65      46.105  40.493  43.698  1.00  0.00      A    H
ATOM    519  Cl1 DCE A  65      47.563  41.650  45.000  1.00  0.00      A   CL
ATOM    520  HC3 DCE A  65      45.692  42.249  43.747  1.00  0.00      A    H
ATOM    521  CT  DCE A  66       1.701  40.447  20.370  1.00  0.00      A    C
ATOM    522  HC  DCE A  66       1.450  40.580  21.423  1.00  0.00      A    H
ATOM    523  HC1 DCE A  66       0.925  40.972  19.812  1.00  0.00      A    H
ATOM    524  Cl  DCE A  66       3.282  41.229  20.029  1.00  0.00      A   CL
ATOM    525  CT1 DCE A  66       1.687  38.954  20.059  1.00  0.00      A    C
ATOM    526  HC2 DCE A  66       2.566  38.570  20.578  1.00  0.00      A    H
ATOM    527  Cl1 DCE A  66       0.167  38.133  20.528  1.00  0.00      A   CL
ATOM    528  HC3 DCE A  66       1.741  38.857  18.975  1.00  0.00      A    H
ATOM    529  CT  DCE A  67       2.092  32.869  49.622  1.00  0.00      A    C
ATOM    530  HC  DCE A  67       1.185  32.995  50.213  1.00  0.00      A    H
ATOM    531  HC1 DCE A  67       2.097  31.855  49.222  1.00  0.00      A    H
ATOM    532  Cl  DCE A  67       1.918  33.961  48.239  1.00  0.00      A   CL
ATOM    533  CT1 DCE A  67       3.395  33.143  50.432  1.00  0.00      A    C
ATOM    534  HC2 DCE A  67       3.647  32.216  50.947  1.00  0.00      A    H
ATOM    535  Cl1 DCE A  67       4.627  33.545  49.319  1.00  0.00      A   CL
ATOM    536  HC3 DCE A  67       3.215  33.922  51.174  1.00  0.00      A    H
ATOM    537  CT  DCE A  68       5.680  48.295   5.490  1.00  0.00      A    C
ATOM    538  HC  DCE A  68       4.706  47.846   5.294  1.00  0.00      A    H
ATOM    539  HC1 DCE A  68       5.966  48.250   6.541  1.00  0.00      A    H
ATOM    540  Cl  DCE A  68       6.806  47.261   4.661  1.00  0.00      A   CL
ATOM    541  CT1 DCE A  68       5.904  49.735   5.028  1.00  0.00      A    C
ATOM    542  HC2 DCE A  68       5.146  50.434   5.382  1.00  0.00      A    H
ATOM    543  Cl1 DCE A  68       7.618  50.207   5.493  1.00  0.00      A   CL
ATOM    544  HC3 DCE A  68       5.749  49.752   3.949  1.00  0.00      A    H
ATOM    545  CT  DCE A  69      29.181  -0.183   5.097  1.00  0.00      A    C
ATOM    546  HC  DCE A  69      28.254  -0.524   5.558  1.00  0.00      A    H
ATOM    547  HC1 DCE A  69      29.419  -0.940   4.350  1.00  0.00      A    H
ATOM    548  Cl  DCE A  69      29.018   1.414   4.250  1.00  0.00      A   CL
ATOM    549  CT1 DCE A  69      30.440  -0.152   5.945  1.00  0.00      A    C
ATOM    550  HC2 DCE A  69      31.368  -0.105   5.376  1.00  0.00      A    H
ATOM    551  Cl1 DCE A  69      30.406   1.265   7.118  1.00  0.00      A   CL
ATOM    552  HC3 DCE A  69      30.565  -1.058   6.538  1.00  0.00      A    H
ATOM    553  CT  DCE A  70      31.851  38.099  39.958  1.00  0.00      A    C
ATOM    554  HC  DCE A  70      31.526  39.065  39.570  1.00  0.00      A    H
ATOM    555  HC1 DCE A  70      30.987  37.486  40.211  1.00  0.00      A    H
ATOM    556  Cl  DCE A  70      32.719  37.379  38.573  1.00  0.00      A   CL
ATOM    557  CT1 DCE A  70      32.826  38.250  41.124  1.00  0.00      A    C
ATOM    558  HC2 DCE A  70      33.307  37.294  41.334  1.00  0.00      A    H
ATOM    559  Cl1 DCE A  70      33.928  39.546  40.720  1.00  0.00      A   CL
ATOM    560  HC3 DCE A  70      32.356  38.486  42.079  1.00  0.00      A    H
ATOM    561  CT  DCE A  71       3.587  42.160   0.657  1.00  0.00      A    C
ATOM    562  HC  DCE A  71       2.566  41.843   0.446  1.00  0.00      A    H
ATOM    563  HC1 DCE A  71       4.313  41.348   0.638  1.00  0.00      A    H
ATOM    564  Cl  DCE A  71       4.017  43.413  -0.510  1.00  0.00      A   CL
ATOM    565  CT1 DCE A  71       3.522  42.804   1.994  1.00  0.00      A    C
ATOM    566  HC2 DCE A  71       4.400  43.345   2.346  1.00  0.00      A    H
ATOM    567  Cl1 DCE A  71       2.334  44.037   2.036  1.00  0.00      A   CL
ATOM    568  HC3 DCE A  71       3.388  41.986   2.701  1.00  0.00      A    H
ATOM    569  CT  DCE A  72       9.357   9.539  15.900  1.00  0.00      A    C
ATOM    570  HC  DCE A  72      10.303   9.353  15.390  1.00  0.00      A    H
ATOM    571  HC1 DCE A  72       9.493  10.531  16.331  1.00  0.00      A    H
ATOM    572  Cl  DCE A  72       7.982   9.614  14.784  1.00  0.00      A   CL
ATOM    573  CT1 DCE A  72       9.122   8.364  16.758  1.00  0.00      A    C
ATOM    574  HC2 DCE A  72       8.284   8.372  17.454  1.00  0.00      A    H
ATOM    575  Cl1 DCE A  72       9.078   6.970  15.746  1.00  0.00      A   CL
ATOM    576  HC3 DCE A  72       9.920   8.190  17.480  1.00  0.00      A    H
ATOM    577  CT  DCE A  73      22.399  12.655   3.156  1.00  0.00      A    C
ATOM    578  HC  DCE A  73      22.581  12.380   2.117  1.00  0.00      A    H
ATOM    579  HC1 DCE A  73      23.324  12.263   3.579  1.00  0.00      A    H
ATOM    580  Cl  DCE A  73      22.334  14.406   3.417  1.00  0.00      A   CL
ATOM    581  CT1 DCE A  73      21.249  11.940   3.775  1.00  0.00      A    C
ATOM    582  HC2 DCE A  73      21.324  10.866   3.606  1.00  0.00      A    H
ATOM    583  Cl1 DCE A  73      21.180  12.160   5.512  1.00  0.00      A   CL
ATOM    584  HC3 DCE A  73      20.292  12.337   3.435  1.00  0.00      A    H
ATOM    585  CT  DCE A  74      13.100  26.701  17.356  1.00  0.00      A    C
ATOM    586  HC  DCE A  74      13.105  26.183  16.397  1.00  0.00      A    H
ATOM    587  HC1 DCE A  74      12.039  26.934  17.449  1.00  0.00      A    H
ATOM    588  Cl  DCE A  74      13.814  25.610  18.569  1.00  0.00      A   CL
ATOM    589  CT1 DCE A  74      13.880  27.927  17.395  1.00  0.00      A    C
ATOM    590  HC2 DCE A  74      13.788  28.389  18.377  1.00  0.00      A    H
ATOM    591  Cl1 DCE A  74      15.601  27.847  17.016  1.00  0.00      A   CL
ATOM    592  HC3 DCE A  74      13.369  28.606  16.712  1.00  0.00      A    H
ATOM    593  CT  DCE A  75      37.833  43.421   1.277  1.00  0.00      A    C
ATOM    594  HC  DCE A  75      36.929  43.829   1.729  1.00  0.00      A    H
ATOM    595  HC1 DCE A  75      38.060  42.479   1.777  1.00  0.00      A    H
ATOM    596  Cl  DCE A  75      37.547  43.015  -0.421  1.00  0.00      A   CL
ATOM    597  CT1 DCE A  75      38.902  44.495   1.283  1.00  0.00      A    C
ATOM    598  HC2 DCE A  75      39.060  45.006   2.233  1.00  0.00      A    H
ATOM    599  Cl1 DCE A  75      40.442  43.730   0.697  1.00  0.00      A   CL
ATOM    600  HC3 DCE A  75      38.695  45.342   0.629  1.00  0.00      A    H
ATOM    601  CT  DCE A  76      43.417  40.262  46.190  1.00  0.00      A    C
ATOM    602  HC  DCE A  76      43.122  41.126  45.595  1.00  0.00      A    H
ATOM    603  HC1 DCE A  76      43.826  39.548  45.474  1.00  0.00      A    H
ATOM    604  Cl  DCE A  76      44.794  40.853  47.184  1.00  0.00      A   CL
ATOM    605  CT1 DCE A  76      42.181  39.723  46.996  1.00  0.00      A    C
ATOM    606  HC2 DCE A  76      41.556  40.552  47.327  1.00  0.00      A    H
ATOM    607  Cl1 DCE A  76      41.084  38.726  45.915  1.00  0.00      A   CL
ATOM    608  HC3 DCE A  76      42.425  39.178  47.908  1.00  0.00      A    H
ATOM    609  CT  DCE A  77      31.430  33.183  24.593  1.00  0.00      A    C
ATOM    610  HC  DCE A  77      31.462  33.379  23.521  1.00  0.00      A    H
ATOM    611  HC1 DCE A  77      31.724  34.129  25.048  1.00  0.00      A    H
ATOM    612  Cl  DCE A  77      29.661  33.039  25.010  1.00  0.00      A   CL
ATOM    613  CT1 DCE A  77      32.137  31.951  25.089  1.00  0.00      A    C
ATOM    614  HC2 DCE A  77      33.211  32.121  25.012  1.00  0.00      A    H
ATOM    615  Cl1 DCE A  77      31.761  31.581  26.812  1.00  0.00      A   CL
ATOM    616  HC3 DCE A  77      31.724  31.168  24.452  1.00  0.00      A    H
ATOM    617  CT  DCE A  78       7.374   8.647  25.803  1.00  0.00      A    C
ATOM    618  HC  DCE A  78       7.238   9.237  24.897  1.00  0.00      A    H
ATOM    619  HC1 DCE A  78       6.541   8.111  26.259  1.00  0.00      A    H
ATOM    620  Cl  DCE A  78       8.504   7.392  25.387  1.00  0.00      A   CL
ATOM    621  CT1 DCE A  78       7.984   9.431  26.894  1.00  0.00      A    C
ATOM    622  HC2 DCE A  78       9.007   9.726  26.664  1.00  0.00      A    H
ATOM    623  Cl1 DCE A  78       7.119  10.965  27.025  1.00  0.00      A   CL
ATOM    624  HC3 DCE A  78       7.985   8.937  27.866  1.00  0.00      A    H
ATOM    625  CT  DCE A  79      27.092  22.536  45.873  1.00  0.00      A    C
ATOM    626  HC  DCE A  79      26.511  23.444  45.708  1.00  0.00      A    H
ATOM    627  HC1 DCE A  79      26.413  21.739  46.178  1.00  0.00      A    H
ATOM    628  Cl  DCE A  79      27.696  22.060  44.246  1.00  0.00      A   CL
ATOM    629  CT1 DCE A  79      28.319  22.581  46.747  1.00  0.00      A    C
ATOM    630  HC2 DCE A  79      28.685  21.617  47.100  1.00  0.00      A    H
ATOM    631  Cl1 DCE A  79      29.658  23.385  45.956  1.00  0.00      A   CL
ATOM    632  HC3 DCE A  79      28.144  23.114  47.682  1.00  0.00      A    H
ATOM    633  CT  DCE A  80      25.259  38.398   6.026  1.00  0.00      A    C
ATOM    634  HC  DCE A  80      25.995  39.143   5.723  1.00  0.00      A    H
ATOM    635  HC1 DCE A  80      25.634  37.868   6.901  1.00  0.00      A    H
ATOM    636  Cl  DCE A  80      23.746  39.031   6.448  1.00  0.00      A   CL
ATOM    637  CT1 DCE A  80      24.938  37.293   5.039  1.00  0.00      A    C
ATOM    638  HC2 DCE A  80      24.301  37.800   4.314  1.00  0.00      A    H
ATOM    639  Cl1 DCE A  80      26.467  36.666   4.331  1.00  0.00      A   CL
ATOM    640  HC3 DCE A  80      24.378  36.513   5.556  1.00  0.00      A    H
ATOM    641  CT  DCE A  81      22.995   0.173  27.626  1.00  0.00      A    C
ATOM    642  HC  DCE A  81      22.052   0.268  27.088  1.00  0.00      A    H
ATOM    643  HC1 DCE A  81      22.797  -0.041  28.677  1.00  0.00      A    H
ATOM    644  Cl  DCE A  81      23.978  -1.114  26.870  1.00  0.00      A   CL
ATOM    645  CT1 DCE A  81      23.658   1.484  27.410  1.00  0.00      A    C
ATOM    646  HC2 DCE A  81      22.970   2.290  27.664  1.00  0.00      A    H
ATOM    647  Cl1 DCE A  81      25.177   1.601  28.400  1.00  0.00      A   CL
ATOM    648  HC3 DCE A  81      24.083   1.630  26.416  1.00  0.00      A    H
ATOM    649  CT  DCE A  82      28.197  19.901  37.339  1.00  0.00      A    C
ATOM    650  HC  DCE A  82      28.683  18.946  37.141  1.00  0.00      A    H
ATOM    651  HC1 DCE A  82      27.522  19.786  38.187  1.00  0.00      A    H
ATOM    652  Cl  DCE A  82      29.491  21.021  37.926  1.00  0.00      A   CL
ATOM    653  CT1 DCE A  82      27.552  20.491  36.079  1.00  0.00      A    C
ATOM    654  HC2 DCE A  82      26.582  20.074  35.807  1.00  0.00      A    H
ATOM    655  Cl1 DCE A  82      27.260  22.278  36.286  1.00  0.00      A   CL
ATOM    656  HC3 DCE A  82      28.090  20.397  35.135  1.00  0.00      A    H
ATOM    657  CT  DCE A  83       1.141  44.884  17.684  1.00  0.00      A    C
ATOM    658  HC  DCE A  83       1.774  45.526  17.071  1.00  0.00      A    H
ATOM    659  HC1 DCE A  83       0.778  45.345  18.603  1.00  0.00      A    H
ATOM    660  Cl  DCE A  83      -0.396  44.827  16.811  1.00  0.00      A   CL
ATOM    661  CT1 DCE A  83       1.631  43.495  18.027  1.00  0.00      A    C
ATOM    662  HC2 DCE A  83       1.041  43.015  18.808  1.00  0.00      A    H
ATOM    663  Cl1 DCE A  83       1.419  42.450  16.606  1.00  0.00      A   CL
ATOM    664  HC3 DCE A  83       2.664  43.354  18.346  1.00  0.00      A    H
ATOM    665  CT  DCE A  84      29.099   4.055  20.706  1.00  0.00      A    C
ATOM    666  HC  DCE A  84      29.951   3.396  20.543  1.00  0.00      A    H
ATOM    667  HC1 DCE A  84      29.090   4.203  21.786  1.00  0.00      A    H
ATOM    668  Cl  DCE A  84      29.509   5.552  19.919  1.00  0.00      A   CL
ATOM    669  CT1 DCE A  84      27.775   3.447  20.209  1.00  0.00      A    C
ATOM    670  HC2 DCE A  84      27.448   3.918  19.281  1.00  0.00      A    H
ATOM    671  Cl1 DCE A  84      27.917   1.743  19.935  1.00  0.00      A   CL
ATOM    672  HC3 DCE A  84      26.934   3.540  20.896  1.00  0.00      A    H
ATOM    673  CT  DCE A  85      14.474   7.253   6.820  1.00  0.00      A    C
ATOM    674  HC  DCE A  85      14.780   6.219   6.979  1.00  0.00      A    H
ATOM    675  HC1 DCE A  85      14.716   7.662   7.801  1.00  0.00      A    H
ATOM    676  Cl  DCE A  85      15.488   8.096   5.597  1.00  0.00      A   CL
ATOM    677  CT1 DCE A  85      12.945   7.325   6.454  1.00  0.00      A    C
ATOM    678  HC2 DCE A  85      12.609   6.928   5.496  1.00  0.00      A    H
ATOM    679  Cl1 DCE A  85      12.069   6.503   7.719  1.00  0.00      A   CL
ATOM    680  HC3 DCE A  85      12.561   8.342   6.367  1.00  0.00      A    H
ATOM    681  CT  DCE A  86      32.414  37.154  -0.474  1.00  0.00      A    C
ATOM    682  HC  DCE A  86      31.390  36.951  -0.160  1.00  0.00      A    H
ATOM    683  HC1 DCE A  86      32.622  36.258  -1.058  1.00  0.00      A    H
ATOM    684  Cl  DCE A  86      32.406  38.564  -1.555  1.00  0.00      A   CL
ATOM    685  CT1 DCE A  86      33.449  37.335   0.638  1.00  0.00      A    C
ATOM    686  HC2 DCE A  86      34.430  37.385   0.165  1.00  0.00      A    H
ATOM    687  Cl1 DCE A  86      32.890  38.699   1.579  1.00  0.00      A   CL
ATOM    688  HC3 DCE A  86      33.368  36.481   1.311  1.00  0.00      A    H
ATOM    689  CT  DCE A  87      15.337  38.999  49.059  1.00  0.00      A    C
ATOM    690  HC  DCE A  87      15.800  39.909  48.679  1.00  0.00      A    H
ATOM    691  HC1 DCE A  87      14.940  39.349  50.012  1.00  0.00      A    H
ATOM    692  Cl  DCE A  87      13.819  38.625  48.223  1.00  0.00      A   CL
ATOM    693  CT1 DCE A  87      16.376  37.841  49.032  1.00  0.00      A    C
ATOM    694  HC2 DCE A  87      17.066  37.947  48.195  1.00  0.00      A    H
ATOM    695  Cl1 DCE A  87      17.460  37.788  50.386  1.00  0.00      A   CL
ATOM    696  HC3 DCE A  87      15.904  36.872  48.867  1.00  0.00      A    H
ATOM    697  CT  DCE A  88       3.011  42.600  45.106  1.00  0.00      A    C
ATOM    698  HC  DCE A  88       3.535  42.578  44.150  1.00  0.00      A    H
ATOM    699  HC1 DCE A  88       3.699  42.205  45.853  1.00  0.00      A    H
ATOM    700  Cl  DCE A  88       2.686  44.392  45.473  1.00  0.00      A   CL
ATOM    701  CT1 DCE A  88       1.718  41.834  45.217  1.00  0.00      A    C
ATOM    702  HC2 DCE A  88       0.976  42.288  44.560  1.00  0.00      A    H
ATOM    703  Cl1 DCE A  88       2.128  40.136  44.739  1.00  0.00      A   CL
ATOM    704  HC3 DCE A  88       1.340  41.874  46.238  1.00  0.00      A    H
ATOM    705  CT  DCE A  89      43.165  45.908  44.525  1.00  0.00      A    C
ATOM    706  HC  DCE A  89      42.393  45.746  45.277  1.00  0.00      A    H
ATOM    707  HC1 DCE A  89      44.057  46.246  45.053  1.00  0.00      A    H
ATOM    708  Cl  DCE A  89      43.561  44.355  43.735  1.00  0.00      A   CL
ATOM    709  CT1 DCE A  89      42.633  46.844  43.460  1.00  0.00      A    C
ATOM    710  HC2 DCE A  89      41.894  46.345  42.832  1.00  0.00      A    H
ATOM    711  Cl1 DCE A  89      41.738  48.303  44.126  1.00  0.00      A   CL
ATOM    712  HC3 DCE A  89      43.462  47.229  42.866  1.00  0.00      A    H
ATOM    713  CT  DCE A  90      39.386   7.791  34.908  1.00  0.00      A    C
ATOM    714  HC  DCE A  90      38.636   7.082  34.558  1.00  0.00      A    H
ATOM    715  HC1 DCE A  90      40.145   7.077  35.227  1.00  0.00      A    H
ATOM    716  Cl  DCE A  90      39.935   8.817  33.555  1.00  0.00      A   CL
ATOM    717  CT1 DCE A  90      38.891   8.576  36.097  1.00  0.00      A    C
ATOM    718  HC2 DCE A  90      38.550   7.897  36.879  1.00  0.00      A    H
ATOM    719  Cl1 DCE A  90      40.297   9.516  36.708  1.00  0.00      A   CL
ATOM    720  HC3 DCE A  90      38.026   9.224  35.954  1.00  0.00      A    H
ATOM    721  CT  DCE A  91      36.958  44.663   6.979  1.00  0.00      A    C
ATOM    722  HC  DCE A  91      36.748  44.589   8.046  1.00  0.00      A    H
ATOM    723  HC1 DCE A  91      36.037  44.914   6.452  1.00  0.00      A    H
ATOM    724  Cl  DCE A  91      37.961  46.080   6.847  1.00  0.00      A   CL
ATOM    725  CT1 DCE A  91      37.593  43.419   6.325  1.00  0.00      A    C
ATOM    726  HC2 DCE A  91      36.911  42.573   6.404  1.00  0.00      A    H
ATOM    727  Cl1 DCE A  91      37.983  43.787   4.665  1.00  0.00      A   CL
ATOM    728  HC3 DCE A  91      38.539  43.200   6.820  1.00  0.00      A    H
ATOM    729  CT  DCE A  92       7.006  47.278  44.141  1.00  0.00      A    C
ATOM    730  HC  DCE A  92       7.716  47.274  43.315  1.00  0.00      A    H
ATOM    731  HC1 DCE A  92       7.496  46.659  44.893  1.00  0.00      A    H
ATOM    732  Cl  DCE A  92       6.805  48.941  44.575  1.00  0.00      A   CL
ATOM    733  CT1 DCE A  92       5.709  46.700  43.627  1.00  0.00      A    C
ATOM    734  HC2 DCE A  92       4.831  47.153  44.086  1.00  0.00      A    H
ATOM    735  Cl1 DCE A  92       5.692  46.917  41.874  1.00  0.00      A   CL
ATOM    736  HC3 DCE A  92       5.532  45.641  43.818  1.00  0.00      A    H
ATOM    737  CT  DCE A  93       2.456   1.898   1.065  1.00  0.00      A    C
ATOM    738  HC  DCE A  93       2.716   0.843   0.977  1.00  0.00      A    H
ATOM    739  HC1 DCE A  93       2.734   2.329   0.103  1.00  0.00      A    H
ATOM    740  Cl  DCE A  93       0.747   1.947   1.323  1.00  0.00      A   CL
ATOM    741  CT1 DCE A  93       3.150   2.564   2.215  1.00  0.00      A    C
ATOM    742  HC2 DCE A  93       3.083   1.929   3.099  1.00  0.00      A    H
ATOM    743  Cl1 DCE A  93       4.891   2.837   1.874  1.00  0.00      A   CL
ATOM    744  HC3 DCE A  93       2.635   3.503   2.419  1.00  0.00      A    H
ATOM    745  CT  DCE A  94      26.525  47.093  28.319  1.00  0.00      A    C
ATOM    746  HC  DCE A  94      25.630  46.648  27.885  1.00  0.00      A    H
ATOM    747  HC1 DCE A  94      26.340  48.163  28.420  1.00  0.00      A    H
ATOM    748  Cl  DCE A  94      26.809  46.496  29.980  1.00  0.00      A   CL
ATOM    749  CT1 DCE A  94      27.768  46.794  27.495  1.00  0.00      A    C
ATOM    750  HC2 DCE A  94      28.043  47.630  26.851  1.00  0.00      A    H
ATOM    751  Cl1 DCE A  94      29.091  46.641  28.668  1.00  0.00      A   CL
ATOM    752  HC3 DCE A  94      27.759  45.830  26.987  1.00  0.00      A    H
ATOM    753  CT  DCE A  95      28.743  13.646  19.646  1.00  0.00      A    C
ATOM    754  HC  DCE A  95      29.531  12.893  19.650  1.00  0.00      A    H
ATOM    755  HC1 DCE A  95      28.830  14.360  18.827  1.00  0.00      A    H
ATOM    756  Cl  DCE A  95      27.125  12.943  19.790  1.00  0.00      A   CL
ATOM    757  CT1 DCE A  95      29.020  14.347  20.928  1.00  0.00      A    C
ATOM    758  HC2 DCE A  95      28.349  15.196  21.056  1.00  0.00      A    H
ATOM    759  Cl1 DCE A  95      28.929  13.301  22.393  1.00  0.00      A   CL
ATOM    760  HC3 DCE A  95      30.026  14.764  20.891  1.00  0.00      A    H
ATOM    761  CT  DCE A  96      44.526  36.285  33.553  1.00  0.00      A    C
ATOM    762  HC  DCE A  96      44.086  35.543  34.220  1.00  0.00      A    H
ATOM    763  HC1 DCE A  96      44.169  37.260  33.884  1.00  0.00      A    H
ATOM    764  Cl  DCE A  96      46.275  36.246  33.771  1.00  0.00      A   CL
ATOM    765  CT1 DCE A  96      44.196  36.024  32.129  1.00  0.00      A    C
ATOM    766  HC2 DCE A  96      44.491  35.041  31.763  1.00  0.00      A    H
ATOM    767  Cl1 DCE A  96      42.464  36.378  31.829  1.00  0.00      A   CL
ATOM    768  HC3 DCE A  96      44.852  36.717  31.602  1.00  0.00      A    H
ATOM    769  CT  DCE A  97      46.715  25.687   0.699  1.00  0.00      A    C
ATOM    770  HC  DCE A  97      46.831  24.651   0.380  1.00  0.00      A    H
ATOM    771  HC1 DCE A  97      46.367  26.341  -0.101  1.00  0.00      A    H
ATOM    772  Cl  DCE A  97      45.377  25.711   1.853  1.00  0.00      A   CL
ATOM    773  CT1 DCE A  97      47.839  26.258   1.467  1.00  0.00      A    C
ATOM    774  HC2 DCE A  97      48.155  25.566   2.247  1.00  0.00      A    H
ATOM    775  Cl1 DCE A  97      49.233  26.430   0.305  1.00  0.00      A   CL
ATOM    776  HC3 DCE A  97      47.748  27.210   1.990  1.00  0.00      A    H
ATOM    777  CT  DCE A  98      45.199  48.631  49.174  1.00  0.00      A    C
ATOM    778  HC  DCE A  98      45.823  47.776  48.915  1.00  0.00      A    H
ATOM    779  HC1 DCE A  98      44.894  48.587  50.219  1.00  0.00      A    H
ATOM    780  Cl  DCE A  98      46.006  50.144  48.905  1.00  0.00      A   CL
ATOM    781  CT1 DCE A  98      44.093  48.646  48.197  1.00  0.00      A    C
ATOM    782  HC2 DCE A  98      43.670  47.645  48.270  1.00  0.00      A    H
ATOM    783  Cl1 DCE A  98      42.963  50.012  48.404  1.00  0.00      A   CL
ATOM    784  HC3 DCE A  98      44.508  48.690  47.190  1.00  0.00      A    H
ATOM    785  CT  DCE A  99       0.270  37.134  41.564  1.00  0.00      A    C
ATOM    786  HC  DCE A  99       0.375  38.188  41.309  1.00  0.00      A    H
ATOM    787  HC1 DCE A  99      -0.798  36.962  41.434  1.00  0.00      A    H
ATOM    788  Cl  DCE A  99       1.037  36.244  40.277  1.00  0.00      A   CL
ATOM    789  CT1 DCE A  99       0.971  36.733  42.891  1.00  0.00      A    C
ATOM    790  HC2 DCE A  99       0.983  35.660  43.086  1.00  0.00      A    H
ATOM    791  Cl1 DCE A  99       2.694  37.057  42.779  1.00  0.00      A   CL
ATOM    792  HC3 DCE A  99       0.490  37.180  43.761  1.00  0.00      A    H
ATOM    793  CT  DCE A 100      44.428  23.193   5.617  1.00  0.00      A    C
ATOM    794  HC  DCE A 100      44.357  22.439   4.833  1.00  0.00      A    H
ATOM    795  HC1 DCE A 100      43.515  23.777   5.733  1.00  0.00      A    H
ATOM    796  Cl  DCE A 100      44.901  22.423   7.152  1.00  0.00      A   CL
ATOM    797  CT1 DCE A 100      45.459  24.214   5.175  1.00  0.00      A    C
ATOM    798  HC2 DCE A 100      45.420  25.106   5.800  1.00  0.00      A    H
ATOM    799  Cl1 DCE A 100      47.039  23.522   5.524  1.00  0.00      A   CL
ATOM    800  HC3 DCE A 100      45.485  24.512   4.126  1.00  0.00      A    H
ATOM    801  CT  DCE A 101       5.664  -0.552  35.826  1.00  0.00      A    C
ATOM    802  HC  DCE A 101       6.333  -1.139  36.455  1.00  0.00      A    H
ATOM    803  HC1 DCE A 101       5.685  -1.051  34.857  1.00  0.00      A    H
ATOM    804  Cl  DCE A 101       4.052  -0.831  36.488  1.00  0.00      A   CL
ATOM    805  CT1 DCE A 101       5.981   0.943  35.593  1.00  0.00      A    C
ATOM    806  HC2 DCE A 101       5.285   1.366  34.868  1.00  0.00      A    H
ATOM    807  Cl1 DCE A 101       5.747   1.792  37.150  1.00  0.00      A   CL
ATOM    808  HC3 DCE A 101       7.022   1.038  35.285  1.00  0.00      A    H
ATOM    809  CT  DCE A 102       8.532  12.778  41.763  1.00  0.00      A    C
ATOM    810  HC  DCE A 102       8.361  13.680  42.350  1.00  0.00      A    H
ATOM    811  HC1 DCE A 102       7.691  12.577  41.100  1.00  0.00      A    H
ATOM    812  Cl  DCE A 102       9.915  13.238  40.781  1.00  0.00      A   CL
ATOM    813  CT1 DCE A 102       8.799  11.642  42.707  1.00  0.00      A    C
ATOM    814  HC2 DCE A 102       7.887  11.383  43.245  1.00  0.00      A    H
ATOM    815  Cl1 DCE A 102       9.415  10.284  41.802  1.00  0.00      A   CL
ATOM    816  HC3 DCE A 102       9.518  11.907  43.481  1.00  0.00      A    H
ATOM    817  CT  DCE A 103      41.360  36.479  23.249  1.00  0.00      A    C
ATOM    818  HC  DCE A 103      41.238  37.512  23.577  1.00  0.00      A    H
ATOM    819  HC1 DCE A 103      41.576  36.583  22.186  1.00  0.00      A    H
ATOM    820  Cl  DCE A 103      42.697  35.745  24.266  1.00  0.00      A   CL
ATOM    821  CT1 DCE A 103      39.976  35.689  23.501  1.00  0.00      A    C
ATOM    822  HC2 DCE A 103      39.183  36.054  22.848  1.00  0.00      A    H
ATOM    823  Cl1 DCE A 103      40.296  33.907  23.429  1.00  0.00      A   CL
ATOM    824  HC3 DCE A 103      39.613  35.895  24.508  1.00  0.00      A    H
ATOM    825  CT  DCE A 104      26.143  33.244  27.041  1.00  0.00      A    C
ATOM    826  HC  DCE A 104      26.655  33.931  26.367  1.00  0.00      A    H
ATOM    827  HC1 DCE A 104      25.253  33.780  27.370  1.00  0.00      A    H
ATOM    828  Cl  DCE A 104      25.614  31.810  26.073  1.00  0.00      A   CL
ATOM    829  CT1 DCE A 104      27.108  32.845  28.140  1.00  0.00      A    C
ATOM    830  HC2 DCE A 104      27.322  33.755  28.701  1.00  0.00      A    H
ATOM    831  Cl1 DCE A 104      26.568  31.589  29.305  1.00  0.00      A   CL
ATOM    832  HC3 DCE A 104      28.092  32.513  27.809  1.00  0.00      A    H
ATOM    833  CT  DCE A 105       6.224   6.097   8.429  1.00  0.00      A    C
ATOM    834  HC  DCE A 105       6.339   7.080   8.886  1.00  0.00      A    H
ATOM    835  HC1 DCE A 105       6.076   6.255   7.361  1.00  0.00      A    H
ATOM    836  Cl  DCE A 105       7.838   5.302   8.585  1.00  0.00      A   CL
ATOM    837  CT1 DCE A 105       5.055   5.427   9.149  1.00  0.00      A    C
ATOM    838  HC2 DCE A 105       4.794   4.461   8.718  1.00  0.00      A    H
ATOM    839  Cl1 DCE A 105       5.500   5.231  10.938  1.00  0.00      A   CL
ATOM    840  HC3 DCE A 105       4.226   6.133   9.096  1.00  0.00      A    H
ATOM    841  CT  DCE A 106      36.371  20.310  11.482  1.00  0.00      A    C
ATOM    842  HC  DCE A 106      36.567  21.129  12.174  1.00  0.00      A    H
ATOM    843  HC1 DCE A 106      36.330  20.742  10.483  1.00  0.00      A    H
ATOM    844  Cl  DCE A 106      37.695  19.196  11.384  1.00  0.00      A   CL
ATOM    845  CT1 DCE A 106      35.037  19.658  11.882  1.00  0.00      A    C
ATOM    846  HC2 DCE A 106      35.023  19.477  12.956  1.00  0.00      A    H
ATOM    847  Cl1 DCE A 106      33.681  20.701  11.429  1.00  0.00      A   CL
ATOM    848  HC3 DCE A 106      35.002  18.694  11.375  1.00  0.00      A    H
ATOM    849  CT  DCE A 107      10.009  28.297  34.206  1.00  0.00      A    C
ATOM    850  HC  DCE A 107       9.793  27.238  34.349  1.00  0.00      A    H
ATOM    851  HC1 DCE A 107      10.646  28.635  35.023  1.00  0.00      A    H
ATOM    852  Cl  DCE A 107      10.852  28.435  32.659  1.00  0.00      A   CL
ATOM    853  CT1 DCE A 107       8.653  29.044  34.129  1.00  0.00      A    C
ATOM    854  HC2 DCE A 107       8.150  28.748  33.209  1.00  0.00      A    H
ATOM    855  Cl1 DCE A 107       7.661  28.705  35.550  1.00  0.00      A   CL
ATOM    856  HC3 DCE A 107       8.719  30.125  34.012  1.00  0.00      A    H
ATOM    857  CT  DCE A 108      19.258  27.168   3.752  1.00  0.00      A    C
ATOM    858  HC  DCE A 108      20.000  27.957   3.875  1.00  0.00      A    H
ATOM    859  HC1 DCE A 108      19.571  26.653   2.844  1.00  0.00      A    H
ATOM    860  Cl  DCE A 108      19.352  25.881   5.013  1.00  0.00      A   CL
ATOM    861  CT1 DCE A 108      17.853  27.757   3.773  1.00  0.00      A    C
ATOM    862  HC2 DCE A 108      17.019  27.152   3.418  1.00  0.00      A    H
ATOM    863  Cl1 DCE A 108      17.448  28.214   5.441  1.00  0.00      A   CL
ATOM    864  HC3 DCE A 108      17.839  28.716   3.255  1.00  0.00      A    H
ATOM    865  CT  DCE A 109      16.919  24.096  46.775  1.00  0.00      A    C
ATOM    866  HC  DCE A 109      16.177  24.771  47.203  1.00  0.00      A    H
ATOM    867  HC1 DCE A 109      17.757  23.747  47.379  1.00  0.00      A    H
ATOM    868  Cl  DCE A 109      16.118  22.631  46.189  1.00  0.00      A   CL
ATOM    869  CT1 DCE A 109      17.439  24.915  45.682  1.00  0.00      A    C
ATOM    870  HC2 DCE A 109      17.791  25.878  46.050  1.00  0.00      A    H
ATOM    871  Cl1 DCE A 109      18.637  24.018  44.805  1.00  0.00      A   CL
ATOM    872  HC3 DCE A 109      16.566  25.055  45.044  1.00  0.00      A    H
ATOM    873  CT  DCE A 110      17.163   7.280  22.706  1.00  0.00      A    C
ATOM    874  HC  DCE A 110      18.198   7.583  22.865  1.00  0.00      A    H
ATOM    875  HC1 DCE A 110      17.172   6.519  21.925  1.00  0.00      A    H
ATOM    876  Cl  DCE A 110      16.359   6.503  24.117  1.00  0.00      A   CL
ATOM    877  CT1 DCE A 110      16.366   8.504  22.145  1.00  0.00      A    C
ATOM    878  HC2 DCE A 110      16.221   9.242  22.934  1.00  0.00      A    H
ATOM    879  Cl1 DCE A 110      17.309   9.089  20.765  1.00  0.00      A   CL
ATOM    880  HC3 DCE A 110      15.345   8.336  21.802  1.00  0.00      A    H
ATOM    881  CT  DCE A 111      46.737  37.642  38.291  1.00  0.00      A    C
ATOM    882  HC  DCE A 111      45.864  38.253  38.523  1.00  0.00      A    H
ATOM    883  HC1 DCE A 111      47.055  37.114  39.191  1.00  0.00      A    H
ATOM    884  Cl  DCE A 111      46.042  36.547  37.049  1.00  0.00      A   CL
ATOM    885  CT1 DCE A 111      47.979  38.395  37.698  1.00  0.00      A    C
ATOM    886  HC2 DCE A 111      48.215  39.082  38.510  1.00  0.00      A    H
ATOM    887  Cl1 DCE A 111      49.375  37.272  37.516  1.00  0.00      A   CL
ATOM    888  HC3 DCE A 111      47.877  38.991  36.791  1.00  0.00      A    H
ATOM    889  CT  DCE A 112      48.000  13.113  44.888  1.00  0.00      A    C
ATOM    890  HC  DCE A 112      47.129  13.631  44.488  1.00  0.00      A    H
ATOM    891  HC1 DCE A 112      47.686  12.247  45.470  1.00  0.00      A    H
ATOM    892  Cl  DCE A 112      48.773  12.439  43.461  1.00  0.00      A   CL
ATOM    893  CT1 DCE A 112      48.940  13.965  45.758  1.00  0.00      A    C
ATOM    894  HC2 DCE A 112      49.737  13.281  46.047  1.00  0.00      A    H
ATOM    895  Cl1 DCE A 112      49.592  15.382  44.873  1.00  0.00      A   CL
ATOM    896  HC3 DCE A 112      48.476  14.214  46.712  1.00  0.00      A    H
ATOM    897  CT  DCE A 113      13.346  42.541   1.542  1.00  0.00      A    C
ATOM    898  HC  DCE A 113      13.096  43.585   1.350  1.00  0.00      A    H
ATOM    899  HC1 DCE A 113      12.625  41.855   1.098  1.00  0.00      A    H
ATOM    900  Cl  DCE A 113      14.991  42.185   0.916  1.00  0.00      A   CL
ATOM    901  CT1 DCE A 113      13.459  42.241   3.002  1.00  0.00      A    C
ATOM    902  HC2 DCE A 113      13.721  41.192   3.141  1.00  0.00      A    H
ATOM    903  Cl1 DCE A 113      14.841  43.234   3.557  1.00  0.00      A   CL
ATOM    904  HC3 DCE A 113      12.544  42.403   3.572  1.00  0.00      A    H
ATOM    905  CT  DCE A 114       4.619  21.790  44.917  1.00  0.00      A    C
ATOM    906  HC  DCE A 114       5.701  21.832  44.793  1.00  0.00      A    H
ATOM    907  HC1 DCE A 114       4.461  20.744  44.655  1.00  0.00      A    H
ATOM    908  Cl  DCE A 114       4.204  21.606  46.645  1.00  0.00      A   CL
ATOM    909  CT1 DCE A 114       3.797  22.822  44.180  1.00  0.00      A    C
ATOM    910  HC2 DCE A 114       3.998  22.764  43.110  1.00  0.00      A    H
ATOM    911  Cl1 DCE A 114       2.056  22.709  44.360  1.00  0.00      A   CL
ATOM    912  HC3 DCE A 114       4.006  23.835  44.522  1.00  0.00      A    H
ATOM    913  CT  DCE A 115      32.763  12.587  35.203  1.00  0.00      A    C
ATOM    914  HC  DCE A 115      33.324  11.936  34.534  1.00  0.00      A    H
ATOM    915  HC1 DCE A 115      33.282  12.862  36.122  1.00  0.00      A    H
ATOM    916  Cl  DCE A 115      32.527  14.101  34.302  1.00  0.00      A   CL
ATOM    917  CT1 DCE A 115      31.381  12.112  35.587  1.00  0.00      A    C
ATOM    918  HC2 DCE A 115      30.708  12.911  35.897  1.00  0.00      A    H
ATOM    919  Cl1 DCE A 115      30.775  11.365  34.056  1.00  0.00      A   CL
ATOM    920  HC3 DCE A 115      31.307  11.350  36.363  1.00  0.00      A    H
ATOM    921  CT  DCE A 116      37.156  49.601  33.961  1.00  0.00      A    C
ATOM    922  HC  DCE A 116      37.436  49.360  34.986  1.00  0.00      A    H
ATOM    923  HC1 DCE A 116      36.077  49.700  33.841  1.00  0.00      A    H
ATOM    924  Cl  DCE A 116      38.185  51.072  33.642  1.00  0.00      A   CL
ATOM    925  CT1 DCE A 116      37.713  48.391  33.130  1.00  0.00      A    C
ATOM    926  HC2 DCE A 116      38.784  48.503  32.961  1.00  0.00      A    H
ATOM    927  Cl1 DCE A 116      37.169  46.839  33.695  1.00  0.00      A   CL
ATOM    928  HC3 DCE A 116      37.245  48.572  32.162  1.00  0.00      A    H
ATOM    929  CT  DCE A 117      22.246  42.619  24.650  1.00  0.00      A    C
ATOM    930  HC  DCE A 117      22.334  43.669  24.370  1.00  0.00      A    H
ATOM    931  HC1 DCE A 117      23.002  42.486  25.424  1.00  0.00      A    H
ATOM    932  Cl  DCE A 117      20.705  42.404  25.588  1.00  0.00      A   CL
ATOM    933  CT1 DCE A 117      22.437  41.591  23.492  1.00  0.00      A    C
ATOM    934  HC2 DCE A 117      23.355  41.952  23.026  1.00  0.00      A    H
ATOM    935  Cl1 DCE A 117      22.517  39.926  24.079  1.00  0.00      A   CL
ATOM    936  HC3 DCE A 117      21.761  41.740  22.650  1.00  0.00      A    H
ATOM    937  CT  DCE A 118      39.136  18.065   3.407  1.00  0.00      A    C
ATOM    938  HC  DCE A 118      38.289  17.523   2.986  1.00  0.00      A    H
ATOM    939  HC1 DCE A 118      39.373  17.725   4.415  1.00  0.00      A    H
ATOM    940  Cl  DCE A 118      40.524  17.758   2.395  1.00  0.00      A   CL
ATOM    941  CT1 DCE A 118      38.743  19.520   3.624  1.00  0.00      A    C
ATOM    942  HC2 DCE A 118      37.929  19.591   4.345  1.00  0.00      A    H
ATOM    943  Cl1 DCE A 118      40.158  20.390   4.268  1.00  0.00      A   CL
ATOM    944  HC3 DCE A 118      38.449  20.011   2.697  1.00  0.00      A    H
ATOM    945  CT  DCE A 119       7.311  18.669  30.150  1.00  0.00      A    C
ATOM    946  HC  DCE A 119       7.983  19.421  29.737  1.00  0.00      A    H
ATOM    947  HC1 DCE A 119       6.501  19.207  30.643  1.00  0.00      A    H
ATOM    948  Cl  DCE A 119       6.681  17.804  28.774  1.00  0.00      A   CL
ATOM    949  CT1 DCE A 119       8.173  17.775  31.029  1.00  0.00      A    C
ATOM    950  HC2 DCE A 119       7.654  16.836  31.224  1.00  0.00      A    H
ATOM    951  Cl1 DCE A 119       9.693  17.240  30.203  1.00  0.00      A   CL
ATOM    952  HC3 DCE A 119       8.416  18.366  31.912  1.00  0.00      A    H
ATOM    953  CT  DCE A 120      13.736  14.449  48.177  1.00  0.00      A    C
ATOM    954  HC  DCE A 120      14.683  14.555  47.649  1.00  0.00      A    H
ATOM    955  HC1 DCE A 120      13.055  15.110  47.641  1.00  0.00      A    H
ATOM    956  Cl  DCE A 120      13.280  12.675  48.197  1.00  0.00      A   CL
ATOM    957  CT1 DCE A 120      14.001  14.924  49.591  1.00  0.00      A    C
ATOM    958  HC2 DCE A 120      13.921  16.011  49.563  1.00  0.00      A    H
ATOM    959  Cl1 DCE A 120      12.616  14.254  50.509  1.00  0.00      A   CL
ATOM    960  HC3 DCE A 120      14.952  14.508  49.925  1.00  0.00      A    H
ATOM    961  CT  DCE A 121      26.574   0.187  38.643  1.00  0.00      A    C
ATOM    962  HC  DCE A 121      27.590   0.068  38.267  1.00  0.00      A    H
ATOM    963  HC1 DCE A 121      26.376  -0.857  38.885  1.00  0.00      A    H
ATOM    964  Cl  DCE A 121      26.402   1.113  40.143  1.00  0.00      A   CL
ATOM    965  CT1 DCE A 121      25.777   0.768  37.486  1.00  0.00      A    C
ATOM    966  HC2 DCE A 121      24.729   0.478  37.405  1.00  0.00      A    H
ATOM    967  Cl1 DCE A 121      25.976   2.567  37.550  1.00  0.00      A   CL
ATOM    968  HC3 DCE A 121      26.215   0.408  36.555  1.00  0.00      A    H
ATOM    969  CT  DCE A 122      19.258  46.855  10.290  1.00  0.00      A    C
ATOM    970  HC  DCE A 122      19.101  47.858  10.689  1.00  0.00      A    H
ATOM    971  HC1 DCE A 122      19.669  46.285  11.123  1.00  0.00      A    H
ATOM    972  Cl  DCE A 122      17.611  46.321   9.687  1.00  0.00      A   CL
ATOM    973  CT1 DCE A 122      20.303  46.779   9.191  1.00  0.00      A    C
ATOM    974  HC2 DCE A 122      19.946  47.210   8.255  1.00  0.00      A    H
ATOM    975  Cl1 DCE A 122      21.784  47.545   9.706  1.00  0.00      A   CL
ATOM    976  HC3 DCE A 122      20.631  45.794   8.860  1.00  0.00      A    H
ATOM    977  CT  DCE A 123      20.861  18.643  44.496  1.00  0.00      A    C
ATOM    978  HC  DCE A 123      21.890  18.896  44.751  1.00  0.00      A    H
ATOM    979  HC1 DCE A 123      20.250  18.805  45.384  1.00  0.00      A    H
ATOM    980  Cl  DCE A 123      20.334  19.810  43.287  1.00  0.00      A   CL
ATOM    981  CT1 DCE A 123      20.814  17.213  43.939  1.00  0.00      A    C
ATOM    982  HC2 DCE A 123      21.531  17.016  43.143  1.00  0.00      A    H
ATOM    983  Cl1 DCE A 123      21.312  16.074  45.202  1.00  0.00      A   CL
ATOM    984  HC3 DCE A 123      19.805  17.040  43.564  1.00  0.00      A    H
ATOM    985  CT  DCE A 124       6.765   6.827  38.656  1.00  0.00      A    C
ATOM    986  HC  DCE A 124       7.425   6.943  39.516  1.00  0.00      A    H
ATOM    987  HC1 DCE A 124       7.456   6.896  37.816  1.00  0.00      A    H
ATOM    988  Cl  DCE A 124       6.027   5.226  38.917  1.00  0.00      A   CL
ATOM    989  CT1 DCE A 124       5.672   7.925  38.489  1.00  0.00      A    C
ATOM    990  HC2 DCE A 124       4.836   7.761  39.170  1.00  0.00      A    H
ATOM    991  Cl1 DCE A 124       6.285   9.555  38.801  1.00  0.00      A   CL
ATOM    992  HC3 DCE A 124       5.105   7.835  37.562  1.00  0.00      A    H
ATOM    993  CT  DCE A 125       5.951   5.094  35.105  1.00  0.00      A    C
ATOM    994  HC  DCE A 125       5.706   6.048  35.573  1.00  0.00      A    H
ATOM    995  HC1 DCE A 125       5.664   4.276  35.766  1.00  0.00      A    H
ATOM    996  Cl  DCE A 125       5.013   4.960  33.648  1.00  0.00      A   CL
ATOM    997  CT1 DCE A 125       7.510   4.912  34.767  1.00  0.00      A    C
ATOM    998  HC2 DCE A 125       8.064   4.668  35.673  1.00  0.00      A    H
ATOM    999  Cl1 DCE A 125       7.676   3.504  33.768  1.00  0.00      A   CL
ATOM   1000  HC3 DCE A 125       7.971   5.807  34.351  1.00  0.00      A    H
ATOM   1001  CT  DCE A 126      46.081  24.009  16.937  1.00  0.00      A    C
ATOM   1002  HC  DCE A 126      46.187  24.678  17.791  1.00  0.00      A    H
ATOM   1003  HC1 DCE A 126      47.046  24.010  16.430  1.00  0.00      A    H
ATOM   1004  Cl  DCE A 126      45.627  22.294  17.496  1.00  0.00      A   CL
ATOM   1005  CT1 DCE A 126      44.975  24.585  16.030  1.00  0.00      A    C
ATOM   1006  HC2 DCE A 126      45.026  24.218  15.005  1.00  0.00      A    H
ATOM   1007  Cl1 DCE A 126      43.325  24.080  16.689  1.00  0.00      A   CL
ATOM   1008  HC3 DCE A 126      45.108  25.659  15.902  1.00  0.00      A    H
ATOM   1009  CT  DCE A 127      48.886   0.809  23.117  1.00  0.00      A    C
ATOM   1010  HC  DCE A 127      48.507   1.757  23.500  1.00  0.00      A    H
ATOM   1011  HC1 DCE A 127      48.125   0.172  22.667  1.00  0.00      A    H
ATOM   1012  Cl  DCE A 127      49.892   1.138  21.720  1.00  0.00      A   CL
ATOM   1013  CT1 DCE A 127      49.794   0.022  24.121  1.00  0.00      A    C
ATOM   1014  HC2 DCE A 127      50.763   0.454  24.370  1.00  0.00      A    H
ATOM   1015  Cl1 DCE A 127      48.748  -0.298  25.585  1.00  0.00      A   CL
ATOM   1016  HC3 DCE A 127      49.962  -0.980  23.728  1.00  0.00      A    H
ATOM   1017  CT  DCE A 128       9.706  13.828  31.601  1.00  0.00      A    C
ATOM   1018  HC  DCE A 128       9.155  14.112  32.498  1.00  0.00      A    H
ATOM   1019  HC1 DCE A 128      10.466  14.584  31.408  1.00  0.00      A    H
ATOM   1020  Cl  DCE A 128      10.451  12.258  31.845  1.00  0.00      A   CL
ATOM   1021  CT1 DCE A 128       8.703  13.765  30.378  1.00  0.00      A    C
ATOM   1022  HC2 DCE A 128       8.117  14.679  30.282  1.00  0.00      A    H
ATOM   1023  Cl1 DCE A 128       9.665  13.577  28.863  1.00  0.00      A   CL
ATOM   1024  HC3 DCE A 128       7.945  12.991  30.502  1.00  0.00      A    H
ATOM   1025  CT  DCE A 129      38.153  22.553  19.752  1.00  0.00      A    C
ATOM   1026  HC  DCE A 129      39.163  22.489  20.156  1.00  0.00      A    H
ATOM   1027  HC1 DCE A 129      38.089  23.496  19.209  1.00  0.00      A    H
ATOM   1028  Cl  DCE A 129      38.099  21.234  18.571  1.00  0.00      A   CL
ATOM   1029  CT1 DCE A 129      37.019  22.431  20.793  1.00  0.00      A    C
ATOM   1030  HC2 DCE A 129      36.889  23.219  21.534  1.00  0.00      A    H
ATOM   1031  Cl1 DCE A 129      35.598  22.205  19.831  1.00  0.00      A   CL
ATOM   1032  HC3 DCE A 129      37.171  21.467  21.279  1.00  0.00      A    H
ATOM   1033  CT  DCE A 130      49.085  49.276  30.790  1.00  0.00      A    C
ATOM   1034  HC  DCE A 130      49.646  50.181  30.558  1.00  0.00      A    H
ATOM   1035  HC1 DCE A 130      48.076  49.593  31.056  1.00  0.00      A    H
ATOM   1036  Cl  DCE A 130      48.893  48.402  29.254  1.00  0.00      A   CL
ATOM   1037  CT1 DCE A 130      49.891  48.497  31.835  1.00  0.00      A    C
ATOM   1038  HC2 DCE A 130      50.900  48.253  31.504  1.00  0.00      A    H
ATOM   1039  Cl1 DCE A 130      50.166  49.592  33.228  1.00  0.00      A   CL
ATOM   1040  HC3 DCE A 130      49.322  47.617  32.133  1.00  0.00      A    H
ATOM   1041  CT  DCE A 131      28.573  10.449  44.276  1.00  0.00      A    C
ATOM   1042  HC  DCE A 131      27.976   9.538  44.329  1.00  0.00      A    H
ATOM   1043  HC1 DCE A 131      29.628  10.176  44.250  1.00  0.00      A    H
ATOM   1044  Cl  DCE A 131      28.229  11.257  42.727  1.00  0.00      A   CL
ATOM   1045  CT1 DCE A 131      28.326  11.365  45.522  1.00  0.00      A    C
ATOM   1046  HC2 DCE A 131      28.771  12.318  45.235  1.00  0.00      A    H
ATOM   1047  Cl1 DCE A 131      26.576  11.507  45.792  1.00  0.00      A   CL
ATOM   1048  HC3 DCE A 131      28.734  10.895  46.417  1.00  0.00      A    H
ATOM   1049  CT  DCE A 132      38.190  18.201  15.969  1.00  0.00      A    C
ATOM   1050  HC  DCE A 132      38.199  17.405  16.713  1.00  0.00      A    H
ATOM   1051  HC1 DCE A 132      38.425  19.120  16.506  1.00  0.00      A    H
ATOM   1052  Cl  DCE A 132      39.501  17.819  14.914  1.00  0.00      A   CL
ATOM   1053  CT1 DCE A 132      36.938  18.353  15.094  1.00  0.00      A    C
ATOM   1054  HC2 DCE A 132      36.814  17.421  14.543  1.00  0.00      A    H
ATOM   1055  Cl1 DCE A 132      35.522  18.743  16.196  1.00  0.00      A   CL
ATOM   1056  HC3 DCE A 132      37.082  19.244  14.483  1.00  0.00      A    H
ATOM   1057  CT  DCE A 133      20.080  16.839  -0.086  1.00  0.00      A    C
ATOM   1058  HC  DCE A 133      20.866  16.097  -0.228  1.00  0.00      A    H
ATOM   1059  HC1 DCE A 133      20.528  17.664   0.468  1.00  0.00      A    H
ATOM   1060  Cl  DCE A 133      19.224  17.444  -1.579  1.00  0.00      A   CL
ATOM   1061  CT1 DCE A 133      19.034  16.207   0.854  1.00  0.00      A    C
ATOM   1062  HC2 DCE A 133      18.099  16.766   0.860  1.00  0.00      A    H
ATOM   1063  Cl1 DCE A 133      18.800  14.462   0.397  1.00  0.00      A   CL
ATOM   1064  HC3 DCE A 133      19.414  16.274   1.873  1.00  0.00      A    H
ATOM   1065  CT  DCE A 134      12.413  14.162  13.369  1.00  0.00      A    C
ATOM   1066  HC  DCE A 134      13.145  14.372  14.148  1.00  0.00      A    H
ATOM   1067  HC1 DCE A 134      11.569  14.833  13.532  1.00  0.00      A    H
ATOM   1068  Cl  DCE A 134      13.111  14.319  11.760  1.00  0.00      A   CL
ATOM   1069  CT1 DCE A 134      12.053  12.705  13.677  1.00  0.00      A    C
ATOM   1070  HC2 DCE A 134      12.926  12.078  13.856  1.00  0.00      A    H
ATOM   1071  Cl1 DCE A 134      11.134  12.638  15.217  1.00  0.00      A   CL
ATOM   1072  HC3 DCE A 134      11.396  12.249  12.936  1.00  0.00      A    H
ATOM   1073  CT  DCE A 135      35.171  48.677   8.144  1.00  0.00      A    C
ATOM   1074  HC  DCE A 135      34.332  48.016   8.365  1.00  0.00      A    H
ATOM   1075  HC1 DCE A 135      34.900  49.718   8.319  1.00  0.00      A    H
ATOM   1076  Cl  DCE A 135      36.582  48.327   9.211  1.00  0.00      A   CL
ATOM   1077  CT1 DCE A 135      35.589  48.599   6.679  1.00  0.00      A    C
ATOM   1078  HC2 DCE A 135      34.769  48.693   5.967  1.00  0.00      A    H
ATOM   1079  Cl1 DCE A 135      36.731  49.930   6.350  1.00  0.00      A   CL
ATOM   1080  HC3 DCE A 135      36.078  47.663   6.409  1.00  0.00      A    H
ATOM   1081  CT  DCE A 136      32.591  17.769  32.694  1.00  0.00      A    C
ATOM   1082  HC  DCE A 136      32.003  18.168  33.520  1.00  0.00      A    H
ATOM   1083  HC1 DCE A 136      33.404  17.140  33.057  1.00  0.00      A    H
ATOM   1084  Cl  DCE A 136      31.483  16.883  31.612  1.00  0.00      A   CL
ATOM   1085  CT1 DCE A 136      33.098  18.949  31.838  1.00  0.00      A    C
ATOM   1086  HC2 DCE A 136      33.774  18.555  31.079  1.00  0.00      A    H
ATOM   1087  Cl1 DCE A 136      31.690  19.789  31.034  1.00  0.00      A   CL
ATOM   1088  HC3 DCE A 136      33.627  19.734  32.379  1.00  0.00      A    H
ATOM   1089  CT  DCE A 137       8.093  39.948   8.454  1.00  0.00      A    C
ATOM   1090  HC  DCE A 137       7.653  39.209   9.123  1.00  0.00      A    H
ATOM   1091  HC1 DCE A 137       9.066  39.632   8.078  1.00  0.00      A    H
ATOM   1092  Cl  DCE A 137       7.085  40.003   6.920  1.00  0.00      A   CL
ATOM   1093  CT1 DCE A 137       8.207  41.245   9.172  1.00  0.00      A    C
ATOM   1094  HC2 DCE A 137       7.413  41.981   9.050  1.00  0.00      A    H
ATOM   1095  Cl1 DCE A 137       8.345  40.918  10.960  1.00  0.00      A   CL
ATOM   1096  HC3 DCE A 137       9.186  41.679   8.971  1.00  0.00      A    H
ATOM   1097  CT  DCE A 138       9.495  14.750  46.959  1.00  0.00      A    C
ATOM   1098  HC  DCE A 138       9.277  14.740  48.027  1.00  0.00      A    H
ATOM   1099  HC1 DCE A 138      10.542  14.449  46.924  1.00  0.00      A    H
ATOM   1100  Cl  DCE A 138       8.584  13.381  46.128  1.00  0.00      A   CL
ATOM   1101  CT1 DCE A 138       9.452  16.112  46.317  1.00  0.00      A    C
ATOM   1102  HC2 DCE A 138      10.241  16.725  46.750  1.00  0.00      A    H
ATOM   1103  Cl1 DCE A 138       9.829  15.782  44.640  1.00  0.00      A   CL
ATOM   1104  HC3 DCE A 138       8.485  16.594  46.458  1.00  0.00      A    H
ATOM   1105  CT  DCE A 139      30.695  34.437  12.898  1.00  0.00      A    C
ATOM   1106  HC  DCE A 139      31.347  35.122  13.440  1.00  0.00      A    H
ATOM   1107  HC1 DCE A 139      29.813  34.504  13.534  1.00  0.00      A    H
ATOM   1108  Cl  DCE A 139      30.222  34.967  11.244  1.00  0.00      A   CL
ATOM   1109  CT1 DCE A 139      31.338  33.076  12.779  1.00  0.00      A    C
ATOM   1110  HC2 DCE A 139      31.369  32.506  13.707  1.00  0.00      A    H
ATOM   1111  Cl1 DCE A 139      30.461  32.031  11.685  1.00  0.00      A   CL
ATOM   1112  HC3 DCE A 139      32.370  33.245  12.472  1.00  0.00      A    H
ATOM   1113  CT  DCE A 140      18.219  30.588  12.971  1.00  0.00      A    C
ATOM   1114  HC  DCE A 140      17.830  29.618  12.660  1.00  0.00      A    H
ATOM   1115  HC1 DCE A 140      19.061  30.852  12.331  1.00  0.00      A    H
ATOM   1116  Cl  DCE A 140      16.998  31.803  12.745  1.00  0.00      A   CL
ATOM   1117  CT1 DCE A 140      18.491  30.355  14.451  1.00  0.00      A    C
ATOM   1118  HC2 DCE A 140      19.049  29.428  14.591  1.00  0.00      A    H
ATOM   1119  Cl1 DCE A 140      19.598  31.614  15.121  1.00  0.00      A   CL
ATOM   1120  HC3 DCE A 140      17.641  30.434  15.128  1.00  0.00      A    H
ATOM   1121  CT  DCE A 141      27.557  37.057  49.229  1.00  0.00      A    C
ATOM   1122  HC  DCE A 141      26.726  36.391  49.462  1.00  0.00      A    H
ATOM   1123  HC1 DCE A 141      27.151  38.036  48.974  1.00  0.00      A    H
ATOM   1124  Cl  DCE A 141      28.552  37.281  50.727  1.00  0.00      A   CL
ATOM   1125  CT1 DCE A 141      28.551  36.506  48.206  1.00  0.00      A    C
ATOM   1126  HC2 DCE A 141      29.249  37.297  47.931  1.00  0.00      A    H
ATOM   1127  Cl1 DCE A 141      29.433  35.083  48.730  1.00  0.00      A   CL
ATOM   1128  HC3 DCE A 141      28.034  36.109  47.332  1.00  0.00      A    H
ATOM   1129  CT  DCE A 142      48.315   0.358  45.100  1.00  0.00      A    C
ATOM   1130  HC  DCE A 142      48.688  -0.068  44.169  1.00  0.00      A    H
ATOM   1131  HC1 DCE A 142      48.729  -0.347  45.820  1.00  0.00      A    H
ATOM   1132  Cl  DCE A 142      49.107   1.914  45.482  1.00  0.00      A   CL
ATOM   1133  CT1 DCE A 142      46.810   0.369  45.078  1.00  0.00      A    C
ATOM   1134  HC2 DCE A 142      46.395   0.863  45.956  1.00  0.00      A    H
ATOM   1135  Cl1 DCE A 142      46.100   1.187  43.645  1.00  0.00      A   CL
ATOM   1136  HC3 DCE A 142      46.411  -0.637  44.955  1.00  0.00      A    H
ATOM   1137  CT  DCE A 143      17.437  38.401  26.107  1.00  0.00      A    C
ATOM   1138  HC  DCE A 143      16.932  37.471  25.846  1.00  0.00      A    H
ATOM   1139  HC1 DCE A 143      17.382  38.469  27.194  1.00  0.00      A    H
ATOM   1140  Cl  DCE A 143      19.192  38.302  25.524  1.00  0.00      A   CL
ATOM   1141  CT1 DCE A 143      16.703  39.531  25.389  1.00  0.00      A    C
ATOM   1142  HC2 DCE A 143      17.301  40.402  25.121  1.00  0.00      A    H
ATOM   1143  Cl1 DCE A 143      16.108  38.764  23.881  1.00  0.00      A   CL
ATOM   1144  HC3 DCE A 143      15.869  39.952  25.950  1.00  0.00      A    H
ATOM   1145  CT  DCE A 144      13.440  10.693  18.385  1.00  0.00      A    C
ATOM   1146  HC  DCE A 144      13.727   9.671  18.633  1.00  0.00      A    H
ATOM   1147  HC1 DCE A 144      13.516  10.776  17.301  1.00  0.00      A    H
ATOM   1148  Cl  DCE A 144      11.724  11.022  18.732  1.00  0.00      A   CL
ATOM   1149  CT1 DCE A 144      14.300  11.769  19.087  1.00  0.00      A    C
ATOM   1150  HC2 DCE A 144      14.128  12.779  18.717  1.00  0.00      A    H
ATOM   1151  Cl1 DCE A 144      13.973  11.844  20.821  1.00  0.00      A   CL
ATOM   1152  HC3 DCE A 144      15.375  11.624  18.977  1.00  0.00      A    H
ATOM   1153  CT  DCE A 145       8.011  18.545  21.506  1.00  0.00      A    C
ATOM   1154  HC  DCE A 145       8.752  19.329  21.349  1.00  0.00      A    H
ATOM   1155  HC1 DCE A 145       8.100  18.327  22.570  1.00  0.00      A    H
ATOM   1156  Cl  DCE A 145       6.306  19.118  21.190  1.00  0.00      A   CL
ATOM   1157  CT1 DCE A 145       8.182  17.320  20.621  1.00  0.00      A    C
ATOM   1158  HC2 DCE A 145       9.107  16.857  20.966  1.00  0.00      A    H
ATOM   1159  Cl1 DCE A 145       6.860  16.212  21.006  1.00  0.00      A   CL
ATOM   1160  HC3 DCE A 145       8.109  17.589  19.567  1.00  0.00      A    H
ATOM   1161  CT  DCE A 146      38.945   5.644  22.165  1.00  0.00      A    C
ATOM   1162  HC  DCE A 146      37.923   5.363  21.910  1.00  0.00      A    H
ATOM   1163  HC1 DCE A 146      39.641   4.928  21.730  1.00  0.00      A    H
ATOM   1164  Cl  DCE A 146      39.302   7.220  21.588  1.00  0.00      A   CL
ATOM   1165  CT1 DCE A 146      39.028   5.712  23.699  1.00  0.00      A    C
ATOM   1166  HC2 DCE A 146      38.938   4.691  24.068  1.00  0.00      A    H
ATOM   1167  Cl1 DCE A 146      40.597   6.275  24.277  1.00  0.00      A   CL
ATOM   1168  HC3 DCE A 146      38.286   6.413  24.083  1.00  0.00      A    H
ATOM   1169  CT  DCE A 147       6.823  38.925  45.218  1.00  0.00      A    C
ATOM   1170  HC  DCE A 147       7.622  39.498  45.687  1.00  0.00      A    H
ATOM   1171  HC1 DCE A 147       6.192  38.965  46.106  1.00  0.00      A    H
ATOM   1172  Cl  DCE A 147       6.215  39.828  43.810  1.00  0.00      A   CL
ATOM   1173  CT1 DCE A 147       7.370  37.538  44.873  1.00  0.00      A    C
ATOM   1174  HC2 DCE A 147       8.331  37.542  44.359  1.00  0.00      A    H
ATOM   1175  Cl1 DCE A 147       7.870  36.730  46.386  1.00  0.00      A   CL
ATOM   1176  HC3 DCE A 147       6.683  37.011  44.210  1.00  0.00      A    H
ATOM   1177  CT  DCE A 148      10.743   4.427  24.051  1.00  0.00      A    C
ATOM   1178  HC  DCE A 148      11.805   4.456  24.295  1.00  0.00      A    H
ATOM   1179  HC1 DCE A 148      10.262   5.314  24.463  1.00  0.00      A    H
ATOM   1180  Cl  DCE A 148      10.404   4.397  22.300  1.00  0.00      A   CL
ATOM   1181  CT1 DCE A 148      10.130   3.236  24.707  1.00  0.00      A    C
ATOM   1182  HC2 DCE A 148      10.712   2.336  24.510  1.00  0.00      A    H
ATOM   1183  Cl1 DCE A 148      10.202   3.238  26.473  1.00  0.00      A   CL
ATOM   1184  HC3 DCE A 148       9.066   3.181  24.476  1.00  0.00      A    H
ATOM   1185  CT  DCE A 149      38.020  16.706  39.483  1.00  0.00      A    C
ATOM   1186  HC  DCE A 149      38.846  16.299  38.900  1.00  0.00      A    H
ATOM   1187  HC1 DCE A 149      37.113  16.287  39.049  1.00  0.00      A    H
ATOM   1188  Cl  DCE A 149      37.870  15.915  41.044  1.00  0.00      A   CL
ATOM   1189  CT1 DCE A 149      37.871  18.255  39.623  1.00  0.00      A    C
ATOM   1190  HC2 DCE A 149      38.756  18.718  40.059  1.00  0.00      A    H
ATOM   1191  Cl1 DCE A 149      37.539  18.989  38.020  1.00  0.00      A   CL
ATOM   1192  HC3 DCE A 149      36.995  18.395  40.255  1.00  0.00      A    H
ATOM   1193  CT  DCE A 150      24.131  45.124  42.270  1.00  0.00      A    C
ATOM   1194  HC  DCE A 150      24.163  45.270  43.350  1.00  0.00      A    H
ATOM   1195  HC1 DCE A 150      23.291  45.767  42.005  1.00  0.00      A    H
ATOM   1196  Cl  DCE A 150      25.689  45.789  41.674  1.00  0.00      A   CL
ATOM   1197  CT1 DCE A 150      23.984  43.562  41.953  1.00  0.00      A    C
ATOM   1198  HC2 DCE A 150      22.963  43.182  41.917  1.00  0.00      A    H
ATOM   1199  Cl1 DCE A 150      24.492  43.401  40.252  1.00  0.00      A   CL
ATOM   1200  HC3 DCE A 150      24.573  42.887  42.573  1.00  0.00      A    H
ATOM   1201  CT  DCE A 151       0.760  43.739  13.429  1.00  0.00      A    C
ATOM   1202  HC  DCE A 151       1.452  42.962  13.103  1.00  0.00      A    H
ATOM   1203  HC1 DCE A 151       1.069  44.110  14.407  1.00  0.00      A    H
ATOM   1204  Cl  DCE A 151       1.073  45.135  12.349  1.00  0.00      A   CL
ATOM   1205  CT1 DCE A 151      -0.646  43.407  13.531  1.00  0.00      A    C
ATOM   1206  HC2 DCE A 151      -1.287  44.238  13.825  1.00  0.00      A    H
ATOM   1207  Cl1 DCE A 151      -1.202  43.064  11.874  1.00  0.00      A   CL
ATOM   1208  HC3 DCE A 151      -0.949  42.504  14.061  1.00  0.00      A    H
ATOM   1209  CT  DCE A 152       7.042  26.429  17.292  1.00  0.00      A    C
ATOM   1210  HC  DCE A 152       6.180  26.770  16.719  1.00  0.00      A    H
ATOM   1211  HC1 DCE A 152       6.882  26.118  18.324  1.00  0.00      A    H
ATOM   1212  Cl  DCE A 152       7.709  25.115  16.221  1.00  0.00      A   CL
ATOM   1213  CT1 DCE A 152       8.126  27.474  17.470  1.00  0.00      A    C
ATOM   1214  HC2 DCE A 152       7.774  28.283  18.110  1.00  0.00      A    H
ATOM   1215  Cl1 DCE A 152       9.501  26.780  18.212  1.00  0.00      A   CL
ATOM   1216  HC3 DCE A 152       8.476  27.813  16.495  1.00  0.00      A    H
ATOM   1217  CT  DCE A 153      43.089  20.065  41.802  1.00  0.00      A    C
ATOM   1218  HC  DCE A 153      43.583  19.270  42.362  1.00  0.00      A    H
ATOM   1219  HC1 DCE A 153      42.372  20.534  42.476  1.00  0.00      A    H
ATOM   1220  Cl  DCE A 153      44.401  21.191  41.459  1.00  0.00      A   CL
ATOM   1221  CT1 DCE A 153      42.455  19.644  40.522  1.00  0.00      A    C
ATOM   1222  HC2 DCE A 153      43.277  19.213  39.950  1.00  0.00      A    H
ATOM   1223  Cl1 DCE A 153      41.270  18.431  40.893  1.00  0.00      A   CL
ATOM   1224  HC3 DCE A 153      42.067  20.532  40.022  1.00  0.00      A    H
ATOM   1225  CT  DCE A 154       7.564   3.798   4.854  1.00  0.00      A    C
ATOM   1226  HC  DCE A 154       7.367   3.532   5.892  1.00  0.00      A    H
ATOM   1227  HC1 DCE A 154       6.807   3.401   4.178  1.00  0.00      A    H
ATOM   1228  Cl  DCE A 154       7.235   5.555   4.718  1.00  0.00      A   CL
ATOM   1229  CT1 DCE A 154       9.047   3.575   4.572  1.00  0.00      A    C
ATOM   1230  HC2 DCE A 154       9.229   3.820   3.526  1.00  0.00      A    H
ATOM   1231  Cl1 DCE A 154       9.936   4.667   5.678  1.00  0.00      A   CL
ATOM   1232  HC3 DCE A 154       9.448   2.576   4.743  1.00  0.00      A    H
ATOM   1233  CT  DCE A 155      10.232   6.636   2.237  1.00  0.00      A    C
ATOM   1234  HC  DCE A 155       9.304   6.993   1.791  1.00  0.00      A    H
ATOM   1235  HC1 DCE A 155       9.932   6.091   3.133  1.00  0.00      A    H
ATOM   1236  Cl  DCE A 155      10.929   5.391   1.101  1.00  0.00      A   CL
ATOM   1237  CT1 DCE A 155      11.345   7.617   2.683  1.00  0.00      A    C
ATOM   1238  HC2 DCE A 155      11.703   8.202   1.836  1.00  0.00      A    H
ATOM   1239  Cl1 DCE A 155      10.660   8.655   3.983  1.00  0.00      A   CL
ATOM   1240  HC3 DCE A 155      12.110   7.041   3.203  1.00  0.00      A    H
ATOM   1241  CT  DCE A 156      35.437   2.332   3.651  1.00  0.00      A    C
ATOM   1242  HC  DCE A 156      34.506   2.168   4.193  1.00  0.00      A    H
ATOM   1243  HC1 DCE A 156      35.889   1.346   3.546  1.00  0.00      A    H
ATOM   1244  Cl  DCE A 156      35.014   2.855   2.022  1.00  0.00      A   CL
ATOM   1245  CT1 DCE A 156      36.369   3.261   4.448  1.00  0.00      A    C
ATOM   1246  HC2 DCE A 156      36.420   2.891   5.472  1.00  0.00      A    H
ATOM   1247  Cl1 DCE A 156      37.941   3.182   3.695  1.00  0.00      A   CL
ATOM   1248  HC3 DCE A 156      35.971   4.272   4.533  1.00  0.00      A    H
ATOM   1249  CT  DCE A 157       0.595  41.018  35.378  1.00  0.00      A    C
ATOM   1250  HC  DCE A 157       0.652  40.329  36.221  1.00  0.00      A    H
ATOM   1251  HC1 DCE A 157       1.005  40.548  34.485  1.00  0.00      A    H
ATOM   1252  Cl  DCE A 157      -1.075  41.311  34.948  1.00  0.00      A   CL
ATOM   1253  CT1 DCE A 157       1.231  42.359  35.759  1.00  0.00      A    C
ATOM   1254  HC2 DCE A 157       0.699  42.748  36.627  1.00  0.00      A    H
ATOM   1255  Cl1 DCE A 157       2.925  42.015  35.960  1.00  0.00      A   CL
ATOM   1256  HC3 DCE A 157       1.109  43.120  34.987  1.00  0.00      A    H
ATOM   1257  CT  DCE A 158      48.894  20.285  33.932  1.00  0.00      A    C
ATOM   1258  HC  DCE A 158      48.625  20.782  34.864  1.00  0.00      A    H
ATOM   1259  HC1 DCE A 158      48.027  20.126  33.291  1.00  0.00      A    H
ATOM   1260  Cl  DCE A 158      49.950  21.344  33.112  1.00  0.00      A   CL
ATOM   1261  CT1 DCE A 158      49.497  18.899  34.215  1.00  0.00      A    C
ATOM   1262  HC2 DCE A 158      50.035  18.546  33.336  1.00  0.00      A    H
ATOM   1263  Cl1 DCE A 158      50.659  18.839  35.577  1.00  0.00      A   CL
ATOM   1264  HC3 DCE A 158      48.660  18.256  34.486  1.00  0.00      A    H
ATOM   1265  CT  DCE A 159      37.301  17.414  44.159  1.00  0.00      A    C
ATOM   1266  HC  DCE A 159      36.706  16.595  43.755  1.00  0.00      A    H
ATOM   1267  HC1 DCE A 159      37.356  18.091  43.306  1.00  0.00      A    H
ATOM   1268  Cl  DCE A 159      36.466  18.280  45.471  1.00  0.00      A   CL
ATOM   1269  CT1 DCE A 159      38.756  17.044  44.574  1.00  0.00      A    C
ATOM   1270  HC2 DCE A 159      39.393  17.922  44.685  1.00  0.00      A    H
ATOM   1271  Cl1 DCE A 159      38.579  15.919  45.902  1.00  0.00      A   CL
ATOM   1272  HC3 DCE A 159      39.031  16.426  43.719  1.00  0.00      A    H
ATOM   1273  CT  DCE A 160      42.125   9.229  19.675  1.00  0.00      A    C
ATOM   1274  HC  DCE A 160      43.106   9.287  20.147  1.00  0.00      A    H
ATOM   1275  HC1 DCE A 160      41.315   9.368  20.392  1.00  0.00      A    H
ATOM   1276  Cl  DCE A 160      42.083  10.587  18.479  1.00  0.00      A   CL
ATOM   1277  CT1 DCE A 160      42.006   7.927  18.861  1.00  0.00      A    C
ATOM   1278  HC2 DCE A 160      42.780   7.917  18.094  1.00  0.00      A    H
ATOM   1279  Cl1 DCE A 160      42.075   6.562  19.944  1.00  0.00      A   CL
ATOM   1280  HC3 DCE A 160      41.020   7.947  18.398  1.00  0.00      A    H
ATOM   1281  CT  DCE A 161      14.144   6.846  17.417  1.00  0.00      A    C
ATOM   1282  HC  DCE A 161      14.418   5.824  17.159  1.00  0.00      A    H
ATOM   1283  HC1 DCE A 161      15.057   7.342  17.747  1.00  0.00      A    H
ATOM   1284  Cl  DCE A 161      13.434   7.687  16.003  1.00  0.00      A   CL
ATOM   1285  CT1 DCE A 161      13.091   6.910  18.525  1.00  0.00      A    C
ATOM   1286  HC2 DCE A 161      12.149   6.477  18.186  1.00  0.00      A    H
ATOM   1287  Cl1 DCE A 161      13.619   5.908  19.962  1.00  0.00      A   CL
ATOM   1288  HC3 DCE A 161      12.777   7.891  18.882  1.00  0.00      A    H
ATOM   1289  CT  DCE A 162      42.324  31.041  27.617  1.00  0.00      A    C
ATOM   1290  HC  DCE A 162      41.859  30.160  28.060  1.00  0.00      A    H
ATOM   1291  HC1 DCE A 162      41.717  31.897  27.912  1.00  0.00      A    H
ATOM   1292  Cl  DCE A 162      44.029  31.359  28.055  1.00  0.00      A   CL
ATOM   1293  CT1 DCE A 162      42.326  30.943  26.083  1.00  0.00      A    C
ATOM   1294  HC2 DCE A 162      42.550  31.922  25.661  1.00  0.00      A    H
ATOM   1295  Cl1 DCE A 162      43.458  29.716  25.561  1.00  0.00      A   CL
ATOM   1296  HC3 DCE A 162      41.362  30.560  25.750  1.00  0.00      A    H
ATOM   1297  CT  DCE A 163      15.528   1.524  35.980  1.00  0.00      A    C
ATOM   1298  HC  DCE A 163      15.576   0.890  35.095  1.00  0.00      A    H
ATOM   1299  HC1 DCE A 163      16.311   1.247  36.686  1.00  0.00      A    H
ATOM   1300  Cl  DCE A 163      15.829   3.264  35.494  1.00  0.00      A   CL
ATOM   1301  CT1 DCE A 163      14.170   1.528  36.597  1.00  0.00      A    C
ATOM   1302  HC2 DCE A 163      13.792   0.526  36.800  1.00  0.00      A    H
ATOM   1303  Cl1 DCE A 163      14.338   2.546  38.160  1.00  0.00      A   CL
ATOM   1304  HC3 DCE A 163      13.441   2.008  35.945  1.00  0.00      A    H
ATOM   1305  CT  DCE A 164      24.633  45.039   7.289  1.00  0.00      A    C
ATOM   1306  HC  DCE A 164      24.578  45.992   7.815  1.00  0.00      A    H
ATOM   1307  HC1 DCE A 164      25.562  44.511   7.505  1.00  0.00      A    H
ATOM   1308  Cl  DCE A 164      23.496  43.956   8.156  1.00  0.00      A   CL
ATOM   1309  CT1 DCE A 164      24.418  45.073   5.885  1.00  0.00      A    C
ATOM   1310  HC2 DCE A 164      23.367  45.255   5.661  1.00  0.00      A    H
ATOM   1311  Cl1 DCE A 164      25.451  46.317   5.146  1.00  0.00      A   CL
ATOM   1312  HC3 DCE A 164      24.659  44.084   5.495  1.00  0.00      A    H
ATOM   1313  CT  DCE A 165       0.562  10.210  49.703  1.00  0.00      A    C
ATOM   1314  HC  DCE A 165       0.259  11.000  50.391  1.00  0.00      A    H
ATOM   1315  HC1 DCE A 165      -0.159   9.397  49.792  1.00  0.00      A    H
ATOM   1316  Cl  DCE A 165       0.333  10.862  48.057  1.00  0.00      A   CL
ATOM   1317  CT1 DCE A 165       1.948   9.642  49.702  1.00  0.00      A    C
ATOM   1318  HC2 DCE A 165       2.067   8.887  48.924  1.00  0.00      A    H
ATOM   1319  Cl1 DCE A 165       3.244  10.802  49.490  1.00  0.00      A   CL
ATOM   1320  HC3 DCE A 165       2.190   9.141  50.640  1.00  0.00      A    H
ATOM   1321  CT  DCE A 166      19.843  17.860  35.438  1.00  0.00      A    C
ATOM   1322  HC  DCE A 166      20.153  16.877  35.083  1.00  0.00      A    H
ATOM   1323  HC1 DCE A 166      19.420  17.673  36.425  1.00  0.00      A    H
ATOM   1324  Cl  DCE A 166      21.271  18.949  35.392  1.00  0.00      A   CL
ATOM   1325  CT1 DCE A 166      18.788  18.458  34.455  1.00  0.00      A    C
ATOM   1326  HC2 DCE A 166      18.314  19.386  34.776  1.00  0.00      A    H
ATOM   1327  Cl1 DCE A 166      19.676  19.058  32.972  1.00  0.00      A   CL
ATOM   1328  HC3 DCE A 166      18.020  17.740  34.168  1.00  0.00      A    H
ATOM   1329  CT  DCE A 167      41.572  23.735   2.606  1.00  0.00      A    C
ATOM   1330  HC  DCE A 167      41.945  24.304   1.754  1.00  0.00      A    H
ATOM   1331  HC1 DCE A 167      42.033  22.748   2.587  1.00  0.00      A    H
ATOM   1332  Cl  DCE A 167      41.879  24.728   4.026  1.00  0.00      A   CL
ATOM   1333  CT1 DCE A 167      40.069  23.497   2.522  1.00  0.00      A    C
ATOM   1334  HC2 DCE A 167      39.529  24.431   2.364  1.00  0.00      A    H
ATOM   1335  Cl1 DCE A 167      39.610  22.409   1.218  1.00  0.00      A   CL
ATOM   1336  HC3 DCE A 167      39.788  22.955   3.425  1.00  0.00      A    H
ATOM   1337  CT  DCE A 168      37.554  10.261  19.599  1.00  0.00      A    C
ATOM   1338  HC  DCE A 168      36.782   9.988  18.880  1.00  0.00      A    H
ATOM   1339  HC1 DCE A 168      38.290   9.480  19.409  1.00  0.00      A    H
ATOM   1340  Cl  DCE A 168      38.279  11.750  19.132  1.00  0.00      A   CL
ATOM   1341  CT1 DCE A 168      37.074  10.211  21.069  1.00  0.00      A    C
ATOM   1342  HC2 DCE A 168      36.435  11.028  21.402  1.00  0.00      A    H
ATOM   1343  Cl1 DCE A 168      36.006   8.724  21.226  1.00  0.00      A   CL
ATOM   1344  HC3 DCE A 168      37.961  10.208  21.702  1.00  0.00      A    H
ATOM   1345  CT  DCE A 169      43.404  28.283   7.301  1.00  0.00      A    C
ATOM   1346  HC  DCE A 169      44.277  27.640   7.189  1.00  0.00      A    H
ATOM   1347  HC1 DCE A 169      43.147  28.899   6.439  1.00  0.00      A    H
ATOM   1348  Cl  DCE A 169      42.109  27.097   7.626  1.00  0.00      A   CL
ATOM   1349  CT1 DCE A 169      43.720  29.283   8.469  1.00  0.00      A    C
ATOM   1350  HC2 DCE A 169      42.869  29.929   8.684  1.00  0.00      A    H
ATOM   1351  Cl1 DCE A 169      44.399  28.469   9.880  1.00  0.00      A   CL
ATOM   1352  HC3 DCE A 169      44.554  29.908   8.150  1.00  0.00      A    H
ATOM   1353  CT  DCE A 170      45.817  16.019  42.551  1.00  0.00      A    C
ATOM   1354  HC  DCE A 170      44.823  15.874  42.975  1.00  0.00      A    H
ATOM   1355  HC1 DCE A 170      46.276  15.040  42.414  1.00  0.00      A    H
ATOM   1356  Cl  DCE A 170      45.569  16.872  41.044  1.00  0.00      A   CL
ATOM   1357  CT1 DCE A 170      46.760  16.790  43.458  1.00  0.00      A    C
ATOM   1358  HC2 DCE A 170      47.753  16.793  43.009  1.00  0.00      A    H
ATOM   1359  Cl1 DCE A 170      46.248  18.515  43.510  1.00  0.00      A   CL
ATOM   1360  HC3 DCE A 170      46.863  16.488  44.500  1.00  0.00      A    H
ATOM   1361  CT  DCE A 171      32.769  25.757  49.416  1.00  0.00      A    C
ATOM   1362  HC  DCE A 171      33.852  25.714  49.523  1.00  0.00      A    H
ATOM   1363  HC1 DCE A 171      32.336  24.793  49.684  1.00  0.00      A    H
ATOM   1364  Cl  DCE A 171      32.276  26.917  50.593  1.00  0.00      A   CL
ATOM   1365  CT1 DCE A 171      32.367  26.282  48.049  1.00  0.00      A    C
ATOM   1366  HC2 DCE A 171      32.343  25.436  47.361  1.00  0.00      A    H
ATOM   1367  Cl1 DCE A 171      30.675  26.842  48.166  1.00  0.00      A   CL
ATOM   1368  HC3 DCE A 171      32.971  27.121  47.703  1.00  0.00      A    H
ATOM   1369  CT  DCE A 172      10.929   0.485  28.884  1.00  0.00      A    C
ATOM   1370  HC  DCE A 172      10.020   0.094  28.427  1.00  0.00      A    H
ATOM   1371  HC1 DCE A 172      11.679   0.681  28.118  1.00  0.00      A    H
ATOM   1372  Cl  DCE A 172      10.359   2.101  29.548  1.00  0.00      A   CL
ATOM   1373  CT1 DCE A 172      11.674  -0.321  30.002  1.00  0.00      A    C
ATOM   1374  HC2 DCE A 172      12.390   0.365  30.456  1.00  0.00      A    H
ATOM   1375  Cl1 DCE A 172      10.566  -1.031  31.218  1.00  0.00      A   CL
ATOM   1376  HC3 DCE A 172      12.248  -1.131  29.553  1.00  0.00      A    H
ATOM   1377  CT  DCE A 173      14.472  14.229   7.564  1.00  0.00      A    C
ATOM   1378  HC  DCE A 173      13.635  13.561   7.767  1.00  0.00      A    H
ATOM   1379  HC1 DCE A 173      15.018  13.984   6.653  1.00  0.00      A    H
ATOM   1380  Cl  DCE A 173      13.868  15.874   7.124  1.00  0.00      A   CL
ATOM   1381  CT1 DCE A 173      15.441  14.264   8.782  1.00  0.00      A    C
ATOM   1382  HC2 DCE A 173      15.024  14.719   9.680  1.00  0.00      A    H
ATOM   1383  Cl1 DCE A 173      15.855  12.631   9.260  1.00  0.00      A   CL
ATOM   1384  HC3 DCE A 173      16.400  14.767   8.656  1.00  0.00      A    H
ATOM   1385  CT  DCE A 174      10.619  39.774  37.110  1.00  0.00      A    C
ATOM   1386  HC  DCE A 174      10.056  38.841  37.117  1.00  0.00      A    H
ATOM   1387  HC1 DCE A 174      10.270  40.316  36.231  1.00  0.00      A    H
ATOM   1388  Cl  DCE A 174       9.950  40.566  38.543  1.00  0.00      A   CL
ATOM   1389  CT1 DCE A 174      12.134  39.589  37.287  1.00  0.00      A    C
ATOM   1390  HC2 DCE A 174      12.271  38.777  38.001  1.00  0.00      A    H
ATOM   1391  Cl1 DCE A 174      12.995  39.159  35.796  1.00  0.00      A   CL
ATOM   1392  HC3 DCE A 174      12.569  40.527  37.632  1.00  0.00      A    H
ATOM   1393  CT  DCE A 175      32.010  33.254   1.073  1.00  0.00      A    C
ATOM   1394  HC  DCE A 175      31.114  33.717   0.659  1.00  0.00      A    H
ATOM   1395  HC1 DCE A 175      32.655  34.090   1.345  1.00  0.00      A    H
ATOM   1396  Cl  DCE A 175      31.472  32.510   2.559  1.00  0.00      A   CL
ATOM   1397  CT1 DCE A 175      32.613  32.246   0.104  1.00  0.00      A    C
ATOM   1398  HC2 DCE A 175      33.588  31.863   0.406  1.00  0.00      A    H
ATOM   1399  Cl1 DCE A 175      31.459  30.950  -0.162  1.00  0.00      A   CL
ATOM   1400  HC3 DCE A 175      32.804  32.724  -0.857  1.00  0.00      A    H
ATOM   1401  CT  DCE A 176      22.864   4.980  15.236  1.00  0.00      A    C
ATOM   1402  HC  DCE A 176      22.822   5.770  14.486  1.00  0.00      A    H
ATOM   1403  HC1 DCE A 176      23.456   4.119  14.924  1.00  0.00      A    H
ATOM   1404  Cl  DCE A 176      23.395   5.603  16.817  1.00  0.00      A   CL
ATOM   1405  CT1 DCE A 176      21.440   4.500  15.541  1.00  0.00      A    C
ATOM   1406  HC2 DCE A 176      20.949   4.078  14.664  1.00  0.00      A    H
ATOM   1407  Cl1 DCE A 176      21.669   3.000  16.493  1.00  0.00      A   CL
ATOM   1408  HC3 DCE A 176      20.707   5.132  16.042  1.00  0.00      A    H
ATOM   1409  CT  DCE A 177       8.512  44.675   2.174  1.00  0.00      A    C
ATOM   1410  HC  DCE A 177       8.936  44.035   1.401  1.00  0.00      A    H
ATOM   1411  HC1 DCE A 177       8.357  45.703   1.846  1.00  0.00      A    H
ATOM   1412  Cl  DCE A 177       6.979  43.902   2.786  1.00  0.00      A   CL
ATOM   1413  CT1 DCE A 177       9.570  44.804   3.272  1.00  0.00      A    C
ATOM   1414  HC2 DCE A 177       9.836  43.783   3.544  1.00  0.00      A    H
ATOM   1415  Cl1 DCE A 177      11.078  45.431   2.702  1.00  0.00      A   CL
ATOM   1416  HC3 DCE A 177       9.156  45.349   4.120  1.00  0.00      A    H
ATOM   1417  CT  DCE A 178      26.638  16.692  15.216  1.00  0.00      A    C
ATOM   1418  HC  DCE A 178      26.618  16.724  14.126  1.00  0.00      A    H
ATOM   1419  HC1 DCE A 178      26.888  17.739  15.388  1.00  0.00      A    H
ATOM   1420  Cl  DCE A 178      24.957  16.447  15.792  1.00  0.00      A   CL
ATOM   1421  CT1 DCE A 178      27.605  15.717  15.790  1.00  0.00      A    C
ATOM   1422  HC2 DCE A 178      27.501  15.602  16.869  1.00  0.00      A    H
ATOM   1423  Cl1 DCE A 178      27.225  14.098  15.168  1.00  0.00      A   CL
ATOM   1424  HC3 DCE A 178      28.629  15.844  15.438  1.00  0.00      A    H
ATOM   1425  CT  DCE A 179      14.188  13.126  29.623  1.00  0.00      A    C
ATOM   1426  HC  DCE A 179      15.134  12.647  29.370  1.00  0.00      A    H
ATOM   1427  HC1 DCE A 179      14.197  13.258  30.705  1.00  0.00      A    H
ATOM   1428  Cl  DCE A 179      13.945  14.651  28.772  1.00  0.00      A   CL
ATOM   1429  CT1 DCE A 179      13.021  12.228  29.305  1.00  0.00      A    C
ATOM   1430  HC2 DCE A 179      12.138  12.823  29.534  1.00  0.00      A    H
ATOM   1431  Cl1 DCE A 179      12.947  11.873  27.599  1.00  0.00      A   CL
ATOM   1432  HC3 DCE A 179      13.004  11.295  29.869  1.00  0.00      A    H
ATOM   1433  CT  DCE A 180      29.233  22.302  25.501  1.00  0.00      A    C
ATOM   1434  HC  DCE A 180      29.402  22.597  24.465  1.00  0.00      A    H
ATOM   1435  HC1 DCE A 180      29.337  21.225  25.630  1.00  0.00      A    H
ATOM   1436  Cl  DCE A 180      30.636  22.782  26.450  1.00  0.00      A   CL
ATOM   1437  CT1 DCE A 180      27.928  22.871  26.038  1.00  0.00      A    C
ATOM   1438  HC2 DCE A 180      27.943  22.688  27.113  1.00  0.00      A    H
ATOM   1439  Cl1 DCE A 180      27.896  24.668  26.037  1.00  0.00      A   CL
ATOM   1440  HC3 DCE A 180      27.127  22.527  25.384  1.00  0.00      A    H
ATOM   1441  CT  DCE A 181      37.741  43.648  34.306  1.00  0.00      A    C
ATOM   1442  HC  DCE A 181      38.582  44.231  33.929  1.00  0.00      A    H
ATOM   1443  HC1 DCE A 181      37.018  44.301  34.794  1.00  0.00      A    H
ATOM   1444  Cl  DCE A 181      36.905  42.910  32.917  1.00  0.00      A   CL
ATOM   1445  CT1 DCE A 181      38.192  42.536  35.207  1.00  0.00      A    C
ATOM   1446  HC2 DCE A 181      39.056  42.110  34.696  1.00  0.00      A    H
ATOM   1447  Cl1 DCE A 181      38.778  43.297  36.692  1.00  0.00      A   CL
ATOM   1448  HC3 DCE A 181      37.442  41.782  35.446  1.00  0.00      A    H
ATOM   1449  CT  DCE A 182      12.434  15.979  17.538  1.00  0.00      A    C
ATOM   1450  HC  DCE A 182      12.886  16.096  18.523  1.00  0.00      A    H
ATOM   1451  HC1 DCE A 182      12.941  15.262  16.893  1.00  0.00      A    H
ATOM   1452  Cl  DCE A 182      10.703  15.597  17.779  1.00  0.00      A   CL
ATOM   1453  CT1 DCE A 182      12.488  17.376  16.890  1.00  0.00      A    C
ATOM   1454  HC2 DCE A 182      13.506  17.654  16.615  1.00  0.00      A    H
ATOM   1455  Cl1 DCE A 182      11.724  17.317  15.320  1.00  0.00      A   CL
ATOM   1456  HC3 DCE A 182      11.978  18.127  17.492  1.00  0.00      A    H
ATOM   1457  CT  DCE A 183      13.461   3.511  28.535  1.00  0.00      A    C
ATOM   1458  HC  DCE A 183      12.528   2.951  28.601  1.00  0.00      A    H
ATOM   1459  HC1 DCE A 183      13.283   4.564  28.753  1.00  0.00      A    H
ATOM   1460  Cl  DCE A 183      14.614   2.834  29.717  1.00  0.00      A   CL
ATOM   1461  CT1 DCE A 183      14.060   3.475  27.185  1.00  0.00      A    C
ATOM   1462  HC2 DCE A 183      13.467   4.083  26.501  1.00  0.00      A    H
ATOM   1463  Cl1 DCE A 183      15.701   4.022  27.167  1.00  0.00      A   CL
ATOM   1464  HC3 DCE A 183      14.032   2.455  26.800  1.00  0.00      A    H
ATOM   1465  CT  DCE A 184      38.994  29.666  22.414  1.00  0.00      A    C
ATOM   1466  HC  DCE A 184      39.284  30.057  23.389  1.00  0.00      A    H
ATOM   1467  HC1 DCE A 184      37.934  29.423  22.488  1.00  0.00      A    H
ATOM   1468  Cl  DCE A 184      39.024  30.995  21.188  1.00  0.00      A   CL
ATOM   1469  CT1 DCE A 184      39.849  28.473  21.877  1.00  0.00      A    C
ATOM   1470  HC2 DCE A 184      40.747  28.796  21.349  1.00  0.00      A    H
ATOM   1471  Cl1 DCE A 184      40.476  27.438  23.280  1.00  0.00      A   CL
ATOM   1472  HC3 DCE A 184      39.299  27.832  21.188  1.00  0.00      A    H
ATOM   1473  CT  DCE A 185      44.820  11.099  43.306  1.00  0.00      A    C
ATOM   1474  HC  DCE A 185      45.830  11.096  43.714  1.00  0.00      A    H
ATOM   1475  HC1 DCE A 185      43.985  11.166  44.004  1.00  0.00      A    H
ATOM   1476  Cl  DCE A 185      44.715  12.503  42.190  1.00  0.00      A   CL
ATOM   1477  CT1 DCE A 185      44.738   9.829  42.464  1.00  0.00      A    C
ATOM   1478  HC2 DCE A 185      43.704   9.822  42.120  1.00  0.00      A    H
ATOM   1479  Cl1 DCE A 185      45.879   9.918  41.115  1.00  0.00      A   CL
ATOM   1480  HC3 DCE A 185      45.036   8.879  42.908  1.00  0.00      A    H
ATOM   1481  CT  DCE A 186      47.977  43.468   6.924  1.00  0.00      A    C
ATOM   1482  HC  DCE A 186      48.519  42.619   7.339  1.00  0.00      A    H
ATOM   1483  HC1 DCE A 186      48.045  43.485   5.836  1.00  0.00      A    H
ATOM   1484  Cl  DCE A 186      46.277  43.216   7.397  1.00  0.00      A   CL
ATOM   1485  CT1 DCE A 186      48.464  44.816   7.467  1.00  0.00      A    C
ATOM   1486  HC2 DCE A 186      48.130  44.809   8.504  1.00  0.00      A    H
ATOM   1487  Cl1 DCE A 186      50.217  44.673   7.316  1.00  0.00      A   CL
ATOM   1488  HC3 DCE A 186      48.025  45.698   7.001  1.00  0.00      A    H
ATOM   1489  CT  DCE A 187      39.630   3.940  48.458  1.00  0.00      A    C
ATOM   1490  HC  DCE A 187      38.711   4.262  48.948  1.00  0.00      A    H
ATOM   1491  HC1 DCE A 187      39.342   3.807  47.415  1.00  0.00      A    H
ATOM   1492  Cl  DCE A 187      40.954   5.264  48.618  1.00  0.00      A   CL
ATOM   1493  CT1 DCE A 187      40.155   2.635  49.209  1.00  0.00      A    C
ATOM   1494  HC2 DCE A 187      40.926   2.083  48.673  1.00  0.00      A    H
ATOM   1495  Cl1 DCE A 187      40.983   3.137  50.668  1.00  0.00      A   CL
ATOM   1496  HC3 DCE A 187      39.338   1.978  49.507  1.00  0.00      A    H
ATOM   1497  CT  DCE A 188       0.859   7.485  45.274  1.00  0.00      A    C
ATOM   1498  HC  DCE A 188      -0.228   7.499  45.197  1.00  0.00      A    H
ATOM   1499  HC1 DCE A 188       1.104   7.953  46.227  1.00  0.00      A    H
ATOM   1500  Cl  DCE A 188       1.418   5.753  45.433  1.00  0.00      A   CL
ATOM   1501  CT1 DCE A 188       1.670   8.204  44.205  1.00  0.00      A    C
ATOM   1502  HC2 DCE A 188       1.580   7.760  43.214  1.00  0.00      A    H
ATOM   1503  Cl1 DCE A 188       1.065   9.849  44.098  1.00  0.00      A   CL
ATOM   1504  HC3 DCE A 188       2.733   8.349  44.398  1.00  0.00      A    H
ATOM   1505  CT  DCE A 189      10.668   1.051  37.333  1.00  0.00      A    C
ATOM   1506  HC  DCE A 189      11.517   0.880  37.995  1.00  0.00      A    H
ATOM   1507  HC1 DCE A 189       9.774   0.645  37.807  1.00  0.00      A    H
ATOM   1508  Cl  DCE A 189      10.470   2.807  36.904  1.00  0.00      A   CL
ATOM   1509  CT1 DCE A 189      10.816   0.201  36.062  1.00  0.00      A    C
ATOM   1510  HC2 DCE A 189      10.245  -0.704  36.271  1.00  0.00      A    H
ATOM   1511  Cl1 DCE A 189      10.104   1.119  34.715  1.00  0.00      A   CL
ATOM   1512  HC3 DCE A 189      11.828  -0.175  35.917  1.00  0.00      A    H
ATOM   1513  CT  DCE A 190      47.034  47.890  19.340  1.00  0.00      A    C
ATOM   1514  HC  DCE A 190      46.991  46.811  19.487  1.00  0.00      A    H
ATOM   1515  HC1 DCE A 190      46.608  48.200  18.385  1.00  0.00      A    H
ATOM   1516  Cl  DCE A 190      46.132  48.698  20.685  1.00  0.00      A   CL
ATOM   1517  CT1 DCE A 190      48.491  48.268  19.349  1.00  0.00      A    C
ATOM   1518  HC2 DCE A 190      48.771  49.283  19.064  1.00  0.00      A    H
ATOM   1519  Cl1 DCE A 190      49.312  47.914  20.891  1.00  0.00      A   CL
ATOM   1520  HC3 DCE A 190      48.985  47.664  18.588  1.00  0.00      A    H
ATOM   1521  CT  DCE A 191      29.942  41.687   4.862  1.00  0.00      A    C
ATOM   1522  HC  DCE A 191      30.016  41.208   5.838  1.00  0.00      A    H
ATOM   1523  HC1 DCE A 191      30.192  42.700   5.178  1.00  0.00      A    H
ATOM   1524  Cl  DCE A 191      31.208  41.018   3.742  1.00  0.00      A   CL
ATOM   1525  CT1 DCE A 191      28.563  41.543   4.314  1.00  0.00      A    C
ATOM   1526  HC2 DCE A 191      28.780  41.895   3.305  1.00  0.00      A    H
ATOM   1527  Cl1 DCE A 191      28.041  39.926   4.039  1.00  0.00      A   CL
ATOM   1528  HC3 DCE A 191      27.753  42.117   4.765  1.00  0.00      A    H
ATOM   1529  CT  DCE A 192       5.063   5.023  29.238  1.00  0.00      A    C
ATOM   1530  HC  DCE A 192       5.312   5.016  30.299  1.00  0.00      A    H
ATOM   1531  HC1 DCE A 192       4.525   4.120  28.949  1.00  0.00      A    H
ATOM   1532  Cl  DCE A 192       4.061   6.515  29.008  1.00  0.00      A   CL
ATOM   1533  CT1 DCE A 192       6.341   5.307  28.491  1.00  0.00      A    C
ATOM   1534  HC2 DCE A 192       6.185   5.427  27.419  1.00  0.00      A    H
ATOM   1535  Cl1 DCE A 192       7.225   6.727  29.114  1.00  0.00      A   CL
ATOM   1536  HC3 DCE A 192       7.051   4.480  28.451  1.00  0.00      A    H
ATOM   1537  CT  DCE A 193      38.178  11.705  45.687  1.00  0.00      A    C
ATOM   1538  HC  DCE A 193      37.868  12.486  44.993  1.00  0.00      A    H
ATOM   1539  HC1 DCE A 193      37.781  10.751  45.339  1.00  0.00      A    H
ATOM   1540  Cl  DCE A 193      39.912  11.631  45.883  1.00  0.00      A   CL
ATOM   1541  CT1 DCE A 193      37.565  11.846  47.057  1.00  0.00      A    C
ATOM   1542  HC2 DCE A 193      37.675  10.944  47.660  1.00  0.00      A    H
ATOM   1543  Cl1 DCE A 193      38.347  13.262  47.913  1.00  0.00      A   CL
ATOM   1544  HC3 DCE A 193      36.492  12.003  46.948  1.00  0.00      A    H
ATOM   1545  CT  DCE A 194       1.833  37.219  46.477  1.00  0.00      A    C
ATOM   1546  HC  DCE A 194       1.407  36.215  46.480  1.00  0.00      A    H
ATOM   1547  HC1 DCE A 194       1.929  37.673  45.491  1.00  0.00      A    H
ATOM   1548  Cl  DCE A 194       0.729  38.131  47.463  1.00  0.00      A   CL
ATOM   1549  CT1 DCE A 194       3.270  37.202  46.992  1.00  0.00      A    C
ATOM   1550  HC2 DCE A 194       3.537  37.030  48.035  1.00  0.00      A    H
ATOM   1551  Cl1 DCE A 194       4.301  36.094  46.071  1.00  0.00      A   CL
ATOM   1552  HC3 DCE A 194       3.636  38.222  46.877  1.00  0.00      A    H
ATOM   1553  CT  DCE A 195      47.313  33.662  23.675  1.00  0.00      A    C
ATOM   1554  HC  DCE A 195      47.826  32.705  23.772  1.00  0.00      A    H
ATOM   1555  HC1 DCE A 195      46.873  33.664  22.678  1.00  0.00      A    H
ATOM   1556  Cl  DCE A 195      45.953  33.570  24.706  1.00  0.00      A   CL
ATOM   1557  CT1 DCE A 195      47.979  34.955  23.942  1.00  0.00      A    C
ATOM   1558  HC2 DCE A 195      48.660  35.306  23.168  1.00  0.00      A    H
ATOM   1559  Cl1 DCE A 195      46.877  36.301  24.222  1.00  0.00      A   CL
ATOM   1560  HC3 DCE A 195      48.566  34.889  24.858  1.00  0.00      A    H
ATOM   1561  CT  DCE A 196      30.596  41.081  49.231  1.00  0.00      A    C
ATOM   1562  HC  DCE A 196      30.864  40.105  49.636  1.00  0.00      A    H
ATOM   1563  HC1 DCE A 196      30.399  40.937  48.169  1.00  0.00      A    H
ATOM   1564  Cl  DCE A 196      29.057  41.672  49.948  1.00  0.00      A   CL
ATOM   1565  CT1 DCE A 196      31.732  42.012  49.398  1.00  0.00      A    C
ATOM   1566  HC2 DCE A 196      32.470  41.815  48.619  1.00  0.00      A    H
ATOM   1567  Cl1 DCE A 196      31.220  43.719  49.234  1.00  0.00      A   CL
ATOM   1568  HC3 DCE A 196      32.050  41.920  50.436  1.00  0.00      A    H
ATOM   1569  CT  DCE A 197      35.182  30.690  45.925  1.00  0.00      A    C
ATOM   1570  HC  DCE A 197      36.039  30.466  46.560  1.00  0.00      A    H
ATOM   1571  HC1 DCE A 197      35.015  31.767  45.893  1.00  0.00      A    H
ATOM   1572  Cl  DCE A 197      35.502  30.393  44.225  1.00  0.00      A   CL
ATOM   1573  CT1 DCE A 197      33.839  30.005  46.328  1.00  0.00      A    C
ATOM   1574  HC2 DCE A 197      33.736  30.326  47.364  1.00  0.00      A    H
ATOM   1575  Cl1 DCE A 197      32.503  30.681  45.498  1.00  0.00      A   CL
ATOM   1576  HC3 DCE A 197      33.719  28.924  46.256  1.00  0.00      A    H
ATOM   1577  CT  DCE A 198      29.143  46.150   8.540  1.00  0.00      A    C
ATOM   1578  HC  DCE A 198      29.657  47.110   8.597  1.00  0.00      A    H
ATOM   1579  HC1 DCE A 198      29.796  45.377   8.944  1.00  0.00      A    H
ATOM   1580  Cl  DCE A 198      27.688  46.189   9.553  1.00  0.00      A   CL
ATOM   1581  CT1 DCE A 198      28.894  45.773   7.026  1.00  0.00      A    C
ATOM   1582  HC2 DCE A 198      29.852  45.747   6.506  1.00  0.00      A    H
ATOM   1583  Cl1 DCE A 198      28.130  44.179   6.824  1.00  0.00      A   CL
ATOM   1584  HC3 DCE A 198      28.219  46.492   6.561  1.00  0.00      A    H
ATOM   1585  CT  DCE A 199      34.311   6.804  38.921  1.00  0.00      A    C
ATOM   1586  HC  DCE A 199      33.636   6.028  38.561  1.00  0.00      A    H
ATOM   1587  HC1 DCE A 199      34.631   6.531  39.926  1.00  0.00      A    H
ATOM   1588  Cl  DCE A 199      35.623   6.928  37.739  1.00  0.00      A   CL
ATOM   1589  CT1 DCE A 199      33.638   8.205  38.881  1.00  0.00      A    C
ATOM   1590  HC2 DCE A 199      33.328   8.594  39.851  1.00  0.00      A    H
ATOM   1591  Cl1 DCE A 199      34.840   9.372  38.241  1.00  0.00      A   CL
ATOM   1592  HC3 DCE A 199      32.718   8.132  38.301  1.00  0.00      A    H
ATOM   1593  CT  DCE A 200      39.702  37.776  35.144  1.00  0.00      A    C
ATOM   1594  HC  DCE A 200      39.573  38.543  35.908  1.00  0.00      A    H
ATOM   1595  HC1 DCE A 200      38.816  37.141  35.115  1.00  0.00      A    H
ATOM   1596  Cl  DCE A 200      39.947  38.476  33.524  1.00  0.00      A   CL
ATOM   1597  CT1 DCE A 200      40.860  36.879  35.561  1.00  0.00      A    C
ATOM   1598  HC2 DCE A 200      41.001  36.102  34.810  1.00  0.00      A    H
ATOM   1599  Cl1 DCE A 200      42.344  37.782  35.748  1.00  0.00      A   CL
ATOM   1600  HC3 DCE A 200      40.671  36.314  36.474  1.00  0.00      A    H
ATOM   1601  CT  DCE A 201      11.155  19.136  26.287  1.00  0.00      A    C
ATOM   1602  HC  DCE A 201      11.554  20.148  26.350  1.00  0.00      A    H
ATOM   1603  HC1 DCE A 201      10.104  19.177  26.574  1.00  0.00      A    H
ATOM   1604  Cl  DCE A 201      11.234  18.407  24.612  1.00  0.00      A   CL
ATOM   1605  CT1 DCE A 201      11.975  18.233  27.185  1.00  0.00      A    C
ATOM   1606  HC2 DCE A 201      11.356  17.398  27.513  1.00  0.00      A    H
ATOM   1607  Cl1 DCE A 201      13.487  17.861  26.386  1.00  0.00      A   CL
ATOM   1608  HC3 DCE A 201      12.310  18.859  28.012  1.00  0.00      A    H
ATOM   1609  CT  DCE A 202      30.234  16.615   5.787  1.00  0.00      A    C
ATOM   1610  HC  DCE A 202      29.545  16.513   6.626  1.00  0.00      A    H
ATOM   1611  HC1 DCE A 202      29.909  15.804   5.136  1.00  0.00      A    H
ATOM   1612  Cl  DCE A 202      29.974  18.094   4.834  1.00  0.00      A   CL
ATOM   1613  CT1 DCE A 202      31.709  16.432   6.133  1.00  0.00      A    C
ATOM   1614  HC2 DCE A 202      31.970  17.163   6.898  1.00  0.00      A    H
ATOM   1615  Cl1 DCE A 202      31.950  14.949   7.067  1.00  0.00      A   CL
ATOM   1616  HC3 DCE A 202      32.446  16.408   5.331  1.00  0.00      A    H
ATOM   1617  CT  DCE A 203      22.637  14.355  34.350  1.00  0.00      A    C
ATOM   1618  HC  DCE A 203      23.411  14.498  35.103  1.00  0.00      A    H
ATOM   1619  HC1 DCE A 203      22.252  15.356  34.154  1.00  0.00      A    H
ATOM   1620  Cl  DCE A 203      23.353  13.748  32.809  1.00  0.00      A   CL
ATOM   1621  CT1 DCE A 203      21.627  13.427  35.009  1.00  0.00      A    C
ATOM   1622  HC2 DCE A 203      22.154  12.689  35.613  1.00  0.00      A    H
ATOM   1623  Cl1 DCE A 203      20.502  14.357  35.986  1.00  0.00      A   CL
ATOM   1624  HC3 DCE A 203      21.042  12.835  34.305  1.00  0.00      A    H
ATOM   1625  CT  DCE A 204      38.047   9.246  28.761  1.00  0.00      A    C
ATOM   1626  HC  DCE A 204      37.723  10.280  28.883  1.00  0.00      A    H
ATOM   1627  HC1 DCE A 204      38.647   9.018  29.641  1.00  0.00      A    H
ATOM   1628  Cl  DCE A 204      36.531   8.309  28.810  1.00  0.00      A   CL
ATOM   1629  CT1 DCE A 204      38.831   9.206  27.475  1.00  0.00      A    C
ATOM   1630  HC2 DCE A 204      39.519  10.046  27.574  1.00  0.00      A    H
ATOM   1631  Cl1 DCE A 204      39.667   7.601  27.476  1.00  0.00      A   CL
ATOM   1632  HC3 DCE A 204      38.070   9.266  26.697  1.00  0.00      A    H
ATOM   1633  CT  DCE A 205      15.002   2.656  48.799  1.00  0.00      A    C
ATOM   1634  HC  DCE A 205      15.398   1.877  48.148  1.00  0.00      A    H
ATOM   1635  HC1 DCE A 205      15.751   3.024  49.500  1.00  0.00      A    H
ATOM   1636  Cl  DCE A 205      14.608   4.094  47.790  1.00  0.00      A   CL
ATOM   1637  CT1 DCE A 205      13.748   2.387  49.627  1.00  0.00      A    C
ATOM   1638  HC2 DCE A 205      12.881   2.036  49.068  1.00  0.00      A    H
ATOM   1639  Cl1 DCE A 205      14.130   1.274  50.955  1.00  0.00      A   CL
ATOM   1640  HC3 DCE A 205      13.437   3.323  50.090  1.00  0.00      A    H
ATOM   1641  CT  DCE A 206      19.031  29.171  18.152  1.00  0.00      A    C
ATOM   1642  HC  DCE A 206      19.083  30.127  17.630  1.00  0.00      A    H
ATOM   1643  HC1 DCE A 206      18.124  28.957  18.718  1.00  0.00      A    H
ATOM   1644  Cl  DCE A 206      19.254  27.873  17.000  1.00  0.00      A   CL
ATOM   1645  CT1 DCE A 206      20.256  29.235  19.066  1.00  0.00      A    C
ATOM   1646  HC2 DCE A 206      20.703  28.255  19.236  1.00  0.00      A    H
ATOM   1647  Cl1 DCE A 206      21.404  30.406  18.487  1.00  0.00      A   CL
ATOM   1648  HC3 DCE A 206      19.760  29.624  19.955  1.00  0.00      A    H
ATOM   1649  CT  DCE A 207      28.900  38.207  30.763  1.00  0.00      A    C
ATOM   1650  HC  DCE A 207      28.051  38.394  30.106  1.00  0.00      A    H
ATOM   1651  HC1 DCE A 207      28.893  37.117  30.790  1.00  0.00      A    H
ATOM   1652  Cl  DCE A 207      30.364  38.854  29.980  1.00  0.00      A   CL
ATOM   1653  CT1 DCE A 207      28.575  38.744  32.126  1.00  0.00      A    C
ATOM   1654  HC2 DCE A 207      27.701  38.346  32.643  1.00  0.00      A    H
ATOM   1655  Cl1 DCE A 207      29.949  38.389  33.168  1.00  0.00      A   CL
ATOM   1656  HC3 DCE A 207      28.236  39.779  32.184  1.00  0.00      A    H
ATOM   1657  CT  DCE A 208      14.290  27.343  29.219  1.00  0.00      A    C
ATOM   1658  HC  DCE A 208      14.561  27.449  28.168  1.00  0.00      A    H
ATOM   1659  HC1 DCE A 208      13.394  27.950  29.346  1.00  0.00      A    H
ATOM   1660  Cl  DCE A 208      13.807  25.651  29.611  1.00  0.00      A   CL
ATOM   1661  CT1 DCE A 208      15.420  27.761  30.198  1.00  0.00      A    C
ATOM   1662  HC2 DCE A 208      15.661  28.807  30.008  1.00  0.00      A    H
ATOM   1663  Cl1 DCE A 208      14.935  27.539  31.901  1.00  0.00      A   CL
ATOM   1664  HC3 DCE A 208      16.251  27.063  30.099  1.00  0.00      A    H
ATOM   1665  CT  DCE A 209      38.159   7.503  15.626  1.00  0.00      A    C
ATOM   1666  HC  DCE A 209      37.324   6.948  15.199  1.00  0.00      A    H
ATOM   1667  HC1 DCE A 209      38.838   7.677  14.792  1.00  0.00      A    H
ATOM   1668  Cl  DCE A 209      37.665   9.152  16.218  1.00  0.00      A   CL
ATOM   1669  CT1 DCE A 209      39.012   6.666  16.612  1.00  0.00      A    C
ATOM   1670  HC2 DCE A 209      39.961   7.200  16.669  1.00  0.00      A    H
ATOM   1671  Cl1 DCE A 209      38.147   6.752  18.136  1.00  0.00      A   CL
ATOM   1672  HC3 DCE A 209      39.156   5.667  16.202  1.00  0.00      A    H
ATOM   1673  CT  DCE A 210      29.573   3.185  38.673  1.00  0.00      A    C
ATOM   1674  HC  DCE A 210      29.109   2.482  37.982  1.00  0.00      A    H
ATOM   1675  HC1 DCE A 210      29.640   2.788  39.686  1.00  0.00      A    H
ATOM   1676  Cl  DCE A 210      31.210   3.363  38.042  1.00  0.00      A   CL
ATOM   1677  CT1 DCE A 210      28.843   4.544  38.615  1.00  0.00      A    C
ATOM   1678  HC2 DCE A 210      29.263   5.317  39.260  1.00  0.00      A    H
ATOM   1679  Cl1 DCE A 210      28.851   5.209  36.979  1.00  0.00      A   CL
ATOM   1680  HC3 DCE A 210      27.810   4.328  38.886  1.00  0.00      A    H
ATOM   1681  CT  DCE A 211      39.104  13.874  28.888  1.00  0.00      A    C
ATOM   1682  HC  DCE A 211      39.369  13.165  28.104  1.00  0.00      A    H
ATOM   1683  HC1 DCE A 211      39.168  14.926  28.613  1.00  0.00      A    H
ATOM   1684  Cl  DCE A 211      37.414  13.499  29.295  1.00  0.00      A   CL
ATOM   1685  CT1 DCE A 211      40.050  13.410  30.041  1.00  0.00      A    C
ATOM   1686  HC2 DCE A 211      39.916  14.136  30.843  1.00  0.00      A    H
ATOM   1687  Cl1 DCE A 211      39.701  11.851  30.601  1.00  0.00      A   CL
ATOM   1688  HC3 DCE A 211      41.123  13.350  29.860  1.00  0.00      A    H
ATOM   1689  CT  DCE A 212      18.660  18.554  29.151  1.00  0.00      A    C
ATOM   1690  HC  DCE A 212      18.669  18.350  30.222  1.00  0.00      A    H
ATOM   1691  HC1 DCE A 212      17.689  18.930  28.828  1.00  0.00      A    H
ATOM   1692  Cl  DCE A 212      19.914  19.833  29.082  1.00  0.00      A   CL
ATOM   1693  CT1 DCE A 212      19.179  17.230  28.510  1.00  0.00      A    C
ATOM   1694  HC2 DCE A 212      20.170  16.885  28.804  1.00  0.00      A    H
ATOM   1695  Cl1 DCE A 212      17.886  16.037  28.660  1.00  0.00      A   CL
ATOM   1696  HC3 DCE A 212      19.207  17.471  27.447  1.00  0.00      A    H
ATOM   1697  CT  DCE A 213      36.094  15.667  12.170  1.00  0.00      A    C
ATOM   1698  HC  DCE A 213      35.256  15.579  12.862  1.00  0.00      A    H
ATOM   1699  HC1 DCE A 213      36.561  16.626  12.392  1.00  0.00      A    H
ATOM   1700  Cl  DCE A 213      37.213  14.424  12.622  1.00  0.00      A   CL
ATOM   1701  CT1 DCE A 213      35.581  15.600  10.721  1.00  0.00      A    C
ATOM   1702  HC2 DCE A 213      36.382  15.676   9.985  1.00  0.00      A    H
ATOM   1703  Cl1 DCE A 213      34.742  14.032  10.401  1.00  0.00      A   CL
ATOM   1704  HC3 DCE A 213      34.818  16.313  10.410  1.00  0.00      A    H
ATOM   1705  CT  DCE A 214      35.466  30.965  15.870  1.00  0.00      A    C
ATOM   1706  HC  DCE A 214      36.070  30.207  16.368  1.00  0.00      A    H
ATOM   1707  HC1 DCE A 214      34.500  30.511  15.648  1.00  0.00      A    H
ATOM   1708  Cl  DCE A 214      35.258  32.299  17.010  1.00  0.00      A   CL
ATOM   1709  CT1 DCE A 214      36.248  31.487  14.592  1.00  0.00      A    C
ATOM   1710  HC2 DCE A 214      36.586  30.657  13.972  1.00  0.00      A    H
ATOM   1711  Cl1 DCE A 214      35.109  32.457  13.638  1.00  0.00      A   CL
ATOM   1712  HC3 DCE A 214      37.053  32.130  14.948  1.00  0.00      A    H
ATOM   1713  CT  DCE A 215      39.015  49.332  47.899  1.00  0.00      A    C
ATOM   1714  HC  DCE A 215      38.697  50.185  48.499  1.00  0.00      A    H
ATOM   1715  HC1 DCE A 215      39.934  49.574  47.366  1.00  0.00      A    H
ATOM   1716  Cl  DCE A 215      39.236  47.982  49.143  1.00  0.00      A   CL
ATOM   1717  CT1 DCE A 215      38.003  48.999  46.846  1.00  0.00      A    C
ATOM   1718  HC2 DCE A 215      37.784  49.869  46.227  1.00  0.00      A    H
ATOM   1719  Cl1 DCE A 215      38.561  47.605  45.889  1.00  0.00      A   CL
ATOM   1720  HC3 DCE A 215      37.029  48.770  47.278  1.00  0.00      A    H
ATOM   1721  CT  DCE A 216      12.083  20.857  16.789  1.00  0.00      A    C
ATOM   1722  HC  DCE A 216      11.634  19.873  16.919  1.00  0.00      A    H
ATOM   1723  HC1 DCE A 216      11.844  21.472  17.657  1.00  0.00      A    H
ATOM   1724  Cl  DCE A 216      13.870  20.705  16.805  1.00  0.00      A   CL
ATOM   1725  CT1 DCE A 216      11.649  21.400  15.443  1.00  0.00      A    C
ATOM   1726  HC2 DCE A 216      12.045  20.794  14.629  1.00  0.00      A    H
ATOM   1727  Cl1 DCE A 216       9.857  21.294  15.481  1.00  0.00      A   CL
ATOM   1728  HC3 DCE A 216      11.980  22.430  15.313  1.00  0.00      A    H
ATOM   1729  CT  DCE A 217      27.201  11.146  37.156  1.00  0.00      A    C
ATOM   1730  HC  DCE A 217      27.095  10.417  36.353  1.00  0.00      A    H
ATOM   1731  HC1 DCE A 217      26.435  11.152  37.931  1.00  0.00      A    H
ATOM   1732  Cl  DCE A 217      28.698  10.901  38.077  1.00  0.00      A   CL
ATOM   1733  CT1 DCE A 217      27.439  12.546  36.477  1.00  0.00      A    C
ATOM   1734  HC2 DCE A 217      28.432  12.656  36.041  1.00  0.00      A    H
ATOM   1735  Cl1 DCE A 217      26.295  12.963  35.101  1.00  0.00      A   CL
ATOM   1736  HC3 DCE A 217      27.244  13.284  37.255  1.00  0.00      A    H
ATOM   1737  CT  DCE A 218      12.073  24.961  21.630  1.00  0.00      A    C
ATOM   1738  HC  DCE A 218      12.131  24.641  22.671  1.00  0.00      A    H
ATOM   1739  HC1 DCE A 218      13.110  25.132  21.342  1.00  0.00      A    H
ATOM   1740  Cl  DCE A 218      11.400  23.649  20.665  1.00  0.00      A   CL
ATOM   1741  CT1 DCE A 218      11.303  26.260  21.568  1.00  0.00      A    C
ATOM   1742  HC2 DCE A 218      11.263  26.611  20.537  1.00  0.00      A    H
ATOM   1743  Cl1 DCE A 218       9.645  25.879  22.204  1.00  0.00      A   CL
ATOM   1744  HC3 DCE A 218      11.721  27.023  22.225  1.00  0.00      A    H
ATOM   1745  CT  DCE A 219      34.962   2.982  14.177  1.00  0.00      A    C
ATOM   1746  HC  DCE A 219      35.361   2.599  13.238  1.00  0.00      A    H
ATOM   1747  HC1 DCE A 219      35.734   3.032  14.945  1.00  0.00      A    H
ATOM   1748  Cl  DCE A 219      34.530   4.737  13.876  1.00  0.00      A   CL
ATOM   1749  CT1 DCE A 219      33.773   2.173  14.703  1.00  0.00      A    C
ATOM   1750  HC2 DCE A 219      33.399   2.574  15.645  1.00  0.00      A    H
ATOM   1751  Cl1 DCE A 219      32.345   2.330  13.570  1.00  0.00      A   CL
ATOM   1752  HC3 DCE A 219      33.900   1.095  14.803  1.00  0.00      A    H
ATOM   1753  CT  DCE A 220      40.215  43.163  46.351  1.00  0.00      A    C
ATOM   1754  HC  DCE A 220      40.716  42.762  45.471  1.00  0.00      A    H
ATOM   1755  HC1 DCE A 220      39.831  42.411  47.041  1.00  0.00      A    H
ATOM   1756  Cl  DCE A 220      41.418  44.099  47.273  1.00  0.00      A   CL
ATOM   1757  CT1 DCE A 220      38.974  43.945  46.045  1.00  0.00      A    C
ATOM   1758  HC2 DCE A 220      39.073  44.623  45.197  1.00  0.00      A    H
ATOM   1759  Cl1 DCE A 220      37.553  42.914  45.782  1.00  0.00      A   CL
ATOM   1760  HC3 DCE A 220      38.616  44.638  46.807  1.00  0.00      A    H
ATOM   1761  CT  DCE A 221      39.930  39.830  41.236  1.00  0.00      A    C
ATOM   1762  HC  DCE A 221      39.057  40.480  41.181  1.00  0.00      A    H
ATOM   1763  HC1 DCE A 221      39.815  39.245  42.148  1.00  0.00      A    H
ATOM   1764  Cl  DCE A 221      40.018  38.896  39.721  1.00  0.00      A   CL
ATOM   1765  CT1 DCE A 221      41.256  40.657  41.329  1.00  0.00      A    C
ATOM   1766  HC2 DCE A 221      41.464  41.310  40.481  1.00  0.00      A    H
ATOM   1767  Cl1 DCE A 221      41.454  41.446  42.884  1.00  0.00      A   CL
ATOM   1768  HC3 DCE A 221      42.009  39.871  41.393  1.00  0.00      A    H
ATOM   1769  CT  DCE A 222      47.778  38.389   8.718  1.00  0.00      A    C
ATOM   1770  HC  DCE A 222      47.154  38.970   9.397  1.00  0.00      A    H
ATOM   1771  HC1 DCE A 222      47.666  37.324   8.923  1.00  0.00      A    H
ATOM   1772  Cl  DCE A 222      47.110  38.558   7.089  1.00  0.00      A   CL
ATOM   1773  CT1 DCE A 222      49.231  38.699   8.804  1.00  0.00      A    C
ATOM   1774  HC2 DCE A 222      49.831  37.847   8.485  1.00  0.00      A    H
ATOM   1775  Cl1 DCE A 222      49.422  40.104   7.784  1.00  0.00      A   CL
ATOM   1776  HC3 DCE A 222      49.676  38.968   9.762  1.00  0.00      A    H
ATOM   1777  CT  DCE A 223      10.590  45.458  19.153  1.00  0.00      A    C
ATOM   1778  HC  DCE A 223      10.376  46.147  18.336  1.00  0.00      A    H
ATOM   1779  HC1 DCE A 223      10.452  45.949  20.117  1.00  0.00      A    H
ATOM   1780  Cl  DCE A 223       9.348  44.329  18.926  1.00  0.00      A   CL
ATOM   1781  CT1 DCE A 223      11.917  44.746  18.967  1.00  0.00      A    C
ATOM   1782  HC2 DCE A 223      12.643  45.558  19.007  1.00  0.00      A    H
ATOM   1783  Cl1 DCE A 223      12.146  43.585  20.252  1.00  0.00      A   CL
ATOM   1784  HC3 DCE A 223      11.872  44.163  18.047  1.00  0.00      A    H
ATOM   1785  CT  DCE A 224      14.111  39.953  41.527  1.00  0.00      A    C
ATOM   1786  HC  DCE A 224      14.633  40.792  41.986  1.00  0.00      A    H
ATOM   1787  HC1 DCE A 224      13.071  40.259  41.641  1.00  0.00      A    H
ATOM   1788  Cl  DCE A 224      14.638  39.884  39.828  1.00  0.00      A   CL
ATOM   1789  CT1 DCE A 224      14.452  38.548  42.081  1.00  0.00      A    C
ATOM   1790  HC2 DCE A 224      14.196  38.419  43.133  1.00  0.00      A    H
ATOM   1791  Cl1 DCE A 224      13.495  37.365  41.120  1.00  0.00      A   CL
ATOM   1792  HC3 DCE A 224      15.490  38.282  41.881  1.00  0.00      A    H
ATOM   1793  CT  DCE A 225      21.244  40.106  34.065  1.00  0.00      A    C
ATOM   1794  HC  DCE A 225      21.007  39.931  33.016  1.00  0.00      A    H
ATOM   1795  HC1 DCE A 225      22.082  39.439  34.267  1.00  0.00      A    H
ATOM   1796  Cl  DCE A 225      21.899  41.685  34.347  1.00  0.00      A   CL
ATOM   1797  CT1 DCE A 225      20.055  39.823  34.980  1.00  0.00      A    C
ATOM   1798  HC2 DCE A 225      20.421  39.715  36.001  1.00  0.00      A    H
ATOM   1799  Cl1 DCE A 225      18.909  41.200  34.965  1.00  0.00      A   CL
ATOM   1800  HC3 DCE A 225      19.464  38.961  34.671  1.00  0.00      A    H
ATOM   1801  CT  DCE A 226      23.337  19.194  32.067  1.00  0.00      A    C
ATOM   1802  HC  DCE A 226      22.316  19.548  31.921  1.00  0.00      A    H
ATOM   1803  HC1 DCE A 226      23.875  19.273  31.123  1.00  0.00      A    H
ATOM   1804  Cl  DCE A 226      23.974  19.991  33.466  1.00  0.00      A   CL
ATOM   1805  CT1 DCE A 226      23.372  17.731  32.313  1.00  0.00      A    C
ATOM   1806  HC2 DCE A 226      22.800  17.530  33.220  1.00  0.00      A    H
ATOM   1807  Cl1 DCE A 226      22.550  16.897  30.976  1.00  0.00      A   CL
ATOM   1808  HC3 DCE A 226      24.353  17.289  32.487  1.00  0.00      A    H
ATOM   1809  CT  DCE A 227      42.434  38.921  26.794  1.00  0.00      A    C
ATOM   1810  HC  DCE A 227      41.733  38.816  25.966  1.00  0.00      A    H
ATOM   1811  HC1 DCE A 227      42.371  37.942  27.268  1.00  0.00      A    H
ATOM   1812  Cl  DCE A 227      44.039  38.955  26.063  1.00  0.00      A   CL
ATOM   1813  CT1 DCE A 227      42.326  39.967  27.840  1.00  0.00      A    C
ATOM   1814  HC2 DCE A 227      41.353  39.846  28.316  1.00  0.00      A    H
ATOM   1815  Cl1 DCE A 227      43.551  39.569  29.043  1.00  0.00      A   CL
ATOM   1816  HC3 DCE A 227      42.497  40.962  27.428  1.00  0.00      A    H
ATOM   1817  CT  DCE A 228      37.674  33.292   9.966  1.00  0.00      A    C
ATOM   1818  HC  DCE A 228      38.585  33.248   9.370  1.00  0.00      A    H
ATOM   1819  HC1 DCE A 228      36.903  33.738   9.337  1.00  0.00      A    H
ATOM   1820  Cl  DCE A 228      37.047  31.706  10.198  1.00  0.00      A   CL
ATOM   1821  CT1 DCE A 228      37.881  34.055  11.286  1.00  0.00      A    C
ATOM   1822  HC2 DCE A 228      38.868  33.747  11.633  1.00  0.00      A    H
ATOM   1823  Cl1 DCE A 228      37.915  35.826  10.984  1.00  0.00      A   CL
ATOM   1824  HC3 DCE A 228      37.094  33.805  11.997  1.00  0.00      A    H
ATOM   1825  CT  DCE A 229      10.005   4.983  11.849  1.00  0.00      A    C
ATOM   1826  HC  DCE A 229       9.086   5.567  11.909  1.00  0.00      A    H
ATOM   1827  HC1 DCE A 229       9.647   4.005  11.527  1.00  0.00      A    H
ATOM   1828  Cl  DCE A 229      11.094   5.604  10.654  1.00  0.00      A   CL
ATOM   1829  CT1 DCE A 229      10.750   4.916  13.186  1.00  0.00      A    C
ATOM   1830  HC2 DCE A 229      11.410   4.053  13.271  1.00  0.00      A    H
ATOM   1831  Cl1 DCE A 229      11.640   6.455  13.327  1.00  0.00      A   CL
ATOM   1832  HC3 DCE A 229       9.998   4.899  13.974  1.00  0.00      A    H
ATOM   1833  CT  DCE A 230      41.975  46.958  33.242  1.00  0.00      A    C
ATOM   1834  HC  DCE A 230      41.784  47.560  32.353  1.00  0.00      A    H
ATOM   1835  HC1 DCE A 230      42.940  46.994  33.747  1.00  0.00      A    H
ATOM   1836  Cl  DCE A 230      40.833  47.497  34.482  1.00  0.00      A   CL
ATOM   1837  CT1 DCE A 230      41.557  45.595  32.888  1.00  0.00      A    C
ATOM   1838  HC2 DCE A 230      42.166  45.178  32.087  1.00  0.00      A    H
ATOM   1839  Cl1 DCE A 230      41.775  44.533  34.231  1.00  0.00      A   CL
ATOM   1840  HC3 DCE A 230      40.505  45.529  32.609  1.00  0.00      A    H
ATOM   1841  CT  DCE A 231      34.740   7.332   6.840  1.00  0.00      A    C
ATOM   1842  HC  DCE A 231      34.377   7.476   5.823  1.00  0.00      A    H
ATOM   1843  HC1 DCE A 231      35.113   6.317   6.980  1.00  0.00      A    H
ATOM   1844  Cl  DCE A 231      36.103   8.438   7.209  1.00  0.00      A   CL
ATOM   1845  CT1 DCE A 231      33.709   7.645   7.893  1.00  0.00      A    C
ATOM   1846  HC2 DCE A 231      32.741   7.181   7.702  1.00  0.00      A    H
ATOM   1847  Cl1 DCE A 231      34.299   7.387   9.533  1.00  0.00      A   CL
ATOM   1848  HC3 DCE A 231      33.440   8.701   7.877  1.00  0.00      A    H
ATOM   1849  CT  DCE A 232      18.419  24.335  21.890  1.00  0.00      A    C
ATOM   1850  HC  DCE A 232      18.334  24.878  22.831  1.00  0.00      A    H
ATOM   1851  HC1 DCE A 232      19.401  24.259  21.422  1.00  0.00      A    H
ATOM   1852  Cl  DCE A 232      18.062  22.671  22.379  1.00  0.00      A   CL
ATOM   1853  CT1 DCE A 232      17.530  24.855  20.819  1.00  0.00      A    C
ATOM   1854  HC2 DCE A 232      16.532  24.934  21.249  1.00  0.00      A    H
ATOM   1855  Cl1 DCE A 232      17.939  26.493  20.368  1.00  0.00      A   CL
ATOM   1856  HC3 DCE A 232      17.526  24.371  19.842  1.00  0.00      A    H
ATOM   1857  CT  DCE A 233       8.304   1.176   0.451  1.00  0.00      A    C
ATOM   1858  HC  DCE A 233       7.952   1.605   1.389  1.00  0.00      A    H
ATOM   1859  HC1 DCE A 233       7.605   1.440  -0.343  1.00  0.00      A    H
ATOM   1860  Cl  DCE A 233       9.882   1.936   0.164  1.00  0.00      A   CL
ATOM   1861  CT1 DCE A 233       8.620  -0.370   0.602  1.00  0.00      A    C
ATOM   1862  HC2 DCE A 233       9.208  -0.778  -0.221  1.00  0.00      A    H
ATOM   1863  Cl1 DCE A 233       9.533  -0.822   2.031  1.00  0.00      A   CL
ATOM   1864  HC3 DCE A 233       7.699  -0.950   0.665  1.00  0.00      A    H
ATOM   1865  CT  DCE A 234      46.644   8.886  46.624  1.00  0.00      A    C
ATOM   1866  HC  DCE A 234      46.596   9.706  47.341  1.00  0.00      A    H
ATOM   1867  HC1 DCE A 234      45.637   8.502  46.462  1.00  0.00      A    H
ATOM   1868  Cl  DCE A 234      47.388   9.481  45.058  1.00  0.00      A   CL
ATOM   1869  CT1 DCE A 234      47.655   7.835  47.242  1.00  0.00      A    C
ATOM   1870  HC2 DCE A 234      48.611   8.321  47.436  1.00  0.00      A    H
ATOM   1871  Cl1 DCE A 234      47.014   7.183  48.770  1.00  0.00      A   CL
ATOM   1872  HC3 DCE A 234      47.884   6.949  46.649  1.00  0.00      A    H
ATOM   1873  CT  DCE A 235      42.292  15.675  44.560  1.00  0.00      A    C
ATOM   1874  HC  DCE A 235      43.214  15.609  45.137  1.00  0.00      A    H
ATOM   1875  HC1 DCE A 235      41.544  15.583  45.347  1.00  0.00      A    H
ATOM   1876  Cl  DCE A 235      42.211  17.339  44.028  1.00  0.00      A   CL
ATOM   1877  CT1 DCE A 235      42.319  14.689  43.375  1.00  0.00      A    C
ATOM   1878  HC2 DCE A 235      42.649  13.692  43.668  1.00  0.00      A    H
ATOM   1879  Cl1 DCE A 235      40.750  14.431  42.666  1.00  0.00      A   CL
ATOM   1880  HC3 DCE A 235      42.876  15.158  42.564  1.00  0.00      A    H
ATOM   1881  CT  DCE A 236      18.352  42.309   2.481  1.00  0.00      A    C
ATOM   1882  HC  DCE A 236      17.531  42.202   3.190  1.00  0.00      A    H
ATOM   1883  HC1 DCE A 236      18.411  43.352   2.170  1.00  0.00      A    H
ATOM   1884  Cl  DCE A 236      19.888  41.952   3.326  1.00  0.00      A   CL
ATOM   1885  CT1 DCE A 236      18.256  41.370   1.217  1.00  0.00      A    C
ATOM   1886  HC2 DCE A 236      17.564  41.704   0.443  1.00  0.00      A    H
ATOM   1887  Cl1 DCE A 236      19.790  41.284   0.240  1.00  0.00      A   CL
ATOM   1888  HC3 DCE A 236      17.885  40.381   1.483  1.00  0.00      A    H
ATOM   1889  CT  DCE A 237      31.542  10.052  21.989  1.00  0.00      A    C
ATOM   1890  HC  DCE A 237      30.642  10.197  22.587  1.00  0.00      A    H
ATOM   1891  HC1 DCE A 237      32.001  11.008  21.737  1.00  0.00      A    H
ATOM   1892  Cl  DCE A 237      32.607   9.099  22.978  1.00  0.00      A   CL
ATOM   1893  CT1 DCE A 237      31.228   9.212  20.733  1.00  0.00      A    C
ATOM   1894  HC2 DCE A 237      30.902   8.192  20.939  1.00  0.00      A    H
ATOM   1895  Cl1 DCE A 237      29.953   9.989  19.793  1.00  0.00      A   CL
ATOM   1896  HC3 DCE A 237      32.125   9.124  20.119  1.00  0.00      A    H
ATOM   1897  CT  DCE A 238       5.376   7.420  17.203  1.00  0.00      A    C
ATOM   1898  HC  DCE A 238       5.879   6.902  18.020  1.00  0.00      A    H
ATOM   1899  HC1 DCE A 238       5.783   8.431  17.209  1.00  0.00      A    H
ATOM   1900  Cl  DCE A 238       5.794   6.494  15.789  1.00  0.00      A   CL
ATOM   1901  CT1 DCE A 238       3.906   7.305  17.588  1.00  0.00      A    C
ATOM   1902  HC2 DCE A 238       3.175   7.877  17.017  1.00  0.00      A    H
ATOM   1903  Cl1 DCE A 238       3.511   5.581  17.642  1.00  0.00      A   CL
ATOM   1904  HC3 DCE A 238       3.708   7.619  18.613  1.00  0.00      A    H
ATOM   1905  CT  DCE A 239      22.660  36.969  21.684  1.00  0.00      A    C
ATOM   1906  HC  DCE A 239      22.410  37.371  22.666  1.00  0.00      A    H
ATOM   1907  HC1 DCE A 239      21.824  36.513  21.153  1.00  0.00      A    H
ATOM   1908  Cl  DCE A 239      23.109  38.307  20.584  1.00  0.00      A   CL
ATOM   1909  CT1 DCE A 239      23.949  36.138  21.843  1.00  0.00      A    C
ATOM   1910  HC2 DCE A 239      24.388  35.693  20.950  1.00  0.00      A    H
ATOM   1911  Cl1 DCE A 239      25.172  37.017  22.823  1.00  0.00      A   CL
ATOM   1912  HC3 DCE A 239      23.704  35.198  22.338  1.00  0.00      A    H
ATOM   1913  CT  DCE A 240      43.346  40.982  37.390  1.00  0.00      A    C
ATOM   1914  HC  DCE A 240      43.014  40.060  37.866  1.00  0.00      A    H
ATOM   1915  HC1 DCE A 240      44.200  40.850  36.725  1.00  0.00      A    H
ATOM   1916  Cl  DCE A 240      41.955  41.545  36.462  1.00  0.00      A   CL
ATOM   1917  CT1 DCE A 240      43.449  41.994  38.515  1.00  0.00      A    C
ATOM   1918  HC2 DCE A 240      42.549  42.046  39.129  1.00  0.00      A    H
ATOM   1919  Cl1 DCE A 240      44.941  41.598  39.456  1.00  0.00      A   CL
ATOM   1920  HC3 DCE A 240      43.607  43.001  38.129  1.00  0.00      A    H
ATOM   1921  CT  DCE A 241       6.460  22.536  19.076  1.00  0.00      A    C
ATOM   1922  HC  DCE A 241       5.869  21.632  19.223  1.00  0.00      A    H
ATOM   1923  HC1 DCE A 241       6.261  22.862  18.055  1.00  0.00      A    H
ATOM   1924  Cl  DCE A 241       5.707  23.647  20.287  1.00  0.00      A   CL
ATOM   1925  CT1 DCE A 241       7.951  22.318  19.286  1.00  0.00      A    C
ATOM   1926  HC2 DCE A 241       8.257  22.513  20.314  1.00  0.00      A    H
ATOM   1927  Cl1 DCE A 241       8.411  20.697  18.591  1.00  0.00      A   CL
ATOM   1928  HC3 DCE A 241       8.412  23.071  18.646  1.00  0.00      A    H
ATOM   1929  CT  DCE A 242      29.004  45.724   2.009  1.00  0.00      A    C
ATOM   1930  HC  DCE A 242      29.439  44.789   1.658  1.00  0.00      A    H
ATOM   1931  HC1 DCE A 242      27.962  45.485   2.224  1.00  0.00      A    H
ATOM   1932  Cl  DCE A 242      29.770  46.050   3.574  1.00  0.00      A   CL
ATOM   1933  CT1 DCE A 242      29.287  46.830   0.906  1.00  0.00      A    C
ATOM   1934  HC2 DCE A 242      28.636  46.580   0.069  1.00  0.00      A    H
ATOM   1935  Cl1 DCE A 242      28.780  48.406   1.585  1.00  0.00      A   CL
ATOM   1936  HC3 DCE A 242      30.281  46.837   0.458  1.00  0.00      A    H
ATOM   1937  CT  DCE A 243       7.917  22.285  30.153  1.00  0.00      A    C
ATOM   1938  HC  DCE A 243       8.200  21.239  30.271  1.00  0.00      A    H
ATOM   1939  HC1 DCE A 243       8.478  22.704  29.318  1.00  0.00      A    H
ATOM   1940  Cl  DCE A 243       6.130  22.360  29.611  1.00  0.00      A   CL
ATOM   1941  CT1 DCE A 243       8.205  23.075  31.505  1.00  0.00      A    C
ATOM   1942  HC2 DCE A 243       9.265  23.265  31.671  1.00  0.00      A    H
ATOM   1943  Cl1 DCE A 243       7.642  24.737  31.229  1.00  0.00      A   CL
ATOM   1944  HC3 DCE A 243       7.910  22.667  32.472  1.00  0.00      A    H
ATOM   1945  CT  DCE A 244      42.773   9.447  47.583  1.00  0.00      A    C
ATOM   1946  HC  DCE A 244      42.245  10.370  47.343  1.00  0.00      A    H
ATOM   1947  HC1 DCE A 244      43.746   9.599  47.115  1.00  0.00      A    H
ATOM   1948  Cl  DCE A 244      42.858   9.256  49.365  1.00  0.00      A   CL
ATOM   1949  CT1 DCE A 244      42.086   8.129  46.987  1.00  0.00      A    C
ATOM   1950  HC2 DCE A 244      41.048   8.209  47.311  1.00  0.00      A    H
ATOM   1951  Cl1 DCE A 244      42.334   8.075  45.189  1.00  0.00      A   CL
ATOM   1952  HC3 DCE A 244      42.470   7.239  47.485  1.00  0.00      A    H
ATOM   1953  CT  DCE A 245      30.076   0.832  16.520  1.00  0.00      A    C
ATOM   1954  HC  DCE A 245      29.238   0.524  17.145  1.00  0.00      A    H
ATOM   1955  HC1 DCE A 245      29.924   0.572  15.473  1.00  0.00      A    H
ATOM   1956  Cl  DCE A 245      30.119   2.661  16.457  1.00  0.00      A   CL
ATOM   1957  CT1 DCE A 245      31.381   0.190  17.062  1.00  0.00      A    C
ATOM   1958  HC2 DCE A 245      31.573   0.664  18.024  1.00  0.00      A    H
ATOM   1959  Cl1 DCE A 245      30.978  -1.561  17.358  1.00  0.00      A   CL
ATOM   1960  HC3 DCE A 245      32.273   0.261  16.440  1.00  0.00      A    H
ATOM   1961  CT  DCE A 246      32.916  33.006  41.644  1.00  0.00      A    C
ATOM   1962  HC  DCE A 246      32.313  32.101  41.719  1.00  0.00      A    H
ATOM   1963  HC1 DCE A 246      33.794  32.834  41.021  1.00  0.00      A    H
ATOM   1964  Cl  DCE A 246      31.826  34.241  40.984  1.00  0.00      A   CL
ATOM   1965  CT1 DCE A 246      33.439  33.430  43.020  1.00  0.00      A    C
ATOM   1966  HC2 DCE A 246      34.159  32.646  43.252  1.00  0.00      A    H
ATOM   1967  Cl1 DCE A 246      34.319  34.997  42.878  1.00  0.00      A   CL
ATOM   1968  HC3 DCE A 246      32.643  33.532  43.758  1.00  0.00      A    H
ATOM   1969  CT  DCE A 247       2.560  42.924  39.493  1.00  0.00      A    C
ATOM   1970  HC  DCE A 247       1.712  43.393  38.995  1.00  0.00      A    H
ATOM   1971  HC1 DCE A 247       3.135  42.479  38.681  1.00  0.00      A    H
ATOM   1972  Cl  DCE A 247       3.639  44.188  40.188  1.00  0.00      A   CL
ATOM   1973  CT1 DCE A 247       2.249  41.804  40.526  1.00  0.00      A    C
ATOM   1974  HC2 DCE A 247       1.381  41.202  40.258  1.00  0.00      A    H
ATOM   1975  Cl1 DCE A 247       3.587  40.768  40.911  1.00  0.00      A   CL
ATOM   1976  HC3 DCE A 247       1.882  42.156  41.490  1.00  0.00      A    H
ATOM   1977  CT  DCE A 248       2.549  37.316   6.659  1.00  0.00      A    C
ATOM   1978  HC  DCE A 248       2.212  37.027   7.655  1.00  0.00      A    H
ATOM   1979  HC1 DCE A 248       3.397  36.750   6.272  1.00  0.00      A    H
ATOM   1980  Cl  DCE A 248       1.155  37.017   5.586  1.00  0.00      A   CL
ATOM   1981  CT1 DCE A 248       2.965  38.785   6.710  1.00  0.00      A    C
ATOM   1982  HC2 DCE A 248       3.838  38.779   7.363  1.00  0.00      A    H
ATOM   1983  Cl1 DCE A 248       3.385  39.358   5.096  1.00  0.00      A   CL
ATOM   1984  HC3 DCE A 248       2.185  39.399   7.160  1.00  0.00      A    H
ATOM   1985  CT  DCE A 249       6.466   6.444  42.255  1.00  0.00      A    C
ATOM   1986  HC  DCE A 249       7.134   5.958  41.544  1.00  0.00      A    H
ATOM   1987  HC1 DCE A 249       6.577   7.523  42.147  1.00  0.00      A    H
ATOM   1988  Cl  DCE A 249       4.761   5.935  41.931  1.00  0.00      A   CL
ATOM   1989  CT1 DCE A 249       6.876   5.973  43.675  1.00  0.00      A    C
ATOM   1990  HC2 DCE A 249       7.058   4.899  43.704  1.00  0.00      A    H
ATOM   1991  Cl1 DCE A 249       8.378   6.729  44.244  1.00  0.00      A   CL
ATOM   1992  HC3 DCE A 249       6.109   6.250  44.399  1.00  0.00      A    H
ATOM   1993  CT  DCE A 250      15.030  18.251   4.039  1.00  0.00      A    C
ATOM   1994  HC  DCE A 250      15.735  18.046   4.845  1.00  0.00      A    H
ATOM   1995  HC1 DCE A 250      14.001  18.220   4.396  1.00  0.00      A    H
ATOM   1996  Cl  DCE A 250      15.340  19.944   3.470  1.00  0.00      A   CL
ATOM   1997  CT1 DCE A 250      15.339  17.289   2.923  1.00  0.00      A    C
ATOM   1998  HC2 DCE A 250      16.421  17.394   2.843  1.00  0.00      A    H
ATOM   1999  Cl1 DCE A 250      15.017  15.612   3.470  1.00  0.00      A   CL
ATOM   2000  HC3 DCE A 250      14.966  17.457   1.913  1.00  0.00      A    H
ATOM   2001  CT  DCE A 251      24.724  36.146  30.558  1.00  0.00      A    C
ATOM   2002  HC  DCE A 251      23.666  36.234  30.308  1.00  0.00      A    H
ATOM   2003  HC1 DCE A 251      25.212  35.506  29.822  1.00  0.00      A    H
ATOM   2004  Cl  DCE A 251      25.556  37.713  30.532  1.00  0.00      A   CL
ATOM   2005  CT1 DCE A 251      24.547  35.645  31.907  1.00  0.00      A    C
ATOM   2006  HC2 DCE A 251      23.769  34.887  31.995  1.00  0.00      A    H
ATOM   2007  Cl1 DCE A 251      26.082  35.005  32.508  1.00  0.00      A   CL
ATOM   2008  HC3 DCE A 251      24.151  36.429  32.551  1.00  0.00      A    H
ATOM   2009  CT  DCE A 252      31.624  19.552  15.156  1.00  0.00      A    C
ATOM   2010  HC  DCE A 252      31.887  18.811  15.911  1.00  0.00      A    H
ATOM   2011  HC1 DCE A 252      30.870  20.254  15.512  1.00  0.00      A    H
ATOM   2012  Cl  DCE A 252      33.045  20.505  14.773  1.00  0.00      A   CL
ATOM   2013  CT1 DCE A 252      31.115  18.872  13.866  1.00  0.00      A    C
ATOM   2014  HC2 DCE A 252      30.926  19.624  13.100  1.00  0.00      A    H
ATOM   2015  Cl1 DCE A 252      32.351  17.722  13.417  1.00  0.00      A   CL
ATOM   2016  HC3 DCE A 252      30.200  18.319  14.078  1.00  0.00      A    H
ATOM   2017  CT  DCE A 253      22.981  23.968   5.708  1.00  0.00      A    C
ATOM   2018  HC  DCE A 253      22.346  24.398   6.482  1.00  0.00      A    H
ATOM   2019  HC1 DCE A 253      23.885  23.877   6.309  1.00  0.00      A    H
ATOM   2020  Cl  DCE A 253      22.456  22.308   5.194  1.00  0.00      A   CL
ATOM   2021  CT1 DCE A 253      23.095  24.775   4.406  1.00  0.00      A    C
ATOM   2022  HC2 DCE A 253      22.108  25.140   4.120  1.00  0.00      A    H
ATOM   2023  Cl1 DCE A 253      24.084  26.207   4.457  1.00  0.00      A   CL
ATOM   2024  HC3 DCE A 253      23.458  24.166   3.578  1.00  0.00      A    H
ATOM   2025  CT  DCE A 254      26.735  16.779  48.169  1.00  0.00      A    C
ATOM   2026  HC  DCE A 254      27.108  16.078  48.916  1.00  0.00      A    H
ATOM   2027  HC1 DCE A 254      26.593  16.252  47.226  1.00  0.00      A    H
ATOM   2028  Cl  DCE A 254      24.996  17.097  48.630  1.00  0.00      A   CL
ATOM   2029  CT1 DCE A 254      27.477  18.142  48.064  1.00  0.00      A    C
ATOM   2030  HC2 DCE A 254      28.555  17.987  48.106  1.00  0.00      A    H
ATOM   2031  Cl1 DCE A 254      27.170  18.945  46.540  1.00  0.00      A   CL
ATOM   2032  HC3 DCE A 254      27.174  18.895  48.792  1.00  0.00      A    H
ATOM   2033  CT  DCE A 255      46.034  28.376  17.359  1.00  0.00      A    C
ATOM   2034  HC  DCE A 255      45.500  27.593  16.821  1.00  0.00      A    H
ATOM   2035  HC1 DCE A 255      45.292  29.169  17.270  1.00  0.00      A    H
ATOM   2036  Cl  DCE A 255      46.029  27.696  19.026  1.00  0.00      A   CL
ATOM   2037  CT1 DCE A 255      47.435  28.746  16.909  1.00  0.00      A    C
ATOM   2038  HC2 DCE A 255      47.704  29.628  17.492  1.00  0.00      A    H
ATOM   2039  Cl1 DCE A 255      48.524  27.448  17.445  1.00  0.00      A   CL
ATOM   2040  HC3 DCE A 255      47.451  28.991  15.847  1.00  0.00      A    H
ATOM   2041  CT  DCE A 256      28.713  27.293   9.670  1.00  0.00      A    C
ATOM   2042  HC  DCE A 256      29.214  26.847  10.529  1.00  0.00      A    H
ATOM   2043  HC1 DCE A 256      27.627  27.396   9.679  1.00  0.00      A    H
ATOM   2044  Cl  DCE A 256      29.492  28.871   9.530  1.00  0.00      A   CL
ATOM   2045  CT1 DCE A 256      28.949  26.532   8.371  1.00  0.00      A    C
ATOM   2046  HC2 DCE A 256      28.706  27.201   7.545  1.00  0.00      A    H
ATOM   2047  Cl1 DCE A 256      30.688  25.934   8.375  1.00  0.00      A   CL
ATOM   2048  HC3 DCE A 256      28.268  25.682   8.334  1.00  0.00      A    H
ATOM   2049  CT  DCE A 257      48.746  33.353  41.532  1.00  0.00      A    C
ATOM   2050  HC  DCE A 257      49.831  33.416  41.450  1.00  0.00      A    H
ATOM   2051  HC1 DCE A 257      48.437  32.328  41.739  1.00  0.00      A    H
ATOM   2052  Cl  DCE A 257      48.241  34.382  42.871  1.00  0.00      A   CL
ATOM   2053  CT1 DCE A 257      48.217  33.848  40.138  1.00  0.00      A    C
ATOM   2054  HC2 DCE A 257      48.289  33.060  39.387  1.00  0.00      A    H
ATOM   2055  Cl1 DCE A 257      46.436  34.356  40.213  1.00  0.00      A   CL
ATOM   2056  HC3 DCE A 257      48.805  34.695  39.786  1.00  0.00      A    H
ATOM   2057  CT  DCE A 258       4.499  17.277   3.894  1.00  0.00      A    C
ATOM   2058  HC  DCE A 258       4.980  17.129   2.927  1.00  0.00      A    H
ATOM   2059  HC1 DCE A 258       5.151  17.699   4.659  1.00  0.00      A    H
ATOM   2060  Cl  DCE A 258       3.302  18.585   3.720  1.00  0.00      A   CL
ATOM   2061  CT1 DCE A 258       3.661  16.121   4.417  1.00  0.00      A    C
ATOM   2062  HC2 DCE A 258       2.948  15.793   3.661  1.00  0.00      A    H
ATOM   2063  Cl1 DCE A 258       4.763  14.744   4.757  1.00  0.00      A   CL
ATOM   2064  HC3 DCE A 258       3.217  16.499   5.338  1.00  0.00      A    H
ATOM   2065  CT  DCE A 259      15.105  26.630  12.700  1.00  0.00      A    C
ATOM   2066  HC  DCE A 259      14.611  25.660  12.645  1.00  0.00      A    H
ATOM   2067  HC1 DCE A 259      15.512  26.718  11.693  1.00  0.00      A    H
ATOM   2068  Cl  DCE A 259      13.696  27.699  12.960  1.00  0.00      A   CL
ATOM   2069  CT1 DCE A 259      16.024  26.709  13.908  1.00  0.00      A    C
ATOM   2070  HC2 DCE A 259      15.650  26.373  14.875  1.00  0.00      A    H
ATOM   2071  Cl1 DCE A 259      17.239  25.525  13.511  1.00  0.00      A   CL
ATOM   2072  HC3 DCE A 259      16.399  27.732  13.922  1.00  0.00      A    H
ATOM   2073  CT  DCE A 260      15.882  21.279  29.271  1.00  0.00      A    C
ATOM   2074  HC  DCE A 260      16.865  20.929  29.589  1.00  0.00      A    H
ATOM   2075  HC1 DCE A 260      15.232  21.122  30.132  1.00  0.00      A    H
ATOM   2076  Cl  DCE A 260      15.745  23.014  29.069  1.00  0.00      A   CL
ATOM   2077  CT1 DCE A 260      15.357  20.585  27.979  1.00  0.00      A    C
ATOM   2078  HC2 DCE A 260      14.289  20.788  27.900  1.00  0.00      A    H
ATOM   2079  Cl1 DCE A 260      16.209  21.398  26.587  1.00  0.00      A   CL
ATOM   2080  HC3 DCE A 260      15.651  19.536  27.944  1.00  0.00      A    H
ATOM   2081  CT  DCE A 261       9.783  46.224  34.593  1.00  0.00      A    C
ATOM   2082  HC  DCE A 261       9.947  45.895  33.567  1.00  0.00      A    H
ATOM   2083  HC1 DCE A 261      10.410  47.112  34.674  1.00  0.00      A    H
ATOM   2084  Cl  DCE A 261       8.147  46.684  34.876  1.00  0.00      A   CL
ATOM   2085  CT1 DCE A 261      10.236  45.270  35.662  1.00  0.00      A    C
ATOM   2086  HC2 DCE A 261      10.264  45.730  36.650  1.00  0.00      A    H
ATOM   2087  Cl1 DCE A 261       8.883  44.043  35.830  1.00  0.00      A   CL
ATOM   2088  HC3 DCE A 261      11.199  44.775  35.536  1.00  0.00      A    H
ATOM   2089  CT  DCE A 262      16.657  29.557  40.632  1.00  0.00      A    C
ATOM   2090  HC  DCE A 262      17.711  29.802  40.501  1.00  0.00      A    H
ATOM   2091  HC1 DCE A 262      16.469  30.105  41.555  1.00  0.00      A    H
ATOM   2092  Cl  DCE A 262      15.721  30.287  39.325  1.00  0.00      A   CL
ATOM   2093  CT1 DCE A 262      16.298  28.125  40.795  1.00  0.00      A    C
ATOM   2094  HC2 DCE A 262      16.856  27.684  41.621  1.00  0.00      A    H
ATOM   2095  Cl1 DCE A 262      14.525  28.084  41.321  1.00  0.00      A   CL
ATOM   2096  HC3 DCE A 262      16.496  27.559  39.885  1.00  0.00      A    H
ATOM   2097  CT  DCE A 263       1.788  44.434  21.240  1.00  0.00      A    C
ATOM   2098  HC  DCE A 263       1.383  45.273  20.675  1.00  0.00      A    H
ATOM   2099  HC1 DCE A 263       1.553  43.456  20.822  1.00  0.00      A    H
ATOM   2100  Cl  DCE A 263       3.544  44.621  21.364  1.00  0.00      A   CL
ATOM   2101  CT1 DCE A 263       1.404  44.619  22.707  1.00  0.00      A    C
ATOM   2102  HC2 DCE A 263       1.890  43.853  23.311  1.00  0.00      A    H
ATOM   2103  Cl1 DCE A 263       1.979  46.211  23.420  1.00  0.00      A   CL
ATOM   2104  HC3 DCE A 263       0.328  44.637  22.876  1.00  0.00      A    H
ATOM   2105  CT  DCE A 264       1.483  30.598   7.821  1.00  0.00      A    C
ATOM   2106  HC  DCE A 264       1.225  30.017   8.707  1.00  0.00      A    H
ATOM   2107  HC1 DCE A 264       2.236  30.197   7.143  1.00  0.00      A    H
ATOM   2108  Cl  DCE A 264      -0.073  30.530   6.892  1.00  0.00      A   CL
ATOM   2109  CT1 DCE A 264       1.633  32.050   8.367  1.00  0.00      A    C
ATOM   2110  HC2 DCE A 264       2.632  32.149   8.793  1.00  0.00      A    H
ATOM   2111  Cl1 DCE A 264       1.465  33.054   6.877  1.00  0.00      A   CL
ATOM   2112  HC3 DCE A 264       0.877  32.362   9.088  1.00  0.00      A    H
ATOM   2113  CT  DCE A 265      36.872  27.164  48.453  1.00  0.00      A    C
ATOM   2114  HC  DCE A 265      37.726  27.077  49.126  1.00  0.00      A    H
ATOM   2115  HC1 DCE A 265      36.571  26.146  48.204  1.00  0.00      A    H
ATOM   2116  Cl  DCE A 265      35.505  28.217  48.935  1.00  0.00      A   CL
ATOM   2117  CT1 DCE A 265      37.339  27.693  47.124  1.00  0.00      A    C
ATOM   2118  HC2 DCE A 265      38.302  27.268  46.845  1.00  0.00      A    H
ATOM   2119  Cl1 DCE A 265      36.185  27.167  45.828  1.00  0.00      A   CL
ATOM   2120  HC3 DCE A 265      37.524  28.737  46.870  1.00  0.00      A    H
ATOM   2121  CT  DCE A 266      38.789   6.082  30.808  1.00  0.00      A    C
ATOM   2122  HC  DCE A 266      38.463   6.076  29.768  1.00  0.00      A    H
ATOM   2123  HC1 DCE A 266      39.869   6.217  30.866  1.00  0.00      A    H
ATOM   2124  Cl  DCE A 266      37.890   7.210  31.803  1.00  0.00      A   CL
ATOM   2125  CT1 DCE A 266      38.449   4.750  31.454  1.00  0.00      A    C
ATOM   2126  HC2 DCE A 266      38.451   4.887  32.535  1.00  0.00      A    H
ATOM   2127  Cl1 DCE A 266      36.787   4.294  30.913  1.00  0.00      A   CL
ATOM   2128  HC3 DCE A 266      39.153   4.015  31.064  1.00  0.00      A    H
ATOM   2129  CT  DCE A 267      47.167  16.778  17.646  1.00  0.00      A    C
ATOM   2130  HC  DCE A 267      47.640  16.493  18.586  1.00  0.00      A    H
ATOM   2131  HC1 DCE A 267      48.108  16.853  17.102  1.00  0.00      A    H
ATOM   2132  Cl  DCE A 267      46.174  15.475  17.032  1.00  0.00      A   CL
ATOM   2133  CT1 DCE A 267      46.519  18.210  17.557  1.00  0.00      A    C
ATOM   2134  HC2 DCE A 267      45.609  18.164  18.155  1.00  0.00      A    H
ATOM   2135  Cl1 DCE A 267      47.690  19.361  18.364  1.00  0.00      A   CL
ATOM   2136  HC3 DCE A 267      46.273  18.527  16.543  1.00  0.00      A    H
ATOM   2137  CT  DCE A 268      27.627   7.199  42.148  1.00  0.00      A    C
ATOM   2138  HC  DCE A 268      28.097   6.506  42.846  1.00  0.00      A    H
ATOM   2139  HC1 DCE A 268      27.419   8.064  42.778  1.00  0.00      A    H
ATOM   2140  Cl  DCE A 268      28.841   7.687  40.902  1.00  0.00      A   CL
ATOM   2141  CT1 DCE A 268      26.393   6.571  41.497  1.00  0.00      A    C
ATOM   2142  HC2 DCE A 268      25.622   6.334  42.231  1.00  0.00      A    H
ATOM   2143  Cl1 DCE A 268      25.760   7.619  40.250  1.00  0.00      A   CL
ATOM   2144  HC3 DCE A 268      26.663   5.625  41.028  1.00  0.00      A    H
ATOM   2145  CT  DCE A 269      28.372  26.382  37.787  1.00  0.00      A    C
ATOM   2146  HC  DCE A 269      27.652  25.573  37.662  1.00  0.00      A    H
ATOM   2147  HC1 DCE A 269      29.152  26.016  38.455  1.00  0.00      A    H
ATOM   2148  Cl  DCE A 269      29.019  26.648  36.197  1.00  0.00      A   CL
ATOM   2149  CT1 DCE A 269      27.778  27.527  38.448  1.00  0.00      A    C
ATOM   2150  HC2 DCE A 269      27.512  27.255  39.469  1.00  0.00      A    H
ATOM   2151  Cl1 DCE A 269      28.713  29.050  38.428  1.00  0.00      A   CL
ATOM   2152  HC3 DCE A 269      26.786  27.815  38.099  1.00  0.00      A    H
ATOM   2153  CT  DCE A 270      34.163  13.026  40.304  1.00  0.00      A    C
ATOM   2154  HC  DCE A 270      33.860  13.627  41.162  1.00  0.00      A    H
ATOM   2155  HC1 DCE A 270      34.452  12.024  40.621  1.00  0.00      A    H
ATOM   2156  Cl  DCE A 270      32.902  12.882  39.011  1.00  0.00      A   CL
ATOM   2157  CT1 DCE A 270      35.238  13.783  39.653  1.00  0.00      A    C
ATOM   2158  HC2 DCE A 270      35.977  14.089  40.394  1.00  0.00      A    H
ATOM   2159  Cl1 DCE A 270      36.053  12.935  38.247  1.00  0.00      A   CL
ATOM   2160  HC3 DCE A 270      34.924  14.710  39.173  1.00  0.00      A    H
ATOM   2161  CT  DCE A 271       7.041   2.523  40.841  1.00  0.00      A    C
ATOM   2162  HC  DCE A 271       6.555   3.498  40.824  1.00  0.00      A    H
ATOM   2163  HC1 DCE A 271       7.205   2.243  39.801  1.00  0.00      A    H
ATOM   2164  Cl  DCE A 271       8.635   2.962  41.458  1.00  0.00      A   CL
ATOM   2165  CT1 DCE A 271       6.318   1.538  41.775  1.00  0.00      A    C
ATOM   2166  HC2 DCE A 271       6.154   2.070  42.712  1.00  0.00      A    H
ATOM   2167  Cl1 DCE A 271       4.724   1.256  41.092  1.00  0.00      A   CL
ATOM   2168  HC3 DCE A 271       6.819   0.591  41.977  1.00  0.00      A    H
ATOM   2169  CT  DCE A 272      24.844   1.691  44.794  1.00  0.00      A    C
ATOM   2170  HC  DCE A 272      24.166   0.922  44.425  1.00  0.00      A    H
ATOM   2171  HC1 DCE A 272      24.335   2.237  45.589  1.00  0.00      A    H
ATOM   2172  Cl  DCE A 272      26.218   0.764  45.424  1.00  0.00      A   CL
ATOM   2173  CT1 DCE A 272      25.535   2.544  43.748  1.00  0.00      A    C
ATOM   2174  HC2 DCE A 272      25.883   1.821  43.009  1.00  0.00      A    H
ATOM   2175  Cl1 DCE A 272      24.559   3.690  42.873  1.00  0.00      A   CL
ATOM   2176  HC3 DCE A 272      26.358   3.126  44.164  1.00  0.00      A    H
ATOM   2177  CT  DCE A 273      34.579   2.499  37.041  1.00  0.00      A    C
ATOM   2178  HC  DCE A 273      34.095   3.414  36.700  1.00  0.00      A    H
ATOM   2179  HC1 DCE A 273      34.204   2.170  38.010  1.00  0.00      A    H
ATOM   2180  Cl  DCE A 273      34.445   1.285  35.725  1.00  0.00      A   CL
ATOM   2181  CT1 DCE A 273      36.077   2.822  37.200  1.00  0.00      A    C
ATOM   2182  HC2 DCE A 273      36.337   3.536  37.982  1.00  0.00      A    H
ATOM   2183  Cl1 DCE A 273      37.004   1.302  37.632  1.00  0.00      A   CL
ATOM   2184  HC3 DCE A 273      36.501   3.045  36.221  1.00  0.00      A    H
ATOM   2185  CT  DCE A 274      17.334   5.503   2.822  1.00  0.00      A    C
ATOM   2186  HC  DCE A 274      16.392   5.896   2.441  1.00  0.00      A    H
ATOM   2187  HC1 DCE A 274      18.164   6.205   2.745  1.00  0.00      A    H
ATOM   2188  Cl  DCE A 274      17.166   5.027   4.532  1.00  0.00      A   CL
ATOM   2189  CT1 DCE A 274      17.694   4.202   2.118  1.00  0.00      A    C
ATOM   2190  HC2 DCE A 274      16.917   3.472   2.344  1.00  0.00      A    H
ATOM   2191  Cl1 DCE A 274      17.982   4.581   0.375  1.00  0.00      A   CL
ATOM   2192  HC3 DCE A 274      18.576   3.742   2.564  1.00  0.00      A    H
ATOM   2193  CT  DCE A 275      29.687  22.151   0.815  1.00  0.00      A    C
ATOM   2194  HC  DCE A 275      30.688  22.176   0.384  1.00  0.00      A    H
ATOM   2195  HC1 DCE A 275      29.243  23.050   0.388  1.00  0.00      A    H
ATOM   2196  Cl  DCE A 275      28.892  20.795   0.020  1.00  0.00      A   CL
ATOM   2197  CT1 DCE A 275      29.469  22.030   2.299  1.00  0.00      A    C
ATOM   2198  HC2 DCE A 275      29.448  20.963   2.525  1.00  0.00      A    H
ATOM   2199  Cl1 DCE A 275      30.694  22.906   3.126  1.00  0.00      A   CL
ATOM   2200  HC3 DCE A 275      28.516  22.434   2.640  1.00  0.00      A    H
ATOM   2201  CT  DCE A 276       9.319  32.942  41.658  1.00  0.00      A    C
ATOM   2202  HC  DCE A 276       8.981  33.455  40.758  1.00  0.00      A    H
ATOM   2203  HC1 DCE A 276       9.325  31.855  41.588  1.00  0.00      A    H
ATOM   2204  Cl  DCE A 276      11.051  33.397  41.868  1.00  0.00      A   CL
ATOM   2205  CT1 DCE A 276       8.538  33.380  42.923  1.00  0.00      A    C
ATOM   2206  HC2 DCE A 276       9.035  32.976  43.806  1.00  0.00      A    H
ATOM   2207  Cl1 DCE A 276       8.395  35.135  42.877  1.00  0.00      A   CL
ATOM   2208  HC3 DCE A 276       7.511  33.019  42.877  1.00  0.00      A    H
ATOM   2209  CT  DCE A 277       4.859  19.679  49.714  1.00  0.00      A    C
ATOM   2210  HC  DCE A 277       4.132  19.047  50.225  1.00  0.00      A    H
ATOM   2211  HC1 DCE A 277       4.338  20.006  48.815  1.00  0.00      A    H
ATOM   2212  Cl  DCE A 277       4.995  21.009  50.859  1.00  0.00      A   CL
ATOM   2213  CT1 DCE A 277       6.195  18.876  49.506  1.00  0.00      A    C
ATOM   2214  HC2 DCE A 277       6.056  18.041  48.819  1.00  0.00      A    H
ATOM   2215  Cl1 DCE A 277       7.422  20.028  48.949  1.00  0.00      A   CL
ATOM   2216  HC3 DCE A 277       6.678  18.425  50.373  1.00  0.00      A    H
ATOM   2217  CT  DCE A 278      42.744  12.710  39.528  1.00  0.00      A    C
ATOM   2218  HC  DCE A 278      43.327  11.874  39.915  1.00  0.00      A    H
ATOM   2219  HC1 DCE A 278      42.896  13.384  40.370  1.00  0.00      A    H
ATOM   2220  Cl  DCE A 278      43.410  13.485  38.106  1.00  0.00      A   CL
ATOM   2221  CT1 DCE A 278      41.301  12.140  39.520  1.00  0.00      A    C
ATOM   2222  HC2 DCE A 278      41.144  11.713  40.510  1.00  0.00      A    H
ATOM   2223  Cl1 DCE A 278      40.192  13.553  39.299  1.00  0.00      A   CL
ATOM   2224  HC3 DCE A 278      41.176  11.460  38.677  1.00  0.00      A    H
ATOM   2225  CT  DCE A 279      32.921  42.331   8.938  1.00  0.00      A    C
ATOM   2226  HC  DCE A 279      33.122  41.842   9.892  1.00  0.00      A    H
ATOM   2227  HC1 DCE A 279      32.624  43.363   9.123  1.00  0.00      A    H
ATOM   2228  Cl  DCE A 279      34.360  42.183   7.936  1.00  0.00      A   CL
ATOM   2229  CT1 DCE A 279      31.782  41.677   8.208  1.00  0.00      A    C
ATOM   2230  HC2 DCE A 279      31.415  42.140   7.292  1.00  0.00      A    H
ATOM   2231  Cl1 DCE A 279      32.101  39.980   7.706  1.00  0.00      A   CL
ATOM   2232  HC3 DCE A 279      30.944  41.501   8.882  1.00  0.00      A    H
ATOM   2233  CT  DCE A 280      21.061  23.855  33.448  1.00  0.00      A    C
ATOM   2234  HC  DCE A 280      21.269  23.598  34.486  1.00  0.00      A    H
ATOM   2235  HC1 DCE A 280      20.804  22.903  32.982  1.00  0.00      A    H
ATOM   2236  Cl  DCE A 280      19.585  24.827  33.174  1.00  0.00      A   CL
ATOM   2237  CT1 DCE A 280      22.285  24.515  32.829  1.00  0.00      A    C
ATOM   2238  HC2 DCE A 280      23.157  24.220  33.412  1.00  0.00      A    H
ATOM   2239  Cl1 DCE A 280      22.541  24.067  31.043  1.00  0.00      A   CL
ATOM   2240  HC3 DCE A 280      22.186  25.584  33.016  1.00  0.00      A    H
ATOM   2241  CT  DCE A 281      47.562  33.901  29.276  1.00  0.00      A    C
ATOM   2242  HC  DCE A 281      47.751  32.859  29.536  1.00  0.00      A    H
ATOM   2243  HC1 DCE A 281      46.601  34.055  28.785  1.00  0.00      A    H
ATOM   2244  Cl  DCE A 281      47.511  34.923  30.747  1.00  0.00      A   CL
ATOM   2245  CT1 DCE A 281      48.756  34.402  28.415  1.00  0.00      A    C
ATOM   2246  HC2 DCE A 281      48.983  33.775  27.552  1.00  0.00      A    H
ATOM   2247  Cl1 DCE A 281      48.317  36.002  27.899  1.00  0.00      A   CL
ATOM   2248  HC3 DCE A 281      49.731  34.431  28.902  1.00  0.00      A    H
ATOM   2249  CT  DCE A 282      32.629  28.129   4.197  1.00  0.00      A    C
ATOM   2250  HC  DCE A 282      32.476  27.211   3.629  1.00  0.00      A    H
ATOM   2251  HC1 DCE A 282      31.608  28.380   4.485  1.00  0.00      A    H
ATOM   2252  Cl  DCE A 282      33.759  27.814   5.540  1.00  0.00      A   CL
ATOM   2253  CT1 DCE A 282      33.237  29.219   3.262  1.00  0.00      A    C
ATOM   2254  HC2 DCE A 282      33.012  30.224   3.618  1.00  0.00      A    H
ATOM   2255  Cl1 DCE A 282      35.031  29.016   2.983  1.00  0.00      A   CL
ATOM   2256  HC3 DCE A 282      32.746  29.170   2.290  1.00  0.00      A    H
ATOM   2257  CT  DCE A 283      35.271  46.564  36.765  1.00  0.00      A    C
ATOM   2258  HC  DCE A 283      35.929  45.855  36.263  1.00  0.00      A    H
ATOM   2259  HC1 DCE A 283      35.326  47.605  36.447  1.00  0.00      A    H
ATOM   2260  Cl  DCE A 283      33.614  46.003  36.568  1.00  0.00      A   CL
ATOM   2261  CT1 DCE A 283      35.719  46.695  38.205  1.00  0.00      A    C
ATOM   2262  HC2 DCE A 283      35.613  45.754  38.744  1.00  0.00      A    H
ATOM   2263  Cl1 DCE A 283      37.452  47.282  38.289  1.00  0.00      A   CL
ATOM   2264  HC3 DCE A 283      35.119  47.423  38.750  1.00  0.00      A    H
ATOM   2265  CT  DCE A 284      40.804  31.232  42.858  1.00  0.00      A    C
ATOM   2266  HC  DCE A 284      40.441  30.294  43.278  1.00  0.00      A    H
ATOM   2267  HC1 DCE A 284      41.379  31.085  41.944  1.00  0.00      A    H
ATOM   2268  Cl  DCE A 284      39.532  32.488  42.780  1.00  0.00      A   CL
ATOM   2269  CT1 DCE A 284      41.916  31.799  43.778  1.00  0.00      A    C
ATOM   2270  HC2 DCE A 284      42.615  30.972  43.902  1.00  0.00      A    H
ATOM   2271  Cl1 DCE A 284      42.795  33.244  43.216  1.00  0.00      A   CL
ATOM   2272  HC3 DCE A 284      41.469  31.920  44.764  1.00  0.00      A    H
ATOM   2273  CT  DCE A 285      19.049  16.382   6.646  1.00  0.00      A    C
ATOM   2274  HC  DCE A 285      19.631  15.587   7.111  1.00  0.00      A    H
ATOM   2275  HC1 DCE A 285      19.735  16.824   5.924  1.00  0.00      A    H
ATOM   2276  Cl  DCE A 285      17.691  15.511   5.761  1.00  0.00      A   CL
ATOM   2277  CT1 DCE A 285      18.562  17.459   7.747  1.00  0.00      A    C
ATOM   2278  HC2 DCE A 285      19.411  17.864   8.297  1.00  0.00      A    H
ATOM   2279  Cl1 DCE A 285      17.556  18.711   6.883  1.00  0.00      A   CL
ATOM   2280  HC3 DCE A 285      17.963  16.873   8.444  1.00  0.00      A    H
ATOM   2281  CT  DCE A 286      34.659  11.526  16.943  1.00  0.00      A    C
ATOM   2282  HC  DCE A 286      35.332  10.669  16.901  1.00  0.00      A    H
ATOM   2283  HC1 DCE A 286      34.285  11.623  15.924  1.00  0.00      A    H
ATOM   2284  Cl  DCE A 286      33.280  10.907  17.808  1.00  0.00      A   CL
ATOM   2285  CT1 DCE A 286      35.235  12.843  17.566  1.00  0.00      A    C
ATOM   2286  HC2 DCE A 286      35.687  12.764  18.555  1.00  0.00      A    H
ATOM   2287  Cl1 DCE A 286      36.441  13.588  16.499  1.00  0.00      A   CL
ATOM   2288  HC3 DCE A 286      34.396  13.538  17.601  1.00  0.00      A    H
ATOM   2289  CT  DCE A 287       2.348  24.091  28.420  1.00  0.00      A    C
ATOM   2290  HC  DCE A 287       3.185  23.698  28.997  1.00  0.00      A    H
ATOM   2291  HC1 DCE A 287       2.693  24.967  27.870  1.00  0.00      A    H
ATOM   2292  Cl  DCE A 287       1.792  23.066  27.114  1.00  0.00      A   CL
ATOM   2293  CT1 DCE A 287       1.094  24.418  29.225  1.00  0.00      A    C
ATOM   2294  HC2 DCE A 287       0.435  25.102  28.690  1.00  0.00      A    H
ATOM   2295  Cl1 DCE A 287       0.168  22.961  29.496  1.00  0.00      A   CL
ATOM   2296  HC3 DCE A 287       1.413  24.890  30.154  1.00  0.00      A    H
ATOM   2297  CT  DCE A 288      45.947  31.743  34.207  1.00  0.00      A    C
ATOM   2298  HC  DCE A 288      46.881  31.915  34.741  1.00  0.00      A    H
ATOM   2299  HC1 DCE A 288      45.781  30.668  34.276  1.00  0.00      A    H
ATOM   2300  Cl  DCE A 288      44.626  32.597  34.992  1.00  0.00      A   CL
ATOM   2301  CT1 DCE A 288      45.912  32.318  32.765  1.00  0.00      A    C
ATOM   2302  HC2 DCE A 288      46.228  33.359  32.703  1.00  0.00      A    H
ATOM   2303  Cl1 DCE A 288      47.079  31.401  31.782  1.00  0.00      A   CL
ATOM   2304  HC3 DCE A 288      44.879  32.231  32.428  1.00  0.00      A    H
ATOM   2305  CT  DCE A 289       8.254  41.047  49.268  1.00  0.00      A    C
ATOM   2306  HC  DCE A 289       8.000  40.694  50.267  1.00  0.00      A    H
ATOM   2307  HC1 DCE A 289       8.929  41.900  49.327  1.00  0.00      A    H
ATOM   2308  Cl  DCE A 289       9.076  39.691  48.409  1.00  0.00      A   CL
ATOM   2309  CT1 DCE A 289       6.910  41.509  48.646  1.00  0.00      A    C
ATOM   2310  HC2 DCE A 289       7.009  41.868  47.621  1.00  0.00      A    H
ATOM   2311  Cl1 DCE A 289       5.903  40.012  48.667  1.00  0.00      A   CL
ATOM   2312  HC3 DCE A 289       6.276  42.207  49.194  1.00  0.00      A    H
ATOM   2313  CT  DCE A 290      33.312  27.943  43.400  1.00  0.00      A    C
ATOM   2314  HC  DCE A 290      34.292  27.939  43.877  1.00  0.00      A    H
ATOM   2315  HC1 DCE A 290      32.505  28.341  44.014  1.00  0.00      A    H
ATOM   2316  Cl  DCE A 290      33.514  28.936  41.893  1.00  0.00      A   CL
ATOM   2317  CT1 DCE A 290      33.083  26.438  43.113  1.00  0.00      A    C
ATOM   2318  HC2 DCE A 290      33.957  26.011  42.620  1.00  0.00      A    H
ATOM   2319  Cl1 DCE A 290      33.068  25.696  44.724  1.00  0.00      A   CL
ATOM   2320  HC3 DCE A 290      32.237  26.093  42.519  1.00  0.00      A    H
ATOM   2321  CT  DCE A 291      36.021  24.169   2.315  1.00  0.00      A    C
ATOM   2322  HC  DCE A 291      36.093  23.697   3.295  1.00  0.00      A    H
ATOM   2323  HC1 DCE A 291      36.927  24.040   1.722  1.00  0.00      A    H
ATOM   2324  Cl  DCE A 291      34.605  23.542   1.425  1.00  0.00      A   CL
ATOM   2325  CT1 DCE A 291      35.860  25.676   2.628  1.00  0.00      A    C
ATOM   2326  HC2 DCE A 291      35.365  25.793   3.593  1.00  0.00      A    H
ATOM   2327  Cl1 DCE A 291      37.398  26.474   2.708  1.00  0.00      A   CL
ATOM   2328  HC3 DCE A 291      35.248  26.156   1.864  1.00  0.00      A    H
ATOM   2329  CT  DCE A 292      31.516  20.872   7.195  1.00  0.00      A    C
ATOM   2330  HC  DCE A 292      30.684  20.470   7.774  1.00  0.00      A    H
ATOM   2331  HC1 DCE A 292      31.636  20.450   6.197  1.00  0.00      A    H
ATOM   2332  Cl  DCE A 292      31.241  22.650   7.024  1.00  0.00      A   CL
ATOM   2333  CT1 DCE A 292      32.772  20.703   8.042  1.00  0.00      A    C
ATOM   2334  HC2 DCE A 292      32.736  21.436   8.849  1.00  0.00      A    H
ATOM   2335  Cl1 DCE A 292      32.862  19.113   8.742  1.00  0.00      A   CL
ATOM   2336  HC3 DCE A 292      33.650  20.854   7.414  1.00  0.00      A    H
ATOM   2337  CT  DCE A 293      47.325  29.109  25.677  1.00  0.00      A    C
ATOM   2338  HC  DCE A 293      46.440  29.615  25.291  1.00  0.00      A    H
ATOM   2339  HC1 DCE A 293      47.183  28.066  25.395  1.00  0.00      A    H
ATOM   2340  Cl  DCE A 293      48.602  29.971  24.810  1.00  0.00      A   CL
ATOM   2341  CT1 DCE A 293      47.471  29.318  27.185  1.00  0.00      A    C
ATOM   2342  HC2 DCE A 293      48.211  28.595  27.527  1.00  0.00      A    H
ATOM   2343  Cl1 DCE A 293      48.043  30.918  27.438  1.00  0.00      A   CL
ATOM   2344  HC3 DCE A 293      46.513  29.182  27.686  1.00  0.00      A    H
ATOM   2345  CT  DCE A 294      13.405  44.873  10.316  1.00  0.00      A    C
ATOM   2346  HC  DCE A 294      13.718  44.550   9.323  1.00  0.00      A    H
ATOM   2347  HC1 DCE A 294      13.885  44.214  11.039  1.00  0.00      A    H
ATOM   2348  Cl  DCE A 294      13.920  46.554  10.610  1.00  0.00      A   CL
ATOM   2349  CT1 DCE A 294      11.926  44.822  10.466  1.00  0.00      A    C
ATOM   2350  HC2 DCE A 294      11.489  45.724  10.037  1.00  0.00      A    H
ATOM   2351  Cl1 DCE A 294      11.242  43.281   9.814  1.00  0.00      A   CL
ATOM   2352  HC3 DCE A 294      11.704  44.800  11.533  1.00  0.00      A    H
ATOM   2353  CT  DCE A 295       6.843  48.821  11.850  1.00  0.00      A    C
ATOM   2354  HC  DCE A 295       6.364  49.782  11.665  1.00  0.00      A    H
ATOM   2355  HC1 DCE A 295       7.597  48.864  12.636  1.00  0.00      A    H
ATOM   2356  Cl  DCE A 295       5.598  47.785  12.551  1.00  0.00      A   CL
ATOM   2357  CT1 DCE A 295       7.456  48.404  10.541  1.00  0.00      A    C
ATOM   2358  HC2 DCE A 295       8.318  49.045  10.360  1.00  0.00      A    H
ATOM   2359  Cl1 DCE A 295       7.953  46.758  10.637  1.00  0.00      A   CL
ATOM   2360  HC3 DCE A 295       6.739  48.536   9.730  1.00  0.00      A    H
ATOM   2361  CT  DCE A 296      12.353  15.975  36.233  1.00  0.00      A    C
ATOM   2362  HC  DCE A 296      13.034  15.538  35.503  1.00  0.00      A    H
ATOM   2363  HC1 DCE A 296      12.681  17.013  36.182  1.00  0.00      A    H
ATOM   2364  Cl  DCE A 296      10.688  16.169  35.591  1.00  0.00      A   CL
ATOM   2365  CT1 DCE A 296      12.527  15.371  37.665  1.00  0.00      A    C
ATOM   2366  HC2 DCE A 296      13.562  15.489  37.986  1.00  0.00      A    H
ATOM   2367  Cl1 DCE A 296      11.607  16.298  38.757  1.00  0.00      A   CL
ATOM   2368  HC3 DCE A 296      12.249  14.323  37.783  1.00  0.00      A    H
ATOM   2369  CT  DCE A 297      43.675  29.132  14.320  1.00  0.00      A    C
ATOM   2370  HC  DCE A 297      42.998  29.773  13.756  1.00  0.00      A    H
ATOM   2371  HC1 DCE A 297      44.241  29.684  15.071  1.00  0.00      A    H
ATOM   2372  Cl  DCE A 297      42.781  27.951  15.281  1.00  0.00      A   CL
ATOM   2373  CT1 DCE A 297      44.582  28.404  13.312  1.00  0.00      A    C
ATOM   2374  HC2 DCE A 297      45.018  29.150  12.647  1.00  0.00      A    H
ATOM   2375  Cl1 DCE A 297      45.774  27.412  14.127  1.00  0.00      A   CL
ATOM   2376  HC3 DCE A 297      44.018  27.718  12.681  1.00  0.00      A    H
ATOM   2377  CT  DCE A 298      28.963   6.624  16.207  1.00  0.00      A    C
ATOM   2378  HC  DCE A 298      28.401   5.900  16.796  1.00  0.00      A    H
ATOM   2379  HC1 DCE A 298      29.716   7.146  16.798  1.00  0.00      A    H
ATOM   2380  Cl  DCE A 298      29.852   5.929  14.851  1.00  0.00      A   CL
ATOM   2381  CT1 DCE A 298      27.927   7.551  15.572  1.00  0.00      A    C
ATOM   2382  HC2 DCE A 298      27.158   6.914  15.135  1.00  0.00      A    H
ATOM   2383  Cl1 DCE A 298      27.197   8.634  16.853  1.00  0.00      A   CL
ATOM   2384  HC3 DCE A 298      28.358   8.060  14.709  1.00  0.00      A    H
ATOM   2385  CT  DCE A 299      21.623   5.657   7.534  1.00  0.00      A    C
ATOM   2386  HC  DCE A 299      20.863   5.116   6.969  1.00  0.00      A    H
ATOM   2387  HC1 DCE A 299      22.559   5.777   6.988  1.00  0.00      A    H
ATOM   2388  Cl  DCE A 299      21.074   7.344   7.767  1.00  0.00      A   CL
ATOM   2389  CT1 DCE A 299      21.693   4.875   8.899  1.00  0.00      A    C
ATOM   2390  HC2 DCE A 299      20.842   4.864   9.580  1.00  0.00      A    H
ATOM   2391  Cl1 DCE A 299      22.023   3.144   8.793  1.00  0.00      A   CL
ATOM   2392  HC3 DCE A 299      22.573   5.211   9.448  1.00  0.00      A    H
ATOM   2393  CT  DCE A 300      12.205   4.991  40.074  1.00  0.00      A    C
ATOM   2394  HC  DCE A 300      13.021   5.546  40.536  1.00  0.00      A    H
ATOM   2395  HC1 DCE A 300      12.207   3.914  40.245  1.00  0.00      A    H
ATOM   2396  Cl  DCE A 300      10.679   5.664  40.726  1.00  0.00      A   CL
ATOM   2397  CT1 DCE A 300      12.378   5.283  38.503  1.00  0.00      A    C
ATOM   2398  HC2 DCE A 300      12.026   4.531  37.797  1.00  0.00      A    H
ATOM   2399  Cl1 DCE A 300      11.523   6.784  38.021  1.00  0.00      A   CL
ATOM   2400  HC3 DCE A 300      13.436   5.450  38.304  1.00  0.00      A    H
ATOM   2401  CT  DCE A 301      37.397  10.611   2.276  1.00  0.00      A    C
ATOM   2402  HC  DCE A 301      36.367  10.262   2.345  1.00  0.00      A    H
ATOM   2403  HC1 DCE A 301      37.375  11.637   2.643  1.00  0.00      A    H
ATOM   2404  Cl  DCE A 301      38.471   9.755   3.360  1.00  0.00      A   CL
ATOM   2405  CT1 DCE A 301      37.937  10.479   0.814  1.00  0.00      A    C
ATOM   2406  HC2 DCE A 301      38.845  11.074   0.726  1.00  0.00      A    H
ATOM   2407  Cl1 DCE A 301      38.444   8.766   0.484  1.00  0.00      A   CL
ATOM   2408  HC3 DCE A 301      37.181  10.712   0.064  1.00  0.00      A    H
ATOM   2409  CT  DCE A 302      45.131  21.676   1.016  1.00  0.00      A    C
ATOM   2410  HC  DCE A 302      44.691  21.328   0.081  1.00  0.00      A    H
ATOM   2411  HC1 DCE A 302      44.905  22.712   1.266  1.00  0.00      A    H
ATOM   2412  Cl  DCE A 302      44.407  20.801   2.316  1.00  0.00      A   CL
ATOM   2413  CT1 DCE A 302      46.647  21.397   1.093  1.00  0.00      A    C
ATOM   2414  HC2 DCE A 302      47.073  21.595   0.110  1.00  0.00      A    H
ATOM   2415  Cl1 DCE A 302      47.408  22.365   2.402  1.00  0.00      A   CL
ATOM   2416  HC3 DCE A 302      46.743  20.353   1.393  1.00  0.00      A    H
ATOM   2417  CT  DCE A 303      30.524  37.763   5.448  1.00  0.00      A    C
ATOM   2418  HC  DCE A 303      29.454  37.706   5.646  1.00  0.00      A    H
ATOM   2419  HC1 DCE A 303      30.802  38.791   5.677  1.00  0.00      A    H
ATOM   2420  Cl  DCE A 303      31.302  36.664   6.529  1.00  0.00      A   CL
ATOM   2421  CT1 DCE A 303      30.988  37.347   4.037  1.00  0.00      A    C
ATOM   2422  HC2 DCE A 303      32.063  37.519   3.987  1.00  0.00      A    H
ATOM   2423  Cl1 DCE A 303      30.559  35.640   3.820  1.00  0.00      A   CL
ATOM   2424  HC3 DCE A 303      30.547  38.067   3.347  1.00  0.00      A    H
ATOM   2425  CT  DCE A 304      23.459   8.346  10.583  1.00  0.00      A    C
ATOM   2426  HC  DCE A 304      22.606   7.880  11.077  1.00  0.00      A    H
ATOM   2427  HC1 DCE A 304      23.500   8.168   9.509  1.00  0.00      A    H
ATOM   2428  Cl  DCE A 304      23.559  10.072  10.764  1.00  0.00      A   CL
ATOM   2429  CT1 DCE A 304      24.613   7.580  11.225  1.00  0.00      A    C
ATOM   2430  HC2 DCE A 304      25.488   7.758  10.601  1.00  0.00      A    H
ATOM   2431  Cl1 DCE A 304      24.817   8.073  12.881  1.00  0.00      A   CL
ATOM   2432  HC3 DCE A 304      24.362   6.520  11.278  1.00  0.00      A    H
ATOM   2433  CT  DCE A 305      10.000   8.841  22.341  1.00  0.00      A    C
ATOM   2434  HC  DCE A 305       8.928   8.900  22.529  1.00  0.00      A    H
ATOM   2435  HC1 DCE A 305      10.499   8.217  23.082  1.00  0.00      A    H
ATOM   2436  Cl  DCE A 305      10.050   7.867  20.814  1.00  0.00      A   CL
ATOM   2437  CT1 DCE A 305      10.538  10.306  22.218  1.00  0.00      A    C
ATOM   2438  HC2 DCE A 305      10.099  10.975  21.478  1.00  0.00      A    H
ATOM   2439  Cl1 DCE A 305      10.253  10.989  23.800  1.00  0.00      A   CL
ATOM   2440  HC3 DCE A 305      11.614  10.336  22.045  1.00  0.00      A    H
ATOM   2441  CT  DCE A 306      48.883  31.722  45.082  1.00  0.00      A    C
ATOM   2442  HC  DCE A 306      49.312  32.716  45.205  1.00  0.00      A    H
ATOM   2443  HC1 DCE A 306      49.281  31.305  44.156  1.00  0.00      A    H
ATOM   2444  Cl  DCE A 306      49.341  30.586  46.387  1.00  0.00      A   CL
ATOM   2445  CT1 DCE A 306      47.407  31.775  44.897  1.00  0.00      A    C
ATOM   2446  HC2 DCE A 306      47.167  32.515  44.133  1.00  0.00      A    H
ATOM   2447  Cl1 DCE A 306      46.660  30.309  44.195  1.00  0.00      A   CL
ATOM   2448  HC3 DCE A 306      46.797  32.162  45.713  1.00  0.00      A    H
ATOM   2449  CT  DCE A 307      38.664  23.381  14.506  1.00  0.00      A    C
ATOM   2450  HC  DCE A 307      38.590  23.547  13.432  1.00  0.00      A    H
ATOM   2451  HC1 DCE A 307      38.490  24.292  15.079  1.00  0.00      A    H
ATOM   2452  Cl  DCE A 307      37.305  22.224  14.906  1.00  0.00      A   CL
ATOM   2453  CT1 DCE A 307      40.091  22.794  14.671  1.00  0.00      A    C
ATOM   2454  HC2 DCE A 307      40.347  22.504  15.691  1.00  0.00      A    H
ATOM   2455  Cl1 DCE A 307      40.210  21.360  13.649  1.00  0.00      A   CL
ATOM   2456  HC3 DCE A 307      40.771  23.538  14.256  1.00  0.00      A    H
ATOM   2457  CT  DCE A 308       3.644  12.738  22.258  1.00  0.00      A    C
ATOM   2458  HC  DCE A 308       2.755  12.110  22.314  1.00  0.00      A    H
ATOM   2459  HC1 DCE A 308       4.036  12.788  21.242  1.00  0.00      A    H
ATOM   2460  Cl  DCE A 308       3.143  14.359  22.909  1.00  0.00      A   CL
ATOM   2461  CT1 DCE A 308       4.657  12.140  23.229  1.00  0.00      A    C
ATOM   2462  HC2 DCE A 308       4.740  11.083  22.976  1.00  0.00      A    H
ATOM   2463  Cl1 DCE A 308       6.234  13.070  23.101  1.00  0.00      A   CL
ATOM   2464  HC3 DCE A 308       4.278  12.173  24.251  1.00  0.00      A    H
ATOM   2465  CT  DCE A 309       6.106  29.299  46.900  1.00  0.00      A    C
ATOM   2466  HC  DCE A 309       7.034  29.537  46.382  1.00  0.00      A    H
ATOM   2467  HC1 DCE A 309       5.951  28.237  46.709  1.00  0.00      A    H
ATOM   2468  Cl  DCE A 309       6.195  29.566  48.659  1.00  0.00      A   CL
ATOM   2469  CT1 DCE A 309       4.872  30.042  46.406  1.00  0.00      A    C
ATOM   2470  HC2 DCE A 309       4.629  29.699  45.400  1.00  0.00      A    H
ATOM   2471  Cl1 DCE A 309       3.517  29.539  47.341  1.00  0.00      A   CL
ATOM   2472  HC3 DCE A 309       4.952  31.128  46.450  1.00  0.00      A    H
ATOM   2473  CT  DCE A 310      32.042  43.462  44.012  1.00  0.00      A    C
ATOM   2474  HC  DCE A 310      32.897  44.076  43.730  1.00  0.00      A    H
ATOM   2475  HC1 DCE A 310      31.141  43.856  43.541  1.00  0.00      A    H
ATOM   2476  Cl  DCE A 310      32.330  41.832  43.332  1.00  0.00      A   CL
ATOM   2477  CT1 DCE A 310      31.993  43.310  45.512  1.00  0.00      A    C
ATOM   2478  HC2 DCE A 310      31.320  42.499  45.790  1.00  0.00      A    H
ATOM   2479  Cl1 DCE A 310      33.590  42.825  46.082  1.00  0.00      A   CL
ATOM   2480  HC3 DCE A 310      31.645  44.196  46.043  1.00  0.00      A    H
ATOM   2481  CT  DCE A 311      49.258  36.729   0.782  1.00  0.00      A    C
ATOM   2482  HC  DCE A 311      48.484  37.378   0.371  1.00  0.00      A    H
ATOM   2483  HC1 DCE A 311      49.541  35.982   0.041  1.00  0.00      A    H
ATOM   2484  Cl  DCE A 311      50.785  37.657   1.022  1.00  0.00      A   CL
ATOM   2485  CT1 DCE A 311      48.892  36.146   2.136  1.00  0.00      A    C
ATOM   2486  HC2 DCE A 311      47.981  35.548   2.142  1.00  0.00      A    H
ATOM   2487  Cl1 DCE A 311      50.177  35.004   2.638  1.00  0.00      A   CL
ATOM   2488  HC3 DCE A 311      48.711  36.833   2.963  1.00  0.00      A    H
ATOM   2489  CT  DCE A 312      28.991  17.744  11.796  1.00  0.00      A    C
ATOM   2490  HC  DCE A 312      28.536  18.586  12.317  1.00  0.00      A    H
ATOM   2491  HC1 DCE A 312      29.660  17.197  12.460  1.00  0.00      A    H
ATOM   2492  Cl  DCE A 312      27.743  16.585  11.273  1.00  0.00      A   CL
ATOM   2493  CT1 DCE A 312      29.723  18.206  10.593  1.00  0.00      A    C
ATOM   2494  HC2 DCE A 312      30.149  17.343  10.081  1.00  0.00      A    H
ATOM   2495  Cl1 DCE A 312      28.644  19.008   9.509  1.00  0.00      A   CL
ATOM   2496  HC3 DCE A 312      30.439  18.945  10.952  1.00  0.00      A    H
ATOM   2497  CT  DCE A 313      46.336  37.735  46.704  1.00  0.00      A    C
ATOM   2498  HC  DCE A 313      46.442  38.526  47.447  1.00  0.00      A    H
ATOM   2499  HC1 DCE A 313      45.306  37.687  46.354  1.00  0.00      A    H
ATOM   2500  Cl  DCE A 313      47.437  38.019  45.367  1.00  0.00      A   CL
ATOM   2501  CT1 DCE A 313      46.700  36.398  47.209  1.00  0.00      A    C
ATOM   2502  HC2 DCE A 313      45.799  35.926  47.600  1.00  0.00      A    H
ATOM   2503  Cl1 DCE A 313      47.364  35.451  45.852  1.00  0.00      A   CL
ATOM   2504  HC3 DCE A 313      47.423  36.368  48.025  1.00  0.00      A    H
ATOM   2505  CT  DCE A 314      23.701   8.674  37.050  1.00  0.00      A    C
ATOM   2506  HC  DCE A 314      23.139   8.602  37.981  1.00  0.00      A    H
ATOM   2507  HC1 DCE A 314      24.450   9.464  37.101  1.00  0.00      A    H
ATOM   2508  Cl  DCE A 314      24.588   7.173  36.602  1.00  0.00      A   CL
ATOM   2509  CT1 DCE A 314      22.822   9.097  35.839  1.00  0.00      A    C
ATOM   2510  HC2 DCE A 314      22.416  10.105  35.921  1.00  0.00      A    H
ATOM   2511  Cl1 DCE A 314      23.815   9.246  34.429  1.00  0.00      A   CL
ATOM   2512  HC3 DCE A 314      21.981   8.437  35.628  1.00  0.00      A    H
ATOM   2513  CT  DCE A 315      19.214  35.133  29.989  1.00  0.00      A    C
ATOM   2514  HC  DCE A 315      18.611  35.848  30.549  1.00  0.00      A    H
ATOM   2515  HC1 DCE A 315      18.645  34.212  30.109  1.00  0.00      A    H
ATOM   2516  Cl  DCE A 315      19.374  35.496  28.245  1.00  0.00      A   CL
ATOM   2517  CT1 DCE A 315      20.550  35.004  30.741  1.00  0.00      A    C
ATOM   2518  HC2 DCE A 315      20.260  34.425  31.617  1.00  0.00      A    H
ATOM   2519  Cl1 DCE A 315      21.751  33.950  29.940  1.00  0.00      A   CL
ATOM   2520  HC3 DCE A 315      20.993  35.952  31.048  1.00  0.00      A    H
ATOM   2521  CT  DCE A 316      10.859  25.541   3.012  1.00  0.00      A    C
ATOM   2522  HC  DCE A 316      10.660  24.690   3.663  1.00  0.00      A    H
ATOM   2523  HC1 DCE A 316      10.871  26.476   3.573  1.00  0.00      A    H
ATOM   2524  Cl  DCE A 316      12.497  25.301   2.471  1.00  0.00      A   CL
ATOM   2525  CT1 DCE A 316       9.995  25.446   1.783  1.00  0.00      A    C
ATOM   2526  HC2 DCE A 316      10.359  24.562   1.259  1.00  0.00      A    H
ATOM   2527  Cl1 DCE A 316       8.232  25.300   2.186  1.00  0.00      A   CL
ATOM   2528  HC3 DCE A 316      10.053  26.250   1.050  1.00  0.00      A    H
ATOM   2529  CT  DCE A 317      44.973  39.830  22.418  1.00  0.00      A    C
ATOM   2530  HC  DCE A 317      45.597  40.561  22.931  1.00  0.00      A    H
ATOM   2531  HC1 DCE A 317      45.167  38.998  23.094  1.00  0.00      A    H
ATOM   2532  Cl  DCE A 317      43.216  40.325  22.533  1.00  0.00      A   CL
ATOM   2533  CT1 DCE A 317      45.330  39.472  20.921  1.00  0.00      A    C
ATOM   2534  HC2 DCE A 317      46.315  39.027  20.782  1.00  0.00      A    H
ATOM   2535  Cl1 DCE A 317      44.118  38.418  20.070  1.00  0.00      A   CL
ATOM   2536  HC3 DCE A 317      45.333  40.454  20.447  1.00  0.00      A    H
ATOM   2537  CT  DCE A 318       7.723  10.827  18.965  1.00  0.00      A    C
ATOM   2538  HC  DCE A 318       7.935   9.931  19.548  1.00  0.00      A    H
ATOM   2539  HC1 DCE A 318       8.669  11.013  18.456  1.00  0.00      A    H
ATOM   2540  Cl  DCE A 318       6.485  10.847  17.728  1.00  0.00      A   CL
ATOM   2541  CT1 DCE A 318       7.588  12.017  19.853  1.00  0.00      A    C
ATOM   2542  HC2 DCE A 318       8.193  11.845  20.743  1.00  0.00      A    H
ATOM   2543  Cl1 DCE A 318       8.247  13.542  19.247  1.00  0.00      A   CL
ATOM   2544  HC3 DCE A 318       6.618  12.239  20.298  1.00  0.00      A    H
ATOM   2545  CT  DCE A 319       8.784  17.006   2.287  1.00  0.00      A    C
ATOM   2546  HC  DCE A 319       7.983  16.276   2.408  1.00  0.00      A    H
ATOM   2547  HC1 DCE A 319       8.450  18.035   2.155  1.00  0.00      A    H
ATOM   2548  Cl  DCE A 319       9.701  17.013   3.815  1.00  0.00      A   CL
ATOM   2549  CT1 DCE A 319       9.635  16.505   1.172  1.00  0.00      A    C
ATOM   2550  HC2 DCE A 319       9.111  16.474   0.217  1.00  0.00      A    H
ATOM   2551  Cl1 DCE A 319      11.061  17.532   1.031  1.00  0.00      A   CL
ATOM   2552  HC3 DCE A 319      10.008  15.517   1.445  1.00  0.00      A    H
ATOM   2553  CT  DCE A 320       1.438  18.264  46.513  1.00  0.00      A    C
ATOM   2554  HC  DCE A 320       0.926  17.450  46.000  1.00  0.00      A    H
ATOM   2555  HC1 DCE A 320       1.062  18.329  47.534  1.00  0.00      A    H
ATOM   2556  Cl  DCE A 320       3.128  17.900  46.664  1.00  0.00      A   CL
ATOM   2557  CT1 DCE A 320       1.107  19.466  45.685  1.00  0.00      A    C
ATOM   2558  HC2 DCE A 320       1.189  19.149  44.645  1.00  0.00      A    H
ATOM   2559  Cl1 DCE A 320      -0.640  19.819  46.034  1.00  0.00      A   CL
ATOM   2560  HC3 DCE A 320       1.625  20.414  45.827  1.00  0.00      A    H
ATOM   2561  CT  DCE A 321      49.827  11.126  19.139  1.00  0.00      A    C
ATOM   2562  HC  DCE A 321      50.607  10.916  18.407  1.00  0.00      A    H
ATOM   2563  HC1 DCE A 321      49.731  10.113  19.529  1.00  0.00      A    H
ATOM   2564  Cl  DCE A 321      50.500  12.286  20.318  1.00  0.00      A   CL
ATOM   2565  CT1 DCE A 321      48.562  11.747  18.541  1.00  0.00      A    C
ATOM   2566  HC2 DCE A 321      47.632  11.634  19.099  1.00  0.00      A    H
ATOM   2567  Cl1 DCE A 321      48.695  13.453  18.155  1.00  0.00      A   CL
ATOM   2568  HC3 DCE A 321      48.403  11.313  17.554  1.00  0.00      A    H
ATOM   2569  CT  DCE A 322      35.708  18.607   6.167  1.00  0.00      A    C
ATOM   2570  HC  DCE A 322      36.202  18.341   5.233  1.00  0.00      A    H
ATOM   2571  HC1 DCE A 322      34.943  19.368   6.010  1.00  0.00      A    H
ATOM   2572  Cl  DCE A 322      34.797  17.176   6.783  1.00  0.00      A   CL
ATOM   2573  CT1 DCE A 322      36.675  19.173   7.194  1.00  0.00      A    C
ATOM   2574  HC2 DCE A 322      36.191  19.543   8.098  1.00  0.00      A    H
ATOM   2575  Cl1 DCE A 322      37.833  17.790   7.683  1.00  0.00      A   CL
ATOM   2576  HC3 DCE A 322      37.285  19.997   6.822  1.00  0.00      A    H
ATOM   2577  CT  DCE A 323      28.115  30.207  35.258  1.00  0.00      A    C
ATOM   2578  HC  DCE A 323      29.128  29.806  35.219  1.00  0.00      A    H
ATOM   2579  HC1 DCE A 323      27.304  29.599  35.661  1.00  0.00      A    H
ATOM   2580  Cl  DCE A 323      28.273  31.710  36.175  1.00  0.00      A   CL
ATOM   2581  CT1 DCE A 323      27.729  30.555  33.764  1.00  0.00      A    C
ATOM   2582  HC2 DCE A 323      28.408  31.251  33.271  1.00  0.00      A    H
ATOM   2583  Cl1 DCE A 323      27.901  29.071  32.854  1.00  0.00      A   CL
ATOM   2584  HC3 DCE A 323      26.769  31.027  33.555  1.00  0.00      A    H
ATOM   2585  CT  DCE A 324       4.737  40.830  33.275  1.00  0.00      A    C
ATOM   2586  HC  DCE A 324       4.870  40.987  34.345  1.00  0.00      A    H
ATOM   2587  HC1 DCE A 324       5.636  40.354  32.883  1.00  0.00      A    H
ATOM   2588  Cl  DCE A 324       3.382  39.745  33.192  1.00  0.00      A   CL
ATOM   2589  CT1 DCE A 324       4.436  42.094  32.548  1.00  0.00      A    C
ATOM   2590  HC2 DCE A 324       5.418  42.555  32.447  1.00  0.00      A    H
ATOM   2591  Cl1 DCE A 324       3.917  41.811  30.837  1.00  0.00      A   CL
ATOM   2592  HC3 DCE A 324       3.684  42.686  33.070  1.00  0.00      A    H
ATOM   2593  CT  DCE A 325      35.867  12.081   6.872  1.00  0.00      A    C
ATOM   2594  HC  DCE A 325      35.690  11.431   7.729  1.00  0.00      A    H
ATOM   2595  HC1 DCE A 325      36.655  11.765   6.189  1.00  0.00      A    H
ATOM   2596  Cl  DCE A 325      34.332  12.085   5.960  1.00  0.00      A   CL
ATOM   2597  CT1 DCE A 325      36.141  13.590   7.145  1.00  0.00      A    C
ATOM   2598  HC2 DCE A 325      35.351  14.064   7.728  1.00  0.00      A    H
ATOM   2599  Cl1 DCE A 325      37.758  13.883   7.855  1.00  0.00      A   CL
ATOM   2600  HC3 DCE A 325      36.105  14.004   6.137  1.00  0.00      A    H
ATOM   2601  CT  DCE A 326      43.338  33.061  21.617  1.00  0.00      A    C
ATOM   2602  HC  DCE A 326      43.505  33.103  22.694  1.00  0.00      A    H
ATOM   2603  HC1 DCE A 326      42.274  33.172  21.409  1.00  0.00      A    H
ATOM   2604  Cl  DCE A 326      44.271  34.402  20.859  1.00  0.00      A   CL
ATOM   2605  CT1 DCE A 326      43.794  31.719  21.106  1.00  0.00      A    C
ATOM   2606  HC2 DCE A 326      44.710  31.601  21.686  1.00  0.00      A    H
ATOM   2607  Cl1 DCE A 326      42.537  30.516  21.558  1.00  0.00      A   CL
ATOM   2608  HC3 DCE A 326      43.935  31.654  20.027  1.00  0.00      A    H
ATOM   2609  CT  DCE A 327       3.624  46.794  49.636  1.00  0.00      A    C
ATOM   2610  HC  DCE A 327       4.631  46.741  50.049  1.00  0.00      A    H
ATOM   2611  HC1 DCE A 327       3.313  45.749  49.621  1.00  0.00      A    H
ATOM   2612  Cl  DCE A 327       2.672  47.731  50.914  1.00  0.00      A   CL
ATOM   2613  CT1 DCE A 327       3.848  47.370  48.261  1.00  0.00      A    C
ATOM   2614  HC2 DCE A 327       4.148  46.654  47.496  1.00  0.00      A    H
ATOM   2615  Cl1 DCE A 327       2.390  48.093  47.592  1.00  0.00      A   CL
ATOM   2616  HC3 DCE A 327       4.699  48.043  48.164  1.00  0.00      A    H
ATOM   2617  CT  DCE A 328      11.585  23.328  27.448  1.00  0.00      A    C
ATOM   2618  HC  DCE A 328      11.828  23.971  28.294  1.00  0.00      A    H
ATOM   2619  HC1 DCE A 328      11.787  22.320  27.810  1.00  0.00      A    H
ATOM   2620  Cl  DCE A 328       9.922  23.485  27.120  1.00  0.00      A   CL
ATOM   2621  CT1 DCE A 328      12.507  23.638  26.249  1.00  0.00      A    C
ATOM   2622  HC2 DCE A 328      12.487  22.848  25.499  1.00  0.00      A    H
ATOM   2623  Cl1 DCE A 328      11.929  25.161  25.510  1.00  0.00      A   CL
ATOM   2624  HC3 DCE A 328      13.511  23.777  26.649  1.00  0.00      A    H
ATOM   2625  CT  DCE A 329      49.353  20.937  14.049  1.00  0.00      A    C
ATOM   2626  HC  DCE A 329      49.475  21.761  13.347  1.00  0.00      A    H
ATOM   2627  HC1 DCE A 329      48.628  20.207  13.686  1.00  0.00      A    H
ATOM   2628  Cl  DCE A 329      50.877  20.178  14.391  1.00  0.00      A   CL
ATOM   2629  CT1 DCE A 329      48.808  21.455  15.337  1.00  0.00      A    C
ATOM   2630  HC2 DCE A 329      48.911  20.699  16.115  1.00  0.00      A    H
ATOM   2631  Cl1 DCE A 329      49.738  22.835  15.906  1.00  0.00      A   CL
ATOM   2632  HC3 DCE A 329      47.739  21.665  15.386  1.00  0.00      A    H
ATOM   2633  CT  DCE A 330       7.180  21.071  25.980  1.00  0.00      A    C
ATOM   2634  HC  DCE A 330       7.645  21.857  26.574  1.00  0.00      A    H
ATOM   2635  HC1 DCE A 330       7.455  20.032  26.160  1.00  0.00      A    H
ATOM   2636  Cl  DCE A 330       5.468  21.192  26.404  1.00  0.00      A   CL
ATOM   2637  CT1 DCE A 330       7.316  21.339  24.435  1.00  0.00      A    C
ATOM   2638  HC2 DCE A 330       6.980  22.363  24.270  1.00  0.00      A    H
ATOM   2639  Cl1 DCE A 330       8.981  21.228  23.884  1.00  0.00      A   CL
ATOM   2640  HC3 DCE A 330       6.694  20.643  23.874  1.00  0.00      A    H
ATOM   2641  CT  DCE A 331      22.795   0.237  41.615  1.00  0.00      A    C
ATOM   2642  HC  DCE A 331      22.910   1.029  42.354  1.00  0.00      A    H
ATOM   2643  HC1 DCE A 331      23.679   0.510  41.039  1.00  0.00      A    H
ATOM   2644  Cl  DCE A 331      22.930  -1.318  42.459  1.00  0.00      A   CL
ATOM   2645  CT1 DCE A 331      21.507   0.418  40.773  1.00  0.00      A    C
ATOM   2646  HC2 DCE A 331      20.583   0.153  41.288  1.00  0.00      A    H
ATOM   2647  Cl1 DCE A 331      21.372   2.041  40.286  1.00  0.00      A   CL
ATOM   2648  HC3 DCE A 331      21.567  -0.212  39.886  1.00  0.00      A    H
ATOM   2649  CT  DCE A 332      29.191  32.340   5.369  1.00  0.00      A    C
ATOM   2650  HC  DCE A 332      29.663  31.672   4.648  1.00  0.00      A    H
ATOM   2651  HC1 DCE A 332      29.625  33.317   5.158  1.00  0.00      A    H
ATOM   2652  Cl  DCE A 332      27.463  32.510   5.191  1.00  0.00      A   CL
ATOM   2653  CT1 DCE A 332      29.640  31.967   6.786  1.00  0.00      A    C
ATOM   2654  HC2 DCE A 332      29.630  30.892   6.969  1.00  0.00      A    H
ATOM   2655  Cl1 DCE A 332      31.292  32.446   7.174  1.00  0.00      A   CL
ATOM   2656  HC3 DCE A 332      28.997  32.522   7.469  1.00  0.00      A    H
ATOM   2657  CT  DCE A 333       6.742   0.701  29.509  1.00  0.00      A    C
ATOM   2658  HC  DCE A 333       7.355   1.319  28.852  1.00  0.00      A    H
ATOM   2659  HC1 DCE A 333       5.694   0.878  29.269  1.00  0.00      A    H
ATOM   2660  Cl  DCE A 333       7.143  -0.901  28.937  1.00  0.00      A   CL
ATOM   2661  CT1 DCE A 333       7.068   0.861  30.967  1.00  0.00      A    C
ATOM   2662  HC2 DCE A 333       7.140   1.867  31.382  1.00  0.00      A    H
ATOM   2663  Cl1 DCE A 333       5.805   0.015  31.861  1.00  0.00      A   CL
ATOM   2664  HC3 DCE A 333       7.952   0.302  31.272  1.00  0.00      A    H
ATOM   2665  CT  DCE A 334      14.297   9.215  25.694  1.00  0.00      A    C
ATOM   2666  HC  DCE A 334      14.159  10.058  26.371  1.00  0.00      A    H
ATOM   2667  HC1 DCE A 334      15.366   9.085  25.522  1.00  0.00      A    H
ATOM   2668  Cl  DCE A 334      13.623   7.879  26.688  1.00  0.00      A   CL
ATOM   2669  CT1 DCE A 334      13.374   9.400  24.512  1.00  0.00      A    C
ATOM   2670  HC2 DCE A 334      13.913  10.080  23.853  1.00  0.00      A    H
ATOM   2671  Cl1 DCE A 334      13.233   7.811  23.729  1.00  0.00      A   CL
ATOM   2672  HC3 DCE A 334      12.396   9.754  24.836  1.00  0.00      A    H
ATOM   2673  CT  DCE A 335      26.797  14.867  43.488  1.00  0.00      A    C
ATOM   2674  HC  DCE A 335      27.498  14.110  43.839  1.00  0.00      A    H
ATOM   2675  HC1 DCE A 335      27.425  15.606  42.990  1.00  0.00      A    H
ATOM   2676  Cl  DCE A 335      25.984  13.902  42.237  1.00  0.00      A   CL
ATOM   2677  CT1 DCE A 335      25.872  15.293  44.536  1.00  0.00      A    C
ATOM   2678  HC2 DCE A 335      26.389  15.889  45.288  1.00  0.00      A    H
ATOM   2679  Cl1 DCE A 335      24.547  16.260  43.812  1.00  0.00      A   CL
ATOM   2680  HC3 DCE A 335      25.385  14.432  44.994  1.00  0.00      A    H
ATOM   2681  CT  DCE A 336      40.939  45.166  38.586  1.00  0.00      A    C
ATOM   2682  HC  DCE A 336      41.352  44.212  38.259  1.00  0.00      A    H
ATOM   2683  HC1 DCE A 336      39.892  44.967  38.816  1.00  0.00      A    H
ATOM   2684  Cl  DCE A 336      41.543  45.636  40.161  1.00  0.00      A   CL
ATOM   2685  CT1 DCE A 336      41.045  46.248  37.545  1.00  0.00      A    C
ATOM   2686  HC2 DCE A 336      40.286  47.020  37.676  1.00  0.00      A    H
ATOM   2687  Cl1 DCE A 336      42.525  47.029  37.656  1.00  0.00      A   CL
ATOM   2688  HC3 DCE A 336      40.854  45.901  36.529  1.00  0.00      A    H
ATOM   2689  CT  DCE A 337      48.167   7.264  37.337  1.00  0.00      A    C
ATOM   2690  HC  DCE A 337      48.683   7.560  36.424  1.00  0.00      A    H
ATOM   2691  HC1 DCE A 337      48.811   7.462  38.194  1.00  0.00      A    H
ATOM   2692  Cl  DCE A 337      46.623   8.112  37.657  1.00  0.00      A   CL
ATOM   2693  CT1 DCE A 337      47.786   5.815  37.356  1.00  0.00      A    C
ATOM   2694  HC2 DCE A 337      47.651   5.387  38.349  1.00  0.00      A    H
ATOM   2695  Cl1 DCE A 337      46.262   5.509  36.478  1.00  0.00      A   CL
ATOM   2696  HC3 DCE A 337      48.586   5.171  36.989  1.00  0.00      A    H
ATOM   2697  CT  DCE A 338      25.593  25.587  29.221  1.00  0.00      A    C
ATOM   2698  HC  DCE A 338      24.570  25.948  29.118  1.00  0.00      A    H
ATOM   2699  HC1 DCE A 338      26.141  25.291  28.327  1.00  0.00      A    H
ATOM   2700  Cl  DCE A 338      26.230  27.133  29.720  1.00  0.00      A   CL
ATOM   2701  CT1 DCE A 338      25.902  24.567  30.350  1.00  0.00      A    C
ATOM   2702  HC2 DCE A 338      25.360  23.653  30.105  1.00  0.00      A    H
ATOM   2703  Cl1 DCE A 338      27.579  24.031  30.258  1.00  0.00      A   CL
ATOM   2704  HC3 DCE A 338      25.805  25.067  31.313  1.00  0.00      A    H
ATOM   2705  CT  DCE A 339      41.684   3.531  26.894  1.00  0.00      A    C
ATOM   2706  HC  DCE A 339      42.134   2.546  26.772  1.00  0.00      A    H
ATOM   2707  HC1 DCE A 339      41.139   3.611  25.953  1.00  0.00      A    H
ATOM   2708  Cl  DCE A 339      40.536   3.440  28.279  1.00  0.00      A   CL
ATOM   2709  CT1 DCE A 339      42.598   4.671  27.173  1.00  0.00      A    C
ATOM   2710  HC2 DCE A 339      43.173   4.421  28.065  1.00  0.00      A    H
ATOM   2711  Cl1 DCE A 339      43.638   4.903  25.714  1.00  0.00      A   CL
ATOM   2712  HC3 DCE A 339      42.140   5.645  27.347  1.00  0.00      A    H
ATOM   2713  CT  DCE A 340      14.007   3.109   4.475  1.00  0.00      A    C
ATOM   2714  HC  DCE A 340      15.088   2.989   4.415  1.00  0.00      A    H
ATOM   2715  HC1 DCE A 340      13.721   2.232   3.894  1.00  0.00      A    H
ATOM   2716  Cl  DCE A 340      13.352   2.861   6.123  1.00  0.00      A   CL
ATOM   2717  CT1 DCE A 340      13.233   4.355   3.901  1.00  0.00      A    C
ATOM   2718  HC2 DCE A 340      13.204   5.174   4.620  1.00  0.00      A    H
ATOM   2719  Cl1 DCE A 340      13.850   5.022   2.405  1.00  0.00      A   CL
ATOM   2720  HC3 DCE A 340      12.185   4.173   3.664  1.00  0.00      A    H
ATOM   2721  CT  DCE A 341      36.381  20.838  27.160  1.00  0.00      A    C
ATOM   2722  HC  DCE A 341      37.026  20.864  26.281  1.00  0.00      A    H
ATOM   2723  HC1 DCE A 341      36.266  19.844  27.593  1.00  0.00      A    H
ATOM   2724  Cl  DCE A 341      37.349  21.721  28.415  1.00  0.00      A   CL
ATOM   2725  CT1 DCE A 341      35.050  21.483  26.949  1.00  0.00      A    C
ATOM   2726  HC2 DCE A 341      34.613  21.080  26.036  1.00  0.00      A    H
ATOM   2727  Cl1 DCE A 341      34.007  21.188  28.294  1.00  0.00      A   CL
ATOM   2728  HC3 DCE A 341      35.195  22.562  26.893  1.00  0.00      A    H
ATOM   2729  CT  DCE A 342      42.461  25.144  10.398  1.00  0.00      A    C
ATOM   2730  HC  DCE A 342      43.460  25.574  10.478  1.00  0.00      A    H
ATOM   2731  HC1 DCE A 342      41.847  25.913   9.929  1.00  0.00      A    H
ATOM   2732  Cl  DCE A 342      42.654  23.657   9.410  1.00  0.00      A   CL
ATOM   2733  CT1 DCE A 342      41.904  24.880  11.787  1.00  0.00      A    C
ATOM   2734  HC2 DCE A 342      40.933  24.388  11.821  1.00  0.00      A    H
ATOM   2735  Cl1 DCE A 342      43.041  24.055  12.773  1.00  0.00      A   CL
ATOM   2736  HC3 DCE A 342      41.688  25.831  12.275  1.00  0.00      A    H
ATOM   2737  CT  DCE A 343      40.054   0.181  38.257  1.00  0.00      A    C
ATOM   2738  HC  DCE A 343      39.220   0.610  38.813  1.00  0.00      A    H
ATOM   2739  HC1 DCE A 343      39.719  -0.702  37.713  1.00  0.00      A    H
ATOM   2740  Cl  DCE A 343      40.687   1.366  37.107  1.00  0.00      A   CL
ATOM   2741  CT1 DCE A 343      41.078   0.016  39.401  1.00  0.00      A    C
ATOM   2742  HC2 DCE A 343      42.076  -0.262  39.061  1.00  0.00      A    H
ATOM   2743  Cl1 DCE A 343      41.197   1.553  40.322  1.00  0.00      A   CL
ATOM   2744  HC3 DCE A 343      40.743  -0.852  39.969  1.00  0.00      A    H
ATOM   2745  CT  DCE A 344      20.431  15.072  11.447  1.00  0.00      A    C
ATOM   2746  HC  DCE A 344      19.388  15.299  11.664  1.00  0.00      A    H
ATOM   2747  HC1 DCE A 344      20.878  15.943  10.968  1.00  0.00      A    H
ATOM   2748  Cl  DCE A 344      21.056  14.791  13.125  1.00  0.00      A   CL
ATOM   2749  CT1 DCE A 344      20.383  13.709  10.766  1.00  0.00      A    C
ATOM   2750  HC2 DCE A 344      19.678  13.002  11.205  1.00  0.00      A    H
ATOM   2751  Cl1 DCE A 344      19.669  14.079   9.139  1.00  0.00      A   CL
ATOM   2752  HC3 DCE A 344      21.351  13.213  10.692  1.00  0.00      A    H
ATOM   2753  CT  DCE A 345      45.268  29.027  47.064  1.00  0.00      A    C
ATOM   2754  HC  DCE A 345      46.029  29.807  47.037  1.00  0.00      A    H
ATOM   2755  HC1 DCE A 345      45.598  28.206  46.428  1.00  0.00      A    H
ATOM   2756  Cl  DCE A 345      45.150  28.400  48.705  1.00  0.00      A   CL
ATOM   2757  CT1 DCE A 345      43.884  29.493  46.570  1.00  0.00      A    C
ATOM   2758  HC2 DCE A 345      43.071  28.767  46.568  1.00  0.00      A    H
ATOM   2759  Cl1 DCE A 345      43.414  30.877  47.559  1.00  0.00      A   CL
ATOM   2760  HC3 DCE A 345      43.912  29.799  45.525  1.00  0.00      A    H
ATOM   2761  CT  DCE A 346      41.270  10.406  23.255  1.00  0.00      A    C
ATOM   2762  HC  DCE A 346      40.389  10.015  23.764  1.00  0.00      A    H
ATOM   2763  HC1 DCE A 346      41.654   9.666  22.552  1.00  0.00      A    H
ATOM   2764  Cl  DCE A 346      40.995  11.972  22.338  1.00  0.00      A   CL
ATOM   2765  CT1 DCE A 346      42.352  10.638  24.319  1.00  0.00      A    C
ATOM   2766  HC2 DCE A 346      42.101  11.519  24.910  1.00  0.00      A    H
ATOM   2767  Cl1 DCE A 346      42.557   9.142  25.329  1.00  0.00      A   CL
ATOM   2768  HC3 DCE A 346      43.311  10.808  23.829  1.00  0.00      A    H
ATOM   2769  CT  DCE A 347       5.680   2.956  14.100  1.00  0.00      A    C
ATOM   2770  HC  DCE A 347       6.391   3.097  14.914  1.00  0.00      A    H
ATOM   2771  HC1 DCE A 347       6.168   3.173  13.150  1.00  0.00      A    H
ATOM   2772  Cl  DCE A 347       5.236   1.200  14.193  1.00  0.00      A   CL
ATOM   2773  CT1 DCE A 347       4.430   3.818  14.072  1.00  0.00      A    C
ATOM   2774  HC2 DCE A 347       4.739   4.822  13.779  1.00  0.00      A    H
ATOM   2775  Cl1 DCE A 347       3.364   3.139  12.836  1.00  0.00      A   CL
ATOM   2776  HC3 DCE A 347       3.828   3.784  14.980  1.00  0.00      A    H
ATOM   2777  CT  DCE A 348      25.333  -0.282  16.895  1.00  0.00      A    C
ATOM   2778  HC  DCE A 348      26.148  -0.937  16.587  1.00  0.00      A    H
ATOM   2779  HC1 DCE A 348      24.487  -0.372  16.214  1.00  0.00      A    H
ATOM   2780  Cl  DCE A 348      24.816  -0.450  18.653  1.00  0.00      A   CL
ATOM   2781  CT1 DCE A 348      25.761   1.149  16.751  1.00  0.00      A    C
ATOM   2782  HC2 DCE A 348      26.408   1.550  17.532  1.00  0.00      A    H
ATOM   2783  Cl1 DCE A 348      26.595   1.360  15.197  1.00  0.00      A   CL
ATOM   2784  HC3 DCE A 348      24.823   1.692  16.635  1.00  0.00      A    H
ATOM   2785  CT  DCE A 349      18.762   9.579  32.901  1.00  0.00      A    C
ATOM   2786  HC  DCE A 349      18.185  10.487  33.075  1.00  0.00      A    H
ATOM   2787  HC1 DCE A 349      18.709   9.416  31.824  1.00  0.00      A    H
ATOM   2788  Cl  DCE A 349      20.427  10.038  33.107  1.00  0.00      A   CL
ATOM   2789  CT1 DCE A 349      18.413   8.325  33.759  1.00  0.00      A    C
ATOM   2790  HC2 DCE A 349      17.475   7.877  33.432  1.00  0.00      A    H
ATOM   2791  Cl1 DCE A 349      19.708   7.156  33.827  1.00  0.00      A   CL
ATOM   2792  HC3 DCE A 349      18.168   8.562  34.795  1.00  0.00      A    H
ATOM   2793  CT  DCE A 350      11.165  43.133   6.444  1.00  0.00      A    C
ATOM   2794  HC  DCE A 350      10.848  43.548   7.401  1.00  0.00      A    H
ATOM   2795  HC1 DCE A 350      11.150  43.965   5.741  1.00  0.00      A    H
ATOM   2796  Cl  DCE A 350      12.771  42.429   6.462  1.00  0.00      A   CL
ATOM   2797  CT1 DCE A 350      10.103  42.134   6.058  1.00  0.00      A    C
ATOM   2798  HC2 DCE A 350      10.197  41.198   6.609  1.00  0.00      A    H
ATOM   2799  Cl1 DCE A 350       8.517  42.939   6.180  1.00  0.00      A   CL
ATOM   2800  HC3 DCE A 350      10.308  41.869   5.021  1.00  0.00      A    H
ATOM   2801  CT  DCE A 351       4.926   5.939  49.423  1.00  0.00      A    C
ATOM   2802  HC  DCE A 351       4.002   5.529  49.015  1.00  0.00      A    H
ATOM   2803  HC1 DCE A 351       4.805   5.804  50.498  1.00  0.00      A    H
ATOM   2804  Cl  DCE A 351       6.391   5.031  49.040  1.00  0.00      A   CL
ATOM   2805  CT1 DCE A 351       5.068   7.357  49.109  1.00  0.00      A    C
ATOM   2806  HC2 DCE A 351       5.997   7.871  49.358  1.00  0.00      A    H
ATOM   2807  Cl1 DCE A 351       4.998   7.703  47.394  1.00  0.00      A   CL
ATOM   2808  HC3 DCE A 351       4.236   7.898  49.561  1.00  0.00      A    H
ATOM   2809  CT  DCE A 352      16.568  14.265  25.768  1.00  0.00      A    C
ATOM   2810  HC  DCE A 352      16.671  15.143  26.406  1.00  0.00      A    H
ATOM   2811  HC1 DCE A 352      17.419  14.332  25.090  1.00  0.00      A    H
ATOM   2812  Cl  DCE A 352      16.695  12.765  26.734  1.00  0.00      A   CL
ATOM   2813  CT1 DCE A 352      15.195  14.249  25.107  1.00  0.00      A    C
ATOM   2814  HC2 DCE A 352      14.680  15.207  25.041  1.00  0.00      A    H
ATOM   2815  Cl1 DCE A 352      15.195  13.531  23.497  1.00  0.00      A   CL
ATOM   2816  HC3 DCE A 352      14.578  13.562  25.687  1.00  0.00      A    H
ATOM   2817  CT  DCE A 353      43.740  20.409  45.760  1.00  0.00      A    C
ATOM   2818  HC  DCE A 353      43.418  21.138  45.016  1.00  0.00      A    H
ATOM   2819  HC1 DCE A 353      43.942  19.497  45.199  1.00  0.00      A    H
ATOM   2820  Cl  DCE A 353      45.232  21.014  46.508  1.00  0.00      A   CL
ATOM   2821  CT1 DCE A 353      42.672  20.149  46.833  1.00  0.00      A    C
ATOM   2822  HC2 DCE A 353      41.790  19.726  46.352  1.00  0.00      A    H
ATOM   2823  Cl1 DCE A 353      43.488  18.941  47.864  1.00  0.00      A   CL
ATOM   2824  HC3 DCE A 353      42.371  20.966  47.488  1.00  0.00      A    H
ATOM   2825  CT  DCE A 354       0.725  24.396  19.201  1.00  0.00      A    C
ATOM   2826  HC  DCE A 354       1.145  24.259  18.205  1.00  0.00      A    H
ATOM   2827  HC1 DCE A 354       0.036  25.241  19.204  1.00  0.00      A    H
ATOM   2828  Cl  DCE A 354      -0.163  22.887  19.537  1.00  0.00      A   CL
ATOM   2829  CT1 DCE A 354       1.808  24.647  20.234  1.00  0.00      A    C
ATOM   2830  HC2 DCE A 354       2.203  23.684  20.555  1.00  0.00      A    H
ATOM   2831  Cl1 DCE A 354       2.975  25.852  19.559  1.00  0.00      A   CL
ATOM   2832  HC3 DCE A 354       1.291  25.026  21.115  1.00  0.00      A    H
ATOM   2833  CT  DCE A 355      28.330  45.572  45.286  1.00  0.00      A    C
ATOM   2834  HC  DCE A 355      29.226  46.010  44.846  1.00  0.00      A    H
ATOM   2835  HC1 DCE A 355      27.487  45.904  44.679  1.00  0.00      A    H
ATOM   2836  Cl  DCE A 355      28.492  43.825  45.126  1.00  0.00      A   CL
ATOM   2837  CT1 DCE A 355      28.003  45.918  46.749  1.00  0.00      A    C
ATOM   2838  HC2 DCE A 355      27.903  46.989  46.927  1.00  0.00      A    H
ATOM   2839  Cl1 DCE A 355      26.497  45.309  47.331  1.00  0.00      A   CL
ATOM   2840  HC3 DCE A 355      28.803  45.586  47.410  1.00  0.00      A    H
ATOM   2841  CT  DCE A 356      39.694   0.994   7.975  1.00  0.00      A    C
ATOM   2842  HC  DCE A 356      39.024   0.140   8.079  1.00  0.00      A    H
ATOM   2843  HC1 DCE A 356      39.514   1.627   8.844  1.00  0.00      A    H
ATOM   2844  Cl  DCE A 356      41.296   0.189   7.925  1.00  0.00      A   CL
ATOM   2845  CT1 DCE A 356      39.422   1.624   6.580  1.00  0.00      A    C
ATOM   2846  HC2 DCE A 356      38.502   2.191   6.440  1.00  0.00      A    H
ATOM   2847  Cl1 DCE A 356      40.824   2.717   6.277  1.00  0.00      A   CL
ATOM   2848  HC3 DCE A 356      39.558   0.922   5.757  1.00  0.00      A    H
ATOM   2849  CT  DCE A 357      13.087  28.623   0.277  1.00  0.00      A    C
ATOM   2850  HC  DCE A 357      13.046  28.238  -0.742  1.00  0.00      A    H
ATOM   2851  HC1 DCE A 357      12.319  28.028   0.771  1.00  0.00      A    H
ATOM   2852  Cl  DCE A 357      14.580  28.539   1.188  1.00  0.00      A   CL
ATOM   2853  CT1 DCE A 357      12.703  30.051   0.306  1.00  0.00      A    C
ATOM   2854  HC2 DCE A 357      13.559  30.654   0.002  1.00  0.00      A    H
ATOM   2855  Cl1 DCE A 357      11.310  30.403  -0.766  1.00  0.00      A   CL
ATOM   2856  HC3 DCE A 357      12.234  30.278   1.263  1.00  0.00      A    H
ATOM   2857  CT  DCE A 358       2.758  19.622  18.285  1.00  0.00      A    C
ATOM   2858  HC  DCE A 358       2.635  19.266  17.262  1.00  0.00      A    H
ATOM   2859  HC1 DCE A 358       3.576  19.085  18.766  1.00  0.00      A    H
ATOM   2860  Cl  DCE A 358       3.200  21.393  18.146  1.00  0.00      A   CL
ATOM   2861  CT1 DCE A 358       1.308  19.508  18.837  1.00  0.00      A    C
ATOM   2862  HC2 DCE A 358       0.592  20.083  18.251  1.00  0.00      A    H
ATOM   2863  Cl1 DCE A 358       0.873  17.798  18.730  1.00  0.00      A   CL
ATOM   2864  HC3 DCE A 358       1.363  19.787  19.890  1.00  0.00      A    H
ATOM   2865  CT  DCE A 359      23.486  23.203  38.425  1.00  0.00      A    C
ATOM   2866  HC  DCE A 359      22.961  23.361  39.367  1.00  0.00      A    H
ATOM   2867  HC1 DCE A 359      24.566  23.218  38.570  1.00  0.00      A    H
ATOM   2868  Cl  DCE A 359      22.968  21.649  37.779  1.00  0.00      A   CL
ATOM   2869  CT1 DCE A 359      23.150  24.273  37.340  1.00  0.00      A    C
ATOM   2870  HC2 DCE A 359      23.615  24.090  36.371  1.00  0.00      A    H
ATOM   2871  Cl1 DCE A 359      21.401  24.325  37.137  1.00  0.00      A   CL
ATOM   2872  HC3 DCE A 359      23.470  25.261  37.669  1.00  0.00      A    H
ATOM   2873  CT  DCE A 360      25.735   7.602  21.680  1.00  0.00      A    C
ATOM   2874  HC  DCE A 360      24.884   8.224  21.960  1.00  0.00      A    H
ATOM   2875  HC1 DCE A 360      26.024   6.922  22.482  1.00  0.00      A    H
ATOM   2876  Cl  DCE A 360      25.269   6.533  20.363  1.00  0.00      A   CL
ATOM   2877  CT1 DCE A 360      26.984   8.520  21.360  1.00  0.00      A    C
ATOM   2878  HC2 DCE A 360      26.736   9.165  20.517  1.00  0.00      A    H
ATOM   2879  Cl1 DCE A 360      27.499   9.602  22.688  1.00  0.00      A   CL
ATOM   2880  HC3 DCE A 360      27.839   7.941  21.013  1.00  0.00      A    H
ATOM   2881  CT  DCE A 361      25.893  42.525  29.918  1.00  0.00      A    C
ATOM   2882  HC  DCE A 361      24.965  42.596  29.351  1.00  0.00      A    H
ATOM   2883  HC1 DCE A 361      26.275  43.543  30.000  1.00  0.00      A    H
ATOM   2884  Cl  DCE A 361      25.411  42.005  31.595  1.00  0.00      A   CL
ATOM   2885  CT1 DCE A 361      26.788  41.492  29.146  1.00  0.00      A    C
ATOM   2886  HC2 DCE A 361      26.766  41.664  28.070  1.00  0.00      A    H
ATOM   2887  Cl1 DCE A 361      28.405  41.660  29.804  1.00  0.00      A   CL
ATOM   2888  HC3 DCE A 361      26.478  40.455  29.270  1.00  0.00      A    H
ATOM   2889  CT  DCE A 362       2.470  10.213  28.435  1.00  0.00      A    C
ATOM   2890  HC  DCE A 362       1.940   9.282  28.636  1.00  0.00      A    H
ATOM   2891  HC1 DCE A 362       1.780  11.010  28.709  1.00  0.00      A    H
ATOM   2892  Cl  DCE A 362       3.883  10.116  29.499  1.00  0.00      A   CL
ATOM   2893  CT1 DCE A 362       2.985  10.514  27.096  1.00  0.00      A    C
ATOM   2894  HC2 DCE A 362       3.393  11.519  26.989  1.00  0.00      A    H
ATOM   2895  Cl1 DCE A 362       4.157   9.415  26.551  1.00  0.00      A   CL
ATOM   2896  HC3 DCE A 362       2.207  10.332  26.354  1.00  0.00      A    H
ATOM   2897  CT  DCE A 363      12.808  27.249  36.137  1.00  0.00      A    C
ATOM   2898  HC  DCE A 363      12.705  28.126  35.497  1.00  0.00      A    H
ATOM   2899  HC1 DCE A 363      12.148  26.424  35.870  1.00  0.00      A    H
ATOM   2900  Cl  DCE A 363      14.492  26.733  35.886  1.00  0.00      A   CL
ATOM   2901  CT1 DCE A 363      12.717  27.728  37.634  1.00  0.00      A    C
ATOM   2902  HC2 DCE A 363      13.379  28.585  37.758  1.00  0.00      A    H
ATOM   2903  Cl1 DCE A 363      11.069  28.384  37.935  1.00  0.00      A   CL
ATOM   2904  HC3 DCE A 363      12.999  26.979  38.374  1.00  0.00      A    H
ATOM   2905  CT  DCE A 364      28.827  37.076  27.107  1.00  0.00      A    C
ATOM   2906  HC  DCE A 364      29.391  37.981  27.335  1.00  0.00      A    H
ATOM   2907  HC1 DCE A 364      28.888  37.018  26.020  1.00  0.00      A    H
ATOM   2908  Cl  DCE A 364      29.720  35.665  27.707  1.00  0.00      A   CL
ATOM   2909  CT1 DCE A 364      27.366  37.126  27.547  1.00  0.00      A    C
ATOM   2910  HC2 DCE A 364      27.308  37.310  28.620  1.00  0.00      A    H
ATOM   2911  Cl1 DCE A 364      26.491  38.489  26.835  1.00  0.00      A   CL
ATOM   2912  HC3 DCE A 364      26.876  36.177  27.331  1.00  0.00      A    H
ATOM   2913  CT  DCE A 365       0.291   9.917  15.226  1.00  0.00      A    C
ATOM   2914  HC  DCE A 365      -0.305   9.561  14.386  1.00  0.00      A    H
ATOM   2915  HC1 DCE A 365      -0.009  10.944  15.437  1.00  0.00      A    H
ATOM   2916  Cl  DCE A 365      -0.155   8.849  16.575  1.00  0.00      A   CL
ATOM   2917  CT1 DCE A 365       1.793   9.858  14.999  1.00  0.00      A    C
ATOM   2918  HC2 DCE A 365       2.036  10.586  14.226  1.00  0.00      A    H
ATOM   2919  Cl1 DCE A 365       2.706  10.435  16.475  1.00  0.00      A   CL
ATOM   2920  HC3 DCE A 365       2.204   8.910  14.653  1.00  0.00      A    H
ATOM   2921  CT  DCE A 366      18.661  22.326   5.072  1.00  0.00      A    C
ATOM   2922  HC  DCE A 366      19.001  23.320   5.361  1.00  0.00      A    H
ATOM   2923  HC1 DCE A 366      19.474  21.709   5.455  1.00  0.00      A    H
ATOM   2924  Cl  DCE A 366      17.035  22.036   5.773  1.00  0.00      A   CL
ATOM   2925  CT1 DCE A 366      18.535  22.159   3.547  1.00  0.00      A    C
ATOM   2926  HC2 DCE A 366      17.663  22.704   3.185  1.00  0.00      A    H
ATOM   2927  Cl1 DCE A 366      19.992  22.628   2.634  1.00  0.00      A   CL
ATOM   2928  HC3 DCE A 366      18.364  21.130   3.229  1.00  0.00      A    H
ATOM   2929  CT  DCE A 367       1.576   8.272  10.664  1.00  0.00      A    C
ATOM   2930  HC  DCE A 367       1.794   8.851   9.766  1.00  0.00      A    H
ATOM   2931  HC1 DCE A 367       0.791   8.795  11.210  1.00  0.00      A    H
ATOM   2932  Cl  DCE A 367       1.027   6.699  10.205  1.00  0.00      A   CL
ATOM   2933  CT1 DCE A 367       2.719   8.183  11.599  1.00  0.00      A    C
ATOM   2934  HC2 DCE A 367       2.638   9.111  12.166  1.00  0.00      A    H
ATOM   2935  Cl1 DCE A 367       2.477   6.868  12.699  1.00  0.00      A   CL
ATOM   2936  HC3 DCE A 367       3.694   8.072  11.126  1.00  0.00      A    H
ATOM   2937  CT  DCE A 368      47.876  27.648   4.944  1.00  0.00      A    C
ATOM   2938  HC  DCE A 368      48.034  27.049   4.048  1.00  0.00      A    H
ATOM   2939  HC1 DCE A 368      48.477  28.557   4.933  1.00  0.00      A    H
ATOM   2940  Cl  DCE A 368      46.181  28.198   4.980  1.00  0.00      A   CL
ATOM   2941  CT1 DCE A 368      48.155  26.767   6.181  1.00  0.00      A    C
ATOM   2942  HC2 DCE A 368      49.207  26.484   6.175  1.00  0.00      A    H
ATOM   2943  Cl1 DCE A 368      47.851  27.682   7.685  1.00  0.00      A   CL
ATOM   2944  HC3 DCE A 368      47.417  25.970   6.280  1.00  0.00      A    H
ATOM   2945  CT  DCE A 369      32.746  28.624  10.754  1.00  0.00      A    C
ATOM   2946  HC  DCE A 369      33.520  27.892  10.524  1.00  0.00      A    H
ATOM   2947  HC1 DCE A 369      31.838  28.084  10.486  1.00  0.00      A    H
ATOM   2948  Cl  DCE A 369      32.646  28.802  12.534  1.00  0.00      A   CL
ATOM   2949  CT1 DCE A 369      33.128  29.913  10.105  1.00  0.00      A    C
ATOM   2950  HC2 DCE A 369      33.652  30.595  10.775  1.00  0.00      A    H
ATOM   2951  Cl1 DCE A 369      34.077  29.731   8.613  1.00  0.00      A   CL
ATOM   2952  HC3 DCE A 369      32.212  30.482   9.951  1.00  0.00      A    H
ATOM   2953  CT  DCE A 370       4.657  45.348  10.129  1.00  0.00      A    C
ATOM   2954  HC  DCE A 370       3.690  45.473  10.615  1.00  0.00      A    H
ATOM   2955  HC1 DCE A 370       5.299  45.992  10.731  1.00  0.00      A    H
ATOM   2956  Cl  DCE A 370       5.107  43.584  10.231  1.00  0.00      A   CL
ATOM   2957  CT1 DCE A 370       4.734  45.805   8.606  1.00  0.00      A    C
ATOM   2958  HC2 DCE A 370       4.272  45.036   7.986  1.00  0.00      A    H
ATOM   2959  Cl1 DCE A 370       3.867  47.384   8.401  1.00  0.00      A   CL
ATOM   2960  HC3 DCE A 370       5.795  45.835   8.358  1.00  0.00      A    H
ATOM   2961  CT  DCE A 371      35.561  42.859  41.673  1.00  0.00      A    C
ATOM   2962  HC  DCE A 371      35.106  42.621  40.711  1.00  0.00      A    H
ATOM   2963  HC1 DCE A 371      34.765  43.045  42.393  1.00  0.00      A    H
ATOM   2964  Cl  DCE A 371      36.508  41.525  42.296  1.00  0.00      A   CL
ATOM   2965  CT1 DCE A 371      36.603  44.014  41.372  1.00  0.00      A    C
ATOM   2966  HC2 DCE A 371      37.009  44.354  42.325  1.00  0.00      A    H
ATOM   2967  Cl1 DCE A 371      37.924  43.397  40.368  1.00  0.00      A   CL
ATOM   2968  HC3 DCE A 371      36.062  44.858  40.944  1.00  0.00      A    H
ATOM   2969  CT  DCE A 372      34.981  12.862  23.590  1.00  0.00      A    C
ATOM   2970  HC  DCE A 372      33.933  12.834  23.888  1.00  0.00      A    H
ATOM   2971  HC1 DCE A 372      35.528  13.583  24.198  1.00  0.00      A    H
ATOM   2972  Cl  DCE A 372      35.642  11.314  24.068  1.00  0.00      A   CL
ATOM   2973  CT1 DCE A 372      35.129  13.166  22.140  1.00  0.00      A    C
ATOM   2974  HC2 DCE A 372      36.157  12.950  21.849  1.00  0.00      A    H
ATOM   2975  Cl1 DCE A 372      33.908  12.414  21.141  1.00  0.00      A   CL
ATOM   2976  HC3 DCE A 372      35.030  14.229  21.920  1.00  0.00      A    H
ATOM   2977  CT  DCE A 373       3.669   1.269   9.225  1.00  0.00      A    C
ATOM   2978  HC  DCE A 373       3.570   2.309   9.535  1.00  0.00      A    H
ATOM   2979  HC1 DCE A 373       3.076   1.070   8.332  1.00  0.00      A    H
ATOM   2980  Cl  DCE A 373       5.371   1.167   8.866  1.00  0.00      A   CL
ATOM   2981  CT1 DCE A 373       3.349   0.469  10.408  1.00  0.00      A    C
ATOM   2982  HC2 DCE A 373       3.651   1.115  11.232  1.00  0.00      A    H
ATOM   2983  Cl1 DCE A 373       1.624  -0.035  10.335  1.00  0.00      A   CL
ATOM   2984  HC3 DCE A 373       3.935  -0.446  10.495  1.00  0.00      A    H
ATOM   2985  CT  DCE A 374      29.227  27.490  22.028  1.00  0.00      A    C
ATOM   2986  HC  DCE A 374      29.906  28.311  22.257  1.00  0.00      A    H
ATOM   2987  HC1 DCE A 374      29.487  26.692  22.723  1.00  0.00      A    H
ATOM   2988  Cl  DCE A 374      27.645  28.221  22.339  1.00  0.00      A   CL
ATOM   2989  CT1 DCE A 374      29.348  27.114  20.564  1.00  0.00      A    C
ATOM   2990  HC2 DCE A 374      28.566  26.430  20.234  1.00  0.00      A    H
ATOM   2991  Cl1 DCE A 374      28.930  28.525  19.565  1.00  0.00      A   CL
ATOM   2992  HC3 DCE A 374      30.319  26.644  20.407  1.00  0.00      A    H
ATOM   2993  CT  DCE A 375      11.719  24.534  11.597  1.00  0.00      A    C
ATOM   2994  HC  DCE A 375      11.730  25.286  12.386  1.00  0.00      A    H
ATOM   2995  HC1 DCE A 375      12.762  24.478  11.287  1.00  0.00      A    H
ATOM   2996  Cl  DCE A 375      11.345  23.049  12.385  1.00  0.00      A   CL
ATOM   2997  CT1 DCE A 375      10.813  24.767  10.366  1.00  0.00      A    C
ATOM   2998  HC2 DCE A 375      11.104  24.046   9.602  1.00  0.00      A    H
ATOM   2999  Cl1 DCE A 375       9.094  24.532  10.820  1.00  0.00      A   CL
ATOM   3000  HC3 DCE A 375      10.903  25.762   9.931  1.00  0.00      A    H
ATOM   3001  CT  DCE A 376      32.392   5.166  35.056  1.00  0.00      A    C
ATOM   3002  HC  DCE A 376      32.612   4.647  35.989  1.00  0.00      A    H
ATOM   3003  HC1 DCE A 376      31.345   5.415  34.887  1.00  0.00      A    H
ATOM   3004  Cl  DCE A 376      33.351   6.661  35.212  1.00  0.00      A   CL
ATOM   3005  CT1 DCE A 376      32.831   4.360  33.844  1.00  0.00      A    C
ATOM   3006  HC2 DCE A 376      32.537   4.754  32.871  1.00  0.00      A    H
ATOM   3007  Cl1 DCE A 376      34.626   4.451  33.900  1.00  0.00      A   CL
ATOM   3008  HC3 DCE A 376      32.463   3.363  34.087  1.00  0.00      A    H
ATOM   3009  CT  DCE A 377       1.147  21.253   0.216  1.00  0.00      A    C
ATOM   3010  HC  DCE A 377       1.878  20.659  -0.332  1.00  0.00      A    H
ATOM   3011  HC1 DCE A 377       0.143  21.045  -0.155  1.00  0.00      A    H
ATOM   3012  Cl  DCE A 377       1.175  20.783   1.913  1.00  0.00      A   CL
ATOM   3013  CT1 DCE A 377       1.480  22.730   0.036  1.00  0.00      A    C
ATOM   3014  HC2 DCE A 377       2.546  22.927   0.151  1.00  0.00      A    H
ATOM   3015  Cl1 DCE A 377       1.073  23.280  -1.558  1.00  0.00      A   CL
ATOM   3016  HC3 DCE A 377       0.887  23.370   0.689  1.00  0.00      A    H
ATOM   3017  CT  DCE A 378      38.931  30.638  49.096  1.00  0.00      A    C
ATOM   3018  HC  DCE A 378      39.400  29.737  48.701  1.00  0.00      A    H
ATOM   3019  HC1 DCE A 378      37.876  30.538  48.839  1.00  0.00      A    H
ATOM   3020  Cl  DCE A 378      39.137  30.691  50.822  1.00  0.00      A   CL
ATOM   3021  CT1 DCE A 378      39.621  31.748  48.379  1.00  0.00      A    C
ATOM   3022  HC2 DCE A 378      40.707  31.649  48.388  1.00  0.00      A    H
ATOM   3023  Cl1 DCE A 378      39.175  31.661  46.673  1.00  0.00      A   CL
ATOM   3024  HC3 DCE A 378      39.452  32.762  48.740  1.00  0.00      A    H
ATOM   3025  CT  DCE A 379      -0.383  20.440  41.908  1.00  0.00      A    C
ATOM   3026  HC  DCE A 379      -1.392  20.781  42.142  1.00  0.00      A    H
ATOM   3027  HC1 DCE A 379       0.423  20.464  42.641  1.00  0.00      A    H
ATOM   3028  Cl  DCE A 379      -0.348  18.750  41.384  1.00  0.00      A   CL
ATOM   3029  CT1 DCE A 379       0.248  21.309  40.852  1.00  0.00      A    C
ATOM   3030  HC2 DCE A 379       0.298  22.367  41.110  1.00  0.00      A    H
ATOM   3031  Cl1 DCE A 379       1.941  20.712  40.612  1.00  0.00      A   CL
ATOM   3032  HC3 DCE A 379      -0.293  21.278  39.907  1.00  0.00      A    H
ATOM   3033  CT  DCE A 380       6.434  15.717  25.771  1.00  0.00      A    C
ATOM   3034  HC  DCE A 380       5.752  15.297  25.031  1.00  0.00      A    H
ATOM   3035  HC1 DCE A 380       5.876  16.008  26.661  1.00  0.00      A    H
ATOM   3036  Cl  DCE A 380       7.817  14.699  26.275  1.00  0.00      A   CL
ATOM   3037  CT1 DCE A 380       6.982  17.051  25.174  1.00  0.00      A    C
ATOM   3038  HC2 DCE A 380       7.361  16.804  24.182  1.00  0.00      A    H
ATOM   3039  Cl1 DCE A 380       5.599  18.132  24.746  1.00  0.00      A   CL
ATOM   3040  HC3 DCE A 380       7.813  17.518  25.702  1.00  0.00      A    H
ATOM   3041  CT  DCE A 381      25.118  26.717  19.429  1.00  0.00      A    C
ATOM   3042  HC  DCE A 381      24.175  26.176  19.499  1.00  0.00      A    H
ATOM   3043  HC1 DCE A 381      25.456  26.887  20.451  1.00  0.00      A    H
ATOM   3044  Cl  DCE A 381      26.309  25.646  18.714  1.00  0.00      A   CL
ATOM   3045  CT1 DCE A 381      25.043  28.000  18.605  1.00  0.00      A    C
ATOM   3046  HC2 DCE A 381      25.987  28.541  18.534  1.00  0.00      A    H
ATOM   3047  Cl1 DCE A 381      24.517  27.687  16.888  1.00  0.00      A   CL
ATOM   3048  HC3 DCE A 381      24.302  28.693  19.005  1.00  0.00      A    H
ATOM   3049  CT  DCE A 382      39.961  22.324  24.851  1.00  0.00      A    C
ATOM   3050  HC  DCE A 382      39.753  22.432  25.915  1.00  0.00      A    H
ATOM   3051  HC1 DCE A 382      40.608  21.460  24.698  1.00  0.00      A    H
ATOM   3052  Cl  DCE A 382      38.417  22.016  23.943  1.00  0.00      A   CL
ATOM   3053  CT1 DCE A 382      40.731  23.439  24.253  1.00  0.00      A    C
ATOM   3054  HC2 DCE A 382      41.645  23.588  24.828  1.00  0.00      A    H
ATOM   3055  Cl1 DCE A 382      40.930  23.267  22.489  1.00  0.00      A   CL
ATOM   3056  HC3 DCE A 382      40.097  24.323  24.330  1.00  0.00      A    H
ATOM   3057  CT  DCE A 383      13.881  35.159  38.239  1.00  0.00      A    C
ATOM   3058  HC  DCE A 383      13.855  35.578  39.245  1.00  0.00      A    H
ATOM   3059  HC1 DCE A 383      14.028  35.972  37.528  1.00  0.00      A    H
ATOM   3060  Cl  DCE A 383      15.297  34.124  38.000  1.00  0.00      A   CL
ATOM   3061  CT1 DCE A 383      12.679  34.403  37.862  1.00  0.00      A    C
ATOM   3062  HC2 DCE A 383      12.539  33.507  38.467  1.00  0.00      A    H
ATOM   3063  Cl1 DCE A 383      11.252  35.536  37.882  1.00  0.00      A   CL
ATOM   3064  HC3 DCE A 383      12.729  34.255  36.783  1.00  0.00      A    H
ATOM   3065  CT  DCE A 384      15.726  28.973  21.671  1.00  0.00      A    C
ATOM   3066  HC  DCE A 384      16.640  28.759  22.224  1.00  0.00      A    H
ATOM   3067  HC1 DCE A 384      15.763  29.200  20.605  1.00  0.00      A    H
ATOM   3068  Cl  DCE A 384      14.637  27.624  21.841  1.00  0.00      A   CL
ATOM   3069  CT1 DCE A 384      15.084  30.071  22.471  1.00  0.00      A    C
ATOM   3070  HC2 DCE A 384      15.680  30.965  22.286  1.00  0.00      A    H
ATOM   3071  Cl1 DCE A 384      13.406  30.352  21.878  1.00  0.00      A   CL
ATOM   3072  HC3 DCE A 384      15.046  29.914  23.549  1.00  0.00      A    H
ATOM   3073  CT  DCE A 385       8.260  28.983   3.794  1.00  0.00      A    C
ATOM   3074  HC  DCE A 385       9.037  29.409   4.427  1.00  0.00      A    H
ATOM   3075  HC1 DCE A 385       8.378  27.901   3.733  1.00  0.00      A    H
ATOM   3076  Cl  DCE A 385       6.783  29.106   4.685  1.00  0.00      A   CL
ATOM   3077  CT1 DCE A 385       8.138  29.670   2.451  1.00  0.00      A    C
ATOM   3078  HC2 DCE A 385       8.134  30.753   2.582  1.00  0.00      A    H
ATOM   3079  Cl1 DCE A 385       9.640  29.374   1.663  1.00  0.00      A   CL
ATOM   3080  HC3 DCE A 385       7.319  29.390   1.789  1.00  0.00      A    H
ATOM   3081  CT  DCE A 386      28.107  45.669  19.785  1.00  0.00      A    C
ATOM   3082  HC  DCE A 386      27.865  45.006  18.954  1.00  0.00      A    H
ATOM   3083  HC1 DCE A 386      27.354  45.555  20.566  1.00  0.00      A    H
ATOM   3084  Cl  DCE A 386      29.767  45.206  20.286  1.00  0.00      A   CL
ATOM   3085  CT1 DCE A 386      28.051  47.097  19.250  1.00  0.00      A    C
ATOM   3086  HC2 DCE A 386      27.006  47.407  19.214  1.00  0.00      A    H
ATOM   3087  Cl1 DCE A 386      28.922  48.206  20.373  1.00  0.00      A   CL
ATOM   3088  HC3 DCE A 386      28.439  47.143  18.233  1.00  0.00      A    H
ATOM   3089  CT  DCE A 387      19.716  25.293  41.173  1.00  0.00      A    C
ATOM   3090  HC  DCE A 387      19.668  26.373  41.032  1.00  0.00      A    H
ATOM   3091  HC1 DCE A 387      19.273  25.102  42.150  1.00  0.00      A    H
ATOM   3092  Cl  DCE A 387      18.642  24.591  39.945  1.00  0.00      A   CL
ATOM   3093  CT1 DCE A 387      21.166  24.704  41.075  1.00  0.00      A    C
ATOM   3094  HC2 DCE A 387      21.927  25.260  41.622  1.00  0.00      A    H
ATOM   3095  Cl1 DCE A 387      21.190  23.080  41.631  1.00  0.00      A   CL
ATOM   3096  HC3 DCE A 387      21.393  24.642  40.011  1.00  0.00      A    H
ATOM   3097  CT  DCE A 388      34.973  44.321  27.233  1.00  0.00      A    C
ATOM   3098  HC  DCE A 388      35.683  44.897  26.639  1.00  0.00      A    H
ATOM   3099  HC1 DCE A 388      34.069  44.259  26.627  1.00  0.00      A    H
ATOM   3100  Cl  DCE A 388      35.416  42.660  27.562  1.00  0.00      A   CL
ATOM   3101  CT1 DCE A 388      34.589  45.040  28.508  1.00  0.00      A    C
ATOM   3102  HC2 DCE A 388      34.153  46.038  28.457  1.00  0.00      A    H
ATOM   3103  Cl1 DCE A 388      33.272  44.092  29.182  1.00  0.00      A   CL
ATOM   3104  HC3 DCE A 388      35.424  45.043  29.209  1.00  0.00      A    H
ATOM   3105  CT  DCE A 389      25.184  16.398   6.788  1.00  0.00      A    C
ATOM   3106  HC  DCE A 389      25.180  16.575   7.863  1.00  0.00      A    H
ATOM   3107  HC1 DCE A 389      25.361  17.351   6.290  1.00  0.00      A    H
ATOM   3108  Cl  DCE A 389      26.588  15.340   6.593  1.00  0.00      A   CL
ATOM   3109  CT1 DCE A 389      24.071  15.677   6.229  1.00  0.00      A    C
ATOM   3110  HC2 DCE A 389      24.110  15.557   5.146  1.00  0.00      A    H
ATOM   3111  Cl1 DCE A 389      24.137  13.959   6.806  1.00  0.00      A   CL
ATOM   3112  HC3 DCE A 389      23.131  16.148   6.516  1.00  0.00      A    H
ATOM   3113  CT  DCE A 390      29.893   1.990  27.431  1.00  0.00      A    C
ATOM   3114  HC  DCE A 390      30.071   2.113  28.500  1.00  0.00      A    H
ATOM   3115  HC1 DCE A 390      30.815   1.638  26.969  1.00  0.00      A    H
ATOM   3116  Cl  DCE A 390      28.588   0.759  27.366  1.00  0.00      A   CL
ATOM   3117  CT1 DCE A 390      29.663   3.222  26.627  1.00  0.00      A    C
ATOM   3118  HC2 DCE A 390      29.491   2.947  25.587  1.00  0.00      A    H
ATOM   3119  Cl1 DCE A 390      28.269   4.065  27.322  1.00  0.00      A   CL
ATOM   3120  HC3 DCE A 390      30.474   3.949  26.666  1.00  0.00      A    H
ATOM   3121  CT  DCE A 391      36.490  34.416  46.394  1.00  0.00      A    C
ATOM   3122  HC  DCE A 391      36.237  34.074  45.390  1.00  0.00      A    H
ATOM   3123  HC1 DCE A 391      36.822  33.582  47.012  1.00  0.00      A    H
ATOM   3124  Cl  DCE A 391      37.934  35.436  46.224  1.00  0.00      A   CL
ATOM   3125  CT1 DCE A 391      35.288  35.258  46.916  1.00  0.00      A    C
ATOM   3126  HC2 DCE A 391      35.190  36.262  46.503  1.00  0.00      A    H
ATOM   3127  Cl1 DCE A 391      33.847  34.265  46.749  1.00  0.00      A   CL
ATOM   3128  HC3 DCE A 391      35.377  35.385  47.995  1.00  0.00      A    H
ATOM   3129  CT  DCE A 392      11.116  14.645  21.875  1.00  0.00      A    C
ATOM   3130  HC  DCE A 392      10.422  15.071  21.151  1.00  0.00      A    H
ATOM   3131  HC1 DCE A 392      11.360  13.600  21.684  1.00  0.00      A    H
ATOM   3132  Cl  DCE A 392      12.677  15.599  21.794  1.00  0.00      A   CL
ATOM   3133  CT1 DCE A 392      10.598  14.888  23.245  1.00  0.00      A    C
ATOM   3134  HC2 DCE A 392       9.676  14.308  23.204  1.00  0.00      A    H
ATOM   3135  Cl1 DCE A 392      11.585  14.284  24.607  1.00  0.00      A   CL
ATOM   3136  HC3 DCE A 392      10.378  15.950  23.359  1.00  0.00      A    H
ATOM   3137  CT  DCE A 393       7.240  12.308   2.008  1.00  0.00      A    C
ATOM   3138  HC  DCE A 393       6.293  12.000   2.452  1.00  0.00      A    H
ATOM   3139  HC1 DCE A 393       6.870  12.799   1.108  1.00  0.00      A    H
ATOM   3140  Cl  DCE A 393       8.012  13.522   3.105  1.00  0.00      A   CL
ATOM   3141  CT1 DCE A 393       8.228  11.238   1.627  1.00  0.00      A    C
ATOM   3142  HC2 DCE A 393       8.685  10.745   2.485  1.00  0.00      A    H
ATOM   3143  Cl1 DCE A 393       7.407   9.961   0.718  1.00  0.00      A   CL
ATOM   3144  HC3 DCE A 393       9.034  11.532   0.956  1.00  0.00      A    H
ATOM   3145  CT  DCE A 394      26.990  27.370  42.693  1.00  0.00      A    C
ATOM   3146  HC  DCE A 394      25.922  27.553  42.815  1.00  0.00      A    H
ATOM   3147  HC1 DCE A 394      27.122  26.804  41.771  1.00  0.00      A    H
ATOM   3148  Cl  DCE A 394      27.833  28.886  42.375  1.00  0.00      A   CL
ATOM   3149  CT1 DCE A 394      27.695  26.584  43.949  1.00  0.00      A    C
ATOM   3150  HC2 DCE A 394      28.762  26.486  43.748  1.00  0.00      A    H
ATOM   3151  Cl1 DCE A 394      27.267  27.384  45.466  1.00  0.00      A   CL
ATOM   3152  HC3 DCE A 394      27.310  25.565  43.910  1.00  0.00      A    H
ATOM   3153  CT  DCE A 395      30.360  22.889  10.911  1.00  0.00      A    C
ATOM   3154  HC  DCE A 395      30.882  22.007  10.539  1.00  0.00      A    H
ATOM   3155  HC1 DCE A 395      30.704  23.803  10.425  1.00  0.00      A    H
ATOM   3156  Cl  DCE A 395      28.629  22.894  10.471  1.00  0.00      A   CL
ATOM   3157  CT1 DCE A 395      30.554  23.113  12.434  1.00  0.00      A    C
ATOM   3158  HC2 DCE A 395      30.718  22.175  12.966  1.00  0.00      A    H
ATOM   3159  Cl1 DCE A 395      32.069  23.867  12.646  1.00  0.00      A   CL
ATOM   3160  HC3 DCE A 395      29.721  23.628  12.913  1.00  0.00      A    H
ATOM   3161  CT  DCE A 396      38.940  19.446  48.512  1.00  0.00      A    C
ATOM   3162  HC  DCE A 396      38.653  20.494  48.426  1.00  0.00      A    H
ATOM   3163  HC1 DCE A 396      39.101  19.201  47.462  1.00  0.00      A    H
ATOM   3164  Cl  DCE A 396      40.394  19.153  49.442  1.00  0.00      A   CL
ATOM   3165  CT1 DCE A 396      37.681  18.705  49.083  1.00  0.00      A    C
ATOM   3166  HC2 DCE A 396      36.880  18.836  48.355  1.00  0.00      A    H
ATOM   3167  Cl1 DCE A 396      38.100  17.035  49.347  1.00  0.00      A   CL
ATOM   3168  HC3 DCE A 396      37.309  19.138  50.012  1.00  0.00      A    H
ATOM   3169  CT  DCE A 397      25.731  -0.176  48.977  1.00  0.00      A    C
ATOM   3170  HC  DCE A 397      26.815  -0.090  48.907  1.00  0.00      A    H
ATOM   3171  HC1 DCE A 397      25.315  -0.292  47.976  1.00  0.00      A    H
ATOM   3172  Cl  DCE A 397      25.377  -1.690  49.893  1.00  0.00      A   CL
ATOM   3173  CT1 DCE A 397      25.139   1.102  49.593  1.00  0.00      A    C
ATOM   3174  HC2 DCE A 397      25.411   1.966  48.986  1.00  0.00      A    H
ATOM   3175  Cl1 DCE A 397      23.332   0.988  49.530  1.00  0.00      A   CL
ATOM   3176  HC3 DCE A 397      25.477   1.442  50.572  1.00  0.00      A    H
ATOM   3177  CT  DCE A 398       1.579  29.077   1.792  1.00  0.00      A    C
ATOM   3178  HC  DCE A 398       0.990  28.317   1.278  1.00  0.00      A    H
ATOM   3179  HC1 DCE A 398       2.475  29.332   1.226  1.00  0.00      A    H
ATOM   3180  Cl  DCE A 398       0.581  30.582   2.044  1.00  0.00      A   CL
ATOM   3181  CT1 DCE A 398       2.237  28.782   3.167  1.00  0.00      A    C
ATOM   3182  HC2 DCE A 398       2.314  27.710   3.346  1.00  0.00      A    H
ATOM   3183  Cl1 DCE A 398       3.810  29.566   3.212  1.00  0.00      A   CL
ATOM   3184  HC3 DCE A 398       1.538  29.202   3.890  1.00  0.00      A    H
ATOM   3185  CT  DCE A 399       3.128  10.304  40.209  1.00  0.00      A    C
ATOM   3186  HC  DCE A 399       4.000  10.935  40.040  1.00  0.00      A    H
ATOM   3187  HC1 DCE A 399       2.860   9.891  39.236  1.00  0.00      A    H
ATOM   3188  Cl  DCE A 399       3.531   9.055  41.372  1.00  0.00      A   CL
ATOM   3189  CT1 DCE A 399       2.066  11.177  40.777  1.00  0.00      A    C
ATOM   3190  HC2 DCE A 399       2.001  12.065  40.149  1.00  0.00      A    H
ATOM   3191  Cl1 DCE A 399       0.545  10.437  40.811  1.00  0.00      A   CL
ATOM   3192  HC3 DCE A 399       2.254  11.557  41.781  1.00  0.00      A    H
ATOM   3193  CT  DCE A 400      40.347  29.011  12.279  1.00  0.00      A    C
ATOM   3194  HC  DCE A 400      41.206  28.635  12.834  1.00  0.00      A    H
ATOM   3195  HC1 DCE A 400      40.390  30.100  12.252  1.00  0.00      A    H
ATOM   3196  Cl  DCE A 400      40.390  28.342  10.598  1.00  0.00      A   CL
ATOM   3197  CT1 DCE A 400      39.132  28.480  13.034  1.00  0.00      A    C
ATOM   3198  HC2 DCE A 400      38.189  28.801  12.592  1.00  0.00      A    H
ATOM   3199  Cl1 DCE A 400      39.060  26.685  12.955  1.00  0.00      A   CL
ATOM   3200  HC3 DCE A 400      39.216  28.854  14.055  1.00  0.00      A    H
ATOM   3201  N1  BMIMB   1      27.261  34.824  41.098  1.00  0.00      B    N
ATOM   3202  N11 BMIMB   1      28.626  34.588  39.505  1.00  0.00      B    N
ATOM   3203  C1  BMIMB   1      28.202  35.406  40.433  1.00  0.00      B    C
ATOM   3204  H1  BMIMB   1      28.423  36.449  40.509  1.00  0.00      B    H
ATOM   3205  C2  BMIMB   1      27.082  33.546  40.559  1.00  0.00      B    C
ATOM   3206  H2  BMIMB   1      26.336  32.875  40.925  1.00  0.00      B    H
ATOM   3207  C21 BMIMB   1      27.923  33.432  39.523  1.00  0.00      B    C
ATOM   3208  H21 BMIMB   1      28.127  32.688  38.784  1.00  0.00      B    H
ATOM   3209  C3  BMIMB   1      26.607  35.405  42.249  1.00  0.00      B    C
ATOM   3210  H3  BMIMB   1      27.233  36.150  42.717  1.00  0.00      B    H
ATOM   3211  H31 BMIMB   1      25.648  35.740  41.884  1.00  0.00      B    H
ATOM   3212  H32 BMIMB   1      26.490  34.596  42.956  1.00  0.00      B    H
ATOM   3213  C4  BMIMB   1      29.576  34.924  38.439  1.00  0.00      B    C
ATOM   3214  H4  BMIMB   1      29.993  33.990  38.090  1.00  0.00      B    H
ATOM   3215  H41 BMIMB   1      30.285  35.586  38.914  1.00  0.00      B    H
ATOM   3216  C5  BMIMB   1      28.909  35.595  37.193  1.00  0.00      B    C
ATOM   3217  H5  BMIMB   1      28.606  34.817  36.497  1.00  0.00      B    H
ATOM   3218  H51 BMIMB   1      27.977  36.068  37.492  1.00  0.00      B    H
ATOM   3219  C51 BMIMB   1      29.556  36.704  36.373  1.00  0.00      B    C
ATOM   3220  H52 BMIMB   1      30.618  36.469  36.366  1.00  0.00      B    H
ATOM   3221  H53 BMIMB   1      29.266  36.664  35.326  1.00  0.00      B    H
ATOM   3222  C6  BMIMB   1      29.229  38.098  36.918  1.00  0.00      B    C
ATOM   3223  H6  BMIMB   1      28.175  38.287  37.084  1.00  0.00      B    H
ATOM   3224  H61 BMIMB   1      29.629  38.133  37.925  1.00  0.00      B    H
ATOM   3225  H62 BMIMB   1      29.675  38.792  36.214  1.00  0.00      B    H
ATOM   3226  N1  BMIMB   2      13.424  41.497  14.021  1.00  0.00      B    N
ATOM   3227  N11 BMIMB   2      14.026  40.455  12.304  1.00  0.00      B    N
ATOM   3228  C1  BMIMB   2      14.303  40.734  13.520  1.00  0.00      B    C
ATOM   3229  H1  BMIMB   2      15.114  40.276  14.045  1.00  0.00      B    H
ATOM   3230  C2  BMIMB   2      12.492  41.693  13.041  1.00  0.00      B    C
ATOM   3231  H2  BMIMB   2      11.574  42.214  13.202  1.00  0.00      B    H
ATOM   3232  C21 BMIMB   2      12.844  40.973  12.035  1.00  0.00      B    C
ATOM   3233  H21 BMIMB   2      12.271  40.750  11.161  1.00  0.00      B    H
ATOM   3234  C3  BMIMB   2      13.337  42.071  15.416  1.00  0.00      B    C
ATOM   3235  H3  BMIMB   2      13.766  41.489  16.218  1.00  0.00      B    H
ATOM   3236  H31 BMIMB   2      13.975  42.943  15.426  1.00  0.00      B    H
ATOM   3237  H32 BMIMB   2      12.312  42.297  15.672  1.00  0.00      B    H
ATOM   3238  C4  BMIMB   2      14.845  39.640  11.357  1.00  0.00      B    C
ATOM   3239  H4  BMIMB   2      14.415  38.667  11.170  1.00  0.00      B    H
ATOM   3240  H41 BMIMB   2      15.747  39.378  11.888  1.00  0.00      B    H
ATOM   3241  C5  BMIMB   2      15.169  40.425  10.055  1.00  0.00      B    C
ATOM   3242  H5  BMIMB   2      15.642  39.758   9.339  1.00  0.00      B    H
ATOM   3243  H51 BMIMB   2      14.192  40.707   9.669  1.00  0.00      B    H
ATOM   3244  C51 BMIMB   2      15.944  41.724  10.219  1.00  0.00      B    C
ATOM   3245  H52 BMIMB   2      15.443  42.463  10.838  1.00  0.00      B    H
ATOM   3246  H53 BMIMB   2      17.020  41.635  10.346  1.00  0.00      B    H
ATOM   3247  C6  BMIMB   2      16.000  42.390   8.826  1.00  0.00      B    C
ATOM   3248  H6  BMIMB   2      14.976  42.583   8.530  1.00  0.00      B    H
ATOM   3249  H61 BMIMB   2      16.535  43.333   8.812  1.00  0.00      B    H
ATOM   3250  H62 BMIMB   2      16.525  41.784   8.096  1.00  0.00      B    H
ATOM   3251  N1  BMIMB   3      35.603  24.041  31.502  1.00  0.00      B    N
ATOM   3252  N11 BMIMB   3      33.474  24.199  31.166  1.00  0.00      B    N
ATOM   3253  C1  BMIMB   3      34.592  24.851  31.368  1.00  0.00      B    C
ATOM   3254  H1  BMIMB   3      34.722  25.911  31.331  1.00  0.00      B    H
ATOM   3255  C2  BMIMB   3      35.099  22.800  31.376  1.00  0.00      B    C
ATOM   3256  H2  BMIMB   3      35.792  22.003  31.534  1.00  0.00      B    H
ATOM   3257  C21 BMIMB   3      33.805  22.862  31.315  1.00  0.00      B    C
ATOM   3258  H21 BMIMB   3      33.130  22.036  31.277  1.00  0.00      B    H
ATOM   3259  C3  BMIMB   3      36.998  24.453  31.292  1.00  0.00      B    C
ATOM   3260  H3  BMIMB   3      36.999  25.498  31.563  1.00  0.00      B    H
ATOM   3261  H31 BMIMB   3      37.626  23.924  31.993  1.00  0.00      B    H
ATOM   3262  H32 BMIMB   3      37.360  24.323  30.283  1.00  0.00      B    H
ATOM   3263  C4  BMIMB   3      32.065  24.660  30.799  1.00  0.00      B    C
ATOM   3264  H4  BMIMB   3      31.717  23.897  30.119  1.00  0.00      B    H
ATOM   3265  H41 BMIMB   3      32.119  25.603  30.274  1.00  0.00      B    H
ATOM   3266  C5  BMIMB   3      31.270  24.900  31.997  1.00  0.00      B    C
ATOM   3267  H5  BMIMB   3      31.578  25.807  32.512  1.00  0.00      B    H
ATOM   3268  H51 BMIMB   3      30.295  25.027  31.535  1.00  0.00      B    H
ATOM   3269  C51 BMIMB   3      31.367  23.746  32.976  1.00  0.00      B    C
ATOM   3270  H52 BMIMB   3      31.235  22.844  32.384  1.00  0.00      B    H
ATOM   3271  H53 BMIMB   3      32.370  23.798  33.390  1.00  0.00      B    H
ATOM   3272  C6  BMIMB   3      30.361  23.846  34.058  1.00  0.00      B    C
ATOM   3273  H6  BMIMB   3      29.443  23.523  33.580  1.00  0.00      B    H
ATOM   3274  H61 BMIMB   3      30.637  23.245  34.917  1.00  0.00      B    H
ATOM   3275  H62 BMIMB   3      30.195  24.871  34.367  1.00  0.00      B    H
ATOM   3276  N1  BMIMB   4      19.774  24.235  27.396  1.00  0.00      B    N
ATOM   3277  N11 BMIMB   4      19.175  25.712  25.954  1.00  0.00      B    N
ATOM   3278  C1  BMIMB   4      19.255  25.397  27.259  1.00  0.00      B    C
ATOM   3279  H1  BMIMB   4      18.971  25.995  28.099  1.00  0.00      B    H
ATOM   3280  C2  BMIMB   4      20.214  23.802  26.138  1.00  0.00      B    C
ATOM   3281  H2  BMIMB   4      20.801  22.920  26.001  1.00  0.00      B    H
ATOM   3282  C21 BMIMB   4      19.800  24.700  25.201  1.00  0.00      B    C
ATOM   3283  H21 BMIMB   4      19.922  24.761  24.142  1.00  0.00      B    H
ATOM   3284  C3  BMIMB   4      20.083  23.557  28.626  1.00  0.00      B    C
ATOM   3285  H3  BMIMB   4      21.027  23.034  28.617  1.00  0.00      B    H
ATOM   3286  H31 BMIMB   4      20.237  24.359  29.333  1.00  0.00      B    H
ATOM   3287  H32 BMIMB   4      19.281  22.916  28.961  1.00  0.00      B    H
ATOM   3288  C4  BMIMB   4      18.602  26.944  25.334  1.00  0.00      B    C
ATOM   3289  H4  BMIMB   4      19.130  26.902  24.393  1.00  0.00      B    H
ATOM   3290  H41 BMIMB   4      18.989  27.768  25.915  1.00  0.00      B    H
ATOM   3291  C5  BMIMB   4      17.084  26.817  25.164  1.00  0.00      B    C
ATOM   3292  H5  BMIMB   4      16.707  27.302  26.060  1.00  0.00      B    H
ATOM   3293  H51 BMIMB   4      16.756  27.284  24.239  1.00  0.00      B    H
ATOM   3294  C51 BMIMB   4      16.493  25.412  25.179  1.00  0.00      B    C
ATOM   3295  H52 BMIMB   4      16.940  24.881  24.342  1.00  0.00      B    H
ATOM   3296  H53 BMIMB   4      16.730  24.931  26.125  1.00  0.00      B    H
ATOM   3297  C6  BMIMB   4      15.023  25.482  25.022  1.00  0.00      B    C
ATOM   3298  H6  BMIMB   4      14.522  24.532  24.874  1.00  0.00      B    H
ATOM   3299  H61 BMIMB   4      14.457  25.827  25.880  1.00  0.00      B    H
ATOM   3300  H62 BMIMB   4      14.825  26.127  24.174  1.00  0.00      B    H
ATOM   3301  N1  BMIMB   5       5.926   4.382  22.097  1.00  0.00      B    N
ATOM   3302  N11 BMIMB   5       4.590   2.707  22.168  1.00  0.00      B    N
ATOM   3303  C1  BMIMB   5       5.845   3.100  22.376  1.00  0.00      B    C
ATOM   3304  H1  BMIMB   5       6.635   2.479  22.741  1.00  0.00      B    H
ATOM   3305  C2  BMIMB   5       4.707   4.843  21.694  1.00  0.00      B    C
ATOM   3306  H2  BMIMB   5       4.575   5.837  21.328  1.00  0.00      B    H
ATOM   3307  C21 BMIMB   5       3.867   3.794  21.668  1.00  0.00      B    C
ATOM   3308  H21 BMIMB   5       2.887   3.661  21.265  1.00  0.00      B    H
ATOM   3309  C3  BMIMB   5       6.996   5.262  22.590  1.00  0.00      B    C
ATOM   3310  H3  BMIMB   5       6.704   5.869  23.435  1.00  0.00      B    H
ATOM   3311  H31 BMIMB   5       7.725   4.605  23.041  1.00  0.00      B    H
ATOM   3312  H32 BMIMB   5       7.420   5.732  21.715  1.00  0.00      B    H
ATOM   3313  C4  BMIMB   5       4.153   1.348  22.364  1.00  0.00      B    C
ATOM   3314  H4  BMIMB   5       3.186   1.264  22.837  1.00  0.00      B    H
ATOM   3315  H41 BMIMB   5       4.751   0.685  22.973  1.00  0.00      B    H
ATOM   3316  C5  BMIMB   5       4.029   0.575  21.068  1.00  0.00      B    C
ATOM   3317  H5  BMIMB   5       3.270   1.076  20.473  1.00  0.00      B    H
ATOM   3318  H51 BMIMB   5       5.035   0.594  20.656  1.00  0.00      B    H
ATOM   3319  C51 BMIMB   5       3.505  -0.902  21.204  1.00  0.00      B    C
ATOM   3320  H52 BMIMB   5       4.304  -1.537  21.577  1.00  0.00      B    H
ATOM   3321  H53 BMIMB   5       2.653  -0.959  21.877  1.00  0.00      B    H
ATOM   3322  C6  BMIMB   5       3.088  -1.497  19.901  1.00  0.00      B    C
ATOM   3323  H6  BMIMB   5       3.149  -2.565  19.726  1.00  0.00      B    H
ATOM   3324  H61 BMIMB   5       2.107  -1.065  19.739  1.00  0.00      B    H
ATOM   3325  H62 BMIMB   5       3.768  -1.046  19.187  1.00  0.00      B    H
ATOM   3326  N1  BMIMB   6      30.444  42.382  26.707  1.00  0.00      B    N
ATOM   3327  N11 BMIMB   6      31.611  40.823  25.910  1.00  0.00      B    N
ATOM   3328  C1  BMIMB   6      31.650  42.052  26.416  1.00  0.00      B    C
ATOM   3329  H1  BMIMB   6      32.514  42.628  26.671  1.00  0.00      B    H
ATOM   3330  C2  BMIMB   6      29.557  41.401  26.369  1.00  0.00      B    C
ATOM   3331  H2  BMIMB   6      28.509  41.578  26.479  1.00  0.00      B    H
ATOM   3332  C21 BMIMB   6      30.257  40.477  25.709  1.00  0.00      B    C
ATOM   3333  H21 BMIMB   6      30.004  39.611  25.138  1.00  0.00      B    H
ATOM   3334  C3  BMIMB   6      30.085  43.666  27.324  1.00  0.00      B    C
ATOM   3335  H3  BMIMB   6      29.269  44.055  26.733  1.00  0.00      B    H
ATOM   3336  H31 BMIMB   6      29.868  43.568  28.377  1.00  0.00      B    H
ATOM   3337  H32 BMIMB   6      30.884  44.360  27.108  1.00  0.00      B    H
ATOM   3338  C4  BMIMB   6      32.812  40.028  25.579  1.00  0.00      B    C
ATOM   3339  H4  BMIMB   6      33.610  40.749  25.482  1.00  0.00      B    H
ATOM   3340  H41 BMIMB   6      32.769  39.573  24.600  1.00  0.00      B    H
ATOM   3341  C5  BMIMB   6      32.986  38.880  26.591  1.00  0.00      B    C
ATOM   3342  H5  BMIMB   6      32.062  38.316  26.696  1.00  0.00      B    H
ATOM   3343  H51 BMIMB   6      33.715  38.228  26.116  1.00  0.00      B    H
ATOM   3344  C51 BMIMB   6      33.563  39.411  27.923  1.00  0.00      B    C
ATOM   3345  H52 BMIMB   6      34.267  40.231  27.804  1.00  0.00      B    H
ATOM   3346  H53 BMIMB   6      32.763  39.769  28.565  1.00  0.00      B    H
ATOM   3347  C6  BMIMB   6      34.387  38.408  28.689  1.00  0.00      B    C
ATOM   3348  H6  BMIMB   6      35.284  38.122  28.152  1.00  0.00      B    H
ATOM   3349  H61 BMIMB   6      34.655  38.836  29.648  1.00  0.00      B    H
ATOM   3350  H62 BMIMB   6      33.852  37.506  28.962  1.00  0.00      B    H
ATOM   3351  N1  BMIMB   7      27.778  41.973  15.304  1.00  0.00      B    N
ATOM   3352  N11 BMIMB   7      28.135  39.918  14.956  1.00  0.00      B    N
ATOM   3353  C1  BMIMB   7      28.673  41.087  14.974  1.00  0.00      B    C
ATOM   3354  H1  BMIMB   7      29.652  41.367  14.647  1.00  0.00      B    H
ATOM   3355  C2  BMIMB   7      26.566  41.374  15.514  1.00  0.00      B    C
ATOM   3356  H2  BMIMB   7      25.678  41.954  15.639  1.00  0.00      B    H
ATOM   3357  C21 BMIMB   7      26.854  40.012  15.352  1.00  0.00      B    C
ATOM   3358  H21 BMIMB   7      26.222  39.151  15.334  1.00  0.00      B    H
ATOM   3359  C3  BMIMB   7      27.866  43.461  15.100  1.00  0.00      B    C
ATOM   3360  H3  BMIMB   7      28.067  43.872  16.079  1.00  0.00      B    H
ATOM   3361  H31 BMIMB   7      28.598  43.633  14.325  1.00  0.00      B    H
ATOM   3362  H32 BMIMB   7      26.964  43.825  14.630  1.00  0.00      B    H
ATOM   3363  C4  BMIMB   7      28.926  38.657  14.831  1.00  0.00      B    C
ATOM   3364  H4  BMIMB   7      28.586  37.877  15.495  1.00  0.00      B    H
ATOM   3365  H41 BMIMB   7      29.857  39.048  15.214  1.00  0.00      B    H
ATOM   3366  C5  BMIMB   7      29.163  38.098  13.419  1.00  0.00      B    C
ATOM   3367  H5  BMIMB   7      30.099  37.582  13.615  1.00  0.00      B    H
ATOM   3368  H51 BMIMB   7      28.417  37.488  12.915  1.00  0.00      B    H
ATOM   3369  C51 BMIMB   7      29.633  39.182  12.573  1.00  0.00      B    C
ATOM   3370  H52 BMIMB   7      28.893  39.959  12.401  1.00  0.00      B    H
ATOM   3371  H53 BMIMB   7      30.452  39.758  12.995  1.00  0.00      B    H
ATOM   3372  C6  BMIMB   7      30.187  38.634  11.274  1.00  0.00      B    C
ATOM   3373  H6  BMIMB   7      30.325  39.593  10.787  1.00  0.00      B    H
ATOM   3374  H61 BMIMB   7      31.168  38.179  11.343  1.00  0.00      B    H
ATOM   3375  H62 BMIMB   7      29.512  37.899  10.850  1.00  0.00      B    H
ATOM   3376  N1  BMIMB   8      18.573   8.657  26.503  1.00  0.00      B    N
ATOM   3377  N11 BMIMB   8      17.176   8.272  28.090  1.00  0.00      B    N
ATOM   3378  C1  BMIMB   8      17.879   7.725  27.124  1.00  0.00      B    C
ATOM   3379  H1  BMIMB   8      17.921   6.691  26.857  1.00  0.00      B    H
ATOM   3380  C2  BMIMB   8      18.181   9.900  26.998  1.00  0.00      B    C
ATOM   3381  H2  BMIMB   8      18.429  10.829  26.533  1.00  0.00      B    H
ATOM   3382  C21 BMIMB   8      17.326   9.643  28.096  1.00  0.00      B    C
ATOM   3383  H21 BMIMB   8      16.849  10.254  28.831  1.00  0.00      B    H
ATOM   3384  C3  BMIMB   8      19.558   8.386  25.457  1.00  0.00      B    C
ATOM   3385  H3  BMIMB   8      20.569   8.566  25.793  1.00  0.00      B    H
ATOM   3386  H31 BMIMB   8      19.550   7.343  25.177  1.00  0.00      B    H
ATOM   3387  H32 BMIMB   8      19.328   8.933  24.554  1.00  0.00      B    H
ATOM   3388  C4  BMIMB   8      16.324   7.523  28.988  1.00  0.00      B    C
ATOM   3389  H4  BMIMB   8      15.692   6.848  28.430  1.00  0.00      B    H
ATOM   3390  H41 BMIMB   8      15.802   8.194  29.654  1.00  0.00      B    H
ATOM   3391  C5  BMIMB   8      17.183   6.519  29.799  1.00  0.00      B    C
ATOM   3392  H5  BMIMB   8      17.472   5.661  29.197  1.00  0.00      B    H
ATOM   3393  H51 BMIMB   8      17.949   7.203  30.155  1.00  0.00      B    H
ATOM   3394  C51 BMIMB   8      16.323   5.968  30.954  1.00  0.00      B    C
ATOM   3395  H52 BMIMB   8      15.887   6.805  31.492  1.00  0.00      B    H
ATOM   3396  H53 BMIMB   8      15.511   5.367  30.552  1.00  0.00      B    H
ATOM   3397  C6  BMIMB   8      17.152   5.157  31.896  1.00  0.00      B    C
ATOM   3398  H6  BMIMB   8      17.592   4.326  31.355  1.00  0.00      B    H
ATOM   3399  H61 BMIMB   8      17.852   5.835  32.371  1.00  0.00      B    H
ATOM   3400  H62 BMIMB   8      16.508   4.777  32.680  1.00  0.00      B    H
ATOM   3401  N1  BMIMB   9      30.400  14.868  41.347  1.00  0.00      B    N
ATOM   3402  N11 BMIMB   9      30.762  16.267  39.660  1.00  0.00      B    N
ATOM   3403  C1  BMIMB   9      31.099  15.890  40.830  1.00  0.00      B    C
ATOM   3404  H1  BMIMB   9      31.814  16.465  41.379  1.00  0.00      B    H
ATOM   3405  C2  BMIMB   9      29.440  14.640  40.345  1.00  0.00      B    C
ATOM   3406  H2  BMIMB   9      28.765  13.819  40.445  1.00  0.00      B    H
ATOM   3407  C21 BMIMB   9      29.688  15.512  39.307  1.00  0.00      B    C
ATOM   3408  H21 BMIMB   9      29.265  15.538  38.327  1.00  0.00      B    H
ATOM   3409  C3  BMIMB   9      30.444  14.400  42.703  1.00  0.00      B    C
ATOM   3410  H3  BMIMB   9      31.052  13.529  42.900  1.00  0.00      B    H
ATOM   3411  H31 BMIMB   9      30.679  15.287  43.273  1.00  0.00      B    H
ATOM   3412  H32 BMIMB   9      29.435  14.146  42.991  1.00  0.00      B    H
ATOM   3413  C4  BMIMB   9      31.162  17.330  38.848  1.00  0.00      B    C
ATOM   3414  H4  BMIMB   9      31.594  17.935  39.632  1.00  0.00      B    H
ATOM   3415  H41 BMIMB   9      30.317  17.802  38.370  1.00  0.00      B    H
ATOM   3416  C5  BMIMB   9      32.185  16.747  37.834  1.00  0.00      B    C
ATOM   3417  H5  BMIMB   9      32.803  16.031  38.371  1.00  0.00      B    H
ATOM   3418  H51 BMIMB   9      31.742  16.218  36.994  1.00  0.00      B    H
ATOM   3419  C51 BMIMB   9      33.107  17.855  37.257  1.00  0.00      B    C
ATOM   3420  H52 BMIMB   9      32.647  18.516  36.528  1.00  0.00      B    H
ATOM   3421  H53 BMIMB   9      33.472  18.369  38.142  1.00  0.00      B    H
ATOM   3422  C6  BMIMB   9      34.333  17.189  36.673  1.00  0.00      B    C
ATOM   3423  H6  BMIMB   9      34.810  16.559  37.415  1.00  0.00      B    H
ATOM   3424  H61 BMIMB   9      34.168  16.427  35.919  1.00  0.00      B    H
ATOM   3425  H62 BMIMB   9      35.064  17.914  36.332  1.00  0.00      B    H
ATOM   3426  N1  BMIMB  10      43.840   2.190  33.268  1.00  0.00      B    N
ATOM   3427  N11 BMIMB  10      44.884   3.227  31.714  1.00  0.00      B    N
ATOM   3428  C1  BMIMB  10      43.767   2.551  31.986  1.00  0.00      B    C
ATOM   3429  H1  BMIMB  10      42.980   2.430  31.273  1.00  0.00      B    H
ATOM   3430  C2  BMIMB  10      45.027   2.624  33.746  1.00  0.00      B    C
ATOM   3431  H2  BMIMB  10      45.340   2.457  34.753  1.00  0.00      B    H
ATOM   3432  C21 BMIMB  10      45.675   3.390  32.866  1.00  0.00      B    C
ATOM   3433  H21 BMIMB  10      46.549   4.004  32.890  1.00  0.00      B    H
ATOM   3434  C3  BMIMB  10      42.748   1.527  33.994  1.00  0.00      B    C
ATOM   3435  H3  BMIMB  10      41.770   1.828  33.650  1.00  0.00      B    H
ATOM   3436  H31 BMIMB  10      42.813   0.474  33.763  1.00  0.00      B    H
ATOM   3437  H32 BMIMB  10      42.864   1.658  35.059  1.00  0.00      B    H
ATOM   3438  C4  BMIMB  10      45.030   3.984  30.468  1.00  0.00      B    C
ATOM   3439  H4  BMIMB  10      45.229   5.037  30.608  1.00  0.00      B    H
ATOM   3440  H41 BMIMB  10      44.111   3.881  29.909  1.00  0.00      B    H
ATOM   3441  C5  BMIMB  10      46.172   3.408  29.666  1.00  0.00      B    C
ATOM   3442  H5  BMIMB  10      46.267   4.007  28.764  1.00  0.00      B    H
ATOM   3443  H51 BMIMB  10      47.151   3.443  30.137  1.00  0.00      B    H
ATOM   3444  C51 BMIMB  10      45.918   1.969  29.292  1.00  0.00      B    C
ATOM   3445  H52 BMIMB  10      45.828   1.277  30.126  1.00  0.00      B    H
ATOM   3446  H53 BMIMB  10      45.009   1.923  28.698  1.00  0.00      B    H
ATOM   3447  C6  BMIMB  10      46.972   1.481  28.327  1.00  0.00      B    C
ATOM   3448  H6  BMIMB  10      47.938   1.655  28.786  1.00  0.00      B    H
ATOM   3449  H61 BMIMB  10      46.760   0.443  28.100  1.00  0.00      B    H
ATOM   3450  H62 BMIMB  10      47.035   2.040  27.400  1.00  0.00      B    H
ATOM   3451  N1  BMIMB  11      23.274  29.753  41.663  1.00  0.00      B    N
ATOM   3452  N11 BMIMB  11      21.852  29.877  40.111  1.00  0.00      B    N
ATOM   3453  C1  BMIMB  11      23.083  30.070  40.414  1.00  0.00      B    C
ATOM   3454  H1  BMIMB  11      23.870  30.289  39.724  1.00  0.00      B    H
ATOM   3455  C2  BMIMB  11      22.078  29.472  42.270  1.00  0.00      B    C
ATOM   3456  H2  BMIMB  11      21.878  29.327  43.309  1.00  0.00      B    H
ATOM   3457  C21 BMIMB  11      21.170  29.588  41.293  1.00  0.00      B    C
ATOM   3458  H21 BMIMB  11      20.103  29.530  41.295  1.00  0.00      B    H
ATOM   3459  C3  BMIMB  11      24.552  30.004  42.366  1.00  0.00      B    C
ATOM   3460  H3  BMIMB  11      24.620  29.331  43.208  1.00  0.00      B    H
ATOM   3461  H31 BMIMB  11      25.436  29.857  41.762  1.00  0.00      B    H
ATOM   3462  H32 BMIMB  11      24.595  30.970  42.846  1.00  0.00      B    H
ATOM   3463  C4  BMIMB  11      21.273  29.822  38.763  1.00  0.00      B    C
ATOM   3464  H4  BMIMB  11      22.023  30.053  38.020  1.00  0.00      B    H
ATOM   3465  H41 BMIMB  11      20.639  30.696  38.789  1.00  0.00      B    H
ATOM   3466  C5  BMIMB  11      20.766  28.420  38.521  1.00  0.00      B    C
ATOM   3467  H5  BMIMB  11      21.532  27.654  38.619  1.00  0.00      B    H
ATOM   3468  H51 BMIMB  11      20.135  28.172  39.371  1.00  0.00      B    H
ATOM   3469  C51 BMIMB  11      19.904  28.437  37.179  1.00  0.00      B    C
ATOM   3470  H52 BMIMB  11      19.192  29.250  37.299  1.00  0.00      B    H
ATOM   3471  H53 BMIMB  11      20.601  28.688  36.384  1.00  0.00      B    H
ATOM   3472  C6  BMIMB  11      19.087  27.182  36.850  1.00  0.00      B    C
ATOM   3473  H6  BMIMB  11      18.575  26.828  37.738  1.00  0.00      B    H
ATOM   3474  H61 BMIMB  11      18.451  27.423  36.006  1.00  0.00      B    H
ATOM   3475  H62 BMIMB  11      19.629  26.317  36.485  1.00  0.00      B    H
ATOM   3476  N1  BMIMB  12      49.268  26.952  37.882  1.00  0.00      B    N
ATOM   3477  N11 BMIMB  12      50.025  28.957  37.586  1.00  0.00      B    N
ATOM   3478  C1  BMIMB  12      49.675  27.808  36.995  1.00  0.00      B    C
ATOM   3479  H1  BMIMB  12      49.829  27.644  35.950  1.00  0.00      B    H
ATOM   3480  C2  BMIMB  12      49.240  27.583  39.103  1.00  0.00      B    C
ATOM   3481  H2  BMIMB  12      48.868  27.141  40.002  1.00  0.00      B    H
ATOM   3482  C21 BMIMB  12      49.655  28.832  38.911  1.00  0.00      B    C
ATOM   3483  H21 BMIMB  12      49.754  29.612  39.634  1.00  0.00      B    H
ATOM   3484  C3  BMIMB  12      48.933  25.547  37.730  1.00  0.00      B    C
ATOM   3485  H3  BMIMB  12      47.896  25.424  38.004  1.00  0.00      B    H
ATOM   3486  H31 BMIMB  12      49.137  25.253  36.711  1.00  0.00      B    H
ATOM   3487  H32 BMIMB  12      49.626  25.148  38.455  1.00  0.00      B    H
ATOM   3488  C4  BMIMB  12      50.612  30.252  37.064  1.00  0.00      B    C
ATOM   3489  H4  BMIMB  12      51.081  30.046  36.113  1.00  0.00      B    H
ATOM   3490  H41 BMIMB  12      51.351  30.570  37.784  1.00  0.00      B    H
ATOM   3491  C5  BMIMB  12      49.483  31.242  36.725  1.00  0.00      B    C
ATOM   3492  H5  BMIMB  12      48.747  30.884  36.010  1.00  0.00      B    H
ATOM   3493  H51 BMIMB  12      48.973  31.454  37.661  1.00  0.00      B    H
ATOM   3494  C51 BMIMB  12      50.014  32.607  36.315  1.00  0.00      B    C
ATOM   3495  H52 BMIMB  12      50.926  32.870  36.846  1.00  0.00      B    H
ATOM   3496  H53 BMIMB  12      50.266  32.481  35.266  1.00  0.00      B    H
ATOM   3497  C6  BMIMB  12      48.998  33.781  36.484  1.00  0.00      B    C
ATOM   3498  H6  BMIMB  12      49.259  34.701  35.974  1.00  0.00      B    H
ATOM   3499  H61 BMIMB  12      48.084  33.391  36.050  1.00  0.00      B    H
ATOM   3500  H62 BMIMB  12      48.871  34.044  37.528  1.00  0.00      B    H
ATOM   3501  N1  BMIMB  13      38.773   9.302  42.072  1.00  0.00      B    N
ATOM   3502  N11 BMIMB  13      37.578   7.528  41.750  1.00  0.00      B    N
ATOM   3503  C1  BMIMB  13      38.243   8.232  42.604  1.00  0.00      B    C
ATOM   3504  H1  BMIMB  13      38.452   7.911  43.602  1.00  0.00      B    H
ATOM   3505  C2  BMIMB  13      38.200   9.417  40.833  1.00  0.00      B    C
ATOM   3506  H2  BMIMB  13      38.283  10.289  40.221  1.00  0.00      B    H
ATOM   3507  C21 BMIMB  13      37.619   8.300  40.603  1.00  0.00      B    C
ATOM   3508  H21 BMIMB  13      37.184   7.903  39.713  1.00  0.00      B    H
ATOM   3509  C3  BMIMB  13      39.621  10.265  42.781  1.00  0.00      B    C
ATOM   3510  H3  BMIMB  13      40.561  10.430  42.275  1.00  0.00      B    H
ATOM   3511  H31 BMIMB  13      39.183  11.247  42.877  1.00  0.00      B    H
ATOM   3512  H32 BMIMB  13      39.740   9.895  43.789  1.00  0.00      B    H
ATOM   3513  C4  BMIMB  13      36.786   6.299  41.860  1.00  0.00      B    C
ATOM   3514  H4  BMIMB  13      35.805   6.364  41.413  1.00  0.00      B    H
ATOM   3515  H41 BMIMB  13      36.677   6.102  42.917  1.00  0.00      B    H
ATOM   3516  C5  BMIMB  13      37.521   5.174  41.331  1.00  0.00      B    C
ATOM   3517  H5  BMIMB  13      38.580   5.175  41.573  1.00  0.00      B    H
ATOM   3518  H51 BMIMB  13      37.033   4.287  41.727  1.00  0.00      B    H
ATOM   3519  C51 BMIMB  13      37.595   4.945  39.813  1.00  0.00      B    C
ATOM   3520  H52 BMIMB  13      36.615   4.672  39.429  1.00  0.00      B    H
ATOM   3521  H53 BMIMB  13      37.874   5.917  39.415  1.00  0.00      B    H
ATOM   3522  C6  BMIMB  13      38.793   3.994  39.479  1.00  0.00      B    C
ATOM   3523  H6  BMIMB  13      38.631   3.058  40.001  1.00  0.00      B    H
ATOM   3524  H61 BMIMB  13      38.904   3.823  38.414  1.00  0.00      B    H
ATOM   3525  H62 BMIMB  13      39.683   4.407  39.939  1.00  0.00      B    H
ATOM   3526  N1  BMIMB  14      37.577  36.878  41.863  1.00  0.00      B    N
ATOM   3527  N11 BMIMB  14      38.782  35.491  40.689  1.00  0.00      B    N
ATOM   3528  C1  BMIMB  14      38.624  36.110  41.841  1.00  0.00      B    C
ATOM   3529  H1  BMIMB  14      39.324  36.107  42.648  1.00  0.00      B    H
ATOM   3530  C2  BMIMB  14      36.846  36.638  40.706  1.00  0.00      B    C
ATOM   3531  H2  BMIMB  14      35.895  37.104  40.565  1.00  0.00      B    H
ATOM   3532  C21 BMIMB  14      37.665  35.867  39.962  1.00  0.00      B    C
ATOM   3533  H21 BMIMB  14      37.395  35.460  39.012  1.00  0.00      B    H
ATOM   3534  C3  BMIMB  14      37.214  37.727  42.996  1.00  0.00      B    C
ATOM   3535  H3  BMIMB  14      37.078  38.727  42.612  1.00  0.00      B    H
ATOM   3536  H31 BMIMB  14      36.366  37.317  43.525  1.00  0.00      B    H
ATOM   3537  H32 BMIMB  14      38.036  37.811  43.690  1.00  0.00      B    H
ATOM   3538  C4  BMIMB  14      39.870  34.570  40.294  1.00  0.00      B    C
ATOM   3539  H4  BMIMB  14      39.438  33.672  39.877  1.00  0.00      B    H
ATOM   3540  H41 BMIMB  14      40.358  34.320  41.224  1.00  0.00      B    H
ATOM   3541  C5  BMIMB  14      40.946  35.189  39.339  1.00  0.00      B    C
ATOM   3542  H5  BMIMB  14      40.586  35.435  38.344  1.00  0.00      B    H
ATOM   3543  H51 BMIMB  14      41.278  36.143  39.741  1.00  0.00      B    H
ATOM   3544  C51 BMIMB  14      42.235  34.275  39.269  1.00  0.00      B    C
ATOM   3545  H52 BMIMB  14      42.759  34.181  40.217  1.00  0.00      B    H
ATOM   3546  H53 BMIMB  14      41.957  33.284  38.920  1.00  0.00      B    H
ATOM   3547  C6  BMIMB  14      43.191  34.759  38.243  1.00  0.00      B    C
ATOM   3548  H6  BMIMB  14      43.449  35.812  38.257  1.00  0.00      B    H
ATOM   3549  H61 BMIMB  14      44.141  34.252  38.367  1.00  0.00      B    H
ATOM   3550  H62 BMIMB  14      42.895  34.504  37.232  1.00  0.00      B    H
ATOM   3551  N1  BMIMB  15      48.745  25.466  32.921  1.00  0.00      B    N
ATOM   3552  N11 BMIMB  15      49.623  27.154  31.981  1.00  0.00      B    N
ATOM   3553  C1  BMIMB  15      48.485  26.575  32.245  1.00  0.00      B    C
ATOM   3554  H1  BMIMB  15      47.497  26.941  32.064  1.00  0.00      B    H
ATOM   3555  C2  BMIMB  15      50.113  25.226  33.013  1.00  0.00      B    C
ATOM   3556  H2  BMIMB  15      50.650  24.423  33.469  1.00  0.00      B    H
ATOM   3557  C21 BMIMB  15      50.653  26.274  32.325  1.00  0.00      B    C
ATOM   3558  H21 BMIMB  15      51.676  26.480  32.098  1.00  0.00      B    H
ATOM   3559  C3  BMIMB  15      47.695  24.517  33.377  1.00  0.00      B    C
ATOM   3560  H3  BMIMB  15      46.786  25.087  33.494  1.00  0.00      B    H
ATOM   3561  H31 BMIMB  15      47.472  23.854  32.555  1.00  0.00      B    H
ATOM   3562  H32 BMIMB  15      47.963  23.952  34.258  1.00  0.00      B    H
ATOM   3563  C4  BMIMB  15      49.794  28.474  31.370  1.00  0.00      B    C
ATOM   3564  H4  BMIMB  15      48.859  28.754  30.907  1.00  0.00      B    H
ATOM   3565  H41 BMIMB  15      50.458  28.322  30.532  1.00  0.00      B    H
ATOM   3566  C5  BMIMB  15      50.228  29.615  32.174  1.00  0.00      B    C
ATOM   3567  H5  BMIMB  15      49.382  29.674  32.853  1.00  0.00      B    H
ATOM   3568  H51 BMIMB  15      51.041  29.448  32.875  1.00  0.00      B    H
ATOM   3569  C51 BMIMB  15      50.404  30.916  31.310  1.00  0.00      B    C
ATOM   3570  H52 BMIMB  15      51.345  30.668  30.826  1.00  0.00      B    H
ATOM   3571  H53 BMIMB  15      49.577  31.142  30.643  1.00  0.00      B    H
ATOM   3572  C6  BMIMB  15      50.532  32.042  32.189  1.00  0.00      B    C
ATOM   3573  H6  BMIMB  15      51.404  31.825  32.795  1.00  0.00      B    H
ATOM   3574  H61 BMIMB  15      50.675  32.869  31.503  1.00  0.00      B    H
ATOM   3575  H62 BMIMB  15      49.605  32.266  32.704  1.00  0.00      B    H
ATOM   3576  N1  BMIMB  16      37.971  25.535  35.634  1.00  0.00      B    N
ATOM   3577  N11 BMIMB  16      37.482  23.722  36.501  1.00  0.00      B    N
ATOM   3578  C1  BMIMB  16      37.451  24.396  35.438  1.00  0.00      B    C
ATOM   3579  H1  BMIMB  16      37.336  23.911  34.492  1.00  0.00      B    H
ATOM   3580  C2  BMIMB  16      38.080  25.730  36.999  1.00  0.00      B    C
ATOM   3581  H2  BMIMB  16      38.434  26.678  37.341  1.00  0.00      B    H
ATOM   3582  C21 BMIMB  16      37.660  24.579  37.578  1.00  0.00      B    C
ATOM   3583  H21 BMIMB  16      37.582  24.172  38.563  1.00  0.00      B    H
ATOM   3584  C3  BMIMB  16      38.207  26.455  34.526  1.00  0.00      B    C
ATOM   3585  H3  BMIMB  16      39.265  26.365  34.329  1.00  0.00      B    H
ATOM   3586  H31 BMIMB  16      37.713  26.036  33.662  1.00  0.00      B    H
ATOM   3587  H32 BMIMB  16      37.834  27.445  34.743  1.00  0.00      B    H
ATOM   3588  C4  BMIMB  16      37.251  22.252  36.639  1.00  0.00      B    C
ATOM   3589  H4  BMIMB  16      37.856  21.849  37.438  1.00  0.00      B    H
ATOM   3590  H41 BMIMB  16      37.623  21.864  35.703  1.00  0.00      B    H
ATOM   3591  C5  BMIMB  16      35.795  21.748  36.782  1.00  0.00      B    C
ATOM   3592  H5  BMIMB  16      35.710  20.758  36.340  1.00  0.00      B    H
ATOM   3593  H51 BMIMB  16      35.549  21.940  37.823  1.00  0.00      B    H
ATOM   3594  C51 BMIMB  16      34.710  22.562  35.999  1.00  0.00      B    C
ATOM   3595  H52 BMIMB  16      34.733  23.581  36.375  1.00  0.00      B    H
ATOM   3596  H53 BMIMB  16      35.119  22.597  34.992  1.00  0.00      B    H
ATOM   3597  C6  BMIMB  16      33.387  21.901  36.192  1.00  0.00      B    C
ATOM   3598  H6  BMIMB  16      33.515  20.861  35.915  1.00  0.00      B    H
ATOM   3599  H61 BMIMB  16      33.059  21.957  37.224  1.00  0.00      B    H
ATOM   3600  H62 BMIMB  16      32.578  22.322  35.606  1.00  0.00      B    H
ATOM   3601  N1  BMIMB  17      16.993  43.438  46.248  1.00  0.00      B    N
ATOM   3602  N11 BMIMB  17      16.947  45.555  46.246  1.00  0.00      B    N
ATOM   3603  C1  BMIMB  17      17.660  44.498  46.603  1.00  0.00      B    C
ATOM   3604  H1  BMIMB  17      18.659  44.539  46.982  1.00  0.00      B    H
ATOM   3605  C2  BMIMB  17      15.843  43.788  45.586  1.00  0.00      B    C
ATOM   3606  H2  BMIMB  17      15.113  43.136  45.158  1.00  0.00      B    H
ATOM   3607  C21 BMIMB  17      15.812  45.110  45.581  1.00  0.00      B    C
ATOM   3608  H21 BMIMB  17      15.099  45.763  45.127  1.00  0.00      B    H
ATOM   3609  C3  BMIMB  17      17.379  42.068  46.474  1.00  0.00      B    C
ATOM   3610  H3  BMIMB  17      18.172  42.152  47.201  1.00  0.00      B    H
ATOM   3611  H31 BMIMB  17      16.658  41.428  46.962  1.00  0.00      B    H
ATOM   3612  H32 BMIMB  17      17.704  41.620  45.546  1.00  0.00      B    H
ATOM   3613  C4  BMIMB  17      17.270  46.967  46.543  1.00  0.00      B    C
ATOM   3614  H4  BMIMB  17      18.069  46.910  47.267  1.00  0.00      B    H
ATOM   3615  H41 BMIMB  17      16.589  47.465  47.218  1.00  0.00      B    H
ATOM   3616  C5  BMIMB  17      17.576  47.822  45.293  1.00  0.00      B    C
ATOM   3617  H5  BMIMB  17      16.675  47.989  44.708  1.00  0.00      B    H
ATOM   3618  H51 BMIMB  17      17.960  48.779  45.636  1.00  0.00      B    H
ATOM   3619  C51 BMIMB  17      18.687  47.149  44.414  1.00  0.00      B    C
ATOM   3620  H52 BMIMB  17      19.490  47.011  45.133  1.00  0.00      B    H
ATOM   3621  H53 BMIMB  17      18.395  46.225  43.920  1.00  0.00      B    H
ATOM   3622  C6  BMIMB  17      19.369  48.169  43.436  1.00  0.00      B    C
ATOM   3623  H6  BMIMB  17      18.708  48.394  42.607  1.00  0.00      B    H
ATOM   3624  H61 BMIMB  17      19.735  49.065  43.926  1.00  0.00      B    H
ATOM   3625  H62 BMIMB  17      20.287  47.767  43.023  1.00  0.00      B    H
ATOM   3626  N1  BMIMB  18      35.121  46.620  46.529  1.00  0.00      B    N
ATOM   3627  N11 BMIMB  18      34.922  47.466  48.514  1.00  0.00      B    N
ATOM   3628  C1  BMIMB  18      34.620  47.629  47.254  1.00  0.00      B    C
ATOM   3629  H1  BMIMB  18      34.239  48.548  46.862  1.00  0.00      B    H
ATOM   3630  C2  BMIMB  18      35.486  45.651  47.411  1.00  0.00      B    C
ATOM   3631  H2  BMIMB  18      35.754  44.652  47.144  1.00  0.00      B    H
ATOM   3632  C21 BMIMB  18      35.452  46.215  48.623  1.00  0.00      B    C
ATOM   3633  H21 BMIMB  18      35.692  45.758  49.558  1.00  0.00      B    H
ATOM   3634  C3  BMIMB  18      34.837  46.491  45.083  1.00  0.00      B    C
ATOM   3635  H3  BMIMB  18      35.044  47.364  44.481  1.00  0.00      B    H
ATOM   3636  H31 BMIMB  18      35.518  45.705  44.790  1.00  0.00      B    H
ATOM   3637  H32 BMIMB  18      33.818  46.188  44.892  1.00  0.00      B    H
ATOM   3638  C4  BMIMB  18      34.921  48.457  49.564  1.00  0.00      B    C
ATOM   3639  H4  BMIMB  18      34.777  49.473  49.227  1.00  0.00      B    H
ATOM   3640  H41 BMIMB  18      35.899  48.431  50.022  1.00  0.00      B    H
ATOM   3641  C5  BMIMB  18      33.915  48.244  50.645  1.00  0.00      B    C
ATOM   3642  H5  BMIMB  18      32.956  48.644  50.326  1.00  0.00      B    H
ATOM   3643  H51 BMIMB  18      33.764  47.173  50.752  1.00  0.00      B    H
ATOM   3644  C51 BMIMB  18      34.344  48.867  51.916  1.00  0.00      B    C
ATOM   3645  H52 BMIMB  18      35.401  48.806  52.164  1.00  0.00      B    H
ATOM   3646  H53 BMIMB  18      34.096  49.922  51.825  1.00  0.00      B    H
ATOM   3647  C6  BMIMB  18      33.469  48.399  53.076  1.00  0.00      B    C
ATOM   3648  H6  BMIMB  18      33.740  48.859  54.020  1.00  0.00      B    H
ATOM   3649  H61 BMIMB  18      32.419  48.619  52.917  1.00  0.00      B    H
ATOM   3650  H62 BMIMB  18      33.513  47.317  53.121  1.00  0.00      B    H
ATOM   3651  N1  BMIMB  19      21.431  45.364  27.557  1.00  0.00      B    N
ATOM   3652  N11 BMIMB  19      19.538  45.270  26.544  1.00  0.00      B    N
ATOM   3653  C1  BMIMB  19      20.133  45.122  27.671  1.00  0.00      B    C
ATOM   3654  H1  BMIMB  19      19.622  44.989  28.600  1.00  0.00      B    H
ATOM   3655  C2  BMIMB  19      21.643  45.805  26.244  1.00  0.00      B    C
ATOM   3656  H2  BMIMB  19      22.577  46.245  25.970  1.00  0.00      B    H
ATOM   3657  C21 BMIMB  19      20.477  45.638  25.587  1.00  0.00      B    C
ATOM   3658  H21 BMIMB  19      20.148  45.739  24.576  1.00  0.00      B    H
ATOM   3659  C3  BMIMB  19      22.395  45.361  28.662  1.00  0.00      B    C
ATOM   3660  H3  BMIMB  19      22.712  46.326  29.029  1.00  0.00      B    H
ATOM   3661  H31 BMIMB  19      22.040  44.830  29.533  1.00  0.00      B    H
ATOM   3662  H32 BMIMB  19      23.330  44.894  28.391  1.00  0.00      B    H
ATOM   3663  C4  BMIMB  19      18.097  45.463  26.359  1.00  0.00      B    C
ATOM   3664  H4  BMIMB  19      17.807  44.516  26.791  1.00  0.00      B    H
ATOM   3665  H41 BMIMB  19      17.850  45.416  25.309  1.00  0.00      B    H
ATOM   3666  C5  BMIMB  19      17.480  46.675  27.012  1.00  0.00      B    C
ATOM   3667  H5  BMIMB  19      16.469  46.734  26.617  1.00  0.00      B    H
ATOM   3668  H51 BMIMB  19      17.522  46.349  28.048  1.00  0.00      B    H
ATOM   3669  C51 BMIMB  19      18.275  47.910  26.746  1.00  0.00      B    C
ATOM   3670  H52 BMIMB  19      19.277  47.823  27.159  1.00  0.00      B    H
ATOM   3671  H53 BMIMB  19      18.389  47.918  25.665  1.00  0.00      B    H
ATOM   3672  C6  BMIMB  19      17.666  49.224  27.207  1.00  0.00      B    C
ATOM   3673  H6  BMIMB  19      18.329  50.081  27.197  1.00  0.00      B    H
ATOM   3674  H61 BMIMB  19      16.910  49.480  26.474  1.00  0.00      B    H
ATOM   3675  H62 BMIMB  19      17.197  49.134  28.180  1.00  0.00      B    H
ATOM   3676  N1  BMIMB  20       4.038  32.536  21.389  1.00  0.00      B    N
ATOM   3677  N11 BMIMB  20       5.522  30.991  21.520  1.00  0.00      B    N
ATOM   3678  C1  BMIMB  20       4.708  31.673  20.675  1.00  0.00      B    C
ATOM   3679  H1  BMIMB  20       4.680  31.498  19.620  1.00  0.00      B    H
ATOM   3680  C2  BMIMB  20       4.354  32.306  22.669  1.00  0.00      B    C
ATOM   3681  H2  BMIMB  20       3.924  32.876  23.462  1.00  0.00      B    H
ATOM   3682  C21 BMIMB  20       5.371  31.484  22.812  1.00  0.00      B    C
ATOM   3683  H21 BMIMB  20       6.004  31.113  23.588  1.00  0.00      B    H
ATOM   3684  C3  BMIMB  20       3.042  33.528  20.947  1.00  0.00      B    C
ATOM   3685  H3  BMIMB  20       3.166  34.056  20.013  1.00  0.00      B    H
ATOM   3686  H31 BMIMB  20       2.142  32.930  20.953  1.00  0.00      B    H
ATOM   3687  H32 BMIMB  20       2.964  34.407  21.570  1.00  0.00      B    H
ATOM   3688  C4  BMIMB  20       6.480  29.885  21.112  1.00  0.00      B    C
ATOM   3689  H4  BMIMB  20       6.041  29.110  20.500  1.00  0.00      B    H
ATOM   3690  H41 BMIMB  20       6.811  29.349  21.989  1.00  0.00      B    H
ATOM   3691  C5  BMIMB  20       7.683  30.616  20.445  1.00  0.00      B    C
ATOM   3692  H5  BMIMB  20       7.346  30.764  19.422  1.00  0.00      B    H
ATOM   3693  H51 BMIMB  20       7.989  31.514  20.976  1.00  0.00      B    H
ATOM   3694  C51 BMIMB  20       8.958  29.768  20.283  1.00  0.00      B    C
ATOM   3695  H52 BMIMB  20       9.453  29.785  21.251  1.00  0.00      B    H
ATOM   3696  H53 BMIMB  20       8.704  28.787  19.889  1.00  0.00      B    H
ATOM   3697  C6  BMIMB  20       9.909  30.505  19.320  1.00  0.00      B    C
ATOM   3698  H6  BMIMB  20      10.566  31.216  19.807  1.00  0.00      B    H
ATOM   3699  H61 BMIMB  20      10.421  29.700  18.805  1.00  0.00      B    H
ATOM   3700  H62 BMIMB  20       9.372  31.037  18.543  1.00  0.00      B    H
ATOM   3701  N1  BMIMB  21       7.977  30.059   8.287  1.00  0.00      B    N
ATOM   3702  N11 BMIMB  21       7.653  29.006  10.146  1.00  0.00      B    N
ATOM   3703  C1  BMIMB  21       7.657  30.183   9.584  1.00  0.00      B    C
ATOM   3704  H1  BMIMB  21       7.159  31.010  10.042  1.00  0.00      B    H
ATOM   3705  C2  BMIMB  21       8.397  28.777   8.052  1.00  0.00      B    C
ATOM   3706  H2  BMIMB  21       8.682  28.450   7.076  1.00  0.00      B    H
ATOM   3707  C21 BMIMB  21       8.041  28.110   9.177  1.00  0.00      B    C
ATOM   3708  H21 BMIMB  21       8.171  27.062   9.339  1.00  0.00      B    H
ATOM   3709  C3  BMIMB  21       8.116  31.252   7.356  1.00  0.00      B    C
ATOM   3710  H3  BMIMB  21       9.147  31.528   7.193  1.00  0.00      B    H
ATOM   3711  H31 BMIMB  21       7.652  30.987   6.417  1.00  0.00      B    H
ATOM   3712  H32 BMIMB  21       7.625  32.133   7.742  1.00  0.00      B    H
ATOM   3713  C4  BMIMB  21       7.613  28.757  11.582  1.00  0.00      B    C
ATOM   3714  H4  BMIMB  21       7.043  27.841  11.644  1.00  0.00      B    H
ATOM   3715  H41 BMIMB  21       7.017  29.546  12.017  1.00  0.00      B    H
ATOM   3716  C5  BMIMB  21       8.945  28.346  12.340  1.00  0.00      B    C
ATOM   3717  H5  BMIMB  21       9.442  27.702  11.619  1.00  0.00      B    H
ATOM   3718  H51 BMIMB  21       9.460  29.233  12.700  1.00  0.00      B    H
ATOM   3719  C51 BMIMB  21       8.673  27.500  13.533  1.00  0.00      B    C
ATOM   3720  H52 BMIMB  21       8.033  28.036  14.229  1.00  0.00      B    H
ATOM   3721  H53 BMIMB  21       8.078  26.673  13.156  1.00  0.00      B    H
ATOM   3722  C6  BMIMB  21      10.025  27.041  14.193  1.00  0.00      B    C
ATOM   3723  H6  BMIMB  21      10.685  26.690  13.409  1.00  0.00      B    H
ATOM   3724  H61 BMIMB  21      10.536  27.874  14.663  1.00  0.00      B    H
ATOM   3725  H62 BMIMB  21       9.900  26.158  14.809  1.00  0.00      B    H
ATOM   3726  N1  BMIMB  22      46.394  14.437  12.678  1.00  0.00      B    N
ATOM   3727  N11 BMIMB  22      46.908  15.559  10.928  1.00  0.00      B    N
ATOM   3728  C1  BMIMB  22      46.025  15.432  11.870  1.00  0.00      B    C
ATOM   3729  H1  BMIMB  22      45.078  15.928  11.875  1.00  0.00      B    H
ATOM   3730  C2  BMIMB  22      47.512  13.896  12.143  1.00  0.00      B    C
ATOM   3731  H2  BMIMB  22      48.078  13.160  12.670  1.00  0.00      B    H
ATOM   3732  C21 BMIMB  22      47.800  14.538  11.052  1.00  0.00      B    C
ATOM   3733  H21 BMIMB  22      48.616  14.436  10.370  1.00  0.00      B    H
ATOM   3734  C3  BMIMB  22      45.714  14.037  13.912  1.00  0.00      B    C
ATOM   3735  H3  BMIMB  22      45.146  13.148  13.681  1.00  0.00      B    H
ATOM   3736  H31 BMIMB  22      46.561  13.824  14.547  1.00  0.00      B    H
ATOM   3737  H32 BMIMB  22      45.086  14.824  14.302  1.00  0.00      B    H
ATOM   3738  C4  BMIMB  22      46.892  16.422   9.751  1.00  0.00      B    C
ATOM   3739  H4  BMIMB  22      47.798  17.004   9.840  1.00  0.00      B    H
ATOM   3740  H41 BMIMB  22      46.044  17.088   9.810  1.00  0.00      B    H
ATOM   3741  C5  BMIMB  22      46.713  15.711   8.391  1.00  0.00      B    C
ATOM   3742  H5  BMIMB  22      46.661  16.380   7.537  1.00  0.00      B    H
ATOM   3743  H51 BMIMB  22      47.550  15.052   8.172  1.00  0.00      B    H
ATOM   3744  C51 BMIMB  22      45.604  14.708   8.348  1.00  0.00      B    C
ATOM   3745  H52 BMIMB  22      45.789  13.818   8.944  1.00  0.00      B    H
ATOM   3746  H53 BMIMB  22      44.738  15.142   8.843  1.00  0.00      B    H
ATOM   3747  C6  BMIMB  22      45.292  14.279   6.971  1.00  0.00      B    C
ATOM   3748  H6  BMIMB  22      44.655  13.404   6.918  1.00  0.00      B    H
ATOM   3749  H61 BMIMB  22      44.877  15.039   6.319  1.00  0.00      B    H
ATOM   3750  H62 BMIMB  22      46.251  13.966   6.572  1.00  0.00      B    H
ATOM   3751  N1  BMIMB  23      24.302  33.149  16.650  1.00  0.00      B    N
ATOM   3752  N11 BMIMB  23      26.202  32.138  16.933  1.00  0.00      B    N
ATOM   3753  C1  BMIMB  23      24.871  32.039  17.019  1.00  0.00      B    C
ATOM   3754  H1  BMIMB  23      24.262  31.287  17.472  1.00  0.00      B    H
ATOM   3755  C2  BMIMB  23      25.271  34.013  16.211  1.00  0.00      B    C
ATOM   3756  H2  BMIMB  23      25.022  34.980  15.834  1.00  0.00      B    H
ATOM   3757  C21 BMIMB  23      26.451  33.380  16.477  1.00  0.00      B    C
ATOM   3758  H21 BMIMB  23      27.462  33.717  16.408  1.00  0.00      B    H
ATOM   3759  C3  BMIMB  23      22.868  33.378  16.789  1.00  0.00      B    C
ATOM   3760  H3  BMIMB  23      22.483  33.445  17.797  1.00  0.00      B    H
ATOM   3761  H31 BMIMB  23      22.547  34.307  16.342  1.00  0.00      B    H
ATOM   3762  H32 BMIMB  23      22.353  32.569  16.292  1.00  0.00      B    H
ATOM   3763  C4  BMIMB  23      27.220  31.110  17.215  1.00  0.00      B    C
ATOM   3764  H4  BMIMB  23      26.836  30.647  18.112  1.00  0.00      B    H
ATOM   3765  H41 BMIMB  23      28.152  31.592  17.472  1.00  0.00      B    H
ATOM   3766  C5  BMIMB  23      27.350  30.171  16.012  1.00  0.00      B    C
ATOM   3767  H5  BMIMB  23      28.031  29.346  16.201  1.00  0.00      B    H
ATOM   3768  H51 BMIMB  23      26.350  29.751  15.933  1.00  0.00      B    H
ATOM   3769  C51 BMIMB  23      27.816  30.842  14.667  1.00  0.00      B    C
ATOM   3770  H52 BMIMB  23      27.063  31.528  14.286  1.00  0.00      B    H
ATOM   3771  H53 BMIMB  23      28.723  31.420  14.824  1.00  0.00      B    H
ATOM   3772  C6  BMIMB  23      28.001  29.852  13.494  1.00  0.00      B    C
ATOM   3773  H6  BMIMB  23      28.464  30.385  12.671  1.00  0.00      B    H
ATOM   3774  H61 BMIMB  23      28.634  29.025  13.793  1.00  0.00      B    H
ATOM   3775  H62 BMIMB  23      27.040  29.498  13.139  1.00  0.00      B    H
ATOM   3776  N1  BMIMB  24      12.955   9.907  43.092  1.00  0.00      B    N
ATOM   3777  N11 BMIMB  24      12.100   9.752  45.078  1.00  0.00      B    N
ATOM   3778  C1  BMIMB  24      12.362  10.551  44.057  1.00  0.00      B    C
ATOM   3779  H1  BMIMB  24      12.110  11.589  44.033  1.00  0.00      B    H
ATOM   3780  C2  BMIMB  24      13.318   8.647  43.578  1.00  0.00      B    C
ATOM   3781  H2  BMIMB  24      13.933   8.004  42.988  1.00  0.00      B    H
ATOM   3782  C21 BMIMB  24      12.672   8.522  44.781  1.00  0.00      B    C
ATOM   3783  H21 BMIMB  24      12.665   7.662  45.414  1.00  0.00      B    H
ATOM   3784  C3  BMIMB  24      13.540  10.452  41.882  1.00  0.00      B    C
ATOM   3785  H3  BMIMB  24      14.578  10.156  41.937  1.00  0.00      B    H
ATOM   3786  H31 BMIMB  24      12.964  10.104  41.037  1.00  0.00      B    H
ATOM   3787  H32 BMIMB  24      13.362  11.514  41.959  1.00  0.00      B    H
ATOM   3788  C4  BMIMB  24      11.325  10.039  46.283  1.00  0.00      B    C
ATOM   3789  H4  BMIMB  24      11.422  11.091  46.507  1.00  0.00      B    H
ATOM   3790  H41 BMIMB  24      11.771   9.563  47.144  1.00  0.00      B    H
ATOM   3791  C5  BMIMB  24       9.898   9.644  46.067  1.00  0.00      B    C
ATOM   3792  H5  BMIMB  24       9.420  10.540  45.679  1.00  0.00      B    H
ATOM   3793  H51 BMIMB  24       9.866   8.730  45.480  1.00  0.00      B    H
ATOM   3794  C51 BMIMB  24       8.970   9.351  47.289  1.00  0.00      B    C
ATOM   3795  H52 BMIMB  24       9.146  10.095  48.061  1.00  0.00      B    H
ATOM   3796  H53 BMIMB  24       7.935   9.461  46.974  1.00  0.00      B    H
ATOM   3797  C6  BMIMB  24       9.118   7.998  47.941  1.00  0.00      B    C
ATOM   3798  H6  BMIMB  24       8.273   7.851  48.605  1.00  0.00      B    H
ATOM   3799  H61 BMIMB  24       9.170   7.116  47.314  1.00  0.00      B    H
ATOM   3800  H62 BMIMB  24       9.985   8.101  48.583  1.00  0.00      B    H
ATOM   3801  N1  BMIMB  25      44.564  35.013  17.758  1.00  0.00      B    N
ATOM   3802  N11 BMIMB  25      42.435  34.640  17.680  1.00  0.00      B    N
ATOM   3803  C1  BMIMB  25      43.361  35.523  17.797  1.00  0.00      B    C
ATOM   3804  H1  BMIMB  25      43.198  36.532  18.112  1.00  0.00      B    H
ATOM   3805  C2  BMIMB  25      44.363  33.668  17.420  1.00  0.00      B    C
ATOM   3806  H2  BMIMB  25      45.132  32.935  17.313  1.00  0.00      B    H
ATOM   3807  C21 BMIMB  25      43.072  33.447  17.427  1.00  0.00      B    C
ATOM   3808  H21 BMIMB  25      42.528  32.551  17.225  1.00  0.00      B    H
ATOM   3809  C3  BMIMB  25      45.806  35.734  17.892  1.00  0.00      B    C
ATOM   3810  H3  BMIMB  25      45.886  36.298  18.809  1.00  0.00      B    H
ATOM   3811  H31 BMIMB  25      46.611  35.047  18.109  1.00  0.00      B    H
ATOM   3812  H32 BMIMB  25      46.038  36.183  16.937  1.00  0.00      B    H
ATOM   3813  C4  BMIMB  25      41.065  34.998  17.565  1.00  0.00      B    C
ATOM   3814  H4  BMIMB  25      40.764  34.762  16.555  1.00  0.00      B    H
ATOM   3815  H41 BMIMB  25      41.023  36.071  17.685  1.00  0.00      B    H
ATOM   3816  C5  BMIMB  25      40.128  34.152  18.426  1.00  0.00      B    C
ATOM   3817  H5  BMIMB  25      40.144  33.093  18.181  1.00  0.00      B    H
ATOM   3818  H51 BMIMB  25      40.410  34.358  19.455  1.00  0.00      B    H
ATOM   3819  C51 BMIMB  25      38.695  34.510  18.251  1.00  0.00      B    C
ATOM   3820  H52 BMIMB  25      38.630  35.592  18.164  1.00  0.00      B    H
ATOM   3821  H53 BMIMB  25      38.355  34.124  17.294  1.00  0.00      B    H
ATOM   3822  C6  BMIMB  25      37.738  33.858  19.250  1.00  0.00      B    C
ATOM   3823  H6  BMIMB  25      37.871  34.309  20.227  1.00  0.00      B    H
ATOM   3824  H61 BMIMB  25      36.737  33.884  18.835  1.00  0.00      B    H
ATOM   3825  H62 BMIMB  25      37.980  32.813  19.409  1.00  0.00      B    H
ATOM   3826  N1  BMIMB  26      33.744  34.640  21.810  1.00  0.00      B    N
ATOM   3827  N11 BMIMB  26      35.000  35.472  23.325  1.00  0.00      B    N
ATOM   3828  C1  BMIMB  26      33.786  35.500  22.799  1.00  0.00      B    C
ATOM   3829  H1  BMIMB  26      33.052  36.251  23.002  1.00  0.00      B    H
ATOM   3830  C2  BMIMB  26      34.994  33.999  21.830  1.00  0.00      B    C
ATOM   3831  H2  BMIMB  26      35.307  33.341  21.049  1.00  0.00      B    H
ATOM   3832  C21 BMIMB  26      35.776  34.509  22.737  1.00  0.00      B    C
ATOM   3833  H21 BMIMB  26      36.801  34.347  22.990  1.00  0.00      B    H
ATOM   3834  C3  BMIMB  26      32.729  34.387  20.789  1.00  0.00      B    C
ATOM   3835  H3  BMIMB  26      32.960  34.783  19.811  1.00  0.00      B    H
ATOM   3836  H31 BMIMB  26      32.576  33.318  20.798  1.00  0.00      B    H
ATOM   3837  H32 BMIMB  26      31.816  34.881  21.084  1.00  0.00      B    H
ATOM   3838  C4  BMIMB  26      35.545  36.432  24.305  1.00  0.00      B    C
ATOM   3839  H4  BMIMB  26      34.774  37.187  24.354  1.00  0.00      B    H
ATOM   3840  H41 BMIMB  26      36.480  36.722  23.849  1.00  0.00      B    H
ATOM   3841  C5  BMIMB  26      35.861  35.763  25.659  1.00  0.00      B    C
ATOM   3842  H5  BMIMB  26      36.900  35.453  25.585  1.00  0.00      B    H
ATOM   3843  H51 BMIMB  26      35.827  36.549  26.408  1.00  0.00      B    H
ATOM   3844  C51 BMIMB  26      34.890  34.681  25.942  1.00  0.00      B    C
ATOM   3845  H52 BMIMB  26      33.896  35.121  25.962  1.00  0.00      B    H
ATOM   3846  H53 BMIMB  26      34.895  33.864  25.225  1.00  0.00      B    H
ATOM   3847  C6  BMIMB  26      35.185  34.088  27.339  1.00  0.00      B    C
ATOM   3848  H6  BMIMB  26      36.219  33.826  27.529  1.00  0.00      B    H
ATOM   3849  H61 BMIMB  26      34.900  34.722  28.171  1.00  0.00      B    H
ATOM   3850  H62 BMIMB  26      34.552  33.237  27.563  1.00  0.00      B    H
ATOM   3851  N1  BMIMB  27      25.329  44.783  37.124  1.00  0.00      B    N
ATOM   3852  N11 BMIMB  27      26.042  43.123  36.069  1.00  0.00      B    N
ATOM   3853  C1  BMIMB  27      26.069  43.713  37.221  1.00  0.00      B    C
ATOM   3854  H1  BMIMB  27      26.528  43.322  38.103  1.00  0.00      B    H
ATOM   3855  C2  BMIMB  27      24.901  44.976  35.800  1.00  0.00      B    C
ATOM   3856  H2  BMIMB  27      24.321  45.799  35.445  1.00  0.00      B    H
ATOM   3857  C21 BMIMB  27      25.355  43.859  35.184  1.00  0.00      B    C
ATOM   3858  H21 BMIMB  27      25.268  43.591  34.154  1.00  0.00      B    H
ATOM   3859  C3  BMIMB  27      25.077  45.692  38.259  1.00  0.00      B    C
ATOM   3860  H3  BMIMB  27      25.882  45.828  38.967  1.00  0.00      B    H
ATOM   3861  H31 BMIMB  27      24.893  46.678  37.860  1.00  0.00      B    H
ATOM   3862  H32 BMIMB  27      24.110  45.637  38.737  1.00  0.00      B    H
ATOM   3863  C4  BMIMB  27      26.598  41.738  35.811  1.00  0.00      B    C
ATOM   3864  H4  BMIMB  27      27.253  41.317  36.560  1.00  0.00      B    H
ATOM   3865  H41 BMIMB  27      27.194  41.915  34.928  1.00  0.00      B    H
ATOM   3866  C5  BMIMB  27      25.518  40.673  35.608  1.00  0.00      B    C
ATOM   3867  H5  BMIMB  27      25.036  40.477  36.562  1.00  0.00      B    H
ATOM   3868  H51 BMIMB  27      24.816  41.196  34.963  1.00  0.00      B    H
ATOM   3869  C51 BMIMB  27      25.977  39.337  34.869  1.00  0.00      B    C
ATOM   3870  H52 BMIMB  27      26.457  39.691  33.960  1.00  0.00      B    H
ATOM   3871  H53 BMIMB  27      26.644  38.704  35.449  1.00  0.00      B    H
ATOM   3872  C6  BMIMB  27      24.769  38.508  34.483  1.00  0.00      B    C
ATOM   3873  H6  BMIMB  27      25.259  37.571  34.246  1.00  0.00      B    H
ATOM   3874  H61 BMIMB  27      23.893  38.482  35.120  1.00  0.00      B    H
ATOM   3875  H62 BMIMB  27      24.415  39.107  33.651  1.00  0.00      B    H
ATOM   3876  N1  BMIMB  28       8.687  27.132  46.907  1.00  0.00      B    N
ATOM   3877  N11 BMIMB  28       7.430  25.559  47.767  1.00  0.00      B    N
ATOM   3878  C1  BMIMB  28       8.308  26.546  48.023  1.00  0.00      B    C
ATOM   3879  H1  BMIMB  28       8.733  26.685  48.994  1.00  0.00      B    H
ATOM   3880  C2  BMIMB  28       7.920  26.577  45.918  1.00  0.00      B    C
ATOM   3881  H2  BMIMB  28       8.096  26.774  44.883  1.00  0.00      B    H
ATOM   3882  C21 BMIMB  28       7.202  25.540  46.471  1.00  0.00      B    C
ATOM   3883  H21 BMIMB  28       6.805  24.748  45.875  1.00  0.00      B    H
ATOM   3884  C3  BMIMB  28       9.756  28.137  46.806  1.00  0.00      B    C
ATOM   3885  H3  BMIMB  28       9.960  28.588  47.765  1.00  0.00      B    H
ATOM   3886  H31 BMIMB  28      10.678  27.716  46.434  1.00  0.00      B    H
ATOM   3887  H32 BMIMB  28       9.555  28.938  46.109  1.00  0.00      B    H
ATOM   3888  C4  BMIMB  28       6.948  24.594  48.801  1.00  0.00      B    C
ATOM   3889  H4  BMIMB  28       7.828  24.289  49.347  1.00  0.00      B    H
ATOM   3890  H41 BMIMB  28       6.860  23.672  48.244  1.00  0.00      B    H
ATOM   3891  C5  BMIMB  28       5.722  24.915  49.621  1.00  0.00      B    C
ATOM   3892  H5  BMIMB  28       5.123  24.012  49.711  1.00  0.00      B    H
ATOM   3893  H51 BMIMB  28       6.053  25.173  50.623  1.00  0.00      B    H
ATOM   3894  C51 BMIMB  28       4.815  25.901  48.875  1.00  0.00      B    C
ATOM   3895  H52 BMIMB  28       5.216  26.911  48.911  1.00  0.00      B    H
ATOM   3896  H53 BMIMB  28       4.665  25.487  47.881  1.00  0.00      B    H
ATOM   3897  C6  BMIMB  28       3.506  26.144  49.633  1.00  0.00      B    C
ATOM   3898  H6  BMIMB  28       3.087  26.936  49.023  1.00  0.00      B    H
ATOM   3899  H61 BMIMB  28       2.855  25.282  49.718  1.00  0.00      B    H
ATOM   3900  H62 BMIMB  28       3.710  26.429  50.659  1.00  0.00      B    H
ATOM   3901  N1  BMIMB  29      37.636  39.302   6.180  1.00  0.00      B    N
ATOM   3902  N11 BMIMB  29      35.992  38.691   7.424  1.00  0.00      B    N
ATOM   3903  C1  BMIMB  29      37.228  39.079   7.408  1.00  0.00      B    C
ATOM   3904  H1  BMIMB  29      37.952  38.889   8.171  1.00  0.00      B    H
ATOM   3905  C2  BMIMB  29      36.453  39.325   5.443  1.00  0.00      B    C
ATOM   3906  H2  BMIMB  29      36.561  39.780   4.483  1.00  0.00      B    H
ATOM   3907  C21 BMIMB  29      35.456  38.978   6.242  1.00  0.00      B    C
ATOM   3908  H21 BMIMB  29      34.390  39.047   6.228  1.00  0.00      B    H
ATOM   3909  C3  BMIMB  29      39.042  39.353   5.767  1.00  0.00      B    C
ATOM   3910  H3  BMIMB  29      39.137  38.662   4.943  1.00  0.00      B    H
ATOM   3911  H31 BMIMB  29      39.177  40.366   5.417  1.00  0.00      B    H
ATOM   3912  H32 BMIMB  29      39.765  39.121   6.535  1.00  0.00      B    H
ATOM   3913  C4  BMIMB  29      35.230  38.323   8.621  1.00  0.00      B    C
ATOM   3914  H4  BMIMB  29      34.417  39.034   8.603  1.00  0.00      B    H
ATOM   3915  H41 BMIMB  29      35.913  38.577   9.417  1.00  0.00      B    H
ATOM   3916  C5  BMIMB  29      34.804  36.825   8.722  1.00  0.00      B    C
ATOM   3917  H5  BMIMB  29      33.999  36.619   8.021  1.00  0.00      B    H
ATOM   3918  H51 BMIMB  29      35.695  36.298   8.389  1.00  0.00      B    H
ATOM   3919  C51 BMIMB  29      34.523  36.459  10.197  1.00  0.00      B    C
ATOM   3920  H52 BMIMB  29      35.455  36.618  10.734  1.00  0.00      B    H
ATOM   3921  H53 BMIMB  29      33.786  37.209  10.471  1.00  0.00      B    H
ATOM   3922  C6  BMIMB  29      34.014  35.014  10.377  1.00  0.00      B    C
ATOM   3923  H6  BMIMB  29      33.090  34.923   9.818  1.00  0.00      B    H
ATOM   3924  H61 BMIMB  29      34.760  34.284  10.086  1.00  0.00      B    H
ATOM   3925  H62 BMIMB  29      33.767  34.854  11.421  1.00  0.00      B    H
ATOM   3926  N1  BMIMB  30      47.165  40.963  25.547  1.00  0.00      B    N
ATOM   3927  N11 BMIMB  30      48.842  39.854  24.948  1.00  0.00      B    N
ATOM   3928  C1  BMIMB  30      48.196  40.936  24.785  1.00  0.00      B    C
ATOM   3929  H1  BMIMB  30      48.516  41.649  24.055  1.00  0.00      B    H
ATOM   3930  C2  BMIMB  30      47.179  39.813  26.299  1.00  0.00      B    C
ATOM   3931  H2  BMIMB  30      46.442  39.648  27.054  1.00  0.00      B    H
ATOM   3932  C21 BMIMB  30      48.199  39.129  25.920  1.00  0.00      B    C
ATOM   3933  H21 BMIMB  30      48.513  38.141  26.178  1.00  0.00      B    H
ATOM   3934  C3  BMIMB  30      46.124  42.041  25.573  1.00  0.00      B    C
ATOM   3935  H3  BMIMB  30      46.360  42.621  26.453  1.00  0.00      B    H
ATOM   3936  H31 BMIMB  30      46.085  42.662  24.691  1.00  0.00      B    H
ATOM   3937  H32 BMIMB  30      45.202  41.490  25.692  1.00  0.00      B    H
ATOM   3938  C4  BMIMB  30      50.088  39.390  24.299  1.00  0.00      B    C
ATOM   3939  H4  BMIMB  30      49.822  39.726  23.308  1.00  0.00      B    H
ATOM   3940  H41 BMIMB  30      50.318  38.336  24.247  1.00  0.00      B    H
ATOM   3941  C5  BMIMB  30      51.313  39.998  24.945  1.00  0.00      B    C
ATOM   3942  H5  BMIMB  30      52.051  39.918  24.152  1.00  0.00      B    H
ATOM   3943  H51 BMIMB  30      51.159  41.049  25.175  1.00  0.00      B    H
ATOM   3944  C51 BMIMB  30      51.629  39.130  26.206  1.00  0.00      B    C
ATOM   3945  H52 BMIMB  30      50.770  39.286  26.852  1.00  0.00      B    H
ATOM   3946  H53 BMIMB  30      51.745  38.059  26.056  1.00  0.00      B    H
ATOM   3947  C6  BMIMB  30      52.859  39.615  26.944  1.00  0.00      B    C
ATOM   3948  H6  BMIMB  30      53.760  39.491  26.354  1.00  0.00      B    H
ATOM   3949  H61 BMIMB  30      52.862  40.645  27.282  1.00  0.00      B    H
ATOM   3950  H62 BMIMB  30      52.990  38.923  27.768  1.00  0.00      B    H
ATOM   3951  N1  BMIMB  31      18.423  13.024  21.911  1.00  0.00      B    N
ATOM   3952  N11 BMIMB  31      18.075  15.036  21.034  1.00  0.00      B    N
ATOM   3953  C1  BMIMB  31      18.762  14.354  21.942  1.00  0.00      B    C
ATOM   3954  H1  BMIMB  31      19.321  14.891  22.678  1.00  0.00      B    H
ATOM   3955  C2  BMIMB  31      17.699  12.851  20.763  1.00  0.00      B    C
ATOM   3956  H2  BMIMB  31      17.415  11.925  20.313  1.00  0.00      B    H
ATOM   3957  C21 BMIMB  31      17.475  14.063  20.233  1.00  0.00      B    C
ATOM   3958  H21 BMIMB  31      17.099  14.387  19.288  1.00  0.00      B    H
ATOM   3959  C3  BMIMB  31      18.865  11.969  22.804  1.00  0.00      B    C
ATOM   3960  H3  BMIMB  31      19.495  11.261  22.286  1.00  0.00      B    H
ATOM   3961  H31 BMIMB  31      19.626  12.334  23.478  1.00  0.00      B    H
ATOM   3962  H32 BMIMB  31      18.057  11.471  23.319  1.00  0.00      B    H
ATOM   3963  C4  BMIMB  31      18.081  16.437  20.672  1.00  0.00      B    C
ATOM   3964  H4  BMIMB  31      17.267  16.584  19.977  1.00  0.00      B    H
ATOM   3965  H41 BMIMB  31      18.994  16.504  20.099  1.00  0.00      B    H
ATOM   3966  C5  BMIMB  31      18.177  17.403  21.843  1.00  0.00      B    C
ATOM   3967  H5  BMIMB  31      18.694  16.986  22.704  1.00  0.00      B    H
ATOM   3968  H51 BMIMB  31      18.669  18.279  21.428  1.00  0.00      B    H
ATOM   3969  C51 BMIMB  31      16.825  17.857  22.350  1.00  0.00      B    C
ATOM   3970  H52 BMIMB  31      16.407  18.670  21.762  1.00  0.00      B    H
ATOM   3971  H53 BMIMB  31      16.107  17.044  22.273  1.00  0.00      B    H
ATOM   3972  C6  BMIMB  31      16.715  18.051  23.858  1.00  0.00      B    C
ATOM   3973  H6  BMIMB  31      17.130  17.284  24.501  1.00  0.00      B    H
ATOM   3974  H61 BMIMB  31      17.245  18.949  24.154  1.00  0.00      B    H
ATOM   3975  H62 BMIMB  31      15.643  18.111  24.004  1.00  0.00      B    H
ATOM   3976  N1  BMIMB  32      11.065  49.170  15.200  1.00  0.00      B    N
ATOM   3977  N11 BMIMB  32       9.395  48.887  16.525  1.00  0.00      B    N
ATOM   3978  C1  BMIMB  32       9.971  48.458  15.433  1.00  0.00      B    C
ATOM   3979  H1  BMIMB  32       9.460  47.873  14.699  1.00  0.00      B    H
ATOM   3980  C2  BMIMB  32      11.321  49.866  16.293  1.00  0.00      B    C
ATOM   3981  H2  BMIMB  32      12.162  50.523  16.329  1.00  0.00      B    H
ATOM   3982  C21 BMIMB  32      10.390  49.603  17.213  1.00  0.00      B    C
ATOM   3983  H21 BMIMB  32      10.305  49.933  18.226  1.00  0.00      B    H
ATOM   3984  C3  BMIMB  32      11.883  49.270  14.029  1.00  0.00      B    C
ATOM   3985  H3  BMIMB  32      11.852  50.272  13.626  1.00  0.00      B    H
ATOM   3986  H31 BMIMB  32      12.904  48.993  14.245  1.00  0.00      B    H
ATOM   3987  H32 BMIMB  32      11.501  48.582  13.289  1.00  0.00      B    H
ATOM   3988  C4  BMIMB  32       7.982  48.750  16.959  1.00  0.00      B    C
ATOM   3989  H4  BMIMB  32       7.312  48.355  16.210  1.00  0.00      B    H
ATOM   3990  H41 BMIMB  32       7.723  49.738  17.311  1.00  0.00      B    H
ATOM   3991  C5  BMIMB  32       7.976  47.749  18.094  1.00  0.00      B    C
ATOM   3992  H5  BMIMB  32       7.950  46.759  17.646  1.00  0.00      B    H
ATOM   3993  H51 BMIMB  32       8.725  48.036  18.827  1.00  0.00      B    H
ATOM   3994  C51 BMIMB  32       6.620  47.707  18.848  1.00  0.00      B    C
ATOM   3995  H52 BMIMB  32       6.327  48.714  19.135  1.00  0.00      B    H
ATOM   3996  H53 BMIMB  32       5.808  47.454  18.171  1.00  0.00      B    H
ATOM   3997  C6  BMIMB  32       6.796  46.729  19.969  1.00  0.00      B    C
ATOM   3998  H6  BMIMB  32       5.943  46.717  20.638  1.00  0.00      B    H
ATOM   3999  H61 BMIMB  32       7.062  45.752  19.583  1.00  0.00      B    H
ATOM   4000  H62 BMIMB  32       7.627  46.980  20.619  1.00  0.00      B    H
ATOM   4001  N1  BMIMB  33      21.789  33.394  43.918  1.00  0.00      B    N
ATOM   4002  N11 BMIMB  33      20.060  33.081  42.740  1.00  0.00      B    N
ATOM   4003  C1  BMIMB  33      21.130  33.818  42.903  1.00  0.00      B    C
ATOM   4004  H1  BMIMB  33      21.451  34.647  42.309  1.00  0.00      B    H
ATOM   4005  C2  BMIMB  33      21.141  32.313  44.438  1.00  0.00      B    C
ATOM   4006  H2  BMIMB  33      21.443  31.840  45.346  1.00  0.00      B    H
ATOM   4007  C21 BMIMB  33      20.027  32.129  43.727  1.00  0.00      B    C
ATOM   4008  H21 BMIMB  33      19.288  31.375  43.890  1.00  0.00      B    H
ATOM   4009  C3  BMIMB  33      23.018  33.885  44.471  1.00  0.00      B    C
ATOM   4010  H3  BMIMB  33      23.710  33.159  44.070  1.00  0.00      B    H
ATOM   4011  H31 BMIMB  33      23.201  34.874  44.077  1.00  0.00      B    H
ATOM   4012  H32 BMIMB  33      22.920  33.858  45.546  1.00  0.00      B    H
ATOM   4013  C4  BMIMB  33      19.250  33.037  41.509  1.00  0.00      B    C
ATOM   4014  H4  BMIMB  33      19.186  31.973  41.336  1.00  0.00      B    H
ATOM   4015  H41 BMIMB  33      19.782  33.481  40.681  1.00  0.00      B    H
ATOM   4016  C5  BMIMB  33      17.833  33.635  41.708  1.00  0.00      B    C
ATOM   4017  H5  BMIMB  33      17.460  33.655  40.688  1.00  0.00      B    H
ATOM   4018  H51 BMIMB  33      17.383  32.950  42.422  1.00  0.00      B    H
ATOM   4019  C51 BMIMB  33      17.837  35.068  42.265  1.00  0.00      B    C
ATOM   4020  H52 BMIMB  33      18.177  35.087  43.298  1.00  0.00      B    H
ATOM   4021  H53 BMIMB  33      18.488  35.695  41.662  1.00  0.00      B    H
ATOM   4022  C6  BMIMB  33      16.418  35.672  41.985  1.00  0.00      B    C
ATOM   4023  H6  BMIMB  33      16.392  35.816  40.911  1.00  0.00      B    H
ATOM   4024  H61 BMIMB  33      15.597  35.064  42.346  1.00  0.00      B    H
ATOM   4025  H62 BMIMB  33      16.294  36.652  42.430  1.00  0.00      B    H
ATOM   4026  N1  BMIMB  34      38.241  22.096  41.884  1.00  0.00      B    N
ATOM   4027  N11 BMIMB  34      37.549  24.070  42.545  1.00  0.00      B    N
ATOM   4028  C1  BMIMB  34      38.632  23.336  42.272  1.00  0.00      B    C
ATOM   4029  H1  BMIMB  34      39.615  23.728  42.428  1.00  0.00      B    H
ATOM   4030  C2  BMIMB  34      36.851  22.185  41.747  1.00  0.00      B    C
ATOM   4031  H2  BMIMB  34      36.292  21.350  41.386  1.00  0.00      B    H
ATOM   4032  C21 BMIMB  34      36.474  23.395  42.002  1.00  0.00      B    C
ATOM   4033  H21 BMIMB  34      35.509  23.853  42.003  1.00  0.00      B    H
ATOM   4034  C3  BMIMB  34      39.117  21.038  41.407  1.00  0.00      B    C
ATOM   4035  H3  BMIMB  34      40.153  21.343  41.438  1.00  0.00      B    H
ATOM   4036  H31 BMIMB  34      39.021  20.193  42.072  1.00  0.00      B    H
ATOM   4037  H32 BMIMB  34      38.850  20.764  40.397  1.00  0.00      B    H
ATOM   4038  C4  BMIMB  34      37.452  25.454  42.987  1.00  0.00      B    C
ATOM   4039  H4  BMIMB  34      38.416  25.527  43.469  1.00  0.00      B    H
ATOM   4040  H41 BMIMB  34      36.562  25.516  43.594  1.00  0.00      B    H
ATOM   4041  C5  BMIMB  34      37.595  26.543  41.906  1.00  0.00      B    C
ATOM   4042  H5  BMIMB  34      36.642  26.783  41.443  1.00  0.00      B    H
ATOM   4043  H51 BMIMB  34      37.950  27.402  42.470  1.00  0.00      B    H
ATOM   4044  C51 BMIMB  34      38.597  26.218  40.831  1.00  0.00      B    C
ATOM   4045  H52 BMIMB  34      39.496  25.790  41.269  1.00  0.00      B    H
ATOM   4046  H53 BMIMB  34      38.231  25.498  40.104  1.00  0.00      B    H
ATOM   4047  C6  BMIMB  34      38.978  27.553  40.251  1.00  0.00      B    C
ATOM   4048  H6  BMIMB  34      38.033  27.971  39.924  1.00  0.00      B    H
ATOM   4049  H61 BMIMB  34      39.532  28.154  40.963  1.00  0.00      B    H
ATOM   4050  H62 BMIMB  34      39.608  27.428  39.378  1.00  0.00      B    H
ATOM   4051  N1  BMIMB  35      18.775   7.646  16.953  1.00  0.00      B    N
ATOM   4052  N11 BMIMB  35      20.131   8.258  18.474  1.00  0.00      B    N
ATOM   4053  C1  BMIMB  35      19.716   7.223  17.792  1.00  0.00      B    C
ATOM   4054  H1  BMIMB  35      20.015   6.211  17.963  1.00  0.00      B    H
ATOM   4055  C2  BMIMB  35      18.494   8.963  17.202  1.00  0.00      B    C
ATOM   4056  H2  BMIMB  35      17.830   9.557  16.612  1.00  0.00      B    H
ATOM   4057  C21 BMIMB  35      19.416   9.393  18.098  1.00  0.00      B    C
ATOM   4058  H21 BMIMB  35      19.568  10.359  18.527  1.00  0.00      B    H
ATOM   4059  C3  BMIMB  35      18.072   6.710  15.992  1.00  0.00      B    C
ATOM   4060  H3  BMIMB  35      17.047   6.988  15.797  1.00  0.00      B    H
ATOM   4061  H31 BMIMB  35      18.618   6.806  15.064  1.00  0.00      B    H
ATOM   4062  H32 BMIMB  35      18.201   5.653  16.176  1.00  0.00      B    H
ATOM   4063  C4  BMIMB  35      21.243   8.333  19.365  1.00  0.00      B    C
ATOM   4064  H4  BMIMB  35      21.220   9.297  19.850  1.00  0.00      B    H
ATOM   4065  H41 BMIMB  35      22.132   8.475  18.769  1.00  0.00      B    H
ATOM   4066  C5  BMIMB  35      21.402   7.217  20.327  1.00  0.00      B    C
ATOM   4067  H5  BMIMB  35      21.744   6.379  19.725  1.00  0.00      B    H
ATOM   4068  H51 BMIMB  35      22.174   7.382  21.074  1.00  0.00      B    H
ATOM   4069  C51 BMIMB  35      20.046   6.971  21.096  1.00  0.00      B    C
ATOM   4070  H52 BMIMB  35      19.932   7.778  21.815  1.00  0.00      B    H
ATOM   4071  H53 BMIMB  35      19.162   6.834  20.478  1.00  0.00      B    H
ATOM   4072  C6  BMIMB  35      20.142   5.659  21.908  1.00  0.00      B    C
ATOM   4073  H6  BMIMB  35      19.204   5.413  22.393  1.00  0.00      B    H
ATOM   4074  H61 BMIMB  35      20.534   4.788  21.395  1.00  0.00      B    H
ATOM   4075  H62 BMIMB  35      20.790   5.832  22.760  1.00  0.00      B    H
ATOM   4076  N1  BMIMB  36      43.599  10.000  30.078  1.00  0.00      B    N
ATOM   4077  N11 BMIMB  36      43.702  11.457  31.634  1.00  0.00      B    N
ATOM   4078  C1  BMIMB  36      44.179  11.111  30.484  1.00  0.00      B    C
ATOM   4079  H1  BMIMB  36      44.919  11.673  29.956  1.00  0.00      B    H
ATOM   4080  C2  BMIMB  36      42.653   9.675  30.989  1.00  0.00      B    C
ATOM   4081  H2  BMIMB  36      41.999   8.846  30.830  1.00  0.00      B    H
ATOM   4082  C21 BMIMB  36      42.766  10.558  31.975  1.00  0.00      B    C
ATOM   4083  H21 BMIMB  36      42.244  10.672  32.900  1.00  0.00      B    H
ATOM   4084  C3  BMIMB  36      43.725   9.318  28.809  1.00  0.00      B    C
ATOM   4085  H3  BMIMB  36      42.859   9.318  28.163  1.00  0.00      B    H
ATOM   4086  H31 BMIMB  36      44.563   9.687  28.237  1.00  0.00      B    H
ATOM   4087  H32 BMIMB  36      43.936   8.283  29.033  1.00  0.00      B    H
ATOM   4088  C4  BMIMB  36      44.209  12.610  32.380  1.00  0.00      B    C
ATOM   4089  H4  BMIMB  36      43.312  13.085  32.749  1.00  0.00      B    H
ATOM   4090  H41 BMIMB  36      44.642  13.269  31.643  1.00  0.00      B    H
ATOM   4091  C5  BMIMB  36      45.164  12.189  33.452  1.00  0.00      B    C
ATOM   4092  H5  BMIMB  36      44.643  11.319  33.843  1.00  0.00      B    H
ATOM   4093  H51 BMIMB  36      46.161  12.008  33.058  1.00  0.00      B    H
ATOM   4094  C51 BMIMB  36      45.128  13.122  34.661  1.00  0.00      B    C
ATOM   4095  H52 BMIMB  36      45.544  14.104  34.450  1.00  0.00      B    H
ATOM   4096  H53 BMIMB  36      44.090  13.162  34.982  1.00  0.00      B    H
ATOM   4097  C6  BMIMB  36      46.068  12.503  35.776  1.00  0.00      B    C
ATOM   4098  H6  BMIMB  36      45.800  11.531  36.174  1.00  0.00      B    H
ATOM   4099  H61 BMIMB  36      47.100  12.498  35.445  1.00  0.00      B    H
ATOM   4100  H62 BMIMB  36      46.129  13.109  36.673  1.00  0.00      B    H
ATOM   4101  N1  BMIMB  37      24.209   8.756   5.239  1.00  0.00      B    N
ATOM   4102  N11 BMIMB  37      25.660   9.999   6.170  1.00  0.00      B    N
ATOM   4103  C1  BMIMB  37      25.471   9.031   5.287  1.00  0.00      B    C
ATOM   4104  H1  BMIMB  37      26.275   8.550   4.773  1.00  0.00      B    H
ATOM   4105  C2  BMIMB  37      23.582   9.437   6.218  1.00  0.00      B    C
ATOM   4106  H2  BMIMB  37      22.527   9.319   6.330  1.00  0.00      B    H
ATOM   4107  C21 BMIMB  37      24.486  10.190   6.810  1.00  0.00      B    C
ATOM   4108  H21 BMIMB  37      24.414  10.923   7.583  1.00  0.00      B    H
ATOM   4109  C3  BMIMB  37      23.651   7.731   4.333  1.00  0.00      B    C
ATOM   4110  H3  BMIMB  37      23.564   6.825   4.913  1.00  0.00      B    H
ATOM   4111  H31 BMIMB  37      22.664   8.064   4.050  1.00  0.00      B    H
ATOM   4112  H32 BMIMB  37      24.281   7.562   3.472  1.00  0.00      B    H
ATOM   4113  C4  BMIMB  37      26.932  10.783   6.415  1.00  0.00      B    C
ATOM   4114  H4  BMIMB  37      27.682  10.241   5.858  1.00  0.00      B    H
ATOM   4115  H41 BMIMB  37      26.981  10.790   7.494  1.00  0.00      B    H
ATOM   4116  C5  BMIMB  37      26.903  12.202   5.842  1.00  0.00      B    C
ATOM   4117  H5  BMIMB  37      26.267  12.803   6.487  1.00  0.00      B    H
ATOM   4118  H51 BMIMB  37      27.879  12.682   5.849  1.00  0.00      B    H
ATOM   4119  C51 BMIMB  37      26.491  12.144   4.345  1.00  0.00      B    C
ATOM   4120  H52 BMIMB  37      27.067  11.416   3.779  1.00  0.00      B    H
ATOM   4121  H53 BMIMB  37      25.425  11.960   4.236  1.00  0.00      B    H
ATOM   4122  C6  BMIMB  37      26.620  13.396   3.519  1.00  0.00      B    C
ATOM   4123  H6  BMIMB  37      26.212  13.305   2.519  1.00  0.00      B    H
ATOM   4124  H61 BMIMB  37      26.116  14.236   3.982  1.00  0.00      B    H
ATOM   4125  H62 BMIMB  37      27.661  13.672   3.391  1.00  0.00      B    H
ATOM   4126  N1  BMIMB  38      43.573  43.215  20.272  1.00  0.00      B    N
ATOM   4127  N11 BMIMB  38      44.356  42.713  18.333  1.00  0.00      B    N
ATOM   4128  C1  BMIMB  38      44.414  43.557  19.315  1.00  0.00      B    C
ATOM   4129  H1  BMIMB  38      45.027  44.431  19.257  1.00  0.00      B    H
ATOM   4130  C2  BMIMB  38      42.935  42.135  19.817  1.00  0.00      B    C
ATOM   4131  H2  BMIMB  38      42.208  41.620  20.406  1.00  0.00      B    H
ATOM   4132  C21 BMIMB  38      43.395  41.750  18.683  1.00  0.00      B    C
ATOM   4133  H21 BMIMB  38      43.093  40.901  18.110  1.00  0.00      B    H
ATOM   4134  C3  BMIMB  38      43.409  43.764  21.621  1.00  0.00      B    C
ATOM   4135  H3  BMIMB  38      42.977  44.753  21.603  1.00  0.00      B    H
ATOM   4136  H31 BMIMB  38      42.911  43.055  22.266  1.00  0.00      B    H
ATOM   4137  H32 BMIMB  38      44.419  43.865  21.990  1.00  0.00      B    H
ATOM   4138  C4  BMIMB  38      45.128  42.792  17.137  1.00  0.00      B    C
ATOM   4139  H4  BMIMB  38      45.896  43.534  17.299  1.00  0.00      B    H
ATOM   4140  H41 BMIMB  38      44.488  43.131  16.336  1.00  0.00      B    H
ATOM   4141  C5  BMIMB  38      45.937  41.504  16.713  1.00  0.00      B    C
ATOM   4142  H5  BMIMB  38      45.248  40.734  16.375  1.00  0.00      B    H
ATOM   4143  H51 BMIMB  38      46.608  41.830  15.923  1.00  0.00      B    H
ATOM   4144  C51 BMIMB  38      46.824  40.912  17.815  1.00  0.00      B    C
ATOM   4145  H52 BMIMB  38      47.708  41.536  17.914  1.00  0.00      B    H
ATOM   4146  H53 BMIMB  38      46.306  40.973  18.769  1.00  0.00      B    H
ATOM   4147  C6  BMIMB  38      47.485  39.574  17.578  1.00  0.00      B    C
ATOM   4148  H6  BMIMB  38      46.623  38.918  17.593  1.00  0.00      B    H
ATOM   4149  H61 BMIMB  38      47.960  39.674  16.609  1.00  0.00      B    H
ATOM   4150  H62 BMIMB  38      48.125  39.484  18.449  1.00  0.00      B    H
ATOM   4151  N1  BMIMB  39      43.043  25.389  41.740  1.00  0.00      B    N
ATOM   4152  N11 BMIMB  39      43.631  27.326  41.114  1.00  0.00      B    N
ATOM   4153  C1  BMIMB  39      43.769  26.434  42.106  1.00  0.00      B    C
ATOM   4154  H1  BMIMB  39      44.548  26.454  42.838  1.00  0.00      B    H
ATOM   4155  C2  BMIMB  39      42.331  25.613  40.671  1.00  0.00      B    C
ATOM   4156  H2  BMIMB  39      41.785  24.848  40.166  1.00  0.00      B    H
ATOM   4157  C21 BMIMB  39      42.554  26.897  40.292  1.00  0.00      B    C
ATOM   4158  H21 BMIMB  39      42.155  27.492  39.499  1.00  0.00      B    H
ATOM   4159  C3  BMIMB  39      43.067  24.184  42.557  1.00  0.00      B    C
ATOM   4160  H3  BMIMB  39      43.776  23.463  42.178  1.00  0.00      B    H
ATOM   4161  H31 BMIMB  39      43.425  24.479  43.533  1.00  0.00      B    H
ATOM   4162  H32 BMIMB  39      42.068  23.796  42.425  1.00  0.00      B    H
ATOM   4163  C4  BMIMB  39      44.211  28.737  41.146  1.00  0.00      B    C
ATOM   4164  H4  BMIMB  39      44.922  28.903  41.942  1.00  0.00      B    H
ATOM   4165  H41 BMIMB  39      43.329  29.301  41.415  1.00  0.00      B    H
ATOM   4166  C5  BMIMB  39      44.824  29.176  39.867  1.00  0.00      B    C
ATOM   4167  H5  BMIMB  39      45.693  28.529  39.784  1.00  0.00      B    H
ATOM   4168  H51 BMIMB  39      44.075  28.971  39.106  1.00  0.00      B    H
ATOM   4169  C51 BMIMB  39      45.227  30.640  39.824  1.00  0.00      B    C
ATOM   4170  H52 BMIMB  39      44.376  31.245  40.128  1.00  0.00      B    H
ATOM   4171  H53 BMIMB  39      45.899  30.901  40.637  1.00  0.00      B    H
ATOM   4172  C6  BMIMB  39      45.794  31.073  38.504  1.00  0.00      B    C
ATOM   4173  H6  BMIMB  39      46.828  30.791  38.337  1.00  0.00      B    H
ATOM   4174  H61 BMIMB  39      45.160  30.756  37.684  1.00  0.00      B    H
ATOM   4175  H62 BMIMB  39      45.803  32.147  38.358  1.00  0.00      B    H
ATOM   4176  N1  BMIMB  40      18.699  31.013  33.854  1.00  0.00      B    N
ATOM   4177  N11 BMIMB  40      16.869  30.333  34.768  1.00  0.00      B    N
ATOM   4178  C1  BMIMB  40      17.618  31.392  34.520  1.00  0.00      B    C
ATOM   4179  H1  BMIMB  40      17.288  32.336  34.898  1.00  0.00      B    H
ATOM   4180  C2  BMIMB  40      18.604  29.629  33.615  1.00  0.00      B    C
ATOM   4181  H2  BMIMB  40      19.395  29.145  33.085  1.00  0.00      B    H
ATOM   4182  C21 BMIMB  40      17.418  29.285  34.080  1.00  0.00      B    C
ATOM   4183  H21 BMIMB  40      16.938  28.331  34.063  1.00  0.00      B    H
ATOM   4184  C3  BMIMB  40      19.716  31.892  33.322  1.00  0.00      B    C
ATOM   4185  H3  BMIMB  40      19.844  32.789  33.911  1.00  0.00      B    H
ATOM   4186  H31 BMIMB  40      20.651  31.354  33.362  1.00  0.00      B    H
ATOM   4187  H32 BMIMB  40      19.390  32.280  32.368  1.00  0.00      B    H
ATOM   4188  C4  BMIMB  40      15.553  30.421  35.499  1.00  0.00      B    C
ATOM   4189  H4  BMIMB  40      15.704  31.066  36.352  1.00  0.00      B    H
ATOM   4190  H41 BMIMB  40      15.375  29.428  35.887  1.00  0.00      B    H
ATOM   4191  C5  BMIMB  40      14.415  30.892  34.582  1.00  0.00      B    C
ATOM   4192  H5  BMIMB  40      14.751  31.562  33.795  1.00  0.00      B    H
ATOM   4193  H51 BMIMB  40      13.895  30.070  34.097  1.00  0.00      B    H
ATOM   4194  C51 BMIMB  40      13.332  31.573  35.370  1.00  0.00      B    C
ATOM   4195  H52 BMIMB  40      12.992  30.996  36.227  1.00  0.00      B    H
ATOM   4196  H53 BMIMB  40      13.851  32.480  35.668  1.00  0.00      B    H
ATOM   4197  C6  BMIMB  40      12.166  32.066  34.525  1.00  0.00      B    C
ATOM   4198  H6  BMIMB  40      12.484  32.793  33.787  1.00  0.00      B    H
ATOM   4199  H61 BMIMB  40      11.575  31.347  33.969  1.00  0.00      B    H
ATOM   4200  H62 BMIMB  40      11.608  32.748  35.157  1.00  0.00      B    H
ATOM   4201  N1  BMIMB  41      35.617  15.003  31.964  1.00  0.00      B    N
ATOM   4202  N11 BMIMB  41      36.761  15.117  33.839  1.00  0.00      B    N
ATOM   4203  C1  BMIMB  41      35.865  14.443  33.125  1.00  0.00      B    C
ATOM   4204  H1  BMIMB  41      35.231  13.697  33.553  1.00  0.00      B    H
ATOM   4205  C2  BMIMB  41      36.434  16.099  31.955  1.00  0.00      B    C
ATOM   4206  H2  BMIMB  41      36.574  16.827  31.186  1.00  0.00      B    H
ATOM   4207  C21 BMIMB  41      37.133  16.144  33.062  1.00  0.00      B    C
ATOM   4208  H21 BMIMB  41      37.881  16.845  33.358  1.00  0.00      B    H
ATOM   4209  C3  BMIMB  41      34.571  14.598  30.996  1.00  0.00      B    C
ATOM   4210  H3  BMIMB  41      34.852  15.113  30.090  1.00  0.00      B    H
ATOM   4211  H31 BMIMB  41      34.684  13.530  30.889  1.00  0.00      B    H
ATOM   4212  H32 BMIMB  41      33.567  14.880  31.278  1.00  0.00      B    H
ATOM   4213  C4  BMIMB  41      37.256  14.787  35.212  1.00  0.00      B    C
ATOM   4214  H4  BMIMB  41      36.475  14.051  35.333  1.00  0.00      B    H
ATOM   4215  H41 BMIMB  41      36.979  15.542  35.933  1.00  0.00      B    H
ATOM   4216  C5  BMIMB  41      38.657  14.095  35.319  1.00  0.00      B    C
ATOM   4217  H5  BMIMB  41      39.364  14.902  35.490  1.00  0.00      B    H
ATOM   4218  H51 BMIMB  41      38.667  13.359  36.119  1.00  0.00      B    H
ATOM   4219  C51 BMIMB  41      39.091  13.256  34.120  1.00  0.00      B    C
ATOM   4220  H52 BMIMB  41      38.285  12.627  33.752  1.00  0.00      B    H
ATOM   4221  H53 BMIMB  41      39.276  13.813  33.205  1.00  0.00      B    H
ATOM   4222  C6  BMIMB  41      40.393  12.454  34.308  1.00  0.00      B    C
ATOM   4223  H6  BMIMB  41      40.773  12.085  33.362  1.00  0.00      B    H
ATOM   4224  H61 BMIMB  41      41.102  13.058  34.863  1.00  0.00      B    H
ATOM   4225  H62 BMIMB  41      40.249  11.551  34.890  1.00  0.00      B    H
ATOM   4226  N1  BMIMB  42      29.801   5.186   8.592  1.00  0.00      B    N
ATOM   4227  N11 BMIMB  42      29.860   3.519   9.901  1.00  0.00      B    N
ATOM   4228  C1  BMIMB  42      29.444   3.964   8.749  1.00  0.00      B    C
ATOM   4229  H1  BMIMB  42      28.696   3.419   8.215  1.00  0.00      B    H
ATOM   4230  C2  BMIMB  42      30.548   5.513   9.726  1.00  0.00      B    C
ATOM   4231  H2  BMIMB  42      31.219   6.340   9.811  1.00  0.00      B    H
ATOM   4232  C21 BMIMB  42      30.597   4.491  10.552  1.00  0.00      B    C
ATOM   4233  H21 BMIMB  42      31.094   4.242  11.464  1.00  0.00      B    H
ATOM   4234  C3  BMIMB  42      29.631   5.925   7.367  1.00  0.00      B    C
ATOM   4235  H3  BMIMB  42      29.153   6.888   7.474  1.00  0.00      B    H
ATOM   4236  H31 BMIMB  42      30.510   5.957   6.740  1.00  0.00      B    H
ATOM   4237  H32 BMIMB  42      28.917   5.397   6.752  1.00  0.00      B    H
ATOM   4238  C4  BMIMB  42      29.548   2.246  10.628  1.00  0.00      B    C
ATOM   4239  H4  BMIMB  42      30.496   1.873  10.986  1.00  0.00      B    H
ATOM   4240  H41 BMIMB  42      29.154   1.563   9.890  1.00  0.00      B    H
ATOM   4241  C5  BMIMB  42      28.446   2.495  11.720  1.00  0.00      B    C
ATOM   4242  H5  BMIMB  42      27.968   1.556  11.986  1.00  0.00      B    H
ATOM   4243  H51 BMIMB  42      28.995   2.908  12.562  1.00  0.00      B    H
ATOM   4244  C51 BMIMB  42      27.305   3.488  11.253  1.00  0.00      B    C
ATOM   4245  H52 BMIMB  42      27.809   4.437  11.087  1.00  0.00      B    H
ATOM   4246  H53 BMIMB  42      26.734   3.080  10.424  1.00  0.00      B    H
ATOM   4247  C6  BMIMB  42      26.408   3.808  12.437  1.00  0.00      B    C
ATOM   4248  H6  BMIMB  42      25.796   4.683  12.251  1.00  0.00      B    H
ATOM   4249  H61 BMIMB  42      25.734   3.006  12.715  1.00  0.00      B    H
ATOM   4250  H62 BMIMB  42      26.921   3.997  13.373  1.00  0.00      B    H
ATOM   4251  N1  BMIMB  43      22.998  37.470   9.781  1.00  0.00      B    N
ATOM   4252  N11 BMIMB  43      24.761  36.755  10.825  1.00  0.00      B    N
ATOM   4253  C1  BMIMB  43      23.639  36.438  10.304  1.00  0.00      B    C
ATOM   4254  H1  BMIMB  43      23.123  35.510  10.431  1.00  0.00      B    H
ATOM   4255  C2  BMIMB  43      23.766  38.585   9.996  1.00  0.00      B    C
ATOM   4256  H2  BMIMB  43      23.572  39.592   9.698  1.00  0.00      B    H
ATOM   4257  C21 BMIMB  43      24.919  38.110  10.500  1.00  0.00      B    C
ATOM   4258  H21 BMIMB  43      25.779  38.628  10.866  1.00  0.00      B    H
ATOM   4259  C3  BMIMB  43      21.633  37.342   9.251  1.00  0.00      B    C
ATOM   4260  H3  BMIMB  43      21.249  36.391   9.590  1.00  0.00      B    H
ATOM   4261  H31 BMIMB  43      20.994  38.056   9.749  1.00  0.00      B    H
ATOM   4262  H32 BMIMB  43      21.482  37.402   8.183  1.00  0.00      B    H
ATOM   4263  C4  BMIMB  43      25.881  35.932  11.239  1.00  0.00      B    C
ATOM   4264  H4  BMIMB  43      25.495  35.265  11.997  1.00  0.00      B    H
ATOM   4265  H41 BMIMB  43      26.497  36.641  11.772  1.00  0.00      B    H
ATOM   4266  C5  BMIMB  43      26.549  35.167  10.074  1.00  0.00      B    C
ATOM   4267  H5  BMIMB  43      27.410  34.629  10.461  1.00  0.00      B    H
ATOM   4268  H51 BMIMB  43      25.774  34.438   9.851  1.00  0.00      B    H
ATOM   4269  C51 BMIMB  43      26.901  36.068   8.938  1.00  0.00      B    C
ATOM   4270  H52 BMIMB  43      26.121  36.811   8.790  1.00  0.00      B    H
ATOM   4271  H53 BMIMB  43      27.656  36.768   9.287  1.00  0.00      B    H
ATOM   4272  C6  BMIMB  43      27.260  35.350   7.680  1.00  0.00      B    C
ATOM   4273  H6  BMIMB  43      26.453  34.732   7.305  1.00  0.00      B    H
ATOM   4274  H61 BMIMB  43      27.760  35.929   6.911  1.00  0.00      B    H
ATOM   4275  H62 BMIMB  43      28.018  34.600   7.878  1.00  0.00      B    H
ATOM   4276  N1  BMIMB  44      42.066  14.012  49.687  1.00  0.00      B    N
ATOM   4277  N11 BMIMB  44      43.161  15.789  50.204  1.00  0.00      B    N
ATOM   4278  C1  BMIMB  44      43.207  14.470  50.198  1.00  0.00      B    C
ATOM   4279  H1  BMIMB  44      43.918  13.909  50.766  1.00  0.00      B    H
ATOM   4280  C2  BMIMB  44      41.400  15.084  49.186  1.00  0.00      B    C
ATOM   4281  H2  BMIMB  44      40.508  15.070  48.598  1.00  0.00      B    H
ATOM   4282  C21 BMIMB  44      42.093  16.174  49.450  1.00  0.00      B    C
ATOM   4283  H21 BMIMB  44      41.994  17.189  49.131  1.00  0.00      B    H
ATOM   4284  C3  BMIMB  44      41.651  12.587  49.479  1.00  0.00      B    C
ATOM   4285  H3  BMIMB  44      40.849  12.257  50.123  1.00  0.00      B    H
ATOM   4286  H31 BMIMB  44      41.476  12.439  48.423  1.00  0.00      B    H
ATOM   4287  H32 BMIMB  44      42.446  11.949  49.836  1.00  0.00      B    H
ATOM   4288  C4  BMIMB  44      44.331  16.575  50.468  1.00  0.00      B    C
ATOM   4289  H4  BMIMB  44      44.732  16.203  51.399  1.00  0.00      B    H
ATOM   4290  H41 BMIMB  44      44.042  17.576  50.754  1.00  0.00      B    H
ATOM   4291  C5  BMIMB  44      45.348  16.526  49.397  1.00  0.00      B    C
ATOM   4292  H5  BMIMB  44      45.643  15.487  49.277  1.00  0.00      B    H
ATOM   4293  H51 BMIMB  44      44.801  16.688  48.472  1.00  0.00      B    H
ATOM   4294  C51 BMIMB  44      46.602  17.454  49.518  1.00  0.00      B    C
ATOM   4295  H52 BMIMB  44      46.257  18.478  49.639  1.00  0.00      B    H
ATOM   4296  H53 BMIMB  44      47.077  17.278  50.479  1.00  0.00      B    H
ATOM   4297  C6  BMIMB  44      47.670  17.331  48.421  1.00  0.00      B    C
ATOM   4298  H6  BMIMB  44      48.603  17.784  48.737  1.00  0.00      B    H
ATOM   4299  H61 BMIMB  44      47.851  16.278  48.237  1.00  0.00      B    H
ATOM   4300  H62 BMIMB  44      47.266  17.967  47.642  1.00  0.00      B    H
ATOM   4301  N1  BMIMB  45      42.918  19.020  12.681  1.00  0.00      B    N
ATOM   4302  N11 BMIMB  45      42.922  19.165  14.796  1.00  0.00      B    N
ATOM   4303  C1  BMIMB  45      42.682  18.353  13.781  1.00  0.00      B    C
ATOM   4304  H1  BMIMB  45      42.541  17.301  13.905  1.00  0.00      B    H
ATOM   4305  C2  BMIMB  45      43.401  20.253  13.007  1.00  0.00      B    C
ATOM   4306  H2  BMIMB  45      43.629  20.946  12.226  1.00  0.00      B    H
ATOM   4307  C21 BMIMB  45      43.390  20.345  14.292  1.00  0.00      B    C
ATOM   4308  H21 BMIMB  45      43.709  21.179  14.878  1.00  0.00      B    H
ATOM   4309  C3  BMIMB  45      42.884  18.429  11.348  1.00  0.00      B    C
ATOM   4310  H3  BMIMB  45      43.669  17.694  11.252  1.00  0.00      B    H
ATOM   4311  H31 BMIMB  45      41.967  17.862  11.284  1.00  0.00      B    H
ATOM   4312  H32 BMIMB  45      42.807  19.290  10.701  1.00  0.00      B    H
ATOM   4313  C4  BMIMB  45      42.878  18.804  16.226  1.00  0.00      B    C
ATOM   4314  H4  BMIMB  45      43.844  18.864  16.706  1.00  0.00      B    H
ATOM   4315  H41 BMIMB  45      42.551  17.793  16.423  1.00  0.00      B    H
ATOM   4316  C5  BMIMB  45      41.897  19.603  17.151  1.00  0.00      B    C
ATOM   4317  H5  BMIMB  45      41.030  20.033  16.656  1.00  0.00      B    H
ATOM   4318  H51 BMIMB  45      41.440  18.900  17.842  1.00  0.00      B    H
ATOM   4319  C51 BMIMB  45      42.670  20.698  17.839  1.00  0.00      B    C
ATOM   4320  H52 BMIMB  45      43.518  20.198  18.300  1.00  0.00      B    H
ATOM   4321  H53 BMIMB  45      43.081  21.310  17.040  1.00  0.00      B    H
ATOM   4322  C6  BMIMB  45      41.856  21.517  18.723  1.00  0.00      B    C
ATOM   4323  H6  BMIMB  45      41.185  20.984  19.388  1.00  0.00      B    H
ATOM   4324  H61 BMIMB  45      42.432  22.197  19.340  1.00  0.00      B    H
ATOM   4325  H62 BMIMB  45      41.239  22.091  18.040  1.00  0.00      B    H
ATOM   4326  N1  BMIMB  46      48.575  42.463  31.272  1.00  0.00      B    N
ATOM   4327  N11 BMIMB  46      49.014  40.412  31.096  1.00  0.00      B    N
ATOM   4328  C1  BMIMB  46      49.496  41.582  31.363  1.00  0.00      B    C
ATOM   4329  H1  BMIMB  46      50.512  41.815  31.599  1.00  0.00      B    H
ATOM   4330  C2  BMIMB  46      47.377  41.814  31.264  1.00  0.00      B    C
ATOM   4331  H2  BMIMB  46      46.445  42.333  31.315  1.00  0.00      B    H
ATOM   4332  C21 BMIMB  46      47.609  40.525  31.015  1.00  0.00      B    C
ATOM   4333  H21 BMIMB  46      46.964  39.691  30.840  1.00  0.00      B    H
ATOM   4334  C3  BMIMB  46      48.747  43.879  31.443  1.00  0.00      B    C
ATOM   4335  H3  BMIMB  46      48.016  44.356  30.807  1.00  0.00      B    H
ATOM   4336  H31 BMIMB  46      48.587  44.131  32.481  1.00  0.00      B    H
ATOM   4337  H32 BMIMB  46      49.696  44.155  31.009  1.00  0.00      B    H
ATOM   4338  C4  BMIMB  46      49.725  39.083  31.154  1.00  0.00      B    C
ATOM   4339  H4  BMIMB  46      50.694  39.116  30.679  1.00  0.00      B    H
ATOM   4340  H41 BMIMB  46      49.097  38.451  30.543  1.00  0.00      B    H
ATOM   4341  C5  BMIMB  46      49.747  38.412  32.580  1.00  0.00      B    C
ATOM   4342  H5  BMIMB  46      50.370  39.077  33.173  1.00  0.00      B    H
ATOM   4343  H51 BMIMB  46      48.735  38.305  32.960  1.00  0.00      B    H
ATOM   4344  C51 BMIMB  46      50.304  36.970  32.591  1.00  0.00      B    C
ATOM   4345  H52 BMIMB  46      49.701  36.305  31.977  1.00  0.00      B    H
ATOM   4346  H53 BMIMB  46      51.289  36.956  32.131  1.00  0.00      B    H
ATOM   4347  C6  BMIMB  46      50.439  36.420  33.972  1.00  0.00      B    C
ATOM   4348  H6  BMIMB  46      50.865  35.425  34.035  1.00  0.00      B    H
ATOM   4349  H61 BMIMB  46      51.094  37.077  34.532  1.00  0.00      B    H
ATOM   4350  H62 BMIMB  46      49.486  36.375  34.489  1.00  0.00      B    H
ATOM   4351  N1  BMIMB  47       4.286  33.057  41.308  1.00  0.00      B    N
ATOM   4352  N11 BMIMB  47       4.457  32.143  39.424  1.00  0.00      B    N
ATOM   4353  C1  BMIMB  47       4.656  31.957  40.703  1.00  0.00      B    C
ATOM   4354  H1  BMIMB  47       4.779  31.030  41.220  1.00  0.00      B    H
ATOM   4355  C2  BMIMB  47       3.848  33.969  40.409  1.00  0.00      B    C
ATOM   4356  H2  BMIMB  47       3.389  34.858  40.782  1.00  0.00      B    H
ATOM   4357  C21 BMIMB  47       3.982  33.422  39.174  1.00  0.00      B    C
ATOM   4358  H21 BMIMB  47       3.748  33.686  38.167  1.00  0.00      B    H
ATOM   4359  C3  BMIMB  47       4.208  33.204  42.788  1.00  0.00      B    C
ATOM   4360  H3  BMIMB  47       4.492  32.337  43.367  1.00  0.00      B    H
ATOM   4361  H31 BMIMB  47       4.853  34.033  43.038  1.00  0.00      B    H
ATOM   4362  H32 BMIMB  47       3.195  33.543  42.949  1.00  0.00      B    H
ATOM   4363  C4  BMIMB  47       4.824  31.279  38.331  1.00  0.00      B    C
ATOM   4364  H4  BMIMB  47       4.598  31.729  37.376  1.00  0.00      B    H
ATOM   4365  H41 BMIMB  47       4.193  30.403  38.369  1.00  0.00      B    H
ATOM   4366  C5  BMIMB  47       6.259  30.938  38.323  1.00  0.00      B    C
ATOM   4367  H5  BMIMB  47       6.313  30.242  39.156  1.00  0.00      B    H
ATOM   4368  H51 BMIMB  47       6.528  30.469  37.381  1.00  0.00      B    H
ATOM   4369  C51 BMIMB  47       7.248  32.080  38.632  1.00  0.00      B    C
ATOM   4370  H52 BMIMB  47       6.823  32.914  38.080  1.00  0.00      B    H
ATOM   4371  H53 BMIMB  47       7.241  32.313  39.694  1.00  0.00      B    H
ATOM   4372  C6  BMIMB  47       8.671  31.922  38.060  1.00  0.00      B    C
ATOM   4373  H6  BMIMB  47       9.387  32.645  38.435  1.00  0.00      B    H
ATOM   4374  H61 BMIMB  47       9.022  30.992  38.492  1.00  0.00      B    H
ATOM   4375  H62 BMIMB  47       8.680  31.857  36.978  1.00  0.00      B    H
ATOM   4376  N1  BMIMB  48      -0.025   6.281   4.088  1.00  0.00      B    N
ATOM   4377  N11 BMIMB  48       1.796   6.578   5.291  1.00  0.00      B    N
ATOM   4378  C1  BMIMB  48       1.310   6.305   4.102  1.00  0.00      B    C
ATOM   4379  H1  BMIMB  48       1.916   5.970   3.287  1.00  0.00      B    H
ATOM   4380  C2  BMIMB  48      -0.445   6.603   5.369  1.00  0.00      B    C
ATOM   4381  H2  BMIMB  48      -1.500   6.718   5.495  1.00  0.00      B    H
ATOM   4382  C21 BMIMB  48       0.724   6.726   6.158  1.00  0.00      B    C
ATOM   4383  H21 BMIMB  48       0.822   6.995   7.187  1.00  0.00      B    H
ATOM   4384  C3  BMIMB  48      -0.902   6.240   2.950  1.00  0.00      B    C
ATOM   4385  H3  BMIMB  48      -0.636   5.355   2.391  1.00  0.00      B    H
ATOM   4386  H31 BMIMB  48      -1.896   6.170   3.366  1.00  0.00      B    H
ATOM   4387  H32 BMIMB  48      -0.732   7.133   2.367  1.00  0.00      B    H
ATOM   4388  C4  BMIMB  48       3.227   6.544   5.764  1.00  0.00      B    C
ATOM   4389  H4  BMIMB  48       3.746   5.795   5.183  1.00  0.00      B    H
ATOM   4390  H41 BMIMB  48       3.164   6.101   6.747  1.00  0.00      B    H
ATOM   4391  C5  BMIMB  48       3.911   7.863   5.699  1.00  0.00      B    C
ATOM   4392  H5  BMIMB  48       3.206   8.627   6.016  1.00  0.00      B    H
ATOM   4393  H51 BMIMB  48       4.785   7.822   6.344  1.00  0.00      B    H
ATOM   4394  C51 BMIMB  48       4.389   8.364   4.250  1.00  0.00      B    C
ATOM   4395  H52 BMIMB  48       4.944   7.530   3.829  1.00  0.00      B    H
ATOM   4396  H53 BMIMB  48       3.594   8.518   3.524  1.00  0.00      B    H
ATOM   4397  C6  BMIMB  48       5.346   9.591   4.351  1.00  0.00      B    C
ATOM   4398  H6  BMIMB  48       4.720  10.409   4.690  1.00  0.00      B    H
ATOM   4399  H61 BMIMB  48       6.130   9.415   5.078  1.00  0.00      B    H
ATOM   4400  H62 BMIMB  48       5.758   9.830   3.377  1.00  0.00      B    H
ATOM   4401  N1  BMIMB  49      16.553   2.032  44.063  1.00  0.00      B    N
ATOM   4402  N11 BMIMB  49      15.671   0.436  42.811  1.00  0.00      B    N
ATOM   4403  C1  BMIMB  49      15.630   1.082  43.938  1.00  0.00      B    C
ATOM   4404  H1  BMIMB  49      14.881   0.910  44.681  1.00  0.00      B    H
ATOM   4405  C2  BMIMB  49      17.236   2.014  42.887  1.00  0.00      B    C
ATOM   4406  H2  BMIMB  49      18.032   2.711  42.739  1.00  0.00      B    H
ATOM   4407  C21 BMIMB  49      16.759   1.058  42.146  1.00  0.00      B    C
ATOM   4408  H21 BMIMB  49      17.076   0.794  41.161  1.00  0.00      B    H
ATOM   4409  C3  BMIMB  49      16.975   2.663  45.267  1.00  0.00      B    C
ATOM   4410  H3  BMIMB  49      16.104   3.055  45.771  1.00  0.00      B    H
ATOM   4411  H31 BMIMB  49      17.515   2.035  45.960  1.00  0.00      B    H
ATOM   4412  H32 BMIMB  49      17.643   3.490  45.075  1.00  0.00      B    H
ATOM   4413  C4  BMIMB  49      14.799  -0.726  42.424  1.00  0.00      B    C
ATOM   4414  H4  BMIMB  49      14.412  -1.193  43.318  1.00  0.00      B    H
ATOM   4415  H41 BMIMB  49      15.447  -1.470  41.984  1.00  0.00      B    H
ATOM   4416  C5  BMIMB  49      13.523  -0.226  41.675  1.00  0.00      B    C
ATOM   4417  H5  BMIMB  49      13.737  -0.135  40.613  1.00  0.00      B    H
ATOM   4418  H51 BMIMB  49      12.739  -0.971  41.782  1.00  0.00      B    H
ATOM   4419  C51 BMIMB  49      13.014   1.093  42.266  1.00  0.00      B    C
ATOM   4420  H52 BMIMB  49      12.900   0.948  43.337  1.00  0.00      B    H
ATOM   4421  H53 BMIMB  49      13.748   1.882  42.124  1.00  0.00      B    H
ATOM   4422  C6  BMIMB  49      11.712   1.526  41.606  1.00  0.00      B    C
ATOM   4423  H6  BMIMB  49      11.800   1.696  40.539  1.00  0.00      B    H
ATOM   4424  H61 BMIMB  49      11.057   0.680  41.780  1.00  0.00      B    H
ATOM   4425  H62 BMIMB  49      11.212   2.412  41.981  1.00  0.00      B    H
ATOM   4426  N1  BMIMB  50      40.899  17.270  23.797  1.00  0.00      B    N
ATOM   4427  N11 BMIMB  50      42.067  19.041  23.438  1.00  0.00      B    N
ATOM   4428  C1  BMIMB  50      40.969  18.373  23.159  1.00  0.00      B    C
ATOM   4429  H1  BMIMB  50      40.193  18.663  22.484  1.00  0.00      B    H
ATOM   4430  C2  BMIMB  50      42.152  17.095  24.379  1.00  0.00      B    C
ATOM   4431  H2  BMIMB  50      42.389  16.183  24.880  1.00  0.00      B    H
ATOM   4432  C21 BMIMB  50      42.843  18.260  24.213  1.00  0.00      B    C
ATOM   4433  H21 BMIMB  50      43.748  18.658  24.617  1.00  0.00      B    H
ATOM   4434  C3  BMIMB  50      39.784  16.360  23.782  1.00  0.00      B    C
ATOM   4435  H3  BMIMB  50      40.044  15.413  23.332  1.00  0.00      B    H
ATOM   4436  H31 BMIMB  50      39.526  16.142  24.808  1.00  0.00      B    H
ATOM   4437  H32 BMIMB  50      38.916  16.816  23.331  1.00  0.00      B    H
ATOM   4438  C4  BMIMB  50      42.449  20.351  22.958  1.00  0.00      B    C
ATOM   4439  H4  BMIMB  50      42.657  20.895  23.868  1.00  0.00      B    H
ATOM   4440  H41 BMIMB  50      41.655  20.696  22.313  1.00  0.00      B    H
ATOM   4441  C5  BMIMB  50      43.684  20.168  22.070  1.00  0.00      B    C
ATOM   4442  H5  BMIMB  50      44.361  19.401  22.436  1.00  0.00      B    H
ATOM   4443  H51 BMIMB  50      43.284  19.829  21.117  1.00  0.00      B    H
ATOM   4444  C51 BMIMB  50      44.497  21.487  21.912  1.00  0.00      B    C
ATOM   4445  H52 BMIMB  50      43.965  22.303  21.431  1.00  0.00      B    H
ATOM   4446  H53 BMIMB  50      44.823  21.813  22.897  1.00  0.00      B    H
ATOM   4447  C6  BMIMB  50      45.715  21.350  21.019  1.00  0.00      B    C
ATOM   4448  H6  BMIMB  50      46.239  22.299  21.015  1.00  0.00      B    H
ATOM   4449  H61 BMIMB  50      46.389  20.576  21.368  1.00  0.00      B    H
ATOM   4450  H62 BMIMB  50      45.423  21.061  20.016  1.00  0.00      B    H
ATOM   4451  N1  BMIMB  51      44.929   4.177  13.825  1.00  0.00      B    N
ATOM   4452  N11 BMIMB  51      46.844   4.506  13.044  1.00  0.00      B    N
ATOM   4453  C1  BMIMB  51      45.990   3.597  13.445  1.00  0.00      B    C
ATOM   4454  H1  BMIMB  51      46.238   2.573  13.624  1.00  0.00      B    H
ATOM   4455  C2  BMIMB  51      45.157   5.552  13.784  1.00  0.00      B    C
ATOM   4456  H2  BMIMB  51      44.386   6.222  14.096  1.00  0.00      B    H
ATOM   4457  C21 BMIMB  51      46.323   5.772  13.278  1.00  0.00      B    C
ATOM   4458  H21 BMIMB  51      46.741   6.692  12.934  1.00  0.00      B    H
ATOM   4459  C3  BMIMB  51      43.647   3.518  14.161  1.00  0.00      B    C
ATOM   4460  H3  BMIMB  51      42.893   3.552  13.389  1.00  0.00      B    H
ATOM   4461  H31 BMIMB  51      43.922   2.483  14.300  1.00  0.00      B    H
ATOM   4462  H32 BMIMB  51      43.282   3.895  15.105  1.00  0.00      B    H
ATOM   4463  C4  BMIMB  51      48.204   4.227  12.557  1.00  0.00      B    C
ATOM   4464  H4  BMIMB  51      48.442   4.948  11.789  1.00  0.00      B    H
ATOM   4465  H41 BMIMB  51      48.251   3.218  12.175  1.00  0.00      B    H
ATOM   4466  C5  BMIMB  51      49.236   4.162  13.633  1.00  0.00      B    C
ATOM   4467  H5  BMIMB  51      48.907   3.368  14.299  1.00  0.00      B    H
ATOM   4468  H51 BMIMB  51      50.191   3.904  13.182  1.00  0.00      B    H
ATOM   4469  C51 BMIMB  51      49.376   5.409  14.494  1.00  0.00      B    C
ATOM   4470  H52 BMIMB  51      49.462   6.215  13.769  1.00  0.00      B    H
ATOM   4471  H53 BMIMB  51      48.560   5.564  15.195  1.00  0.00      B    H
ATOM   4472  C6  BMIMB  51      50.604   5.267  15.412  1.00  0.00      B    C
ATOM   4473  H6  BMIMB  51      50.389   5.268  16.474  1.00  0.00      B    H
ATOM   4474  H61 BMIMB  51      51.030   4.327  15.080  1.00  0.00      B    H
ATOM   4475  H62 BMIMB  51      51.289   6.092  15.253  1.00  0.00      B    H
ATOM   4476  N1  BMIMB  52      49.840  46.630  36.860  1.00  0.00      B    N
ATOM   4477  N11 BMIMB  52      47.744  46.596  36.437  1.00  0.00      B    N
ATOM   4478  C1  BMIMB  52      48.661  46.493  37.370  1.00  0.00      B    C
ATOM   4479  H1  BMIMB  52      48.517  46.356  38.420  1.00  0.00      B    H
ATOM   4480  C2  BMIMB  52      49.743  46.706  35.503  1.00  0.00      B    C
ATOM   4481  H2  BMIMB  52      50.562  46.842  34.832  1.00  0.00      B    H
ATOM   4482  C21 BMIMB  52      48.436  46.722  35.235  1.00  0.00      B    C
ATOM   4483  H21 BMIMB  52      47.892  46.557  34.331  1.00  0.00      B    H
ATOM   4484  C3  BMIMB  52      51.057  46.658  37.699  1.00  0.00      B    C
ATOM   4485  H3  BMIMB  52      51.275  47.707  37.568  1.00  0.00      B    H
ATOM   4486  H31 BMIMB  52      50.843  46.333  38.707  1.00  0.00      B    H
ATOM   4487  H32 BMIMB  52      51.887  46.082  37.318  1.00  0.00      B    H
ATOM   4488  C4  BMIMB  52      46.302  46.292  36.626  1.00  0.00      B    C
ATOM   4489  H4  BMIMB  52      45.732  47.070  36.140  1.00  0.00      B    H
ATOM   4490  H41 BMIMB  52      46.067  46.437  37.670  1.00  0.00      B    H
ATOM   4491  C5  BMIMB  52      46.087  44.856  36.232  1.00  0.00      B    C
ATOM   4492  H5  BMIMB  52      47.001  44.291  36.391  1.00  0.00      B    H
ATOM   4493  H51 BMIMB  52      45.393  44.328  36.881  1.00  0.00      B    H
ATOM   4494  C51 BMIMB  52      45.595  44.740  34.768  1.00  0.00      B    C
ATOM   4495  H52 BMIMB  52      44.617  45.213  34.776  1.00  0.00      B    H
ATOM   4496  H53 BMIMB  52      46.233  45.407  34.193  1.00  0.00      B    H
ATOM   4497  C6  BMIMB  52      45.501  43.328  34.233  1.00  0.00      B    C
ATOM   4498  H6  BMIMB  52      46.458  42.899  33.960  1.00  0.00      B    H
ATOM   4499  H61 BMIMB  52      45.014  42.617  34.891  1.00  0.00      B    H
ATOM   4500  H62 BMIMB  52      44.937  43.231  33.312  1.00  0.00      B    H
ATOM   4501  N1  BMIMB  53      24.556  18.202  27.576  1.00  0.00      B    N
ATOM   4502  N11 BMIMB  53      26.184  19.280  28.402  1.00  0.00      B    N
ATOM   4503  C1  BMIMB  53      25.864  18.168  27.796  1.00  0.00      B    C
ATOM   4504  H1  BMIMB  53      26.422  17.287  27.557  1.00  0.00      B    H
ATOM   4505  C2  BMIMB  53      24.078  19.415  27.928  1.00  0.00      B    C
ATOM   4506  H2  BMIMB  53      23.083  19.702  27.666  1.00  0.00      B    H
ATOM   4507  C21 BMIMB  53      25.039  20.006  28.611  1.00  0.00      B    C
ATOM   4508  H21 BMIMB  53      25.117  20.979  29.044  1.00  0.00      B    H
ATOM   4509  C3  BMIMB  53      23.789  17.136  27.022  1.00  0.00      B    C
ATOM   4510  H3  BMIMB  53      24.504  16.408  26.671  1.00  0.00      B    H
ATOM   4511  H31 BMIMB  53      23.258  16.671  27.840  1.00  0.00      B    H
ATOM   4512  H32 BMIMB  53      23.166  17.495  26.216  1.00  0.00      B    H
ATOM   4513  C4  BMIMB  53      27.460  19.802  28.804  1.00  0.00      B    C
ATOM   4514  H4  BMIMB  53      27.352  20.867  28.660  1.00  0.00      B    H
ATOM   4515  H41 BMIMB  53      28.170  19.435  28.077  1.00  0.00      B    H
ATOM   4516  C5  BMIMB  53      28.039  19.442  30.180  1.00  0.00      B    C
ATOM   4517  H5  BMIMB  53      28.600  18.511  30.195  1.00  0.00      B    H
ATOM   4518  H51 BMIMB  53      28.748  20.252  30.334  1.00  0.00      B    H
ATOM   4519  C51 BMIMB  53      27.032  19.376  31.321  1.00  0.00      B    C
ATOM   4520  H52 BMIMB  53      26.398  20.259  31.305  1.00  0.00      B    H
ATOM   4521  H53 BMIMB  53      26.473  18.467  31.114  1.00  0.00      B    H
ATOM   4522  C6  BMIMB  53      27.821  19.292  32.571  1.00  0.00      B    C
ATOM   4523  H6  BMIMB  53      28.248  20.255  32.827  1.00  0.00      B    H
ATOM   4524  H61 BMIMB  53      27.050  19.073  33.301  1.00  0.00      B    H
ATOM   4525  H62 BMIMB  53      28.514  18.459  32.528  1.00  0.00      B    H
ATOM   4526  N1  BMIMB  54      30.925   2.142  48.571  1.00  0.00      B    N
ATOM   4527  N11 BMIMB  54      30.233   3.160  46.795  1.00  0.00      B    N
ATOM   4528  C1  BMIMB  54      30.155   2.088  47.525  1.00  0.00      B    C
ATOM   4529  H1  BMIMB  54      29.485   1.272  47.358  1.00  0.00      B    H
ATOM   4530  C2  BMIMB  54      31.677   3.282  48.477  1.00  0.00      B    C
ATOM   4531  H2  BMIMB  54      32.326   3.538  49.286  1.00  0.00      B    H
ATOM   4532  C21 BMIMB  54      31.205   3.922  47.408  1.00  0.00      B    C
ATOM   4533  H21 BMIMB  54      31.514   4.899  47.107  1.00  0.00      B    H
ATOM   4534  C3  BMIMB  54      31.011   1.230  49.707  1.00  0.00      B    C
ATOM   4535  H3  BMIMB  54      30.614   0.262  49.441  1.00  0.00      B    H
ATOM   4536  H31 BMIMB  54      32.027   1.136  50.060  1.00  0.00      B    H
ATOM   4537  H32 BMIMB  54      30.410   1.621  50.515  1.00  0.00      B    H
ATOM   4538  C4  BMIMB  54      29.393   3.665  45.692  1.00  0.00      B    C
ATOM   4539  H4  BMIMB  54      28.745   4.493  45.937  1.00  0.00      B    H
ATOM   4540  H41 BMIMB  54      28.791   2.769  45.667  1.00  0.00      B    H
ATOM   4541  C5  BMIMB  54      30.192   3.760  44.355  1.00  0.00      B    C
ATOM   4542  H5  BMIMB  54      30.585   4.771  44.289  1.00  0.00      B    H
ATOM   4543  H51 BMIMB  54      31.120   3.202  44.453  1.00  0.00      B    H
ATOM   4544  C51 BMIMB  54      29.446   3.433  43.009  1.00  0.00      B    C
ATOM   4545  H52 BMIMB  54      28.397   3.662  43.181  1.00  0.00      B    H
ATOM   4546  H53 BMIMB  54      29.751   4.205  42.308  1.00  0.00      B    H
ATOM   4547  C6  BMIMB  54      29.572   1.968  42.564  1.00  0.00      B    C
ATOM   4548  H6  BMIMB  54      30.496   1.786  42.029  1.00  0.00      B    H
ATOM   4549  H61 BMIMB  54      29.555   1.329  43.440  1.00  0.00      B    H
ATOM   4550  H62 BMIMB  54      28.768   1.672  41.900  1.00  0.00      B    H
ATOM   4551  N1  BMIMB  55      17.041  32.646   1.330  1.00  0.00      B    N
ATOM   4552  N11 BMIMB  55      18.563  33.563   2.467  1.00  0.00      B    N
ATOM   4553  C1  BMIMB  55      17.714  32.553   2.490  1.00  0.00      B    C
ATOM   4554  H1  BMIMB  55      17.442  31.860   3.257  1.00  0.00      B    H
ATOM   4555  C2  BMIMB  55      17.655  33.514   0.521  1.00  0.00      B    C
ATOM   4556  H2  BMIMB  55      17.327  33.781  -0.459  1.00  0.00      B    H
ATOM   4557  C21 BMIMB  55      18.618  34.162   1.212  1.00  0.00      B    C
ATOM   4558  H21 BMIMB  55      19.340  34.901   0.944  1.00  0.00      B    H
ATOM   4559  C3  BMIMB  55      16.013  31.749   0.977  1.00  0.00      B    C
ATOM   4560  H3  BMIMB  55      16.288  30.720   1.154  1.00  0.00      B    H
ATOM   4561  H31 BMIMB  55      15.141  31.902   1.595  1.00  0.00      B    H
ATOM   4562  H32 BMIMB  55      15.750  31.899  -0.060  1.00  0.00      B    H
ATOM   4563  C4  BMIMB  55      19.304  34.039   3.610  1.00  0.00      B    C
ATOM   4564  H4  BMIMB  55      20.344  34.005   3.322  1.00  0.00      B    H
ATOM   4565  H41 BMIMB  55      19.148  33.315   4.396  1.00  0.00      B    H
ATOM   4566  C5  BMIMB  55      18.900  35.511   4.013  1.00  0.00      B    C
ATOM   4567  H5  BMIMB  55      19.303  36.091   3.187  1.00  0.00      B    H
ATOM   4568  H51 BMIMB  55      17.840  35.484   4.254  1.00  0.00      B    H
ATOM   4569  C51 BMIMB  55      19.728  35.891   5.279  1.00  0.00      B    C
ATOM   4570  H52 BMIMB  55      19.122  35.536   6.108  1.00  0.00      B    H
ATOM   4571  H53 BMIMB  55      20.700  35.409   5.336  1.00  0.00      B    H
ATOM   4572  C6  BMIMB  55      19.874  37.377   5.590  1.00  0.00      B    C
ATOM   4573  H6  BMIMB  55      20.285  37.507   6.585  1.00  0.00      B    H
ATOM   4574  H61 BMIMB  55      20.460  37.990   4.915  1.00  0.00      B    H
ATOM   4575  H62 BMIMB  55      18.907  37.865   5.628  1.00  0.00      B    H
ATOM   4576  N1  BMIMB  56      11.146  47.952  23.126  1.00  0.00      B    N
ATOM   4577  N11 BMIMB  56       9.736  47.534  24.735  1.00  0.00      B    N
ATOM   4578  C1  BMIMB  56      10.394  48.519  24.085  1.00  0.00      B    C
ATOM   4579  H1  BMIMB  56      10.250  49.550  24.326  1.00  0.00      B    H
ATOM   4580  C2  BMIMB  56      11.003  46.595  23.235  1.00  0.00      B    C
ATOM   4581  H2  BMIMB  56      11.569  45.877  22.682  1.00  0.00      B    H
ATOM   4582  C21 BMIMB  56      10.142  46.272  24.149  1.00  0.00      B    C
ATOM   4583  H21 BMIMB  56       9.777  45.330  24.496  1.00  0.00      B    H
ATOM   4584  C3  BMIMB  56      12.018  48.628  22.129  1.00  0.00      B    C
ATOM   4585  H3  BMIMB  56      11.445  49.483  21.801  1.00  0.00      B    H
ATOM   4586  H31 BMIMB  56      12.964  48.919  22.563  1.00  0.00      B    H
ATOM   4587  H32 BMIMB  56      12.400  47.967  21.365  1.00  0.00      B    H
ATOM   4588  C4  BMIMB  56       8.865  47.706  25.927  1.00  0.00      B    C
ATOM   4589  H4  BMIMB  56       9.343  48.586  26.330  1.00  0.00      B    H
ATOM   4590  H41 BMIMB  56       9.031  46.974  26.704  1.00  0.00      B    H
ATOM   4591  C5  BMIMB  56       7.363  47.981  25.560  1.00  0.00      B    C
ATOM   4592  H5  BMIMB  56       6.674  48.149  26.384  1.00  0.00      B    H
ATOM   4593  H51 BMIMB  56       7.343  48.919  25.010  1.00  0.00      B    H
ATOM   4594  C51 BMIMB  56       6.644  46.897  24.715  1.00  0.00      B    C
ATOM   4595  H52 BMIMB  56       7.371  46.610  23.960  1.00  0.00      B    H
ATOM   4596  H53 BMIMB  56       6.417  46.024  25.322  1.00  0.00      B    H
ATOM   4597  C6  BMIMB  56       5.391  47.382  24.008  1.00  0.00      B    C
ATOM   4598  H6  BMIMB  56       5.612  48.203  23.335  1.00  0.00      B    H
ATOM   4599  H61 BMIMB  56       5.108  46.592  23.322  1.00  0.00      B    H
ATOM   4600  H62 BMIMB  56       4.556  47.598  24.665  1.00  0.00      B    H
ATOM   4601  N1  BMIMB  57      46.102  47.729  14.444  1.00  0.00      B    N
ATOM   4602  N11 BMIMB  57      47.889  48.650  13.689  1.00  0.00      B    N
ATOM   4603  C1  BMIMB  57      46.633  48.827  14.021  1.00  0.00      B    C
ATOM   4604  H1  BMIMB  57      46.075  49.739  14.016  1.00  0.00      B    H
ATOM   4605  C2  BMIMB  57      47.008  46.707  14.288  1.00  0.00      B    C
ATOM   4606  H2  BMIMB  57      46.873  45.679  14.543  1.00  0.00      B    H
ATOM   4607  C21 BMIMB  57      48.133  47.289  13.841  1.00  0.00      B    C
ATOM   4608  H21 BMIMB  57      49.113  46.892  13.694  1.00  0.00      B    H
ATOM   4609  C3  BMIMB  57      44.840  47.597  15.080  1.00  0.00      B    C
ATOM   4610  H3  BMIMB  57      44.848  48.193  15.981  1.00  0.00      B    H
ATOM   4611  H31 BMIMB  57      44.020  48.028  14.523  1.00  0.00      B    H
ATOM   4612  H32 BMIMB  57      44.592  46.547  15.042  1.00  0.00      B    H
ATOM   4613  C4  BMIMB  57      48.939  49.602  13.252  1.00  0.00      B    C
ATOM   4614  H4  BMIMB  57      48.387  50.488  12.976  1.00  0.00      B    H
ATOM   4615  H41 BMIMB  57      49.420  49.193  12.376  1.00  0.00      B    H
ATOM   4616  C5  BMIMB  57      49.999  50.062  14.265  1.00  0.00      B    C
ATOM   4617  H5  BMIMB  57      50.314  51.042  13.919  1.00  0.00      B    H
ATOM   4618  H51 BMIMB  57      49.405  50.077  15.175  1.00  0.00      B    H
ATOM   4619  C51 BMIMB  57      51.194  49.058  14.402  1.00  0.00      B    C
ATOM   4620  H52 BMIMB  57      50.754  48.073  14.274  1.00  0.00      B    H
ATOM   4621  H53 BMIMB  57      51.854  49.168  13.545  1.00  0.00      B    H
ATOM   4622  C6  BMIMB  57      51.954  49.317  15.705  1.00  0.00      B    C
ATOM   4623  H6  BMIMB  57      52.032  50.389  15.846  1.00  0.00      B    H
ATOM   4624  H61 BMIMB  57      51.493  48.827  16.555  1.00  0.00      B    H
ATOM   4625  H62 BMIMB  57      52.976  49.042  15.472  1.00  0.00      B    H
ATOM   4626  N1  BMIMB  58      29.098  10.114   0.942  1.00  0.00      B    N
ATOM   4627  N11 BMIMB  58      30.499  11.729   1.175  1.00  0.00      B    N
ATOM   4628  C1  BMIMB  58      29.829  10.784   1.812  1.00  0.00      B    C
ATOM   4629  H1  BMIMB  58      29.850  10.671   2.875  1.00  0.00      B    H
ATOM   4630  C2  BMIMB  58      29.271  10.735  -0.267  1.00  0.00      B    C
ATOM   4631  H2  BMIMB  58      28.670  10.341  -1.058  1.00  0.00      B    H
ATOM   4632  C21 BMIMB  58      30.195  11.704  -0.093  1.00  0.00      B    C
ATOM   4633  H21 BMIMB  58      30.584  12.492  -0.700  1.00  0.00      B    H
ATOM   4634  C3  BMIMB  58      28.233   8.887   1.280  1.00  0.00      B    C
ATOM   4635  H3  BMIMB  58      28.666   7.942   0.991  1.00  0.00      B    H
ATOM   4636  H31 BMIMB  58      28.176   8.898   2.358  1.00  0.00      B    H
ATOM   4637  H32 BMIMB  58      27.353   8.992   0.663  1.00  0.00      B    H
ATOM   4638  C4  BMIMB  58      31.418  12.717   1.782  1.00  0.00      B    C
ATOM   4639  H4  BMIMB  58      32.250  12.855   1.108  1.00  0.00      B    H
ATOM   4640  H41 BMIMB  58      31.826  12.272   2.678  1.00  0.00      B    H
ATOM   4641  C5  BMIMB  58      30.638  13.987   2.193  1.00  0.00      B    C
ATOM   4642  H5  BMIMB  58      29.798  13.588   2.757  1.00  0.00      B    H
ATOM   4643  H51 BMIMB  58      31.238  14.553   2.902  1.00  0.00      B    H
ATOM   4644  C51 BMIMB  58      30.161  14.802   0.976  1.00  0.00      B    C
ATOM   4645  H52 BMIMB  58      31.082  14.922   0.411  1.00  0.00      B    H
ATOM   4646  H53 BMIMB  58      29.281  14.356   0.520  1.00  0.00      B    H
ATOM   4647  C6  BMIMB  58      29.771  16.173   1.453  1.00  0.00      B    C
ATOM   4648  H6  BMIMB  58      28.944  16.139   2.153  1.00  0.00      B    H
ATOM   4649  H61 BMIMB  58      30.565  16.693   1.976  1.00  0.00      B    H
ATOM   4650  H62 BMIMB  58      29.412  16.841   0.679  1.00  0.00      B    H
ATOM   4651  N1  BMIMB  59      40.973  20.973  32.538  1.00  0.00      B    N
ATOM   4652  N11 BMIMB  59      40.419  19.749  34.209  1.00  0.00      B    N
ATOM   4653  C1  BMIMB  59      40.426  19.831  32.893  1.00  0.00      B    C
ATOM   4654  H1  BMIMB  59      39.935  19.129  32.253  1.00  0.00      B    H
ATOM   4655  C2  BMIMB  59      41.347  21.638  33.647  1.00  0.00      B    C
ATOM   4656  H2  BMIMB  59      41.825  22.593  33.675  1.00  0.00      B    H
ATOM   4657  C21 BMIMB  59      41.041  20.861  34.676  1.00  0.00      B    C
ATOM   4658  H21 BMIMB  59      41.270  20.939  35.717  1.00  0.00      B    H
ATOM   4659  C3  BMIMB  59      40.926  21.595  31.212  1.00  0.00      B    C
ATOM   4660  H3  BMIMB  59      41.649  22.376  31.034  1.00  0.00      B    H
ATOM   4661  H31 BMIMB  59      41.023  20.855  30.432  1.00  0.00      B    H
ATOM   4662  H32 BMIMB  59      39.977  22.100  31.107  1.00  0.00      B    H
ATOM   4663  C4  BMIMB  59      40.063  18.606  35.176  1.00  0.00      B    C
ATOM   4664  H4  BMIMB  59      39.447  17.868  34.684  1.00  0.00      B    H
ATOM   4665  H41 BMIMB  59      39.478  19.066  35.958  1.00  0.00      B    H
ATOM   4666  C5  BMIMB  59      41.245  17.770  35.802  1.00  0.00      B    C
ATOM   4667  H5  BMIMB  59      40.848  16.916  36.345  1.00  0.00      B    H
ATOM   4668  H51 BMIMB  59      41.868  17.394  34.995  1.00  0.00      B    H
ATOM   4669  C51 BMIMB  59      42.175  18.609  36.740  1.00  0.00      B    C
ATOM   4670  H52 BMIMB  59      42.837  19.235  36.147  1.00  0.00      B    H
ATOM   4671  H53 BMIMB  59      41.639  19.200  37.478  1.00  0.00      B    H
ATOM   4672  C6  BMIMB  59      43.154  17.741  37.481  1.00  0.00      B    C
ATOM   4673  H6  BMIMB  59      43.424  16.809  36.998  1.00  0.00      B    H
ATOM   4674  H61 BMIMB  59      44.064  18.296  37.675  1.00  0.00      B    H
ATOM   4675  H62 BMIMB  59      42.667  17.423  38.396  1.00  0.00      B    H
ATOM   4676  N1  BMIMB  60      43.635  50.148   5.013  1.00  0.00      B    N
ATOM   4677  N11 BMIMB  60      42.414  49.236   3.495  1.00  0.00      B    N
ATOM   4678  C1  BMIMB  60      43.169  49.040   4.560  1.00  0.00      B    C
ATOM   4679  H1  BMIMB  60      43.248  48.105   5.073  1.00  0.00      B    H
ATOM   4680  C2  BMIMB  60      43.201  51.103   4.138  1.00  0.00      B    C
ATOM   4681  H2  BMIMB  60      43.513  52.098   4.368  1.00  0.00      B    H
ATOM   4682  C21 BMIMB  60      42.413  50.566   3.219  1.00  0.00      B    C
ATOM   4683  H21 BMIMB  60      41.887  50.965   2.379  1.00  0.00      B    H
ATOM   4684  C3  BMIMB  60      44.500  50.360   6.171  1.00  0.00      B    C
ATOM   4685  H3  BMIMB  60      44.512  51.398   6.469  1.00  0.00      B    H
ATOM   4686  H31 BMIMB  60      43.944  49.756   6.873  1.00  0.00      B    H
ATOM   4687  H32 BMIMB  60      45.466  49.900   6.023  1.00  0.00      B    H
ATOM   4688  C4  BMIMB  60      41.844  48.181   2.672  1.00  0.00      B    C
ATOM   4689  H4  BMIMB  60      42.471  47.339   2.924  1.00  0.00      B    H
ATOM   4690  H41 BMIMB  60      42.060  48.508   1.666  1.00  0.00      B    H
ATOM   4691  C5  BMIMB  60      40.374  47.784   2.835  1.00  0.00      B    C
ATOM   4692  H5  BMIMB  60      40.054  47.168   1.999  1.00  0.00      B    H
ATOM   4693  H51 BMIMB  60      40.366  47.215   3.761  1.00  0.00      B    H
ATOM   4694  C51 BMIMB  60      39.426  49.027   3.049  1.00  0.00      B    C
ATOM   4695  H52 BMIMB  60      39.586  49.496   4.017  1.00  0.00      B    H
ATOM   4696  H53 BMIMB  60      39.605  49.786   2.292  1.00  0.00      B    H
ATOM   4697  C6  BMIMB  60      37.976  48.746   2.933  1.00  0.00      B    C
ATOM   4698  H6  BMIMB  60      37.418  49.675   2.915  1.00  0.00      B    H
ATOM   4699  H61 BMIMB  60      37.648  48.180   2.068  1.00  0.00      B    H
ATOM   4700  H62 BMIMB  60      37.604  48.138   3.750  1.00  0.00      B    H
ATOM   4701  N1  BMIMB  61      49.691  21.278   6.455  1.00  0.00      B    N
ATOM   4702  N11 BMIMB  61      49.487  20.950   8.567  1.00  0.00      B    N
ATOM   4703  C1  BMIMB  61      49.282  20.433   7.361  1.00  0.00      B    C
ATOM   4704  H1  BMIMB  61      48.762  19.505   7.256  1.00  0.00      B    H
ATOM   4705  C2  BMIMB  61      50.186  22.404   7.120  1.00  0.00      B    C
ATOM   4706  H2  BMIMB  61      50.524  23.262   6.580  1.00  0.00      B    H
ATOM   4707  C21 BMIMB  61      50.230  22.094   8.450  1.00  0.00      B    C
ATOM   4708  H21 BMIMB  61      50.685  22.487   9.333  1.00  0.00      B    H
ATOM   4709  C3  BMIMB  61      49.509  21.114   5.024  1.00  0.00      B    C
ATOM   4710  H3  BMIMB  61      49.121  21.979   4.506  1.00  0.00      B    H
ATOM   4711  H31 BMIMB  61      50.342  20.571   4.603  1.00  0.00      B    H
ATOM   4712  H32 BMIMB  61      48.665  20.445   4.947  1.00  0.00      B    H
ATOM   4713  C4  BMIMB  61      49.150  20.376   9.908  1.00  0.00      B    C
ATOM   4714  H4  BMIMB  61      50.111  20.217  10.374  1.00  0.00      B    H
ATOM   4715  H41 BMIMB  61      48.568  19.488   9.712  1.00  0.00      B    H
ATOM   4716  C5  BMIMB  61      48.207  21.196  10.800  1.00  0.00      B    C
ATOM   4717  H5  BMIMB  61      47.840  20.487  11.537  1.00  0.00      B    H
ATOM   4718  H51 BMIMB  61      48.804  21.997  11.229  1.00  0.00      B    H
ATOM   4719  C51 BMIMB  61      46.966  21.749  10.122  1.00  0.00      B    C
ATOM   4720  H52 BMIMB  61      47.187  22.404   9.284  1.00  0.00      B    H
ATOM   4721  H53 BMIMB  61      46.466  20.820   9.860  1.00  0.00      B    H
ATOM   4722  C6  BMIMB  61      46.118  22.544  11.117  1.00  0.00      B    C
ATOM   4723  H6  BMIMB  61      46.497  23.494  11.476  1.00  0.00      B    H
ATOM   4724  H61 BMIMB  61      45.229  22.866  10.586  1.00  0.00      B    H
ATOM   4725  H62 BMIMB  61      45.705  22.010  11.965  1.00  0.00      B    H
ATOM   4726  N1  BMIMB  62       4.982  32.635  14.732  1.00  0.00      B    N
ATOM   4727  N11 BMIMB  62       4.158  34.539  15.316  1.00  0.00      B    N
ATOM   4728  C1  BMIMB  62       5.083  33.662  15.570  1.00  0.00      B    C
ATOM   4729  H1  BMIMB  62       5.898  33.930  16.208  1.00  0.00      B    H
ATOM   4730  C2  BMIMB  62       3.787  32.818  14.023  1.00  0.00      B    C
ATOM   4731  H2  BMIMB  62       3.275  32.186  13.331  1.00  0.00      B    H
ATOM   4732  C21 BMIMB  62       3.351  34.003  14.344  1.00  0.00      B    C
ATOM   4733  H21 BMIMB  62       2.504  34.508  13.933  1.00  0.00      B    H
ATOM   4734  C3  BMIMB  62       5.876  31.481  14.613  1.00  0.00      B    C
ATOM   4735  H3  BMIMB  62       5.282  30.681  14.197  1.00  0.00      B    H
ATOM   4736  H31 BMIMB  62       6.714  31.703  13.968  1.00  0.00      B    H
ATOM   4737  H32 BMIMB  62       6.204  31.236  15.613  1.00  0.00      B    H
ATOM   4738  C4  BMIMB  62       3.969  35.847  16.022  1.00  0.00      B    C
ATOM   4739  H4  BMIMB  62       4.059  36.604  15.257  1.00  0.00      B    H
ATOM   4740  H41 BMIMB  62       4.846  35.985  16.637  1.00  0.00      B    H
ATOM   4741  C5  BMIMB  62       2.617  35.974  16.770  1.00  0.00      B    C
ATOM   4742  H5  BMIMB  62       2.380  34.955  17.066  1.00  0.00      B    H
ATOM   4743  H51 BMIMB  62       2.775  36.610  17.637  1.00  0.00      B    H
ATOM   4744  C51 BMIMB  62       1.405  36.416  15.964  1.00  0.00      B    C
ATOM   4745  H52 BMIMB  62       1.710  37.366  15.531  1.00  0.00      B    H
ATOM   4746  H53 BMIMB  62       1.193  35.752  15.130  1.00  0.00      B    H
ATOM   4747  C6  BMIMB  62       0.214  36.713  16.915  1.00  0.00      B    C
ATOM   4748  H6  BMIMB  62      -0.205  35.851  17.422  1.00  0.00      B    H
ATOM   4749  H61 BMIMB  62       0.495  37.443  17.665  1.00  0.00      B    H
ATOM   4750  H62 BMIMB  62      -0.636  36.998  16.306  1.00  0.00      B    H
ATOM   4751  N1  BMIMB  63      20.051  12.339  46.778  1.00  0.00      B    N
ATOM   4752  N11 BMIMB  63      22.061  12.144  47.666  1.00  0.00      B    N
ATOM   4753  C1  BMIMB  63      21.343  12.617  46.634  1.00  0.00      B    C
ATOM   4754  H1  BMIMB  63      21.753  13.198  45.836  1.00  0.00      B    H
ATOM   4755  C2  BMIMB  63      19.935  11.724  48.017  1.00  0.00      B    C
ATOM   4756  H2  BMIMB  63      18.979  11.457  48.413  1.00  0.00      B    H
ATOM   4757  C21 BMIMB  63      21.207  11.506  48.555  1.00  0.00      B    C
ATOM   4758  H21 BMIMB  63      21.595  11.024  49.426  1.00  0.00      B    H
ATOM   4759  C3  BMIMB  63      18.944  12.694  45.880  1.00  0.00      B    C
ATOM   4760  H3  BMIMB  63      18.187  11.931  45.777  1.00  0.00      B    H
ATOM   4761  H31 BMIMB  63      18.555  13.622  46.274  1.00  0.00      B    H
ATOM   4762  H32 BMIMB  63      19.313  12.911  44.888  1.00  0.00      B    H
ATOM   4763  C4  BMIMB  63      23.529  12.172  47.876  1.00  0.00      B    C
ATOM   4764  H4  BMIMB  63      23.843  12.534  46.908  1.00  0.00      B    H
ATOM   4765  H41 BMIMB  63      23.905  11.237  48.264  1.00  0.00      B    H
ATOM   4766  C5  BMIMB  63      23.929  13.229  48.959  1.00  0.00      B    C
ATOM   4767  H5  BMIMB  63      23.507  14.211  48.758  1.00  0.00      B    H
ATOM   4768  H51 BMIMB  63      23.523  12.837  49.888  1.00  0.00      B    H
ATOM   4769  C51 BMIMB  63      25.405  13.398  49.075  1.00  0.00      B    C
ATOM   4770  H52 BMIMB  63      25.678  13.800  48.102  1.00  0.00      B    H
ATOM   4771  H53 BMIMB  63      25.689  14.094  49.860  1.00  0.00      B    H
ATOM   4772  C6  BMIMB  63      26.227  12.102  49.311  1.00  0.00      B    C
ATOM   4773  H6  BMIMB  63      25.985  11.623  50.252  1.00  0.00      B    H
ATOM   4774  H61 BMIMB  63      26.158  11.399  48.488  1.00  0.00      B    H
ATOM   4775  H62 BMIMB  63      27.224  12.524  49.363  1.00  0.00      B    H
ATOM   4776  N1  BMIMB  64      47.312  22.916  25.824  1.00  0.00      B    N
ATOM   4777  N11 BMIMB  64      45.557  23.976  25.058  1.00  0.00      B    N
ATOM   4778  C1  BMIMB  64      46.211  23.594  26.115  1.00  0.00      B    C
ATOM   4779  H1  BMIMB  64      45.917  23.833  27.115  1.00  0.00      B    H
ATOM   4780  C2  BMIMB  64      47.401  22.931  24.456  1.00  0.00      B    C
ATOM   4781  H2  BMIMB  64      48.220  22.456  23.962  1.00  0.00      B    H
ATOM   4782  C21 BMIMB  64      46.339  23.580  23.999  1.00  0.00      B    C
ATOM   4783  H21 BMIMB  64      46.121  23.747  22.967  1.00  0.00      B    H
ATOM   4784  C3  BMIMB  64      48.314  22.333  26.730  1.00  0.00      B    C
ATOM   4785  H3  BMIMB  64      47.816  21.756  27.495  1.00  0.00      B    H
ATOM   4786  H31 BMIMB  64      49.083  21.699  26.313  1.00  0.00      B    H
ATOM   4787  H32 BMIMB  64      48.790  23.160  27.237  1.00  0.00      B    H
ATOM   4788  C4  BMIMB  64      44.316  24.739  24.911  1.00  0.00      B    C
ATOM   4789  H4  BMIMB  64      43.843  24.853  25.875  1.00  0.00      B    H
ATOM   4790  H41 BMIMB  64      43.698  24.313  24.136  1.00  0.00      B    H
ATOM   4791  C5  BMIMB  64      44.534  26.219  24.454  1.00  0.00      B    C
ATOM   4792  H5  BMIMB  64      43.527  26.622  24.390  1.00  0.00      B    H
ATOM   4793  H51 BMIMB  64      45.084  26.798  25.192  1.00  0.00      B    H
ATOM   4794  C51 BMIMB  64      45.300  26.506  23.135  1.00  0.00      B    C
ATOM   4795  H52 BMIMB  64      46.373  26.337  23.094  1.00  0.00      B    H
ATOM   4796  H53 BMIMB  64      44.752  25.930  22.394  1.00  0.00      B    H
ATOM   4797  C6  BMIMB  64      45.109  27.982  22.754  1.00  0.00      B    C
ATOM   4798  H6  BMIMB  64      45.885  28.592  23.202  1.00  0.00      B    H
ATOM   4799  H61 BMIMB  64      45.441  28.054  21.725  1.00  0.00      B    H
ATOM   4800  H62 BMIMB  64      44.109  28.380  22.880  1.00  0.00      B    H
ATOM   4801  N1  BMIMB  65      41.330  10.005  11.441  1.00  0.00      B    N
ATOM   4802  N11 BMIMB  65      39.320  10.398  10.689  1.00  0.00      B    N
ATOM   4803  C1  BMIMB  65      40.152   9.520  11.183  1.00  0.00      B    C
ATOM   4804  H1  BMIMB  65      39.862   8.508  11.367  1.00  0.00      B    H
ATOM   4805  C2  BMIMB  65      41.323  11.312  11.079  1.00  0.00      B    C
ATOM   4806  H2  BMIMB  65      42.166  11.967  11.072  1.00  0.00      B    H
ATOM   4807  C21 BMIMB  65      40.011  11.580  10.616  1.00  0.00      B    C
ATOM   4808  H21 BMIMB  65      39.553  12.407  10.118  1.00  0.00      B    H
ATOM   4809  C3  BMIMB  65      42.390   9.369  12.042  1.00  0.00      B    C
ATOM   4810  H3  BMIMB  65      42.217   8.976  13.034  1.00  0.00      B    H
ATOM   4811  H31 BMIMB  65      42.620   8.480  11.474  1.00  0.00      B    H
ATOM   4812  H32 BMIMB  65      43.206  10.042  11.824  1.00  0.00      B    H
ATOM   4813  C4  BMIMB  65      37.951  10.194  10.209  1.00  0.00      B    C
ATOM   4814  H4  BMIMB  65      38.109   9.282   9.652  1.00  0.00      B    H
ATOM   4815  H41 BMIMB  65      37.690  10.876   9.414  1.00  0.00      B    H
ATOM   4816  C5  BMIMB  65      36.742   9.850  11.162  1.00  0.00      B    C
ATOM   4817  H5  BMIMB  65      35.902  10.485  10.892  1.00  0.00      B    H
ATOM   4818  H51 BMIMB  65      36.397   8.854  10.896  1.00  0.00      B    H
ATOM   4819  C51 BMIMB  65      36.985  10.016  12.619  1.00  0.00      B    C
ATOM   4820  H52 BMIMB  65      37.546   9.148  12.955  1.00  0.00      B    H
ATOM   4821  H53 BMIMB  65      37.531  10.928  12.846  1.00  0.00      B    H
ATOM   4822  C6  BMIMB  65      35.646  10.081  13.367  1.00  0.00      B    C
ATOM   4823  H6  BMIMB  65      35.005  10.889  13.033  1.00  0.00      B    H
ATOM   4824  H61 BMIMB  65      35.043   9.203  13.170  1.00  0.00      B    H
ATOM   4825  H62 BMIMB  65      35.697  10.110  14.449  1.00  0.00      B    H
ATOM   4826  N1  BMIMB  66      39.247  34.473  31.396  1.00  0.00      B    N
ATOM   4827  N11 BMIMB  66      39.285  34.825  29.298  1.00  0.00      B    N
ATOM   4828  C1  BMIMB  66      39.589  33.975  30.243  1.00  0.00      B    C
ATOM   4829  H1  BMIMB  66      40.025  33.003  30.158  1.00  0.00      B    H
ATOM   4830  C2  BMIMB  66      38.762  35.699  31.182  1.00  0.00      B    C
ATOM   4831  H2  BMIMB  66      38.393  36.259  32.013  1.00  0.00      B    H
ATOM   4832  C21 BMIMB  66      38.700  35.889  29.851  1.00  0.00      B    C
ATOM   4833  H21 BMIMB  66      38.145  36.607  29.287  1.00  0.00      B    H
ATOM   4834  C3  BMIMB  66      39.275  33.772  32.705  1.00  0.00      B    C
ATOM   4835  H3  BMIMB  66      38.506  33.014  32.727  1.00  0.00      B    H
ATOM   4836  H31 BMIMB  66      40.265  33.341  32.675  1.00  0.00      B    H
ATOM   4837  H32 BMIMB  66      39.232  34.501  33.501  1.00  0.00      B    H
ATOM   4838  C4  BMIMB  66      39.716  34.844  27.908  1.00  0.00      B    C
ATOM   4839  H4  BMIMB  66      39.075  35.560  27.416  1.00  0.00      B    H
ATOM   4840  H41 BMIMB  66      39.555  33.893  27.421  1.00  0.00      B    H
ATOM   4841  C5  BMIMB  66      41.117  35.335  27.879  1.00  0.00      B    C
ATOM   4842  H5  BMIMB  66      41.277  35.266  26.806  1.00  0.00      B    H
ATOM   4843  H51 BMIMB  66      41.095  36.352  28.262  1.00  0.00      B    H
ATOM   4844  C51 BMIMB  66      42.287  34.476  28.461  1.00  0.00      B    C
ATOM   4845  H52 BMIMB  66      42.225  34.192  29.508  1.00  0.00      B    H
ATOM   4846  H53 BMIMB  66      42.351  33.578  27.852  1.00  0.00      B    H
ATOM   4847  C6  BMIMB  66      43.685  35.045  28.280  1.00  0.00      B    C
ATOM   4848  H6  BMIMB  66      43.757  36.085  28.579  1.00  0.00      B    H
ATOM   4849  H61 BMIMB  66      44.435  34.502  28.844  1.00  0.00      B    H
ATOM   4850  H62 BMIMB  66      43.917  34.981  27.223  1.00  0.00      B    H
ATOM   4851  N1  BMIMB  67      37.232  26.687  26.837  1.00  0.00      B    N
ATOM   4852  N11 BMIMB  67      36.167  28.154  25.698  1.00  0.00      B    N
ATOM   4853  C1  BMIMB  67      36.655  27.856  26.858  1.00  0.00      B    C
ATOM   4854  H1  BMIMB  67      36.685  28.570  27.653  1.00  0.00      B    H
ATOM   4855  C2  BMIMB  67      36.906  26.106  25.587  1.00  0.00      B    C
ATOM   4856  H2  BMIMB  67      37.209  25.153  25.210  1.00  0.00      B    H
ATOM   4857  C21 BMIMB  67      36.229  26.997  24.986  1.00  0.00      B    C
ATOM   4858  H21 BMIMB  67      35.809  27.082  24.008  1.00  0.00      B    H
ATOM   4859  C3  BMIMB  67      38.053  26.046  27.853  1.00  0.00      B    C
ATOM   4860  H3  BMIMB  67      37.559  26.410  28.743  1.00  0.00      B    H
ATOM   4861  H31 BMIMB  67      38.049  24.979  27.691  1.00  0.00      B    H
ATOM   4862  H32 BMIMB  67      39.087  26.348  27.925  1.00  0.00      B    H
ATOM   4863  C4  BMIMB  67      35.398  29.332  25.350  1.00  0.00      B    C
ATOM   4864  H4  BMIMB  67      34.871  29.671  26.230  1.00  0.00      B    H
ATOM   4865  H41 BMIMB  67      34.707  28.991  24.594  1.00  0.00      B    H
ATOM   4866  C5  BMIMB  67      36.146  30.505  24.794  1.00  0.00      B    C
ATOM   4867  H5  BMIMB  67      36.669  30.047  23.958  1.00  0.00      B    H
ATOM   4868  H51 BMIMB  67      35.442  31.322  24.650  1.00  0.00      B    H
ATOM   4869  C51 BMIMB  67      37.308  31.103  25.610  1.00  0.00      B    C
ATOM   4870  H52 BMIMB  67      36.888  31.483  26.537  1.00  0.00      B    H
ATOM   4871  H53 BMIMB  67      37.869  30.210  25.873  1.00  0.00      B    H
ATOM   4872  C6  BMIMB  67      38.101  32.230  24.897  1.00  0.00      B    C
ATOM   4873  H6  BMIMB  67      39.092  32.329  25.324  1.00  0.00      B    H
ATOM   4874  H61 BMIMB  67      38.311  32.011  23.857  1.00  0.00      B    H
ATOM   4875  H62 BMIMB  67      37.562  33.170  24.875  1.00  0.00      B    H
ATOM   4876  N1  BMIMB  68      20.006  18.534  17.375  1.00  0.00      B    N
ATOM   4877  N11 BMIMB  68      19.503  20.476  18.235  1.00  0.00      B    N
ATOM   4878  C1  BMIMB  68      20.462  19.730  17.718  1.00  0.00      B    C
ATOM   4879  H1  BMIMB  68      21.498  19.985  17.658  1.00  0.00      B    H
ATOM   4880  C2  BMIMB  68      18.726  18.415  17.817  1.00  0.00      B    C
ATOM   4881  H2  BMIMB  68      18.156  17.525  17.661  1.00  0.00      B    H
ATOM   4882  C21 BMIMB  68      18.399  19.592  18.268  1.00  0.00      B    C
ATOM   4883  H21 BMIMB  68      17.436  19.897  18.614  1.00  0.00      B    H
ATOM   4884  C3  BMIMB  68      20.587  17.423  16.699  1.00  0.00      B    C
ATOM   4885  H3  BMIMB  68      20.211  17.455  15.687  1.00  0.00      B    H
ATOM   4886  H31 BMIMB  68      21.658  17.513  16.598  1.00  0.00      B    H
ATOM   4887  H32 BMIMB  68      20.354  16.521  17.246  1.00  0.00      B    H
ATOM   4888  C4  BMIMB  68      19.591  21.841  18.771  1.00  0.00      B    C
ATOM   4889  H4  BMIMB  68      20.518  21.978  19.308  1.00  0.00      B    H
ATOM   4890  H41 BMIMB  68      18.796  21.849  19.501  1.00  0.00      B    H
ATOM   4891  C5  BMIMB  68      19.267  22.920  17.749  1.00  0.00      B    C
ATOM   4892  H5  BMIMB  68      18.963  23.889  18.138  1.00  0.00      B    H
ATOM   4893  H51 BMIMB  68      20.205  23.115  17.235  1.00  0.00      B    H
ATOM   4894  C51 BMIMB  68      18.169  22.573  16.724  1.00  0.00      B    C
ATOM   4895  H52 BMIMB  68      18.190  23.451  16.083  1.00  0.00      B    H
ATOM   4896  H53 BMIMB  68      18.457  21.653  16.222  1.00  0.00      B    H
ATOM   4897  C6  BMIMB  68      16.820  22.544  17.318  1.00  0.00      B    C
ATOM   4898  H6  BMIMB  68      16.549  21.524  17.567  1.00  0.00      B    H
ATOM   4899  H61 BMIMB  68      16.641  23.128  18.214  1.00  0.00      B    H
ATOM   4900  H62 BMIMB  68      16.002  22.745  16.636  1.00  0.00      B    H
ATOM   4901  N1  BMIMB  69      24.707   2.224  22.748  1.00  0.00      B    N
ATOM   4902  N11 BMIMB  69      24.288   3.690  24.261  1.00  0.00      B    N
ATOM   4903  C1  BMIMB  69      23.738   2.940  23.298  1.00  0.00      B    C
ATOM   4904  H1  BMIMB  69      22.693   3.033  23.094  1.00  0.00      B    H
ATOM   4905  C2  BMIMB  69      25.929   2.489  23.367  1.00  0.00      B    C
ATOM   4906  H2  BMIMB  69      26.825   2.013  23.033  1.00  0.00      B    H
ATOM   4907  C21 BMIMB  69      25.643   3.383  24.333  1.00  0.00      B    C
ATOM   4908  H21 BMIMB  69      26.173   3.787  25.168  1.00  0.00      B    H
ATOM   4909  C3  BMIMB  69      24.457   1.158  21.789  1.00  0.00      B    C
ATOM   4910  H3  BMIMB  69      23.977   0.362  22.339  1.00  0.00      B    H
ATOM   4911  H31 BMIMB  69      23.709   1.382  21.044  1.00  0.00      B    H
ATOM   4912  H32 BMIMB  69      25.351   0.767  21.326  1.00  0.00      B    H
ATOM   4913  C4  BMIMB  69      23.601   4.488  25.251  1.00  0.00      B    C
ATOM   4914  H4  BMIMB  69      23.461   3.783  26.057  1.00  0.00      B    H
ATOM   4915  H41 BMIMB  69      22.598   4.725  24.929  1.00  0.00      B    H
ATOM   4916  C5  BMIMB  69      24.395   5.721  25.668  1.00  0.00      B    C
ATOM   4917  H5  BMIMB  69      25.058   5.443  26.484  1.00  0.00      B    H
ATOM   4918  H51 BMIMB  69      25.012   6.065  24.842  1.00  0.00      B    H
ATOM   4919  C51 BMIMB  69      23.516   6.760  26.333  1.00  0.00      B    C
ATOM   4920  H52 BMIMB  69      22.781   7.026  25.577  1.00  0.00      B    H
ATOM   4921  H53 BMIMB  69      23.121   6.433  27.292  1.00  0.00      B    H
ATOM   4922  C6  BMIMB  69      24.332   8.026  26.422  1.00  0.00      B    C
ATOM   4923  H6  BMIMB  69      25.292   7.734  26.830  1.00  0.00      B    H
ATOM   4924  H61 BMIMB  69      24.498   8.544  25.484  1.00  0.00      B    H
ATOM   4925  H62 BMIMB  69      23.968   8.672  27.212  1.00  0.00      B    H
ATOM   4926  N1  BMIMB  70      31.871   7.702  31.295  1.00  0.00      B    N
ATOM   4927  N11 BMIMB  70      33.006   6.531  29.855  1.00  0.00      B    N
ATOM   4928  C1  BMIMB  70      31.792   6.893  30.245  1.00  0.00      B    C
ATOM   4929  H1  BMIMB  70      30.861   6.565  29.835  1.00  0.00      B    H
ATOM   4930  C2  BMIMB  70      33.215   7.657  31.665  1.00  0.00      B    C
ATOM   4931  H2  BMIMB  70      33.556   7.957  32.631  1.00  0.00      B    H
ATOM   4932  C21 BMIMB  70      33.924   7.068  30.731  1.00  0.00      B    C
ATOM   4933  H21 BMIMB  70      34.971   6.855  30.718  1.00  0.00      B    H
ATOM   4934  C3  BMIMB  70      30.749   8.142  32.180  1.00  0.00      B    C
ATOM   4935  H3  BMIMB  70      31.075   7.998  33.199  1.00  0.00      B    H
ATOM   4936  H31 BMIMB  70      30.511   9.181  32.008  1.00  0.00      B    H
ATOM   4937  H32 BMIMB  70      29.788   7.653  32.112  1.00  0.00      B    H
ATOM   4938  C4  BMIMB  70      33.321   5.377  28.983  1.00  0.00      B    C
ATOM   4939  H4  BMIMB  70      32.448   5.169  28.382  1.00  0.00      B    H
ATOM   4940  H41 BMIMB  70      33.561   4.546  29.629  1.00  0.00      B    H
ATOM   4941  C5  BMIMB  70      34.512   5.483  28.017  1.00  0.00      B    C
ATOM   4942  H5  BMIMB  70      35.252   6.184  28.395  1.00  0.00      B    H
ATOM   4943  H51 BMIMB  70      35.069   4.552  27.953  1.00  0.00      B    H
ATOM   4944  C51 BMIMB  70      34.264   5.956  26.610  1.00  0.00      B    C
ATOM   4945  H52 BMIMB  70      33.676   5.138  26.201  1.00  0.00      B    H
ATOM   4946  H53 BMIMB  70      33.725   6.893  26.503  1.00  0.00      B    H
ATOM   4947  C6  BMIMB  70      35.526   6.167  25.694  1.00  0.00      B    C
ATOM   4948  H6  BMIMB  70      36.152   5.296  25.849  1.00  0.00      B    H
ATOM   4949  H61 BMIMB  70      35.266   6.218  24.643  1.00  0.00      B    H
ATOM   4950  H62 BMIMB  70      36.177   6.999  25.936  1.00  0.00      B    H
ATOM   4951  N1  BMIMB  71      10.811  12.041  36.803  1.00  0.00      B    N
ATOM   4952  N11 BMIMB  71      12.558  10.945  36.424  1.00  0.00      B    N
ATOM   4953  C1  BMIMB  71      11.730  11.308  37.394  1.00  0.00      B    C
ATOM   4954  H1  BMIMB  71      11.799  11.064  38.432  1.00  0.00      B    H
ATOM   4955  C2  BMIMB  71      11.193  12.256  35.485  1.00  0.00      B    C
ATOM   4956  H2  BMIMB  71      10.680  12.897  34.801  1.00  0.00      B    H
ATOM   4957  C21 BMIMB  71      12.185  11.514  35.217  1.00  0.00      B    C
ATOM   4958  H21 BMIMB  71      12.643  11.279  34.282  1.00  0.00      B    H
ATOM   4959  C3  BMIMB  71       9.580  12.499  37.374  1.00  0.00      B    C
ATOM   4960  H3  BMIMB  71       9.670  13.500  37.769  1.00  0.00      B    H
ATOM   4961  H31 BMIMB  71       8.729  12.368  36.722  1.00  0.00      B    H
ATOM   4962  H32 BMIMB  71       9.305  11.889  38.221  1.00  0.00      B    H
ATOM   4963  C4  BMIMB  71      13.876  10.256  36.548  1.00  0.00      B    C
ATOM   4964  H4  BMIMB  71      14.006  10.263  37.620  1.00  0.00      B    H
ATOM   4965  H41 BMIMB  71      14.532  10.897  35.978  1.00  0.00      B    H
ATOM   4966  C5  BMIMB  71      13.983   8.882  35.856  1.00  0.00      B    C
ATOM   4967  H5  BMIMB  71      13.235   8.154  36.158  1.00  0.00      B    H
ATOM   4968  H51 BMIMB  71      13.924   8.980  34.775  1.00  0.00      B    H
ATOM   4969  C51 BMIMB  71      15.257   8.114  36.037  1.00  0.00      B    C
ATOM   4970  H52 BMIMB  71      15.987   8.889  35.816  1.00  0.00      B    H
ATOM   4971  H53 BMIMB  71      15.606   7.790  37.014  1.00  0.00      B    H
ATOM   4972  C6  BMIMB  71      15.040   6.998  35.146  1.00  0.00      B    C
ATOM   4973  H6  BMIMB  71      16.012   6.548  34.974  1.00  0.00      B    H
ATOM   4974  H61 BMIMB  71      14.276   6.336  35.537  1.00  0.00      B    H
ATOM   4975  H62 BMIMB  71      14.641   7.264  34.174  1.00  0.00      B    H
ATOM   4976  N1  BMIMB  72       6.460  20.640  11.049  1.00  0.00      B    N
ATOM   4977  N11 BMIMB  72       4.927  19.950   9.701  1.00  0.00      B    N
ATOM   4978  C1  BMIMB  72       6.175  19.892  10.014  1.00  0.00      B    C
ATOM   4979  H1  BMIMB  72       6.856  19.280   9.462  1.00  0.00      B    H
ATOM   4980  C2  BMIMB  72       5.255  21.294  11.399  1.00  0.00      B    C
ATOM   4981  H2  BMIMB  72       5.174  22.024  12.174  1.00  0.00      B    H
ATOM   4982  C21 BMIMB  72       4.299  20.833  10.548  1.00  0.00      B    C
ATOM   4983  H21 BMIMB  72       3.266  21.092  10.477  1.00  0.00      B    H
ATOM   4984  C3  BMIMB  72       7.771  20.983  11.532  1.00  0.00      B    C
ATOM   4985  H3  BMIMB  72       8.505  20.531  10.882  1.00  0.00      B    H
ATOM   4986  H31 BMIMB  72       7.947  22.042  11.408  1.00  0.00      B    H
ATOM   4987  H32 BMIMB  72       7.866  20.605  12.539  1.00  0.00      B    H
ATOM   4988  C4  BMIMB  72       4.202  18.948   8.836  1.00  0.00      B    C
ATOM   4989  H4  BMIMB  72       3.281  18.789   9.377  1.00  0.00      B    H
ATOM   4990  H41 BMIMB  72       4.829  18.069   8.838  1.00  0.00      B    H
ATOM   4991  C5  BMIMB  72       3.848  19.514   7.460  1.00  0.00      B    C
ATOM   4992  H5  BMIMB  72       4.664  19.091   6.881  1.00  0.00      B    H
ATOM   4993  H51 BMIMB  72       2.854  19.127   7.252  1.00  0.00      B    H
ATOM   4994  C51 BMIMB  72       3.903  21.024   7.409  1.00  0.00      B    C
ATOM   4995  H52 BMIMB  72       3.215  21.396   8.164  1.00  0.00      B    H
ATOM   4996  H53 BMIMB  72       4.915  21.350   7.637  1.00  0.00      B    H
ATOM   4997  C6  BMIMB  72       3.541  21.580   6.005  1.00  0.00      B    C
ATOM   4998  H6  BMIMB  72       2.460  21.573   5.924  1.00  0.00      B    H
ATOM   4999  H61 BMIMB  72       3.893  22.595   5.860  1.00  0.00      B    H
ATOM   5000  H62 BMIMB  72       3.936  21.071   5.133  1.00  0.00      B    H
ATOM   5001  N1  BMIMB  73      34.883  33.411   5.263  1.00  0.00      B    N
ATOM   5002  N11 BMIMB  73      36.582  32.029   5.248  1.00  0.00      B    N
ATOM   5003  C1  BMIMB  73      35.931  32.925   4.549  1.00  0.00      B    C
ATOM   5004  H1  BMIMB  73      36.223  33.142   3.543  1.00  0.00      B    H
ATOM   5005  C2  BMIMB  73      34.913  32.800   6.498  1.00  0.00      B    C
ATOM   5006  H2  BMIMB  73      34.174  33.064   7.221  1.00  0.00      B    H
ATOM   5007  C21 BMIMB  73      36.027  32.031   6.502  1.00  0.00      B    C
ATOM   5008  H21 BMIMB  73      36.408  31.456   7.318  1.00  0.00      B    H
ATOM   5009  C3  BMIMB  73      33.977  34.408   4.764  1.00  0.00      B    C
ATOM   5010  H3  BMIMB  73      33.578  34.089   3.813  1.00  0.00      B    H
ATOM   5011  H31 BMIMB  73      33.178  34.487   5.487  1.00  0.00      B    H
ATOM   5012  H32 BMIMB  73      34.472  35.363   4.665  1.00  0.00      B    H
ATOM   5013  C4  BMIMB  73      37.864  31.376   4.896  1.00  0.00      B    C
ATOM   5014  H4  BMIMB  73      38.362  31.830   4.052  1.00  0.00      B    H
ATOM   5015  H41 BMIMB  73      37.735  30.372   4.519  1.00  0.00      B    H
ATOM   5016  C5  BMIMB  73      38.892  31.415   6.027  1.00  0.00      B    C
ATOM   5017  H5  BMIMB  73      38.845  32.361   6.559  1.00  0.00      B    H
ATOM   5018  H51 BMIMB  73      38.489  30.722   6.761  1.00  0.00      B    H
ATOM   5019  C51 BMIMB  73      40.266  31.024   5.482  1.00  0.00      B    C
ATOM   5020  H52 BMIMB  73      40.567  31.727   4.710  1.00  0.00      B    H
ATOM   5021  H53 BMIMB  73      40.876  31.200   6.364  1.00  0.00      B    H
ATOM   5022  C6  BMIMB  73      40.503  29.575   5.108  1.00  0.00      B    C
ATOM   5023  H6  BMIMB  73      41.493  29.179   4.914  1.00  0.00      B    H
ATOM   5024  H61 BMIMB  73      40.094  29.014   5.940  1.00  0.00      B    H
ATOM   5025  H62 BMIMB  73      39.902  29.358   4.232  1.00  0.00      B    H
ATOM   5026  N1  BMIMB  74      14.939  34.840  45.610  1.00  0.00      B    N
ATOM   5027  N11 BMIMB  74      13.006  35.589  45.001  1.00  0.00      B    N
ATOM   5028  C1  BMIMB  74      14.094  35.886  45.629  1.00  0.00      B    C
ATOM   5029  H1  BMIMB  74      14.212  36.792  46.184  1.00  0.00      B    H
ATOM   5030  C2  BMIMB  74      14.340  33.816  44.887  1.00  0.00      B    C
ATOM   5031  H2  BMIMB  74      14.858  32.905  44.681  1.00  0.00      B    H
ATOM   5032  C21 BMIMB  74      13.038  34.213  44.656  1.00  0.00      B    C
ATOM   5033  H21 BMIMB  74      12.181  33.791  44.178  1.00  0.00      B    H
ATOM   5034  C3  BMIMB  74      16.298  34.703  46.186  1.00  0.00      B    C
ATOM   5035  H3  BMIMB  74      16.359  35.503  46.909  1.00  0.00      B    H
ATOM   5036  H31 BMIMB  74      16.367  33.759  46.706  1.00  0.00      B    H
ATOM   5037  H32 BMIMB  74      17.052  34.823  45.423  1.00  0.00      B    H
ATOM   5038  C4  BMIMB  74      11.975  36.499  44.723  1.00  0.00      B    C
ATOM   5039  H4  BMIMB  74      11.042  36.129  45.122  1.00  0.00      B    H
ATOM   5040  H41 BMIMB  74      11.889  36.508  43.646  1.00  0.00      B    H
ATOM   5041  C5  BMIMB  74      12.189  37.992  45.077  1.00  0.00      B    C
ATOM   5042  H5  BMIMB  74      11.841  38.098  46.102  1.00  0.00      B    H
ATOM   5043  H51 BMIMB  74      13.244  38.235  44.981  1.00  0.00      B    H
ATOM   5044  C51 BMIMB  74      11.344  38.925  44.195  1.00  0.00      B    C
ATOM   5045  H52 BMIMB  74      11.581  38.741  43.150  1.00  0.00      B    H
ATOM   5046  H53 BMIMB  74      10.274  38.767  44.301  1.00  0.00      B    H
ATOM   5047  C6  BMIMB  74      11.657  40.416  44.554  1.00  0.00      B    C
ATOM   5048  H6  BMIMB  74      11.120  41.112  43.919  1.00  0.00      B    H
ATOM   5049  H61 BMIMB  74      11.410  40.705  45.569  1.00  0.00      B    H
ATOM   5050  H62 BMIMB  74      12.726  40.526  44.412  1.00  0.00      B    H
ATOM   5051  N1  BMIMB  75      25.837   2.943   4.360  1.00  0.00      B    N
ATOM   5052  N11 BMIMB  75      24.703   1.362   5.340  1.00  0.00      B    N
ATOM   5053  C1  BMIMB  75      25.050   2.621   5.408  1.00  0.00      B    C
ATOM   5054  H1  BMIMB  75      24.693   3.295   6.158  1.00  0.00      B    H
ATOM   5055  C2  BMIMB  75      25.898   1.825   3.570  1.00  0.00      B    C
ATOM   5056  H2  BMIMB  75      26.486   1.883   2.681  1.00  0.00      B    H
ATOM   5057  C21 BMIMB  75      25.153   0.822   4.144  1.00  0.00      B    C
ATOM   5058  H21 BMIMB  75      25.022  -0.220   3.949  1.00  0.00      B    H
ATOM   5059  C3  BMIMB  75      26.391   4.255   4.070  1.00  0.00      B    C
ATOM   5060  H3  BMIMB  75      25.651   4.997   4.328  1.00  0.00      B    H
ATOM   5061  H31 BMIMB  75      27.159   4.400   4.815  1.00  0.00      B    H
[truncated: 378,415 more chars]
