# Supplementary material for: Ion and Solvent Modulation of Ferrocene and Decamethylferrocene Oxidation Potentials in Organic Electrolytes as Predicted by Molecular Dynamics Simulations
Source: J Phys Chem B. 2025 Feb 11;129(7):2067–81. doi: 10.1021/acs.jpcb.4c08321 (PMC11848929; doi:10.1021/acs.jpcb.4c08321)
Supplement: Supplementary file 2 — jp4c08321_si_002.zip [file jp4c08321_si_002.zip › simulation_files/pdb_files/DMFc_BMIMBF4_0000_DCE_1000.pdb]

TITLE     MDANALYSIS FRAME 0: Created by PDBWriter
CRYST1   51.039   51.039   51.039  90.00  90.00  90.00 P 1           1
ATOM      1  CT  DCE A   1       0.673  35.011  40.520  1.00  0.00      A    C
ATOM      2  HC  DCE A   1       1.360  35.148  39.684  1.00  0.00      A    H
ATOM      3  HC1 DCE A   1      -0.219  34.518  40.133  1.00  0.00      A    H
ATOM      4  Cl  DCE A   1       1.327  33.973  41.874  1.00  0.00      A   CL
ATOM      5  CT1 DCE A   1       0.191  36.395  41.085  1.00  0.00      A    C
ATOM      6  HC2 DCE A   1       0.924  37.103  41.473  1.00  0.00      A    H
ATOM      7  Cl1 DCE A   1      -0.631  37.227  39.716  1.00  0.00      A   CL
ATOM      8  HC3 DCE A   1      -0.503  36.188  41.900  1.00  0.00      A    H
ATOM      9  CT  DCE A   2      35.134  44.121  25.569  1.00  0.00      A    C
ATOM     10  HC  DCE A   2      35.941  43.697  26.167  1.00  0.00      A    H
ATOM     11  HC1 DCE A   2      34.319  43.400  25.508  1.00  0.00      A    H
ATOM     12  Cl  DCE A   2      34.671  45.540  26.536  1.00  0.00      A   CL
ATOM     13  CT1 DCE A   2      35.554  44.469  24.150  1.00  0.00      A    C
ATOM     14  HC2 DCE A   2      34.737  44.977  23.638  1.00  0.00      A    H
ATOM     15  Cl1 DCE A   2      37.022  45.476  24.102  1.00  0.00      A   CL
ATOM     16  HC3 DCE A   2      35.654  43.466  23.736  1.00  0.00      A    H
ATOM     17  CT  DCE A   3      27.020  45.428  17.565  1.00  0.00      A    C
ATOM     18  HC  DCE A   3      27.162  46.233  16.843  1.00  0.00      A    H
ATOM     19  HC1 DCE A   3      26.448  45.736  18.440  1.00  0.00      A    H
ATOM     20  Cl  DCE A   3      26.121  44.169  16.758  1.00  0.00      A   CL
ATOM     21  CT1 DCE A   3      28.374  44.786  18.105  1.00  0.00      A    C
ATOM     22  HC2 DCE A   3      28.151  43.907  18.710  1.00  0.00      A    H
ATOM     23  Cl1 DCE A   3      29.329  44.249  16.753  1.00  0.00      A   CL
ATOM     24  HC3 DCE A   3      28.940  45.373  18.829  1.00  0.00      A    H
ATOM     25  CT  DCE A   4      30.432  19.916  19.862  1.00  0.00      A    C
ATOM     26  HC  DCE A   4      30.985  19.970  18.924  1.00  0.00      A    H
ATOM     27  HC1 DCE A   4      29.499  20.435  19.645  1.00  0.00      A    H
ATOM     28  Cl  DCE A   4      29.979  18.186  20.130  1.00  0.00      A   CL
ATOM     29  CT1 DCE A   4      31.266  20.427  21.091  1.00  0.00      A    C
ATOM     30  HC2 DCE A   4      30.644  20.468  21.984  1.00  0.00      A    H
ATOM     31  Cl1 DCE A   4      32.564  19.324  21.184  1.00  0.00      A   CL
ATOM     32  HC3 DCE A   4      31.658  21.400  20.793  1.00  0.00      A    H
ATOM     33  CT  DCE A   5      45.384  20.218  25.475  1.00  0.00      A    C
ATOM     34  HC  DCE A   5      45.179  21.111  26.065  1.00  0.00      A    H
ATOM     35  HC1 DCE A   5      45.995  19.573  26.106  1.00  0.00      A    H
ATOM     36  Cl  DCE A   5      43.948  19.294  25.285  1.00  0.00      A   CL
ATOM     37  CT1 DCE A   5      46.103  20.591  24.162  1.00  0.00      A    C
ATOM     38  HC2 DCE A   5      46.984  21.216  24.309  1.00  0.00      A    H
ATOM     39  Cl1 DCE A   5      46.283  19.132  23.186  1.00  0.00      A   CL
ATOM     40  HC3 DCE A   5      45.418  21.240  23.616  1.00  0.00      A    H
ATOM     41  CT  DCE A   6      31.949  13.055  44.479  1.00  0.00      A    C
ATOM     42  HC  DCE A   6      31.183  13.826  44.387  1.00  0.00      A    H
ATOM     43  HC1 DCE A   6      31.726  12.273  43.754  1.00  0.00      A    H
ATOM     44  Cl  DCE A   6      33.568  13.711  44.084  1.00  0.00      A   CL
ATOM     45  CT1 DCE A   6      31.914  12.337  45.843  1.00  0.00      A    C
ATOM     46  HC2 DCE A   6      32.093  12.928  46.741  1.00  0.00      A    H
ATOM     47  Cl1 DCE A   6      30.251  11.558  45.985  1.00  0.00      A   CL
ATOM     48  HC3 DCE A   6      32.662  11.547  45.903  1.00  0.00      A    H
ATOM     49  CT  DCE A   7      28.897  33.366   8.682  1.00  0.00      A    C
ATOM     50  HC  DCE A   7      28.874  32.314   8.968  1.00  0.00      A    H
ATOM     51  HC1 DCE A   7      28.030  33.524   8.041  1.00  0.00      A    H
ATOM     52  Cl  DCE A   7      28.699  34.212  10.255  1.00  0.00      A   CL
ATOM     53  CT1 DCE A   7      30.275  33.802   8.107  1.00  0.00      A    C
ATOM     54  HC2 DCE A   7      30.365  34.884   8.002  1.00  0.00      A    H
ATOM     55  Cl1 DCE A   7      31.612  33.293   9.219  1.00  0.00      A   CL
ATOM     56  HC3 DCE A   7      30.393  33.331   7.132  1.00  0.00      A    H
ATOM     57  CT  DCE A   8      25.793   1.555  42.407  1.00  0.00      A    C
ATOM     58  HC  DCE A   8      25.045   1.240  43.133  1.00  0.00      A    H
ATOM     59  HC1 DCE A   8      26.689   1.096  42.825  1.00  0.00      A    H
ATOM     60  Cl  DCE A   8      25.552   0.711  40.875  1.00  0.00      A   CL
ATOM     61  CT1 DCE A   8      25.983   3.041  42.134  1.00  0.00      A    C
ATOM     62  HC2 DCE A   8      25.391   3.453  41.317  1.00  0.00      A    H
ATOM     63  Cl1 DCE A   8      25.892   3.897  43.641  1.00  0.00      A   CL
ATOM     64  HC3 DCE A   8      26.951   3.090  41.634  1.00  0.00      A    H
ATOM     65  CT  DCE A   9      31.027  23.044  42.461  1.00  0.00      A    C
ATOM     66  HC  DCE A   9      30.052  22.873  42.917  1.00  0.00      A    H
ATOM     67  HC1 DCE A   9      31.205  22.348  41.641  1.00  0.00      A    H
ATOM     68  Cl  DCE A   9      31.117  24.652  41.737  1.00  0.00      A   CL
ATOM     69  CT1 DCE A   9      32.040  22.997  43.529  1.00  0.00      A    C
ATOM     70  HC2 DCE A   9      31.562  23.211  44.485  1.00  0.00      A    H
ATOM     71  Cl1 DCE A   9      32.843  21.359  43.592  1.00  0.00      A   CL
ATOM     72  HC3 DCE A   9      32.801  23.768  43.412  1.00  0.00      A    H
ATOM     73  CT  DCE A  10       0.607  41.069   6.467  1.00  0.00      A    C
ATOM     74  HC  DCE A  10       0.120  41.343   7.403  1.00  0.00      A    H
ATOM     75  HC1 DCE A  10       1.605  40.704   6.712  1.00  0.00      A    H
ATOM     76  Cl  DCE A  10      -0.284  39.577   5.889  1.00  0.00      A   CL
ATOM     77  CT1 DCE A  10       0.720  42.201   5.445  1.00  0.00      A    C
ATOM     78  HC2 DCE A  10       0.963  41.779   4.469  1.00  0.00      A    H
ATOM     79  Cl1 DCE A  10      -0.817  43.182   5.345  1.00  0.00      A   CL
ATOM     80  HC3 DCE A  10       1.510  42.885   5.757  1.00  0.00      A    H
ATOM     81  CT  DCE A  11      41.800  35.962   2.250  1.00  0.00      A    C
ATOM     82  HC  DCE A  11      41.334  35.425   1.424  1.00  0.00      A    H
ATOM     83  HC1 DCE A  11      41.066  36.333   2.965  1.00  0.00      A    H
ATOM     84  Cl  DCE A  11      42.813  34.816   3.219  1.00  0.00      A   CL
ATOM     85  CT1 DCE A  11      42.580  37.161   1.719  1.00  0.00      A    C
ATOM     86  HC2 DCE A  11      43.383  36.833   1.059  1.00  0.00      A    H
ATOM     87  Cl1 DCE A  11      41.493  38.034   0.605  1.00  0.00      A   CL
ATOM     88  HC3 DCE A  11      42.928  37.654   2.627  1.00  0.00      A    H
ATOM     89  CT  DCE A  12       1.344  42.740  25.134  1.00  0.00      A    C
ATOM     90  HC  DCE A  12       2.040  41.985  25.501  1.00  0.00      A    H
ATOM     91  HC1 DCE A  12       0.389  42.368  24.765  1.00  0.00      A    H
ATOM     92  Cl  DCE A  12       0.886  43.778  26.519  1.00  0.00      A   CL
ATOM     93  CT1 DCE A  12       2.054  43.470  23.932  1.00  0.00      A    C
ATOM     94  HC2 DCE A  12       2.213  42.713  23.164  1.00  0.00      A    H
ATOM     95  Cl1 DCE A  12       0.981  44.661  23.202  1.00  0.00      A   CL
ATOM     96  HC3 DCE A  12       3.032  43.908  24.129  1.00  0.00      A    H
ATOM     97  CT  DCE A  13      25.954  17.437  41.274  1.00  0.00      A    C
ATOM     98  HC  DCE A  13      25.725  18.351  40.725  1.00  0.00      A    H
ATOM     99  HC1 DCE A  13      26.622  17.705  42.093  1.00  0.00      A    H
ATOM    100  Cl  DCE A  13      24.480  16.730  42.031  1.00  0.00      A   CL
ATOM    101  CT1 DCE A  13      26.695  16.387  40.540  1.00  0.00      A    C
ATOM    102  HC2 DCE A  13      26.152  15.891  39.736  1.00  0.00      A    H
ATOM    103  Cl1 DCE A  13      28.315  16.856  39.848  1.00  0.00      A   CL
ATOM    104  HC3 DCE A  13      26.880  15.576  41.243  1.00  0.00      A    H
ATOM    105  CT  DCE A  14       7.116  14.936  50.119  1.00  0.00      A    C
ATOM    106  HC  DCE A  14       6.335  15.678  50.283  1.00  0.00      A    H
ATOM    107  HC1 DCE A  14       8.060  15.422  50.365  1.00  0.00      A    H
ATOM    108  Cl  DCE A  14       6.756  13.789  51.465  1.00  0.00      A   CL
ATOM    109  CT1 DCE A  14       6.912  14.175  48.841  1.00  0.00      A    C
ATOM    110  HC2 DCE A  14       7.565  13.325  48.642  1.00  0.00      A    H
ATOM    111  Cl1 DCE A  14       5.294  13.574  48.976  1.00  0.00      A   CL
ATOM    112  HC3 DCE A  14       6.796  14.914  48.048  1.00  0.00      A    H
ATOM    113  CT  DCE A  15       4.300  16.229   1.698  1.00  0.00      A    C
ATOM    114  HC  DCE A  15       4.218  16.634   0.689  1.00  0.00      A    H
ATOM    115  HC1 DCE A  15       5.344  16.052   1.958  1.00  0.00      A    H
ATOM    116  Cl  DCE A  15       3.711  17.468   2.869  1.00  0.00      A   CL
ATOM    117  CT1 DCE A  15       3.453  14.878   1.798  1.00  0.00      A    C
ATOM    118  HC2 DCE A  15       3.690  14.255   0.936  1.00  0.00      A    H
ATOM    119  Cl1 DCE A  15       3.722  14.031   3.255  1.00  0.00      A   CL
ATOM    120  HC3 DCE A  15       2.401  15.121   1.650  1.00  0.00      A    H
ATOM    121  CT  DCE A  16      45.742  28.953  19.380  1.00  0.00      A    C
ATOM    122  HC  DCE A  16      46.541  29.609  19.725  1.00  0.00      A    H
ATOM    123  HC1 DCE A  16      46.201  28.284  18.652  1.00  0.00      A    H
ATOM    124  Cl  DCE A  16      45.184  27.941  20.727  1.00  0.00      A   CL
ATOM    125  CT1 DCE A  16      44.668  29.831  18.731  1.00  0.00      A    C
ATOM    126  HC2 DCE A  16      44.099  30.413  19.455  1.00  0.00      A    H
ATOM    127  Cl1 DCE A  16      45.569  30.923  17.632  1.00  0.00      A   CL
ATOM    128  HC3 DCE A  16      43.921  29.242  18.199  1.00  0.00      A    H
ATOM    129  CT  DCE A  17      40.075   0.589  36.428  1.00  0.00      A    C
ATOM    130  HC  DCE A  17      40.540   1.564  36.285  1.00  0.00      A    H
ATOM    131  HC1 DCE A  17      39.457   0.346  35.564  1.00  0.00      A    H
ATOM    132  Cl  DCE A  17      41.294  -0.714  36.605  1.00  0.00      A   CL
ATOM    133  CT1 DCE A  17      39.110   0.622  37.605  1.00  0.00      A    C
ATOM    134  HC2 DCE A  17      39.696   0.755  38.515  1.00  0.00      A    H
ATOM    135  Cl1 DCE A  17      37.835   1.890  37.496  1.00  0.00      A   CL
ATOM    136  HC3 DCE A  17      38.608  -0.344  37.568  1.00  0.00      A    H
ATOM    137  CT  DCE A  18      30.453  40.113  32.219  1.00  0.00      A    C
ATOM    138  HC  DCE A  18      30.296  39.807  33.253  1.00  0.00      A    H
ATOM    139  HC1 DCE A  18      30.170  41.161  32.117  1.00  0.00      A    H
ATOM    140  Cl  DCE A  18      32.174  39.867  31.887  1.00  0.00      A   CL
ATOM    141  CT1 DCE A  18      29.547  39.255  31.314  1.00  0.00      A    C
ATOM    142  HC2 DCE A  18      29.642  38.170  31.362  1.00  0.00      A    H
ATOM    143  Cl1 DCE A  18      27.900  39.785  31.528  1.00  0.00      A   CL
ATOM    144  HC3 DCE A  18      29.761  39.493  30.272  1.00  0.00      A    H
ATOM    145  CT  DCE A  19       4.930  46.773  13.580  1.00  0.00      A    C
ATOM    146  HC  DCE A  19       4.979  45.686  13.642  1.00  0.00      A    H
ATOM    147  HC1 DCE A  19       5.907  47.216  13.386  1.00  0.00      A    H
ATOM    148  Cl  DCE A  19       3.667  47.033  12.336  1.00  0.00      A   CL
ATOM    149  CT1 DCE A  19       4.382  47.270  14.900  1.00  0.00      A    C
ATOM    150  HC2 DCE A  19       3.544  46.821  15.433  1.00  0.00      A    H
ATOM    151  Cl1 DCE A  19       5.699  47.561  16.129  1.00  0.00      A   CL
ATOM    152  HC3 DCE A  19       3.943  48.223  14.607  1.00  0.00      A    H
ATOM    153  CT  DCE A  20      10.223  28.202  38.486  1.00  0.00      A    C
ATOM    154  HC  DCE A  20       9.441  28.233  39.245  1.00  0.00      A    H
ATOM    155  HC1 DCE A  20      10.401  27.130  38.404  1.00  0.00      A    H
ATOM    156  Cl  DCE A  20       9.488  28.747  36.958  1.00  0.00      A   CL
ATOM    157  CT1 DCE A  20      11.386  29.020  38.838  1.00  0.00      A    C
ATOM    158  HC2 DCE A  20      11.853  28.781  39.793  1.00  0.00      A    H
ATOM    159  Cl1 DCE A  20      12.725  28.689  37.752  1.00  0.00      A   CL
ATOM    160  HC3 DCE A  20      11.250  30.102  38.836  1.00  0.00      A    H
ATOM    161  CT  DCE A  21      41.143   0.917   9.271  1.00  0.00      A    C
ATOM    162  HC  DCE A  21      41.425   1.883   9.688  1.00  0.00      A    H
ATOM    163  HC1 DCE A  21      41.985   0.535   8.694  1.00  0.00      A    H
ATOM    164  Cl  DCE A  21      41.087  -0.201  10.660  1.00  0.00      A   CL
ATOM    165  CT1 DCE A  21      39.721   0.966   8.613  1.00  0.00      A    C
ATOM    166  HC2 DCE A  21      39.608   1.747   7.862  1.00  0.00      A    H
ATOM    167  Cl1 DCE A  21      39.498  -0.634   7.845  1.00  0.00      A   CL
ATOM    168  HC3 DCE A  21      38.902   1.117   9.316  1.00  0.00      A    H
ATOM    169  CT  DCE A  22      31.647   7.547  12.989  1.00  0.00      A    C
ATOM    170  HC  DCE A  22      30.837   7.351  13.691  1.00  0.00      A    H
ATOM    171  HC1 DCE A  22      31.202   7.865  12.047  1.00  0.00      A    H
ATOM    172  Cl  DCE A  22      32.769   8.647  13.858  1.00  0.00      A   CL
ATOM    173  CT1 DCE A  22      32.322   6.219  12.822  1.00  0.00      A    C
ATOM    174  HC2 DCE A  22      31.769   5.574  12.140  1.00  0.00      A    H
ATOM    175  Cl1 DCE A  22      33.977   6.390  12.184  1.00  0.00      A   CL
ATOM    176  HC3 DCE A  22      32.418   5.771  13.811  1.00  0.00      A    H
ATOM    177  CT  DCE A  23      18.214   4.616   5.894  1.00  0.00      A    C
ATOM    178  HC  DCE A  23      18.174   4.425   4.822  1.00  0.00      A    H
ATOM    179  HC1 DCE A  23      18.475   3.753   6.507  1.00  0.00      A    H
ATOM    180  Cl  DCE A  23      19.490   5.876   6.120  1.00  0.00      A   CL
ATOM    181  CT1 DCE A  23      16.851   5.251   6.279  1.00  0.00      A    C
ATOM    182  HC2 DCE A  23      16.024   4.595   6.007  1.00  0.00      A    H
ATOM    183  Cl1 DCE A  23      16.757   5.757   7.979  1.00  0.00      A   CL
ATOM    184  HC3 DCE A  23      16.692   6.140   5.669  1.00  0.00      A    H
ATOM    185  CT  DCE A  24      35.993  12.338  11.530  1.00  0.00      A    C
ATOM    186  HC  DCE A  24      35.905  12.135  10.462  1.00  0.00      A    H
ATOM    187  HC1 DCE A  24      34.992  12.656  11.820  1.00  0.00      A    H
ATOM    188  Cl  DCE A  24      36.326  10.860  12.409  1.00  0.00      A   CL
ATOM    189  CT1 DCE A  24      37.131  13.402  11.679  1.00  0.00      A    C
ATOM    190  HC2 DCE A  24      37.930  13.124  10.992  1.00  0.00      A    H
ATOM    191  Cl1 DCE A  24      36.377  14.897  11.063  1.00  0.00      A   CL
ATOM    192  HC3 DCE A  24      37.512  13.546  12.690  1.00  0.00      A    H
ATOM    193  CT  DCE A  25      34.586  49.358   1.344  1.00  0.00      A    C
ATOM    194  HC  DCE A  25      34.583  48.305   1.624  1.00  0.00      A    H
ATOM    195  HC1 DCE A  25      33.555  49.619   1.103  1.00  0.00      A    H
ATOM    196  Cl  DCE A  25      34.899  50.425   2.779  1.00  0.00      A   CL
ATOM    197  CT1 DCE A  25      35.642  49.572   0.242  1.00  0.00      A    C
ATOM    198  HC2 DCE A  25      36.653  49.579   0.648  1.00  0.00      A    H
ATOM    199  Cl1 DCE A  25      35.450  48.302  -1.026  1.00  0.00      A   CL
ATOM    200  HC3 DCE A  25      35.483  50.573  -0.159  1.00  0.00      A    H
ATOM    201  CT  DCE A  26       9.194  16.560  38.842  1.00  0.00      A    C
ATOM    202  HC  DCE A  26       9.164  16.279  37.789  1.00  0.00      A    H
ATOM    203  HC1 DCE A  26       9.485  17.611  38.832  1.00  0.00      A    H
ATOM    204  Cl  DCE A  26       7.545  16.525  39.564  1.00  0.00      A   CL
ATOM    205  CT1 DCE A  26      10.193  15.824  39.773  1.00  0.00      A    C
ATOM    206  HC2 DCE A  26       9.962  14.773  39.945  1.00  0.00      A    H
ATOM    207  Cl1 DCE A  26      11.820  16.079  39.144  1.00  0.00      A   CL
ATOM    208  HC3 DCE A  26      10.197  16.322  40.743  1.00  0.00      A    H
ATOM    209  CT  DCE A  27      30.538  33.597  22.588  1.00  0.00      A    C
ATOM    210  HC  DCE A  27      29.628  33.761  23.164  1.00  0.00      A    H
ATOM    211  HC1 DCE A  27      30.375  34.037  21.605  1.00  0.00      A    H
ATOM    212  Cl  DCE A  27      31.986  34.117  23.503  1.00  0.00      A   CL
ATOM    213  CT1 DCE A  27      30.699  32.141  22.231  1.00  0.00      A    C
ATOM    214  HC2 DCE A  27      29.868  31.903  21.567  1.00  0.00      A    H
ATOM    215  Cl1 DCE A  27      32.258  31.823  21.401  1.00  0.00      A   CL
ATOM    216  HC3 DCE A  27      30.461  31.487  23.070  1.00  0.00      A    H
ATOM    217  CT  DCE A  28      31.178   2.760   9.691  1.00  0.00      A    C
ATOM    218  HC  DCE A  28      31.557   3.639  10.212  1.00  0.00      A    H
ATOM    219  HC1 DCE A  28      31.599   2.809   8.687  1.00  0.00      A    H
ATOM    220  Cl  DCE A  28      31.757   1.231  10.532  1.00  0.00      A   CL
ATOM    221  CT1 DCE A  28      29.593   2.701   9.625  1.00  0.00      A    C
ATOM    222  HC2 DCE A  28      29.163   2.840  10.617  1.00  0.00      A    H
ATOM    223  Cl1 DCE A  28      28.954   3.979   8.551  1.00  0.00      A   CL
ATOM    224  HC3 DCE A  28      29.186   1.775   9.217  1.00  0.00      A    H
ATOM    225  CT  DCE A  29      28.299  14.341  19.000  1.00  0.00      A    C
ATOM    226  HC  DCE A  29      28.906  13.520  19.382  1.00  0.00      A    H
ATOM    227  HC1 DCE A  29      28.419  15.169  19.698  1.00  0.00      A    H
ATOM    228  Cl  DCE A  29      28.601  14.770  17.303  1.00  0.00      A   CL
ATOM    229  CT1 DCE A  29      26.893  13.881  19.040  1.00  0.00      A    C
ATOM    230  HC2 DCE A  29      26.728  12.875  19.426  1.00  0.00      A    H
ATOM    231  Cl1 DCE A  29      25.757  15.090  19.685  1.00  0.00      A   CL
ATOM    232  HC3 DCE A  29      26.560  13.776  18.008  1.00  0.00      A    H
ATOM    233  CT  DCE A  30      15.988  27.952  30.582  1.00  0.00      A    C
ATOM    234  HC  DCE A  30      15.998  28.615  29.716  1.00  0.00      A    H
ATOM    235  HC1 DCE A  30      15.012  27.943  31.066  1.00  0.00      A    H
ATOM    236  Cl  DCE A  30      16.291  26.288  29.867  1.00  0.00      A   CL
ATOM    237  CT1 DCE A  30      17.194  28.447  31.400  1.00  0.00      A    C
ATOM    238  HC2 DCE A  30      17.463  27.484  31.834  1.00  0.00      A    H
ATOM    239  Cl1 DCE A  30      18.388  29.004  30.236  1.00  0.00      A   CL
ATOM    240  HC3 DCE A  30      17.000  29.135  32.222  1.00  0.00      A    H
ATOM    241  CT  DCE A  31       9.213  45.258  17.541  1.00  0.00      A    C
ATOM    242  HC  DCE A  31       8.311  45.772  17.875  1.00  0.00      A    H
ATOM    243  HC1 DCE A  31       9.922  45.989  17.153  1.00  0.00      A    H
ATOM    244  Cl  DCE A  31       9.958  44.539  18.985  1.00  0.00      A   CL
ATOM    245  CT1 DCE A  31       8.765  44.195  16.567  1.00  0.00      A    C
ATOM    246  HC2 DCE A  31       7.982  43.604  17.043  1.00  0.00      A    H
ATOM    247  Cl1 DCE A  31       8.138  44.875  15.023  1.00  0.00      A   CL
ATOM    248  HC3 DCE A  31       9.584  43.486  16.449  1.00  0.00      A    H
ATOM    249  CT  DCE A  32      16.045   6.578  22.056  1.00  0.00      A    C
ATOM    250  HC  DCE A  32      15.783   7.096  21.134  1.00  0.00      A    H
ATOM    251  HC1 DCE A  32      17.083   6.754  22.337  1.00  0.00      A    H
ATOM    252  Cl  DCE A  32      15.145   7.028  23.489  1.00  0.00      A   CL
ATOM    253  CT1 DCE A  32      15.793   5.106  21.898  1.00  0.00      A    C
ATOM    254  HC2 DCE A  32      14.714   5.030  21.762  1.00  0.00      A    H
ATOM    255  Cl1 DCE A  32      16.609   4.315  20.474  1.00  0.00      A   CL
ATOM    256  HC3 DCE A  32      16.049   4.552  22.802  1.00  0.00      A    H
ATOM    257  CT  DCE A  33      26.285  41.001  47.803  1.00  0.00      A    C
ATOM    258  HC  DCE A  33      27.156  41.653  47.758  1.00  0.00      A    H
ATOM    259  HC1 DCE A  33      26.357  40.378  48.694  1.00  0.00      A    H
ATOM    260  Cl  DCE A  33      24.826  42.002  48.233  1.00  0.00      A   CL
ATOM    261  CT1 DCE A  33      26.093  40.120  46.568  1.00  0.00      A    C
ATOM    262  HC2 DCE A  33      26.109  40.742  45.673  1.00  0.00      A    H
ATOM    263  Cl1 DCE A  33      27.554  39.096  46.379  1.00  0.00      A   CL
ATOM    264  HC3 DCE A  33      25.216  39.473  46.598  1.00  0.00      A    H
ATOM    265  CT  DCE A  34      46.385   2.908  49.656  1.00  0.00      A    C
ATOM    266  HC  DCE A  34      46.273   1.895  49.271  1.00  0.00      A    H
ATOM    267  HC1 DCE A  34      45.438   3.445  49.711  1.00  0.00      A    H
ATOM    268  Cl  DCE A  34      46.931   2.917  51.292  1.00  0.00      A   CL
ATOM    269  CT1 DCE A  34      47.315   3.653  48.750  1.00  0.00      A    C
ATOM    270  HC2 DCE A  34      47.237   4.732  48.881  1.00  0.00      A    H
ATOM    271  Cl1 DCE A  34      49.013   3.295  49.044  1.00  0.00      A   CL
ATOM    272  HC3 DCE A  34      47.035   3.420  47.722  1.00  0.00      A    H
ATOM    273  CT  DCE A  35       5.339   5.857   2.760  1.00  0.00      A    C
ATOM    274  HC  DCE A  35       6.343   5.791   2.340  1.00  0.00      A    H
ATOM    275  HC1 DCE A  35       5.347   6.170   3.804  1.00  0.00      A    H
ATOM    276  Cl  DCE A  35       4.583   7.188   1.848  1.00  0.00      A   CL
ATOM    277  CT1 DCE A  35       4.548   4.546   2.628  1.00  0.00      A    C
ATOM    278  HC2 DCE A  35       5.066   3.676   3.032  1.00  0.00      A    H
ATOM    279  Cl1 DCE A  35       2.914   4.703   3.410  1.00  0.00      A   CL
ATOM    280  HC3 DCE A  35       4.470   4.377   1.554  1.00  0.00      A    H
ATOM    281  CT  DCE A  36       7.920  13.739  31.009  1.00  0.00      A    C
ATOM    282  HC  DCE A  36       7.983  14.111  29.987  1.00  0.00      A    H
ATOM    283  HC1 DCE A  36       8.155  12.677  31.087  1.00  0.00      A    H
ATOM    284  Cl  DCE A  36       8.947  14.740  31.940  1.00  0.00      A   CL
ATOM    285  CT1 DCE A  36       6.417  13.979  31.305  1.00  0.00      A    C
ATOM    286  HC2 DCE A  36       6.124  14.973  30.970  1.00  0.00      A    H
ATOM    287  Cl1 DCE A  36       5.430  12.852  30.286  1.00  0.00      A   CL
ATOM    288  HC3 DCE A  36       6.157  13.881  32.359  1.00  0.00      A    H
ATOM    289  CT  DCE A  37      49.676  47.947  47.166  1.00  0.00      A    C
ATOM    290  HC  DCE A  37      49.497  48.070  48.234  1.00  0.00      A    H
ATOM    291  HC1 DCE A  37      50.687  47.595  46.961  1.00  0.00      A    H
ATOM    292  Cl  DCE A  37      48.545  46.703  46.604  1.00  0.00      A   CL
ATOM    293  CT1 DCE A  37      49.539  49.187  46.388  1.00  0.00      A    C
ATOM    294  HC2 DCE A  37      48.514  49.539  46.273  1.00  0.00      A    H
ATOM    295  Cl1 DCE A  37      50.592  50.410  47.036  1.00  0.00      A   CL
ATOM    296  HC3 DCE A  37      49.893  49.063  45.364  1.00  0.00      A    H
ATOM    297  CT  DCE A  38      40.945  36.371  31.375  1.00  0.00      A    C
ATOM    298  HC  DCE A  38      41.489  35.675  32.014  1.00  0.00      A    H
ATOM    299  HC1 DCE A  38      40.297  36.976  32.010  1.00  0.00      A    H
ATOM    300  Cl  DCE A  38      42.124  37.547  30.739  1.00  0.00      A   CL
ATOM    301  CT1 DCE A  38      40.129  35.872  30.191  1.00  0.00      A    C
ATOM    302  HC2 DCE A  38      40.708  35.570  29.318  1.00  0.00      A    H
ATOM    303  Cl1 DCE A  38      38.967  34.561  30.573  1.00  0.00      A   CL
ATOM    304  HC3 DCE A  38      39.522  36.727  29.895  1.00  0.00      A    H
ATOM    305  CT  DCE A  39      13.469   6.342   8.597  1.00  0.00      A    C
ATOM    306  HC  DCE A  39      13.686   5.402   9.105  1.00  0.00      A    H
ATOM    307  HC1 DCE A  39      14.326   6.487   7.938  1.00  0.00      A    H
ATOM    308  Cl  DCE A  39      11.960   6.117   7.674  1.00  0.00      A   CL
ATOM    309  CT1 DCE A  39      13.470   7.562   9.483  1.00  0.00      A    C
ATOM    310  HC2 DCE A  39      13.367   8.477   8.900  1.00  0.00      A    H
ATOM    311  Cl1 DCE A  39      12.048   7.544  10.595  1.00  0.00      A   CL
ATOM    312  HC3 DCE A  39      14.418   7.681  10.008  1.00  0.00      A    H
ATOM    313  CT  DCE A  40      43.398   3.946  25.470  1.00  0.00      A    C
ATOM    314  HC  DCE A  40      43.590   3.421  24.534  1.00  0.00      A    H
ATOM    315  HC1 DCE A  40      44.184   4.684  25.632  1.00  0.00      A    H
ATOM    316  Cl  DCE A  40      41.992   4.983  25.295  1.00  0.00      A   CL
ATOM    317  CT1 DCE A  40      43.128   2.952  26.588  1.00  0.00      A    C
ATOM    318  HC2 DCE A  40      42.141   2.515  26.434  1.00  0.00      A    H
ATOM    319  Cl1 DCE A  40      44.317   1.719  26.583  1.00  0.00      A   CL
ATOM    320  HC3 DCE A  40      43.071   3.510  27.523  1.00  0.00      A    H
ATOM    321  CT  DCE A  41      17.875  32.077  22.588  1.00  0.00      A    C
ATOM    322  HC  DCE A  41      17.194  32.927  22.536  1.00  0.00      A    H
ATOM    323  HC1 DCE A  41      17.894  31.495  23.510  1.00  0.00      A    H
ATOM    324  Cl  DCE A  41      17.424  31.123  21.147  1.00  0.00      A   CL
ATOM    325  CT1 DCE A  41      19.276  32.711  22.429  1.00  0.00      A    C
ATOM    326  HC2 DCE A  41      19.195  33.536  21.720  1.00  0.00      A    H
ATOM    327  Cl1 DCE A  41      19.796  33.591  23.900  1.00  0.00      A   CL
ATOM    328  HC3 DCE A  41      20.063  32.010  22.151  1.00  0.00      A    H
ATOM    329  CT  DCE A  42       7.936  18.421  49.997  1.00  0.00      A    C
ATOM    330  HC  DCE A  42       8.317  17.402  49.924  1.00  0.00      A    H
ATOM    331  HC1 DCE A  42       7.313  18.647  49.131  1.00  0.00      A    H
ATOM    332  Cl  DCE A  42       7.152  18.342  51.624  1.00  0.00      A   CL
ATOM    333  CT1 DCE A  42       9.036  19.477  50.036  1.00  0.00      A    C
ATOM    334  HC2 DCE A  42       9.857  19.277  50.724  1.00  0.00      A    H
ATOM    335  Cl1 DCE A  42       9.606  20.130  48.427  1.00  0.00      A   CL
ATOM    336  HC3 DCE A  42       8.601  20.392  50.439  1.00  0.00      A    H
ATOM    337  CT  DCE A  43      37.289  46.829  42.441  1.00  0.00      A    C
ATOM    338  HC  DCE A  43      37.832  45.999  41.987  1.00  0.00      A    H
ATOM    339  HC1 DCE A  43      36.604  46.347  43.138  1.00  0.00      A    H
ATOM    340  Cl  DCE A  43      38.305  48.002  43.394  1.00  0.00      A   CL
ATOM    341  CT1 DCE A  43      36.382  47.426  41.368  1.00  0.00      A    C
ATOM    342  HC2 DCE A  43      35.708  48.191  41.753  1.00  0.00      A    H
ATOM    343  Cl1 DCE A  43      37.360  48.240  40.126  1.00  0.00      A   CL
ATOM    344  HC3 DCE A  43      35.808  46.608  40.933  1.00  0.00      A    H
ATOM    345  CT  DCE A  44      41.293  32.903  23.769  1.00  0.00      A    C
ATOM    346  HC  DCE A  44      40.650  33.760  23.970  1.00  0.00      A    H
ATOM    347  HC1 DCE A  44      42.133  32.949  24.463  1.00  0.00      A    H
ATOM    348  Cl  DCE A  44      40.214  31.432  24.061  1.00  0.00      A   CL
ATOM    349  CT1 DCE A  44      41.865  32.945  22.353  1.00  0.00      A    C
ATOM    350  HC2 DCE A  44      42.493  33.829  22.239  1.00  0.00      A    H
ATOM    351  Cl1 DCE A  44      42.929  31.511  21.969  1.00  0.00      A   CL
ATOM    352  HC3 DCE A  44      41.002  32.957  21.687  1.00  0.00      A    H
ATOM    353  CT  DCE A  45      19.423  12.226  22.952  1.00  0.00      A    C
ATOM    354  HC  DCE A  45      19.119  13.202  22.574  1.00  0.00      A    H
ATOM    355  HC1 DCE A  45      20.354  11.910  22.481  1.00  0.00      A    H
ATOM    356  Cl  DCE A  45      19.661  12.270  24.653  1.00  0.00      A   CL
ATOM    357  CT1 DCE A  45      18.253  11.281  22.621  1.00  0.00      A    C
ATOM    358  HC2 DCE A  45      18.127  11.306  21.539  1.00  0.00      A    H
ATOM    359  Cl1 DCE A  45      18.586   9.546  23.095  1.00  0.00      A   CL
ATOM    360  HC3 DCE A  45      17.316  11.591  23.084  1.00  0.00      A    H
ATOM    361  CT  DCE A  46      12.389  36.962  28.003  1.00  0.00      A    C
ATOM    362  HC  DCE A  46      12.368  38.043  28.137  1.00  0.00      A    H
ATOM    363  HC1 DCE A  46      11.588  36.583  27.367  1.00  0.00      A    H
ATOM    364  Cl  DCE A  46      13.904  36.653  27.055  1.00  0.00      A   CL
ATOM    365  CT1 DCE A  46      12.411  36.224  29.366  1.00  0.00      A    C
ATOM    366  HC2 DCE A  46      13.082  36.749  30.046  1.00  0.00      A    H
ATOM    367  Cl1 DCE A  46      10.784  36.361  30.097  1.00  0.00      A   CL
ATOM    368  HC3 DCE A  46      12.704  35.183  29.226  1.00  0.00      A    H
ATOM    369  CT  DCE A  47      22.599  11.454  16.770  1.00  0.00      A    C
ATOM    370  HC  DCE A  47      21.848  11.280  17.540  1.00  0.00      A    H
ATOM    371  HC1 DCE A  47      22.357  12.301  16.128  1.00  0.00      A    H
ATOM    372  Cl  DCE A  47      24.223  11.905  17.433  1.00  0.00      A   CL
ATOM    373  CT1 DCE A  47      22.690  10.248  15.848  1.00  0.00      A    C
ATOM    374  HC2 DCE A  47      22.981   9.362  16.411  1.00  0.00      A    H
ATOM    375  Cl1 DCE A  47      21.074   9.936  15.183  1.00  0.00      A   CL
ATOM    376  HC3 DCE A  47      23.351  10.508  15.021  1.00  0.00      A    H
ATOM    377  CT  DCE A  48       9.129  14.470   9.023  1.00  0.00      A    C
ATOM    378  HC  DCE A  48       8.732  13.473   8.828  1.00  0.00      A    H
ATOM    379  HC1 DCE A  48      10.137  14.360   8.624  1.00  0.00      A    H
ATOM    380  Cl  DCE A  48       8.316  15.593   7.927  1.00  0.00      A   CL
ATOM    381  CT1 DCE A  48       8.862  14.904  10.460  1.00  0.00      A    C
ATOM    382  HC2 DCE A  48       7.917  14.571  10.888  1.00  0.00      A    H
ATOM    383  Cl1 DCE A  48      10.284  14.341  11.399  1.00  0.00      A   CL
ATOM    384  HC3 DCE A  48       8.942  15.989  10.537  1.00  0.00      A    H
ATOM    385  CT  DCE A  49      16.370  10.074  25.935  1.00  0.00      A    C
ATOM    386  HC  DCE A  49      15.876   9.302  25.345  1.00  0.00      A    H
ATOM    387  HC1 DCE A  49      17.431   9.892  25.764  1.00  0.00      A    H
ATOM    388  Cl  DCE A  49      15.811  11.695  25.270  1.00  0.00      A   CL
ATOM    389  CT1 DCE A  49      16.006   9.849  27.370  1.00  0.00      A    C
ATOM    390  HC2 DCE A  49      16.694   9.111  27.782  1.00  0.00      A    H
ATOM    391  Cl1 DCE A  49      16.215  11.360  28.420  1.00  0.00      A   CL
ATOM    392  HC3 DCE A  49      15.009   9.432  27.511  1.00  0.00      A    H
ATOM    393  CT  DCE A  50      42.517  15.024   8.021  1.00  0.00      A    C
ATOM    394  HC  DCE A  50      42.027  14.259   7.419  1.00  0.00      A    H
ATOM    395  HC1 DCE A  50      43.592  14.844   7.996  1.00  0.00      A    H
ATOM    396  Cl  DCE A  50      42.234  16.544   7.147  1.00  0.00      A   CL
ATOM    397  CT1 DCE A  50      42.032  15.150   9.393  1.00  0.00      A    C
ATOM    398  HC2 DCE A  50      42.298  14.231   9.915  1.00  0.00      A    H
ATOM    399  Cl1 DCE A  50      43.065  16.353  10.231  1.00  0.00      A   CL
ATOM    400  HC3 DCE A  50      40.974  15.402   9.465  1.00  0.00      A    H
ATOM    401  CT  DCE A  51       8.551   5.121  18.440  1.00  0.00      A    C
ATOM    402  HC  DCE A  51       8.496   4.908  17.373  1.00  0.00      A    H
ATOM    403  HC1 DCE A  51       7.722   4.571  18.886  1.00  0.00      A    H
ATOM    404  Cl  DCE A  51       9.921   4.220  18.951  1.00  0.00      A   CL
ATOM    405  CT1 DCE A  51       8.682   6.590  18.937  1.00  0.00      A    C
ATOM    406  HC2 DCE A  51       9.658   7.019  18.714  1.00  0.00      A    H
ATOM    407  Cl1 DCE A  51       7.296   7.558  18.468  1.00  0.00      A   CL
ATOM    408  HC3 DCE A  51       8.756   6.633  20.023  1.00  0.00      A    H
ATOM    409  CT  DCE A  52      15.424  26.377  25.759  1.00  0.00      A    C
ATOM    410  HC  DCE A  52      15.017  27.089  26.476  1.00  0.00      A    H
ATOM    411  HC1 DCE A  52      14.521  25.781  25.625  1.00  0.00      A    H
ATOM    412  Cl  DCE A  52      16.024  27.110  24.237  1.00  0.00      A   CL
ATOM    413  CT1 DCE A  52      16.571  25.534  26.390  1.00  0.00      A    C
ATOM    414  HC2 DCE A  52      16.974  24.794  25.698  1.00  0.00      A    H
ATOM    415  Cl1 DCE A  52      17.862  26.700  26.880  1.00  0.00      A   CL
ATOM    416  HC3 DCE A  52      16.406  25.032  27.343  1.00  0.00      A    H
ATOM    417  CT  DCE A  53      10.292  41.653   0.341  1.00  0.00      A    C
ATOM    418  HC  DCE A  53      10.648  42.672   0.492  1.00  0.00      A    H
ATOM    419  HC1 DCE A  53      10.642  41.215  -0.593  1.00  0.00      A    H
ATOM    420  Cl  DCE A  53      10.818  40.668   1.754  1.00  0.00      A   CL
ATOM    421  CT1 DCE A  53       8.778  41.755   0.327  1.00  0.00      A    C
ATOM    422  HC2 DCE A  53       8.212  40.831   0.210  1.00  0.00      A    H
ATOM    423  Cl1 DCE A  53       8.341  42.569   1.858  1.00  0.00      A   CL
ATOM    424  HC3 DCE A  53       8.571  42.437  -0.497  1.00  0.00      A    H
ATOM    425  CT  DCE A  54      26.738  34.819  25.758  1.00  0.00      A    C
ATOM    426  HC  DCE A  54      27.145  35.470  24.983  1.00  0.00      A    H
ATOM    427  HC1 DCE A  54      25.685  34.738  25.488  1.00  0.00      A    H
ATOM    428  Cl  DCE A  54      27.472  33.210  25.451  1.00  0.00      A   CL
ATOM    429  CT1 DCE A  54      26.886  35.390  27.179  1.00  0.00      A    C
ATOM    430  HC2 DCE A  54      26.389  34.642  27.797  1.00  0.00      A    H
ATOM    431  Cl1 DCE A  54      28.597  35.652  27.641  1.00  0.00      A   CL
ATOM    432  HC3 DCE A  54      26.243  36.258  27.329  1.00  0.00      A    H
ATOM    433  CT  DCE A  55       3.156  39.776  34.574  1.00  0.00      A    C
ATOM    434  HC  DCE A  55       4.098  39.454  35.018  1.00  0.00      A    H
ATOM    435  HC1 DCE A  55       2.508  39.931  35.436  1.00  0.00      A    H
ATOM    436  Cl  DCE A  55       3.383  41.400  33.780  1.00  0.00      A   CL
ATOM    437  CT1 DCE A  55       2.620  38.741  33.625  1.00  0.00      A    C
ATOM    438  HC2 DCE A  55       1.544  38.667  33.469  1.00  0.00      A    H
ATOM    439  Cl1 DCE A  55       3.469  38.895  32.051  1.00  0.00      A   CL
ATOM    440  HC3 DCE A  55       3.039  37.798  33.974  1.00  0.00      A    H
ATOM    441  CT  DCE A  56      35.476  20.784  34.390  1.00  0.00      A    C
ATOM    442  HC  DCE A  56      35.132  19.926  33.813  1.00  0.00      A    H
ATOM    443  HC1 DCE A  56      34.639  21.474  34.491  1.00  0.00      A    H
ATOM    444  Cl  DCE A  56      35.922  20.207  35.992  1.00  0.00      A   CL
ATOM    445  CT1 DCE A  56      36.611  21.434  33.618  1.00  0.00      A    C
ATOM    446  HC2 DCE A  56      37.378  20.662  33.561  1.00  0.00      A    H
ATOM    447  Cl1 DCE A  56      35.996  21.883  32.013  1.00  0.00      A   CL
ATOM    448  HC3 DCE A  56      36.978  22.365  34.049  1.00  0.00      A    H
ATOM    449  CT  DCE A  57      33.164  12.008  25.186  1.00  0.00      A    C
ATOM    450  HC  DCE A  57      33.368  12.505  24.238  1.00  0.00      A    H
ATOM    451  HC1 DCE A  57      32.085  11.896  25.084  1.00  0.00      A    H
ATOM    452  Cl  DCE A  57      33.847  10.372  25.329  1.00  0.00      A   CL
ATOM    453  CT1 DCE A  57      33.497  12.796  26.378  1.00  0.00      A    C
ATOM    454  HC2 DCE A  57      34.572  12.973  26.417  1.00  0.00      A    H
ATOM    455  Cl1 DCE A  57      32.859  14.433  26.126  1.00  0.00      A   CL
ATOM    456  HC3 DCE A  57      33.091  12.341  27.281  1.00  0.00      A    H
ATOM    457  CT  DCE A  58      23.683   7.439  13.543  1.00  0.00      A    C
ATOM    458  HC  DCE A  58      23.680   6.377  13.301  1.00  0.00      A    H
ATOM    459  HC1 DCE A  58      22.728   7.774  13.947  1.00  0.00      A    H
ATOM    460  Cl  DCE A  58      24.845   7.705  14.981  1.00  0.00      A   CL
ATOM    461  CT1 DCE A  58      24.077   8.273  12.337  1.00  0.00      A    C
ATOM    462  HC2 DCE A  58      23.314   8.924  11.910  1.00  0.00      A    H
ATOM    463  Cl1 DCE A  58      25.442   9.291  12.707  1.00  0.00      A   CL
ATOM    464  HC3 DCE A  58      24.452   7.583  11.581  1.00  0.00      A    H
ATOM    465  CT  DCE A  59      24.001  49.102  16.702  1.00  0.00      A    C
ATOM    466  HC  DCE A  59      24.900  49.329  17.276  1.00  0.00      A    H
ATOM    467  HC1 DCE A  59      24.255  49.404  15.686  1.00  0.00      A    H
ATOM    468  Cl  DCE A  59      23.696  47.313  16.848  1.00  0.00      A   CL
ATOM    469  CT1 DCE A  59      22.810  49.825  17.295  1.00  0.00      A    C
ATOM    470  HC2 DCE A  59      22.004  49.982  16.578  1.00  0.00      A    H
ATOM    471  Cl1 DCE A  59      22.212  48.802  18.650  1.00  0.00      A   CL
ATOM    472  HC3 DCE A  59      23.176  50.785  17.660  1.00  0.00      A    H
ATOM    473  CT  DCE A  60      45.162  32.188  47.776  1.00  0.00      A    C
ATOM    474  HC  DCE A  60      45.444  31.143  47.902  1.00  0.00      A    H
ATOM    475  HC1 DCE A  60      45.920  32.895  47.439  1.00  0.00      A    H
ATOM    476  Cl  DCE A  60      43.800  32.253  46.616  1.00  0.00      A   CL
ATOM    477  CT1 DCE A  60      44.706  32.639  49.156  1.00  0.00      A    C
ATOM    478  HC2 DCE A  60      44.207  33.600  49.036  1.00  0.00      A    H
ATOM    479  Cl1 DCE A  60      43.438  31.534  49.804  1.00  0.00      A   CL
ATOM    480  HC3 DCE A  60      45.609  32.653  49.766  1.00  0.00      A    H
ATOM    481  CT  DCE A  61      26.204  43.054  30.955  1.00  0.00      A    C
ATOM    482  HC  DCE A  61      26.415  43.979  31.492  1.00  0.00      A    H
ATOM    483  HC1 DCE A  61      26.148  42.301  31.741  1.00  0.00      A    H
ATOM    484  Cl  DCE A  61      24.528  43.384  30.396  1.00  0.00      A   CL
ATOM    485  CT1 DCE A  61      27.300  42.781  29.927  1.00  0.00      A    C
ATOM    486  HC2 DCE A  61      27.028  41.920  29.315  1.00  0.00      A    H
ATOM    487  Cl1 DCE A  61      27.522  44.153  28.816  1.00  0.00      A   CL
ATOM    488  HC3 DCE A  61      28.281  42.672  30.390  1.00  0.00      A    H
ATOM    489  CT  DCE A  62      28.041  16.409  28.335  1.00  0.00      A    C
ATOM    490  HC  DCE A  62      28.747  15.611  28.565  1.00  0.00      A    H
ATOM    491  HC1 DCE A  62      27.198  16.366  29.025  1.00  0.00      A    H
ATOM    492  Cl  DCE A  62      29.019  17.777  28.730  1.00  0.00      A   CL
ATOM    493  CT1 DCE A  62      27.589  16.316  26.878  1.00  0.00      A    C
ATOM    494  HC2 DCE A  62      27.105  17.245  26.580  1.00  0.00      A    H
ATOM    495  Cl1 DCE A  62      28.974  16.127  25.860  1.00  0.00      A   CL
ATOM    496  HC3 DCE A  62      26.873  15.514  26.696  1.00  0.00      A    H
ATOM    497  CT  DCE A  63       4.659  47.389  41.630  1.00  0.00      A    C
ATOM    498  HC  DCE A  63       3.831  46.764  41.965  1.00  0.00      A    H
ATOM    499  HC1 DCE A  63       5.418  47.640  42.371  1.00  0.00      A    H
ATOM    500  Cl  DCE A  63       5.529  46.419  40.380  1.00  0.00      A   CL
ATOM    501  CT1 DCE A  63       4.143  48.766  41.001  1.00  0.00      A    C
ATOM    502  HC2 DCE A  63       3.422  48.476  40.237  1.00  0.00      A    H
ATOM    503  Cl1 DCE A  63       3.368  49.779  42.217  1.00  0.00      A   CL
ATOM    504  HC3 DCE A  63       4.908  49.334  40.473  1.00  0.00      A    H
ATOM    505  CT  DCE A  64       4.035  27.211  40.279  1.00  0.00      A    C
ATOM    506  HC  DCE A  64       4.357  27.985  40.974  1.00  0.00      A    H
ATOM    507  HC1 DCE A  64       4.830  26.469  40.209  1.00  0.00      A    H
ATOM    508  Cl  DCE A  64       2.690  26.441  41.110  1.00  0.00      A   CL
ATOM    509  CT1 DCE A  64       3.589  27.875  38.935  1.00  0.00      A    C
ATOM    510  HC2 DCE A  64       2.743  28.558  39.005  1.00  0.00      A    H
ATOM    511  Cl1 DCE A  64       4.923  28.680  38.030  1.00  0.00      A   CL
ATOM    512  HC3 DCE A  64       3.273  27.075  38.265  1.00  0.00      A    H
ATOM    513  CT  DCE A  65      15.261  37.852   5.140  1.00  0.00      A    C
ATOM    514  HC  DCE A  65      15.812  38.055   4.222  1.00  0.00      A    H
ATOM    515  HC1 DCE A  65      15.818  37.149   5.760  1.00  0.00      A    H
ATOM    516  Cl  DCE A  65      15.212  39.411   6.059  1.00  0.00      A   CL
ATOM    517  CT1 DCE A  65      13.826  37.357   4.924  1.00  0.00      A    C
ATOM    518  HC2 DCE A  65      13.300  36.955   5.790  1.00  0.00      A    H
ATOM    519  Cl1 DCE A  65      12.842  38.685   4.186  1.00  0.00      A   CL
ATOM    520  HC3 DCE A  65      13.845  36.548   4.194  1.00  0.00      A    H
ATOM    521  CT  DCE A  66      40.387  25.036  10.707  1.00  0.00      A    C
ATOM    522  HC  DCE A  66      39.744  24.769  11.546  1.00  0.00      A    H
ATOM    523  HC1 DCE A  66      41.440  24.878  10.939  1.00  0.00      A    H
ATOM    524  Cl  DCE A  66      40.156  23.764   9.523  1.00  0.00      A   CL
ATOM    525  CT1 DCE A  66      40.028  26.400  10.153  1.00  0.00      A    C
ATOM    526  HC2 DCE A  66      39.214  26.449   9.429  1.00  0.00      A    H
ATOM    527  Cl1 DCE A  66      39.905  27.572  11.433  1.00  0.00      A   CL
ATOM    528  HC3 DCE A  66      40.864  26.738   9.541  1.00  0.00      A    H
ATOM    529  CT  DCE A  67      19.854  24.983  32.000  1.00  0.00      A    C
ATOM    530  HC  DCE A  67      20.164  25.966  32.354  1.00  0.00      A    H
ATOM    531  HC1 DCE A  67      18.771  24.984  32.126  1.00  0.00      A    H
ATOM    532  Cl  DCE A  67      20.168  24.584  30.307  1.00  0.00      A   CL
ATOM    533  CT1 DCE A  67      20.647  24.012  32.878  1.00  0.00      A    C
ATOM    534  HC2 DCE A  67      20.227  23.881  33.875  1.00  0.00      A    H
ATOM    535  Cl1 DCE A  67      20.567  22.320  32.102  1.00  0.00      A   CL
ATOM    536  HC3 DCE A  67      21.645  24.357  33.147  1.00  0.00      A    H
ATOM    537  CT  DCE A  68      15.956  51.049  14.223  1.00  0.00      A    C
ATOM    538  HC  DCE A  68      16.200  51.709  15.056  1.00  0.00      A    H
ATOM    539  HC1 DCE A  68      14.990  50.616  14.482  1.00  0.00      A    H
ATOM    540  Cl  DCE A  68      15.764  51.934  12.751  1.00  0.00      A   CL
ATOM    541  CT1 DCE A  68      17.112  50.045  13.960  1.00  0.00      A    C
ATOM    542  HC2 DCE A  68      17.142  49.445  14.869  1.00  0.00      A    H
ATOM    543  Cl1 DCE A  68      16.879  48.920  12.626  1.00  0.00      A   CL
ATOM    544  HC3 DCE A  68      18.083  50.539  13.945  1.00  0.00      A    H
ATOM    545  CT  DCE A  69      15.798  13.016   9.360  1.00  0.00      A    C
ATOM    546  HC  DCE A  69      15.419  13.967   9.737  1.00  0.00      A    H
ATOM    547  HC1 DCE A  69      16.129  12.314  10.125  1.00  0.00      A    H
ATOM    548  Cl  DCE A  69      14.481  12.240   8.454  1.00  0.00      A   CL
ATOM    549  CT1 DCE A  69      16.948  13.451   8.457  1.00  0.00      A    C
ATOM    550  HC2 DCE A  69      16.641  14.095   7.633  1.00  0.00      A    H
ATOM    551  Cl1 DCE A  69      18.246  14.156   9.348  1.00  0.00      A   CL
ATOM    552  HC3 DCE A  69      17.184  12.570   7.860  1.00  0.00      A    H
ATOM    553  CT  DCE A  70      30.322  14.406  30.821  1.00  0.00      A    C
ATOM    554  HC  DCE A  70      29.320  14.766  30.590  1.00  0.00      A    H
ATOM    555  HC1 DCE A  70      30.720  14.723  31.785  1.00  0.00      A    H
ATOM    556  Cl  DCE A  70      30.469  12.671  30.924  1.00  0.00      A   CL
ATOM    557  CT1 DCE A  70      31.211  15.076  29.779  1.00  0.00      A    C
ATOM    558  HC2 DCE A  70      31.171  16.165  29.805  1.00  0.00      A    H
ATOM    559  Cl1 DCE A  70      32.921  14.706  30.113  1.00  0.00      A   CL
ATOM    560  HC3 DCE A  70      30.923  14.740  28.782  1.00  0.00      A    H
ATOM    561  CT  DCE A  71      24.468  20.325  11.819  1.00  0.00      A    C
ATOM    562  HC  DCE A  71      24.356  21.299  12.294  1.00  0.00      A    H
ATOM    563  HC1 DCE A  71      24.316  20.566  10.767  1.00  0.00      A    H
ATOM    564  Cl  DCE A  71      26.086  19.907  12.103  1.00  0.00      A   CL
ATOM    565  CT1 DCE A  71      23.478  19.283  12.416  1.00  0.00      A    C
ATOM    566  HC2 DCE A  71      23.596  19.267  13.500  1.00  0.00      A    H
ATOM    567  Cl1 DCE A  71      21.897  19.809  12.018  1.00  0.00      A   CL
ATOM    568  HC3 DCE A  71      23.671  18.280  12.036  1.00  0.00      A    H
ATOM    569  CT  DCE A  72       3.567  45.056   9.111  1.00  0.00      A    C
ATOM    570  HC  DCE A  72       3.526  46.053   8.673  1.00  0.00      A    H
ATOM    571  HC1 DCE A  72       3.455  45.160  10.191  1.00  0.00      A    H
ATOM    572  Cl  DCE A  72       2.108  44.216   8.498  1.00  0.00      A   CL
ATOM    573  CT1 DCE A  72       4.748  44.199   8.709  1.00  0.00      A    C
ATOM    574  HC2 DCE A  72       5.604  44.252   9.381  1.00  0.00      A    H
ATOM    575  Cl1 DCE A  72       4.433  42.472   8.680  1.00  0.00      A   CL
ATOM    576  HC3 DCE A  72       5.158  44.480   7.739  1.00  0.00      A    H
ATOM    577  CT  DCE A  73      29.865  29.822  27.363  1.00  0.00      A    C
ATOM    578  HC  DCE A  73      30.490  28.984  27.055  1.00  0.00      A    H
ATOM    579  HC1 DCE A  73      28.881  29.428  27.616  1.00  0.00      A    H
ATOM    580  Cl  DCE A  73      30.684  30.267  28.922  1.00  0.00      A   CL
ATOM    581  CT1 DCE A  73      29.827  31.090  26.572  1.00  0.00      A    C
ATOM    582  HC2 DCE A  73      29.660  31.919  27.259  1.00  0.00      A    H
ATOM    583  Cl1 DCE A  73      31.359  31.425  25.636  1.00  0.00      A   CL
ATOM    584  HC3 DCE A  73      28.961  30.961  25.921  1.00  0.00      A    H
ATOM    585  CT  DCE A  74      17.316  51.004  40.340  1.00  0.00      A    C
ATOM    586  HC  DCE A  74      16.358  51.136  39.837  1.00  0.00      A    H
ATOM    587  HC1 DCE A  74      17.652  51.988  40.666  1.00  0.00      A    H
ATOM    588  Cl  DCE A  74      16.940  50.040  41.840  1.00  0.00      A   CL
ATOM    589  CT1 DCE A  74      18.489  50.327  39.672  1.00  0.00      A    C
ATOM    590  HC2 DCE A  74      18.285  49.297  39.379  1.00  0.00      A    H
ATOM    591  Cl1 DCE A  74      18.937  51.240  38.199  1.00  0.00      A   CL
ATOM    592  HC3 DCE A  74      19.292  50.359  40.408  1.00  0.00      A    H
ATOM    593  CT  DCE A  75      36.306  31.526  45.916  1.00  0.00      A    C
ATOM    594  HC  DCE A  75      36.447  30.751  46.670  1.00  0.00      A    H
ATOM    595  HC1 DCE A  75      35.232  31.654  45.781  1.00  0.00      A    H
ATOM    596  Cl  DCE A  75      36.881  33.096  46.545  1.00  0.00      A   CL
ATOM    597  CT1 DCE A  75      37.065  31.211  44.721  1.00  0.00      A    C
ATOM    598  HC2 DCE A  75      38.120  31.347  44.957  1.00  0.00      A    H
ATOM    599  Cl1 DCE A  75      36.805  29.554  44.176  1.00  0.00      A   CL
ATOM    600  HC3 DCE A  75      36.800  31.917  43.933  1.00  0.00      A    H
ATOM    601  CT  DCE A  76       5.557  23.946  11.342  1.00  0.00      A    C
ATOM    602  HC  DCE A  76       6.359  24.645  11.106  1.00  0.00      A    H
ATOM    603  HC1 DCE A  76       4.696  24.433  11.801  1.00  0.00      A    H
ATOM    604  Cl  DCE A  76       4.933  23.147   9.833  1.00  0.00      A   CL
ATOM    605  CT1 DCE A  76       6.055  23.022  12.428  1.00  0.00      A    C
ATOM    606  HC2 DCE A  76       5.216  22.352  12.614  1.00  0.00      A    H
ATOM    607  Cl1 DCE A  76       7.501  22.127  11.919  1.00  0.00      A   CL
ATOM    608  HC3 DCE A  76       6.324  23.559  13.338  1.00  0.00      A    H
ATOM    609  CT  DCE A  77      29.012  16.553  49.349  1.00  0.00      A    C
ATOM    610  HC  DCE A  77      28.099  16.889  48.857  1.00  0.00      A    H
ATOM    611  HC1 DCE A  77      29.878  16.669  48.698  1.00  0.00      A    H
ATOM    612  Cl  DCE A  77      29.040  17.308  50.955  1.00  0.00      A   CL
ATOM    613  CT1 DCE A  77      28.928  15.023  49.555  1.00  0.00      A    C
ATOM    614  HC2 DCE A  77      28.144  14.775  50.270  1.00  0.00      A    H
ATOM    615  Cl1 DCE A  77      28.645  14.317  47.936  1.00  0.00      A   CL
ATOM    616  HC3 DCE A  77      29.859  14.581  49.911  1.00  0.00      A    H
ATOM    617  CT  DCE A  78       2.650   9.040   4.063  1.00  0.00      A    C
ATOM    618  HC  DCE A  78       3.319   8.691   4.850  1.00  0.00      A    H
ATOM    619  HC1 DCE A  78       3.125   8.994   3.083  1.00  0.00      A    H
ATOM    620  Cl  DCE A  78       1.298   7.942   3.929  1.00  0.00      A   CL
ATOM    621  CT1 DCE A  78       2.207  10.556   4.206  1.00  0.00      A    C
ATOM    622  HC2 DCE A  78       3.065  11.220   4.312  1.00  0.00      A    H
ATOM    623  Cl1 DCE A  78       1.432  11.093   2.678  1.00  0.00      A   CL
ATOM    624  HC3 DCE A  78       1.516  10.753   5.026  1.00  0.00      A    H
ATOM    625  CT  DCE A  79      29.784   1.901  38.945  1.00  0.00      A    C
ATOM    626  HC  DCE A  79      30.429   2.702  39.309  1.00  0.00      A    H
ATOM    627  HC1 DCE A  79      30.458   1.193  38.463  1.00  0.00      A    H
ATOM    628  Cl  DCE A  79      29.021   1.207  40.421  1.00  0.00      A   CL
ATOM    629  CT1 DCE A  79      28.798   2.225  37.852  1.00  0.00      A    C
ATOM    630  HC2 DCE A  79      28.184   3.111  38.009  1.00  0.00      A    H
ATOM    631  Cl1 DCE A  79      29.642   2.378  36.241  1.00  0.00      A   CL
ATOM    632  HC3 DCE A  79      28.152   1.357  37.719  1.00  0.00      A    H
ATOM    633  CT  DCE A  80       4.062  15.868  41.049  1.00  0.00      A    C
ATOM    634  HC  DCE A  80       5.087  15.556  40.846  1.00  0.00      A    H
ATOM    635  HC1 DCE A  80       3.380  15.093  40.701  1.00  0.00      A    H
ATOM    636  Cl  DCE A  80       3.760  16.083  42.829  1.00  0.00      A   CL
ATOM    637  CT1 DCE A  80       3.795  17.078  40.204  1.00  0.00      A    C
ATOM    638  HC2 DCE A  80       4.449  17.913  40.455  1.00  0.00      A    H
ATOM    639  Cl1 DCE A  80       3.919  16.655  38.484  1.00  0.00      A   CL
ATOM    640  HC3 DCE A  80       2.799  17.490  40.366  1.00  0.00      A    H
ATOM    641  CT  DCE A  81      23.394   1.616   7.496  1.00  0.00      A    C
ATOM    642  HC  DCE A  81      24.021   1.288   8.326  1.00  0.00      A    H
ATOM    643  HC1 DCE A  81      22.443   2.080   7.757  1.00  0.00      A    H
ATOM    644  Cl  DCE A  81      24.186   2.815   6.328  1.00  0.00      A   CL
ATOM    645  CT1 DCE A  81      23.112   0.413   6.639  1.00  0.00      A    C
ATOM    646  HC2 DCE A  81      22.842  -0.451   7.247  1.00  0.00      A    H
ATOM    647  Cl1 DCE A  81      21.804   0.750   5.526  1.00  0.00      A   CL
ATOM    648  HC3 DCE A  81      24.008   0.125   6.090  1.00  0.00      A    H
ATOM    649  CT  DCE A  82      35.020  32.058   7.909  1.00  0.00      A    C
ATOM    650  HC  DCE A  82      35.302  32.695   8.748  1.00  0.00      A    H
ATOM    651  HC1 DCE A  82      35.988  31.710   7.549  1.00  0.00      A    H
ATOM    652  Cl  DCE A  82      34.224  30.567   8.545  1.00  0.00      A   CL
ATOM    653  CT1 DCE A  82      34.066  32.725   6.904  1.00  0.00      A    C
ATOM    654  HC2 DCE A  82      33.105  33.091   7.267  1.00  0.00      A    H
ATOM    655  Cl1 DCE A  82      34.811  34.149   6.192  1.00  0.00      A   CL
ATOM    656  HC3 DCE A  82      33.902  31.917   6.192  1.00  0.00      A    H
ATOM    657  CT  DCE A  83      22.381   1.859  28.162  1.00  0.00      A    C
ATOM    658  HC  DCE A  83      22.873   2.707  28.638  1.00  0.00      A    H
ATOM    659  HC1 DCE A  83      21.335   2.152  28.243  1.00  0.00      A    H
ATOM    660  Cl  DCE A  83      22.705   1.744  26.397  1.00  0.00      A   CL
ATOM    661  CT1 DCE A  83      22.578   0.508  28.766  1.00  0.00      A    C
ATOM    662  HC2 DCE A  83      23.448   0.029  28.318  1.00  0.00      A    H
ATOM    663  Cl1 DCE A  83      22.806   0.857  30.563  1.00  0.00      A   CL
ATOM    664  HC3 DCE A  83      21.733  -0.181  28.738  1.00  0.00      A    H
ATOM    665  CT  DCE A  84      11.704  17.928  21.894  1.00  0.00      A    C
ATOM    666  HC  DCE A  84      11.415  17.441  20.962  1.00  0.00      A    H
ATOM    667  HC1 DCE A  84      12.179  18.875  21.639  1.00  0.00      A    H
ATOM    668  Cl  DCE A  84      10.299  18.200  22.950  1.00  0.00      A   CL
ATOM    669  CT1 DCE A  84      12.645  17.044  22.783  1.00  0.00      A    C
ATOM    670  HC2 DCE A  84      13.538  16.660  22.290  1.00  0.00      A    H
ATOM    671  Cl1 DCE A  84      13.192  18.121  24.052  1.00  0.00      A   CL
ATOM    672  HC3 DCE A  84      12.202  16.190  23.295  1.00  0.00      A    H
ATOM    673  CT  DCE A  85       2.552  41.659  40.335  1.00  0.00      A    C
ATOM    674  HC  DCE A  85       3.271  40.971  40.779  1.00  0.00      A    H
ATOM    675  HC1 DCE A  85       2.947  42.002  39.378  1.00  0.00      A    H
ATOM    676  Cl  DCE A  85       1.225  40.473  39.992  1.00  0.00      A   CL
ATOM    677  CT1 DCE A  85       2.197  42.723  41.269  1.00  0.00      A    C
ATOM    678  HC2 DCE A  85       1.890  42.266  42.210  1.00  0.00      A    H
ATOM    679  Cl1 DCE A  85       3.571  43.865  41.409  1.00  0.00      A   CL
ATOM    680  HC3 DCE A  85       1.353  43.231  40.802  1.00  0.00      A    H
ATOM    681  CT  DCE A  86      19.657  12.433  45.102  1.00  0.00      A    C
ATOM    682  HC  DCE A  86      19.090  13.064  45.787  1.00  0.00      A    H
ATOM    683  HC1 DCE A  86      19.968  12.984  44.214  1.00  0.00      A    H
ATOM    684  Cl  DCE A  86      21.225  12.087  45.958  1.00  0.00      A   CL
ATOM    685  CT1 DCE A  86      18.970  11.086  44.845  1.00  0.00      A    C
ATOM    686  HC2 DCE A  86      19.631  10.322  44.434  1.00  0.00      A    H
ATOM    687  Cl1 DCE A  86      18.579  10.523  46.467  1.00  0.00      A   CL
ATOM    688  HC3 DCE A  86      18.100  11.256  44.211  1.00  0.00      A    H
ATOM    689  CT  DCE A  87      25.844  25.133  42.467  1.00  0.00      A    C
ATOM    690  HC  DCE A  87      25.075  24.412  42.747  1.00  0.00      A    H
ATOM    691  HC1 DCE A  87      26.101  25.054  41.411  1.00  0.00      A    H
ATOM    692  Cl  DCE A  87      25.248  26.716  42.840  1.00  0.00      A   CL
ATOM    693  CT1 DCE A  87      27.014  24.791  43.403  1.00  0.00      A    C
ATOM    694  HC2 DCE A  87      26.827  25.062  44.442  1.00  0.00      A    H
ATOM    695  Cl1 DCE A  87      27.292  23.072  43.304  1.00  0.00      A   CL
ATOM    696  HC3 DCE A  87      27.926  25.312  43.113  1.00  0.00      A    H
ATOM    697  CT  DCE A  88       2.596   1.610  49.497  1.00  0.00      A    C
ATOM    698  HC  DCE A  88       2.634   0.552  49.239  1.00  0.00      A    H
ATOM    699  HC1 DCE A  88       3.526   2.079  49.173  1.00  0.00      A    H
ATOM    700  Cl  DCE A  88       1.317   2.551  48.719  1.00  0.00      A   CL
ATOM    701  CT1 DCE A  88       2.601   1.830  50.958  1.00  0.00      A    C
ATOM    702  HC2 DCE A  88       1.702   1.647  51.547  1.00  0.00      A    H
ATOM    703  Cl1 DCE A  88       3.867   0.889  51.632  1.00  0.00      A   CL
ATOM    704  HC3 DCE A  88       2.801   2.873  51.201  1.00  0.00      A    H
ATOM    705  CT  DCE A  89      11.802  26.825  28.235  1.00  0.00      A    C
ATOM    706  HC  DCE A  89      11.207  27.176  27.392  1.00  0.00      A    H
ATOM    707  HC1 DCE A  89      11.337  26.858  29.220  1.00  0.00      A    H
ATOM    708  Cl  DCE A  89      12.379  25.182  27.824  1.00  0.00      A   CL
ATOM    709  CT1 DCE A  89      13.103  27.702  28.417  1.00  0.00      A    C
ATOM    710  HC2 DCE A  89      13.698  27.735  27.504  1.00  0.00      A    H
ATOM    711  Cl1 DCE A  89      12.631  29.375  28.839  1.00  0.00      A   CL
ATOM    712  HC3 DCE A  89      13.632  27.263  29.263  1.00  0.00      A    H
ATOM    713  CT  DCE A  90      32.556   8.277  28.110  1.00  0.00      A    C
ATOM    714  HC  DCE A  90      31.933   8.722  27.335  1.00  0.00      A    H
ATOM    715  HC1 DCE A  90      33.549   8.724  28.159  1.00  0.00      A    H
ATOM    716  Cl  DCE A  90      31.801   8.591  29.651  1.00  0.00      A   CL
ATOM    717  CT1 DCE A  90      32.658   6.769  28.006  1.00  0.00      A    C
ATOM    718  HC2 DCE A  90      31.686   6.340  27.764  1.00  0.00      A    H
ATOM    719  Cl1 DCE A  90      33.762   6.470  26.607  1.00  0.00      A   CL
ATOM    720  HC3 DCE A  90      33.132   6.277  28.856  1.00  0.00      A    H
ATOM    721  CT  DCE A  91      51.264   4.886  12.373  1.00  0.00      A    C
ATOM    722  HC  DCE A  91      50.745   4.265  11.643  1.00  0.00      A    H
ATOM    723  HC1 DCE A  91      52.295   4.748  12.046  1.00  0.00      A    H
ATOM    724  Cl  DCE A  91      50.900   6.596  12.239  1.00  0.00      A   CL
ATOM    725  CT1 DCE A  91      51.129   4.540  13.839  1.00  0.00      A    C
ATOM    726  HC2 DCE A  91      51.727   5.216  14.450  1.00  0.00      A    H
ATOM    727  Cl1 DCE A  91      49.406   4.675  14.399  1.00  0.00      A   CL
ATOM    728  HC3 DCE A  91      51.273   3.471  14.001  1.00  0.00      A    H
ATOM    729  CT  DCE A  92       1.869  40.524  10.789  1.00  0.00      A    C
ATOM    730  HC  DCE A  92       1.023  40.652  11.465  1.00  0.00      A    H
ATOM    731  HC1 DCE A  92       1.625  41.183   9.956  1.00  0.00      A    H
ATOM    732  Cl  DCE A  92       3.343  41.103  11.647  1.00  0.00      A   CL
ATOM    733  CT1 DCE A  92       2.050  39.114  10.314  1.00  0.00      A    C
ATOM    734  HC2 DCE A  92       2.131  38.485  11.201  1.00  0.00      A    H
ATOM    735  Cl1 DCE A  92       0.690  38.416   9.349  1.00  0.00      A   CL
ATOM    736  HC3 DCE A  92       2.956  39.029   9.714  1.00  0.00      A    H
ATOM    737  CT  DCE A  93      19.022   9.460  37.497  1.00  0.00      A    C
ATOM    738  HC  DCE A  93      18.201   9.100  38.117  1.00  0.00      A    H
ATOM    739  HC1 DCE A  93      18.920   9.295  36.424  1.00  0.00      A    H
ATOM    740  Cl  DCE A  93      19.012  11.187  37.906  1.00  0.00      A   CL
ATOM    741  CT1 DCE A  93      20.363   8.928  37.902  1.00  0.00      A    C
ATOM    742  HC2 DCE A  93      20.904   9.399  38.722  1.00  0.00      A    H
ATOM    743  Cl1 DCE A  93      20.347   7.161  38.187  1.00  0.00      A   CL
ATOM    744  HC3 DCE A  93      21.008   9.004  37.026  1.00  0.00      A    H
ATOM    745  CT  DCE A  94      19.332   2.291  48.786  1.00  0.00      A    C
ATOM    746  HC  DCE A  94      19.117   1.464  49.463  1.00  0.00      A    H
ATOM    747  HC1 DCE A  94      19.323   3.201  49.386  1.00  0.00      A    H
ATOM    748  Cl  DCE A  94      20.890   2.092  47.965  1.00  0.00      A   CL
ATOM    749  CT1 DCE A  94      18.107   2.277  47.871  1.00  0.00      A    C
ATOM    750  HC2 DCE A  94      18.161   1.333  47.328  1.00  0.00      A    H
ATOM    751  Cl1 DCE A  94      16.621   2.386  48.865  1.00  0.00      A   CL
ATOM    752  HC3 DCE A  94      18.066   3.079  47.134  1.00  0.00      A    H
ATOM    753  CT  DCE A  95      48.882  18.226  15.827  1.00  0.00      A    C
ATOM    754  HC  DCE A  95      48.188  17.955  16.622  1.00  0.00      A    H
ATOM    755  HC1 DCE A  95      49.151  19.266  16.010  1.00  0.00      A    H
ATOM    756  Cl  DCE A  95      50.357  17.306  16.255  1.00  0.00      A   CL
ATOM    757  CT1 DCE A  95      48.386  17.974  14.395  1.00  0.00      A    C
ATOM    758  HC2 DCE A  95      47.354  18.326  14.413  1.00  0.00      A    H
ATOM    759  Cl1 DCE A  95      49.359  18.935  13.251  1.00  0.00      A   CL
ATOM    760  HC3 DCE A  95      48.362  16.942  14.044  1.00  0.00      A    H
ATOM    761  CT  DCE A  96      50.110   2.770   2.466  1.00  0.00      A    C
ATOM    762  HC  DCE A  96      49.361   1.982   2.393  1.00  0.00      A    H
ATOM    763  HC1 DCE A  96      49.782   3.546   3.158  1.00  0.00      A    H
ATOM    764  Cl  DCE A  96      51.597   2.000   3.015  1.00  0.00      A   CL
ATOM    765  CT1 DCE A  96      50.302   3.275   1.057  1.00  0.00      A    C
ATOM    766  HC2 DCE A  96      49.474   3.895   0.715  1.00  0.00      A    H
ATOM    767  Cl1 DCE A  96      51.805   4.290   1.042  1.00  0.00      A   CL
ATOM    768  HC3 DCE A  96      50.434   2.437   0.373  1.00  0.00      A    H
ATOM    769  CT  DCE A  97      12.350  30.398  21.521  1.00  0.00      A    C
ATOM    770  HC  DCE A  97      11.367  29.929  21.532  1.00  0.00      A    H
ATOM    771  HC1 DCE A  97      12.289  30.936  22.467  1.00  0.00      A    H
ATOM    772  Cl  DCE A  97      13.567  29.174  21.914  1.00  0.00      A   CL
ATOM    773  CT1 DCE A  97      12.680  31.239  20.283  1.00  0.00      A    C
ATOM    774  HC2 DCE A  97      13.321  30.763  19.542  1.00  0.00      A    H
ATOM    775  Cl1 DCE A  97      11.192  32.051  19.565  1.00  0.00      A   CL
ATOM    776  HC3 DCE A  97      13.319  32.011  20.712  1.00  0.00      A    H
ATOM    777  CT  DCE A  98      21.197   5.381  34.589  1.00  0.00      A    C
ATOM    778  HC  DCE A  98      22.004   5.500  35.311  1.00  0.00      A    H
ATOM    779  HC1 DCE A  98      21.523   4.638  33.861  1.00  0.00      A    H
ATOM    780  Cl  DCE A  98      19.743   4.713  35.443  1.00  0.00      A   CL
ATOM    781  CT1 DCE A  98      20.875   6.807  34.028  1.00  0.00      A    C
ATOM    782  HC2 DCE A  98      21.786   7.330  33.739  1.00  0.00      A    H
ATOM    783  Cl1 DCE A  98      19.683   6.728  32.664  1.00  0.00      A   CL
ATOM    784  HC3 DCE A  98      20.430   7.482  34.758  1.00  0.00      A    H
ATOM    785  CT  DCE A  99      45.842  34.446  25.149  1.00  0.00      A    C
ATOM    786  HC  DCE A  99      46.080  35.111  25.979  1.00  0.00      A    H
ATOM    787  HC1 DCE A  99      45.690  33.400  25.416  1.00  0.00      A    H
ATOM    788  Cl  DCE A  99      44.354  35.061  24.239  1.00  0.00      A   CL
ATOM    789  CT1 DCE A  99      46.997  34.564  24.136  1.00  0.00      A    C
ATOM    790  HC2 DCE A  99      47.320  35.605  24.126  1.00  0.00      A    H
ATOM    791  Cl1 DCE A  99      48.436  33.507  24.560  1.00  0.00      A   CL
ATOM    792  HC3 DCE A  99      46.565  34.356  23.156  1.00  0.00      A    H
ATOM    793  CT  DCE A 100       7.460  14.295  43.288  1.00  0.00      A    C
ATOM    794  HC  DCE A 100       6.783  14.803  42.601  1.00  0.00      A    H
ATOM    795  HC1 DCE A 100       7.637  13.303  42.875  1.00  0.00      A    H
ATOM    796  Cl  DCE A 100       8.906  15.342  43.125  1.00  0.00      A   CL
ATOM    797  CT1 DCE A 100       6.985  14.321  44.708  1.00  0.00      A    C
ATOM    798  HC2 DCE A 100       5.964  13.965  44.838  1.00  0.00      A    H
ATOM    799  Cl1 DCE A 100       8.214  13.543  45.756  1.00  0.00      A   CL
ATOM    800  HC3 DCE A 100       6.967  15.377  44.981  1.00  0.00      A    H
ATOM    801  CT  DCE A 101       3.634  20.801   4.799  1.00  0.00      A    C
ATOM    802  HC  DCE A 101       4.614  20.346   4.655  1.00  0.00      A    H
ATOM    803  HC1 DCE A 101       2.946  19.965   4.669  1.00  0.00      A    H
ATOM    804  Cl  DCE A 101       3.784  21.494   6.522  1.00  0.00      A   CL
ATOM    805  CT1 DCE A 101       3.462  21.894   3.707  1.00  0.00      A    C
ATOM    806  HC2 DCE A 101       2.427  22.229   3.657  1.00  0.00      A    H
ATOM    807  Cl1 DCE A 101       4.419  23.350   4.198  1.00  0.00      A   CL
ATOM    808  HC3 DCE A 101       3.799  21.599   2.713  1.00  0.00      A    H
ATOM    809  CT  DCE A 102       7.931  33.257  37.848  1.00  0.00      A    C
ATOM    810  HC  DCE A 102       8.888  33.239  38.370  1.00  0.00      A    H
ATOM    811  HC1 DCE A 102       7.121  33.776  38.362  1.00  0.00      A    H
ATOM    812  Cl  DCE A 102       8.432  34.101  36.355  1.00  0.00      A   CL
ATOM    813  CT1 DCE A 102       7.533  31.783  37.749  1.00  0.00      A    C
ATOM    814  HC2 DCE A 102       8.284  31.215  37.201  1.00  0.00      A    H
ATOM    815  Cl1 DCE A 102       7.279  31.204  39.439  1.00  0.00      A   CL
ATOM    816  HC3 DCE A 102       6.551  31.647  37.296  1.00  0.00      A    H
ATOM    817  CT  DCE A 103       0.394  34.091  27.691  1.00  0.00      A    C
ATOM    818  HC  DCE A 103       0.190  33.461  26.826  1.00  0.00      A    H
ATOM    819  HC1 DCE A 103       1.481  34.107  27.760  1.00  0.00      A    H
ATOM    820  Cl  DCE A 103      -0.252  35.684  27.521  1.00  0.00      A   CL
ATOM    821  CT1 DCE A 103      -0.091  33.458  29.024  1.00  0.00      A    C
ATOM    822  HC2 DCE A 103      -1.176  33.524  28.946  1.00  0.00      A    H
ATOM    823  Cl1 DCE A 103       0.460  31.818  29.170  1.00  0.00      A   CL
ATOM    824  HC3 DCE A 103       0.228  34.026  29.898  1.00  0.00      A    H
ATOM    825  CT  DCE A 104       3.323  29.010  22.580  1.00  0.00      A    C
ATOM    826  HC  DCE A 104       3.340  28.134  23.227  1.00  0.00      A    H
ATOM    827  HC1 DCE A 104       2.300  29.370  22.475  1.00  0.00      A    H
ATOM    828  Cl  DCE A 104       4.454  30.313  23.143  1.00  0.00      A   CL
ATOM    829  CT1 DCE A 104       3.807  28.583  21.257  1.00  0.00      A    C
ATOM    830  HC2 DCE A 104       4.872  28.366  21.341  1.00  0.00      A    H
ATOM    831  Cl1 DCE A 104       2.982  27.197  20.569  1.00  0.00      A   CL
ATOM    832  HC3 DCE A 104       3.724  29.436  20.584  1.00  0.00      A    H
ATOM    833  CT  DCE A 105      47.342  27.970  46.855  1.00  0.00      A    C
ATOM    834  HC  DCE A 105      46.651  27.737  47.665  1.00  0.00      A    H
ATOM    835  HC1 DCE A 105      47.874  28.869  47.167  1.00  0.00      A    H
ATOM    836  Cl  DCE A 105      48.537  26.621  46.493  1.00  0.00      A   CL
ATOM    837  CT1 DCE A 105      46.622  28.260  45.550  1.00  0.00      A    C
ATOM    838  HC2 DCE A 105      46.013  29.103  45.876  1.00  0.00      A    H
ATOM    839  Cl1 DCE A 105      47.715  28.745  44.215  1.00  0.00      A   CL
ATOM    840  HC3 DCE A 105      45.908  27.481  45.283  1.00  0.00      A    H
ATOM    841  CT  DCE A 106      17.498  26.831   8.614  1.00  0.00      A    C
ATOM    842  HC  DCE A 106      17.390  27.384   7.681  1.00  0.00      A    H
ATOM    843  HC1 DCE A 106      18.498  26.448   8.816  1.00  0.00      A    H
ATOM    844  Cl  DCE A 106      17.028  28.008   9.874  1.00  0.00      A   CL
ATOM    845  CT1 DCE A 106      16.611  25.585   8.763  1.00  0.00      A    C
ATOM    846  HC2 DCE A 106      16.806  24.877   7.957  1.00  0.00      A    H
ATOM    847  Cl1 DCE A 106      16.830  24.560  10.142  1.00  0.00      A   CL
ATOM    848  HC3 DCE A 106      15.555  25.773   8.565  1.00  0.00      A    H
ATOM    849  CT  DCE A 107       7.600  48.956  49.657  1.00  0.00      A    C
ATOM    850  HC  DCE A 107       8.240  49.481  50.367  1.00  0.00      A    H
ATOM    851  HC1 DCE A 107       7.384  48.020  50.172  1.00  0.00      A    H
ATOM    852  Cl  DCE A 107       6.165  49.836  49.374  1.00  0.00      A   CL
ATOM    853  CT1 DCE A 107       8.183  48.675  48.344  1.00  0.00      A    C
ATOM    854  HC2 DCE A 107       8.421  49.482  47.651  1.00  0.00      A    H
ATOM    855  Cl1 DCE A 107       9.690  47.759  48.665  1.00  0.00      A   CL
ATOM    856  HC3 DCE A 107       7.508  48.068  47.741  1.00  0.00      A    H
ATOM    857  CT  DCE A 108       8.638  41.122  30.763  1.00  0.00      A    C
ATOM    858  HC  DCE A 108       7.607  40.871  31.014  1.00  0.00      A    H
ATOM    859  HC1 DCE A 108       8.840  42.146  31.077  1.00  0.00      A    H
ATOM    860  Cl  DCE A 108       9.728  40.026  31.731  1.00  0.00      A   CL
ATOM    861  CT1 DCE A 108       8.798  40.920  29.181  1.00  0.00      A    C
ATOM    862  HC2 DCE A 108       8.300  41.646  28.537  1.00  0.00      A    H
ATOM    863  Cl1 DCE A 108      10.506  41.044  28.792  1.00  0.00      A   CL
ATOM    864  HC3 DCE A 108       8.315  40.002  28.845  1.00  0.00      A    H
ATOM    865  CT  DCE A 109       2.428  28.229   3.824  1.00  0.00      A    C
ATOM    866  HC  DCE A 109       3.055  29.120   3.798  1.00  0.00      A    H
ATOM    867  HC1 DCE A 109       3.041  27.348   4.017  1.00  0.00      A    H
ATOM    868  Cl  DCE A 109       1.201  28.424   5.146  1.00  0.00      A   CL
ATOM    869  CT1 DCE A 109       1.689  28.025   2.483  1.00  0.00      A    C
ATOM    870  HC2 DCE A 109       0.943  27.232   2.539  1.00  0.00      A    H
ATOM    871  Cl1 DCE A 109       0.949  29.600   1.938  1.00  0.00      A   CL
ATOM    872  HC3 DCE A 109       2.493  27.696   1.826  1.00  0.00      A    H
ATOM    873  CT  DCE A 110       6.187   9.884  10.860  1.00  0.00      A    C
ATOM    874  HC  DCE A 110       5.918   9.127  10.124  1.00  0.00      A    H
ATOM    875  HC1 DCE A 110       5.763   9.686  11.845  1.00  0.00      A    H
ATOM    876  Cl  DCE A 110       7.920   9.677  11.109  1.00  0.00      A   CL
ATOM    877  CT1 DCE A 110       5.798  11.273  10.439  1.00  0.00      A    C
ATOM    878  HC2 DCE A 110       6.359  11.680   9.598  1.00  0.00      A    H
ATOM    879  Cl1 DCE A 110       4.090  11.194   9.872  1.00  0.00      A   CL
ATOM    880  HC3 DCE A 110       5.777  11.920  11.316  1.00  0.00      A    H
ATOM    881  CT  DCE A 111      31.242  40.362  41.302  1.00  0.00      A    C
ATOM    882  HC  DCE A 111      30.413  40.840  40.780  1.00  0.00      A    H
ATOM    883  HC1 DCE A 111      31.307  39.275  41.267  1.00  0.00      A    H
ATOM    884  Cl  DCE A 111      32.654  40.988  40.493  1.00  0.00      A   CL
ATOM    885  CT1 DCE A 111      31.223  40.727  42.801  1.00  0.00      A    C
ATOM    886  HC2 DCE A 111      31.587  41.727  43.037  1.00  0.00      A    H
ATOM    887  Cl1 DCE A 111      29.591  40.511  43.386  1.00  0.00      A   CL
ATOM    888  HC3 DCE A 111      31.882  40.112  43.414  1.00  0.00      A    H
ATOM    889  CT  DCE A 112      41.002  12.832  30.544  1.00  0.00      A    C
ATOM    890  HC  DCE A 112      41.873  12.340  30.975  1.00  0.00      A    H
ATOM    891  HC1 DCE A 112      40.119  12.482  31.078  1.00  0.00      A    H
ATOM    892  Cl  DCE A 112      41.295  14.582  30.568  1.00  0.00      A   CL
ATOM    893  CT1 DCE A 112      41.021  12.421  29.090  1.00  0.00      A    C
ATOM    894  HC2 DCE A 112      41.940  12.578  28.526  1.00  0.00      A    H
ATOM    895  Cl1 DCE A 112      40.563  10.709  28.924  1.00  0.00      A   CL
ATOM    896  HC3 DCE A 112      40.314  12.916  28.425  1.00  0.00      A    H
ATOM    897  CT  DCE A 113      22.639  44.385  50.247  1.00  0.00      A    C
ATOM    898  HC  DCE A 113      21.946  45.005  50.816  1.00  0.00      A    H
ATOM    899  HC1 DCE A 113      22.122  43.908  49.413  1.00  0.00      A    H
ATOM    900  Cl  DCE A 113      23.963  45.468  49.795  1.00  0.00      A   CL
ATOM    901  CT1 DCE A 113      23.195  43.319  51.218  1.00  0.00      A    C
ATOM    902  HC2 DCE A 113      23.755  43.737  52.054  1.00  0.00      A    H
ATOM    903  Cl1 DCE A 113      21.949  42.341  51.809  1.00  0.00      A   CL
ATOM    904  HC3 DCE A 113      23.928  42.683  50.721  1.00  0.00      A    H
ATOM    905  CT  DCE A 114       7.344  11.832  24.191  1.00  0.00      A    C
ATOM    906  HC  DCE A 114       8.433  11.856  24.190  1.00  0.00      A    H
ATOM    907  HC1 DCE A 114       7.202  10.766  24.368  1.00  0.00      A    H
ATOM    908  Cl  DCE A 114       6.915  12.693  25.699  1.00  0.00      A   CL
ATOM    909  CT1 DCE A 114       6.497  12.112  22.979  1.00  0.00      A    C
ATOM    910  HC2 DCE A 114       6.483  13.197  22.871  1.00  0.00      A    H
ATOM    911  Cl1 DCE A 114       7.354  11.490  21.503  1.00  0.00      A   CL
ATOM    912  HC3 DCE A 114       5.503  11.671  22.915  1.00  0.00      A    H
ATOM    913  CT  DCE A 115      43.904  40.076  24.024  1.00  0.00      A    C
ATOM    914  HC  DCE A 115      44.442  41.024  24.055  1.00  0.00      A    H
ATOM    915  HC1 DCE A 115      43.839  39.722  25.053  1.00  0.00      A    H
ATOM    916  Cl  DCE A 115      42.294  40.521  23.396  1.00  0.00      A   CL
ATOM    917  CT1 DCE A 115      44.382  38.873  23.263  1.00  0.00      A    C
ATOM    918  HC2 DCE A 115      44.554  39.125  22.217  1.00  0.00      A    H
ATOM    919  Cl1 DCE A 115      45.939  38.279  23.887  1.00  0.00      A   CL
ATOM    920  HC3 DCE A 115      43.645  38.071  23.246  1.00  0.00      A    H
ATOM    921  CT  DCE A 116      16.480  16.071  44.075  1.00  0.00      A    C
ATOM    922  HC  DCE A 116      16.104  16.919  43.503  1.00  0.00      A    H
ATOM    923  HC1 DCE A 116      15.914  15.170  43.836  1.00  0.00      A    H
ATOM    924  Cl  DCE A 116      18.203  15.771  43.584  1.00  0.00      A   CL
ATOM    925  CT1 DCE A 116      16.434  16.449  45.503  1.00  0.00      A    C
ATOM    926  HC2 DCE A 116      16.644  15.652  46.217  1.00  0.00      A    H
ATOM    927  Cl1 DCE A 116      17.649  17.686  45.890  1.00  0.00      A   CL
ATOM    928  HC3 DCE A 116      15.466  16.899  45.721  1.00  0.00      A    H
ATOM    929  CT  DCE A 117       7.224  45.007  49.104  1.00  0.00      A    C
ATOM    930  HC  DCE A 117       7.854  45.896  49.102  1.00  0.00      A    H
ATOM    931  HC1 DCE A 117       7.321  44.373  49.985  1.00  0.00      A    H
ATOM    932  Cl  DCE A 117       5.534  45.484  48.762  1.00  0.00      A   CL
ATOM    933  CT1 DCE A 117       7.843  44.351  47.956  1.00  0.00      A    C
ATOM    934  HC2 DCE A 117       7.966  44.836  46.987  1.00  0.00      A    H
ATOM    935  Cl1 DCE A 117       9.445  43.817  48.318  1.00  0.00      A   CL
ATOM    936  HC3 DCE A 117       7.332  43.441  47.642  1.00  0.00      A    H
ATOM    937  CT  DCE A 118      30.329  19.877  46.851  1.00  0.00      A    C
ATOM    938  HC  DCE A 118      30.017  19.639  47.868  1.00  0.00      A    H
ATOM    939  HC1 DCE A 118      29.475  19.762  46.183  1.00  0.00      A    H
ATOM    940  Cl  DCE A 118      30.732  21.598  46.941  1.00  0.00      A   CL
ATOM    941  CT1 DCE A 118      31.430  19.015  46.369  1.00  0.00      A    C
ATOM    942  HC2 DCE A 118      32.289  18.822  47.012  1.00  0.00      A    H
ATOM    943  Cl1 DCE A 118      30.736  17.404  46.065  1.00  0.00      A   CL
ATOM    944  HC3 DCE A 118      31.733  19.367  45.384  1.00  0.00      A    H
ATOM    945  CT  DCE A 119       3.869   6.977   7.429  1.00  0.00      A    C
ATOM    946  HC  DCE A 119       3.599   6.750   6.397  1.00  0.00      A    H
ATOM    947  HC1 DCE A 119       4.035   6.026   7.934  1.00  0.00      A    H
ATOM    948  Cl  DCE A 119       5.571   7.586   7.457  1.00  0.00      A   CL
ATOM    949  CT1 DCE A 119       2.895   7.893   8.194  1.00  0.00      A    C
ATOM    950  HC2 DCE A 119       1.828   7.746   8.023  1.00  0.00      A    H
ATOM    951  Cl1 DCE A 119       3.412   7.856   9.879  1.00  0.00      A   CL
ATOM    952  HC3 DCE A 119       3.199   8.834   7.736  1.00  0.00      A    H
ATOM    953  CT  DCE A 120      34.563  25.962   8.494  1.00  0.00      A    C
ATOM    954  HC  DCE A 120      35.217  25.298   7.930  1.00  0.00      A    H
ATOM    955  HC1 DCE A 120      34.969  26.971   8.559  1.00  0.00      A    H
ATOM    956  Cl  DCE A 120      33.039  25.876   7.688  1.00  0.00      A   CL
ATOM    957  CT1 DCE A 120      34.465  25.321   9.853  1.00  0.00      A    C
ATOM    958  HC2 DCE A 120      33.903  24.389   9.801  1.00  0.00      A    H
ATOM    959  Cl1 DCE A 120      35.984  25.009  10.730  1.00  0.00      A   CL
ATOM    960  HC3 DCE A 120      33.921  26.068  10.431  1.00  0.00      A    H
ATOM    961  CT  DCE A 121      37.745  16.350  31.915  1.00  0.00      A    C
ATOM    962  HC  DCE A 121      38.810  16.418  32.137  1.00  0.00      A    H
ATOM    963  HC1 DCE A 121      37.477  16.931  31.033  1.00  0.00      A    H
ATOM    964  Cl  DCE A 121      37.398  14.733  31.369  1.00  0.00      A   CL
ATOM    965  CT1 DCE A 121      36.942  16.799  33.059  1.00  0.00      A    C
ATOM    966  HC2 DCE A 121      37.056  17.878  33.160  1.00  0.00      A    H
ATOM    967  Cl1 DCE A 121      35.177  16.759  32.575  1.00  0.00      A   CL
ATOM    968  HC3 DCE A 121      37.107  16.238  33.979  1.00  0.00      A    H
ATOM    969  CT  DCE A 122      34.104  47.007  35.654  1.00  0.00      A    C
ATOM    970  HC  DCE A 122      34.864  46.245  35.823  1.00  0.00      A    H
ATOM    971  HC1 DCE A 122      34.015  47.242  34.593  1.00  0.00      A    H
ATOM    972  Cl  DCE A 122      32.590  46.208  36.043  1.00  0.00      A   CL
ATOM    973  CT1 DCE A 122      34.346  48.146  36.694  1.00  0.00      A    C
ATOM    974  HC2 DCE A 122      33.528  48.867  36.697  1.00  0.00      A    H
ATOM    975  Cl1 DCE A 122      34.580  47.605  38.362  1.00  0.00      A   CL
ATOM    976  HC3 DCE A 122      35.247  48.700  36.430  1.00  0.00      A    H
ATOM    977  CT  DCE A 123      41.997  16.769  27.031  1.00  0.00      A    C
ATOM    978  HC  DCE A 123      41.438  15.869  26.776  1.00  0.00      A    H
ATOM    979  HC1 DCE A 123      42.627  17.044  26.185  1.00  0.00      A    H
ATOM    980  Cl  DCE A 123      40.912  18.197  27.318  1.00  0.00      A   CL
ATOM    981  CT1 DCE A 123      43.103  16.592  28.103  1.00  0.00      A    C
ATOM    982  HC2 DCE A 123      42.693  16.613  29.113  1.00  0.00      A    H
ATOM    983  Cl1 DCE A 123      43.819  15.048  27.853  1.00  0.00      A   CL
ATOM    984  HC3 DCE A 123      43.972  17.232  27.953  1.00  0.00      A    H
ATOM    985  CT  DCE A 124      26.047   2.933  28.123  1.00  0.00      A    C
ATOM    986  HC  DCE A 124      25.604   2.987  27.128  1.00  0.00      A    H
ATOM    987  HC1 DCE A 124      25.358   3.281  28.892  1.00  0.00      A    H
ATOM    988  Cl  DCE A 124      26.255   1.210  28.500  1.00  0.00      A   CL
ATOM    989  CT1 DCE A 124      27.376   3.624  28.358  1.00  0.00      A    C
ATOM    990  HC2 DCE A 124      28.258   3.308  27.800  1.00  0.00      A    H
ATOM    991  Cl1 DCE A 124      27.197   5.324  27.986  1.00  0.00      A   CL
ATOM    992  HC3 DCE A 124      27.489   3.560  29.440  1.00  0.00      A    H
ATOM    993  CT  DCE A 125      36.725  42.976  30.408  1.00  0.00      A    C
ATOM    994  HC  DCE A 125      37.105  43.907  30.830  1.00  0.00      A    H
ATOM    995  HC1 DCE A 125      35.870  43.122  29.749  1.00  0.00      A    H
ATOM    996  Cl  DCE A 125      37.971  42.328  29.265  1.00  0.00      A   CL
ATOM    997  CT1 DCE A 125      36.373  42.009  31.606  1.00  0.00      A    C
ATOM    998  HC2 DCE A 125      36.055  41.065  31.165  1.00  0.00      A    H
ATOM    999  Cl1 DCE A 125      37.833  41.761  32.676  1.00  0.00      A   CL
ATOM   1000  HC3 DCE A 125      35.554  42.403  32.208  1.00  0.00      A    H
ATOM   1001  CT  DCE A 126      20.459   5.508  23.268  1.00  0.00      A    C
ATOM   1002  HC  DCE A 126      19.772   6.225  23.717  1.00  0.00      A    H
ATOM   1003  HC1 DCE A 126      20.273   4.604  23.847  1.00  0.00      A    H
ATOM   1004  Cl  DCE A 126      20.071   5.100  21.553  1.00  0.00      A   CL
ATOM   1005  CT1 DCE A 126      21.980   5.816  23.524  1.00  0.00      A    C
ATOM   1006  HC2 DCE A 126      22.553   5.014  23.990  1.00  0.00      A    H
ATOM   1007  Cl1 DCE A 126      22.723   6.252  21.971  1.00  0.00      A   CL
ATOM   1008  HC3 DCE A 126      21.931   6.674  24.193  1.00  0.00      A    H
ATOM   1009  CT  DCE A 127      31.105  40.018  16.293  1.00  0.00      A    C
ATOM   1010  HC  DCE A 127      30.410  40.759  15.898  1.00  0.00      A    H
ATOM   1011  HC1 DCE A 127      31.879  40.517  16.877  1.00  0.00      A    H
ATOM   1012  Cl  DCE A 127      30.260  38.911  17.380  1.00  0.00      A   CL
ATOM   1013  CT1 DCE A 127      31.652  39.178  15.141  1.00  0.00      A    C
ATOM   1014  HC2 DCE A 127      30.850  38.486  14.882  1.00  0.00      A    H
ATOM   1015  Cl1 DCE A 127      32.122  40.065  13.667  1.00  0.00      A   CL
ATOM   1016  HC3 DCE A 127      32.555  38.686  15.502  1.00  0.00      A    H
ATOM   1017  CT  DCE A 128       7.107  35.513   6.206  1.00  0.00      A    C
ATOM   1018  HC  DCE A 128       7.662  35.073   5.377  1.00  0.00      A    H
ATOM   1019  HC1 DCE A 128       6.334  36.171   5.808  1.00  0.00      A    H
ATOM   1020  Cl  DCE A 128       6.299  34.215   7.079  1.00  0.00      A   CL
ATOM   1021  CT1 DCE A 128       8.024  36.248   7.224  1.00  0.00      A    C
ATOM   1022  HC2 DCE A 128       8.749  35.578   7.686  1.00  0.00      A    H
ATOM   1023  Cl1 DCE A 128       9.003  37.436   6.309  1.00  0.00      A   CL
ATOM   1024  HC3 DCE A 128       7.430  36.700   8.019  1.00  0.00      A    H
ATOM   1025  CT  DCE A 129      34.172   0.577  41.035  1.00  0.00      A    C
ATOM   1026  HC  DCE A 129      34.015   1.650  40.923  1.00  0.00      A    H
ATOM   1027  HC1 DCE A 129      34.144   0.306  42.091  1.00  0.00      A    H
ATOM   1028  Cl  DCE A 129      32.646  -0.168  40.306  1.00  0.00      A   CL
ATOM   1029  CT1 DCE A 129      35.432   0.223  40.311  1.00  0.00      A    C
ATOM   1030  HC2 DCE A 129      35.389   0.546  39.271  1.00  0.00      A    H
ATOM   1031  Cl1 DCE A 129      36.829   1.031  41.028  1.00  0.00      A   CL
ATOM   1032  HC3 DCE A 129      35.571  -0.857  40.365  1.00  0.00      A    H
ATOM   1033  CT  DCE A 130      43.644  41.317   1.298  1.00  0.00      A    C
ATOM   1034  HC  DCE A 130      42.601  41.398   1.603  1.00  0.00      A    H
ATOM   1035  HC1 DCE A 130      44.199  42.250   1.398  1.00  0.00      A    H
ATOM   1036  Cl  DCE A 130      44.395  40.094   2.243  1.00  0.00      A   CL
ATOM   1037  CT1 DCE A 130      43.636  40.949  -0.196  1.00  0.00      A    C
ATOM   1038  HC2 DCE A 130      43.253  41.780  -0.789  1.00  0.00      A    H
ATOM   1039  Cl1 DCE A 130      45.359  40.660  -0.682  1.00  0.00      A   CL
ATOM   1040  HC3 DCE A 130      42.941  40.142  -0.427  1.00  0.00      A    H
ATOM   1041  CT  DCE A 131      41.534  19.103   8.909  1.00  0.00      A    C
ATOM   1042  HC  DCE A 131      41.740  18.635   9.871  1.00  0.00      A    H
ATOM   1043  HC1 DCE A 131      42.346  18.814   8.242  1.00  0.00      A    H
ATOM   1044  Cl  DCE A 131      39.892  18.509   8.268  1.00  0.00      A   CL
ATOM   1045  CT1 DCE A 131      41.416  20.623   9.146  1.00  0.00      A    C
ATOM   1046  HC2 DCE A 131      40.843  20.701  10.070  1.00  0.00      A    H
ATOM   1047  Cl1 DCE A 131      43.003  21.421   9.276  1.00  0.00      A   CL
ATOM   1048  HC3 DCE A 131      40.801  21.200   8.455  1.00  0.00      A    H
ATOM   1049  CT  DCE A 132      32.491  36.722  19.052  1.00  0.00      A    C
ATOM   1050  HC  DCE A 132      32.404  37.729  18.643  1.00  0.00      A    H
ATOM   1051  HC1 DCE A 132      32.020  35.985  18.401  1.00  0.00      A    H
ATOM   1052  Cl  DCE A 132      34.205  36.428  19.371  1.00  0.00      A   CL
ATOM   1053  CT1 DCE A 132      31.775  36.626  20.440  1.00  0.00      A    C
ATOM   1054  HC2 DCE A 132      32.101  35.765  21.024  1.00  0.00      A    H
ATOM   1055  Cl1 DCE A 132      32.033  38.004  21.544  1.00  0.00      A   CL
ATOM   1056  HC3 DCE A 132      30.717  36.486  20.220  1.00  0.00      A    H
ATOM   1057  CT  DCE A 133      36.693  44.479  18.081  1.00  0.00      A    C
ATOM   1058  HC  DCE A 133      36.011  43.631  18.143  1.00  0.00      A    H
ATOM   1059  HC1 DCE A 133      37.664  43.986  18.134  1.00  0.00      A    H
ATOM   1060  Cl  DCE A 133      36.396  45.446  16.599  1.00  0.00      A   CL
ATOM   1061  CT1 DCE A 133      36.399  45.314  19.320  1.00  0.00      A    C
ATOM   1062  HC2 DCE A 133      35.342  45.574  19.361  1.00  0.00      A    H
ATOM   1063  Cl1 DCE A 133      36.711  44.335  20.703  1.00  0.00      A   CL
ATOM   1064  HC3 DCE A 133      36.972  46.217  19.532  1.00  0.00      A    H
ATOM   1065  CT  DCE A 134       2.478  45.387   4.169  1.00  0.00      A    C
ATOM   1066  HC  DCE A 134       2.937  44.933   5.048  1.00  0.00      A    H
ATOM   1067  HC1 DCE A 134       3.204  45.968   3.600  1.00  0.00      A    H
ATOM   1068  Cl  DCE A 134       2.086  44.045   3.062  1.00  0.00      A   CL
ATOM   1069  CT1 DCE A 134       1.125  46.151   4.515  1.00  0.00      A    C
ATOM   1070  HC2 DCE A 134       0.509  45.666   5.272  1.00  0.00      A    H
ATOM   1071  Cl1 DCE A 134       1.633  47.639   5.333  1.00  0.00      A   CL
ATOM   1072  HC3 DCE A 134       0.533  46.362   3.625  1.00  0.00      A    H
ATOM   1073  CT  DCE A 135      17.017  18.117   7.429  1.00  0.00      A    C
ATOM   1074  HC  DCE A 135      17.760  18.017   8.221  1.00  0.00      A    H
ATOM   1075  HC1 DCE A 135      17.394  18.967   6.859  1.00  0.00      A    H
ATOM   1076  Cl  DCE A 135      17.025  16.615   6.401  1.00  0.00      A   CL
ATOM   1077  CT1 DCE A 135      15.658  18.398   8.008  1.00  0.00      A    C
ATOM   1078  HC2 DCE A 135      14.776  18.318   7.372  1.00  0.00      A    H
ATOM   1079  Cl1 DCE A 135      15.301  17.234   9.241  1.00  0.00      A   CL
ATOM   1080  HC3 DCE A 135      15.529  19.393   8.433  1.00  0.00      A    H
ATOM   1081  CT  DCE A 136      51.154  42.366  33.544  1.00  0.00      A    C
ATOM   1082  HC  DCE A 136      51.188  42.320  34.632  1.00  0.00      A    H
ATOM   1083  HC1 DCE A 136      52.118  42.642  33.115  1.00  0.00      A    H
ATOM   1084  Cl  DCE A 136      50.609  40.798  32.945  1.00  0.00      A   CL
ATOM   1085  CT1 DCE A 136      50.034  43.407  33.171  1.00  0.00      A    C
ATOM   1086  HC2 DCE A 136      49.129  43.054  33.666  1.00  0.00      A    H
ATOM   1087  Cl1 DCE A 136      50.527  45.012  33.771  1.00  0.00      A   CL
ATOM   1088  HC3 DCE A 136      49.794  43.510  32.113  1.00  0.00      A    H
ATOM   1089  CT  DCE A 137      40.077   5.616  43.490  1.00  0.00      A    C
ATOM   1090  HC  DCE A 137      39.085   5.509  43.050  1.00  0.00      A    H
ATOM   1091  HC1 DCE A 137      40.906   5.545  42.786  1.00  0.00      A    H
ATOM   1092  Cl  DCE A 137      40.091   7.130  44.404  1.00  0.00      A   CL
ATOM   1093  CT1 DCE A 137      40.394   4.435  44.443  1.00  0.00      A    C
ATOM   1094  HC2 DCE A 137      39.860   4.560  45.385  1.00  0.00      A    H
ATOM   1095  Cl1 DCE A 137      39.713   2.967  43.701  1.00  0.00      A   CL
ATOM   1096  HC3 DCE A 137      41.435   4.442  44.766  1.00  0.00      A    H
ATOM   1097  CT  DCE A 138       6.458  19.909  38.025  1.00  0.00      A    C
ATOM   1098  HC  DCE A 138       7.075  20.805  37.956  1.00  0.00      A    H
ATOM   1099  HC1 DCE A 138       7.127  19.065  38.194  1.00  0.00      A    H
ATOM   1100  Cl  DCE A 138       5.517  20.165  39.529  1.00  0.00      A   CL
ATOM   1101  CT1 DCE A 138       5.479  19.880  36.799  1.00  0.00      A    C
ATOM   1102  HC2 DCE A 138       4.743  19.089  36.948  1.00  0.00      A    H
ATOM   1103  Cl1 DCE A 138       4.529  21.270  36.673  1.00  0.00      A   CL
ATOM   1104  HC3 DCE A 138       5.936  19.723  35.822  1.00  0.00      A    H
ATOM   1105  CT  DCE A 139      42.442   5.545  11.342  1.00  0.00      A    C
ATOM   1106  HC  DCE A 139      43.005   6.430  11.640  1.00  0.00      A    H
ATOM   1107  HC1 DCE A 139      41.944   5.816  10.412  1.00  0.00      A    H
ATOM   1108  Cl  DCE A 139      43.510   4.269  10.891  1.00  0.00      A   CL
ATOM   1109  CT1 DCE A 139      41.493   5.119  12.395  1.00  0.00      A    C
ATOM   1110  HC2 DCE A 139      40.904   5.957  12.768  1.00  0.00      A    H
ATOM   1111  Cl1 DCE A 139      40.662   3.597  11.976  1.00  0.00      A   CL
ATOM   1112  HC3 DCE A 139      42.099   4.954  13.286  1.00  0.00      A    H
ATOM   1113  CT  DCE A 140      -0.103   5.732  46.747  1.00  0.00      A    C
ATOM   1114  HC  DCE A 140      -0.964   6.269  47.147  1.00  0.00      A    H
ATOM   1115  HC1 DCE A 140       0.489   5.341  47.575  1.00  0.00      A    H
ATOM   1116  Cl  DCE A 140      -0.799   4.401  45.756  1.00  0.00      A   CL
ATOM   1117  CT1 DCE A 140       0.781   6.699  45.858  1.00  0.00      A    C
ATOM   1118  HC2 DCE A 140       1.473   7.383  46.350  1.00  0.00      A    H
ATOM   1119  Cl1 DCE A 140       1.984   5.816  44.943  1.00  0.00      A   CL
ATOM   1120  HC3 DCE A 140       0.304   7.343  45.119  1.00  0.00      A    H
ATOM   1121  CT  DCE A 141      34.394   9.163   3.048  1.00  0.00      A    C
ATOM   1122  HC  DCE A 141      33.758   9.886   3.559  1.00  0.00      A    H
ATOM   1123  HC1 DCE A 141      34.229   8.174   3.476  1.00  0.00      A    H
ATOM   1124  Cl  DCE A 141      33.628   9.222   1.522  1.00  0.00      A   CL
ATOM   1125  CT1 DCE A 141      35.839   9.600   3.063  1.00  0.00      A    C
ATOM   1126  HC2 DCE A 141      36.175   9.304   4.056  1.00  0.00      A    H
ATOM   1127  Cl1 DCE A 141      36.793   8.774   1.842  1.00  0.00      A   CL
ATOM   1128  HC3 DCE A 141      35.929  10.678   2.926  1.00  0.00      A    H
ATOM   1129  CT  DCE A 142      44.032  42.895   4.739  1.00  0.00      A    C
ATOM   1130  HC  DCE A 142      44.727  42.657   3.934  1.00  0.00      A    H
ATOM   1131  HC1 DCE A 142      44.034  42.112   5.497  1.00  0.00      A    H
ATOM   1132  Cl  DCE A 142      44.588  44.416   5.401  1.00  0.00      A   CL
ATOM   1133  CT1 DCE A 142      42.619  43.190   4.100  1.00  0.00      A    C
ATOM   1134  HC2 DCE A 142      41.877  43.539   4.818  1.00  0.00      A    H
ATOM   1135  Cl1 DCE A 142      42.683  44.425   2.820  1.00  0.00      A   CL
ATOM   1136  HC3 DCE A 142      42.175  42.251   3.769  1.00  0.00      A    H
ATOM   1137  CT  DCE A 143      15.849  13.582  20.752  1.00  0.00      A    C
ATOM   1138  HC  DCE A 143      16.545  14.211  20.198  1.00  0.00      A    H
ATOM   1139  HC1 DCE A 143      16.471  12.828  21.235  1.00  0.00      A    H
ATOM   1140  Cl  DCE A 143      15.056  14.415  22.123  1.00  0.00      A   CL
ATOM   1141  CT1 DCE A 143      14.837  12.908  19.864  1.00  0.00      A    C
ATOM   1142  HC2 DCE A 143      14.102  13.557  19.387  1.00  0.00      A    H
ATOM   1143  Cl1 DCE A 143      15.553  11.802  18.579  1.00  0.00      A   CL
ATOM   1144  HC3 DCE A 143      14.195  12.327  20.526  1.00  0.00      A    H
ATOM   1145  CT  DCE A 144      47.494   2.917  12.252  1.00  0.00      A    C
ATOM   1146  HC  DCE A 144      46.587   2.393  11.952  1.00  0.00      A    H
ATOM   1147  HC1 DCE A 144      47.320   3.257  13.273  1.00  0.00      A    H
ATOM   1148  Cl  DCE A 144      49.039   2.100  11.994  1.00  0.00      A   CL
ATOM   1149  CT1 DCE A 144      47.667   4.233  11.481  1.00  0.00      A    C
ATOM   1150  HC2 DCE A 144      48.487   4.842  11.860  1.00  0.00      A    H
ATOM   1151  Cl1 DCE A 144      48.187   3.892   9.824  1.00  0.00      A   CL
ATOM   1152  HC3 DCE A 144      46.722   4.773  11.428  1.00  0.00      A    H
ATOM   1153  CT  DCE A 145      26.688   4.645  11.810  1.00  0.00      A    C
ATOM   1154  HC  DCE A 145      26.949   3.727  12.337  1.00  0.00      A    H
ATOM   1155  HC1 DCE A 145      27.139   4.593  10.819  1.00  0.00      A    H
ATOM   1156  Cl  DCE A 145      24.949   4.793  11.294  1.00  0.00      A   CL
ATOM   1157  CT1 DCE A 145      27.098   5.993  12.554  1.00  0.00      A    C
ATOM   1158  HC2 DCE A 145      26.505   6.127  13.458  1.00  0.00      A    H
ATOM   1159  Cl1 DCE A 145      28.819   6.038  13.116  1.00  0.00      A   CL
ATOM   1160  HC3 DCE A 145      27.015   6.905  11.962  1.00  0.00      A    H
ATOM   1161  CT  DCE A 146       7.834  28.562  18.347  1.00  0.00      A    C
ATOM   1162  HC  DCE A 146       8.544  27.787  18.057  1.00  0.00      A    H
ATOM   1163  HC1 DCE A 146       8.129  29.047  19.277  1.00  0.00      A    H
ATOM   1164  Cl  DCE A 146       7.801  29.782  17.075  1.00  0.00      A   CL
ATOM   1165  CT1 DCE A 146       6.509  27.875  18.723  1.00  0.00      A    C
ATOM   1166  HC2 DCE A 146       6.139  27.248  17.912  1.00  0.00      A    H
ATOM   1167  Cl1 DCE A 146       6.914  26.720  20.074  1.00  0.00      A   CL
ATOM   1168  HC3 DCE A 146       5.689  28.522  19.033  1.00  0.00      A    H
ATOM   1169  CT  DCE A 147      29.945  35.387   3.792  1.00  0.00      A    C
ATOM   1170  HC  DCE A 147      30.404  36.118   3.126  1.00  0.00      A    H
ATOM   1171  HC1 DCE A 147      29.394  34.695   3.155  1.00  0.00      A    H
ATOM   1172  Cl  DCE A 147      31.277  34.372   4.483  1.00  0.00      A   CL
ATOM   1173  CT1 DCE A 147      29.155  36.159   4.916  1.00  0.00      A    C
ATOM   1174  HC2 DCE A 147      29.844  36.677   5.583  1.00  0.00      A    H
ATOM   1175  Cl1 DCE A 147      27.963  37.306   4.107  1.00  0.00      A   CL
ATOM   1176  HC3 DCE A 147      28.549  35.424   5.445  1.00  0.00      A    H
ATOM   1177  CT  DCE A 148      46.122  17.663   1.702  1.00  0.00      A    C
ATOM   1178  HC  DCE A 148      45.223  17.047   1.682  1.00  0.00      A    H
ATOM   1179  HC1 DCE A 148      46.777  17.290   2.490  1.00  0.00      A    H
ATOM   1180  Cl  DCE A 148      46.862  17.319   0.077  1.00  0.00      A   CL
ATOM   1181  CT1 DCE A 148      45.920  19.193   1.766  1.00  0.00      A    C
ATOM   1182  HC2 DCE A 148      45.493  19.509   2.718  1.00  0.00      A    H
ATOM   1183  Cl1 DCE A 148      47.507  20.011   1.466  1.00  0.00      A   CL
ATOM   1184  HC3 DCE A 148      45.206  19.481   0.995  1.00  0.00      A    H
ATOM   1185  CT  DCE A 149      25.611  31.979   3.998  1.00  0.00      A    C
ATOM   1186  HC  DCE A 149      25.334  33.000   4.259  1.00  0.00      A    H
ATOM   1187  HC1 DCE A 149      25.333  31.368   4.857  1.00  0.00      A    H
ATOM   1188  Cl  DCE A 149      24.417  31.488   2.760  1.00  0.00      A   CL
ATOM   1189  CT1 DCE A 149      27.129  31.816   3.665  1.00  0.00      A    C
ATOM   1190  HC2 DCE A 149      27.494  32.509   2.908  1.00  0.00      A    H
ATOM   1191  Cl1 DCE A 149      28.049  32.187   5.137  1.00  0.00      A   CL
ATOM   1192  HC3 DCE A 149      27.377  30.807   3.333  1.00  0.00      A    H
ATOM   1193  CT  DCE A 150       0.786  42.444  19.394  1.00  0.00      A    C
ATOM   1194  HC  DCE A 150       1.869  42.446  19.517  1.00  0.00      A    H
ATOM   1195  HC1 DCE A 150       0.269  41.846  20.144  1.00  0.00      A    H
ATOM   1196  Cl  DCE A 150       0.282  44.197  19.317  1.00  0.00      A   CL
ATOM   1197  CT1 DCE A 150       0.437  41.960  17.986  1.00  0.00      A    C
ATOM   1198  HC2 DCE A 150       1.115  42.443  17.282  1.00  0.00      A    H
ATOM   1199  Cl1 DCE A 150       0.624  40.231  17.941  1.00  0.00      A   CL
ATOM   1200  HC3 DCE A 150      -0.516  42.242  17.537  1.00  0.00      A    H
ATOM   1201  CT  DCE A 151      29.155   0.045  25.399  1.00  0.00      A    C
ATOM   1202  HC  DCE A 151      28.081  -0.108  25.294  1.00  0.00      A    H
ATOM   1203  HC1 DCE A 151      29.288   0.160  26.475  1.00  0.00      A    H
ATOM   1204  Cl  DCE A 151      30.188  -1.424  24.932  1.00  0.00      A   CL
ATOM   1205  CT1 DCE A 151      29.516   1.460  24.720  1.00  0.00      A    C
ATOM   1206  HC2 DCE A 151      29.803   1.304  23.680  1.00  0.00      A    H
ATOM   1207  Cl1 DCE A 151      28.014   2.455  24.653  1.00  0.00      A   CL
ATOM   1208  HC3 DCE A 151      30.266   2.005  25.295  1.00  0.00      A    H
ATOM   1209  CT  DCE A 152      28.504  49.019  12.735  1.00  0.00      A    C
ATOM   1210  HC  DCE A 152      29.281  48.911  13.491  1.00  0.00      A    H
ATOM   1211  HC1 DCE A 152      27.514  49.012  13.192  1.00  0.00      A    H
ATOM   1212  Cl  DCE A 152      28.657  50.548  11.723  1.00  0.00      A   CL
ATOM   1213  CT1 DCE A 152      28.825  47.829  11.723  1.00  0.00      A    C
ATOM   1214  HC2 DCE A 152      29.895  47.629  11.676  1.00  0.00      A    H
ATOM   1215  Cl1 DCE A 152      28.203  46.203  12.168  1.00  0.00      A   CL
ATOM   1216  HC3 DCE A 152      28.389  48.026  10.744  1.00  0.00      A    H
ATOM   1217  CT  DCE A 153      40.423  26.954  41.867  1.00  0.00      A    C
ATOM   1218  HC  DCE A 153      41.238  26.713  42.549  1.00  0.00      A    H
ATOM   1219  HC1 DCE A 153      39.706  26.133  41.866  1.00  0.00      A    H
ATOM   1220  Cl  DCE A 153      39.768  28.569  42.275  1.00  0.00      A   CL
ATOM   1221  CT1 DCE A 153      40.739  26.974  40.341  1.00  0.00      A    C
ATOM   1222  HC2 DCE A 153      39.770  27.124  39.865  1.00  0.00      A    H
ATOM   1223  Cl1 DCE A 153      41.970  28.194  39.901  1.00  0.00      A   CL
ATOM   1224  HC3 DCE A 153      41.107  25.995  40.034  1.00  0.00      A    H
ATOM   1225  CT  DCE A 154      31.524  41.410   5.821  1.00  0.00      A    C
ATOM   1226  HC  DCE A 154      32.524  41.750   6.089  1.00  0.00      A    H
ATOM   1227  HC1 DCE A 154      31.578  40.324   5.903  1.00  0.00      A    H
ATOM   1228  Cl  DCE A 154      30.376  41.893   7.012  1.00  0.00      A   CL
ATOM   1229  CT1 DCE A 154      31.266  41.977   4.426  1.00  0.00      A    C
ATOM   1230  HC2 DCE A 154      31.975  41.547   3.718  1.00  0.00      A    H
ATOM   1231  Cl1 DCE A 154      29.638  41.378   3.982  1.00  0.00      A   CL
ATOM   1232  HC3 DCE A 154      31.260  43.062   4.532  1.00  0.00      A    H
ATOM   1233  CT  DCE A 155      10.279  36.936  47.949  1.00  0.00      A    C
ATOM   1234  HC  DCE A 155      10.639  37.093  46.932  1.00  0.00      A    H
ATOM   1235  HC1 DCE A 155       9.475  37.640  48.164  1.00  0.00      A    H
ATOM   1236  Cl  DCE A 155       9.878  35.242  48.072  1.00  0.00      A   CL
ATOM   1237  CT1 DCE A 155      11.324  37.213  48.964  1.00  0.00      A    C
ATOM   1238  HC2 DCE A 155      12.336  36.908  48.698  1.00  0.00      A    H
ATOM   1239  Cl1 DCE A 155      11.446  38.958  49.089  1.00  0.00      A   CL
ATOM   1240  HC3 DCE A 155      10.975  36.715  49.868  1.00  0.00      A    H
ATOM   1241  CT  DCE A 156      11.598  44.855  32.674  1.00  0.00      A    C
ATOM   1242  HC  DCE A 156      10.996  45.715  32.382  1.00  0.00      A    H
ATOM   1243  HC1 DCE A 156      12.573  44.931  32.192  1.00  0.00      A    H
ATOM   1244  Cl  DCE A 156      12.015  45.082  34.352  1.00  0.00      A   CL
ATOM   1245  CT1 DCE A 156      10.926  43.542  32.333  1.00  0.00      A    C
ATOM   1246  HC2 DCE A 156      11.555  42.661  32.457  1.00  0.00      A    H
ATOM   1247  Cl1 DCE A 156       9.597  43.393  33.588  1.00  0.00      A   CL
ATOM   1248  HC3 DCE A 156      10.418  43.518  31.369  1.00  0.00      A    H
ATOM   1249  CT  DCE A 157      19.077   1.460   8.815  1.00  0.00      A    C
ATOM   1250  HC  DCE A 157      18.558   2.400   9.001  1.00  0.00      A    H
ATOM   1251  HC1 DCE A 157      19.429   1.433   7.783  1.00  0.00      A    H
ATOM   1252  Cl  DCE A 157      20.565   1.553   9.883  1.00  0.00      A   CL
ATOM   1253  CT1 DCE A 157      18.115   0.253   9.171  1.00  0.00      A    C
ATOM   1254  HC2 DCE A 157      17.328   0.130   8.427  1.00  0.00      A    H
ATOM   1255  Cl1 DCE A 157      19.052  -1.256   9.219  1.00  0.00      A   CL
ATOM   1256  HC3 DCE A 157      17.738   0.374  10.186  1.00  0.00      A    H
ATOM   1257  CT  DCE A 158      41.987  28.402  24.013  1.00  0.00      A    C
ATOM   1258  HC  DCE A 158      41.699  29.222  23.355  1.00  0.00      A    H
ATOM   1259  HC1 DCE A 158      41.316  28.384  24.872  1.00  0.00      A    H
ATOM   1260  Cl  DCE A 158      41.753  26.932  23.003  1.00  0.00      A   CL
ATOM   1261  CT1 DCE A 158      43.377  28.484  24.545  1.00  0.00      A    C
ATOM   1262  HC2 DCE A 158      44.084  28.324  23.731  1.00  0.00      A    H
ATOM   1263  Cl1 DCE A 158      43.719  30.079  25.296  1.00  0.00      A   CL
ATOM   1264  HC3 DCE A 158      43.554  27.679  25.258  1.00  0.00      A    H
ATOM   1265  CT  DCE A 159       2.766   0.793  44.615  1.00  0.00      A    C
ATOM   1266  HC  DCE A 159       3.230  -0.170  44.828  1.00  0.00      A    H
ATOM   1267  HC1 DCE A 159       3.322   1.296  43.824  1.00  0.00      A    H
ATOM   1268  Cl  DCE A 159       1.000   0.700  44.070  1.00  0.00      A   CL
ATOM   1269  CT1 DCE A 159       2.766   1.705  45.816  1.00  0.00      A    C
ATOM   1270  HC2 DCE A 159       2.232   1.364  46.703  1.00  0.00      A    H
ATOM   1271  Cl1 DCE A 159       4.501   1.707  46.324  1.00  0.00      A   CL
ATOM   1272  HC3 DCE A 159       2.507   2.747  45.627  1.00  0.00      A    H
ATOM   1273  CT  DCE A 160      34.793  15.883  14.007  1.00  0.00      A    C
ATOM   1274  HC  DCE A 160      35.867  15.745  13.883  1.00  0.00      A    H
ATOM   1275  HC1 DCE A 160      34.390  16.100  13.018  1.00  0.00      A    H
ATOM   1276  Cl  DCE A 160      34.025  14.420  14.670  1.00  0.00      A   CL
ATOM   1277  CT1 DCE A 160      34.505  17.054  14.872  1.00  0.00      A    C
ATOM   1278  HC2 DCE A 160      34.942  16.835  15.846  1.00  0.00      A    H
ATOM   1279  Cl1 DCE A 160      35.308  18.495  14.210  1.00  0.00      A   CL
ATOM   1280  HC3 DCE A 160      33.428  17.216  14.904  1.00  0.00      A    H
ATOM   1281  CT  DCE A 161       8.395  15.794  20.631  1.00  0.00      A    C
ATOM   1282  HC  DCE A 161       8.516  16.320  21.578  1.00  0.00      A    H
ATOM   1283  HC1 DCE A 161       8.927  16.438  19.931  1.00  0.00      A    H
ATOM   1284  Cl  DCE A 161       9.329  14.255  20.740  1.00  0.00      A   CL
ATOM   1285  CT1 DCE A 161       6.943  15.457  20.342  1.00  0.00      A    C
ATOM   1286  HC2 DCE A 161       6.579  14.713  21.051  1.00  0.00      A    H
ATOM   1287  Cl1 DCE A 161       5.953  16.883  20.459  1.00  0.00      A   CL
ATOM   1288  HC3 DCE A 161       6.783  15.030  19.352  1.00  0.00      A    H
ATOM   1289  CT  DCE A 162      29.221  48.375  36.344  1.00  0.00      A    C
ATOM   1290  HC  DCE A 162      30.267  48.070  36.312  1.00  0.00      A    H
ATOM   1291  HC1 DCE A 162      28.846  48.604  35.347  1.00  0.00      A    H
ATOM   1292  Cl  DCE A 162      28.403  46.931  36.846  1.00  0.00      A   CL
ATOM   1293  CT1 DCE A 162      28.889  49.488  37.254  1.00  0.00      A    C
ATOM   1294  HC2 DCE A 162      27.841  49.380  37.535  1.00  0.00      A    H
ATOM   1295  Cl1 DCE A 162      29.774  48.999  38.782  1.00  0.00      A   CL
ATOM   1296  HC3 DCE A 162      29.368  50.374  36.837  1.00  0.00      A    H
ATOM   1297  CT  DCE A 163      39.726  21.208  14.814  1.00  0.00      A    C
ATOM   1298  HC  DCE A 163      40.480  21.957  14.567  1.00  0.00      A    H
ATOM   1299  HC1 DCE A 163      40.258  20.258  14.776  1.00  0.00      A    H
ATOM   1300  Cl  DCE A 163      39.298  21.623  16.528  1.00  0.00      A   CL
ATOM   1301  CT1 DCE A 163      38.516  21.372  13.848  1.00  0.00      A    C
ATOM   1302  HC2 DCE A 163      38.114  22.384  13.814  1.00  0.00      A    H
ATOM   1303  Cl1 DCE A 163      39.067  20.978  12.218  1.00  0.00      A   CL
ATOM   1304  HC3 DCE A 163      37.705  20.668  14.031  1.00  0.00      A    H
ATOM   1305  CT  DCE A 164      50.412  27.190  21.872  1.00  0.00      A    C
ATOM   1306  HC  DCE A 164      50.918  28.155  21.910  1.00  0.00      A    H
ATOM   1307  HC1 DCE A 164      51.137  26.514  21.419  1.00  0.00      A    H
ATOM   1308  Cl  DCE A 164      50.181  26.497  23.451  1.00  0.00      A   CL
ATOM   1309  CT1 DCE A 164      49.053  27.304  21.099  1.00  0.00      A    C
ATOM   1310  HC2 DCE A 164      49.157  27.814  20.141  1.00  0.00      A    H
ATOM   1311  Cl1 DCE A 164      48.429  25.726  20.606  1.00  0.00      A   CL
ATOM   1312  HC3 DCE A 164      48.263  27.825  21.640  1.00  0.00      A    H
ATOM   1313  CT  DCE A 165      20.449  28.416  10.437  1.00  0.00      A    C
ATOM   1314  HC  DCE A 165      20.470  28.339   9.349  1.00  0.00      A    H
ATOM   1315  HC1 DCE A 165      19.460  28.357  10.892  1.00  0.00      A    H
ATOM   1316  Cl  DCE A 165      21.421  27.043  11.069  1.00  0.00      A   CL
ATOM   1317  CT1 DCE A 165      21.245  29.630  10.738  1.00  0.00      A    C
ATOM   1318  HC2 DCE A 165      21.249  29.775  11.818  1.00  0.00      A    H
ATOM   1319  Cl1 DCE A 165      22.947  29.553  10.160  1.00  0.00      A   CL
ATOM   1320  HC3 DCE A 165      20.822  30.444  10.151  1.00  0.00      A    H
ATOM   1321  CT  DCE A 166      35.455  26.959   1.282  1.00  0.00      A    C
ATOM   1322  HC  DCE A 166      34.805  26.426   0.588  1.00  0.00      A    H
ATOM   1323  HC1 DCE A 166      36.273  26.244   1.370  1.00  0.00      A    H
ATOM   1324  Cl  DCE A 166      36.008  28.449   0.499  1.00  0.00      A   CL
ATOM   1325  CT1 DCE A 166      34.569  27.356   2.471  1.00  0.00      A    C
ATOM   1326  HC2 DCE A 166      33.687  27.811   2.019  1.00  0.00      A    H
ATOM   1327  Cl1 DCE A 166      34.041  25.916   3.299  1.00  0.00      A   CL
ATOM   1328  HC3 DCE A 166      34.971  28.024   3.233  1.00  0.00      A    H
ATOM   1329  CT  DCE A 167      45.083  18.457  32.022  1.00  0.00      A    C
ATOM   1330  HC  DCE A 167      44.615  17.547  31.648  1.00  0.00      A    H
ATOM   1331  HC1 DCE A 167      44.777  18.696  33.040  1.00  0.00      A    H
ATOM   1332  Cl  DCE A 167      46.816  18.267  32.166  1.00  0.00      A   CL
ATOM   1333  CT1 DCE A 167      44.830  19.658  31.107  1.00  0.00      A    C
ATOM   1334  HC2 DCE A 167      45.455  19.620  30.215  1.00  0.00      A    H
ATOM   1335  Cl1 DCE A 167      43.147  19.731  30.565  1.00  0.00      A   CL
ATOM   1336  HC3 DCE A 167      45.070  20.521  31.727  1.00  0.00      A    H
ATOM   1337  CT  DCE A 168      33.565   4.066  48.128  1.00  0.00      A    C
ATOM   1338  HC  DCE A 168      33.423   3.699  49.144  1.00  0.00      A    H
ATOM   1339  HC1 DCE A 168      34.485   3.581  47.799  1.00  0.00      A    H
ATOM   1340  Cl  DCE A 168      32.419   3.321  46.959  1.00  0.00      A   CL
ATOM   1341  CT1 DCE A 168      33.459   5.571  48.074  1.00  0.00      A    C
ATOM   1342  HC2 DCE A 168      32.466   5.999  48.216  1.00  0.00      A    H
ATOM   1343  Cl1 DCE A 168      34.511   6.169  49.354  1.00  0.00      A   CL
ATOM   1344  HC3 DCE A 168      33.877   5.766  47.087  1.00  0.00      A    H
ATOM   1345  CT  DCE A 169      42.343  33.667  18.763  1.00  0.00      A    C
ATOM   1346  HC  DCE A 169      42.185  34.726  18.968  1.00  0.00      A    H
ATOM   1347  HC1 DCE A 169      43.070  33.229  19.446  1.00  0.00      A    H
ATOM   1348  Cl  DCE A 169      40.748  32.828  18.881  1.00  0.00      A   CL
ATOM   1349  CT1 DCE A 169      42.907  33.479  17.376  1.00  0.00      A    C
ATOM   1350  HC2 DCE A 169      42.331  33.956  16.584  1.00  0.00      A    H
ATOM   1351  Cl1 DCE A 169      44.367  34.465  17.414  1.00  0.00      A   CL
ATOM   1352  HC3 DCE A 169      43.188  32.458  17.119  1.00  0.00      A    H
ATOM   1353  CT  DCE A 170       5.738  11.077   5.684  1.00  0.00      A    C
ATOM   1354  HC  DCE A 170       5.617  11.801   4.878  1.00  0.00      A    H
ATOM   1355  HC1 DCE A 170       4.758  10.864   6.110  1.00  0.00      A    H
ATOM   1356  Cl  DCE A 170       6.304   9.517   5.156  1.00  0.00      A   CL
ATOM   1357  CT1 DCE A 170       6.723  11.696   6.789  1.00  0.00      A    C
ATOM   1358  HC2 DCE A 170       7.674  12.063   6.401  1.00  0.00      A    H
ATOM   1359  Cl1 DCE A 170       6.010  13.178   7.416  1.00  0.00      A   CL
ATOM   1360  HC3 DCE A 170       6.913  11.041   7.639  1.00  0.00      A    H
ATOM   1361  CT  DCE A 171       7.333  37.000  29.250  1.00  0.00      A    C
ATOM   1362  HC  DCE A 171       8.344  37.346  29.465  1.00  0.00      A    H
ATOM   1363  HC1 DCE A 171       7.135  35.979  29.578  1.00  0.00      A    H
ATOM   1364  Cl  DCE A 171       6.224  37.906  30.282  1.00  0.00      A   CL
ATOM   1365  CT1 DCE A 171       6.813  37.191  27.815  1.00  0.00      A    C
ATOM   1366  HC2 DCE A 171       6.522  38.205  27.540  1.00  0.00      A    H
ATOM   1367  Cl1 DCE A 171       8.267  36.627  26.903  1.00  0.00      A   CL
ATOM   1368  HC3 DCE A 171       6.042  36.432  27.686  1.00  0.00      A    H
ATOM   1369  CT  DCE A 172      20.063   8.668   1.891  1.00  0.00      A    C
ATOM   1370  HC  DCE A 172      19.845   9.399   1.112  1.00  0.00      A    H
ATOM   1371  HC1 DCE A 172      19.797   9.247   2.775  1.00  0.00      A    H
ATOM   1372  Cl  DCE A 172      18.930   7.320   1.547  1.00  0.00      A   CL
ATOM   1373  CT1 DCE A 172      21.417   8.184   1.995  1.00  0.00      A    C
ATOM   1374  HC2 DCE A 172      21.609   7.557   1.124  1.00  0.00      A    H
ATOM   1375  Cl1 DCE A 172      22.677   9.429   1.909  1.00  0.00      A   CL
ATOM   1376  HC3 DCE A 172      21.404   7.518   2.858  1.00  0.00      A    H
ATOM   1377  CT  DCE A 173      12.340  17.206  12.931  1.00  0.00      A    C
ATOM   1378  HC  DCE A 173      11.450  16.869  12.399  1.00  0.00      A    H
ATOM   1379  HC1 DCE A 173      13.039  17.781  12.325  1.00  0.00      A    H
ATOM   1380  Cl  DCE A 173      11.763  18.245  14.275  1.00  0.00      A   CL
ATOM   1381  CT1 DCE A 173      13.029  16.025  13.430  1.00  0.00      A    C
ATOM   1382  HC2 DCE A 173      12.383  15.346  13.985  1.00  0.00      A    H
ATOM   1383  Cl1 DCE A 173      13.841  15.186  12.168  1.00  0.00      A   CL
ATOM   1384  HC3 DCE A 173      13.781  16.344  14.152  1.00  0.00      A    H
ATOM   1385  CT  DCE A 174      41.624  28.737   0.721  1.00  0.00      A    C
ATOM   1386  HC  DCE A 174      40.750  28.757   1.372  1.00  0.00      A    H
ATOM   1387  HC1 DCE A 174      41.654  29.729   0.270  1.00  0.00      A    H
ATOM   1388  Cl  DCE A 174      43.155  28.726   1.716  1.00  0.00      A   CL
ATOM   1389  CT1 DCE A 174      41.614  27.604  -0.232  1.00  0.00      A    C
ATOM   1390  HC2 DCE A 174      41.441  26.677   0.315  1.00  0.00      A    H
ATOM   1391  Cl1 DCE A 174      40.362  27.838  -1.433  1.00  0.00      A   CL
ATOM   1392  HC3 DCE A 174      42.591  27.572  -0.714  1.00  0.00      A    H
ATOM   1393  CT  DCE A 175      40.383  43.479   7.743  1.00  0.00      A    C
ATOM   1394  HC  DCE A 175      40.326  44.549   7.942  1.00  0.00      A    H
ATOM   1395  HC1 DCE A 175      39.613  43.016   8.360  1.00  0.00      A    H
ATOM   1396  Cl  DCE A 175      39.904  43.166   6.117  1.00  0.00      A   CL
ATOM   1397  CT1 DCE A 175      41.898  43.096   7.902  1.00  0.00      A    C
ATOM   1398  HC2 DCE A 175      42.280  43.554   8.814  1.00  0.00      A    H
ATOM   1399  Cl1 DCE A 175      42.105  41.362   7.914  1.00  0.00      A   CL
ATOM   1400  HC3 DCE A 175      42.394  43.485   7.013  1.00  0.00      A    H
ATOM   1401  CT  DCE A 176      26.062   8.353  18.631  1.00  0.00      A    C
ATOM   1402  HC  DCE A 176      26.668   9.010  19.255  1.00  0.00      A    H
ATOM   1403  HC1 DCE A 176      26.209   8.692  17.605  1.00  0.00      A    H
ATOM   1404  Cl  DCE A 176      26.789   6.755  18.653  1.00  0.00      A   CL
ATOM   1405  CT1 DCE A 176      24.673   8.227  19.220  1.00  0.00      A    C
ATOM   1406  HC2 DCE A 176      24.132   9.173  19.178  1.00  0.00      A    H
ATOM   1407  Cl1 DCE A 176      23.728   7.075  18.194  1.00  0.00      A   CL
ATOM   1408  HC3 DCE A 176      24.702   7.718  20.183  1.00  0.00      A    H
ATOM   1409  CT  DCE A 177      27.122  19.038  45.080  1.00  0.00      A    C
ATOM   1410  HC  DCE A 177      27.859  19.804  44.841  1.00  0.00      A    H
ATOM   1411  HC1 DCE A 177      27.481  18.069  44.731  1.00  0.00      A    H
ATOM   1412  Cl  DCE A 177      26.958  18.809  46.818  1.00  0.00      A   CL
ATOM   1413  CT1 DCE A 177      25.798  19.398  44.479  1.00  0.00      A    C
ATOM   1414  HC2 DCE A 177      25.692  19.176  43.417  1.00  0.00      A    H
ATOM   1415  Cl1 DCE A 177      24.664  18.343  45.428  1.00  0.00      A   CL
ATOM   1416  HC3 DCE A 177      25.553  20.452  44.616  1.00  0.00      A    H
ATOM   1417  CT  DCE A 178      17.260   5.602  26.601  1.00  0.00      A    C
ATOM   1418  HC  DCE A 178      16.783   5.566  27.581  1.00  0.00      A    H
ATOM   1419  HC1 DCE A 178      16.765   6.299  25.926  1.00  0.00      A    H
ATOM   1420  Cl  DCE A 178      18.907   6.367  26.775  1.00  0.00      A   CL
ATOM   1421  CT1 DCE A 178      17.395   4.236  25.959  1.00  0.00      A    C
ATOM   1422  HC2 DCE A 178      18.042   3.617  26.581  1.00  0.00      A    H
ATOM   1423  Cl1 DCE A 178      15.852   3.243  25.901  1.00  0.00      A   CL
ATOM   1424  HC3 DCE A 178      17.852   4.319  24.973  1.00  0.00      A    H
ATOM   1425  CT  DCE A 179       6.942  24.163  38.833  1.00  0.00      A    C
ATOM   1426  HC  DCE A 179       7.408  23.836  37.903  1.00  0.00      A    H
ATOM   1427  HC1 DCE A 179       7.320  23.451  39.567  1.00  0.00      A    H
ATOM   1428  Cl  DCE A 179       7.566  25.824  39.235  1.00  0.00      A   CL
ATOM   1429  CT1 DCE A 179       5.423  24.139  38.736  1.00  0.00      A    C
ATOM   1430  HC2 DCE A 179       5.065  24.544  39.683  1.00  0.00      A    H
ATOM   1431  Cl1 DCE A 179       4.889  25.104  37.347  1.00  0.00      A   CL
ATOM   1432  HC3 DCE A 179       5.045  23.142  38.511  1.00  0.00      A    H
ATOM   1433  CT  DCE A 180      24.400  15.574  49.648  1.00  0.00      A    C
ATOM   1434  HC  DCE A 180      23.696  15.413  48.832  1.00  0.00      A    H
ATOM   1435  HC1 DCE A 180      25.067  14.720  49.762  1.00  0.00      A    H
ATOM   1436  Cl  DCE A 180      25.457  17.011  49.532  1.00  0.00      A   CL
ATOM   1437  CT1 DCE A 180      23.625  15.586  50.900  1.00  0.00      A    C
ATOM   1438  HC2 DCE A 180      24.390  15.779  51.652  1.00  0.00      A    H
ATOM   1439  Cl1 DCE A 180      22.237  16.690  50.897  1.00  0.00      A   CL
ATOM   1440  HC3 DCE A 180      23.133  14.615  50.958  1.00  0.00      A    H
ATOM   1441  CT  DCE A 181      43.221  18.163  44.423  1.00  0.00      A    C
ATOM   1442  HC  DCE A 181      43.539  17.135  44.249  1.00  0.00      A    H
ATOM   1443  HC1 DCE A 181      43.161  18.453  45.472  1.00  0.00      A    H
ATOM   1444  Cl  DCE A 181      44.377  19.284  43.754  1.00  0.00      A   CL
ATOM   1445  CT1 DCE A 181      41.827  18.391  43.806  1.00  0.00      A    C
ATOM   1446  HC2 DCE A 181      41.543  19.442  43.774  1.00  0.00      A    H
ATOM   1447  Cl1 DCE A 181      41.733  17.619  42.239  1.00  0.00      A   CL
ATOM   1448  HC3 DCE A 181      41.037  17.996  44.444  1.00  0.00      A    H
ATOM   1449  CT  DCE A 182      16.138  32.160   7.498  1.00  0.00      A    C
ATOM   1450  HC  DCE A 182      16.213  31.264   8.113  1.00  0.00      A    H
ATOM   1451  HC1 DCE A 182      16.226  32.985   8.205  1.00  0.00      A    H
ATOM   1452  Cl  DCE A 182      17.548  32.256   6.494  1.00  0.00      A   CL
ATOM   1453  CT1 DCE A 182      14.888  32.452   6.675  1.00  0.00      A    C
ATOM   1454  HC2 DCE A 182      14.030  32.015   7.185  1.00  0.00      A    H
ATOM   1455  Cl1 DCE A 182      14.737  34.219   6.464  1.00  0.00      A   CL
ATOM   1456  HC3 DCE A 182      15.046  32.003   5.694  1.00  0.00      A    H
ATOM   1457  CT  DCE A 183      -0.613  20.514  50.658  1.00  0.00      A    C
ATOM   1458  HC  DCE A 183      -1.393  21.273  50.595  1.00  0.00      A    H
ATOM   1459  HC1 DCE A 183      -0.771  19.918  51.557  1.00  0.00      A    H
ATOM   1460  Cl  DCE A 183      -0.611  19.247  49.474  1.00  0.00      A   CL
ATOM   1461  CT1 DCE A 183       0.762  21.141  50.757  1.00  0.00      A    C
ATOM   1462  HC2 DCE A 183       1.063  21.304  49.723  1.00  0.00      A    H
ATOM   1463  Cl1 DCE A 183       0.802  22.564  51.795  1.00  0.00      A   CL
ATOM   1464  HC3 DCE A 183       1.467  20.487  51.271  1.00  0.00      A    H
ATOM   1465  CT  DCE A 184       5.804   1.244  16.350  1.00  0.00      A    C
ATOM   1466  HC  DCE A 184       4.882   1.214  15.770  1.00  0.00      A    H
ATOM   1467  HC1 DCE A 184       6.223   0.262  16.567  1.00  0.00      A    H
ATOM   1468  Cl  DCE A 184       6.930   2.107  15.278  1.00  0.00      A   CL
ATOM   1469  CT1 DCE A 184       5.720   2.084  17.614  1.00  0.00      A    C
ATOM   1470  HC2 DCE A 184       5.394   3.121  17.534  1.00  0.00      A    H
ATOM   1471  Cl1 DCE A 184       4.715   1.205  18.873  1.00  0.00      A   CL
ATOM   1472  HC3 DCE A 184       6.732   2.204  17.999  1.00  0.00      A    H
ATOM   1473  CT  DCE A 185      42.658  11.662  33.746  1.00  0.00      A    C
ATOM   1474  HC  DCE A 185      41.593  11.893  33.737  1.00  0.00      A    H
ATOM   1475  HC1 DCE A 185      42.972  10.961  32.972  1.00  0.00      A    H
ATOM   1476  Cl  DCE A 185      43.602  13.076  33.395  1.00  0.00      A   CL
ATOM   1477  CT1 DCE A 185      43.155  11.059  35.014  1.00  0.00      A    C
ATOM   1478  HC2 DCE A 185      42.462  10.291  35.359  1.00  0.00      A    H
ATOM   1479  Cl1 DCE A 185      44.765  10.514  34.887  1.00  0.00      A   CL
ATOM   1480  HC3 DCE A 185      43.127  11.817  35.797  1.00  0.00      A    H
ATOM   1481  CT  DCE A 186      16.509  26.542  34.731  1.00  0.00      A    C
ATOM   1482  HC  DCE A 186      16.766  25.860  35.541  1.00  0.00      A    H
ATOM   1483  HC1 DCE A 186      17.498  26.902  34.449  1.00  0.00      A    H
ATOM   1484  Cl  DCE A 186      15.627  25.604  33.455  1.00  0.00      A   CL
ATOM   1485  CT1 DCE A 186      15.659  27.674  35.207  1.00  0.00      A    C
ATOM   1486  HC2 DCE A 186      14.974  27.195  35.906  1.00  0.00      A    H
ATOM   1487  Cl1 DCE A 186      16.737  28.861  35.954  1.00  0.00      A   CL
ATOM   1488  HC3 DCE A 186      15.244  28.202  34.348  1.00  0.00      A    H
ATOM   1489  CT  DCE A 187      45.752  -0.462  35.551  1.00  0.00      A    C
ATOM   1490  HC  DCE A 187      44.708  -0.769  35.481  1.00  0.00      A    H
ATOM   1491  HC1 DCE A 187      46.031  -0.120  36.548  1.00  0.00      A    H
ATOM   1492  Cl  DCE A 187      46.838  -1.743  35.055  1.00  0.00      A   CL
ATOM   1493  CT1 DCE A 187      45.881   0.644  34.462  1.00  0.00      A    C
ATOM   1494  HC2 DCE A 187      45.870   0.333  33.417  1.00  0.00      A    H
ATOM   1495  Cl1 DCE A 187      44.680   1.932  34.608  1.00  0.00      A   CL
ATOM   1496  HC3 DCE A 187      46.881   1.056  34.594  1.00  0.00      A    H
ATOM   1497  CT  DCE A 188      30.054  18.986   9.325  1.00  0.00      A    C
ATOM   1498  HC  DCE A 188      29.475  19.906   9.241  1.00  0.00      A    H
ATOM   1499  HC1 DCE A 188      29.331  18.270   9.715  1.00  0.00      A    H
ATOM   1500  Cl  DCE A 188      30.558  18.526   7.655  1.00  0.00      A   CL
ATOM   1501  CT1 DCE A 188      31.315  19.228  10.188  1.00  0.00      A    C
ATOM   1502  HC2 DCE A 188      30.989  19.553  11.176  1.00  0.00      A    H
ATOM   1503  Cl1 DCE A 188      32.183  17.717  10.471  1.00  0.00      A   CL
ATOM   1504  HC3 DCE A 188      32.027  19.952   9.793  1.00  0.00      A    H
ATOM   1505  CT  DCE A 189       6.215  36.883  40.627  1.00  0.00      A    C
ATOM   1506  HC  DCE A 189       6.654  37.859  40.417  1.00  0.00      A    H
ATOM   1507  HC1 DCE A 189       6.100  36.249  39.748  1.00  0.00      A    H
ATOM   1508  Cl  DCE A 189       7.251  35.951  41.573  1.00  0.00      A   CL
ATOM   1509  CT1 DCE A 189       4.915  37.019  41.510  1.00  0.00      A    C
ATOM   1510  HC2 DCE A 189       5.247  36.832  42.531  1.00  0.00      A    H
ATOM   1511  Cl1 DCE A 189       4.387  38.700  41.558  1.00  0.00      A   CL
ATOM   1512  HC3 DCE A 189       4.228  36.241  41.175  1.00  0.00      A    H
ATOM   1513  CT  DCE A 190      32.134  23.401  24.287  1.00  0.00      A    C
ATOM   1514  HC  DCE A 190      32.057  24.042  25.165  1.00  0.00      A    H
ATOM   1515  HC1 DCE A 190      31.673  22.478  24.638  1.00  0.00      A    H
ATOM   1516  Cl  DCE A 190      31.351  24.199  22.882  1.00  0.00      A   CL
ATOM   1517  CT1 DCE A 190      33.640  23.230  24.035  1.00  0.00      A    C
ATOM   1518  HC2 DCE A 190      34.063  22.692  24.883  1.00  0.00      A    H
ATOM   1519  Cl1 DCE A 190      34.010  22.301  22.469  1.00  0.00      A   CL
ATOM   1520  HC3 DCE A 190      33.979  24.265  23.986  1.00  0.00      A    H
ATOM   1521  CT  DCE A 191       2.294  10.179  21.668  1.00  0.00      A    C
ATOM   1522  HC  DCE A 191       1.289  10.386  22.035  1.00  0.00      A    H
ATOM   1523  HC1 DCE A 191       2.318   9.609  20.740  1.00  0.00      A    H
ATOM   1524  Cl  DCE A 191       2.986  11.769  21.184  1.00  0.00      A   CL
ATOM   1525  CT1 DCE A 191       3.147   9.577  22.805  1.00  0.00      A    C
ATOM   1526  HC2 DCE A 191       4.204   9.613  22.540  1.00  0.00      A    H
ATOM   1527  Cl1 DCE A 191       3.057  10.643  24.202  1.00  0.00      A   CL
ATOM   1528  HC3 DCE A 191       2.917   8.570  23.151  1.00  0.00      A    H
ATOM   1529  CT  DCE A 192      33.062  43.857   1.229  1.00  0.00      A    C
ATOM   1530  HC  DCE A 192      32.719  43.144   1.979  1.00  0.00      A    H
ATOM   1531  HC1 DCE A 192      32.236  44.198   0.605  1.00  0.00      A    H
ATOM   1532  Cl  DCE A 192      33.639  45.325   2.170  1.00  0.00      A   CL
ATOM   1533  CT1 DCE A 192      34.135  43.280   0.350  1.00  0.00      A    C
ATOM   1534  HC2 DCE A 192      34.977  43.050   1.002  1.00  0.00      A    H
ATOM   1535  Cl1 DCE A 192      33.543  41.779  -0.346  1.00  0.00      A   CL
ATOM   1536  HC3 DCE A 192      34.376  43.923  -0.497  1.00  0.00      A    H
ATOM   1537  CT  DCE A 193      18.919   9.292   7.455  1.00  0.00      A    C
ATOM   1538  HC  DCE A 193      19.342  10.181   7.922  1.00  0.00      A    H
ATOM   1539  HC1 DCE A 193      19.377   8.417   7.916  1.00  0.00      A    H
ATOM   1540  Cl  DCE A 193      17.283   9.460   8.217  1.00  0.00      A   CL
ATOM   1541  CT1 DCE A 193      18.883   9.354   5.965  1.00  0.00      A    C
ATOM   1542  HC2 DCE A 193      18.469  10.340   5.757  1.00  0.00      A    H
ATOM   1543  Cl1 DCE A 193      20.560   9.393   5.436  1.00  0.00      A   CL
ATOM   1544  HC3 DCE A 193      18.252   8.530   5.633  1.00  0.00      A    H
ATOM   1545  CT  DCE A 194      47.803  24.117  51.157  1.00  0.00      A    C
ATOM   1546  HC  DCE A 194      48.311  23.633  51.991  1.00  0.00      A    H
ATOM   1547  HC1 DCE A 194      47.994  23.481  50.293  1.00  0.00      A    H
ATOM   1548  Cl  DCE A 194      46.037  23.932  51.447  1.00  0.00      A   CL
ATOM   1549  CT1 DCE A 194      48.178  25.577  50.967  1.00  0.00      A    C
ATOM   1550  HC2 DCE A 194      47.986  26.173  51.860  1.00  0.00      A    H
ATOM   1551  Cl1 DCE A 194      49.926  25.713  50.412  1.00  0.00      A   CL
ATOM   1552  HC3 DCE A 194      47.660  25.984  50.099  1.00  0.00      A    H
ATOM   1553  CT  DCE A 195      39.279  47.890  22.412  1.00  0.00      A    C
ATOM   1554  HC  DCE A 195      38.325  47.555  22.003  1.00  0.00      A    H
ATOM   1555  HC1 DCE A 195      39.023  48.044  23.460  1.00  0.00      A    H
ATOM   1556  Cl  DCE A 195      40.515  46.651  22.306  1.00  0.00      A   CL
ATOM   1557  CT1 DCE A 195      39.717  49.271  21.880  1.00  0.00      A    C
ATOM   1558  HC2 DCE A 195      39.919  49.071  20.828  1.00  0.00      A    H
ATOM   1559  Cl1 DCE A 195      38.377  50.506  21.957  1.00  0.00      A   CL
ATOM   1560  HC3 DCE A 195      40.576  49.642  22.440  1.00  0.00      A    H
ATOM   1561  CT  DCE A 196      27.146   6.194  35.993  1.00  0.00      A    C
ATOM   1562  HC  DCE A 196      28.206   6.144  36.244  1.00  0.00      A    H
ATOM   1563  HC1 DCE A 196      26.671   7.119  36.320  1.00  0.00      A    H
ATOM   1564  Cl  DCE A 196      27.080   6.161  34.230  1.00  0.00      A   CL
ATOM   1565  CT1 DCE A 196      26.503   4.994  36.563  1.00  0.00      A    C
ATOM   1566  HC2 DCE A 196      26.574   4.798  37.633  1.00  0.00      A    H
ATOM   1567  Cl1 DCE A 196      24.891   4.633  35.887  1.00  0.00      A   CL
ATOM   1568  HC3 DCE A 196      27.214   4.222  36.271  1.00  0.00      A    H
ATOM   1569  CT  DCE A 197      50.639   8.156  26.417  1.00  0.00      A    C
ATOM   1570  HC  DCE A 197      50.572   8.007  27.495  1.00  0.00      A    H
ATOM   1571  HC1 DCE A 197      49.620   8.038  26.050  1.00  0.00      A    H
ATOM   1572  Cl  DCE A 197      51.115   9.818  26.067  1.00  0.00      A   CL
ATOM   1573  CT1 DCE A 197      51.347   7.050  25.718  1.00  0.00      A    C
ATOM   1574  HC2 DCE A 197      51.193   6.053  26.131  1.00  0.00      A    H
ATOM   1575  Cl1 DCE A 197      51.123   7.139  24.001  1.00  0.00      A   CL
ATOM   1576  HC3 DCE A 197      52.399   7.323  25.798  1.00  0.00      A    H
ATOM   1577  CT  DCE A 198      30.952  27.577  38.869  1.00  0.00      A    C
ATOM   1578  HC  DCE A 198      30.085  28.227  38.979  1.00  0.00      A    H
ATOM   1579  HC1 DCE A 198      30.452  26.611  38.804  1.00  0.00      A    H
ATOM   1580  Cl  DCE A 198      31.873  27.929  37.339  1.00  0.00      A   CL
ATOM   1581  CT1 DCE A 198      31.780  27.870  40.116  1.00  0.00      A    C
ATOM   1582  HC2 DCE A 198      32.717  27.313  40.124  1.00  0.00      A    H
ATOM   1583  Cl1 DCE A 198      32.145  29.604  39.971  1.00  0.00      A   CL
ATOM   1584  HC3 DCE A 198      31.347  27.742  41.109  1.00  0.00      A    H
ATOM   1585  CT  DCE A 199      23.733  39.028  24.957  1.00  0.00      A    C
ATOM   1586  HC  DCE A 199      23.065  38.177  24.821  1.00  0.00      A    H
ATOM   1587  HC1 DCE A 199      23.075  39.881  24.790  1.00  0.00      A    H
ATOM   1588  Cl  DCE A 199      24.061  38.952  26.667  1.00  0.00      A   CL
ATOM   1589  CT1 DCE A 199      24.934  38.970  24.129  1.00  0.00      A    C
ATOM   1590  HC2 DCE A 199      25.413  37.992  24.104  1.00  0.00      A    H
ATOM   1591  Cl1 DCE A 199      24.485  39.262  22.411  1.00  0.00      A   CL
ATOM   1592  HC3 DCE A 199      25.637  39.729  24.472  1.00  0.00      A    H
ATOM   1593  CT  DCE A 200      21.202  15.431   4.467  1.00  0.00      A    C
ATOM   1594  HC  DCE A 200      21.242  14.370   4.220  1.00  0.00      A    H
ATOM   1595  HC1 DCE A 200      20.891  15.529   5.507  1.00  0.00      A    H
ATOM   1596  Cl  DCE A 200      22.829  16.105   4.277  1.00  0.00      A   CL
ATOM   1597  CT1 DCE A 200      20.125  16.152   3.647  1.00  0.00      A    C
ATOM   1598  HC2 DCE A 200      19.318  15.425   3.557  1.00  0.00      A    H
ATOM   1599  Cl1 DCE A 200      19.710  17.681   4.443  1.00  0.00      A   CL
ATOM   1600  HC3 DCE A 200      20.569  16.326   2.667  1.00  0.00      A    H
ATOM   1601  CT  DCE A 201      40.070  34.274  36.434  1.00  0.00      A    C
ATOM   1602  HC  DCE A 201      40.307  35.060  37.150  1.00  0.00      A    H
ATOM   1603  HC1 DCE A 201      39.047  34.013  36.704  1.00  0.00      A    H
ATOM   1604  Cl  DCE A 201      40.223  34.916  34.795  1.00  0.00      A   CL
ATOM   1605  CT1 DCE A 201      41.031  33.115  36.662  1.00  0.00      A    C
ATOM   1606  HC2 DCE A 201      42.050  33.498  36.604  1.00  0.00      A    H
ATOM   1607  Cl1 DCE A 201      40.776  32.399  38.226  1.00  0.00      A   CL
ATOM   1608  HC3 DCE A 201      40.978  32.352  35.886  1.00  0.00      A    H
ATOM   1609  CT  DCE A 202      50.544  47.227  21.048  1.00  0.00      A    C
ATOM   1610  HC  DCE A 202      51.618  47.279  20.871  1.00  0.00      A    H
ATOM   1611  HC1 DCE A 202      50.155  46.223  21.222  1.00  0.00      A    H
ATOM   1612  Cl  DCE A 202      50.130  48.152  22.485  1.00  0.00      A   CL
ATOM   1613  CT1 DCE A 202      49.956  47.920  19.777  1.00  0.00      A    C
ATOM   1614  HC2 DCE A 202      48.873  48.016  19.700  1.00  0.00      A    H
ATOM   1615  Cl1 DCE A 202      50.704  49.591  19.551  1.00  0.00      A   CL
ATOM   1616  HC3 DCE A 202      50.258  47.258  18.964  1.00  0.00      A    H
ATOM   1617  CT  DCE A 203      27.953  20.383  32.928  1.00  0.00      A    C
ATOM   1618  HC  DCE A 203      28.412  20.270  31.946  1.00  0.00      A    H
ATOM   1619  HC1 DCE A 203      27.197  21.165  32.997  1.00  0.00      A    H
ATOM   1620  Cl  DCE A 203      27.118  18.895  33.284  1.00  0.00      A   CL
ATOM   1621  CT1 DCE A 203      28.941  20.593  34.008  1.00  0.00      A    C
ATOM   1622  HC2 DCE A 203      29.774  19.890  34.047  1.00  0.00      A    H
ATOM   1623  Cl1 DCE A 203      29.634  22.216  34.079  1.00  0.00      A   CL
ATOM   1624  HC3 DCE A 203      28.376  20.487  34.934  1.00  0.00      A    H
ATOM   1625  CT  DCE A 204       0.804  22.638  39.003  1.00  0.00      A    C
ATOM   1626  HC  DCE A 204       0.760  22.846  40.072  1.00  0.00      A    H
ATOM   1627  HC1 DCE A 204      -0.230  22.607  38.658  1.00  0.00      A    H
ATOM   1628  Cl  DCE A 204       1.496  24.052  38.156  1.00  0.00      A   CL
ATOM   1629  CT1 DCE A 204       1.364  21.204  38.725  1.00  0.00      A    C
ATOM   1630  HC2 DCE A 204       2.387  21.197  39.102  1.00  0.00      A    H
ATOM   1631  Cl1 DCE A 204       0.434  19.964  39.523  1.00  0.00      A   CL
ATOM   1632  HC3 DCE A 204       1.426  21.065  37.646  1.00  0.00      A    H
ATOM   1633  CT  DCE A 205       1.889  36.014   7.023  1.00  0.00      A    C
ATOM   1634  HC  DCE A 205       1.223  36.876   7.063  1.00  0.00      A    H
ATOM   1635  HC1 DCE A 205       1.357  35.065   6.956  1.00  0.00      A    H
ATOM   1636  Cl  DCE A 205       2.851  36.213   5.505  1.00  0.00      A   CL
ATOM   1637  CT1 DCE A 205       2.890  35.840   8.132  1.00  0.00      A    C
ATOM   1638  HC2 DCE A 205       3.496  34.944   7.996  1.00  0.00      A    H
ATOM   1639  Cl1 DCE A 205       3.962  37.254   8.129  1.00  0.00      A   CL
ATOM   1640  HC3 DCE A 205       2.249  35.877   9.012  1.00  0.00      A    H
ATOM   1641  CT  DCE A 206      46.871  34.902  14.613  1.00  0.00      A    C
ATOM   1642  HC  DCE A 206      46.428  35.503  15.408  1.00  0.00      A    H
ATOM   1643  HC1 DCE A 206      46.805  35.466  13.682  1.00  0.00      A    H
ATOM   1644  Cl  DCE A 206      48.629  34.692  14.980  1.00  0.00      A   CL
ATOM   1645  CT1 DCE A 206      46.270  33.510  14.497  1.00  0.00      A    C
ATOM   1646  HC2 DCE A 206      46.135  33.096  15.496  1.00  0.00      A    H
ATOM   1647  Cl1 DCE A 206      44.682  33.691  13.845  1.00  0.00      A   CL
ATOM   1648  HC3 DCE A 206      46.833  32.760  13.941  1.00  0.00      A    H
ATOM   1649  CT  DCE A 207      35.907  18.270   9.509  1.00  0.00      A    C
ATOM   1650  HC  DCE A 207      36.157  17.211   9.462  1.00  0.00      A    H
ATOM   1651  HC1 DCE A 207      36.766  18.812   9.115  1.00  0.00      A    H
ATOM   1652  Cl  DCE A 207      34.622  18.746   8.329  1.00  0.00      A   CL
ATOM   1653  CT1 DCE A 207      35.555  18.563  10.971  1.00  0.00      A    C
ATOM   1654  HC2 DCE A 207      36.216  18.028  11.652  1.00  0.00      A    H
ATOM   1655  Cl1 DCE A 207      35.633  20.314  11.106  1.00  0.00      A   CL
ATOM   1656  HC3 DCE A 207      34.525  18.307  11.222  1.00  0.00      A    H
ATOM   1657  CT  DCE A 208      45.827  28.584  28.277  1.00  0.00      A    C
ATOM   1658  HC  DCE A 208      46.026  28.127  29.246  1.00  0.00      A    H
ATOM   1659  HC1 DCE A 208      44.744  28.526  28.166  1.00  0.00      A    H
ATOM   1660  Cl  DCE A 208      46.265  30.268  28.409  1.00  0.00      A   CL
ATOM   1661  CT1 DCE A 208      46.561  27.911  27.132  1.00  0.00      A    C
ATOM   1662  HC2 DCE A 208      47.565  27.578  27.393  1.00  0.00      A    H
ATOM   1663  Cl1 DCE A 208      45.727  26.408  26.745  1.00  0.00      A   CL
ATOM   1664  HC3 DCE A 208      46.453  28.495  26.218  1.00  0.00      A    H
ATOM   1665  CT  DCE A 209      10.360  36.061   2.053  1.00  0.00      A    C
ATOM   1666  HC  DCE A 209      11.215  36.568   1.606  1.00  0.00      A    H
ATOM   1667  HC1 DCE A 209       9.951  35.349   1.337  1.00  0.00      A    H
ATOM   1668  Cl  DCE A 209      10.982  35.279   3.465  1.00  0.00      A   CL
ATOM   1669  CT1 DCE A 209       9.368  37.086   2.418  1.00  0.00      A    C
ATOM   1670  HC2 DCE A 209       9.806  37.826   3.088  1.00  0.00      A    H
ATOM   1671  Cl1 DCE A 209       8.765  37.884   1.050  1.00  0.00      A   CL
ATOM   1672  HC3 DCE A 209       8.523  36.629   2.932  1.00  0.00      A    H
ATOM   1673  CT  DCE A 210      24.857   4.132  16.059  1.00  0.00      A    C
ATOM   1674  HC  DCE A 210      24.357   4.789  16.771  1.00  0.00      A    H
ATOM   1675  HC1 DCE A 210      24.342   4.498  15.170  1.00  0.00      A    H
ATOM   1676  Cl  DCE A 210      26.595   4.465  16.091  1.00  0.00      A   CL
ATOM   1677  CT1 DCE A 210      24.573   2.675  16.287  1.00  0.00      A    C
ATOM   1678  HC2 DCE A 210      23.506   2.458  16.324  1.00  0.00      A    H
ATOM   1679  Cl1 DCE A 210      25.551   1.671  15.078  1.00  0.00      A   CL
ATOM   1680  HC3 DCE A 210      24.937   2.493  17.299  1.00  0.00      A    H
ATOM   1681  CT  DCE A 211      42.306   5.329   7.280  1.00  0.00      A    C
ATOM   1682  HC  DCE A 211      42.745   4.908   8.185  1.00  0.00      A    H
ATOM   1683  HC1 DCE A 211      43.083   5.434   6.522  1.00  0.00      A    H
ATOM   1684  Cl  DCE A 211      41.100   4.159   6.758  1.00  0.00      A   CL
ATOM   1685  CT1 DCE A 211      41.665   6.636   7.518  1.00  0.00      A    C
ATOM   1686  HC2 DCE A 211      40.950   6.487   8.327  1.00  0.00      A    H
ATOM   1687  Cl1 DCE A 211      42.903   7.775   8.015  1.00  0.00      A   CL
ATOM   1688  HC3 DCE A 211      41.168   6.878   6.579  1.00  0.00      A    H
ATOM   1689  CT  DCE A 212      23.572   7.445  42.598  1.00  0.00      A    C
ATOM   1690  HC  DCE A 212      24.114   6.686  42.035  1.00  0.00      A    H
ATOM   1691  HC1 DCE A 212      24.163   8.351  42.462  1.00  0.00      A    H
ATOM   1692  Cl  DCE A 212      21.857   7.586  42.109  1.00  0.00      A   CL
ATOM   1693  CT1 DCE A 212      23.618   6.838  43.998  1.00  0.00      A    C
ATOM   1694  HC2 DCE A 212      23.295   7.586  44.721  1.00  0.00      A    H
ATOM   1695  Cl1 DCE A 212      22.596   5.336  44.021  1.00  0.00      A   CL
ATOM   1696  HC3 DCE A 212      24.660   6.552  44.143  1.00  0.00      A    H
ATOM   1697  CT  DCE A 213      15.145  37.613  37.622  1.00  0.00      A    C
ATOM   1698  HC  DCE A 213      15.389  37.400  38.663  1.00  0.00      A    H
ATOM   1699  HC1 DCE A 213      14.809  36.733  37.073  1.00  0.00      A    H
ATOM   1700  Cl  DCE A 213      13.764  38.742  37.583  1.00  0.00      A   CL
ATOM   1701  CT1 DCE A 213      16.427  38.262  37.006  1.00  0.00      A    C
ATOM   1702  HC2 DCE A 213      16.255  38.677  36.013  1.00  0.00      A    H
ATOM   1703  Cl1 DCE A 213      17.072  39.561  37.943  1.00  0.00      A   CL
ATOM   1704  HC3 DCE A 213      17.196  37.519  36.795  1.00  0.00      A    H
ATOM   1705  CT  DCE A 214      24.193  36.939  32.120  1.00  0.00      A    C
ATOM   1706  HC  DCE A 214      24.210  35.919  32.506  1.00  0.00      A    H
ATOM   1707  HC1 DCE A 214      23.214  37.015  31.647  1.00  0.00      A    H
ATOM   1708  Cl  DCE A 214      24.209  38.260  33.295  1.00  0.00      A   CL
ATOM   1709  CT1 DCE A 214      25.171  37.269  31.011  1.00  0.00      A    C
ATOM   1710  HC2 DCE A 214      26.215  37.107  31.279  1.00  0.00      A    H
ATOM   1711  Cl1 DCE A 214      24.720  36.322  29.647  1.00  0.00      A   CL
ATOM   1712  HC3 DCE A 214      25.044  38.323  30.761  1.00  0.00      A    H
ATOM   1713  CT  DCE A 215       4.577   1.934  23.497  1.00  0.00      A    C
ATOM   1714  HC  DCE A 215       4.359   1.955  22.429  1.00  0.00      A    H
ATOM   1715  HC1 DCE A 215       3.755   2.476  23.964  1.00  0.00      A    H
ATOM   1716  Cl  DCE A 215       4.452   0.229  24.013  1.00  0.00      A   CL
ATOM   1717  CT1 DCE A 215       5.971   2.586  23.659  1.00  0.00      A    C
ATOM   1718  HC2 DCE A 215       6.496   2.032  24.438  1.00  0.00      A    H
ATOM   1719  Cl1 DCE A 215       6.790   2.609  22.128  1.00  0.00      A   CL
ATOM   1720  HC3 DCE A 215       5.943   3.619  24.006  1.00  0.00      A    H
ATOM   1721  CT  DCE A 216      27.903  21.286  22.276  1.00  0.00      A    C
ATOM   1722  HC  DCE A 216      26.904  20.929  22.527  1.00  0.00      A    H
ATOM   1723  HC1 DCE A 216      28.571  20.547  21.833  1.00  0.00      A    H
ATOM   1724  Cl  DCE A 216      27.870  22.593  21.075  1.00  0.00      A   CL
ATOM   1725  CT1 DCE A 216      28.478  21.917  23.565  1.00  0.00      A    C
ATOM   1726  HC2 DCE A 216      27.775  22.725  23.766  1.00  0.00      A    H
ATOM   1727  Cl1 DCE A 216      28.460  20.820  24.899  1.00  0.00      A   CL
ATOM   1728  HC3 DCE A 216      29.440  22.423  23.478  1.00  0.00      A    H
ATOM   1729  CT  DCE A 217      16.014  19.827  42.680  1.00  0.00      A    C
ATOM   1730  HC  DCE A 217      16.576  18.944  42.376  1.00  0.00      A    H
ATOM   1731  HC1 DCE A 217      15.043  19.347  42.805  1.00  0.00      A    H
ATOM   1732  Cl  DCE A 217      16.491  20.315  44.295  1.00  0.00      A   CL
ATOM   1733  CT1 DCE A 217      15.910  21.060  41.690  1.00  0.00      A    C
ATOM   1734  HC2 DCE A 217      15.808  20.627  40.694  1.00  0.00      A    H
ATOM   1735  Cl1 DCE A 217      14.561  22.103  42.059  1.00  0.00      A   CL
ATOM   1736  HC3 DCE A 217      16.832  21.641  41.710  1.00  0.00      A    H
ATOM   1737  CT  DCE A 218      46.742  43.351  16.817  1.00  0.00      A    C
ATOM   1738  HC  DCE A 218      47.177  43.398  15.819  1.00  0.00      A    H
ATOM   1739  HC1 DCE A 218      45.659  43.457  16.771  1.00  0.00      A    H
ATOM   1740  Cl  DCE A 218      47.232  41.886  17.477  1.00  0.00      A   CL
ATOM   1741  CT1 DCE A 218      47.268  44.388  17.670  1.00  0.00      A    C
ATOM   1742  HC2 DCE A 218      48.276  44.368  18.083  1.00  0.00      A    H
ATOM   1743  Cl1 DCE A 218      46.957  45.993  16.962  1.00  0.00      A   CL
ATOM   1744  HC3 DCE A 218      46.572  44.304  18.505  1.00  0.00      A    H
ATOM   1745  CT  DCE A 219      22.993   6.537  27.829  1.00  0.00      A    C
ATOM   1746  HC  DCE A 219      22.590   7.339  27.211  1.00  0.00      A    H
ATOM   1747  HC1 DCE A 219      22.148   6.149  28.397  1.00  0.00      A    H
ATOM   1748  Cl  DCE A 219      23.745   5.250  26.787  1.00  0.00      A   CL
ATOM   1749  CT1 DCE A 219      24.026   7.044  28.841  1.00  0.00      A    C
ATOM   1750  HC2 DCE A 219      24.826   7.521  28.276  1.00  0.00      A    H
ATOM   1751  Cl1 DCE A 219      23.249   8.106  30.040  1.00  0.00      A   CL
ATOM   1752  HC3 DCE A 219      24.548   6.262  29.393  1.00  0.00      A    H
ATOM   1753  CT  DCE A 220      15.609  44.795   9.726  1.00  0.00      A    C
ATOM   1754  HC  DCE A 220      16.541  44.229   9.714  1.00  0.00      A    H
ATOM   1755  HC1 DCE A 220      14.875  44.146  10.204  1.00  0.00      A    H
ATOM   1756  Cl  DCE A 220      15.593  46.078  10.961  1.00  0.00      A   CL
ATOM   1757  CT1 DCE A 220      15.080  45.276   8.413  1.00  0.00      A    C
ATOM   1758  HC2 DCE A 220      15.622  46.168   8.098  1.00  0.00      A    H
ATOM   1759  Cl1 DCE A 220      15.234  43.920   7.274  1.00  0.00      A   CL
ATOM   1760  HC3 DCE A 220      14.017  45.517   8.424  1.00  0.00      A    H
ATOM   1761  CT  DCE A 221      49.687   3.669  32.960  1.00  0.00      A    C
ATOM   1762  HC  DCE A 221      49.408   4.489  33.621  1.00  0.00      A    H
ATOM   1763  HC1 DCE A 221      50.499   3.025  33.299  1.00  0.00      A    H
ATOM   1764  Cl  DCE A 221      48.299   2.563  33.041  1.00  0.00      A   CL
ATOM   1765  CT1 DCE A 221      49.895   4.067  31.556  1.00  0.00      A    C
ATOM   1766  HC2 DCE A 221      48.960   4.077  30.996  1.00  0.00      A    H
ATOM   1767  Cl1 DCE A 221      50.695   5.668  31.630  1.00  0.00      A   CL
ATOM   1768  HC3 DCE A 221      50.559   3.355  31.068  1.00  0.00      A    H
ATOM   1769  CT  DCE A 222      47.925  29.005   7.184  1.00  0.00      A    C
ATOM   1770  HC  DCE A 222      46.970  29.023   6.660  1.00  0.00      A    H
ATOM   1771  HC1 DCE A 222      48.706  29.144   6.436  1.00  0.00      A    H
ATOM   1772  Cl  DCE A 222      48.283  30.415   8.152  1.00  0.00      A   CL
ATOM   1773  CT1 DCE A 222      48.177  27.723   7.970  1.00  0.00      A    C
ATOM   1774  HC2 DCE A 222      48.029  26.864   7.314  1.00  0.00      A    H
ATOM   1775  Cl1 DCE A 222      49.937  27.581   8.309  1.00  0.00      A   CL
ATOM   1776  HC3 DCE A 222      47.638  27.678   8.916  1.00  0.00      A    H
ATOM   1777  CT  DCE A 223       4.714   4.775  32.097  1.00  0.00      A    C
ATOM   1778  HC  DCE A 223       5.222   4.073  31.436  1.00  0.00      A    H
ATOM   1779  HC1 DCE A 223       5.111   4.657  33.105  1.00  0.00      A    H
ATOM   1780  Cl  DCE A 223       5.074   6.421  31.549  1.00  0.00      A   CL
ATOM   1781  CT1 DCE A 223       3.247   4.452  31.945  1.00  0.00      A    C
ATOM   1782  HC2 DCE A 223       2.936   4.717  30.934  1.00  0.00      A    H
ATOM   1783  Cl1 DCE A 223       3.018   2.712  32.171  1.00  0.00      A   CL
ATOM   1784  HC3 DCE A 223       2.603   4.906  32.697  1.00  0.00      A    H
ATOM   1785  CT  DCE A 224      23.912   5.523   0.648  1.00  0.00      A    C
ATOM   1786  HC  DCE A 224      23.655   6.320   1.346  1.00  0.00      A    H
ATOM   1787  HC1 DCE A 224      23.737   5.912  -0.355  1.00  0.00      A    H
ATOM   1788  Cl  DCE A 224      25.601   5.143   0.899  1.00  0.00      A   CL
ATOM   1789  CT1 DCE A 224      22.926   4.491   0.965  1.00  0.00      A    C
ATOM   1790  HC2 DCE A 224      22.496   4.536   1.965  1.00  0.00      A    H
ATOM   1791  Cl1 DCE A 224      21.531   4.629  -0.247  1.00  0.00      A   CL
ATOM   1792  HC3 DCE A 224      23.383   3.501   0.950  1.00  0.00      A    H
ATOM   1793  CT  DCE A 225       9.313  22.162  25.119  1.00  0.00      A    C
ATOM   1794  HC  DCE A 225       8.491  22.599  25.686  1.00  0.00      A    H
ATOM   1795  HC1 DCE A 225       9.236  22.670  24.157  1.00  0.00      A    H
ATOM   1796  Cl  DCE A 225      10.900  22.448  25.913  1.00  0.00      A   CL
ATOM   1797  CT1 DCE A 225       8.990  20.716  24.901  1.00  0.00      A    C
ATOM   1798  HC2 DCE A 225       8.590  20.138  25.734  1.00  0.00      A    H
ATOM   1799  Cl1 DCE A 225       7.730  20.765  23.609  1.00  0.00      A   CL
ATOM   1800  HC3 DCE A 225       9.832  20.238  24.400  1.00  0.00      A    H
ATOM   1801  CT  DCE A 226      27.482  45.274  33.822  1.00  0.00      A    C
ATOM   1802  HC  DCE A 226      27.222  45.478  32.783  1.00  0.00      A    H
ATOM   1803  HC1 DCE A 226      27.505  46.217  34.368  1.00  0.00      A    H
ATOM   1804  Cl  DCE A 226      26.254  44.254  34.494  1.00  0.00      A   CL
ATOM   1805  CT1 DCE A 226      28.804  44.544  33.970  1.00  0.00      A    C
ATOM   1806  HC2 DCE A 226      29.177  44.417  34.987  1.00  0.00      A    H
ATOM   1807  Cl1 DCE A 226      28.479  42.903  33.354  1.00  0.00      A   CL
ATOM   1808  HC3 DCE A 226      29.558  44.972  33.310  1.00  0.00      A    H
ATOM   1809  CT  DCE A 227      13.106   8.222  34.747  1.00  0.00      A    C
ATOM   1810  HC  DCE A 227      14.085   8.156  34.273  1.00  0.00      A    H
ATOM   1811  HC1 DCE A 227      12.974   7.470  35.525  1.00  0.00      A    H
ATOM   1812  Cl  DCE A 227      12.684   9.863  35.322  1.00  0.00      A   CL
ATOM   1813  CT1 DCE A 227      11.997   7.937  33.779  1.00  0.00      A    C
ATOM   1814  HC2 DCE A 227      12.194   6.981  33.294  1.00  0.00      A    H
ATOM   1815  Cl1 DCE A 227      10.424   7.709  34.631  1.00  0.00      A   CL
ATOM   1816  HC3 DCE A 227      11.829   8.637  32.960  1.00  0.00      A    H
ATOM   1817  CT  DCE A 228      36.059  22.420  48.079  1.00  0.00      A    C
ATOM   1818  HC  DCE A 228      36.579  22.293  49.028  1.00  0.00      A    H
ATOM   1819  HC1 DCE A 228      36.671  22.809  47.265  1.00  0.00      A    H
ATOM   1820  Cl  DCE A 228      35.683  20.832  47.375  1.00  0.00      A   CL
ATOM   1821  CT1 DCE A 228      34.652  23.068  48.302  1.00  0.00      A    C
ATOM   1822  HC2 DCE A 228      34.735  23.995  48.870  1.00  0.00      A    H
ATOM   1823  Cl1 DCE A 228      33.810  23.258  46.684  1.00  0.00      A   CL
ATOM   1824  HC3 DCE A 228      34.167  22.402  49.015  1.00  0.00      A    H
ATOM   1825  CT  DCE A 229      40.381  13.614  46.158  1.00  0.00      A    C
ATOM   1826  HC  DCE A 229      40.824  12.619  46.110  1.00  0.00      A    H
ATOM   1827  HC1 DCE A 229      39.337  13.590  45.843  1.00  0.00      A    H
ATOM   1828  Cl  DCE A 229      40.330  14.125  47.828  1.00  0.00      A   CL
ATOM   1829  CT1 DCE A 229      41.140  14.538  45.118  1.00  0.00      A    C
ATOM   1830  HC2 DCE A 229      40.791  15.571  45.084  1.00  0.00      A    H
ATOM   1831  Cl1 DCE A 229      42.819  14.600  45.600  1.00  0.00      A   CL
ATOM   1832  HC3 DCE A 229      41.152  14.074  44.131  1.00  0.00      A    H
ATOM   1833  CT  DCE A 230       5.706  19.590  31.569  1.00  0.00      A    C
ATOM   1834  HC  DCE A 230       5.897  18.698  32.166  1.00  0.00      A    H
ATOM   1835  HC1 DCE A 230       4.800  19.476  30.973  1.00  0.00      A    H
ATOM   1836  Cl  DCE A 230       5.409  21.095  32.411  1.00  0.00      A   CL
ATOM   1837  CT1 DCE A 230       6.887  19.715  30.673  1.00  0.00      A    C
ATOM   1838  HC2 DCE A 230       7.676  20.313  31.130  1.00  0.00      A    H
ATOM   1839  Cl1 DCE A 230       7.660  18.153  30.598  1.00  0.00      A   CL
ATOM   1840  HC3 DCE A 230       6.816  20.138  29.671  1.00  0.00      A    H
ATOM   1841  CT  DCE A 231      35.008   3.656   2.702  1.00  0.00      A    C
ATOM   1842  HC  DCE A 231      34.819   3.233   3.688  1.00  0.00      A    H
ATOM   1843  HC1 DCE A 231      35.482   2.839   2.157  1.00  0.00      A    H
ATOM   1844  Cl  DCE A 231      33.476   4.297   1.804  1.00  0.00      A   CL
ATOM   1845  CT1 DCE A 231      36.004   4.772   2.962  1.00  0.00      A    C
ATOM   1846  HC2 DCE A 231      35.426   5.646   3.260  1.00  0.00      A    H
ATOM   1847  Cl1 DCE A 231      37.132   4.417   4.298  1.00  0.00      A   CL
ATOM   1848  HC3 DCE A 231      36.659   4.939   2.106  1.00  0.00      A    H
ATOM   1849  CT  DCE A 232      38.720  12.402  23.954  1.00  0.00      A    C
ATOM   1850  HC  DCE A 232      39.094  11.550  23.388  1.00  0.00      A    H
ATOM   1851  HC1 DCE A 232      38.945  13.306  23.388  1.00  0.00      A    H
ATOM   1852  Cl  DCE A 232      36.916  12.338  23.920  1.00  0.00      A   CL
ATOM   1853  CT1 DCE A 232      39.111  12.423  25.424  1.00  0.00      A    C
ATOM   1854  HC2 DCE A 232      38.936  11.466  25.913  1.00  0.00      A    H
ATOM   1855  Cl1 DCE A 232      40.722  13.003  25.736  1.00  0.00      A   CL
ATOM   1856  HC3 DCE A 232      38.399  13.101  25.896  1.00  0.00      A    H
ATOM   1857  CT  DCE A 233      14.389  24.859  38.893  1.00  0.00      A    C
ATOM   1858  HC  DCE A 233      14.791  24.034  39.481  1.00  0.00      A    H
ATOM   1859  HC1 DCE A 233      14.905  25.818  38.943  1.00  0.00      A    H
ATOM   1860  Cl  DCE A 233      14.173  24.231  37.157  1.00  0.00      A   CL
ATOM   1861  CT1 DCE A 233      13.049  25.025  39.474  1.00  0.00      A    C
ATOM   1862  HC2 DCE A 233      12.562  24.102  39.787  1.00  0.00      A    H
ATOM   1863  Cl1 DCE A 233      13.213  25.935  40.987  1.00  0.00      A   CL
ATOM   1864  HC3 DCE A 233      12.371  25.577  38.822  1.00  0.00      A    H
ATOM   1865  CT  DCE A 234      48.277  36.864   7.141  1.00  0.00      A    C
ATOM   1866  HC  DCE A 234      48.285  36.315   8.083  1.00  0.00      A    H
ATOM   1867  HC1 DCE A 234      48.723  37.857   7.196  1.00  0.00      A    H
ATOM   1868  Cl  DCE A 234      49.296  35.855   6.171  1.00  0.00      A   CL
ATOM   1869  CT1 DCE A 234      46.955  36.866   6.564  1.00  0.00      A    C
ATOM   1870  HC2 DCE A 234      46.847  37.364   5.601  1.00  0.00      A    H
ATOM   1871  Cl1 DCE A 234      46.534  35.145   6.532  1.00  0.00      A   CL
ATOM   1872  HC3 DCE A 234      46.429  37.367   7.377  1.00  0.00      A    H
ATOM   1873  CT  DCE A 235      32.654  23.382  13.014  1.00  0.00      A    C
ATOM   1874  HC  DCE A 235      32.202  24.061  12.291  1.00  0.00      A    H
ATOM   1875  HC1 DCE A 235      32.366  23.690  14.019  1.00  0.00      A    H
ATOM   1876  Cl  DCE A 235      31.862  21.813  12.697  1.00  0.00      A   CL
ATOM   1877  CT1 DCE A 235      34.131  23.304  12.817  1.00  0.00      A    C
ATOM   1878  HC2 DCE A 235      34.641  24.261  12.930  1.00  0.00      A    H
ATOM   1879  Cl1 DCE A 235      34.903  22.306  14.024  1.00  0.00      A   CL
ATOM   1880  HC3 DCE A 235      34.330  22.870  11.837  1.00  0.00      A    H
ATOM   1881  CT  DCE A 236      36.356   2.408  31.270  1.00  0.00      A    C
ATOM   1882  HC  DCE A 236      36.829   3.362  31.501  1.00  0.00      A    H
ATOM   1883  HC1 DCE A 236      35.517   2.711  30.644  1.00  0.00      A    H
ATOM   1884  Cl  DCE A 236      37.442   1.379  30.264  1.00  0.00      A   CL
ATOM   1885  CT1 DCE A 236      35.887   1.612  32.528  1.00  0.00      A    C
ATOM   1886  HC2 DCE A 236      35.194   0.787  32.358  1.00  0.00      A    H
ATOM   1887  Cl1 DCE A 236      37.231   0.945  33.385  1.00  0.00      A   CL
ATOM   1888  HC3 DCE A 236      35.476   2.276  33.288  1.00  0.00      A    H
ATOM   1889  CT  DCE A 237      11.557  11.805  44.184  1.00  0.00      A    C
ATOM   1890  HC  DCE A 237      10.859  11.781  45.021  1.00  0.00      A    H
ATOM   1891  HC1 DCE A 237      12.507  11.556  44.657  1.00  0.00      A    H
ATOM   1892  Cl  DCE A 237      11.133  10.400  43.227  1.00  0.00      A   CL
ATOM   1893  CT1 DCE A 237      11.645  13.179  43.324  1.00  0.00      A    C
ATOM   1894  HC2 DCE A 237      11.747  14.056  43.964  1.00  0.00      A    H
ATOM   1895  Cl1 DCE A 237      12.870  13.283  42.139  1.00  0.00      A   CL
ATOM   1896  HC3 DCE A 237      10.709  13.208  42.766  1.00  0.00      A    H
ATOM   1897  CT  DCE A 238      26.081  16.449   7.243  1.00  0.00      A    C
ATOM   1898  HC  DCE A 238      26.073  17.492   7.561  1.00  0.00      A    H
ATOM   1899  HC1 DCE A 238      25.052  16.140   7.061  1.00  0.00      A    H
ATOM   1900  Cl  DCE A 238      27.113  16.389   5.795  1.00  0.00      A   CL
ATOM   1901  CT1 DCE A 238      26.422  15.368   8.301  1.00  0.00      A    C
ATOM   1902  HC2 DCE A 238      27.353  15.577   8.828  1.00  0.00      A    H
ATOM   1903  Cl1 DCE A 238      25.070  15.266   9.481  1.00  0.00      A   CL
ATOM   1904  HC3 DCE A 238      26.393  14.344   7.927  1.00  0.00      A    H
ATOM   1905  CT  DCE A 239      34.254  38.470  38.507  1.00  0.00      A    C
ATOM   1906  HC  DCE A 239      33.881  39.492  38.439  1.00  0.00      A    H
ATOM   1907  HC1 DCE A 239      34.159  38.016  37.520  1.00  0.00      A    H
ATOM   1908  Cl  DCE A 239      36.049  38.483  38.935  1.00  0.00      A   CL
ATOM   1909  CT1 DCE A 239      33.436  37.567  39.424  1.00  0.00      A    C
ATOM   1910  HC2 DCE A 239      33.475  37.875  40.469  1.00  0.00      A    H
ATOM   1911  Cl1 DCE A 239      31.744  37.633  39.008  1.00  0.00      A   CL
ATOM   1912  HC3 DCE A 239      33.783  36.534  39.455  1.00  0.00      A    H
ATOM   1913  CT  DCE A 240       6.151  19.325   9.318  1.00  0.00      A    C
ATOM   1914  HC  DCE A 240       7.094  18.972   9.736  1.00  0.00      A    H
ATOM   1915  HC1 DCE A 240       6.203  20.414   9.349  1.00  0.00      A    H
ATOM   1916  Cl  DCE A 240       5.895  18.869   7.619  1.00  0.00      A   CL
ATOM   1917  CT1 DCE A 240       4.771  19.038  10.006  1.00  0.00      A    C
ATOM   1918  HC2 DCE A 240       4.524  17.980   9.924  1.00  0.00      A    H
ATOM   1919  Cl1 DCE A 240       4.895  19.640  11.610  1.00  0.00      A   CL
ATOM   1920  HC3 DCE A 240       4.037  19.662   9.496  1.00  0.00      A    H
ATOM   1921  CT  DCE A 241       4.919  38.998  25.048  1.00  0.00      A    C
ATOM   1922  HC  DCE A 241       5.081  38.599  26.049  1.00  0.00      A    H
ATOM   1923  HC1 DCE A 241       4.053  38.558  24.553  1.00  0.00      A    H
ATOM   1924  Cl  DCE A 241       4.682  40.848  24.982  1.00  0.00      A   CL
ATOM   1925  CT1 DCE A 241       6.179  38.746  24.248  1.00  0.00      A    C
ATOM   1926  HC2 DCE A 241       5.925  38.851  23.194  1.00  0.00      A    H
ATOM   1927  Cl1 DCE A 241       7.377  39.991  24.680  1.00  0.00      A   CL
ATOM   1928  HC3 DCE A 241       6.725  37.806  24.340  1.00  0.00      A    H
ATOM   1929  CT  DCE A 242      50.483  12.813  21.532  1.00  0.00      A    C
ATOM   1930  HC  DCE A 242      50.761  11.970  20.899  1.00  0.00      A    H
ATOM   1931  HC1 DCE A 242      49.412  13.004  21.466  1.00  0.00      A    H
ATOM   1932  Cl  DCE A 242      51.040  12.616  23.223  1.00  0.00      A   CL
ATOM   1933  CT1 DCE A 242      51.178  14.096  20.944  1.00  0.00      A    C
ATOM   1934  HC2 DCE A 242      52.259  14.075  21.080  1.00  0.00      A    H
ATOM   1935  Cl1 DCE A 242      50.708  14.355  19.261  1.00  0.00      A   CL
ATOM   1936  HC3 DCE A 242      50.776  14.889  21.577  1.00  0.00      A    H
ATOM   1937  CT  DCE A 243      34.481  50.154  12.806  1.00  0.00      A    C
ATOM   1938  HC  DCE A 243      35.065  50.746  13.510  1.00  0.00      A    H
ATOM   1939  HC1 DCE A 243      34.681  50.685  11.875  1.00  0.00      A    H
ATOM   1940  Cl  DCE A 243      35.331  48.542  12.831  1.00  0.00      A   CL
ATOM   1941  CT1 DCE A 243      32.961  49.975  13.248  1.00  0.00      A    C
ATOM   1942  HC2 DCE A 243      32.320  50.702  12.750  1.00  0.00      A    H
ATOM   1943  Cl1 DCE A 243      32.368  48.440  12.618  1.00  0.00      A   CL
ATOM   1944  HC3 DCE A 243      32.861  50.216  14.306  1.00  0.00      A    H
ATOM   1945  CT  DCE A 244       9.963  41.340   6.050  1.00  0.00      A    C
ATOM   1946  HC  DCE A 244      10.381  40.412   6.439  1.00  0.00      A    H
ATOM   1947  HC1 DCE A 244       9.090  41.184   5.416  1.00  0.00      A    H
ATOM   1948  Cl  DCE A 244       9.320  42.146   7.489  1.00  0.00      A   CL
ATOM   1949  CT1 DCE A 244      10.894  42.300   5.329  1.00  0.00      A    C
ATOM   1950  HC2 DCE A 244      11.293  41.684   4.523  1.00  0.00      A    H
ATOM   1951  Cl1 DCE A 244      10.132  43.772   4.707  1.00  0.00      A   CL
ATOM   1952  HC3 DCE A 244      11.798  42.562   5.879  1.00  0.00      A    H
ATOM   1953  CT  DCE A 245       7.312  19.632  14.466  1.00  0.00      A    C
ATOM   1954  HC  DCE A 245       7.429  19.630  13.382  1.00  0.00      A    H
ATOM   1955  HC1 DCE A 245       7.826  18.721  14.773  1.00  0.00      A    H
ATOM   1956  Cl  DCE A 245       8.161  21.140  15.099  1.00  0.00      A   CL
ATOM   1957  CT1 DCE A 245       5.822  19.760  14.807  1.00  0.00      A    C
ATOM   1958  HC2 DCE A 245       5.180  18.931  14.511  1.00  0.00      A    H
ATOM   1959  Cl1 DCE A 245       5.816  20.056  16.533  1.00  0.00      A   CL
ATOM   1960  HC3 DCE A 245       5.369  20.625  14.321  1.00  0.00      A    H
ATOM   1961  CT  DCE A 246      40.469  51.274  41.722  1.00  0.00      A    C
ATOM   1962  HC  DCE A 246      40.574  52.222  41.195  1.00  0.00      A    H
ATOM   1963  HC1 DCE A 246      39.533  51.303  42.280  1.00  0.00      A    H
ATOM   1964  Cl  DCE A 246      40.416  49.907  40.478  1.00  0.00      A   CL
ATOM   1965  CT1 DCE A 246      41.707  51.049  42.550  1.00  0.00      A    C
ATOM   1966  HC2 DCE A 246      41.539  50.271  43.295  1.00  0.00      A    H
ATOM   1967  Cl1 DCE A 246      43.177  50.727  41.583  1.00  0.00      A   CL
ATOM   1968  HC3 DCE A 246      41.833  51.977  43.107  1.00  0.00      A    H
ATOM   1969  CT  DCE A 247      41.935   2.915  30.715  1.00  0.00      A    C
ATOM   1970  HC  DCE A 247      41.391   3.836  30.921  1.00  0.00      A    H
ATOM   1971  HC1 DCE A 247      41.910   2.459  31.704  1.00  0.00      A    H
ATOM   1972  Cl  DCE A 247      41.201   2.012  29.460  1.00  0.00      A   CL
ATOM   1973  CT1 DCE A 247      43.368   3.160  30.290  1.00  0.00      A    C
ATOM   1974  HC2 DCE A 247      43.271   3.966  29.564  1.00  0.00      A    H
ATOM   1975  Cl1 DCE A 247      44.278   3.589  31.663  1.00  0.00      A   CL
ATOM   1976  HC3 DCE A 247      43.956   2.356  29.847  1.00  0.00      A    H
ATOM   1977  CT  DCE A 248       5.365  36.459  48.825  1.00  0.00      A    C
ATOM   1978  HC  DCE A 248       4.688  35.811  49.382  1.00  0.00      A    H
ATOM   1979  HC1 DCE A 248       5.053  36.742  47.820  1.00  0.00      A    H
ATOM   1980  Cl  DCE A 248       5.490  37.914  49.768  1.00  0.00      A   CL
ATOM   1981  CT1 DCE A 248       6.665  35.641  48.783  1.00  0.00      A    C
ATOM   1982  HC2 DCE A 248       7.523  36.225  48.448  1.00  0.00      A    H
ATOM   1983  Cl1 DCE A 248       7.035  35.206  50.460  1.00  0.00      A   CL
ATOM   1984  HC3 DCE A 248       6.603  34.697  48.241  1.00  0.00      A    H
ATOM   1985  CT  DCE A 249      35.395  38.850  28.464  1.00  0.00      A    C
ATOM   1986  HC  DCE A 249      34.859  38.347  29.269  1.00  0.00      A    H
ATOM   1987  HC1 DCE A 249      35.936  39.584  29.061  1.00  0.00      A    H
ATOM   1988  Cl  DCE A 249      36.584  37.850  27.680  1.00  0.00      A   CL
ATOM   1989  CT1 DCE A 249      34.572  39.593  27.402  1.00  0.00      A    C
ATOM   1990  HC2 DCE A 249      34.198  38.905  26.645  1.00  0.00      A    H
ATOM   1991  Cl1 DCE A 249      33.184  40.490  28.153  1.00  0.00      A   CL
ATOM   1992  HC3 DCE A 249      35.130  40.310  26.799  1.00  0.00      A    H
ATOM   1993  CT  DCE A 250      49.789  32.147  45.885  1.00  0.00      A    C
ATOM   1994  HC  DCE A 250      49.726  32.632  46.859  1.00  0.00      A    H
ATOM   1995  HC1 DCE A 250      49.430  31.137  46.084  1.00  0.00      A    H
ATOM   1996  Cl  DCE A 250      48.732  33.087  44.771  1.00  0.00      A   CL
ATOM   1997  CT1 DCE A 250      51.295  32.195  45.494  1.00  0.00      A    C
ATOM   1998  HC2 DCE A 250      51.918  31.649  46.203  1.00  0.00      A    H
ATOM   1999  Cl1 DCE A 250      51.320  31.241  44.046  1.00  0.00      A   CL
ATOM   2000  HC3 DCE A 250      51.661  33.206  45.316  1.00  0.00      A    H
ATOM   2001  CT  DCE A 251      31.017  48.557  44.851  1.00  0.00      A    C
ATOM   2002  HC  DCE A 251      30.327  48.144  44.115  1.00  0.00      A    H
ATOM   2003  HC1 DCE A 251      31.487  47.702  45.337  1.00  0.00      A    H
ATOM   2004  Cl  DCE A 251      32.362  49.451  44.056  1.00  0.00      A   CL
ATOM   2005  CT1 DCE A 251      30.348  49.453  45.818  1.00  0.00      A    C
ATOM   2006  HC2 DCE A 251      29.528  48.918  46.296  1.00  0.00      A    H
ATOM   2007  Cl1 DCE A 251      31.587  49.682  47.111  1.00  0.00      A   CL
ATOM   2008  HC3 DCE A 251      29.987  50.456  45.591  1.00  0.00      A    H
ATOM   2009  CT  DCE A 252      14.353  27.429   0.610  1.00  0.00      A    C
ATOM   2010  HC  DCE A 252      13.475  27.667   0.009  1.00  0.00      A    H
ATOM   2011  HC1 DCE A 252      14.155  26.770   1.455  1.00  0.00      A    H
ATOM   2012  Cl  DCE A 252      15.428  26.440  -0.347  1.00  0.00      A   CL
ATOM   2013  CT1 DCE A 252      15.106  28.728   0.927  1.00  0.00      A    C
ATOM   2014  HC2 DCE A 252      14.357  29.446   1.261  1.00  0.00      A    H
ATOM   2015  Cl1 DCE A 252      16.075  28.470   2.356  1.00  0.00      A   CL
ATOM   2016  HC3 DCE A 252      15.749  29.102   0.131  1.00  0.00      A    H
ATOM   2017  CT  DCE A 253      46.021  49.337  13.373  1.00  0.00      A    C
ATOM   2018  HC  DCE A 253      46.286  48.384  12.915  1.00  0.00      A    H
ATOM   2019  HC1 DCE A 253      45.312  49.892  12.759  1.00  0.00      A    H
ATOM   2020  Cl  DCE A 253      45.259  48.801  14.868  1.00  0.00      A   CL
ATOM   2021  CT1 DCE A 253      47.290  50.232  13.687  1.00  0.00      A    C
ATOM   2022  HC2 DCE A 253      47.581  50.646  12.721  1.00  0.00      A    H
ATOM   2023  Cl1 DCE A 253      46.684  51.660  14.637  1.00  0.00      A   CL
ATOM   2024  HC3 DCE A 253      48.104  49.766  14.242  1.00  0.00      A    H
ATOM   2025  CT  DCE A 254      31.865  22.357   7.562  1.00  0.00      A    C
ATOM   2026  HC  DCE A 254      31.411  21.469   7.123  1.00  0.00      A    H
ATOM   2027  HC1 DCE A 254      32.441  22.174   8.469  1.00  0.00      A    H
ATOM   2028  Cl  DCE A 254      32.872  22.996   6.235  1.00  0.00      A   CL
ATOM   2029  CT1 DCE A 254      30.812  23.421   7.971  1.00  0.00      A    C
ATOM   2030  HC2 DCE A 254      30.128  23.711   7.173  1.00  0.00      A    H
ATOM   2031  Cl1 DCE A 254      29.684  22.931   9.338  1.00  0.00      A   CL
ATOM   2032  HC3 DCE A 254      31.345  24.270   8.397  1.00  0.00      A    H
ATOM   2033  CT  DCE A 255      19.250  12.825  49.880  1.00  0.00      A    C
ATOM   2034  HC  DCE A 255      18.476  12.545  50.595  1.00  0.00      A    H
ATOM   2035  HC1 DCE A 255      19.643  11.916  49.424  1.00  0.00      A    H
ATOM   2036  Cl  DCE A 255      18.398  13.773  48.643  1.00  0.00      A   CL
ATOM   2037  CT1 DCE A 255      20.269  13.677  50.577  1.00  0.00      A    C
ATOM   2038  HC2 DCE A 255      20.814  14.240  49.820  1.00  0.00      A    H
ATOM   2039  Cl1 DCE A 255      19.302  15.026  51.385  1.00  0.00      A   CL
ATOM   2040  HC3 DCE A 255      20.968  13.130  51.211  1.00  0.00      A    H
ATOM   2041  CT  DCE A 256      38.624  14.910   0.700  1.00  0.00      A    C
ATOM   2042  HC  DCE A 256      38.619  14.776  -0.382  1.00  0.00      A    H
ATOM   2043  HC1 DCE A 256      39.317  15.748   0.781  1.00  0.00      A    H
ATOM   2044  Cl  DCE A 256      36.931  15.171   1.348  1.00  0.00      A   CL
ATOM   2045  CT1 DCE A 256      39.176  13.610   1.322  1.00  0.00      A    C
ATOM   2046  HC2 DCE A 256      39.092  13.739   2.401  1.00  0.00      A    H
ATOM   2047  Cl1 DCE A 256      38.314  12.134   0.863  1.00  0.00      A   CL
ATOM   2048  HC3 DCE A 256      40.206  13.517   0.978  1.00  0.00      A    H
ATOM   2049  CT  DCE A 257      47.582  10.924  27.685  1.00  0.00      A    C
ATOM   2050  HC  DCE A 257      48.564  10.519  27.934  1.00  0.00      A    H
ATOM   2051  HC1 DCE A 257      47.712  11.997  27.824  1.00  0.00      A    H
ATOM   2052  Cl  DCE A 257      47.326  10.687  25.947  1.00  0.00      A   CL
ATOM   2053  CT1 DCE A 257      46.405  10.318  28.399  1.00  0.00      A    C
ATOM   2054  HC2 DCE A 257      45.425  10.794  28.347  1.00  0.00      A    H
ATOM   2055  Cl1 DCE A 257      46.184   8.593  28.025  1.00  0.00      A   CL
ATOM   2056  HC3 DCE A 257      46.662  10.326  29.458  1.00  0.00      A    H
ATOM   2057  CT  DCE A 258      50.575  30.952  40.728  1.00  0.00      A    C
ATOM   2058  HC  DCE A 258      50.970  31.852  41.200  1.00  0.00      A    H
ATOM   2059  HC1 DCE A 258      50.355  31.084  39.668  1.00  0.00      A    H
ATOM   2060  Cl  DCE A 258      51.704  29.543  40.824  1.00  0.00      A   CL
ATOM   2061  CT1 DCE A 258      49.281  30.502  41.400  1.00  0.00      A    C
ATOM   2062  HC2 DCE A 258      49.420  30.140  42.419  1.00  0.00      A    H
ATOM   2063  Cl1 DCE A 258      48.197  31.960  41.443  1.00  0.00      A   CL
ATOM   2064  HC3 DCE A 258      48.855  29.709  40.786  1.00  0.00      A    H
ATOM   2065  CT  DCE A 259      37.497  15.865  27.089  1.00  0.00      A    C
ATOM   2066  HC  DCE A 259      37.776  16.710  27.719  1.00  0.00      A    H
ATOM   2067  HC1 DCE A 259      38.148  14.992  27.141  1.00  0.00      A    H
ATOM   2068  Cl  DCE A 259      36.078  15.152  27.899  1.00  0.00      A   CL
ATOM   2069  CT1 DCE A 259      37.131  16.244  25.627  1.00  0.00      A    C
ATOM   2070  HC2 DCE A 259      36.507  17.132  25.532  1.00  0.00      A    H
ATOM   2071  Cl1 DCE A 259      38.539  16.538  24.638  1.00  0.00      A   CL
ATOM   2072  HC3 DCE A 259      36.460  15.516  25.170  1.00  0.00      A    H
ATOM   2073  CT  DCE A 260      43.177  11.908  48.664  1.00  0.00      A    C
ATOM   2074  HC  DCE A 260      43.060  11.016  48.049  1.00  0.00      A    H
ATOM   2075  HC1 DCE A 260      42.785  12.806  48.187  1.00  0.00      A    H
ATOM   2076  Cl  DCE A 260      42.117  11.804  50.034  1.00  0.00      A   CL
ATOM   2077  CT1 DCE A 260      44.624  12.192  49.161  1.00  0.00      A    C
ATOM   2078  HC2 DCE A 260      44.902  11.591  50.027  1.00  0.00      A    H
ATOM   2079  Cl1 DCE A 260      45.882  12.418  47.926  1.00  0.00      A   CL
ATOM   2080  HC3 DCE A 260      44.484  13.135  49.689  1.00  0.00      A    H
ATOM   2081  CT  DCE A 261      49.730  47.391  26.942  1.00  0.00      A    C
ATOM   2082  HC  DCE A 261      49.686  48.163  27.711  1.00  0.00      A    H
ATOM   2083  HC1 DCE A 261      49.540  46.430  27.420  1.00  0.00      A    H
ATOM   2084  Cl  DCE A 261      48.371  47.604  25.805  1.00  0.00      A   CL
ATOM   2085  CT1 DCE A 261      51.017  47.504  26.133  1.00  0.00      A    C
ATOM   2086  HC2 DCE A 261      51.018  48.515  25.725  1.00  0.00      A    H
ATOM   2087  Cl1 DCE A 261      52.525  47.157  26.920  1.00  0.00      A   CL
ATOM   2088  HC3 DCE A 261      51.036  46.814  25.290  1.00  0.00      A    H
ATOM   2089  CT  DCE A 262      18.295  45.800  30.245  1.00  0.00      A    C
ATOM   2090  HC  DCE A 262      18.326  46.597  30.989  1.00  0.00      A    H
ATOM   2091  HC1 DCE A 262      17.318  45.884  29.771  1.00  0.00      A    H
ATOM   2092  Cl  DCE A 262      19.400  46.156  28.902  1.00  0.00      A   CL
ATOM   2093  CT1 DCE A 262      18.676  44.480  30.924  1.00  0.00      A    C
ATOM   2094  HC2 DCE A 262      18.087  44.330  31.830  1.00  0.00      A    H
ATOM   2095  Cl1 DCE A 262      18.710  43.003  29.928  1.00  0.00      A   CL
ATOM   2096  HC3 DCE A 262      19.673  44.526  31.361  1.00  0.00      A    H
ATOM   2097  CT  DCE A 263      28.897  27.985  43.288  1.00  0.00      A    C
ATOM   2098  HC  DCE A 263      29.172  26.991  43.640  1.00  0.00      A    H
ATOM   2099  HC1 DCE A 263      28.465  27.963  42.287  1.00  0.00      A    H
ATOM   2100  Cl  DCE A 263      27.540  28.576  44.173  1.00  0.00      A   CL
ATOM   2101  CT1 DCE A 263      30.109  28.951  43.427  1.00  0.00      A    C
ATOM   2102  HC2 DCE A 263      31.010  28.765  42.841  1.00  0.00      A    H
ATOM   2103  Cl1 DCE A 263      29.605  30.552  42.920  1.00  0.00      A   CL
ATOM   2104  HC3 DCE A 263      30.378  28.941  44.483  1.00  0.00      A    H
ATOM   2105  CT  DCE A 264      36.694  39.829  13.413  1.00  0.00      A    C
ATOM   2106  HC  DCE A 264      36.764  40.604  14.176  1.00  0.00      A    H
ATOM   2107  HC1 DCE A 264      37.666  39.621  12.965  1.00  0.00      A    H
ATOM   2108  Cl  DCE A 264      35.924  38.504  14.160  1.00  0.00      A   CL
ATOM   2109  CT1 DCE A 264      35.728  40.342  12.304  1.00  0.00      A    C
ATOM   2110  HC2 DCE A 264      34.796  40.772  12.671  1.00  0.00      A    H
ATOM   2111  Cl1 DCE A 264      36.334  41.662  11.341  1.00  0.00      A   CL
ATOM   2112  HC3 DCE A 264      35.407  39.563  11.611  1.00  0.00      A    H
ATOM   2113  CT  DCE A 265      16.806  16.035  39.161  1.00  0.00      A    C
ATOM   2114  HC  DCE A 265      16.339  15.074  38.943  1.00  0.00      A    H
ATOM   2115  HC1 DCE A 265      16.517  16.746  38.387  1.00  0.00      A    H
ATOM   2116  Cl  DCE A 265      16.136  16.729  40.703  1.00  0.00      A   CL
ATOM   2117  CT1 DCE A 265      18.330  16.065  39.106  1.00  0.00      A    C
ATOM   2118  HC2 DCE A 265      18.674  17.078  39.316  1.00  0.00      A    H
ATOM   2119  Cl1 DCE A 265      18.885  14.990  40.433  1.00  0.00      A   CL
ATOM   2120  HC3 DCE A 265      18.664  15.643  38.158  1.00  0.00      A    H
ATOM   2121  CT  DCE A 266      41.382   7.072  16.214  1.00  0.00      A    C
ATOM   2122  HC  DCE A 266      40.520   6.659  16.737  1.00  0.00      A    H
ATOM   2123  HC1 DCE A 266      41.791   6.208  15.689  1.00  0.00      A    H
ATOM   2124  Cl  DCE A 266      40.867   8.279  14.927  1.00  0.00      A   CL
ATOM   2125  CT1 DCE A 266      42.358   7.763  17.139  1.00  0.00      A    C
ATOM   2126  HC2 DCE A 266      41.955   8.725  17.456  1.00  0.00      A    H
ATOM   2127  Cl1 DCE A 266      42.600   6.830  18.617  1.00  0.00      A   CL
ATOM   2128  HC3 DCE A 266      43.338   7.766  16.661  1.00  0.00      A    H
ATOM   2129  CT  DCE A 267      32.398  44.391  30.914  1.00  0.00      A    C
ATOM   2130  HC  DCE A 267      33.085  43.690  30.440  1.00  0.00      A    H
ATOM   2131  HC1 DCE A 267      32.531  45.412  30.557  1.00  0.00      A    H
ATOM   2132  Cl  DCE A 267      30.691  44.007  30.503  1.00  0.00      A   CL
ATOM   2133  CT1 DCE A 267      32.595  44.347  32.476  1.00  0.00      A    C
ATOM   2134  HC2 DCE A 267      32.228  43.360  32.757  1.00  0.00      A    H
ATOM   2135  Cl1 DCE A 267      34.237  44.629  32.938  1.00  0.00      A   CL
ATOM   2136  HC3 DCE A 267      32.011  45.112  32.987  1.00  0.00      A    H
ATOM   2137  CT  DCE A 268      22.081  32.808  50.991  1.00  0.00      A    C
ATOM   2138  HC  DCE A 268      22.627  32.417  50.133  1.00  0.00      A    H
ATOM   2139  HC1 DCE A 268      22.419  32.224  51.847  1.00  0.00      A    H
ATOM   2140  Cl  DCE A 268      22.419  34.570  51.247  1.00  0.00      A   CL
ATOM   2141  CT1 DCE A 268      20.578  32.520  50.671  1.00  0.00      A    C
ATOM   2142  HC2 DCE A 268      20.309  32.865  49.673  1.00  0.00      A    H
ATOM   2143  Cl1 DCE A 268      20.075  30.859  50.871  1.00  0.00      A   CL
ATOM   2144  HC3 DCE A 268      19.974  33.029  51.422  1.00  0.00      A    H
ATOM   2145  CT  DCE A 269       8.956  32.738  30.750  1.00  0.00      A    C
ATOM   2146  HC  DCE A 269       9.355  33.593  31.295  1.00  0.00      A    H
ATOM   2147  HC1 DCE A 269       7.903  32.586  30.985  1.00  0.00      A    H
ATOM   2148  Cl  DCE A 269       9.110  33.059  29.001  1.00  0.00      A   CL
ATOM   2149  CT1 DCE A 269       9.717  31.460  31.071  1.00  0.00      A    C
ATOM   2150  HC2 DCE A 269       9.464  31.065  32.055  1.00  0.00      A    H
ATOM   2151  Cl1 DCE A 269       8.999  30.230  29.975  1.00  0.00      A   CL
ATOM   2152  HC3 DCE A 269      10.805  31.515  31.024  1.00  0.00      A    H
ATOM   2153  CT  DCE A 270      30.886  30.840  16.266  1.00  0.00      A    C
ATOM   2154  HC  DCE A 270      29.827  31.049  16.420  1.00  0.00      A    H
ATOM   2155  HC1 DCE A 270      31.356  31.815  16.401  1.00  0.00      A    H
ATOM   2156  Cl  DCE A 270      31.373  29.916  17.659  1.00  0.00      A   CL
ATOM   2157  CT1 DCE A 270      31.306  30.121  14.977  1.00  0.00      A    C
ATOM   2158  HC2 DCE A 270      30.892  30.644  14.115  1.00  0.00      A    H
ATOM   2159  Cl1 DCE A 270      33.015  30.040  14.792  1.00  0.00      A   CL
ATOM   2160  HC3 DCE A 270      30.848  29.141  14.840  1.00  0.00      A    H
ATOM   2161  CT  DCE A 271      39.017  26.281  15.861  1.00  0.00      A    C
ATOM   2162  HC  DCE A 271      39.467  26.662  16.778  1.00  0.00      A    H
ATOM   2163  HC1 DCE A 271      38.758  27.167  15.282  1.00  0.00      A    H
ATOM   2164  Cl  DCE A 271      40.093  25.212  15.013  1.00  0.00      A   CL
ATOM   2165  CT1 DCE A 271      37.653  25.604  15.990  1.00  0.00      A    C
ATOM   2166  HC2 DCE A 271      37.124  26.170  16.757  1.00  0.00      A    H
ATOM   2167  Cl1 DCE A 271      36.865  25.687  14.444  1.00  0.00      A   CL
ATOM   2168  HC3 DCE A 271      37.925  24.589  16.278  1.00  0.00      A    H
ATOM   2169  CT  DCE A 272      13.151   4.937  27.489  1.00  0.00      A    C
ATOM   2170  HC  DCE A 272      13.466   4.248  26.705  1.00  0.00      A    H
ATOM   2171  HC1 DCE A 272      13.860   5.761  27.569  1.00  0.00      A    H
ATOM   2172  Cl  DCE A 272      11.585   5.582  27.041  1.00  0.00      A   CL
ATOM   2173  CT1 DCE A 272      12.936   4.265  28.841  1.00  0.00      A    C
ATOM   2174  HC2 DCE A 272      12.918   4.969  29.673  1.00  0.00      A    H
ATOM   2175  Cl1 DCE A 272      11.436   3.305  28.810  1.00  0.00      A   CL
ATOM   2176  HC3 DCE A 272      13.745   3.558  29.024  1.00  0.00      A    H
ATOM   2177  CT  DCE A 273      46.950  34.839  10.581  1.00  0.00      A    C
ATOM   2178  HC  DCE A 273      47.695  34.691  11.362  1.00  0.00      A    H
ATOM   2179  HC1 DCE A 273      47.579  34.655   9.709  1.00  0.00      A    H
ATOM   2180  Cl  DCE A 273      45.765  33.464  10.574  1.00  0.00      A   CL
ATOM   2181  CT1 DCE A 273      46.319  36.195  10.459  1.00  0.00      A    C
ATOM   2182  HC2 DCE A 273      45.668  36.352  11.319  1.00  0.00      A    H
ATOM   2183  Cl1 DCE A 273      47.631  37.396  10.527  1.00  0.00      A   CL
ATOM   2184  HC3 DCE A 273      45.699  36.184   9.562  1.00  0.00      A    H
ATOM   2185  CT  DCE A 274      22.705  16.331  38.682  1.00  0.00      A    C
ATOM   2186  HC  DCE A 274      23.584  15.713  38.864  1.00  0.00      A    H
ATOM   2187  HC1 DCE A 274      21.869  15.965  39.279  1.00  0.00      A    H
ATOM   2188  Cl  DCE A 274      22.979  18.044  39.022  1.00  0.00      A   CL
ATOM   2189  CT1 DCE A 274      22.433  16.047  37.199  1.00  0.00      A    C
ATOM   2190  HC2 DCE A 274      21.552  16.627  36.925  1.00  0.00      A    H
ATOM   2191  Cl1 DCE A 274      23.985  16.412  36.349  1.00  0.00      A   CL
ATOM   2192  HC3 DCE A 274      22.289  14.975  37.066  1.00  0.00      A    H
ATOM   2193  CT  DCE A 275      11.912  47.012   1.690  1.00  0.00      A    C
ATOM   2194  HC  DCE A 275      11.282  47.302   2.531  1.00  0.00      A    H
ATOM   2195  HC1 DCE A 275      12.878  46.631   2.024  1.00  0.00      A    H
ATOM   2196  Cl  DCE A 275      10.995  45.793   0.772  1.00  0.00      A   CL
ATOM   2197  CT1 DCE A 275      11.999  48.199   0.707  1.00  0.00      A    C
ATOM   2198  HC2 DCE A 275      10.996  48.574   0.505  1.00  0.00      A    H
ATOM   2199  Cl1 DCE A 275      12.950  49.556   1.277  1.00  0.00      A   CL
ATOM   2200  HC3 DCE A 275      12.437  47.990  -0.270  1.00  0.00      A    H
ATOM   2201  CT  DCE A 276      34.877  13.456  40.449  1.00  0.00      A    C
ATOM   2202  HC  DCE A 276      34.082  13.923  41.032  1.00  0.00      A    H
ATOM   2203  HC1 DCE A 276      34.671  13.830  39.446  1.00  0.00      A    H
ATOM   2204  Cl  DCE A 276      36.405  14.115  40.908  1.00  0.00      A   CL
ATOM   2205  CT1 DCE A 276      34.837  12.005  40.490  1.00  0.00      A    C
ATOM   2206  HC2 DCE A 276      33.865  11.655  40.144  1.00  0.00      A    H
ATOM   2207  Cl1 DCE A 276      36.153  11.582  39.432  1.00  0.00      A   CL
ATOM   2208  HC3 DCE A 276      35.052  11.677  41.507  1.00  0.00      A    H
ATOM   2209  CT  DCE A 277      26.641  20.822  49.525  1.00  0.00      A    C
ATOM   2210  HC  DCE A 277      26.306  19.967  48.937  1.00  0.00      A    H
ATOM   2211  HC1 DCE A 277      25.847  21.555  49.670  1.00  0.00      A    H
ATOM   2212  Cl  DCE A 277      26.819  20.210  51.185  1.00  0.00      A   CL
ATOM   2213  CT1 DCE A 277      28.020  21.426  49.142  1.00  0.00      A    C
ATOM   2214  HC2 DCE A 277      27.981  21.930  48.177  1.00  0.00      A    H
ATOM   2215  Cl1 DCE A 277      28.399  22.694  50.341  1.00  0.00      A   CL
ATOM   2216  HC3 DCE A 277      28.869  20.755  49.272  1.00  0.00      A    H
ATOM   2217  CT  DCE A 278      49.803  37.538  24.280  1.00  0.00      A    C
ATOM   2218  HC  DCE A 278      50.314  36.767  24.858  1.00  0.00      A    H
ATOM   2219  HC1 DCE A 278      48.739  37.613  24.504  1.00  0.00      A    H
ATOM   2220  Cl  DCE A 278      50.579  39.137  24.620  1.00  0.00      A   CL
ATOM   2221  CT1 DCE A 278      49.933  37.144  22.807  1.00  0.00      A    C
ATOM   2222  HC2 DCE A 278      49.587  36.136  22.579  1.00  0.00      A    H
ATOM   2223  Cl1 DCE A 278      49.057  38.304  21.812  1.00  0.00      A   CL
ATOM   2224  HC3 DCE A 278      50.978  37.164  22.496  1.00  0.00      A    H
ATOM   2225  CT  DCE A 279      10.073  47.011  44.035  1.00  0.00      A    C
ATOM   2226  HC  DCE A 279      10.688  47.909  44.089  1.00  0.00      A    H
ATOM   2227  HC1 DCE A 279      10.727  46.143  44.124  1.00  0.00      A    H
ATOM   2228  Cl  DCE A 279       8.785  47.039  45.249  1.00  0.00      A   CL
ATOM   2229  CT1 DCE A 279       9.474  47.125  42.603  1.00  0.00      A    C
ATOM   2230  HC2 DCE A 279       9.277  48.193  42.511  1.00  0.00      A    H
ATOM   2231  Cl1 DCE A 279      10.637  46.770  41.375  1.00  0.00      A   CL
ATOM   2232  HC3 DCE A 279       8.508  46.632  42.496  1.00  0.00      A    H
ATOM   2233  CT  DCE A 280      31.535  33.834  29.736  1.00  0.00      A    C
ATOM   2234  HC  DCE A 280      32.220  33.313  30.405  1.00  0.00      A    H
ATOM   2235  HC1 DCE A 280      31.249  33.189  28.905  1.00  0.00      A    H
ATOM   2236  Cl  DCE A 280      30.056  34.195  30.582  1.00  0.00      A   CL
ATOM   2237  CT1 DCE A 280      32.033  35.093  29.265  1.00  0.00      A    C
ATOM   2238  HC2 DCE A 280      32.423  35.772  30.023  1.00  0.00      A    H
ATOM   2239  Cl1 DCE A 280      33.477  34.786  28.197  1.00  0.00      A   CL
ATOM   2240  HC3 DCE A 280      31.352  35.598  28.580  1.00  0.00      A    H
ATOM   2241  CT  DCE A 281      16.704   9.392  13.581  1.00  0.00      A    C
ATOM   2242  HC  DCE A 281      16.284   8.761  14.364  1.00  0.00      A    H
ATOM   2243  HC1 DCE A 281      17.680   9.801  13.844  1.00  0.00      A    H
ATOM   2244  Cl  DCE A 281      16.888   8.477  12.036  1.00  0.00      A   CL
ATOM   2245  CT1 DCE A 281      15.731  10.601  13.226  1.00  0.00      A    C
ATOM   2246  HC2 DCE A 281      16.259  11.424  12.745  1.00  0.00      A    H
ATOM   2247  Cl1 DCE A 281      14.501  10.026  12.126  1.00  0.00      A   CL
ATOM   2248  HC3 DCE A 281      15.282  11.056  14.109  1.00  0.00      A    H
ATOM   2249  CT  DCE A 282      24.169  29.469  46.588  1.00  0.00      A    C
ATOM   2250  HC  DCE A 282      24.165  28.921  45.646  1.00  0.00      A    H
ATOM   2251  HC1 DCE A 282      23.750  30.468  46.468  1.00  0.00      A    H
ATOM   2252  Cl  DCE A 282      23.117  28.541  47.754  1.00  0.00      A   CL
ATOM   2253  CT1 DCE A 282      25.526  29.665  47.207  1.00  0.00      A    C
ATOM   2254  HC2 DCE A 282      25.513  30.284  48.105  1.00  0.00      A    H
ATOM   2255  Cl1 DCE A 282      26.299  28.043  47.563  1.00  0.00      A   CL
ATOM   2256  HC3 DCE A 282      26.216  30.208  46.561  1.00  0.00      A    H
ATOM   2257  CT  DCE A 283      18.441  25.023  42.071  1.00  0.00      A    C
ATOM   2258  HC  DCE A 283      17.580  25.520  42.519  1.00  0.00      A    H
ATOM   2259  HC1 DCE A 283      18.442  23.979  42.387  1.00  0.00      A    H
ATOM   2260  Cl  DCE A 283      18.058  24.978  40.286  1.00  0.00      A   CL
ATOM   2261  CT1 DCE A 283      19.877  25.742  42.283  1.00  0.00      A    C
ATOM   2262  HC2 DCE A 283      20.129  26.039  43.301  1.00  0.00      A    H
ATOM   2263  Cl1 DCE A 283      21.141  24.639  41.745  1.00  0.00      A   CL
ATOM   2264  HC3 DCE A 283      19.921  26.603  41.616  1.00  0.00      A    H
ATOM   2265  CT  DCE A 284       3.803   5.159  25.863  1.00  0.00      A    C
ATOM   2266  HC  DCE A 284       2.983   5.634  26.401  1.00  0.00      A    H
ATOM   2267  HC1 DCE A 284       3.438   4.261  25.365  1.00  0.00      A    H
ATOM   2268  Cl  DCE A 284       4.255   6.388  24.669  1.00  0.00      A   CL
ATOM   2269  CT1 DCE A 284       4.873   4.855  26.938  1.00  0.00      A    C
ATOM   2270  HC2 DCE A 284       5.234   5.764  27.418  1.00  0.00      A    H
ATOM   2271  Cl1 DCE A 284       4.192   3.914  28.200  1.00  0.00      A   CL
ATOM   2272  HC3 DCE A 284       5.663   4.310  26.421  1.00  0.00      A    H
ATOM   2273  CT  DCE A 285      17.523  29.728  16.943  1.00  0.00      A    C
ATOM   2274  HC  DCE A 285      17.973  29.123  17.731  1.00  0.00      A    H
ATOM   2275  HC1 DCE A 285      17.362  30.624  17.541  1.00  0.00      A    H
ATOM   2276  Cl  DCE A 285      18.760  29.875  15.691  1.00  0.00      A   CL
ATOM   2277  CT1 DCE A 285      16.221  29.104  16.286  1.00  0.00      A    C
ATOM   2278  HC2 DCE A 285      16.340  28.084  15.921  1.00  0.00      A    H
ATOM   2279  Cl1 DCE A 285      14.897  29.152  17.494  1.00  0.00      A   CL
ATOM   2280  HC3 DCE A 285      15.958  29.543  15.324  1.00  0.00      A    H
ATOM   2281  CT  DCE A 286      31.437   7.499  39.208  1.00  0.00      A    C
ATOM   2282  HC  DCE A 286      31.247   7.637  40.272  1.00  0.00      A    H
ATOM   2283  HC1 DCE A 286      30.791   8.049  38.523  1.00  0.00      A    H
ATOM   2284  Cl  DCE A 286      33.081   7.664  38.816  1.00  0.00      A   CL
ATOM   2285  CT1 DCE A 286      31.065   6.011  38.997  1.00  0.00      A    C
ATOM   2286  HC2 DCE A 286      31.569   5.351  39.702  1.00  0.00      A    H
ATOM   2287  Cl1 DCE A 286      29.319   5.763  39.154  1.00  0.00      A   CL
ATOM   2288  HC3 DCE A 286      31.464   5.757  38.015  1.00  0.00      A    H
ATOM   2289  CT  DCE A 287      20.588  15.675  46.351  1.00  0.00      A    C
ATOM   2290  HC  DCE A 287      20.789  14.647  46.652  1.00  0.00      A    H
ATOM   2291  HC1 DCE A 287      19.576  15.748  45.952  1.00  0.00      A    H
ATOM   2292  Cl  DCE A 287      20.549  16.653  47.879  1.00  0.00      A   CL
ATOM   2293  CT1 DCE A 287      21.745  16.057  45.312  1.00  0.00      A    C
ATOM   2294  HC2 DCE A 287      22.679  15.823  45.822  1.00  0.00      A    H
ATOM   2295  Cl1 DCE A 287      21.778  14.933  43.897  1.00  0.00      A   CL
ATOM   2296  HC3 DCE A 287      21.670  17.115  45.060  1.00  0.00      A    H
ATOM   2297  CT  DCE A 288      21.274  25.127  37.390  1.00  0.00      A    C
ATOM   2298  HC  DCE A 288      20.803  25.301  38.357  1.00  0.00      A    H
ATOM   2299  HC1 DCE A 288      21.207  24.070  37.134  1.00  0.00      A    H
ATOM   2300  Cl  DCE A 288      20.316  26.068  36.222  1.00  0.00      A   CL
ATOM   2301  CT1 DCE A 288      22.753  25.533  37.429  1.00  0.00      A    C
ATOM   2302  HC2 DCE A 288      22.894  26.608  37.541  1.00  0.00      A    H
ATOM   2303  Cl1 DCE A 288      23.563  24.722  38.828  1.00  0.00      A   CL
ATOM   2304  HC3 DCE A 288      23.245  25.257  36.496  1.00  0.00      A    H
ATOM   2305  CT  DCE A 289      41.499  19.646   4.062  1.00  0.00      A    C
ATOM   2306  HC  DCE A 289      41.521  20.115   3.079  1.00  0.00      A    H
ATOM   2307  HC1 DCE A 289      40.681  18.927   4.013  1.00  0.00      A    H
ATOM   2308  Cl  DCE A 289      42.986  18.832   4.433  1.00  0.00      A   CL
ATOM   2309  CT1 DCE A 289      41.169  20.631   5.222  1.00  0.00      A    C
ATOM   2310  HC2 DCE A 289      42.017  21.302   5.355  1.00  0.00      A    H
ATOM   2311  Cl1 DCE A 289      39.650  21.510   4.935  1.00  0.00      A   CL
ATOM   2312  HC3 DCE A 289      41.086  20.104   6.173  1.00  0.00      A    H
ATOM   2313  CT  DCE A 290       3.359  15.291   7.200  1.00  0.00      A    C
ATOM   2314  HC  DCE A 290       3.725  15.779   8.103  1.00  0.00      A    H
ATOM   2315  HC1 DCE A 290       4.232  15.106   6.574  1.00  0.00      A    H
ATOM   2316  Cl  DCE A 290       2.554  13.653   7.554  1.00  0.00      A   CL
ATOM   2317  CT1 DCE A 290       2.366  16.205   6.492  1.00  0.00      A    C
ATOM   2318  HC2 DCE A 290       1.324  16.143   6.805  1.00  0.00      A    H
ATOM   2319  Cl1 DCE A 290       2.887  17.905   6.619  1.00  0.00      A   CL
ATOM   2320  HC3 DCE A 290       2.313  15.928   5.439  1.00  0.00      A    H
ATOM   2321  CT  DCE A 291      15.848  36.287  14.437  1.00  0.00      A    C
ATOM   2322  HC  DCE A 291      16.671  35.774  14.935  1.00  0.00      A    H
ATOM   2323  HC1 DCE A 291      15.912  37.299  14.838  1.00  0.00      A    H
ATOM   2324  Cl  DCE A 291      16.223  36.181  12.694  1.00  0.00      A   CL
ATOM   2325  CT1 DCE A 291      14.483  35.684  14.705  1.00  0.00      A    C
ATOM   2326  HC2 DCE A 291      14.239  35.955  15.732  1.00  0.00      A    H
ATOM   2327  Cl1 DCE A 291      13.255  36.385  13.703  1.00  0.00      A   CL
ATOM   2328  HC3 DCE A 291      14.484  34.615  14.490  1.00  0.00      A    H
ATOM   2329  CT  DCE A 292       2.579   3.006  40.915  1.00  0.00      A    C
ATOM   2330  HC  DCE A 292       2.739   3.835  40.225  1.00  0.00      A    H
ATOM   2331  HC1 DCE A 292       1.903   2.247  40.521  1.00  0.00      A    H
ATOM   2332  Cl  DCE A 292       4.172   2.328  41.328  1.00  0.00      A   CL
ATOM   2333  CT1 DCE A 292       1.950   3.624  42.163  1.00  0.00      A    C
ATOM   2334  HC2 DCE A 292       2.681   4.261  42.661  1.00  0.00      A    H
ATOM   2335  Cl1 DCE A 292       0.489   4.624  41.740  1.00  0.00      A   CL
ATOM   2336  HC3 DCE A 292       1.593   2.877  42.871  1.00  0.00      A    H
ATOM   2337  CT  DCE A 293      39.054  12.767  38.030  1.00  0.00      A    C
ATOM   2338  HC  DCE A 293      38.597  11.811  37.773  1.00  0.00      A    H
ATOM   2339  HC1 DCE A 293      39.141  12.993  39.093  1.00  0.00      A    H
ATOM   2340  Cl  DCE A 293      40.668  12.793  37.304  1.00  0.00      A   CL
ATOM   2341  CT1 DCE A 293      38.210  13.846  37.307  1.00  0.00      A    C
ATOM   2342  HC2 DCE A 293      38.687  14.824  37.374  1.00  0.00      A    H
ATOM   2343  Cl1 DCE A 293      38.153  13.344  35.558  1.00  0.00      A   CL
ATOM   2344  HC3 DCE A 293      37.206  13.966  37.714  1.00  0.00      A    H
ATOM   2345  CT  DCE A 294      16.575   4.494  16.791  1.00  0.00      A    C
ATOM   2346  HC  DCE A 294      15.876   5.057  16.173  1.00  0.00      A    H
ATOM   2347  HC1 DCE A 294      16.265   4.761  17.802  1.00  0.00      A    H
ATOM   2348  Cl  DCE A 294      16.424   2.651  16.755  1.00  0.00      A   CL
ATOM   2349  CT1 DCE A 294      18.038   4.956  16.621  1.00  0.00      A    C
ATOM   2350  HC2 DCE A 294      18.534   4.219  15.990  1.00  0.00      A    H
ATOM   2351  Cl1 DCE A 294      18.208   6.560  15.767  1.00  0.00      A   CL
ATOM   2352  HC3 DCE A 294      18.630   5.025  17.533  1.00  0.00      A    H
ATOM   2353  CT  DCE A 295      14.085  20.623  27.639  1.00  0.00      A    C
ATOM   2354  HC  DCE A 295      13.229  20.777  28.297  1.00  0.00      A    H
ATOM   2355  HC1 DCE A 295      14.749  21.444  27.911  1.00  0.00      A    H
ATOM   2356  Cl  DCE A 295      14.828  19.160  28.191  1.00  0.00      A   CL
ATOM   2357  CT1 DCE A 295      13.721  20.611  26.135  1.00  0.00      A    C
ATOM   2358  HC2 DCE A 295      12.653  20.587  25.918  1.00  0.00      A    H
ATOM   2359  Cl1 DCE A 295      14.337  22.059  25.353  1.00  0.00      A   CL
ATOM   2360  HC3 DCE A 295      14.308  19.778  25.750  1.00  0.00      A    H
ATOM   2361  CT  DCE A 296      17.929  21.972  35.495  1.00  0.00      A    C
ATOM   2362  HC  DCE A 296      18.906  22.269  35.114  1.00  0.00      A    H
ATOM   2363  HC1 DCE A 296      18.044  20.964  35.895  1.00  0.00      A    H
ATOM   2364  Cl  DCE A 296      17.535  23.040  36.757  1.00  0.00      A   CL
ATOM   2365  CT1 DCE A 296      16.847  21.987  34.486  1.00  0.00      A    C
ATOM   2366  HC2 DCE A 296      17.038  22.871  33.878  1.00  0.00      A    H
ATOM   2367  Cl1 DCE A 296      17.115  20.777  33.324  1.00  0.00      A   CL
ATOM   2368  HC3 DCE A 296      15.857  21.840  34.916  1.00  0.00      A    H
ATOM   2369  CT  DCE A 297      24.975   9.916  22.756  1.00  0.00      A    C
ATOM   2370  HC  DCE A 297      25.343   9.065  22.183  1.00  0.00      A    H
ATOM   2371  HC1 DCE A 297      25.820  10.393  23.253  1.00  0.00      A    H
ATOM   2372  Cl  DCE A 297      24.490  11.129  21.489  1.00  0.00      A   CL
ATOM   2373  CT1 DCE A 297      23.897   9.486  23.623  1.00  0.00      A    C
ATOM   2374  HC2 DCE A 297      23.426   8.629  23.141  1.00  0.00      A    H
ATOM   2375  Cl1 DCE A 297      24.513   8.783  25.123  1.00  0.00      A   CL
ATOM   2376  HC3 DCE A 297      23.255  10.362  23.717  1.00  0.00      A    H
ATOM   2377  CT  DCE A 298      43.574  37.872   6.612  1.00  0.00      A    C
ATOM   2378  HC  DCE A 298      44.093  36.927   6.450  1.00  0.00      A    H
ATOM   2379  HC1 DCE A 298      43.925  38.403   7.497  1.00  0.00      A    H
ATOM   2380  Cl  DCE A 298      43.953  38.909   5.201  1.00  0.00      A   CL
ATOM   2381  CT1 DCE A 298      42.097  37.457   6.671  1.00  0.00      A    C
ATOM   2382  HC2 DCE A 298      41.768  37.130   5.684  1.00  0.00      A    H
ATOM   2383  Cl1 DCE A 298      41.947  36.056   7.750  1.00  0.00      A   CL
ATOM   2384  HC3 DCE A 298      41.383  38.230   6.955  1.00  0.00      A    H
ATOM   2385  CT  DCE A 299      24.249  20.853  29.692  1.00  0.00      A    C
ATOM   2386  HC  DCE A 299      23.940  21.815  30.099  1.00  0.00      A    H
ATOM   2387  HC1 DCE A 299      25.217  20.606  30.129  1.00  0.00      A    H
ATOM   2388  Cl  DCE A 299      23.098  19.623  30.244  1.00  0.00      A   CL
ATOM   2389  CT1 DCE A 299      24.368  20.837  28.219  1.00  0.00      A    C
ATOM   2390  HC2 DCE A 299      24.805  21.691  27.701  1.00  0.00      A    H
ATOM   2391  Cl1 DCE A 299      25.301  19.372  27.720  1.00  0.00      A   CL
ATOM   2392  HC3 DCE A 299      23.396  20.817  27.725  1.00  0.00      A    H
ATOM   2393  CT  DCE A 300      51.230  50.641  33.140  1.00  0.00      A    C
ATOM   2394  HC  DCE A 300      51.222  51.331  32.295  1.00  0.00      A    H
ATOM   2395  HC1 DCE A 300      52.051  49.944  32.972  1.00  0.00      A    H
ATOM   2396  Cl  DCE A 300      51.554  51.662  34.572  1.00  0.00      A   CL
ATOM   2397  CT1 DCE A 300      49.912  49.915  33.353  1.00  0.00      A    C
ATOM   2398  HC2 DCE A 300      49.107  50.595  33.074  1.00  0.00      A    H
ATOM   2399  Cl1 DCE A 300      49.914  48.546  32.222  1.00  0.00      A   CL
ATOM   2400  HC3 DCE A 300      49.848  49.562  34.382  1.00  0.00      A    H
ATOM   2401  CT  DCE A 301      21.052  38.755  49.311  1.00  0.00      A    C
ATOM   2402  HC  DCE A 301      21.425  39.751  49.072  1.00  0.00      A    H
ATOM   2403  HC1 DCE A 301      21.344  38.196  48.422  1.00  0.00      A    H
ATOM   2404  Cl  DCE A 301      21.997  38.209  50.722  1.00  0.00      A   CL
ATOM   2405  CT1 DCE A 301      19.595  38.755  49.616  1.00  0.00      A    C
ATOM   2406  HC2 DCE A 301      19.001  39.041  48.748  1.00  0.00      A    H
ATOM   2407  Cl1 DCE A 301      19.180  37.159  50.349  1.00  0.00      A   CL
ATOM   2408  HC3 DCE A 301      19.380  39.526  50.356  1.00  0.00      A    H
ATOM   2409  CT  DCE A 302      29.216  42.475  -0.117  1.00  0.00      A    C
ATOM   2410  HC  DCE A 302      28.310  41.973  -0.458  1.00  0.00      A    H
ATOM   2411  HC1 DCE A 302      29.775  41.743   0.466  1.00  0.00      A    H
ATOM   2412  Cl  DCE A 302      30.070  43.082  -1.568  1.00  0.00      A   CL
ATOM   2413  CT1 DCE A 302      28.813  43.664   0.761  1.00  0.00      A    C
ATOM   2414  HC2 DCE A 302      29.677  44.241   1.091  1.00  0.00      A    H
ATOM   2415  Cl1 DCE A 302      27.587  44.672  -0.111  1.00  0.00      A   CL
ATOM   2416  HC3 DCE A 302      28.339  43.353   1.692  1.00  0.00      A    H
ATOM   2417  CT  DCE A 303      12.705  33.609  25.443  1.00  0.00      A    C
ATOM   2418  HC  DCE A 303      13.272  34.062  26.256  1.00  0.00      A    H
ATOM   2419  HC1 DCE A 303      12.880  32.533  25.449  1.00  0.00      A    H
ATOM   2420  Cl  DCE A 303      11.037  33.868  25.864  1.00  0.00      A   CL
ATOM   2421  CT1 DCE A 303      13.123  34.233  24.082  1.00  0.00      A    C
ATOM   2422  HC2 DCE A 303      12.859  35.288  24.011  1.00  0.00      A    H
ATOM   2423  Cl1 DCE A 303      14.932  34.152  23.784  1.00  0.00      A   CL
ATOM   2424  HC3 DCE A 303      12.629  33.663  23.295  1.00  0.00      A    H
ATOM   2425  CT  DCE A 304      37.290  41.013  48.596  1.00  0.00      A    C
ATOM   2426  HC  DCE A 304      36.959  40.674  49.578  1.00  0.00      A    H
ATOM   2427  HC1 DCE A 304      38.373  40.952  48.496  1.00  0.00      A    H
ATOM   2428  Cl  DCE A 304      36.516  39.851  47.451  1.00  0.00      A   CL
ATOM   2429  CT1 DCE A 304      36.663  42.342  48.276  1.00  0.00      A    C
ATOM   2430  HC2 DCE A 304      35.596  42.418  48.487  1.00  0.00      A    H
ATOM   2431  Cl1 DCE A 304      37.392  43.609  49.221  1.00  0.00      A   CL
ATOM   2432  HC3 DCE A 304      36.705  42.441  47.192  1.00  0.00      A    H
ATOM   2433  CT  DCE A 305      21.428  32.134   6.027  1.00  0.00      A    C
ATOM   2434  HC  DCE A 305      21.619  31.457   5.195  1.00  0.00      A    H
ATOM   2435  HC1 DCE A 305      20.384  32.041   6.327  1.00  0.00      A    H
ATOM   2436  Cl  DCE A 305      22.433  31.940   7.465  1.00  0.00      A   CL
ATOM   2437  CT1 DCE A 305      21.577  33.467   5.393  1.00  0.00      A    C
ATOM   2438  HC2 DCE A 305      22.578  33.879   5.517  1.00  0.00      A    H
ATOM   2439  Cl1 DCE A 305      20.942  33.330   3.691  1.00  0.00      A   CL
ATOM   2440  HC3 DCE A 305      20.919  34.138   5.947  1.00  0.00      A    H
ATOM   2441  CT  DCE A 306      28.561  10.932  10.130  1.00  0.00      A    C
ATOM   2442  HC  DCE A 306      28.970  11.814   9.638  1.00  0.00      A    H
ATOM   2443  HC1 DCE A 306      28.875  10.920  11.174  1.00  0.00      A    H
ATOM   2444  Cl  DCE A 306      26.824  11.306  10.102  1.00  0.00      A   CL
ATOM   2445  CT1 DCE A 306      28.884   9.675   9.386  1.00  0.00      A    C
ATOM   2446  HC2 DCE A 306      29.933   9.786   9.113  1.00  0.00      A    H
ATOM   2447  Cl1 DCE A 306      28.664   8.078  10.287  1.00  0.00      A   CL
ATOM   2448  HC3 DCE A 306      28.427   9.682   8.396  1.00  0.00      A    H
ATOM   2449  CT  DCE A 307      25.247  10.993  48.862  1.00  0.00      A    C
ATOM   2450  HC  DCE A 307      24.810  10.200  48.254  1.00  0.00      A    H
ATOM   2451  HC1 DCE A 307      26.023  11.534  48.319  1.00  0.00      A    H
ATOM   2452  Cl  DCE A 307      23.831  11.984  48.869  1.00  0.00      A   CL
ATOM   2453  CT1 DCE A 307      25.641  10.363  50.181  1.00  0.00      A    C
ATOM   2454  HC2 DCE A 307      24.709  10.078  50.670  1.00  0.00      A    H
ATOM   2455  Cl1 DCE A 307      26.575   8.877  49.885  1.00  0.00      A   CL
ATOM   2456  HC3 DCE A 307      26.157  10.962  50.931  1.00  0.00      A    H
ATOM   2457  CT  DCE A 308      47.251   6.528  33.031  1.00  0.00      A    C
ATOM   2458  HC  DCE A 308      46.918   5.549  32.687  1.00  0.00      A    H
ATOM   2459  HC1 DCE A 308      48.211   6.364  33.520  1.00  0.00      A    H
ATOM   2460  Cl  DCE A 308      47.751   7.554  31.642  1.00  0.00      A   CL
ATOM   2461  CT1 DCE A 308      46.327   7.219  34.079  1.00  0.00      A    C
ATOM   2462  HC2 DCE A 308      45.692   7.987  33.638  1.00  0.00      A    H
ATOM   2463  Cl1 DCE A 308      45.269   5.991  34.771  1.00  0.00      A   CL
ATOM   2464  HC3 DCE A 308      46.903   7.616  34.915  1.00  0.00      A    H
ATOM   2465  CT  DCE A 309      32.963  44.558  44.614  1.00  0.00      A    C
ATOM   2466  HC  DCE A 309      33.537  45.385  44.193  1.00  0.00      A    H
ATOM   2467  HC1 DCE A 309      33.128  44.702  45.681  1.00  0.00      A    H
ATOM   2468  Cl  DCE A 309      31.182  44.735  44.230  1.00  0.00      A   CL
ATOM   2469  CT1 DCE A 309      33.458  43.162  44.152  1.00  0.00      A    C
ATOM   2470  HC2 DCE A 309      33.606  43.036  43.079  1.00  0.00      A    H
ATOM   2471  Cl1 DCE A 309      35.090  42.886  44.778  1.00  0.00      A   CL
ATOM   2472  HC3 DCE A 309      32.852  42.356  44.565  1.00  0.00      A    H
ATOM   2473  CT  DCE A 310      37.631  44.269   1.533  1.00  0.00      A    C
ATOM   2474  HC  DCE A 310      37.912  43.565   0.751  1.00  0.00      A    H
ATOM   2475  HC1 DCE A 310      36.580  44.116   1.778  1.00  0.00      A    H
ATOM   2476  Cl  DCE A 310      38.697  43.817   2.878  1.00  0.00      A   CL
ATOM   2477  CT1 DCE A 310      37.992  45.712   1.189  1.00  0.00      A    C
ATOM   2478  HC2 DCE A 310      37.471  46.009   0.278  1.00  0.00      A    H
ATOM   2479  Cl1 DCE A 310      37.820  46.962   2.529  1.00  0.00      A   CL
ATOM   2480  HC3 DCE A 310      39.031  45.818   0.876  1.00  0.00      A    H
ATOM   2481  CT  DCE A 311      12.942   3.105  13.712  1.00  0.00      A    C
ATOM   2482  HC  DCE A 311      12.844   2.602  12.750  1.00  0.00      A    H
ATOM   2483  HC1 DCE A 311      13.437   2.331  14.299  1.00  0.00      A    H
ATOM   2484  Cl  DCE A 311      13.954   4.545  13.638  1.00  0.00      A   CL
ATOM   2485  CT1 DCE A 311      11.628   3.530  14.294  1.00  0.00      A    C
ATOM   2486  HC2 DCE A 311      11.810   4.032  15.245  1.00  0.00      A    H
ATOM   2487  Cl1 DCE A 311      10.778   4.758  13.298  1.00  0.00      A   CL
ATOM   2488  HC3 DCE A 311      11.003   2.676  14.556  1.00  0.00      A    H
ATOM   2489  CT  DCE A 312      13.524  48.087  17.607  1.00  0.00      A    C
ATOM   2490  HC  DCE A 312      13.649  49.108  17.246  1.00  0.00      A    H
ATOM   2491  HC1 DCE A 312      14.432  47.797  18.136  1.00  0.00      A    H
ATOM   2492  Cl  DCE A 312      12.176  48.135  18.755  1.00  0.00      A   CL
ATOM   2493  CT1 DCE A 312      13.196  47.228  16.452  1.00  0.00      A    C
ATOM   2494  HC2 DCE A 312      12.281  47.445  15.900  1.00  0.00      A    H
ATOM   2495  Cl1 DCE A 312      14.361  47.364  15.036  1.00  0.00      A   CL
ATOM   2496  HC3 DCE A 312      13.281  46.171  16.707  1.00  0.00      A    H
ATOM   2497  CT  DCE A 313      42.957   8.867  25.106  1.00  0.00      A    C
ATOM   2498  HC  DCE A 313      42.110   8.186  25.187  1.00  0.00      A    H
ATOM   2499  HC1 DCE A 313      42.776   9.553  24.279  1.00  0.00      A    H
ATOM   2500  Cl  DCE A 313      43.138   9.802  26.616  1.00  0.00      A   CL
ATOM   2501  CT1 DCE A 313      44.264   8.043  25.047  1.00  0.00      A    C
ATOM   2502  HC2 DCE A 313      44.140   7.271  25.807  1.00  0.00      A    H
ATOM   2503  Cl1 DCE A 313      44.342   7.226  23.393  1.00  0.00      A   CL
ATOM   2504  HC3 DCE A 313      45.125   8.682  25.239  1.00  0.00      A    H
ATOM   2505  CT  DCE A 314      25.425  15.221  31.827  1.00  0.00      A    C
ATOM   2506  HC  DCE A 314      25.575  16.104  31.207  1.00  0.00      A    H
ATOM   2507  HC1 DCE A 314      24.985  14.443  31.203  1.00  0.00      A    H
ATOM   2508  Cl  DCE A 314      27.002  14.675  32.485  1.00  0.00      A   CL
ATOM   2509  CT1 DCE A 314      24.590  15.594  33.082  1.00  0.00      A    C
ATOM   2510  HC2 DCE A 314      25.049  16.429  33.611  1.00  0.00      A    H
ATOM   2511  Cl1 DCE A 314      23.092  16.243  32.517  1.00  0.00      A   CL
ATOM   2512  HC3 DCE A 314      24.439  14.786  33.798  1.00  0.00      A    H
ATOM   2513  CT  DCE A 315       7.577  22.978  35.010  1.00  0.00      A    C
ATOM   2514  HC  DCE A 315       7.475  22.003  34.533  1.00  0.00      A    H
ATOM   2515  HC1 DCE A 315       6.575  23.149  35.403  1.00  0.00      A    H
ATOM   2516  Cl  DCE A 315       8.678  22.714  36.376  1.00  0.00      A   CL
ATOM   2517  CT1 DCE A 315       8.075  24.001  34.200  1.00  0.00      A    C
ATOM   2518  HC2 DCE A 315       7.288  24.265  33.493  1.00  0.00      A    H
ATOM   2519  Cl1 DCE A 315       8.469  25.452  35.226  1.00  0.00      A   CL
ATOM   2520  HC3 DCE A 315       8.947  23.743  33.598  1.00  0.00      A    H
ATOM   2521  CT  DCE A 316      33.406  10.635  17.043  1.00  0.00      A    C
ATOM   2522  HC  DCE A 316      34.044  10.370  16.200  1.00  0.00      A    H
ATOM   2523  HC1 DCE A 316      34.094  11.146  17.717  1.00  0.00      A    H
ATOM   2524  Cl  DCE A 316      32.046  11.777  16.605  1.00  0.00      A   CL
ATOM   2525  CT1 DCE A 316      32.868   9.341  17.659  1.00  0.00      A    C
ATOM   2526  HC2 DCE A 316      32.082   9.045  16.964  1.00  0.00      A    H
ATOM   2527  Cl1 DCE A 316      33.906   7.974  17.764  1.00  0.00      A   CL
ATOM   2528  HC3 DCE A 316      32.440   9.538  18.642  1.00  0.00      A    H
ATOM   2529  CT  DCE A 317      41.966  47.691  16.738  1.00  0.00      A    C
ATOM   2530  HC  DCE A 317      42.025  48.396  15.910  1.00  0.00      A    H
ATOM   2531  HC1 DCE A 317      42.768  46.977  16.551  1.00  0.00      A    H
ATOM   2532  Cl  DCE A 317      42.207  48.677  18.153  1.00  0.00      A   CL
ATOM   2533  CT1 DCE A 317      40.557  46.986  16.607  1.00  0.00      A    C
ATOM   2534  HC2 DCE A 317      40.320  46.436  15.696  1.00  0.00      A    H
ATOM   2535  Cl1 DCE A 317      40.592  45.799  18.043  1.00  0.00      A   CL
ATOM   2536  HC3 DCE A 317      39.743  47.702  16.718  1.00  0.00      A    H
ATOM   2537  CT  DCE A 318      17.062   3.644  42.936  1.00  0.00      A    C
ATOM   2538  HC  DCE A 318      16.501   4.086  43.759  1.00  0.00      A    H
ATOM   2539  HC1 DCE A 318      16.434   3.228  42.149  1.00  0.00      A    H
ATOM   2540  Cl  DCE A 318      18.286   4.869  42.345  1.00  0.00      A   CL
ATOM   2541  CT1 DCE A 318      17.845   2.449  43.461  1.00  0.00      A    C
ATOM   2542  HC2 DCE A 318      18.708   2.651  44.094  1.00  0.00      A    H
ATOM   2543  Cl1 DCE A 318      16.637   1.469  44.326  1.00  0.00      A   CL
ATOM   2544  HC3 DCE A 318      18.168   1.712  42.725  1.00  0.00      A    H
ATOM   2545  CT  DCE A 319      24.207  11.447   6.220  1.00  0.00      A    C
ATOM   2546  HC  DCE A 319      24.266  11.689   5.159  1.00  0.00      A    H
ATOM   2547  HC1 DCE A 319      23.667  10.512   6.372  1.00  0.00      A    H
ATOM   2548  Cl  DCE A 319      25.906  11.144   6.812  1.00  0.00      A   CL
ATOM   2549  CT1 DCE A 319      23.668  12.597   7.047  1.00  0.00      A    C
ATOM   2550  HC2 DCE A 319      24.216  13.525   6.883  1.00  0.00      A    H
ATOM   2551  Cl1 DCE A 319      21.932  12.953   6.654  1.00  0.00      A   CL
ATOM   2552  HC3 DCE A 319      23.653  12.308   8.098  1.00  0.00      A    H
ATOM   2553  CT  DCE A 320      23.935  34.841  22.303  1.00  0.00      A    C
ATOM   2554  HC  DCE A 320      23.552  35.606  22.979  1.00  0.00      A    H
ATOM   2555  HC1 DCE A 320      25.004  34.865  22.514  1.00  0.00      A    H
ATOM   2556  Cl  DCE A 320      23.221  33.356  22.911  1.00  0.00      A   CL
ATOM   2557  CT1 DCE A 320      23.670  35.033  20.842  1.00  0.00      A    C
ATOM   2558  HC2 DCE A 320      22.615  35.176  20.607  1.00  0.00      A    H
ATOM   2559  Cl1 DCE A 320      24.700  36.338  20.191  1.00  0.00      A   CL
ATOM   2560  HC3 DCE A 320      24.009  34.167  20.274  1.00  0.00      A    H
ATOM   2561  CT  DCE A 321       4.490   1.886  36.081  1.00  0.00      A    C
ATOM   2562  HC  DCE A 321       4.866   1.602  37.064  1.00  0.00      A    H
ATOM   2563  HC1 DCE A 321       3.588   2.449  36.317  1.00  0.00      A    H
ATOM   2564  Cl  DCE A 321       5.742   2.982  35.378  1.00  0.00      A   CL
ATOM   2565  CT1 DCE A 321       4.171   0.739  35.129  1.00  0.00      A    C
ATOM   2566  HC2 DCE A 321       4.292   0.968  34.070  1.00  0.00      A    H
ATOM   2567  Cl1 DCE A 321       5.187  -0.666  35.528  1.00  0.00      A   CL
ATOM   2568  HC3 DCE A 321       3.157   0.350  35.219  1.00  0.00      A    H
ATOM   2569  CT  DCE A 322       7.091  32.076  20.239  1.00  0.00      A    C
ATOM   2570  HC  DCE A 322       7.637  31.741  19.357  1.00  0.00      A    H
ATOM   2571  HC1 DCE A 322       7.377  33.086  20.533  1.00  0.00      A    H
ATOM   2572  Cl  DCE A 322       5.420  32.194  19.696  1.00  0.00      A   CL
ATOM   2573  CT1 DCE A 322       7.288  31.131  21.367  1.00  0.00      A    C
ATOM   2574  HC2 DCE A 322       6.777  30.198  21.127  1.00  0.00      A    H
ATOM   2575  Cl1 DCE A 322       9.009  30.853  21.834  1.00  0.00      A   CL
ATOM   2576  HC3 DCE A 322       6.834  31.588  22.246  1.00  0.00      A    H
ATOM   2577  CT  DCE A 323      25.648  13.514   3.459  1.00  0.00      A    C
ATOM   2578  HC  DCE A 323      25.092  14.295   3.979  1.00  0.00      A    H
ATOM   2579  HC1 DCE A 323      26.085  12.681   4.009  1.00  0.00      A    H
ATOM   2580  Cl  DCE A 323      24.433  12.863   2.262  1.00  0.00      A   CL
ATOM   2581  CT1 DCE A 323      26.773  14.167   2.596  1.00  0.00      A    C
ATOM   2582  HC2 DCE A 323      27.681  14.413   3.145  1.00  0.00      A    H
ATOM   2583  Cl1 DCE A 323      27.207  13.182   1.263  1.00  0.00      A   CL
ATOM   2584  HC3 DCE A 323      26.571  15.133   2.133  1.00  0.00      A    H
ATOM   2585  CT  DCE A 324      42.652  16.042  49.911  1.00  0.00      A    C
ATOM   2586  HC  DCE A 324      41.993  15.193  49.730  1.00  0.00      A    H
ATOM   2587  HC1 DCE A 324      43.538  15.885  49.295  1.00  0.00      A    H
ATOM   2588  Cl  DCE A 324      41.736  17.383  49.137  1.00  0.00      A   CL
ATOM   2589  CT1 DCE A 324      42.841  16.451  51.349  1.00  0.00      A    C
ATOM   2590  HC2 DCE A 324      41.797  16.658  51.584  1.00  0.00      A    H
ATOM   2591  Cl1 DCE A 324      43.475  15.056  52.293  1.00  0.00      A   CL
ATOM   2592  HC3 DCE A 324      43.414  17.373  51.454  1.00  0.00      A    H
ATOM   2593  CT  DCE A 325      42.224  26.347   5.239  1.00  0.00      A    C
ATOM   2594  HC  DCE A 325      41.962  25.940   4.262  1.00  0.00      A    H
ATOM   2595  HC1 DCE A 325      43.260  26.677   5.307  1.00  0.00      A    H
ATOM   2596  Cl  DCE A 325      41.077  27.678   5.647  1.00  0.00      A   CL
ATOM   2597  CT1 DCE A 325      42.004  25.257   6.249  1.00  0.00      A    C
ATOM   2598  HC2 DCE A 325      40.988  24.984   5.964  1.00  0.00      A    H
ATOM   2599  Cl1 DCE A 325      43.065  23.848   6.252  1.00  0.00      A   CL
ATOM   2600  HC3 DCE A 325      41.869  25.583   7.281  1.00  0.00      A    H
ATOM   2601  CT  DCE A 326       5.204  47.409  45.770  1.00  0.00      A    C
ATOM   2602  HC  DCE A 326       5.726  47.021  46.645  1.00  0.00      A    H
ATOM   2603  HC1 DCE A 326       5.922  48.061  45.272  1.00  0.00      A    H
ATOM   2604  Cl  DCE A 326       5.085  45.835  44.968  1.00  0.00      A   CL
ATOM   2605  CT1 DCE A 326       3.751  47.860  46.035  1.00  0.00      A    C
ATOM   2606  HC2 DCE A 326       3.171  47.041  46.462  1.00  0.00      A    H
ATOM   2607  Cl1 DCE A 326       3.636  49.189  47.183  1.00  0.00      A   CL
ATOM   2608  HC3 DCE A 326       3.224  48.081  45.106  1.00  0.00      A    H
ATOM   2609  CT  DCE A 327      17.343   8.750  42.728  1.00  0.00      A    C
ATOM   2610  HC  DCE A 327      18.010   8.927  43.571  1.00  0.00      A    H
ATOM   2611  HC1 DCE A 327      17.089   7.690  42.774  1.00  0.00      A    H
ATOM   2612  Cl  DCE A 327      16.010   9.937  42.814  1.00  0.00      A   CL
ATOM   2613  CT1 DCE A 327      18.258   8.895  41.530  1.00  0.00      A    C
ATOM   2614  HC2 DCE A 327      17.654   8.789  40.629  1.00  0.00      A    H
ATOM   2615  Cl1 DCE A 327      19.156  10.506  41.543  1.00  0.00      A   CL
ATOM   2616  HC3 DCE A 327      19.071   8.172  41.589  1.00  0.00      A    H
ATOM   2617  CT  DCE A 328       7.364  42.480  42.514  1.00  0.00      A    C
ATOM   2618  HC  DCE A 328       6.507  42.868  43.065  1.00  0.00      A    H
ATOM   2619  HC1 DCE A 328       7.501  41.424  42.746  1.00  0.00      A    H
ATOM   2620  Cl  DCE A 328       7.051  42.754  40.848  1.00  0.00      A   CL
ATOM   2621  CT1 DCE A 328       8.573  43.279  42.992  1.00  0.00      A    C
ATOM   2622  HC2 DCE A 328       8.522  44.248  42.496  1.00  0.00      A    H
ATOM   2623  Cl1 DCE A 328       8.360  43.620  44.703  1.00  0.00      A   CL
ATOM   2624  HC3 DCE A 328       9.487  42.701  42.860  1.00  0.00      A    H
ATOM   2625  CT  DCE A 329      28.158   9.528  31.002  1.00  0.00      A    C
ATOM   2626  HC  DCE A 329      29.059   9.664  31.601  1.00  0.00      A    H
ATOM   2627  HC1 DCE A 329      28.414   9.904  30.011  1.00  0.00      A    H
ATOM   2628  Cl  DCE A 329      27.591   7.860  30.818  1.00  0.00      A   CL
ATOM   2629  CT1 DCE A 329      27.033  10.412  31.452  1.00  0.00      A    C
ATOM   2630  HC2 DCE A 329      26.105  10.225  30.912  1.00  0.00      A    H
ATOM   2631  Cl1 DCE A 329      26.607  10.043  33.108  1.00  0.00      A   CL
ATOM   2632  HC3 DCE A 329      27.158  11.494  31.444  1.00  0.00      A    H
ATOM   2633  CT  DCE A 330       9.046   8.071  23.148  1.00  0.00      A    C
ATOM   2634  HC  DCE A 330       9.075   8.142  22.061  1.00  0.00      A    H
ATOM   2635  HC1 DCE A 330       9.353   9.048  23.521  1.00  0.00      A    H
ATOM   2636  Cl  DCE A 330       7.363   7.838  23.665  1.00  0.00      A   CL
ATOM   2637  CT1 DCE A 330       9.828   6.815  23.541  1.00  0.00      A    C
ATOM   2638  HC2 DCE A 330       9.104   6.004  23.617  1.00  0.00      A    H
ATOM   2639  Cl1 DCE A 330      11.062   6.439  22.248  1.00  0.00      A   CL
ATOM   2640  HC3 DCE A 330      10.342   6.971  24.490  1.00  0.00      A    H
ATOM   2641  CT  DCE A 331       5.706   6.019  15.413  1.00  0.00      A    C
ATOM   2642  HC  DCE A 331       6.417   5.515  16.068  1.00  0.00      A    H
ATOM   2643  HC1 DCE A 331       4.992   6.520  16.066  1.00  0.00      A    H
ATOM   2644  Cl  DCE A 331       6.679   7.169  14.567  1.00  0.00      A   CL
ATOM   2645  CT1 DCE A 331       5.038   5.041  14.450  1.00  0.00      A    C
ATOM   2646  HC2 DCE A 331       4.458   4.251  14.927  1.00  0.00      A    H
ATOM   2647  Cl1 DCE A 331       3.868   5.984  13.491  1.00  0.00      A   CL
ATOM   2648  HC3 DCE A 331       5.868   4.686  13.839  1.00  0.00      A    H
ATOM   2649  CT  DCE A 332      41.068  25.615  35.647  1.00  0.00      A    C
ATOM   2650  HC  DCE A 332      41.367  26.416  34.971  1.00  0.00      A    H
ATOM   2651  HC1 DCE A 332      40.251  25.142  35.102  1.00  0.00      A    H
ATOM   2652  Cl  DCE A 332      42.369  24.458  36.160  1.00  0.00      A   CL
ATOM   2653  CT1 DCE A 332      40.451  26.123  36.861  1.00  0.00      A    C
ATOM   2654  HC2 DCE A 332      41.138  26.656  37.518  1.00  0.00      A    H
ATOM   2655  Cl1 DCE A 332      39.098  27.198  36.480  1.00  0.00      A   CL
ATOM   2656  HC3 DCE A 332      39.976  25.327  37.435  1.00  0.00      A    H
ATOM   2657  CT  DCE A 333      15.490   8.596  46.423  1.00  0.00      A    C
ATOM   2658  HC  DCE A 333      15.143   9.064  45.501  1.00  0.00      A    H
ATOM   2659  HC1 DCE A 333      16.051   9.358  46.964  1.00  0.00      A    H
ATOM   2660  Cl  DCE A 333      13.907   8.335  47.212  1.00  0.00      A   CL
ATOM   2661  CT1 DCE A 333      16.164   7.226  46.165  1.00  0.00      A    C
ATOM   2662  HC2 DCE A 333      16.615   6.787  47.054  1.00  0.00      A    H
ATOM   2663  Cl1 DCE A 333      14.900   6.175  45.483  1.00  0.00      A   CL
ATOM   2664  HC3 DCE A 333      16.925   7.431  45.412  1.00  0.00      A    H
ATOM   2665  CT  DCE A 334       7.335   0.336  39.702  1.00  0.00      A    C
ATOM   2666  HC  DCE A 334       6.619   0.418  38.884  1.00  0.00      A    H
ATOM   2667  HC1 DCE A 334       6.842   0.611  40.634  1.00  0.00      A    H
ATOM   2668  Cl  DCE A 334       7.872  -1.267  40.028  1.00  0.00      A   CL
ATOM   2669  CT1 DCE A 334       8.437   1.301  39.154  1.00  0.00      A    C
ATOM   2670  HC2 DCE A 334       8.890   0.846  38.272  1.00  0.00      A    H
ATOM   2671  Cl1 DCE A 334       7.904   2.943  38.684  1.00  0.00      A   CL
ATOM   2672  HC3 DCE A 334       9.231   1.438  39.887  1.00  0.00      A    H
ATOM   2673  CT  DCE A 335      32.717  18.848  31.170  1.00  0.00      A    C
ATOM   2674  HC  DCE A 335      33.109  19.011  32.174  1.00  0.00      A    H
ATOM   2675  HC1 DCE A 335      32.563  17.778  31.037  1.00  0.00      A    H
ATOM   2676  Cl  DCE A 335      31.119  19.603  31.101  1.00  0.00      A   CL
ATOM   2677  CT1 DCE A 335      33.636  19.391  30.141  1.00  0.00      A    C
ATOM   2678  HC2 DCE A 335      33.990  20.351  30.516  1.00  0.00      A    H
ATOM   2679  Cl1 DCE A 335      35.105  18.435  30.056  1.00  0.00      A   CL
ATOM   2680  HC3 DCE A 335      33.269  19.561  29.129  1.00  0.00      A    H
ATOM   2681  CT  DCE A 336       9.757  28.916  49.747  1.00  0.00      A    C
ATOM   2682  HC  DCE A 336       9.449  28.074  50.367  1.00  0.00      A    H
ATOM   2683  HC1 DCE A 336      10.552  29.391  50.324  1.00  0.00      A    H
ATOM   2684  Cl  DCE A 336      10.450  28.018  48.394  1.00  0.00      A   CL
ATOM   2685  CT1 DCE A 336       8.583  29.795  49.273  1.00  0.00      A    C
ATOM   2686  HC2 DCE A 336       7.777  29.138  48.947  1.00  0.00      A    H
ATOM   2687  Cl1 DCE A 336       7.961  30.773  50.635  1.00  0.00      A   CL
ATOM   2688  HC3 DCE A 336       8.847  30.398  48.405  1.00  0.00      A    H
ATOM   2689  CT  DCE A 337      24.690  31.650  42.773  1.00  0.00      A    C
ATOM   2690  HC  DCE A 337      24.267  32.327  42.031  1.00  0.00      A    H
ATOM   2691  HC1 DCE A 337      24.050  31.279  43.574  1.00  0.00      A    H
ATOM   2692  Cl  DCE A 337      25.099  30.138  41.920  1.00  0.00      A   CL
ATOM   2693  CT1 DCE A 337      25.933  32.386  43.205  1.00  0.00      A    C
ATOM   2694  HC2 DCE A 337      26.585  32.665  42.377  1.00  0.00      A    H
ATOM   2695  Cl1 DCE A 337      25.483  33.877  43.975  1.00  0.00      A   CL
ATOM   2696  HC3 DCE A 337      26.507  31.858  43.967  1.00  0.00      A    H
ATOM   2697  CT  DCE A 338      16.140  42.272  45.409  1.00  0.00      A    C
ATOM   2698  HC  DCE A 338      16.104  43.333  45.656  1.00  0.00      A    H
ATOM   2699  HC1 DCE A 338      16.015  42.317  44.327  1.00  0.00      A    H
ATOM   2700  Cl  DCE A 338      17.728  41.399  45.776  1.00  0.00      A   CL
ATOM   2701  CT1 DCE A 338      14.957  41.629  46.007  1.00  0.00      A    C
ATOM   2702  HC2 DCE A 338      14.093  42.289  45.927  1.00  0.00      A    H
ATOM   2703  Cl1 DCE A 338      14.762  39.955  45.497  1.00  0.00      A   CL
ATOM   2704  HC3 DCE A 338      15.147  41.515  47.074  1.00  0.00      A    H
ATOM   2705  CT  DCE A 339      49.145  23.074  16.493  1.00  0.00      A    C
ATOM   2706  HC  DCE A 339      48.401  22.306  16.283  1.00  0.00      A    H
ATOM   2707  HC1 DCE A 339      49.895  22.647  17.158  1.00  0.00      A    H
ATOM   2708  Cl  DCE A 339      50.067  23.482  14.939  1.00  0.00      A   CL
ATOM   2709  CT1 DCE A 339      48.460  24.282  16.992  1.00  0.00      A    C
ATOM   2710  HC2 DCE A 339      49.154  25.114  17.112  1.00  0.00      A    H
ATOM   2711  Cl1 DCE A 339      47.241  24.828  15.826  1.00  0.00      A   CL
ATOM   2712  HC3 DCE A 339      47.917  24.150  17.928  1.00  0.00      A    H
ATOM   2713  CT  DCE A 340      19.420  22.610   8.432  1.00  0.00      A    C
ATOM   2714  HC  DCE A 340      19.989  22.375   7.532  1.00  0.00      A    H
ATOM   2715  HC1 DCE A 340      18.532  23.206   8.222  1.00  0.00      A    H
ATOM   2716  Cl  DCE A 340      18.708  21.211   9.251  1.00  0.00      A   CL
ATOM   2717  CT1 DCE A 340      20.375  23.461   9.184  1.00  0.00      A    C
ATOM   2718  HC2 DCE A 340      21.215  22.775   9.292  1.00  0.00      A    H
ATOM   2719  Cl1 DCE A 340      20.839  24.894   8.161  1.00  0.00      A   CL
ATOM   2720  HC3 DCE A 340      20.040  23.624  10.208  1.00  0.00      A    H
ATOM   2721  CT  DCE A 341      23.573  27.975   1.475  1.00  0.00      A    C
ATOM   2722  HC  DCE A 341      23.240  29.012   1.526  1.00  0.00      A    H
ATOM   2723  HC1 DCE A 341      22.777  27.286   1.758  1.00  0.00      A    H
ATOM   2724  Cl  DCE A 341      24.113  27.648  -0.244  1.00  0.00      A   CL
ATOM   2725  CT1 DCE A 341      24.755  27.736   2.344  1.00  0.00      A    C
ATOM   2726  HC2 DCE A 341      25.509  28.496   2.137  1.00  0.00      A    H
ATOM   2727  Cl1 DCE A 341      24.217  27.919   4.080  1.00  0.00      A   CL
ATOM   2728  HC3 DCE A 341      25.219  26.749   2.327  1.00  0.00      A    H
ATOM   2729  CT  DCE A 342      16.811  36.105  29.110  1.00  0.00      A    C
ATOM   2730  HC  DCE A 342      16.599  36.965  28.475  1.00  0.00      A    H
ATOM   2731  HC1 DCE A 342      17.759  36.243  29.629  1.00  0.00      A    H
ATOM   2732  Cl  DCE A 342      15.563  35.959  30.296  1.00  0.00      A   CL
ATOM   2733  CT1 DCE A 342      16.800  34.840  28.243  1.00  0.00      A    C
ATOM   2734  HC2 DCE A 342      15.781  34.743  27.869  1.00  0.00      A    H
ATOM   2735  Cl1 DCE A 342      17.957  34.959  26.867  1.00  0.00      A   CL
ATOM   2736  HC3 DCE A 342      17.065  33.903  28.733  1.00  0.00      A    H
ATOM   2737  CT  DCE A 343      22.801  19.131  23.125  1.00  0.00      A    C
ATOM   2738  HC  DCE A 343      22.834  18.338  22.377  1.00  0.00      A    H
ATOM   2739  HC1 DCE A 343      23.414  19.925  22.697  1.00  0.00      A    H
ATOM   2740  Cl  DCE A 343      21.161  19.763  23.312  1.00  0.00      A   CL
ATOM   2741  CT1 DCE A 343      23.251  18.655  24.471  1.00  0.00      A    C
ATOM   2742  HC2 DCE A 343      22.659  17.908  24.999  1.00  0.00      A    H
ATOM   2743  Cl1 DCE A 343      24.944  17.976  24.506  1.00  0.00      A   CL
ATOM   2744  HC3 DCE A 343      23.218  19.547  25.097  1.00  0.00      A    H
ATOM   2745  CT  DCE A 344      21.366  46.875  32.149  1.00  0.00      A    C
ATOM   2746  HC  DCE A 344      21.199  46.577  31.114  1.00  0.00      A    H
ATOM   2747  HC1 DCE A 344      20.806  46.330  32.909  1.00  0.00      A    H
ATOM   2748  Cl  DCE A 344      23.015  46.602  32.614  1.00  0.00      A   CL
ATOM   2749  CT1 DCE A 344      20.983  48.354  32.348  1.00  0.00      A    C
ATOM   2750  HC2 DCE A 344      19.973  48.606  32.026  1.00  0.00      A    H
ATOM   2751  Cl1 DCE A 344      21.120  48.714  34.080  1.00  0.00      A   CL
ATOM   2752  HC3 DCE A 344      21.675  48.971  31.775  1.00  0.00      A    H
ATOM   2753  CT  DCE A 345      22.232  31.288  37.980  1.00  0.00      A    C
ATOM   2754  HC  DCE A 345      22.087  31.861  37.064  1.00  0.00      A    H
ATOM   2755  HC1 DCE A 345      21.306  31.417  38.540  1.00  0.00      A    H
ATOM   2756  Cl  DCE A 345      22.290  29.577  37.529  1.00  0.00      A   CL
ATOM   2757  CT1 DCE A 345      23.506  31.599  38.741  1.00  0.00      A    C
ATOM   2758  HC2 DCE A 345      24.395  31.487  38.120  1.00  0.00      A    H
ATOM   2759  Cl1 DCE A 345      23.555  33.306  39.218  1.00  0.00      A   CL
ATOM   2760  HC3 DCE A 345      23.694  30.918  39.572  1.00  0.00      A    H
ATOM   2761  CT  DCE A 346      45.127  24.708  30.479  1.00  0.00      A    C
ATOM   2762  HC  DCE A 346      45.523  24.940  29.491  1.00  0.00      A    H
ATOM   2763  HC1 DCE A 346      44.158  24.244  30.291  1.00  0.00      A    H
ATOM   2764  Cl  DCE A 346      46.198  23.587  31.324  1.00  0.00      A   CL
ATOM   2765  CT1 DCE A 346      45.051  25.935  31.322  1.00  0.00      A    C
ATOM   2766  HC2 DCE A 346      46.024  26.405  31.469  1.00  0.00      A    H
ATOM   2767  Cl1 DCE A 346      43.944  27.114  30.587  1.00  0.00      A   CL
ATOM   2768  HC3 DCE A 346      44.542  25.743  32.267  1.00  0.00      A    H
ATOM   2769  CT  DCE A 347      28.299  33.779  17.716  1.00  0.00      A    C
ATOM   2770  HC  DCE A 347      28.144  34.754  17.252  1.00  0.00      A    H
ATOM   2771  HC1 DCE A 347      27.944  32.994  17.049  1.00  0.00      A    H
ATOM   2772  Cl  DCE A 347      30.025  33.546  18.070  1.00  0.00      A   CL
ATOM   2773  CT1 DCE A 347      27.510  33.799  19.046  1.00  0.00      A    C
ATOM   2774  HC2 DCE A 347      27.454  32.838  19.558  1.00  0.00      A    H
ATOM   2775  Cl1 DCE A 347      28.173  34.984  20.178  1.00  0.00      A   CL
ATOM   2776  HC3 DCE A 347      26.473  34.127  18.973  1.00  0.00      A    H
ATOM   2777  CT  DCE A 348       3.251  -0.233   4.360  1.00  0.00      A    C
ATOM   2778  HC  DCE A 348       2.556  -0.219   3.520  1.00  0.00      A    H
ATOM   2779  HC1 DCE A 348       2.977  -1.002   5.082  1.00  0.00      A    H
ATOM   2780  Cl  DCE A 348       4.784  -0.848   3.726  1.00  0.00      A   CL
ATOM   2781  CT1 DCE A 348       3.502   1.080   4.880  1.00  0.00      A    C
ATOM   2782  HC2 DCE A 348       2.723   1.614   5.424  1.00  0.00      A    H
ATOM   2783  Cl1 DCE A 348       4.887   0.880   5.874  1.00  0.00      A   CL
ATOM   2784  HC3 DCE A 348       3.757   1.775   4.080  1.00  0.00      A    H
ATOM   2785  CT  DCE A 349      28.527  15.869  22.401  1.00  0.00      A    C
ATOM   2786  HC  DCE A 349      28.835  15.763  21.361  1.00  0.00      A    H
ATOM   2787  HC1 DCE A 349      29.446  16.015  22.969  1.00  0.00      A    H
ATOM   2788  Cl  DCE A 349      27.700  17.438  22.659  1.00  0.00      A   CL
ATOM   2789  CT1 DCE A 349      27.594  14.714  22.812  1.00  0.00      A    C
ATOM   2790  HC2 DCE A 349      26.647  14.644  22.278  1.00  0.00      A    H
ATOM   2791  Cl1 DCE A 349      28.402  13.162  22.458  1.00  0.00      A   CL
ATOM   2792  HC3 DCE A 349      27.522  14.803  23.896  1.00  0.00      A    H
ATOM   2793  CT  DCE A 350      21.472  43.353  15.264  1.00  0.00      A    C
ATOM   2794  HC  DCE A 350      22.541  43.420  15.066  1.00  0.00      A    H
ATOM   2795  HC1 DCE A 350      20.915  43.940  14.533  1.00  0.00      A    H
ATOM   2796  Cl  DCE A 350      21.046  41.619  14.977  1.00  0.00      A   CL
ATOM   2797  CT1 DCE A 350      21.219  43.746  16.699  1.00  0.00      A    C
ATOM   2798  HC2 DCE A 350      20.185  43.634  17.025  1.00  0.00      A    H
ATOM   2799  Cl1 DCE A 350      22.226  42.673  17.579  1.00  0.00      A   CL
ATOM   2800  HC3 DCE A 350      21.487  44.736  17.068  1.00  0.00      A    H
ATOM   2801  CT  DCE A 351      50.773  26.458  13.459  1.00  0.00      A    C
ATOM   2802  HC  DCE A 351      50.507  25.470  13.084  1.00  0.00      A    H
ATOM   2803  HC1 DCE A 351      49.885  26.722  14.033  1.00  0.00      A    H
ATOM   2804  Cl  DCE A 351      52.305  26.304  14.408  1.00  0.00      A   CL
ATOM   2805  CT1 DCE A 351      50.893  27.457  12.196  1.00  0.00      A    C
ATOM   2806  HC2 DCE A 351      49.930  27.479  11.684  1.00  0.00      A    H
ATOM   2807  Cl1 DCE A 351      51.092  29.109  12.739  1.00  0.00      A   CL
ATOM   2808  HC3 DCE A 351      51.668  27.147  11.496  1.00  0.00      A    H
ATOM   2809  CT  DCE A 352      10.874  39.694  15.985  1.00  0.00      A    C
ATOM   2810  HC  DCE A 352      10.243  38.823  16.156  1.00  0.00      A    H
ATOM   2811  HC1 DCE A 352      10.996  40.232  16.925  1.00  0.00      A    H
ATOM   2812  Cl  DCE A 352      12.538  39.108  15.732  1.00  0.00      A   CL
ATOM   2813  CT1 DCE A 352      10.353  40.559  14.904  1.00  0.00      A    C
ATOM   2814  HC2 DCE A 352      10.714  40.136  13.967  1.00  0.00      A    H
ATOM   2815  Cl1 DCE A 352       8.519  40.694  14.992  1.00  0.00      A   CL
ATOM   2816  HC3 DCE A 352      10.803  41.528  15.122  1.00  0.00      A    H
ATOM   2817  CT  DCE A 353      31.271  47.057  17.705  1.00  0.00      A    C
ATOM   2818  HC  DCE A 353      31.219  46.242  16.983  1.00  0.00      A    H
ATOM   2819  HC1 DCE A 353      30.559  46.715  18.456  1.00  0.00      A    H
ATOM   2820  Cl  DCE A 353      32.862  47.072  18.420  1.00  0.00      A   CL
ATOM   2821  CT1 DCE A 353      30.973  48.330  17.053  1.00  0.00      A    C
ATOM   2822  HC2 DCE A 353      31.620  48.581  16.212  1.00  0.00      A    H
ATOM   2823  Cl1 DCE A 353      29.304  48.113  16.403  1.00  0.00      A   CL
ATOM   2824  HC3 DCE A 353      30.940  49.174  17.743  1.00  0.00      A    H
ATOM   2825  CT  DCE A 354      22.544   6.969   8.362  1.00  0.00      A    C
ATOM   2826  HC  DCE A 354      22.179   7.017   9.388  1.00  0.00      A    H
ATOM   2827  HC1 DCE A 354      21.706   7.230   7.715  1.00  0.00      A    H
ATOM   2828  Cl  DCE A 354      23.909   8.096   8.165  1.00  0.00      A   CL
ATOM   2829  CT1 DCE A 354      22.984   5.574   7.928  1.00  0.00      A    C
ATOM   2830  HC2 DCE A 354      23.960   5.286   8.318  1.00  0.00      A    H
ATOM   2831  Cl1 DCE A 354      21.839   4.440   8.529  1.00  0.00      A   CL
ATOM   2832  HC3 DCE A 354      23.104   5.468   6.850  1.00  0.00      A    H
ATOM   2833  CT  DCE A 355       3.710   9.089  33.338  1.00  0.00      A    C
ATOM   2834  HC  DCE A 355       2.864   8.598  32.858  1.00  0.00      A    H
ATOM   2835  HC1 DCE A 355       4.472   8.313  33.404  1.00  0.00      A    H
ATOM   2836  Cl  DCE A 355       4.323  10.342  32.193  1.00  0.00      A   CL
ATOM   2837  CT1 DCE A 355       3.363   9.740  34.656  1.00  0.00      A    C
ATOM   2838  HC2 DCE A 355       2.664  10.538  34.402  1.00  0.00      A    H
ATOM   2839  Cl1 DCE A 355       2.500   8.631  35.788  1.00  0.00      A   CL
ATOM   2840  HC3 DCE A 355       4.216  10.173  35.179  1.00  0.00      A    H
ATOM   2841  CT  DCE A 356      36.444   3.333  13.652  1.00  0.00      A    C
ATOM   2842  HC  DCE A 356      36.694   3.680  14.654  1.00  0.00      A    H
ATOM   2843  HC1 DCE A 356      36.941   3.910  12.873  1.00  0.00      A    H
ATOM   2844  Cl  DCE A 356      37.062   1.661  13.473  1.00  0.00      A   CL
ATOM   2845  CT1 DCE A 356      34.936   3.440  13.625  1.00  0.00      A    C
ATOM   2846  HC2 DCE A 356      34.602   3.195  12.617  1.00  0.00      A    H
ATOM   2847  Cl1 DCE A 356      34.211   2.370  14.890  1.00  0.00      A   CL
ATOM   2848  HC3 DCE A 356      34.712   4.481  13.860  1.00  0.00      A    H
ATOM   2849  CT  DCE A 357      35.693   8.009   8.081  1.00  0.00      A    C
ATOM   2850  HC  DCE A 357      34.785   7.407   8.130  1.00  0.00      A    H
ATOM   2851  HC1 DCE A 357      36.408   7.247   7.773  1.00  0.00      A    H
ATOM   2852  Cl  DCE A 357      35.452   9.273   6.909  1.00  0.00      A   CL
ATOM   2853  CT1 DCE A 357      36.007   8.657   9.379  1.00  0.00      A    C
ATOM   2854  HC2 DCE A 357      36.089   7.943  10.198  1.00  0.00      A    H
ATOM   2855  Cl1 DCE A 357      37.546   9.472   9.243  1.00  0.00      A   CL
ATOM   2856  HC3 DCE A 357      35.246   9.375   9.685  1.00  0.00      A    H
ATOM   2857  CT  DCE A 358      25.701   0.911   3.818  1.00  0.00      A    C
ATOM   2858  HC  DCE A 358      25.112   1.180   4.693  1.00  0.00      A    H
ATOM   2859  HC1 DCE A 358      25.833  -0.171   3.801  1.00  0.00      A    H
ATOM   2860  Cl  DCE A 358      24.563   1.195   2.455  1.00  0.00      A   CL
ATOM   2861  CT1 DCE A 358      26.982   1.717   3.841  1.00  0.00      A    C
ATOM   2862  HC2 DCE A 358      26.885   2.740   3.478  1.00  0.00      A    H
ATOM   2863  Cl1 DCE A 358      27.559   1.676   5.523  1.00  0.00      A   CL
ATOM   2864  HC3 DCE A 358      27.766   1.284   3.219  1.00  0.00      A    H
ATOM   2865  CT  DCE A 359       1.897  37.129  15.632  1.00  0.00      A    C
ATOM   2866  HC  DCE A 359       1.347  36.310  15.169  1.00  0.00      A    H
ATOM   2867  HC1 DCE A 359       1.213  37.870  16.047  1.00  0.00      A    H
ATOM   2868  Cl  DCE A 359       2.683  36.302  16.974  1.00  0.00      A   CL
ATOM   2869  CT1 DCE A 359       2.886  37.946  14.806  1.00  0.00      A    C
ATOM   2870  HC2 DCE A 359       3.070  38.926  15.247  1.00  0.00      A    H
ATOM   2871  Cl1 DCE A 359       4.494  37.083  14.551  1.00  0.00      A   CL
ATOM   2872  HC3 DCE A 359       2.502  38.068  13.793  1.00  0.00      A    H
ATOM   2873  CT  DCE A 360      22.399  39.802  12.270  1.00  0.00      A    C
ATOM   2874  HC  DCE A 360      21.548  40.356  12.667  1.00  0.00      A    H
ATOM   2875  HC1 DCE A 360      22.860  39.382  13.164  1.00  0.00      A    H
ATOM   2876  Cl  DCE A 360      21.816  38.508  11.235  1.00  0.00      A   CL
ATOM   2877  CT1 DCE A 360      23.408  40.717  11.537  1.00  0.00      A    C
ATOM   2878  HC2 DCE A 360      24.363  40.274  11.254  1.00  0.00      A    H
ATOM   2879  Cl1 DCE A 360      22.818  41.249   9.975  1.00  0.00      A   CL
ATOM   2880  HC3 DCE A 360      23.639  41.655  12.041  1.00  0.00      A    H
ATOM   2881  CT  DCE A 361       3.103  45.669  37.509  1.00  0.00      A    C
ATOM   2882  HC  DCE A 361       3.684  46.469  37.050  1.00  0.00      A    H
ATOM   2883  HC1 DCE A 361       3.743  45.315  38.317  1.00  0.00      A    H
ATOM   2884  Cl  DCE A 361       1.526  46.177  38.046  1.00  0.00      A   CL
ATOM   2885  CT1 DCE A 361       2.842  44.512  36.488  1.00  0.00      A    C
ATOM   2886  HC2 DCE A 361       3.819  44.069  36.294  1.00  0.00      A    H
ATOM   2887  Cl1 DCE A 361       1.916  43.134  37.169  1.00  0.00      A   CL
ATOM   2888  HC3 DCE A 361       2.360  44.755  35.541  1.00  0.00      A    H
ATOM   2889  CT  DCE A 362      37.370  20.143  26.787  1.00  0.00      A    C
ATOM   2890  HC  DCE A 362      36.584  19.925  27.511  1.00  0.00      A    H
ATOM   2891  HC1 DCE A 362      37.459  19.288  26.118  1.00  0.00      A    H
ATOM   2892  Cl  DCE A 362      36.761  21.515  25.764  1.00  0.00      A   CL
ATOM   2893  CT1 DCE A 362      38.608  20.492  27.574  1.00  0.00      A    C
ATOM   2894  HC2 DCE A 362      39.462  20.899  27.032  1.00  0.00      A    H
ATOM   2895  Cl1 DCE A 362      38.164  21.640  28.775  1.00  0.00      A   CL
ATOM   2896  HC3 DCE A 362      38.920  19.658  28.203  1.00  0.00      A    H
ATOM   2897  CT  DCE A 363      45.416  23.467  36.032  1.00  0.00      A    C
ATOM   2898  HC  DCE A 363      44.730  23.755  36.828  1.00  0.00      A    H
ATOM   2899  HC1 DCE A 363      46.353  23.241  36.541  1.00  0.00      A    H
ATOM   2900  Cl  DCE A 363      44.940  21.918  35.337  1.00  0.00      A   CL
ATOM   2901  CT1 DCE A 363      45.722  24.460  34.876  1.00  0.00      A    C
ATOM   2902  HC2 DCE A 363      44.830  24.609  34.267  1.00  0.00      A    H
ATOM   2903  Cl1 DCE A 363      46.275  26.026  35.481  1.00  0.00      A   CL
ATOM   2904  HC3 DCE A 363      46.517  23.965  34.318  1.00  0.00      A    H
ATOM   2905  CT  DCE A 364       2.661  14.485  16.967  1.00  0.00      A    C
ATOM   2906  HC  DCE A 364       2.559  13.404  17.061  1.00  0.00      A    H
ATOM   2907  HC1 DCE A 364       1.656  14.821  17.221  1.00  0.00      A    H
ATOM   2908  Cl  DCE A 364       3.686  14.991  18.388  1.00  0.00      A   CL
ATOM   2909  CT1 DCE A 364       3.274  14.855  15.644  1.00  0.00      A    C
ATOM   2910  HC2 DCE A 364       2.655  14.359  14.896  1.00  0.00      A    H
ATOM   2911  Cl1 DCE A 364       3.315  16.599  15.383  1.00  0.00      A   CL
ATOM   2912  HC3 DCE A 364       4.326  14.598  15.519  1.00  0.00      A    H
ATOM   2913  CT  DCE A 365      27.039  22.416  15.680  1.00  0.00      A    C
ATOM   2914  HC  DCE A 365      26.088  22.734  15.253  1.00  0.00      A    H
ATOM   2915  HC1 DCE A 365      26.792  21.710  16.472  1.00  0.00      A    H
ATOM   2916  Cl  DCE A 365      27.784  21.297  14.420  1.00  0.00      A   CL
ATOM   2917  CT1 DCE A 365      27.989  23.606  16.068  1.00  0.00      A    C
ATOM   2918  HC2 DCE A 365      27.567  24.095  16.946  1.00  0.00      A    H
ATOM   2919  Cl1 DCE A 365      29.641  23.039  16.396  1.00  0.00      A   CL
ATOM   2920  HC3 DCE A 365      28.004  24.352  15.273  1.00  0.00      A    H
ATOM   2921  CT  DCE A 366      14.138  39.624  31.122  1.00  0.00      A    C
ATOM   2922  HC  DCE A 366      13.939  38.559  30.995  1.00  0.00      A    H
ATOM   2923  HC1 DCE A 366      13.598  40.081  31.951  1.00  0.00      A    H
ATOM   2924  Cl  DCE A 366      15.912  39.757  31.397  1.00  0.00      A   CL
ATOM   2925  CT1 DCE A 366      13.821  40.265  29.796  1.00  0.00      A    C
ATOM   2926  HC2 DCE A 366      13.877  41.350  29.879  1.00  0.00      A    H
ATOM   2927  Cl1 DCE A 366      14.965  39.592  28.587  1.00  0.00      A   CL
ATOM   2928  HC3 DCE A 366      12.835  40.006  29.409  1.00  0.00      A    H
ATOM   2929  CT  DCE A 367      47.540   7.919  10.392  1.00  0.00      A    C
ATOM   2930  HC  DCE A 367      48.418   7.273  10.358  1.00  0.00      A    H
ATOM   2931  HC1 DCE A 367      47.593   8.643   9.580  1.00  0.00      A    H
ATOM   2932  Cl  DCE A 367      46.000   7.013  10.075  1.00  0.00      A   CL
ATOM   2933  CT1 DCE A 367      47.523   8.348  11.869  1.00  0.00      A    C
ATOM   2934  HC2 DCE A 367      48.420   8.952  12.007  1.00  0.00      A    H
ATOM   2935  Cl1 DCE A 367      46.067   9.289  12.163  1.00  0.00      A   CL
ATOM   2936  HC3 DCE A 367      47.698   7.463  12.481  1.00  0.00      A    H
ATOM   2937  CT  DCE A 368      40.961  21.660  35.699  1.00  0.00      A    C
ATOM   2938  HC  DCE A 368      41.220  22.504  35.059  1.00  0.00      A    H
ATOM   2939  HC1 DCE A 368      41.335  21.738  36.720  1.00  0.00      A    H
ATOM   2940  Cl  DCE A 368      39.240  21.559  35.868  1.00  0.00      A   CL
ATOM   2941  CT1 DCE A 368      41.383  20.369  34.970  1.00  0.00      A    C
ATOM   2942  HC2 DCE A 368      41.091  19.507  35.571  1.00  0.00      A    H
ATOM   2943  Cl1 DCE A 368      40.586  20.293  33.354  1.00  0.00      A   CL
ATOM   2944  HC3 DCE A 368      42.453  20.349  34.762  1.00  0.00      A    H
ATOM   2945  CT  DCE A 369       8.578  11.736  40.914  1.00  0.00      A    C
ATOM   2946  HC  DCE A 369       9.646  11.587  40.751  1.00  0.00      A    H
ATOM   2947  HC1 DCE A 369       8.497  12.248  41.873  1.00  0.00      A    H
ATOM   2948  Cl  DCE A 369       7.837  12.752  39.658  1.00  0.00      A   CL
ATOM   2949  CT1 DCE A 369       7.960  10.280  40.940  1.00  0.00      A    C
ATOM   2950  HC2 DCE A 369       6.877  10.256  41.055  1.00  0.00      A    H
ATOM   2951  Cl1 DCE A 369       8.433   9.482  39.377  1.00  0.00      A   CL
ATOM   2952  HC3 DCE A 369       8.372   9.606  41.691  1.00  0.00      A    H
ATOM   2953  CT  DCE A 370      20.535  38.640  32.482  1.00  0.00      A    C
ATOM   2954  HC  DCE A 370      21.552  38.984  32.671  1.00  0.00      A    H
ATOM   2955  HC1 DCE A 370      20.586  37.613  32.123  1.00  0.00      A    H
ATOM   2956  Cl  DCE A 370      19.660  38.709  33.913  1.00  0.00      A   CL
ATOM   2957  CT1 DCE A 370      19.855  39.524  31.464  1.00  0.00      A    C
ATOM   2958  HC2 DCE A 370      19.768  40.587  31.687  1.00  0.00      A    H
ATOM   2959  Cl1 DCE A 370      20.641  39.347  29.864  1.00  0.00      A   CL
ATOM   2960  HC3 DCE A 370      18.841  39.157  31.303  1.00  0.00      A    H
ATOM   2961  CT  DCE A 371       0.323  13.804  42.993  1.00  0.00      A    C
ATOM   2962  HC  DCE A 371       1.162  13.119  43.116  1.00  0.00      A    H
ATOM   2963  HC1 DCE A 371       0.182  14.058  41.943  1.00  0.00      A    H
ATOM   2964  Cl  DCE A 371      -1.110  12.969  43.582  1.00  0.00      A   CL
ATOM   2965  CT1 DCE A 371       0.599  15.121  43.820  1.00  0.00      A    C
ATOM   2966  HC2 DCE A 371      -0.369  15.592  43.993  1.00  0.00      A    H
ATOM   2967  Cl1 DCE A 371       1.328  14.550  45.392  1.00  0.00      A   CL
ATOM   2968  HC3 DCE A 371       1.273  15.858  43.384  1.00  0.00      A    H
ATOM   2969  CT  DCE A 372       1.683  18.388  21.686  1.00  0.00      A    C
ATOM   2970  HC  DCE A 372       1.383  19.363  21.303  1.00  0.00      A    H
ATOM   2971  HC1 DCE A 372       2.275  18.563  22.584  1.00  0.00      A    H
ATOM   2972  Cl  DCE A 372       0.196  17.494  22.254  1.00  0.00      A   CL
ATOM   2973  CT1 DCE A 372       2.392  17.639  20.563  1.00  0.00      A    C
ATOM   2974  HC2 DCE A 372       2.772  16.653  20.830  1.00  0.00      A    H
ATOM   2975  Cl1 DCE A 372       1.193  17.590  19.146  1.00  0.00      A   CL
ATOM   2976  HC3 DCE A 372       3.299  18.204  20.349  1.00  0.00      A    H
ATOM   2977  CT  DCE A 373      19.734  45.940  36.416  1.00  0.00      A    C
ATOM   2978  HC  DCE A 373      20.272  45.300  37.115  1.00  0.00      A    H
ATOM   2979  HC1 DCE A 373      20.468  46.549  35.887  1.00  0.00      A    H
ATOM   2980  Cl  DCE A 373      18.918  44.849  35.257  1.00  0.00      A   CL
ATOM   2981  CT1 DCE A 373      18.635  46.740  37.080  1.00  0.00      A    C
ATOM   2982  HC2 DCE A 373      18.845  47.217  38.038  1.00  0.00      A    H
ATOM   2983  Cl1 DCE A 373      18.133  48.039  35.963  1.00  0.00      A   CL
ATOM   2984  HC3 DCE A 373      17.740  46.118  37.060  1.00  0.00      A    H
ATOM   2985  CT  DCE A 374      15.829  38.938  19.290  1.00  0.00      A    C
ATOM   2986  HC  DCE A 374      15.801  38.266  20.148  1.00  0.00      A    H
ATOM   2987  HC1 DCE A 374      16.728  39.554  19.313  1.00  0.00      A    H
ATOM   2988  Cl  DCE A 374      15.970  37.810  17.914  1.00  0.00      A   CL
ATOM   2989  CT1 DCE A 374      14.607  39.910  19.204  1.00  0.00      A    C
ATOM   2990  HC2 DCE A 374      13.578  39.587  19.362  1.00  0.00      A    H
ATOM   2991  Cl1 DCE A 374      14.827  41.083  20.514  1.00  0.00      A   CL
ATOM   2992  HC3 DCE A 374      14.717  40.442  18.260  1.00  0.00      A    H
ATOM   2993  CT  DCE A 375      25.446  15.565  13.480  1.00  0.00      A    C
ATOM   2994  HC  DCE A 375      25.766  14.534  13.323  1.00  0.00      A    H
ATOM   2995  HC1 DCE A 375      24.778  15.884  12.680  1.00  0.00      A    H
ATOM   2996  Cl  DCE A 375      24.754  15.694  15.123  1.00  0.00      A   CL
ATOM   2997  CT1 DCE A 375      26.749  16.485  13.438  1.00  0.00      A    C
ATOM   2998  HC2 DCE A 375      27.500  16.062  14.105  1.00  0.00      A    H
ATOM   2999  Cl1 DCE A 375      27.310  16.840  11.783  1.00  0.00      A   CL
ATOM   3000  HC3 DCE A 375      26.508  17.466  13.848  1.00  0.00      A    H
ATOM   3001  CT  DCE A 376      30.280  14.316  12.147  1.00  0.00      A    C
ATOM   3002  HC  DCE A 376      30.511  15.314  12.519  1.00  0.00      A    H
ATOM   3003  HC1 DCE A 376      29.432  13.914  12.703  1.00  0.00      A    H
ATOM   3004  Cl  DCE A 376      29.960  14.799  10.461  1.00  0.00      A   CL
ATOM   3005  CT1 DCE A 376      31.505  13.362  12.185  1.00  0.00      A    C
ATOM   3006  HC2 DCE A 376      31.393  12.690  13.036  1.00  0.00      A    H
ATOM   3007  Cl1 DCE A 376      31.591  12.330  10.708  1.00  0.00      A   CL
ATOM   3008  HC3 DCE A 376      32.462  13.884  12.205  1.00  0.00      A    H
ATOM   3009  CT  DCE A 377      44.483  47.892  10.280  1.00  0.00      A    C
ATOM   3010  HC  DCE A 377      45.361  47.813  10.922  1.00  0.00      A    H
ATOM   3011  HC1 DCE A 377      44.709  48.514   9.415  1.00  0.00      A    H
ATOM   3012  Cl  DCE A 377      44.055  46.223   9.669  1.00  0.00      A   CL
ATOM   3013  CT1 DCE A 377      43.176  48.362  10.947  1.00  0.00      A    C
ATOM   3014  HC2 DCE A 377      42.393  48.366  10.188  1.00  0.00      A    H
ATOM   3015  Cl1 DCE A 377      42.757  47.399  12.386  1.00  0.00      A   CL
ATOM   3016  HC3 DCE A 377      43.244  49.392  11.297  1.00  0.00      A    H
ATOM   3017  CT  DCE A 378      36.733   4.876  39.415  1.00  0.00      A    C
ATOM   3018  HC  DCE A 378      36.993   4.044  38.761  1.00  0.00      A    H
ATOM   3019  HC1 DCE A 378      35.658   4.738  39.531  1.00  0.00      A    H
ATOM   3020  Cl  DCE A 378      37.460   4.514  41.043  1.00  0.00      A   CL
ATOM   3021  CT1 DCE A 378      37.067   6.271  38.817  1.00  0.00      A    C
ATOM   3022  HC2 DCE A 378      38.144   6.268  38.650  1.00  0.00      A    H
ATOM   3023  Cl1 DCE A 378      36.127   6.663  37.379  1.00  0.00      A   CL
ATOM   3024  HC3 DCE A 378      36.765   6.985  39.584  1.00  0.00      A    H
ATOM   3025  CT  DCE A 379       7.122  23.415   0.712  1.00  0.00      A    C
ATOM   3026  HC  DCE A 379       7.770  23.179  -0.132  1.00  0.00      A    H
ATOM   3027  HC1 DCE A 379       6.097  23.266   0.374  1.00  0.00      A    H
ATOM   3028  Cl  DCE A 379       7.479  22.352   2.132  1.00  0.00      A   CL
ATOM   3029  CT1 DCE A 379       7.265  24.903   1.117  1.00  0.00      A    C
ATOM   3030  HC2 DCE A 379       8.294  24.918   1.475  1.00  0.00      A    H
ATOM   3031  Cl1 DCE A 379       7.049  26.052  -0.198  1.00  0.00      A   CL
ATOM   3032  HC3 DCE A 379       6.484  25.117   1.847  1.00  0.00      A    H
ATOM   3033  CT  DCE A 380      21.860  20.307  47.542  1.00  0.00      A    C
ATOM   3034  HC  DCE A 380      21.620  19.423  46.951  1.00  0.00      A    H
ATOM   3035  HC1 DCE A 380      22.603  20.832  46.941  1.00  0.00      A    H
ATOM   3036  Cl  DCE A 380      20.522  21.406  47.589  1.00  0.00      A   CL
ATOM   3037  CT1 DCE A 380      22.216  19.963  49.005  1.00  0.00      A    C
ATOM   3038  HC2 DCE A 380      23.020  19.228  49.040  1.00  0.00      A    H
ATOM   3039  Cl1 DCE A 380      22.752  21.464  49.879  1.00  0.00      A   CL
ATOM   3040  HC3 DCE A 380      21.383  19.468  49.505  1.00  0.00      A    H
ATOM   3041  CT  DCE A 381      28.794  42.575  13.437  1.00  0.00      A    C
ATOM   3042  HC  DCE A 381      29.623  42.403  14.123  1.00  0.00      A    H
ATOM   3043  HC1 DCE A 381      28.852  43.629  13.167  1.00  0.00      A    H
ATOM   3044  Cl  DCE A 381      29.058  41.702  11.924  1.00  0.00      A   CL
ATOM   3045  CT1 DCE A 381      27.436  42.257  13.994  1.00  0.00      A    C
ATOM   3046  HC2 DCE A 381      27.233  42.876  14.868  1.00  0.00      A    H
ATOM   3047  Cl1 DCE A 381      26.258  42.564  12.611  1.00  0.00      A   CL
ATOM   3048  HC3 DCE A 381      27.388  41.193  14.223  1.00  0.00      A    H
ATOM   3049  CT  DCE A 382      26.587  31.216  12.462  1.00  0.00      A    C
ATOM   3050  HC  DCE A 382      27.373  31.663  11.853  1.00  0.00      A    H
ATOM   3051  HC1 DCE A 382      25.703  31.464  11.875  1.00  0.00      A    H
ATOM   3052  Cl  DCE A 382      26.790  29.451  12.479  1.00  0.00      A   CL
ATOM   3053  CT1 DCE A 382      26.378  31.865  13.835  1.00  0.00      A    C
ATOM   3054  HC2 DCE A 382      27.176  31.580  14.520  1.00  0.00      A    H
ATOM   3055  Cl1 DCE A 382      26.296  33.634  13.901  1.00  0.00      A   CL
ATOM   3056  HC3 DCE A 382      25.471  31.493  14.311  1.00  0.00      A    H
ATOM   3057  CT  DCE A 383      13.656  35.391  33.390  1.00  0.00      A    C
ATOM   3058  HC  DCE A 383      13.926  35.213  32.350  1.00  0.00      A    H
ATOM   3059  HC1 DCE A 383      13.600  34.469  33.970  1.00  0.00      A    H
ATOM   3060  Cl  DCE A 383      15.107  36.222  34.050  1.00  0.00      A   CL
ATOM   3061  CT1 DCE A 383      12.347  36.265  33.521  1.00  0.00      A    C
ATOM   3062  HC2 DCE A 383      11.654  35.956  32.738  1.00  0.00      A    H
ATOM   3063  Cl1 DCE A 383      11.501  36.055  35.114  1.00  0.00      A   CL
ATOM   3064  HC3 DCE A 383      12.580  37.320  33.375  1.00  0.00      A    H
ATOM   3065  CT  DCE A 384      26.599  33.742  51.445  1.00  0.00      A    C
ATOM   3066  HC  DCE A 384      26.547  32.730  51.043  1.00  0.00      A    H
ATOM   3067  HC1 DCE A 384      26.232  33.669  52.469  1.00  0.00      A    H
ATOM   3068  Cl  DCE A 384      28.301  34.208  51.567  1.00  0.00      A   CL
ATOM   3069  CT1 DCE A 384      25.842  34.517  50.449  1.00  0.00      A    C
ATOM   3070  HC2 DCE A 384      25.737  35.545  50.795  1.00  0.00      A    H
ATOM   3071  Cl1 DCE A 384      26.835  34.413  48.983  1.00  0.00      A   CL
ATOM   3072  HC3 DCE A 384      24.905  33.974  50.328  1.00  0.00      A    H
ATOM   3073  CT  DCE A 385       9.993   3.742  34.319  1.00  0.00      A    C
ATOM   3074  HC  DCE A 385      10.143   2.771  33.848  1.00  0.00      A    H
ATOM   3075  HC1 DCE A 385      10.942   4.277  34.279  1.00  0.00      A    H
ATOM   3076  Cl  DCE A 385       8.896   4.731  33.365  1.00  0.00      A   CL
ATOM   3077  CT1 DCE A 385       9.633   3.556  35.777  1.00  0.00      A    C
ATOM   3078  HC2 DCE A 385       8.655   3.102  35.938  1.00  0.00      A    H
ATOM   3079  Cl1 DCE A 385      10.874   2.393  36.379  1.00  0.00      A   CL
ATOM   3080  HC3 DCE A 385       9.775   4.438  36.402  1.00  0.00      A    H
ATOM   3081  CT  DCE A 386      27.614  10.192  14.934  1.00  0.00      A    C
ATOM   3082  HC  DCE A 386      26.774   9.524  15.128  1.00  0.00      A    H
ATOM   3083  HC1 DCE A 386      28.061   9.972  13.965  1.00  0.00      A    H
ATOM   3084  Cl  DCE A 386      27.149  12.001  14.956  1.00  0.00      A   CL
ATOM   3085  CT1 DCE A 386      28.722  10.090  16.006  1.00  0.00      A    C
ATOM   3086  HC2 DCE A 386      28.298  10.306  16.987  1.00  0.00      A    H
ATOM   3087  Cl1 DCE A 386      29.217   8.363  16.128  1.00  0.00      A   CL
ATOM   3088  HC3 DCE A 386      29.563  10.762  15.842  1.00  0.00      A    H
ATOM   3089  CT  DCE A 387       7.556   5.507  42.369  1.00  0.00      A    C
ATOM   3090  HC  DCE A 387       8.415   6.057  41.984  1.00  0.00      A    H
ATOM   3091  HC1 DCE A 387       6.763   5.563  41.623  1.00  0.00      A    H
ATOM   3092  Cl  DCE A 387       8.113   3.805  42.411  1.00  0.00      A   CL
ATOM   3093  CT1 DCE A 387       7.019   6.041  43.741  1.00  0.00      A    C
ATOM   3094  HC2 DCE A 387       6.397   6.932  43.649  1.00  0.00      A    H
ATOM   3095  Cl1 DCE A 387       6.119   4.798  44.600  1.00  0.00      A   CL
ATOM   3096  HC3 DCE A 387       7.794   6.399  44.418  1.00  0.00      A    H
ATOM   3097  CT  DCE A 388      33.169   0.456  20.632  1.00  0.00      A    C
ATOM   3098  HC  DCE A 388      32.470  -0.362  20.459  1.00  0.00      A    H
ATOM   3099  HC1 DCE A 388      33.042   0.664  21.694  1.00  0.00      A    H
ATOM   3100  Cl  DCE A 388      34.704  -0.362  20.252  1.00  0.00      A   CL
ATOM   3101  CT1 DCE A 388      32.923   1.572  19.655  1.00  0.00      A    C
ATOM   3102  HC2 DCE A 388      33.599   2.426  19.696  1.00  0.00      A    H
ATOM   3103  Cl1 DCE A 388      33.076   0.897  18.011  1.00  0.00      A   CL
ATOM   3104  HC3 DCE A 388      31.903   1.933  19.785  1.00  0.00      A    H
ATOM   3105  CT  DCE A 389       2.667  32.077  38.474  1.00  0.00      A    C
ATOM   3106  HC  DCE A 389       1.740  32.650  38.495  1.00  0.00      A    H
ATOM   3107  HC1 DCE A 389       2.485  31.012  38.619  1.00  0.00      A    H
ATOM   3108  Cl  DCE A 389       3.660  32.284  36.976  1.00  0.00      A   CL
ATOM   3109  CT1 DCE A 389       3.522  32.284  39.696  1.00  0.00      A    C
ATOM   3110  HC2 DCE A 389       4.382  31.617  39.628  1.00  0.00      A    H
ATOM   3111  Cl1 DCE A 389       4.287  33.864  39.642  1.00  0.00      A   CL
ATOM   3112  HC3 DCE A 389       2.957  32.105  40.610  1.00  0.00      A    H
ATOM   3113  CT  DCE A 390       2.807  17.787  48.830  1.00  0.00      A    C
ATOM   3114  HC  DCE A 390       1.869  17.405  49.233  1.00  0.00      A    H
ATOM   3115  HC1 DCE A 390       2.614  18.510  48.037  1.00  0.00      A    H
ATOM   3116  Cl  DCE A 390       3.616  18.606  50.087  1.00  0.00      A   CL
ATOM   3117  CT1 DCE A 390       3.561  16.532  48.407  1.00  0.00      A    C
ATOM   3118  HC2 DCE A 390       2.931  15.909  47.772  1.00  0.00      A    H
ATOM   3119  Cl1 DCE A 390       5.051  16.994  47.551  1.00  0.00      A   CL
ATOM   3120  HC3 DCE A 390       3.943  15.974  49.261  1.00  0.00      A    H
ATOM   3121  CT  DCE A 391      43.865  44.537  19.968  1.00  0.00      A    C
ATOM   3122  HC  DCE A 391      44.834  44.363  19.500  1.00  0.00      A    H
ATOM   3123  HC1 DCE A 391      43.002  44.500  19.303  1.00  0.00      A    H
ATOM   3124  Cl  DCE A 391      43.329  43.408  21.232  1.00  0.00      A   CL
ATOM   3125  CT1 DCE A 391      43.905  45.948  20.559  1.00  0.00      A    C
ATOM   3126  HC2 DCE A 391      44.290  45.825  21.572  1.00  0.00      A    H
ATOM   3127  Cl1 DCE A 391      45.071  46.921  19.583  1.00  0.00      A   CL
ATOM   3128  HC3 DCE A 391      42.975  46.513  20.615  1.00  0.00      A    H
ATOM   3129  CT  DCE A 392      42.257  38.205  19.289  1.00  0.00      A    C
ATOM   3130  HC  DCE A 392      41.673  39.125  19.308  1.00  0.00      A    H
ATOM   3131  HC1 DCE A 392      41.998  37.716  18.349  1.00  0.00      A    H
ATOM   3132  Cl  DCE A 392      43.928  38.843  19.206  1.00  0.00      A   CL
ATOM   3133  CT1 DCE A 392      41.942  37.396  20.497  1.00  0.00      A    C
ATOM   3134  HC2 DCE A 392      41.009  36.846  20.376  1.00  0.00      A    H
ATOM   3135  Cl1 DCE A 392      43.270  36.307  20.881  1.00  0.00      A   CL
ATOM   3136  HC3 DCE A 392      41.652  37.959  21.384  1.00  0.00      A    H
ATOM   3137  CT  DCE A 393      41.776  25.423  19.542  1.00  0.00      A    C
ATOM   3138  HC  DCE A 393      40.714  25.623  19.684  1.00  0.00      A    H
ATOM   3139  HC1 DCE A 393      42.318  25.686  20.451  1.00  0.00      A    H
ATOM   3140  Cl  DCE A 393      41.823  23.714  19.141  1.00  0.00      A   CL
ATOM   3141  CT1 DCE A 393      42.427  26.306  18.428  1.00  0.00      A    C
ATOM   3142  HC2 DCE A 393      42.228  27.375  18.501  1.00  0.00      A    H
ATOM   3143  Cl1 DCE A 393      44.131  25.834  18.104  1.00  0.00      A   CL
ATOM   3144  HC3 DCE A 393      41.884  25.967  17.545  1.00  0.00      A    H
ATOM   3145  CT  DCE A 394       0.314  14.229  36.348  1.00  0.00      A    C
ATOM   3146  HC  DCE A 394      -0.562  13.585  36.415  1.00  0.00      A    H
ATOM   3147  HC1 DCE A 394       0.777  14.234  37.335  1.00  0.00      A    H
ATOM   3148  Cl  DCE A 394       1.544  13.234  35.391  1.00  0.00      A   CL
ATOM   3149  CT1 DCE A 394      -0.133  15.505  35.678  1.00  0.00      A    C
ATOM   3150  HC2 DCE A 394       0.737  16.133  35.484  1.00  0.00      A    H
ATOM   3151  Cl1 DCE A 394      -0.915  15.079  34.140  1.00  0.00      A   CL
ATOM   3152  HC3 DCE A 394      -0.755  16.108  36.341  1.00  0.00      A    H
ATOM   3153  CT  DCE A 395      18.410  45.112  12.570  1.00  0.00      A    C
ATOM   3154  HC  DCE A 395      17.396  44.956  12.202  1.00  0.00      A    H
ATOM   3155  HC1 DCE A 395      18.885  44.201  12.207  1.00  0.00      A    H
ATOM   3156  Cl  DCE A 395      18.985  46.509  11.704  1.00  0.00      A   CL
ATOM   3157  CT1 DCE A 395      18.207  45.270  14.051  1.00  0.00      A    C
ATOM   3158  HC2 DCE A 395      17.394  45.960  14.276  1.00  0.00      A    H
ATOM   3159  Cl1 DCE A 395      17.810  43.693  14.758  1.00  0.00      A   CL
ATOM   3160  HC3 DCE A 395      19.123  45.612  14.533  1.00  0.00      A    H
ATOM   3161  CT  DCE A 396      48.200   9.563  22.703  1.00  0.00      A    C
ATOM   3162  HC  DCE A 396      47.956   8.596  23.142  1.00  0.00      A    H
ATOM   3163  HC1 DCE A 396      48.783  10.101  23.451  1.00  0.00      A    H
ATOM   3164  Cl  DCE A 396      49.370   9.398  21.329  1.00  0.00      A   CL
ATOM   3165  CT1 DCE A 396      46.959  10.275  22.299  1.00  0.00      A    C
ATOM   3166  HC2 DCE A 396      46.079  10.079  22.911  1.00  0.00      A    H
ATOM   3167  Cl1 DCE A 396      47.202  12.012  22.542  1.00  0.00      A   CL
ATOM   3168  HC3 DCE A 396      46.587   9.959  21.324  1.00  0.00      A    H
ATOM   3169  CT  DCE A 397      14.873   2.849   2.091  1.00  0.00      A    C
ATOM   3170  HC  DCE A 397      14.093   3.078   2.817  1.00  0.00      A    H
ATOM   3171  HC1 DCE A 397      15.716   2.220   2.377  1.00  0.00      A    H
ATOM   3172  Cl  DCE A 397      14.202   1.918   0.737  1.00  0.00      A   CL
ATOM   3173  CT1 DCE A 397      15.442   4.194   1.547  1.00  0.00      A    C
ATOM   3174  HC2 DCE A 397      14.681   4.654   0.918  1.00  0.00      A    H
ATOM   3175  Cl1 DCE A 397      15.884   5.270   2.933  1.00  0.00      A   CL
ATOM   3176  HC3 DCE A 397      16.331   4.135   0.919  1.00  0.00      A    H
ATOM   3177  CT  DCE A 398      21.079  40.357  22.390  1.00  0.00      A    C
ATOM   3178  HC  DCE A 398      20.403  39.502  22.368  1.00  0.00      A    H
ATOM   3179  HC1 DCE A 398      21.967  40.141  22.983  1.00  0.00      A    H
ATOM   3180  Cl  DCE A 398      21.681  40.322  20.709  1.00  0.00      A   CL
ATOM   3181  CT1 DCE A 398      20.216  41.567  22.578  1.00  0.00      A    C
ATOM   3182  HC2 DCE A 398      20.629  42.563  22.740  1.00  0.00      A    H
ATOM   3183  Cl1 DCE A 398      18.847  41.516  21.410  1.00  0.00      A   CL
ATOM   3184  HC3 DCE A 398      19.789  41.387  23.564  1.00  0.00      A    H
ATOM   3185  CT  DCE A 399      21.270  40.542  45.202  1.00  0.00      A    C
ATOM   3186  HC  DCE A 399      21.964  40.321  44.391  1.00  0.00      A    H
ATOM   3187  HC1 DCE A 399      20.557  41.348  45.029  1.00  0.00      A    H
ATOM   3188  Cl  DCE A 399      20.407  39.037  45.749  1.00  0.00      A   CL
ATOM   3189  CT1 DCE A 399      22.085  41.051  46.418  1.00  0.00      A    C
ATOM   3190  HC2 DCE A 399      22.968  41.657  46.216  1.00  0.00      A    H
ATOM   3191  Cl1 DCE A 399      21.072  42.184  47.331  1.00  0.00      A   CL
ATOM   3192  HC3 DCE A 399      22.375  40.184  47.012  1.00  0.00      A    H
ATOM   3193  CT  DCE A 400      18.302  37.889  42.830  1.00  0.00      A    C
ATOM   3194  HC  DCE A 400      18.962  38.026  43.686  1.00  0.00      A    H
ATOM   3195  HC1 DCE A 400      18.825  38.020  41.883  1.00  0.00      A    H
ATOM   3196  Cl  DCE A 400      17.644  36.193  42.757  1.00  0.00      A   CL
ATOM   3197  CT1 DCE A 400      17.138  38.881  42.926  1.00  0.00      A    C
ATOM   3198  HC2 DCE A 400      17.458  39.918  42.824  1.00  0.00      A    H
ATOM   3199  Cl1 DCE A 400      15.934  38.423  41.746  1.00  0.00      A   CL
ATOM   3200  HC3 DCE A 400      16.753  38.791  43.941  1.00  0.00      A    H
ATOM   3201  CT  DCE A 401      11.226  21.130  42.028  1.00  0.00      A    C
ATOM   3202  HC  DCE A 401      12.005  21.139  41.265  1.00  0.00      A    H
ATOM   3203  HC1 DCE A 401      11.821  21.019  42.934  1.00  0.00      A    H
ATOM   3204  Cl  DCE A 401      10.472  22.766  42.045  1.00  0.00      A   CL
ATOM   3205  CT1 DCE A 401      10.185  20.057  41.913  1.00  0.00      A    C
ATOM   3206  HC2 DCE A 401       9.598  20.076  40.995  1.00  0.00      A    H
ATOM   3207  Cl1 DCE A 401      10.991  18.483  42.035  1.00  0.00      A   CL
ATOM   3208  HC3 DCE A 401       9.452  19.996  42.717  1.00  0.00      A    H
ATOM   3209  CT  DCE A 402      36.186  32.691  19.209  1.00  0.00      A    C
ATOM   3210  HC  DCE A 402      36.451  33.562  18.610  1.00  0.00      A    H
ATOM   3211  HC1 DCE A 402      36.690  31.849  18.734  1.00  0.00      A    H
ATOM   3212  Cl  DCE A 402      36.813  32.947  20.897  1.00  0.00      A   CL
ATOM   3213  CT1 DCE A 402      34.686  32.455  19.209  1.00  0.00      A    C
ATOM   3214  HC2 DCE A 402      34.114  33.348  19.461  1.00  0.00      A    H
ATOM   3215  Cl1 DCE A 402      34.159  32.069  17.538  1.00  0.00      A   CL
ATOM   3216  HC3 DCE A 402      34.476  31.555  19.788  1.00  0.00      A    H
ATOM   3217  CT  DCE A 403      19.733  47.721  25.232  1.00  0.00      A    C
ATOM   3218  HC  DCE A 403      18.977  47.442  25.967  1.00  0.00      A    H
ATOM   3219  HC1 DCE A 403      19.058  47.965  24.411  1.00  0.00      A    H
ATOM   3220  Cl  DCE A 403      20.559  49.197  25.819  1.00  0.00      A   CL
ATOM   3221  CT1 DCE A 403      20.747  46.657  24.835  1.00  0.00      A    C
ATOM   3222  HC2 DCE A 403      21.470  46.469  25.628  1.00  0.00      A    H
ATOM   3223  Cl1 DCE A 403      20.204  45.073  24.253  1.00  0.00      A   CL
ATOM   3224  HC3 DCE A 403      21.369  47.140  24.081  1.00  0.00      A    H
ATOM   3225  CT  DCE A 404      44.849  46.569  24.448  1.00  0.00      A    C
ATOM   3226  HC  DCE A 404      45.209  46.861  23.462  1.00  0.00      A    H
ATOM   3227  HC1 DCE A 404      45.771  46.290  24.959  1.00  0.00      A    H
ATOM   3228  Cl  DCE A 404      44.301  48.115  25.162  1.00  0.00      A   CL
ATOM   3229  CT1 DCE A 404      43.749  45.490  24.503  1.00  0.00      A    C
ATOM   3230  HC2 DCE A 404      42.895  45.637  23.842  1.00  0.00      A    H
ATOM   3231  Cl1 DCE A 404      44.442  43.943  24.076  1.00  0.00      A   CL
ATOM   3232  HC3 DCE A 404      43.396  45.442  25.534  1.00  0.00      A    H
ATOM   3233  CT  DCE A 405      25.923   1.892  47.022  1.00  0.00      A    C
ATOM   3234  HC  DCE A 405      26.318   1.611  47.998  1.00  0.00      A    H
ATOM   3235  HC1 DCE A 405      26.578   2.670  46.630  1.00  0.00      A    H
ATOM   3236  Cl  DCE A 405      25.833   0.365  46.039  1.00  0.00      A   CL
ATOM   3237  CT1 DCE A 405      24.547   2.525  46.957  1.00  0.00      A    C
ATOM   3238  HC2 DCE A 405      23.775   1.927  47.441  1.00  0.00      A    H
ATOM   3239  Cl1 DCE A 405      24.618   4.130  47.813  1.00  0.00      A   CL
ATOM   3240  HC3 DCE A 405      24.226   2.610  45.919  1.00  0.00      A    H
ATOM   3241  CT  DCE A 406      30.114   4.916  31.900  1.00  0.00      A    C
ATOM   3242  HC  DCE A 406      30.544   5.908  32.043  1.00  0.00      A    H
ATOM   3243  HC1 DCE A 406      29.038   4.894  32.071  1.00  0.00      A    H
ATOM   3244  Cl  DCE A 406      30.262   4.434  30.158  1.00  0.00      A   CL
ATOM   3245  CT1 DCE A 406      30.766   3.861  32.843  1.00  0.00      A    C
ATOM   3246  HC2 DCE A 406      30.406   2.848  32.667  1.00  0.00      A    H
ATOM   3247  Cl1 DCE A 406      32.577   3.775  32.622  1.00  0.00      A   CL
ATOM   3248  HC3 DCE A 406      30.379   4.151  33.820  1.00  0.00      A    H
ATOM   3249  CT  DCE A 407      33.628  37.173   8.607  1.00  0.00      A    C
ATOM   3250  HC  DCE A 407      34.469  36.479   8.622  1.00  0.00      A    H
ATOM   3251  HC1 DCE A 407      34.097  38.144   8.768  1.00  0.00      A    H
ATOM   3252  Cl  DCE A 407      32.750  37.169   7.038  1.00  0.00      A   CL
ATOM   3253  CT1 DCE A 407      32.654  37.117   9.755  1.00  0.00      A    C
ATOM   3254  HC2 DCE A 407      31.969  36.270   9.779  1.00  0.00      A    H
ATOM   3255  Cl1 DCE A 407      33.392  37.353  11.383  1.00  0.00      A   CL
ATOM   3256  HC3 DCE A 407      32.081  38.045   9.747  1.00  0.00      A    H
ATOM   3257  CT  DCE A 408      13.261   3.958  48.255  1.00  0.00      A    C
ATOM   3258  HC  DCE A 408      13.978   3.748  47.461  1.00  0.00      A    H
ATOM   3259  HC1 DCE A 408      13.090   3.116  48.925  1.00  0.00      A    H
ATOM   3260  Cl  DCE A 408      13.965   5.228  49.210  1.00  0.00      A   CL
ATOM   3261  CT1 DCE A 408      11.985   4.492  47.649  1.00  0.00      A    C
ATOM   3262  HC2 DCE A 408      12.088   5.540  47.366  1.00  0.00      A    H
ATOM   3263  Cl1 DCE A 408      11.540   3.389  46.297  1.00  0.00      A   CL
ATOM   3264  HC3 DCE A 408      11.244   4.499  48.448  1.00  0.00      A    H
ATOM   3265  CT  DCE A 409      36.944  30.182  24.554  1.00  0.00      A    C
ATOM   3266  HC  DCE A 409      37.104  31.071  25.164  1.00  0.00      A    H
ATOM   3267  HC1 DCE A 409      37.786  29.492  24.617  1.00  0.00      A    H
ATOM   3268  Cl  DCE A 409      35.513  29.433  25.185  1.00  0.00      A   CL
ATOM   3269  CT1 DCE A 409      36.664  30.736  23.156  1.00  0.00      A    C
ATOM   3270  HC2 DCE A 409      37.517  30.470  22.532  1.00  0.00      A    H
ATOM   3271  Cl1 DCE A 409      35.167  29.970  22.474  1.00  0.00      A   CL
ATOM   3272  HC3 DCE A 409      36.476  31.810  23.172  1.00  0.00      A    H
ATOM   3273  CT  DCE A 410      41.048  23.688  28.258  1.00  0.00      A    C
ATOM   3274  HC  DCE A 410      40.404  23.247  27.497  1.00  0.00      A    H
ATOM   3275  HC1 DCE A 410      40.439  24.314  28.911  1.00  0.00      A    H
ATOM   3276  Cl  DCE A 410      41.892  22.376  29.138  1.00  0.00      A   CL
ATOM   3277  CT1 DCE A 410      42.002  24.688  27.667  1.00  0.00      A    C
ATOM   3278  HC2 DCE A 410      42.488  25.189  28.504  1.00  0.00      A    H
ATOM   3279  Cl1 DCE A 410      43.256  23.796  26.839  1.00  0.00      A   CL
ATOM   3280  HC3 DCE A 410      41.501  25.324  26.937  1.00  0.00      A    H
ATOM   3281  CT  DCE A 411       7.662   0.746   1.569  1.00  0.00      A    C
ATOM   3282  HC  DCE A 411       7.359   0.878   0.530  1.00  0.00      A    H
ATOM   3283  HC1 DCE A 411       7.086  -0.143   1.828  1.00  0.00      A    H
ATOM   3284  Cl  DCE A 411       9.430   0.388   1.639  1.00  0.00      A   CL
ATOM   3285  CT1 DCE A 411       7.193   1.798   2.541  1.00  0.00      A    C
ATOM   3286  HC2 DCE A 411       7.612   1.515   3.507  1.00  0.00      A    H
ATOM   3287  Cl1 DCE A 411       7.876   3.387   2.133  1.00  0.00      A   CL
ATOM   3288  HC3 DCE A 411       6.113   1.783   2.689  1.00  0.00      A    H
ATOM   3289  CT  DCE A 412      38.645  10.366   6.045  1.00  0.00      A    C
ATOM   3290  HC  DCE A 412      37.701  10.190   6.561  1.00  0.00      A    H
ATOM   3291  HC1 DCE A 412      38.461  10.668   5.014  1.00  0.00      A    H
ATOM   3292  Cl  DCE A 412      39.564  11.615   6.891  1.00  0.00      A   CL
ATOM   3293  CT1 DCE A 412      39.328   8.972   6.184  1.00  0.00      A    C
ATOM   3294  HC2 DCE A 412      39.278   8.595   7.206  1.00  0.00      A    H
ATOM   3295  Cl1 DCE A 412      38.563   7.841   5.055  1.00  0.00      A   CL
ATOM   3296  HC3 DCE A 412      40.368   9.108   5.888  1.00  0.00      A    H
ATOM   3297  CT  DCE A 413       1.093  19.794   9.026  1.00  0.00      A    C
ATOM   3298  HC  DCE A 413       1.461  18.796   9.266  1.00  0.00      A    H
ATOM   3299  HC1 DCE A 413       1.887  20.345   8.523  1.00  0.00      A    H
ATOM   3300  Cl  DCE A 413      -0.238  19.376   7.960  1.00  0.00      A   CL
ATOM   3301  CT1 DCE A 413       0.539  20.473  10.271  1.00  0.00      A    C
ATOM   3302  HC2 DCE A 413      -0.017  19.716  10.823  1.00  0.00      A    H
ATOM   3303  Cl1 DCE A 413       1.818  21.098  11.223  1.00  0.00      A   CL
ATOM   3304  HC3 DCE A 413      -0.148  21.250   9.935  1.00  0.00      A    H
ATOM   3305  CT  DCE A 414       6.173  44.379  21.046  1.00  0.00      A    C
ATOM   3306  HC  DCE A 414       6.389  44.839  20.082  1.00  0.00      A    H
ATOM   3307  HC1 DCE A 414       6.182  45.220  21.740  1.00  0.00      A    H
ATOM   3308  Cl  DCE A 414       4.561  43.680  20.959  1.00  0.00      A   CL
ATOM   3309  CT1 DCE A 414       7.129  43.138  21.313  1.00  0.00      A    C
ATOM   3310  HC2 DCE A 414       6.737  42.649  22.205  1.00  0.00      A    H
ATOM   3311  Cl1 DCE A 414       6.828  42.060  19.974  1.00  0.00      A   CL
ATOM   3312  HC3 DCE A 414       8.161  43.346  21.595  1.00  0.00      A    H
ATOM   3313  CT  DCE A 415      40.310  48.696  49.011  1.00  0.00      A    C
ATOM   3314  HC  DCE A 415      40.571  48.169  48.093  1.00  0.00      A    H
ATOM   3315  HC1 DCE A 415      39.774  49.573  48.648  1.00  0.00      A    H
ATOM   3316  Cl  DCE A 415      39.147  47.878  50.162  1.00  0.00      A   CL
ATOM   3317  CT1 DCE A 415      41.543  49.044  49.756  1.00  0.00      A    C
ATOM   3318  HC2 DCE A 415      41.206  49.456  50.707  1.00  0.00      A    H
ATOM   3319  Cl1 DCE A 415      42.605  47.687  50.094  1.00  0.00      A   CL
ATOM   3320  HC3 DCE A 415      42.142  49.829  49.295  1.00  0.00      A    H
ATOM   3321  CT  DCE A 416      45.758  10.940   8.766  1.00  0.00      A    C
ATOM   3322  HC  DCE A 416      45.489   9.887   8.854  1.00  0.00      A    H
ATOM   3323  HC1 DCE A 416      46.360  11.124   9.656  1.00  0.00      A    H
ATOM   3324  Cl  DCE A 416      46.853  11.369   7.423  1.00  0.00      A   CL
ATOM   3325  CT1 DCE A 416      44.483  11.803   8.945  1.00  0.00      A    C
ATOM   3326  HC2 DCE A 416      44.648  12.790   9.375  1.00  0.00      A    H
ATOM   3327  Cl1 DCE A 416      43.602  11.770   7.394  1.00  0.00      A   CL
ATOM   3328  HC3 DCE A 416      43.815  11.323   9.661  1.00  0.00      A    H
ATOM   3329  CT  DCE A 417      31.841   5.960   5.986  1.00  0.00      A    C
ATOM   3330  HC  DCE A 417      31.571   6.263   4.974  1.00  0.00      A    H
ATOM   3331  HC1 DCE A 417      31.391   5.041   6.360  1.00  0.00      A    H
ATOM   3332  Cl  DCE A 417      33.616   5.690   6.066  1.00  0.00      A   CL
ATOM   3333  CT1 DCE A 417      31.461   7.111   6.999  1.00  0.00      A    C
ATOM   3334  HC2 DCE A 417      30.387   7.286   7.054  1.00  0.00      A    H
ATOM   3335  Cl1 DCE A 417      31.931   6.641   8.692  1.00  0.00      A   CL
ATOM   3336  HC3 DCE A 417      32.045   8.020   6.852  1.00  0.00      A    H
ATOM   3337  CT  DCE A 418      17.211  19.682  21.763  1.00  0.00      A    C
ATOM   3338  HC  DCE A 418      18.116  20.229  21.501  1.00  0.00      A    H
ATOM   3339  HC1 DCE A 418      16.333  20.055  21.236  1.00  0.00      A    H
ATOM   3340  Cl  DCE A 418      17.413  17.937  21.463  1.00  0.00      A   CL
ATOM   3341  CT1 DCE A 418      16.964  19.779  23.287  1.00  0.00      A    C
ATOM   3342  HC2 DCE A 418      17.482  18.968  23.799  1.00  0.00      A    H
ATOM   3343  Cl1 DCE A 418      17.450  21.302  23.932  1.00  0.00      A   CL
ATOM   3344  HC3 DCE A 418      15.910  19.682  23.547  1.00  0.00      A    H
ATOM   3345  CT  DCE A 419      48.197  29.176  51.330  1.00  0.00      A    C
ATOM   3346  HC  DCE A 419      48.423  28.949  52.372  1.00  0.00      A    H
ATOM   3347  HC1 DCE A 419      48.571  28.324  50.763  1.00  0.00      A    H
ATOM   3348  Cl  DCE A 419      46.466  29.348  51.020  1.00  0.00      A   CL
ATOM   3349  CT1 DCE A 419      48.904  30.488  50.938  1.00  0.00      A    C
ATOM   3350  HC2 DCE A 419      49.930  30.607  51.285  1.00  0.00      A    H
ATOM   3351  Cl1 DCE A 419      48.919  30.669  49.154  1.00  0.00      A   CL
ATOM   3352  HC3 DCE A 419      48.401  31.301  51.461  1.00  0.00      A    H
ATOM   3353  CT  DCE A 420      26.628  26.774  26.066  1.00  0.00      A    C
ATOM   3354  HC  DCE A 420      25.774  26.469  26.670  1.00  0.00      A    H
ATOM   3355  HC1 DCE A 420      26.453  26.503  25.024  1.00  0.00      A    H
ATOM   3356  Cl  DCE A 420      26.805  28.557  25.992  1.00  0.00      A   CL
ATOM   3357  CT1 DCE A 420      28.020  26.274  26.533  1.00  0.00      A    C
ATOM   3358  HC2 DCE A 420      28.868  26.909  26.273  1.00  0.00      A    H
ATOM   3359  Cl1 DCE A 420      27.912  26.080  28.310  1.00  0.00      A   CL
ATOM   3360  HC3 DCE A 420      28.263  25.316  26.072  1.00  0.00      A    H
ATOM   3361  CT  DCE A 421      12.534  21.340  45.940  1.00  0.00      A    C
ATOM   3362  HC  DCE A 421      13.414  21.749  45.442  1.00  0.00      A    H
ATOM   3363  HC1 DCE A 421      12.312  20.352  45.537  1.00  0.00      A    H
ATOM   3364  Cl  DCE A 421      13.116  21.045  47.672  1.00  0.00      A   CL
ATOM   3365  CT1 DCE A 421      11.373  22.237  45.975  1.00  0.00      A    C
ATOM   3366  HC2 DCE A 421      10.432  21.934  46.435  1.00  0.00      A    H
ATOM   3367  Cl1 DCE A 421      11.929  23.603  46.951  1.00  0.00      A   CL
ATOM   3368  HC3 DCE A 421      11.177  22.587  44.962  1.00  0.00      A    H
ATOM   3369  CT  DCE A 422      24.399  45.424  38.011  1.00  0.00      A    C
ATOM   3370  HC  DCE A 422      23.562  45.450  37.314  1.00  0.00      A    H
ATOM   3371  HC1 DCE A 422      25.387  45.541  37.567  1.00  0.00      A    H
ATOM   3372  Cl  DCE A 422      24.233  46.640  39.258  1.00  0.00      A   CL
ATOM   3373  CT1 DCE A 422      24.377  44.077  38.681  1.00  0.00      A    C
ATOM   3374  HC2 DCE A 422      24.954  44.134  39.604  1.00  0.00      A    H
ATOM   3375  Cl1 DCE A 422      22.725  43.697  38.986  1.00  0.00      A   CL
ATOM   3376  HC3 DCE A 422      24.971  43.298  38.202  1.00  0.00      A    H
ATOM   3377  CT  DCE A 423      16.162  19.677   3.659  1.00  0.00      A    C
ATOM   3378  HC  DCE A 423      15.568  19.054   4.327  1.00  0.00      A    H
ATOM   3379  HC1 DCE A 423      16.621  19.061   2.886  1.00  0.00      A    H
ATOM   3380  Cl  DCE A 423      15.125  20.881   2.790  1.00  0.00      A   CL
ATOM   3381  CT1 DCE A 423      17.298  20.435   4.331  1.00  0.00      A    C
ATOM   3382  HC2 DCE A 423      17.860  21.068   3.645  1.00  0.00      A    H
ATOM   3383  Cl1 DCE A 423      16.736  21.441   5.609  1.00  0.00      A   CL
ATOM   3384  HC3 DCE A 423      17.994  19.728   4.782  1.00  0.00      A    H
ATOM   3385  CT  DCE A 424      33.325  15.267  20.075  1.00  0.00      A    C
ATOM   3386  HC  DCE A 424      33.221  16.270  20.488  1.00  0.00      A    H
ATOM   3387  HC1 DCE A 424      32.770  14.762  20.866  1.00  0.00      A    H
ATOM   3388  Cl  DCE A 424      32.577  15.097  18.449  1.00  0.00      A   CL
ATOM   3389  CT1 DCE A 424      34.807  14.809  20.070  1.00  0.00      A    C
ATOM   3390  HC2 DCE A 424      35.407  15.197  19.246  1.00  0.00      A    H
ATOM   3391  Cl1 DCE A 424      35.656  15.373  21.546  1.00  0.00      A   CL
ATOM   3392  HC3 DCE A 424      34.927  13.733  19.949  1.00  0.00      A    H
ATOM   3393  CT  DCE A 425      46.922  15.033  44.823  1.00  0.00      A    C
ATOM   3394  HC  DCE A 425      45.914  15.399  45.023  1.00  0.00      A    H
ATOM   3395  HC1 DCE A 425      46.727  14.115  44.268  1.00  0.00      A    H
ATOM   3396  Cl  DCE A 425      47.792  16.140  43.757  1.00  0.00      A   CL
ATOM   3397  CT1 DCE A 425      47.833  14.958  46.135  1.00  0.00      A    C
ATOM   3398  HC2 DCE A 425      48.647  14.234  46.104  1.00  0.00      A    H
ATOM   3399  Cl1 DCE A 425      48.667  16.456  46.627  1.00  0.00      A   CL
ATOM   3400  HC3 DCE A 425      47.242  14.599  46.977  1.00  0.00      A    H
ATOM   3401  CT  DCE A 426      32.750  25.730  15.854  1.00  0.00      A    C
ATOM   3402  HC  DCE A 426      32.350  24.749  15.599  1.00  0.00      A    H
ATOM   3403  HC1 DCE A 426      33.442  25.423  16.639  1.00  0.00      A    H
ATOM   3404  Cl  DCE A 426      33.542  26.381  14.467  1.00  0.00      A   CL
ATOM   3405  CT1 DCE A 426      31.719  26.664  16.398  1.00  0.00      A    C
ATOM   3406  HC2 DCE A 426      30.968  26.866  15.634  1.00  0.00      A    H
ATOM   3407  Cl1 DCE A 426      30.844  25.832  17.649  1.00  0.00      A   CL
ATOM   3408  HC3 DCE A 426      32.034  27.652  16.735  1.00  0.00      A    H
ATOM   3409  CT  DCE A 427       1.748  24.274  48.472  1.00  0.00      A    C
ATOM   3410  HC  DCE A 427       1.074  24.032  49.294  1.00  0.00      A    H
ATOM   3411  HC1 DCE A 427       1.625  25.299  48.121  1.00  0.00      A    H
ATOM   3412  Cl  DCE A 427       3.427  24.059  48.977  1.00  0.00      A   CL
ATOM   3413  CT1 DCE A 427       1.218  23.369  47.443  1.00  0.00      A    C
ATOM   3414  HC2 DCE A 427       1.370  22.349  47.794  1.00  0.00      A    H
ATOM   3415  Cl1 DCE A 427      -0.539  23.631  47.049  1.00  0.00      A   CL
ATOM   3416  HC3 DCE A 427       1.759  23.504  46.507  1.00  0.00      A    H
ATOM   3417  CT  DCE A 428       0.443  46.103  16.180  1.00  0.00      A    C
ATOM   3418  HC  DCE A 428       1.493  45.810  16.196  1.00  0.00      A    H
ATOM   3419  HC1 DCE A 428       0.049  45.981  17.189  1.00  0.00      A    H
ATOM   3420  Cl  DCE A 428       0.297  47.834  15.853  1.00  0.00      A   CL
ATOM   3421  CT1 DCE A 428      -0.307  45.303  15.173  1.00  0.00      A    C
ATOM   3422  HC2 DCE A 428      -1.390  45.417  15.215  1.00  0.00      A    H
ATOM   3423  Cl1 DCE A 428       0.158  45.703  13.530  1.00  0.00      A   CL
ATOM   3424  HC3 DCE A 428      -0.142  44.231  15.275  1.00  0.00      A    H
ATOM   3425  CT  DCE A 429      24.150  45.350  27.465  1.00  0.00      A    C
ATOM   3426  HC  DCE A 429      24.350  44.279  27.495  1.00  0.00      A    H
ATOM   3427  HC1 DCE A 429      24.961  45.840  28.003  1.00  0.00      A    H
ATOM   3428  Cl  DCE A 429      24.159  46.081  25.874  1.00  0.00      A   CL
ATOM   3429  CT1 DCE A 429      22.836  45.677  28.134  1.00  0.00      A    C
ATOM   3430  HC2 DCE A 429      22.657  45.070  29.021  1.00  0.00      A    H
ATOM   3431  Cl1 DCE A 429      22.740  47.398  28.597  1.00  0.00      A   CL
ATOM   3432  HC3 DCE A 429      22.011  45.534  27.437  1.00  0.00      A    H
ATOM   3433  CT  DCE A 430      35.327  24.687  35.161  1.00  0.00      A    C
ATOM   3434  HC  DCE A 430      35.745  24.641  34.155  1.00  0.00      A    H
ATOM   3435  HC1 DCE A 430      34.284  24.371  35.138  1.00  0.00      A    H
ATOM   3436  Cl  DCE A 430      36.221  23.648  36.244  1.00  0.00      A   CL
ATOM   3437  CT1 DCE A 430      35.239  26.207  35.549  1.00  0.00      A    C
ATOM   3438  HC2 DCE A 430      36.138  26.822  35.510  1.00  0.00      A    H
ATOM   3439  Cl1 DCE A 430      34.064  26.796  34.371  1.00  0.00      A   CL
ATOM   3440  HC3 DCE A 430      34.859  26.371  36.557  1.00  0.00      A    H
ATOM   3441  CT  DCE A 431      40.614  43.879  13.239  1.00  0.00      A    C
ATOM   3442  HC  DCE A 431      41.398  43.128  13.341  1.00  0.00      A    H
ATOM   3443  HC1 DCE A 431      41.047  44.814  13.594  1.00  0.00      A    H
ATOM   3444  Cl  DCE A 431      40.372  43.980  11.503  1.00  0.00      A   CL
ATOM   3445  CT1 DCE A 431      39.162  43.707  13.841  1.00  0.00      A    C
ATOM   3446  HC2 DCE A 431      38.473  43.161  13.196  1.00  0.00      A    H
ATOM   3447  Cl1 DCE A 431      39.111  43.086  15.532  1.00  0.00      A   CL
ATOM   3448  HC3 DCE A 431      38.689  44.688  13.805  1.00  0.00      A    H
ATOM   3449  CT  DCE A 432      17.038   5.850  37.511  1.00  0.00      A    C
ATOM   3450  HC  DCE A 432      18.085   5.704  37.243  1.00  0.00      A    H
ATOM   3451  HC1 DCE A 432      16.916   6.559  38.329  1.00  0.00      A    H
ATOM   3452  Cl  DCE A 432      16.145   6.800  36.255  1.00  0.00      A   CL
ATOM   3453  CT1 DCE A 432      16.254   4.496  37.766  1.00  0.00      A    C
ATOM   3454  HC2 DCE A 432      15.945   3.934  36.885  1.00  0.00      A    H
ATOM   3455  Cl1 DCE A 432      17.233   3.467  38.893  1.00  0.00      A   CL
ATOM   3456  HC3 DCE A 432      15.352   4.636  38.362  1.00  0.00      A    H
ATOM   3457  CT  DCE A 433       8.344  -0.040  11.160  1.00  0.00      A    C
ATOM   3458  HC  DCE A 433       8.092  -0.001  10.100  1.00  0.00      A    H
ATOM   3459  HC1 DCE A 433       7.877   0.793  11.687  1.00  0.00      A    H
ATOM   3460  Cl  DCE A 433       7.892  -1.598  11.852  1.00  0.00      A   CL
ATOM   3461  CT1 DCE A 433       9.890   0.123  11.224  1.00  0.00      A    C
ATOM   3462  HC2 DCE A 433      10.329  -0.704  10.667  1.00  0.00      A    H
ATOM   3463  Cl1 DCE A 433      10.376   1.669  10.366  1.00  0.00      A   CL
ATOM   3464  HC3 DCE A 433      10.268   0.158  12.246  1.00  0.00      A    H
ATOM   3465  CT  DCE A 434      15.725  31.937  47.117  1.00  0.00      A    C
ATOM   3466  HC  DCE A 434      15.234  32.893  46.939  1.00  0.00      A    H
ATOM   3467  HC1 DCE A 434      14.877  31.267  46.975  1.00  0.00      A    H
ATOM   3468  Cl  DCE A 434      16.900  31.660  45.814  1.00  0.00      A   CL
ATOM   3469  CT1 DCE A 434      16.386  31.715  48.428  1.00  0.00      A    C
ATOM   3470  HC2 DCE A 434      15.666  31.474  49.210  1.00  0.00      A    H
ATOM   3471  Cl1 DCE A 434      17.490  30.267  48.348  1.00  0.00      A   CL
ATOM   3472  HC3 DCE A 434      16.931  32.626  48.673  1.00  0.00      A    H
ATOM   3473  CT  DCE A 435      39.173  42.997  35.805  1.00  0.00      A    C
ATOM   3474  HC  DCE A 435      39.802  43.749  35.329  1.00  0.00      A    H
ATOM   3475  HC1 DCE A 435      38.806  42.397  34.973  1.00  0.00      A    H
ATOM   3476  Cl  DCE A 435      40.174  42.081  36.929  1.00  0.00      A   CL
ATOM   3477  CT1 DCE A 435      38.039  43.713  36.621  1.00  0.00      A    C
ATOM   3478  HC2 DCE A 435      38.465  44.547  37.179  1.00  0.00      A    H
ATOM   3479  Cl1 DCE A 435      36.765  44.300  35.560  1.00  0.00      A   CL
ATOM   3480  HC3 DCE A 435      37.542  43.072  37.349  1.00  0.00      A    H
ATOM   3481  CT  DCE A 436      18.770  24.675  13.720  1.00  0.00      A    C
ATOM   3482  HC  DCE A 436      18.580  23.664  13.360  1.00  0.00      A    H
ATOM   3483  HC1 DCE A 436      18.531  24.802  14.776  1.00  0.00      A    H
ATOM   3484  Cl  DCE A 436      20.571  24.966  13.574  1.00  0.00      A   CL
ATOM   3485  CT1 DCE A 436      17.991  25.654  12.949  1.00  0.00      A    C
ATOM   3486  HC2 DCE A 436      16.912  25.508  12.908  1.00  0.00      A    H
ATOM   3487  Cl1 DCE A 436      18.161  27.284  13.585  1.00  0.00      A   CL
ATOM   3488  HC3 DCE A 436      18.397  25.724  11.939  1.00  0.00      A    H
ATOM   3489  CT  DCE A 437      21.561  12.137  32.282  1.00  0.00      A    C
ATOM   3490  HC  DCE A 437      20.980  12.011  31.368  1.00  0.00      A    H
ATOM   3491  HC1 DCE A 437      21.452  13.165  32.627  1.00  0.00      A    H
ATOM   3492  Cl  DCE A 437      20.698  11.118  33.423  1.00  0.00      A   CL
ATOM   3493  CT1 DCE A 437      23.046  11.763  32.115  1.00  0.00      A    C
ATOM   3494  HC2 DCE A 437      23.555  12.332  31.337  1.00  0.00      A    H
ATOM   3495  Cl1 DCE A 437      23.867  11.796  33.665  1.00  0.00      A   CL
ATOM   3496  HC3 DCE A 437      23.127  10.705  31.864  1.00  0.00      A    H
ATOM   3497  CT  DCE A 438       6.266  27.274  26.490  1.00  0.00      A    C
ATOM   3498  HC  DCE A 438       7.278  26.869  26.469  1.00  0.00      A    H
ATOM   3499  HC1 DCE A 438       5.558  26.456  26.628  1.00  0.00      A    H
ATOM   3500  Cl  DCE A 438       6.258  28.348  27.885  1.00  0.00      A   CL
ATOM   3501  CT1 DCE A 438       5.954  28.018  25.144  1.00  0.00      A    C
ATOM   3502  HC2 DCE A 438       6.618  28.852  24.916  1.00  0.00      A    H
ATOM   3503  Cl1 DCE A 438       6.040  26.964  23.787  1.00  0.00      A   CL
ATOM   3504  HC3 DCE A 438       4.955  28.454  25.117  1.00  0.00      A    H
ATOM   3505  CT  DCE A 439      21.199  48.328  47.892  1.00  0.00      A    C
ATOM   3506  HC  DCE A 439      20.570  47.974  48.708  1.00  0.00      A    H
ATOM   3507  HC1 DCE A 439      20.550  48.753  47.126  1.00  0.00      A    H
ATOM   3508  Cl  DCE A 439      22.261  49.614  48.479  1.00  0.00      A   CL
ATOM   3509  CT1 DCE A 439      22.008  47.286  47.257  1.00  0.00      A    C
ATOM   3510  HC2 DCE A 439      22.879  47.142  47.896  1.00  0.00      A    H
ATOM   3511  Cl1 DCE A 439      21.079  45.781  47.020  1.00  0.00      A   CL
ATOM   3512  HC3 DCE A 439      22.410  47.562  46.283  1.00  0.00      A    H
ATOM   3513  CT  DCE A 440       0.498  23.578  19.562  1.00  0.00      A    C
ATOM   3514  HC  DCE A 440      -0.404  23.225  19.063  1.00  0.00      A    H
ATOM   3515  HC1 DCE A 440       1.377  23.059  19.179  1.00  0.00      A    H
ATOM   3516  Cl  DCE A 440       0.506  25.262  18.907  1.00  0.00      A   CL
ATOM   3517  CT1 DCE A 440       0.419  23.555  21.141  1.00  0.00      A    C
ATOM   3518  HC2 DCE A 440      -0.048  24.390  21.663  1.00  0.00      A    H
ATOM   3519  Cl1 DCE A 440      -0.168  21.971  21.797  1.00  0.00      A   CL
ATOM   3520  HC3 DCE A 440       1.463  23.600  21.451  1.00  0.00      A    H
ATOM   3521  CT  DCE A 441      43.373  46.810  46.542  1.00  0.00      A    C
ATOM   3522  HC  DCE A 441      42.934  46.495  47.488  1.00  0.00      A    H
ATOM   3523  HC1 DCE A 441      43.097  46.169  45.705  1.00  0.00      A    H
ATOM   3524  Cl  DCE A 441      42.628  48.375  46.190  1.00  0.00      A   CL
ATOM   3525  CT1 DCE A 441      44.872  46.854  46.765  1.00  0.00      A    C
ATOM   3526  HC2 DCE A 441      45.123  47.544  47.571  1.00  0.00      A    H
ATOM   3527  Cl1 DCE A 441      45.525  45.242  47.197  1.00  0.00      A   CL
ATOM   3528  HC3 DCE A 441      45.386  47.135  45.846  1.00  0.00      A    H
ATOM   3529  CT  DCE A 442      20.806   4.981  12.194  1.00  0.00      A    C
ATOM   3530  HC  DCE A 442      21.662   4.983  11.521  1.00  0.00      A    H
ATOM   3531  HC1 DCE A 442      20.371   3.982  12.144  1.00  0.00      A    H
ATOM   3532  Cl  DCE A 442      21.389   5.147  13.855  1.00  0.00      A   CL
ATOM   3533  CT1 DCE A 442      19.743   6.057  11.892  1.00  0.00      A    C
ATOM   3534  HC2 DCE A 442      19.232   6.211  12.842  1.00  0.00      A    H
ATOM   3535  Cl1 DCE A 442      20.387   7.567  11.247  1.00  0.00      A   CL
ATOM   3536  HC3 DCE A 442      18.856   5.746  11.340  1.00  0.00      A    H
ATOM   3537  CT  DCE A 443      32.013  10.702  21.533  1.00  0.00      A    C
ATOM   3538  HC  DCE A 443      32.675   9.846  21.405  1.00  0.00      A    H
ATOM   3539  HC1 DCE A 443      32.320  11.398  22.314  1.00  0.00      A    H
ATOM   3540  Cl  DCE A 443      31.971  11.760  20.091  1.00  0.00      A   CL
ATOM   3541  CT1 DCE A 443      30.591  10.295  21.881  1.00  0.00      A    C
ATOM   3542  HC2 DCE A 443      29.919  11.141  22.025  1.00  0.00      A    H
ATOM   3543  Cl1 DCE A 443      29.876   9.300  20.570  1.00  0.00      A   CL
ATOM   3544  HC3 DCE A 443      30.525   9.603  22.720  1.00  0.00      A    H
ATOM   3545  CT  DCE A 444      41.667  20.810  21.859  1.00  0.00      A    C
ATOM   3546  HC  DCE A 444      40.887  21.035  21.132  1.00  0.00      A    H
ATOM   3547  HC1 DCE A 444      42.554  20.601  21.261  1.00  0.00      A    H
ATOM   3548  Cl  DCE A 444      41.926  22.438  22.628  1.00  0.00      A   CL
ATOM   3549  CT1 DCE A 444      41.291  19.781  22.906  1.00  0.00      A    C
ATOM   3550  HC2 DCE A 444      42.158  19.285  23.343  1.00  0.00      A    H
ATOM   3551  Cl1 DCE A 444      40.293  20.368  24.250  1.00  0.00      A   CL
ATOM   3552  HC3 DCE A 444      40.768  18.982  22.381  1.00  0.00      A    H
ATOM   3553  CT  DCE A 445      35.047  13.706  47.704  1.00  0.00      A    C
ATOM   3554  HC  DCE A 445      34.651  12.809  47.229  1.00  0.00      A    H
ATOM   3555  HC1 DCE A 445      35.574  14.254  46.923  1.00  0.00      A    H
ATOM   3556  Cl  DCE A 445      33.735  14.673  48.363  1.00  0.00      A   CL
ATOM   3557  CT1 DCE A 445      36.085  13.310  48.776  1.00  0.00      A    C
ATOM   3558  HC2 DCE A 445      36.260  14.210  49.366  1.00  0.00      A    H
ATOM   3559  Cl1 DCE A 445      35.476  12.000  49.832  1.00  0.00      A   CL
ATOM   3560  HC3 DCE A 445      37.033  13.090  48.284  1.00  0.00      A    H
ATOM   3561  CT  DCE A 446      48.239  41.837  28.700  1.00  0.00      A    C
ATOM   3562  HC  DCE A 446      49.007  41.131  29.018  1.00  0.00      A    H
ATOM   3563  HC1 DCE A 446      47.248  41.677  29.125  1.00  0.00      A    H
ATOM   3564  Cl  DCE A 446      48.751  43.495  29.130  1.00  0.00      A   CL
ATOM   3565  CT1 DCE A 446      48.088  41.797  27.157  1.00  0.00      A    C
ATOM   3566  HC2 DCE A 446      49.103  41.518  26.872  1.00  0.00      A    H
ATOM   3567  Cl1 DCE A 446      46.908  40.591  26.530  1.00  0.00      A   CL
ATOM   3568  HC3 DCE A 446      47.843  42.787  26.772  1.00  0.00      A    H
ATOM   3569  CT  DCE A 447      15.046  49.554  37.549  1.00  0.00      A    C
ATOM   3570  HC  DCE A 447      16.089  49.253  37.641  1.00  0.00      A    H
ATOM   3571  HC1 DCE A 447      14.843  50.561  37.914  1.00  0.00      A    H
ATOM   3572  Cl  DCE A 447      14.685  49.529  35.789  1.00  0.00      A   CL
ATOM   3573  CT1 DCE A 447      14.062  48.603  38.278  1.00  0.00      A    C
ATOM   3574  HC2 DCE A 447      14.129  47.632  37.787  1.00  0.00      A    H
ATOM   3575  Cl1 DCE A 447      14.316  48.513  40.028  1.00  0.00      A   CL
ATOM   3576  HC3 DCE A 447      13.115  49.065  38.001  1.00  0.00      A    H
ATOM   3577  CT  DCE A 448      32.116  46.382   4.679  1.00  0.00      A    C
ATOM   3578  HC  DCE A 448      32.088  46.714   3.641  1.00  0.00      A    H
ATOM   3579  HC1 DCE A 448      32.585  45.401   4.760  1.00  0.00      A    H
ATOM   3580  Cl  DCE A 448      33.016  47.602   5.587  1.00  0.00      A   CL
ATOM   3581  CT1 DCE A 448      30.651  46.376   5.186  1.00  0.00      A    C
ATOM   3582  HC2 DCE A 448      30.294  47.370   4.914  1.00  0.00      A    H
ATOM   3583  Cl1 DCE A 448      29.703  45.282   4.233  1.00  0.00      A   CL
ATOM   3584  HC3 DCE A 448      30.547  46.110   6.237  1.00  0.00      A    H
ATOM   3585  CT  DCE A 449       6.923  24.268  47.766  1.00  0.00      A    C
ATOM   3586  HC  DCE A 449       6.446  24.431  48.733  1.00  0.00      A    H
ATOM   3587  HC1 DCE A 449       6.204  24.452  46.967  1.00  0.00      A    H
ATOM   3588  Cl  DCE A 449       8.346  25.289  47.680  1.00  0.00      A   CL
ATOM   3589  CT1 DCE A 449       7.266  22.779  47.683  1.00  0.00      A    C
ATOM   3590  HC2 DCE A 449       8.223  22.576  48.162  1.00  0.00      A    H
ATOM   3591  Cl1 DCE A 449       5.944  21.771  48.331  1.00  0.00      A   CL
ATOM   3592  HC3 DCE A 449       7.412  22.513  46.636  1.00  0.00      A    H
ATOM   3593  CT  DCE A 450      35.961  43.211  40.439  1.00  0.00      A    C
ATOM   3594  HC  DCE A 450      36.944  43.666  40.558  1.00  0.00      A    H
ATOM   3595  HC1 DCE A 450      35.365  43.515  41.299  1.00  0.00      A    H
ATOM   3596  Cl  DCE A 450      35.371  43.947  38.976  1.00  0.00      A   CL
ATOM   3597  CT1 DCE A 450      36.209  41.720  40.319  1.00  0.00      A    C
ATOM   3598  HC2 DCE A 450      37.059  41.535  39.662  1.00  0.00      A    H
ATOM   3599  Cl1 DCE A 450      36.626  41.084  41.940  1.00  0.00      A   CL
ATOM   3600  HC3 DCE A 450      35.315  41.186  39.997  1.00  0.00      A    H
ATOM   3601  CT  DCE A 451      22.630  47.940   3.458  1.00  0.00      A    C
ATOM   3602  HC  DCE A 451      21.757  48.106   4.089  1.00  0.00      A    H
ATOM   3603  HC1 DCE A 451      22.391  48.241   2.438  1.00  0.00      A    H
ATOM   3604  Cl  DCE A 451      23.898  49.013   4.043  1.00  0.00      A   CL
ATOM   3605  CT1 DCE A 451      23.195  46.507   3.268  1.00  0.00      A    C
ATOM   3606  HC2 DCE A 451      23.671  46.173   4.190  1.00  0.00      A    H
ATOM   3607  Cl1 DCE A 451      21.879  45.381   2.959  1.00  0.00      A   CL
ATOM   3608  HC3 DCE A 451      23.864  46.495   2.408  1.00  0.00      A    H
ATOM   3609  CT  DCE A 452       0.543  29.752  32.715  1.00  0.00      A    C
ATOM   3610  HC  DCE A 452       0.030  29.293  31.870  1.00  0.00      A    H
ATOM   3611  HC1 DCE A 452       0.820  30.751  32.379  1.00  0.00      A    H
ATOM   3612  Cl  DCE A 452      -0.484  29.859  34.159  1.00  0.00      A   CL
ATOM   3613  CT1 DCE A 452       1.751  28.893  33.157  1.00  0.00      A    C
ATOM   3614  HC2 DCE A 452       1.569  27.823  33.058  1.00  0.00      A    H
ATOM   3615  Cl1 DCE A 452       3.322  29.332  32.434  1.00  0.00      A   CL
ATOM   3616  HC3 DCE A 452       1.857  29.261  34.177  1.00  0.00      A    H
ATOM   3617  CT  DCE A 453      10.476   2.493  23.574  1.00  0.00      A    C
ATOM   3618  HC  DCE A 453       9.595   3.122  23.449  1.00  0.00      A    H
ATOM   3619  HC1 DCE A 453      10.384   2.052  24.567  1.00  0.00      A    H
ATOM   3620  Cl  DCE A 453      10.397   1.161  22.444  1.00  0.00      A   CL
ATOM   3621  CT1 DCE A 453      11.821   3.264  23.431  1.00  0.00      A    C
ATOM   3622  HC2 DCE A 453      12.026   4.098  24.102  1.00  0.00      A    H
ATOM   3623  Cl1 DCE A 453      13.257   2.282  23.602  1.00  0.00      A   CL
ATOM   3624  HC3 DCE A 453      11.983   3.709  22.450  1.00  0.00      A    H
ATOM   3625  CT  DCE A 454      46.299   5.856  16.679  1.00  0.00      A    C
ATOM   3626  HC  DCE A 454      47.211   5.320  16.415  1.00  0.00      A    H
ATOM   3627  HC1 DCE A 454      45.657   5.203  17.270  1.00  0.00      A    H
ATOM   3628  Cl  DCE A 454      46.827   7.034  17.836  1.00  0.00      A   CL
ATOM   3629  CT1 DCE A 454      45.561   6.559  15.441  1.00  0.00      A    C
ATOM   3630  HC2 DCE A 454      46.153   7.233  14.821  1.00  0.00      A    H
ATOM   3631  Cl1 DCE A 454      45.074   5.311  14.272  1.00  0.00      A   CL
ATOM   3632  HC3 DCE A 454      44.697   7.138  15.767  1.00  0.00      A    H
ATOM   3633  CT  DCE A 455      27.500  47.781   2.625  1.00  0.00      A    C
ATOM   3634  HC  DCE A 455      28.175  46.931   2.725  1.00  0.00      A    H
ATOM   3635  HC1 DCE A 455      26.667  47.627   3.312  1.00  0.00      A    H
ATOM   3636  Cl  DCE A 455      28.285  49.301   3.111  1.00  0.00      A   CL
ATOM   3637  CT1 DCE A 455      27.074  48.006   1.187  1.00  0.00      A    C
ATOM   3638  HC2 DCE A 455      26.595  47.131   0.748  1.00  0.00      A    H
ATOM   3639  Cl1 DCE A 455      26.091  49.484   1.029  1.00  0.00      A   CL
ATOM   3640  HC3 DCE A 455      27.995  48.096   0.610  1.00  0.00      A    H
ATOM   3641  CT  DCE A 456      50.098  27.497  38.322  1.00  0.00      A    C
ATOM   3642  HC  DCE A 456      49.584  28.327  38.807  1.00  0.00      A    H
ATOM   3643  HC1 DCE A 456      50.795  27.206  39.108  1.00  0.00      A    H
ATOM   3644  Cl  DCE A 456      48.952  26.136  38.016  1.00  0.00      A   CL
ATOM   3645  CT1 DCE A 456      50.858  27.687  37.032  1.00  0.00      A    C
ATOM   3646  HC2 DCE A 456      50.161  27.922  36.228  1.00  0.00      A    H
ATOM   3647  Cl1 DCE A 456      51.856  29.122  37.235  1.00  0.00      A   CL
ATOM   3648  HC3 DCE A 456      51.422  26.820  36.689  1.00  0.00      A    H
ATOM   3649  CT  DCE A 457      47.264   4.091  37.415  1.00  0.00      A    C
ATOM   3650  HC  DCE A 457      47.456   5.041  37.915  1.00  0.00      A    H
ATOM   3651  HC1 DCE A 457      46.281   4.071  36.943  1.00  0.00      A    H
ATOM   3652  Cl  DCE A 457      48.446   4.018  36.115  1.00  0.00      A   CL
ATOM   3653  CT1 DCE A 457      47.536   2.889  38.419  1.00  0.00      A    C
ATOM   3654  HC2 DCE A 457      48.528   2.918  38.870  1.00  0.00      A    H
ATOM   3655  Cl1 DCE A 457      46.391   2.990  39.748  1.00  0.00      A   CL
ATOM   3656  HC3 DCE A 457      47.568   1.893  37.976  1.00  0.00      A    H
ATOM   3657  CT  DCE A 458       7.004  36.843  12.360  1.00  0.00      A    C
ATOM   3658  HC  DCE A 458       6.985  37.551  13.189  1.00  0.00      A    H
ATOM   3659  HC1 DCE A 458       6.533  35.895  12.618  1.00  0.00      A    H
ATOM   3660  Cl  DCE A 458       5.993  37.537  11.006  1.00  0.00      A   CL
ATOM   3661  CT1 DCE A 458       8.398  36.686  11.832  1.00  0.00      A    C
ATOM   3662  HC2 DCE A 458       9.069  36.213  12.548  1.00  0.00      A    H
ATOM   3663  Cl1 DCE A 458       8.313  35.648  10.427  1.00  0.00      A   CL
ATOM   3664  HC3 DCE A 458       8.935  37.565  11.474  1.00  0.00      A    H
ATOM   3665  CT  DCE A 459      40.828   6.231  22.041  1.00  0.00      A    C
ATOM   3666  HC  DCE A 459      40.852   5.950  20.988  1.00  0.00      A    H
ATOM   3667  HC1 DCE A 459      41.669   5.808  22.590  1.00  0.00      A    H
ATOM   3668  Cl  DCE A 459      40.883   7.985  22.139  1.00  0.00      A   CL
ATOM   3669  CT1 DCE A 459      39.497   5.789  22.653  1.00  0.00      A    C
ATOM   3670  HC2 DCE A 459      38.604   6.270  22.255  1.00  0.00      A    H
ATOM   3671  Cl1 DCE A 459      39.375   4.048  22.609  1.00  0.00      A   CL
ATOM   3672  HC3 DCE A 459      39.509   5.940  23.733  1.00  0.00      A    H
ATOM   3673  CT  DCE A 460      33.788  46.941  21.807  1.00  0.00      A    C
ATOM   3674  HC  DCE A 460      33.836  47.344  20.795  1.00  0.00      A    H
ATOM   3675  HC1 DCE A 460      34.283  45.970  21.840  1.00  0.00      A    H
ATOM   3676  Cl  DCE A 460      34.742  48.019  22.908  1.00  0.00      A   CL
ATOM   3677  CT1 DCE A 460      32.284  46.946  22.418  1.00  0.00      A    C
ATOM   3678  HC2 DCE A 460      31.908  47.934  22.684  1.00  0.00      A    H
ATOM   3679  Cl1 DCE A 460      31.371  45.958  21.211  1.00  0.00      A   CL
ATOM   3680  HC3 DCE A 460      32.155  46.540  23.421  1.00  0.00      A    H
ATOM   3681  CT  DCE A 461      44.791  10.553  43.460  1.00  0.00      A    C
ATOM   3682  HC  DCE A 461      44.238  10.728  42.537  1.00  0.00      A    H
ATOM   3683  HC1 DCE A 461      44.873   9.467  43.508  1.00  0.00      A    H
ATOM   3684  Cl  DCE A 461      46.399  11.292  43.209  1.00  0.00      A   CL
ATOM   3685  CT1 DCE A 461      44.041  11.129  44.751  1.00  0.00      A    C
ATOM   3686  HC2 DCE A 461      43.634  12.132  44.626  1.00  0.00      A    H
ATOM   3687  Cl1 DCE A 461      42.597  10.207  45.034  1.00  0.00      A   CL
ATOM   3688  HC3 DCE A 461      44.614  11.143  45.678  1.00  0.00      A    H
ATOM   3689  CT  DCE A 462      37.343   5.324  19.107  1.00  0.00      A    C
ATOM   3690  HC  DCE A 462      37.417   6.110  18.356  1.00  0.00      A    H
ATOM   3691  HC1 DCE A 462      38.302   5.072  19.561  1.00  0.00      A    H
ATOM   3692  Cl  DCE A 462      36.080   5.754  20.336  1.00  0.00      A   CL
ATOM   3693  CT1 DCE A 462      36.921   4.087  18.333  1.00  0.00      A    C
ATOM   3694  HC2 DCE A 462      36.821   3.262  19.039  1.00  0.00      A    H
ATOM   3695  Cl1 DCE A 462      35.388   4.185  17.572  1.00  0.00      A   CL
ATOM   3696  HC3 DCE A 462      37.664   3.804  17.587  1.00  0.00      A    H
ATOM   3697  CT  DCE A 463       3.012  20.417  43.461  1.00  0.00      A    C
ATOM   3698  HC  DCE A 463       4.084  20.250  43.355  1.00  0.00      A    H
ATOM   3699  HC1 DCE A 463       2.695  19.382  43.592  1.00  0.00      A    H
ATOM   3700  Cl  DCE A 463       2.823  21.292  44.986  1.00  0.00      A   CL
ATOM   3701  CT1 DCE A 463       2.267  21.059  42.245  1.00  0.00      A    C
ATOM   3702  HC2 DCE A 463       1.235  21.354  42.429  1.00  0.00      A    H
ATOM   3703  Cl1 DCE A 463       3.189  22.584  41.936  1.00  0.00      A   CL
ATOM   3704  HC3 DCE A 463       2.266  20.492  41.314  1.00  0.00      A    H
ATOM   3705  CT  DCE A 464      29.829  22.734  38.091  1.00  0.00      A    C
ATOM   3706  HC  DCE A 464      29.957  23.347  38.983  1.00  0.00      A    H
ATOM   3707  HC1 DCE A 464      28.889  23.190  37.782  1.00  0.00      A    H
ATOM   3708  Cl  DCE A 464      31.204  22.985  37.042  1.00  0.00      A   CL
ATOM   3709  CT1 DCE A 464      29.703  21.272  38.173  1.00  0.00      A    C
ATOM   3710  HC2 DCE A 464      29.844  20.780  37.211  1.00  0.00      A    H
ATOM   3711  Cl1 DCE A 464      31.038  20.601  39.133  1.00  0.00      A   CL
ATOM   3712  HC3 DCE A 464      28.733  20.964  38.562  1.00  0.00      A    H
ATOM   3713  CT  DCE A 465      45.967  34.957  38.725  1.00  0.00      A    C
ATOM   3714  HC  DCE A 465      46.731  34.618  39.425  1.00  0.00      A    H
ATOM   3715  HC1 DCE A 465      45.224  35.546  39.263  1.00  0.00      A    H
ATOM   3716  Cl  DCE A 465      46.736  36.087  37.612  1.00  0.00      A   CL
ATOM   3717  CT1 DCE A 465      45.195  33.825  38.073  1.00  0.00      A    C
ATOM   3718  HC2 DCE A 465      45.846  33.167  37.498  1.00  0.00      A    H
ATOM   3719  Cl1 DCE A 465      44.199  32.832  39.141  1.00  0.00      A   CL
ATOM   3720  HC3 DCE A 465      44.436  34.260  37.422  1.00  0.00      A    H
ATOM   3721  CT  DCE A 466      49.143  32.568   4.035  1.00  0.00      A    C
ATOM   3722  HC  DCE A 466      49.257  32.816   5.090  1.00  0.00      A    H
ATOM   3723  HC1 DCE A 466      50.094  32.644   3.508  1.00  0.00      A    H
ATOM   3724  Cl  DCE A 466      48.586  30.861   3.735  1.00  0.00      A   CL
ATOM   3725  CT1 DCE A 466      48.130  33.587   3.478  1.00  0.00      A    C
ATOM   3726  HC2 DCE A 466      48.626  34.390   2.932  1.00  0.00      A    H
ATOM   3727  Cl1 DCE A 466      46.995  32.776   2.342  1.00  0.00      A   CL
ATOM   3728  HC3 DCE A 466      47.545  34.069   4.261  1.00  0.00      A    H
ATOM   3729  CT  DCE A 467      13.758  14.615   5.633  1.00  0.00      A    C
ATOM   3730  HC  DCE A 467      14.583  14.337   6.287  1.00  0.00      A    H
ATOM   3731  HC1 DCE A 467      13.578  13.734   5.016  1.00  0.00      A    H
ATOM   3732  Cl  DCE A 467      12.345  14.937   6.646  1.00  0.00      A   CL
ATOM   3733  CT1 DCE A 467      13.846  15.940   4.875  1.00  0.00      A    C
ATOM   3734  HC2 DCE A 467      14.127  16.767   5.527  1.00  0.00      A    H
ATOM   3735  Cl1 DCE A 467      15.085  15.824   3.656  1.00  0.00      A   CL
ATOM   3736  HC3 DCE A 467      12.997  16.245   4.263  1.00  0.00      A    H
ATOM   3737  CT  DCE A 468      10.359   9.133  13.364  1.00  0.00      A    C
ATOM   3738  HC  DCE A 468       9.579   8.451  13.025  1.00  0.00      A    H
ATOM   3739  HC1 DCE A 468      10.700   9.719  12.511  1.00  0.00      A    H
ATOM   3740  Cl  DCE A 468       9.450  10.195  14.454  1.00  0.00      A   CL
ATOM   3741  CT1 DCE A 468      11.463   8.445  14.184  1.00  0.00      A    C
ATOM   3742  HC2 DCE A 468      12.334   8.986  14.553  1.00  0.00      A    H
ATOM   3743  Cl1 DCE A 468      10.517   7.635  15.486  1.00  0.00      A   CL
ATOM   3744  HC3 DCE A 468      11.778   7.619  13.545  1.00  0.00      A    H
ATOM   3745  CT  DCE A 469      25.564  39.578  42.266  1.00  0.00      A    C
ATOM   3746  HC  DCE A 469      26.425  39.280  42.865  1.00  0.00      A    H
ATOM   3747  HC1 DCE A 469      25.117  38.633  41.956  1.00  0.00      A    H
ATOM   3748  Cl  DCE A 469      24.398  40.603  43.133  1.00  0.00      A   CL
ATOM   3749  CT1 DCE A 469      26.009  40.418  41.092  1.00  0.00      A    C
ATOM   3750  HC2 DCE A 469      26.750  39.844  40.536  1.00  0.00      A    H
ATOM   3751  Cl1 DCE A 469      24.585  40.683  40.056  1.00  0.00      A   CL
ATOM   3752  HC3 DCE A 469      26.290  41.400  41.471  1.00  0.00      A    H
ATOM   3753  CT  DCE A 470       2.226  46.683   0.208  1.00  0.00      A    C
ATOM   3754  HC  DCE A 470       1.599  46.905   1.072  1.00  0.00      A    H
ATOM   3755  HC1 DCE A 470       2.582  45.654   0.259  1.00  0.00      A    H
ATOM   3756  Cl  DCE A 470       1.199  46.692  -1.191  1.00  0.00      A   CL
ATOM   3757  CT1 DCE A 470       3.347  47.663  -0.051  1.00  0.00      A    C
ATOM   3758  HC2 DCE A 470       2.867  48.619  -0.261  1.00  0.00      A    H
ATOM   3759  Cl1 DCE A 470       4.467  47.774   1.382  1.00  0.00      A   CL
ATOM   3760  HC3 DCE A 470       3.994  47.419  -0.894  1.00  0.00      A    H
ATOM   3761  CT  DCE A 471      21.062  15.276  18.313  1.00  0.00      A    C
ATOM   3762  HC  DCE A 471      20.081  14.827  18.160  1.00  0.00      A    H
ATOM   3763  HC1 DCE A 471      20.856  16.196  18.859  1.00  0.00      A    H
ATOM   3764  Cl  DCE A 471      22.086  14.270  19.382  1.00  0.00      A   CL
ATOM   3765  CT1 DCE A 471      21.782  15.606  17.091  1.00  0.00      A    C
ATOM   3766  HC2 DCE A 471      22.161  14.672  16.675  1.00  0.00      A    H
ATOM   3767  Cl1 DCE A 471      20.707  16.176  15.828  1.00  0.00      A   CL
ATOM   3768  HC3 DCE A 471      22.445  16.437  17.328  1.00  0.00      A    H
ATOM   3769  CT  DCE A 472      15.381  45.234  25.708  1.00  0.00      A    C
ATOM   3770  HC  DCE A 472      14.538  44.550  25.613  1.00  0.00      A    H
ATOM   3771  HC1 DCE A 472      14.955  46.237  25.731  1.00  0.00      A    H
ATOM   3772  Cl  DCE A 472      15.981  45.028  27.349  1.00  0.00      A   CL
ATOM   3773  CT1 DCE A 472      16.432  45.138  24.575  1.00  0.00      A    C
ATOM   3774  HC2 DCE A 472      17.323  45.737  24.763  1.00  0.00      A    H
ATOM   3775  Cl1 DCE A 472      16.889  43.433  24.557  1.00  0.00      A   CL
ATOM   3776  HC3 DCE A 472      15.947  45.437  23.646  1.00  0.00      A    H
ATOM   3777  CT  DCE A 473      49.066  13.270  13.677  1.00  0.00      A    C
ATOM   3778  HC  DCE A 473      49.599  12.653  12.953  1.00  0.00      A    H
ATOM   3779  HC1 DCE A 473      48.564  12.551  14.324  1.00  0.00      A    H
ATOM   3780  Cl  DCE A 473      50.196  14.267  14.548  1.00  0.00      A   CL
ATOM   3781  CT1 DCE A 473      48.016  14.095  13.110  1.00  0.00      A    C
ATOM   3782  HC2 DCE A 473      48.329  14.812  12.351  1.00  0.00      A    H
ATOM   3783  Cl1 DCE A 473      46.851  12.935  12.463  1.00  0.00      A   CL
ATOM   3784  HC3 DCE A 473      47.523  14.758  13.822  1.00  0.00      A    H
ATOM   3785  CT  DCE A 474       3.758  12.278  41.698  1.00  0.00      A    C
ATOM   3786  HC  DCE A 474       3.184  11.509  42.213  1.00  0.00      A    H
ATOM   3787  HC1 DCE A 474       3.327  13.221  42.036  1.00  0.00      A    H
ATOM   3788  Cl  DCE A 474       5.298  12.136  42.480  1.00  0.00      A   CL
ATOM   3789  CT1 DCE A 474       3.966  12.136  40.160  1.00  0.00      A    C
ATOM   3790  HC2 DCE A 474       4.492  11.221  39.886  1.00  0.00      A    H
ATOM   3791  Cl1 DCE A 474       2.373  12.307  39.229  1.00  0.00      A   CL
ATOM   3792  HC3 DCE A 474       4.551  12.998  39.838  1.00  0.00      A    H
ATOM   3793  CT  DCE A 475       8.044  15.997  15.659  1.00  0.00      A    C
ATOM   3794  HC  DCE A 475       7.271  15.451  16.200  1.00  0.00      A    H
ATOM   3795  HC1 DCE A 475       7.957  17.083  15.622  1.00  0.00      A    H
ATOM   3796  Cl  DCE A 475       9.573  15.599  16.374  1.00  0.00      A   CL
ATOM   3797  CT1 DCE A 475       7.995  15.485  14.189  1.00  0.00      A    C
ATOM   3798  HC2 DCE A 475       8.150  14.407  14.206  1.00  0.00      A    H
ATOM   3799  Cl1 DCE A 475       6.516  16.042  13.366  1.00  0.00      A   CL
ATOM   3800  HC3 DCE A 475       8.907  15.820  13.695  1.00  0.00      A    H
ATOM   3801  CT  DCE A 476       3.631  39.881  28.705  1.00  0.00      A    C
ATOM   3802  HC  DCE A 476       3.307  39.558  29.695  1.00  0.00      A    H
ATOM   3803  HC1 DCE A 476       4.462  39.221  28.455  1.00  0.00      A    H
ATOM   3804  Cl  DCE A 476       2.263  39.686  27.498  1.00  0.00      A   CL
ATOM   3805  CT1 DCE A 476       4.021  41.365  28.813  1.00  0.00      A    C
ATOM   3806  HC2 DCE A 476       3.241  41.895  29.359  1.00  0.00      A    H
ATOM   3807  Cl1 DCE A 476       5.440  41.368  29.824  1.00  0.00      A   CL
ATOM   3808  HC3 DCE A 476       4.215  41.842  27.852  1.00  0.00      A    H
ATOM   3809  CT  DCE A 477      36.808  36.509  34.187  1.00  0.00      A    C
ATOM   3810  HC  DCE A 477      36.939  35.460  34.451  1.00  0.00      A    H
ATOM   3811  HC1 DCE A 477      35.824  36.818  34.539  1.00  0.00      A    H
ATOM   3812  Cl  DCE A 477      37.955  37.477  35.179  1.00  0.00      A   CL
ATOM   3813  CT1 DCE A 477      36.885  36.960  32.708  1.00  0.00      A    C
ATOM   3814  HC2 DCE A 477      37.888  36.717  32.356  1.00  0.00      A    H
ATOM   3815  Cl1 DCE A 477      35.654  35.980  31.831  1.00  0.00      A   CL
ATOM   3816  HC3 DCE A 477      36.765  38.037  32.592  1.00  0.00      A    H
ATOM   3817  CT  DCE A 478      18.825  24.091   3.020  1.00  0.00      A    C
ATOM   3818  HC  DCE A 478      18.768  24.102   1.931  1.00  0.00      A    H
ATOM   3819  HC1 DCE A 478      18.758  23.097   3.463  1.00  0.00      A    H
ATOM   3820  Cl  DCE A 478      20.444  24.684   3.546  1.00  0.00      A   CL
ATOM   3821  CT1 DCE A 478      17.768  25.053   3.641  1.00  0.00      A    C
ATOM   3822  HC2 DCE A 478      16.764  24.787   3.310  1.00  0.00      A    H
ATOM   3823  Cl1 DCE A 478      17.904  24.968   5.461  1.00  0.00      A   CL
ATOM   3824  HC3 DCE A 478      17.991  26.059   3.289  1.00  0.00      A    H
ATOM   3825  CT  DCE A 479      40.554   4.912  35.473  1.00  0.00      A    C
ATOM   3826  HC  DCE A 479      40.363   4.091  36.163  1.00  0.00      A    H
ATOM   3827  HC1 DCE A 479      39.649   5.520  35.501  1.00  0.00      A    H
ATOM   3828  Cl  DCE A 479      41.859   5.951  36.048  1.00  0.00      A   CL
ATOM   3829  CT1 DCE A 479      40.999   4.382  34.030  1.00  0.00      A    C
ATOM   3830  HC2 DCE A 479      41.980   3.907  34.022  1.00  0.00      A    H
ATOM   3831  Cl1 DCE A 479      39.773   3.371  33.337  1.00  0.00      A   CL
ATOM   3832  HC3 DCE A 479      41.084   5.296  33.443  1.00  0.00      A    H
ATOM   3833  CT  DCE A 480      13.294  11.865  38.660  1.00  0.00      A    C
ATOM   3834  HC  DCE A 480      13.527  11.891  37.595  1.00  0.00      A    H
ATOM   3835  HC1 DCE A 480      12.880  12.831  38.950  1.00  0.00      A    H
ATOM   3836  Cl  DCE A 480      11.986  10.698  38.881  1.00  0.00      A   CL
ATOM   3837  CT1 DCE A 480      14.482  11.380  39.519  1.00  0.00      A    C
ATOM   3838  HC2 DCE A 480      14.195  11.190  40.553  1.00  0.00      A    H
ATOM   3839  Cl1 DCE A 480      15.060   9.865  38.717  1.00  0.00      A   CL
ATOM   3840  HC3 DCE A 480      15.215  12.185  39.579  1.00  0.00      A    H
ATOM   3841  CT  DCE A 481      16.012  47.180  33.203  1.00  0.00      A    C
ATOM   3842  HC  DCE A 481      16.549  46.289  32.880  1.00  0.00      A    H
ATOM   3843  HC1 DCE A 481      15.907  47.175  34.288  1.00  0.00      A    H
ATOM   3844  Cl  DCE A 481      16.931  48.701  32.815  1.00  0.00      A   CL
ATOM   3845  CT1 DCE A 481      14.546  47.108  32.596  1.00  0.00      A    C
ATOM   3846  HC2 DCE A 481      13.771  47.750  33.015  1.00  0.00      A    H
ATOM   3847  Cl1 DCE A 481      14.643  47.259  30.873  1.00  0.00      A   CL
ATOM   3848  HC3 DCE A 481      14.254  46.134  32.988  1.00  0.00      A    H
ATOM   3849  CT  DCE A 482       2.111  19.648  15.927  1.00  0.00      A    C
ATOM   3850  HC  DCE A 482       3.108  19.855  16.317  1.00  0.00      A    H
ATOM   3851  HC1 DCE A 482       1.898  18.593  16.101  1.00  0.00      A    H
ATOM   3852  Cl  DCE A 482       1.042  20.601  16.964  1.00  0.00      A   CL
ATOM   3853  CT1 DCE A 482       2.122  20.140  14.419  1.00  0.00      A    C
ATOM   3854  HC2 DCE A 482       1.124  20.200  13.985  1.00  0.00      A    H
ATOM   3855  Cl1 DCE A 482       2.826  21.784  14.447  1.00  0.00      A   CL
ATOM   3856  HC3 DCE A 482       2.705  19.524  13.735  1.00  0.00      A    H
ATOM   3857  CT  DCE A 483      50.022  15.071  39.408  1.00  0.00      A    C
ATOM   3858  HC  DCE A 483      49.835  15.037  38.334  1.00  0.00      A    H
ATOM   3859  HC1 DCE A 483      50.228  14.066  39.777  1.00  0.00      A    H
ATOM   3860  Cl  DCE A 483      51.390  16.078  39.834  1.00  0.00      A   CL
ATOM   3861  CT1 DCE A 483      48.812  15.568  40.231  1.00  0.00      A    C
ATOM   3862  HC2 DCE A 483      48.908  15.277  41.277  1.00  0.00      A    H
ATOM   3863  Cl1 DCE A 483      48.674  17.344  40.063  1.00  0.00      A   CL
ATOM   3864  HC3 DCE A 483      47.931  15.057  39.843  1.00  0.00      A    H
ATOM   3865  CT  DCE A 484      21.017  35.262  12.606  1.00  0.00      A    C
ATOM   3866  HC  DCE A 484      20.393  35.759  11.864  1.00  0.00      A    H
ATOM   3867  HC1 DCE A 484      21.823  35.933  12.900  1.00  0.00      A    H
ATOM   3868  Cl  DCE A 484      19.861  34.874  13.942  1.00  0.00      A   CL
ATOM   3869  CT1 DCE A 484      21.521  33.967  12.006  1.00  0.00      A    C
ATOM   3870  HC2 DCE A 484      22.328  34.070  11.280  1.00  0.00      A    H
ATOM   3871  Cl1 DCE A 484      22.055  32.862  13.317  1.00  0.00      A   CL
ATOM   3872  HC3 DCE A 484      20.812  33.465  11.348  1.00  0.00      A    H
ATOM   3873  CT  DCE A 485      13.878  23.159  17.211  1.00  0.00      A    C
ATOM   3874  HC  DCE A 485      13.247  23.301  16.333  1.00  0.00      A    H
ATOM   3875  HC1 DCE A 485      14.039  24.069  17.788  1.00  0.00      A    H
ATOM   3876  Cl  DCE A 485      13.093  21.953  18.202  1.00  0.00      A   CL
ATOM   3877  CT1 DCE A 485      15.231  22.656  16.864  1.00  0.00      A    C
ATOM   3878  HC2 DCE A 485      15.087  21.806  16.197  1.00  0.00      A    H
ATOM   3879  Cl1 DCE A 485      16.157  23.867  16.029  1.00  0.00      A   CL
ATOM   3880  HC3 DCE A 485      15.749  22.275  17.744  1.00  0.00      A    H
ATOM   3881  CT  DCE A 486      37.066  12.052  44.078  1.00  0.00      A    C
ATOM   3882  HC  DCE A 486      36.303  11.415  43.631  1.00  0.00      A    H
ATOM   3883  HC1 DCE A 486      36.828  13.116  44.098  1.00  0.00      A    H
ATOM   3884  Cl  DCE A 486      37.323  11.577  45.798  1.00  0.00      A   CL
ATOM   3885  CT1 DCE A 486      38.316  11.985  43.295  1.00  0.00      A    C
ATOM   3886  HC2 DCE A 486      38.972  12.744  43.722  1.00  0.00      A    H
ATOM   3887  Cl1 DCE A 486      38.975  10.342  43.372  1.00  0.00      A   CL
ATOM   3888  HC3 DCE A 486      38.074  12.229  42.261  1.00  0.00      A    H
ATOM   3889  CT  DCE A 487      17.060  40.812  11.512  1.00  0.00      A    C
ATOM   3890  HC  DCE A 487      16.763  40.405  10.545  1.00  0.00      A    H
ATOM   3891  HC1 DCE A 487      18.121  40.940  11.729  1.00  0.00      A    H
ATOM   3892  Cl  DCE A 487      16.082  42.222  11.636  1.00  0.00      A   CL
ATOM   3893  CT1 DCE A 487      16.383  39.821  12.440  1.00  0.00      A    C
ATOM   3894  HC2 DCE A 487      17.054  38.965  12.512  1.00  0.00      A    H
ATOM   3895  Cl1 DCE A 487      15.950  40.486  14.074  1.00  0.00      A   CL
ATOM   3896  HC3 DCE A 487      15.502  39.380  11.974  1.00  0.00      A    H
ATOM   3897  CT  DCE A 488      38.108  28.288   7.510  1.00  0.00      A    C
ATOM   3898  HC  DCE A 488      38.317  27.219   7.483  1.00  0.00      A    H
ATOM   3899  HC1 DCE A 488      39.036  28.841   7.366  1.00  0.00      A    H
ATOM   3900  Cl  DCE A 488      37.010  28.620   6.260  1.00  0.00      A   CL
ATOM   3901  CT1 DCE A 488      37.638  28.839   8.889  1.00  0.00      A    C
ATOM   3902  HC2 DCE A 488      38.094  28.204   9.649  1.00  0.00      A    H
ATOM   3903  Cl1 DCE A 488      38.154  30.545   9.093  1.00  0.00      A   CL
ATOM   3904  HC3 DCE A 488      36.586  28.832   9.173  1.00  0.00      A    H
ATOM   3905  CT  DCE A 489      29.826  42.186  25.975  1.00  0.00      A    C
ATOM   3906  HC  DCE A 489      30.519  41.514  25.469  1.00  0.00      A    H
ATOM   3907  HC1 DCE A 489      28.943  42.445  25.390  1.00  0.00      A    H
ATOM   3908  Cl  DCE A 489      29.318  41.344  27.493  1.00  0.00      A   CL
ATOM   3909  CT1 DCE A 489      30.618  43.450  26.336  1.00  0.00      A    C
ATOM   3910  HC2 DCE A 489      31.484  43.318  26.986  1.00  0.00      A    H
ATOM   3911  Cl1 DCE A 489      30.975  44.309  24.835  1.00  0.00      A   CL
ATOM   3912  HC3 DCE A 489      29.864  44.019  26.880  1.00  0.00      A    H
ATOM   3913  CT  DCE A 490       3.308  40.978  45.498  1.00  0.00      A    C
ATOM   3914  HC  DCE A 490       2.787  41.204  46.428  1.00  0.00      A    H
ATOM   3915  HC1 DCE A 490       3.897  40.113  45.802  1.00  0.00      A    H
ATOM   3916  Cl  DCE A 490       2.117  40.427  44.382  1.00  0.00      A   CL
ATOM   3917  CT1 DCE A 490       4.137  42.161  45.009  1.00  0.00      A    C
ATOM   3918  HC2 DCE A 490       3.632  43.126  45.057  1.00  0.00      A    H
ATOM   3919  Cl1 DCE A 490       5.668  42.208  45.952  1.00  0.00      A   CL
ATOM   3920  HC3 DCE A 490       4.487  42.039  43.985  1.00  0.00      A    H
ATOM   3921  CT  DCE A 491      12.011  27.075  34.660  1.00  0.00      A    C
ATOM   3922  HC  DCE A 491      11.118  26.842  35.240  1.00  0.00      A    H
ATOM   3923  HC1 DCE A 491      12.934  26.987  35.234  1.00  0.00      A    H
ATOM   3924  Cl  DCE A 491      12.115  25.899  33.224  1.00  0.00      A   CL
ATOM   3925  CT1 DCE A 491      11.753  28.486  34.050  1.00  0.00      A    C
ATOM   3926  HC2 DCE A 491      11.834  29.282  34.791  1.00  0.00      A    H
ATOM   3927  Cl1 DCE A 491      12.974  28.694  32.774  1.00  0.00      A   CL
ATOM   3928  HC3 DCE A 491      10.785  28.500  33.549  1.00  0.00      A    H
ATOM   3929  CT  DCE A 492      49.092   8.796  42.017  1.00  0.00      A    C
ATOM   3930  HC  DCE A 492      49.204   9.255  42.999  1.00  0.00      A    H
ATOM   3931  HC1 DCE A 492      49.880   8.043  42.017  1.00  0.00      A    H
ATOM   3932  Cl  DCE A 492      47.625   7.787  42.144  1.00  0.00      A   CL
ATOM   3933  CT1 DCE A 492      49.071   9.716  40.799  1.00  0.00      A    C
ATOM   3934  HC2 DCE A 492      48.187  10.346  40.895  1.00  0.00      A    H
ATOM   3935  Cl1 DCE A 492      50.518  10.669  40.719  1.00  0.00      A   CL
ATOM   3936  HC3 DCE A 492      49.024   9.085  39.912  1.00  0.00      A    H
ATOM   3937  CT  DCE A 493      38.098  26.239  47.066  1.00  0.00      A    C
ATOM   3938  HC  DCE A 493      38.908  26.943  47.255  1.00  0.00      A    H
ATOM   3939  HC1 DCE A 493      37.439  26.893  46.495  1.00  0.00      A    H
ATOM   3940  Cl  DCE A 493      38.733  24.897  46.094  1.00  0.00      A   CL
ATOM   3941  CT1 DCE A 493      37.516  25.681  48.376  1.00  0.00      A    C
ATOM   3942  HC2 DCE A 493      36.645  25.153  47.988  1.00  0.00      A    H
ATOM   3943  Cl1 DCE A 493      38.618  24.533  49.161  1.00  0.00      A   CL
ATOM   3944  HC3 DCE A 493      37.193  26.426  49.103  1.00  0.00      A    H
ATOM   3945  CT  DCE A 494      48.934  36.735  31.401  1.00  0.00      A    C
ATOM   3946  HC  DCE A 494      49.085  37.069  30.374  1.00  0.00      A    H
ATOM   3947  HC1 DCE A 494      49.922  36.733  31.862  1.00  0.00      A    H
ATOM   3948  Cl  DCE A 494      48.096  38.137  32.126  1.00  0.00      A   CL
ATOM   3949  CT1 DCE A 494      48.173  35.470  31.776  1.00  0.00      A    C
ATOM   3950  HC2 DCE A 494      48.649  34.588  31.348  1.00  0.00      A    H
ATOM   3951  Cl1 DCE A 494      48.114  35.228  33.566  1.00  0.00      A   CL
ATOM   3952  HC3 DCE A 494      47.160  35.510  31.375  1.00  0.00      A    H
ATOM   3953  CT  DCE A 495      13.479  27.484  47.151  1.00  0.00      A    C
ATOM   3954  HC  DCE A 495      14.306  26.850  46.831  1.00  0.00      A    H
ATOM   3955  HC1 DCE A 495      12.841  26.832  47.747  1.00  0.00      A    H
ATOM   3956  Cl  DCE A 495      14.026  28.817  48.170  1.00  0.00      A   CL
ATOM   3957  CT1 DCE A 495      12.718  27.927  45.908  1.00  0.00      A    C
ATOM   3958  HC2 DCE A 495      11.900  28.611  46.134  1.00  0.00      A    H
ATOM   3959  Cl1 DCE A 495      13.779  28.895  44.875  1.00  0.00      A   CL
ATOM   3960  HC3 DCE A 495      12.350  27.027  45.416  1.00  0.00      A    H
ATOM   3961  CT  DCE A 496      13.451  48.912  10.290  1.00  0.00      A    C
ATOM   3962  HC  DCE A 496      12.641  49.606  10.064  1.00  0.00      A    H
ATOM   3963  HC1 DCE A 496      13.337  47.876   9.973  1.00  0.00      A    H
ATOM   3964  Cl  DCE A 496      14.837  49.656   9.351  1.00  0.00      A   CL
ATOM   3965  CT1 DCE A 496      13.722  48.813  11.771  1.00  0.00      A    C
ATOM   3966  HC2 DCE A 496      14.331  49.680  12.028  1.00  0.00      A    H
ATOM   3967  Cl1 DCE A 496      12.269  48.599  12.713  1.00  0.00      A   CL
ATOM   3968  HC3 DCE A 496      14.384  47.962  11.932  1.00  0.00      A    H
ATOM   3969  CT  DCE A 497      14.343  41.941   0.787  1.00  0.00      A    C
ATOM   3970  HC  DCE A 497      14.646  41.002   1.250  1.00  0.00      A    H
ATOM   3971  HC1 DCE A 497      15.189  42.462   0.340  1.00  0.00      A    H
ATOM   3972  Cl  DCE A 497      13.287  41.654  -0.662  1.00  0.00      A   CL
ATOM   3973  CT1 DCE A 497      13.624  42.764   1.800  1.00  0.00      A    C
ATOM   3974  HC2 DCE A 497      12.646  42.364   2.068  1.00  0.00      A    H
ATOM   3975  Cl1 DCE A 497      14.407  43.040   3.301  1.00  0.00      A   CL
ATOM   3976  HC3 DCE A 497      13.438  43.719   1.307  1.00  0.00      A    H
ATOM   3977  CT  DCE A 498      12.062  23.091   1.336  1.00  0.00      A    C
ATOM   3978  HC  DCE A 498      11.540  23.542   2.181  1.00  0.00      A    H
ATOM   3979  HC1 DCE A 498      12.984  22.605   1.656  1.00  0.00      A    H
ATOM   3980  Cl  DCE A 498      11.058  21.742   0.749  1.00  0.00      A   CL
ATOM   3981  CT1 DCE A 498      12.196  24.067   0.148  1.00  0.00      A    C
ATOM   3982  HC2 DCE A 498      12.439  23.589  -0.801  1.00  0.00      A    H
ATOM   3983  Cl1 DCE A 498      10.674  24.863   0.034  1.00  0.00      A   CL
ATOM   3984  HC3 DCE A 498      12.911  24.833   0.447  1.00  0.00      A    H
ATOM   3985  CT  DCE A 499      41.477  28.496  46.482  1.00  0.00      A    C
ATOM   3986  HC  DCE A 499      41.046  27.770  47.171  1.00  0.00      A    H
ATOM   3987  HC1 DCE A 499      41.305  28.163  45.458  1.00  0.00      A    H
ATOM   3988  Cl  DCE A 499      40.467  29.915  46.559  1.00  0.00      A   CL
ATOM   3989  CT1 DCE A 499      42.898  28.764  46.842  1.00  0.00      A    C
ATOM   3990  HC2 DCE A 499      42.882  29.290  47.797  1.00  0.00      A    H
ATOM   3991  Cl1 DCE A 499      43.836  27.287  47.277  1.00  0.00      A   CL
ATOM   3992  HC3 DCE A 499      43.515  29.382  46.191  1.00  0.00      A    H
ATOM   3993  CT  DCE A 500      35.619  28.810  30.747  1.00  0.00      A    C
ATOM   3994  HC  DCE A 500      36.282  29.237  31.499  1.00  0.00      A    H
ATOM   3995  HC1 DCE A 500      36.086  28.954  29.773  1.00  0.00      A    H
ATOM   3996  Cl  DCE A 500      35.548  27.058  31.201  1.00  0.00      A   CL
ATOM   3997  CT1 DCE A 500      34.206  29.491  30.634  1.00  0.00      A    C
ATOM   3998  HC2 DCE A 500      33.623  29.462  31.555  1.00  0.00      A    H
ATOM   3999  Cl1 DCE A 500      34.276  31.139  29.997  1.00  0.00      A   CL
ATOM   4000  HC3 DCE A 500      33.713  28.940  29.833  1.00  0.00      A    H
ATOM   4001  CT  DCE A 501      25.935  30.582  22.266  1.00  0.00      A    C
ATOM   4002  HC  DCE A 501      26.614  29.759  22.040  1.00  0.00      A    H
ATOM   4003  HC1 DCE A 501      25.782  30.698  23.339  1.00  0.00      A    H
ATOM   4004  Cl  DCE A 501      26.561  32.114  21.742  1.00  0.00      A   CL
ATOM   4005  CT1 DCE A 501      24.608  30.344  21.445  1.00  0.00      A    C
ATOM   4006  HC2 DCE A 501      23.825  30.745  22.088  1.00  0.00      A    H
ATOM   4007  Cl1 DCE A 501      24.762  31.295  19.925  1.00  0.00      A   CL
ATOM   4008  HC3 DCE A 501      24.414  29.311  21.157  1.00  0.00      A    H
ATOM   4009  CT  DCE A 502       5.745  15.078  35.356  1.00  0.00      A    C
ATOM   4010  HC  DCE A 502       4.727  15.390  35.125  1.00  0.00      A    H
ATOM   4011  HC1 DCE A 502       6.231  14.575  34.519  1.00  0.00      A    H
ATOM   4012  Cl  DCE A 502       6.700  16.481  35.802  1.00  0.00      A   CL
ATOM   4013  CT1 DCE A 502       5.687  14.267  36.655  1.00  0.00      A    C
ATOM   4014  HC2 DCE A 502       5.275  14.726  37.553  1.00  0.00      A    H
ATOM   4015  Cl1 DCE A 502       4.731  12.760  36.521  1.00  0.00      A   CL
ATOM   4016  HC3 DCE A 502       6.656  13.901  36.997  1.00  0.00      A    H
ATOM   4017  CT  DCE A 503      37.934  40.331  20.746  1.00  0.00      A    C
ATOM   4018  HC  DCE A 503      37.244  40.492  19.918  1.00  0.00      A    H
ATOM   4019  HC1 DCE A 503      37.432  40.175  21.701  1.00  0.00      A    H
ATOM   4020  Cl  DCE A 503      38.756  38.817  20.526  1.00  0.00      A   CL
ATOM   4021  CT1 DCE A 503      38.981  41.378  20.841  1.00  0.00      A    C
ATOM   4022  HC2 DCE A 503      39.631  41.132  21.681  1.00  0.00      A    H
ATOM   4023  Cl1 DCE A 503      39.928  41.558  19.313  1.00  0.00      A   CL
ATOM   4024  HC3 DCE A 503      38.553  42.353  21.073  1.00  0.00      A    H
ATOM   4025  CT  DCE A 504      39.812  23.091  32.055  1.00  0.00      A    C
ATOM   4026  HC  DCE A 504      40.052  22.289  31.356  1.00  0.00      A    H
ATOM   4027  HC1 DCE A 504      39.307  22.676  32.927  1.00  0.00      A    H
ATOM   4028  Cl  DCE A 504      41.225  23.961  32.686  1.00  0.00      A   CL
ATOM   4029  CT1 DCE A 504      38.844  24.138  31.553  1.00  0.00      A    C
ATOM   4030  HC2 DCE A 504      37.983  23.567  31.205  1.00  0.00      A    H
ATOM   4031  Cl1 DCE A 504      38.208  25.095  32.919  1.00  0.00      A   CL
ATOM   4032  HC3 DCE A 504      39.201  24.751  30.725  1.00  0.00      A    H
ATOM   4033  CT  DCE A 505       9.009  29.593  43.152  1.00  0.00      A    C
ATOM   4034  HC  DCE A 505       9.103  30.643  42.874  1.00  0.00      A    H
ATOM   4035  HC1 DCE A 505       7.936  29.406  43.138  1.00  0.00      A    H
ATOM   4036  Cl  DCE A 505       9.661  28.471  41.966  1.00  0.00      A   CL
ATOM   4037  CT1 DCE A 505       9.749  29.345  44.461  1.00  0.00      A    C
ATOM   4038  HC2 DCE A 505      10.802  29.622  44.515  1.00  0.00      A    H
ATOM   4039  Cl1 DCE A 505       8.834  30.242  45.748  1.00  0.00      A   CL
ATOM   4040  HC3 DCE A 505       9.807  28.282  44.691  1.00  0.00      A    H
ATOM   4041  CT  DCE A 506       3.488  26.631  29.306  1.00  0.00      A    C
ATOM   4042  HC  DCE A 506       3.842  26.884  30.305  1.00  0.00      A    H
ATOM   4043  HC1 DCE A 506       4.393  26.308  28.791  1.00  0.00      A    H
ATOM   4044  Cl  DCE A 506       2.238  25.321  29.229  1.00  0.00      A   CL
ATOM   4045  CT1 DCE A 506       2.966  27.920  28.707  1.00  0.00      A    C
ATOM   4046  HC2 DCE A 506       3.160  27.861  27.635  1.00  0.00      A    H
ATOM   4047  Cl1 DCE A 506       1.189  27.833  29.129  1.00  0.00      A   CL
ATOM   4048  HC3 DCE A 506       3.295  28.836  29.197  1.00  0.00      A    H
ATOM   4049  CT  DCE A 507      30.108  25.869   2.708  1.00  0.00      A    C
ATOM   4050  HC  DCE A 507      30.314  26.920   2.910  1.00  0.00      A    H
ATOM   4051  HC1 DCE A 507      30.894  25.502   2.048  1.00  0.00      A    H
ATOM   4052  Cl  DCE A 507      30.088  24.864   4.216  1.00  0.00      A   CL
ATOM   4053  CT1 DCE A 507      28.843  25.725   1.972  1.00  0.00      A    C
ATOM   4054  HC2 DCE A 507      27.999  26.154   2.511  1.00  0.00      A    H
ATOM   4055  Cl1 DCE A 507      29.038  26.797   0.557  1.00  0.00      A   CL
ATOM   4056  HC3 DCE A 507      28.549  24.728   1.643  1.00  0.00      A    H
ATOM   4057  CT  DCE A 508       4.679  28.245  12.801  1.00  0.00      A    C
ATOM   4058  HC  DCE A 508       5.015  27.442  13.457  1.00  0.00      A    H
ATOM   4059  HC1 DCE A 508       3.981  28.823  13.406  1.00  0.00      A    H
ATOM   4060  Cl  DCE A 508       6.029  29.301  12.232  1.00  0.00      A   CL
ATOM   4061  CT1 DCE A 508       3.923  27.762  11.578  1.00  0.00      A    C
ATOM   4062  HC2 DCE A 508       2.965  27.353  11.902  1.00  0.00      A    H
ATOM   4063  Cl1 DCE A 508       3.758  29.084  10.488  1.00  0.00      A   CL
ATOM   4064  HC3 DCE A 508       4.429  26.991  10.998  1.00  0.00      A    H
ATOM   4065  CT  DCE A 509       3.472  47.590  22.997  1.00  0.00      A    C
ATOM   4066  HC  DCE A 509       2.831  46.716  23.113  1.00  0.00      A    H
ATOM   4067  HC1 DCE A 509       3.148  48.352  23.706  1.00  0.00      A    H
ATOM   4068  Cl  DCE A 509       5.166  47.288  23.388  1.00  0.00      A   CL
ATOM   4069  CT1 DCE A 509       3.365  48.241  21.579  1.00  0.00      A    C
ATOM   4070  HC2 DCE A 509       4.185  48.958  21.530  1.00  0.00      A    H
ATOM   4071  Cl1 DCE A 509       3.722  47.063  20.382  1.00  0.00      A   CL
ATOM   4072  HC3 DCE A 509       2.375  48.648  21.370  1.00  0.00      A    H
ATOM   4073  CT  DCE A 510      26.283  18.081  18.154  1.00  0.00      A    C
ATOM   4074  HC  DCE A 510      25.433  17.426  17.961  1.00  0.00      A    H
ATOM   4075  HC1 DCE A 510      27.107  17.496  18.562  1.00  0.00      A    H
ATOM   4076  Cl  DCE A 510      26.828  18.798  16.629  1.00  0.00      A   CL
ATOM   4077  CT1 DCE A 510      25.749  19.140  19.162  1.00  0.00      A    C
ATOM   4078  HC2 DCE A 510      25.110  19.899  18.711  1.00  0.00      A    H
ATOM   4079  Cl1 DCE A 510      24.788  18.473  20.536  1.00  0.00      A   CL
ATOM   4080  HC3 DCE A 510      26.608  19.564  19.681  1.00  0.00      A    H
ATOM   4081  CT  DCE A 511      46.313   7.667   0.792  1.00  0.00      A    C
ATOM   4082  HC  DCE A 511      45.344   7.377   1.199  1.00  0.00      A    H
ATOM   4083  HC1 DCE A 511      47.076   7.310   1.483  1.00  0.00      A    H
ATOM   4084  Cl  DCE A 511      46.604   6.937  -0.821  1.00  0.00      A   CL
ATOM   4085  CT1 DCE A 511      46.491   9.189   0.732  1.00  0.00      A    C
ATOM   4086  HC2 DCE A 511      45.930   9.578  -0.119  1.00  0.00      A    H
ATOM   4087  Cl1 DCE A 511      45.843   9.866   2.181  1.00  0.00      A   CL
ATOM   4088  HC3 DCE A 511      47.513   9.529   0.568  1.00  0.00      A    H
ATOM   4089  CT  DCE A 512      27.431  48.992   7.378  1.00  0.00      A    C
ATOM   4090  HC  DCE A 512      27.541  47.909   7.448  1.00  0.00      A    H
ATOM   4091  HC1 DCE A 512      27.676  49.230   6.343  1.00  0.00      A    H
ATOM   4092  Cl  DCE A 512      25.916  49.692   7.868  1.00  0.00      A   CL
ATOM   4093  CT1 DCE A 512      28.419  49.779   8.191  1.00  0.00      A    C
ATOM   4094  HC2 DCE A 512      28.067  49.792   9.222  1.00  0.00      A    H
ATOM   4095  Cl1 DCE A 512      29.911  48.892   8.288  1.00  0.00      A   CL
ATOM   4096  HC3 DCE A 512      28.651  50.785   7.842  1.00  0.00      A    H
ATOM   4097  CT  DCE A 513      30.743  19.424  16.138  1.00  0.00      A    C
ATOM   4098  HC  DCE A 513      29.686  19.342  16.393  1.00  0.00      A    H
ATOM   4099  HC1 DCE A 513      31.175  20.383  16.425  1.00  0.00      A    H
ATOM   4100  Cl  DCE A 513      31.564  18.094  17.057  1.00  0.00      A   CL
ATOM   4101  CT1 DCE A 513      30.715  19.035  14.645  1.00  0.00      A    C
ATOM   4102  HC2 DCE A 513      31.594  19.285  14.051  1.00  0.00      A    H
ATOM   4103  Cl1 DCE A 513      30.266  17.290  14.569  1.00  0.00      A   CL
ATOM   4104  HC3 DCE A 513      29.785  19.455  14.260  1.00  0.00      A    H
ATOM   4105  CT  DCE A 514      18.998  27.153  23.331  1.00  0.00      A    C
ATOM   4106  HC  DCE A 514      18.091  27.677  23.028  1.00  0.00      A    H
ATOM   4107  HC1 DCE A 514      18.683  26.542  24.177  1.00  0.00      A    H
ATOM   4108  Cl  DCE A 514      19.440  26.147  22.019  1.00  0.00      A   CL
ATOM   4109  CT1 DCE A 514      20.196  27.952  23.658  1.00  0.00      A    C
ATOM   4110  HC2 DCE A 514      21.013  27.303  23.971  1.00  0.00      A    H
ATOM   4111  Cl1 DCE A 514      20.786  28.784  22.108  1.00  0.00      A   CL
ATOM   4112  HC3 DCE A 514      20.019  28.650  24.476  1.00  0.00      A    H
ATOM   4113  CT  DCE A 515      37.178  29.422  13.071  1.00  0.00      A    C
ATOM   4114  HC  DCE A 515      37.315  28.343  13.145  1.00  0.00      A    H
ATOM   4115  HC1 DCE A 515      38.143  29.843  12.789  1.00  0.00      A    H
ATOM   4116  Cl  DCE A 515      36.105  29.723  11.743  1.00  0.00      A   CL
ATOM   4117  CT1 DCE A 515      36.617  29.974  14.333  1.00  0.00      A    C
ATOM   4118  HC2 DCE A 515      35.829  29.366  14.777  1.00  0.00      A    H
ATOM   4119  Cl1 DCE A 515      37.864  30.253  15.599  1.00  0.00      A   CL
ATOM   4120  HC3 DCE A 515      36.179  30.963  14.203  1.00  0.00      A    H
ATOM   4121  CT  DCE A 516      12.012   7.170  43.497  1.00  0.00      A    C
ATOM   4122  HC  DCE A 516      11.566   7.663  42.633  1.00  0.00      A    H
ATOM   4123  HC1 DCE A 516      12.733   7.776  44.046  1.00  0.00      A    H
ATOM   4124  Cl  DCE A 516      10.644   6.825  44.542  1.00  0.00      A   CL
ATOM   4125  CT1 DCE A 516      12.539   5.910  42.901  1.00  0.00      A    C
ATOM   4126  HC2 DCE A 516      11.704   5.428  42.393  1.00  0.00      A    H
ATOM   4127  Cl1 DCE A 516      13.980   6.235  41.830  1.00  0.00      A   CL
ATOM   4128  HC3 DCE A 516      12.908   5.314  43.736  1.00  0.00      A    H
ATOM   4129  CT  DCE A 517      46.172  23.155  45.661  1.00  0.00      A    C
ATOM   4130  HC  DCE A 517      45.965  22.224  46.189  1.00  0.00      A    H
ATOM   4131  HC1 DCE A 517      47.252  23.118  45.517  1.00  0.00      A    H
ATOM   4132  Cl  DCE A 517      45.545  22.882  43.988  1.00  0.00      A   CL
ATOM   4133  CT1 DCE A 517      45.508  24.444  46.273  1.00  0.00      A    C
ATOM   4134  HC2 DCE A 517      44.439  24.321  46.447  1.00  0.00      A    H
ATOM   4135  Cl1 DCE A 517      46.168  24.348  47.958  1.00  0.00      A   CL
ATOM   4136  HC3 DCE A 517      45.809  25.355  45.755  1.00  0.00      A    H
ATOM   4137  CT  DCE A 518      34.844  26.759  42.997  1.00  0.00      A    C
ATOM   4138  HC  DCE A 518      35.752  27.254  42.651  1.00  0.00      A    H
ATOM   4139  HC1 DCE A 518      34.430  26.275  42.112  1.00  0.00      A    H
ATOM   4140  Cl  DCE A 518      35.264  25.440  44.138  1.00  0.00      A   CL
ATOM   4141  CT1 DCE A 518      33.839  27.623  43.667  1.00  0.00      A    C
ATOM   4142  HC2 DCE A 518      33.544  28.473  43.052  1.00  0.00      A    H
ATOM   4143  Cl1 DCE A 518      32.392  26.619  43.990  1.00  0.00      A   CL
ATOM   4144  HC3 DCE A 518      34.147  28.000  44.643  1.00  0.00      A    H
ATOM   4145  CT  DCE A 519       4.556  16.685  28.311  1.00  0.00      A    C
ATOM   4146  HC  DCE A 519       4.654  16.332  27.285  1.00  0.00      A    H
ATOM   4147  HC1 DCE A 519       5.490  16.791  28.863  1.00  0.00      A    H
ATOM   4148  Cl  DCE A 519       4.014  18.393  28.197  1.00  0.00      A   CL
ATOM   4149  CT1 DCE A 519       3.570  15.827  29.056  1.00  0.00      A    C
ATOM   4150  HC2 DCE A 519       3.889  14.798  28.892  1.00  0.00      A    H
ATOM   4151  Cl1 DCE A 519       3.546  16.200  30.796  1.00  0.00      A   CL
ATOM   4152  HC3 DCE A 519       2.524  15.884  28.758  1.00  0.00      A    H
ATOM   4153  CT  DCE A 520      36.711  23.975   5.386  1.00  0.00      A    C
ATOM   4154  HC  DCE A 520      35.641  24.176   5.447  1.00  0.00      A    H
ATOM   4155  HC1 DCE A 520      36.858  23.126   4.718  1.00  0.00      A    H
ATOM   4156  Cl  DCE A 520      37.445  25.363   4.573  1.00  0.00      A   CL
ATOM   4157  CT1 DCE A 520      37.344  23.794   6.794  1.00  0.00      A    C
ATOM   4158  HC2 DCE A 520      37.425  24.707   7.383  1.00  0.00      A    H
ATOM   4159  Cl1 DCE A 520      36.477  22.519   7.667  1.00  0.00      A   CL
ATOM   4160  HC3 DCE A 520      38.344  23.427   6.560  1.00  0.00      A    H
ATOM   4161  CT  DCE A 521      19.287  38.723  16.781  1.00  0.00      A    C
ATOM   4162  HC  DCE A 521      18.999  39.079  15.793  1.00  0.00      A    H
ATOM   4163  HC1 DCE A 521      18.510  38.009  17.053  1.00  0.00      A    H
ATOM   4164  Cl  DCE A 521      20.933  38.176  16.933  1.00  0.00      A   CL
ATOM   4165  CT1 DCE A 521      19.162  39.963  17.695  1.00  0.00      A    C
ATOM   4166  HC2 DCE A 521      20.016  40.640  17.677  1.00  0.00      A    H
ATOM   4167  Cl1 DCE A 521      17.744  40.887  17.224  1.00  0.00      A   CL
ATOM   4168  HC3 DCE A 521      19.004  39.637  18.723  1.00  0.00      A    H
ATOM   4169  CT  DCE A 522      19.756  20.845  27.891  1.00  0.00      A    C
ATOM   4170  HC  DCE A 522      20.313  20.878  28.828  1.00  0.00      A    H
ATOM   4171  HC1 DCE A 522      20.036  21.650  27.211  1.00  0.00      A    H
ATOM   4172  Cl  DCE A 522      20.100  19.321  27.204  1.00  0.00      A   CL
ATOM   4173  CT1 DCE A 522      18.214  20.881  28.055  1.00  0.00      A    C
ATOM   4174  HC2 DCE A 522      17.835  20.134  28.753  1.00  0.00      A    H
ATOM   4175  Cl1 DCE A 522      17.633  22.452  28.677  1.00  0.00      A   CL
ATOM   4176  HC3 DCE A 522      17.849  20.773  27.034  1.00  0.00      A    H
ATOM   4177  CT  DCE A 523      47.918  31.354  21.556  1.00  0.00      A    C
ATOM   4178  HC  DCE A 523      48.302  30.377  21.262  1.00  0.00      A    H
ATOM   4179  HC1 DCE A 523      48.612  31.814  22.259  1.00  0.00      A    H
ATOM   4180  Cl  DCE A 523      47.794  32.486  20.287  1.00  0.00      A   CL
ATOM   4181  CT1 DCE A 523      46.558  31.144  22.277  1.00  0.00      A    C
ATOM   4182  HC2 DCE A 523      45.683  30.922  21.666  1.00  0.00      A    H
ATOM   4183  Cl1 DCE A 523      46.609  30.004  23.658  1.00  0.00      A   CL
ATOM   4184  HC3 DCE A 523      46.376  32.070  22.823  1.00  0.00      A    H
ATOM   4185  CT  DCE A 524      25.354  20.587  36.224  1.00  0.00      A    C
ATOM   4186  HC  DCE A 524      25.645  21.543  36.658  1.00  0.00      A    H
ATOM   4187  HC1 DCE A 524      25.777  20.657  35.222  1.00  0.00      A    H
ATOM   4188  Cl  DCE A 524      26.341  19.367  37.088  1.00  0.00      A   CL
ATOM   4189  CT1 DCE A 524      23.876  20.186  36.173  1.00  0.00      A    C
ATOM   4190  HC2 DCE A 524      23.411  20.551  37.089  1.00  0.00      A    H
ATOM   4191  Cl1 DCE A 524      23.109  20.953  34.733  1.00  0.00      A   CL
ATOM   4192  HC3 DCE A 524      23.629  19.124  36.198  1.00  0.00      A    H
ATOM   4193  CT  DCE A 525      22.651  17.649   9.200  1.00  0.00      A    C
ATOM   4194  HC  DCE A 525      22.913  17.720  10.256  1.00  0.00      A    H
ATOM   4195  HC1 DCE A 525      22.990  16.659   8.897  1.00  0.00      A    H
ATOM   4196  Cl  DCE A 525      20.900  17.630   9.100  1.00  0.00      A   CL
ATOM   4197  CT1 DCE A 525      23.098  18.869   8.347  1.00  0.00      A    C
ATOM   4198  HC2 DCE A 525      24.179  18.948   8.455  1.00  0.00      A    H
ATOM   4199  Cl1 DCE A 525      22.662  18.715   6.676  1.00  0.00      A   CL
ATOM   4200  HC3 DCE A 525      22.719  19.859   8.602  1.00  0.00      A    H
ATOM   4201  CT  DCE A 526      13.221  18.249  18.011  1.00  0.00      A    C
ATOM   4202  HC  DCE A 526      12.409  18.750  18.539  1.00  0.00      A    H
ATOM   4203  HC1 DCE A 526      13.486  18.958  17.227  1.00  0.00      A    H
ATOM   4204  Cl  DCE A 526      14.592  17.959  19.120  1.00  0.00      A   CL
ATOM   4205  CT1 DCE A 526      12.759  16.886  17.457  1.00  0.00      A    C
ATOM   4206  HC2 DCE A 526      13.566  16.396  16.912  1.00  0.00      A    H
ATOM   4207  Cl1 DCE A 526      12.274  15.891  18.799  1.00  0.00      A   CL
ATOM   4208  HC3 DCE A 526      11.870  16.832  16.828  1.00  0.00      A    H
ATOM   4209  CT  DCE A 527      16.680  35.746  46.669  1.00  0.00      A    C
ATOM   4210  HC  DCE A 527      16.448  35.003  47.432  1.00  0.00      A    H
ATOM   4211  HC1 DCE A 527      15.934  35.610  45.886  1.00  0.00      A    H
ATOM   4212  Cl  DCE A 527      16.471  37.352  47.407  1.00  0.00      A   CL
ATOM   4213  CT1 DCE A 527      18.085  35.483  46.191  1.00  0.00      A    C
ATOM   4214  HC2 DCE A 527      18.708  36.324  45.888  1.00  0.00      A    H
ATOM   4215  Cl1 DCE A 527      18.924  34.715  47.529  1.00  0.00      A   CL
ATOM   4216  HC3 DCE A 527      18.168  34.794  45.351  1.00  0.00      A    H
ATOM   4217  CT  DCE A 528      35.636  49.396  45.947  1.00  0.00      A    C
ATOM   4218  HC  DCE A 528      34.800  49.820  46.504  1.00  0.00      A    H
ATOM   4219  HC1 DCE A 528      35.545  49.585  44.878  1.00  0.00      A    H
ATOM   4220  Cl  DCE A 528      36.915  50.513  46.486  1.00  0.00      A   CL
ATOM   4221  CT1 DCE A 528      36.054  47.977  46.266  1.00  0.00      A    C
ATOM   4222  HC2 DCE A 528      36.234  47.832  47.331  1.00  0.00      A    H
ATOM   4223  Cl1 DCE A 528      34.688  46.824  45.784  1.00  0.00      A   CL
ATOM   4224  HC3 DCE A 528      36.932  47.743  45.664  1.00  0.00      A    H
ATOM   4225  CT  DCE A 529      20.723  11.911  10.354  1.00  0.00      A    C
ATOM   4226  HC  DCE A 529      21.072  12.787   9.808  1.00  0.00      A    H
ATOM   4227  HC1 DCE A 529      19.707  11.692  10.024  1.00  0.00      A    H
ATOM   4228  Cl  DCE A 529      21.690  10.484   9.890  1.00  0.00      A   CL
ATOM   4229  CT1 DCE A 529      20.723  12.158  11.932  1.00  0.00      A    C
ATOM   4230  HC2 DCE A 529      20.449  11.231  12.436  1.00  0.00      A    H
ATOM   4231  Cl1 DCE A 529      22.340  12.536  12.527  1.00  0.00      A   CL
ATOM   4232  HC3 DCE A 529      19.966  12.896  12.199  1.00  0.00      A    H
ATOM   4233  CT  DCE A 530      10.289  30.693   4.958  1.00  0.00      A    C
ATOM   4234  HC  DCE A 530      10.775  29.884   5.503  1.00  0.00      A    H
ATOM   4235  HC1 DCE A 530      10.291  30.302   3.941  1.00  0.00      A    H
ATOM   4236  Cl  DCE A 530       8.699  30.840   5.555  1.00  0.00      A   CL
ATOM   4237  CT1 DCE A 530      10.933  32.053   4.915  1.00  0.00      A    C
ATOM   4238  HC2 DCE A 530      11.118  32.461   5.909  1.00  0.00      A    H
ATOM   4239  Cl1 DCE A 530      12.589  32.161   4.125  1.00  0.00      A   CL
ATOM   4240  HC3 DCE A 530      10.323  32.849   4.488  1.00  0.00      A    H
ATOM   4241  CT  DCE A 531      14.183  31.858  31.410  1.00  0.00      A    C
ATOM   4242  HC  DCE A 531      13.752  30.858  31.430  1.00  0.00      A    H
ATOM   4243  HC1 DCE A 531      13.472  32.674  31.539  1.00  0.00      A    H
ATOM   4244  Cl  DCE A 531      15.365  32.021  32.726  1.00  0.00      A   CL
ATOM   4245  CT1 DCE A 531      14.989  32.082  30.117  1.00  0.00      A    C
ATOM   4246  HC2 DCE A 531      15.432  31.156  29.749  1.00  0.00      A    H
ATOM   4247  Cl1 DCE A 531      14.099  32.624  28.720  1.00  0.00      A   CL
ATOM   4248  HC3 DCE A 531      15.702  32.893  30.264  1.00  0.00      A    H
ATOM   4249  CT  DCE A 532      31.208  46.118  39.849  1.00  0.00      A    C
ATOM   4250  HC  DCE A 532      32.165  46.027  39.336  1.00  0.00      A    H
ATOM   4251  HC1 DCE A 532      30.416  46.402  39.155  1.00  0.00      A    H
ATOM   4252  Cl  DCE A 532      30.825  44.556  40.590  1.00  0.00      A   CL
ATOM   4253  CT1 DCE A 532      31.425  47.100  40.937  1.00  0.00      A    C
ATOM   4254  HC2 DCE A 532      30.565  47.125  41.606  1.00  0.00      A    H
ATOM   4255  Cl1 DCE A 532      32.931  46.773  41.884  1.00  0.00      A   CL
ATOM   4256  HC3 DCE A 532      31.536  48.102  40.523  1.00  0.00      A    H
ATOM   4257  CT  DCE A 533       1.289   7.916  50.723  1.00  0.00      A    C
ATOM   4258  HC  DCE A 533       1.202   6.830  50.691  1.00  0.00      A    H
ATOM   4259  HC1 DCE A 533       2.049   8.131  51.474  1.00  0.00      A    H
ATOM   4260  Cl  DCE A 533       1.833   8.497  49.202  1.00  0.00      A   CL
ATOM   4261  CT1 DCE A 533      -0.023   8.617  51.064  1.00  0.00      A    C
ATOM   4262  HC2 DCE A 533       0.120   9.644  50.727  1.00  0.00      A    H
ATOM   4263  Cl1 DCE A 533      -1.242   7.988  49.933  1.00  0.00      A   CL
ATOM   4264  HC3 DCE A 533      -0.281   8.582  52.122  1.00  0.00      A    H
ATOM   4265  CT  DCE A 534      38.288  21.861  43.857  1.00  0.00      A    C
ATOM   4266  HC  DCE A 534      38.915  21.502  43.041  1.00  0.00      A    H
ATOM   4267  HC1 DCE A 534      38.173  22.914  43.602  1.00  0.00      A    H
ATOM   4268  Cl  DCE A 534      36.706  20.972  43.736  1.00  0.00      A   CL
ATOM   4269  CT1 DCE A 534      39.020  21.671  45.190  1.00  0.00      A    C
ATOM   4270  HC2 DCE A 534      38.592  22.062  46.113  1.00  0.00      A    H
ATOM   4271  Cl1 DCE A 534      39.283  19.932  45.478  1.00  0.00      A   CL
ATOM   4272  HC3 DCE A 534      40.018  22.103  45.118  1.00  0.00      A    H
ATOM   4273  CT  DCE A 535      22.191  49.506  11.700  1.00  0.00      A    C
ATOM   4274  HC  DCE A 535      21.897  49.539  10.651  1.00  0.00      A    H
ATOM   4275  HC1 DCE A 535      22.701  48.553  11.847  1.00  0.00      A    H
ATOM   4276  Cl  DCE A 535      23.201  50.878  12.250  1.00  0.00      A   CL
ATOM   4277  CT1 DCE A 535      20.943  49.364  12.461  1.00  0.00      A    C
ATOM   4278  HC2 DCE A 535      20.204  48.903  11.805  1.00  0.00      A    H
ATOM   4279  Cl1 DCE A 535      20.995  48.624  14.088  1.00  0.00      A   CL
ATOM   4280  HC3 DCE A 535      20.578  50.366  12.688  1.00  0.00      A    H
ATOM   4281  CT  DCE A 536      40.700   2.961  19.504  1.00  0.00      A    C
ATOM   4282  HC  DCE A 536      41.056   3.681  20.241  1.00  0.00      A    H
ATOM   4283  HC1 DCE A 536      39.737   2.517  19.754  1.00  0.00      A    H
ATOM   4284  Cl  DCE A 536      40.573   3.895  17.991  1.00  0.00      A   CL
ATOM   4285  CT1 DCE A 536      41.730   1.900  19.302  1.00  0.00      A    C
ATOM   4286  HC2 DCE A 536      42.722   2.351  19.292  1.00  0.00      A    H
ATOM   4287  Cl1 DCE A 536      41.604   0.622  20.640  1.00  0.00      A   CL
ATOM   4288  HC3 DCE A 536      41.659   1.422  18.326  1.00  0.00      A    H
ATOM   4289  CT  DCE A 537      44.590  26.310  41.039  1.00  0.00      A    C
ATOM   4290  HC  DCE A 537      45.654  26.503  41.175  1.00  0.00      A    H
ATOM   4291  HC1 DCE A 537      44.059  27.255  41.152  1.00  0.00      A    H
ATOM   4292  Cl  DCE A 537      44.414  25.492  39.470  1.00  0.00      A   CL
ATOM   4293  CT1 DCE A 537      44.299  25.315  42.125  1.00  0.00      A    C
ATOM   4294  HC2 DCE A 537      45.078  24.568  42.275  1.00  0.00      A    H
ATOM   4295  Cl1 DCE A 537      43.899  26.125  43.732  1.00  0.00      A   CL
ATOM   4296  HC3 DCE A 537      43.385  24.805  41.821  1.00  0.00      A    H
ATOM   4297  CT  DCE A 538      36.609   2.695  24.812  1.00  0.00      A    C
ATOM   4298  HC  DCE A 538      35.731   2.377  25.375  1.00  0.00      A    H
ATOM   4299  HC1 DCE A 538      37.343   1.893  24.891  1.00  0.00      A    H
ATOM   4300  Cl  DCE A 538      36.105   3.060  23.138  1.00  0.00      A   CL
ATOM   4301  CT1 DCE A 538      37.160   3.936  25.443  1.00  0.00      A    C
ATOM   4302  HC2 DCE A 538      36.373   4.688  25.399  1.00  0.00      A    H
ATOM   4303  Cl1 DCE A 538      37.546   3.638  27.146  1.00  0.00      A   CL
ATOM   4304  HC3 DCE A 538      38.024   4.344  24.918  1.00  0.00      A    H
ATOM   4305  CT  DCE A 539      23.998  49.170  23.936  1.00  0.00      A    C
ATOM   4306  HC  DCE A 539      23.396  48.727  24.729  1.00  0.00      A    H
ATOM   4307  HC1 DCE A 539      24.775  48.488  23.591  1.00  0.00      A    H
ATOM   4308  Cl  DCE A 539      22.864  49.553  22.625  1.00  0.00      A   CL
ATOM   4309  CT1 DCE A 539      24.612  50.427  24.497  1.00  0.00      A    C
ATOM   4310  HC2 DCE A 539      23.814  51.133  24.727  1.00  0.00      A    H
ATOM   4311  Cl1 DCE A 539      25.384  49.929  26.051  1.00  0.00      A   CL
ATOM   4312  HC3 DCE A 539      25.267  51.040  23.878  1.00  0.00      A    H
ATOM   4313  CT  DCE A 540       8.237   7.475  30.302  1.00  0.00      A    C
ATOM   4314  HC  DCE A 540       9.143   6.898  30.119  1.00  0.00      A    H
ATOM   4315  HC1 DCE A 540       7.534   6.774  30.752  1.00  0.00      A    H
ATOM   4316  Cl  DCE A 540       8.547   8.581  31.656  1.00  0.00      A   CL
ATOM   4317  CT1 DCE A 540       7.707   8.383  29.159  1.00  0.00      A    C
ATOM   4318  HC2 DCE A 540       8.581   8.987  28.915  1.00  0.00      A    H
ATOM   4319  Cl1 DCE A 540       7.092   7.586  27.724  1.00  0.00      A   CL
ATOM   4320  HC3 DCE A 540       6.905   9.026  29.523  1.00  0.00      A    H
ATOM   4321  CT  DCE A 541      22.337  19.626   2.716  1.00  0.00      A    C
ATOM   4322  HC  DCE A 541      22.530  19.349   3.752  1.00  0.00      A    H
ATOM   4323  HC1 DCE A 541      21.854  18.777   2.234  1.00  0.00      A    H
ATOM   4324  Cl  DCE A 541      21.292  20.983   2.825  1.00  0.00      A   CL
ATOM   4325  CT1 DCE A 541      23.752  20.001   2.275  1.00  0.00      A    C
ATOM   4326  HC2 DCE A 541      24.077  21.015   2.505  1.00  0.00      A    H
ATOM   4327  Cl1 DCE A 541      24.874  18.759   2.888  1.00  0.00      A   CL
ATOM   4328  HC3 DCE A 541      23.816  19.960   1.187  1.00  0.00      A    H
ATOM   4329  CT  DCE A 542      31.876  -0.024   4.813  1.00  0.00      A    C
ATOM   4330  HC  DCE A 542      32.440  -0.945   4.662  1.00  0.00      A    H
ATOM   4331  HC1 DCE A 542      30.921  -0.416   5.161  1.00  0.00      A    H
ATOM   4332  Cl  DCE A 542      32.586   0.911   6.162  1.00  0.00      A   CL
ATOM   4333  CT1 DCE A 542      31.649   0.688   3.517  1.00  0.00      A    C
ATOM   4334  HC2 DCE A 542      31.397   0.043   2.674  1.00  0.00      A    H
ATOM   4335  Cl1 DCE A 542      30.565   2.083   3.641  1.00  0.00      A   CL
ATOM   4336  HC3 DCE A 542      32.621   1.115   3.271  1.00  0.00      A    H
ATOM   4337  CT  DCE A 543      13.210  14.342  29.243  1.00  0.00      A    C
ATOM   4338  HC  DCE A 543      13.452  15.224  29.836  1.00  0.00      A    H
ATOM   4339  HC1 DCE A 543      13.941  13.611  29.590  1.00  0.00      A    H
ATOM   4340  Cl  DCE A 543      11.630  13.881  29.825  1.00  0.00      A   CL
ATOM   4341  CT1 DCE A 543      13.207  14.411  27.715  1.00  0.00      A    C
ATOM   4342  HC2 DCE A 543      13.210  13.495  27.124  1.00  0.00      A    H
ATOM   4343  Cl1 DCE A 543      11.802  15.442  27.400  1.00  0.00      A   CL
ATOM   4344  HC3 DCE A 543      13.995  15.027  27.282  1.00  0.00      A    H
ATOM   4345  CT  DCE A 544      32.633  23.930  31.857  1.00  0.00      A    C
ATOM   4346  HC  DCE A 544      32.002  23.075  31.616  1.00  0.00      A    H
ATOM   4347  HC1 DCE A 544      33.088  23.796  32.839  1.00  0.00      A    H
ATOM   4348  Cl  DCE A 544      33.970  24.110  30.699  1.00  0.00      A   CL
ATOM   4349  CT1 DCE A 544      31.729  25.120  31.863  1.00  0.00      A    C
ATOM   4350  HC2 DCE A 544      32.233  26.056  32.103  1.00  0.00      A    H
ATOM   4351  Cl1 DCE A 544      30.990  25.381  30.242  1.00  0.00      A   CL
ATOM   4352  HC3 DCE A 544      30.876  24.956  32.522  1.00  0.00      A    H
ATOM   4353  CT  DCE A 545      11.276  11.520  21.998  1.00  0.00      A    C
ATOM   4354  HC  DCE A 545      11.187  12.204  21.154  1.00  0.00      A    H
ATOM   4355  HC1 DCE A 545      10.375  10.946  22.211  1.00  0.00      A    H
ATOM   4356  Cl  DCE A 545      12.492  10.279  21.448  1.00  0.00      A   CL
ATOM   4357  CT1 DCE A 545      11.931  12.148  23.265  1.00  0.00      A    C
ATOM   4358  HC2 DCE A 545      12.960  12.412  23.021  1.00  0.00      A    H
ATOM   4359  Cl1 DCE A 545      11.019  13.537  23.798  1.00  0.00      A   CL
ATOM   4360  HC3 DCE A 545      11.969  11.439  24.093  1.00  0.00      A    H
ATOM   4361  CT  DCE A 546       3.737  10.176  28.531  1.00  0.00      A    C
ATOM   4362  HC  DCE A 546       4.703   9.796  28.864  1.00  0.00      A    H
ATOM   4363  HC1 DCE A 546       3.273  10.658  29.392  1.00  0.00      A    H
ATOM   4364  Cl  DCE A 546       3.939  11.422  27.316  1.00  0.00      A   CL
ATOM   4365  CT1 DCE A 546       2.878   9.039  27.914  1.00  0.00      A    C
ATOM   4366  HC2 DCE A 546       3.115   8.833  26.870  1.00  0.00      A    H
ATOM   4367  Cl1 DCE A 546       3.032   7.469  28.873  1.00  0.00      A   CL
ATOM   4368  HC3 DCE A 546       1.829   9.331  27.894  1.00  0.00      A    H
ATOM   4369  CT  DCE A 547       5.502  32.665  10.858  1.00  0.00      A    C
ATOM   4370  HC  DCE A 547       5.942  31.668  10.820  1.00  0.00      A    H
ATOM   4371  HC1 DCE A 547       6.231  33.435  10.605  1.00  0.00      A    H
ATOM   4372  Cl  DCE A 547       4.271  32.613   9.582  1.00  0.00      A   CL
ATOM   4373  CT1 DCE A 547       4.812  32.834  12.166  1.00  0.00      A    C
ATOM   4374  HC2 DCE A 547       5.440  32.926  13.053  1.00  0.00      A    H
ATOM   4375  Cl1 DCE A 547       3.852  34.301  12.118  1.00  0.00      A   CL
ATOM   4376  HC3 DCE A 547       4.091  32.024  12.274  1.00  0.00      A    H
ATOM   4377  CT  DCE A 548      31.281  47.166  27.594  1.00  0.00      A    C
ATOM   4378  HC  DCE A 548      30.702  47.298  26.680  1.00  0.00      A    H
ATOM   4379  HC1 DCE A 548      31.685  46.175  27.802  1.00  0.00      A    H
ATOM   4380  Cl  DCE A 548      32.625  48.322  27.568  1.00  0.00      A   CL
ATOM   4381  CT1 DCE A 548      30.331  47.504  28.701  1.00  0.00      A    C
ATOM   4382  HC2 DCE A 548      30.883  47.353  29.629  1.00  0.00      A    H
ATOM   4383  Cl1 DCE A 548      29.777  49.168  28.571  1.00  0.00      A   CL
ATOM   4384  HC3 DCE A 548      29.514  46.783  28.688  1.00  0.00      A    H
ATOM   4385  CT  DCE A 549      38.160   1.139   3.834  1.00  0.00      A    C
ATOM   4386  HC  DCE A 549      37.769   1.391   2.848  1.00  0.00      A    H
ATOM   4387  HC1 DCE A 549      38.857   1.958   4.014  1.00  0.00      A    H
ATOM   4388  Cl  DCE A 549      36.875   1.263   4.993  1.00  0.00      A   CL
ATOM   4389  CT1 DCE A 549      38.661  -0.321   3.961  1.00  0.00      A    C
ATOM   4390  HC2 DCE A 549      37.863  -1.015   3.701  1.00  0.00      A    H
ATOM   4391  Cl1 DCE A 549      40.103  -0.554   3.102  1.00  0.00      A   CL
ATOM   4392  HC3 DCE A 549      38.955  -0.513   4.993  1.00  0.00      A    H
ATOM   4393  CT  DCE A 550      46.060  48.958  38.926  1.00  0.00      A    C
ATOM   4394  HC  DCE A 550      46.863  49.041  38.194  1.00  0.00      A    H
ATOM   4395  HC1 DCE A 550      46.214  48.064  39.530  1.00  0.00      A    H
ATOM   4396  Cl  DCE A 550      46.296  50.320  40.082  1.00  0.00      A   CL
ATOM   4397  CT1 DCE A 550      44.597  49.068  38.458  1.00  0.00      A    C
ATOM   4398  HC2 DCE A 550      44.554  50.018  37.925  1.00  0.00      A    H
ATOM   4399  Cl1 DCE A 550      44.213  47.671  37.429  1.00  0.00      A   CL
ATOM   4400  HC3 DCE A 550      43.832  49.107  39.233  1.00  0.00      A    H
ATOM   4401  CT  DCE A 551      33.793   7.473  42.820  1.00  0.00      A    C
ATOM   4402  HC  DCE A 551      33.028   6.805  42.424  1.00  0.00      A    H
ATOM   4403  HC1 DCE A 551      34.248   7.078  43.728  1.00  0.00      A    H
ATOM   4404  Cl  DCE A 551      35.031   7.516  41.559  1.00  0.00      A   CL
ATOM   4405  CT1 DCE A 551      33.157   8.853  42.882  1.00  0.00      A    C
ATOM   4406  HC2 DCE A 551      32.161   8.761  43.316  1.00  0.00      A    H
ATOM   4407  Cl1 DCE A 551      34.199   9.892  43.920  1.00  0.00      A   CL
ATOM   4408  HC3 DCE A 551      33.065   9.385  41.935  1.00  0.00      A    H
ATOM   4409  CT  DCE A 552      24.641   8.416  37.520  1.00  0.00      A    C
ATOM   4410  HC  DCE A 552      25.713   8.265  37.640  1.00  0.00      A    H
ATOM   4411  HC1 DCE A 552      24.314   9.389  37.888  1.00  0.00      A    H
ATOM   4412  Cl  DCE A 552      24.218   8.261  35.786  1.00  0.00      A   CL
ATOM   4413  CT1 DCE A 552      23.840   7.401  38.281  1.00  0.00      A    C
ATOM   4414  HC2 DCE A 552      23.383   6.637  37.652  1.00  0.00      A    H
ATOM   4415  Cl1 DCE A 552      24.888   6.587  39.391  1.00  0.00      A   CL
ATOM   4416  HC3 DCE A 552      23.094   7.877  38.918  1.00  0.00      A    H
ATOM   4417  CT  DCE A 553      49.228  14.498  26.929  1.00  0.00      A    C
ATOM   4418  HC  DCE A 553      48.372  14.206  27.536  1.00  0.00      A    H
ATOM   4419  HC1 DCE A 553      49.515  15.488  27.284  1.00  0.00      A    H
ATOM   4420  Cl  DCE A 553      50.543  13.329  27.090  1.00  0.00      A   CL
ATOM   4421  CT1 DCE A 553      48.782  14.537  25.470  1.00  0.00      A    C
ATOM   4422  HC2 DCE A 553      48.207  13.625  25.307  1.00  0.00      A    H
ATOM   4423  Cl1 DCE A 553      47.638  15.929  25.278  1.00  0.00      A   CL
ATOM   4424  HC3 DCE A 553      49.636  14.653  24.803  1.00  0.00      A    H
ATOM   4425  CT  DCE A 554      26.233   7.838   5.500  1.00  0.00      A    C
ATOM   4426  HC  DCE A 554      25.508   8.477   6.003  1.00  0.00      A    H
ATOM   4427  HC1 DCE A 554      26.812   8.523   4.881  1.00  0.00      A    H
ATOM   4428  Cl  DCE A 554      27.483   7.197   6.606  1.00  0.00      A   CL
ATOM   4429  CT1 DCE A 554      25.713   6.611   4.811  1.00  0.00      A    C
ATOM   4430  HC2 DCE A 554      25.422   5.871   5.556  1.00  0.00      A    H
ATOM   4431  Cl1 DCE A 554      24.159   6.947   4.000  1.00  0.00      A   CL
ATOM   4432  HC3 DCE A 554      26.432   6.238   4.082  1.00  0.00      A    H
ATOM   4433  CT  DCE A 555      11.708  17.062  45.400  1.00  0.00      A    C
ATOM   4434  HC  DCE A 555      11.155  16.849  44.486  1.00  0.00      A    H
ATOM   4435  HC1 DCE A 555      11.796  16.077  45.859  1.00  0.00      A    H
ATOM   4436  Cl  DCE A 555      13.324  17.764  45.138  1.00  0.00      A   CL
ATOM   4437  CT1 DCE A 555      10.929  17.913  46.372  1.00  0.00      A    C
ATOM   4438  HC2 DCE A 555      10.473  18.776  45.888  1.00  0.00      A    H
ATOM   4439  Cl1 DCE A 555       9.579  16.956  46.937  1.00  0.00      A   CL
ATOM   4440  HC3 DCE A 555      11.625  18.056  47.199  1.00  0.00      A    H
ATOM   4441  CT  DCE A 556      34.295   3.030  37.380  1.00  0.00      A    C
ATOM   4442  HC  DCE A 556      34.666   4.035  37.177  1.00  0.00      A    H
ATOM   4443  HC1 DCE A 556      35.089   2.350  37.687  1.00  0.00      A    H
ATOM   4444  Cl  DCE A 556      33.323   3.234  38.866  1.00  0.00      A   CL
ATOM   4445  CT1 DCE A 556      33.413   2.538  36.208  1.00  0.00      A    C
ATOM   4446  HC2 DCE A 556      33.922   2.523  35.245  1.00  0.00      A    H
ATOM   4447  Cl1 DCE A 556      32.987   0.850  36.471  1.00  0.00      A   CL
ATOM   4448  HC3 DCE A 556      32.475   3.095  36.199  1.00  0.00      A    H
ATOM   4449  CT  DCE A 557      10.339   6.475  38.482  1.00  0.00      A    C
ATOM   4450  HC  DCE A 557       9.815   5.965  37.674  1.00  0.00      A    H
ATOM   4451  HC1 DCE A 557       9.694   7.303  38.775  1.00  0.00      A    H
ATOM   4452  Cl  DCE A 557      10.425   5.170  39.724  1.00  0.00      A   CL
ATOM   4453  CT1 DCE A 557      11.757   6.978  38.049  1.00  0.00      A    C
ATOM   4454  HC2 DCE A 557      12.268   7.392  38.918  1.00  0.00      A    H
ATOM   4455  Cl1 DCE A 557      12.633   5.543  37.465  1.00  0.00      A   CL
ATOM   4456  HC3 DCE A 557      11.638   7.704  37.244  1.00  0.00      A    H
ATOM   4457  CT  DCE A 558       7.260  17.312  25.461  1.00  0.00      A    C
ATOM   4458  HC  DCE A 558       7.194  18.261  24.929  1.00  0.00      A    H
ATOM   4459  HC1 DCE A 558       6.242  17.330  25.850  1.00  0.00      A    H
ATOM   4460  Cl  DCE A 558       7.433  15.918  24.334  1.00  0.00      A   CL
ATOM   4461  CT1 DCE A 558       8.305  17.189  26.544  1.00  0.00      A    C
ATOM   4462  HC2 DCE A 558       8.246  18.156  27.044  1.00  0.00      A    H
ATOM   4463  Cl1 DCE A 558       8.000  15.857  27.680  1.00  0.00      A   CL
ATOM   4464  HC3 DCE A 558       9.314  17.036  26.161  1.00  0.00      A    H
ATOM   4465  CT  DCE A 559      15.112  50.103  23.388  1.00  0.00      A    C
ATOM   4466  HC  DCE A 559      14.529  50.790  24.001  1.00  0.00      A    H
ATOM   4467  HC1 DCE A 559      15.525  50.762  22.625  1.00  0.00      A    H
ATOM   4468  Cl  DCE A 559      16.424  49.295  24.344  1.00  0.00      A   CL
ATOM   4469  CT1 DCE A 559      14.201  49.020  22.828  1.00  0.00      A    C
ATOM   4470  HC2 DCE A 559      13.708  48.635  23.720  1.00  0.00      A    H
ATOM   4471  Cl1 DCE A 559      12.881  49.620  21.836  1.00  0.00      A   CL
ATOM   4472  HC3 DCE A 559      14.890  48.338  22.330  1.00  0.00      A    H
ATOM   4473  CT  DCE A 560      49.092  10.259   4.507  1.00  0.00      A    C
ATOM   4474  HC  DCE A 560      48.302  10.299   5.257  1.00  0.00      A    H
ATOM   4475  HC1 DCE A 560      50.041  10.218   5.043  1.00  0.00      A    H
ATOM   4476  Cl  DCE A 560      48.880   8.704   3.720  1.00  0.00      A   CL
ATOM   4477  CT1 DCE A 560      49.016  11.415   3.552  1.00  0.00      A    C
ATOM   4478  HC2 DCE A 560      47.979  11.582   3.260  1.00  0.00      A    H
ATOM   4479  Cl1 DCE A 560      49.583  12.957   4.224  1.00  0.00      A   CL
ATOM   4480  HC3 DCE A 560      49.716  11.183   2.749  1.00  0.00      A    H
ATOM   4481  CT  DCE A 561      23.235  32.977  16.403  1.00  0.00      A    C
ATOM   4482  HC  DCE A 561      23.303  33.469  15.433  1.00  0.00      A    H
ATOM   4483  HC1 DCE A 561      23.809  32.051  16.380  1.00  0.00      A    H
ATOM   4484  Cl  DCE A 561      24.173  34.063  17.455  1.00  0.00      A   CL
ATOM   4485  CT1 DCE A 561      21.804  32.807  16.751  1.00  0.00      A    C
ATOM   4486  HC2 DCE A 561      21.475  32.077  16.012  1.00  0.00      A    H
ATOM   4487  Cl1 DCE A 561      21.516  32.237  18.363  1.00  0.00      A   CL
ATOM   4488  HC3 DCE A 561      21.295  33.769  16.681  1.00  0.00      A    H
ATOM   4489  CT  DCE A 562       0.687   4.573  38.034  1.00  0.00      A    C
ATOM   4490  HC  DCE A 562       0.226   4.946  38.949  1.00  0.00      A    H
ATOM   4491  HC1 DCE A 562       1.758   4.601  38.232  1.00  0.00      A    H
ATOM   4492  Cl  DCE A 562       0.214   2.913  37.734  1.00  0.00      A   CL
ATOM   4493  CT1 DCE A 562       0.534   5.397  36.787  1.00  0.00      A    C
ATOM   4494  HC2 DCE A 562       0.772   6.445  36.970  1.00  0.00      A    H
ATOM   4495  Cl1 DCE A 562       1.678   4.846  35.612  1.00  0.00      A   CL
ATOM   4496  HC3 DCE A 562      -0.445   5.318  36.316  1.00  0.00      A    H
ATOM   4497  CT  DCE A 563      36.061   4.184   8.136  1.00  0.00      A    C
ATOM   4498  HC  DCE A 563      35.876   3.560   7.262  1.00  0.00      A    H
ATOM   4499  HC1 DCE A 563      36.142   5.234   7.853  1.00  0.00      A    H
ATOM   4500  Cl  DCE A 563      34.713   3.860   9.243  1.00  0.00      A   CL
ATOM   4501  CT1 DCE A 563      37.267   3.570   8.791  1.00  0.00      A    C
ATOM   4502  HC2 DCE A 563      38.109   3.260   8.173  1.00  0.00      A    H
ATOM   4503  Cl1 DCE A 563      38.026   4.664   9.920  1.00  0.00      A   CL
ATOM   4504  HC3 DCE A 563      36.858   2.770   9.409  1.00  0.00      A    H
ATOM   4505  CT  DCE A 564      34.844  36.513  23.195  1.00  0.00      A    C
ATOM   4506  HC  DCE A 564      33.997  36.760  23.835  1.00  0.00      A    H
ATOM   4507  HC1 DCE A 564      34.339  36.014  22.368  1.00  0.00      A    H
ATOM   4508  Cl  DCE A 564      35.599  38.054  22.591  1.00  0.00      A   CL
ATOM   4509  CT1 DCE A 564      35.924  35.683  23.800  1.00  0.00      A    C
ATOM   4510  HC2 DCE A 564      36.463  36.286  24.530  1.00  0.00      A    H
ATOM   4511  Cl1 DCE A 564      35.204  34.105  24.371  1.00  0.00      A   CL
ATOM   4512  HC3 DCE A 564      36.706  35.486  23.067  1.00  0.00      A    H
ATOM   4513  CT  DCE A 565      40.554  15.596  34.686  1.00  0.00      A    C
ATOM   4514  HC  DCE A 565      40.674  15.239  35.709  1.00  0.00      A    H
ATOM   4515  HC1 DCE A 565      40.048  14.816  34.118  1.00  0.00      A    H
ATOM   4516  Cl  DCE A 565      39.566  17.029  34.754  1.00  0.00      A   CL
ATOM   4517  CT1 DCE A 565      41.716  16.065  33.900  1.00  0.00      A    C
ATOM   4518  HC2 DCE A 565      41.233  16.569  33.063  1.00  0.00      A    H
ATOM   4519  Cl1 DCE A 565      42.766  17.166  34.713  1.00  0.00      A   CL
ATOM   4520  HC3 DCE A 565      42.357  15.268  33.521  1.00  0.00      A    H
ATOM   4521  CT  DCE A 566      46.105  46.479  32.303  1.00  0.00      A    C
ATOM   4522  HC  DCE A 566      45.388  46.817  33.051  1.00  0.00      A    H
ATOM   4523  HC1 DCE A 566      45.566  45.883  31.566  1.00  0.00      A    H
ATOM   4524  Cl  DCE A 566      46.648  47.912  31.374  1.00  0.00      A   CL
ATOM   4525  CT1 DCE A 566      47.315  45.990  33.050  1.00  0.00      A    C
ATOM   4526  HC2 DCE A 566      47.791  46.759  33.659  1.00  0.00      A    H
ATOM   4527  Cl1 DCE A 566      46.790  44.647  34.112  1.00  0.00      A   CL
ATOM   4528  HC3 DCE A 566      48.081  45.685  32.337  1.00  0.00      A    H
ATOM   4529  CT  DCE A 567      19.446  21.865  39.928  1.00  0.00      A    C
ATOM   4530  HC  DCE A 567      18.655  22.462  39.473  1.00  0.00      A    H
ATOM   4531  HC1 DCE A 567      19.582  21.940  41.007  1.00  0.00      A    H
ATOM   4532  Cl  DCE A 567      19.129  20.142  39.622  1.00  0.00      A   CL
ATOM   4533  CT1 DCE A 567      20.776  22.215  39.266  1.00  0.00      A    C
ATOM   4534  HC2 DCE A 567      21.534  21.734  39.884  1.00  0.00      A    H
ATOM   4535  Cl1 DCE A 567      20.909  21.613  37.596  1.00  0.00      A   CL
ATOM   4536  HC3 DCE A 567      20.843  23.299  39.169  1.00  0.00      A    H
ATOM   4537  CT  DCE A 568      22.845  37.358  41.369  1.00  0.00      A    C
ATOM   4538  HC  DCE A 568      21.848  37.158  40.976  1.00  0.00      A    H
ATOM   4539  HC1 DCE A 568      23.213  38.329  41.041  1.00  0.00      A    H
ATOM   4540  Cl  DCE A 568      22.412  37.450  43.058  1.00  0.00      A   CL
ATOM   4541  CT1 DCE A 568      23.691  36.168  41.056  1.00  0.00      A    C
ATOM   4542  HC2 DCE A 568      22.978  35.356  40.916  1.00  0.00      A    H
ATOM   4543  Cl1 DCE A 568      24.538  36.365  39.509  1.00  0.00      A   CL
ATOM   4544  HC3 DCE A 568      24.421  35.999  41.848  1.00  0.00      A    H
ATOM   4545  CT  DCE A 569       2.235  16.718  11.618  1.00  0.00      A    C
ATOM   4546  HC  DCE A 569       2.327  17.036  10.579  1.00  0.00      A    H
ATOM   4547  HC1 DCE A 569       2.863  17.190  12.374  1.00  0.00      A    H
ATOM   4548  Cl  DCE A 569       0.586  16.928  12.210  1.00  0.00      A   CL
ATOM   4549  CT1 DCE A 569       2.532  15.279  11.653  1.00  0.00      A    C
ATOM   4550  HC2 DCE A 569       1.780  14.804  11.023  1.00  0.00      A    H
ATOM   4551  Cl1 DCE A 569       4.145  15.010  10.896  1.00  0.00      A   CL
ATOM   4552  HC3 DCE A 569       2.463  14.908  12.675  1.00  0.00      A    H
ATOM   4553  CT  DCE A 570       7.468  23.439   7.049  1.00  0.00      A    C
ATOM   4554  HC  DCE A 570       6.654  22.814   7.415  1.00  0.00      A    H
ATOM   4555  HC1 DCE A 570       7.277  24.450   7.408  1.00  0.00      A    H
ATOM   4556  Cl  DCE A 570       8.917  22.951   7.925  1.00  0.00      A   CL
ATOM   4557  CT1 DCE A 570       7.634  23.317   5.584  1.00  0.00      A    C
ATOM   4558  HC2 DCE A 570       6.806  23.899   5.180  1.00  0.00      A    H
ATOM   4559  Cl1 DCE A 570       9.206  23.948   5.115  1.00  0.00      A   CL
ATOM   4560  HC3 DCE A 570       7.593  22.270   5.287  1.00  0.00      A    H
ATOM   4561  CT  DCE A 571       8.902  30.325  26.314  1.00  0.00      A    C
ATOM   4562  HC  DCE A 571       7.927  29.889  26.532  1.00  0.00      A    H
ATOM   4563  HC1 DCE A 571       9.240  30.890  27.183  1.00  0.00      A    H
ATOM   4564  Cl  DCE A 571      10.039  29.065  25.856  1.00  0.00      A   CL
ATOM   4565  CT1 DCE A 571       8.647  31.284  25.136  1.00  0.00      A    C
ATOM   4566  HC2 DCE A 571       8.339  30.836  24.192  1.00  0.00      A    H
ATOM   4567  Cl1 DCE A 571       7.400  32.523  25.501  1.00  0.00      A   CL
ATOM   4568  HC3 DCE A 571       9.524  31.872  24.866  1.00  0.00      A    H
ATOM   4569  CT  DCE A 572      46.955  -0.434  24.521  1.00  0.00      A    C
ATOM   4570  HC  DCE A 572      46.100  -0.810  25.084  1.00  0.00      A    H
ATOM   4571  HC1 DCE A 572      47.736  -1.154  24.765  1.00  0.00      A    H
ATOM   4572  Cl  DCE A 572      46.690  -0.581  22.783  1.00  0.00      A   CL
ATOM   4573  CT1 DCE A 572      47.350   0.989  24.891  1.00  0.00      A    C
ATOM   4574  HC2 DCE A 572      47.615   1.029  25.948  1.00  0.00      A    H
ATOM   4575  Cl1 DCE A 572      48.814   1.227  23.850  1.00  0.00      A   CL
ATOM   4576  HC3 DCE A 572      46.575   1.728  24.688  1.00  0.00      A    H
ATOM   4577  CT  DCE A 573      27.695  46.329  23.957  1.00  0.00      A    C
ATOM   4578  HC  DCE A 573      26.751  46.850  23.796  1.00  0.00      A    H
ATOM   4579  HC1 DCE A 573      28.444  47.083  23.718  1.00  0.00      A    H
ATOM   4580  Cl  DCE A 573      27.938  46.051  25.665  1.00  0.00      A   CL
ATOM   4581  CT1 DCE A 573      27.810  45.040  23.090  1.00  0.00      A    C
ATOM   4582  HC2 DCE A 573      27.014  44.351  23.370  1.00  0.00      A    H
ATOM   4583  Cl1 DCE A 573      27.670  45.442  21.330  1.00  0.00      A   CL
ATOM   4584  HC3 DCE A 573      28.749  44.498  23.207  1.00  0.00      A    H
ATOM   4585  CT  DCE A 574      49.478  49.867   5.475  1.00  0.00      A    C
ATOM   4586  HC  DCE A 574      49.913  49.812   6.473  1.00  0.00      A    H
ATOM   4587  HC1 DCE A 574      50.248  50.321   4.852  1.00  0.00      A    H
ATOM   4588  Cl  DCE A 574      49.275  48.197   4.938  1.00  0.00      A   CL
ATOM   4589  CT1 DCE A 574      48.136  50.672   5.535  1.00  0.00      A    C
ATOM   4590  HC2 DCE A 574      48.229  51.660   5.987  1.00  0.00      A    H
ATOM   4591  Cl1 DCE A 574      47.684  50.893   3.775  1.00  0.00      A   CL
ATOM   4592  HC3 DCE A 574      47.341  50.119   6.035  1.00  0.00      A    H
ATOM   4593  CT  DCE A 575      44.979   4.778  43.367  1.00  0.00      A    C
ATOM   4594  HC  DCE A 575      45.505   4.515  44.285  1.00  0.00      A    H
ATOM   4595  HC1 DCE A 575      45.696   4.826  42.548  1.00  0.00      A    H
ATOM   4596  Cl  DCE A 575      43.812   3.427  42.997  1.00  0.00      A   CL
ATOM   4597  CT1 DCE A 575      44.309   6.100  43.541  1.00  0.00      A    C
ATOM   4598  HC2 DCE A 575      45.131   6.788  43.732  1.00  0.00      A    H
ATOM   4599  Cl1 DCE A 575      43.464   6.670  42.092  1.00  0.00      A   CL
ATOM   4600  HC3 DCE A 575      43.594   6.079  44.364  1.00  0.00      A    H
ATOM   4601  CT  DCE A 576      11.708  35.886  19.626  1.00  0.00      A    C
ATOM   4602  HC  DCE A 576      11.050  35.138  20.069  1.00  0.00      A    H
ATOM   4603  HC1 DCE A 576      11.091  36.750  19.381  1.00  0.00      A    H
ATOM   4604  Cl  DCE A 576      12.913  36.483  20.874  1.00  0.00      A   CL
ATOM   4605  CT1 DCE A 576      12.493  35.231  18.464  1.00  0.00      A    C
ATOM   4606  HC2 DCE A 576      13.013  34.323  18.767  1.00  0.00      A    H
ATOM   4607  Cl1 DCE A 576      11.518  34.704  17.068  1.00  0.00      A   CL
ATOM   4608  HC3 DCE A 576      13.245  35.966  18.176  1.00  0.00      A    H
ATOM   4609  CT  DCE A 577      30.780   2.401  43.569  1.00  0.00      A    C
ATOM   4610  HC  DCE A 577      31.436   1.849  44.243  1.00  0.00      A    H
ATOM   4611  HC1 DCE A 577      30.716   1.882  42.613  1.00  0.00      A    H
ATOM   4612  Cl  DCE A 577      29.152   2.457  44.235  1.00  0.00      A   CL
ATOM   4613  CT1 DCE A 577      31.247   3.809  43.320  1.00  0.00      A    C
ATOM   4614  HC2 DCE A 577      31.419   4.364  44.242  1.00  0.00      A    H
ATOM   4615  Cl1 DCE A 577      32.776   3.857  42.523  1.00  0.00      A   CL
ATOM   4616  HC3 DCE A 577      30.427   4.312  42.807  1.00  0.00      A    H
ATOM   4617  CT  DCE A 578      28.028  36.125  41.598  1.00  0.00      A    C
ATOM   4618  HC  DCE A 578      26.967  35.917  41.733  1.00  0.00      A    H
ATOM   4619  HC1 DCE A 578      28.515  35.182  41.353  1.00  0.00      A    H
ATOM   4620  Cl  DCE A 578      28.207  37.263  40.299  1.00  0.00      A   CL
ATOM   4621  CT1 DCE A 578      28.566  36.735  42.865  1.00  0.00      A    C
ATOM   4622  HC2 DCE A 578      27.758  37.360  43.245  1.00  0.00      A    H
ATOM   4623  Cl1 DCE A 578      28.888  35.565  44.113  1.00  0.00      A   CL
ATOM   4624  HC3 DCE A 578      29.456  37.331  42.660  1.00  0.00      A    H
ATOM   4625  CT  DCE A 579      26.872  32.061  30.470  1.00  0.00      A    C
ATOM   4626  HC  DCE A 579      26.707  31.303  31.236  1.00  0.00      A    H
ATOM   4627  HC1 DCE A 579      27.903  32.414  30.453  1.00  0.00      A    H
ATOM   4628  Cl  DCE A 579      26.583  31.514  28.869  1.00  0.00      A   CL
ATOM   4629  CT1 DCE A 579      25.900  33.259  30.639  1.00  0.00      A    C
ATOM   4630  HC2 DCE A 579      26.237  33.800  29.755  1.00  0.00      A    H
ATOM   4631  Cl1 DCE A 579      24.196  32.710  30.513  1.00  0.00      A   CL
ATOM   4632  HC3 DCE A 579      26.035  33.692  31.630  1.00  0.00      A    H
ATOM   4633  CT  DCE A 580      42.342   7.037  48.379  1.00  0.00      A    C
ATOM   4634  HC  DCE A 580      41.553   7.531  48.946  1.00  0.00      A    H
ATOM   4635  HC1 DCE A 580      41.933   7.041  47.368  1.00  0.00      A    H
ATOM   4636  Cl  DCE A 580      43.787   8.033  48.360  1.00  0.00      A   CL
ATOM   4637  CT1 DCE A 580      42.632   5.579  48.826  1.00  0.00      A    C
ATOM   4638  HC2 DCE A 580      43.102   5.589  49.809  1.00  0.00      A    H
ATOM   4639  Cl1 DCE A 580      41.261   4.439  48.872  1.00  0.00      A   CL
ATOM   4640  HC3 DCE A 580      43.281   5.033  48.141  1.00  0.00      A    H
ATOM   4641  CT  DCE A 581      20.708  38.527   3.252  1.00  0.00      A    C
ATOM   4642  HC  DCE A 581      19.721  38.956   3.076  1.00  0.00      A    H
ATOM   4643  HC1 DCE A 581      21.102  38.119   2.321  1.00  0.00      A    H
ATOM   4644  Cl  DCE A 581      21.965  39.687   3.849  1.00  0.00      A   CL
ATOM   4645  CT1 DCE A 581      20.621  37.138   4.043  1.00  0.00      A    C
ATOM   4646  HC2 DCE A 581      21.554  36.667   4.355  1.00  0.00      A    H
ATOM   4647  Cl1 DCE A 581      19.588  37.298   5.537  1.00  0.00      A   CL
ATOM   4648  HC3 DCE A 581      20.187  36.435   3.332  1.00  0.00      A    H
ATOM   4649  CT  DCE A 582      16.780  22.969  46.814  1.00  0.00      A    C
ATOM   4650  HC  DCE A 582      17.358  22.641  47.677  1.00  0.00      A    H
ATOM   4651  HC1 DCE A 582      16.101  22.136  46.637  1.00  0.00      A    H
ATOM   4652  Cl  DCE A 582      15.695  24.230  47.304  1.00  0.00      A   CL
ATOM   4653  CT1 DCE A 582      17.467  23.356  45.538  1.00  0.00      A    C
ATOM   4654  HC2 DCE A 582      17.807  22.399  45.143  1.00  0.00      A    H
ATOM   4655  Cl1 DCE A 582      16.375  24.036  44.323  1.00  0.00      A   CL
ATOM   4656  HC3 DCE A 582      18.365  23.961  45.660  1.00  0.00      A    H
ATOM   4657  CT  DCE A 583      13.596  13.273  33.076  1.00  0.00      A    C
ATOM   4658  HC  DCE A 583      14.120  12.835  33.925  1.00  0.00      A    H
ATOM   4659  HC1 DCE A 583      14.363  13.891  32.609  1.00  0.00      A    H
ATOM   4660  Cl  DCE A 583      12.988  11.918  32.125  1.00  0.00      A   CL
ATOM   4661  CT1 DCE A 583      12.412  14.050  33.646  1.00  0.00      A    C
ATOM   4662  HC2 DCE A 583      11.831  13.397  34.297  1.00  0.00      A    H
ATOM   4663  Cl1 DCE A 583      12.866  15.391  34.784  1.00  0.00      A   CL
ATOM   4664  HC3 DCE A 583      11.752  14.517  32.915  1.00  0.00      A    H
ATOM   4665  CT  DCE A 584      48.397   0.405  42.984  1.00  0.00      A    C
ATOM   4666  HC  DCE A 584      49.198   0.190  43.691  1.00  0.00      A    H
ATOM   4667  HC1 DCE A 584      48.434  -0.322  42.173  1.00  0.00      A    H
ATOM   4668  Cl  DCE A 584      46.884   0.096  43.851  1.00  0.00      A   CL
ATOM   4669  CT1 DCE A 584      48.567   1.876  42.559  1.00  0.00      A    C
ATOM   4670  HC2 DCE A 584      48.931   2.508  43.369  1.00  0.00      A    H
ATOM   4671  Cl1 DCE A 584      49.789   1.924  41.248  1.00  0.00      A   CL
ATOM   4672  HC3 DCE A 584      47.648   2.370  42.242  1.00  0.00      A    H
ATOM   4673  CT  DCE A 585      16.527  33.851   3.068  1.00  0.00      A    C
ATOM   4674  HC  DCE A 585      17.277  33.194   2.629  1.00  0.00      A    H
ATOM   4675  HC1 DCE A 585      16.018  33.465   3.951  1.00  0.00      A    H
ATOM   4676  Cl  DCE A 585      17.395  35.414   3.196  1.00  0.00      A   CL
ATOM   4677  CT1 DCE A 585      15.667  33.911   1.809  1.00  0.00      A    C
ATOM   4678  HC2 DCE A 585      16.126  34.406   0.953  1.00  0.00      A    H
ATOM   4679  Cl1 DCE A 585      15.281  32.178   1.461  1.00  0.00      A   CL
ATOM   4680  HC3 DCE A 585      14.777  34.497   2.038  1.00  0.00      A    H
ATOM   4681  CT  DCE A 586      49.410  13.699  50.581  1.00  0.00      A    C
ATOM   4682  HC  DCE A 586      48.908  14.560  50.140  1.00  0.00      A    H
ATOM   4683  HC1 DCE A 586      49.904  13.960  51.517  1.00  0.00      A    H
ATOM   4684  Cl  DCE A 586      48.142  12.503  50.975  1.00  0.00      A   CL
ATOM   4685  CT1 DCE A 586      50.381  12.999  49.580  1.00  0.00      A    C
ATOM   4686  HC2 DCE A 586      49.841  12.693  48.684  1.00  0.00      A    H
ATOM   4687  Cl1 DCE A 586      51.674  14.040  48.991  1.00  0.00      A   CL
ATOM   4688  HC3 DCE A 586      50.762  12.078  50.023  1.00  0.00      A    H
ATOM   4689  CT  DCE A 587       4.599  42.554  15.048  1.00  0.00      A    C
ATOM   4690  HC  DCE A 587       4.709  41.583  14.565  1.00  0.00      A    H
ATOM   4691  HC1 DCE A 587       5.325  43.240  14.612  1.00  0.00      A    H
ATOM   4692  Cl  DCE A 587       3.020  43.049  14.494  1.00  0.00      A   CL
ATOM   4693  CT1 DCE A 587       4.650  42.651  16.608  1.00  0.00      A    C
ATOM   4694  HC2 DCE A 587       5.686  42.432  16.864  1.00  0.00      A    H
ATOM   4695  Cl1 DCE A 587       4.039  44.220  17.276  1.00  0.00      A   CL
ATOM   4696  HC3 DCE A 587       4.059  41.803  16.955  1.00  0.00      A    H
ATOM   4697  CT  DCE A 588       1.882  31.660   6.998  1.00  0.00      A    C
ATOM   4698  HC  DCE A 588       2.418  30.756   6.711  1.00  0.00      A    H
ATOM   4699  HC1 DCE A 588       2.501  32.119   7.769  1.00  0.00      A    H
ATOM   4700  Cl  DCE A 588       1.989  32.702   5.573  1.00  0.00      A   CL
ATOM   4701  CT1 DCE A 588       0.496  31.356   7.406  1.00  0.00      A    C
ATOM   4702  HC2 DCE A 588       0.324  30.496   8.055  1.00  0.00      A    H
ATOM   4703  Cl1 DCE A 588      -0.107  32.934   8.039  1.00  0.00      A   CL
ATOM   4704  HC3 DCE A 588       0.062  31.208   6.417  1.00  0.00      A    H
ATOM   4705  CT  DCE A 589      33.556  12.784  36.763  1.00  0.00      A    C
ATOM   4706  HC  DCE A 589      32.634  13.080  37.263  1.00  0.00      A    H
ATOM   4707  HC1 DCE A 589      34.372  13.240  37.323  1.00  0.00      A    H
ATOM   4708  Cl  DCE A 589      33.941  11.089  36.984  1.00  0.00      A   CL
ATOM   4709  CT1 DCE A 589      33.654  13.290  35.317  1.00  0.00      A    C
ATOM   4710  HC2 DCE A 589      34.660  13.166  34.917  1.00  0.00      A    H
ATOM   4711  Cl1 DCE A 589      32.465  12.408  34.238  1.00  0.00      A   CL
ATOM   4712  HC3 DCE A 589      33.385  14.345  35.377  1.00  0.00      A    H
ATOM   4713  CT  DCE A 590       5.658  28.473   7.409  1.00  0.00      A    C
ATOM   4714  HC  DCE A 590       6.000  29.382   7.903  1.00  0.00      A    H
ATOM   4715  HC1 DCE A 590       4.685  28.243   7.843  1.00  0.00      A    H
ATOM   4716  Cl  DCE A 590       5.350  29.048   5.750  1.00  0.00      A   CL
ATOM   4717  CT1 DCE A 590       6.724  27.373   7.430  1.00  0.00      A    C
ATOM   4718  HC2 DCE A 590       7.680  27.700   7.021  1.00  0.00      A    H
ATOM   4719  Cl1 DCE A 590       7.046  26.785   9.106  1.00  0.00      A   CL
ATOM   4720  HC3 DCE A 590       6.530  26.524   6.775  1.00  0.00      A    H
ATOM   4721  CT  DCE A 591      44.307  24.793  13.058  1.00  0.00      A    C
ATOM   4722  HC  DCE A 591      44.494  24.839  14.131  1.00  0.00      A    H
ATOM   4723  HC1 DCE A 591      45.226  24.608  12.501  1.00  0.00      A    H
ATOM   4724  Cl  DCE A 591      43.236  23.452  12.676  1.00  0.00      A   CL
ATOM   4725  CT1 DCE A 591      43.836  26.219  12.552  1.00  0.00      A    C
ATOM   4726  HC2 DCE A 591      44.497  26.924  13.055  1.00  0.00      A    H
ATOM   4727  Cl1 DCE A 591      43.957  26.258  10.773  1.00  0.00      A   CL
ATOM   4728  HC3 DCE A 591      42.791  26.445  12.764  1.00  0.00      A    H
ATOM   4729  CT  DCE A 592      12.373  50.784  26.589  1.00  0.00      A    C
ATOM   4730  HC  DCE A 592      12.010  51.187  25.644  1.00  0.00      A    H
ATOM   4731  HC1 DCE A 592      11.524  50.546  27.230  1.00  0.00      A    H
ATOM   4732  Cl  DCE A 592      13.028  49.150  26.281  1.00  0.00      A   CL
ATOM   4733  CT1 DCE A 592      13.454  51.647  27.220  1.00  0.00      A    C
ATOM   4734  HC2 DCE A 592      13.207  52.707  27.166  1.00  0.00      A    H
ATOM   4735  Cl1 DCE A 592      13.761  51.323  28.961  1.00  0.00      A   CL
ATOM   4736  HC3 DCE A 592      14.412  51.645  26.700  1.00  0.00      A    H
ATOM   4737  CT  DCE A 593       8.741  28.246   2.555  1.00  0.00      A    C
ATOM   4738  HC  DCE A 593       8.642  28.289   1.470  1.00  0.00      A    H
ATOM   4739  HC1 DCE A 593       8.844  29.212   3.049  1.00  0.00      A    H
ATOM   4740  Cl  DCE A 593       7.293  27.512   3.206  1.00  0.00      A   CL
ATOM   4741  CT1 DCE A 593       9.859  27.328   2.862  1.00  0.00      A    C
ATOM   4742  HC2 DCE A 593       9.737  26.365   2.367  1.00  0.00      A    H
ATOM   4743  Cl1 DCE A 593      11.462  27.875   2.344  1.00  0.00      A   CL
ATOM   4744  HC3 DCE A 593       9.904  27.133   3.934  1.00  0.00      A    H
ATOM   4745  CT  DCE A 594      20.732  31.472  32.687  1.00  0.00      A    C
ATOM   4746  HC  DCE A 594      20.819  32.203  33.491  1.00  0.00      A    H
ATOM   4747  HC1 DCE A 594      21.776  31.183  32.567  1.00  0.00      A    H
ATOM   4748  Cl  DCE A 594      19.816  30.025  33.229  1.00  0.00      A   CL
ATOM   4749  CT1 DCE A 594      20.171  31.956  31.279  1.00  0.00      A    C
ATOM   4750  HC2 DCE A 594      20.373  31.426  30.348  1.00  0.00      A    H
ATOM   4751  Cl1 DCE A 594      18.470  32.284  31.447  1.00  0.00      A   CL
ATOM   4752  HC3 DCE A 594      20.707  32.869  31.022  1.00  0.00      A    H
ATOM   4753  CT  DCE A 595      33.749  32.771  38.364  1.00  0.00      A    C
ATOM   4754  HC  DCE A 595      34.362  32.693  39.262  1.00  0.00      A    H
ATOM   4755  HC1 DCE A 595      33.298  31.797  38.177  1.00  0.00      A    H
ATOM   4756  Cl  DCE A 595      32.419  33.988  38.677  1.00  0.00      A   CL
ATOM   4757  CT1 DCE A 595      34.557  33.373  37.227  1.00  0.00      A    C
ATOM   4758  HC2 DCE A 595      33.907  33.603  36.383  1.00  0.00      A    H
ATOM   4759  Cl1 DCE A 595      35.237  34.967  37.739  1.00  0.00      A   CL
ATOM   4760  HC3 DCE A 595      35.399  32.723  36.987  1.00  0.00      A    H
ATOM   4761  CT  DCE A 596      26.124  23.047   8.167  1.00  0.00      A    C
ATOM   4762  HC  DCE A 596      26.230  24.042   7.733  1.00  0.00      A    H
ATOM   4763  HC1 DCE A 596      26.528  23.125   9.176  1.00  0.00      A    H
ATOM   4764  Cl  DCE A 596      24.316  22.786   8.320  1.00  0.00      A   CL
ATOM   4765  CT1 DCE A 596      26.698  21.995   7.254  1.00  0.00      A    C
ATOM   4766  HC2 DCE A 596      27.774  22.152   7.184  1.00  0.00      A    H
ATOM   4767  Cl1 DCE A 596      26.171  20.408   7.862  1.00  0.00      A   CL
ATOM   4768  HC3 DCE A 596      26.201  22.280   6.327  1.00  0.00      A    H
ATOM   4769  CT  DCE A 597      45.253  13.762  36.955  1.00  0.00      A    C
ATOM   4770  HC  DCE A 597      45.314  12.674  36.981  1.00  0.00      A    H
ATOM   4771  HC1 DCE A 597      44.258  13.869  36.524  1.00  0.00      A    H
ATOM   4772  Cl  DCE A 597      45.196  14.396  38.616  1.00  0.00      A   CL
ATOM   4773  CT1 DCE A 597      46.288  14.343  36.070  1.00  0.00      A    C
ATOM   4774  HC2 DCE A 597      46.041  15.333  35.685  1.00  0.00      A    H
ATOM   4775  Cl1 DCE A 597      47.964  14.452  36.729  1.00  0.00      A   CL
ATOM   4776  HC3 DCE A 597      46.190  13.726  35.177  1.00  0.00      A    H
ATOM   4777  CT  DCE A 598      26.033  29.010   6.953  1.00  0.00      A    C
ATOM   4778  HC  DCE A 598      26.459  29.294   5.991  1.00  0.00      A    H
ATOM   4779  HC1 DCE A 598      24.992  29.277   6.772  1.00  0.00      A    H
ATOM   4780  Cl  DCE A 598      26.218  27.250   7.273  1.00  0.00      A   CL
ATOM   4781  CT1 DCE A 598      26.340  29.746   8.240  1.00  0.00      A    C
ATOM   4782  HC2 DCE A 598      27.284  29.513   8.734  1.00  0.00      A    H
ATOM   4783  Cl1 DCE A 598      26.080  31.535   8.082  1.00  0.00      A   CL
ATOM   4784  HC3 DCE A 598      25.599  29.333   8.924  1.00  0.00      A    H
ATOM   4785  CT  DCE A 599       5.072  23.553  15.895  1.00  0.00      A    C
ATOM   4786  HC  DCE A 599       4.095  23.820  15.490  1.00  0.00      A    H
ATOM   4787  HC1 DCE A 599       5.473  22.781  15.238  1.00  0.00      A    H
ATOM   4788  Cl  DCE A 599       6.104  24.967  15.760  1.00  0.00      A   CL
ATOM   4789  CT1 DCE A 599       4.828  23.048  17.301  1.00  0.00      A    C
ATOM   4790  HC2 DCE A 599       5.705  22.689  17.839  1.00  0.00      A    H
ATOM   4791  Cl1 DCE A 599       4.158  24.345  18.387  1.00  0.00      A   CL
ATOM   4792  HC3 DCE A 599       4.213  22.149  17.263  1.00  0.00      A    H
ATOM   4793  CT  DCE A 600      33.442  17.284  35.931  1.00  0.00      A    C
ATOM   4794  HC  DCE A 600      33.856  17.681  35.004  1.00  0.00      A    H
ATOM   4795  HC1 DCE A 600      32.651  16.623  35.579  1.00  0.00      A    H
ATOM   4796  Cl  DCE A 600      34.621  16.338  36.782  1.00  0.00      A   CL
ATOM   4797  CT1 DCE A 600      32.727  18.412  36.723  1.00  0.00      A    C
ATOM   4798  HC2 DCE A 600      33.271  19.020  37.445  1.00  0.00      A    H
ATOM   4799  Cl1 DCE A 600      31.853  19.535  35.618  1.00  0.00      A   CL
ATOM   4800  HC3 DCE A 600      31.964  17.947  37.348  1.00  0.00      A    H
ATOM   4801  CT  DCE A 601      34.674  20.690  18.520  1.00  0.00      A    C
ATOM   4802  HC  DCE A 601      35.416  20.785  19.313  1.00  0.00      A    H
ATOM   4803  HC1 DCE A 601      33.941  19.912  18.735  1.00  0.00      A    H
ATOM   4804  Cl  DCE A 601      33.777  22.211  18.607  1.00  0.00      A   CL
ATOM   4805  CT1 DCE A 601      35.345  20.561  17.201  1.00  0.00      A    C
ATOM   4806  HC2 DCE A 601      35.809  21.486  16.861  1.00  0.00      A    H
ATOM   4807  Cl1 DCE A 601      36.533  19.272  17.365  1.00  0.00      A   CL
ATOM   4808  HC3 DCE A 601      34.569  20.297  16.483  1.00  0.00      A    H
ATOM   4809  CT  DCE A 602      17.739  37.280   9.268  1.00  0.00      A    C
ATOM   4810  HC  DCE A 602      18.519  38.027   9.120  1.00  0.00      A    H
ATOM   4811  HC1 DCE A 602      17.932  36.971  10.296  1.00  0.00      A    H
ATOM   4812  Cl  DCE A 602      16.073  37.985   9.248  1.00  0.00      A   CL
ATOM   4813  CT1 DCE A 602      17.802  36.015   8.402  1.00  0.00      A    C
ATOM   4814  HC2 DCE A 602      17.424  36.350   7.436  1.00  0.00      A    H
ATOM   4815  Cl1 DCE A 602      19.436  35.253   8.446  1.00  0.00      A   CL
ATOM   4816  HC3 DCE A 602      17.162  35.194   8.724  1.00  0.00      A    H
ATOM   4817  CT  DCE A 603      37.556  32.655  33.221  1.00  0.00      A    C
ATOM   4818  HC  DCE A 603      37.555  33.669  33.620  1.00  0.00      A    H
ATOM   4819  HC1 DCE A 603      38.469  32.480  32.652  1.00  0.00      A    H
ATOM   4820  Cl  DCE A 603      37.574  31.471  34.589  1.00  0.00      A   CL
ATOM   4821  CT1 DCE A 603      36.339  32.484  32.297  1.00  0.00      A    C
ATOM   4822  HC2 DCE A 603      36.164  31.464  31.954  1.00  0.00      A    H
ATOM   4823  Cl1 DCE A 603      35.011  32.901  33.403  1.00  0.00      A   CL
ATOM   4824  HC3 DCE A 603      36.282  33.105  31.403  1.00  0.00      A    H
ATOM   4825  CT  DCE A 604       8.612  48.974  21.323  1.00  0.00      A    C
ATOM   4826  HC  DCE A 604       9.104  49.894  21.006  1.00  0.00      A    H
ATOM   4827  HC1 DCE A 604       7.948  49.275  22.133  1.00  0.00      A    H
ATOM   4828  Cl  DCE A 604       7.872  48.259  19.920  1.00  0.00      A   CL
ATOM   4829  CT1 DCE A 604       9.711  48.037  21.904  1.00  0.00      A    C
ATOM   4830  HC2 DCE A 604      10.129  48.448  22.824  1.00  0.00      A    H
ATOM   4831  Cl1 DCE A 604       8.966  46.456  22.354  1.00  0.00      A   CL
ATOM   4832  HC3 DCE A 604      10.477  47.934  21.136  1.00  0.00      A    H
ATOM   4833  CT  DCE A 605      47.946  43.806  49.706  1.00  0.00      A    C
ATOM   4834  HC  DCE A 605      48.208  44.129  48.699  1.00  0.00      A    H
ATOM   4835  HC1 DCE A 605      46.879  43.998  49.823  1.00  0.00      A    H
ATOM   4836  Cl  DCE A 605      48.250  42.068  49.945  1.00  0.00      A   CL
ATOM   4837  CT1 DCE A 605      48.902  44.566  50.697  1.00  0.00      A    C
ATOM   4838  HC2 DCE A 605      49.948  44.332  50.501  1.00  0.00      A    H
ATOM   4839  Cl1 DCE A 605      48.710  46.348  50.400  1.00  0.00      A   CL
ATOM   4840  HC3 DCE A 605      48.672  44.328  51.736  1.00  0.00      A    H
ATOM   4841  CT  DCE A 606      18.386  31.711  36.814  1.00  0.00      A    C
ATOM   4842  HC  DCE A 606      18.843  30.748  37.043  1.00  0.00      A    H
ATOM   4843  HC1 DCE A 606      17.332  31.568  37.050  1.00  0.00      A    H
ATOM   4844  Cl  DCE A 606      19.054  32.835  37.999  1.00  0.00      A   CL
ATOM   4845  CT1 DCE A 606      18.597  32.282  35.403  1.00  0.00      A    C
ATOM   4846  HC2 DCE A 606      18.192  31.551  34.704  1.00  0.00      A    H
ATOM   4847  Cl1 DCE A 606      17.820  33.936  35.283  1.00  0.00      A   CL
ATOM   4848  HC3 DCE A 606      19.677  32.417  35.347  1.00  0.00      A    H
ATOM   4849  CT  DCE A 607      40.354  17.329  19.760  1.00  0.00      A    C
ATOM   4850  HC  DCE A 607      40.356  16.690  18.877  1.00  0.00      A    H
ATOM   4851  HC1 DCE A 607      41.241  17.056  20.331  1.00  0.00      A    H
ATOM   4852  Cl  DCE A 607      40.201  19.015  19.344  1.00  0.00      A   CL
ATOM   4853  CT1 DCE A 607      39.142  16.979  20.628  1.00  0.00      A    C
ATOM   4854  HC2 DCE A 607      38.170  17.329  20.281  1.00  0.00      A    H
ATOM   4855  Cl1 DCE A 607      38.995  15.160  20.554  1.00  0.00      A   CL
ATOM   4856  HC3 DCE A 607      39.182  17.330  21.659  1.00  0.00      A    H
ATOM   4857  CT  DCE A 608      38.668  29.212  19.550  1.00  0.00      A    C
ATOM   4858  HC  DCE A 608      39.101  29.755  18.709  1.00  0.00      A    H
ATOM   4859  HC1 DCE A 608      37.696  29.656  19.765  1.00  0.00      A    H
ATOM   4860  Cl  DCE A 608      38.562  27.390  19.364  1.00  0.00      A   CL
ATOM   4861  CT1 DCE A 608      39.533  29.497  20.799  1.00  0.00      A    C
ATOM   4862  HC2 DCE A 608      39.301  28.761  21.568  1.00  0.00      A    H
ATOM   4863  Cl1 DCE A 608      41.271  29.367  20.247  1.00  0.00      A   CL
ATOM   4864  HC3 DCE A 608      39.343  30.481  21.229  1.00  0.00      A    H
ATOM   4865  CT  DCE A 609      40.037  45.484  26.341  1.00  0.00      A    C
ATOM   4866  HC  DCE A 609      40.829  45.916  26.953  1.00  0.00      A    H
ATOM   4867  HC1 DCE A 609      39.752  46.194  25.565  1.00  0.00      A    H
ATOM   4868  Cl  DCE A 609      40.631  43.883  25.696  1.00  0.00      A   CL
ATOM   4869  CT1 DCE A 609      38.860  45.235  27.247  1.00  0.00      A    C
ATOM   4870  HC2 DCE A 609      39.104  44.448  27.961  1.00  0.00      A    H
ATOM   4871  Cl1 DCE A 609      38.419  46.715  28.105  1.00  0.00      A   CL
ATOM   4872  HC3 DCE A 609      38.010  44.859  26.677  1.00  0.00      A    H
ATOM   4873  CT  DCE A 610       3.525  10.100  46.596  1.00  0.00      A    C
ATOM   4874  HC  DCE A 610       3.309   9.060  46.841  1.00  0.00      A    H
ATOM   4875  HC1 DCE A 610       3.944  10.472  47.531  1.00  0.00      A    H
ATOM   4876  Cl  DCE A 610       4.787  10.066  45.430  1.00  0.00      A   CL
ATOM   4877  CT1 DCE A 610       2.275  11.002  46.307  1.00  0.00      A    C
ATOM   4878  HC2 DCE A 610       2.443  12.023  45.964  1.00  0.00      A    H
ATOM   4879  Cl1 DCE A 610       1.461  10.092  44.977  1.00  0.00      A   CL
ATOM   4880  HC3 DCE A 610       1.572  10.950  47.138  1.00  0.00      A    H
ATOM   4881  CT  DCE A 611      16.798  36.848  23.291  1.00  0.00      A    C
ATOM   4882  HC  DCE A 611      15.913  36.570  22.719  1.00  0.00      A    H
ATOM   4883  HC1 DCE A 611      17.143  36.057  23.958  1.00  0.00      A    H
ATOM   4884  Cl  DCE A 611      18.122  36.926  22.061  1.00  0.00      A   CL
ATOM   4885  CT1 DCE A 611      16.719  38.130  24.167  1.00  0.00      A    C
ATOM   4886  HC2 DCE A 611      17.590  38.378  24.772  1.00  0.00      A    H
ATOM   4887  Cl1 DCE A 611      16.619  39.651  23.178  1.00  0.00      A   CL
ATOM   4888  HC3 DCE A 611      15.896  38.014  24.872  1.00  0.00      A    H
ATOM   4889  CT  DCE A 612      41.268  34.101  11.409  1.00  0.00      A    C
ATOM   4890  HC  DCE A 612      40.571  33.939  12.231  1.00  0.00      A    H
ATOM   4891  HC1 DCE A 612      40.699  34.440  10.543  1.00  0.00      A    H
ATOM   4892  Cl  DCE A 612      42.401  35.493  11.629  1.00  0.00      A   CL
ATOM   4893  CT1 DCE A 612      42.046  32.909  10.962  1.00  0.00      A    C
ATOM   4894  HC2 DCE A 612      42.928  32.748  11.582  1.00  0.00      A    H
ATOM   4895  Cl1 DCE A 612      41.167  31.371  10.930  1.00  0.00      A   CL
ATOM   4896  HC3 DCE A 612      42.404  33.187   9.971  1.00  0.00      A    H
ATOM   4897  CT  DCE A 613      20.369  28.139   4.736  1.00  0.00      A    C
ATOM   4898  HC  DCE A 613      20.961  28.741   5.425  1.00  0.00      A    H
ATOM   4899  HC1 DCE A 613      20.889  27.182   4.731  1.00  0.00      A    H
ATOM   4900  Cl  DCE A 613      18.711  27.967   5.346  1.00  0.00      A   CL
ATOM   4901  CT1 DCE A 613      20.301  28.871   3.412  1.00  0.00      A    C
ATOM   4902  HC2 DCE A 613      19.837  28.250   2.645  1.00  0.00      A    H
ATOM   4903  Cl1 DCE A 613      19.505  30.420   3.683  1.00  0.00      A   CL
ATOM   4904  HC3 DCE A 613      21.271  29.236   3.074  1.00  0.00      A    H
ATOM   4905  CT  DCE A 614      32.691  32.533  42.211  1.00  0.00      A    C
ATOM   4906  HC  DCE A 614      33.405  32.940  41.496  1.00  0.00      A    H
ATOM   4907  HC1 DCE A 614      32.217  31.665  41.751  1.00  0.00      A    H
ATOM   4908  Cl  DCE A 614      33.351  32.227  43.798  1.00  0.00      A   CL
ATOM   4909  CT1 DCE A 614      31.503  33.410  42.463  1.00  0.00      A    C
ATOM   4910  HC2 DCE A 614      30.835  32.881  43.142  1.00  0.00      A    H
ATOM   4911  Cl1 DCE A 614      32.074  34.898  43.261  1.00  0.00      A   CL
ATOM   4912  HC3 DCE A 614      31.054  33.691  41.510  1.00  0.00      A    H
ATOM   4913  CT  DCE A 615      46.119   3.157  21.007  1.00  0.00      A    C
ATOM   4914  HC  DCE A 615      46.350   2.361  21.715  1.00  0.00      A    H
ATOM   4915  HC1 DCE A 615      45.917   2.751  20.016  1.00  0.00      A    H
ATOM   4916  Cl  DCE A 615      44.662   3.995  21.477  1.00  0.00      A   CL
ATOM   4917  CT1 DCE A 615      47.274   4.114  20.907  1.00  0.00      A    C
ATOM   4918  HC2 DCE A 615      47.100   4.881  20.152  1.00  0.00      A    H
ATOM   4919  Cl1 DCE A 615      47.505   5.004  22.375  1.00  0.00      A   CL
ATOM   4920  HC3 DCE A 615      48.141   3.543  20.574  1.00  0.00      A    H
ATOM   4921  CT  DCE A 616       1.689  37.055  45.641  1.00  0.00      A    C
ATOM   4922  HC  DCE A 616       1.084  37.814  45.144  1.00  0.00      A    H
ATOM   4923  HC1 DCE A 616       1.024  36.268  45.995  1.00  0.00      A    H
ATOM   4924  Cl  DCE A 616       2.744  36.514  44.306  1.00  0.00      A   CL
ATOM   4925  CT1 DCE A 616       2.436  37.517  46.876  1.00  0.00      A    C
ATOM   4926  HC2 DCE A 616       3.291  38.170  46.698  1.00  0.00      A    H
ATOM   4927  Cl1 DCE A 616       1.330  38.241  48.178  1.00  0.00      A   CL
ATOM   4928  HC3 DCE A 616       2.875  36.629  47.332  1.00  0.00      A    H
ATOM   4929  CT  DCE A 617      38.320  18.768  48.518  1.00  0.00      A    C
ATOM   4930  HC  DCE A 617      37.639  19.153  47.759  1.00  0.00      A    H
ATOM   4931  HC1 DCE A 617      38.982  18.114  47.950  1.00  0.00      A    H
ATOM   4932  Cl  DCE A 617      39.126  20.249  49.171  1.00  0.00      A   CL
ATOM   4933  CT1 DCE A 617      37.594  18.094  49.676  1.00  0.00      A    C
ATOM   4934  HC2 DCE A 617      36.838  18.685  50.193  1.00  0.00      A    H
ATOM   4935  Cl1 DCE A 617      36.658  16.702  49.076  1.00  0.00      A   CL
ATOM   4936  HC3 DCE A 617      38.281  17.789  50.466  1.00  0.00      A    H
ATOM   4937  CT  DCE A 618      27.657  46.404  42.063  1.00  0.00      A    C
ATOM   4938  HC  DCE A 618      27.422  46.492  43.124  1.00  0.00      A    H
ATOM   4939  HC1 DCE A 618      28.706  46.117  41.988  1.00  0.00      A    H
ATOM   4940  Cl  DCE A 618      26.592  45.207  41.261  1.00  0.00      A   CL
ATOM   4941  CT1 DCE A 618      27.487  47.789  41.383  1.00  0.00      A    C
ATOM   4942  HC2 DCE A 618      26.444  48.102  41.328  1.00  0.00      A    H
ATOM   4943  Cl1 DCE A 618      28.523  49.030  42.221  1.00  0.00      A   CL
ATOM   4944  HC3 DCE A 618      27.755  47.769  40.327  1.00  0.00      A    H
ATOM   4945  CT  DCE A 619      33.208  18.464   4.796  1.00  0.00      A    C
ATOM   4946  HC  DCE A 619      32.388  19.051   4.383  1.00  0.00      A    H
ATOM   4947  HC1 DCE A 619      33.204  18.559   5.882  1.00  0.00      A    H
ATOM   4948  Cl  DCE A 619      32.946  16.716   4.251  1.00  0.00      A   CL
ATOM   4949  CT1 DCE A 619      34.532  19.007   4.132  1.00  0.00      A    C
ATOM   4950  HC2 DCE A 619      34.603  19.049   3.045  1.00  0.00      A    H
ATOM   4951  Cl1 DCE A 619      34.994  20.608   4.878  1.00  0.00      A   CL
ATOM   4952  HC3 DCE A 619      35.472  18.469   4.252  1.00  0.00      A    H
ATOM   4953  CT  DCE A 620      23.131  41.321  35.418  1.00  0.00      A    C
ATOM   4954  HC  DCE A 620      23.151  42.133  36.144  1.00  0.00      A    H
ATOM   4955  HC1 DCE A 620      24.101  41.275  34.923  1.00  0.00      A    H
ATOM   4956  Cl  DCE A 620      23.183  39.890  36.415  1.00  0.00      A   CL
ATOM   4957  CT1 DCE A 620      21.962  41.446  34.433  1.00  0.00      A    C
ATOM   4958  HC2 DCE A 620      20.992  41.374  34.924  1.00  0.00      A    H
ATOM   4959  Cl1 DCE A 620      22.061  42.991  33.469  1.00  0.00      A   CL
ATOM   4960  HC3 DCE A 620      22.078  40.650  33.698  1.00  0.00      A    H
ATOM   4961  CT  DCE A 621      29.912  26.255  48.065  1.00  0.00      A    C
ATOM   4962  HC  DCE A 621      30.460  26.424  48.992  1.00  0.00      A    H
ATOM   4963  HC1 DCE A 621      28.978  25.885  48.488  1.00  0.00      A    H
ATOM   4964  Cl  DCE A 621      29.780  27.640  47.037  1.00  0.00      A   CL
ATOM   4965  CT1 DCE A 621      30.577  25.039  47.376  1.00  0.00      A    C
ATOM   4966  HC2 DCE A 621      30.601  24.228  48.104  1.00  0.00      A    H
ATOM   4967  Cl1 DCE A 621      29.600  24.751  45.886  1.00  0.00      A   CL
ATOM   4968  HC3 DCE A 621      31.568  25.356  47.054  1.00  0.00      A    H
ATOM   4969  CT  DCE A 622      41.078  36.709  14.788  1.00  0.00      A    C
ATOM   4970  HC  DCE A 622      40.745  36.391  15.776  1.00  0.00      A    H
ATOM   4971  HC1 DCE A 622      41.598  35.821  14.428  1.00  0.00      A    H
ATOM   4972  Cl  DCE A 622      39.757  37.047  13.674  1.00  0.00      A   CL
ATOM   4973  CT1 DCE A 622      42.055  37.802  14.765  1.00  0.00      A    C
ATOM   4974  HC2 DCE A 622      41.609  38.682  15.229  1.00  0.00      A    H
ATOM   4975  Cl1 DCE A 622      43.542  37.341  15.722  1.00  0.00      A   CL
ATOM   4976  HC3 DCE A 622      42.427  38.004  13.761  1.00  0.00      A    H
ATOM   4977  CT  DCE A 623       9.541  14.198   3.076  1.00  0.00      A    C
ATOM   4978  HC  DCE A 623       9.653  15.264   2.879  1.00  0.00      A    H
ATOM   4979  HC1 DCE A 623       8.993  13.613   2.337  1.00  0.00      A    H
ATOM   4980  Cl  DCE A 623      11.227  13.606   2.934  1.00  0.00      A   CL
ATOM   4981  CT1 DCE A 623       8.921  13.959   4.453  1.00  0.00      A    C
ATOM   4982  HC2 DCE A 623       9.378  14.553   5.244  1.00  0.00      A    H
ATOM   4983  Cl1 DCE A 623       7.250  14.566   4.441  1.00  0.00      A   CL
ATOM   4984  HC3 DCE A 623       8.925  12.928   4.807  1.00  0.00      A    H
ATOM   4985  CT  DCE A 624      42.851  47.781   5.807  1.00  0.00      A    C
ATOM   4986  HC  DCE A 624      43.576  48.367   5.243  1.00  0.00      A    H
ATOM   4987  HC1 DCE A 624      43.058  46.712   5.839  1.00  0.00      A    H
ATOM   4988  Cl  DCE A 624      42.804  48.674   7.347  1.00  0.00      A   CL
ATOM   4989  CT1 DCE A 624      41.458  47.851   5.161  1.00  0.00      A    C
ATOM   4990  HC2 DCE A 624      41.435  47.637   4.092  1.00  0.00      A    H
ATOM   4991  Cl1 DCE A 624      40.260  46.920   6.031  1.00  0.00      A   CL
ATOM   4992  HC3 DCE A 624      41.011  48.846   5.166  1.00  0.00      A    H
ATOM   4993  CT  DCE A 625      30.294   5.680  18.933  1.00  0.00      A    C
ATOM   4994  HC  DCE A 625      30.103   6.753  18.896  1.00  0.00      A    H
ATOM   4995  HC1 DCE A 625      31.259   5.509  19.409  1.00  0.00      A    H
ATOM   4996  Cl  DCE A 625      29.101   4.888  19.959  1.00  0.00      A   CL
ATOM   4997  CT1 DCE A 625      30.243   5.011  17.561  1.00  0.00      A    C
ATOM   4998  HC2 DCE A 625      29.254   5.044  17.103  1.00  0.00      A    H
ATOM   4999  Cl1 DCE A 625      31.439   5.584  16.412  1.00  0.00      A   CL
ATOM   5000  HC3 DCE A 625      30.445   3.944  17.654  1.00  0.00      A    H
ATOM   5001  CT  DCE A 626      42.783  46.990  41.920  1.00  0.00      A    C
ATOM   5002  HC  DCE A 626      42.135  46.983  41.043  1.00  0.00      A    H
ATOM   5003  HC1 DCE A 626      42.477  47.761  42.627  1.00  0.00      A    H
ATOM   5004  Cl  DCE A 626      42.696  45.400  42.778  1.00  0.00      A   CL
ATOM   5005  CT1 DCE A 626      44.267  47.281  41.782  1.00  0.00      A    C
ATOM   5006  HC2 DCE A 626      44.411  48.063  41.036  1.00  0.00      A    H
ATOM   5007  Cl1 DCE A 626      45.067  47.607  43.257  1.00  0.00      A   CL
ATOM   5008  HC3 DCE A 626      44.806  46.452  41.323  1.00  0.00      A    H
ATOM   5009  CT  DCE A 627      32.337  43.014  10.572  1.00  0.00      A    C
ATOM   5010  HC  DCE A 627      31.250  43.012  10.491  1.00  0.00      A    H
ATOM   5011  HC1 DCE A 627      32.584  42.928  11.630  1.00  0.00      A    H
ATOM   5012  Cl  DCE A 627      32.911  41.458   9.928  1.00  0.00      A   CL
ATOM   5013  CT1 DCE A 627      33.000  44.202   9.968  1.00  0.00      A    C
ATOM   5014  HC2 DCE A 627      33.309  44.150   8.924  1.00  0.00      A    H
ATOM   5015  Cl1 DCE A 627      31.858  45.575  10.301  1.00  0.00      A   CL
ATOM   5016  HC3 DCE A 627      33.895  44.457  10.536  1.00  0.00      A    H
ATOM   5017  CT  DCE A 628       8.737   9.896  46.849  1.00  0.00      A    C
ATOM   5018  HC  DCE A 628       9.658   9.929  46.268  1.00  0.00      A    H
ATOM   5019  HC1 DCE A 628       7.985  10.606  46.504  1.00  0.00      A    H
ATOM   5020  Cl  DCE A 628       7.998   8.294  46.569  1.00  0.00      A   CL
ATOM   5021  CT1 DCE A 628       9.135  10.102  48.302  1.00  0.00      A    C
ATOM   5022  HC2 DCE A 628       9.768   9.283  48.646  1.00  0.00      A    H
ATOM   5023  Cl1 DCE A 628      10.034  11.641  48.528  1.00  0.00      A   CL
ATOM   5024  HC3 DCE A 628       8.223  10.066  48.897  1.00  0.00      A    H
ATOM   5025  CT  DCE A 629      43.996  35.899  34.289  1.00  0.00      A    C
ATOM   5026  HC  DCE A 629      43.085  36.008  33.700  1.00  0.00      A    H
ATOM   5027  HC1 DCE A 629      43.481  35.567  35.190  1.00  0.00      A    H
ATOM   5028  Cl  DCE A 629      44.929  34.594  33.501  1.00  0.00      A   CL
ATOM   5029  CT1 DCE A 629      44.851  37.110  34.633  1.00  0.00      A    C
ATOM   5030  HC2 DCE A 629      45.178  37.546  33.689  1.00  0.00      A    H
ATOM   5031  Cl1 DCE A 629      44.080  38.405  35.554  1.00  0.00      A   CL
ATOM   5032  HC3 DCE A 629      45.762  36.782  35.133  1.00  0.00      A    H
ATOM   5033  CT  DCE A 630      18.984   1.973   2.449  1.00  0.00      A    C
ATOM   5034  HC  DCE A 630      18.998   1.517   3.439  1.00  0.00      A    H
ATOM   5035  HC1 DCE A 630      18.058   1.757   1.915  1.00  0.00      A    H
ATOM   5036  Cl  DCE A 630      19.021   3.735   2.470  1.00  0.00      A   CL
ATOM   5037  CT1 DCE A 630      20.214   1.268   1.864  1.00  0.00      A    C
ATOM   5038  HC2 DCE A 630      21.190   1.500   2.290  1.00  0.00      A    H
ATOM   5039  Cl1 DCE A 630      20.032  -0.483   1.852  1.00  0.00      A   CL
ATOM   5040  HC3 DCE A 630      20.348   1.680   0.864  1.00  0.00      A    H
ATOM   5041  CT  DCE A 631      49.131  15.593   9.280  1.00  0.00      A    C
ATOM   5042  HC  DCE A 631      48.995  15.267  10.311  1.00  0.00      A    H
ATOM   5043  HC1 DCE A 631      48.930  16.663   9.230  1.00  0.00      A    H
ATOM   5044  Cl  DCE A 631      50.858  15.298   9.046  1.00  0.00      A   CL
ATOM   5045  CT1 DCE A 631      48.212  14.699   8.380  1.00  0.00      A    C
ATOM   5046  HC2 DCE A 631      48.318  13.653   8.667  1.00  0.00      A    H
ATOM   5047  Cl1 DCE A 631      46.514  15.148   8.792  1.00  0.00      A   CL
ATOM   5048  HC3 DCE A 631      48.477  14.751   7.324  1.00  0.00      A    H
ATOM   5049  CT  DCE A 632      32.918  27.655  26.383  1.00  0.00      A    C
ATOM   5050  HC  DCE A 632      33.355  27.808  25.396  1.00  0.00      A    H
ATOM   5051  HC1 DCE A 632      32.513  28.595  26.758  1.00  0.00      A    H
ATOM   5052  Cl  DCE A 632      31.626  26.479  26.125  1.00  0.00      A   CL
ATOM   5053  CT1 DCE A 632      33.801  27.125  27.457  1.00  0.00      A    C
ATOM   5054  HC2 DCE A 632      33.253  27.035  28.395  1.00  0.00      A    H
ATOM   5055  Cl1 DCE A 632      34.464  25.544  27.089  1.00  0.00      A   CL
ATOM   5056  HC3 DCE A 632      34.664  27.787  27.522  1.00  0.00      A    H
ATOM   5057  CT  DCE A 633      12.174  23.033  22.561  1.00  0.00      A    C
ATOM   5058  HC  DCE A 633      13.130  23.386  22.947  1.00  0.00      A    H
ATOM   5059  HC1 DCE A 633      11.489  23.212  23.390  1.00  0.00      A    H
ATOM   5060  Cl  DCE A 633      11.761  23.961  21.056  1.00  0.00      A   CL
ATOM   5061  CT1 DCE A 633      12.160  21.485  22.200  1.00  0.00      A    C
[truncated: 236,215 more chars]
