# Supplementary material for: Ion and Solvent Modulation of Ferrocene and Decamethylferrocene Oxidation Potentials in Organic Electrolytes as Predicted by Molecular Dynamics Simulations
Source: J Phys Chem B. 2025 Feb 11;129(7):2067–81. doi: 10.1021/acs.jpcb.4c08321 (PMC11848929; doi:10.1021/acs.jpcb.4c08321)
Supplement: Supplementary file 2 — jp4c08321_si_002.zip [file jp4c08321_si_002.zip › simulation_files/pdb_files/Fc_SAPT_bulk_TCM.pdb]

TITLE     MDANALYSIS FRAME 0: Created by PDBWriter
CRYST1   50.966   50.966   50.966  90.00  90.00  90.00 P 1           1
ATOM      1  CT  chlfA   1      20.197  27.324  10.233  1.00  0.00      A    C
ATOM      2  Cl1 chlfA   1      21.307  26.148  11.070  1.00  0.00      A   CL
ATOM      3  Cl2 chlfA   1      20.637  28.989  10.707  1.00  0.00      A   CL
ATOM      4  Cl3 chlfA   1      18.501  27.136  10.785  1.00  0.00      A   CL
ATOM      5  HC  chlfA   1      20.157  27.165   9.155  1.00  0.00      A    H
ATOM     10  CT  chlfA   2      39.173  40.078  37.528  1.00  0.00      A    C
ATOM     11  Cl1 chlfA   2      37.726  39.760  36.510  1.00  0.00      A   CL
ATOM     12  Cl2 chlfA   2      40.564  39.253  36.847  1.00  0.00      A   CL
ATOM     13  Cl3 chlfA   2      39.004  39.204  39.099  1.00  0.00      A   CL
ATOM     14  HC  chlfA   2      39.344  41.133  37.739  1.00  0.00      A    H
ATOM     19  CT  chlfA   3      49.948  36.668  47.171  1.00  0.00      A    C
ATOM     20  Cl1 chlfA   3      48.473  35.881  46.577  1.00  0.00      A   CL
ATOM     21  Cl2 chlfA   3      51.036  36.826  45.766  1.00  0.00      A   CL
ATOM     22  Cl3 chlfA   3      50.747  35.708  48.444  1.00  0.00      A   CL
ATOM     23  HC  chlfA   3      49.704  37.647  47.582  1.00  0.00      A    H
ATOM     28  CT  chlfA   4       9.193  16.936  44.643  1.00  0.00      A    C
ATOM     29  Cl1 chlfA   4       9.287  15.404  43.816  1.00  0.00      A   CL
ATOM     30  Cl2 chlfA   4       9.811  18.213  43.519  1.00  0.00      A   CL
ATOM     31  Cl3 chlfA   4      10.308  16.962  45.953  1.00  0.00      A   CL
ATOM     32  HC  chlfA   4       8.199  17.229  44.981  1.00  0.00      A    H
ATOM     37  CT  chlfA   5      34.657  20.419  29.137  1.00  0.00      A    C
ATOM     38  Cl1 chlfA   5      35.956  21.349  28.388  1.00  0.00      A   CL
ATOM     39  Cl2 chlfA   5      34.842  18.698  28.637  1.00  0.00      A   CL
ATOM     40  Cl3 chlfA   5      33.118  21.064  28.570  1.00  0.00      A   CL
ATOM     41  HC  chlfA   5      34.775  20.442  30.221  1.00  0.00      A    H
ATOM     46  CT  chlfA   6       8.936  11.903  45.254  1.00  0.00      A    C
ATOM     47  Cl1 chlfA   6      10.434  12.282  44.305  1.00  0.00      A   CL
ATOM     48  Cl2 chlfA   6       7.580  11.681  44.210  1.00  0.00      A   CL
ATOM     49  Cl3 chlfA   6       8.608  13.298  46.311  1.00  0.00      A   CL
ATOM     50  HC  chlfA   6       9.153  10.987  45.805  1.00  0.00      A    H
ATOM     55  CT  chlfA   7      33.834  38.530  26.613  1.00  0.00      A    C
ATOM     56  Cl1 chlfA   7      33.617  36.868  27.108  1.00  0.00      A   CL
ATOM     57  Cl2 chlfA   7      34.859  39.356  27.808  1.00  0.00      A   CL
ATOM     58  Cl3 chlfA   7      32.242  39.330  26.501  1.00  0.00      A   CL
ATOM     59  HC  chlfA   7      34.366  38.502  25.662  1.00  0.00      A    H
ATOM     64  CT  chlfA   8      13.282  11.730  25.901  1.00  0.00      A    C
ATOM     65  Cl1 chlfA   8      14.853  10.917  25.655  1.00  0.00      A   CL
ATOM     66  Cl2 chlfA   8      12.569  11.076  27.339  1.00  0.00      A   CL
ATOM     67  Cl3 chlfA   8      12.267  11.443  24.445  1.00  0.00      A   CL
ATOM     68  HC  chlfA   8      13.564  12.782  25.949  1.00  0.00      A    H
ATOM     73  CT  chlfA   9      26.098  44.010   9.164  1.00  0.00      A    C
ATOM     74  Cl1 chlfA   9      24.714  43.173   8.499  1.00  0.00      A   CL
ATOM     75  Cl2 chlfA   9      25.686  44.128  10.934  1.00  0.00      A   CL
ATOM     76  Cl3 chlfA   9      26.210  45.671   8.567  1.00  0.00      A   CL
ATOM     77  HC  chlfA   9      26.998  43.409   9.032  1.00  0.00      A    H
ATOM     82  CT  chlfA  10       7.797  36.408  45.059  1.00  0.00      A    C
ATOM     83  Cl1 chlfA  10       7.808  38.117  44.715  1.00  0.00      A   CL
ATOM     84  Cl2 chlfA  10       7.608  36.162  46.782  1.00  0.00      A   CL
ATOM     85  Cl3 chlfA  10       9.317  35.713  44.544  1.00  0.00      A   CL
ATOM     86  HC  chlfA  10       6.962  35.993  44.495  1.00  0.00      A    H
ATOM     91  CT  chlfA  11       3.901  41.469   5.010  1.00  0.00      A    C
ATOM     92  Cl1 chlfA  11       5.099  40.598   5.940  1.00  0.00      A   CL
ATOM     93  Cl2 chlfA  11       4.654  42.856   4.355  1.00  0.00      A   CL
ATOM     94  Cl3 chlfA  11       2.577  42.021   6.097  1.00  0.00      A   CL
ATOM     95  HC  chlfA  11       3.414  40.733   4.369  1.00  0.00      A    H
ATOM    100  CT  chlfA  12       8.043  12.132  23.742  1.00  0.00      A    C
ATOM    101  Cl1 chlfA  12       9.035  12.414  22.303  1.00  0.00      A   CL
ATOM    102  Cl2 chlfA  12       9.108  11.990  25.167  1.00  0.00      A   CL
ATOM    103  Cl3 chlfA  12       7.187  10.564  23.563  1.00  0.00      A   CL
ATOM    104  HC  chlfA  12       7.393  12.988  23.923  1.00  0.00      A    H
ATOM    109  CT  chlfA  13      46.510  25.490  19.702  1.00  0.00      A    C
ATOM    110  Cl1 chlfA  13      46.905  24.513  21.094  1.00  0.00      A   CL
ATOM    111  Cl2 chlfA  13      45.140  24.720  18.953  1.00  0.00      A   CL
ATOM    112  Cl3 chlfA  13      47.983  25.488  18.713  1.00  0.00      A   CL
ATOM    113  HC  chlfA  13      46.212  26.470  20.077  1.00  0.00      A    H
ATOM    118  CT  chlfA  14      23.491  12.423  48.876  1.00  0.00      A    C
ATOM    119  Cl1 chlfA  14      23.049  13.187  50.445  1.00  0.00      A   CL
ATOM    120  Cl2 chlfA  14      22.619  10.864  48.790  1.00  0.00      A   CL
ATOM    121  Cl3 chlfA  14      25.175  12.068  49.061  1.00  0.00      A   CL
ATOM    122  HC  chlfA  14      23.440  13.148  48.064  1.00  0.00      A    H
ATOM    127  CT  chlfA  15      46.354  24.492  13.581  1.00  0.00      A    C
ATOM    128  Cl1 chlfA  15      46.927  22.918  14.040  1.00  0.00      A   CL
ATOM    129  Cl2 chlfA  15      45.469  25.339  14.844  1.00  0.00      A   CL
ATOM    130  Cl3 chlfA  15      45.310  24.288  12.164  1.00  0.00      A   CL
ATOM    131  HC  chlfA  15      47.233  25.070  13.298  1.00  0.00      A    H
ATOM    136  CT  chlfA  16       2.469  48.087  14.065  1.00  0.00      A    C
ATOM    137  Cl1 chlfA  16       3.050  46.570  13.509  1.00  0.00      A   CL
ATOM    138  Cl2 chlfA  16       3.727  49.312  13.908  1.00  0.00      A   CL
ATOM    139  Cl3 chlfA  16       2.130  48.115  15.830  1.00  0.00      A   CL
ATOM    140  HC  chlfA  16       1.571  48.349  13.506  1.00  0.00      A    H
ATOM    145  CT  chlfA  17      25.218  37.159  45.656  1.00  0.00      A    C
ATOM    146  Cl1 chlfA  17      25.700  35.747  44.593  1.00  0.00      A   CL
ATOM    147  Cl2 chlfA  17      26.726  37.949  46.102  1.00  0.00      A   CL
ATOM    148  Cl3 chlfA  17      24.629  36.404  47.226  1.00  0.00      A   CL
ATOM    149  HC  chlfA  17      24.520  37.851  45.186  1.00  0.00      A    H
ATOM    154  CT  chlfA  18      35.653   2.995  45.432  1.00  0.00      A    C
ATOM    155  Cl1 chlfA  18      35.884   1.246  45.315  1.00  0.00      A   CL
ATOM    156  Cl2 chlfA  18      37.313   3.609  45.671  1.00  0.00      A   CL
ATOM    157  Cl3 chlfA  18      34.677   3.432  46.959  1.00  0.00      A   CL
ATOM    158  HC  chlfA  18      35.157   3.341  44.525  1.00  0.00      A    H
ATOM    163  CT  chlfA  19      49.330  16.945   3.429  1.00  0.00      A    C
ATOM    164  Cl1 chlfA  19      50.775  17.530   4.219  1.00  0.00      A   CL
ATOM    165  Cl2 chlfA  19      49.788  16.517   1.735  1.00  0.00      A   CL
ATOM    166  Cl3 chlfA  19      47.984  18.101   3.486  1.00  0.00      A   CL
ATOM    167  HC  chlfA  19      48.983  16.050   3.945  1.00  0.00      A    H
ATOM    172  CT  chlfA  20      41.806  40.571   9.634  1.00  0.00      A    C
ATOM    173  Cl1 chlfA  20      41.987  41.138   7.959  1.00  0.00      A   CL
ATOM    174  Cl2 chlfA  20      43.380  40.059  10.377  1.00  0.00      A   CL
ATOM    175  Cl3 chlfA  20      40.710  39.160   9.748  1.00  0.00      A   CL
ATOM    176  HC  chlfA  20      41.419  41.382  10.251  1.00  0.00      A    H
ATOM    181  CT  chlfA  21      16.115  38.587  37.089  1.00  0.00      A    C
ATOM    182  Cl1 chlfA  21      16.616  36.971  37.746  1.00  0.00      A   CL
ATOM    183  Cl2 chlfA  21      17.539  39.594  37.148  1.00  0.00      A   CL
ATOM    184  Cl3 chlfA  21      14.852  39.423  38.153  1.00  0.00      A   CL
ATOM    185  HC  chlfA  21      15.745  38.527  36.066  1.00  0.00      A    H
ATOM    190  CT  chlfA  22      41.715  43.720  15.927  1.00  0.00      A    C
ATOM    191  Cl1 chlfA  22      42.608  42.959  14.502  1.00  0.00      A   CL
ATOM    192  Cl2 chlfA  22      41.069  42.417  16.964  1.00  0.00      A   CL
ATOM    193  Cl3 chlfA  22      40.302  44.663  15.342  1.00  0.00      A   CL
ATOM    194  HC  chlfA  22      42.422  44.247  16.567  1.00  0.00      A    H
ATOM    199  CT  chlfA  23      18.034  21.492  36.662  1.00  0.00      A    C
ATOM    200  Cl1 chlfA  23      19.766  21.839  37.011  1.00  0.00      A   CL
ATOM    201  Cl2 chlfA  23      17.884  19.721  36.977  1.00  0.00      A   CL
ATOM    202  Cl3 chlfA  23      17.671  21.870  34.985  1.00  0.00      A   CL
ATOM    203  HC  chlfA  23      17.357  21.981  37.363  1.00  0.00      A    H
ATOM    208  CT  chlfA  24      14.524  33.610   5.804  1.00  0.00      A    C
ATOM    209  Cl1 chlfA  24      15.983  34.157   6.622  1.00  0.00      A   CL
ATOM    210  Cl2 chlfA  24      13.664  34.856   4.862  1.00  0.00      A   CL
ATOM    211  Cl3 chlfA  24      13.493  32.915   7.056  1.00  0.00      A   CL
ATOM    212  HC  chlfA  24      14.808  32.741   5.210  1.00  0.00      A    H
ATOM    217  CT  chlfA  25      47.690  17.400  26.461  1.00  0.00      A    C
ATOM    218  Cl1 chlfA  25      48.789  18.769  26.363  1.00  0.00      A   CL
ATOM    219  Cl2 chlfA  25      46.275  17.923  25.673  1.00  0.00      A   CL
ATOM    220  Cl3 chlfA  25      47.254  17.112  28.088  1.00  0.00      A   CL
ATOM    221  HC  chlfA  25      48.146  16.561  25.935  1.00  0.00      A    H
ATOM    226  CT  chlfA  26      17.517  29.453  32.041  1.00  0.00      A    C
ATOM    227  Cl1 chlfA  26      17.390  30.693  33.296  1.00  0.00      A   CL
ATOM    228  Cl2 chlfA  26      18.343  30.138  30.617  1.00  0.00      A   CL
ATOM    229  Cl3 chlfA  26      15.899  28.957  31.532  1.00  0.00      A   CL
ATOM    230  HC  chlfA  26      18.126  28.651  32.458  1.00  0.00      A    H
ATOM    235  CT  chlfA  27      47.935  39.691  50.516  1.00  0.00      A    C
ATOM    236  Cl1 chlfA  27      48.414  38.091  49.995  1.00  0.00      A   CL
ATOM    237  Cl2 chlfA  27      48.838  40.285  51.986  1.00  0.00      A   CL
ATOM    238  Cl3 chlfA  27      46.178  39.549  50.943  1.00  0.00      A   CL
ATOM    239  HC  chlfA  27      48.060  40.396  49.694  1.00  0.00      A    H
ATOM    244  CT  chlfA  28      16.216  34.394  42.195  1.00  0.00      A    C
ATOM    245  Cl1 chlfA  28      16.929  35.870  41.438  1.00  0.00      A   CL
ATOM    246  Cl2 chlfA  28      14.593  34.020  41.407  1.00  0.00      A   CL
ATOM    247  Cl3 chlfA  28      16.077  34.737  43.961  1.00  0.00      A   CL
ATOM    248  HC  chlfA  28      16.929  33.615  41.921  1.00  0.00      A    H
ATOM    253  CT  chlfA  29      25.655  49.168  46.475  1.00  0.00      A    C
ATOM    254  Cl1 chlfA  29      26.383  48.409  47.937  1.00  0.00      A   CL
ATOM    255  Cl2 chlfA  29      25.475  50.936  46.668  1.00  0.00      A   CL
ATOM    256  Cl3 chlfA  29      24.017  48.526  46.163  1.00  0.00      A   CL
ATOM    257  HC  chlfA  29      26.396  49.042  45.685  1.00  0.00      A    H
ATOM    262  CT  chlfA  30      12.578  16.716   2.419  1.00  0.00      A    C
ATOM    263  Cl1 chlfA  30      11.683  15.336   1.542  1.00  0.00      A   CL
ATOM    264  Cl2 chlfA  30      12.120  16.540   4.135  1.00  0.00      A   CL
ATOM    265  Cl3 chlfA  30      11.900  18.283   1.770  1.00  0.00      A   CL
ATOM    266  HC  chlfA  30      13.657  16.589   2.340  1.00  0.00      A    H
ATOM    271  CT  chlfA  31      26.739  17.136  49.377  1.00  0.00      A    C
ATOM    272  Cl1 chlfA  31      25.302  18.160  49.142  1.00  0.00      A   CL
ATOM    273  Cl2 chlfA  31      27.256  16.507  47.782  1.00  0.00      A   CL
ATOM    274  Cl3 chlfA  31      26.162  15.766  50.364  1.00  0.00      A   CL
ATOM    275  HC  chlfA  31      27.502  17.749  49.856  1.00  0.00      A    H
ATOM    280  CT  chlfA  32      22.916  37.214   0.093  1.00  0.00      A    C
ATOM    281  Cl1 chlfA  32      24.146  36.392   1.013  1.00  0.00      A   CL
ATOM    282  Cl2 chlfA  32      23.372  38.878  -0.297  1.00  0.00      A   CL
ATOM    283  Cl3 chlfA  32      21.477  37.331   0.972  1.00  0.00      A   CL
ATOM    284  HC  chlfA  32      22.863  36.627  -0.824  1.00  0.00      A    H
ATOM    289  CT  chlfA  33      43.292  11.221   8.188  1.00  0.00      A    C
ATOM    290  Cl1 chlfA  33      44.198  12.709   7.762  1.00  0.00      A   CL
ATOM    291  Cl2 chlfA  33      41.976  11.397   9.401  1.00  0.00      A   CL
ATOM    292  Cl3 chlfA  33      44.420  10.171   8.906  1.00  0.00      A   CL
ATOM    293  HC  chlfA  33      42.870  10.738   7.306  1.00  0.00      A    H
ATOM    298  CT  chlfA  34      40.553  50.349  38.065  1.00  0.00      A    C
ATOM    299  Cl1 chlfA  34      38.975  50.880  38.524  1.00  0.00      A   CL
ATOM    300  Cl2 chlfA  34      40.428  48.989  36.932  1.00  0.00      A   CL
ATOM    301  Cl3 chlfA  34      41.367  49.857  39.571  1.00  0.00      A   CL
ATOM    302  HC  chlfA  34      41.087  51.144  37.543  1.00  0.00      A    H
ATOM    307  CT  chlfA  35      44.158  48.334  16.744  1.00  0.00      A    C
ATOM    308  Cl1 chlfA  35      45.870  48.702  16.399  1.00  0.00      A   CL
ATOM    309  Cl2 chlfA  35      44.118  46.837  17.771  1.00  0.00      A   CL
ATOM    310  Cl3 chlfA  35      43.377  47.937  15.155  1.00  0.00      A   CL
ATOM    311  HC  chlfA  35      43.678  49.197  17.206  1.00  0.00      A    H
ATOM    316  CT  chlfA  36       1.712  20.537   3.049  1.00  0.00      A    C
ATOM    317  Cl1 chlfA  36       1.335  22.065   2.134  1.00  0.00      A   CL
ATOM    318  Cl2 chlfA  36       2.703  20.934   4.443  1.00  0.00      A   CL
ATOM    319  Cl3 chlfA  36       2.635  19.437   1.972  1.00  0.00      A   CL
ATOM    320  HC  chlfA  36       0.749  20.153   3.385  1.00  0.00      A    H
ATOM    325  CT  chlfA  37      30.214  35.017   3.400  1.00  0.00      A    C
ATOM    326  Cl1 chlfA  37      29.658  34.193   4.951  1.00  0.00      A   CL
ATOM    327  Cl2 chlfA  37      30.610  33.759   2.254  1.00  0.00      A   CL
ATOM    328  Cl3 chlfA  37      31.671  35.899   3.737  1.00  0.00      A   CL
ATOM    329  HC  chlfA  37      29.437  35.663   2.992  1.00  0.00      A    H
ATOM    334  CT  chlfA  38      17.686  31.875  15.387  1.00  0.00      A    C
ATOM    335  Cl1 chlfA  38      18.906  33.130  15.471  1.00  0.00      A   CL
ATOM    336  Cl2 chlfA  38      16.408  31.955  16.582  1.00  0.00      A   CL
ATOM    337  Cl3 chlfA  38      18.540  30.413  15.486  1.00  0.00      A   CL
ATOM    338  HC  chlfA  38      17.260  31.971  14.388  1.00  0.00      A    H
ATOM    343  CT  chlfA  39      34.579  16.930  50.431  1.00  0.00      A    C
ATOM    344  Cl1 chlfA  39      34.286  15.709  51.712  1.00  0.00      A   CL
ATOM    345  Cl2 chlfA  39      35.093  16.058  49.002  1.00  0.00      A   CL
ATOM    346  Cl3 chlfA  39      36.027  17.868  50.896  1.00  0.00      A   CL
ATOM    347  HC  chlfA  39      33.639  17.480  50.382  1.00  0.00      A    H
ATOM    352  CT  chlfA  40      48.306  22.159   4.959  1.00  0.00      A    C
ATOM    353  Cl1 chlfA  40      48.757  23.422   3.735  1.00  0.00      A   CL
ATOM    354  Cl2 chlfA  40      47.775  22.904   6.464  1.00  0.00      A   CL
ATOM    355  Cl3 chlfA  40      49.718  21.148   5.295  1.00  0.00      A   CL
ATOM    356  HC  chlfA  40      47.455  21.673   4.481  1.00  0.00      A    H
ATOM    361  CT  chlfA  41      20.071  22.538  11.965  1.00  0.00      A    C
ATOM    362  Cl1 chlfA  41      19.837  22.287  10.214  1.00  0.00      A   CL
ATOM    363  Cl2 chlfA  41      19.330  21.201  12.848  1.00  0.00      A   CL
ATOM    364  Cl3 chlfA  41      19.131  23.975  12.447  1.00  0.00      A   CL
ATOM    365  HC  chlfA  41      21.130  22.724  12.141  1.00  0.00      A    H
ATOM    370  CT  chlfA  42      12.214  47.507   6.274  1.00  0.00      A    C
ATOM    371  Cl1 chlfA  42      11.380  48.529   7.518  1.00  0.00      A   CL
ATOM    372  Cl2 chlfA  42      13.061  46.133   7.007  1.00  0.00      A   CL
ATOM    373  Cl3 chlfA  42      13.420  48.470   5.435  1.00  0.00      A   CL
ATOM    374  HC  chlfA  42      11.472  47.214   5.531  1.00  0.00      A    H
ATOM    379  CT  chlfA  43       9.925   9.651  18.055  1.00  0.00      A    C
ATOM    380  Cl1 chlfA  43      11.710   9.929  18.148  1.00  0.00      A   CL
ATOM    381  Cl2 chlfA  43       9.183  11.266  17.985  1.00  0.00      A   CL
ATOM    382  Cl3 chlfA  43       9.503   8.799  19.565  1.00  0.00      A   CL
ATOM    383  HC  chlfA  43       9.697   9.051  17.174  1.00  0.00      A    H
ATOM    388  CT  chlfA  44      45.252  48.908   7.557  1.00  0.00      A    C
ATOM    389  Cl1 chlfA  44      46.663  47.873   7.843  1.00  0.00      A   CL
ATOM    390  Cl2 chlfA  44      44.322  49.061   9.109  1.00  0.00      A   CL
ATOM    391  Cl3 chlfA  44      44.147  48.136   6.417  1.00  0.00      A   CL
ATOM    392  HC  chlfA  44      45.520  49.897   7.187  1.00  0.00      A    H
ATOM    397  CT  chlfA  45       0.620  46.026  10.389  1.00  0.00      A    C
ATOM    398  Cl1 chlfA  45       0.722  47.743  10.271  1.00  0.00      A   CL
ATOM    399  Cl2 chlfA  45      -0.803  45.569   9.419  1.00  0.00      A   CL
ATOM    400  Cl3 chlfA  45       0.098  45.567  11.998  1.00  0.00      A   CL
ATOM    401  HC  chlfA  45       1.556  45.558  10.083  1.00  0.00      A    H
ATOM    406  CT  chlfA  46      15.975  17.602  14.690  1.00  0.00      A    C
ATOM    407  Cl1 chlfA  46      16.368  18.793  13.491  1.00  0.00      A   CL
ATOM    408  Cl2 chlfA  46      16.087  16.005  13.957  1.00  0.00      A   CL
ATOM    409  Cl3 chlfA  46      14.199  17.879  15.012  1.00  0.00      A   CL
ATOM    410  HC  chlfA  46      16.730  17.858  15.434  1.00  0.00      A    H
ATOM    415  CT  chlfA  47      21.994  40.496  35.235  1.00  0.00      A    C
ATOM    416  Cl1 chlfA  47      20.562  40.779  34.284  1.00  0.00      A   CL
ATOM    417  Cl2 chlfA  47      21.608  39.348  36.555  1.00  0.00      A   CL
ATOM    418  Cl3 chlfA  47      22.190  42.104  35.966  1.00  0.00      A   CL
ATOM    419  HC  chlfA  47      22.837  40.127  34.651  1.00  0.00      A    H
ATOM    424  CT  chlfA  48      22.111  30.066  33.773  1.00  0.00      A    C
ATOM    425  Cl1 chlfA  48      20.599  30.777  34.343  1.00  0.00      A   CL
ATOM    426  Cl2 chlfA  48      22.005  28.326  33.960  1.00  0.00      A   CL
ATOM    427  Cl3 chlfA  48      23.456  30.805  34.712  1.00  0.00      A   CL
ATOM    428  HC  chlfA  48      22.084  30.363  32.724  1.00  0.00      A    H
ATOM    433  CT  chlfA  49       1.047  39.921  36.510  1.00  0.00      A    C
ATOM    434  Cl1 chlfA  49       0.652  38.704  35.201  1.00  0.00      A   CL
ATOM    435  Cl2 chlfA  49       2.701  39.575  37.207  1.00  0.00      A   CL
ATOM    436  Cl3 chlfA  49      -0.225  39.577  37.778  1.00  0.00      A   CL
ATOM    437  HC  chlfA  49       0.991  40.923  36.084  1.00  0.00      A    H
ATOM    442  CT  chlfA  50      20.859  30.645  43.000  1.00  0.00      A    C
ATOM    443  Cl1 chlfA  50      21.347  30.381  41.322  1.00  0.00      A   CL
ATOM    444  Cl2 chlfA  50      19.251  31.320  43.163  1.00  0.00      A   CL
ATOM    445  Cl3 chlfA  50      22.012  31.885  43.554  1.00  0.00      A   CL
ATOM    446  HC  chlfA  50      21.104  29.741  43.556  1.00  0.00      A    H
ATOM    451  CT  chlfA  51      48.356  33.632  30.998  1.00  0.00      A    C
ATOM    452  Cl1 chlfA  51      46.747  33.377  30.338  1.00  0.00      A   CL
ATOM    453  Cl2 chlfA  51      48.228  35.021  32.058  1.00  0.00      A   CL
ATOM    454  Cl3 chlfA  51      49.415  34.051  29.629  1.00  0.00      A   CL
ATOM    455  HC  chlfA  51      48.776  32.765  31.508  1.00  0.00      A    H
ATOM    460  CT  chlfA  52      44.867  26.990  33.195  1.00  0.00      A    C
ATOM    461  Cl1 chlfA  52      44.310  26.050  31.862  1.00  0.00      A   CL
ATOM    462  Cl2 chlfA  52      43.453  27.631  34.036  1.00  0.00      A   CL
ATOM    463  Cl3 chlfA  52      45.928  28.396  32.751  1.00  0.00      A   CL
ATOM    464  HC  chlfA  52      45.354  26.420  33.986  1.00  0.00      A    H
ATOM    469  CT  chlfA  53      37.394   0.193  28.983  1.00  0.00      A    C
ATOM    470  Cl1 chlfA  53      38.803   0.475  30.074  1.00  0.00      A   CL
ATOM    471  Cl2 chlfA  53      37.461   1.321  27.663  1.00  0.00      A   CL
ATOM    472  Cl3 chlfA  53      35.847   0.523  29.799  1.00  0.00      A   CL
ATOM    473  HC  chlfA  53      37.548  -0.843  28.683  1.00  0.00      A    H
ATOM    478  CT  chlfA  54      10.837  46.376   1.048  1.00  0.00      A    C
ATOM    479  Cl1 chlfA  54      11.652  47.888   0.815  1.00  0.00      A   CL
ATOM    480  Cl2 chlfA  54      11.675  45.140   0.163  1.00  0.00      A   CL
ATOM    481  Cl3 chlfA  54       9.244  46.574   0.357  1.00  0.00      A   CL
ATOM    482  HC  chlfA  54      10.888  46.154   2.114  1.00  0.00      A    H
ATOM    487  CT  chlfA  55      29.113  24.821  13.880  1.00  0.00      A    C
ATOM    488  Cl1 chlfA  55      30.829  24.347  13.540  1.00  0.00      A   CL
ATOM    489  Cl2 chlfA  55      28.957  26.179  15.127  1.00  0.00      A   CL
ATOM    490  Cl3 chlfA  55      28.240  23.415  14.562  1.00  0.00      A   CL
ATOM    491  HC  chlfA  55      28.580  25.112  12.975  1.00  0.00      A    H
ATOM    496  CT  chlfA  56      39.733  49.769  22.992  1.00  0.00      A    C
ATOM    497  Cl1 chlfA  56      41.433  49.377  22.692  1.00  0.00      A   CL
ATOM    498  Cl2 chlfA  56      38.703  48.684  22.040  1.00  0.00      A   CL
ATOM    499  Cl3 chlfA  56      39.200  51.433  22.757  1.00  0.00      A   CL
ATOM    500  HC  chlfA  56      39.457  49.501  24.012  1.00  0.00      A    H
ATOM    505  CT  chlfA  57       0.411  31.969  10.994  1.00  0.00      A    C
ATOM    506  Cl1 chlfA  57       1.739  32.806  11.849  1.00  0.00      A   CL
ATOM    507  Cl2 chlfA  57       0.136  32.752   9.414  1.00  0.00      A   CL
ATOM    508  Cl3 chlfA  57      -1.004  32.190  12.066  1.00  0.00      A   CL
ATOM    509  HC  chlfA  57       0.715  30.930  10.874  1.00  0.00      A    H
ATOM    514  CT  chlfA  58      36.009  10.862  31.329  1.00  0.00      A    C
ATOM    515  Cl1 chlfA  58      37.464  11.734  31.124  1.00  0.00      A   CL
ATOM    516  Cl2 chlfA  58      36.427   9.505  32.328  1.00  0.00      A   CL
ATOM    517  Cl3 chlfA  58      35.433  10.284  29.790  1.00  0.00      A   CL
ATOM    518  HC  chlfA  58      35.295  11.607  31.678  1.00  0.00      A    H
ATOM    523  CT  chlfA  59       5.392   7.971  40.843  1.00  0.00      A    C
ATOM    524  Cl1 chlfA  59       3.813   8.681  40.755  1.00  0.00      A   CL
ATOM    525  Cl2 chlfA  59       6.448   9.197  41.381  1.00  0.00      A   CL
ATOM    526  Cl3 chlfA  59       5.948   7.439  39.240  1.00  0.00      A   CL
ATOM    527  HC  chlfA  59       5.449   7.213  41.624  1.00  0.00      A    H
ATOM    532  CT  chlfA  60      39.626  11.984  43.313  1.00  0.00      A    C
ATOM    533  Cl1 chlfA  60      38.346  11.800  44.533  1.00  0.00      A   CL
ATOM    534  Cl2 chlfA  60      40.547  13.429  43.704  1.00  0.00      A   CL
ATOM    535  Cl3 chlfA  60      38.918  12.171  41.727  1.00  0.00      A   CL
ATOM    536  HC  chlfA  60      40.337  11.158  43.325  1.00  0.00      A    H
ATOM    541  CT  chlfA  61      10.444  14.300  13.607  1.00  0.00      A    C
ATOM    542  Cl1 chlfA  61      11.010  13.044  12.530  1.00  0.00      A   CL
ATOM    543  Cl2 chlfA  61      11.523  15.664  13.487  1.00  0.00      A   CL
ATOM    544  Cl3 chlfA  61      10.341  13.645  15.305  1.00  0.00      A   CL
ATOM    545  HC  chlfA  61       9.467  14.665  13.293  1.00  0.00      A    H
ATOM    550  CT  chlfA  62      19.360  31.143  37.992  1.00  0.00      A    C
ATOM    551  Cl1 chlfA  62      18.523  31.565  39.541  1.00  0.00      A   CL
ATOM    552  Cl2 chlfA  62      17.932  30.956  36.936  1.00  0.00      A   CL
ATOM    553  Cl3 chlfA  62      20.224  29.655  38.161  1.00  0.00      A   CL
ATOM    554  HC  chlfA  62      20.013  31.975  37.726  1.00  0.00      A    H
ATOM    559  CT  chlfA  63       3.149  33.657  48.777  1.00  0.00      A    C
ATOM    560  Cl1 chlfA  63       3.762  33.700  50.479  1.00  0.00      A   CL
ATOM    561  Cl2 chlfA  63       2.279  32.167  48.490  1.00  0.00      A   CL
ATOM    562  Cl3 chlfA  63       4.600  33.898  47.639  1.00  0.00      A   CL
ATOM    563  HC  chlfA  63       2.536  34.553  48.677  1.00  0.00      A    H
ATOM    568  CT  chlfA  64       2.564  23.508  27.984  1.00  0.00      A    C
ATOM    569  Cl1 chlfA  64       2.233  21.803  27.485  1.00  0.00      A   CL
ATOM    570  Cl2 chlfA  64       3.843  24.270  27.063  1.00  0.00      A   CL
ATOM    571  Cl3 chlfA  64       3.107  23.384  29.632  1.00  0.00      A   CL
ATOM    572  HC  chlfA  64       1.666  24.123  27.931  1.00  0.00      A    H
ATOM    577  CT  chlfA  65      27.036  47.107  35.644  1.00  0.00      A    C
ATOM    578  Cl1 chlfA  65      25.856  48.076  34.873  1.00  0.00      A   CL
ATOM    579  Cl2 chlfA  65      26.991  47.403  37.376  1.00  0.00      A   CL
ATOM    580  Cl3 chlfA  65      28.693  47.627  35.166  1.00  0.00      A   CL
ATOM    581  HC  chlfA  65      26.864  46.062  35.384  1.00  0.00      A    H
ATOM    586  CT  chlfA  66      43.648  22.991  23.197  1.00  0.00      A    C
ATOM    587  Cl1 chlfA  66      44.303  22.449  24.662  1.00  0.00      A   CL
ATOM    588  Cl2 chlfA  66      41.872  22.750  23.030  1.00  0.00      A   CL
ATOM    589  Cl3 chlfA  66      44.433  21.999  21.884  1.00  0.00      A   CL
ATOM    590  HC  chlfA  66      44.063  23.992  23.082  1.00  0.00      A    H
ATOM    595  CT  chlfA  67      19.410  42.007  51.045  1.00  0.00      A    C
ATOM    596  Cl1 chlfA  67      19.836  43.432  50.101  1.00  0.00      A   CL
ATOM    597  Cl2 chlfA  67      21.014  41.429  51.789  1.00  0.00      A   CL
ATOM    598  Cl3 chlfA  67      18.926  40.744  49.940  1.00  0.00      A   CL
ATOM    599  HC  chlfA  67      18.722  42.177  51.873  1.00  0.00      A    H
ATOM    604  CT  chlfA  68      18.589   3.386  45.598  1.00  0.00      A    C
ATOM    605  Cl1 chlfA  68      20.251   2.764  45.752  1.00  0.00      A   CL
ATOM    606  Cl2 chlfA  68      18.523   5.125  46.096  1.00  0.00      A   CL
ATOM    607  Cl3 chlfA  68      17.541   2.295  46.607  1.00  0.00      A   CL
ATOM    608  HC  chlfA  68      18.318   3.296  44.546  1.00  0.00      A    H
ATOM    613  CT  chlfA  69      21.486  25.522  35.970  1.00  0.00      A    C
ATOM    614  Cl1 chlfA  69      19.833  25.270  35.371  1.00  0.00      A   CL
ATOM    615  Cl2 chlfA  69      22.633  24.785  34.800  1.00  0.00      A   CL
ATOM    616  Cl3 chlfA  69      21.808  24.663  37.507  1.00  0.00      A   CL
ATOM    617  HC  chlfA  69      21.676  26.574  36.180  1.00  0.00      A    H
ATOM    622  CT  chlfA  70      12.171  43.197  10.083  1.00  0.00      A    C
ATOM    623  Cl1 chlfA  70      12.388  42.159   8.688  1.00  0.00      A   CL
ATOM    624  Cl2 chlfA  70      11.081  44.458   9.656  1.00  0.00      A   CL
ATOM    625  Cl3 chlfA  70      13.724  44.061  10.433  1.00  0.00      A   CL
ATOM    626  HC  chlfA  70      11.857  42.562  10.911  1.00  0.00      A    H
ATOM    631  CT  chlfA  71      38.202  48.913  48.370  1.00  0.00      A    C
ATOM    632  Cl1 chlfA  71      38.179  48.698  50.121  1.00  0.00      A   CL
ATOM    633  Cl2 chlfA  71      39.856  49.143  47.829  1.00  0.00      A   CL
ATOM    634  Cl3 chlfA  71      37.356  50.334  47.861  1.00  0.00      A   CL
ATOM    635  HC  chlfA  71      37.705  48.056  47.915  1.00  0.00      A    H
ATOM    640  CT  chlfA  72      21.555  44.009  28.109  1.00  0.00      A    C
ATOM    641  Cl1 chlfA  72      21.457  45.599  28.785  1.00  0.00      A   CL
ATOM    642  Cl2 chlfA  72      21.510  42.836  29.461  1.00  0.00      A   CL
ATOM    643  Cl3 chlfA  72      23.112  43.821  27.279  1.00  0.00      A   CL
ATOM    644  HC  chlfA  72      20.792  43.761  27.371  1.00  0.00      A    H
ATOM    649  CT  chlfA  73       6.403  10.989  14.860  1.00  0.00      A    C
ATOM    650  Cl1 chlfA  73       5.079  11.055  15.989  1.00  0.00      A   CL
ATOM    651  Cl2 chlfA  73       6.534  12.459  13.987  1.00  0.00      A   CL
ATOM    652  Cl3 chlfA  73       6.079   9.580  13.722  1.00  0.00      A   CL
ATOM    653  HC  chlfA  73       7.326  10.850  15.424  1.00  0.00      A    H
ATOM    658  CT  chlfA  74      37.499  28.434  23.713  1.00  0.00      A    C
ATOM    659  Cl1 chlfA  74      38.156  29.278  22.372  1.00  0.00      A   CL
ATOM    660  Cl2 chlfA  74      38.821  27.393  24.159  1.00  0.00      A   CL
ATOM    661  Cl3 chlfA  74      36.043  27.577  23.221  1.00  0.00      A   CL
ATOM    662  HC  chlfA  74      37.398  29.166  24.514  1.00  0.00      A    H
ATOM    667  CT  chlfA  75      15.649  23.045  49.298  1.00  0.00      A    C
ATOM    668  Cl1 chlfA  75      17.115  23.956  49.194  1.00  0.00      A   CL
ATOM    669  Cl2 chlfA  75      15.941  21.351  48.847  1.00  0.00      A   CL
ATOM    670  Cl3 chlfA  75      14.652  23.765  48.092  1.00  0.00      A   CL
ATOM    671  HC  chlfA  75      15.293  23.167  50.321  1.00  0.00      A    H
ATOM    676  CT  chlfA  76       8.410  17.297  28.500  1.00  0.00      A    C
ATOM    677  Cl1 chlfA  76      10.002  16.944  29.283  1.00  0.00      A   CL
ATOM    678  Cl2 chlfA  76       8.398  16.955  26.735  1.00  0.00      A   CL
ATOM    679  Cl3 chlfA  76       7.909  19.017  28.773  1.00  0.00      A   CL
ATOM    680  HC  chlfA  76       7.616  16.651  28.873  1.00  0.00      A    H
ATOM    685  CT  chlfA  77      46.374  12.412  38.347  1.00  0.00      A    C
ATOM    686  Cl1 chlfA  77      47.833  13.499  38.680  1.00  0.00      A   CL
ATOM    687  Cl2 chlfA  77      46.735  10.946  37.402  1.00  0.00      A   CL
ATOM    688  Cl3 chlfA  77      45.232  13.297  37.319  1.00  0.00      A   CL
ATOM    689  HC  chlfA  77      45.879  12.165  39.286  1.00  0.00      A    H
ATOM    694  CT  chlfA  78      34.409  21.482  49.122  1.00  0.00      A    C
ATOM    695  Cl1 chlfA  78      35.370  20.500  47.984  1.00  0.00      A   CL
ATOM    696  Cl2 chlfA  78      35.336  22.991  49.533  1.00  0.00      A   CL
ATOM    697  Cl3 chlfA  78      33.976  20.569  50.627  1.00  0.00      A   CL
ATOM    698  HC  chlfA  78      33.530  21.802  48.562  1.00  0.00      A    H
ATOM    703  CT  chlfA  79      37.362  20.382  34.476  1.00  0.00      A    C
ATOM    704  Cl1 chlfA  79      37.991  19.333  33.199  1.00  0.00      A   CL
ATOM    705  Cl2 chlfA  79      36.634  19.400  35.832  1.00  0.00      A   CL
ATOM    706  Cl3 chlfA  79      36.181  21.430  33.853  1.00  0.00      A   CL
ATOM    707  HC  chlfA  79      38.230  20.908  34.874  1.00  0.00      A    H
ATOM    712  CT  chlfA  80      37.882   9.698  26.436  1.00  0.00      A    C
ATOM    713  Cl1 chlfA  80      37.655   9.127  24.769  1.00  0.00      A   CL
ATOM    714  Cl2 chlfA  80      37.411   8.401  27.595  1.00  0.00      A   CL
ATOM    715  Cl3 chlfA  80      36.786  11.110  26.752  1.00  0.00      A   CL
ATOM    716  HC  chlfA  80      38.923   9.986  26.576  1.00  0.00      A    H
ATOM    721  CT  chlfA  81      12.404  25.749  26.404  1.00  0.00      A    C
ATOM    722  Cl1 chlfA  81      11.489  24.593  25.357  1.00  0.00      A   CL
ATOM    723  Cl2 chlfA  81      13.804  26.365  25.545  1.00  0.00      A   CL
ATOM    724  Cl3 chlfA  81      12.983  25.127  28.029  1.00  0.00      A   CL
ATOM    725  HC  chlfA  81      11.732  26.582  26.606  1.00  0.00      A    H
ATOM    730  CT  chlfA  82      34.490   5.218  22.285  1.00  0.00      A    C
ATOM    731  Cl1 chlfA  82      33.164   5.986  23.199  1.00  0.00      A   CL
ATOM    732  Cl2 chlfA  82      36.097   5.897  22.715  1.00  0.00      A   CL
ATOM    733  Cl3 chlfA  82      34.299   5.494  20.461  1.00  0.00      A   CL
ATOM    734  HC  chlfA  82      34.511   4.135  22.413  1.00  0.00      A    H
ATOM    739  CT  chlfA  83      44.615  10.797  14.248  1.00  0.00      A    C
ATOM    740  Cl1 chlfA  83      44.930  11.677  12.739  1.00  0.00      A   CL
ATOM    741  Cl2 chlfA  83      45.691   9.348  14.071  1.00  0.00      A   CL
ATOM    742  Cl3 chlfA  83      42.919  10.170  14.174  1.00  0.00      A   CL
ATOM    743  HC  chlfA  83      44.868  11.400  15.121  1.00  0.00      A    H
ATOM    748  CT  chlfA  84      32.274   5.248  44.034  1.00  0.00      A    C
ATOM    749  Cl1 chlfA  84      31.896   5.423  45.837  1.00  0.00      A   CL
ATOM    750  Cl2 chlfA  84      30.861   5.789  43.154  1.00  0.00      A   CL
ATOM    751  Cl3 chlfA  84      32.876   3.606  43.554  1.00  0.00      A   CL
ATOM    752  HC  chlfA  84      33.042   5.954  43.717  1.00  0.00      A    H
ATOM    757  CT  chlfA  85      25.690  31.369  18.484  1.00  0.00      A    C
ATOM    758  Cl1 chlfA  85      25.996  32.674  17.317  1.00  0.00      A   CL
ATOM    759  Cl2 chlfA  85      23.890  30.990  18.504  1.00  0.00      A   CL
ATOM    760  Cl3 chlfA  85      26.163  31.856  20.094  1.00  0.00      A   CL
ATOM    761  HC  chlfA  85      26.201  30.485  18.104  1.00  0.00      A    H
ATOM    766  CT  chlfA  86      17.925  21.226   2.540  1.00  0.00      A    C
ATOM    767  Cl1 chlfA  86      16.420  20.275   2.481  1.00  0.00      A   CL
ATOM    768  Cl2 chlfA  86      18.285  22.114   0.975  1.00  0.00      A   CL
ATOM    769  Cl3 chlfA  86      19.298  20.232   3.106  1.00  0.00      A   CL
ATOM    770  HC  chlfA  86      17.655  22.049   3.201  1.00  0.00      A    H
ATOM    775  CT  chlfA  87      28.013  23.758  42.630  1.00  0.00      A    C
ATOM    776  Cl1 chlfA  87      28.958  24.577  41.351  1.00  0.00      A   CL
ATOM    777  Cl2 chlfA  87      27.240  24.927  43.766  1.00  0.00      A   CL
ATOM    778  Cl3 chlfA  87      29.208  22.853  43.578  1.00  0.00      A   CL
ATOM    779  HC  chlfA  87      27.222  23.192  42.137  1.00  0.00      A    H
ATOM    784  CT  chlfA  88      48.326   7.792  49.991  1.00  0.00      A    C
ATOM    785  Cl1 chlfA  88      47.751   8.441  48.394  1.00  0.00      A   CL
ATOM    786  Cl2 chlfA  88      47.263   6.404  50.492  1.00  0.00      A   CL
ATOM    787  Cl3 chlfA  88      48.376   9.078  51.250  1.00  0.00      A   CL
ATOM    788  HC  chlfA  88      49.349   7.440  49.852  1.00  0.00      A    H
ATOM    793  CT  chlfA  89      39.650   1.913  17.762  1.00  0.00      A    C
ATOM    794  Cl1 chlfA  89      40.024   0.680  16.529  1.00  0.00      A   CL
ATOM    795  Cl2 chlfA  89      40.574   1.395  19.226  1.00  0.00      A   CL
ATOM    796  Cl3 chlfA  89      37.960   1.982  18.062  1.00  0.00      A   CL
ATOM    797  HC  chlfA  89      40.043   2.837  17.340  1.00  0.00      A    H
ATOM    802  CT  chlfA  90       9.562  12.043  29.781  1.00  0.00      A    C
ATOM    803  Cl1 chlfA  90      11.200  12.406  30.204  1.00  0.00      A   CL
ATOM    804  Cl2 chlfA  90       9.077  13.173  28.520  1.00  0.00      A   CL
ATOM    805  Cl3 chlfA  90       8.402  12.170  31.148  1.00  0.00      A   CL
ATOM    806  HC  chlfA  90       9.474  11.025  29.403  1.00  0.00      A    H
ATOM    811  CT  chlfA  91      41.293  41.467  44.995  1.00  0.00      A    C
ATOM    812  Cl1 chlfA  91      40.555  42.208  46.435  1.00  0.00      A   CL
ATOM    813  Cl2 chlfA  91      41.896  42.812  43.948  1.00  0.00      A   CL
ATOM    814  Cl3 chlfA  91      40.061  40.517  44.236  1.00  0.00      A   CL
ATOM    815  HC  chlfA  91      42.135  40.833  45.272  1.00  0.00      A    H
ATOM    820  CT  chlfA  92      29.062  45.442  12.136  1.00  0.00      A    C
ATOM    821  Cl1 chlfA  92      30.225  46.796  12.256  1.00  0.00      A   CL
ATOM    822  Cl2 chlfA  92      28.727  44.797  13.723  1.00  0.00      A   CL
ATOM    823  Cl3 chlfA  92      29.597  44.117  11.027  1.00  0.00      A   CL
ATOM    824  HC  chlfA  92      28.090  45.868  11.888  1.00  0.00      A    H
ATOM    829  CT  chlfA  93      18.525  12.997  26.901  1.00  0.00      A    C
ATOM    830  Cl1 chlfA  93      19.310  12.142  28.279  1.00  0.00      A   CL
ATOM    831  Cl2 chlfA  93      16.859  13.452  27.411  1.00  0.00      A   CL
ATOM    832  Cl3 chlfA  93      18.459  11.753  25.635  1.00  0.00      A   CL
ATOM    833  HC  chlfA  93      19.062  13.865  26.517  1.00  0.00      A    H
ATOM    838  CT  chlfA  94      31.919  44.627  41.965  1.00  0.00      A    C
ATOM    839  Cl1 chlfA  94      32.850  43.331  42.658  1.00  0.00      A   CL
ATOM    840  Cl2 chlfA  94      30.255  44.284  42.194  1.00  0.00      A   CL
ATOM    841  Cl3 chlfA  94      32.475  44.853  40.240  1.00  0.00      A   CL
ATOM    842  HC  chlfA  94      32.212  45.504  42.542  1.00  0.00      A    H
ATOM    847  CT  chlfA  95      38.070  25.681   1.174  1.00  0.00      A    C
ATOM    848  Cl1 chlfA  95      36.591  25.102   2.073  1.00  0.00      A   CL
ATOM    849  Cl2 chlfA  95      37.749  25.128  -0.474  1.00  0.00      A   CL
ATOM    850  Cl3 chlfA  95      39.486  24.986   1.878  1.00  0.00      A   CL
ATOM    851  HC  chlfA  95      38.124  26.769   1.198  1.00  0.00      A    H
ATOM    856  CT  chlfA  96      39.580   4.936  21.188  1.00  0.00      A    C
ATOM    857  Cl1 chlfA  96      40.773   5.031  19.914  1.00  0.00      A   CL
ATOM    858  Cl2 chlfA  96      39.494   6.520  22.108  1.00  0.00      A   CL
ATOM    859  Cl3 chlfA  96      40.122   3.775  22.359  1.00  0.00      A   CL
ATOM    860  HC  chlfA  96      38.651   4.471  20.861  1.00  0.00      A    H
ATOM    865  CT  chlfA  97      22.625  15.744   6.620  1.00  0.00      A    C
ATOM    866  Cl1 chlfA  97      21.476  14.795   7.766  1.00  0.00      A   CL
ATOM    867  Cl2 chlfA  97      24.334  15.298   6.784  1.00  0.00      A   CL
ATOM    868  Cl3 chlfA  97      22.464  17.435   6.983  1.00  0.00      A   CL
ATOM    869  HC  chlfA  97      22.204  15.623   5.622  1.00  0.00      A    H
ATOM    874  CT  chlfA  98      25.740  49.212  41.052  1.00  0.00      A    C
ATOM    875  Cl1 chlfA  98      25.456  50.973  41.179  1.00  0.00      A   CL
ATOM    876  Cl2 chlfA  98      24.232  48.474  41.729  1.00  0.00      A   CL
ATOM    877  Cl3 chlfA  98      27.004  48.757  42.183  1.00  0.00      A   CL
ATOM    878  HC  chlfA  98      25.899  48.899  40.020  1.00  0.00      A    H
ATOM    883  CT  chlfA  99      27.594  38.995   2.959  1.00  0.00      A    C
ATOM    884  Cl1 chlfA  99      26.917  38.192   4.371  1.00  0.00      A   CL
ATOM    885  Cl2 chlfA  99      28.998  38.096   2.359  1.00  0.00      A   CL
ATOM    886  Cl3 chlfA  99      28.079  40.692   3.438  1.00  0.00      A   CL
ATOM    887  HC  chlfA  99      26.885  39.049   2.133  1.00  0.00      A    H
ATOM    892  CT  chlfA 100      21.344  39.205  46.699  1.00  0.00      A    C
ATOM    893  Cl1 chlfA 100      20.961  37.939  47.859  1.00  0.00      A   CL
ATOM    894  Cl2 chlfA 100      22.978  39.847  47.053  1.00  0.00      A   CL
ATOM    895  Cl3 chlfA 100      20.297  40.538  46.825  1.00  0.00      A   CL
ATOM    896  HC  chlfA 100      21.416  38.835  45.676  1.00  0.00      A    H
ATOM    901  CT  chlfA 101       6.815  36.357  16.156  1.00  0.00      A    C
ATOM    902  Cl1 chlfA 101       5.978  35.422  17.337  1.00  0.00      A   CL
ATOM    903  Cl2 chlfA 101       6.742  38.045  16.793  1.00  0.00      A   CL
ATOM    904  Cl3 chlfA 101       6.035  36.196  14.582  1.00  0.00      A   CL
ATOM    905  HC  chlfA 101       7.804  35.903  16.088  1.00  0.00      A    H
ATOM    910  CT  chlfA 102      29.186  24.752   7.537  1.00  0.00      A    C
ATOM    911  Cl1 chlfA 102      27.865  23.457   7.350  1.00  0.00      A   CL
ATOM    912  Cl2 chlfA 102      28.480  26.335   8.087  1.00  0.00      A   CL
ATOM    913  Cl3 chlfA 102      29.742  25.151   5.887  1.00  0.00      A   CL
ATOM    914  HC  chlfA 102      29.931  24.377   8.239  1.00  0.00      A    H
ATOM    919  CT  chlfA 103      31.148  37.901  30.414  1.00  0.00      A    C
ATOM    920  Cl1 chlfA 103      32.472  36.743  30.239  1.00  0.00      A   CL
ATOM    921  Cl2 chlfA 103      29.784  37.337  29.421  1.00  0.00      A   CL
ATOM    922  Cl3 chlfA 103      31.803  39.440  29.855  1.00  0.00      A   CL
ATOM    923  HC  chlfA 103      30.913  37.946  31.478  1.00  0.00      A    H
ATOM    928  CT  chlfA 104      17.214   2.875  37.743  1.00  0.00      A    C
ATOM    929  Cl1 chlfA 104      17.288   4.553  38.375  1.00  0.00      A   CL
ATOM    930  Cl2 chlfA 104      18.783   2.225  37.346  1.00  0.00      A   CL
ATOM    931  Cl3 chlfA 104      16.195   2.698  36.243  1.00  0.00      A   CL
ATOM    932  HC  chlfA 104      16.793   2.190  38.478  1.00  0.00      A    H
ATOM    937  CT  chlfA 105      41.998  29.863   0.453  1.00  0.00      A    C
ATOM    938  Cl1 chlfA 105      43.664  29.293   0.272  1.00  0.00      A   CL
ATOM    939  Cl2 chlfA 105      41.843  31.538   0.017  1.00  0.00      A   CL
ATOM    940  Cl3 chlfA 105      41.574  29.642   2.159  1.00  0.00      A   CL
ATOM    941  HC  chlfA 105      41.328  29.209  -0.105  1.00  0.00      A    H
ATOM    946  CT  chlfA 106      16.975   5.090  18.295  1.00  0.00      A    C
ATOM    947  Cl1 chlfA 106      15.613   4.388  17.380  1.00  0.00      A   CL
ATOM    948  Cl2 chlfA 106      18.301   3.878  18.388  1.00  0.00      A   CL
ATOM    949  Cl3 chlfA 106      16.374   5.491  19.931  1.00  0.00      A   CL
ATOM    950  HC  chlfA 106      17.287   5.937  17.685  1.00  0.00      A    H
ATOM    955  CT  chlfA 107      17.831   2.253   8.913  1.00  0.00      A    C
ATOM    956  Cl1 chlfA 107      16.401   1.521   8.173  1.00  0.00      A   CL
ATOM    957  Cl2 chlfA 107      19.201   2.070   7.822  1.00  0.00      A   CL
ATOM    958  Cl3 chlfA 107      18.188   1.227  10.348  1.00  0.00      A   CL
ATOM    959  HC  chlfA 107      17.529   3.275   9.144  1.00  0.00      A    H
ATOM    964  CT  chlfA 108      36.797  43.747  43.115  1.00  0.00      A    C
ATOM    965  Cl1 chlfA 108      36.860  43.307  44.836  1.00  0.00      A   CL
ATOM    966  Cl2 chlfA 108      37.457  42.483  42.003  1.00  0.00      A   CL
ATOM    967  Cl3 chlfA 108      37.604  45.314  42.884  1.00  0.00      A   CL
ATOM    968  HC  chlfA 108      35.737  43.902  42.910  1.00  0.00      A    H
ATOM    973  CT  chlfA 109      13.121   4.265  46.066  1.00  0.00      A    C
ATOM    974  Cl1 chlfA 109      13.584   3.599  44.435  1.00  0.00      A   CL
ATOM    975  Cl2 chlfA 109      14.406   5.445  46.533  1.00  0.00      A   CL
ATOM    976  Cl3 chlfA 109      13.017   2.818  47.170  1.00  0.00      A   CL
ATOM    977  HC  chlfA 109      12.146   4.750  46.105  1.00  0.00      A    H
ATOM    982  CT  chlfA 110      33.680  35.193  17.135  1.00  0.00      A    C
ATOM    983  Cl1 chlfA 110      34.240  36.052  18.536  1.00  0.00      A   CL
ATOM    984  Cl2 chlfA 110      33.266  33.558  17.673  1.00  0.00      A   CL
ATOM    985  Cl3 chlfA 110      35.079  35.021  16.028  1.00  0.00      A   CL
ATOM    986  HC  chlfA 110      32.830  35.762  16.759  1.00  0.00      A    H
ATOM    991  CT  chlfA 111      20.892  38.502  20.783  1.00  0.00      A    C
ATOM    992  Cl1 chlfA 111      20.058  37.002  20.879  1.00  0.00      A   CL
ATOM    993  Cl2 chlfA 111      22.523  38.239  20.115  1.00  0.00      A   CL
ATOM    994  Cl3 chlfA 111      21.191  39.094  22.430  1.00  0.00      A   CL
ATOM    995  HC  chlfA 111      20.338  39.262  20.232  1.00  0.00      A    H
ATOM   1000  CT  chlfA 112      24.216   4.205  35.734  1.00  0.00      A    C
ATOM   1001  Cl1 chlfA 112      25.243   4.459  37.155  1.00  0.00      A   CL
ATOM   1002  Cl2 chlfA 112      25.005   4.945  34.366  1.00  0.00      A   CL
ATOM   1003  Cl3 chlfA 112      22.671   5.043  36.096  1.00  0.00      A   CL
ATOM   1004  HC  chlfA 112      24.074   3.144  35.532  1.00  0.00      A    H
ATOM   1009  CT  chlfA 113       4.593  22.946  35.762  1.00  0.00      A    C
ATOM   1010  Cl1 chlfA 113       3.255  24.048  36.157  1.00  0.00      A   CL
ATOM   1011  Cl2 chlfA 113       4.576  22.529  34.022  1.00  0.00      A   CL
ATOM   1012  Cl3 chlfA 113       4.420  21.442  36.689  1.00  0.00      A   CL
ATOM   1013  HC  chlfA 113       5.533  23.465  35.948  1.00  0.00      A    H
ATOM   1018  CT  chlfA 114      17.953   1.456  22.830  1.00  0.00      A    C
ATOM   1019  Cl1 chlfA 114      17.444   3.085  22.294  1.00  0.00      A   CL
ATOM   1020  Cl2 chlfA 114      16.581   0.332  23.135  1.00  0.00      A   CL
ATOM   1021  Cl3 chlfA 114      18.975   1.586  24.362  1.00  0.00      A   CL
ATOM   1022  HC  chlfA 114      18.585   1.026  22.053  1.00  0.00      A    H
ATOM   1027  CT  chlfA 115      18.670  14.273  18.494  1.00  0.00      A    C
ATOM   1028  Cl1 chlfA 115      17.764  12.765  18.617  1.00  0.00      A   CL
ATOM   1029  Cl2 chlfA 115      17.923  15.392  17.291  1.00  0.00      A   CL
ATOM   1030  Cl3 chlfA 115      20.246  13.880  17.854  1.00  0.00      A   CL
ATOM   1031  HC  chlfA 115      18.602  14.747  19.473  1.00  0.00      A    H
ATOM   1036  CT  chlfA 116      21.871  32.323  12.798  1.00  0.00      A    C
ATOM   1037  Cl1 chlfA 116      22.564  31.871  14.368  1.00  0.00      A   CL
ATOM   1038  Cl2 chlfA 116      22.950  31.863  11.519  1.00  0.00      A   CL
ATOM   1039  Cl3 chlfA 116      21.618  34.041  12.704  1.00  0.00      A   CL
ATOM   1040  HC  chlfA 116      20.891  31.863  12.668  1.00  0.00      A    H
ATOM   1045  CT  chlfA 117       5.998  44.095  23.475  1.00  0.00      A    C
ATOM   1046  Cl1 chlfA 117       4.404  43.362  23.730  1.00  0.00      A   CL
ATOM   1047  Cl2 chlfA 117       5.850  44.874  21.905  1.00  0.00      A   CL
ATOM   1048  Cl3 chlfA 117       7.330  42.856  23.553  1.00  0.00      A   CL
ATOM   1049  HC  chlfA 117       6.204  44.862  24.222  1.00  0.00      A    H
ATOM   1054  CT  chlfA 118      17.670   8.046  28.632  1.00  0.00      A    C
ATOM   1055  Cl1 chlfA 118      17.152   9.121  27.368  1.00  0.00      A   CL
ATOM   1056  Cl2 chlfA 118      16.213   7.389  29.522  1.00  0.00      A   CL
ATOM   1057  Cl3 chlfA 118      18.707   8.969  29.713  1.00  0.00      A   CL
ATOM   1058  HC  chlfA 118      18.185   7.227  28.129  1.00  0.00      A    H
ATOM   1063  CT  chlfA 119      29.262  21.983  48.252  1.00  0.00      A    C
ATOM   1064  Cl1 chlfA 119      27.884  21.534  49.179  1.00  0.00      A   CL
ATOM   1065  Cl2 chlfA 119      30.714  21.228  48.885  1.00  0.00      A   CL
ATOM   1066  Cl3 chlfA 119      29.331  23.720  48.211  1.00  0.00      A   CL
ATOM   1067  HC  chlfA 119      29.113  21.703  47.209  1.00  0.00      A    H
ATOM   1072  CT  chlfA 120      19.408  34.910  45.793  1.00  0.00      A    C
ATOM   1073  Cl1 chlfA 120      21.191  34.630  45.744  1.00  0.00      A   CL
ATOM   1074  Cl2 chlfA 120      18.526  33.384  45.612  1.00  0.00      A   CL
ATOM   1075  Cl3 chlfA 120      19.048  36.044  44.519  1.00  0.00      A   CL
ATOM   1076  HC  chlfA 120      19.080  35.314  46.751  1.00  0.00      A    H
ATOM   1081  CT  chlfA 121      33.594  49.196   9.339  1.00  0.00      A    C
ATOM   1082  Cl1 chlfA 121      35.185  49.518  10.151  1.00  0.00      A   CL
ATOM   1083  Cl2 chlfA 121      33.698  49.995   7.699  1.00  0.00      A   CL
ATOM   1084  Cl3 chlfA 121      32.313  49.877  10.316  1.00  0.00      A   CL
ATOM   1085  HC  chlfA 121      33.452  48.119   9.249  1.00  0.00      A    H
ATOM   1090  CT  chlfA 122      50.710  41.865  46.977  1.00  0.00      A    C
ATOM   1091  Cl1 chlfA 122      49.596  42.596  45.859  1.00  0.00      A   CL
ATOM   1092  Cl2 chlfA 122      49.987  40.425  47.627  1.00  0.00      A   CL
ATOM   1093  Cl3 chlfA 122      51.015  42.968  48.341  1.00  0.00      A   CL
ATOM   1094  HC  chlfA 122      51.651  41.533  46.537  1.00  0.00      A    H
ATOM   1099  CT  chlfA 123       4.348  12.656  39.562  1.00  0.00      A    C
ATOM   1100  Cl1 chlfA 123       5.654  12.348  40.792  1.00  0.00      A   CL
ATOM   1101  Cl2 chlfA 123       5.069  12.971  37.958  1.00  0.00      A   CL
ATOM   1102  Cl3 chlfA 123       3.299  14.006  40.114  1.00  0.00      A   CL
ATOM   1103  HC  chlfA 123       3.828  11.703  39.466  1.00  0.00      A    H
ATOM   1108  CT  chlfA 124      19.285  11.135   4.950  1.00  0.00      A    C
ATOM   1109  Cl1 chlfA 124      18.047  10.743   6.216  1.00  0.00      A   CL
ATOM   1110  Cl2 chlfA 124      20.760  11.521   5.795  1.00  0.00      A   CL
ATOM   1111  Cl3 chlfA 124      18.735  12.486   3.909  1.00  0.00      A   CL
ATOM   1112  HC  chlfA 124      19.492  10.255   4.342  1.00  0.00      A    H
ATOM   1117  CT  chlfA 125      44.144  14.702  45.805  1.00  0.00      A    C
ATOM   1118  Cl1 chlfA 125      43.201  13.871  47.071  1.00  0.00      A   CL
ATOM   1119  Cl2 chlfA 125      43.198  15.925  44.901  1.00  0.00      A   CL
ATOM   1120  Cl3 chlfA 125      44.632  13.407  44.657  1.00  0.00      A   CL
ATOM   1121  HC  chlfA 125      45.052  15.149  46.211  1.00  0.00      A    H
ATOM   1126  CT  chlfA 126       9.022  39.712   7.747  1.00  0.00      A    C
ATOM   1127  Cl1 chlfA 126       9.168  40.862   6.389  1.00  0.00      A   CL
ATOM   1128  Cl2 chlfA 126       7.720  38.592   7.449  1.00  0.00      A   CL
ATOM   1129  Cl3 chlfA 126       8.395  40.591   9.114  1.00  0.00      A   CL
ATOM   1130  HC  chlfA 126       9.930  39.202   8.067  1.00  0.00      A    H
ATOM   1135  CT  chlfA 127      28.829  35.080   9.563  1.00  0.00      A    C
ATOM   1136  Cl1 chlfA 127      28.855  35.457  11.314  1.00  0.00      A   CL
ATOM   1137  Cl2 chlfA 127      30.229  34.155   9.027  1.00  0.00      A   CL
ATOM   1138  Cl3 chlfA 127      28.816  36.564   8.604  1.00  0.00      A   CL
ATOM   1139  HC  chlfA 127      27.904  34.523   9.410  1.00  0.00      A    H
ATOM   1144  CT  chlfA 128      34.679  46.684  20.155  1.00  0.00      A    C
ATOM   1145  Cl1 chlfA 128      34.701  48.444  20.285  1.00  0.00      A   CL
ATOM   1146  Cl2 chlfA 128      33.178  46.279  19.135  1.00  0.00      A   CL
ATOM   1147  Cl3 chlfA 128      34.511  45.855  21.749  1.00  0.00      A   CL
ATOM   1148  HC  chlfA 128      35.596  46.365  19.659  1.00  0.00      A    H
ATOM   1153  CT  chlfA 129      11.321  26.641  36.073  1.00  0.00      A    C
ATOM   1154  Cl1 chlfA 129      12.077  25.567  37.296  1.00  0.00      A   CL
ATOM   1155  Cl2 chlfA 129       9.985  25.777  35.216  1.00  0.00      A   CL
ATOM   1156  Cl3 chlfA 129      12.510  27.139  34.726  1.00  0.00      A   CL
ATOM   1157  HC  chlfA 129      11.063  27.557  36.604  1.00  0.00      A    H
ATOM   1162  CT  chlfA 130      25.069  41.149  14.808  1.00  0.00      A    C
ATOM   1163  Cl1 chlfA 130      25.782  41.110  13.172  1.00  0.00      A   CL
ATOM   1164  Cl2 chlfA 130      23.424  41.861  14.814  1.00  0.00      A   CL
ATOM   1165  Cl3 chlfA 130      26.002  42.215  15.947  1.00  0.00      A   CL
ATOM   1166  HC  chlfA 130      25.032  40.150  15.241  1.00  0.00      A    H
ATOM   1171  CT  chlfA 131      28.994  38.833  42.802  1.00  0.00      A    C
ATOM   1172  Cl1 chlfA 131      28.445  37.143  42.501  1.00  0.00      A   CL
ATOM   1173  Cl2 chlfA 131      30.183  39.248  41.488  1.00  0.00      A   CL
ATOM   1174  Cl3 chlfA 131      29.795  38.895  44.443  1.00  0.00      A   CL
ATOM   1175  HC  chlfA 131      28.274  39.648  42.723  1.00  0.00      A    H
ATOM   1180  CT  chlfA 132      27.127  45.177  49.745  1.00  0.00      A    C
ATOM   1181  Cl1 chlfA 132      28.699  45.778  50.106  1.00  0.00      A   CL
ATOM   1182  Cl2 chlfA 132      26.901  45.061  47.947  1.00  0.00      A   CL
ATOM   1183  Cl3 chlfA 132      25.896  46.074  50.586  1.00  0.00      A   CL
ATOM   1184  HC  chlfA 132      27.044  44.206  50.233  1.00  0.00      A    H
ATOM   1189  CT  chlfA 133      10.353   8.415   6.612  1.00  0.00      A    C
ATOM   1190  Cl1 chlfA 133       9.783  10.015   6.360  1.00  0.00      A   CL
ATOM   1191  Cl2 chlfA 133      10.232   7.626   5.023  1.00  0.00      A   CL
ATOM   1192  Cl3 chlfA 133       9.204   7.554   7.608  1.00  0.00      A   CL
ATOM   1193  HC  chlfA 133      11.356   8.452   7.038  1.00  0.00      A    H
ATOM   1198  CT  chlfA 134      17.661  31.369  26.079  1.00  0.00      A    C
ATOM   1199  Cl1 chlfA 134      18.891  30.122  26.611  1.00  0.00      A   CL
ATOM   1200  Cl2 chlfA 134      16.279  30.311  25.828  1.00  0.00      A   CL
ATOM   1201  Cl3 chlfA 134      18.032  32.121  24.421  1.00  0.00      A   CL
ATOM   1202  HC  chlfA 134      17.514  32.133  26.843  1.00  0.00      A    H
ATOM   1207  CT  chlfA 135       3.825   3.387  40.424  1.00  0.00      A    C
ATOM   1208  Cl1 chlfA 135       3.345   4.592  39.288  1.00  0.00      A   CL
ATOM   1209  Cl2 chlfA 135       5.345   3.941  41.175  1.00  0.00      A   CL
ATOM   1210  Cl3 chlfA 135       4.007   1.832  39.554  1.00  0.00      A   CL
ATOM   1211  HC  chlfA 135       3.172   3.297  41.292  1.00  0.00      A    H
ATOM   1216  CT  chlfA 136      27.003   7.853   6.354  1.00  0.00      A    C
ATOM   1217  Cl1 chlfA 136      25.462   7.877   7.145  1.00  0.00      A   CL
ATOM   1218  Cl2 chlfA 136      26.793   8.114   4.674  1.00  0.00      A   CL
ATOM   1219  Cl3 chlfA 136      27.635   6.199   6.560  1.00  0.00      A   CL
ATOM   1220  HC  chlfA 136      27.701   8.581   6.768  1.00  0.00      A    H
ATOM   1225  CT  chlfA 137      35.394  31.894  31.352  1.00  0.00      A    C
ATOM   1226  Cl1 chlfA 137      36.353  31.316  32.743  1.00  0.00      A   CL
ATOM   1227  Cl2 chlfA 137      34.358  33.287  31.797  1.00  0.00      A   CL
ATOM   1228  Cl3 chlfA 137      34.358  30.520  30.689  1.00  0.00      A   CL
ATOM   1229  HC  chlfA 137      36.097  32.183  30.571  1.00  0.00      A    H
ATOM   1234  CT  chlfA 138      39.367  29.644  43.275  1.00  0.00      A    C
ATOM   1235  Cl1 chlfA 138      41.068  29.231  43.263  1.00  0.00      A   CL
ATOM   1236  Cl2 chlfA 138      38.923  29.950  41.502  1.00  0.00      A   CL
ATOM   1237  Cl3 chlfA 138      39.181  31.014  44.324  1.00  0.00      A   CL
ATOM   1238  HC  chlfA 138      38.716  28.847  43.634  1.00  0.00      A    H
ATOM   1243  CT  chlfA 139      45.587  34.082  43.060  1.00  0.00      A    C
ATOM   1244  Cl1 chlfA 139      44.987  32.795  42.094  1.00  0.00      A   CL
ATOM   1245  Cl2 chlfA 139      46.180  33.293  44.588  1.00  0.00      A   CL
ATOM   1246  Cl3 chlfA 139      44.248  35.215  43.342  1.00  0.00      A   CL
ATOM   1247  HC  chlfA 139      46.439  34.512  42.534  1.00  0.00      A    H
ATOM   1252  CT  chlfA 140      26.117  48.994  11.243  1.00  0.00      A    C
ATOM   1253  Cl1 chlfA 140      25.686  47.798  12.590  1.00  0.00      A   CL
ATOM   1254  Cl2 chlfA 140      25.017  48.635   9.955  1.00  0.00      A   CL
ATOM   1255  Cl3 chlfA 140      27.839  49.112  10.615  1.00  0.00      A   CL
ATOM   1256  HC  chlfA 140      25.815  49.979  11.598  1.00  0.00      A    H
ATOM   1261  CT  chlfA 141      30.507  45.415  23.783  1.00  0.00      A    C
ATOM   1262  Cl1 chlfA 141      29.298  45.376  25.077  1.00  0.00      A   CL
ATOM   1263  Cl2 chlfA 141      31.636  46.683  24.132  1.00  0.00      A   CL
ATOM   1264  Cl3 chlfA 141      29.596  45.908  22.394  1.00  0.00      A   CL
ATOM   1265  HC  chlfA 141      30.990  44.460  23.577  1.00  0.00      A    H
ATOM   1270  CT  chlfA 142       3.408  41.494  19.118  1.00  0.00      A    C
ATOM   1271  Cl1 chlfA 142       4.414  40.139  18.567  1.00  0.00      A   CL
ATOM   1272  Cl2 chlfA 142       2.781  42.371  17.666  1.00  0.00      A   CL
ATOM   1273  Cl3 chlfA 142       4.455  42.504  20.195  1.00  0.00      A   CL
ATOM   1274  HC  chlfA 142       2.635  41.041  19.739  1.00  0.00      A    H
ATOM   1279  CT  chlfA 143       7.130   1.666   1.484  1.00  0.00      A    C
ATOM   1280  Cl1 chlfA 143       6.470   2.959   2.489  1.00  0.00      A   CL
ATOM   1281  Cl2 chlfA 143       6.354   1.708  -0.101  1.00  0.00      A   CL
ATOM   1282  Cl3 chlfA 143       6.779   0.161   2.288  1.00  0.00      A   CL
ATOM   1283  HC  chlfA 143       8.212   1.698   1.355  1.00  0.00      A    H
ATOM   1288  CT  chlfA 144      23.433  35.422  37.848  1.00  0.00      A    C
ATOM   1289  Cl1 chlfA 144      22.496  33.882  37.985  1.00  0.00      A   CL
ATOM   1290  Cl2 chlfA 144      22.515  36.862  38.416  1.00  0.00      A   CL
ATOM   1291  Cl3 chlfA 144      23.843  35.679  36.185  1.00  0.00      A   CL
ATOM   1292  HC  chlfA 144      24.288  35.269  38.506  1.00  0.00      A    H
ATOM   1297  CT  chlfA 145      39.720  50.459  43.648  1.00  0.00      A    C
ATOM   1298  Cl1 chlfA 145      40.176  51.470  45.037  1.00  0.00      A   CL
ATOM   1299  Cl2 chlfA 145      38.913  51.412  42.331  1.00  0.00      A   CL
ATOM   1300  Cl3 chlfA 145      38.632  49.150  44.168  1.00  0.00      A   CL
ATOM   1301  HC  chlfA 145      40.683  50.070  43.318  1.00  0.00      A    H
ATOM   1306  CT  chlfA 146      25.328   3.123   0.250  1.00  0.00      A    C
ATOM   1307  Cl1 chlfA 146      26.086   1.576  -0.338  1.00  0.00      A   CL
ATOM   1308  Cl2 chlfA 146      23.795   3.501  -0.654  1.00  0.00      A   CL
ATOM   1309  Cl3 chlfA 146      26.449   4.486   0.119  1.00  0.00      A   CL
ATOM   1310  HC  chlfA 146      25.125   3.007   1.314  1.00  0.00      A    H
ATOM   1315  CT  chlfA 147      16.895  23.088  15.840  1.00  0.00      A    C
ATOM   1316  Cl1 chlfA 147      18.680  22.878  16.012  1.00  0.00      A   CL
ATOM   1317  Cl2 chlfA 147      16.250  21.639  15.034  1.00  0.00      A   CL
ATOM   1318  Cl3 chlfA 147      16.443  24.511  14.869  1.00  0.00      A   CL
ATOM   1319  HC  chlfA 147      16.405  23.320  16.786  1.00  0.00      A    H
ATOM   1324  CT  chlfA 148      46.136  18.434   7.581  1.00  0.00      A    C
ATOM   1325  Cl1 chlfA 148      45.935  18.968   9.247  1.00  0.00      A   CL
ATOM   1326  Cl2 chlfA 148      47.730  17.949   7.147  1.00  0.00      A   CL
ATOM   1327  Cl3 chlfA 148      45.655  19.777   6.414  1.00  0.00      A   CL
ATOM   1328  HC  chlfA 148      45.466  17.590   7.414  1.00  0.00      A    H
ATOM   1333  CT  chlfA 149       0.566  15.697  45.680  1.00  0.00      A    C
ATOM   1334  Cl1 chlfA 149       1.272  15.353  44.141  1.00  0.00      A   CL
ATOM   1335  Cl2 chlfA 149      -0.715  14.478  45.950  1.00  0.00      A   CL
ATOM   1336  Cl3 chlfA 149      -0.150  17.336  45.696  1.00  0.00      A   CL
ATOM   1337  HC  chlfA 149       1.410  15.556  46.355  1.00  0.00      A    H
ATOM   1342  CT  chlfA 150      19.977  16.232   2.699  1.00  0.00      A    C
ATOM   1343  Cl1 chlfA 150      18.474  15.332   2.255  1.00  0.00      A   CL
ATOM   1344  Cl2 chlfA 150      21.400  15.181   2.410  1.00  0.00      A   CL
ATOM   1345  Cl3 chlfA 150      19.960  16.971   4.271  1.00  0.00      A   CL
ATOM   1346  HC  chlfA 150      20.094  17.105   2.057  1.00  0.00      A    H
ATOM   1351  CT  chlfA 151      40.497  10.330  32.872  1.00  0.00      A    C
ATOM   1352  Cl1 chlfA 151      40.003  10.958  34.467  1.00  0.00      A   CL
ATOM   1353  Cl2 chlfA 151      41.776   9.154  33.220  1.00  0.00      A   CL
ATOM   1354  Cl3 chlfA 151      41.140  11.765  32.019  1.00  0.00      A   CL
ATOM   1355  HC  chlfA 151      39.668   9.903  32.307  1.00  0.00      A    H
ATOM   1360  CT  chlfA 152      39.276  31.176  28.465  1.00  0.00      A    C
ATOM   1361  Cl1 chlfA 152      39.400  29.681  27.539  1.00  0.00      A   CL
ATOM   1362  Cl2 chlfA 152      38.986  31.033  30.181  1.00  0.00      A   CL
ATOM   1363  Cl3 chlfA 152      37.885  32.068  27.782  1.00  0.00      A   CL
ATOM   1364  HC  chlfA 152      40.177  31.790  28.445  1.00  0.00      A    H
ATOM   1369  CT  chlfA 153       8.678   5.298  43.319  1.00  0.00      A    C
ATOM   1370  Cl1 chlfA 153       8.617   5.972  41.686  1.00  0.00      A   CL
ATOM   1371  Cl2 chlfA 153       8.098   6.621  44.383  1.00  0.00      A   CL
ATOM   1372  Cl3 chlfA 153      10.342   5.055  43.595  1.00  0.00      A   CL
ATOM   1373  HC  chlfA 153       8.050   4.416  43.438  1.00  0.00      A    H
ATOM   1378  CT  chlfA 154      28.858  45.726  29.609  1.00  0.00      A    C
ATOM   1379  Cl1 chlfA 154      28.892  45.449  31.401  1.00  0.00      A   CL
ATOM   1380  Cl2 chlfA 154      27.997  47.231  29.311  1.00  0.00      A   CL
ATOM   1381  Cl3 chlfA 154      27.892  44.409  28.860  1.00  0.00      A   CL
ATOM   1382  HC  chlfA 154      29.876  45.814  29.230  1.00  0.00      A    H
ATOM   1387  CT  chlfA 155      26.316   3.475  25.202  1.00  0.00      A    C
ATOM   1388  Cl1 chlfA 155      25.487   2.538  26.454  1.00  0.00      A   CL
ATOM   1389  Cl2 chlfA 155      25.454   5.034  25.201  1.00  0.00      A   CL
ATOM   1390  Cl3 chlfA 155      25.919   2.775  23.641  1.00  0.00      A   CL
ATOM   1391  HC  chlfA 155      27.398   3.596  25.262  1.00  0.00      A    H
ATOM   1396  CT  chlfA 156      46.413  16.581  41.943  1.00  0.00      A    C
ATOM   1397  Cl1 chlfA 156      47.086  16.051  43.517  1.00  0.00      A   CL
ATOM   1398  Cl2 chlfA 156      44.927  17.541  42.145  1.00  0.00      A   CL
ATOM   1399  Cl3 chlfA 156      46.048  15.188  40.944  1.00  0.00      A   CL
ATOM   1400  HC  chlfA 156      47.039  17.268  41.374  1.00  0.00      A    H
ATOM   1405  CT  chlfA 157      22.130  45.550  46.617  1.00  0.00      A    C
ATOM   1406  Cl1 chlfA 157      20.928  44.203  46.460  1.00  0.00      A   CL
ATOM   1407  Cl2 chlfA 157      23.570  44.927  45.757  1.00  0.00      A   CL
ATOM   1408  Cl3 chlfA 157      22.481  45.721  48.341  1.00  0.00      A   CL
ATOM   1409  HC  chlfA 157      21.760  46.434  46.096  1.00  0.00      A    H
ATOM   1414  CT  chlfA 158      21.182   4.410   9.858  1.00  0.00      A    C
ATOM   1415  Cl1 chlfA 158      20.950   5.484   8.421  1.00  0.00      A   CL
ATOM   1416  Cl2 chlfA 158      19.777   4.785  10.900  1.00  0.00      A   CL
ATOM   1417  Cl3 chlfA 158      22.644   4.910  10.622  1.00  0.00      A   CL
ATOM   1418  HC  chlfA 158      21.332   3.393   9.496  1.00  0.00      A    H
ATOM   1423  CT  chlfA 159       4.108  31.805  43.834  1.00  0.00      A    C
ATOM   1424  Cl1 chlfA 159       3.867  30.701  45.214  1.00  0.00      A   CL
ATOM   1425  Cl2 chlfA 159       4.084  33.553  44.241  1.00  0.00      A   CL
ATOM   1426  Cl3 chlfA 159       2.956  31.496  42.572  1.00  0.00      A   CL
ATOM   1427  HC  chlfA 159       5.071  31.636  43.354  1.00  0.00      A    H
ATOM   1432  CT  chlfA 160       7.149  31.408  29.572  1.00  0.00      A    C
ATOM   1433  Cl1 chlfA 160       8.322  32.343  28.631  1.00  0.00      A   CL
ATOM   1434  Cl2 chlfA 160       6.461  30.222  28.486  1.00  0.00      A   CL
ATOM   1435  Cl3 chlfA 160       5.830  32.484  30.083  1.00  0.00      A   CL
ATOM   1436  HC  chlfA 160       7.556  30.957  30.478  1.00  0.00      A    H
ATOM   1441  CT  chlfA 161      22.881   9.581   8.552  1.00  0.00      A    C
ATOM   1442  Cl1 chlfA 161      22.208   8.404   7.386  1.00  0.00      A   CL
ATOM   1443  Cl2 chlfA 161      23.952  10.649   7.616  1.00  0.00      A   CL
ATOM   1444  Cl3 chlfA 161      23.752   8.818   9.965  1.00  0.00      A   CL
ATOM   1445  HC  chlfA 161      22.047  10.176   8.924  1.00  0.00      A    H
ATOM   1450  CT  chlfA 162       7.992  40.263  35.782  1.00  0.00      A    C
ATOM   1451  Cl1 chlfA 162       6.569  39.166  35.645  1.00  0.00      A   CL
ATOM   1452  Cl2 chlfA 162       8.816  40.331  34.137  1.00  0.00      A   CL
ATOM   1453  Cl3 chlfA 162       9.085  39.674  37.131  1.00  0.00      A   CL
ATOM   1454  HC  chlfA 162       7.627  41.261  36.020  1.00  0.00      A    H
ATOM   1459  CT  chlfA 163      46.728  26.903   0.964  1.00  0.00      A    C
ATOM   1460  Cl1 chlfA 163      47.675  26.651  -0.642  1.00  0.00      A   CL
ATOM   1461  Cl2 chlfA 163      47.910  26.624   2.315  1.00  0.00      A   CL
ATOM   1462  Cl3 chlfA 163      45.362  25.733   1.175  1.00  0.00      A   CL
ATOM   1463  HC  chlfA 163      46.278  27.896   0.973  1.00  0.00      A    H
ATOM   1468  CT  chlfA 164      47.847  36.584   9.540  1.00  0.00      A    C
ATOM   1469  Cl1 chlfA 164      46.197  36.272  10.127  1.00  0.00      A   CL
ATOM   1470  Cl2 chlfA 164      47.911  37.843   8.272  1.00  0.00      A   CL
ATOM   1471  Cl3 chlfA 164      48.559  35.013   8.932  1.00  0.00      A   CL
ATOM   1472  HC  chlfA 164      48.387  36.977  10.401  1.00  0.00      A    H
ATOM   1477  CT  chlfA 165      12.794   0.945  28.801  1.00  0.00      A    C
ATOM   1478  Cl1 chlfA 165      12.938   2.524  29.580  1.00  0.00      A   CL
ATOM   1479  Cl2 chlfA 165      13.942  -0.165  29.594  1.00  0.00      A   CL
ATOM   1480  Cl3 chlfA 165      13.224   1.003  27.068  1.00  0.00      A   CL
ATOM   1481  HC  chlfA 165      11.774   0.568  28.870  1.00  0.00      A    H
ATOM   1486  CT  chlfA 166      12.311   7.454  31.373  1.00  0.00      A    C
ATOM   1487  Cl1 chlfA 166      12.971   8.871  30.533  1.00  0.00      A   CL
ATOM   1488  Cl2 chlfA 166      12.940   7.506  33.065  1.00  0.00      A   CL
ATOM   1489  Cl3 chlfA 166      13.021   6.037  30.557  1.00  0.00      A   CL
ATOM   1490  HC  chlfA 166      11.227   7.534  31.295  1.00  0.00      A    H
ATOM   1495  CT  chlfA 167      36.774   7.912  10.911  1.00  0.00      A    C
ATOM   1496  Cl1 chlfA 167      37.227   6.983  12.356  1.00  0.00      A   CL
ATOM   1497  Cl2 chlfA 167      38.295   8.292  10.064  1.00  0.00      A   CL
ATOM   1498  Cl3 chlfA 167      36.099   9.476  11.385  1.00  0.00      A   CL
ATOM   1499  HC  chlfA 167      36.081   7.423  10.228  1.00  0.00      A    H
ATOM   1504  CT  chlfA 168      16.314  35.191  13.091  1.00  0.00      A    C
ATOM   1505  Cl1 chlfA 168      16.591  35.398  14.896  1.00  0.00      A   CL
ATOM   1506  Cl2 chlfA 168      17.780  35.551  12.175  1.00  0.00      A   CL
ATOM   1507  Cl3 chlfA 168      15.089  36.429  12.669  1.00  0.00      A   CL
ATOM   1508  HC  chlfA 168      15.987  34.200  12.777  1.00  0.00      A    H
ATOM   1513  CT  chlfA 169      39.904   3.400  36.696  1.00  0.00      A    C
ATOM   1514  Cl1 chlfA 169      41.148   3.363  37.971  1.00  0.00      A   CL
ATOM   1515  Cl2 chlfA 169      38.236   3.244  37.175  1.00  0.00      A   CL
ATOM   1516  Cl3 chlfA 169      40.329   2.094  35.650  1.00  0.00      A   CL
ATOM   1517  HC  chlfA 169      40.046   4.359  36.197  1.00  0.00      A    H
ATOM   1522  CT  chlfA 170       3.346  31.881   3.736  1.00  0.00      A    C
ATOM   1523  Cl1 chlfA 170       1.857  32.242   2.864  1.00  0.00      A   CL
ATOM   1524  Cl2 chlfA 170       2.835  31.254   5.341  1.00  0.00      A   CL
ATOM   1525  Cl3 chlfA 170       4.123  33.434   3.945  1.00  0.00      A   CL
ATOM   1526  HC  chlfA 170       4.026  31.205   3.218  1.00  0.00      A    H
ATOM   1531  CT  chlfA 171       8.745  46.324  12.202  1.00  0.00      A    C
ATOM   1532  Cl1 chlfA 171      10.237  46.858  12.881  1.00  0.00      A   CL
ATOM   1533  Cl2 chlfA 171       8.146  47.315  10.966  1.00  0.00      A   CL
ATOM   1534  Cl3 chlfA 171       7.532  46.276  13.481  1.00  0.00      A   CL
ATOM   1535  HC  chlfA 171       8.890  45.292  11.882  1.00  0.00      A    H
ATOM   1540  CT  chlfA 172      46.943  20.876  40.701  1.00  0.00      A    C
ATOM   1541  Cl1 chlfA 172      45.339  20.882  41.464  1.00  0.00      A   CL
ATOM   1542  Cl2 chlfA 172      47.287  22.646  40.499  1.00  0.00      A   CL
ATOM   1543  Cl3 chlfA 172      46.681  20.398  39.052  1.00  0.00      A   CL
ATOM   1544  HC  chlfA 172      47.719  20.261  41.157  1.00  0.00      A    H
ATOM   1549  CT  chlfA 173      37.074   7.336  43.695  1.00  0.00      A    C
ATOM   1550  Cl1 chlfA 173      35.734   6.077  43.800  1.00  0.00      A   CL
ATOM   1551  Cl2 chlfA 173      37.113   8.328  45.186  1.00  0.00      A   CL
ATOM   1552  Cl3 chlfA 173      36.791   8.296  42.327  1.00  0.00      A   CL
ATOM   1553  HC  chlfA 173      37.979   6.727  43.708  1.00  0.00      A    H
ATOM   1558  CT  chlfA 174      40.215  32.285  14.088  1.00  0.00      A    C
ATOM   1559  Cl1 chlfA 174      38.966  31.340  14.875  1.00  0.00      A   CL
ATOM   1560  Cl2 chlfA 174      41.734  31.834  14.844  1.00  0.00      A   CL
ATOM   1561  Cl3 chlfA 174      39.872  34.033  14.107  1.00  0.00      A   CL
ATOM   1562  HC  chlfA 174      40.239  31.935  13.057  1.00  0.00      A    H
ATOM   1567  CT  chlfA 175       8.980  13.430   9.196  1.00  0.00      A    C
ATOM   1568  Cl1 chlfA 175       9.120  14.182   7.628  1.00  0.00      A   CL
ATOM   1569  Cl2 chlfA 175       8.405  11.710   9.138  1.00  0.00      A   CL
ATOM   1570  Cl3 chlfA 175       7.842  14.261  10.168  1.00  0.00      A   CL
ATOM   1571  HC  chlfA 175       9.895  13.473   9.788  1.00  0.00      A    H
ATOM   1576  CT  chlfA 176      39.130  48.015  11.664  1.00  0.00      A    C
ATOM   1577  Cl1 chlfA 176      40.565  49.059  11.786  1.00  0.00      A   CL
ATOM   1578  Cl2 chlfA 176      39.199  46.602  12.817  1.00  0.00      A   CL
ATOM   1579  Cl3 chlfA 176      39.031  47.527   9.956  1.00  0.00      A   CL
ATOM   1580  HC  chlfA 176      38.321  48.721  11.850  1.00  0.00      A    H
ATOM   1585  CT  chlfA 177      30.927  10.529  10.117  1.00  0.00      A    C
ATOM   1586  Cl1 chlfA 177      31.939  11.561  11.206  1.00  0.00      A   CL
ATOM   1587  Cl2 chlfA 177      32.012   9.733   8.932  1.00  0.00      A   CL
ATOM   1588  Cl3 chlfA 177      29.595  11.403   9.307  1.00  0.00      A   CL
ATOM   1589  HC  chlfA 177      30.420   9.709  10.626  1.00  0.00      A    H
ATOM   1594  CT  chlfA 178      48.121  12.960  48.550  1.00  0.00      A    C
ATOM   1595  Cl1 chlfA 178      46.422  13.068  48.155  1.00  0.00      A   CL
ATOM   1596  Cl2 chlfA 178      48.735  11.588  47.654  1.00  0.00      A   CL
ATOM   1597  Cl3 chlfA 178      48.194  12.680  50.291  1.00  0.00      A   CL
ATOM   1598  HC  chlfA 178      48.674  13.851  48.253  1.00  0.00      A    H
ATOM   1603  CT  chlfA 179       5.093   1.456  17.023  1.00  0.00      A    C
ATOM   1604  Cl1 chlfA 179       4.427  -0.214  17.355  1.00  0.00      A   CL
ATOM   1605  Cl2 chlfA 179       3.970   2.733  17.717  1.00  0.00      A   CL
ATOM   1606  Cl3 chlfA 179       5.337   1.683  15.271  1.00  0.00      A   CL
ATOM   1607  HC  chlfA 179       6.067   1.555  17.503  1.00  0.00      A    H
ATOM   1612  CT  chlfA 180      10.144  39.293  48.567  1.00  0.00      A    C
ATOM   1613  Cl1 chlfA 180       9.785  40.939  48.087  1.00  0.00      A   CL
ATOM   1614  Cl2 chlfA 180      10.859  39.329  50.178  1.00  0.00      A   CL
ATOM   1615  Cl3 chlfA 180      11.364  38.589  47.426  1.00  0.00      A   CL
ATOM   1616  HC  chlfA 180       9.224  38.709  48.544  1.00  0.00      A    H
ATOM   1621  CT  chlfA 181      19.224  42.639  23.593  1.00  0.00      A    C
ATOM   1622  Cl1 chlfA 181      18.118  42.376  22.203  1.00  0.00      A   CL
ATOM   1623  Cl2 chlfA 181      18.713  43.915  24.696  1.00  0.00      A   CL
ATOM   1624  Cl3 chlfA 181      20.837  42.948  22.816  1.00  0.00      A   CL
ATOM   1625  HC  chlfA 181      19.281  41.720  24.176  1.00  0.00      A    H
ATOM   1630  CT  chlfA 182       0.002   5.270   8.361  1.00  0.00      A    C
ATOM   1631  Cl1 chlfA 182       1.414   5.759   7.346  1.00  0.00      A   CL
ATOM   1632  Cl2 chlfA 182       0.285   3.674   9.027  1.00  0.00      A   CL
ATOM   1633  Cl3 chlfA 182      -1.402   5.306   7.255  1.00  0.00      A   CL
ATOM   1634  HC  chlfA 182      -0.003   6.021   9.150  1.00  0.00      A    H
ATOM   1639  CT  chlfA 183      44.436  36.797   6.363  1.00  0.00      A    C
ATOM   1640  Cl1 chlfA 183      43.819  38.120   7.320  1.00  0.00      A   CL
ATOM   1641  Cl2 chlfA 183      44.663  37.488   4.688  1.00  0.00      A   CL
ATOM   1642  Cl3 chlfA 183      43.192  35.555   6.269  1.00  0.00      A   CL
ATOM   1643  HC  chlfA 183      45.390  36.356   6.655  1.00  0.00      A    H
ATOM   1648  CT  chlfA 184      19.913   4.286  27.598  1.00  0.00      A    C
ATOM   1649  Cl1 chlfA 184      19.341   4.025  29.238  1.00  0.00      A   CL
ATOM   1650  Cl2 chlfA 184      21.117   5.564  27.700  1.00  0.00      A   CL
ATOM   1651  Cl3 chlfA 184      18.544   4.783  26.561  1.00  0.00      A   CL
ATOM   1652  HC  chlfA 184      20.364   3.370  27.215  1.00  0.00      A    H
ATOM   1657  CT  chlfA 185       4.874  40.184  39.972  1.00  0.00      A    C
ATOM   1658  Cl1 chlfA 185       4.030  41.727  40.418  1.00  0.00      A   CL
ATOM   1659  Cl2 chlfA 185       5.931  39.599  41.326  1.00  0.00      A   CL
ATOM   1660  Cl3 chlfA 185       5.926  40.550  38.639  1.00  0.00      A   CL
ATOM   1661  HC  chlfA 185       4.041  39.535  39.702  1.00  0.00      A    H
ATOM   1666  CT  chlfA 186      19.287   5.733  -0.005  1.00  0.00      A    C
ATOM   1667  Cl1 chlfA 186      20.387   4.380   0.330  1.00  0.00      A   CL
ATOM   1668  Cl2 chlfA 186      18.903   6.400   1.591  1.00  0.00      A   CL
ATOM   1669  Cl3 chlfA 186      17.779   5.221  -0.831  1.00  0.00      A   CL
ATOM   1670  HC  chlfA 186      19.837   6.414  -0.654  1.00  0.00      A    H
ATOM   1675  CT  chlfA 187      46.785  31.131   9.888  1.00  0.00      A    C
ATOM   1676  Cl1 chlfA 187      48.418  30.496   9.805  1.00  0.00      A   CL
ATOM   1677  Cl2 chlfA 187      46.148  31.386   8.254  1.00  0.00      A   CL
ATOM   1678  Cl3 chlfA 187      46.795  32.572  10.867  1.00  0.00      A   CL
ATOM   1679  HC  chlfA 187      46.234  30.388  10.464  1.00  0.00      A    H
ATOM   1684  CT  chlfA 188      17.782  27.099   0.728  1.00  0.00      A    C
ATOM   1685  Cl1 chlfA 188      17.118  25.768   1.697  1.00  0.00      A   CL
ATOM   1686  Cl2 chlfA 188      18.158  28.549   1.784  1.00  0.00      A   CL
ATOM   1687  Cl3 chlfA 188      16.543  27.467  -0.502  1.00  0.00      A   CL
ATOM   1688  HC  chlfA 188      18.678  26.777   0.196  1.00  0.00      A    H
ATOM   1693  CT  chlfA 189      27.955   7.312  29.525  1.00  0.00      A    C
ATOM   1694  Cl1 chlfA 189      27.008   7.721  28.119  1.00  0.00      A   CL
ATOM   1695  Cl2 chlfA 189      29.534   8.042  29.519  1.00  0.00      A   CL
ATOM   1696  Cl3 chlfA 189      28.354   5.596  29.531  1.00  0.00      A   CL
ATOM   1697  HC  chlfA 189      27.456   7.551  30.465  1.00  0.00      A    H
ATOM   1702  CT  chlfA 190      50.464  50.513   7.996  1.00  0.00      A    C
ATOM   1703  Cl1 chlfA 190      51.268  51.807   6.977  1.00  0.00      A   CL
ATOM   1704  Cl2 chlfA 190      50.241  49.244   6.815  1.00  0.00      A   CL
ATOM   1705  Cl3 chlfA 190      48.925  51.048   8.621  1.00  0.00      A   CL
ATOM   1706  HC  chlfA 190      51.171  50.182   8.757  1.00  0.00      A    H
ATOM   1711  CT  chlfA 191      16.556  10.897  32.141  1.00  0.00      A    C
ATOM   1712  Cl1 chlfA 191      16.581  10.497  33.868  1.00  0.00      A   CL
ATOM   1713  Cl2 chlfA 191      17.537  12.408  31.937  1.00  0.00      A   CL
ATOM   1714  Cl3 chlfA 191      14.867  11.137  31.566  1.00  0.00      A   CL
ATOM   1715  HC  chlfA 191      17.092  10.098  31.629  1.00  0.00      A    H
ATOM   1720  CT  chlfA 192      25.397  29.509  24.345  1.00  0.00      A    C
ATOM   1721  Cl1 chlfA 192      25.889  30.395  25.769  1.00  0.00      A   CL
ATOM   1722  Cl2 chlfA 192      26.731  29.578  23.131  1.00  0.00      A   CL
ATOM   1723  Cl3 chlfA 192      23.906  30.159  23.570  1.00  0.00      A   CL
ATOM   1724  HC  chlfA 192      25.252  28.450  24.556  1.00  0.00      A    H
ATOM   1729  CT  chlfA 193       2.598  28.093  27.723  1.00  0.00      A    C
ATOM   1730  Cl1 chlfA 193       3.426  27.210  28.999  1.00  0.00      A   CL
ATOM   1731  Cl2 chlfA 193       1.558  29.414  28.351  1.00  0.00      A   CL
ATOM   1732  Cl3 chlfA 193       1.535  26.981  26.839  1.00  0.00      A   CL
ATOM   1733  HC  chlfA 193       3.380  28.534  27.105  1.00  0.00      A    H
ATOM   1738  CT  chlfA 194      10.365  47.675  43.123  1.00  0.00      A    C
ATOM   1739  Cl1 chlfA 194       9.594  48.386  41.719  1.00  0.00      A   CL
ATOM   1740  Cl2 chlfA 194       9.385  46.196  43.543  1.00  0.00      A   CL
ATOM   1741  Cl3 chlfA 194      10.226  48.883  44.452  1.00  0.00      A   CL
ATOM   1742  HC  chlfA 194      11.402  47.440  42.882  1.00  0.00      A    H
ATOM   1747  CT  chlfA 195      10.105  45.830  23.603  1.00  0.00      A    C
ATOM   1748  Cl1 chlfA 195      10.108  44.749  22.214  1.00  0.00      A   CL
ATOM   1749  Cl2 chlfA 195       8.485  46.502  24.002  1.00  0.00      A   CL
ATOM   1750  Cl3 chlfA 195      11.173  47.205  23.453  1.00  0.00      A   CL
ATOM   1751  HC  chlfA 195      10.373  45.193  24.446  1.00  0.00      A    H
ATOM   1756  CT  chlfA 196      31.986  13.787   4.525  1.00  0.00      A    C
ATOM   1757  Cl1 chlfA 196      33.099  13.294   5.808  1.00  0.00      A   CL
ATOM   1758  Cl2 chlfA 196      32.614  15.185   3.568  1.00  0.00      A   CL
ATOM   1759  Cl3 chlfA 196      30.339  14.113   5.184  1.00  0.00      A   CL
ATOM   1760  HC  chlfA 196      31.888  12.999   3.779  1.00  0.00      A    H
ATOM   1765  CT  chlfA 197      13.764  46.694  37.295  1.00  0.00      A    C
ATOM   1766  Cl1 chlfA 197      13.546  47.311  38.991  1.00  0.00      A   CL
ATOM   1767  Cl2 chlfA 197      12.254  45.989  36.796  1.00  0.00      A   CL
ATOM   1768  Cl3 chlfA 197      14.944  45.363  37.241  1.00  0.00      A   CL
ATOM   1769  HC  chlfA 197      14.134  47.501  36.663  1.00  0.00      A    H
ATOM   1774  CT  chlfA 198       2.841  16.512  17.945  1.00  0.00      A    C
ATOM   1775  Cl1 chlfA 198       4.005  16.756  16.626  1.00  0.00      A   CL
ATOM   1776  Cl2 chlfA 198       1.471  15.592  17.306  1.00  0.00      A   CL
ATOM   1777  Cl3 chlfA 198       2.249  18.106  18.458  1.00  0.00      A   CL
ATOM   1778  HC  chlfA 198       3.283  15.990  18.795  1.00  0.00      A    H
ATOM   1783  CT  chlfA 199      38.584  22.335   5.772  1.00  0.00      A    C
ATOM   1784  Cl1 chlfA 199      40.209  22.996   5.636  1.00  0.00      A   CL
ATOM   1785  Cl2 chlfA 199      37.821  22.518   4.142  1.00  0.00      A   CL
ATOM   1786  Cl3 chlfA 199      37.630  23.411   6.970  1.00  0.00      A   CL
ATOM   1787  HC  chlfA 199      38.633  21.291   6.081  1.00  0.00      A    H
ATOM   1792  CT  chlfA 200      26.835  30.418   9.346  1.00  0.00      A    C
ATOM   1793  Cl1 chlfA 200      28.339  29.531   9.112  1.00  0.00      A   CL
ATOM   1794  Cl2 chlfA 200      25.672  29.425  10.227  1.00  0.00      A   CL
ATOM   1795  Cl3 chlfA 200      26.181  30.804   7.731  1.00  0.00      A   CL
ATOM   1796  HC  chlfA 200      26.950  31.326   9.938  1.00  0.00      A    H
ATOM   1801  CT  chlfA 201      12.202  46.106  18.376  1.00  0.00      A    C
ATOM   1802  Cl1 chlfA 201      11.938  47.855  18.495  1.00  0.00      A   CL
ATOM   1803  Cl2 chlfA 201      13.709  45.522  19.055  1.00  0.00      A   CL
ATOM   1804  Cl3 chlfA 201      12.372  45.774  16.572  1.00  0.00      A   CL
ATOM   1805  HC  chlfA 201      11.380  45.515  18.779  1.00  0.00      A    H
ATOM   1810  CT  chlfA 202       3.041  38.422  29.636  1.00  0.00      A    C
ATOM   1811  Cl1 chlfA 202       2.641  37.722  31.221  1.00  0.00      A   CL
ATOM   1812  Cl2 chlfA 202       4.560  39.350  29.903  1.00  0.00      A   CL
ATOM   1813  Cl3 chlfA 202       1.705  39.517  29.172  1.00  0.00      A   CL
ATOM   1814  HC  chlfA 202       3.213  37.630  28.907  1.00  0.00      A    H
ATOM   1819  CT  chlfA 203      34.030  30.284  36.689  1.00  0.00      A    C
ATOM   1820  Cl1 chlfA 203      34.629  31.583  35.677  1.00  0.00      A   CL
ATOM   1821  Cl2 chlfA 203      35.376  29.126  36.683  1.00  0.00      A   CL
ATOM   1822  Cl3 chlfA 203      32.525  29.607  36.076  1.00  0.00      A   CL
ATOM   1823  HC  chlfA 203      33.860  30.615  37.714  1.00  0.00      A    H
ATOM   1828  CT  chlfA 204      11.126  35.249  29.879  1.00  0.00      A    C
ATOM   1829  Cl1 chlfA 204      11.139  34.055  28.574  1.00  0.00      A   CL
ATOM   1830  Cl2 chlfA 204      10.202  34.607  31.272  1.00  0.00      A   CL
ATOM   1831  Cl3 chlfA 204      10.535  36.890  29.410  1.00  0.00      A   CL
ATOM   1832  HC  chlfA 204      12.170  35.370  30.171  1.00  0.00      A    H
ATOM   1837  CT  chlfA 205      24.546  28.786  14.562  1.00  0.00      A    C
ATOM   1838  Cl1 chlfA 205      25.646  27.385  14.487  1.00  0.00      A   CL
ATOM   1839  Cl2 chlfA 205      23.295  28.495  13.296  1.00  0.00      A   CL
ATOM   1840  Cl3 chlfA 205      25.506  30.216  14.025  1.00  0.00      A   CL
ATOM   1841  HC  chlfA 205      24.134  28.986  15.551  1.00  0.00      A    H
ATOM   1846  CT  chlfA 206       5.419  32.268   9.113  1.00  0.00      A    C
ATOM   1847  Cl1 chlfA 206       5.395  33.861   9.847  1.00  0.00      A   CL
ATOM   1848  Cl2 chlfA 206       5.904  32.500   7.435  1.00  0.00      A   CL
ATOM   1849  Cl3 chlfA 206       3.811  31.469   9.241  1.00  0.00      A   CL
ATOM   1850  HC  chlfA 206       6.098  31.547   9.568  1.00  0.00      A    H
ATOM   1855  CT  chlfA 207      40.602  39.572  13.067  1.00  0.00      A    C
ATOM   1856  Cl1 chlfA 207      39.690  38.091  12.640  1.00  0.00      A   CL
ATOM   1857  Cl2 chlfA 207      41.326  39.284  14.567  1.00  0.00      A   CL
ATOM   1858  Cl3 chlfA 207      39.322  40.834  13.179  1.00  0.00      A   CL
ATOM   1859  HC  chlfA 207      41.333  39.824  12.298  1.00  0.00      A    H
ATOM   1864  CT  chlfA 208      49.852  25.666  14.111  1.00  0.00      A    C
ATOM   1865  Cl1 chlfA 208      49.731  26.974  12.932  1.00  0.00      A   CL
ATOM   1866  Cl2 chlfA 208      51.291  25.899  15.146  1.00  0.00      A   CL
ATOM   1867  Cl3 chlfA 208      50.096  24.061  13.312  1.00  0.00      A   CL
ATOM   1868  HC  chlfA 208      48.967  25.640  14.747  1.00  0.00      A    H
ATOM   1873  CT  chlfA 209       9.083  21.773  43.606  1.00  0.00      A    C
ATOM   1874  Cl1 chlfA 209      10.194  21.648  44.982  1.00  0.00      A   CL
ATOM   1875  Cl2 chlfA 209       9.381  23.331  42.735  1.00  0.00      A   CL
ATOM   1876  Cl3 chlfA 209       7.510  21.942  44.438  1.00  0.00      A   CL
ATOM   1877  HC  chlfA 209       9.089  20.865  43.002  1.00  0.00      A    H
ATOM   1882  CT  chlfA 210      48.185  49.664  12.996  1.00  0.00      A    C
ATOM   1883  Cl1 chlfA 210      49.845  49.731  13.702  1.00  0.00      A   CL
ATOM   1884  Cl2 chlfA 210      48.227  48.507  11.703  1.00  0.00      A   CL
ATOM   1885  Cl3 chlfA 210      47.687  51.251  12.329  1.00  0.00      A   CL
ATOM   1886  HC  chlfA 210      47.441  49.378  13.739  1.00  0.00      A    H
ATOM   1891  CT  chlfA 211      41.109  24.309  15.601  1.00  0.00      A    C
ATOM   1892  Cl1 chlfA 211      40.020  22.965  15.902  1.00  0.00      A   CL
ATOM   1893  Cl2 chlfA 211      42.536  23.586  14.835  1.00  0.00      A   CL
ATOM   1894  Cl3 chlfA 211      41.538  25.073  17.115  1.00  0.00      A   CL
ATOM   1895  HC  chlfA 211      40.724  25.056  14.908  1.00  0.00      A    H
ATOM   1900  CT  chlfA 212      19.662  31.876  20.641  1.00  0.00      A    C
ATOM   1901  Cl1 chlfA 212      18.560  31.025  19.569  1.00  0.00      A   CL
ATOM   1902  Cl2 chlfA 212      20.556  33.096  19.748  1.00  0.00      A   CL
ATOM   1903  Cl3 chlfA 212      20.786  30.675  21.402  1.00  0.00      A   CL
ATOM   1904  HC  chlfA 212      19.065  32.428  21.367  1.00  0.00      A    H
ATOM   1909  CT  chlfA 213       4.554  12.895  21.394  1.00  0.00      A    C
ATOM   1910  Cl1 chlfA 213       3.377  13.867  20.437  1.00  0.00      A   CL
ATOM   1911  Cl2 chlfA 213       3.853  12.327  22.964  1.00  0.00      A   CL
ATOM   1912  Cl3 chlfA 213       5.982  13.805  21.799  1.00  0.00      A   CL
ATOM   1913  HC  chlfA 213       5.003  12.053  20.868  1.00  0.00      A    H
ATOM   1918  CT  chlfA 214      31.125  10.752  34.567  1.00  0.00      A    C
ATOM   1919  Cl1 chlfA 214      30.341   9.326  35.364  1.00  0.00      A   CL
ATOM   1920  Cl2 chlfA 214      31.768  11.736  35.843  1.00  0.00      A   CL
ATOM   1921  Cl3 chlfA 214      29.757  11.538  33.687  1.00  0.00      A   CL
ATOM   1922  HC  chlfA 214      31.904  10.386  33.898  1.00  0.00      A    H
ATOM   1927  CT  chlfA 215      32.230  24.504   1.861  1.00  0.00      A    C
ATOM   1928  Cl1 chlfA 215      30.783  25.504   2.375  1.00  0.00      A   CL
ATOM   1929  Cl2 chlfA 215      31.897  24.114   0.181  1.00  0.00      A   CL
ATOM   1930  Cl3 chlfA 215      32.229  23.045   2.748  1.00  0.00      A   CL
ATOM   1931  HC  chlfA 215      33.123  25.125   1.934  1.00  0.00      A    H
ATOM   1936  CT  chlfA 216      42.396  35.224  18.921  1.00  0.00      A    C
ATOM   1937  Cl1 chlfA 216      41.227  34.382  17.982  1.00  0.00      A   CL
ATOM   1938  Cl2 chlfA 216      43.544  34.061  19.629  1.00  0.00      A   CL
ATOM   1939  Cl3 chlfA 216      41.485  35.773  20.349  1.00  0.00      A   CL
ATOM   1940  HC  chlfA 216      42.792  36.042  18.319  1.00  0.00      A    H
ATOM   1945  CT  chlfA 217      38.182  35.483  43.039  1.00  0.00      A    C
ATOM   1946  Cl1 chlfA 217      37.604  35.009  44.677  1.00  0.00      A   CL
ATOM   1947  Cl2 chlfA 217      37.097  36.699  42.303  1.00  0.00      A   CL
ATOM   1948  Cl3 chlfA 217      38.257  33.963  42.050  1.00  0.00      A   CL
ATOM   1949  HC  chlfA 217      39.193  35.871  43.165  1.00  0.00      A    H
ATOM   1954  CT  chlfA 218      17.346   6.568  42.311  1.00  0.00      A    C
ATOM   1955  Cl1 chlfA 218      18.916   5.705  42.442  1.00  0.00      A   CL
ATOM   1956  Cl2 chlfA 218      16.784   6.887  43.894  1.00  0.00      A   CL
ATOM   1957  Cl3 chlfA 218      16.298   5.374  41.556  1.00  0.00      A   CL
ATOM   1958  HC  chlfA 218      17.485   7.519  41.798  1.00  0.00      A    H
ATOM   1963  CT  chlfA 219      13.591  38.535  31.421  1.00  0.00      A    C
ATOM   1964  Cl1 chlfA 219      13.627  36.917  32.061  1.00  0.00      A   CL
ATOM   1965  Cl2 chlfA 219      12.156  39.264  32.150  1.00  0.00      A   CL
ATOM   1966  Cl3 chlfA 219      13.404  38.464  29.625  1.00  0.00      A   CL
ATOM   1967  HC  chlfA 219      14.409  39.144  31.805  1.00  0.00      A    H
ATOM   1972  CT  chlfA 220       0.311  25.027  22.958  1.00  0.00      A    C
ATOM   1973  Cl1 chlfA 220      -0.964  26.263  22.557  1.00  0.00      A   CL
ATOM   1974  Cl2 chlfA 220       1.928  25.834  22.999  1.00  0.00      A   CL
ATOM   1975  Cl3 chlfA 220       0.343  23.809  21.620  1.00  0.00      A   CL
ATOM   1976  HC  chlfA 220       0.186  24.555  23.933  1.00  0.00      A    H
ATOM   1981  CT  chlfA 221      17.935  43.126   8.331  1.00  0.00      A    C
ATOM   1982  Cl1 chlfA 221      17.759  43.451  10.025  1.00  0.00      A   CL
ATOM   1983  Cl2 chlfA 221      18.114  44.597   7.459  1.00  0.00      A   CL
ATOM   1984  Cl3 chlfA 221      16.502  42.383   7.628  1.00  0.00      A   CL
ATOM   1985  HC  chlfA 221      18.793  42.472   8.179  1.00  0.00      A    H
ATOM   1990  CT  chlfA 222       7.812  15.629  49.625  1.00  0.00      A    C
ATOM   1991  Cl1 chlfA 222       8.438  13.975  49.820  1.00  0.00      A   CL
ATOM   1992  Cl2 chlfA 222       8.152  16.487  51.171  1.00  0.00      A   CL
ATOM   1993  Cl3 chlfA 222       5.994  15.362  49.430  1.00  0.00      A   CL
ATOM   1994  HC  chlfA 222       8.239  16.229  48.822  1.00  0.00      A    H
ATOM   1999  CT  chlfA 223       2.899   3.365  31.207  1.00  0.00      A    C
ATOM   2000  Cl1 chlfA 223       4.201   2.149  31.036  1.00  0.00      A   CL
ATOM   2001  Cl2 chlfA 223       1.839   3.165  29.697  1.00  0.00      A   CL
ATOM   2002  Cl3 chlfA 223       3.634   4.983  31.279  1.00  0.00      A   CL
ATOM   2003  HC  chlfA 223       2.386   3.221  32.157  1.00  0.00      A    H
ATOM   2008  CT  chlfA 224      22.081  26.138   5.874  1.00  0.00      A    C
ATOM   2009  Cl1 chlfA 224      21.791  27.494   6.971  1.00  0.00      A   CL
ATOM   2010  Cl2 chlfA 224      23.646  26.154   4.980  1.00  0.00      A   CL
ATOM   2011  Cl3 chlfA 224      20.740  26.088   4.631  1.00  0.00      A   CL
ATOM   2012  HC  chlfA 224      22.008  25.309   6.577  1.00  0.00      A    H
ATOM   2017  CT  chlfA 225      38.916  13.462  21.862  1.00  0.00      A    C
ATOM   2018  Cl1 chlfA 225      40.215  13.261  20.762  1.00  0.00      A   CL
ATOM   2019  Cl2 chlfA 225      37.705  14.682  21.165  1.00  0.00      A   CL
ATOM   2020  Cl3 chlfA 225      39.536  14.089  23.400  1.00  0.00      A   CL
ATOM   2021  HC  chlfA 225      38.485  12.479  22.052  1.00  0.00      A    H
ATOM   2026  CT  chlfA 226      38.830  48.138  17.553  1.00  0.00      A    C
ATOM   2027  Cl1 chlfA 226      38.429  48.598  15.826  1.00  0.00      A   CL
ATOM   2028  Cl2 chlfA 226      38.144  49.358  18.595  1.00  0.00      A   CL
ATOM   2029  Cl3 chlfA 226      40.604  48.271  17.658  1.00  0.00      A   CL
ATOM   2030  HC  chlfA 226      38.545  47.106  17.759  1.00  0.00      A    H
ATOM   2035  CT  chlfA 227       7.191  32.673  20.268  1.00  0.00      A    C
ATOM   2036  Cl1 chlfA 227       7.048  31.576  18.863  1.00  0.00      A   CL
ATOM   2037  Cl2 chlfA 227       8.867  32.775  20.772  1.00  0.00      A   CL
ATOM   2038  Cl3 chlfA 227       6.266  32.088  21.645  1.00  0.00      A   CL
ATOM   2039  HC  chlfA 227       6.845  33.679  20.030  1.00  0.00      A    H
ATOM   2044  CT  chlfA 228      25.038  34.173   4.440  1.00  0.00      A    C
ATOM   2045  Cl1 chlfA 228      24.085  35.622   4.393  1.00  0.00      A   CL
ATOM   2046  Cl2 chlfA 228      25.911  34.101   6.008  1.00  0.00      A   CL
ATOM   2047  Cl3 chlfA 228      26.497  34.325   3.322  1.00  0.00      A   CL
ATOM   2048  HC  chlfA 228      24.582  33.199   4.262  1.00  0.00      A    H
ATOM   2053  CT  chlfA 229      31.539  12.126  27.406  1.00  0.00      A    C
ATOM   2054  Cl1 chlfA 229      30.011  11.954  28.320  1.00  0.00      A   CL
ATOM   2055  Cl2 chlfA 229      32.802  12.835  28.446  1.00  0.00      A   CL
ATOM   2056  Cl3 chlfA 229      31.353  13.180  25.968  1.00  0.00      A   CL
ATOM   2057  HC  chlfA 229      31.773  11.110  27.087  1.00  0.00      A    H
ATOM   2062  CT  chlfA 230      12.364   9.463  42.958  1.00  0.00      A    C
ATOM   2063  Cl1 chlfA 230      13.058   8.777  41.471  1.00  0.00      A   CL
ATOM   2064  Cl2 chlfA 230      13.206   8.784  44.404  1.00  0.00      A   CL
ATOM   2065  Cl3 chlfA 230      10.687   8.915  42.957  1.00  0.00      A   CL
ATOM   2066  HC  chlfA 230      12.476  10.543  42.859  1.00  0.00      A    H
ATOM   2071  CT  chlfA 231      41.867  19.738  35.620  1.00  0.00      A    C
ATOM   2072  Cl1 chlfA 231      42.374  20.428  37.153  1.00  0.00      A   CL
ATOM   2073  Cl2 chlfA 231      41.453  20.986  34.397  1.00  0.00      A   CL
ATOM   2074  Cl3 chlfA 231      40.308  19.035  36.124  1.00  0.00      A   CL
ATOM   2075  HC  chlfA 231      42.529  18.998  35.171  1.00  0.00      A    H
ATOM   2080  CT  chlfA 232      16.009  15.636  23.215  1.00  0.00      A    C
ATOM   2081  Cl1 chlfA 232      17.417  15.462  24.219  1.00  0.00      A   CL
ATOM   2082  Cl2 chlfA 232      14.733  14.453  23.613  1.00  0.00      A   CL
ATOM   2083  Cl3 chlfA 232      16.440  15.327  21.499  1.00  0.00      A   CL
ATOM   2084  HC  chlfA 232      15.564  16.629  23.274  1.00  0.00      A    H
ATOM   2089  CT  chlfA 233      14.156  15.902   9.698  1.00  0.00      A    C
ATOM   2090  Cl1 chlfA 233      14.140  17.312  10.828  1.00  0.00      A   CL
ATOM   2091  Cl2 chlfA 233      12.569  15.272   9.346  1.00  0.00      A   CL
ATOM   2092  Cl3 chlfA 233      15.149  14.645  10.442  1.00  0.00      A   CL
ATOM   2093  HC  chlfA 233      14.630  16.207   8.765  1.00  0.00      A    H
ATOM   2098  CT  chlfA 234      44.774   9.407  30.652  1.00  0.00      A    C
ATOM   2099  Cl1 chlfA 234      43.115   9.070  30.164  1.00  0.00      A   CL
ATOM   2100  Cl2 chlfA 234      45.663  10.157  29.296  1.00  0.00      A   CL
ATOM   2101  Cl3 chlfA 234      45.589   7.878  31.188  1.00  0.00      A   CL
ATOM   2102  HC  chlfA 234      44.725  10.022  31.550  1.00  0.00      A    H
ATOM   2107  CT  chlfA 235      31.673  16.021   9.175  1.00  0.00      A    C
ATOM   2108  Cl1 chlfA 235      33.178  15.593  10.004  1.00  0.00      A   CL
ATOM   2109  Cl2 chlfA 235      30.443  14.717   9.422  1.00  0.00      A   CL
ATOM   2110  Cl3 chlfA 235      32.084  16.279   7.451  1.00  0.00      A   CL
ATOM   2111  HC  chlfA 235      31.285  16.945   9.604  1.00  0.00      A    H
ATOM   2116  CT  chlfA 236       1.214  16.019  32.241  1.00  0.00      A    C
ATOM   2117  Cl1 chlfA 236       0.012  16.297  30.918  1.00  0.00      A   CL
ATOM   2118  Cl2 chlfA 236       0.978  14.344  32.850  1.00  0.00      A   CL
ATOM   2119  Cl3 chlfA 236       0.728  17.104  33.640  1.00  0.00      A   CL
ATOM   2120  HC  chlfA 236       2.246  16.198  31.938  1.00  0.00      A    H
ATOM   2125  CT  chlfA 237      45.344  30.971   3.999  1.00  0.00      A    C
ATOM   2126  Cl1 chlfA 237      46.925  31.169   3.189  1.00  0.00      A   CL
ATOM   2127  Cl2 chlfA 237      44.858  29.284   4.021  1.00  0.00      A   CL
ATOM   2128  Cl3 chlfA 237      44.137  32.028   3.133  1.00  0.00      A   CL
ATOM   2129  HC  chlfA 237      45.435  31.374   5.007  1.00  0.00      A    H
ATOM   2134  CT  chlfA 238      39.497  24.994  39.094  1.00  0.00      A    C
ATOM   2135  Cl1 chlfA 238      41.229  24.678  38.848  1.00  0.00      A   CL
ATOM   2136  Cl2 chlfA 238      38.804  23.950  40.418  1.00  0.00      A   CL
ATOM   2137  Cl3 chlfA 238      38.636  24.735  37.588  1.00  0.00      A   CL
ATOM   2138  HC  chlfA 238      39.229  26.003  39.408  1.00  0.00      A    H
ATOM   2143  CT  chlfA 239       3.547  19.325  45.245  1.00  0.00      A    C
ATOM   2144  Cl1 chlfA 239       1.949  19.942  44.694  1.00  0.00      A   CL
ATOM   2145  Cl2 chlfA 239       4.371  18.518  43.885  1.00  0.00      A   CL
ATOM   2146  Cl3 chlfA 239       3.269  18.125  46.524  1.00  0.00      A   CL
ATOM   2147  HC  chlfA 239       4.119  20.128  45.710  1.00  0.00      A    H
ATOM   2152  CT  chlfA 240      39.291  44.868  20.875  1.00  0.00      A    C
ATOM   2153  Cl1 chlfA 240      40.506  45.759  19.991  1.00  0.00      A   CL
ATOM   2154  Cl2 chlfA 240      39.046  43.251  20.211  1.00  0.00      A   CL
ATOM   2155  Cl3 chlfA 240      37.778  45.773  20.832  1.00  0.00      A   CL
ATOM   2156  HC  chlfA 240      39.529  44.810  21.937  1.00  0.00      A    H
ATOM   2161  CT  chlfA 241      38.708  20.626   0.740  1.00  0.00      A    C
ATOM   2162  Cl1 chlfA 241      39.231  18.936   0.403  1.00  0.00      A   CL
ATOM   2163  Cl2 chlfA 241      37.236  20.538   1.738  1.00  0.00      A   CL
ATOM   2164  Cl3 chlfA 241      38.345  21.361  -0.836  1.00  0.00      A   CL
ATOM   2165  HC  chlfA 241      39.481  21.187   1.263  1.00  0.00      A    H
ATOM   2170  CT  chlfA 242      14.302  50.206  46.617  1.00  0.00      A    C
ATOM   2171  Cl1 chlfA 242      16.046  49.766  46.726  1.00  0.00      A   CL
ATOM   2172  Cl2 chlfA 242      13.380  48.733  47.000  1.00  0.00      A   CL
ATOM   2173  Cl3 chlfA 242      13.829  50.714  44.908  1.00  0.00      A   CL
ATOM   2174  HC  chlfA 242      14.031  50.985  47.329  1.00  0.00      A    H
ATOM   2179  CT  chlfA 243      20.005  20.136  26.203  1.00  0.00      A    C
ATOM   2180  Cl1 chlfA 243      21.737  19.868  26.225  1.00  0.00      A   CL
ATOM   2181  Cl2 chlfA 243      19.582  21.745  26.879  1.00  0.00      A   CL
ATOM   2182  Cl3 chlfA 243      19.264  18.903  27.168  1.00  0.00      A   CL
ATOM   2183  HC  chlfA 243      19.586  20.112  25.197  1.00  0.00      A    H
ATOM   2188  CT  chlfA 244      50.394  23.248  42.945  1.00  0.00      A    C
ATOM   2189  Cl1 chlfA 244      51.972  22.793  42.371  1.00  0.00      A   CL
ATOM   2190  Cl2 chlfA 244      50.421  23.701  44.687  1.00  0.00      A   CL
ATOM   2191  Cl3 chlfA 244      49.573  21.680  42.797  1.00  0.00      A   CL
ATOM   2192  HC  chlfA 244      49.993  24.009  42.275  1.00  0.00      A    H
ATOM   2197  CT  chlfA 245      39.686  21.847  30.924  1.00  0.00      A    C
ATOM   2198  Cl1 chlfA 245      38.037  22.485  30.758  1.00  0.00      A   CL
ATOM   2199  Cl2 chlfA 245      40.632  22.826  29.839  1.00  0.00      A   CL
ATOM   2200  Cl3 chlfA 245      39.660  20.186  30.485  1.00  0.00      A   CL
ATOM   2201  HC  chlfA 245      40.137  21.947  31.911  1.00  0.00      A    H
ATOM   2206  CT  chlfA 246      35.423  36.246   2.231  1.00  0.00      A    C
ATOM   2207  Cl1 chlfA 246      36.203  37.568   1.326  1.00  0.00      A   CL
ATOM   2208  Cl2 chlfA 246      36.447  35.651   3.533  1.00  0.00      A   CL
ATOM   2209  Cl3 chlfA 246      35.167  34.842   1.190  1.00  0.00      A   CL
ATOM   2210  HC  chlfA 246      34.438  36.532   2.600  1.00  0.00      A    H
ATOM   2215  CT  chlfA 247      47.525   1.684  17.315  1.00  0.00      A    C
ATOM   2216  Cl1 chlfA 247      47.840   0.204  18.253  1.00  0.00      A   CL
ATOM   2217  Cl2 chlfA 247      47.948   1.215  15.640  1.00  0.00      A   CL
ATOM   2218  Cl3 chlfA 247      48.375   3.165  17.838  1.00  0.00      A   CL
ATOM   2219  HC  chlfA 247      46.448   1.791  17.445  1.00  0.00      A    H
ATOM   2224  CT  chlfA 248      13.555   0.312  16.972  1.00  0.00      A    C
ATOM   2225  Cl1 chlfA 248      12.059   0.240  17.906  1.00  0.00      A   CL
ATOM   2226  Cl2 chlfA 248      14.921   0.961  17.872  1.00  0.00      A   CL
ATOM   2227  Cl3 chlfA 248      13.386   1.262  15.505  1.00  0.00      A   CL
ATOM   2228  HC  chlfA 248      13.752  -0.725  16.700  1.00  0.00      A    H
ATOM   2233  CT  chlfA 249       9.661   4.211  38.291  1.00  0.00      A    C
ATOM   2234  Cl1 chlfA 249       9.505   6.017  38.564  1.00  0.00      A   CL
ATOM   2235  Cl2 chlfA 249       8.064   3.461  38.727  1.00  0.00      A   CL
ATOM   2236  Cl3 chlfA 249      10.907   3.504  39.371  1.00  0.00      A   CL
ATOM   2237  HC  chlfA 249       9.942   4.100  37.243  1.00  0.00      A    H
ATOM   2242  CT  chlfA 250      48.765  39.720  29.407  1.00  0.00      A    C
ATOM   2243  Cl1 chlfA 250      49.555  38.342  28.567  1.00  0.00      A   CL
ATOM   2244  Cl2 chlfA 250      48.433  41.066  28.202  1.00  0.00      A   CL
ATOM   2245  Cl3 chlfA 250      49.651  40.377  30.827  1.00  0.00      A   CL
ATOM   2246  HC  chlfA 250      47.786  39.380  29.743  1.00  0.00      A    H
ATOM   2251  CT  chlfA 251      35.818  31.846  41.065  1.00  0.00      A    C
ATOM   2252  Cl1 chlfA 251      34.739  30.416  40.878  1.00  0.00      A   CL
ATOM   2253  Cl2 chlfA 251      34.954  33.322  41.409  1.00  0.00      A   CL
ATOM   2254  Cl3 chlfA 251      36.798  32.050  39.534  1.00  0.00      A   CL
ATOM   2255  HC  chlfA 251      36.466  31.678  41.924  1.00  0.00      A    H
ATOM   2260  CT  chlfA 252      49.814  46.504  44.927  1.00  0.00      A    C
ATOM   2261  Cl1 chlfA 252      48.092  46.208  44.936  1.00  0.00      A   CL
ATOM   2262  Cl2 chlfA 252      50.476  45.767  43.397  1.00  0.00      A   CL
ATOM   2263  Cl3 chlfA 252      50.600  45.767  46.326  1.00  0.00      A   CL
ATOM   2264  HC  chlfA 252      49.875  47.591  44.973  1.00  0.00      A    H
ATOM   2269  CT  chlfA 253      15.782  45.045   2.264  1.00  0.00      A    C
ATOM   2270  Cl1 chlfA 253      16.269  43.345   2.372  1.00  0.00      A   CL
ATOM   2271  Cl2 chlfA 253      14.396  45.449   3.299  1.00  0.00      A   CL
ATOM   2272  Cl3 chlfA 253      15.177  45.467   0.580  1.00  0.00      A   CL
ATOM   2273  HC  chlfA 253      16.661  45.620   2.555  1.00  0.00      A    H
ATOM   2278  CT  chlfA 254      47.885   0.912  45.490  1.00  0.00      A    C
ATOM   2279  Cl1 chlfA 254      47.904   1.884  43.994  1.00  0.00      A   CL
ATOM   2280  Cl2 chlfA 254      48.240  -0.702  44.984  1.00  0.00      A   CL
ATOM   2281  Cl3 chlfA 254      46.317   0.915  46.373  1.00  0.00      A   CL
ATOM   2282  HC  chlfA 254      48.682   1.197  46.176  1.00  0.00      A    H
ATOM   2287  CT  chlfA 255      42.744  22.334   9.281  1.00  0.00      A    C
ATOM   2288  Cl1 chlfA 255      41.847  21.744   7.842  1.00  0.00      A   CL
ATOM   2289  Cl2 chlfA 255      44.450  22.197   9.120  1.00  0.00      A   CL
ATOM   2290  Cl3 chlfA 255      42.042  21.369  10.656  1.00  0.00      A   CL
ATOM   2291  HC  chlfA 255      42.486  23.370   9.504  1.00  0.00      A    H
ATOM   2296  CT  chlfA 256      32.166  19.961  19.117  1.00  0.00      A    C
ATOM   2297  Cl1 chlfA 256      32.214  21.370  20.164  1.00  0.00      A   CL
ATOM   2298  Cl2 chlfA 256      32.380  18.483  20.035  1.00  0.00      A   CL
ATOM   2299  Cl3 chlfA 256      33.614  20.051  18.044  1.00  0.00      A   CL
ATOM   2300  HC  chlfA 256      31.222  19.889  18.576  1.00  0.00      A    H
ATOM   2305  CT  chlfA 257      27.238  22.035  18.315  1.00  0.00      A    C
ATOM   2306  Cl1 chlfA 257      28.281  20.689  17.617  1.00  0.00      A   CL
ATOM   2307  Cl2 chlfA 257      27.193  21.739  20.074  1.00  0.00      A   CL
ATOM   2308  Cl3 chlfA 257      25.584  21.925  17.536  1.00  0.00      A   CL
ATOM   2309  HC  chlfA 257      27.677  23.022  18.171  1.00  0.00      A    H
ATOM   2314  CT  chlfA 258      10.397  45.541  47.763  1.00  0.00      A    C
ATOM   2315  Cl1 chlfA 258      12.038  45.301  47.007  1.00  0.00      A   CL
ATOM   2316  Cl2 chlfA 258       9.173  44.951  46.569  1.00  0.00      A   CL
ATOM   2317  Cl3 chlfA 258      10.082  47.317  48.158  1.00  0.00      A   CL
ATOM   2318  HC  chlfA 258      10.412  44.945  48.675  1.00  0.00      A    H
ATOM   2323  CT  chlfA 259      12.074  41.929  27.776  1.00  0.00      A    C
ATOM   2324  Cl1 chlfA 259      12.417  40.994  26.255  1.00  0.00      A   CL
ATOM   2325  Cl2 chlfA 259      10.882  41.101  28.807  1.00  0.00      A   CL
ATOM   2326  Cl3 chlfA 259      11.343  43.567  27.431  1.00  0.00      A   CL
ATOM   2327  HC  chlfA 259      12.995  42.060  28.344  1.00  0.00      A    H
ATOM   2332  CT  chlfA 260      45.313  34.880   0.091  1.00  0.00      A    C
ATOM   2333  Cl1 chlfA 260      46.078  35.694  -1.286  1.00  0.00      A   CL
ATOM   2334  Cl2 chlfA 260      44.690  36.069   1.208  1.00  0.00      A   CL
ATOM   2335  Cl3 chlfA 260      46.444  33.742   0.912  1.00  0.00      A   CL
ATOM   2336  HC  chlfA 260      44.361  34.416  -0.166  1.00  0.00      A    H
ATOM   2341  CT  chlfA 261      36.420  48.511   2.679  1.00  0.00      A    C
ATOM   2342  Cl1 chlfA 261      36.031  48.529   4.398  1.00  0.00      A   CL
ATOM   2343  Cl2 chlfA 261      34.930  48.486   1.639  1.00  0.00      A   CL
ATOM   2344  Cl3 chlfA 261      37.408  47.090   2.263  1.00  0.00      A   CL
ATOM   2345  HC  chlfA 261      36.995  49.399   2.418  1.00  0.00      A    H
ATOM   2350  CT  chlfA 262      24.109  11.997  43.982  1.00  0.00      A    C
ATOM   2351  Cl1 chlfA 262      25.343  10.844  43.442  1.00  0.00      A   CL
ATOM   2352  Cl2 chlfA 262      24.271  12.126  45.726  1.00  0.00      A   CL
ATOM   2353  Cl3 chlfA 262      22.491  11.404  43.433  1.00  0.00      A   CL
ATOM   2354  HC  chlfA 262      24.241  12.944  43.458  1.00  0.00      A    H
ATOM   2359  CT  chlfA 263      45.087   6.573  18.054  1.00  0.00      A    C
ATOM   2360  Cl1 chlfA 263      46.746   6.638  17.513  1.00  0.00      A   CL
ATOM   2361  Cl2 chlfA 263      44.621   4.915  18.307  1.00  0.00      A   CL
ATOM   2362  Cl3 chlfA 263      44.015   7.121  16.818  1.00  0.00      A   CL
ATOM   2363  HC  chlfA 263      45.011   7.179  18.956  1.00  0.00      A    H
ATOM   2368  CT  chlfA 264       3.792   4.814  50.202  1.00  0.00      A    C
ATOM   2369  Cl1 chlfA 264       2.759   6.178  50.842  1.00  0.00      A   CL
ATOM   2370  Cl2 chlfA 264       4.267   5.042  48.554  1.00  0.00      A   CL
ATOM   2371  Cl3 chlfA 264       3.058   3.250  50.417  1.00  0.00      A   CL
ATOM   2372  HC  chlfA 264       4.723   4.828  50.768  1.00  0.00      A    H
ATOM   2377  CT  chlfA 265       0.612  49.806  27.313  1.00  0.00      A    C
ATOM   2378  Cl1 chlfA 265      -0.263  48.825  28.521  1.00  0.00      A   CL
ATOM   2379  Cl2 chlfA 265      -0.291  51.213  26.788  1.00  0.00      A   CL
ATOM   2380  Cl3 chlfA 265       0.946  48.774  25.910  1.00  0.00      A   CL
ATOM   2381  HC  chlfA 265       1.629  50.058  27.616  1.00  0.00      A    H
ATOM   2386  CT  chlfA 266       0.932   9.874  24.803  1.00  0.00      A    C
ATOM   2387  Cl1 chlfA 266       0.699   8.725  26.123  1.00  0.00      A   CL
ATOM   2388  Cl2 chlfA 266      -0.288  11.033  24.941  1.00  0.00      A   CL
ATOM   2389  Cl3 chlfA 266       0.729   8.894  23.268  1.00  0.00      A   CL
ATOM   2390  HC  chlfA 266       1.944  10.269  24.893  1.00  0.00      A    H
ATOM   2395  CT  chlfA 267       1.697  36.530  42.318  1.00  0.00      A    C
ATOM   2396  Cl1 chlfA 267       1.895  34.779  41.836  1.00  0.00      A   CL
ATOM   2397  Cl2 chlfA 267       1.545  37.613  40.906  1.00  0.00      A   CL
ATOM   2398  Cl3 chlfA 267       3.015  37.162  43.288  1.00  0.00      A   CL
ATOM   2399  HC  chlfA 267       0.788  36.559  42.919  1.00  0.00      A    H
ATOM   2404  CT  chlfA 268      37.626  39.626  48.201  1.00  0.00      A    C
ATOM   2405  Cl1 chlfA 268      37.364  38.071  47.290  1.00  0.00      A   CL
ATOM   2406  Cl2 chlfA 268      39.269  39.877  48.956  1.00  0.00      A   CL
ATOM   2407  Cl3 chlfA 268      36.555  39.640  49.579  1.00  0.00      A   CL
ATOM   2408  HC  chlfA 268      37.401  40.437  47.508  1.00  0.00      A    H
ATOM   2413  CT  chlfA 269       8.005  42.655   1.665  1.00  0.00      A    C
ATOM   2414  Cl1 chlfA 269       8.979  42.782   0.264  1.00  0.00      A   CL
ATOM   2415  Cl2 chlfA 269       7.236  44.221   2.000  1.00  0.00      A   CL
ATOM   2416  Cl3 chlfA 269       9.067  42.261   3.009  1.00  0.00      A   CL
ATOM   2417  HC  chlfA 269       7.177  41.946   1.647  1.00  0.00      A    H
ATOM   2422  CT  chlfA 270      30.123  48.002  39.875  1.00  0.00      A    C
ATOM   2423  Cl1 chlfA 270      31.608  48.045  38.843  1.00  0.00      A   CL
ATOM   2424  Cl2 chlfA 270      29.231  49.559  39.784  1.00  0.00      A   CL
ATOM   2425  Cl3 chlfA 270      30.578  47.679  41.594  1.00  0.00      A   CL
ATOM   2426  HC  chlfA 270      29.423  47.214  39.596  1.00  0.00      A    H
ATOM   2431  CT  chlfA 271      30.890  19.197  14.711  1.00  0.00      A    C
ATOM   2432  Cl1 chlfA 271      30.417  17.600  14.125  1.00  0.00      A   CL
ATOM   2433  Cl2 chlfA 271      29.690  20.333  14.165  1.00  0.00      A   CL
ATOM   2434  Cl3 chlfA 271      32.319  19.809  13.909  1.00  0.00      A   CL
ATOM   2435  HC  chlfA 271      30.926  19.123  15.798  1.00  0.00      A    H
ATOM   2440  CT  chlfA 272       1.938  37.866  14.898  1.00  0.00      A    C
ATOM   2441  Cl1 chlfA 272       2.580  37.485  16.524  1.00  0.00      A   CL
ATOM   2442  Cl2 chlfA 272       0.215  38.182  15.079  1.00  0.00      A   CL
ATOM   2443  Cl3 chlfA 272       2.160  36.407  14.034  1.00  0.00      A   CL
ATOM   2444  HC  chlfA 272       2.543  38.669  14.479  1.00  0.00      A    H
ATOM   2449  CT  chlfA 273      20.319   8.275  13.594  1.00  0.00      A    C
ATOM   2450  Cl1 chlfA 273      20.838   8.818  11.922  1.00  0.00      A   CL
ATOM   2451  Cl2 chlfA 273      20.576   6.514  13.758  1.00  0.00      A   CL
ATOM   2452  Cl3 chlfA 273      18.575   8.552  13.676  1.00  0.00      A   CL
ATOM   2453  HC  chlfA 273      20.698   8.856  14.434  1.00  0.00      A    H
ATOM   2458  CT  chlfA 274       9.785  45.297  32.657  1.00  0.00      A    C
ATOM   2459  Cl1 chlfA 274      10.945  44.023  32.092  1.00  0.00      A   CL
ATOM   2460  Cl2 chlfA 274       9.067  44.849  34.273  1.00  0.00      A   CL
ATOM   2461  Cl3 chlfA 274       8.382  45.250  31.495  1.00  0.00      A   CL
ATOM   2462  HC  chlfA 274      10.306  46.248  32.551  1.00  0.00      A    H
ATOM   2467  CT  chlfA 275      38.931  10.130  14.950  1.00  0.00      A    C
ATOM   2468  Cl1 chlfA 275      38.799  11.840  15.182  1.00  0.00      A   CL
ATOM   2469  Cl2 chlfA 275      38.792   9.835  13.202  1.00  0.00      A   CL
ATOM   2470  Cl3 chlfA 275      37.666   9.238  15.894  1.00  0.00      A   CL
ATOM   2471  HC  chlfA 275      39.942   9.798  15.186  1.00  0.00      A    H
ATOM   2476  CT  chlfA 276      13.772  28.508   4.676  1.00  0.00      A    C
ATOM   2477  Cl1 chlfA 276      14.435  27.840   6.179  1.00  0.00      A   CL
ATOM   2478  Cl2 chlfA 276      15.211  28.463   3.627  1.00  0.00      A   CL
ATOM   2479  Cl3 chlfA 276      13.182  30.076   5.048  1.00  0.00      A   CL
ATOM   2480  HC  chlfA 276      13.006  27.839   4.284  1.00  0.00      A    H
ATOM   2485  CT  chlfA 277      29.666  30.142  18.753  1.00  0.00      A    C
ATOM   2486  Cl1 chlfA 277      28.849  29.516  17.312  1.00  0.00      A   CL
ATOM   2487  Cl2 chlfA 277      30.773  31.446  18.205  1.00  0.00      A   CL
ATOM   2488  Cl3 chlfA 277      30.760  28.861  19.346  1.00  0.00      A   CL
ATOM   2489  HC  chlfA 277      28.963  30.532  19.489  1.00  0.00      A    H
ATOM   2494  CT  chlfA 278      14.045  48.087  14.290  1.00  0.00      A    C
ATOM   2495  Cl1 chlfA 278      13.701  49.440  13.161  1.00  0.00      A   CL
ATOM   2496  Cl2 chlfA 278      15.660  48.345  15.041  1.00  0.00      A   CL
ATOM   2497  Cl3 chlfA 278      14.286  46.613  13.441  1.00  0.00      A   CL
ATOM   2498  HC  chlfA 278      13.222  47.989  14.998  1.00  0.00      A    H
ATOM   2503  CT  chlfA 279      21.104  22.802  49.108  1.00  0.00      A    C
ATOM   2504  Cl1 chlfA 279      19.886  21.500  49.133  1.00  0.00      A   CL
ATOM   2505  Cl2 chlfA 279      20.480  24.067  50.179  1.00  0.00      A   CL
ATOM   2506  Cl3 chlfA 279      21.125  23.487  47.482  1.00  0.00      A   CL
ATOM   2507  HC  chlfA 279      22.091  22.431  49.386  1.00  0.00      A    H
ATOM   2512  CT  chlfA 280      41.966  22.597  50.161  1.00  0.00      A    C
ATOM   2513  Cl1 chlfA 280      41.636  24.324  50.652  1.00  0.00      A   CL
ATOM   2514  Cl2 chlfA 280      43.708  22.450  49.910  1.00  0.00      A   CL
ATOM   2515  Cl3 chlfA 280      41.268  22.285  48.585  1.00  0.00      A   CL
ATOM   2516  HC  chlfA 280      41.569  21.896  50.896  1.00  0.00      A    H
ATOM   2521  CT  chlfA 281       9.447  49.881  15.323  1.00  0.00      A    C
ATOM   2522  Cl1 chlfA 281       9.707  48.264  16.013  1.00  0.00      A   CL
ATOM   2523  Cl2 chlfA 281       7.783  49.913  14.808  1.00  0.00      A   CL
ATOM   2524  Cl3 chlfA 281      10.553  50.189  13.944  1.00  0.00      A   CL
ATOM   2525  HC  chlfA 281       9.675  50.585  16.123  1.00  0.00      A    H
ATOM   2530  CT  chlfA 282      31.158   9.766   4.779  1.00  0.00      A    C
ATOM   2531  Cl1 chlfA 282      32.953   9.782   5.194  1.00  0.00      A   CL
ATOM   2532  Cl2 chlfA 282      30.164  10.839   5.752  1.00  0.00      A   CL
ATOM   2533  Cl3 chlfA 282      30.477   8.080   4.971  1.00  0.00      A   CL
ATOM   2534  HC  chlfA 282      31.094  10.060   3.731  1.00  0.00      A    H
ATOM   2539  CT  chlfA 283      16.923   2.414  30.833  1.00  0.00      A    C
ATOM   2540  Cl1 chlfA 283      16.403   4.090  30.795  1.00  0.00      A   CL
ATOM   2541  Cl2 chlfA 283      16.469   1.711  29.206  1.00  0.00      A   CL
ATOM   2542  Cl3 chlfA 283      16.037   1.743  32.207  1.00  0.00      A   CL
ATOM   2543  HC  chlfA 283      17.991   2.413  31.052  1.00  0.00      A    H
ATOM   2548  CT  chlfA 284      41.448  33.540  39.378  1.00  0.00      A    C
ATOM   2549  Cl1 chlfA 284      42.882  34.600  39.545  1.00  0.00      A   CL
ATOM   2550  Cl2 chlfA 284      40.053  34.637  39.449  1.00  0.00      A   CL
ATOM   2551  Cl3 chlfA 284      41.271  32.364  40.667  1.00  0.00      A   CL
ATOM   2552  HC  chlfA 284      41.534  32.995  38.438  1.00  0.00      A    H
ATOM   2557  CT  chlfA 285      26.025  46.379  16.854  1.00  0.00      A    C
ATOM   2558  Cl1 chlfA 285      24.928  45.520  15.764  1.00  0.00      A   CL
ATOM   2559  Cl2 chlfA 285      25.180  47.132  18.269  1.00  0.00      A   CL
ATOM   2560  Cl3 chlfA 285      26.899  47.710  16.025  1.00  0.00      A   CL
ATOM   2561  HC  chlfA 285      26.710  45.696  17.357  1.00  0.00      A    H
ATOM   2566  CT  chlfA 286       2.510  33.745  17.787  1.00  0.00      A    C
ATOM   2567  Cl1 chlfA 286       0.840  33.517  18.483  1.00  0.00      A   CL
ATOM   2568  Cl2 chlfA 286       2.575  33.614  16.051  1.00  0.00      A   CL
ATOM   2569  Cl3 chlfA 286       3.597  32.532  18.408  1.00  0.00      A   CL
ATOM   2570  HC  chlfA 286       2.802  34.741  18.120  1.00  0.00      A    H
ATOM   2575  CT  chlfA 287       4.415  19.382  31.904  1.00  0.00      A    C
ATOM   2576  Cl1 chlfA 287       2.882  19.064  31.160  1.00  0.00      A   CL
ATOM   2577  Cl2 chlfA 287       5.261  20.679  31.095  1.00  0.00      A   CL
ATOM   2578  Cl3 chlfA 287       5.331  17.918  32.056  1.00  0.00      A   CL
ATOM   2579  HC  chlfA 287       4.214  19.706  32.925  1.00  0.00      A    H
ATOM   2584  CT  chlfA 288       9.392  22.105   9.460  1.00  0.00      A    C
ATOM   2585  Cl1 chlfA 288       8.246  23.440   9.305  1.00  0.00      A   CL
ATOM   2586  Cl2 chlfA 288       9.345  21.316  11.081  1.00  0.00      A   CL
ATOM   2587  Cl3 chlfA 288      11.089  22.714   9.249  1.00  0.00      A   CL
ATOM   2588  HC  chlfA 288       9.212  21.316   8.730  1.00  0.00      A    H
ATOM   2593  CT  chlfA 289      33.696  28.681  25.859  1.00  0.00      A    C
ATOM   2594  Cl1 chlfA 289      33.064  29.900  24.716  1.00  0.00      A   CL
ATOM   2595  Cl2 chlfA 289      32.352  27.645  26.611  1.00  0.00      A   CL
ATOM   2596  Cl3 chlfA 289      34.631  29.429  27.183  1.00  0.00      A   CL
ATOM   2597  HC  chlfA 289      34.275  28.008  25.225  1.00  0.00      A    H
ATOM   2602  CT  chlfA 290      28.895  42.840  38.459  1.00  0.00      A    C
ATOM   2603  Cl1 chlfA 290      30.538  42.273  38.210  1.00  0.00      A   CL
ATOM   2604  Cl2 chlfA 290      28.011  42.669  36.959  1.00  0.00      A   CL
ATOM   2605  Cl3 chlfA 290      28.992  44.650  38.943  1.00  0.00      A   CL
ATOM   2606  HC  chlfA 290      28.322  42.327  39.231  1.00  0.00      A    H
ATOM   2611  CT  chlfA 291      42.252  32.057  22.095  1.00  0.00      A    C
ATOM   2612  Cl1 chlfA 291      43.970  31.472  22.419  1.00  0.00      A   CL
ATOM   2613  Cl2 chlfA 291      41.870  33.597  23.029  1.00  0.00      A   CL
ATOM   2614  Cl3 chlfA 291      41.159  30.793  22.737  1.00  0.00      A   CL
ATOM   2615  HC  chlfA 291      42.115  32.031  21.014  1.00  0.00      A    H
ATOM   2620  CT  chlfA 292      47.099  12.400  25.883  1.00  0.00      A    C
ATOM   2621  Cl1 chlfA 292      48.022  13.060  24.498  1.00  0.00      A   CL
ATOM   2622  Cl2 chlfA 292      46.578  10.769  25.427  1.00  0.00      A   CL
ATOM   2623  Cl3 chlfA 292      45.807  13.491  26.340  1.00  0.00      A   CL
ATOM   2624  HC  chlfA 292      47.799  12.377  26.719  1.00  0.00      A    H
ATOM   2629  CT  chlfA 293      36.604  21.175  39.398  1.00  0.00      A    C
ATOM   2630  Cl1 chlfA 293      36.288  22.455  38.197  1.00  0.00      A   CL
ATOM   2631  Cl2 chlfA 293      35.339  19.906  39.522  1.00  0.00      A   CL
ATOM   2632  Cl3 chlfA 293      36.375  22.057  40.953  1.00  0.00      A   CL
ATOM   2633  HC  chlfA 293      37.616  20.780  39.312  1.00  0.00      A    H
ATOM   2638  CT  chlfA 294      12.684  28.090  50.579  1.00  0.00      A    C
ATOM   2639  Cl1 chlfA 294      13.180  26.512  51.255  1.00  0.00      A   CL
ATOM   2640  Cl2 chlfA 294      13.846  28.905  49.389  1.00  0.00      A   CL
ATOM   2641  Cl3 chlfA 294      12.514  29.134  51.967  1.00  0.00      A   CL
ATOM   2642  HC  chlfA 294      11.720  27.936  50.095  1.00  0.00      A    H
ATOM   2647  CT  chlfA 295       7.616  24.804  28.376  1.00  0.00      A    C
ATOM   2648  Cl1 chlfA 295       7.109  26.168  27.343  1.00  0.00      A   CL
ATOM   2649  Cl2 chlfA 295       8.798  25.341  29.598  1.00  0.00      A   CL
ATOM   2650  Cl3 chlfA 295       8.429  23.605  27.373  1.00  0.00      A   CL
ATOM   2651  HC  chlfA 295       6.777  24.353  28.906  1.00  0.00      A    H
ATOM   2656  CT  chlfA 296      15.357  17.443  49.008  1.00  0.00      A    C
ATOM   2657  Cl1 chlfA 296      16.169  15.925  49.486  1.00  0.00      A   CL
ATOM   2658  Cl2 chlfA 296      15.217  18.288  50.521  1.00  0.00      A   CL
ATOM   2659  Cl3 chlfA 296      13.699  17.057  48.361  1.00  0.00      A   CL
ATOM   2660  HC  chlfA 296      15.931  17.997  48.266  1.00  0.00      A    H
ATOM   2665  CT  chlfA 297      32.300  22.762  32.347  1.00  0.00      A    C
ATOM   2666  Cl1 chlfA 297      33.122  23.740  31.055  1.00  0.00      A   CL
ATOM   2667  Cl2 chlfA 297      31.018  21.807  31.545  1.00  0.00      A   CL
ATOM   2668  Cl3 chlfA 297      31.681  24.035  33.500  1.00  0.00      A   CL
ATOM   2669  HC  chlfA 297      33.054  22.147  32.838  1.00  0.00      A    H
ATOM   2674  CT  chlfA 298      32.787   6.339   7.539  1.00  0.00      A    C
ATOM   2675  Cl1 chlfA 298      32.882   5.174   6.216  1.00  0.00      A   CL
ATOM   2676  Cl2 chlfA 298      34.072   6.067   8.737  1.00  0.00      A   CL
ATOM   2677  Cl3 chlfA 298      31.228   6.239   8.280  1.00  0.00      A   CL
ATOM   2678  HC  chlfA 298      32.870   7.372   7.202  1.00  0.00      A    H
ATOM   2683  CT  chlfA 299      30.544  11.891  21.091  1.00  0.00      A    C
ATOM   2684  Cl1 chlfA 299      31.313  12.413  22.627  1.00  0.00      A   CL
ATOM   2685  Cl2 chlfA 299      30.067  13.420  20.365  1.00  0.00      A   CL
ATOM   2686  Cl3 chlfA 299      29.175  10.854  21.437  1.00  0.00      A   CL
ATOM   2687  HC  chlfA 299      31.245  11.344  20.460  1.00  0.00      A    H
ATOM   2692  CT  chlfA 300       3.002  29.562  15.573  1.00  0.00      A    C
ATOM   2693  Cl1 chlfA 300       3.165  27.874  16.059  1.00  0.00      A   CL
ATOM   2694  Cl2 chlfA 300       2.542  29.624  13.836  1.00  0.00      A   CL
ATOM   2695  Cl3 chlfA 300       4.581  30.290  15.704  1.00  0.00      A   CL
ATOM   2696  HC  chlfA 300       2.225  30.120  16.095  1.00  0.00      A    H
ATOM   2701  CT  chlfA 301      24.449  20.642  45.784  1.00  0.00      A    C
ATOM   2702  Cl1 chlfA 301      24.052  18.883  45.650  1.00  0.00      A   CL
ATOM   2703  Cl2 chlfA 301      26.217  20.814  45.744  1.00  0.00      A   CL
ATOM   2704  Cl3 chlfA 301      23.728  21.352  47.246  1.00  0.00      A   CL
ATOM   2705  HC  chlfA 301      23.991  21.141  44.930  1.00  0.00      A    H
ATOM   2710  CT  chlfA 302       4.881  11.515   0.119  1.00  0.00      A    C
ATOM   2711  Cl1 chlfA 302       5.300  12.375   1.611  1.00  0.00      A   CL
ATOM   2712  Cl2 chlfA 302       4.273   9.884   0.562  1.00  0.00      A   CL
ATOM   2713  Cl3 chlfA 302       6.215  11.513  -1.017  1.00  0.00      A   CL
ATOM   2714  HC  chlfA 302       4.061  11.975  -0.433  1.00  0.00      A    H
ATOM   2719  CT  chlfA 303       5.207  13.964  45.844  1.00  0.00      A    C
ATOM   2720  Cl1 chlfA 303       3.816  14.074  46.879  1.00  0.00      A   CL
ATOM   2721  Cl2 chlfA 303       5.876  15.627  45.720  1.00  0.00      A   CL
ATOM   2722  Cl3 chlfA 303       4.606  13.440  44.288  1.00  0.00      A   CL
ATOM   2723  HC  chlfA 303       5.807  13.241  46.397  1.00  0.00      A    H
ATOM   2728  CT  chlfA 304      42.543  15.483  14.703  1.00  0.00      A    C
ATOM   2729  Cl1 chlfA 304      42.598  17.266  14.804  1.00  0.00      A   CL
ATOM   2730  Cl2 chlfA 304      41.810  14.889  16.255  1.00  0.00      A   CL
ATOM   2731  Cl3 chlfA 304      44.257  14.963  14.623  1.00  0.00      A   CL
ATOM   2732  HC  chlfA 304      42.001  15.095  13.841  1.00  0.00      A    H
ATOM   2737  CT  chlfA 305      20.930  47.870  23.300  1.00  0.00      A    C
ATOM   2738  Cl1 chlfA 305      19.495  47.362  22.398  1.00  0.00      A   CL
ATOM   2739  Cl2 chlfA 305      20.658  49.597  23.757  1.00  0.00      A   CL
ATOM   2740  Cl3 chlfA 305      22.399  47.659  22.217  1.00  0.00      A   CL
ATOM   2741  HC  chlfA 305      21.141  47.320  24.217  1.00  0.00      A    H
ATOM   2746  CT  chlfA 306      39.560  16.649  29.787  1.00  0.00      A    C
ATOM   2747  Cl1 chlfA 306      37.841  17.009  29.928  1.00  0.00      A   CL
ATOM   2748  Cl2 chlfA 306      40.147  16.983  28.155  1.00  0.00      A   CL
ATOM   2749  Cl3 chlfA 306      39.703  14.875  30.053  1.00  0.00      A   CL
ATOM   2750  HC  chlfA 306      40.043  17.197  30.596  1.00  0.00      A    H
ATOM   2755  CT  chlfA 307      34.781  13.178  45.234  1.00  0.00      A    C
ATOM   2756  Cl1 chlfA 307      33.522  14.066  46.145  1.00  0.00      A   CL
ATOM   2757  Cl2 chlfA 307      34.486  13.408  43.473  1.00  0.00      A   CL
ATOM   2758  Cl3 chlfA 307      34.869  11.410  45.552  1.00  0.00      A   CL
ATOM   2759  HC  chlfA 307      35.715  13.668  45.510  1.00  0.00      A    H
ATOM   2764  CT  chlfA 308       5.662   2.946  35.584  1.00  0.00      A    C
ATOM   2765  Cl1 chlfA 308       5.189   4.293  36.632  1.00  0.00      A   CL
ATOM   2766  Cl2 chlfA 308       5.337   3.397  33.860  1.00  0.00      A   CL
ATOM   2767  Cl3 chlfA 308       4.681   1.513  35.940  1.00  0.00      A   CL
ATOM   2768  HC  chlfA 308       6.724   2.810  35.792  1.00  0.00      A    H
ATOM   2773  CT  chlfA 309      15.111  46.147  22.356  1.00  0.00      A    C
ATOM   2774  Cl1 chlfA 309      16.788  45.571  22.427  1.00  0.00      A   CL
ATOM   2775  Cl2 chlfA 309      15.300  47.913  22.183  1.00  0.00      A   CL
ATOM   2776  Cl3 chlfA 309      14.199  45.871  23.858  1.00  0.00      A   CL
ATOM   2777  HC  chlfA 309      14.520  45.839  21.494  1.00  0.00      A    H
ATOM   2782  CT  chlfA 310       2.610   8.714   3.717  1.00  0.00      A    C
ATOM   2783  Cl1 chlfA 310       2.164   7.072   4.253  1.00  0.00      A   CL
ATOM   2784  Cl2 chlfA 310       4.412   8.753   3.695  1.00  0.00      A   CL
ATOM   2785  Cl3 chlfA 310       1.963   9.748   5.049  1.00  0.00      A   CL
ATOM   2786  HC  chlfA 310       2.148   8.969   2.763  1.00  0.00      A    H
ATOM   2791  CT  chlfA 311      26.469  26.538  31.387  1.00  0.00      A    C
ATOM   2792  Cl1 chlfA 311      25.693  26.408  33.048  1.00  0.00      A   CL
ATOM   2793  Cl2 chlfA 311      25.302  25.824  30.260  1.00  0.00      A   CL
ATOM   2794  Cl3 chlfA 311      27.965  25.671  31.323  1.00  0.00      A   CL
ATOM   2795  HC  chlfA 311      26.523  27.594  31.124  1.00  0.00      A    H
ATOM   2800  CT  chlfA 312      15.105  41.294  13.223  1.00  0.00      A    C
ATOM   2801  Cl1 chlfA 312      15.538  41.381  11.480  1.00  0.00      A   CL
ATOM   2802  Cl2 chlfA 312      14.116  39.879  13.560  1.00  0.00      A   CL
ATOM   2803  Cl3 chlfA 312      14.101  42.691  13.578  1.00  0.00      A   CL
ATOM   2804  HC  chlfA 312      16.025  41.239  13.804  1.00  0.00      A    H
ATOM   2809  CT  chlfA 313       4.679  35.644  36.853  1.00  0.00      A    C
ATOM   2810  Cl1 chlfA 313       3.633  36.403  38.054  1.00  0.00      A   CL
ATOM   2811  Cl2 chlfA 313       6.416  36.095  37.114  1.00  0.00      A   CL
ATOM   2812  Cl3 chlfA 313       4.104  36.348  35.297  1.00  0.00      A   CL
ATOM   2813  HC  chlfA 313       4.635  34.555  36.851  1.00  0.00      A    H
ATOM   2818  CT  chlfA 314      34.217  40.422  11.929  1.00  0.00      A    C
ATOM   2819  Cl1 chlfA 314      35.706  39.636  12.629  1.00  0.00      A   CL
ATOM   2820  Cl2 chlfA 314      34.753  41.984  11.173  1.00  0.00      A   CL
ATOM   2821  Cl3 chlfA 314      33.038  40.568  13.184  1.00  0.00      A   CL
ATOM   2822  HC  chlfA 314      33.748  39.912  11.087  1.00  0.00      A    H
ATOM   2827  CT  chlfA 315      22.399  14.697  27.521  1.00  0.00      A    C
ATOM   2828  Cl1 chlfA 315      22.419  12.939  27.136  1.00  0.00      A   CL
ATOM   2829  Cl2 chlfA 315      20.746  15.359  27.852  1.00  0.00      A   CL
ATOM   2830  Cl3 chlfA 315      23.284  15.576  26.264  1.00  0.00      A   CL
ATOM   2831  HC  chlfA 315      22.985  14.942  28.406  1.00  0.00      A    H
ATOM   2836  CT  chlfA 316      17.274   7.800   8.959  1.00  0.00      A    C
ATOM   2837  Cl1 chlfA 316      18.913   8.004   8.669  1.00  0.00      A   CL
ATOM   2838  Cl2 chlfA 316      16.643   9.003  10.152  1.00  0.00      A   CL
ATOM   2839  Cl3 chlfA 316      17.024   6.136   9.535  1.00  0.00      A   CL
ATOM   2840  HC  chlfA 316      16.770   7.988   8.011  1.00  0.00      A    H
ATOM   2845  CT  chlfA 317      21.260  47.071   1.014  1.00  0.00      A    C
ATOM   2846  Cl1 chlfA 317      19.845  46.640   0.205  1.00  0.00      A   CL
ATOM   2847  Cl2 chlfA 317      22.168  45.608   1.280  1.00  0.00      A   CL
ATOM   2848  Cl3 chlfA 317      20.769  47.766   2.602  1.00  0.00      A   CL
ATOM   2849  HC  chlfA 317      21.815  47.836   0.471  1.00  0.00      A    H
ATOM   2854  CT  chlfA 318      32.393  24.102  17.175  1.00  0.00      A    C
ATOM   2855  Cl1 chlfA 318      30.636  23.809  17.466  1.00  0.00      A   CL
ATOM   2856  Cl2 chlfA 318      33.045  22.877  16.058  1.00  0.00      A   CL
ATOM   2857  Cl3 chlfA 318      33.151  23.963  18.747  1.00  0.00      A   CL
ATOM   2858  HC  chlfA 318      32.562  25.114  16.808  1.00  0.00      A    H
ATOM   2863  CT  chlfA 319      45.184  23.392  37.627  1.00  0.00      A    C
ATOM   2864  Cl1 chlfA 319      44.698  24.540  38.885  1.00  0.00      A   CL
ATOM   2865  Cl2 chlfA 319      46.900  23.802  37.201  1.00  0.00      A   CL
ATOM   2866  Cl3 chlfA 319      44.058  23.775  36.256  1.00  0.00      A   CL
ATOM   2867  HC  chlfA 319      45.011  22.350  37.897  1.00  0.00      A    H
ATOM   2872  CT  chlfA 320      39.979  17.437  18.509  1.00  0.00      A    C
ATOM   2873  Cl1 chlfA 320      38.741  16.517  17.629  1.00  0.00      A   CL
ATOM   2874  Cl2 chlfA 320      41.066  16.408  19.474  1.00  0.00      A   CL
ATOM   2875  Cl3 chlfA 320      39.238  18.536  19.712  1.00  0.00      A   CL
ATOM   2876  HC  chlfA 320      40.554  17.969  17.751  1.00  0.00      A    H
ATOM   2881  CT  chlfA 321      41.826  37.442  25.812  1.00  0.00      A    C
ATOM   2882  Cl1 chlfA 321      43.370  38.192  26.312  1.00  0.00      A   CL
ATOM   2883  Cl2 chlfA 321      40.435  38.042  26.868  1.00  0.00      A   CL
ATOM   2884  Cl3 chlfA 321      41.941  35.709  26.039  1.00  0.00      A   CL
ATOM   2885  HC  chlfA 321      41.503  37.560  24.778  1.00  0.00      A    H
ATOM   2890  CT  chlfA 322      15.300  47.042  42.434  1.00  0.00      A    C
ATOM   2891  Cl1 chlfA 322      16.721  46.023  42.736  1.00  0.00      A   CL
ATOM   2892  Cl2 chlfA 322      15.833  48.714  42.575  1.00  0.00      A   CL
ATOM   2893  Cl3 chlfA 322      13.880  46.750  43.490  1.00  0.00      A   CL
ATOM   2894  HC  chlfA 322      14.871  46.984  41.433  1.00  0.00      A    H
ATOM   2899  CT  chlfA 323      23.022  23.848  15.515  1.00  0.00      A    C
ATOM   2900  Cl1 chlfA 323      21.592  24.669  14.751  1.00  0.00      A   CL
ATOM   2901  Cl2 chlfA 323      23.516  24.825  16.834  1.00  0.00      A   CL
ATOM   2902  Cl3 chlfA 323      24.458  23.920  14.353  1.00  0.00      A   CL
ATOM   2903  HC  chlfA 323      22.930  22.819  15.863  1.00  0.00      A    H
ATOM   2908  CT  chlfA 324      40.045  16.775  48.513  1.00  0.00      A    C
ATOM   2909  Cl1 chlfA 324      39.704  15.415  47.437  1.00  0.00      A   CL
ATOM   2910  Cl2 chlfA 324      39.105  18.186  47.904  1.00  0.00      A   CL
ATOM   2911  Cl3 chlfA 324      41.786  17.084  48.365  1.00  0.00      A   CL
ATOM   2912  HC  chlfA 324      39.644  16.442  49.471  1.00  0.00      A    H
ATOM   2917  CT  chlfA 325      16.319  24.117   6.342  1.00  0.00      A    C
ATOM   2918  Cl1 chlfA 325      16.353  22.430   5.924  1.00  0.00      A   CL
ATOM   2919  Cl2 chlfA 325      16.241  24.980   4.796  1.00  0.00      A   CL
ATOM   2920  Cl3 chlfA 325      17.901  24.681   6.978  1.00  0.00      A   CL
ATOM   2921  HC  chlfA 325      15.491  24.395   6.994  1.00  0.00      A    H
ATOM   2926  CT  chlfA 326      47.787   1.202   4.347  1.00  0.00      A    C
ATOM   2927  Cl1 chlfA 326      49.259   0.247   3.896  1.00  0.00      A   CL
ATOM   2928  Cl2 chlfA 326      48.234   2.885   4.436  1.00  0.00      A   CL
ATOM   2929  Cl3 chlfA 326      47.217   0.630   5.845  1.00  0.00      A   CL
ATOM   2930  HC  chlfA 326      46.986   1.064   3.620  1.00  0.00      A    H
ATOM   2935  CT  chlfA 327       8.146  22.668  19.488  1.00  0.00      A    C
ATOM   2936  Cl1 chlfA 327       6.688  21.657  19.738  1.00  0.00      A   CL
ATOM   2937  Cl2 chlfA 327       8.013  24.129  20.330  1.00  0.00      A   CL
ATOM   2938  Cl3 chlfA 327       8.397  22.805  17.818  1.00  0.00      A   CL
ATOM   2939  HC  chlfA 327       9.008  22.097  19.834  1.00  0.00      A    H
ATOM   2944  CT  chlfA 328      43.356  20.120   3.439  1.00  0.00      A    C
ATOM   2945  Cl1 chlfA 328      42.239  20.156   2.088  1.00  0.00      A   CL
ATOM   2946  Cl2 chlfA 328      45.015  20.610   2.811  1.00  0.00      A   CL
ATOM   2947  Cl3 chlfA 328      43.335  18.551   4.179  1.00  0.00      A   CL
ATOM   2948  HC  chlfA 328      43.010  20.814   4.205  1.00  0.00      A    H
ATOM   2953  CT  chlfA 329      19.548  39.932  12.116  1.00  0.00      A    C
ATOM   2954  Cl1 chlfA 329      18.140  38.914  11.739  1.00  0.00      A   CL
ATOM   2955  Cl2 chlfA 329      19.087  41.030  13.447  1.00  0.00      A   CL
ATOM   2956  Cl3 chlfA 329      20.016  40.806  10.632  1.00  0.00      A   CL
ATOM   2957  HC  chlfA 329      20.348  39.288  12.484  1.00  0.00      A    H
ATOM   2962  CT  chlfA 330      28.869  13.613   0.053  1.00  0.00      A    C
ATOM   2963  Cl1 chlfA 330      30.054  12.284   0.464  1.00  0.00      A   CL
ATOM   2964  Cl2 chlfA 330      28.860  13.945  -1.657  1.00  0.00      A   CL
ATOM   2965  Cl3 chlfA 330      29.364  15.024   1.048  1.00  0.00      A   CL
ATOM   2966  HC  chlfA 330      27.846  13.369   0.338  1.00  0.00      A    H
ATOM   2971  CT  chlfA 331      47.683  15.650  17.950  1.00  0.00      A    C
ATOM   2972  Cl1 chlfA 331      48.302  15.549  16.301  1.00  0.00      A   CL
ATOM   2973  Cl2 chlfA 331      47.666  17.381  18.310  1.00  0.00      A   CL
ATOM   2974  Cl3 chlfA 331      48.793  14.786  19.138  1.00  0.00      A   CL
ATOM   2975  HC  chlfA 331      46.700  15.200  18.086  1.00  0.00      A    H
ATOM   2980  CT  chlfA 332      31.103  29.290  31.568  1.00  0.00      A    C
ATOM   2981  Cl1 chlfA 332      32.344  28.372  32.547  1.00  0.00      A   CL
ATOM   2982  Cl2 chlfA 332      29.417  29.165  32.325  1.00  0.00      A   CL
ATOM   2983  Cl3 chlfA 332      30.962  28.505  29.996  1.00  0.00      A   CL
ATOM   2984  HC  chlfA 332      31.381  30.330  31.396  1.00  0.00      A    H
ATOM   2989  CT  chlfA 333      21.619  45.697  10.580  1.00  0.00      A    C
ATOM   2990  Cl1 chlfA 333      22.350  44.172  10.555  1.00  0.00      A   CL
ATOM   2991  Cl2 chlfA 333      22.204  46.489   9.131  1.00  0.00      A   CL
ATOM   2992  Cl3 chlfA 333      22.202  46.738  11.964  1.00  0.00      A   CL
ATOM   2993  HC  chlfA 333      20.531  45.677  10.635  1.00  0.00      A    H
ATOM   2998  CT  chlfA 334      47.983  33.206  20.964  1.00  0.00      A    C
ATOM   2999  Cl1 chlfA 334      47.632  33.685  19.326  1.00  0.00      A   CL
ATOM   3000  Cl2 chlfA 334      48.323  34.575  22.015  1.00  0.00      A   CL
ATOM   3001  Cl3 chlfA 334      49.459  32.133  20.853  1.00  0.00      A   CL
ATOM   3002  HC  chlfA 334      47.092  32.635  21.224  1.00  0.00      A    H
ATOM   3007  CT  chlfA 335       6.758  32.335  13.651  1.00  0.00      A    C
ATOM   3008  Cl1 chlfA 335       7.851  32.746  12.216  1.00  0.00      A   CL
ATOM   3009  Cl2 chlfA 335       5.072  32.877  13.291  1.00  0.00      A   CL
ATOM   3010  Cl3 chlfA 335       7.339  33.092  15.138  1.00  0.00      A   CL
ATOM   3011  HC  chlfA 335       6.594  31.272  13.826  1.00  0.00      A    H
ATOM   3016  CT  chlfA 336      32.311  37.110   7.536  1.00  0.00      A    C
ATOM   3017  Cl1 chlfA 336      33.922  37.104   6.946  1.00  0.00      A   CL
ATOM   3018  Cl2 chlfA 336      31.366  38.476   6.877  1.00  0.00      A   CL
ATOM   3019  Cl3 chlfA 336      32.472  37.205   9.341  1.00  0.00      A   CL
ATOM   3020  HC  chlfA 336      31.915  36.179   7.131  1.00  0.00      A    H
ATOM   3025  CT  chlfA 337      37.668   8.205   4.876  1.00  0.00      A    C
ATOM   3026  Cl1 chlfA 337      36.948   8.359   6.508  1.00  0.00      A   CL
ATOM   3027  Cl2 chlfA 337      37.232   9.650   3.882  1.00  0.00      A   CL
ATOM   3028  Cl3 chlfA 337      36.793   6.989   4.024  1.00  0.00      A   CL
ATOM   3029  HC  chlfA 337      38.737   7.992   4.911  1.00  0.00      A    H
ATOM   3034  CT  chlfA 338      14.488  43.135  48.651  1.00  0.00      A    C
ATOM   3035  Cl1 chlfA 338      12.927  42.416  49.036  1.00  0.00      A   CL
ATOM   3036  Cl2 chlfA 338      14.801  42.656  46.927  1.00  0.00      A   CL
ATOM   3037  Cl3 chlfA 338      15.600  42.462  49.847  1.00  0.00      A   CL
ATOM   3038  HC  chlfA 338      14.360  44.212  48.758  1.00  0.00      A    H
ATOM   3043  CT  chlfA 339       8.773  23.866  14.123  1.00  0.00      A    C
ATOM   3044  Cl1 chlfA 339       7.097  24.229  13.671  1.00  0.00      A   CL
ATOM   3045  Cl2 chlfA 339       9.859  24.357  12.774  1.00  0.00      A   CL
ATOM   3046  Cl3 chlfA 339       8.775  22.064  14.251  1.00  0.00      A   CL
ATOM   3047  HC  chlfA 339       9.044  24.341  15.066  1.00  0.00      A    H
ATOM   3052  CT  chlfA 340       4.253  24.450   4.771  1.00  0.00      A    C
ATOM   3053  Cl1 chlfA 340       2.430  24.259   4.902  1.00  0.00      A   CL
ATOM   3054  Cl2 chlfA 340       4.960  24.683   6.391  1.00  0.00      A   CL
ATOM   3055  Cl3 chlfA 340       4.643  25.931   3.808  1.00  0.00      A   CL
ATOM   3056  HC  chlfA 340       4.679  23.590   4.254  1.00  0.00      A    H
ATOM   3061  CT  chlfA 341      26.509  15.047  11.429  1.00  0.00      A    C
ATOM   3062  Cl1 chlfA 341      26.949  16.515  10.443  1.00  0.00      A   CL
ATOM   3063  Cl2 chlfA 341      25.004  14.272  10.922  1.00  0.00      A   CL
ATOM   3064  Cl3 chlfA 341      26.384  15.545  13.138  1.00  0.00      A   CL
ATOM   3065  HC  chlfA 341      27.296  14.306  11.292  1.00  0.00      A    H
ATOM   3070  CT  chlfA 342       4.723  17.805  21.771  1.00  0.00      A    C
ATOM   3071  Cl1 chlfA 342       5.732  17.847  23.222  1.00  0.00      A   CL
ATOM   3072  Cl2 chlfA 342       5.618  16.987  20.480  1.00  0.00      A   CL
ATOM   3073  Cl3 chlfA 342       4.478  19.456  21.156  1.00  0.00      A   CL
ATOM   3074  HC  chlfA 342       3.805  17.237  21.922  1.00  0.00      A    H
ATOM   3079  CT  chlfA 343      41.747  44.857  50.071  1.00  0.00      A    C
ATOM   3080  Cl1 chlfA 343      42.416  43.390  49.247  1.00  0.00      A   CL
ATOM   3081  Cl2 chlfA 343      42.442  46.326  49.367  1.00  0.00      A   CL
ATOM   3082  Cl3 chlfA 343      42.299  44.642  51.734  1.00  0.00      A   CL
ATOM   3083  HC  chlfA 343      40.664  44.841  49.943  1.00  0.00      A    H
ATOM   3088  CT  chlfA 344      50.808  24.895  32.766  1.00  0.00      A    C
ATOM   3089  Cl1 chlfA 344      50.901  25.246  31.018  1.00  0.00      A   CL
ATOM   3090  Cl2 chlfA 344      51.771  23.417  33.215  1.00  0.00      A   CL
ATOM   3091  Cl3 chlfA 344      49.034  24.709  33.083  1.00  0.00      A   CL
ATOM   3092  HC  chlfA 344      51.254  25.693  33.361  1.00  0.00      A    H
ATOM   3097  CT  chlfA 345      17.118  45.663  47.125  1.00  0.00      A    C
ATOM   3098  Cl1 chlfA 345      18.302  46.784  46.406  1.00  0.00      A   CL
ATOM   3099  Cl2 chlfA 345      15.532  46.233  46.580  1.00  0.00      A   CL
ATOM   3100  Cl3 chlfA 345      17.092  45.786  48.857  1.00  0.00      A   CL
ATOM   3101  HC  chlfA 345      17.402  44.638  46.889  1.00  0.00      A    H
ATOM   3106  CT  chlfA 346      43.245  11.507  19.070  1.00  0.00      A    C
ATOM   3107  Cl1 chlfA 346      44.717  12.134  18.365  1.00  0.00      A   CL
ATOM   3108  Cl2 chlfA 346      43.466   9.768  19.315  1.00  0.00      A   CL
ATOM   3109  Cl3 chlfA 346      41.830  11.760  18.062  1.00  0.00      A   CL
ATOM   3110  HC  chlfA 346      43.030  12.009  20.014  1.00  0.00      A    H
ATOM   3115  CT  chlfA 347      33.172  19.611  34.824  1.00  0.00      A    C
ATOM   3116  Cl1 chlfA 347      31.487  19.538  34.346  1.00  0.00      A   CL
ATOM   3117  Cl2 chlfA 347      34.174  18.734  33.736  1.00  0.00      A   CL
ATOM   3118  Cl3 chlfA 347      33.164  18.844  36.454  1.00  0.00      A   CL
ATOM   3119  HC  chlfA 347      33.387  20.680  34.853  1.00  0.00      A    H
ATOM   3124  CT  chlfA 348      18.328  10.578  42.406  1.00  0.00      A    C
ATOM   3125  Cl1 chlfA 348      16.962  10.508  41.236  1.00  0.00      A   CL
ATOM   3126  Cl2 chlfA 348      17.958  11.863  43.551  1.00  0.00      A   CL
ATOM   3127  Cl3 chlfA 348      19.902  10.972  41.554  1.00  0.00      A   CL
ATOM   3128  HC  chlfA 348      18.483   9.595  42.851  1.00  0.00      A    H
ATOM   3133  CT  chlfA 349      49.248  46.300  33.851  1.00  0.00      A    C
ATOM   3134  Cl1 chlfA 349      48.699  47.018  32.244  1.00  0.00      A   CL
ATOM   3135  Cl2 chlfA 349      50.807  45.492  33.685  1.00  0.00      A   CL
ATOM   3136  Cl3 chlfA 349      48.022  45.066  34.239  1.00  0.00      A   CL
ATOM   3137  HC  chlfA 349      49.253  47.020  34.669  1.00  0.00      A    H
ATOM   3142  CT  chlfA 350      45.475  26.688  27.328  1.00  0.00      A    C
ATOM   3143  Cl1 chlfA 350      45.453  25.367  26.181  1.00  0.00      A   CL
ATOM   3144  Cl2 chlfA 350      44.739  28.077  26.520  1.00  0.00      A   CL
ATOM   3145  Cl3 chlfA 350      47.181  26.944  27.664  1.00  0.00      A   CL
ATOM   3146  HC  chlfA 350      44.892  26.471  28.222  1.00  0.00      A    H
ATOM   3151  CT  chlfA 351      47.429   9.416  21.318  1.00  0.00      A    C
ATOM   3152  Cl1 chlfA 351      47.150   9.532  19.487  1.00  0.00      A   CL
ATOM   3153  Cl2 chlfA 351      45.989  10.030  22.134  1.00  0.00      A   CL
ATOM   3154  Cl3 chlfA 351      48.847  10.366  21.814  1.00  0.00      A   CL
ATOM   3155  HC  chlfA 351      47.500   8.349  21.529  1.00  0.00      A    H
ATOM   3160  CT  chlfA 352      35.786  12.075  36.883  1.00  0.00      A    C
ATOM   3161  Cl1 chlfA 352      35.890  10.391  37.318  1.00  0.00      A   CL
ATOM   3162  Cl2 chlfA 352      36.139  12.280  35.142  1.00  0.00      A   CL
ATOM   3163  Cl3 chlfA 352      37.039  13.025  37.773  1.00  0.00      A   CL
ATOM   3164  HC  chlfA 352      34.766  12.380  37.116  1.00  0.00      A    H
ATOM   3169  CT  chlfA 353      12.483   2.960  34.869  1.00  0.00      A    C
ATOM   3170  Cl1 chlfA 353      12.965   4.101  36.180  1.00  0.00      A   CL
ATOM   3171  Cl2 chlfA 353      10.832   3.484  34.502  1.00  0.00      A   CL
ATOM   3172  Cl3 chlfA 353      12.409   1.341  35.697  1.00  0.00      A   CL
ATOM   3173  HC  chlfA 353      13.112   2.976  33.979  1.00  0.00      A    H
ATOM   3178  CT  chlfA 354      11.357  29.431   8.431  1.00  0.00      A    C
ATOM   3179  Cl1 chlfA 354      11.155  27.811   7.495  1.00  0.00      A   CL
ATOM   3180  Cl2 chlfA 354      12.841  29.044   9.543  1.00  0.00      A   CL
ATOM   3181  Cl3 chlfA 354       9.860  29.681   9.407  1.00  0.00      A   CL
ATOM   3182  HC  chlfA 354      11.558  30.259   7.751  1.00  0.00      A    H
ATOM   3187  CT  chlfA 355      38.011   7.198  35.044  1.00  0.00      A    C
ATOM   3188  Cl1 chlfA 355      39.618   6.463  34.964  1.00  0.00      A   CL
ATOM   3189  Cl2 chlfA 355      37.525   6.934  36.672  1.00  0.00      A   CL
ATOM   3190  Cl3 chlfA 355      36.840   6.203  34.018  1.00  0.00      A   CL
ATOM   3191  HC  chlfA 355      37.996   8.226  34.682  1.00  0.00      A    H
ATOM   3196  CT  chlfA 356      44.288  42.243   3.606  1.00  0.00      A    C
ATOM   3197  Cl1 chlfA 356      43.675  40.886   4.638  1.00  0.00      A   CL
ATOM   3198  Cl2 chlfA 356      44.007  41.864   1.926  1.00  0.00      A   CL
ATOM   3199  Cl3 chlfA 356      45.997  42.452   3.833  1.00  0.00      A   CL
ATOM   3200  HC  chlfA 356      43.770  43.159   3.888  1.00  0.00      A    H
ATOM   3205  CT  chlfA 357       3.541   7.950  35.628  1.00  0.00      A    C
ATOM   3206  Cl1 chlfA 357       4.173   6.667  34.518  1.00  0.00      A   CL
ATOM   3207  Cl2 chlfA 357       4.866   9.106  35.862  1.00  0.00      A   CL
ATOM   3208  Cl3 chlfA 357       2.912   7.199  37.139  1.00  0.00      A   CL
ATOM   3209  HC  chlfA 357       2.648   8.327  35.129  1.00  0.00      A    H
ATOM   3214  CT  chlfA 358      46.011   5.610  35.727  1.00  0.00      A    C
ATOM   3215  Cl1 chlfA 358      47.173   6.649  36.694  1.00  0.00      A   CL
ATOM   3216  Cl2 chlfA 358      47.016   4.942  34.375  1.00  0.00      A   CL
ATOM   3217  Cl3 chlfA 358      44.616   6.629  35.141  1.00  0.00      A   CL
ATOM   3218  HC  chlfA 358      45.771   4.740  36.338  1.00  0.00      A    H
ATOM   3223  CT  chlfA 359       8.632  15.051  33.456  1.00  0.00      A    C
ATOM   3224  Cl1 chlfA 359       9.200  13.847  34.656  1.00  0.00      A   CL
ATOM   3225  Cl2 chlfA 359       9.870  16.209  33.060  1.00  0.00      A   CL
ATOM   3226  Cl3 chlfA 359       7.215  15.732  34.275  1.00  0.00      A   CL
ATOM   3227  HC  chlfA 359       8.274  14.509  32.581  1.00  0.00      A    H
ATOM   3232  CT  chlfA 360      15.453  19.295  19.130  1.00  0.00      A    C
ATOM   3233  Cl1 chlfA 360      16.497  19.081  20.531  1.00  0.00      A   CL
ATOM   3234  Cl2 chlfA 360      16.565  19.258  17.758  1.00  0.00      A   CL
ATOM   3235  Cl3 chlfA 360      14.699  20.848  19.107  1.00  0.00      A   CL
ATOM   3236  HC  chlfA 360      14.615  18.605  19.031  1.00  0.00      A    H
ATOM   3241  CT  chlfA 361      16.596  44.434  28.969  1.00  0.00      A    C
ATOM   3242  Cl1 chlfA 361      17.517  45.848  28.663  1.00  0.00      A   CL
ATOM   3243  Cl2 chlfA 361      14.863  44.906  28.601  1.00  0.00      A   CL
ATOM   3244  Cl3 chlfA 361      16.775  43.950  30.696  1.00  0.00      A   CL
ATOM   3245  HC  chlfA 361      16.861  43.586  28.338  1.00  0.00      A    H
ATOM   3250  CT  chlfA 362      43.752  31.401  30.311  1.00  0.00      A    C
ATOM   3251  Cl1 chlfA 362      42.461  30.168  30.465  1.00  0.00      A   CL
ATOM   3252  Cl2 chlfA 362      45.060  30.597  29.486  1.00  0.00      A   CL
ATOM   3253  Cl3 chlfA 362      44.152  31.959  32.011  1.00  0.00      A   CL
ATOM   3254  HC  chlfA 362      43.631  32.213  29.594  1.00  0.00      A    H
ATOM   3259  CT  chlfA 363      41.781  39.691  21.471  1.00  0.00      A    C
ATOM   3260  Cl1 chlfA 363      43.211  40.370  22.179  1.00  0.00      A   CL
ATOM   3261  Cl2 chlfA 363      41.830  39.656  19.663  1.00  0.00      A   CL
ATOM   3262  Cl3 chlfA 363      40.430  40.688  22.097  1.00  0.00      A   CL
ATOM   3263  HC  chlfA 363      41.612  38.624  21.621  1.00  0.00      A    H
ATOM   3268  CT  chlfA 364      43.224   0.691  13.272  1.00  0.00      A    C
ATOM   3269  Cl1 chlfA 364      41.967   1.191  12.086  1.00  0.00      A   CL
ATOM   3270  Cl2 chlfA 364      44.175   2.129  13.635  1.00  0.00      A   CL
ATOM   3271  Cl3 chlfA 364      44.275  -0.489  12.457  1.00  0.00      A   CL
ATOM   3272  HC  chlfA 364      42.785   0.216  14.150  1.00  0.00      A    H
ATOM   3277  CT  chlfA 365      12.146  41.399   4.212  1.00  0.00      A    C
ATOM   3278  Cl1 chlfA 365      13.649  40.815   4.974  1.00  0.00      A   CL
ATOM   3279  Cl2 chlfA 365      12.395  41.399   2.452  1.00  0.00      A   CL
ATOM   3280  Cl3 chlfA 365      11.942  43.097   4.635  1.00  0.00      A   CL
ATOM   3281  HC  chlfA 365      11.285  40.805   4.518  1.00  0.00      A    H
ATOM   3286  CT  chlfA 366      44.813  50.645  31.789  1.00  0.00      A    C
ATOM   3287  Cl1 chlfA 366      46.350  49.720  32.005  1.00  0.00      A   CL
ATOM   3288  Cl2 chlfA 366      43.843  50.459  33.286  1.00  0.00      A   CL
ATOM   3289  Cl3 chlfA 366      44.062  49.810  30.462  1.00  0.00      A   CL
ATOM   3290  HC  chlfA 366      44.995  51.715  31.692  1.00  0.00      A    H
ATOM   3295  CT  chlfA 367      14.714  20.714  44.124  1.00  0.00      A    C
ATOM   3296  Cl1 chlfA 367      14.865  22.292  44.938  1.00  0.00      A   CL
ATOM   3297  Cl2 chlfA 367      15.350  19.517  45.331  1.00  0.00      A   CL
ATOM   3298  Cl3 chlfA 367      15.787  20.521  42.735  1.00  0.00      A   CL
ATOM   3299  HC  chlfA 367      13.670  20.487  43.910  1.00  0.00      A    H
ATOM   3304  CT  chlfA 368      35.172  35.385  12.183  1.00  0.00      A    C
ATOM   3305  Cl1 chlfA 368      33.688  36.426  12.623  1.00  0.00      A   CL
ATOM   3306  Cl2 chlfA 368      34.910  33.584  12.052  1.00  0.00      A   CL
ATOM   3307  Cl3 chlfA 368      36.647  35.749  13.170  1.00  0.00      A   CL
ATOM   3308  HC  chlfA 368      35.431  35.651  11.158  1.00  0.00      A    H
ATOM   3313  CT  chlfA 369      21.795   3.856  17.849  1.00  0.00      A    C
ATOM   3314  Cl1 chlfA 369      23.484   4.192  18.252  1.00  0.00      A   CL
ATOM   3315  Cl2 chlfA 369      21.666   2.135  17.381  1.00  0.00      A   CL
ATOM   3316  Cl3 chlfA 369      21.353   4.935  16.527  1.00  0.00      A   CL
ATOM   3317  HC  chlfA 369      21.196   4.051  18.739  1.00  0.00      A    H
ATOM   3322  CT  chlfA 370      17.143   0.201  50.035  1.00  0.00      A    C
ATOM   3323  Cl1 chlfA 370      15.752   1.244  49.821  1.00  0.00      A   CL
ATOM   3324  Cl2 chlfA 370      16.552  -1.481  50.517  1.00  0.00      A   CL
ATOM   3325  Cl3 chlfA 370      18.330   0.739  51.221  1.00  0.00      A   CL
ATOM   3326  HC  chlfA 370      17.574   0.041  49.047  1.00  0.00      A    H
ATOM   3331  CT  chlfA 371      25.969  33.878  13.331  1.00  0.00      A    C
ATOM   3332  Cl1 chlfA 371      25.183  34.293  11.785  1.00  0.00      A   CL
ATOM   3333  Cl2 chlfA 371      26.537  35.452  13.951  1.00  0.00      A   CL
ATOM   3334  Cl3 chlfA 371      27.361  32.791  13.112  1.00  0.00      A   CL
ATOM   3335  HC  chlfA 371      25.213  33.493  14.015  1.00  0.00      A    H
ATOM   3340  CT  chlfA 372       6.685  34.088  41.314  1.00  0.00      A    C
ATOM   3341  Cl1 chlfA 372       6.777  33.113  39.866  1.00  0.00      A   CL
ATOM   3342  Cl2 chlfA 372       7.156  35.770  41.046  1.00  0.00      A   CL
ATOM   3343  Cl3 chlfA 372       7.885  33.513  42.464  1.00  0.00      A   CL
ATOM   3344  HC  chlfA 372       5.685  34.001  41.740  1.00  0.00      A    H
ATOM   3349  CT  chlfA 373      30.212  50.089  32.448  1.00  0.00      A    C
ATOM   3350  Cl1 chlfA 373      31.146  51.516  32.041  1.00  0.00      A   CL
ATOM   3351  Cl2 chlfA 373      30.529  48.800  31.213  1.00  0.00      A   CL
ATOM   3352  Cl3 chlfA 373      28.433  50.487  32.293  1.00  0.00      A   CL
ATOM   3353  HC  chlfA 373      30.393  49.660  33.434  1.00  0.00      A    H
ATOM   3358  CT  chlfA 374      24.368   7.418  50.984  1.00  0.00      A    C
ATOM   3359  Cl1 chlfA 374      25.012   8.167  52.524  1.00  0.00      A   CL
ATOM   3360  Cl2 chlfA 374      25.053   8.091  49.496  1.00  0.00      A   CL
ATOM   3361  Cl3 chlfA 374      22.651   7.816  50.829  1.00  0.00      A   CL
ATOM   3362  HC  chlfA 374      24.538   6.344  50.913  1.00  0.00      A    H
ATOM   3367  CT  chlfA 375      27.179  39.956  18.226  1.00  0.00      A    C
ATOM   3368  Cl1 chlfA 375      25.445  39.795  18.602  1.00  0.00      A   CL
ATOM   3369  Cl2 chlfA 375      27.524  38.999  16.752  1.00  0.00      A   CL
ATOM   3370  Cl3 chlfA 375      28.139  39.316  19.571  1.00  0.00      A   CL
ATOM   3371  HC  chlfA 375      27.449  40.993  18.030  1.00  0.00      A    H
ATOM   3376  CT  chlfA 376      47.311   3.603  21.383  1.00  0.00      A    C
ATOM   3377  Cl1 chlfA 376      45.985   4.801  21.668  1.00  0.00      A   CL
ATOM   3378  Cl2 chlfA 376      47.355   2.440  22.710  1.00  0.00      A   CL
ATOM   3379  Cl3 chlfA 376      48.824   4.514  21.390  1.00  0.00      A   CL
ATOM   3380  HC  chlfA 376      47.121   3.098  20.435  1.00  0.00      A    H
ATOM   3385  CT  chlfA 377      33.054   8.788  13.192  1.00  0.00      A    C
ATOM   3386  Cl1 chlfA 377      32.643   7.628  11.963  1.00  0.00      A   CL
ATOM   3387  Cl2 chlfA 377      33.931   7.818  14.374  1.00  0.00      A   CL
ATOM   3388  Cl3 chlfA 377      31.540   9.579  13.862  1.00  0.00      A   CL
ATOM   3389  HC  chlfA 377      33.708   9.501  12.689  1.00  0.00      A    H
ATOM   3394  CT  chlfA 378      31.182  21.607  10.659  1.00  0.00      A    C
ATOM   3395  Cl1 chlfA 378      30.867  19.900  10.584  1.00  0.00      A   CL
ATOM   3396  Cl2 chlfA 378      29.589  22.452  10.553  1.00  0.00      A   CL
ATOM   3397  Cl3 chlfA 378      31.961  22.049   9.128  1.00  0.00      A   CL
ATOM   3398  HC  chlfA 378      31.794  21.827  11.534  1.00  0.00      A    H
ATOM   3403  CT  chlfA 379       7.046  28.114   7.264  1.00  0.00      A    C
ATOM   3404  Cl1 chlfA 379       7.546  28.360   5.568  1.00  0.00      A   CL
ATOM   3405  Cl2 chlfA 379       7.817  26.676   7.904  1.00  0.00      A   CL
ATOM   3406  Cl3 chlfA 379       5.248  28.169   7.485  1.00  0.00      A   CL
ATOM   3407  HC  chlfA 379       7.297  29.067   7.729  1.00  0.00      A    H
ATOM   3412  CT  chlfA 380       4.192  50.318  23.314  1.00  0.00      A    C
ATOM   3413  Cl1 chlfA 380       2.835  51.028  24.258  1.00  0.00      A   CL
ATOM   3414  Cl2 chlfA 380       5.740  50.998  23.973  1.00  0.00      A   CL
ATOM   3415  Cl3 chlfA 380       3.890  50.668  21.597  1.00  0.00      A   CL
ATOM   3416  HC  chlfA 380       4.209  49.236  23.444  1.00  0.00      A    H
ATOM   3421  CT  chlfA 381      13.407  15.479  31.113  1.00  0.00      A    C
ATOM   3422  Cl1 chlfA 381      13.411  17.251  31.344  1.00  0.00      A   CL
ATOM   3423  Cl2 chlfA 381      14.774  14.744  31.979  1.00  0.00      A   CL
ATOM   3424  Cl3 chlfA 381      13.852  15.363  29.440  1.00  0.00      A   CL
ATOM   3425  HC  chlfA 381      12.457  15.019  31.386  1.00  0.00      A    H
ATOM   3430  CT  chlfA 382       0.652  27.118   0.543  1.00  0.00      A    C
ATOM   3431  Cl1 chlfA 382       1.307  27.274  -1.071  1.00  0.00      A   CL
ATOM   3432  Cl2 chlfA 382       1.725  27.994   1.684  1.00  0.00      A   CL
ATOM   3433  Cl3 chlfA 382       0.646  25.418   0.867  1.00  0.00      A   CL
ATOM   3434  HC  chlfA 382      -0.384  27.445   0.448  1.00  0.00      A    H
ATOM   3439  CT  chlfA 383       0.314  17.699  40.495  1.00  0.00      A    C
ATOM   3440  Cl1 chlfA 383       1.445  19.067  40.859  1.00  0.00      A   CL
ATOM   3441  Cl2 chlfA 383      -1.022  18.233  39.421  1.00  0.00      A   CL
ATOM   3442  Cl3 chlfA 383      -0.363  17.092  42.046  1.00  0.00      A   CL
ATOM   3443  HC  chlfA 383       0.803  16.932  39.894  1.00  0.00      A    H
ATOM   3448  CT  chlfA 384      12.121  31.376  12.478  1.00  0.00      A    C
ATOM   3449  Cl1 chlfA 384      11.000  30.100  12.987  1.00  0.00      A   CL
ATOM   3450  Cl2 chlfA 384      13.462  31.522  13.540  1.00  0.00      A   CL
ATOM   3451  Cl3 chlfA 384      11.355  32.973  12.491  1.00  0.00      A   CL
ATOM   3452  HC  chlfA 384      12.535  31.159  11.493  1.00  0.00      A    H
ATOM   3457  CT  chlfA 385      37.440  38.383  17.778  1.00  0.00      A    C
ATOM   3458  Cl1 chlfA 385      38.251  39.773  18.421  1.00  0.00      A   CL
ATOM   3459  Cl2 chlfA 385      38.733  37.489  16.907  1.00  0.00      A   CL
ATOM   3460  Cl3 chlfA 385      36.299  38.813  16.459  1.00  0.00      A   CL
ATOM   3461  HC  chlfA 385      37.158  37.691  18.571  1.00  0.00      A    H
ATOM   3466  CT  chlfA 386      12.780  -0.190  40.474  1.00  0.00      A    C
ATOM   3467  Cl1 chlfA 386      13.957   1.066  40.392  1.00  0.00      A   CL
ATOM   3468  Cl2 chlfA 386      11.775   0.112  39.004  1.00  0.00      A   CL
ATOM   3469  Cl3 chlfA 386      11.748  -0.017  41.928  1.00  0.00      A   CL
ATOM   3470  HC  chlfA 386      13.133  -1.218  40.384  1.00  0.00      A    H
ATOM   3475  CT  chlfA 387      49.696   9.917  32.782  1.00  0.00      A    C
ATOM   3476  Cl1 chlfA 387      50.302  11.517  33.102  1.00  0.00      A   CL
ATOM   3477  Cl2 chlfA 387      47.998   9.968  33.261  1.00  0.00      A   CL
ATOM   3478  Cl3 chlfA 387      50.633   8.728  33.724  1.00  0.00      A   CL
ATOM   3479  HC  chlfA 387      49.853   9.647  31.738  1.00  0.00      A    H
ATOM   3484  CT  chlfA 388      39.922  33.034  47.957  1.00  0.00      A    C
ATOM   3485  Cl1 chlfA 388      38.225  32.761  47.745  1.00  0.00      A   CL
ATOM   3486  Cl2 chlfA 388      40.178  34.138  49.353  1.00  0.00      A   CL
ATOM   3487  Cl3 chlfA 388      40.616  33.854  46.523  1.00  0.00      A   CL
ATOM   3488  HC  chlfA 388      40.503  32.138  48.176  1.00  0.00      A    H
ATOM   3493  CT  chlfA 389      33.114   6.788   2.000  1.00  0.00      A    C
ATOM   3494  Cl1 chlfA 389      34.302   5.619   2.477  1.00  0.00      A   CL
ATOM   3495  Cl2 chlfA 389      32.655   6.185   0.425  1.00  0.00      A   CL
ATOM   3496  Cl3 chlfA 389      33.861   8.307   1.689  1.00  0.00      A   CL
ATOM   3497  HC  chlfA 389      32.312   6.888   2.732  1.00  0.00      A    H
ATOM   3502  CT  chlfA 390      41.836  37.078  47.019  1.00  0.00      A    C
ATOM   3503  Cl1 chlfA 390      42.226  38.732  47.637  1.00  0.00      A   CL
ATOM   3504  Cl2 chlfA 390      43.073  36.021  47.774  1.00  0.00      A   CL
ATOM   3505  Cl3 chlfA 390      42.031  37.084  45.270  1.00  0.00      A   CL
ATOM   3506  HC  chlfA 390      40.827  36.808  47.330  1.00  0.00      A    H
ATOM   3511  CT  chlfA 391      44.202  15.738  21.499  1.00  0.00      A    C
ATOM   3512  Cl1 chlfA 391      44.758  14.528  22.670  1.00  0.00      A   CL
ATOM   3513  Cl2 chlfA 391      44.906  15.478  19.923  1.00  0.00      A   CL
ATOM   3514  Cl3 chlfA 391      44.601  17.370  22.014  1.00  0.00      A   CL
ATOM   3515  HC  chlfA 391      43.127  15.596  21.390  1.00  0.00      A    H
ATOM   3520  CT  chlfA 392      49.782   9.738  14.677  1.00  0.00      A    C
ATOM   3521  Cl1 chlfA 392      51.380   9.247  15.281  1.00  0.00      A   CL
ATOM   3522  Cl2 chlfA 392      49.811  11.458  14.712  1.00  0.00      A   CL
ATOM   3523  Cl3 chlfA 392      48.553   8.968  15.738  1.00  0.00      A   CL
ATOM   3524  HC  chlfA 392      49.566   9.444  13.650  1.00  0.00      A    H
ATOM   3529  CT  chlfA 393      46.637  45.461  13.808  1.00  0.00      A    C
ATOM   3530  Cl1 chlfA 393      45.588  46.605  12.968  1.00  0.00      A   CL
ATOM   3531  Cl2 chlfA 393      45.772  44.698  15.248  1.00  0.00      A   CL
ATOM   3532  Cl3 chlfA 393      48.139  46.328  14.353  1.00  0.00      A   CL
ATOM   3533  HC  chlfA 393      46.887  44.718  13.051  1.00  0.00      A    H
ATOM   3538  CT  chlfA 394       0.386  20.508  48.877  1.00  0.00      A    C
ATOM   3539  Cl1 chlfA 394      -1.071  20.367  47.802  1.00  0.00      A   CL
ATOM   3540  Cl2 chlfA 394      -0.044  19.783  50.459  1.00  0.00      A   CL
ATOM   3541  Cl3 chlfA 394       0.808  22.215  48.924  1.00  0.00      A   CL
ATOM   3542  HC  chlfA 394       1.181  19.944  48.390  1.00  0.00      A    H
ATOM   3547  CT  chlfA 395      22.521   2.344  21.893  1.00  0.00      A    C
ATOM   3548  Cl1 chlfA 395      20.931   2.003  21.057  1.00  0.00      A   CL
ATOM   3549  Cl2 chlfA 395      22.623   1.224  23.313  1.00  0.00      A   CL
ATOM   3550  Cl3 chlfA 395      22.649   3.951  22.588  1.00  0.00      A   CL
ATOM   3551  HC  chlfA 395      23.288   2.082  21.164  1.00  0.00      A    H
ATOM   3556  CT  chlfA 396       3.796  41.690  33.297  1.00  0.00      A    C
ATOM   3557  Cl1 chlfA 396       5.254  42.550  33.899  1.00  0.00      A   CL
ATOM   3558  Cl2 chlfA 396       2.500  42.272  34.356  1.00  0.00      A   CL
ATOM   3559  Cl3 chlfA 396       4.033  39.936  33.379  1.00  0.00      A   CL
ATOM   3560  HC  chlfA 396       3.646  41.953  32.250  1.00  0.00      A    H
ATOM   3565  CT  chlfA 397      49.254   4.758  29.501  1.00  0.00      A    C
ATOM   3566  Cl1 chlfA 397      50.062   4.147  28.034  1.00  0.00      A   CL
ATOM   3567  Cl2 chlfA 397      50.166   6.130  29.948  1.00  0.00      A   CL
ATOM   3568  Cl3 chlfA 397      49.403   3.625  30.821  1.00  0.00      A   CL
ATOM   3569  HC  chlfA 397      48.208   4.997  29.312  1.00  0.00      A    H
ATOM   3574  CT  chlfA 398      17.244  16.249  40.030  1.00  0.00      A    C
ATOM   3575  Cl1 chlfA 398      16.171  17.048  41.142  1.00  0.00      A   CL
ATOM   3576  Cl2 chlfA 398      17.637  14.665  40.742  1.00  0.00      A   CL
ATOM   3577  Cl3 chlfA 398      18.636  17.263  39.553  1.00  0.00      A   CL
ATOM   3578  HC  chlfA 398      16.704  15.863  39.166  1.00  0.00      A    H
ATOM   3583  CT  chlfA 399      43.430  10.997  -0.138  1.00  0.00      A    C
ATOM   3584  Cl1 chlfA 399      43.132  12.521   0.583  1.00  0.00      A   CL
ATOM   3585  Cl2 chlfA 399      41.991   9.948   0.196  1.00  0.00      A   CL
ATOM   3586  Cl3 chlfA 399      44.963  10.307   0.483  1.00  0.00      A   CL
ATOM   3587  HC  chlfA 399      43.550  11.148  -1.211  1.00  0.00      A    H
ATOM   3592  CT  chlfA 400       5.375  41.444  45.196  1.00  0.00      A    C
ATOM   3593  Cl1 chlfA 400       5.840  42.646  44.029  1.00  0.00      A   CL
ATOM   3594  Cl2 chlfA 400       3.649  41.519  45.575  1.00  0.00      A   CL
ATOM   3595  Cl3 chlfA 400       6.286  41.713  46.710  1.00  0.00      A   CL
ATOM   3596  HC  chlfA 400       5.567  40.540  44.618  1.00  0.00      A    H
ATOM   3601  CT  chlfA 401      17.777   6.573  34.195  1.00  0.00      A    C
ATOM   3602  Cl1 chlfA 401      18.613   7.359  32.869  1.00  0.00      A   CL
ATOM   3603  Cl2 chlfA 401      18.926   5.613  35.306  1.00  0.00      A   CL
ATOM   3604  Cl3 chlfA 401      16.484   5.472  33.540  1.00  0.00      A   CL
ATOM   3605  HC  chlfA 401      17.341   7.417  34.730  1.00  0.00      A    H
ATOM   3610  CT  chlfA 402      13.597  40.172  17.780  1.00  0.00      A    C
ATOM   3611  Cl1 chlfA 402      13.359  41.740  17.152  1.00  0.00      A   CL
ATOM   3612  Cl2 chlfA 402      14.086  38.985  16.561  1.00  0.00      A   CL
ATOM   3613  Cl3 chlfA 402      11.989  39.543  18.363  1.00  0.00      A   CL
ATOM   3614  HC  chlfA 402      14.332  40.198  18.584  1.00  0.00      A    H
ATOM   3619  CT  chlfA 403      14.716  31.697  20.076  1.00  0.00      A    C
ATOM   3620  Cl1 chlfA 403      15.508  30.326  20.945  1.00  0.00      A   CL
ATOM   3621  Cl2 chlfA 403      15.399  33.274  20.672  1.00  0.00      A   CL
ATOM   3622  Cl3 chlfA 403      12.964  31.752  20.440  1.00  0.00      A   CL
ATOM   3623  HC  chlfA 403      14.934  31.668  19.008  1.00  0.00      A    H
ATOM   3628  CT  chlfA 404       4.587  12.044  32.628  1.00  0.00      A    C
ATOM   3629  Cl1 chlfA 404       3.048  11.694  33.476  1.00  0.00      A   CL
ATOM   3630  Cl2 chlfA 404       5.784  11.884  33.888  1.00  0.00      A   CL
ATOM   3631  Cl3 chlfA 404       4.573  13.714  31.885  1.00  0.00      A   CL
ATOM   3632  HC  chlfA 404       4.782  11.344  31.816  1.00  0.00      A    H
ATOM   3637  CT  chlfA 405      45.444  43.062  43.398  1.00  0.00      A    C
ATOM   3638  Cl1 chlfA 405      44.483  44.332  42.665  1.00  0.00      A   CL
ATOM   3639  Cl2 chlfA 405      45.847  43.691  45.001  1.00  0.00      A   CL
ATOM   3640  Cl3 chlfA 405      46.951  43.043  42.435  1.00  0.00      A   CL
ATOM   3641  HC  chlfA 405      44.871  42.135  43.435  1.00  0.00      A    H
ATOM   3646  CT  chlfA 406      48.158  18.540  21.788  1.00  0.00      A    C
ATOM   3647  Cl1 chlfA 406      49.506  19.068  20.684  1.00  0.00      A   CL
ATOM   3648  Cl2 chlfA 406      47.548  19.812  22.872  1.00  0.00      A   CL
ATOM   3649  Cl3 chlfA 406      48.686  17.171  22.704  1.00  0.00      A   CL
ATOM   3650  HC  chlfA 406      47.361  18.192  21.131  1.00  0.00      A    H
ATOM   3655  CT  chlfA 407      24.679  24.958  10.737  1.00  0.00      A    C
ATOM   3656  Cl1 chlfA 407      26.457  24.614  10.850  1.00  0.00      A   CL
ATOM   3657  Cl2 chlfA 407      23.818  23.473  10.543  1.00  0.00      A   CL
ATOM   3658  Cl3 chlfA 407      24.396  26.096   9.423  1.00  0.00      A   CL
ATOM   3659  HC  chlfA 407      24.299  25.470  11.621  1.00  0.00      A    H
ATOM   3664  CT  chlfA 408      15.542  38.722  48.650  1.00  0.00      A    C
ATOM   3665  Cl1 chlfA 408      14.928  38.768  47.011  1.00  0.00      A   CL
ATOM   3666  Cl2 chlfA 408      16.982  37.660  48.480  1.00  0.00      A   CL
ATOM   3667  Cl3 chlfA 408      14.352  37.830  49.718  1.00  0.00      A   CL
ATOM   3668  HC  chlfA 408      15.923  39.625  49.126  1.00  0.00      A    H
ATOM   3673  CT  chlfA 409       4.916  48.786   8.681  1.00  0.00      A    C
ATOM   3674  Cl1 chlfA 409       4.655  50.507   8.256  1.00  0.00      A   CL
ATOM   3675  Cl2 chlfA 409       4.951  48.594  10.467  1.00  0.00      A   CL
ATOM   3676  Cl3 chlfA 409       6.472  48.153   8.015  1.00  0.00      A   CL
ATOM   3677  HC  chlfA 409       4.106  48.195   8.255  1.00  0.00      A    H
ATOM   3682  CT  chlfA 410      16.568  31.563  10.628  1.00  0.00      A    C
ATOM   3683  Cl1 chlfA 410      17.898  32.298  11.527  1.00  0.00      A   CL
ATOM   3684  Cl2 chlfA 410      15.195  32.626  10.344  1.00  0.00      A   CL
ATOM   3685  Cl3 chlfA 410      16.023  30.150  11.486  1.00  0.00      A   CL
ATOM   3686  HC  chlfA 410      16.940  31.258   9.650  1.00  0.00      A    H
ATOM   3691  CT  chlfA 411       6.004  27.328  23.527  1.00  0.00      A    C
ATOM   3692  Cl1 chlfA 411       7.779  27.441  23.921  1.00  0.00      A   CL
ATOM   3693  Cl2 chlfA 411       5.098  28.242  24.690  1.00  0.00      A   CL
ATOM   3694  Cl3 chlfA 411       5.420  25.654  23.501  1.00  0.00      A   CL
ATOM   3695  HC  chlfA 411       5.830  27.715  22.523  1.00  0.00      A    H
ATOM   3700  CT  chlfA 412       2.489  15.988  27.417  1.00  0.00      A    C
ATOM   3701  Cl1 chlfA 412       2.554  14.273  27.172  1.00  0.00      A   CL
ATOM   3702  Cl2 chlfA 412       3.033  16.304  29.080  1.00  0.00      A   CL
ATOM   3703  Cl3 chlfA 412       0.825  16.484  27.033  1.00  0.00      A   CL
ATOM   3704  HC  chlfA 412       3.086  16.491  26.656  1.00  0.00      A    H
ATOM   3709  CT  chlfA 413      22.622  36.890  31.954  1.00  0.00      A    C
ATOM   3710  Cl1 chlfA 413      22.911  38.556  31.321  1.00  0.00      A   CL
ATOM   3711  Cl2 chlfA 413      21.638  35.904  30.932  1.00  0.00      A   CL
ATOM   3712  Cl3 chlfA 413      21.725  37.210  33.421  1.00  0.00      A   CL
ATOM   3713  HC  chlfA 413      23.560  36.359  32.113  1.00  0.00      A    H
ATOM   3718  CT  chlfA 414      47.751  48.545  49.431  1.00  0.00      A    C
ATOM   3719  Cl1 chlfA 414      48.888  47.600  50.353  1.00  0.00      A   CL
ATOM   3720  Cl2 chlfA 414      48.550  50.145  49.042  1.00  0.00      A   CL
ATOM   3721  Cl3 chlfA 414      46.188  48.873  50.320  1.00  0.00      A   CL
ATOM   3722  HC  chlfA 414      47.595  48.111  48.444  1.00  0.00      A    H
ATOM   3727  CT  chlfA 415      48.835  22.819  26.131  1.00  0.00      A    C
ATOM   3728  Cl1 chlfA 415      49.401  24.184  27.202  1.00  0.00      A   CL
ATOM   3729  Cl2 chlfA 415      50.277  21.772  25.990  1.00  0.00      A   CL
ATOM   3730  Cl3 chlfA 415      48.441  23.291  24.480  1.00  0.00      A   CL
ATOM   3731  HC  chlfA 415      48.062  22.222  26.614  1.00  0.00      A    H
ATOM   3736  CT  chlfA 416       1.776  27.603  41.347  1.00  0.00      A    C
ATOM   3737  Cl1 chlfA 416       0.492  26.573  42.158  1.00  0.00      A   CL
ATOM   3738  Cl2 chlfA 416       1.140  28.809  40.164  1.00  0.00      A   CL
ATOM   3739  Cl3 chlfA 416       2.810  26.436  40.457  1.00  0.00      A   CL
ATOM   3740  HC  chlfA 416       2.332  28.081  42.153  1.00  0.00      A    H
ATOM   3745  CT  chlfA 417      35.430  26.487  33.141  1.00  0.00      A    C
ATOM   3746  Cl1 chlfA 417      36.910  27.442  33.631  1.00  0.00      A   CL
ATOM   3747  Cl2 chlfA 417      34.282  26.423  34.408  1.00  0.00      A   CL
ATOM   3748  Cl3 chlfA 417      35.896  24.835  32.779  1.00  0.00      A   CL
ATOM   3749  HC  chlfA 417      34.990  26.985  32.278  1.00  0.00      A    H
ATOM   3754  CT  chlfA 418       1.617  15.007  50.731  1.00  0.00      A    C
ATOM   3755  Cl1 chlfA 418       1.179  16.149  49.435  1.00  0.00      A   CL
ATOM   3756  Cl2 chlfA 418       3.101  15.564  51.510  1.00  0.00      A   CL
ATOM   3757  Cl3 chlfA 418       1.830  13.352  50.013  1.00  0.00      A   CL
ATOM   3758  HC  chlfA 418       0.765  15.000  51.411  1.00  0.00      A    H
ATOM   3763  CT  chlfA 419      47.852  10.553   7.771  1.00  0.00      A    C
ATOM   3764  Cl1 chlfA 419      49.032   9.534   6.892  1.00  0.00      A   CL
ATOM   3765  Cl2 chlfA 419      48.379  12.249   7.629  1.00  0.00      A   CL
ATOM   3766  Cl3 chlfA 419      48.010  10.019   9.409  1.00  0.00      A   CL
ATOM   3767  HC  chlfA 419      46.847  10.331   7.413  1.00  0.00      A    H
ATOM   3772  CT  chlfA 420      22.848  11.868  38.732  1.00  0.00      A    C
ATOM   3773  Cl1 chlfA 420      22.071  12.887  40.002  1.00  0.00      A   CL
ATOM   3774  Cl2 chlfA 420      21.955  11.721  37.250  1.00  0.00      A   CL
ATOM   3775  Cl3 chlfA 420      23.174  10.294  39.477  1.00  0.00      A   CL
ATOM   3776  HC  chlfA 420      23.814  12.342  38.556  1.00  0.00      A    H
ATOM   3781  CT  chlfA 421      37.541  40.096   6.452  1.00  0.00      A    C
ATOM   3782  Cl1 chlfA 421      37.563  41.822   6.059  1.00  0.00      A   CL
ATOM   3783  Cl2 chlfA 421      37.921  39.313   4.915  1.00  0.00      A   CL
ATOM   3784  Cl3 chlfA 421      35.895  39.815   7.059  1.00  0.00      A   CL
ATOM   3785  HC  chlfA 421      38.265  39.915   7.247  1.00  0.00      A    H
ATOM   3790  CT  chlfA 422      14.413  23.368  40.616  1.00  0.00      A    C
ATOM   3791  Cl1 chlfA 422      14.775  22.127  39.353  1.00  0.00      A   CL
ATOM   3792  Cl2 chlfA 422      12.670  23.207  40.837  1.00  0.00      A   CL
ATOM   3793  Cl3 chlfA 422      14.682  24.964  40.072  1.00  0.00      A   CL
ATOM   3794  HC  chlfA 422      14.933  23.094  41.534  1.00  0.00      A    H
ATOM   3799  CT  chlfA 423       0.759   7.122  19.669  1.00  0.00      A    C
ATOM   3800  Cl1 chlfA 423       1.023   5.559  18.874  1.00  0.00      A   CL
ATOM   3801  Cl2 chlfA 423      -0.977   7.566  19.501  1.00  0.00      A   CL
ATOM   3802  Cl3 chlfA 423       1.807   8.391  18.915  1.00  0.00      A   CL
ATOM   3803  HC  chlfA 423       0.936   7.081  20.744  1.00  0.00      A    H
ATOM   3808  CT  chlfA 424       2.301  33.062  32.072  1.00  0.00      A    C
ATOM   3809  Cl1 chlfA 424       3.774  33.781  32.810  1.00  0.00      A   CL
ATOM   3810  Cl2 chlfA 424       0.923  32.834  33.138  1.00  0.00      A   CL
ATOM   3811  Cl3 chlfA 424       2.902  31.480  31.544  1.00  0.00      A   CL
ATOM   3812  HC  chlfA 424       2.021  33.635  31.188  1.00  0.00      A    H
ATOM   3817  CT  chlfA 425      49.799  37.030  19.652  1.00  0.00      A    C
ATOM   3818  Cl1 chlfA 425      50.027  37.216  21.382  1.00  0.00      A   CL
ATOM   3819  Cl2 chlfA 425      51.127  37.778  18.762  1.00  0.00      A   CL
ATOM   3820  Cl3 chlfA 425      48.255  37.709  19.087  1.00  0.00      A   CL
ATOM   3821  HC  chlfA 425      49.831  35.979  19.365  1.00  0.00      A    H
ATOM   3826  CT  chlfA 426      45.666  39.657  17.502  1.00  0.00      A    C
ATOM   3827  Cl1 chlfA 426      44.233  40.621  16.887  1.00  0.00      A   CL
ATOM   3828  Cl2 chlfA 426      47.167  40.533  17.034  1.00  0.00      A   CL
ATOM   3829  Cl3 chlfA 426      45.606  38.010  16.857  1.00  0.00      A   CL
ATOM   3830  HC  chlfA 426      45.628  39.587  18.589  1.00  0.00      A    H
ATOM   3835  CT  chlfA 427      43.547  37.901  30.243  1.00  0.00      A    C
ATOM   3836  Cl1 chlfA 427      42.406  39.227  29.931  1.00  0.00      A   CL
ATOM   3837  Cl2 chlfA 427      42.575  36.420  30.237  1.00  0.00      A   CL
ATOM   3838  Cl3 chlfA 427      44.235  38.259  31.904  1.00  0.00      A   CL
ATOM   3839  HC  chlfA 427      44.361  37.941  29.519  1.00  0.00      A    H
ATOM   3844  CT  chlfA 428       9.031  21.294  32.885  1.00  0.00      A    C
ATOM   3845  Cl1 chlfA 428       8.519  21.996  34.498  1.00  0.00      A   CL
ATOM   3846  Cl2 chlfA 428       8.636  22.506  31.721  1.00  0.00      A   CL
ATOM   3847  Cl3 chlfA 428       8.295  19.708  32.544  1.00  0.00      A   CL
ATOM   3848  HC  chlfA 428      10.119  21.252  32.832  1.00  0.00      A    H
ATOM   3853  CT  chlfA 429      13.784  19.694  35.329  1.00  0.00      A    C
ATOM   3854  Cl1 chlfA 429      15.234  19.093  34.372  1.00  0.00      A   CL
ATOM   3855  Cl2 chlfA 429      12.480  20.088  34.214  1.00  0.00      A   CL
ATOM   3856  Cl3 chlfA 429      14.238  21.114  36.189  1.00  0.00      A   CL
ATOM   3857  HC  chlfA 429      13.370  18.925  35.981  1.00  0.00      A    H
ATOM   3862  CT  chlfA 430      20.663  14.780  43.442  1.00  0.00      A    C
ATOM   3863  Cl1 chlfA 430      21.679  16.112  42.799  1.00  0.00      A   CL
ATOM   3864  Cl2 chlfA 430      19.046  15.452  43.709  1.00  0.00      A   CL
ATOM   3865  Cl3 chlfA 430      21.192  13.960  45.004  1.00  0.00      A   CL
ATOM   3866  HC  chlfA 430      20.605  14.065  42.622  1.00  0.00      A    H
ATOM   3871  CT  chlfA 431       1.010  14.855   7.715  1.00  0.00      A    C
ATOM   3872  Cl1 chlfA 431      -0.216  14.311   8.848  1.00  0.00      A   CL
ATOM   3873  Cl2 chlfA 431       1.430  13.663   6.561  1.00  0.00      A   CL
ATOM   3874  Cl3 chlfA 431       2.438  15.354   8.593  1.00  0.00      A   CL
ATOM   3875  HC  chlfA 431       0.614  15.780   7.296  1.00  0.00      A    H
ATOM   3880  CT  chlfA 432      27.578  35.556  49.465  1.00  0.00      A    C
ATOM   3881  Cl1 chlfA 432      28.501  34.594  50.661  1.00  0.00      A   CL
ATOM   3882  Cl2 chlfA 432      28.779  35.731  48.229  1.00  0.00      A   CL
ATOM   3883  Cl3 chlfA 432      27.236  37.173  50.097  1.00  0.00      A   CL
ATOM   3884  HC  chlfA 432      26.724  35.058  49.004  1.00  0.00      A    H
ATOM   3889  CT  chlfA 433       7.698  20.109   4.468  1.00  0.00      A    C
ATOM   3890  Cl1 chlfA 433       9.266  20.830   5.119  1.00  0.00      A   CL
ATOM   3891  Cl2 chlfA 433       7.737  20.338   2.699  1.00  0.00      A   CL
ATOM   3892  Cl3 chlfA 433       6.384  21.024   5.064  1.00  0.00      A   CL
ATOM   3893  HC  chlfA 433       7.620  19.055   4.738  1.00  0.00      A    H
ATOM   3898  CT  chlfA 434      42.002   5.754  13.242  1.00  0.00      A    C
ATOM   3899  Cl1 chlfA 434      43.385   6.847  13.082  1.00  0.00      A   CL
ATOM   3900  Cl2 chlfA 434      40.543   6.766  13.258  1.00  0.00      A   CL
ATOM   3901  Cl3 chlfA 434      42.308   4.751  14.711  1.00  0.00      A   CL
ATOM   3902  HC  chlfA 434      41.964   5.079  12.387  1.00  0.00      A    H
ATOM   3907  CT  chlfA 435       5.352   6.648  22.455  1.00  0.00      A    C
ATOM   3908  Cl1 chlfA 435       3.664   6.881  21.846  1.00  0.00      A   CL
ATOM   3909  Cl2 chlfA 435       6.561   7.662  21.578  1.00  0.00      A   CL
ATOM   3910  Cl3 chlfA 435       5.714   4.947  22.407  1.00  0.00      A   CL
ATOM   3911  HC  chlfA 435       5.277   6.840  23.525  1.00  0.00      A    H
ATOM   3916  CT  chlfA 436      50.722  29.022  18.538  1.00  0.00      A    C
ATOM   3917  Cl1 chlfA 436      51.060  27.295  18.101  1.00  0.00      A   CL
ATOM   3918  Cl2 chlfA 436      50.172  29.758  16.990  1.00  0.00      A   CL
ATOM   3919  Cl3 chlfA 436      52.208  29.857  19.063  1.00  0.00      A   CL
ATOM   3920  HC  chlfA 436      49.915  29.039  19.270  1.00  0.00      A    H
ATOM   3925  CT  chlfA 437      34.239  14.887  18.059  1.00  0.00      A    C
ATOM   3926  Cl1 chlfA 437      35.942  14.391  17.722  1.00  0.00      A   CL
ATOM   3927  Cl2 chlfA 437      33.130  13.738  17.426  1.00  0.00      A   CL
ATOM   3928  Cl3 chlfA 437      33.934  16.377  17.204  1.00  0.00      A   CL
ATOM   3929  HC  chlfA 437      34.033  14.971  19.126  1.00  0.00      A    H
ATOM   3934  CT  chlfA 438      11.853  27.921  20.627  1.00  0.00      A    C
ATOM   3935  Cl1 chlfA 438      12.898  26.736  21.444  1.00  0.00      A   CL
ATOM   3936  Cl2 chlfA 438      10.202  27.827  21.371  1.00  0.00      A   CL
ATOM   3937  Cl3 chlfA 438      11.723  27.406  18.881  1.00  0.00      A   CL
ATOM   3938  HC  chlfA 438      12.217  28.946  20.562  1.00  0.00      A    H
ATOM   3943  CT  chlfA 439      30.797  32.180  46.865  1.00  0.00      A    C
ATOM   3944  Cl1 chlfA 439      30.666  33.626  45.831  1.00  0.00      A   CL
ATOM   3945  Cl2 chlfA 439      30.716  30.729  45.869  1.00  0.00      A   CL
ATOM   3946  Cl3 chlfA 439      29.393  32.142  47.911  1.00  0.00      A   CL
ATOM   3947  HC  chlfA 439      31.695  32.207  47.482  1.00  0.00      A    H
ATOM   3952  CT  chlfA 440      11.780  20.283  29.709  1.00  0.00      A    C
ATOM   3953  Cl1 chlfA 440      12.695  21.177  31.049  1.00  0.00      A   CL
ATOM   3954  Cl2 chlfA 440      12.952  20.071  28.307  1.00  0.00      A   CL
ATOM   3955  Cl3 chlfA 440      10.496  21.373  29.059  1.00  0.00      A   CL
ATOM   3956  HC  chlfA 440      11.228  19.455  30.153  1.00  0.00      A    H
ATOM   3961  CT  chlfA 441      21.053  12.856  22.802  1.00  0.00      A    C
ATOM   3962  Cl1 chlfA 441      22.405  11.780  23.420  1.00  0.00      A   CL
ATOM   3963  Cl2 chlfA 441      21.012  12.832  20.989  1.00  0.00      A   CL
ATOM   3964  Cl3 chlfA 441      21.415  14.499  23.451  1.00  0.00      A   CL
ATOM   3965  HC  chlfA 441      20.121  12.515  23.252  1.00  0.00      A    H
ATOM   3970  CT  chlfA 442      10.914   8.047  23.402  1.00  0.00      A    C
ATOM   3971  Cl1 chlfA 442      10.157   6.621  22.586  1.00  0.00      A   CL
ATOM   3972  Cl2 chlfA 442      12.668   7.953  23.650  1.00  0.00      A   CL
ATOM   3973  Cl3 chlfA 442      10.134   8.094  25.009  1.00  0.00      A   CL
ATOM   3974  HC  chlfA 442      10.635   9.014  22.983  1.00  0.00      A    H
ATOM   3979  CT  chlfA 443      40.094   7.675  39.211  1.00  0.00      A    C
ATOM   3980  Cl1 chlfA 443      40.372   8.884  40.565  1.00  0.00      A   CL
ATOM   3981  Cl2 chlfA 443      39.331   6.130  39.747  1.00  0.00      A   CL
ATOM   3982  Cl3 chlfA 443      41.701   7.190  38.506  1.00  0.00      A   CL
ATOM   3983  HC  chlfA 443      39.430   8.115  38.467  1.00  0.00      A    H
ATOM   3988  CT  chlfA 444      31.055  33.566  34.418  1.00  0.00      A    C
ATOM   3989  Cl1 chlfA 444      31.406  34.531  32.964  1.00  0.00      A   CL
ATOM   3990  Cl2 chlfA 444      31.068  31.826  34.083  1.00  0.00      A   CL
ATOM   3991  Cl3 chlfA 444      29.404  33.777  34.969  1.00  0.00      A   CL
ATOM   3992  HC  chlfA 444      31.823  33.769  35.165  1.00  0.00      A    H
ATOM   3997  CT  chlfA 445      41.980  31.341  10.628  1.00  0.00      A    C
ATOM   3998  Cl1 chlfA 445      42.712  32.979  10.577  1.00  0.00      A   CL
ATOM   3999  Cl2 chlfA 445      43.113  30.066  10.174  1.00  0.00      A   CL
ATOM   4000  Cl3 chlfA 445      40.625  31.282   9.463  1.00  0.00      A   CL
ATOM   4001  HC  chlfA 445      41.533  31.117  11.597  1.00  0.00      A    H
ATOM   4006  CT  chlfA 446      40.286  46.603  32.407  1.00  0.00      A    C
ATOM   4007  Cl1 chlfA 446      38.964  46.855  33.565  1.00  0.00      A   CL
ATOM   4008  Cl2 chlfA 446      41.557  47.913  32.650  1.00  0.00      A   CL
ATOM   4009  Cl3 chlfA 446      39.723  46.582  30.669  1.00  0.00      A   CL
ATOM   4010  HC  chlfA 446      40.799  45.656  32.575  1.00  0.00      A    H
ATOM   4015  CT  chlfA 447      37.826   9.230  19.746  1.00  0.00      A    C
ATOM   4016  Cl1 chlfA 447      36.721   8.334  20.924  1.00  0.00      A   CL
ATOM   4017  Cl2 chlfA 447      39.281   9.410  20.671  1.00  0.00      A   CL
ATOM   4018  Cl3 chlfA 447      37.145  10.829  19.314  1.00  0.00      A   CL
ATOM   4019  HC  chlfA 447      37.960   8.676  18.818  1.00  0.00      A    H
ATOM   4024  CT  chlfA 448      36.677  17.484   4.952  1.00  0.00      A    C
ATOM   4025  Cl1 chlfA 448      35.752  17.288   6.517  1.00  0.00      A   CL
ATOM   4026  Cl2 chlfA 448      37.740  18.865   5.045  1.00  0.00      A   CL
ATOM   4027  Cl3 chlfA 448      35.536  17.650   3.573  1.00  0.00      A   CL
ATOM   4028  HC  chlfA 448      37.234  16.565   4.772  1.00  0.00      A    H
ATOM   4033  CT  chlfA 449      27.197  18.063   6.982  1.00  0.00      A    C
ATOM   4034  Cl1 chlfA 449      26.333  19.292   6.101  1.00  0.00      A   CL
ATOM   4035  Cl2 chlfA 449      28.719  18.771   7.519  1.00  0.00      A   CL
ATOM   4036  Cl3 chlfA 449      27.527  16.602   5.895  1.00  0.00      A   CL
ATOM   4037  HC  chlfA 449      26.607  17.667   7.809  1.00  0.00      A    H
ATOM   4042  CT  chlfA 450      48.925  15.144  34.958  1.00  0.00      A    C
ATOM   4043  Cl1 chlfA 450      48.188  15.954  33.518  1.00  0.00      A   CL
ATOM   4044  Cl2 chlfA 450      47.716  13.825  35.285  1.00  0.00      A   CL
ATOM   4045  Cl3 chlfA 450      49.137  16.114  36.345  1.00  0.00      A   CL
ATOM   4046  HC  chlfA 450      49.918  14.769  34.709  1.00  0.00      A    H
ATOM   4051  CT  chlfA 451       1.028  50.195  31.904  1.00  0.00      A    C
ATOM   4052  Cl1 chlfA 451       0.995  48.473  32.431  1.00  0.00      A   CL
ATOM   4053  Cl2 chlfA 451       1.970  51.280  32.936  1.00  0.00      A   CL
ATOM   4054  Cl3 chlfA 451      -0.680  50.720  31.754  1.00  0.00      A   CL
ATOM   4055  HC  chlfA 451       1.576  50.272  30.964  1.00  0.00      A    H
ATOM   4060  CT  chlfA 452      31.067  45.533   2.745  1.00  0.00      A    C
ATOM   4061  Cl1 chlfA 452      29.741  46.582   3.366  1.00  0.00      A   CL
ATOM   4062  Cl2 chlfA 452      30.553  43.855   3.064  1.00  0.00      A   CL
ATOM   4063  Cl3 chlfA 452      32.560  45.957   3.661  1.00  0.00      A   CL
ATOM   4064  HC  chlfA 452      31.142  45.805   1.693  1.00  0.00      A    H
ATOM   4069  CT  chlfA 453      43.585  14.878  33.760  1.00  0.00      A    C
ATOM   4070  Cl1 chlfA 453      42.851  16.087  34.921  1.00  0.00      A   CL
ATOM   4071  Cl2 chlfA 453      42.429  14.682  32.384  1.00  0.00      A   CL
ATOM   4072  Cl3 chlfA 453      43.777  13.249  34.478  1.00  0.00      A   CL
ATOM   4073  HC  chlfA 453      44.524  15.279  33.376  1.00  0.00      A    H
ATOM   4078  CT  chlfA 454       1.940  10.068  44.156  1.00  0.00      A    C
ATOM   4079  Cl1 chlfA 454       2.264  11.374  42.913  1.00  0.00      A   CL
ATOM   4080  Cl2 chlfA 454       3.154   8.766  44.089  1.00  0.00      A   CL
ATOM   4081  Cl3 chlfA 454       0.330   9.474  43.825  1.00  0.00      A   CL
ATOM   4082  HC  chlfA 454       2.019  10.539  45.135  1.00  0.00      A    H
ATOM   4087  CT  chlfA 455       7.565   7.970  28.504  1.00  0.00      A    C
ATOM   4088  Cl1 chlfA 455       7.100   8.195  26.788  1.00  0.00      A   CL
ATOM   4089  Cl2 chlfA 455       7.300   9.531  29.148  1.00  0.00      A   CL
ATOM   4090  Cl3 chlfA 455       9.206   7.381  28.947  1.00  0.00      A   CL
ATOM   4091  HC  chlfA 455       6.909   7.285  29.042  1.00  0.00      A    H
ATOM   4096  CT  chlfA 456      29.772  38.587  13.508  1.00  0.00      A    C
ATOM   4097  Cl1 chlfA 456      30.542  38.451  11.924  1.00  0.00      A   CL
ATOM   4098  Cl2 chlfA 456      28.883  40.239  13.573  1.00  0.00      A   CL
ATOM   4099  Cl3 chlfA 456      30.934  38.346  14.818  1.00  0.00      A   CL
ATOM   4100  HC  chlfA 456      29.028  37.797  13.609  1.00  0.00      A    H
ATOM   4105  CT  chlfA 457      32.693  11.613  48.885  1.00  0.00      A    C
ATOM   4106  Cl1 chlfA 457      32.807  13.132  49.789  1.00  0.00      A   CL
ATOM   4107  Cl2 chlfA 457      31.047  11.438  48.301  1.00  0.00      A   CL
ATOM   4108  Cl3 chlfA 457      32.918  10.180  49.964  1.00  0.00      A   CL
ATOM   4109  HC  chlfA 457      33.401  11.591  48.057  1.00  0.00      A    H
ATOM   4114  CT  chlfA 458      27.164  13.810  24.784  1.00  0.00      A    C
ATOM   4115  Cl1 chlfA 458      26.899  12.283  24.067  1.00  0.00      A   CL
ATOM   4116  Cl2 chlfA 458      28.383  14.749  23.833  1.00  0.00      A   CL
ATOM   4117  Cl3 chlfA 458      27.700  13.646  26.487  1.00  0.00      A   CL
ATOM   4118  HC  chlfA 458      26.278  14.445  24.759  1.00  0.00      A    H
ATOM   4123  CT  chlfA 459      36.909   4.402  30.656  1.00  0.00      A    C
ATOM   4124  Cl1 chlfA 459      35.182   4.002  30.911  1.00  0.00      A   CL
ATOM   4125  Cl2 chlfA 459      37.977   3.553  31.799  1.00  0.00      A   CL
ATOM   4126  Cl3 chlfA 459      37.135   6.124  30.786  1.00  0.00      A   CL
ATOM   4127  HC  chlfA 459      37.279   4.117  29.672  1.00  0.00      A    H
ATOM   4132  CT  chlfA 460      44.283  20.408  18.123  1.00  0.00      A    C
ATOM   4133  Cl1 chlfA 460      42.729  20.926  17.382  1.00  0.00      A   CL
ATOM   4134  Cl2 chlfA 460      45.541  20.922  16.889  1.00  0.00      A   CL
ATOM   4135  Cl3 chlfA 460      44.304  18.649  18.162  1.00  0.00      A   CL
ATOM   4136  HC  chlfA 460      44.414  20.793  19.134  1.00  0.00      A    H
ATOM   4141  CT  chlfA 461       7.192  15.035  17.971  1.00  0.00      A    C
ATOM   4142  Cl1 chlfA 461       7.289  15.401  16.185  1.00  0.00      A   CL
ATOM   4143  Cl2 chlfA 461       8.834  14.891  18.494  1.00  0.00      A   CL
ATOM   4144  Cl3 chlfA 461       6.319  13.486  18.309  1.00  0.00      A   CL
ATOM   4145  HC  chlfA 461       6.693  15.820  18.539  1.00  0.00      A    H
ATOM   4150  CT  chlfA 462      18.322  48.742  31.031  1.00  0.00      A    C
ATOM   4151  Cl1 chlfA 462      18.780  50.477  31.470  1.00  0.00      A   CL
ATOM   4152  Cl2 chlfA 462      16.572  48.467  31.551  1.00  0.00      A   CL
ATOM   4153  Cl3 chlfA 462      19.395  47.581  31.882  1.00  0.00      A   CL
ATOM   4154  HC  chlfA 462      18.267  48.599  29.952  1.00  0.00      A    H
ATOM   4159  CT  chlfA 463      36.578  49.965  35.490  1.00  0.00      A    C
ATOM   4160  Cl1 chlfA 463      34.856  50.115  35.009  1.00  0.00      A   CL
ATOM   4161  Cl2 chlfA 463      37.534  50.528  34.102  1.00  0.00      A   CL
ATOM   4162  Cl3 chlfA 463      36.982  48.301  35.995  1.00  0.00      A   CL
ATOM   4163  HC  chlfA 463      36.783  50.614  36.342  1.00  0.00      A    H
ATOM   4168  CT  chlfA 464      15.320  48.132  10.021  1.00  0.00      A    C
ATOM   4169  Cl1 chlfA 464      13.543  47.900  10.130  1.00  0.00      A   CL
ATOM   4170  Cl2 chlfA 464      15.723  49.354   8.737  1.00  0.00      A   CL
ATOM   4171  Cl3 chlfA 464      16.091  46.540   9.512  1.00  0.00      A   CL
ATOM   4172  HC  chlfA 464      15.631  48.511  10.994  1.00  0.00      A    H
ATOM   4177  CT  chlfA 465      27.157   2.007  17.877  1.00  0.00      A    C
ATOM   4178  Cl1 chlfA 465      26.354   0.492  17.522  1.00  0.00      A   CL
ATOM   4179  Cl2 chlfA 465      26.513   2.785  19.327  1.00  0.00      A   CL
ATOM   4180  Cl3 chlfA 465      26.896   3.094  16.524  1.00  0.00      A   CL
ATOM   4181  HC  chlfA 465      28.232   1.835  17.937  1.00  0.00      A    H
ATOM   4186  CT  chlfA 466      19.785  16.269  36.202  1.00  0.00      A    C
ATOM   4187  Cl1 chlfA 466      20.125  14.858  37.276  1.00  0.00      A   CL
ATOM   4188  Cl2 chlfA 466      19.978  15.855  34.454  1.00  0.00      A   CL
ATOM   4189  Cl3 chlfA 466      20.980  17.501  36.664  1.00  0.00      A   CL
ATOM   4190  HC  chlfA 466      18.785  16.689  36.306  1.00  0.00      A    H
ATOM   4195  CT  chlfA 467      45.004  36.625  21.932  1.00  0.00      A    C
ATOM   4196  Cl1 chlfA 467      43.611  36.928  23.018  1.00  0.00      A   CL
ATOM   4197  Cl2 chlfA 467      46.334  37.461  22.770  1.00  0.00      A   CL
ATOM   4198  Cl3 chlfA 467      44.818  37.529  20.408  1.00  0.00      A   CL
ATOM   4199  HC  chlfA 467      45.278  35.586  21.752  1.00  0.00      A    H
ATOM   4204  CT  chlfA 468      33.993   2.017  19.167  1.00  0.00      A    C
ATOM   4205  Cl1 chlfA 468      33.949   0.484  18.303  1.00  0.00      A   CL
ATOM   4206  Cl2 chlfA 468      35.014   1.766  20.628  1.00  0.00      A   CL
ATOM   4207  Cl3 chlfA 468      32.417   2.640  19.620  1.00  0.00      A   CL
ATOM   4208  HC  chlfA 468      34.506   2.764  18.561  1.00  0.00      A    H
ATOM   4213  CT  chlfA 469      46.137  14.393  30.062  1.00  0.00      A    C
ATOM   4214  Cl1 chlfA 469      45.476  13.071  31.005  1.00  0.00      A   CL
ATOM   4215  Cl2 chlfA 469      47.858  14.092  30.102  1.00  0.00      A   CL
ATOM   4216  Cl3 chlfA 469      45.822  15.935  30.895  1.00  0.00      A   CL
ATOM   4217  HC  chlfA 469      45.795  14.335  29.029  1.00  0.00      A    H
ATOM   4222  CT  chlfA 470      19.835   9.994  17.880  1.00  0.00      A    C
ATOM   4223  Cl1 chlfA 470      19.554   8.368  17.251  1.00  0.00      A   CL
ATOM   4224  Cl2 chlfA 470      21.215  10.620  17.105  1.00  0.00      A   CL
ATOM   4225  Cl3 chlfA 470      20.251   9.821  19.587  1.00  0.00      A   CL
ATOM   4226  HC  chlfA 470      18.946  10.596  17.693  1.00  0.00      A    H
ATOM   4231  CT  chlfA 471       0.805  27.999   8.949  1.00  0.00      A    C
ATOM   4232  Cl1 chlfA 471       1.140  26.917   7.557  1.00  0.00      A   CL
ATOM   4233  Cl2 chlfA 471       0.643  29.627   8.326  1.00  0.00      A   CL
ATOM   4234  Cl3 chlfA 471       2.305  27.890  10.007  1.00  0.00      A   CL
ATOM   4235  HC  chlfA 471      -0.126  27.690   9.425  1.00  0.00      A    H
ATOM   4240  CT  chlfA 472      25.586  27.000  19.634  1.00  0.00      A    C
ATOM   4241  Cl1 chlfA 472      26.185  25.288  19.717  1.00  0.00      A   CL
ATOM   4242  Cl2 chlfA 472      25.518  27.578  17.884  1.00  0.00      A   CL
ATOM   4243  Cl3 chlfA 472      26.715  28.099  20.426  1.00  0.00      A   CL
ATOM   4244  HC  chlfA 472      24.635  27.123  20.152  1.00  0.00      A    H
ATOM   4249  CT  chlfA 473      28.817   3.750   2.941  1.00  0.00      A    C
ATOM   4250  Cl1 chlfA 473      29.164   2.582   1.647  1.00  0.00      A   CL
ATOM   4251  Cl2 chlfA 473      27.076   3.533   3.247  1.00  0.00      A   CL
ATOM   4252  Cl3 chlfA 473      29.250   5.372   2.493  1.00  0.00      A   CL
ATOM   4253  HC  chlfA 473      29.310   3.630   3.906  1.00  0.00      A    H
ATOM   4258  CT  chlfA 474      10.366  41.883  43.590  1.00  0.00      A    C
ATOM   4259  Cl1 chlfA 474      10.964  40.219  43.417  1.00  0.00      A   CL
ATOM   4260  Cl2 chlfA 474      11.728  42.892  43.993  1.00  0.00      A   CL
ATOM   4261  Cl3 chlfA 474       9.124  41.974  44.833  1.00  0.00      A   CL
ATOM   4262  HC  chlfA 474       9.951  42.131  42.613  1.00  0.00      A    H
ATOM   4267  CT  chlfA 475      45.993   3.637   7.353  1.00  0.00      A    C
ATOM   4268  Cl1 chlfA 475      45.072   3.528   5.790  1.00  0.00      A   CL
ATOM   4269  Cl2 chlfA 475      45.415   2.457   8.585  1.00  0.00      A   CL
ATOM   4270  Cl3 chlfA 475      45.902   5.265   8.130  1.00  0.00      A   CL
ATOM   4271  HC  chlfA 475      47.044   3.410   7.173  1.00  0.00      A    H
ATOM   4276  CT  chlfA 476      34.683  46.288  48.901  1.00  0.00      A    C
ATOM   4277  Cl1 chlfA 476      34.886  47.388  47.522  1.00  0.00      A   CL
ATOM   4278  Cl2 chlfA 476      36.157  45.327  49.135  1.00  0.00      A   CL
ATOM   4279  Cl3 chlfA 476      33.219  45.322  48.869  1.00  0.00      A   CL
ATOM   4280  HC  chlfA 476      34.606  46.982  49.738  1.00  0.00      A    H
ATOM   4285  CT  chlfA 477      19.984  43.234  42.869  1.00  0.00      A    C
ATOM   4286  Cl1 chlfA 477      21.012  44.699  42.993  1.00  0.00      A   CL
ATOM   4287  Cl2 chlfA 477      18.785  43.394  44.119  1.00  0.00      A   CL
ATOM   4288  Cl3 chlfA 477      20.889  41.732  43.262  1.00  0.00      A   CL
ATOM   4289  HC  chlfA 477      19.583  43.181  41.857  1.00  0.00      A    H
ATOM   4294  CT  chlfA 478       4.015  45.987  34.472  1.00  0.00      A    C
ATOM   4295  Cl1 chlfA 478       3.511  47.542  35.093  1.00  0.00      A   CL
ATOM   4296  Cl2 chlfA 478       5.521  45.526  35.349  1.00  0.00      A   CL
ATOM   4297  Cl3 chlfA 478       4.319  46.026  32.739  1.00  0.00      A   CL
ATOM   4298  HC  chlfA 478       3.196  45.294  34.667  1.00  0.00      A    H
ATOM   4303  CT  chlfA 479      43.101   8.075  46.517  1.00  0.00      A    C
ATOM   4304  Cl1 chlfA 479      43.288   8.927  44.970  1.00  0.00      A   CL
ATOM   4305  Cl2 chlfA 479      43.544   9.031  47.963  1.00  0.00      A   CL
ATOM   4306  Cl3 chlfA 479      43.994   6.446  46.477  1.00  0.00      A   CL
ATOM   4307  HC  chlfA 479      42.047   7.812  46.610  1.00  0.00      A    H
ATOM   4312  CT  chlfA 480      37.381  37.569  23.145  1.00  0.00      A    C
ATOM   4313  Cl1 chlfA 480      37.125  38.859  22.062  1.00  0.00      A   CL
ATOM   4314  Cl2 chlfA 480      37.254  38.238  24.773  1.00  0.00      A   CL
ATOM   4315  Cl3 chlfA 480      39.055  37.009  23.036  1.00  0.00      A   CL
ATOM   4316  HC  chlfA 480      36.648  36.776  22.996  1.00  0.00      A    H
ATOM   4321  CT  chlfA 481      12.595  29.323  27.469  1.00  0.00      A    C
ATOM   4322  Cl1 chlfA 481      12.992  30.984  26.859  1.00  0.00      A   CL
ATOM   4323  Cl2 chlfA 481      10.866  28.915  27.309  1.00  0.00      A   CL
ATOM   4324  Cl3 chlfA 481      13.256  29.042  29.003  1.00  0.00      A   CL
ATOM   4325  HC  chlfA 481      13.117  28.652  26.786  1.00  0.00      A    H
ATOM   4330  CT  chlfA 482      30.022   8.455  25.811  1.00  0.00      A    C
ATOM   4331  Cl1 chlfA 482      28.611   9.534  25.922  1.00  0.00      A   CL
ATOM   4332  Cl2 chlfA 482      30.780   8.809  24.202  1.00  0.00      A   CL
ATOM   4333  Cl3 chlfA 482      29.265   6.824  25.847  1.00  0.00      A   CL
ATOM   4334  HC  chlfA 482      30.639   8.564  26.703  1.00  0.00      A    H
ATOM   4339  CT  chlfA 483      50.688  33.057  25.101  1.00  0.00      A    C
ATOM   4340  Cl1 chlfA 483      49.505  34.194  25.769  1.00  0.00      A   CL
ATOM   4341  Cl2 chlfA 483      51.935  32.716  26.336  1.00  0.00      A   CL
ATOM   4342  Cl3 chlfA 483      51.450  33.880  23.777  1.00  0.00      A   CL
ATOM   4343  HC  chlfA 483      50.230  32.140  24.732  1.00  0.00      A    H
ATOM   4348  CT  chlfA 484      17.240   1.716  14.748  1.00  0.00      A    C
ATOM   4349  Cl1 chlfA 484      16.398   0.673  13.562  1.00  0.00      A   CL
ATOM   4350  Cl2 chlfA 484      18.537   2.680  14.007  1.00  0.00      A   CL
ATOM   4351  Cl3 chlfA 484      17.890   0.664  16.016  1.00  0.00      A   CL
ATOM   4352  HC  chlfA 484      16.482   2.361  15.192  1.00  0.00      A    H
ATOM   4357  CT  chlfA 485      20.532  27.910  18.245  1.00  0.00      A    C
ATOM   4358  Cl1 chlfA 485      21.489  28.054  16.767  1.00  0.00      A   CL
ATOM   4359  Cl2 chlfA 485      20.906  26.303  18.935  1.00  0.00      A   CL
ATOM   4360  Cl3 chlfA 485      18.781  27.826  17.805  1.00  0.00      A   CL
ATOM   4361  HC  chlfA 485      20.780  28.745  18.901  1.00  0.00      A    H
ATOM   4366  CT  chlfA 486      19.245  34.717   5.853  1.00  0.00      A    C
ATOM   4367  Cl1 chlfA 486      18.841  33.577   4.620  1.00  0.00      A   CL
ATOM   4368  Cl2 chlfA 486      20.626  35.635   5.191  1.00  0.00      A   CL
ATOM   4369  Cl3 chlfA 486      19.670  33.798   7.308  1.00  0.00      A   CL
ATOM   4370  HC  chlfA 486      18.347  35.321   5.985  1.00  0.00      A    H
ATOM   4375  CT  chlfA 487      27.278  32.662  37.692  1.00  0.00      A    C
ATOM   4376  Cl1 chlfA 487      25.757  32.738  36.676  1.00  0.00      A   CL
ATOM   4377  Cl2 chlfA 487      27.764  30.991  37.836  1.00  0.00      A   CL
ATOM   4378  Cl3 chlfA 487      26.785  33.297  39.309  1.00  0.00      A   CL
ATOM   4379  HC  chlfA 487      28.126  33.231  37.310  1.00  0.00      A    H
ATOM   4384  CT  chlfA 488      30.078  43.808  17.208  1.00  0.00      A    C
ATOM   4385  Cl1 chlfA 488      30.045  42.462  16.035  1.00  0.00      A   CL
ATOM   4386  Cl2 chlfA 488      31.418  43.632  18.340  1.00  0.00      A   CL
ATOM   4387  Cl3 chlfA 488      28.628  43.762  18.255  1.00  0.00      A   CL
ATOM   4388  HC  chlfA 488      30.235  44.776  16.732  1.00  0.00      A    H
ATOM   4393  CT  chlfA 489      35.954  46.227  30.896  1.00  0.00      A    C
ATOM   4394  Cl1 chlfA 489      36.135  46.528  29.123  1.00  0.00      A   CL
ATOM   4395  Cl2 chlfA 489      34.885  44.907  31.175  1.00  0.00      A   CL
ATOM   4396  Cl3 chlfA 489      35.137  47.673  31.550  1.00  0.00      A   CL
ATOM   4397  HC  chlfA 489      36.906  45.974  31.362  1.00  0.00      A    H
ATOM   4402  CT  chlfA 490      15.978  48.982  25.915  1.00  0.00      A    C
ATOM   4403  Cl1 chlfA 490      17.451  48.056  25.731  1.00  0.00      A   CL
ATOM   4404  Cl2 chlfA 490      16.271  50.303  27.048  1.00  0.00      A   CL
ATOM   4405  Cl3 chlfA 490      14.658  47.941  26.479  1.00  0.00      A   CL
ATOM   4406  HC  chlfA 490      15.685  49.512  25.008  1.00  0.00      A    H
ATOM   4411  CT  chlfA 491      47.317  22.148  50.682  1.00  0.00      A    C
ATOM   4412  Cl1 chlfA 491      47.118  21.089  49.293  1.00  0.00      A   CL
ATOM   4413  Cl2 chlfA 491      48.482  23.372  50.193  1.00  0.00      A   CL
ATOM   4414  Cl3 chlfA 491      47.958  21.264  52.080  1.00  0.00      A   CL
ATOM   4415  HC  chlfA 491      46.377  22.627  50.955  1.00  0.00      A    H
ATOM   4420  CT  chlfA 492      28.896  34.423  18.862  1.00  0.00      A    C
ATOM   4421  Cl1 chlfA 492      27.723  35.756  19.177  1.00  0.00      A   CL
ATOM   4422  Cl2 chlfA 492      30.492  34.968  19.339  1.00  0.00      A   CL
ATOM   4423  Cl3 chlfA 492      28.951  34.212  17.133  1.00  0.00      A   CL
ATOM   4424  HC  chlfA 492      28.694  33.545  19.476  1.00  0.00      A    H
ATOM   4429  CT  chlfA 493      40.733  45.438   5.748  1.00  0.00      A    C
ATOM   4430  Cl1 chlfA 493      41.562  46.457   4.543  1.00  0.00      A   CL
ATOM   4431  Cl2 chlfA 493      41.930  44.236   6.401  1.00  0.00      A   CL
ATOM   4432  Cl3 chlfA 493      39.514  44.487   4.932  1.00  0.00      A   CL
ATOM   4433  HC  chlfA 493      40.263  46.065   6.506  1.00  0.00      A    H
ATOM   4438  CT  chlfA 494       4.471  22.889  41.718  1.00  0.00      A    C
ATOM   4439  Cl1 chlfA 494       6.153  23.135  41.225  1.00  0.00      A   CL
ATOM   4440  Cl2 chlfA 494       4.390  21.876  43.141  1.00  0.00      A   CL
ATOM   4441  Cl3 chlfA 494       3.784  22.043  40.385  1.00  0.00      A   CL
ATOM   4442  HC  chlfA 494       3.981  23.820  42.004  1.00  0.00      A    H
ATOM   4447  CT  chlfA 495      46.706  46.432  29.415  1.00  0.00      A    C
ATOM   4448  Cl1 chlfA 495      47.216  44.899  30.098  1.00  0.00      A   CL
ATOM   4449  Cl2 chlfA 495      44.859  46.419  29.364  1.00  0.00      A   CL
ATOM   4450  Cl3 chlfA 495      47.169  46.605  27.653  1.00  0.00      A   CL
ATOM   4451  HC  chlfA 495      47.106  47.252  30.011  1.00  0.00      A    H
ATOM   4456  CT  chlfA 496      49.952  28.588  30.187  1.00  0.00      A    C
ATOM   4457  Cl1 chlfA 496      48.555  27.565  30.810  1.00  0.00      A   CL
ATOM   4458  Cl2 chlfA 496      51.063  28.893  31.546  1.00  0.00      A   CL
ATOM   4459  Cl3 chlfA 496      49.258  30.134  29.623  1.00  0.00      A   CL
ATOM   4460  HC  chlfA 496      50.377  28.070  29.328  1.00  0.00      A    H
ATOM   4465  CT  chlfA 497       8.889  31.723  24.021  1.00  0.00      A    C
ATOM   4466  Cl1 chlfA 497       9.246  33.152  24.977  1.00  0.00      A   CL
ATOM   4467  Cl2 chlfA 497       7.732  30.663  24.784  1.00  0.00      A   CL
ATOM   4468  Cl3 chlfA 497      10.417  30.770  23.734  1.00  0.00      A   CL
ATOM   4469  HC  chlfA 497       8.558  32.076  23.044  1.00  0.00      A    H
ATOM   4474  CT  chlfA 498      22.984  20.842   1.036  1.00  0.00      A    C
ATOM   4475  Cl1 chlfA 498      24.537  21.148   0.349  1.00  0.00      A   CL
ATOM   4476  Cl2 chlfA 498      23.078  20.730   2.753  1.00  0.00      A   CL
ATOM   4477  Cl3 chlfA 498      22.254  19.335   0.417  1.00  0.00      A   CL
ATOM   4478  HC  chlfA 498      22.239  21.605   0.813  1.00  0.00      A    H
ATOM   4483  CT  chlfA 499       9.561   2.879  30.718  1.00  0.00      A    C
ATOM   4484  Cl1 chlfA 499       9.174   2.476  29.021  1.00  0.00      A   CL
ATOM   4485  Cl2 chlfA 499       8.159   2.430  31.584  1.00  0.00      A   CL
ATOM   4486  Cl3 chlfA 499       9.871   4.629  30.870  1.00  0.00      A   CL
ATOM   4487  HC  chlfA 499      10.393   2.309  31.132  1.00  0.00      A    H
ATOM   4492  CT  chlfA 500      40.179  41.741  34.120  1.00  0.00      A    C
ATOM   4493  Cl1 chlfA 500      41.679  42.691  33.859  1.00  0.00      A   CL
ATOM   4494  Cl2 chlfA 500      40.355  40.146  33.356  1.00  0.00      A   CL
ATOM   4495  Cl3 chlfA 500      38.818  42.640  33.326  1.00  0.00      A   CL
ATOM   4496  HC  chlfA 500      40.018  41.593  35.188  1.00  0.00      A    H
ATOM   4501  CT  chlfA 501      10.145  35.366   8.668  1.00  0.00      A    C
ATOM   4502  Cl1 chlfA 501      11.374  36.137   7.600  1.00  0.00      A   CL
ATOM   4503  Cl2 chlfA 501      10.605  33.688   8.922  1.00  0.00      A   CL
ATOM   4504  Cl3 chlfA 501       8.503  35.251   7.935  1.00  0.00      A   CL
ATOM   4505  HC  chlfA 501      10.229  35.879   9.626  1.00  0.00      A    H
ATOM   4510  CT  chlfA 502      35.425   1.639  50.429  1.00  0.00      A    C
ATOM   4511  Cl1 chlfA 502      34.792   3.142  51.005  1.00  0.00      A   CL
ATOM   4512  Cl2 chlfA 502      34.059   0.476  49.992  1.00  0.00      A   CL
ATOM   4513  Cl3 chlfA 502      36.400   0.926  51.775  1.00  0.00      A   CL
ATOM   4514  HC  chlfA 502      36.063   1.809  49.562  1.00  0.00      A    H
ATOM   4519  CT  chlfA 503      22.107  35.431  42.374  1.00  0.00      A    C
ATOM   4520  Cl1 chlfA 503      20.790  35.427  41.121  1.00  0.00      A   CL
ATOM   4521  Cl2 chlfA 503      22.247  36.924  43.246  1.00  0.00      A   CL
ATOM   4522  Cl3 chlfA 503      23.613  35.224  41.401  1.00  0.00      A   CL
ATOM   4523  HC  chlfA 503      21.922  34.611  43.068  1.00  0.00      A    H
ATOM   4528  CT  chlfA 504      40.983   4.833  43.012  1.00  0.00      A    C
ATOM   4529  Cl1 chlfA 504      41.242   4.002  44.537  1.00  0.00      A   CL
ATOM   4530  Cl2 chlfA 504      40.985   6.615  43.313  1.00  0.00      A   CL
ATOM   4531  Cl3 chlfA 504      39.310   4.447  42.406  1.00  0.00      A   CL
ATOM   4532  HC  chlfA 504      41.792   4.724  42.289  1.00  0.00      A    H
ATOM   4537  CT  chlfA 505       0.728   0.307  18.699  1.00  0.00      A    C
ATOM   4538  Cl1 chlfA 505       0.585   2.076  18.944  1.00  0.00      A   CL
ATOM   4539  Cl2 chlfA 505       0.142  -0.130  17.092  1.00  0.00      A   CL
ATOM   4540  Cl3 chlfA 505      -0.200  -0.534  19.909  1.00  0.00      A   CL
ATOM   4541  HC  chlfA 505       1.778   0.020  18.755  1.00  0.00      A    H
ATOM   4546  CT  chlfA 506      34.515  29.875  14.377  1.00  0.00      A    C
ATOM   4547  Cl1 chlfA 506      34.674  31.032  15.722  1.00  0.00      A   CL
ATOM   4548  Cl2 chlfA 506      33.386  28.612  14.686  1.00  0.00      A   CL
ATOM   4549  Cl3 chlfA 506      36.172  29.283  14.022  1.00  0.00      A   CL
ATOM   4550  HC  chlfA 506      34.078  30.465  13.572  1.00  0.00      A    H
ATOM   4555  CT  chlfA 507      20.193  18.762  15.989  1.00  0.00      A    C
ATOM   4556  Cl1 chlfA 507      21.606  19.730  15.535  1.00  0.00      A   CL
ATOM   4557  Cl2 chlfA 507      20.305  18.494  17.793  1.00  0.00      A   CL
ATOM   4558  Cl3 chlfA 507      20.181  17.136  15.205  1.00  0.00      A   CL
ATOM   4559  HC  chlfA 507      19.214  19.208  15.810  1.00  0.00      A    H
ATOM   4564  CT  chlfA 508       5.337   5.341   6.102  1.00  0.00      A    C
ATOM   4565  Cl1 chlfA 508       5.227   6.789   7.214  1.00  0.00      A   CL
ATOM   4566  Cl2 chlfA 508       6.221   4.036   7.047  1.00  0.00      A   CL
ATOM   4567  Cl3 chlfA 508       6.501   5.768   4.776  1.00  0.00      A   CL
ATOM   4568  HC  chlfA 508       4.312   5.066   5.853  1.00  0.00      A    H
ATOM   4573  CT  chlfA 509      49.021  34.746  14.434  1.00  0.00      A    C
ATOM   4574  Cl1 chlfA 509      48.038  35.988  15.200  1.00  0.00      A   CL
ATOM   4575  Cl2 chlfA 509      50.353  34.364  15.585  1.00  0.00      A   CL
ATOM   4576  Cl3 chlfA 509      49.553  35.538  12.929  1.00  0.00      A   CL
ATOM   4577  HC  chlfA 509      48.416  33.886  14.148  1.00  0.00      A    H
ATOM   4582  CT  chlfA 510      12.545  32.887   0.455  1.00  0.00      A    C
ATOM   4583  Cl1 chlfA 510      12.324  34.639   0.259  1.00  0.00      A   CL
ATOM   4584  Cl2 chlfA 510      13.369  32.507   2.046  1.00  0.00      A   CL
ATOM   4585  Cl3 chlfA 510      13.640  32.382  -0.875  1.00  0.00      A   CL
ATOM   4586  HC  chlfA 510      11.567  32.413   0.375  1.00  0.00      A    H
ATOM   4591  CT  chlfA 511      29.094  16.912  32.877  1.00  0.00      A    C
ATOM   4592  Cl1 chlfA 511      29.498  15.531  31.866  1.00  0.00      A   CL
ATOM   4593  Cl2 chlfA 511      28.376  16.194  34.420  1.00  0.00      A   CL
ATOM   4594  Cl3 chlfA 511      27.935  17.958  31.981  1.00  0.00      A   CL
ATOM   4595  HC  chlfA 511      30.004  17.464  33.112  1.00  0.00      A    H
ATOM   4600  CT  chlfA 512      23.434  23.147  20.594  1.00  0.00      A    C
ATOM   4601  Cl1 chlfA 512      22.080  22.246  19.963  1.00  0.00      A   CL
ATOM   4602  Cl2 chlfA 512      24.151  22.040  21.780  1.00  0.00      A   CL
ATOM   4603  Cl3 chlfA 512      22.934  24.595  21.397  1.00  0.00      A   CL
ATOM   4604  HC  chlfA 512      23.993  23.321  19.674  1.00  0.00      A    H
ATOM   4609  CT  chlfA 513      21.130  51.055  27.191  1.00  0.00      A    C
ATOM   4610  Cl1 chlfA 513      21.602  49.372  27.394  1.00  0.00      A   CL
ATOM   4611  Cl2 chlfA 513      22.166  52.010  28.174  1.00  0.00      A   CL
ATOM   4612  Cl3 chlfA 513      19.554  51.110  27.991  1.00  0.00      A   CL
ATOM   4613  HC  chlfA 513      21.003  51.388  26.161  1.00  0.00      A    H
ATOM   4618  CT  chlfA 514      46.002  34.251  26.902  1.00  0.00      A    C
ATOM   4619  Cl1 chlfA 514      44.476  33.598  27.429  1.00  0.00      A   CL
ATOM   4620  Cl2 chlfA 514      46.337  35.806  27.711  1.00  0.00      A   CL
ATOM   4621  Cl3 chlfA 514      46.005  34.444  25.112  1.00  0.00      A   CL
ATOM   4622  HC  chlfA 514      46.839  33.580  27.096  1.00  0.00      A    H
ATOM   4627  CT  chlfA 515      24.281  15.883  36.994  1.00  0.00      A    C
ATOM   4628  Cl1 chlfA 515      24.639  14.352  36.299  1.00  0.00      A   CL
ATOM   4629  Cl2 chlfA 515      25.882  16.798  36.714  1.00  0.00      A   CL
ATOM   4630  Cl3 chlfA 515      23.913  15.609  38.755  1.00  0.00      A   CL
ATOM   4631  HC  chlfA 515      23.493  16.399  36.445  1.00  0.00      A    H
ATOM   4636  CT  chlfA 516      45.919  20.196  33.920  1.00  0.00      A    C
ATOM   4637  Cl1 chlfA 516      44.747  21.569  33.557  1.00  0.00      A   CL
ATOM   4638  Cl2 chlfA 516      45.195  18.670  33.338  1.00  0.00      A   CL
ATOM   4639  Cl3 chlfA 516      46.001  19.906  35.695  1.00  0.00      A   CL
ATOM   4640  HC  chlfA 516      46.902  20.384  33.488  1.00  0.00      A    H
ATOM   4645  CT  chlfA 517       6.785  36.840  31.499  1.00  0.00      A    C
ATOM   4646  Cl1 chlfA 517       8.046  38.093  31.706  1.00  0.00      A   CL
ATOM   4647  Cl2 chlfA 517       6.702  35.857  32.976  1.00  0.00      A   CL
ATOM   4648  Cl3 chlfA 517       7.105  35.782  30.084  1.00  0.00      A   CL
ATOM   4649  HC  chlfA 517       5.828  37.356  31.423  1.00  0.00      A    H
ATOM   4654  CT  chlfA 518      30.172  49.842  49.827  1.00  0.00      A    C
ATOM   4655  Cl1 chlfA 518      30.946  48.596  50.880  1.00  0.00      A   CL
ATOM   4656  Cl2 chlfA 518      28.607  50.357  50.496  1.00  0.00      A   CL
ATOM   4657  Cl3 chlfA 518      29.849  49.247  48.170  1.00  0.00      A   CL
ATOM   4658  HC  chlfA 518      30.789  50.736  49.738  1.00  0.00      A    H
ATOM   4663  CT  chlfA 519      16.904  29.895  45.808  1.00  0.00      A    C
ATOM   4664  Cl1 chlfA 519      16.172  28.294  45.410  1.00  0.00      A   CL
ATOM   4665  Cl2 chlfA 519      16.447  30.512  47.347  1.00  0.00      A   CL
ATOM   4666  Cl3 chlfA 519      16.328  31.092  44.658  1.00  0.00      A   CL
ATOM   4667  HC  chlfA 519      17.993  29.853  45.831  1.00  0.00      A    H
ATOM   4672  CT  chlfA 520      14.406  24.659  10.032  1.00  0.00      A    C
ATOM   4673  Cl1 chlfA 520      14.122  24.663  11.764  1.00  0.00      A   CL
ATOM   4674  Cl2 chlfA 520      15.224  23.183   9.540  1.00  0.00      A   CL
ATOM   4675  Cl3 chlfA 520      15.293  26.088   9.623  1.00  0.00      A   CL
ATOM   4676  HC  chlfA 520      13.494  24.657   9.436  1.00  0.00      A    H
ATOM   4681  CT  chlfA 521      18.849  45.715  14.221  1.00  0.00      A    C
ATOM   4682  Cl1 chlfA 521      20.255  44.586  14.322  1.00  0.00      A   CL
ATOM   4683  Cl2 chlfA 521      17.333  44.862  14.617  1.00  0.00      A   CL
ATOM   4684  Cl3 chlfA 521      18.785  46.229  12.555  1.00  0.00      A   CL
ATOM   4685  HC  chlfA 521      19.009  46.566  14.884  1.00  0.00      A    H
ATOM   4690  CT  chlfA 522      37.232  46.402  25.805  1.00  0.00      A    C
ATOM   4691  Cl1 chlfA 522      38.285  46.292  24.381  1.00  0.00      A   CL
ATOM   4692  Cl2 chlfA 522      35.733  47.091  25.179  1.00  0.00      A   CL
ATOM   4693  Cl3 chlfA 522      38.045  47.478  26.982  1.00  0.00      A   CL
ATOM   4694  HC  chlfA 522      37.119  45.403  26.225  1.00  0.00      A    H
ATOM   4699  CT  chlfA 523       8.047  17.619   8.623  1.00  0.00      A    C
ATOM   4700  Cl1 chlfA 523       6.393  17.171   9.046  1.00  0.00      A   CL
ATOM   4701  Cl2 chlfA 523       9.017  17.813  10.177  1.00  0.00      A   CL
ATOM   4702  Cl3 chlfA 523       8.128  19.046   7.550  1.00  0.00      A   CL
ATOM   4703  HC  chlfA 523       8.530  16.783   8.117  1.00  0.00      A    H
ATOM   4708  CT  chlfA 524      47.625  38.008  40.349  1.00  0.00      A    C
ATOM   4709  Cl1 chlfA 524      49.384  37.681  40.607  1.00  0.00      A   CL
ATOM   4710  Cl2 chlfA 524      47.431  39.773  40.432  1.00  0.00      A   CL
ATOM   4711  Cl3 chlfA 524      46.804  37.212  41.678  1.00  0.00      A   CL
ATOM   4712  HC  chlfA 524      47.335  37.593  39.384  1.00  0.00      A    H
ATOM   4717  CT  chlfA 525      24.867  16.612  17.257  1.00  0.00      A    C
ATOM   4718  Cl1 chlfA 525      23.947  15.551  16.122  1.00  0.00      A   CL
ATOM   4719  Cl2 chlfA 525      24.656  18.331  16.947  1.00  0.00      A   CL
ATOM   4720  Cl3 chlfA 525      26.640  16.270  17.307  1.00  0.00      A   CL
ATOM   4721  HC  chlfA 525      24.530  16.356  18.261  1.00  0.00      A    H
ATOM   4726  CT  chlfA 526      18.163  35.716  27.908  1.00  0.00      A    C
ATOM   4727  Cl1 chlfA 526      19.372  34.395  28.145  1.00  0.00      A   CL
ATOM   4728  Cl2 chlfA 526      17.608  35.595  26.182  1.00  0.00      A   CL
ATOM   4729  Cl3 chlfA 526      19.176  37.164  28.181  1.00  0.00      A   CL
ATOM   4730  HC  chlfA 526      17.331  35.631  28.607  1.00  0.00      A    H
ATOM   4735  CT  chlfA 527       9.940  28.422  30.875  1.00  0.00      A    C
ATOM   4736  Cl1 chlfA 527      11.061  27.361  31.705  1.00  0.00      A   CL
ATOM   4737  Cl2 chlfA 527      10.424  30.095  31.036  1.00  0.00      A   CL
ATOM   4738  Cl3 chlfA 527       8.324  28.288  31.520  1.00  0.00      A   CL
ATOM   4739  HC  chlfA 527       9.991  28.118  29.829  1.00  0.00      A    H
ATOM   4744  CT  chlfA 528      10.783  37.326   2.663  1.00  0.00      A    C
ATOM   4745  Cl1 chlfA 528      12.407  37.989   2.767  1.00  0.00      A   CL
ATOM   4746  Cl2 chlfA 528       9.600  38.607   2.892  1.00  0.00      A   CL
ATOM   4747  Cl3 chlfA 528      10.543  36.172   4.018  1.00  0.00      A   CL
ATOM   4748  HC  chlfA 528      10.575  36.866   1.697  1.00  0.00      A    H
ATOM   4753  CT  chlfA 529      29.006  41.768   7.632  1.00  0.00      A    C
ATOM   4754  Cl1 chlfA 529      28.166  40.345   6.968  1.00  0.00      A   CL
ATOM   4755  Cl2 chlfA 529      30.142  42.253   6.398  1.00  0.00      A   CL
ATOM   4756  Cl3 chlfA 529      29.860  41.337   9.087  1.00  0.00      A   CL
ATOM   4757  HC  chlfA 529      28.235  42.520   7.805  1.00  0.00      A    H
ATOM   4762  CT  chlfA 530       7.630   2.836  20.399  1.00  0.00      A    C
ATOM   4763  Cl1 chlfA 530       8.917   2.842  21.601  1.00  0.00      A   CL
ATOM   4764  Cl2 chlfA 530       6.498   1.481  20.622  1.00  0.00      A   CL
ATOM   4765  Cl3 chlfA 530       8.592   2.329  19.030  1.00  0.00      A   CL
ATOM   4766  HC  chlfA 530       7.123   3.800  20.355  1.00  0.00      A    H
ATOM   4771  CT  chlfA 531       2.418  14.471  12.839  1.00  0.00      A    C
ATOM   4772  Cl1 chlfA 531       3.366  13.709  11.482  1.00  0.00      A   CL
ATOM   4773  Cl2 chlfA 531       3.158  14.125  14.478  1.00  0.00      A   CL
ATOM   4774  Cl3 chlfA 531       0.681  13.924  12.753  1.00  0.00      A   CL
ATOM   4775  HC  chlfA 531       2.471  15.542  12.640  1.00  0.00      A    H
ATOM   4780  CT  chlfA 532      44.076  35.348  35.643  1.00  0.00      A    C
ATOM   4781  Cl1 chlfA 532      42.973  34.011  35.834  1.00  0.00      A   CL
ATOM   4782  Cl2 chlfA 532      45.094  34.899  34.303  1.00  0.00      A   CL
ATOM   4783  Cl3 chlfA 532      44.958  35.629  37.195  1.00  0.00      A   CL
ATOM   4784  HC  chlfA 532      43.403  36.186  35.462  1.00  0.00      A    H
ATOM   4789  CT  chlfA 533       8.577  18.498  36.254  1.00  0.00      A    C
ATOM   4790  Cl1 chlfA 533       7.207  19.102  37.169  1.00  0.00      A   CL
ATOM   4791  Cl2 chlfA 533       9.033  16.824  36.790  1.00  0.00      A   CL
ATOM   4792  Cl3 chlfA 533       9.912  19.563  36.599  1.00  0.00      A   CL
ATOM   4793  HC  chlfA 533       8.501  18.448  35.168  1.00  0.00      A    H
ATOM   4798  CT  chlfA 534      22.733  24.593  44.426  1.00  0.00      A    C
ATOM   4799  Cl1 chlfA 534      22.637  26.015  43.344  1.00  0.00      A   CL
ATOM   4800  Cl2 chlfA 534      24.188  24.634  45.428  1.00  0.00      A   CL
ATOM   4801  Cl3 chlfA 534      22.792  23.152  43.365  1.00  0.00      A   CL
ATOM   4802  HC  chlfA 534      21.745  24.576  44.886  1.00  0.00      A    H
ATOM   4807  CT  chlfA 535      32.249   6.241  38.453  1.00  0.00      A    C
ATOM   4808  Cl1 chlfA 535      32.875   6.740  40.052  1.00  0.00      A   CL
ATOM   4809  Cl2 chlfA 535      31.556   4.613  38.559  1.00  0.00      A   CL
ATOM   4810  Cl3 chlfA 535      33.622   6.265  37.328  1.00  0.00      A   CL
ATOM   4811  HC  chlfA 535      31.453   6.922  38.155  1.00  0.00      A    H
ATOM   4816  CT  chlfA 536       4.001  36.691  22.174  1.00  0.00      A    C
ATOM   4817  Cl1 chlfA 536       3.952  36.802  23.963  1.00  0.00      A   CL
ATOM   4818  Cl2 chlfA 536       2.349  36.426  21.612  1.00  0.00      A   CL
ATOM   4819  Cl3 chlfA 536       4.944  35.265  21.754  1.00  0.00      A   CL
ATOM   4820  HC  chlfA 536       4.434  37.630  21.832  1.00  0.00      A    H
ATOM   4825  CT  chlfA 537       2.211  10.326   9.652  1.00  0.00      A    C
ATOM   4826  Cl1 chlfA 537       1.152  10.059   8.294  1.00  0.00      A   CL
ATOM   4827  Cl2 chlfA 537       3.669   9.320   9.481  1.00  0.00      A   CL
ATOM   4828  Cl3 chlfA 537       1.360  10.071  11.175  1.00  0.00      A   CL
ATOM   4829  HC  chlfA 537       2.579  11.352   9.679  1.00  0.00      A    H
ATOM   4834  CT  chlfA 538      34.549  23.643  23.709  1.00  0.00      A    C
ATOM   4835  Cl1 chlfA 538      33.101  22.664  23.741  1.00  0.00      A   CL
ATOM   4836  Cl2 chlfA 538      34.465  24.831  25.046  1.00  0.00      A   CL
ATOM   4837  Cl3 chlfA 538      34.671  24.397  22.152  1.00  0.00      A   CL
ATOM   4838  HC  chlfA 538      35.368  22.946  23.888  1.00  0.00      A    H
ATOM   4843  CT  chlfA 539      11.611   2.064  50.324  1.00  0.00      A    C
ATOM   4844  Cl1 chlfA 539      11.459   1.216  51.885  1.00  0.00      A   CL
ATOM   4845  Cl2 chlfA 539      12.395   3.663  50.786  1.00  0.00      A   CL
ATOM   4846  Cl3 chlfA 539       9.944   2.284  49.762  1.00  0.00      A   CL
ATOM   4847  HC  chlfA 539      12.302   1.529  49.673  1.00  0.00      A    H
ATOM   4852  CT  chlfA 540      45.415  44.029  19.772  1.00  0.00      A    C
ATOM   4853  Cl1 chlfA 540      46.588  42.777  19.499  1.00  0.00      A   CL
ATOM   4854  Cl2 chlfA 540      45.790  44.515  21.422  1.00  0.00      A   CL
ATOM   4855  Cl3 chlfA 540      43.808  43.344  19.782  1.00  0.00      A   CL
ATOM   4856  HC  chlfA 540      45.548  44.784  18.997  1.00  0.00      A    H
ATOM   4861  CT  chlfA 541      18.629  44.600  34.774  1.00  0.00      A    C
ATOM   4862  Cl1 chlfA 541      16.969  44.016  34.624  1.00  0.00      A   CL
ATOM   4863  Cl2 chlfA 541      19.650  44.073  33.418  1.00  0.00      A   CL
ATOM   4864  Cl3 chlfA 541      19.349  44.030  36.303  1.00  0.00      A   CL
ATOM   4865  HC  chlfA 541      18.657  45.690  34.775  1.00  0.00      A    H
ATOM   4870  CT  chlfA 542      25.881  49.308  21.078  1.00  0.00      A    C
ATOM   4871  Cl1 chlfA 542      24.582  50.332  20.315  1.00  0.00      A   CL
ATOM   4872  Cl2 chlfA 542      26.012  49.926  22.702  1.00  0.00      A   CL
ATOM   4873  Cl3 chlfA 542      27.319  49.530  20.177  1.00  0.00      A   CL
ATOM   4874  HC  chlfA 542      25.704  48.232  21.075  1.00  0.00      A    H
ATOM   4879  CT  chlfA 543      49.665  42.093  20.666  1.00  0.00      A    C
ATOM   4880  Cl1 chlfA 543      49.676  43.768  21.331  1.00  0.00      A   CL
ATOM   4881  Cl2 chlfA 543      50.830  41.117  21.587  1.00  0.00      A   CL
ATOM   4882  Cl3 chlfA 543      50.175  42.000  18.948  1.00  0.00      A   CL
ATOM   4883  HC  chlfA 543      48.738  41.541  20.818  1.00  0.00      A    H
ATOM   4888  CT  chlfA 544      32.531   8.369  17.888  1.00  0.00      A    C
ATOM   4889  Cl1 chlfA 544      34.286   8.654  18.210  1.00  0.00      A   CL
ATOM   4890  Cl2 chlfA 544      31.638   9.858  17.487  1.00  0.00      A   CL
ATOM   4891  Cl3 chlfA 544      31.760   7.609  19.298  1.00  0.00      A   CL
ATOM   4892  HC  chlfA 544      32.451   7.633  17.088  1.00  0.00      A    H
ATOM   4897  CT  chlfA 545      12.692   0.532  23.415  1.00  0.00      A    C
ATOM   4898  Cl1 chlfA 545      12.719  -0.574  21.981  1.00  0.00      A   CL
ATOM   4899  Cl2 chlfA 545      11.009   0.896  23.966  1.00  0.00      A   CL
ATOM   4900  Cl3 chlfA 545      13.374   2.176  22.987  1.00  0.00      A   CL
ATOM   4901  HC  chlfA 545      13.348   0.195  24.217  1.00  0.00      A    H
ATOM   4906  CT  chlfA 546      19.800  20.726  31.833  1.00  0.00      A    C
ATOM   4907  Cl1 chlfA 546      20.897  22.035  32.333  1.00  0.00      A   CL
ATOM   4908  Cl2 chlfA 546      18.225  21.498  31.498  1.00  0.00      A   CL
ATOM   4909  Cl3 chlfA 546      19.428  19.589  33.144  1.00  0.00      A   CL
ATOM   4910  HC  chlfA 546      20.153  20.192  30.950  1.00  0.00      A    H
ATOM   4915  CT  chlfA 547      12.321   4.546   7.402  1.00  0.00      A    C
ATOM   4916  Cl1 chlfA 547      13.595   5.666   8.005  1.00  0.00      A   CL
ATOM   4917  Cl2 chlfA 547      11.021   4.504   8.583  1.00  0.00      A   CL
ATOM   4918  Cl3 chlfA 547      13.023   2.843   7.217  1.00  0.00      A   CL
ATOM   4919  HC  chlfA 547      12.019   4.893   6.414  1.00  0.00      A    H
ATOM   4924  CT  chlfA 548      42.664   9.127  23.727  1.00  0.00      A    C
ATOM   4925  Cl1 chlfA 548      41.294   8.664  24.882  1.00  0.00      A   CL
ATOM   4926  Cl2 chlfA 548      42.131  10.501  22.697  1.00  0.00      A   CL
ATOM   4927  Cl3 chlfA 548      42.997   7.774  22.621  1.00  0.00      A   CL
ATOM   4928  HC  chlfA 548      43.541   9.446  24.291  1.00  0.00      A    H
ATOM   4933  CT  chlfA 549      31.137  17.286  28.629  1.00  0.00      A    C
ATOM   4934  Cl1 chlfA 549      29.711  16.217  28.524  1.00  0.00      A   CL
ATOM   4935  Cl2 chlfA 549      31.136  18.289  30.128  1.00  0.00      A   CL
ATOM   4936  Cl3 chlfA 549      31.121  18.298  27.144  1.00  0.00      A   CL
ATOM   4937  HC  chlfA 549      32.103  16.785  28.572  1.00  0.00      A    H
ATOM   4942  CT  chlfA 550      34.269   2.975  11.805  1.00  0.00      A    C
ATOM   4943  Cl1 chlfA 550      32.884   3.033  10.686  1.00  0.00      A   CL
ATOM   4944  Cl2 chlfA 550      35.634   4.052  11.400  1.00  0.00      A   CL
ATOM   4945  Cl3 chlfA 550      34.813   1.258  11.832  1.00  0.00      A   CL
ATOM   4946  HC  chlfA 550      33.939   3.275  12.799  1.00  0.00      A    H
ATOM   4951  CT  chlfA 551      33.767   2.668  34.340  1.00  0.00      A    C
ATOM   4952  Cl1 chlfA 551      35.196   2.691  35.340  1.00  0.00      A   CL
ATOM   4953  Cl2 chlfA 551      33.082   4.297  34.211  1.00  0.00      A   CL
ATOM   4954  Cl3 chlfA 551      32.492   1.621  35.068  1.00  0.00      A   CL
ATOM   4955  HC  chlfA 551      34.057   2.368  33.333  1.00  0.00      A    H
ATOM   4960  CT  chlfA 552      23.310  38.110  12.207  1.00  0.00      A    C
ATOM   4961  Cl1 chlfA 552      22.108  37.062  11.508  1.00  0.00      A   CL
ATOM   4962  Cl2 chlfA 552      23.519  38.040  13.983  1.00  0.00      A   CL
ATOM   4963  Cl3 chlfA 552      23.079  39.795  11.587  1.00  0.00      A   CL
ATOM   4964  HC  chlfA 552      24.246  37.696  11.833  1.00  0.00      A    H
ATOM   4969  CT  chlfA 553      11.962  18.527  40.272  1.00  0.00      A    C
ATOM   4970  Cl1 chlfA 553      12.456  19.509  41.651  1.00  0.00      A   CL
ATOM   4971  Cl2 chlfA 553      12.569  19.357  38.808  1.00  0.00      A   CL
ATOM   4972  Cl3 chlfA 553      10.221  18.595  40.125  1.00  0.00      A   CL
ATOM   4973  HC  chlfA 553      12.340  17.510  40.375  1.00  0.00      A    H
ATOM   4978  CT  chlfA 554      17.609  41.909  18.060  1.00  0.00      A    C
ATOM   4979  Cl1 chlfA 554      16.915  41.970  16.460  1.00  0.00      A   CL
ATOM   4980  Cl2 chlfA 554      18.159  40.317  18.510  1.00  0.00      A   CL
ATOM   4981  Cl3 chlfA 554      16.354  42.434  19.126  1.00  0.00      A   CL
ATOM   4982  HC  chlfA 554      18.436  42.618  18.104  1.00  0.00      A    H
ATOM   4987  CT  chlfA 555      32.963  20.903   5.219  1.00  0.00      A    C
ATOM   4988  Cl1 chlfA 555      34.690  21.268   4.926  1.00  0.00      A   CL
ATOM   4989  Cl2 chlfA 555      32.058  22.242   5.880  1.00  0.00      A   CL
ATOM   4990  Cl3 chlfA 555      32.618  19.454   6.194  1.00  0.00      A   CL
ATOM   4991  HC  chlfA 555      32.517  20.635   4.261  1.00  0.00      A    H
ATOM   4996  CT  chlfA 556       0.209  11.689  37.557  1.00  0.00      A    C
ATOM   4997  Cl1 chlfA 556      -0.977  10.434  37.147  1.00  0.00      A   CL
ATOM   4998  Cl2 chlfA 556       0.191  12.997  36.427  1.00  0.00      A   CL
ATOM   4999  Cl3 chlfA 556       1.855  11.079  37.582  1.00  0.00      A   CL
ATOM   5000  HC  chlfA 556      -0.135  12.081  38.514  1.00  0.00      A    H
ATOM   5005  CT  chlfA 557      20.675  26.597  30.096  1.00  0.00      A    C
ATOM   5006  Cl1 chlfA 557      21.114  25.002  29.436  1.00  0.00      A   CL
ATOM   5007  Cl2 chlfA 557      22.069  27.654  30.005  1.00  0.00      A   CL
ATOM   5008  Cl3 chlfA 557      20.096  26.469  31.735  1.00  0.00      A   CL
ATOM   5009  HC  chlfA 557      19.946  27.047  29.422  1.00  0.00      A    H
ATOM   5014  CT  chlfA 558      21.572  44.381  19.109  1.00  0.00      A    C
ATOM   5015  Cl1 chlfA 558      20.177  45.388  19.597  1.00  0.00      A   CL
ATOM   5016  Cl2 chlfA 558      21.269  42.693  19.348  1.00  0.00      A   CL
ATOM   5017  Cl3 chlfA 558      22.940  44.749  20.155  1.00  0.00      A   CL
ATOM   5018  HC  chlfA 558      21.683  44.461  18.027  1.00  0.00      A    H
ATOM   5023  CT  chlfA 559      32.045   0.384   4.132  1.00  0.00      A    C
ATOM   5024  Cl1 chlfA 559      33.027   1.665   3.323  1.00  0.00      A   CL
ATOM   5025  Cl2 chlfA 559      31.523  -0.745   2.867  1.00  0.00      A   CL
ATOM   5026  Cl3 chlfA 559      30.470   1.055   4.735  1.00  0.00      A   CL
ATOM   5027  HC  chlfA 559      32.629  -0.170   4.866  1.00  0.00      A    H
ATOM   5032  CT  chlfA 560      24.712   2.526   7.390  1.00  0.00      A    C
ATOM   5033  Cl1 chlfA 560      24.892   1.850   9.039  1.00  0.00      A   CL
ATOM   5034  Cl2 chlfA 560      22.921   2.794   7.099  1.00  0.00      A   CL
ATOM   5035  Cl3 chlfA 560      25.364   1.283   6.167  1.00  0.00      A   CL
ATOM   5036  HC  chlfA 560      25.226   3.487   7.362  1.00  0.00      A    H
ATOM   5041  CT  chlfA 561      16.593  40.322  27.448  1.00  0.00      A    C
ATOM   5042  Cl1 chlfA 561      17.676  41.608  26.715  1.00  0.00      A   CL
ATOM   5043  Cl2 chlfA 561      15.927  39.366  26.090  1.00  0.00      A   CL
ATOM   5044  Cl3 chlfA 561      15.239  41.074  28.490  1.00  0.00      A   CL
ATOM   5045  HC  chlfA 561      17.223  39.704  28.088  1.00  0.00      A    H
ATOM   5050  CT  chlfA 562      33.716  39.304  40.199  1.00  0.00      A    C
ATOM   5051  Cl1 chlfA 562      35.203  39.425  41.282  1.00  0.00      A   CL
ATOM   5052  Cl2 chlfA 562      34.209  38.736  38.624  1.00  0.00      A   CL
ATOM   5053  Cl3 chlfA 562      33.163  40.943  40.186  1.00  0.00      A   CL
ATOM   5054  HC  chlfA 562      32.959  38.634  40.608  1.00  0.00      A    H
ATOM   5059  CT  chlfA 563      46.324  44.418  49.696  1.00  0.00      A    C
ATOM   5060  Cl1 chlfA 563      46.995  45.276  48.304  1.00  0.00      A   CL
ATOM   5061  Cl2 chlfA 563      45.904  45.646  50.877  1.00  0.00      A   CL
ATOM   5062  Cl3 chlfA 563      47.576  43.230  50.374  1.00  0.00      A   CL
ATOM   5063  HC  chlfA 563      45.466  43.824  49.381  1.00  0.00      A    H
ATOM   5068  CT  chlfA 564      39.049  22.768  25.919  1.00  0.00      A    C
ATOM   5069  Cl1 chlfA 564      40.250  24.010  26.330  1.00  0.00      A   CL
ATOM   5070  Cl2 chlfA 564      37.425  23.535  25.893  1.00  0.00      A   CL
ATOM   5071  Cl3 chlfA 564      38.976  21.422  27.064  1.00  0.00      A   CL
ATOM   5072  HC  chlfA 564      39.255  22.445  24.899  1.00  0.00      A    H
ATOM   5077  CT  chlfA 565      26.747  17.712  28.032  1.00  0.00      A    C
ATOM   5078  Cl1 chlfA 565      25.030  18.103  28.507  1.00  0.00      A   CL
ATOM   5079  Cl2 chlfA 565      27.830  19.116  28.138  1.00  0.00      A   CL
ATOM   5080  Cl3 chlfA 565      26.835  17.195  26.406  1.00  0.00      A   CL
ATOM   5081  HC  chlfA 565      27.057  16.896  28.685  1.00  0.00      A    H
ATOM   5086  CT  chlfA 566       8.145   7.275  33.682  1.00  0.00      A    C
ATOM   5087  Cl1 chlfA 566       7.765   8.955  34.192  1.00  0.00      A   CL
ATOM   5088  Cl2 chlfA 566       6.951   6.922  32.462  1.00  0.00      A   CL
ATOM   5089  Cl3 chlfA 566       7.876   6.178  34.971  1.00  0.00      A   CL
ATOM   5090  HC  chlfA 566       9.217   7.255  33.490  1.00  0.00      A    H
ATOM   5095  CT  chlfA 567      11.937  25.963  44.235  1.00  0.00      A    C
ATOM   5096  Cl1 chlfA 567      13.587  25.746  43.589  1.00  0.00      A   CL
ATOM   5097  Cl2 chlfA 567      11.833  27.615  44.866  1.00  0.00      A   CL
ATOM   5098  Cl3 chlfA 567      11.899  25.021  45.736  1.00  0.00      A   CL
ATOM   5099  HC  chlfA 567      11.203  25.859  43.436  1.00  0.00      A    H
ATOM   5104  CT  chlfA 568      20.664  28.623  47.710  1.00  0.00      A    C
ATOM   5105  Cl1 chlfA 568      19.235  28.729  48.773  1.00  0.00      A   CL
ATOM   5106  Cl2 chlfA 568      20.732  29.910  46.494  1.00  0.00      A   CL
ATOM   5107  Cl3 chlfA 568      20.468  27.136  46.719  1.00  0.00      A   CL
ATOM   5108  HC  chlfA 568      21.603  28.614  48.263  1.00  0.00      A    H
ATOM   5113  CT  chlfA 569      30.869  33.207  13.829  1.00  0.00      A    C
ATOM   5114  Cl1 chlfA 569      32.321  33.972  14.447  1.00  0.00      A   CL
ATOM   5115  Cl2 chlfA 569      30.710  31.678  14.763  1.00  0.00      A   CL
ATOM   5116  Cl3 chlfA 569      30.964  32.776  12.064  1.00  0.00      A   CL
ATOM   5117  HC  chlfA 569      30.047  33.907  13.977  1.00  0.00      A    H
ATOM   5122  CT  chlfA 570      44.056  18.588  29.457  1.00  0.00      A    C
ATOM   5123  Cl1 chlfA 570      44.264  19.707  28.175  1.00  0.00      A   CL
ATOM   5124  Cl2 chlfA 570      43.337  17.130  28.716  1.00  0.00      A   CL
ATOM   5125  Cl3 chlfA 570      42.968  19.288  30.690  1.00  0.00      A   CL
ATOM   5126  HC  chlfA 570      45.037  18.317  29.847  1.00  0.00      A    H
ATOM   5131  CT  chlfA 571      45.404  13.005   3.331  1.00  0.00      A    C
ATOM   5132  Cl1 chlfA 571      45.969  12.249   4.871  1.00  0.00      A   CL
ATOM   5133  Cl2 chlfA 571      46.714  13.880   2.518  1.00  0.00      A   CL
ATOM   5134  Cl3 chlfA 571      44.061  14.096   3.723  1.00  0.00      A   CL
ATOM   5135  HC  chlfA 571      45.018  12.238   2.660  1.00  0.00      A    H
ATOM   5140  CT  chlfA 572      36.669  34.955  37.273  1.00  0.00      A    C
ATOM   5141  Cl1 chlfA 572      36.142  35.606  38.842  1.00  0.00      A   CL
ATOM   5142  Cl2 chlfA 572      38.110  35.902  36.735  1.00  0.00      A   CL
ATOM   5143  Cl3 chlfA 572      35.305  35.073  36.111  1.00  0.00      A   CL
ATOM   5144  HC  chlfA 572      37.074  33.944  37.325  1.00  0.00      A    H
ATOM   5149  CT  chlfA 573       3.138  30.945  22.740  1.00  0.00      A    C
ATOM   5150  Cl1 chlfA 573       1.986  30.411  23.926  1.00  0.00      A   CL
ATOM   5151  Cl2 chlfA 573       2.350  32.158  21.601  1.00  0.00      A   CL
ATOM   5152  Cl3 chlfA 573       3.555  29.475  21.762  1.00  0.00      A   CL
ATOM   5153  HC  chlfA 573       4.032  31.406  23.160  1.00  0.00      A    H
ATOM   5158  CT  chlfA 574      29.897   2.730  47.847  1.00  0.00      A    C
ATOM   5159  Cl1 chlfA 574      29.053   1.845  46.613  1.00  0.00      A   CL
ATOM   5160  Cl2 chlfA 574      29.436   4.465  47.840  1.00  0.00      A   CL
ATOM   5161  Cl3 chlfA 574      31.691   2.459  47.746  1.00  0.00      A   CL
ATOM   5162  HC  chlfA 574      29.592   2.336  48.816  1.00  0.00      A    H
ATOM   5167  CT  chlfA 575      27.498  13.262  40.759  1.00  0.00      A    C
ATOM   5168  Cl1 chlfA 575      28.347  11.868  41.502  1.00  0.00      A   CL
ATOM   5169  Cl2 chlfA 575      28.689  14.595  40.355  1.00  0.00      A   CL
ATOM   5170  Cl3 chlfA 575      26.142  13.943  41.705  1.00  0.00      A   CL
ATOM   5171  HC  chlfA 575      27.053  12.905  39.831  1.00  0.00      A    H
ATOM   5176  CT  chlfA 576      22.868   6.457  41.257  1.00  0.00      A    C
ATOM   5177  Cl1 chlfA 576      23.619   5.896  39.745  1.00  0.00      A   CL
ATOM   5178  Cl2 chlfA 576      21.473   7.317  40.773  1.00  0.00      A   CL
ATOM   5179  Cl3 chlfA 576      24.056   7.578  42.006  1.00  0.00      A   CL
ATOM   5180  HC  chlfA 576      22.609   5.595  41.874  1.00  0.00      A    H
ATOM   5185  CT  chlfA 577      17.910  48.398   5.785  1.00  0.00      A    C
ATOM   5186  Cl1 chlfA 577      19.559  47.625   5.773  1.00  0.00      A   CL
ATOM   5187  Cl2 chlfA 577      16.948  47.822   4.369  1.00  0.00      A   CL
ATOM   5188  Cl3 chlfA 577      17.966  50.161   5.950  1.00  0.00      A   CL
ATOM   5189  HC  chlfA 577      17.336  48.086   6.658  1.00  0.00      A    H
ATOM   5194  CT  chlfA 578      32.711  39.464  18.703  1.00  0.00      A    C
ATOM   5195  Cl1 chlfA 578      34.088  39.290  19.752  1.00  0.00      A   CL
ATOM   5196  Cl2 chlfA 578      33.085  40.527  17.290  1.00  0.00      A   CL
ATOM   5197  Cl3 chlfA 578      31.380  40.203  19.601  1.00  0.00      A   CL
ATOM   5198  HC  chlfA 578      32.308  38.483  18.454  1.00  0.00      A    H
ATOM   5203  CT  chlfA 579      31.505  38.149  36.406  1.00  0.00      A    C
ATOM   5204  Cl1 chlfA 579      30.101  38.883  37.219  1.00  0.00      A   CL
ATOM   5205  Cl2 chlfA 579      31.219  38.461  34.683  1.00  0.00      A   CL
ATOM   5206  Cl3 chlfA 579      31.640  36.402  36.674  1.00  0.00      A   CL
ATOM   5207  HC  chlfA 579      32.387  38.653  36.803  1.00  0.00      A    H
ATOM   5212  CT  chlfA 580      39.376   2.686  10.997  1.00  0.00      A    C
ATOM   5213  Cl1 chlfA 580      38.034   1.520  10.719  1.00  0.00      A   CL
ATOM   5214  Cl2 chlfA 580      39.070   3.508  12.569  1.00  0.00      A   CL
ATOM   5215  Cl3 chlfA 580      39.100   4.069   9.835  1.00  0.00      A   CL
ATOM   5216  HC  chlfA 580      40.358   2.239  10.845  1.00  0.00      A    H
ATOM   5221  CT  chlfA 581      26.623  30.997  42.141  1.00  0.00      A    C
ATOM   5222  Cl1 chlfA 581      25.411  32.094  42.808  1.00  0.00      A   CL
ATOM   5223  Cl2 chlfA 581      26.512  29.487  43.093  1.00  0.00      A   CL
ATOM   5224  Cl3 chlfA 581      28.287  31.660  42.500  1.00  0.00      A   CL
ATOM   5225  HC  chlfA 581      26.458  30.700  41.105  1.00  0.00      A    H
ATOM   5230  CT  chlfA 582       0.071   4.464  35.323  1.00  0.00      A    C
ATOM   5231  Cl1 chlfA 582      -0.695   2.934  35.071  1.00  0.00      A   CL
ATOM   5232  Cl2 chlfA 582       0.690   5.020  33.832  1.00  0.00      A   CL
ATOM   5233  Cl3 chlfA 582       1.466   4.177  36.471  1.00  0.00      A   CL
ATOM   5234  HC  chlfA 582      -0.544   5.164  35.889  1.00  0.00      A    H
ATOM   5239  CT  chlfA 583      32.372  15.539  37.902  1.00  0.00      A    C
ATOM   5240  Cl1 chlfA 583      33.233  14.319  38.877  1.00  0.00      A   CL
ATOM   5241  Cl2 chlfA 583      31.658  16.887  38.890  1.00  0.00      A   CL
ATOM   5242  Cl3 chlfA 583      31.088  14.817  36.937  1.00  0.00      A   CL
ATOM   5243  HC  chlfA 583      33.081  16.098  37.292  1.00  0.00      A    H
ATOM   5248  CT  chlfA 584      16.989  48.457  19.318  1.00  0.00      A    C
ATOM   5249  Cl1 chlfA 584      15.499  48.868  18.451  1.00  0.00      A   CL
ATOM   5250  Cl2 chlfA 584      17.542  49.996  20.082  1.00  0.00      A   CL
ATOM   5251  Cl3 chlfA 584      18.237  48.015  18.107  1.00  0.00      A   CL
ATOM   5252  HC  chlfA 584      16.831  47.682  20.069  1.00  0.00      A    H
ATOM   5257  CT  chlfA 585      23.503   2.900  14.331  1.00  0.00      A    C
ATOM   5258  Cl1 chlfA 585      24.239   4.506  14.617  1.00  0.00      A   CL
ATOM   5259  Cl2 chlfA 585      24.708   2.182  13.290  1.00  0.00      A   CL
ATOM   5260  Cl3 chlfA 585      21.903   2.963  13.665  1.00  0.00      A   CL
ATOM   5261  HC  chlfA 585      23.508   2.331  15.261  1.00  0.00      A    H
ATOM   5266  CT  chlfA 586       4.162   4.628  27.355  1.00  0.00      A    C
ATOM   5267  Cl1 chlfA 586       5.923   4.612  27.550  1.00  0.00      A   CL
ATOM   5268  Cl2 chlfA 586       3.489   3.082  26.615  1.00  0.00      A   CL
ATOM   5269  Cl3 chlfA 586       3.665   5.969  26.317  1.00  0.00      A   CL
ATOM   5270  HC  chlfA 586       3.617   4.736  28.293  1.00  0.00      A    H
ATOM   5275  CT  chlfA 587      20.998  10.604   1.057  1.00  0.00      A    C
ATOM   5276  Cl1 chlfA 587      19.631   9.547   1.458  1.00  0.00      A   CL
ATOM   5277  Cl2 chlfA 587      22.245  10.567   2.309  1.00  0.00      A   CL
ATOM   5278  Cl3 chlfA 587      20.424  12.330   0.772  1.00  0.00      A   CL
ATOM   5279  HC  chlfA 587      21.401  10.300   0.091  1.00  0.00      A    H
ATOM   5284  CT  chlfA 588      49.548  27.616  46.979  1.00  0.00      A    C
ATOM   5285  Cl1 chlfA 588      51.084  28.530  46.823  1.00  0.00      A   CL
ATOM   5286  Cl2 chlfA 588      50.040  25.985  47.354  1.00  0.00      A   CL
ATOM   5287  Cl3 chlfA 588      48.632  27.706  45.451  1.00  0.00      A   CL
ATOM   5288  HC  chlfA 588      49.022  27.899  47.891  1.00  0.00      A    H
ATOM   5293  CT  chlfA 589      22.375   7.832  31.152  1.00  0.00      A    C
ATOM   5294  Cl1 chlfA 589      23.515   7.986  29.779  1.00  0.00      A   CL
ATOM   5295  Cl2 chlfA 589      23.229   8.127  32.644  1.00  0.00      A   CL
ATOM   5296  Cl3 chlfA 589      21.666   6.202  31.228  1.00  0.00      A   CL
ATOM   5297  HC  chlfA 589      21.500   8.463  30.994  1.00  0.00      A    H
ATOM   5302  CT  chlfA 590       6.164  23.254   0.331  1.00  0.00      A    C
ATOM   5303  Cl1 chlfA 590       7.885  23.418   0.767  1.00  0.00      A   CL
ATOM   5304  Cl2 chlfA 590       5.569  24.907   0.219  1.00  0.00      A   CL
ATOM   5305  Cl3 chlfA 590       5.283  22.464   1.616  1.00  0.00      A   CL
ATOM   5306  HC  chlfA 590       6.149  22.715  -0.617  1.00  0.00      A    H
ATOM   5311  CT  chlfA 591      25.434  41.760  22.121  1.00  0.00      A    C
ATOM   5312  Cl1 chlfA 591      25.813  42.884  23.474  1.00  0.00      A   CL
ATOM   5313  Cl2 chlfA 591      25.633  42.716  20.633  1.00  0.00      A   CL
ATOM   5314  Cl3 chlfA 591      23.734  41.296  22.233  1.00  0.00      A   CL
ATOM   5315  HC  chlfA 591      26.127  40.919  22.153  1.00  0.00      A    H
ATOM   5320  CT  chlfA 592      42.317  49.072  26.834  1.00  0.00      A    C
ATOM   5321  Cl1 chlfA 592      44.091  49.407  26.746  1.00  0.00      A   CL
ATOM   5322  Cl2 chlfA 592      41.563  50.353  27.841  1.00  0.00      A   CL
ATOM   5323  Cl3 chlfA 592      41.954  47.597  27.775  1.00  0.00      A   CL
ATOM   5324  HC  chlfA 592      41.967  48.948  25.809  1.00  0.00      A    H
ATOM   5329  CT  chlfA 593       6.624  27.423  11.820  1.00  0.00      A    C
ATOM   5330  Cl1 chlfA 593       5.639  27.166  13.238  1.00  0.00      A   CL
ATOM   5331  Cl2 chlfA 593       8.258  27.243  12.418  1.00  0.00      A   CL
ATOM   5332  Cl3 chlfA 593       6.337  29.076  11.197  1.00  0.00      A   CL
ATOM   5333  HC  chlfA 593       6.424  26.716  11.015  1.00  0.00      A    H
ATOM   5338  CT  chlfA 594      30.816  48.533  17.230  1.00  0.00      A    C
ATOM   5339  Cl1 chlfA 594      29.774  47.527  18.335  1.00  0.00      A   CL
ATOM   5340  Cl2 chlfA 594      30.200  50.180  17.266  1.00  0.00      A   CL
ATOM   5341  Cl3 chlfA 594      30.586  47.893  15.580  1.00  0.00      A   CL
ATOM   5342  HC  chlfA 594      31.855  48.407  17.534  1.00  0.00      A    H
ATOM   5347  CT  chlfA 595      37.672  35.140   9.008  1.00  0.00      A    C
ATOM   5348  Cl1 chlfA 595      38.084  34.941   7.280  1.00  0.00      A   CL
ATOM   5349  Cl2 chlfA 595      37.542  36.877   9.513  1.00  0.00      A   CL
ATOM   5350  Cl3 chlfA 595      39.044  34.399   9.957  1.00  0.00      A   CL
ATOM   5351  HC  chlfA 595      36.706  34.674   9.206  1.00  0.00      A    H
ATOM   5356  CT  chlfA 596      43.321   2.274  25.780  1.00  0.00      A    C
ATOM   5357  Cl1 chlfA 596      44.167   3.034  24.418  1.00  0.00      A   CL
ATOM   5358  Cl2 chlfA 596      41.822   1.724  25.257  1.00  0.00      A   CL
ATOM   5359  Cl3 chlfA 596      43.109   3.385  27.173  1.00  0.00      A   CL
ATOM   5360  HC  chlfA 596      43.822   1.446  26.282  1.00  0.00      A    H
ATOM   5365  CT  chlfA 597      36.956  33.385  19.248  1.00  0.00      A    C
ATOM   5366  Cl1 chlfA 597      37.502  35.082  19.051  1.00  0.00      A   CL
ATOM   5367  Cl2 chlfA 597      37.538  32.654  20.776  1.00  0.00      A   CL
ATOM   5368  Cl3 chlfA 597      37.505  32.510  17.854  1.00  0.00      A   CL
ATOM   5369  HC  chlfA 597      35.867  33.360  19.227  1.00  0.00      A    H
ATOM   5374  CT  chlfA 598      25.607  36.761  28.612  1.00  0.00      A    C
ATOM   5375  Cl1 chlfA 598      23.975  36.115  28.320  1.00  0.00      A   CL
ATOM   5376  Cl2 chlfA 598      26.762  36.195  27.337  1.00  0.00      A   CL
ATOM   5377  Cl3 chlfA 598      26.156  36.257  30.188  1.00  0.00      A   CL
ATOM   5378  HC  chlfA 598      25.567  37.847  28.530  1.00  0.00      A    H
ATOM   5383  CT  chlfA 599      19.588  37.947  15.950  1.00  0.00      A    C
ATOM   5384  Cl1 chlfA 599      18.015  38.419  15.478  1.00  0.00      A   CL
ATOM   5385  Cl2 chlfA 599      19.506  36.817  17.360  1.00  0.00      A   CL
ATOM   5386  Cl3 chlfA 599      20.576  39.429  16.444  1.00  0.00      A   CL
ATOM   5387  HC  chlfA 599      20.031  37.517  15.051  1.00  0.00      A    H
ATOM   5392  CT  chlfA 600       7.161   0.113  42.190  1.00  0.00      A    C
ATOM   5393  Cl1 chlfA 600       7.873   1.754  42.621  1.00  0.00      A   CL
ATOM   5394  Cl2 chlfA 600       7.447  -0.117  40.430  1.00  0.00      A   CL
ATOM   5395  Cl3 chlfA 600       5.371   0.127  42.447  1.00  0.00      A   CL
ATOM   5396  HC  chlfA 600       7.566  -0.709  42.780  1.00  0.00      A    H
ATOM   5401  CT  chlfA 601      50.779  24.451  38.586  1.00  0.00      A    C
ATOM   5402  Cl1 chlfA 601      50.494  22.883  39.442  1.00  0.00      A   CL
ATOM   5403  Cl2 chlfA 601      49.591  25.682  39.218  1.00  0.00      A   CL
ATOM   5404  Cl3 chlfA 601      50.338  24.149  36.890  1.00  0.00      A   CL
ATOM   5405  HC  chlfA 601      51.798  24.838  38.542  1.00  0.00      A    H
ATOM   5410  CT  chlfA 602      34.705  10.335  23.269  1.00  0.00      A    C
ATOM   5411  Cl1 chlfA 602      33.416  10.046  22.103  1.00  0.00      A   CL
ATOM   5412  Cl2 chlfA 602      33.989  11.209  24.656  1.00  0.00      A   CL
ATOM   5413  Cl3 chlfA 602      35.925  11.397  22.488  1.00  0.00      A   CL
ATOM   5414  HC  chlfA 602      35.042   9.353  23.600  1.00  0.00      A    H
ATOM   5419  CT  chlfA 603       6.532  38.497  26.613  1.00  0.00      A    C
ATOM   5420  Cl1 chlfA 603       6.513  36.832  26.094  1.00  0.00      A   CL
ATOM   5421  Cl2 chlfA 603       6.961  39.500  25.190  1.00  0.00      A   CL
ATOM   5422  Cl3 chlfA 603       7.755  38.736  27.882  1.00  0.00      A   CL
ATOM   5423  HC  chlfA 603       5.574  38.780  27.050  1.00  0.00      A    H
ATOM   5428  CT  chlfA 604      23.871  10.779  13.962  1.00  0.00      A    C
ATOM   5429  Cl1 chlfA 604      24.482   9.797  15.300  1.00  0.00      A   CL
ATOM   5430  Cl2 chlfA 604      25.238  10.981  12.848  1.00  0.00      A   CL
ATOM   5431  Cl3 chlfA 604      23.350  12.303  14.641  1.00  0.00      A   CL
ATOM   5432  HC  chlfA 604      23.009  10.335  13.465  1.00  0.00      A    H
ATOM   5437  CT  chlfA 605      13.428  14.071  19.303  1.00  0.00      A    C
ATOM   5438  Cl1 chlfA 605      11.787  13.514  19.664  1.00  0.00      A   CL
ATOM   5439  Cl2 chlfA 605      13.629  15.866  19.169  1.00  0.00      A   CL
ATOM   5440  Cl3 chlfA 605      13.950  13.317  17.763  1.00  0.00      A   CL
ATOM   5441  HC  chlfA 605      14.028  13.765  20.160  1.00  0.00      A    H
ATOM   5446  CT  chlfA 606      45.066  19.915  12.978  1.00  0.00      A    C
ATOM   5447  Cl1 chlfA 606      44.259  18.720  12.028  1.00  0.00      A   CL
ATOM   5448  Cl2 chlfA 606      46.425  19.186  13.936  1.00  0.00      A   CL
ATOM   5449  Cl3 chlfA 606      43.956  20.450  14.185  1.00  0.00      A   CL
ATOM   5450  HC  chlfA 606      45.444  20.761  12.404  1.00  0.00      A    H
ATOM   5455  CT  chlfA 607      43.785  25.126   4.085  1.00  0.00      A    C
ATOM   5456  Cl1 chlfA 607      43.786  24.621   5.825  1.00  0.00      A   CL
ATOM   5457  Cl2 chlfA 607      42.375  26.111   3.689  1.00  0.00      A   CL
ATOM   5458  Cl3 chlfA 607      43.591  23.596   3.249  1.00  0.00      A   CL
ATOM   5459  HC  chlfA 607      44.721  25.626   3.835  1.00  0.00      A    H
ATOM   5464  CT  chlfA 608      29.555  12.725  45.288  1.00  0.00      A    C
ATOM   5465  Cl1 chlfA 608      28.111  12.182  46.156  1.00  0.00      A   CL
ATOM   5466  Cl2 chlfA 608      29.197  13.998  44.077  1.00  0.00      A   CL
ATOM   5467  Cl3 chlfA 608      30.276  11.374  44.390  1.00  0.00      A   CL
ATOM   5468  HC  chlfA 608      30.362  13.004  45.966  1.00  0.00      A    H
ATOM   5473  CT  chlfA 609      15.860  37.079  20.415  1.00  0.00      A    C
ATOM   5474  Cl1 chlfA 609      16.702  38.492  21.140  1.00  0.00      A   CL
ATOM   5475  Cl2 chlfA 609      16.226  36.940  18.591  1.00  0.00      A   CL
ATOM   5476  Cl3 chlfA 609      14.094  37.250  20.623  1.00  0.00      A   CL
ATOM   5477  HC  chlfA 609      16.206  36.129  20.821  1.00  0.00      A    H
ATOM   5482  CT  chlfA 610      32.968   7.771  32.564  1.00  0.00      A    C
ATOM   5483  Cl1 chlfA 610      31.467   6.770  32.582  1.00  0.00      A   CL
ATOM   5484  Cl2 chlfA 610      33.455   8.274  34.158  1.00  0.00      A   CL
ATOM   5485  Cl3 chlfA 610      32.780   9.241  31.551  1.00  0.00      A   CL
ATOM   5486  HC  chlfA 610      33.688   7.131  32.054  1.00  0.00      A    H
ATOM   5491  CT  chlfA 611      10.393  20.251  49.040  1.00  0.00      A    C
ATOM   5492  Cl1 chlfA 611      11.763  20.004  48.041  1.00  0.00      A   CL
ATOM   5493  Cl2 chlfA 611       9.115  19.274  48.392  1.00  0.00      A   CL
ATOM   5494  Cl3 chlfA 611       9.749  21.844  48.760  1.00  0.00      A   CL
ATOM   5495  HC  chlfA 611      10.555  19.940  50.072  1.00  0.00      A    H
ATOM   5500  CT  chlfA 612       8.409  38.835  19.669  1.00  0.00      A    C
ATOM   5501  Cl1 chlfA 612       9.177  37.274  19.462  1.00  0.00      A   CL
ATOM   5502  Cl2 chlfA 612       9.424  39.890  20.636  1.00  0.00      A   CL
ATOM   5503  Cl3 chlfA 612       6.846  38.683  20.504  1.00  0.00      A   CL
ATOM   5504  HC  chlfA 612       8.316  39.404  18.744  1.00  0.00      A    H
ATOM   5509  CT  chlfA 613      34.333  40.493   3.351  1.00  0.00      A    C
ATOM   5510  Cl1 chlfA 613      33.896  39.001   4.198  1.00  0.00      A   CL
ATOM   5511  Cl2 chlfA 613      33.286  41.859   3.941  1.00  0.00      A   CL
ATOM   5512  Cl3 chlfA 613      34.118  40.311   1.554  1.00  0.00      A   CL
ATOM   5513  HC  chlfA 613      35.366  40.809   3.499  1.00  0.00      A    H
ATOM   5518  CT  chlfA 614      32.851  33.226  28.043  1.00  0.00      A    C
ATOM   5519  Cl1 chlfA 614      32.625  32.893  26.238  1.00  0.00      A   CL
ATOM   5520  Cl2 chlfA 614      34.641  33.362  28.243  1.00  0.00      A   CL
ATOM   5521  Cl3 chlfA 614      32.146  31.717  28.811  1.00  0.00      A   CL
ATOM   5522  HC  chlfA 614      32.298  34.128  28.305  1.00  0.00      A    H
ATOM   5527  CT  chlfA 615      31.941  28.027  10.674  1.00  0.00      A    C
ATOM   5528  Cl1 chlfA 615      31.997  28.537   8.940  1.00  0.00      A   CL
ATOM   5529  Cl2 chlfA 615      30.971  26.579  10.880  1.00  0.00      A   CL
ATOM   5530  Cl3 chlfA 615      31.112  29.367  11.526  1.00  0.00      A   CL
ATOM   5531  HC  chlfA 615      32.981  27.995  11.000  1.00  0.00      A    H
ATOM   5536  CT  chlfA 616      22.606  39.547  27.043  1.00  0.00      A    C
ATOM   5537  Cl1 chlfA 616      23.723  39.211  25.699  1.00  0.00      A   CL
ATOM   5538  Cl2 chlfA 616      21.422  40.794  26.537  1.00  0.00      A   CL
ATOM   5539  Cl3 chlfA 616      23.418  40.191  28.535  1.00  0.00      A   CL
ATOM   5540  HC  chlfA 616      22.028  38.665  27.318  1.00  0.00      A    H
ATOM   5545  CT  chlfA 617      41.168  15.801   2.549  1.00  0.00      A    C
ATOM   5546  Cl1 chlfA 617      42.462  16.286   1.446  1.00  0.00      A   CL
ATOM   5547  Cl2 chlfA 617      40.147  14.547   1.698  1.00  0.00      A   CL
ATOM   5548  Cl3 chlfA 617      40.152  17.210   3.093  1.00  0.00      A   CL
ATOM   5549  HC  chlfA 617      41.690  15.403   3.419  1.00  0.00      A    H
ATOM   5554  CT  chlfA 618      12.009  20.953  12.930  1.00  0.00      A    C
ATOM   5555  Cl1 chlfA 618      13.136  21.643  14.198  1.00  0.00      A   CL
ATOM   5556  Cl2 chlfA 618      11.361  19.383  13.658  1.00  0.00      A   CL
ATOM   5557  Cl3 chlfA 618      13.029  20.776  11.446  1.00  0.00      A   CL
ATOM   5558  HC  chlfA 618      11.177  21.650  12.838  1.00  0.00      A    H
ATOM   5563  CT  chlfA 619      26.844  12.497  30.685  1.00  0.00      A    C
ATOM   5564  Cl1 chlfA 619      25.805  12.803  32.198  1.00  0.00      A   CL
ATOM   5565  Cl2 chlfA 619      26.078  13.536  29.399  1.00  0.00      A   CL
ATOM   5566  Cl3 chlfA 619      26.818  10.731  30.267  1.00  0.00      A   CL
ATOM   5567  HC  chlfA 619      27.864  12.866  30.789  1.00  0.00      A    H
ATOM   5572  CT  chlfA 620      12.996  13.202  40.623  1.00  0.00      A    C
ATOM   5573  Cl1 chlfA 620      12.505  11.808  39.668  1.00  0.00      A   CL
ATOM   5574  Cl2 chlfA 620      14.422  12.763  41.540  1.00  0.00      A   CL
ATOM   5575  Cl3 chlfA 620      11.610  13.660  41.616  1.00  0.00      A   CL
ATOM   5576  HC  chlfA 620      13.200  14.064  39.988  1.00  0.00      A    H
ATOM   5581  CT  chlfA 621      43.922  30.731  47.046  1.00  0.00      A    C
ATOM   5582  Cl1 chlfA 621      44.481  30.249  45.349  1.00  0.00      A   CL
ATOM   5583  Cl2 chlfA 621      42.116  30.493  47.180  1.00  0.00      A   CL
ATOM   5584  Cl3 chlfA 621      44.393  32.359  47.324  1.00  0.00      A   CL
ATOM   5585  HC  chlfA 621      44.565  30.064  47.622  1.00  0.00      A    H
ATOM   5590  CT  chlfA 622       4.433  24.275  11.060  1.00  0.00      A    C
ATOM   5591  Cl1 chlfA 622       3.474  24.796   9.690  1.00  0.00      A   CL
ATOM   5592  Cl2 chlfA 622       4.751  22.533  10.985  1.00  0.00      A   CL
ATOM   5593  Cl3 chlfA 622       3.330  24.448  12.479  1.00  0.00      A   CL
ATOM   5594  HC  chlfA 622       5.300  24.925  11.173  1.00  0.00      A    H
ATOM   5599  CT  chlfA 623      16.440  37.491   2.867  1.00  0.00      A    C
ATOM   5600  Cl1 chlfA 623      16.625  37.604   4.653  1.00  0.00      A   CL
ATOM   5601  Cl2 chlfA 623      17.750  36.524   2.115  1.00  0.00      A   CL
ATOM   5602  Cl3 chlfA 623      16.345  39.081   2.089  1.00  0.00      A   CL
ATOM   5603  HC  chlfA 623      15.502  36.963   2.693  1.00  0.00      A    H
ATOM   5608  CT  chlfA 624      15.076  11.885  14.155  1.00  0.00      A    C
ATOM   5609  Cl1 chlfA 624      16.200  11.539  15.631  1.00  0.00      A   CL
ATOM   5610  Cl2 chlfA 624      13.911  13.207  14.488  1.00  0.00      A   CL
ATOM   5611  Cl3 chlfA 624      14.137  10.414  13.837  1.00  0.00      A   CL
ATOM   5612  HC  chlfA 624      15.679  12.172  13.293  1.00  0.00      A    H
ATOM   5617  CT  chlfA 625       2.360   5.195  14.519  1.00  0.00      A    C
ATOM   5618  Cl1 chlfA 625       1.550   5.677  13.033  1.00  0.00      A   CL
ATOM   5619  Cl2 chlfA 625       1.133   4.699  15.684  1.00  0.00      A   CL
ATOM   5620  Cl3 chlfA 625       3.198   6.524  15.178  1.00  0.00      A   CL
ATOM   5621  HC  chlfA 625       3.008   4.341  14.324  1.00  0.00      A    H
ATOM   5626  CT  chlfA 626      13.099  42.278  39.702  1.00  0.00      A    C
ATOM   5627  Cl1 chlfA 626      12.317  43.070  38.275  1.00  0.00      A   CL
ATOM   5628  Cl2 chlfA 626      12.004  41.132  40.304  1.00  0.00      A   CL
ATOM   5629  Cl3 chlfA 626      13.431  43.555  40.953  1.00  0.00      A   CL
ATOM   5630  HC  chlfA 626      14.031  41.836  39.351  1.00  0.00      A    H
ATOM   5635  CT  chlfA 627      22.179   0.312   3.399  1.00  0.00      A    C
ATOM   5636  Cl1 chlfA 627      23.317   1.640   3.298  1.00  0.00      A   CL
ATOM   5637  Cl2 chlfA 627      20.568   0.894   3.036  1.00  0.00      A   CL
ATOM   5638  Cl3 chlfA 627      22.127  -0.293   5.082  1.00  0.00      A   CL
ATOM   5639  HC  chlfA 627      22.344  -0.480   2.669  1.00  0.00      A    H
ATOM   5644  CT  chlfA 628      26.618  33.072  31.917  1.00  0.00      A    C
ATOM   5645  Cl1 chlfA 628      28.339  33.323  31.717  1.00  0.00      A   CL
ATOM   5646  Cl2 chlfA 628      25.930  34.237  33.070  1.00  0.00      A   CL
ATOM   5647  Cl3 chlfA 628      26.317  31.425  32.516  1.00  0.00      A   CL
ATOM   5648  HC  chlfA 628      26.022  33.238  31.019  1.00  0.00      A    H
ATOM   5653  CT  chlfA 629      24.694  29.912   2.749  1.00  0.00      A    C
ATOM   5654  Cl1 chlfA 629      24.443  30.142   4.441  1.00  0.00      A   CL
ATOM   5655  Cl2 chlfA 629      26.038  28.706   2.503  1.00  0.00      A   CL
ATOM   5656  Cl3 chlfA 629      24.975  31.456   1.843  1.00  0.00      A   CL
ATOM   5657  HC  chlfA 629      23.802  29.453   2.322  1.00  0.00      A    H
ATOM   5662  CT  chlfA 630      14.891  32.145  30.896  1.00  0.00      A    C
ATOM   5663  Cl1 chlfA 630      15.516  31.733  29.375  1.00  0.00      A   CL
ATOM   5664  Cl2 chlfA 630      13.140  32.067  30.874  1.00  0.00      A   CL
ATOM   5665  Cl3 chlfA 630      15.478  33.825  31.275  1.00  0.00      A   CL
ATOM   5666  HC  chlfA 630      15.178  31.406  31.645  1.00  0.00      A    H
ATOM   5671  CT  chlfA 631      13.918   6.793  14.650  1.00  0.00      A    C
ATOM   5672  Cl1 chlfA 631      15.449   6.228  14.074  1.00  0.00      A   CL
ATOM   5673  Cl2 chlfA 631      14.030   7.161  16.466  1.00  0.00      A   CL
ATOM   5674  Cl3 chlfA 631      12.633   5.644  14.317  1.00  0.00      A   CL
ATOM   5675  HC  chlfA 631      13.588   7.609  14.007  1.00  0.00      A    H
ATOM   5680  CT  chlfA 632      42.181   4.185  31.731  1.00  0.00      A    C
ATOM   5681  Cl1 chlfA 632      41.834   2.905  30.582  1.00  0.00      A   CL
ATOM   5682  Cl2 chlfA 632      41.182   5.612  31.379  1.00  0.00      A   CL
ATOM   5683  Cl3 chlfA 632      43.923   4.554  31.704  1.00  0.00      A   CL
ATOM   5684  HC  chlfA 632      41.977   3.902  32.764  1.00  0.00      A    H
ATOM   5689  CT  chlfA 633      16.983   9.255  47.929  1.00  0.00      A    C
ATOM   5690  Cl1 chlfA 633      15.461   9.891  48.523  1.00  0.00      A   CL
ATOM   5691  Cl2 chlfA 633      16.611   7.576  47.620  1.00  0.00      A   CL
ATOM   5692  Cl3 chlfA 633      18.330   9.219  49.111  1.00  0.00      A   CL
ATOM   5693  HC  chlfA 633      17.309   9.725  47.001  1.00  0.00      A    H
ATOM   5698  CT  chlfA 634      11.977  49.220  32.791  1.00  0.00      A    C
ATOM   5699  Cl1 chlfA 634      13.189  49.239  34.161  1.00  0.00      A   CL
ATOM   5700  Cl2 chlfA 634      11.726  50.852  32.194  1.00  0.00      A   CL
ATOM   5701  Cl3 chlfA 634      10.376  48.758  33.410  1.00  0.00      A   CL
ATOM   5702  HC  chlfA 634      12.345  48.516  32.045  1.00  0.00      A    H
ATOM   5707  CT  chlfA 635      12.592  21.867   1.339  1.00  0.00      A    C
ATOM   5708  Cl1 chlfA 635      12.391  22.558  -0.292  1.00  0.00      A   CL
ATOM   5709  Cl2 chlfA 635      11.038  21.716   2.173  1.00  0.00      A   CL
ATOM   5710  Cl3 chlfA 635      13.769  22.879   2.312  1.00  0.00      A   CL
ATOM   5711  HC  chlfA 635      13.004  20.859   1.306  1.00  0.00      A    H
ATOM   5716  CT  chlfA 636      36.196  30.128  10.119  1.00  0.00      A    C
ATOM   5717  Cl1 chlfA 636      36.555  28.440  10.677  1.00  0.00      A   CL
ATOM   5718  Cl2 chlfA 636      37.268  31.424  10.845  1.00  0.00      A   CL
ATOM   5719  Cl3 chlfA 636      34.516  30.425  10.625  1.00  0.00      A   CL
ATOM   5720  HC  chlfA 636      36.311  30.266   9.044  1.00  0.00      A    H
ATOM   5725  CT  chlfA 637      32.379  48.696  27.229  1.00  0.00      A    C
ATOM   5726  Cl1 chlfA 637      32.924  49.117  25.602  1.00  0.00      A   CL
ATOM   5727  Cl2 chlfA 637      30.597  48.957  27.169  1.00  0.00      A   CL
ATOM   5728  Cl3 chlfA 637      33.189  49.759  28.409  1.00  0.00      A   CL
ATOM   5729  HC  chlfA 637      32.568  47.638  27.412  1.00  0.00      A    H
ATOM   5734  CT  chlfA 638      25.558  18.301  42.261  1.00  0.00      A    C
ATOM   5735  Cl1 chlfA 638      26.132  17.866  40.636  1.00  0.00      A   CL
ATOM   5736  Cl2 chlfA 638      25.341  20.051  42.216  1.00  0.00      A   CL
ATOM   5737  Cl3 chlfA 638      26.920  17.935  43.401  1.00  0.00      A   CL
ATOM   5738  HC  chlfA 638      24.701  17.770  42.675  1.00  0.00      A    H
ATOM   5743  CT  chlfA 639      25.438  17.140  22.429  1.00  0.00      A    C
ATOM   5744  Cl1 chlfA 639      24.935  15.478  22.394  1.00  0.00      A   CL
ATOM   5745  Cl2 chlfA 639      24.228  17.933  23.389  1.00  0.00      A   CL
ATOM   5746  Cl3 chlfA 639      25.334  17.718  20.758  1.00  0.00      A   CL
ATOM   5747  HC  chlfA 639      26.420  17.331  22.861  1.00  0.00      A    H
ATOM   5752  CT  chlfA 640      22.150  12.091  31.914  1.00  0.00      A    C
ATOM   5753  Cl1 chlfA 640      20.827  11.026  32.487  1.00  0.00      A   CL
ATOM   5754  Cl2 chlfA 640      21.423  13.525  31.149  1.00  0.00      A   CL
ATOM   5755  Cl3 chlfA 640      23.019  11.215  30.604  1.00  0.00      A   CL
ATOM   5756  HC  chlfA 640      22.924  12.287  32.656  1.00  0.00      A    H
ATOM   5761  CT  chlfA 641      35.200   1.075  24.482  1.00  0.00      A    C
ATOM   5762  Cl1 chlfA 641      36.375   2.349  24.157  1.00  0.00      A   CL
ATOM   5763  Cl2 chlfA 641      34.198   1.774  25.776  1.00  0.00      A   CL
ATOM   5764  Cl3 chlfA 641      36.102  -0.296  25.050  1.00  0.00      A   CL
ATOM   5765  HC  chlfA 641      34.781   0.789  23.518  1.00  0.00      A    H
ATOM   5770  CT  chlfA 642       9.394  32.604   5.104  1.00  0.00      A    C
ATOM   5771  Cl1 chlfA 642       9.090  31.496   6.448  1.00  0.00      A   CL
ATOM   5772  Cl2 chlfA 642       7.877  32.728   4.274  1.00  0.00      A   CL
ATOM   5773  Cl3 chlfA 642      10.604  31.855   4.002  1.00  0.00      A   CL
ATOM   5774  HC  chlfA 642       9.748  33.606   5.347  1.00  0.00      A    H
ATOM   5779  CT  chlfA 643       1.033  15.631  23.252  1.00  0.00      A    C
ATOM   5780  Cl1 chlfA 643       2.704  15.615  23.914  1.00  0.00      A   CL
ATOM   5781  Cl2 chlfA 643       0.324  13.995  23.480  1.00  0.00      A   CL
ATOM   5782  Cl3 chlfA 643       1.355  16.009  21.518  1.00  0.00      A   CL
ATOM   5783  HC  chlfA 643       0.477  16.451  23.705  1.00  0.00      A    H
ATOM   5788  CT  chlfA 644      13.264  15.194  36.427  1.00  0.00      A    C
ATOM   5789  Cl1 chlfA 644      11.829  15.368  37.462  1.00  0.00      A   CL
ATOM   5790  Cl2 chlfA 644      14.642  15.787  37.446  1.00  0.00      A   CL
ATOM   5791  Cl3 chlfA 644      13.114  16.127  34.944  1.00  0.00      A   CL
ATOM   5792  HC  chlfA 644      13.406  14.141  36.180  1.00  0.00      A    H
ATOM   5797  CT  chlfA 645      32.300  16.251  23.614  1.00  0.00      A    C
ATOM   5798  Cl1 chlfA 645      31.091  16.426  22.388  1.00  0.00      A   CL
ATOM   5799  Cl2 chlfA 645      33.256  17.711  23.685  1.00  0.00      A   CL
ATOM   5800  Cl3 chlfA 645      33.404  14.906  23.115  1.00  0.00      A   CL
ATOM   5801  HC  chlfA 645      31.750  16.054  24.534  1.00  0.00      A    H
ATOM   5806  CT  chlfA 646      33.259  14.815  33.286  1.00  0.00      A    C
ATOM   5807  Cl1 chlfA 646      34.376  15.290  34.598  1.00  0.00      A   CL
ATOM   5808  Cl2 chlfA 646      33.366  13.061  32.976  1.00  0.00      A   CL
ATOM   5809  Cl3 chlfA 646      33.870  15.533  31.732  1.00  0.00      A   CL
ATOM   5810  HC  chlfA 646      32.200  15.025  33.433  1.00  0.00      A    H
ATOM   5815  CT  chlfA 647      26.502  38.894  34.926  1.00  0.00      A    C
ATOM   5816  Cl1 chlfA 647      25.162  38.778  36.055  1.00  0.00      A   CL
ATOM   5817  Cl2 chlfA 647      25.926  38.348  33.350  1.00  0.00      A   CL
ATOM   5818  Cl3 chlfA 647      27.785  37.787  35.302  1.00  0.00      A   CL
ATOM   5819  HC  chlfA 647      26.915  39.901  34.856  1.00  0.00      A    H
ATOM   5824  CT  chlfA 648      13.453  31.560  35.614  1.00  0.00      A    C
ATOM   5825  Cl1 chlfA 648      12.537  31.754  34.110  1.00  0.00      A   CL
ATOM   5826  Cl2 chlfA 648      12.408  31.945  36.945  1.00  0.00      A   CL
ATOM   5827  Cl3 chlfA 648      14.925  32.543  35.691  1.00  0.00      A   CL
ATOM   5828  HC  chlfA 648      13.784  30.521  35.632  1.00  0.00      A    H
ATOM   5833  CT  chlfA 649      28.571   1.312  13.437  1.00  0.00      A    C
ATOM   5834  Cl1 chlfA 649      27.974  -0.261  14.074  1.00  0.00      A   CL
ATOM   5835  Cl2 chlfA 649      28.339   1.346  11.655  1.00  0.00      A   CL
ATOM   5836  Cl3 chlfA 649      30.311   1.175  13.709  1.00  0.00      A   CL
ATOM   5837  HC  chlfA 649      28.094   2.197  13.857  1.00  0.00      A    H
ATOM   5842  CT  chlfA 650       5.054  46.887  18.100  1.00  0.00      A    C
ATOM   5843  Cl1 chlfA 650       5.034  45.158  17.851  1.00  0.00      A   CL
ATOM   5844  Cl2 chlfA 650       6.376  47.691  17.174  1.00  0.00      A   CL
ATOM   5845  Cl3 chlfA 650       5.051  47.394  19.801  1.00  0.00      A   CL
ATOM   5846  HC  chlfA 650       4.159  47.347  17.681  1.00  0.00      A    H
ATOM   5851  CT  chlfA 651      15.607  14.693   6.052  1.00  0.00      A    C
ATOM   5852  Cl1 chlfA 651      15.347  13.031   5.486  1.00  0.00      A   CL
ATOM   5853  Cl2 chlfA 651      15.856  15.676   4.632  1.00  0.00      A   CL
ATOM   5854  Cl3 chlfA 651      17.073  14.734   7.047  1.00  0.00      A   CL
ATOM   5855  HC  chlfA 651      14.820  15.049   6.717  1.00  0.00      A    H
ATOM   5860  CT  chlfA 652      28.868  27.065  36.144  1.00  0.00      A    C
ATOM   5861  Cl1 chlfA 652      27.304  27.744  35.893  1.00  0.00      A   CL
ATOM   5862  Cl2 chlfA 652      29.701  28.034  37.318  1.00  0.00      A   CL
ATOM   5863  Cl3 chlfA 652      29.826  26.940  34.696  1.00  0.00      A   CL
ATOM   5864  HC  chlfA 652      28.814  26.044  36.520  1.00  0.00      A    H
ATOM   5869  CT  chlfA 653      19.370  38.240   6.970  1.00  0.00      A    C
ATOM   5870  Cl1 chlfA 653      18.465  37.444   8.249  1.00  0.00      A   CL
ATOM   5871  Cl2 chlfA 653      21.043  38.622   7.717  1.00  0.00      A   CL
ATOM   5872  Cl3 chlfA 653      18.528  39.851   6.745  1.00  0.00      A   CL
ATOM   5873  HC  chlfA 653      19.372  37.653   6.051  1.00  0.00      A    H
ATOM   5878  CT  chlfA 654      37.691  43.096   9.426  1.00  0.00      A    C
ATOM   5879  Cl1 chlfA 654      39.124  43.736   8.598  1.00  0.00      A   CL
ATOM   5880  Cl2 chlfA 654      37.749  43.927  11.011  1.00  0.00      A   CL
ATOM   5881  Cl3 chlfA 654      38.012  41.391   9.761  1.00  0.00      A   CL
ATOM   5882  HC  chlfA 654      36.700  43.290   9.017  1.00  0.00      A    H
ATOM   5887  CT  chlfA 655      48.586  12.387  42.351  1.00  0.00      A    C
ATOM   5888  Cl1 chlfA 655      48.932  10.774  41.640  1.00  0.00      A   CL
ATOM   5889  Cl2 chlfA 655      49.833  13.561  42.022  1.00  0.00      A   CL
ATOM   5890  Cl3 chlfA 655      48.388  12.107  44.023  1.00  0.00      A   CL
ATOM   5891  HC  chlfA 655      47.643  12.762  41.953  1.00  0.00      A    H
ATOM   5896  CT  chlfA 656      36.419  17.553  44.409  1.00  0.00      A    C
ATOM   5897  Cl1 chlfA 656      38.167  18.132  44.606  1.00  0.00      A   CL
ATOM   5898  Cl2 chlfA 656      35.831  16.971  45.987  1.00  0.00      A   CL
ATOM   5899  Cl3 chlfA 656      36.428  16.293  43.186  1.00  0.00      A   CL
ATOM   5900  HC  chlfA 656      35.851  18.379  43.982  1.00  0.00      A    H
ATOM   5905  CT  chlfA 657      20.917  49.648  44.536  1.00  0.00      A    C
ATOM   5906  Cl1 chlfA 657      19.161  50.011  44.498  1.00  0.00      A   CL
ATOM   5907  Cl2 chlfA 657      21.758  50.849  43.579  1.00  0.00      A   CL
ATOM   5908  Cl3 chlfA 657      20.967  48.120  43.726  1.00  0.00      A   CL
ATOM   5909  HC  chlfA 657      21.205  49.615  45.587  1.00  0.00      A    H
ATOM   5914  CT  chlfA 658       4.399  25.764  18.595  1.00  0.00      A    C
ATOM   5915  Cl1 chlfA 658       4.448  24.462  19.828  1.00  0.00      A   CL
ATOM   5916  Cl2 chlfA 658       5.334  25.122  17.243  1.00  0.00      A   CL
ATOM   5917  Cl3 chlfA 658       4.968  27.342  19.321  1.00  0.00      A   CL
ATOM   5918  HC  chlfA 658       3.361  25.931  18.306  1.00  0.00      A    H
ATOM   5923  CT  chlfA 659       9.537  37.014  23.462  1.00  0.00      A    C
ATOM   5924  Cl1 chlfA 659       9.950  36.974  25.200  1.00  0.00      A   CL
ATOM   5925  Cl2 chlfA 659       7.901  36.294  23.147  1.00  0.00      A   CL
ATOM   5926  Cl3 chlfA 659      10.796  36.080  22.680  1.00  0.00      A   CL
ATOM   5927  HC  chlfA 659       9.561  38.080  23.239  1.00  0.00      A    H
ATOM   5932  CT  chlfA 660      12.546  16.907  25.237  1.00  0.00      A    C
ATOM   5933  Cl1 chlfA 660      11.422  18.303  25.428  1.00  0.00      A   CL
ATOM   5934  Cl2 chlfA 660      11.756  15.290  25.599  1.00  0.00      A   CL
ATOM   5935  Cl3 chlfA 660      13.816  17.177  26.408  1.00  0.00      A   CL
ATOM   5936  HC  chlfA 660      12.925  16.799  24.221  1.00  0.00      A    H
ATOM   5941  CT  chlfA 661      46.297  20.142  45.777  1.00  0.00      A    C
ATOM   5942  Cl1 chlfA 661      44.940  19.011  46.027  1.00  0.00      A   CL
ATOM   5943  Cl2 chlfA 661      45.589  21.670  45.286  1.00  0.00      A   CL
ATOM   5944  Cl3 chlfA 661      47.304  19.451  44.436  1.00  0.00      A   CL
ATOM   5945  HC  chlfA 661      47.016  20.305  46.579  1.00  0.00      A    H
ATOM   5950  CT  chlfA 662      25.374  17.561   2.274  1.00  0.00      A    C
ATOM   5951  Cl1 chlfA 662      26.434  18.916   2.538  1.00  0.00      A   CL
ATOM   5952  Cl2 chlfA 662      23.959  17.610   3.413  1.00  0.00      A   CL
ATOM   5953  Cl3 chlfA 662      26.319  16.110   2.649  1.00  0.00      A   CL
ATOM   5954  HC  chlfA 662      25.006  17.492   1.250  1.00  0.00      A    H
ATOM   5959  CT  chlfA 663       4.396  45.003  49.900  1.00  0.00      A    C
ATOM   5960  Cl1 chlfA 663       5.781  43.980  49.277  1.00  0.00      A   CL
ATOM   5961  Cl2 chlfA 663       4.177  44.372  51.590  1.00  0.00      A   CL
ATOM   5962  Cl3 chlfA 663       2.964  44.483  48.903  1.00  0.00      A   CL
ATOM   5963  HC  chlfA 663       4.578  46.072  49.784  1.00  0.00      A    H
ATOM   5968  CT  chlfA 664      26.435  36.446  22.946  1.00  0.00      A    C
ATOM   5969  Cl1 chlfA 664      28.139  36.896  22.871  1.00  0.00      A   CL
ATOM   5970  Cl2 chlfA 664      26.366  34.703  22.301  1.00  0.00      A   CL
ATOM   5971  Cl3 chlfA 664      25.449  37.653  21.998  1.00  0.00      A   CL
ATOM   5972  HC  chlfA 664      26.053  36.431  23.967  1.00  0.00      A    H
ATOM   5977  CT  chlfA 665      40.879  29.263  18.158  1.00  0.00      A    C
ATOM   5978  Cl1 chlfA 665      41.258  30.955  18.635  1.00  0.00      A   CL
ATOM   5979  Cl2 chlfA 665      39.550  28.550  19.024  1.00  0.00      A   CL
ATOM   5980  Cl3 chlfA 665      42.367  28.301  18.626  1.00  0.00      A   CL
ATOM   5981  HC  chlfA 665      40.720  29.255  17.079  1.00  0.00      A    H
ATOM   5986  CT  chlfA 666      37.027  25.531  28.375  1.00  0.00      A    C
ATOM   5987  Cl1 chlfA 666      36.929  26.889  27.200  1.00  0.00      A   CL
ATOM   5988  Cl2 chlfA 666      35.434  24.767  28.389  1.00  0.00      A   CL
ATOM   5989  Cl3 chlfA 666      37.313  26.276  29.988  1.00  0.00      A   CL
ATOM   5990  HC  chlfA 666      37.837  24.820  28.217  1.00  0.00      A    H
ATOM   5995  CT  chlfA 667       7.234   7.224   0.802  1.00  0.00      A    C
ATOM   5996  Cl1 chlfA 667       6.957   7.355  -0.923  1.00  0.00      A   CL
ATOM   5997  Cl2 chlfA 667       7.500   8.865   1.497  1.00  0.00      A   CL
ATOM   5998  Cl3 chlfA 667       8.679   6.211   0.920  1.00  0.00      A   CL
ATOM   5999  HC  chlfA 667       6.396   6.714   1.275  1.00  0.00      A    H
ATOM   6004  CT  chlfA 668       3.637  45.859  39.757  1.00  0.00      A    C
ATOM   6005  Cl1 chlfA 668       4.592  44.796  38.656  1.00  0.00      A   CL
ATOM   6006  Cl2 chlfA 668       3.381  47.456  38.891  1.00  0.00      A   CL
ATOM   6007  Cl3 chlfA 668       4.546  46.083  41.289  1.00  0.00      A   CL
ATOM   6008  HC  chlfA 668       2.713  45.375  40.073  1.00  0.00      A    H
ATOM   6013  CT  chlfA 669      21.998   1.834  39.229  1.00  0.00      A    C
ATOM   6014  Cl1 chlfA 669      21.379   0.268  39.851  1.00  0.00      A   CL
ATOM   6015  Cl2 chlfA 669      22.587   1.595  37.610  1.00  0.00      A   CL
ATOM   6016  Cl3 chlfA 669      23.121   2.687  40.351  1.00  0.00      A   CL
ATOM   6017  HC  chlfA 669      21.038   2.337  39.115  1.00  0.00      A    H
ATOM   6022  CT  chlfA 670       8.613  48.958   5.041  1.00  0.00      A    C
ATOM   6023  Cl1 chlfA 670       9.823  49.753   4.069  1.00  0.00      A   CL
ATOM   6024  Cl2 chlfA 670       7.973  47.504   4.137  1.00  0.00      A   CL
ATOM   6025  Cl3 chlfA 670       7.291  50.106   5.286  1.00  0.00      A   CL
ATOM   6026  HC  chlfA 670       9.035  48.590   5.976  1.00  0.00      A    H
ATOM   6031  CT  chlfA 671      39.765  26.694   8.535  1.00  0.00      A    C
ATOM   6032  Cl1 chlfA 671      38.871  28.164   7.989  1.00  0.00      A   CL
ATOM   6033  Cl2 chlfA 671      40.695  26.028   7.195  1.00  0.00      A   CL
ATOM   6034  Cl3 chlfA 671      38.596  25.414   9.123  1.00  0.00      A   CL
ATOM   6035  HC  chlfA 671      40.341  27.076   9.378  1.00  0.00      A    H
ATOM   6040  CT  chlfA 672      13.898   8.815   5.505  1.00  0.00      A    C
ATOM   6041  Cl1 chlfA 672      15.493   8.694   4.770  1.00  0.00      A   CL
ATOM   6042  Cl2 chlfA 672      12.872   9.685   4.276  1.00  0.00      A   CL
ATOM   6043  Cl3 chlfA 672      14.033   9.754   6.968  1.00  0.00      A   CL
ATOM   6044  HC  chlfA 672      13.386   7.858   5.607  1.00  0.00      A    H
ATOM   6049  CT  chlfA 673       1.858  20.419  23.992  1.00  0.00      A    C
ATOM   6050  Cl1 chlfA 673       2.399  19.115  25.103  1.00  0.00      A   CL
ATOM   6051  Cl2 chlfA 673       1.320  19.569  22.513  1.00  0.00      A   CL
ATOM   6052  Cl3 chlfA 673       3.313  21.334  23.559  1.00  0.00      A   CL
ATOM   6053  HC  chlfA 673       1.112  21.146  24.313  1.00  0.00      A    H
ATOM   6058  CT  chlfA 674      49.010  34.224   4.465  1.00  0.00      A    C
ATOM   6059  Cl1 chlfA 674      49.436  33.708   2.784  1.00  0.00      A   CL
ATOM   6060  Cl2 chlfA 674      49.095  32.937   5.637  1.00  0.00      A   CL
ATOM   6061  Cl3 chlfA 674      47.476  35.066   4.497  1.00  0.00      A   CL
ATOM   6062  HC  chlfA 674      49.752  34.980   4.723  1.00  0.00      A    H
ATOM   6067  CT  chlfA 675      16.401  40.629  42.710  1.00  0.00      A    C
ATOM   6068  Cl1 chlfA 675      15.671  39.004  43.033  1.00  0.00      A   CL
ATOM   6069  Cl2 chlfA 675      15.353  41.918  43.495  1.00  0.00      A   CL
ATOM   6070  Cl3 chlfA 675      16.298  40.680  40.952  1.00  0.00      A   CL
ATOM   6071  HC  chlfA 675      17.437  40.520  43.032  1.00  0.00      A    H
ATOM   6076  CT  chlfA 676      29.961   5.140  21.738  1.00  0.00      A    C
ATOM   6077  Cl1 chlfA 676      29.561   4.347  20.188  1.00  0.00      A   CL
ATOM   6078  Cl2 chlfA 676      29.112   4.245  22.956  1.00  0.00      A   CL
ATOM   6079  Cl3 chlfA 676      29.332   6.857  21.539  1.00  0.00      A   CL
ATOM   6080  HC  chlfA 676      31.034   5.170  21.928  1.00  0.00      A    H
ATOM   6085  CT  chlfA 677      23.805  21.583  38.696  1.00  0.00      A    C
ATOM   6086  Cl1 chlfA 677      24.254  19.891  38.481  1.00  0.00      A   CL
ATOM   6087  Cl2 chlfA 677      25.189  22.569  39.349  1.00  0.00      A   CL
ATOM   6088  Cl3 chlfA 677      22.342  21.590  39.807  1.00  0.00      A   CL
ATOM   6089  HC  chlfA 677      23.524  21.934  37.703  1.00  0.00      A    H
ATOM   6094  CT  chlfA 678       6.251  43.019  28.246  1.00  0.00      A    C
ATOM   6095  Cl1 chlfA 678       5.532  41.813  27.147  1.00  0.00      A   CL
ATOM   6096  Cl2 chlfA 678       7.456  43.871  27.227  1.00  0.00      A   CL
ATOM   6097  Cl3 chlfA 678       7.029  42.273  29.617  1.00  0.00      A   CL
ATOM   6098  HC  chlfA 678       5.567  43.786  28.608  1.00  0.00      A    H
ATOM   6103  CT  chlfA 679       2.330   4.392  44.754  1.00  0.00      A    C
ATOM   6104  Cl1 chlfA 679       3.242   2.924  44.470  1.00  0.00      A   CL
ATOM   6105  Cl2 chlfA 679       0.737   3.871  45.303  1.00  0.00      A   CL
ATOM   6106  Cl3 chlfA 679       2.199   5.335  43.206  1.00  0.00      A   CL
ATOM   6107  HC  chlfA 679       2.826   5.003  45.508  1.00  0.00      A    H
ATOM   6112  CT  chlfA 680      22.230  17.120  11.289  1.00  0.00      A    C
ATOM   6113  Cl1 chlfA 680      22.692  16.467  12.808  1.00  0.00      A   CL
ATOM   6114  Cl2 chlfA 680      23.616  17.524  10.386  1.00  0.00      A   CL
ATOM   6115  Cl3 chlfA 680      21.252  18.615  11.589  1.00  0.00      A   CL
ATOM   6116  HC  chlfA 680      21.611  16.357  10.817  1.00  0.00      A    H
ATOM   6121  CT  chlfA 681      22.946  46.537  32.761  1.00  0.00      A    C
ATOM   6122  Cl1 chlfA 681      22.862  48.268  32.512  1.00  0.00      A   CL
ATOM   6123  Cl2 chlfA 681      22.806  45.982  34.523  1.00  0.00      A   CL
ATOM   6124  Cl3 chlfA 681      24.583  46.091  32.222  1.00  0.00      A   CL
ATOM   6125  HC  chlfA 681      22.285  45.828  32.261  1.00  0.00      A    H
ATOM   6130  CT  chlfA 682      28.233  41.586  25.984  1.00  0.00      A    C
ATOM   6131  Cl1 chlfA 682      29.282  41.905  24.597  1.00  0.00      A   CL
ATOM   6132  Cl2 chlfA 682      29.154  41.447  27.552  1.00  0.00      A   CL
ATOM   6133  Cl3 chlfA 682      27.346  40.023  25.748  1.00  0.00      A   CL
ATOM   6134  HC  chlfA 682      27.571  42.433  26.158  1.00  0.00      A    H
ATOM   6139  CT  chlfA 683      43.465  48.805  46.492  1.00  0.00      A    C
ATOM   6140  Cl1 chlfA 683      43.414  50.173  45.399  1.00  0.00      A   CL
ATOM   6141  Cl2 chlfA 683      45.077  48.259  46.857  1.00  0.00      A   CL
ATOM   6142  Cl3 chlfA 683      42.447  47.520  45.784  1.00  0.00      A   CL
ATOM   6143  HC  chlfA 683      43.070  49.145  47.449  1.00  0.00      A    H
ATOM   6148  CT  chlfA 684       8.742  43.754  39.100  1.00  0.00      A    C
ATOM   6149  Cl1 chlfA 684       8.060  44.363  37.574  1.00  0.00      A   CL
ATOM   6150  Cl2 chlfA 684       7.362  43.752  40.219  1.00  0.00      A   CL
ATOM   6151  Cl3 chlfA 684       9.888  44.888  39.712  1.00  0.00      A   CL
ATOM   6152  HC  chlfA 684       9.058  42.722  38.946  1.00  0.00      A    H
ATOM   6157  CT  chlfA 685      39.781  25.332  34.204  1.00  0.00      A    C
ATOM   6158  Cl1 chlfA 685      41.200  24.974  35.106  1.00  0.00      A   CL
ATOM   6159  Cl2 chlfA 685      39.154  23.769  33.665  1.00  0.00      A   CL
ATOM   6160  Cl3 chlfA 685      40.410  26.274  32.804  1.00  0.00      A   CL
ATOM   6161  HC  chlfA 685      39.018  25.887  34.750  1.00  0.00      A    H
ATOM   6166  CT  chlfA 686      12.072   4.742  19.964  1.00  0.00      A    C
ATOM   6167  Cl1 chlfA 686      13.220   3.443  19.655  1.00  0.00      A   CL
ATOM   6168  Cl2 chlfA 686      11.354   5.196  18.459  1.00  0.00      A   CL
ATOM   6169  Cl3 chlfA 686      12.928   6.263  20.311  1.00  0.00      A   CL
ATOM   6170  HC  chlfA 686      11.317   4.512  20.716  1.00  0.00      A    H
ATOM   6175  CT  chlfA 687       1.902  49.999   0.417  1.00  0.00      A    C
ATOM   6176  Cl1 chlfA 687       0.652  51.186   0.059  1.00  0.00      A   CL
ATOM   6177  Cl2 chlfA 687       1.204  48.339   0.529  1.00  0.00      A   CL
ATOM   6178  Cl3 chlfA 687       2.853  50.436   1.914  1.00  0.00      A   CL
ATOM   6179  HC  chlfA 687       2.610  50.002  -0.412  1.00  0.00      A    H
ATOM   6184  CT  chlfA 688      18.828   5.585   5.384  1.00  0.00      A    C
ATOM   6185  Cl1 chlfA 688      19.112   4.469   4.027  1.00  0.00      A   CL
ATOM   6186  Cl2 chlfA 688      17.202   5.517   5.928  1.00  0.00      A   CL
ATOM   6187  Cl3 chlfA 688      19.208   7.292   4.923  1.00  0.00      A   CL
ATOM   6188  HC  chlfA 688      19.602   5.363   6.119  1.00  0.00      A    H
ATOM   6193  CT  chlfA 689      47.040  15.181  11.778  1.00  0.00      A    C
ATOM   6194  Cl1 chlfA 689      45.854  15.010  10.372  1.00  0.00      A   CL
ATOM   6195  Cl2 chlfA 689      48.338  16.370  11.306  1.00  0.00      A   CL
ATOM   6196  Cl3 chlfA 689      47.840  13.573  12.091  1.00  0.00      A   CL
ATOM   6197  HC  chlfA 689      46.520  15.636  12.621  1.00  0.00      A    H
ATOM   6202  CT  chlfA 690      41.978  12.071  37.791  1.00  0.00      A    C
ATOM   6203  Cl1 chlfA 690      43.005  10.689  37.324  1.00  0.00      A   CL
ATOM   6204  Cl2 chlfA 690      42.551  12.836  39.319  1.00  0.00      A   CL
ATOM   6205  Cl3 chlfA 690      40.320  11.487  38.072  1.00  0.00      A   CL
ATOM   6206  HC  chlfA 690      41.929  12.805  36.987  1.00  0.00      A    H
ATOM   6211  CT  chlfA 691      23.918  25.776   0.355  1.00  0.00      A    C
ATOM   6212  Cl1 chlfA 691      23.832  24.758  -1.141  1.00  0.00      A   CL
ATOM   6213  Cl2 chlfA 691      23.504  24.716   1.727  1.00  0.00      A   CL
ATOM   6214  Cl3 chlfA 691      22.742  27.061   0.374  1.00  0.00      A   CL
ATOM   6215  HC  chlfA 691      24.899  26.242   0.442  1.00  0.00      A    H
ATOM   6220  CT  chlfA 692       6.386  17.819  13.440  1.00  0.00      A    C
ATOM   6221  Cl1 chlfA 692       5.495  16.359  12.896  1.00  0.00      A   CL
ATOM   6222  Cl2 chlfA 692       6.251  19.051  12.202  1.00  0.00      A   CL
ATOM   6223  Cl3 chlfA 692       8.121  17.463  13.569  1.00  0.00      A   CL
ATOM   6224  HC  chlfA 692       5.959  18.141  14.390  1.00  0.00      A    H
ATOM   6229  CT  chlfA 693      46.726  46.764   3.318  1.00  0.00      A    C
ATOM   6230  Cl1 chlfA 693      47.613  46.281   4.747  1.00  0.00      A   CL
ATOM   6231  Cl2 chlfA 693      46.394  48.552   3.429  1.00  0.00      A   CL
ATOM   6232  Cl3 chlfA 693      45.165  45.821   3.280  1.00  0.00      A   CL
ATOM   6233  HC  chlfA 693      47.267  46.472   2.418  1.00  0.00      A    H
ATOM   6238  CT  chlfA 694      35.298   2.088   6.444  1.00  0.00      A    C
ATOM   6239  Cl1 chlfA 694      36.309   0.695   5.977  1.00  0.00      A   CL
ATOM   6240  Cl2 chlfA 694      36.120   3.480   5.787  1.00  0.00      A   CL
ATOM   6241  Cl3 chlfA 694      35.091   2.206   8.226  1.00  0.00      A   CL
ATOM   6242  HC  chlfA 694      34.335   2.012   5.939  1.00  0.00      A    H
ATOM   6247  CT  chlfA 695      37.504  24.489  45.251  1.00  0.00      A    C
ATOM   6248  Cl1 chlfA 695      36.886  23.062  44.471  1.00  0.00      A   CL
ATOM   6249  Cl2 chlfA 695      38.689  24.037  46.460  1.00  0.00      A   CL
ATOM   6250  Cl3 chlfA 695      36.168  25.283  46.144  1.00  0.00      A   CL
ATOM   6251  HC  chlfA 695      37.917  25.187  44.523  1.00  0.00      A    H
ATOM   6256  CT  chlfA 696      45.174  29.878  14.288  1.00  0.00      A    C
ATOM   6257  Cl1 chlfA 696      44.851  31.221  13.191  1.00  0.00      A   CL
ATOM   6258  Cl2 chlfA 696      46.810  29.299  13.883  1.00  0.00      A   CL
ATOM   6259  Cl3 chlfA 696      43.995  28.663  13.885  1.00  0.00      A   CL
ATOM   6260  HC  chlfA 696      45.136  30.169  15.338  1.00  0.00      A    H
ATOM   6265  CT  chlfA 697      23.116   5.445   4.141  1.00  0.00      A    C
ATOM   6266  Cl1 chlfA 697      24.641   5.268   5.033  1.00  0.00      A   CL
ATOM   6267  Cl2 chlfA 697      23.356   4.746   2.640  1.00  0.00      A   CL
ATOM   6268  Cl3 chlfA 697      22.674   7.193   4.096  1.00  0.00      A   CL
ATOM   6269  HC  chlfA 697      22.393   4.784   4.619  1.00  0.00      A    H
ATOM   6274  CT  chlfA 698      16.345  27.040  36.493  1.00  0.00      A    C
ATOM   6275  Cl1 chlfA 698      16.251  27.707  34.828  1.00  0.00      A   CL
ATOM   6276  Cl2 chlfA 698      15.692  25.346  36.680  1.00  0.00      A   CL
ATOM   6277  Cl3 chlfA 698      15.169  27.997  37.462  1.00  0.00      A   CL
ATOM   6278  HC  chlfA 698      17.369  26.995  36.864  1.00  0.00      A    H
ATOM   6283  CT  chlfA 699      21.660   2.455  33.197  1.00  0.00      A    C
ATOM   6284  Cl1 chlfA 699      20.292   2.388  34.281  1.00  0.00      A   CL
ATOM   6285  Cl2 chlfA 699      21.122   2.592  31.488  1.00  0.00      A   CL
ATOM   6286  Cl3 chlfA 699      22.656   1.028  33.307  1.00  0.00      A   CL
ATOM   6287  HC  chlfA 699      22.190   3.382  33.413  1.00  0.00      A    H
ATOM   6292  CT  chlfA 700       7.630   1.811  46.572  1.00  0.00      A    C
ATOM   6293  Cl1 chlfA 700       9.297   1.699  45.899  1.00  0.00      A   CL
ATOM   6294  Cl2 chlfA 700       6.647   0.403  46.015  1.00  0.00      A   CL
ATOM   6295  Cl3 chlfA 700       6.777   3.318  46.048  1.00  0.00      A   CL
ATOM   6296  HC  chlfA 700       7.692   1.745  47.658  1.00  0.00      A    H
ATOM   6301  CT  chlfA 701      -0.111  43.811  24.658  1.00  0.00      A    C
ATOM   6302  Cl1 chlfA 701      -1.117  43.881  26.105  1.00  0.00      A   CL
ATOM   6303  Cl2 chlfA 701       0.627  42.137  24.558  1.00  0.00      A   CL
ATOM   6304  Cl3 chlfA 701       1.273  44.922  24.867  1.00  0.00      A   CL
ATOM   6305  HC  chlfA 701      -0.678  44.057  23.760  1.00  0.00      A    H
ATOM   6310  CT  chlfA 702      11.170  36.861  41.219  1.00  0.00      A    C
ATOM   6311  Cl1 chlfA 702      10.951  35.187  40.539  1.00  0.00      A   CL
ATOM   6312  Cl2 chlfA 702       9.798  37.902  40.870  1.00  0.00      A   CL
ATOM   6313  Cl3 chlfA 702      12.689  37.552  40.644  1.00  0.00      A   CL
ATOM   6314  HC  chlfA 702      11.134  36.653  42.288  1.00  0.00      A    H
ATOM   6319  CT  chlfA 703       7.525  24.714  46.229  1.00  0.00      A    C
ATOM   6320  Cl1 chlfA 703       8.399  26.165  46.814  1.00  0.00      A   CL
ATOM   6321  Cl2 chlfA 703       6.146  25.123  45.179  1.00  0.00      A   CL
ATOM   6322  Cl3 chlfA 703       6.715  23.985  47.643  1.00  0.00      A   CL
ATOM   6323  HC  chlfA 703       8.175  23.909  45.885  1.00  0.00      A    H
ATOM   6328  CT  chlfA 704      50.332   7.592  39.843  1.00  0.00      A    C
ATOM   6329  Cl1 chlfA 704      50.096   6.945  41.477  1.00  0.00      A   CL
ATOM   6330  Cl2 chlfA 704      51.156   6.384  38.717  1.00  0.00      A   CL
ATOM   6331  Cl3 chlfA 704      51.373   9.072  39.832  1.00  0.00      A   CL
ATOM   6332  HC  chlfA 704      49.320   7.883  39.561  1.00  0.00      A    H
ATOM   6337  CT  chlfA 705      18.276  29.395   6.038  1.00  0.00      A    C
ATOM   6338  Cl1 chlfA 705      17.158  30.838   5.987  1.00  0.00      A   CL
ATOM   6339  Cl2 chlfA 705      18.118  28.379   7.397  1.00  0.00      A   CL
ATOM   6340  Cl3 chlfA 705      19.829  30.237   6.123  1.00  0.00      A   CL
ATOM   6341  HC  chlfA 705      18.111  28.777   5.156  1.00  0.00      A    H
ATOM   6346  CT  chlfA 706      37.835  44.595  37.265  1.00  0.00      A    C
ATOM   6347  Cl1 chlfA 706      37.773  43.960  38.934  1.00  0.00      A   CL
ATOM   6348  Cl2 chlfA 706      37.085  43.360  36.243  1.00  0.00      A   CL
ATOM   6349  Cl3 chlfA 706      39.489  45.055  36.795  1.00  0.00      A   CL
ATOM   6350  HC  chlfA 706      37.122  45.419  37.274  1.00  0.00      A    H
ATOM   6355  CT  chlfA 707      40.743  20.806  44.412  1.00  0.00      A    C
ATOM   6356  Cl1 chlfA 707      41.742  22.262  44.562  1.00  0.00      A   CL
ATOM   6357  Cl2 chlfA 707      41.091  19.487  45.549  1.00  0.00      A   CL
ATOM   6358  Cl3 chlfA 707      41.036  20.097  42.805  1.00  0.00      A   CL
ATOM   6359  HC  chlfA 707      39.700  21.122  44.414  1.00  0.00      A    H
ATOM   6364  CT  chlfA 708       4.659  43.384  12.318  1.00  0.00      A    C
ATOM   6365  Cl1 chlfA 708       3.804  41.873  12.787  1.00  0.00      A   CL
ATOM   6366  Cl2 chlfA 708       3.916  44.132  10.879  1.00  0.00      A   CL
ATOM   6367  Cl3 chlfA 708       6.319  43.112  12.147  1.00  0.00      A   CL
ATOM   6368  HC  chlfA 708       4.383  44.080  13.110  1.00  0.00      A    H
ATOM   6373  CT  chlfA 709      46.760  41.190  24.013  1.00  0.00      A    C
ATOM   6374  Cl1 chlfA 709      47.311  42.877  24.338  1.00  0.00      A   CL
ATOM   6375  Cl2 chlfA 709      46.549  40.786  22.308  1.00  0.00      A   CL
ATOM   6376  Cl3 chlfA 709      45.254  40.919  24.921  1.00  0.00      A   CL
ATOM   6377  HC  chlfA 709      47.506  40.507  24.419  1.00  0.00      A    H
ATOM   6382  CT  chlfA 710      28.366   8.172  45.364  1.00  0.00      A    C
ATOM   6383  Cl1 chlfA 710      26.949   8.573  46.388  1.00  0.00      A   CL
ATOM   6384  Cl2 chlfA 710      28.228   6.534  44.698  1.00  0.00      A   CL
ATOM   6385  Cl3 chlfA 710      29.856   8.160  46.368  1.00  0.00      A   CL
ATOM   6386  HC  chlfA 710      28.448   8.988  44.646  1.00  0.00      A    H
ATOM   6391  CT  chlfA 711      40.884  46.087  40.807  1.00  0.00      A    C
ATOM   6392  Cl1 chlfA 711      42.355  46.093  39.770  1.00  0.00      A   CL
ATOM   6393  Cl2 chlfA 711      41.235  47.001  42.307  1.00  0.00      A   CL
ATOM   6394  Cl3 chlfA 711      40.539  44.438  41.457  1.00  0.00      A   CL
ATOM   6395  HC  chlfA 711      40.083  46.572  40.249  1.00  0.00      A    H
ATOM   6400  CT  chlfA 712       4.392  47.657  27.233  1.00  0.00      A    C
ATOM   6401  Cl1 chlfA 712       5.825  47.074  28.124  1.00  0.00      A   CL
ATOM   6402  Cl2 chlfA 712       4.240  46.826  25.614  1.00  0.00      A   CL
ATOM   6403  Cl3 chlfA 712       4.408  49.453  27.065  1.00  0.00      A   CL
ATOM   6404  HC  chlfA 712       3.553  47.442  27.895  1.00  0.00      A    H
ATOM   6409  CT  chlfA 713      15.355  10.284  22.034  1.00  0.00      A    C
ATOM   6410  Cl1 chlfA 713      16.672  11.341  22.017  1.00  0.00      A   CL
ATOM   6411  Cl2 chlfA 713      15.505   9.105  20.632  1.00  0.00      A   CL
ATOM   6412  Cl3 chlfA 713      13.938  11.306  21.684  1.00  0.00      A   CL
ATOM   6413  HC  chlfA 713      15.187   9.709  22.945  1.00  0.00      A    H
ATOM   6418  CT  chlfA 714      46.756  27.734  41.230  1.00  0.00      A    C
ATOM   6419  Cl1 chlfA 714      47.210  26.117  41.733  1.00  0.00      A   CL
ATOM   6420  Cl2 chlfA 714      48.258  28.650  40.796  1.00  0.00      A   CL
ATOM   6421  Cl3 chlfA 714      45.954  28.680  42.455  1.00  0.00      A   CL
ATOM   6422  HC  chlfA 714      46.178  27.684  40.306  1.00  0.00      A    H
ATOM   6427  CT  chlfA 715      15.325   1.010   3.262  1.00  0.00      A    C
ATOM   6428  Cl1 chlfA 715      14.934   2.541   2.496  1.00  0.00      A   CL
ATOM   6429  Cl2 chlfA 715      14.136  -0.198   2.808  1.00  0.00      A   CL
ATOM   6430  Cl3 chlfA 715      15.379   1.342   4.971  1.00  0.00      A   CL
ATOM   6431  HC  chlfA 715      16.247   0.755   2.738  1.00  0.00      A    H
ATOM   6436  CT  chlfA 716      37.883   5.931  16.271  1.00  0.00      A    C
ATOM   6437  Cl1 chlfA 716      38.013   4.272  15.693  1.00  0.00      A   CL
ATOM   6438  Cl2 chlfA 716      39.328   6.158  17.279  1.00  0.00      A   CL
ATOM   6439  Cl3 chlfA 716      36.454   5.913  17.327  1.00  0.00      A   CL
ATOM   6440  HC  chlfA 716      37.883   6.723  15.522  1.00  0.00      A    H
ATOM   6445  CT  chlfA 717      48.432   3.184  40.338  1.00  0.00      A    C
ATOM   6446  Cl1 chlfA 717      48.344   2.648  38.582  1.00  0.00      A   CL
ATOM   6447  Cl2 chlfA 717      47.502   4.708  40.590  1.00  0.00      A   CL
ATOM   6448  Cl3 chlfA 717      50.139   3.428  40.876  1.00  0.00      A   CL
ATOM   6449  HC  chlfA 717      47.980   2.472  41.028  1.00  0.00      A    H
ATOM   6454  CT  chlfA 718      12.249  21.107  22.647  1.00  0.00      A    C
ATOM   6455  Cl1 chlfA 718      13.254  22.359  23.201  1.00  0.00      A   CL
ATOM   6456  Cl2 chlfA 718      13.232  19.622  22.341  1.00  0.00      A   CL
ATOM   6457  Cl3 chlfA 718      11.487  21.648  21.130  1.00  0.00      A   CL
ATOM   6458  HC  chlfA 718      11.493  20.856  23.391  1.00  0.00      A    H
ATOM   6463  CT  chlfA 719      48.174   5.853  12.693  1.00  0.00      A    C
ATOM   6464  Cl1 chlfA 719      49.055   5.410  11.261  1.00  0.00      A   CL
ATOM   6465  Cl2 chlfA 719      49.165   5.457  14.025  1.00  0.00      A   CL
ATOM   6466  Cl3 chlfA 719      46.709   4.781  12.733  1.00  0.00      A   CL
ATOM   6467  HC  chlfA 719      47.844   6.888  12.610  1.00  0.00      A    H
ATOM   6472  CT  chlfA 720       6.232  28.301  37.669  1.00  0.00      A    C
ATOM   6473  Cl1 chlfA 720       6.813  27.288  38.951  1.00  0.00      A   CL
ATOM   6474  Cl2 chlfA 720       6.083  29.971  38.327  1.00  0.00      A   CL
ATOM   6475  Cl3 chlfA 720       4.755  27.636  37.008  1.00  0.00      A   CL
ATOM   6476  HC  chlfA 720       6.993  28.337  36.890  1.00  0.00      A    H
ATOM   6481  CT  chlfA 721      39.505  27.287  47.986  1.00  0.00      A    C
ATOM   6482  Cl1 chlfA 721      39.193  27.958  46.365  1.00  0.00      A   CL
ATOM   6483  Cl2 chlfA 721      39.417  28.421  49.338  1.00  0.00      A   CL
ATOM   6484  Cl3 chlfA 721      41.173  26.644  48.072  1.00  0.00      A   CL
ATOM   6485  HC  chlfA 721      38.766  26.525  48.232  1.00  0.00      A    H
ATOM   6490  CT  chlfA 722      26.812   0.460  35.806  1.00  0.00      A    C
ATOM   6491  Cl1 chlfA 722      28.113   1.449  35.313  1.00  0.00      A   CL
ATOM   6492  Cl2 chlfA 722      25.384   0.936  34.900  1.00  0.00      A   CL
ATOM   6493  Cl3 chlfA 722      26.341   0.760  37.486  1.00  0.00      A   CL
ATOM   6494  HC  chlfA 722      27.097  -0.591  35.745  1.00  0.00      A    H
ATOM   6499  CT  chlfA 723      29.298   8.753  -0.089  1.00  0.00      A    C
ATOM   6500  Cl1 chlfA 723      28.605   7.151  -0.326  1.00  0.00      A   CL
ATOM   6501  Cl2 chlfA 723      29.260   9.192   1.657  1.00  0.00      A   CL
ATOM   6502  Cl3 chlfA 723      28.261   9.931  -0.950  1.00  0.00      A   CL
ATOM   6503  HC  chlfA 723      30.312   8.750  -0.490  1.00  0.00      A    H
ATOM   6508  CT  chlfA 724      40.016  37.386   1.034  1.00  0.00      A    C
ATOM   6509  Cl1 chlfA 724      40.430  38.609   2.210  1.00  0.00      A   CL
ATOM   6510  Cl2 chlfA 724      39.976  35.837   1.829  1.00  0.00      A   CL
ATOM   6511  Cl3 chlfA 724      41.344  37.358  -0.104  1.00  0.00      A   CL
ATOM   6512  HC  chlfA 724      39.070  37.598   0.537  1.00  0.00      A    H
ATOM   6517  CT  chlfA 725       6.199  49.921  32.069  1.00  0.00      A    C
ATOM   6518  Cl1 chlfA 725       4.739  49.383  31.147  1.00  0.00      A   CL
ATOM   6519  Cl2 chlfA 725       7.598  49.040  31.528  1.00  0.00      A   CL
ATOM   6520  Cl3 chlfA 725       5.811  49.524  33.775  1.00  0.00      A   CL
ATOM   6521  HC  chlfA 725       6.394  50.992  32.027  1.00  0.00      A    H
ATOM   6526  CT  chlfA 726      50.167  35.039  37.104  1.00  0.00      A    C
ATOM   6527  Cl1 chlfA 726      49.319  36.565  37.102  1.00  0.00      A   CL
ATOM   6528  Cl2 chlfA 726      50.080  34.519  38.809  1.00  0.00      A   CL
ATOM   6529  Cl3 chlfA 726      51.914  35.184  36.621  1.00  0.00      A   CL
ATOM   6530  HC  chlfA 726      49.619  34.292  36.529  1.00  0.00      A    H
ATOM   6535  CT  chlfA 727       2.276   8.393  30.728  1.00  0.00      A    C
ATOM   6536  Cl1 chlfA 727       1.789  10.120  30.328  1.00  0.00      A   CL
ATOM   6537  Cl2 chlfA 727       3.676   8.580  31.759  1.00  0.00      A   CL
ATOM   6538  Cl3 chlfA 727       2.612   7.629  29.119  1.00  0.00      A   CL
ATOM   6539  HC  chlfA 727       1.447   7.973  31.297  1.00  0.00      A    H
ATOM   6544  CT  chlfA 728       5.303   5.524  10.931  1.00  0.00      A    C
ATOM   6545  Cl1 chlfA 728       5.497   4.179  12.173  1.00  0.00      A   CL
ATOM   6546  Cl2 chlfA 728       4.853   7.065  11.718  1.00  0.00      A   CL
ATOM   6547  Cl3 chlfA 728       3.957   4.858   9.901  1.00  0.00      A   CL
ATOM   6548  HC  chlfA 728       6.276   5.680  10.464  1.00  0.00      A    H
ATOM   6553  CT  chlfA 729      24.683   4.312  46.094  1.00  0.00      A    C
ATOM   6554  Cl1 chlfA 729      24.755   5.426  44.686  1.00  0.00      A   CL
ATOM   6555  Cl2 chlfA 729      23.887   2.860  45.561  1.00  0.00      A   CL
ATOM   6556  Cl3 chlfA 729      23.836   5.113  47.475  1.00  0.00      A   CL
ATOM   6557  HC  chlfA 729      25.660   4.028  46.485  1.00  0.00      A    H
ATOM   6562  CT  chlfA 730      34.351  13.155  13.691  1.00  0.00      A    C
ATOM   6563  Cl1 chlfA 730      34.841  12.520  12.177  1.00  0.00      A   CL
ATOM   6564  Cl2 chlfA 730      34.202  11.723  14.803  1.00  0.00      A   CL
ATOM   6565  Cl3 chlfA 730      32.826  14.007  13.523  1.00  0.00      A   CL
ATOM   6566  HC  chlfA 730      35.077  13.872  14.074  1.00  0.00      A    H
ATOM   6571  CT  chlfA 731      33.949  44.380  13.807  1.00  0.00      A    C
ATOM   6572  Cl1 chlfA 731      32.836  44.516  12.375  1.00  0.00      A   CL
ATOM   6573  Cl2 chlfA 731      33.407  45.591  15.108  1.00  0.00      A   CL
ATOM   6574  Cl3 chlfA 731      35.668  44.779  13.391  1.00  0.00      A   CL
ATOM   6575  HC  chlfA 731      34.029  43.374  14.220  1.00  0.00      A    H
ATOM   6580  CT  chlfA 732       0.885  37.902   1.442  1.00  0.00      A    C
ATOM   6581  Cl1 chlfA 732       1.280  37.691  -0.282  1.00  0.00      A   CL
ATOM   6582  Cl2 chlfA 732       1.754  39.402   2.087  1.00  0.00      A   CL
ATOM   6583  Cl3 chlfA 732       1.380  36.521   2.304  1.00  0.00      A   CL
ATOM   6584  HC  chlfA 732      -0.187  38.093   1.489  1.00  0.00      A    H
ATOM   6589  CT  chlfA 733      42.214  28.987  38.990  1.00  0.00      A    C
ATOM   6590  Cl1 chlfA 733      42.991  28.075  37.658  1.00  0.00      A   CL
ATOM   6591  Cl2 chlfA 733      43.373  28.959  40.357  1.00  0.00      A   CL
ATOM   6592  Cl3 chlfA 733      40.618  28.294  39.324  1.00  0.00      A   CL
ATOM   6593  HC  chlfA 733      42.034  30.023  38.705  1.00  0.00      A    H
ATOM   6598  CT  chlfA 734      44.435  47.406  35.716  1.00  0.00      A    C
ATOM   6599  Cl1 chlfA 734      45.470  47.168  34.319  1.00  0.00      A   CL
ATOM   6600  Cl2 chlfA 734      45.293  46.718  37.224  1.00  0.00      A   CL
ATOM   6601  Cl3 chlfA 734      42.858  46.589  35.512  1.00  0.00      A   CL
ATOM   6602  HC  chlfA 734      44.132  48.441  35.867  1.00  0.00      A    H
ATOM   6607  CT  chlfA 735      14.019   5.344  27.050  1.00  0.00      A    C
ATOM   6608  Cl1 chlfA 735      12.331   5.122  27.017  1.00  0.00      A   CL
ATOM   6609  Cl2 chlfA 735      14.237   7.101  26.919  1.00  0.00      A   CL
ATOM   6610  Cl3 chlfA 735      14.702   4.658  25.522  1.00  0.00      A   CL
ATOM   6611  HC  chlfA 735      14.580   5.025  27.928  1.00  0.00      A    H
ATOM   6616  CT  chlfA 736      23.320  39.875   4.362  1.00  0.00      A    C
ATOM   6617  Cl1 chlfA 736      23.408  41.356   5.434  1.00  0.00      A   CL
ATOM   6618  Cl2 chlfA 736      24.239  40.251   2.918  1.00  0.00      A   CL
ATOM   6619  Cl3 chlfA 736      21.681  39.345   3.994  1.00  0.00      A   CL
ATOM   6620  HC  chlfA 736      23.901  39.054   4.782  1.00  0.00      A    H
ATOM   6625  CT  chlfA 737      37.706  42.879   1.582  1.00  0.00      A    C
ATOM   6626  Cl1 chlfA 737      38.603  43.051   0.039  1.00  0.00      A   CL
ATOM   6627  Cl2 chlfA 737      37.730  41.124   1.980  1.00  0.00      A   CL
ATOM   6628  Cl3 chlfA 737      35.997  43.433   1.447  1.00  0.00      A   CL
ATOM   6629  HC  chlfA 737      38.219  43.382   2.402  1.00  0.00      A    H
ATOM   6634  CT  chlfA 738      36.055  13.384   8.177  1.00  0.00      A    C
ATOM   6635  Cl1 chlfA 738      35.886  11.607   8.144  1.00  0.00      A   CL
ATOM   6636  Cl2 chlfA 738      36.898  14.094   6.781  1.00  0.00      A   CL
ATOM   6637  Cl3 chlfA 738      36.922  13.839   9.618  1.00  0.00      A   CL
ATOM   6638  HC  chlfA 738      35.036  13.766   8.238  1.00  0.00      A    H
ATOM   6643  CT  chlfA 739      50.098  28.640   4.810  1.00  0.00      A    C
ATOM   6644  Cl1 chlfA 739      48.498  28.635   5.547  1.00  0.00      A   CL
ATOM   6645  Cl2 chlfA 739      49.933  29.366   3.240  1.00  0.00      A   CL
ATOM   6646  Cl3 chlfA 739      50.604  26.930   4.411  1.00  0.00      A   CL
ATOM   6647  HC  chlfA 739      50.800  29.123   5.490  1.00  0.00      A    H
ATOM   6652  CT  chlfA 740       2.490  19.868   8.089  1.00  0.00      A    C
ATOM   6653  Cl1 chlfA 740       1.321  18.917   7.183  1.00  0.00      A   CL
ATOM   6654  Cl2 chlfA 740       2.599  19.327   9.773  1.00  0.00      A   CL
ATOM   6655  Cl3 chlfA 740       2.092  21.569   7.935  1.00  0.00      A   CL
ATOM   6656  HC  chlfA 740       3.469  19.662   7.657  1.00  0.00      A    H
ATOM   6661  CT  chlfA 741      39.142  16.090  34.562  1.00  0.00      A    C
ATOM   6662  Cl1 chlfA 741      40.128  16.939  33.289  1.00  0.00      A   CL
ATOM   6663  Cl2 chlfA 741      40.057  14.628  34.870  1.00  0.00      A   CL
ATOM   6664  Cl3 chlfA 741      37.563  15.722  33.815  1.00  0.00      A   CL
ATOM   6665  HC  chlfA 741      38.974  16.758  35.408  1.00  0.00      A    H
ATOM   6670  CT  chlfA 742       2.393  47.234   4.913  1.00  0.00      A    C
ATOM   6671  Cl1 chlfA 742       3.324  46.641   3.476  1.00  0.00      A   CL
ATOM   6672  Cl2 chlfA 742       3.201  48.728   5.432  1.00  0.00      A   CL
ATOM   6673  Cl3 chlfA 742       2.528  46.027   6.167  1.00  0.00      A   CL
ATOM   6674  HC  chlfA 742       1.376  47.485   4.611  1.00  0.00      A    H
ATOM   6679  CT  chlfA 743      35.915  42.794  17.006  1.00  0.00      A    C
ATOM   6680  Cl1 chlfA 743      35.724  41.968  18.636  1.00  0.00      A   CL
ATOM   6681  Cl2 chlfA 743      37.469  42.297  16.350  1.00  0.00      A   CL
ATOM   6682  Cl3 chlfA 743      36.022  44.512  17.294  1.00  0.00      A   CL
ATOM   6683  HC  chlfA 743      35.158  42.513  16.274  1.00  0.00      A    H
ATOM   6688  CT  chlfA 744      25.604  21.816  34.651  1.00  0.00      A    C
ATOM   6689  Cl1 chlfA 744      25.837  23.113  35.905  1.00  0.00      A   CL
ATOM   6690  Cl2 chlfA 744      23.890  21.174  34.658  1.00  0.00      A   CL
ATOM   6691  Cl3 chlfA 744      26.692  20.547  35.200  1.00  0.00      A   CL
ATOM   6692  HC  chlfA 744      25.853  22.089  33.626  1.00  0.00      A    H
ATOM   6697  CT  chlfA 745      30.741  17.613  47.732  1.00  0.00      A    C
ATOM   6698  Cl1 chlfA 745      30.814  16.000  47.029  1.00  0.00      A   CL
ATOM   6699  Cl2 chlfA 745      32.350  18.340  47.497  1.00  0.00      A   CL
ATOM   6700  Cl3 chlfA 745      30.423  17.451  49.498  1.00  0.00      A   CL
ATOM   6701  HC  chlfA 745      30.018  18.205  47.172  1.00  0.00      A    H
ATOM   6706  CT  chlfA 746      34.887  27.082  49.321  1.00  0.00      A    C
ATOM   6707  Cl1 chlfA 746      33.638  27.328  48.134  1.00  0.00      A   CL
ATOM   6708  Cl2 chlfA 746      34.097  26.931  50.891  1.00  0.00      A   CL
ATOM   6709  Cl3 chlfA 746      36.017  28.455  49.482  1.00  0.00      A   CL
ATOM   6710  HC  chlfA 746      35.445  26.187  49.048  1.00  0.00      A    H
ATOM   6715  CT  chlfA 747      46.463  32.368  38.106  1.00  0.00      A    C
ATOM   6716  Cl1 chlfA 747      44.863  31.579  38.163  1.00  0.00      A   CL
ATOM   6717  Cl2 chlfA 747      46.588  33.680  39.309  1.00  0.00      A   CL
ATOM   6718  Cl3 chlfA 747      46.796  33.087  36.478  1.00  0.00      A   CL
ATOM   6719  HC  chlfA 747      47.205  31.574  38.187  1.00  0.00      A    H
ATOM   6724  CT  chlfA 748      20.395  43.638   4.066  1.00  0.00      A    C
ATOM   6725  Cl1 chlfA 748      21.487  44.269   5.329  1.00  0.00      A   CL
ATOM   6726  Cl2 chlfA 748      19.237  44.980   3.561  1.00  0.00      A   CL
ATOM   6727  Cl3 chlfA 748      19.482  42.203   4.605  1.00  0.00      A   CL
ATOM   6728  HC  chlfA 748      20.967  43.261   3.218  1.00  0.00      A    H
ATOM   6733  CT  chlfA 749      45.255  25.471  47.061  1.00  0.00      A    C
ATOM   6734  Cl1 chlfA 749      44.662  26.993  47.768  1.00  0.00      A   CL
ATOM   6735  Cl2 chlfA 749      43.858  24.430  46.766  1.00  0.00      A   CL
ATOM   6736  Cl3 chlfA 749      46.227  24.722  48.249  1.00  0.00      A   CL
ATOM   6737  HC  chlfA 749      45.811  25.695  46.151  1.00  0.00      A    H
ATOM   6742  CT  chlfA 750      10.653  18.627  17.146  1.00  0.00      A    C
ATOM   6743  Cl1 chlfA 750      12.205  18.561  18.111  1.00  0.00      A   CL
ATOM   6744  Cl2 chlfA 750       9.214  18.426  18.218  1.00  0.00      A   CL
ATOM   6745  Cl3 chlfA 750      10.670  17.140  16.172  1.00  0.00      A   CL
ATOM   6746  HC  chlfA 750      10.692  19.531  16.539  1.00  0.00      A    H
ATOM   6751  CT  chlfA 751      14.161   7.795  37.631  1.00  0.00      A    C
ATOM   6752  Cl1 chlfA 751      13.275   6.714  38.763  1.00  0.00      A   CL
ATOM   6753  Cl2 chlfA 751      15.180   6.903  36.498  1.00  0.00      A   CL
ATOM   6754  Cl3 chlfA 751      15.227   8.790  38.637  1.00  0.00      A   CL
ATOM   6755  HC  chlfA 751      13.355   8.306  37.103  1.00  0.00      A    H
ATOM   6760  CT  chlfA 752      49.730  50.297  36.679  1.00  0.00      A    C
ATOM   6761  Cl1 chlfA 752      48.873  49.863  35.139  1.00  0.00      A   CL
ATOM   6762  Cl2 chlfA 752      51.405  49.782  36.554  1.00  0.00      A   CL
ATOM   6763  Cl3 chlfA 752      48.881  49.515  38.043  1.00  0.00      A   CL
ATOM   6764  HC  chlfA 752      49.774  51.385  36.723  1.00  0.00      A    H
ATOM   6769  CT  chlfA 753      42.701  25.043  41.940  1.00  0.00      A    C
ATOM   6770  Cl1 chlfA 753      43.812  25.573  43.092  1.00  0.00      A   CL
ATOM   6771  Cl2 chlfA 753      41.005  25.287  42.654  1.00  0.00      A   CL
ATOM   6772  Cl3 chlfA 753      42.960  23.372  41.446  1.00  0.00      A   CL
ATOM   6773  HC  chlfA 753      42.846  25.646  41.044  1.00  0.00      A    H
ATOM   6778  CT  chlfA 754      26.129  11.692   3.041  1.00  0.00      A    C
ATOM   6779  Cl1 chlfA 754      25.367  12.872   4.075  1.00  0.00      A   CL
ATOM   6780  Cl2 chlfA 754      27.788  12.175   3.049  1.00  0.00      A   CL
ATOM   6781  Cl3 chlfA 754      25.532  11.926   1.380  1.00  0.00      A   CL
ATOM   6782  HC  chlfA 754      26.028  10.644   3.324  1.00  0.00      A    H
ATOM   6787  CT  chlfA 755       7.266  44.187   7.744  1.00  0.00      A    C
ATOM   6788  Cl1 chlfA 755       8.343  45.530   7.301  1.00  0.00      A   CL
ATOM   6789  Cl2 chlfA 755       5.625  44.879   7.896  1.00  0.00      A   CL
ATOM   6790  Cl3 chlfA 755       7.829  43.761   9.374  1.00  0.00      A   CL
ATOM   6791  HC  chlfA 755       7.466  43.365   7.058  1.00  0.00      A    H
ATOM   6796  CT  chlfA 756      22.484  49.817  15.523  1.00  0.00      A    C
ATOM   6797  Cl1 chlfA 756      24.031  49.865  14.660  1.00  0.00      A   CL
ATOM   6798  Cl2 chlfA 756      22.726  49.272  17.246  1.00  0.00      A   CL
ATOM   6799  Cl3 chlfA 756      21.456  48.550  14.762  1.00  0.00      A   CL
ATOM   6800  HC  chlfA 756      21.879  50.722  15.473  1.00  0.00      A    H
ATOM   6805  CT  chlfA 757       9.127  13.482   3.563  1.00  0.00      A    C
ATOM   6806  Cl1 chlfA 757       8.724  12.772   2.025  1.00  0.00      A   CL
ATOM   6807  Cl2 chlfA 757       8.829  15.219   3.491  1.00  0.00      A   CL
ATOM   6808  Cl3 chlfA 757      10.794  13.089   4.099  1.00  0.00      A   CL
ATOM   6809  HC  chlfA 757       8.482  13.019   4.310  1.00  0.00      A    H
ATOM   6814  CT  chlfA 758      11.679  34.944  16.872  1.00  0.00      A    C
ATOM   6815  Cl1 chlfA 758      12.419  35.069  18.500  1.00  0.00      A   CL
ATOM   6816  Cl2 chlfA 758      11.494  33.224  16.453  1.00  0.00      A   CL
ATOM   6817  Cl3 chlfA 758      12.712  35.796  15.751  1.00  0.00      A   CL
ATOM   6818  HC  chlfA 758      10.683  35.386  16.841  1.00  0.00      A    H
ATOM   6823  CT  chlfA 759      14.172  15.715  44.645  1.00  0.00      A    C
ATOM   6824  Cl1 chlfA 759      14.105  13.943  44.667  1.00  0.00      A   CL
ATOM   6825  Cl2 chlfA 759      13.409  16.188  43.106  1.00  0.00      A   CL
ATOM   6826  Cl3 chlfA 759      15.871  16.267  44.759  1.00  0.00      A   CL
ATOM   6827  HC  chlfA 759      13.600  16.158  45.460  1.00  0.00      A    H
ATOM   6832  CT  chlfA 760       8.751  34.866  50.288  1.00  0.00      A    C
ATOM   6833  Cl1 chlfA 760       8.993  34.175  51.898  1.00  0.00      A   CL
ATOM   6834  Cl2 chlfA 760       8.174  36.492  50.573  1.00  0.00      A   CL
ATOM   6835  Cl3 chlfA 760       7.692  33.775  49.344  1.00  0.00      A   CL
ATOM   6836  HC  chlfA 760       9.736  34.870  49.822  1.00  0.00      A    H
ATOM   6841  CT  chlfA 761       0.002  17.840  13.885  1.00  0.00      A    C
ATOM   6842  Cl1 chlfA 761      -0.440  18.990  12.448  1.00  0.00      A   CL
ATOM   6843  Cl2 chlfA 761      -0.448  18.600  15.451  1.00  0.00      A   CL
ATOM   6844  Cl3 chlfA 761       1.772  17.628  13.789  1.00  0.00      A   CL
ATOM   6845  HC  chlfA 761      -0.537  16.902  13.754  1.00  0.00      A    H
ATOM   6850  CT  chlfA 762      28.895  24.993  27.412  1.00  0.00      A    C
ATOM   6851  Cl1 chlfA 762      28.766  26.637  28.310  1.00  0.00      A   CL
ATOM   6852  Cl2 chlfA 762      27.280  24.435  27.073  1.00  0.00      A   CL
ATOM   6853  Cl3 chlfA 762      29.578  23.752  28.460  1.00  0.00      A   CL
ATOM   6854  HC  chlfA 762      29.442  25.163  26.485  1.00  0.00      A    H
ATOM   6859  CT  chlfA 763      13.897  19.915   6.659  1.00  0.00      A    C
ATOM   6860  Cl1 chlfA 763      14.067  20.206   4.896  1.00  0.00      A   CL
ATOM   6861  Cl2 chlfA 763      14.641  18.326   7.113  1.00  0.00      A   CL
ATOM   6862  Cl3 chlfA 763      12.218  19.957   7.163  1.00  0.00      A   CL
ATOM   6863  HC  chlfA 763      14.579  20.590   7.176  1.00  0.00      A    H
ATOM   6868  CT  chlfA 764      39.411   5.788  26.651  1.00  0.00      A    C
ATOM   6869  Cl1 chlfA 764      39.866   5.007  28.200  1.00  0.00      A   CL
ATOM   6870  Cl2 chlfA 764      37.911   4.928  26.176  1.00  0.00      A   CL
ATOM   6871  Cl3 chlfA 764      40.439   5.384  25.366  1.00  0.00      A   CL
ATOM   6872  HC  chlfA 764      39.250   6.866  26.683  1.00  0.00      A    H
ATOM   6877  CT  chlfA 765      28.200  32.856  27.118  1.00  0.00      A    C
ATOM   6878  Cl1 chlfA 765      28.090  33.518  25.448  1.00  0.00      A   CL
ATOM   6879  Cl2 chlfA 765      28.938  31.266  27.149  1.00  0.00      A   CL
ATOM   6880  Cl3 chlfA 765      26.582  32.748  27.823  1.00  0.00      A   CL
ATOM   6881  HC  chlfA 765      28.768  33.508  27.782  1.00  0.00      A    H
ATOM   6886  CT  chlfA 766       8.640  10.525  38.747  1.00  0.00      A    C
ATOM   6887  Cl1 chlfA 766       8.185   9.677  37.287  1.00  0.00      A   CL
ATOM   6888  Cl2 chlfA 766       9.535  11.945  38.164  1.00  0.00      A   CL
ATOM   6889  Cl3 chlfA 766       9.727   9.556  39.642  1.00  0.00      A   CL
ATOM   6890  HC  chlfA 766       7.722  10.832  39.248  1.00  0.00      A    H
ATOM   6895  CT  chlfA 767      37.505  25.328  18.105  1.00  0.00      A    C
ATOM   6896  Cl1 chlfA 767      36.758  23.647  18.379  1.00  0.00      A   CL
ATOM   6897  Cl2 chlfA 767      37.451  26.165  19.769  1.00  0.00      A   CL
ATOM   6898  Cl3 chlfA 767      36.607  26.290  16.925  1.00  0.00      A   CL
ATOM   6899  HC  chlfA 767      38.546  25.266  17.787  1.00  0.00      A    H
ATOM   6904  CT  chlfA 768      17.906  38.439  32.356  1.00  0.00      A    C
ATOM   6905  Cl1 chlfA 768      18.331  39.970  31.548  1.00  0.00      A   CL
ATOM   6906  Cl2 chlfA 768      17.211  37.282  31.159  1.00  0.00      A   CL
ATOM   6907  Cl3 chlfA 768      16.728  38.842  33.621  1.00  0.00      A   CL
ATOM   6908  HC  chlfA 768      18.763  37.957  32.828  1.00  0.00      A    H
ATOM   6913  CT  chlfA 769      19.120   6.937  22.797  1.00  0.00      A    C
ATOM   6914  Cl1 chlfA 769      19.391   6.605  21.049  1.00  0.00      A   CL
ATOM   6915  Cl2 chlfA 769      20.178   5.859  23.786  1.00  0.00      A   CL
ATOM   6916  Cl3 chlfA 769      17.376   6.628  23.299  1.00  0.00      A   CL
ATOM   6917  HC  chlfA 769      19.357   7.982  22.998  1.00  0.00      A    H
ATOM   6922  CT  chlfA 770      48.455  44.312  38.487  1.00  0.00      A    C
ATOM   6923  Cl1 chlfA 770      49.454  45.690  37.995  1.00  0.00      A   CL
ATOM   6924  Cl2 chlfA 770      49.243  43.669  39.983  1.00  0.00      A   CL
ATOM   6925  Cl3 chlfA 770      48.612  43.075  37.220  1.00  0.00      A   CL
ATOM   6926  HC  chlfA 770      47.394  44.535  38.599  1.00  0.00      A    H
ATOM   6931  CT  chlfA 771      23.822  22.537  29.328  1.00  0.00      A    C
ATOM   6932  Cl1 chlfA 771      25.105  22.046  28.184  1.00  0.00      A   CL
ATOM   6933  Cl2 chlfA 771      24.445  22.305  30.959  1.00  0.00      A   CL
ATOM   6934  Cl3 chlfA 771      22.491  21.356  29.054  1.00  0.00      A   CL
ATOM   6935  HC  chlfA 771      23.615  23.604  29.250  1.00  0.00      A    H
ATOM   6940  CT  chlfA 772      31.342  33.511  38.833  1.00  0.00      A    C
ATOM   6941  Cl1 chlfA 772      30.995  32.046  37.958  1.00  0.00      A   CL
ATOM   6942  Cl2 chlfA 772      33.077  33.713  38.699  1.00  0.00      A   CL
ATOM   6943  Cl3 chlfA 772      31.014  33.338  40.544  1.00  0.00      A   CL
ATOM   6944  HC  chlfA 772      30.826  34.357  38.379  1.00  0.00      A    H
ATOM   6949  CT  chlfA 773      32.873  36.397  49.466  1.00  0.00      A    C
ATOM   6950  Cl1 chlfA 773      34.306  37.479  49.317  1.00  0.00      A   CL
ATOM   6951  Cl2 chlfA 773      32.093  36.296  47.863  1.00  0.00      A   CL
ATOM   6952  Cl3 chlfA 773      31.709  36.953  50.675  1.00  0.00      A   CL
ATOM   6953  HC  chlfA 773      33.279  35.426  49.749  1.00  0.00      A    H
ATOM   6958  CT  chlfA 774       4.517  46.125  44.778  1.00  0.00      A    C
ATOM   6959  Cl1 chlfA 774       5.480  45.397  46.179  1.00  0.00      A   CL
ATOM   6960  Cl2 chlfA 774       3.943  47.645  45.362  1.00  0.00      A   CL
ATOM   6961  Cl3 chlfA 774       3.236  44.975  44.331  1.00  0.00      A   CL
ATOM   6962  HC  chlfA 774       5.177  46.287  43.926  1.00  0.00      A    H
ATOM   6967  CT  chlfA 775      41.936  27.018  22.272  1.00  0.00      A    C
ATOM   6968  Cl1 chlfA 775      43.525  27.632  21.851  1.00  0.00      A   CL
ATOM   6969  Cl2 chlfA 775      42.160  26.509  23.989  1.00  0.00      A   CL
ATOM   6970  Cl3 chlfA 775      41.441  25.654  21.241  1.00  0.00      A   CL
ATOM   6971  HC  chlfA 775      41.261  27.874  22.252  1.00  0.00      A    H
ATOM   6976  CT  chlfA 776      13.630  40.898  21.799  1.00  0.00      A    C
ATOM   6977  Cl1 chlfA 776      12.523  39.783  22.591  1.00  0.00      A   CL
ATOM   6978  Cl2 chlfA 776      14.673  41.663  22.991  1.00  0.00      A   CL
ATOM   6979  Cl3 chlfA 776      12.652  42.230  20.960  1.00  0.00      A   CL
ATOM   6980  HC  chlfA 776      14.173  40.228  21.132  1.00  0.00      A    H
ATOM   6985  CT  chlfA 777      30.763  32.221  22.904  1.00  0.00      A    C
ATOM   6986  Cl1 chlfA 777      32.288  32.372  21.938  1.00  0.00      A   CL
ATOM   6987  Cl2 chlfA 777      30.312  30.445  22.805  1.00  0.00      A   CL
ATOM   6988  Cl3 chlfA 777      29.603  33.177  22.064  1.00  0.00      A   CL
ATOM   6989  HC  chlfA 777      30.861  32.625  23.911  1.00  0.00      A    H
ATOM   6994  CT  chlfA 778      46.318  29.960  18.407  1.00  0.00      A    C
ATOM   6995  Cl1 chlfA 778      44.822  30.831  18.722  1.00  0.00      A   CL
ATOM   6996  Cl2 chlfA 778      45.898  28.406  17.583  1.00  0.00      A   CL
ATOM   6997  Cl3 chlfA 778      47.389  29.621  19.857  1.00  0.00      A   CL
ATOM   6998  HC  chlfA 778      46.864  30.542  17.664  1.00  0.00      A    H
ATOM   7003  CT  chlfA 779      -0.044  41.282  42.524  1.00  0.00      A    C
ATOM   7004  Cl1 chlfA 779       0.095  40.982  40.742  1.00  0.00      A   CL
ATOM   7005  Cl2 chlfA 779       0.941  42.667  42.886  1.00  0.00      A   CL
ATOM   7006  Cl3 chlfA 779       0.465  39.831  43.411  1.00  0.00      A   CL
ATOM   7007  HC  chlfA 779      -1.064  41.606  42.732  1.00  0.00      A    H
ATOM   7012  CT  chlfA 780      42.805  49.843   2.493  1.00  0.00      A    C
ATOM   7013  Cl1 chlfA 780      43.886  51.216   2.487  1.00  0.00      A   CL
ATOM   7014  Cl2 chlfA 780      42.820  49.001   0.899  1.00  0.00      A   CL
ATOM   7015  Cl3 chlfA 780      41.143  50.525   2.714  1.00  0.00      A   CL
ATOM   7016  HC  chlfA 780      43.018  49.070   3.231  1.00  0.00      A    H
ATOM   7021  CT  chlfA 781      43.007  45.126  24.246  1.00  0.00      A    C
ATOM   7022  Cl1 chlfA 781      44.358  44.712  25.235  1.00  0.00      A   CL
ATOM   7023  Cl2 chlfA 781      42.933  43.859  22.934  1.00  0.00      A   CL
ATOM   7024  Cl3 chlfA 781      43.406  46.681  23.422  1.00  0.00      A   CL
ATOM   7025  HC  chlfA 781      42.088  45.132  24.831  1.00  0.00      A    H
ATOM   7030  CT  chlfA 782      19.317  47.329  39.866  1.00  0.00      A    C
ATOM   7031  Cl1 chlfA 782      18.656  48.240  41.246  1.00  0.00      A   CL
ATOM   7032  Cl2 chlfA 782      18.773  45.579  39.837  1.00  0.00      A   CL
ATOM   7033  Cl3 chlfA 782      21.057  47.475  40.184  1.00  0.00      A   CL
ATOM   7034  HC  chlfA 782      18.868  47.804  38.993  1.00  0.00      A    H
ATOM   7039  CT  chlfA 783      10.437  29.591  39.480  1.00  0.00      A    C
ATOM   7040  Cl1 chlfA 783       9.589  29.733  37.906  1.00  0.00      A   CL
ATOM   7041  Cl2 chlfA 783      10.381  31.208  40.269  1.00  0.00      A   CL
ATOM   7042  Cl3 chlfA 783      12.054  28.944  39.472  1.00  0.00      A   CL
ATOM   7043  HC  chlfA 783       9.762  28.982  40.081  1.00  0.00      A    H
ATOM   7048  CT  chlfA 784      47.209  48.012  23.028  1.00  0.00      A    C
ATOM   7049  Cl1 chlfA 784      48.454  48.737  22.005  1.00  0.00      A   CL
ATOM   7050  Cl2 chlfA 784      46.292  49.055  24.112  1.00  0.00      A   CL
ATOM   7051  Cl3 chlfA 784      48.032  46.722  23.905  1.00  0.00      A   CL
ATOM   7052  HC  chlfA 784      46.529  47.585  22.291  1.00  0.00      A    H
ATOM   7057  CT  chlfA 785      24.193   8.375  25.656  1.00  0.00      A    C
ATOM   7058  Cl1 chlfA 785      22.575   8.090  25.065  1.00  0.00      A   CL
ATOM   7059  Cl2 chlfA 785      24.175   9.979  26.565  1.00  0.00      A   CL
ATOM   7060  Cl3 chlfA 785      25.401   8.401  24.352  1.00  0.00      A   CL
ATOM   7061  HC  chlfA 785      24.363   7.599  26.403  1.00  0.00      A    H
ATOM   7066  CT  chlfA 786       5.205  37.752   2.670  1.00  0.00      A    C
ATOM   7067  Cl1 chlfA 786       4.199  37.638   4.133  1.00  0.00      A   CL
ATOM   7068  Cl2 chlfA 786       6.464  36.474   2.764  1.00  0.00      A   CL
ATOM   7069  Cl3 chlfA 786       6.088  39.283   2.630  1.00  0.00      A   CL
ATOM   7070  HC  chlfA 786       4.624  37.664   1.753  1.00  0.00      A    H
ATOM   7075  CT  chlfA 787      29.940  46.115  46.500  1.00  0.00      A    C
ATOM   7076  Cl1 chlfA 787      31.549  46.424  45.878  1.00  0.00      A   CL
ATOM   7077  Cl2 chlfA 787      29.725  44.338  46.038  1.00  0.00      A   CL
ATOM   7078  Cl3 chlfA 787      28.736  47.131  45.655  1.00  0.00      A   CL
ATOM   7079  HC  chlfA 787      29.878  46.271  47.577  1.00  0.00      A    H
ATOM   7084  CT  chlfA 788      40.375  32.055   5.736  1.00  0.00      A    C
ATOM   7085  Cl1 chlfA 788      41.993  31.535   6.338  1.00  0.00      A   CL
ATOM   7086  Cl2 chlfA 788      39.600  30.627   4.996  1.00  0.00      A   CL
ATOM   7087  Cl3 chlfA 788      40.631  33.331   4.454  1.00  0.00      A   CL
ATOM   7088  HC  chlfA 788      39.716  32.425   6.521  1.00  0.00      A    H
ATOM   7093  CT  chlfA 789      17.074  11.825  36.992  1.00  0.00      A    C
ATOM   7094  Cl1 chlfA 789      18.094  11.657  38.463  1.00  0.00      A   CL
ATOM   7095  Cl2 chlfA 789      17.815  13.112  35.939  1.00  0.00      A   CL
ATOM   7096  Cl3 chlfA 789      15.424  12.426  37.480  1.00  0.00      A   CL
ATOM   7097  HC  chlfA 789      16.879  10.908  36.434  1.00  0.00      A    H
ATOM   7102  CT  chlfA 790       8.088   1.744  10.791  1.00  0.00      A    C
ATOM   7103  Cl1 chlfA 790       8.904   0.498   9.825  1.00  0.00      A   CL
ATOM   7104  Cl2 chlfA 790       6.643   1.045  11.326  1.00  0.00      A   CL
ATOM   7105  Cl3 chlfA 790       7.832   3.262   9.980  1.00  0.00      A   CL
ATOM   7106  HC  chlfA 790       8.665   1.925  11.698  1.00  0.00      A    H
ATOM   7111  CT  chlfA 791      30.186   1.695   8.244  1.00  0.00      A    C
ATOM   7112  Cl1 chlfA 791      29.509   0.050   7.720  1.00  0.00      A   CL
ATOM   7113  Cl2 chlfA 791      29.121   2.987   7.596  1.00  0.00      A   CL
ATOM   7114  Cl3 chlfA 791      31.753   1.944   7.480  1.00  0.00      A   CL
ATOM   7115  HC  chlfA 791      30.277   1.744   9.329  1.00  0.00      A    H
ATOM   7120  CT  chlfA 792      25.791  38.466  39.336  1.00  0.00      A    C
ATOM   7121  Cl1 chlfA 792      25.547  38.859  41.114  1.00  0.00      A   CL
ATOM   7122  Cl2 chlfA 792      26.393  36.762  39.300  1.00  0.00      A   CL
ATOM   7123  Cl3 chlfA 792      27.032  39.475  38.627  1.00  0.00      A   CL
ATOM   7124  HC  chlfA 792      24.920  38.766  38.754  1.00  0.00      A    H
ATOM   7129  CT  chlfA 793      43.675   0.001  19.999  1.00  0.00      A    C
ATOM   7130  Cl1 chlfA 793      44.317  -1.623  20.418  1.00  0.00      A   CL
ATOM   7131  Cl2 chlfA 793      44.123   0.487  18.400  1.00  0.00      A   CL
ATOM   7132  Cl3 chlfA 793      44.196   1.176  21.234  1.00  0.00      A   CL
ATOM   7133  HC  chlfA 793      42.586  -0.031  20.039  1.00  0.00      A    H
ATOM   7138  CT  chlfA 794      44.866   8.359  41.582  1.00  0.00      A    C
ATOM   7139  Cl1 chlfA 794      43.972   6.852  41.523  1.00  0.00      A   CL
ATOM   7140  Cl2 chlfA 794      44.423   9.215  40.103  1.00  0.00      A   CL
ATOM   7141  Cl3 chlfA 794      46.610   8.130  41.415  1.00  0.00      A   CL
ATOM   7142  HC  chlfA 794      44.659   8.829  42.543  1.00  0.00      A    H
ATOM   7147  CT  chlfA 795      31.819  17.031  42.350  1.00  0.00      A    C
ATOM   7148  Cl1 chlfA 795      30.100  17.538  42.400  1.00  0.00      A   CL
ATOM   7149  Cl2 chlfA 795      32.430  16.671  44.050  1.00  0.00      A   CL
ATOM   7150  Cl3 chlfA 795      32.745  18.319  41.661  1.00  0.00      A   CL
ATOM   7151  HC  chlfA 795      31.926  16.123  41.756  1.00  0.00      A    H
ATOM   7156  CT  chlfA 796      30.996  41.885  32.327  1.00  0.00      A    C
ATOM   7157  Cl1 chlfA 796      32.038  43.350  32.497  1.00  0.00      A   CL
ATOM   7158  Cl2 chlfA 796      30.032  42.318  30.867  1.00  0.00      A   CL
ATOM   7159  Cl3 chlfA 796      30.113  41.853  33.941  1.00  0.00      A   CL
ATOM   7160  HC  chlfA 796      31.618  40.997  32.205  1.00  0.00      A    H
ATOM   7165  CT  chlfA 797      24.000  43.670  39.138  1.00  0.00      A    C
ATOM   7166  Cl1 chlfA 797      24.981  44.678  38.137  1.00  0.00      A   CL
ATOM   7167  Cl2 chlfA 797      24.245  42.032  38.518  1.00  0.00      A   CL
ATOM   7168  Cl3 chlfA 797      22.333  44.092  39.178  1.00  0.00      A   CL
ATOM   7169  HC  chlfA 797      24.267  43.827  40.184  1.00  0.00      A    H
ATOM   7174  CT  chlfA 798      35.436  47.738  39.882  1.00  0.00      A    C
ATOM   7175  Cl1 chlfA 798      37.183  47.616  40.078  1.00  0.00      A   CL
ATOM   7176  Cl2 chlfA 798      34.689  47.607  41.510  1.00  0.00      A   CL
ATOM   7177  Cl3 chlfA 798      35.040  46.309  38.875  1.00  0.00      A   CL
ATOM   7178  HC  chlfA 798      35.150  48.673  39.400  1.00  0.00      A    H
ATOM   7183  CT  chlfA 799       5.067  11.800   6.464  1.00  0.00      A    C
ATOM   7184  Cl1 chlfA 799       4.357  12.529   4.966  1.00  0.00      A   CL
ATOM   7185  Cl2 chlfA 799       5.685  12.984   7.619  1.00  0.00      A   CL
ATOM   7186  Cl3 chlfA 799       6.307  10.609   6.048  1.00  0.00      A   CL
ATOM   7187  HC  chlfA 799       4.357  11.209   7.042  1.00  0.00      A    H
ATOM   7192  CT  chlfA 800      22.434  34.240  23.638  1.00  0.00      A    C
ATOM   7193  Cl1 chlfA 800      22.214  33.123  24.987  1.00  0.00      A   CL
ATOM   7194  Cl2 chlfA 800      23.212  35.594  24.426  1.00  0.00      A   CL
ATOM   7195  Cl3 chlfA 800      20.780  34.683  23.115  1.00  0.00      A   CL
ATOM   7196  HC  chlfA 800      23.000  33.710  22.872  1.00  0.00      A    H
ATOM   7201  CT  chlfA 801      -0.060  12.354   2.069  1.00  0.00      A    C
ATOM   7202  Cl1 chlfA 801      -0.959  11.180   3.016  1.00  0.00      A   CL
ATOM   7203  Cl2 chlfA 801       1.548  11.643   1.844  1.00  0.00      A   CL
ATOM   7204  Cl3 chlfA 801       0.247  13.805   3.112  1.00  0.00      A   CL
ATOM   7205  HC  chlfA 801      -0.392  12.629   1.068  1.00  0.00      A    H
ATOM   7210  CT  chlfA 802      28.081  21.403  25.156  1.00  0.00      A    C
ATOM   7211  Cl1 chlfA 802      28.114  19.956  24.178  1.00  0.00      A   CL
ATOM   7212  Cl2 chlfA 802      27.800  22.747  24.085  1.00  0.00      A   CL
ATOM   7213  Cl3 chlfA 802      29.784  21.576  25.755  1.00  0.00      A   CL
ATOM   7214  HC  chlfA 802      27.359  21.309  25.967  1.00  0.00      A    H
ATOM   7219  CT  chlfA 803      27.674   6.795  12.080  1.00  0.00      A    C
ATOM   7220  Cl1 chlfA 803      29.107   5.767  12.310  1.00  0.00      A   CL
ATOM   7221  Cl2 chlfA 803      26.844   6.404  10.574  1.00  0.00      A   CL
ATOM   7222  Cl3 chlfA 803      28.183   8.466  11.926  1.00  0.00      A   CL
ATOM   7223  HC  chlfA 803      27.017   6.620  12.931  1.00  0.00      A    H
ATOM   7228  CT  chlfA 804      13.282  34.635  24.837  1.00  0.00      A    C
ATOM   7229  Cl1 chlfA 804      14.176  35.818  23.809  1.00  0.00      A   CL
ATOM   7230  Cl2 chlfA 804      14.181  34.487  26.406  1.00  0.00      A   CL
ATOM   7231  Cl3 chlfA 804      13.220  33.056  23.997  1.00  0.00      A   CL
ATOM   7232  HC  chlfA 804      12.329  34.975  25.240  1.00  0.00      A    H
ATOM   7237  CT  chlfA 805      20.090   8.760  37.294  1.00  0.00      A    C
ATOM   7238  Cl1 chlfA 805      19.939   9.274  35.623  1.00  0.00      A   CL
ATOM   7239  Cl2 chlfA 805      21.666   7.893  37.366  1.00  0.00      A   CL
ATOM   7240  Cl3 chlfA 805      18.861   7.543  37.804  1.00  0.00      A   CL
ATOM   7241  HC  chlfA 805      20.127   9.585  38.005  1.00  0.00      A    H
ATOM   7246  CT  chlfA 806      35.187  26.559  41.994  1.00  0.00      A    C
ATOM   7247  Cl1 chlfA 806      34.757  24.891  42.322  1.00  0.00      A   CL
ATOM   7248  Cl2 chlfA 806      36.964  26.871  41.736  1.00  0.00      A   CL
ATOM   7249  Cl3 chlfA 806      34.662  27.427  43.408  1.00  0.00      A   CL
ATOM   7250  HC  chlfA 806      34.589  26.984  41.187  1.00  0.00      A    H
ATOM   7255  CT  chlfA 807       0.740  20.759  35.945  1.00  0.00      A    C
ATOM   7256  Cl1 chlfA 807      -0.964  20.267  35.641  1.00  0.00      A   CL
ATOM   7257  Cl2 chlfA 807       1.798  20.164  34.655  1.00  0.00      A   CL
ATOM   7258  Cl3 chlfA 807       1.281  19.936  37.451  1.00  0.00      A   CL
ATOM   7259  HC  chlfA 807       0.911  21.821  36.121  1.00  0.00      A    H
ATOM   7264  CT  chlfA 808       8.708  48.572  36.796  1.00  0.00      A    C
ATOM   7265  Cl1 chlfA 808       7.055  48.380  37.527  1.00  0.00      A   CL
ATOM   7266  Cl2 chlfA 808       9.938  48.192  37.983  1.00  0.00      A   CL
ATOM   7267  Cl3 chlfA 808       8.819  50.302  36.400  1.00  0.00      A   CL
ATOM   7268  HC  chlfA 808       8.768  48.054  35.839  1.00  0.00      A    H
ATOM   7273  CT  chlfA 809       8.197  28.840  16.848  1.00  0.00      A    C
ATOM   7274  Cl1 chlfA 809       8.330  29.470  15.187  1.00  0.00      A   CL
ATOM   7275  Cl2 chlfA 809       9.517  29.510  17.784  1.00  0.00      A   CL
ATOM   7276  Cl3 chlfA 809       8.377  27.033  16.840  1.00  0.00      A   CL
ATOM   7277  HC  chlfA 809       7.255  29.131  17.312  1.00  0.00      A    H
ATOM   7282  CT  chlfA 810      29.819  29.149   5.023  1.00  0.00      A    C
ATOM   7283  Cl1 chlfA 810      29.375  30.747   4.456  1.00  0.00      A   CL
ATOM   7284  Cl2 chlfA 810      31.521  28.905   4.611  1.00  0.00      A   CL
ATOM   7285  Cl3 chlfA 810      28.875  27.926   4.329  1.00  0.00      A   CL
ATOM   7286  HC  chlfA 810      29.737  29.058   6.107  1.00  0.00      A    H
ATOM   7291  CT  chlfA 811      33.567  41.159  46.142  1.00  0.00      A    C
ATOM   7292  Cl1 chlfA 811      34.965  40.080  45.846  1.00  0.00      A   CL
ATOM   7293  Cl2 chlfA 811      34.082  42.484  47.255  1.00  0.00      A   CL
ATOM   7294  Cl3 chlfA 811      32.209  40.217  46.859  1.00  0.00      A   CL
ATOM   7295  HC  chlfA 811      33.341  41.649  45.195  1.00  0.00      A    H
ATOM   7300  CT  chlfA 812      32.189   3.869  15.711  1.00  0.00      A    C
ATOM   7301  Cl1 chlfA 812      31.833   4.734  14.189  1.00  0.00      A   CL
ATOM   7302  Cl2 chlfA 812      32.559   5.038  17.067  1.00  0.00      A   CL
ATOM   7303  Cl3 chlfA 812      33.545   2.821  15.524  1.00  0.00      A   CL
ATOM   7304  HC  chlfA 812      31.317   3.275  15.988  1.00  0.00      A    H
ATOM   7309  CT  chlfA 813      16.536  25.892  28.194  1.00  0.00      A    C
ATOM   7310  Cl1 chlfA 813      17.265  25.933  29.812  1.00  0.00      A   CL
ATOM   7311  Cl2 chlfA 813      17.801  25.378  27.098  1.00  0.00      A   CL
ATOM   7312  Cl3 chlfA 813      15.932  27.539  27.764  1.00  0.00      A   CL
ATOM   7313  HC  chlfA 813      15.756  25.133  28.124  1.00  0.00      A    H
ATOM   7318  CT  chlfA 814      21.542  49.950  10.385  1.00  0.00      A    C
ATOM   7319  Cl1 chlfA 814      21.699  50.868   8.915  1.00  0.00      A   CL
ATOM   7320  Cl2 chlfA 814      19.953  49.121  10.439  1.00  0.00      A   CL
ATOM   7321  Cl3 chlfA 814      21.612  50.953  11.829  1.00  0.00      A   CL
ATOM   7322  HC  chlfA 814      22.281  49.160  10.521  1.00  0.00      A    H
ATOM   7327  CT  chlfA 815       5.313  26.272  32.587  1.00  0.00      A    C
ATOM   7328  Cl1 chlfA 815       5.706  24.799  31.612  1.00  0.00      A   CL
ATOM   7329  Cl2 chlfA 815       5.934  25.964  34.225  1.00  0.00      A   CL
ATOM   7330  Cl3 chlfA 815       3.568  26.262  32.651  1.00  0.00      A   CL
ATOM   7331  HC  chlfA 815       5.662  27.215  32.166  1.00  0.00      A    H
ATOM   7336  CT  chlfA 816      27.210   8.145  40.198  1.00  0.00      A    C
ATOM   7337  Cl1 chlfA 816      28.016   8.113  41.768  1.00  0.00      A   CL
ATOM   7338  Cl2 chlfA 816      28.361   7.408  38.974  1.00  0.00      A   CL
ATOM   7339  Cl3 chlfA 816      26.763   9.712  39.745  1.00  0.00      A   CL
ATOM   7340  HC  chlfA 816      26.325   7.510  40.250  1.00  0.00      A    H
ATOM   7345  CT  chlfA 817      46.370  48.260  41.543  1.00  0.00      A    C
ATOM   7346  Cl1 chlfA 817      47.300  46.909  40.932  1.00  0.00      A   CL
ATOM   7347  Cl2 chlfA 817      47.344  49.802  41.347  1.00  0.00      A   CL
ATOM   7348  Cl3 chlfA 817      45.812  47.998  43.176  1.00  0.00      A   CL
ATOM   7349  HC  chlfA 817      45.500  48.294  40.887  1.00  0.00      A    H
ATOM   7354  CT  chlfA 818      13.233  42.006  33.845  1.00  0.00      A    C
ATOM   7355  Cl1 chlfA 818      13.256  43.658  34.546  1.00  0.00      A   CL
ATOM   7356  Cl2 chlfA 818      13.664  40.846  35.193  1.00  0.00      A   CL
ATOM   7357  Cl3 chlfA 818      14.358  41.796  32.443  1.00  0.00      A   CL
ATOM   7358  HC  chlfA 818      12.204  41.826  33.533  1.00  0.00      A    H
ATOM   7363  CT  chlfA 819      40.788   6.485   7.978  1.00  0.00      A    C
ATOM   7364  Cl1 chlfA 819      40.530   5.630   6.411  1.00  0.00      A   CL
ATOM   7365  Cl2 chlfA 819      40.909   8.312   7.798  1.00  0.00      A   CL
ATOM   7366  Cl3 chlfA 819      42.376   6.059   8.693  1.00  0.00      A   CL
ATOM   7367  HC  chlfA 819      40.052   6.295   8.759  1.00  0.00      A    H
ATOM   7372  CT  chlfA 820       4.763  28.984  49.598  1.00  0.00      A    C
ATOM   7373  Cl1 chlfA 820       3.894  29.041  48.061  1.00  0.00      A   CL
ATOM   7374  Cl2 chlfA 820       5.810  30.456  49.846  1.00  0.00      A   CL
ATOM   7375  Cl3 chlfA 820       5.874  27.594  49.336  1.00  0.00      A   CL
ATOM   7376  HC  chlfA 820       4.046  28.786  50.395  1.00  0.00      A    H
ATOM   7381  CT  chlfA 821      30.326   2.554  29.199  1.00  0.00      A    C
ATOM   7382  Cl1 chlfA 821      30.216   0.867  28.807  1.00  0.00      A   CL
ATOM   7383  Cl2 chlfA 821      30.234   3.557  27.735  1.00  0.00      A   CL
ATOM   7384  Cl3 chlfA 821      31.897   3.021  29.925  1.00  0.00      A   CL
ATOM   7385  HC  chlfA 821      29.511   2.874  29.848  1.00  0.00      A    H
ATOM   7390  CT  chlfA 822      12.023  11.087  34.778  1.00  0.00      A    C
ATOM   7391  Cl1 chlfA 822      11.086  10.282  33.484  1.00  0.00      A   CL
ATOM   7392  Cl2 chlfA 822      12.764  12.523  34.048  1.00  0.00      A   CL
ATOM   7393  Cl3 chlfA 822      13.324  10.012  35.230  1.00  0.00      A   CL
ATOM   7394  HC  chlfA 822      11.394  11.440  35.595  1.00  0.00      A    H
ATOM   7399  CT  chlfA 823       3.103  16.321  36.258  1.00  0.00      A    C
ATOM   7400  Cl1 chlfA 823       4.211  17.478  35.546  1.00  0.00      A   CL
ATOM   7401  Cl2 chlfA 823       3.266  16.466  38.081  1.00  0.00      A   CL
ATOM   7402  Cl3 chlfA 823       3.344  14.699  35.671  1.00  0.00      A   CL
ATOM   7403  HC  chlfA 823       2.119  16.631  35.909  1.00  0.00      A    H
ATOM   7408  CT  chlfA 824       1.494  43.588  28.509  1.00  0.00      A    C
ATOM   7409  Cl1 chlfA 824       2.719  42.805  27.374  1.00  0.00      A   CL
ATOM   7410  Cl2 chlfA 824       1.565  45.359  28.201  1.00  0.00      A   CL
ATOM   7411  Cl3 chlfA 824       1.934  43.224  30.183  1.00  0.00      A   CL
ATOM   7412  HC  chlfA 824       0.489  43.255  28.251  1.00  0.00      A    H
ATOM   7417  CT  chlfA 825      25.956  27.568  46.492  1.00  0.00      A    C
ATOM   7418  Cl1 chlfA 825      24.344  28.167  46.164  1.00  0.00      A   CL
ATOM   7419  Cl2 chlfA 825      25.857  26.707  48.088  1.00  0.00      A   CL
ATOM   7420  Cl3 chlfA 825      27.117  28.918  46.635  1.00  0.00      A   CL
ATOM   7421  HC  chlfA 825      26.230  26.877  45.694  1.00  0.00      A    H
ATOM   7426  CT  chlfA 826       1.333   3.525  22.220  1.00  0.00      A    C
ATOM   7427  Cl1 chlfA 826       2.958   2.961  22.760  1.00  0.00      A   CL
ATOM   7428  Cl2 chlfA 826       0.907   5.100  23.030  1.00  0.00      A   CL
ATOM   7429  Cl3 chlfA 826       0.189   2.289  22.721  1.00  0.00      A   CL
ATOM   7430  HC  chlfA 826       1.383   3.601  21.134  1.00  0.00      A    H
ATOM   7435  CT  chlfA 827      20.588  18.469  21.190  1.00  0.00      A    C
ATOM   7436  Cl1 chlfA 827      19.087  17.554  21.278  1.00  0.00      A   CL
ATOM   7437  Cl2 chlfA 827      21.910  17.329  20.756  1.00  0.00      A   CL
ATOM   7438  Cl3 chlfA 827      20.778  19.096  22.825  1.00  0.00      A   CL
ATOM   7439  HC  chlfA 827      20.648  19.310  20.498  1.00  0.00      A    H
ATOM   7444  CT  chlfA 828      33.377  44.168   7.535  1.00  0.00      A    C
ATOM   7445  Cl1 chlfA 828      34.843  44.674   6.762  1.00  0.00      A   CL
ATOM   7446  Cl2 chlfA 828      33.264  44.978   9.103  1.00  0.00      A   CL
ATOM   7447  Cl3 chlfA 828      33.515  42.390   7.692  1.00  0.00      A   CL
ATOM   7448  HC  chlfA 828      32.506  44.444   6.941  1.00  0.00      A    H
ATOM   7453  CT  chlfA 829      33.484   7.285  27.003  1.00  0.00      A    C
ATOM   7454  Cl1 chlfA 829      33.200   8.873  27.950  1.00  0.00      A   CL
ATOM   7455  Cl2 chlfA 829      34.305   6.005  27.903  1.00  0.00      A   CL
ATOM   7456  Cl3 chlfA 829      34.494   7.824  25.599  1.00  0.00      A   CL
ATOM   7457  HC  chlfA 829      32.485   6.975  26.696  1.00  0.00      A    H
ATOM   7462  CT  chlfA 830       5.202  11.964  27.139  1.00  0.00      A    C
ATOM   7463  Cl1 chlfA 830       3.705  11.129  26.969  1.00  0.00      A   CL
ATOM   7464  Cl2 chlfA 830       5.425  12.740  28.763  1.00  0.00      A   CL
ATOM   7465  Cl3 chlfA 830       5.343  13.308  25.955  1.00  0.00      A   CL
ATOM   7466  HC  chlfA 830       6.030  11.285  26.933  1.00  0.00      A    H
ATOM   7471  CT  chlfA 831      35.709  27.444   4.267  1.00  0.00      A    C
ATOM   7472  Cl1 chlfA 831      35.562  28.957   5.118  1.00  0.00      A   CL
ATOM   7473  Cl2 chlfA 831      34.131  26.685   4.014  1.00  0.00      A   CL
ATOM   7474  Cl3 chlfA 831      36.729  26.388   5.149  1.00  0.00      A   CL
ATOM   7475  HC  chlfA 831      36.176  27.780   3.341  1.00  0.00      A    H
ATOM   7480  CT  chlfA 832      45.526  16.396  50.268  1.00  0.00      A    C
ATOM   7481  Cl1 chlfA 832      47.259  15.827  50.307  1.00  0.00      A   CL
ATOM   7482  Cl2 chlfA 832      45.229  17.251  48.820  1.00  0.00      A   CL
ATOM   7483  Cl3 chlfA 832      45.380  17.601  51.601  1.00  0.00      A   CL
ATOM   7484  HC  chlfA 832      44.865  15.529  50.249  1.00  0.00      A    H
ATOM   7489  CT  chlfA 833       5.716  16.964  40.708  1.00  0.00      A    C
ATOM   7490  Cl1 chlfA 833       6.698  16.383  39.356  1.00  0.00      A   CL
ATOM   7491  Cl2 chlfA 833       5.928  18.707  40.919  1.00  0.00      A   CL
ATOM   7492  Cl3 chlfA 833       6.098  16.005  42.160  1.00  0.00      A   CL
ATOM   7493  HC  chlfA 833       4.654  16.754  40.583  1.00  0.00      A    H
ATOM   7498  CT  chlfA 834       0.810  50.267  41.416  1.00  0.00      A    C
ATOM   7499  Cl1 chlfA 834       0.765  51.173  39.870  1.00  0.00      A   CL
ATOM   7500  Cl2 chlfA 834       0.217  48.583  41.128  1.00  0.00      A   CL
ATOM   7501  Cl3 chlfA 834      -0.336  51.166  42.503  1.00  0.00      A   CL
ATOM   7502  HC  chlfA 834       1.809  50.331  41.847  1.00  0.00      A    H
ATOM   7507  CT  chlfA 835      36.211   2.908  40.215  1.00  0.00      A    C
ATOM   7508  Cl1 chlfA 835      35.954   2.881  41.927  1.00  0.00      A   CL
ATOM   7509  Cl2 chlfA 835      35.818   4.424  39.373  1.00  0.00      A   CL
ATOM   7510  Cl3 chlfA 835      35.180   1.649  39.494  1.00  0.00      A   CL
ATOM   7511  HC  chlfA 835      37.247   2.602  40.073  1.00  0.00      A    H
ATOM   7516  CT  chlfA 836      10.286   8.678  12.687  1.00  0.00      A    C
ATOM   7517  Cl1 chlfA 836      11.587   9.297  11.671  1.00  0.00      A   CL
ATOM   7518  Cl2 chlfA 836       8.740   9.157  11.956  1.00  0.00      A   CL
ATOM   7519  Cl3 chlfA 836      10.622   9.423  14.282  1.00  0.00      A   CL
ATOM   7520  HC  chlfA 836      10.439   7.598  12.685  1.00  0.00      A    H
ATOM   7525  CT  chlfA 837      31.675  31.357  50.918  1.00  0.00      A    C
ATOM   7526  Cl1 chlfA 837      32.296  32.942  50.433  1.00  0.00      A   CL
ATOM   7527  Cl2 chlfA 837      32.712  30.803  52.210  1.00  0.00      A   CL
ATOM   7528  Cl3 chlfA 837      32.082  30.236  49.560  1.00  0.00      A   CL
ATOM   7529  HC  chlfA 837      30.638  31.257  51.238  1.00  0.00      A    H
ATOM   7534  CT  chlfA 838       6.743  28.362  43.061  1.00  0.00      A    C
ATOM   7535  Cl1 chlfA 838       5.209  27.799  42.305  1.00  0.00      A   CL
ATOM   7536  Cl2 chlfA 838       7.224  29.975  42.342  1.00  0.00      A   CL
ATOM   7537  Cl3 chlfA 838       8.111  27.218  42.677  1.00  0.00      A   CL
ATOM   7538  HC  chlfA 838       6.682  28.428  44.147  1.00  0.00      A    H
ATOM   7543  CT  chlfA 839      10.651  36.600  35.959  1.00  0.00      A    C
ATOM   7544  Cl1 chlfA 839      10.011  36.171  37.630  1.00  0.00      A   CL
ATOM   7545  Cl2 chlfA 839       9.276  36.821  34.813  1.00  0.00      A   CL
ATOM   7546  Cl3 chlfA 839      11.628  35.303  35.310  1.00  0.00      A   CL
ATOM   7547  HC  chlfA 839      11.267  37.494  36.060  1.00  0.00      A    H
ATOM   7552  CT  chlfA 840      15.014  37.954   9.360  1.00  0.00      A    C
ATOM   7553  Cl1 chlfA 840      13.446  38.333  10.111  1.00  0.00      A   CL
ATOM   7554  Cl2 chlfA 840      15.064  38.616   7.692  1.00  0.00      A   CL
ATOM   7555  Cl3 chlfA 840      15.149  36.181   9.185  1.00  0.00      A   CL
ATOM   7556  HC  chlfA 840      15.854  38.358   9.925  1.00  0.00      A    H
ATOM   7561  CT  chlfA 841       1.778  46.576  21.386  1.00  0.00      A    C
ATOM   7562  Cl1 chlfA 841       3.104  46.959  22.573  1.00  0.00      A   CL
ATOM   7563  Cl2 chlfA 841       2.002  44.823  20.779  1.00  0.00      A   CL
ATOM   7564  Cl3 chlfA 841       1.835  47.576  19.944  1.00  0.00      A   CL
ATOM   7565  HC  chlfA 841       0.787  46.685  21.826  1.00  0.00      A    H
ATOM   7570  CT  chlfA 842      23.476  35.992  17.778  1.00  0.00      A    C
ATOM   7571  Cl1 chlfA 842      25.005  36.469  17.032  1.00  0.00      A   CL
ATOM   7572  Cl2 chlfA 842      23.895  35.291  19.361  1.00  0.00      A   CL
ATOM   7573  Cl3 chlfA 842      22.884  34.743  16.733  1.00  0.00      A   CL
ATOM   7574  HC  chlfA 842      22.841  36.878  17.798  1.00  0.00      A    H
ATOM   7579  CT  chlfA 843      41.182  18.453  24.433  1.00  0.00      A    C
ATOM   7580  Cl1 chlfA 843      41.199  19.016  22.764  1.00  0.00      A   CL
ATOM   7581  Cl2 chlfA 843      42.487  19.206  25.276  1.00  0.00      A   CL
ATOM   7582  Cl3 chlfA 843      41.636  16.751  24.517  1.00  0.00      A   CL
ATOM   7583  HC  chlfA 843      40.256  18.654  24.972  1.00  0.00      A    H
ATOM   7588  CT  chlfA 844      13.151   2.074  11.527  1.00  0.00      A    C
ATOM   7589  Cl1 chlfA 844      12.918   0.781  10.311  1.00  0.00      A   CL
ATOM   7590  Cl2 chlfA 844      11.560   2.669  12.145  1.00  0.00      A   CL
ATOM   7591  Cl3 chlfA 844      13.891   3.442  10.688  1.00  0.00      A   CL
ATOM   7592  HC  chlfA 844      13.877   1.756  12.275  1.00  0.00      A    H
ATOM   7597  CT  chlfA 845      14.264  27.959  16.370  1.00  0.00      A    C
ATOM   7598  Cl1 chlfA 845      14.483  29.248  17.533  1.00  0.00      A   CL
ATOM   7599  Cl2 chlfA 845      15.559  28.220  15.168  1.00  0.00      A   CL
ATOM   7600  Cl3 chlfA 845      12.685  28.264  15.514  1.00  0.00      A   CL
ATOM   7601  HC  chlfA 845      14.245  26.974  16.836  1.00  0.00      A    H
ATOM   7606  CT  chlfA 846      30.667   0.221  21.979  1.00  0.00      A    C
ATOM   7607  Cl1 chlfA 846      29.651  -0.536  23.181  1.00  0.00      A   CL
ATOM   7608  Cl2 chlfA 846      31.236  -0.878  20.766  1.00  0.00      A   CL
ATOM   7609  Cl3 chlfA 846      32.123   0.916  22.766  1.00  0.00      A   CL
ATOM   7610  HC  chlfA 846      30.125   1.066  21.554  1.00  0.00      A    H
ATOM   7615  CT  chlfA 847       2.249  35.436   7.824  1.00  0.00      A    C
ATOM   7616  Cl1 chlfA 847       3.756  36.327   7.445  1.00  0.00      A   CL
ATOM   7617  Cl2 chlfA 847       1.083  35.411   6.435  1.00  0.00      A   CL
ATOM   7618  Cl3 chlfA 847       1.443  36.209   9.229  1.00  0.00      A   CL
ATOM   7619  HC  chlfA 847       2.502  34.400   8.049  1.00  0.00      A    H
ATOM   7624  CT  chlfA 848      41.630  12.785  27.647  1.00  0.00      A    C
ATOM   7625  Cl1 chlfA 848      42.448  11.474  26.703  1.00  0.00      A   CL
ATOM   7626  Cl2 chlfA 848      42.530  13.043  29.142  1.00  0.00      A   CL
ATOM   7627  Cl3 chlfA 848      39.994  12.138  27.793  1.00  0.00      A   CL
ATOM   7628  HC  chlfA 848      41.597  13.696  27.048  1.00  0.00      A    H
ATOM   7633  CT  chlfA 849      47.667  28.289  36.257  1.00  0.00      A    C
ATOM   7634  Cl1 chlfA 849      46.264  27.240  36.583  1.00  0.00      A   CL
ATOM   7635  Cl2 chlfA 849      47.120  29.748  35.444  1.00  0.00      A   CL
ATOM   7636  Cl3 chlfA 849      48.849  27.470  35.256  1.00  0.00      A   CL
ATOM   7637  HC  chlfA 849      48.021  28.543  37.256  1.00  0.00      A    H
ATOM   7642  CT  chlfA 850      46.254  26.790   8.825  1.00  0.00      A    C
ATOM   7643  Cl1 chlfA 850      45.484  28.060   7.909  1.00  0.00      A   CL
ATOM   7644  Cl2 chlfA 850      45.009  25.589   8.951  1.00  0.00      A   CL
ATOM   7645  Cl3 chlfA 850      46.481  27.317  10.470  1.00  0.00      A   CL
ATOM   7646  HC  chlfA 850      47.094  26.278   8.355  1.00  0.00      A    H
ATOM   7651  CT  chlfA 851       9.947  39.477  13.695  1.00  0.00      A    C
ATOM   7652  Cl1 chlfA 851       9.792  41.259  13.717  1.00  0.00      A   CL
ATOM   7653  Cl2 chlfA 851      10.722  38.982  15.216  1.00  0.00      A   CL
ATOM   7654  Cl3 chlfA 851      10.751  38.892  12.211  1.00  0.00      A   CL
ATOM   7655  HC  chlfA 851       8.906  39.157  13.746  1.00  0.00      A    H
ATOM   7660  CT  chlfA 852      11.885  12.429  49.449  1.00  0.00      A    C
ATOM   7661  Cl1 chlfA 852      11.936  11.480  50.943  1.00  0.00      A   CL
ATOM   7662  Cl2 chlfA 852      11.184  11.427  48.196  1.00  0.00      A   CL
ATOM   7663  Cl3 chlfA 852      13.489  13.009  48.879  1.00  0.00      A   CL
ATOM   7664  HC  chlfA 852      11.245  13.311  49.458  1.00  0.00      A    H
ATOM   7669  CT  chlfA 853       9.043  23.462  38.236  1.00  0.00      A    C
ATOM   7670  Cl1 chlfA 853       7.680  23.841  37.134  1.00  0.00      A   CL
ATOM   7671  Cl2 chlfA 853       8.607  22.007  39.182  1.00  0.00      A   CL
ATOM   7672  Cl3 chlfA 853       9.376  24.811  39.348  1.00  0.00      A   CL
ATOM   7673  HC  chlfA 853       9.872  23.256  37.559  1.00  0.00      A    H
ATOM   7678  CT  chlfA 854      25.765  48.503  26.313  1.00  0.00      A    C
ATOM   7679  Cl1 chlfA 854      25.489  50.177  26.935  1.00  0.00      A   CL
ATOM   7680  Cl2 chlfA 854      27.299  48.529  25.449  1.00  0.00      A   CL
ATOM   7681  Cl3 chlfA 854      24.482  48.058  25.186  1.00  0.00      A   CL
ATOM   7682  HC  chlfA 854      25.838  47.816  27.156  1.00  0.00      A    H
ATOM   7687  CT  chlfA 855      39.917  27.471  12.725  1.00  0.00      A    C
ATOM   7688  Cl1 chlfA 855      41.416  26.704  12.117  1.00  0.00      A   CL
ATOM   7689  Cl2 chlfA 855      39.484  28.914  11.704  1.00  0.00      A   CL
ATOM   7690  Cl3 chlfA 855      40.190  27.922  14.415  1.00  0.00      A   CL
ATOM   7691  HC  chlfA 855      39.107  26.751  12.605  1.00  0.00      A    H
ATOM   7696  CT  chlfA 856      42.653  38.207  41.325  1.00  0.00      A    C
ATOM   7697  Cl1 chlfA 856      41.890  39.772  41.230  1.00  0.00      A   CL
ATOM   7698  Cl2 chlfA 856      43.612  37.798  39.876  1.00  0.00      A   CL
ATOM   7699  Cl3 chlfA 856      41.305  37.023  41.663  1.00  0.00      A   CL
ATOM   7700  HC  chlfA 856      43.351  38.188  42.162  1.00  0.00      A    H
ATOM   7705  CT  chlfA 857      37.448  20.764  10.364  1.00  0.00      A    C
ATOM   7706  Cl1 chlfA 857      38.664  21.534  11.394  1.00  0.00      A   CL
ATOM   7707  Cl2 chlfA 857      38.189  20.170   8.926  1.00  0.00      A   CL
ATOM   7708  Cl3 chlfA 857      36.365  22.086   9.797  1.00  0.00      A   CL
ATOM   7709  HC  chlfA 857      37.056  19.921  10.933  1.00  0.00      A    H
ATOM   7714  CT  chlfA 858       2.567  24.908  46.673  1.00  0.00      A    C
ATOM   7715  Cl1 chlfA 858       2.935  23.244  46.121  1.00  0.00      A   CL
ATOM   7716  Cl2 chlfA 858       2.770  26.065  45.366  1.00  0.00      A   CL
ATOM   7717  Cl3 chlfA 858       3.707  25.422  47.961  1.00  0.00      A   CL
ATOM   7718  HC  chlfA 858       1.549  24.890  47.063  1.00  0.00      A    H
ATOM   7723  CT  chlfA 859       7.596  20.689  24.673  1.00  0.00      A    C
ATOM   7724  Cl1 chlfA 859       8.015  21.607  23.102  1.00  0.00      A   CL
ATOM   7725  Cl2 chlfA 859       6.316  21.525  25.575  1.00  0.00      A   CL
ATOM   7726  Cl3 chlfA 859       9.080  20.525  25.620  1.00  0.00      A   CL
ATOM   7727  HC  chlfA 859       7.199  19.725  24.354  1.00  0.00      A    H
ATOM   7732  CT  chlfA 860      32.295  10.696  41.043  1.00  0.00      A    C
ATOM   7733  Cl1 chlfA 860      32.143   9.328  42.213  1.00  0.00      A   CL
ATOM   7734  Cl2 chlfA 860      30.936  10.526  39.936  1.00  0.00      A   CL
ATOM   7735  Cl3 chlfA 860      33.749  10.557  40.032  1.00  0.00      A   CL
ATOM   7736  HC  chlfA 860      32.200  11.662  41.537  1.00  0.00      A    H
ATOM   7741  CT  chlfA 861      41.278   0.692   6.730  1.00  0.00      A    C
ATOM   7742  Cl1 chlfA 861      39.836   1.475   7.343  1.00  0.00      A   CL
ATOM   7743  Cl2 chlfA 861      40.727  -0.856   5.969  1.00  0.00      A   CL
ATOM   7744  Cl3 chlfA 861      42.151   0.300   8.161  1.00  0.00      A   CL
ATOM   7745  HC  chlfA 861      41.750   1.402   6.052  1.00  0.00      A    H
ATOM   7750  CT  chlfA 862      36.035  12.333   1.784  1.00  0.00      A    C
ATOM   7751  Cl1 chlfA 862      36.828  13.575   2.866  1.00  0.00      A   CL
ATOM   7752  Cl2 chlfA 862      35.999  13.002   0.087  1.00  0.00      A   CL
ATOM   7753  Cl3 chlfA 862      34.411  11.961   2.350  1.00  0.00      A   CL
ATOM   7754  HC  chlfA 862      36.607  11.406   1.772  1.00  0.00      A    H
ATOM   7759  CT  chlfA 863      28.017   7.546  17.502  1.00  0.00      A    C
ATOM   7760  Cl1 chlfA 863      27.866   9.140  18.205  1.00  0.00      A   CL
ATOM   7761  Cl2 chlfA 863      29.299   7.563  16.333  1.00  0.00      A   CL
ATOM   7762  Cl3 chlfA 863      26.398   7.108  16.706  1.00  0.00      A   CL
ATOM   7763  HC  chlfA 863      28.304   6.845  18.285  1.00  0.00      A    H
ATOM   7768  CT  chlfA 864      37.816  15.638  12.756  1.00  0.00      A    C
ATOM   7769  Cl1 chlfA 864      38.742  15.523  14.244  1.00  0.00      A   CL
ATOM   7770  Cl2 chlfA 864      38.684  16.780  11.685  1.00  0.00      A   CL
ATOM   7771  Cl3 chlfA 864      36.291  16.414  13.219  1.00  0.00      A   CL
ATOM   7772  HC  chlfA 864      37.745  14.708  12.191  1.00  0.00      A    H
ATOM   7777  CT  chlfA 865      45.999  39.385  12.815  1.00  0.00      A    C
ATOM   7778  Cl1 chlfA 865      45.725  41.060  13.295  1.00  0.00      A   CL
ATOM   7779  Cl2 chlfA 865      44.470  38.515  13.151  1.00  0.00      A   CL
ATOM   7780  Cl3 chlfA 865      47.483  38.786  13.589  1.00  0.00      A   CL
ATOM   7781  HC  chlfA 865      46.243  39.480  11.757  1.00  0.00      A    H
ATOM   7786  CT  chlfA 866      35.112  30.851  45.866  1.00  0.00      A    C
ATOM   7787  Cl1 chlfA 866      34.702  31.868  47.244  1.00  0.00      A   CL
ATOM   7788  Cl2 chlfA 866      36.018  29.405  46.359  1.00  0.00      A   CL
ATOM   7789  Cl3 chlfA 866      35.961  31.790  44.620  1.00  0.00      A   CL
ATOM   7790  HC  chlfA 866      34.146  30.522  45.485  1.00  0.00      A    H
ATOM   7795  CT  chlfA 867      32.977  43.369  28.337  1.00  0.00      A    C
ATOM   7796  Cl1 chlfA 867      32.435  45.102  28.532  1.00  0.00      A   CL
ATOM   7797  Cl2 chlfA 867      34.744  43.451  28.337  1.00  0.00      A   CL
ATOM   7798  Cl3 chlfA 867      32.483  42.743  26.722  1.00  0.00      A   CL
ATOM   7799  HC  chlfA 867      32.569  42.689  29.085  1.00  0.00      A    H
ATOM   7804  CT  chlfA 868      35.119  14.473  26.411  1.00  0.00      A    C
ATOM   7805  Cl1 chlfA 868      36.202  14.394  24.956  1.00  0.00      A   CL
ATOM   7806  Cl2 chlfA 868      34.277  15.931  26.575  1.00  0.00      A   CL
ATOM   7807  Cl3 chlfA 868      36.054  14.357  27.911  1.00  0.00      A   CL
ATOM   7808  HC  chlfA 868      34.431  13.644  26.246  1.00  0.00      A    H
ATOM   7813  CT  chlfA 869      39.604  12.222   4.711  1.00  0.00      A    C
ATOM   7814  Cl1 chlfA 869      40.046  10.991   5.957  1.00  0.00      A   CL
ATOM   7815  Cl2 chlfA 869      40.480  11.719   3.298  1.00  0.00      A   CL
ATOM   7816  Cl3 chlfA 869      40.194  13.825   5.275  1.00  0.00      A   CL
ATOM   7817  HC  chlfA 869      38.536  12.234   4.494  1.00  0.00      A    H
ATOM   7822  CT  chlfA 870      49.235  32.116  50.161  1.00  0.00      A    C
ATOM   7823  Cl1 chlfA 870      50.975  32.498  50.612  1.00  0.00      A   CL
ATOM   7824  Cl2 chlfA 870      48.791  30.420  50.564  1.00  0.00      A   CL
ATOM   7825  Cl3 chlfA 870      48.944  32.418  48.421  1.00  0.00      A   CL
ATOM   7826  HC  chlfA 870      48.633  32.726  50.834  1.00  0.00      A    H
ATOM   7831  CT  chlfA 871       7.832  28.033   2.131  1.00  0.00      A    C
ATOM   7832  Cl1 chlfA 871       8.486  29.668   2.136  1.00  0.00      A   CL
ATOM   7833  Cl2 chlfA 871       8.390  27.066   0.699  1.00  0.00      A   CL
ATOM   7834  Cl3 chlfA 871       6.180  28.346   1.821  1.00  0.00      A   CL
ATOM   7835  HC  chlfA 871       7.848  27.517   3.091  1.00  0.00      A    H
ATOM   7840  CT  chlfA 872      37.352  30.935   2.071  1.00  0.00      A    C
ATOM   7841  Cl1 chlfA 872      37.847  29.230   1.899  1.00  0.00      A   CL
ATOM   7842  Cl2 chlfA 872      35.973  31.234   0.958  1.00  0.00      A   CL
ATOM   7843  Cl3 chlfA 872      38.642  31.929   1.627  1.00  0.00      A   CL
ATOM   7844  HC  chlfA 872      37.017  31.175   3.080  1.00  0.00      A    H
ATOM   7849  CT  chlfA 873      23.512  17.282  32.578  1.00  0.00      A    C
ATOM   7850  Cl1 chlfA 873      22.070  16.719  31.691  1.00  0.00      A   CL
ATOM   7851  Cl2 chlfA 873      23.789  18.944  32.076  1.00  0.00      A   CL
ATOM   7852  Cl3 chlfA 873      24.864  16.205  32.122  1.00  0.00      A   CL
ATOM   7853  HC  chlfA 873      23.326  17.221  33.651  1.00  0.00      A    H
ATOM   7858  CT  chlfA 874      41.966   2.108  48.456  1.00  0.00      A    C
ATOM   7859  Cl1 chlfA 874      40.251   2.263  48.020  1.00  0.00      A   CL
ATOM   7860  Cl2 chlfA 874      42.926   3.132  47.311  1.00  0.00      A   CL
ATOM   7861  Cl3 chlfA 874      42.641   0.438  48.494  1.00  0.00      A   CL
ATOM   7862  HC  chlfA 874      42.058   2.594  49.428  1.00  0.00      A    H
ATOM   7867  CT  chlfA 875      25.862  20.869  11.833  1.00  0.00      A    C
ATOM   7868  Cl1 chlfA 875      26.703  19.709  12.792  1.00  0.00      A   CL
ATOM   7869  Cl2 chlfA 875      24.144  20.808  12.382  1.00  0.00      A   CL
ATOM   7870  Cl3 chlfA 875      26.026  20.311  10.162  1.00  0.00      A   CL
ATOM   7871  HC  chlfA 875      26.314  21.818  12.119  1.00  0.00      A    H
ATOM   7876  CT  chlfA 876      47.106   1.311  28.305  1.00  0.00      A    C
ATOM   7877  Cl1 chlfA 876      45.448   1.700  28.910  1.00  0.00      A   CL
ATOM   7878  Cl2 chlfA 876      47.031   1.679  26.528  1.00  0.00      A   CL
ATOM   7879  Cl3 chlfA 876      47.213  -0.485  28.686  1.00  0.00      A   CL
ATOM   7880  HC  chlfA 876      47.866   1.878  28.843  1.00  0.00      A    H
ATOM   7885  CT  chlfA 877      46.452  38.388  45.314  1.00  0.00      A    C
ATOM   7886  Cl1 chlfA 877      45.109  39.536  44.913  1.00  0.00      A   CL
ATOM   7887  Cl2 chlfA 877      46.639  38.621  47.067  1.00  0.00      A   CL
ATOM   7888  Cl3 chlfA 877      47.946  38.936  44.413  1.00  0.00      A   CL
ATOM   7889  HC  chlfA 877      46.288  37.368  44.968  1.00  0.00      A    H
ATOM   7894  CT  chlfA 878      17.919  26.738  22.866  1.00  0.00      A    C
ATOM   7895  Cl1 chlfA 878      16.690  26.670  21.653  1.00  0.00      A   CL
ATOM   7896  Cl2 chlfA 878      17.673  28.245  23.698  1.00  0.00      A   CL
ATOM   7897  Cl3 chlfA 878      19.430  26.827  21.965  1.00  0.00      A   CL
ATOM   7898  HC  chlfA 878      18.057  25.854  23.488  1.00  0.00      A    H
ATOM   7903  CT  chlfA 879       4.756  16.451   4.662  1.00  0.00      A    C
ATOM   7904  Cl1 chlfA 879       4.942  17.912   5.629  1.00  0.00      A   CL
ATOM   7905  Cl2 chlfA 879       5.548  16.805   3.165  1.00  0.00      A   CL
ATOM   7906  Cl3 chlfA 879       3.042  16.035   4.536  1.00  0.00      A   CL
ATOM   7907  HC  chlfA 879       5.192  15.579   5.149  1.00  0.00      A    H
ATOM   7912  CT  chlfA 880      24.578  11.982  19.235  1.00  0.00      A    C
ATOM   7913  Cl1 chlfA 880      25.975  11.792  18.095  1.00  0.00      A   CL
ATOM   7914  Cl2 chlfA 880      23.956  13.678  19.138  1.00  0.00      A   CL
ATOM   7915  Cl3 chlfA 880      25.242  11.576  20.816  1.00  0.00      A   CL
ATOM   7916  HC  chlfA 880      23.752  11.306  19.014  1.00  0.00      A    H
ATOM   7921  CT  chlfA 881      34.355  29.010  19.597  1.00  0.00      A    C
ATOM   7922  Cl1 chlfA 881      34.008  27.278  19.425  1.00  0.00      A   CL
ATOM   7923  Cl2 chlfA 881      35.865  29.160  18.740  1.00  0.00      A   CL
ATOM   7924  Cl3 chlfA 881      34.336  29.504  21.314  1.00  0.00      A   CL
ATOM   7925  HC  chlfA 881      33.580  29.565  19.068  1.00  0.00      A    H
ATOM   7930  CT  chlfA 882      23.224  32.003  28.472  1.00  0.00      A    C
ATOM   7931  Cl1 chlfA 882      24.070  30.504  28.944  1.00  0.00      A   CL
ATOM   7932  Cl2 chlfA 882      23.409  33.148  29.827  1.00  0.00      A   CL
ATOM   7933  Cl3 chlfA 882      21.431  31.690  28.445  1.00  0.00      A   CL
ATOM   7934  HC  chlfA 882      23.538  32.430  27.519  1.00  0.00      A    H
ATOM   7939  CT  chlfA 883      29.173  27.843  51.063  1.00  0.00      A    C
ATOM   7940  Cl1 chlfA 883      28.257  29.345  50.563  1.00  0.00      A   CL
ATOM   7941  Cl2 chlfA 883      30.161  27.418  49.681  1.00  0.00      A   CL
ATOM   7942  Cl3 chlfA 883      27.945  26.551  51.427  1.00  0.00      A   CL
ATOM   7943  HC  chlfA 883      29.748  27.953  51.983  1.00  0.00      A    H
ATOM   7948  CT  chlfA 884      48.003   2.889  50.747  1.00  0.00      A    C
ATOM   7949  Cl1 chlfA 884      49.406   3.272  49.693  1.00  0.00      A   CL
ATOM   7950  Cl2 chlfA 884      48.367   1.458  51.761  1.00  0.00      A   CL
ATOM   7951  Cl3 chlfA 884      46.670   2.610  49.597  1.00  0.00      A   CL
ATOM   7952  HC  chlfA 884      47.836   3.746  51.399  1.00  0.00      A    H
ATOM   7957  CT  chlfA 885      17.738  17.158  29.635  1.00  0.00      A    C
ATOM   7958  Cl1 chlfA 885      16.848  16.964  28.153  1.00  0.00      A   CL
ATOM   7959  Cl2 chlfA 885      17.619  15.606  30.548  1.00  0.00      A   CL
ATOM   7960  Cl3 chlfA 885      17.026  18.440  30.592  1.00  0.00      A   CL
ATOM   7961  HC  chlfA 885      18.760  17.493  29.464  1.00  0.00      A    H
ATOM   7966  CT  chlfA 886      19.812  15.116  48.561  1.00  0.00      A    C
ATOM   7967  Cl1 chlfA 886      21.553  15.657  48.415  1.00  0.00      A   CL
ATOM   7968  Cl2 chlfA 886      19.842  13.425  48.252  1.00  0.00      A   CL
ATOM   7969  Cl3 chlfA 886      18.776  16.056  47.418  1.00  0.00      A   CL
ATOM   7970  HC  chlfA 886      19.487  15.249  49.592  1.00  0.00      A    H
ATOM   7975  CT  chlfA 887      39.857  34.924  33.601  1.00  0.00      A    C
ATOM   7976  Cl1 chlfA 887      40.908  34.413  32.197  1.00  0.00      A   CL
ATOM   7977  Cl2 chlfA 887      38.215  34.468  33.211  1.00  0.00      A   CL
ATOM   7978  Cl3 chlfA 887      40.089  36.680  33.877  1.00  0.00      A   CL
ATOM   7979  HC  chlfA 887      40.144  34.298  34.445  1.00  0.00      A    H
ATOM   7984  CT  chlfA 888      20.657  39.444  40.099  1.00  0.00      A    C
ATOM   7985  Cl1 chlfA 888      19.990  41.091  39.888  1.00  0.00      A   CL
ATOM   7986  Cl2 chlfA 888      19.702  38.600  41.402  1.00  0.00      A   CL
ATOM   7987  Cl3 chlfA 888      22.357  39.512  40.564  1.00  0.00      A   CL
ATOM   7988  HC  chlfA 888      20.632  38.781  39.234  1.00  0.00      A    H
ATOM   7993  CT  chlfA 889      19.154  13.042  12.103  1.00  0.00      A    C
ATOM   7994  Cl1 chlfA 889      20.615  13.426  11.119  1.00  0.00      A   CL
ATOM   7995  Cl2 chlfA 889      19.601  12.443  13.668  1.00  0.00      A   CL
ATOM   7996  Cl3 chlfA 889      18.301  11.758  11.228  1.00  0.00      A   CL
ATOM   7997  HC  chlfA 889      18.508  13.895  12.311  1.00  0.00      A    H
ATOM   8002  CT  chlfA 890       2.394   0.081  46.930  1.00  0.00      A    C
ATOM   8003  Cl1 chlfA 890       3.845  -0.116  47.991  1.00  0.00      A   CL
ATOM   8004  Cl2 chlfA 890       1.594   1.484  47.535  1.00  0.00      A   CL
ATOM   8005  Cl3 chlfA 890       1.429  -1.362  47.166  1.00  0.00      A   CL
ATOM   8006  HC  chlfA 890       2.732   0.218  45.903  1.00  0.00      A    H
ATOM   8011  CT  chlfA 891      37.455  33.730  24.435  1.00  0.00      A    C
ATOM   8012  Cl1 chlfA 891      37.820  32.034  24.679  1.00  0.00      A   CL
ATOM   8013  Cl2 chlfA 891      38.649  34.667  25.349  1.00  0.00      A   CL
ATOM   8014  Cl3 chlfA 891      35.779  34.096  24.929  1.00  0.00      A   CL
ATOM   8015  HC  chlfA 891      37.633  34.070  23.414  1.00  0.00      A    H
ATOM   8020  CT  chlfA 892      21.581  49.130  35.873  1.00  0.00      A    C
ATOM   8021  Cl1 chlfA 892      20.372  47.932  35.477  1.00  0.00      A   CL
ATOM   8022  Cl2 chlfA 892      22.591  48.547  37.222  1.00  0.00      A   CL
ATOM   8023  Cl3 chlfA 892      20.460  50.417  36.299  1.00  0.00      A   CL
ATOM   8024  HC  chlfA 892      22.120  49.333  34.947  1.00  0.00      A    H
ATOM   8029  CT  chlfA 893      38.781  22.302  21.762  1.00  0.00      A    C
ATOM   8030  Cl1 chlfA 893      39.859  22.576  20.422  1.00  0.00      A   CL
ATOM   8031  Cl2 chlfA 893      37.367  21.519  21.132  1.00  0.00      A   CL
ATOM   8032  Cl3 chlfA 893      38.247  23.776  22.653  1.00  0.00      A   CL
ATOM   8033  HC  chlfA 893      39.229  21.573  22.438  1.00  0.00      A    H
ATOM   8038  CT  chlfA 894      35.699  40.099  33.454  1.00  0.00      A    C
ATOM   8039  Cl1 chlfA 894      35.077  38.474  33.372  1.00  0.00      A   CL
ATOM   8040  Cl2 chlfA 894      35.047  40.991  34.765  1.00  0.00      A   CL
ATOM   8041  Cl3 chlfA 894      35.314  40.777  31.850  1.00  0.00      A   CL
ATOM   8042  HC  chlfA 894      36.779  40.018  33.576  1.00  0.00      A    H
ATOM   8047  CT  chlfA 895       0.684   9.550  48.192  1.00  0.00      A    C
ATOM   8048  Cl1 chlfA 895       0.488   9.369  49.927  1.00  0.00      A   CL
ATOM   8049  Cl2 chlfA 895       1.764   8.214  47.641  1.00  0.00      A   CL
ATOM   8050  Cl3 chlfA 895       1.390  11.134  47.907  1.00  0.00      A   CL
ATOM   8051  HC  chlfA 895      -0.294   9.420  47.730  1.00  0.00      A    H
ATOM   8056  CT  chlfA 896      49.461  31.708  43.136  1.00  0.00      A    C
ATOM   8057  Cl1 chlfA 896      50.857  30.663  43.290  1.00  0.00      A   CL
ATOM   8058  Cl2 chlfA 896      49.130  31.981  41.415  1.00  0.00      A   CL
ATOM   8059  Cl3 chlfA 896      49.821  33.368  43.919  1.00  0.00      A   CL
ATOM   8060  HC  chlfA 896      48.628  31.189  43.610  1.00  0.00      A    H
ATOM   8065  CT  chlfA 897      25.679  40.815  48.030  1.00  0.00      A    C
ATOM   8066  Cl1 chlfA 897      24.735  42.154  48.692  1.00  0.00      A   CL
ATOM   8067  Cl2 chlfA 897      27.057  40.644  49.132  1.00  0.00      A   CL
ATOM   8068  Cl3 chlfA 897      26.461  41.201  46.446  1.00  0.00      A   CL
ATOM   8069  HC  chlfA 897      25.232  39.822  47.983  1.00  0.00      A    H
ATOM   8074  CT  chlfA 898      30.069  20.262  38.426  1.00  0.00      A    C
ATOM   8075  Cl1 chlfA 898      29.857  21.595  37.265  1.00  0.00      A   CL
ATOM   8076  Cl2 chlfA 898      28.676  19.217  38.228  1.00  0.00      A   CL
ATOM   8077  Cl3 chlfA 898      30.197  20.913  40.066  1.00  0.00      A   CL
ATOM   8078  HC  chlfA 898      30.909  19.602  38.210  1.00  0.00      A    H
ATOM   8083  CT  chlfA 899      10.141  25.302   4.490  1.00  0.00      A    C
ATOM   8084  Cl1 chlfA 899      11.383  24.523   5.485  1.00  0.00      A   CL
ATOM   8085  Cl2 chlfA 899       8.756  24.311   4.451  1.00  0.00      A   CL
ATOM   8086  Cl3 chlfA 899      10.834  25.562   2.838  1.00  0.00      A   CL
ATOM   8087  HC  chlfA 899       9.865  26.247   4.958  1.00  0.00      A    H
ATOM   8092  CT  chlfA 900      18.407  33.227  49.422  1.00  0.00      A    C
ATOM   8093  Cl1 chlfA 900      18.018  32.246  50.797  1.00  0.00      A   CL
ATOM   8094  Cl2 chlfA 900      19.622  32.353  48.528  1.00  0.00      A   CL
ATOM   8095  Cl3 chlfA 900      19.139  34.666  49.960  1.00  0.00      A   CL
ATOM   8096  HC  chlfA 900      17.599  33.425  48.718  1.00  0.00      A    H
ATOM   8101  CT  chlfA 901      47.803   5.572  44.781  1.00  0.00      A    C
ATOM   8102  Cl1 chlfA 901      48.570   7.078  44.888  1.00  0.00      A   CL
ATOM   8103  Cl2 chlfA 901      46.239   5.620  43.906  1.00  0.00      A   CL
ATOM   8104  Cl3 chlfA 901      47.448   5.090  46.506  1.00  0.00      A   CL
ATOM   8105  HC  chlfA 901      48.557   4.928  44.330  1.00  0.00      A    H
ATOM   8110  CT  chlfA 902      34.543  33.104   6.011  1.00  0.00      A    C
ATOM   8111  Cl1 chlfA 902      35.994  32.229   6.120  1.00  0.00      A   CL
ATOM   8112  Cl2 chlfA 902      33.656  32.785   7.519  1.00  0.00      A   CL
ATOM   8113  Cl3 chlfA 902      33.313  32.636   4.735  1.00  0.00      A   CL
ATOM   8114  HC  chlfA 902      34.791  34.153   5.845  1.00  0.00      A    H
ATOM   8119  CT  chlfA 903      19.539  34.326  34.652  1.00  0.00      A    C
ATOM   8120  Cl1 chlfA 903      18.311  34.611  33.369  1.00  0.00      A   CL
ATOM   8121  Cl2 chlfA 903      19.790  35.614  35.862  1.00  0.00      A   CL
ATOM   8122  Cl3 chlfA 903      21.159  34.151  33.912  1.00  0.00      A   CL
ATOM   8123  HC  chlfA 903      19.391  33.405  35.215  1.00  0.00      A    H
ATOM   8128  CT  chlfA 904      21.263   8.083  45.996  1.00  0.00      A    C
ATOM   8129  Cl1 chlfA 904      21.164   6.930  44.710  1.00  0.00      A   CL
ATOM   8130  Cl2 chlfA 904      20.513   9.543  45.523  1.00  0.00      A   CL
ATOM   8131  Cl3 chlfA 904      22.902   8.520  46.331  1.00  0.00      A   CL
ATOM   8132  HC  chlfA 904      20.747   7.588  46.819  1.00  0.00      A    H
ATOM   8137  CT  chlfA 905       6.312  38.004  10.778  1.00  0.00      A    C
ATOM   8138  Cl1 chlfA 905       7.693  36.921  11.158  1.00  0.00      A   CL
ATOM   8139  Cl2 chlfA 905       6.625  39.609  11.588  1.00  0.00      A   CL
ATOM   8140  Cl3 chlfA 905       4.770  37.309  11.349  1.00  0.00      A   CL
ATOM   8141  HC  chlfA 905       6.164  38.163   9.710  1.00  0.00      A    H
ATOM   8146  CT  chlfA 906      25.228   9.253  35.301  1.00  0.00      A    C
ATOM   8147  Cl1 chlfA 906      25.285  10.718  36.296  1.00  0.00      A   CL
ATOM   8148  Cl2 chlfA 906      25.531   7.874  36.441  1.00  0.00      A   CL
ATOM   8149  Cl3 chlfA 906      26.544   9.319  34.182  1.00  0.00      A   CL
ATOM   8150  HC  chlfA 906      24.253   9.217  34.815  1.00  0.00      A    H
ATOM   8155  CT  chlfA 907      36.999   6.647  48.688  1.00  0.00      A    C
ATOM   8156  Cl1 chlfA 907      36.151   6.107  50.166  1.00  0.00      A   CL
ATOM   8157  Cl2 chlfA 907      38.573   5.926  48.620  1.00  0.00      A   CL
ATOM   8158  Cl3 chlfA 907      37.216   8.505  48.730  1.00  0.00      A   CL
ATOM   8159  HC  chlfA 907      36.484   6.373  47.767  1.00  0.00      A    H
ATOM   8164  CT  chlfA 908      43.397   5.614   0.913  1.00  0.00      A    C
ATOM   8165  Cl1 chlfA 908      43.524   5.658  -0.884  1.00  0.00      A   CL
ATOM   8166  Cl2 chlfA 908      44.560   6.623   1.774  1.00  0.00      A   CL
ATOM   8167  Cl3 chlfA 908      43.687   3.945   1.403  1.00  0.00      A   CL
ATOM   8168  HC  chlfA 908      42.392   5.835   1.274  1.00  0.00      A    H
ATOM   8173  CT  chlfA 909      23.629  27.247  39.532  1.00  0.00      A    C
ATOM   8174  Cl1 chlfA 909      24.804  25.949  39.197  1.00  0.00      A   CL
ATOM   8175  Cl2 chlfA 909      23.154  27.741  37.941  1.00  0.00      A   CL
ATOM   8176  Cl3 chlfA 909      24.407  28.534  40.452  1.00  0.00      A   CL
ATOM   8177  HC  chlfA 909      22.820  26.789  40.101  1.00  0.00      A    H
ATOM   8182  CT  chlfA 910      30.916  42.276  50.515  1.00  0.00      A    C
ATOM   8183  Cl1 chlfA 910      30.613  42.755  48.793  1.00  0.00      A   CL
ATOM   8184  Cl2 chlfA 910      32.288  43.166  51.283  1.00  0.00      A   CL
ATOM   8185  Cl3 chlfA 910      31.199  40.507  50.381  1.00  0.00      A   CL
ATOM   8186  HC  chlfA 910      30.014  42.601  51.034  1.00  0.00      A    H
ATOM   8191  CT  chlfA 911      22.952  21.363   6.272  1.00  0.00      A    C
ATOM   8192  Cl1 chlfA 911      24.023  22.755   6.022  1.00  0.00      A   CL
ATOM   8193  Cl2 chlfA 911      21.312  22.007   6.082  1.00  0.00      A   CL
ATOM   8194  Cl3 chlfA 911      23.136  20.871   7.920  1.00  0.00      A   CL
ATOM   8195  HC  chlfA 911      23.082  20.575   5.529  1.00  0.00      A    H
ATOM   8200  CT  chlfA 912       7.857  32.229  34.294  1.00  0.00      A    C
ATOM   8201  Cl1 chlfA 912       6.160  31.837  34.706  1.00  0.00      A   CL
ATOM   8202  Cl2 chlfA 912       8.977  30.828  34.356  1.00  0.00      A   CL
ATOM   8203  Cl3 chlfA 912       8.309  33.463  35.424  1.00  0.00      A   CL
ATOM   8204  HC  chlfA 912       7.883  32.638  33.284  1.00  0.00      A    H
ATOM   8209  CT  chlfA 913      21.457  50.427  49.609  1.00  0.00      A    C
ATOM   8210  Cl1 chlfA 913      21.258  52.134  49.712  1.00  0.00      A   CL
ATOM   8211  Cl2 chlfA 913      23.116  49.872  49.204  1.00  0.00      A   CL
ATOM   8212  Cl3 chlfA 913      20.336  49.707  48.329  1.00  0.00      A   CL
ATOM   8213  HC  chlfA 913      21.344  49.939  50.577  1.00  0.00      A    H
ATOM   8218  CT  chlfA 914      37.622  36.223  29.627  1.00  0.00      A    C
ATOM   8219  Cl1 chlfA 914      36.362  35.871  30.742  1.00  0.00      A   CL
ATOM   8220  Cl2 chlfA 914      38.241  37.898  29.904  1.00  0.00      A   CL
ATOM   8221  Cl3 chlfA 914      37.003  36.023  27.935  1.00  0.00      A   CL
ATOM   8222  HC  chlfA 914      38.495  35.575  29.712  1.00  0.00      A    H
ATOM   8227  CT  chlfA 915      26.048  43.160  43.063  1.00  0.00      A    C
ATOM   8228  Cl1 chlfA 915      26.993  41.900  42.230  1.00  0.00      A   CL
ATOM   8229  Cl2 chlfA 915      24.310  42.724  42.961  1.00  0.00      A   CL
ATOM   8230  Cl3 chlfA 915      26.190  44.679  42.018  1.00  0.00      A   CL
ATOM   8231  HC  chlfA 915      26.425  43.279  44.079  1.00  0.00      A    H
ATOM   8236  CT  chlfA 916       9.320   4.407  15.560  1.00  0.00      A    C
ATOM   8237  Cl1 chlfA 916       9.482   2.739  14.893  1.00  0.00      A   CL
ATOM   8238  Cl2 chlfA 916       7.955   4.529  16.701  1.00  0.00      A   CL
ATOM   8239  Cl3 chlfA 916       8.951   5.524  14.210  1.00  0.00      A   CL
ATOM   8240  HC  chlfA 916      10.245   4.750  16.024  1.00  0.00      A    H
ATOM   8245  CT  chlfA 917      17.164   1.685  41.643  1.00  0.00      A    C
ATOM   8246  Cl1 chlfA 917      17.506   0.402  40.417  1.00  0.00      A   CL
ATOM   8247  Cl2 chlfA 917      18.772   2.189  42.121  1.00  0.00      A   CL
ATOM   8248  Cl3 chlfA 917      16.269   1.050  43.051  1.00  0.00      A   CL
ATOM   8249  HC  chlfA 917      16.625   2.455  41.093  1.00  0.00      A    H
ATOM   8254  CT  chlfA 918      26.386  41.981  31.004  1.00  0.00      A    C
ATOM   8255  Cl1 chlfA 918      26.884  42.405  32.663  1.00  0.00      A   CL
ATOM   8256  Cl2 chlfA 918      24.706  42.583  30.794  1.00  0.00      A   CL
ATOM   8257  Cl3 chlfA 918      26.673  40.208  30.648  1.00  0.00      A   CL
ATOM   8258  HC  chlfA 918      26.899  42.671  30.334  1.00  0.00      A    H
ATOM   8263  CT  chlfA 919      48.943  21.405  18.050  1.00  0.00      A    C
ATOM   8264  Cl1 chlfA 919      50.706  21.312  18.489  1.00  0.00      A   CL
ATOM   8265  Cl2 chlfA 919      48.756  22.625  16.752  1.00  0.00      A   CL
ATOM   8266  Cl3 chlfA 919      48.088  21.891  19.541  1.00  0.00      A   CL
ATOM   8267  HC  chlfA 919      48.555  20.483  17.617  1.00  0.00      A    H
ATOM   8272  CT  chlfA 920      32.911  36.068  44.057  1.00  0.00      A    C
ATOM   8273  Cl1 chlfA 920      34.282  35.008  44.362  1.00  0.00      A   CL
ATOM   8274  Cl2 chlfA 920      32.151  35.553  42.528  1.00  0.00      A   CL
ATOM   8275  Cl3 chlfA 920      33.389  37.847  43.831  1.00  0.00      A   CL
ATOM   8276  HC  chlfA 920      32.227  35.936  44.894  1.00  0.00      A    H
ATOM   8281  CT  chlfA 921      20.739  30.809   2.199  1.00  0.00      A    C
ATOM   8282  Cl1 chlfA 921      21.677  32.158   2.979  1.00  0.00      A   CL
ATOM   8283  Cl2 chlfA 921      21.180  29.309   3.107  1.00  0.00      A   CL
ATOM   8284  Cl3 chlfA 921      21.366  30.683   0.581  1.00  0.00      A   CL
ATOM   8285  HC  chlfA 921      19.692  31.111   2.181  1.00  0.00      A    H
ATOM   8290  CT  chlfA 922      24.253   8.077  20.014  1.00  0.00      A    C
ATOM   8291  Cl1 chlfA 922      24.992   6.565  20.538  1.00  0.00      A   CL
ATOM   8292  Cl2 chlfA 922      23.371   8.801  21.328  1.00  0.00      A   CL
ATOM   8293  Cl3 chlfA 922      23.152   7.781  18.607  1.00  0.00      A   CL
ATOM   8294  HC  chlfA 922      25.141   8.561  19.607  1.00  0.00      A    H
ATOM   8299  CT  chlfA 923       4.726  19.081  49.750  1.00  0.00      A    C
ATOM   8300  Cl1 chlfA 923       5.222  18.820  51.501  1.00  0.00      A   CL
ATOM   8301  Cl2 chlfA 923       6.140  19.248  48.667  1.00  0.00      A   CL
ATOM   8302  Cl3 chlfA 923       3.847  20.643  49.714  1.00  0.00      A   CL
ATOM   8303  HC  chlfA 923       4.053  18.332  49.333  1.00  0.00      A    H
ATOM   8308  CT  chlfA 924      49.279  19.848  30.135  1.00  0.00      A    C
ATOM   8309  Cl1 chlfA 924      47.534  19.992  29.726  1.00  0.00      A   CL
ATOM   8310  Cl2 chlfA 924      49.396  19.627  31.935  1.00  0.00      A   CL
ATOM   8311  Cl3 chlfA 924      50.059  21.470  29.806  1.00  0.00      A   CL
ATOM   8312  HC  chlfA 924      49.698  18.968  29.647  1.00  0.00      A    H
ATOM   8317  CT  chlfA 925      50.762  43.714   2.222  1.00  0.00      A    C
ATOM   8318  Cl1 chlfA 925      49.890  45.164   1.717  1.00  0.00      A   CL
ATOM   8319  Cl2 chlfA 925      51.978  44.153   3.456  1.00  0.00      A   CL
ATOM   8320  Cl3 chlfA 925      51.574  43.198   0.777  1.00  0.00      A   CL
ATOM   8321  HC  chlfA 925      49.952  43.075   2.574  1.00  0.00      A    H
ATOM   8326  CT  chlfA 926      15.344  29.120  40.577  1.00  0.00      A    C
ATOM   8327  Cl1 chlfA 926      14.614  29.259  42.205  1.00  0.00      A   CL
ATOM   8328  Cl2 chlfA 926      16.986  28.412  40.715  1.00  0.00      A   CL
ATOM   8329  Cl3 chlfA 926      15.270  30.723  39.829  1.00  0.00      A   CL
ATOM   8330  HC  chlfA 926      14.737  28.425  39.997  1.00  0.00      A    H
ATOM   8335  CT  chlfA 927      23.779  24.773  25.546  1.00  0.00      A    C
ATOM   8336  Cl1 chlfA 927      22.141  25.601  25.527  1.00  0.00      A   CL
ATOM   8337  Cl2 chlfA 927      24.958  25.649  24.513  1.00  0.00      A   CL
ATOM   8338  Cl3 chlfA 927      23.613  23.035  25.000  1.00  0.00      A   CL
ATOM   8339  HC  chlfA 927      24.192  24.795  26.555  1.00  0.00      A    H
ATOM   8344  CT  chlfA 928      19.293  25.221  41.685  1.00  0.00      A    C
ATOM   8345  Cl1 chlfA 928      18.299  24.337  40.527  1.00  0.00      A   CL
ATOM   8346  Cl2 chlfA 928      18.401  25.536  43.139  1.00  0.00      A   CL
ATOM   8347  Cl3 chlfA 928      19.919  26.765  41.043  1.00  0.00      A   CL
ATOM   8348  HC  chlfA 928      20.187  24.633  41.894  1.00  0.00      A    H
ATOM   8353  CT  chlfA 929      47.804   7.071   3.441  1.00  0.00      A    C
ATOM   8354  Cl1 chlfA 929      46.986   8.687   3.625  1.00  0.00      A   CL
ATOM   8355  Cl2 chlfA 929      47.336   6.058   4.784  1.00  0.00      A   CL
ATOM   8356  Cl3 chlfA 929      49.553   7.139   3.238  1.00  0.00      A   CL
ATOM   8357  HC  chlfA 929      47.462   6.613   2.513  1.00  0.00      A    H
ATOM   8362  CT  chlfA 930      43.667  43.218  37.784  1.00  0.00      A    C
ATOM   8363  Cl1 chlfA 930      44.604  42.394  39.104  1.00  0.00      A   CL
ATOM   8364  Cl2 chlfA 930      42.284  42.276  37.259  1.00  0.00      A   CL
ATOM   8365  Cl3 chlfA 930      44.846  43.510  36.421  1.00  0.00      A   CL
ATOM   8366  HC  chlfA 930      43.277  44.118  38.258  1.00  0.00      A    H
ATOM   8371  CT  chlfA 931       0.724  12.052  18.963  1.00  0.00      A    C
ATOM   8372  Cl1 chlfA 931      -0.733  11.426  18.227  1.00  0.00      A   CL
ATOM   8373  Cl2 chlfA 931       2.138  11.567  17.944  1.00  0.00      A   CL
ATOM   8374  Cl3 chlfA 931       0.927  11.371  20.582  1.00  0.00      A   CL
ATOM   8375  HC  chlfA 931       0.719  13.141  18.922  1.00  0.00      A    H
ATOM   8380  CT  chlfA 932       5.277  33.157  26.681  1.00  0.00      A    C
ATOM   8381  Cl1 chlfA 932       4.617  34.498  27.692  1.00  0.00      A   CL
ATOM   8382  Cl2 chlfA 932       5.403  33.693  25.007  1.00  0.00      A   CL
ATOM   8383  Cl3 chlfA 932       4.117  31.727  26.555  1.00  0.00      A   CL
ATOM   8384  HC  chlfA 932       6.273  32.937  27.064  1.00  0.00      A    H
ATOM   8389  CT  chlfA 933      44.076  34.448  14.462  1.00  0.00      A    C
ATOM   8390  Cl1 chlfA 933      44.897  33.528  15.795  1.00  0.00      A   CL
ATOM   8391  Cl2 chlfA 933      45.310  35.086  13.336  1.00  0.00      A   CL
ATOM   8392  Cl3 chlfA 933      42.996  35.632  15.110  1.00  0.00      A   CL
ATOM   8393  HC  chlfA 933      43.418  33.777  13.910  1.00  0.00      A    H
ATOM   8398  CT  chlfA 934      32.863  24.301  38.026  1.00  0.00      A    C
ATOM   8399  Cl1 chlfA 934      33.180  22.846  36.956  1.00  0.00      A   CL
ATOM   8400  Cl2 chlfA 934      32.994  23.686  39.683  1.00  0.00      A   CL
ATOM   8401  Cl3 chlfA 934      31.183  24.907  37.814  1.00  0.00      A   CL
ATOM   8402  HC  chlfA 934      33.644  25.030  37.810  1.00  0.00      A    H
ATOM   8407  CT  chlfA 935      19.604  19.572  44.970  1.00  0.00      A    C
ATOM   8408  Cl1 chlfA 935      21.221  19.766  44.410  1.00  0.00      A   CL
ATOM   8409  Cl2 chlfA 935      18.818  18.671  43.643  1.00  0.00      A   CL
ATOM   8410  Cl3 chlfA 935      18.647  21.075  45.191  1.00  0.00      A   CL
ATOM   8411  HC  chlfA 935      19.660  19.074  45.938  1.00  0.00      A    H
ATOM   8416  CT  chlfA 936      10.513   7.499  48.585  1.00  0.00      A    C
ATOM   8417  Cl1 chlfA 936      10.093   8.482  47.182  1.00  0.00      A   CL
ATOM   8418  Cl2 chlfA 936      12.273   7.409  48.908  1.00  0.00      A   CL
ATOM   8419  Cl3 chlfA 936       9.909   5.794  48.313  1.00  0.00      A   CL
ATOM   8420  HC  chlfA 936       9.978   7.931  49.430  1.00  0.00      A    H
ATOM   8425  CT  chlfA 937      46.676   6.417  25.959  1.00  0.00      A    C
ATOM   8426  Cl1 chlfA 937      47.138   7.119  24.316  1.00  0.00      A   CL
ATOM   8427  Cl2 chlfA 937      45.022   6.621  26.458  1.00  0.00      A   CL
ATOM   8428  Cl3 chlfA 937      47.838   7.215  27.195  1.00  0.00      A   CL
ATOM   8429  HC  chlfA 937      46.824   5.337  25.973  1.00  0.00      A    H
ATOM   8434  CT  chlfA 938      36.651  18.104  24.410  1.00  0.00      A    C
ATOM   8435  Cl1 chlfA 938      37.821  17.744  23.034  1.00  0.00      A   CL
ATOM   8436  Cl2 chlfA 938      36.359  19.884  24.344  1.00  0.00      A   CL
ATOM   8437  Cl3 chlfA 938      37.387  17.720  25.979  1.00  0.00      A   CL
ATOM   8438  HC  chlfA 938      35.720  17.540  24.348  1.00  0.00      A    H
ATOM   8443  CT  chlfA 939      34.918  49.189  14.967  1.00  0.00      A    C
ATOM   8444  Cl1 chlfA 939      34.673  48.417  16.569  1.00  0.00      A   CL
ATOM   8445  Cl2 chlfA 939      35.833  50.675  15.354  1.00  0.00      A   CL
ATOM   8446  Cl3 chlfA 939      33.322  49.678  14.329  1.00  0.00      A   CL
ATOM   8447  HC  chlfA 939      35.519  48.577  14.295  1.00  0.00      A    H
ATOM   8452  CT  chlfA 940      14.673   6.302   1.065  1.00  0.00      A    C
ATOM   8453  Cl1 chlfA 940      13.012   6.545   1.686  1.00  0.00      A   CL
ATOM   8454  Cl2 chlfA 940      15.564   5.770   2.553  1.00  0.00      A   CL
ATOM   8455  Cl3 chlfA 940      15.187   7.929   0.600  1.00  0.00      A   CL
ATOM   8456  HC  chlfA 940      14.824   5.642   0.210  1.00  0.00      A    H
ATOM   8461  CT  chlfA 941       9.262  16.377  21.853  1.00  0.00      A    C
ATOM   8462  Cl1 chlfA 941       8.880  18.110  21.636  1.00  0.00      A   CL
ATOM   8463  Cl2 chlfA 941       8.777  16.026  23.529  1.00  0.00      A   CL
ATOM   8464  Cl3 chlfA 941      11.038  16.263  21.805  1.00  0.00      A   CL
ATOM   8465  HC  chlfA 941       8.701  15.837  21.090  1.00  0.00      A    H
ATOM   8470  CT  chlfA 942      50.671  42.669  15.092  1.00  0.00      A    C
ATOM   8471  Cl1 chlfA 942      51.200  41.862  13.635  1.00  0.00      A   CL
ATOM   8472  Cl2 chlfA 942      48.965  43.023  15.062  1.00  0.00      A   CL
ATOM   8473  Cl3 chlfA 942      51.640  44.147  15.378  1.00  0.00      A   CL
ATOM   8474  HC  chlfA 942      50.878  42.089  15.991  1.00  0.00      A    H
ATOM   8479  CT  chlfA 943       5.071  38.709  48.970  1.00  0.00      A    C
ATOM   8480  Cl1 chlfA 943       6.433  39.582  49.715  1.00  0.00      A   CL
ATOM   8481  Cl2 chlfA 943       3.576  39.775  48.796  1.00  0.00      A   CL
ATOM   8482  Cl3 chlfA 943       4.848  37.237  49.993  1.00  0.00      A   CL
ATOM   8483  HC  chlfA 943       5.350  38.419  47.957  1.00  0.00      A    H
ATOM   8488  CT  chlfA 944      50.959  12.392  28.354  1.00  0.00      A    C
ATOM   8489  Cl1 chlfA 944      49.786  11.254  28.982  1.00  0.00      A   CL
ATOM   8490  Cl2 chlfA 944      51.691  13.177  29.796  1.00  0.00      A   CL
ATOM   8491  Cl3 chlfA 944      50.222  13.557  27.321  1.00  0.00      A   CL
ATOM   8492  HC  chlfA 944      51.797  11.983  27.790  1.00  0.00      A    H
ATOM   8497  CT  chlfA 945      49.835  22.570   9.205  1.00  0.00      A    C
ATOM   8498  Cl1 chlfA 945      48.270  22.960   9.885  1.00  0.00      A   CL
ATOM   8499  Cl2 chlfA 945      50.994  22.335  10.531  1.00  0.00      A   CL
ATOM   8500  Cl3 chlfA 945      50.376  23.930   8.208  1.00  0.00      A   CL
ATOM   8501  HC  chlfA 945      49.870  21.613   8.685  1.00  0.00      A    H
ATOM   8506  CT  chlfA 946      47.669  29.617  25.159  1.00  0.00      A    C
ATOM   8507  Cl1 chlfA 946      47.304  30.731  23.846  1.00  0.00      A   CL
ATOM   8508  Cl2 chlfA 946      47.567  30.424  26.735  1.00  0.00      A   CL
ATOM   8509  Cl3 chlfA 946      49.287  28.937  25.070  1.00  0.00      A   CL
ATOM   8510  HC  chlfA 946      46.927  28.829  25.028  1.00  0.00      A    H
ATOM   8515  CT  chlfA 947      26.737  48.933   2.387  1.00  0.00      A    C
ATOM   8516  Cl1 chlfA 947      26.290  47.872   3.675  1.00  0.00      A   CL
ATOM   8517  Cl2 chlfA 947      27.329  50.456   3.049  1.00  0.00      A   CL
ATOM   8518  Cl3 chlfA 947      25.227  49.254   1.512  1.00  0.00      A   CL
ATOM   8519  HC  chlfA 947      27.453  48.504   1.686  1.00  0.00      A    H
ATOM   8524  CT  chlfA 948       8.978  48.779  20.586  1.00  0.00      A    C
ATOM   8525  Cl1 chlfA 948       8.866  47.106  20.080  1.00  0.00      A   CL
ATOM   8526  Cl2 chlfA 948       7.555  49.225  21.601  1.00  0.00      A   CL
ATOM   8527  Cl3 chlfA 948       8.980  49.823  19.162  1.00  0.00      A   CL
ATOM   8528  HC  chlfA 948       9.927  48.984  21.082  1.00  0.00      A    H
ATOM   8533  CT  chlfA 949      26.056   2.439  30.705  1.00  0.00      A    C
ATOM   8534  Cl1 chlfA 949      27.366   2.472  31.856  1.00  0.00      A   CL
ATOM   8535  Cl2 chlfA 949      24.977   3.805  30.837  1.00  0.00      A   CL
ATOM   8536  Cl3 chlfA 949      25.194   0.906  30.907  1.00  0.00      A   CL
ATOM   8537  HC  chlfA 949      26.544   2.500  29.733  1.00  0.00      A    H
ATOM   8542  CT  chlfA 950      35.459  24.680  13.355  1.00  0.00      A    C
ATOM   8543  Cl1 chlfA 950      37.148  24.784  12.791  1.00  0.00      A   CL
ATOM   8544  Cl2 chlfA 950      34.885  23.103  12.788  1.00  0.00      A   CL
ATOM   8545  Cl3 chlfA 950      34.475  25.997  12.565  1.00  0.00      A   CL
ATOM   8546  HC  chlfA 950      35.325  24.757  14.434  1.00  0.00      A    H
ATOM   8551  CT  chlfA 951       0.921  37.669  25.318  1.00  0.00      A    C
ATOM   8552  Cl1 chlfA 951       1.904  39.029  25.800  1.00  0.00      A   CL
ATOM   8553  Cl2 chlfA 951      -0.621  38.314  24.977  1.00  0.00      A   CL
ATOM   8554  Cl3 chlfA 951       0.836  36.464  26.616  1.00  0.00      A   CL
ATOM   8555  HC  chlfA 951       1.372  37.238  24.424  1.00  0.00      A    H
ATOM   8560  CT  chlfA 952       5.021  21.243  15.943  1.00  0.00      A    C
ATOM   8561  Cl1 chlfA 952       6.480  20.252  15.875  1.00  0.00      A   CL
ATOM   8562  Cl2 chlfA 952       3.887  20.636  17.190  1.00  0.00      A   CL
ATOM   8563  Cl3 chlfA 952       4.201  21.063  14.424  1.00  0.00      A   CL
ATOM   8564  HC  chlfA 952       5.341  22.282  16.030  1.00  0.00      A    H
ATOM   8569  CT  chlfA 953      42.818  45.237  11.007  1.00  0.00      A    C
ATOM   8570  Cl1 chlfA 953      44.331  44.389  10.850  1.00  0.00      A   CL
ATOM   8571  Cl2 chlfA 953      41.632  43.899  11.034  1.00  0.00      A   CL
ATOM   8572  Cl3 chlfA 953      42.513  46.323   9.612  1.00  0.00      A   CL
ATOM   8573  HC  chlfA 953      42.857  45.773  11.955  1.00  0.00      A    H
ATOM   8578  CT  chlfA 954      12.783  23.533  16.958  1.00  0.00      A    C
ATOM   8579  Cl1 chlfA 954      11.771  24.951  16.400  1.00  0.00      A   CL
ATOM   8580  Cl2 chlfA 954      11.616  22.259  17.313  1.00  0.00      A   CL
ATOM   8581  Cl3 chlfA 954      13.481  24.247  18.467  1.00  0.00      A   CL
ATOM   8582  HC  chlfA 954      13.554  23.213  16.257  1.00  0.00      A    H
ATOM   8587  CT  chlfA 955      18.660  22.185  22.261  1.00  0.00      A    C
ATOM   8588  Cl1 chlfA 955      19.942  23.310  22.766  1.00  0.00      A   CL
ATOM   8589  Cl2 chlfA 955      18.810  21.935  20.511  1.00  0.00      A   CL
ATOM   8590  Cl3 chlfA 955      17.008  22.724  22.547  1.00  0.00      A   CL
ATOM   8591  HC  chlfA 955      18.742  21.218  22.758  1.00  0.00      A    H
ATOM   8596  CT  chlfA 956      34.816  42.430  23.385  1.00  0.00      A    C
ATOM   8597  Cl1 chlfA 956      35.832  42.307  21.988  1.00  0.00      A   CL
ATOM   8598  Cl2 chlfA 956      35.285  41.332  24.710  1.00  0.00      A   CL
ATOM   8599  Cl3 chlfA 956      33.097  42.159  22.812  1.00  0.00      A   CL
ATOM   8600  HC  chlfA 956      34.923  43.411  23.849  1.00  0.00      A    H
ATOM   8605  CT  chlfA 957      32.708  36.866  23.165  1.00  0.00      A    C
ATOM   8606  Cl1 chlfA 957      31.819  37.865  21.984  1.00  0.00      A   CL
ATOM   8607  Cl2 chlfA 957      33.711  35.688  22.273  1.00  0.00      A   CL
ATOM   8608  Cl3 chlfA 957      31.499  36.061  24.221  1.00  0.00      A   CL
ATOM   8609  HC  chlfA 957      33.437  37.415  23.762  1.00  0.00      A    H
ATOM   8614  CT  chlfA 958       8.035  42.759  17.153  1.00  0.00      A    C
ATOM   8615  Cl1 chlfA 958       9.820  42.871  17.480  1.00  0.00      A   CL
ATOM   8616  Cl2 chlfA 958       7.844  41.144  16.474  1.00  0.00      A   CL
ATOM   8617  Cl3 chlfA 958       7.628  43.973  15.967  1.00  0.00      A   CL
ATOM   8618  HC  chlfA 958       7.448  42.853  18.066  1.00  0.00      A    H
ATOM   8623  CT  chlfA 959      46.998  42.845   7.942  1.00  0.00      A    C
ATOM   8624  Cl1 chlfA 959      45.646  43.758   7.286  1.00  0.00      A   CL
ATOM   8625  Cl2 chlfA 959      48.549  43.141   7.053  1.00  0.00      A   CL
ATOM   8626  Cl3 chlfA 959      46.711  41.119   8.083  1.00  0.00      A   CL
ATOM   8627  HC  chlfA 959      47.133  43.262   8.940  1.00  0.00      A    H
ATOM   8632  CT  chlfA 960      37.548  20.345  15.674  1.00  0.00      A    C
ATOM   8633  Cl1 chlfA 960      36.434  19.135  16.292  1.00  0.00      A   CL
ATOM   8634  Cl2 chlfA 960      36.778  21.792  15.016  1.00  0.00      A   CL
ATOM   8635  Cl3 chlfA 960      38.562  19.538  14.427  1.00  0.00      A   CL
ATOM   8636  HC  chlfA 960      38.169  20.757  16.469  1.00  0.00      A    H
ATOM   8641  CT  chlfA 961       7.147  48.652  49.425  1.00  0.00      A    C
ATOM   8642  Cl1 chlfA 961       6.280  48.398  47.960  1.00  0.00      A   CL
ATOM   8643  Cl2 chlfA 961       5.908  48.947  50.557  1.00  0.00      A   CL
ATOM   8644  Cl3 chlfA 961       8.170  50.113  49.184  1.00  0.00      A   CL
ATOM   8645  HC  chlfA 961       7.703  47.751  49.683  1.00  0.00      A    H
ATOM   8650  CT  chlfA 962      15.932  22.204  26.722  1.00  0.00      A    C
ATOM   8651  Cl1 chlfA 962      16.470  20.749  25.914  1.00  0.00      A   CL
ATOM   8652  Cl2 chlfA 962      16.183  22.119  28.468  1.00  0.00      A   CL
ATOM   8653  Cl3 chlfA 962      14.227  22.431  26.440  1.00  0.00      A   CL
ATOM   8654  HC  chlfA 962      16.481  23.042  26.292  1.00  0.00      A    H
ATOM   8659  CT  chlfA 963      45.120   1.006  36.704  1.00  0.00      A    C
ATOM   8660  Cl1 chlfA 963      45.333  -0.464  37.689  1.00  0.00      A   CL
ATOM   8661  Cl2 chlfA 963      46.400   1.141  35.596  1.00  0.00      A   CL
ATOM   8662  Cl3 chlfA 963      44.933   2.417  37.819  1.00  0.00      A   CL
ATOM   8663  HC  chlfA 963      44.242   0.946  36.061  1.00  0.00      A    H
ATOM   8668  CT  chlfA 964      34.300  25.167   8.153  1.00  0.00      A    C
ATOM   8669  Cl1 chlfA 964      33.421  24.974   9.714  1.00  0.00      A   CL
ATOM   8670  Cl2 chlfA 964      35.145  26.748   8.252  1.00  0.00      A   CL
ATOM   8671  Cl3 chlfA 964      33.173  25.293   6.778  1.00  0.00      A   CL
ATOM   8672  HC  chlfA 964      34.976  24.341   7.929  1.00  0.00      A    H
ATOM   8677  CT  chlfA 965      25.605  43.690   3.897  1.00  0.00      A    C
ATOM   8678  Cl1 chlfA 965      26.355  43.399   5.496  1.00  0.00      A   CL
ATOM   8679  Cl2 chlfA 965      26.892  44.049   2.767  1.00  0.00      A   CL
ATOM   8680  Cl3 chlfA 965      24.250  44.904   3.872  1.00  0.00      A   CL
ATOM   8681  HC  chlfA 965      25.161  42.761   3.540  1.00  0.00      A    H
ATOM   8686  CT  chlfA 966      29.187  12.338  14.491  1.00  0.00      A    C
ATOM   8687  Cl1 chlfA 966      29.272  13.007  12.870  1.00  0.00      A   CL
ATOM   8688  Cl2 chlfA 966      28.278  10.825  14.543  1.00  0.00      A   CL
ATOM   8689  Cl3 chlfA 966      28.407  13.441  15.649  1.00  0.00      A   CL
ATOM   8690  HC  chlfA 966      30.201  12.112  14.822  1.00  0.00      A    H
ATOM   8695  CT  chlfA 967      15.544  11.980   0.835  1.00  0.00      A    C
ATOM   8696  Cl1 chlfA 967      15.033  13.625   1.162  1.00  0.00      A   CL
ATOM   8697  Cl2 chlfA 967      15.101  10.857   2.157  1.00  0.00      A   CL
ATOM   8698  Cl3 chlfA 967      17.335  11.986   0.746  1.00  0.00      A   CL
ATOM   8699  HC  chlfA 967      15.133  11.650  -0.119  1.00  0.00      A    H
ATOM   8704  CT  chlfA 968      49.341  39.553   5.111  1.00  0.00      A    C
ATOM   8705  Cl1 chlfA 968      50.066  40.925   4.269  1.00  0.00      A   CL
ATOM   8706  Cl2 chlfA 968      50.144  38.179   4.408  1.00  0.00      A   CL
ATOM   8707  Cl3 chlfA 968      47.647  39.319   4.706  1.00  0.00      A   CL
ATOM   8708  HC  chlfA 968      49.470  39.629   6.190  1.00  0.00      A    H
ATOM   8713  CT  chlfA 969      40.459  16.992  40.617  1.00  0.00      A    C
ATOM   8714  Cl1 chlfA 969      39.044  18.072  40.949  1.00  0.00      A   CL
ATOM   8715  Cl2 chlfA 969      39.730  15.369  40.561  1.00  0.00      A   CL
ATOM   8716  Cl3 chlfA 969      41.574  17.016  41.953  1.00  0.00      A   CL
ATOM   8717  HC  chlfA 969      40.895  17.183  39.636  1.00  0.00      A    H
ATOM   8722  CT  chlfA 970      25.833  38.103   8.403  1.00  0.00      A    C
ATOM   8723  Cl1 chlfA 970      24.653  39.224   7.709  1.00  0.00      A   CL
ATOM   8724  Cl2 chlfA 970      25.211  36.381   8.537  1.00  0.00      A   CL
ATOM   8725  Cl3 chlfA 970      26.489  38.713   9.970  1.00  0.00      A   CL
ATOM   8726  HC  chlfA 970      26.625  38.168   7.658  1.00  0.00      A    H
ATOM   8731  CT  chlfA 971      31.769  25.711  45.419  1.00  0.00      A    C
ATOM   8732  Cl1 chlfA 971      30.175  26.141  46.058  1.00  0.00      A   CL
ATOM   8733  Cl2 chlfA 971      31.668  25.415  43.639  1.00  0.00      A   CL
ATOM   8734  Cl3 chlfA 971      32.273  24.244  46.249  1.00  0.00      A   CL
ATOM   8735  HC  chlfA 971      32.396  26.554  45.708  1.00  0.00      A    H
ATOM   8740  CT  chlfA 972      27.792   3.756  41.756  1.00  0.00      A    C
ATOM   8741  Cl1 chlfA 972      27.079   3.387  43.342  1.00  0.00      A   CL
ATOM   8742  Cl2 chlfA 972      26.536   3.637  40.456  1.00  0.00      A   CL
ATOM   8743  Cl3 chlfA 972      28.865   2.433  41.388  1.00  0.00      A   CL
ATOM   8744  HC  chlfA 972      28.298   4.719  41.685  1.00  0.00      A    H
ATOM   8749  CT  chlfA 973       5.575   7.743  17.540  1.00  0.00      A    C
ATOM   8750  Cl1 chlfA 973       7.264   7.824  16.899  1.00  0.00      A   CL
ATOM   8751  Cl2 chlfA 973       5.199   8.977  18.781  1.00  0.00      A   CL
ATOM   8752  Cl3 chlfA 973       5.135   6.204  18.240  1.00  0.00      A   CL
ATOM   8753  HC  chlfA 973       4.931   7.951  16.685  1.00  0.00      A    H
ATOM   8758  CT  chlfA 974      46.124  39.832  35.507  1.00  0.00      A    C
ATOM   8759  Cl1 chlfA 974      44.686  38.872  35.220  1.00  0.00      A   CL
ATOM   8760  Cl2 chlfA 974      47.249  39.553  34.170  1.00  0.00      A   CL
ATOM   8761  Cl3 chlfA 974      46.777  39.434  37.089  1.00  0.00      A   CL
ATOM   8762  HC  chlfA 974      45.812  40.876  35.551  1.00  0.00      A    H
ATOM   8767  CT  chlfA 975      13.385  35.200  46.299  1.00  0.00      A    C
ATOM   8768  Cl1 chlfA 975      13.432  36.351  44.885  1.00  0.00      A   CL
ATOM   8769  Cl2 chlfA 975      15.028  35.169  46.923  1.00  0.00      A   CL
ATOM   8770  Cl3 chlfA 975      13.042  33.575  45.818  1.00  0.00      A   CL
ATOM   8771  HC  chlfA 975      12.712  35.572  47.071  1.00  0.00      A    H
ATOM   8776  CT  chlfA 976      42.399   8.576   4.399  1.00  0.00      A    C
ATOM   8777  Cl1 chlfA 976      43.536   9.591   3.469  1.00  0.00      A   CL
ATOM   8778  Cl2 chlfA 976      43.245   7.045   4.885  1.00  0.00      A   CL
ATOM   8779  Cl3 chlfA 976      40.993   8.241   3.363  1.00  0.00      A   CL
ATOM   8780  HC  chlfA 976      42.026   9.125   5.264  1.00  0.00      A    H
ATOM   8785  CT  chlfA 977       2.114   2.421   3.840  1.00  0.00      A    C
ATOM   8786  Cl1 chlfA 977       2.854   2.302   5.453  1.00  0.00      A   CL
ATOM   8787  Cl2 chlfA 977       3.110   3.498   2.859  1.00  0.00      A   CL
ATOM   8788  Cl3 chlfA 977       0.594   3.360   4.004  1.00  0.00      A   CL
ATOM   8789  HC  chlfA 977       1.797   1.509   3.335  1.00  0.00      A    H
ATOM   8794  CT  chlfA 978       9.820  47.380  28.190  1.00  0.00      A    C
ATOM   8795  Cl1 chlfA 978       8.847  48.513  27.210  1.00  0.00      A   CL
ATOM   8796  Cl2 chlfA 978       9.995  47.976  29.881  1.00  0.00      A   CL
ATOM   8797  Cl3 chlfA 978      11.415  47.351  27.400  1.00  0.00      A   CL
ATOM   8798  HC  chlfA 978       9.351  46.399  28.115  1.00  0.00      A    H
ATOM   8803  CT  chlfA 979      39.258  11.814  48.060  1.00  0.00      A    C
ATOM   8804  Cl1 chlfA 979      39.715  12.549  49.599  1.00  0.00      A   CL
ATOM   8805  Cl2 chlfA 979      37.554  11.702  47.853  1.00  0.00      A   CL
ATOM   8806  Cl3 chlfA 979      39.892  10.141  48.003  1.00  0.00      A   CL
ATOM   8807  HC  chlfA 979      39.637  12.343  47.186  1.00  0.00      A    H
ATOM   8812  CT  chlfA 980       1.239  41.181  10.148  1.00  0.00      A    C
ATOM   8813  Cl1 chlfA 980       0.352  39.681  10.332  1.00  0.00      A   CL
ATOM   8814  Cl2 chlfA 980       0.405  42.321   9.006  1.00  0.00      A   CL
ATOM   8815  Cl3 chlfA 980       2.884  40.782   9.558  1.00  0.00      A   CL
ATOM   8816  HC  chlfA 980       1.347  41.647  11.128  1.00  0.00      A    H
ATOM   8821  CT  chlfA 981      39.589   4.387   2.386  1.00  0.00      A    C
ATOM   8822  Cl1 chlfA 981      40.062   3.794   0.760  1.00  0.00      A   CL
ATOM   8823  Cl2 chlfA 981      40.290   3.416   3.780  1.00  0.00      A   CL
ATOM   8824  Cl3 chlfA 981      37.864   4.302   2.390  1.00  0.00      A   CL
ATOM   8825  HC  chlfA 981      39.981   5.398   2.499  1.00  0.00      A    H
ATOM   8830  CT  chlfA 982      32.661  21.198  44.438  1.00  0.00      A    C
ATOM   8831  Cl1 chlfA 982      34.220  20.499  44.835  1.00  0.00      A   CL
ATOM   8832  Cl2 chlfA 982      31.420  19.988  44.439  1.00  0.00      A   CL
ATOM   8833  Cl3 chlfA 982      32.738  21.910  42.775  1.00  0.00      A   CL
ATOM   8834  HC  chlfA 982      32.313  21.925  45.172  1.00  0.00      A    H
ATOM   8839  CT  chlfA 983      40.293  29.686  35.331  1.00  0.00      A    C
ATOM   8840  Cl1 chlfA 983      39.561  28.337  36.152  1.00  0.00      A   CL
ATOM   8841  Cl2 chlfA 983      40.336  30.979  36.612  1.00  0.00      A   CL
ATOM   8842  Cl3 chlfA 983      39.325  30.248  33.960  1.00  0.00      A   CL
ATOM   8843  HC  chlfA 983      41.262  29.370  34.946  1.00  0.00      A    H
ATOM   8848  CT  chlfA 984      10.096   2.324   4.297  1.00  0.00      A    C
ATOM   8849  Cl1 chlfA 984       9.898   3.852   3.377  1.00  0.00      A   CL
ATOM   8850  Cl2 chlfA 984       9.567   2.509   5.994  1.00  0.00      A   CL
ATOM   8851  Cl3 chlfA 984      11.797   1.793   4.404  1.00  0.00      A   CL
ATOM   8852  HC  chlfA 984       9.430   1.600   3.827  1.00  0.00      A    H
ATOM   8857  CT  chlfA 985      32.837  46.781  35.186  1.00  0.00      A    C
ATOM   8858  Cl1 chlfA 985      34.586  46.145  35.155  1.00  0.00      A   CL
ATOM   8859  Cl2 chlfA 985      31.720  45.439  35.387  1.00  0.00      A   CL
ATOM   8860  Cl3 chlfA 985      32.395  47.465  33.587  1.00  0.00      A   CL
ATOM   8861  HC  chlfA 985      32.805  47.485  36.018  1.00  0.00      A    H
ATOM   8866  CT  chlfA 986      43.116  42.843  30.828  1.00  0.00      A    C
ATOM   8867  Cl1 chlfA 986      41.736  43.914  30.325  1.00  0.00      A   CL
ATOM   8868  Cl2 chlfA 986      44.124  43.590  31.944  1.00  0.00      A   CL
ATOM   8869  Cl3 chlfA 986      44.022  42.473  29.282  1.00  0.00      A   CL
ATOM   8870  HC  chlfA 986      42.773  41.917  31.290  1.00  0.00      A    H
ATOM   8875  CT  chlfA 987      14.853  23.919  32.726  1.00  0.00      A    C
ATOM   8876  Cl1 chlfA 987      16.419  24.765  33.008  1.00  0.00      A   CL
ATOM   8877  Cl2 chlfA 987      14.019  24.786  31.439  1.00  0.00      A   CL
ATOM   8878  Cl3 chlfA 987      13.968  23.918  34.214  1.00  0.00      A   CL
ATOM   8879  HC  chlfA 987      15.022  22.911  32.348  1.00  0.00      A    H
ATOM   8884  CT  chlfA 988      26.773  23.158   3.043  1.00  0.00      A    C
ATOM   8885  Cl1 chlfA 988      27.283  22.829   1.370  1.00  0.00      A   CL
ATOM   8886  Cl2 chlfA 988      26.598  24.944   3.333  1.00  0.00      A   CL
ATOM   8887  Cl3 chlfA 988      27.914  22.425   4.202  1.00  0.00      A   CL
ATOM   8888  HC  chlfA 988      25.753  22.774   3.070  1.00  0.00      A    H
ATOM   8893  CT  chlfA 989      30.742  26.079  22.758  1.00  0.00      A    C
ATOM   8894  Cl1 chlfA 989      29.239  26.988  22.921  1.00  0.00      A   CL
ATOM   8895  Cl2 chlfA 989      31.999  27.247  22.528  1.00  0.00      A   CL
ATOM   8896  Cl3 chlfA 989      30.687  25.073  21.256  1.00  0.00      A   CL
ATOM   8897  HC  chlfA 989      31.028  25.524  23.651  1.00  0.00      A    H
ATOM   8902  CT  chlfA 990       1.629   0.738  12.079  1.00  0.00      A    C
ATOM   8903  Cl1 chlfA 990       1.843   1.182  13.819  1.00  0.00      A   CL
ATOM   8904  Cl2 chlfA 990       2.940   1.397  11.060  1.00  0.00      A   CL
ATOM   8905  Cl3 chlfA 990       0.038   1.326  11.496  1.00  0.00      A   CL
ATOM   8906  HC  chlfA 990       1.630  -0.352  12.046  1.00  0.00      A    H
ATOM   8911  CT  chlfA 991      49.226  46.716  18.462  1.00  0.00      A    C
ATOM   8912  Cl1 chlfA 991      49.479  47.729  16.965  1.00  0.00      A   CL
ATOM   8913  Cl2 chlfA 991      49.552  45.031  17.996  1.00  0.00      A   CL
ATOM   8914  Cl3 chlfA 991      47.597  47.005  19.091  1.00  0.00      A   CL
ATOM   8915  HC  chlfA 991      49.979  47.061  19.170  1.00  0.00      A    H
ATOM   8920  CT  chlfA 992      16.942  49.621  36.953  1.00  0.00      A    C
ATOM   8921  Cl1 chlfA 992      17.550  48.014  36.754  1.00  0.00      A   CL
ATOM   8922  Cl2 chlfA 992      15.833  49.630  38.362  1.00  0.00      A   CL
ATOM   8923  Cl3 chlfA 992      16.002  50.054  35.530  1.00  0.00      A   CL
ATOM   8924  HC  chlfA 992      17.780  50.298  37.123  1.00  0.00      A    H
ATOM   8929  CT  chlfA 993      31.137  28.400  40.574  1.00  0.00      A    C
ATOM   8930  Cl1 chlfA 993      31.693  29.181  42.134  1.00  0.00      A   CL
ATOM   8931  Cl2 chlfA 993      29.422  28.408  40.583  1.00  0.00      A   CL
ATOM   8932  Cl3 chlfA 993      31.798  26.739  40.431  1.00  0.00      A   CL
ATOM   8933  HC  chlfA 993      31.409  29.038  39.733  1.00  0.00      A    H
ATOM   8938  CT  chlfA 994       0.829  30.830  36.551  1.00  0.00      A    C
ATOM   8939  Cl1 chlfA 994       1.603  29.213  36.698  1.00  0.00      A   CL
ATOM   8940  Cl2 chlfA 994       1.963  32.072  37.172  1.00  0.00      A   CL
ATOM   8941  Cl3 chlfA 994      -0.753  31.007  37.513  1.00  0.00      A   CL
ATOM   8942  HC  chlfA 994       0.599  31.077  35.514  1.00  0.00      A    H
ATOM   8947  CT  chlfA 995      18.071  19.256   9.803  1.00  0.00      A    C
ATOM   8948  Cl1 chlfA 995      16.444  19.980   9.841  1.00  0.00      A   CL
ATOM   8949  Cl2 chlfA 995      18.541  19.119   8.110  1.00  0.00      A   CL
ATOM   8950  Cl3 chlfA 995      17.899  17.592  10.430  1.00  0.00      A   CL
ATOM   8951  HC  chlfA 995      18.775  19.807  10.427  1.00  0.00      A    H
ATOM   8956  CT  chlfA 996      44.008   1.071  42.115  1.00  0.00      A    C
ATOM   8957  Cl1 chlfA 996      43.724  -0.689  41.778  1.00  0.00      A   CL
ATOM   8958  Cl2 chlfA 996      42.665   1.991  41.418  1.00  0.00      A   CL
ATOM   8959  Cl3 chlfA 996      45.440   1.495  41.214  1.00  0.00      A   CL
ATOM   8960  HC  chlfA 996      44.056   1.097  43.203  1.00  0.00      A    H
ATOM   8965  CT  chlfA 997      24.857  31.856  48.687  1.00  0.00      A    C
ATOM   8966  Cl1 chlfA 997      24.599  30.190  49.340  1.00  0.00      A   CL
ATOM   8967  Cl2 chlfA 997      23.988  32.984  49.709  1.00  0.00      A   CL
ATOM   8968  Cl3 chlfA 997      24.057  32.062  47.061  1.00  0.00      A   CL
ATOM   8969  HC  chlfA 997      25.912  32.126  48.638  1.00  0.00      A    H
ATOM   8974  CT  chlfA 998      30.360  18.376   2.264  1.00  0.00      A    C
ATOM   8975  Cl1 chlfA 998      29.569  18.680   3.889  1.00  0.00      A   CL
ATOM   8976  Cl2 chlfA 998      32.125  18.375   2.375  1.00  0.00      A   CL
ATOM   8977  Cl3 chlfA 998      29.626  19.558   1.115  1.00  0.00      A   CL
ATOM   8978  HC  chlfA 998      30.096  17.361   1.968  1.00  0.00      A    H
ATOM   8983  CT  chlfA 999      38.430  42.572  26.178  1.00  0.00      A    C
ATOM   8984  Cl1 chlfA 999      39.075  41.231  25.291  1.00  0.00      A   CL
ATOM   8985  Cl2 chlfA 999      39.798  43.726  26.306  1.00  0.00      A   CL
ATOM   8986  Cl3 chlfA 999      37.727  42.038  27.739  1.00  0.00      A   CL
ATOM   8987  HC  chlfA 999      37.726  43.030  25.485  1.00  0.00      A    H
ATOM   8992  CT  chlfA1000      29.730  47.413   7.710  1.00  0.00      A    C
ATOM   8993  Cl1 chlfA1000      30.929  48.017   6.580  1.00  0.00      A   CL
ATOM   8994  Cl2 chlfA1000      29.872  45.669   7.939  1.00  0.00      A   CL
ATOM   8995  Cl3 chlfA1000      28.151  47.565   6.924  1.00  0.00      A   CL
ATOM   8996  HC  chlfA1000      29.772  47.905   8.682  1.00  0.00      A    H
ATOM   9001 FE   Fc  B   1       9.267  30.573  47.031  1.00  0.00      B   FE
ATOM   9002  Cr1 Fc  B   1       9.618  30.781  49.165  1.00  0.00      B    C
ATOM   9003  Cr2 Fc  B   1      10.569  31.467  48.389  1.00  0.00      B    C
ATOM   9004  Cr3 Fc  B   1      11.194  30.536  47.520  1.00  0.00      B    C
ATOM   9005  Cr4 Fc  B   1      10.614  29.221  47.804  1.00  0.00      B    C
ATOM   9006  Cr5 Fc  B   1       9.616  29.381  48.764  1.00  0.00      B    C
ATOM   9007  Cr6 Fc  B   1       7.340  31.149  46.563  1.00  0.00      B    C
ATOM   9008  Cr7 Fc  B   1       8.201  32.081  45.997  1.00  0.00      B    C
ATOM   9009  Cr8 Fc  B   1       9.045  31.355  45.060  1.00  0.00      B    C
ATOM   9010  Cr9 Fc  B   1       8.840  29.923  45.187  1.00  0.00      B    C
ATOM   9011 Cr10 Fc  B   1       7.645  29.819  46.084  1.00  0.00      B    C
ATOM   9012  Hr1 Fc  B   1       9.220  31.217  50.069  1.00  0.00      B    H
ATOM   9013  Hr2 Fc  B   1      10.807  32.521  48.411  1.00  0.00      B    H
ATOM   9014  Hr3 Fc  B   1      11.967  30.833  46.826  1.00  0.00      B    H
ATOM   9015  Hr4 Fc  B   1      10.739  28.266  47.316  1.00  0.00      B    H
ATOM   9016  Hr5 Fc  B   1       8.884  28.702  49.174  1.00  0.00      B    H
ATOM   9017  Hr6 Fc  B   1       6.637  31.380  47.350  1.00  0.00      B    H
ATOM   9018  Hr7 Fc  B   1       8.271  33.132  46.234  1.00  0.00      B    H
ATOM   9019  Hr8 Fc  B   1       9.686  31.740  44.281  1.00  0.00      B    H
ATOM   9020  Hr9 Fc  B   1       9.431  29.115  44.784  1.00  0.00      B    H
ATOM   9021 Hr10 Fc  B   1       7.155  28.889  46.333  1.00  0.00      B    H
END
