# Supplementary material for: Ion and Solvent Modulation of Ferrocene and Decamethylferrocene Oxidation Potentials in Organic Electrolytes as Predicted by Molecular Dynamics Simulations
Source: J Phys Chem B. 2025 Feb 11;129(7):2067–81. doi: 10.1021/acs.jpcb.4c08321 (PMC11848929; doi:10.1021/acs.jpcb.4c08321)
Supplement: Supplementary file 2 — jp4c08321_si_002.zip [file jp4c08321_si_002.zip › simulation_files/pdb_files/DMFc_BMIMBF4_0220_DCE_0200.pdb]

TITLE     MDANALYSIS FRAME 0: Created by PDBWriter
CRYST1   45.978   45.978   45.978  90.00  90.00  90.00 P 1           1
ATOM      1  CT  DCE A   1       9.262  22.390   1.478  1.00  0.00      A    C
ATOM      2  HC  DCE A   1       8.867  22.959   0.636  1.00  0.00      A    H
ATOM      3  HC1 DCE A   1       8.723  22.744   2.357  1.00  0.00      A    H
ATOM      4  Cl  DCE A   1       8.971  20.696   1.145  1.00  0.00      A   CL
ATOM      5  CT1 DCE A   1      10.833  22.550   1.637  1.00  0.00      A    C
ATOM      6  HC2 DCE A   1      11.006  23.590   1.914  1.00  0.00      A    H
ATOM      7  Cl1 DCE A   1      11.430  21.596   3.029  1.00  0.00      A   CL
ATOM      8  HC3 DCE A   1      11.403  22.303   0.742  1.00  0.00      A    H
ATOM      9  CT  DCE A   2       1.679  33.579   6.121  1.00  0.00      A    C
ATOM     10  HC  DCE A   2       0.595  33.469   6.132  1.00  0.00      A    H
ATOM     11  HC1 DCE A   2       2.158  32.611   5.977  1.00  0.00      A    H
ATOM     12  Cl  DCE A   2       2.047  34.576   4.706  1.00  0.00      A   CL
ATOM     13  CT1 DCE A   2       2.183  34.250   7.411  1.00  0.00      A    C
ATOM     14  HC2 DCE A   2       1.786  35.265   7.411  1.00  0.00      A    H
ATOM     15  Cl1 DCE A   2       1.311  33.416   8.706  1.00  0.00      A   CL
ATOM     16  HC3 DCE A   2       3.267  34.150   7.459  1.00  0.00      A    H
ATOM     17  CT  DCE A   3      41.287  27.259  18.197  1.00  0.00      A    C
ATOM     18  HC  DCE A   3      41.177  26.200  18.429  1.00  0.00      A    H
ATOM     19  HC1 DCE A   3      41.632  27.856  19.041  1.00  0.00      A    H
ATOM     20  Cl  DCE A   3      42.520  27.456  16.950  1.00  0.00      A   CL
ATOM     21  CT1 DCE A   3      40.051  28.026  17.791  1.00  0.00      A    C
ATOM     22  HC2 DCE A   3      39.121  27.859  18.334  1.00  0.00      A    H
ATOM     23  Cl1 DCE A   3      40.464  29.805  17.631  1.00  0.00      A   CL
ATOM     24  HC3 DCE A   3      39.785  27.603  16.823  1.00  0.00      A    H
ATOM     25  CT  DCE A   4      34.162  22.127   4.583  1.00  0.00      A    C
ATOM     26  HC  DCE A   4      33.945  22.360   5.626  1.00  0.00      A    H
ATOM     27  HC1 DCE A   4      34.820  21.260   4.642  1.00  0.00      A    H
ATOM     28  Cl  DCE A   4      32.593  21.692   3.834  1.00  0.00      A   CL
ATOM     29  CT1 DCE A   4      34.625  23.346   3.869  1.00  0.00      A    C
ATOM     30  HC2 DCE A   4      34.553  23.098   2.810  1.00  0.00      A    H
ATOM     31  Cl1 DCE A   4      33.442  24.661   4.207  1.00  0.00      A   CL
ATOM     32  HC3 DCE A   4      35.607  23.639   4.239  1.00  0.00      A    H
ATOM     33  CT  DCE A   5       0.928   2.835  31.930  1.00  0.00      A    C
ATOM     34  HC  DCE A   5       0.872   3.833  31.494  1.00  0.00      A    H
ATOM     35  HC1 DCE A   5       1.640   2.830  32.755  1.00  0.00      A    H
ATOM     36  Cl  DCE A   5      -0.700   2.387  32.363  1.00  0.00      A   CL
ATOM     37  CT1 DCE A   5       1.541   1.819  30.951  1.00  0.00      A    C
ATOM     38  HC2 DCE A   5       2.499   2.197  30.593  1.00  0.00      A    H
ATOM     39  Cl1 DCE A   5       1.742   0.272  31.853  1.00  0.00      A   CL
ATOM     40  HC3 DCE A   5       0.864   1.705  30.104  1.00  0.00      A    H
ATOM     41  CT  DCE A   6      15.563  20.659  35.669  1.00  0.00      A    C
ATOM     42  HC  DCE A   6      15.971  20.495  34.671  1.00  0.00      A    H
ATOM     43  HC1 DCE A   6      16.148  21.432  36.167  1.00  0.00      A    H
ATOM     44  Cl  DCE A   6      13.967  21.312  35.597  1.00  0.00      A   CL
ATOM     45  CT1 DCE A   6      15.650  19.434  36.578  1.00  0.00      A    C
ATOM     46  HC2 DCE A   6      16.683  19.212  36.846  1.00  0.00      A    H
ATOM     47  Cl1 DCE A   6      14.714  19.841  38.061  1.00  0.00      A   CL
ATOM     48  HC3 DCE A   6      15.269  18.489  36.189  1.00  0.00      A    H
ATOM     49  CT  DCE A   7      23.597  10.341  41.137  1.00  0.00      A    C
ATOM     50  HC  DCE A   7      23.991   9.612  41.846  1.00  0.00      A    H
ATOM     51  HC1 DCE A   7      22.509  10.390  41.176  1.00  0.00      A    H
ATOM     52  Cl  DCE A   7      24.412  11.866  41.538  1.00  0.00      A   CL
ATOM     53  CT1 DCE A   7      23.904   9.842  39.800  1.00  0.00      A    C
ATOM     54  HC2 DCE A   7      23.281   9.006  39.482  1.00  0.00      A    H
ATOM     55  Cl1 DCE A   7      23.513  11.166  38.638  1.00  0.00      A   CL
ATOM     56  HC3 DCE A   7      24.901   9.422  39.667  1.00  0.00      A    H
ATOM     57  CT  DCE A   8       6.304  25.835   0.461  1.00  0.00      A    C
ATOM     58  HC  DCE A   8       7.005  25.015   0.617  1.00  0.00      A    H
ATOM     59  HC1 DCE A   8       6.587  26.432  -0.406  1.00  0.00      A    H
ATOM     60  Cl  DCE A   8       4.851  24.883   0.013  1.00  0.00      A   CL
ATOM     61  CT1 DCE A   8       6.060  26.572   1.735  1.00  0.00      A    C
ATOM     62  HC2 DCE A   8       5.976  25.749   2.444  1.00  0.00      A    H
ATOM     63  Cl1 DCE A   8       7.367  27.672   2.048  1.00  0.00      A   CL
ATOM     64  HC3 DCE A   8       5.146  27.165   1.776  1.00  0.00      A    H
ATOM     65  CT  DCE A   9      38.863   3.874  13.168  1.00  0.00      A    C
ATOM     66  HC  DCE A   9      37.973   4.465  13.385  1.00  0.00      A    H
ATOM     67  HC1 DCE A   9      39.142   4.112  12.141  1.00  0.00      A    H
ATOM     68  Cl  DCE A   9      40.095   4.649  14.207  1.00  0.00      A   CL
ATOM     69  CT1 DCE A   9      38.866   2.387  13.435  1.00  0.00      A    C
ATOM     70  HC2 DCE A   9      38.265   1.900  12.667  1.00  0.00      A    H
ATOM     71  Cl1 DCE A   9      40.564   1.889  13.544  1.00  0.00      A   CL
ATOM     72  HC3 DCE A   9      38.434   2.128  14.402  1.00  0.00      A    H
ATOM     73  CT  DCE A  10      38.368   2.566  32.792  1.00  0.00      A    C
ATOM     74  HC  DCE A  10      37.522   2.034  32.357  1.00  0.00      A    H
ATOM     75  HC1 DCE A  10      38.390   2.560  33.882  1.00  0.00      A    H
ATOM     76  Cl  DCE A  10      39.794   1.868  32.074  1.00  0.00      A   CL
ATOM     77  CT1 DCE A  10      38.357   4.090  32.436  1.00  0.00      A    C
ATOM     78  HC2 DCE A  10      39.337   4.419  32.782  1.00  0.00      A    H
ATOM     79  Cl1 DCE A  10      38.389   4.433  30.667  1.00  0.00      A   CL
ATOM     80  HC3 DCE A  10      37.544   4.658  32.887  1.00  0.00      A    H
ATOM     81  CT  DCE A  11      18.389   0.356  11.244  1.00  0.00      A    C
ATOM     82  HC  DCE A  11      18.254  -0.715  11.394  1.00  0.00      A    H
ATOM     83  HC1 DCE A  11      19.023   0.739  12.044  1.00  0.00      A    H
ATOM     84  Cl  DCE A  11      19.103   0.734   9.593  1.00  0.00      A   CL
ATOM     85  CT1 DCE A  11      17.068   1.154  11.411  1.00  0.00      A    C
ATOM     86  HC2 DCE A  11      16.402   0.667  12.122  1.00  0.00      A    H
ATOM     87  Cl1 DCE A  11      17.604   2.773  12.075  1.00  0.00      A   CL
ATOM     88  HC3 DCE A  11      16.619   1.373  10.442  1.00  0.00      A    H
ATOM     89  CT  DCE A  12      42.105   2.941  17.203  1.00  0.00      A    C
ATOM     90  HC  DCE A  12      43.005   2.430  16.861  1.00  0.00      A    H
ATOM     91  HC1 DCE A  12      41.385   2.923  16.385  1.00  0.00      A    H
ATOM     92  Cl  DCE A  12      41.524   1.986  18.522  1.00  0.00      A   CL
ATOM     93  CT1 DCE A  12      42.371   4.371  17.752  1.00  0.00      A    C
ATOM     94  HC2 DCE A  12      42.943   4.953  17.029  1.00  0.00      A    H
ATOM     95  Cl1 DCE A  12      40.866   5.228  18.079  1.00  0.00      A   CL
ATOM     96  HC3 DCE A  12      42.950   4.379  18.675  1.00  0.00      A    H
ATOM     97  CT  DCE A  13      34.893  35.060  40.086  1.00  0.00      A    C
ATOM     98  HC  DCE A  13      34.226  34.300  39.678  1.00  0.00      A    H
ATOM     99  HC1 DCE A  13      35.940  34.758  40.095  1.00  0.00      A    H
ATOM    100  Cl  DCE A  13      34.561  36.589  39.288  1.00  0.00      A   CL
ATOM    101  CT1 DCE A  13      34.503  35.145  41.531  1.00  0.00      A    C
ATOM    102  HC2 DCE A  13      34.920  34.358  42.159  1.00  0.00      A    H
ATOM    103  Cl1 DCE A  13      34.982  36.727  42.171  1.00  0.00      A   CL
ATOM    104  HC3 DCE A  13      33.430  35.092  41.716  1.00  0.00      A    H
ATOM    105  CT  DCE A  14      22.890  44.937   4.639  1.00  0.00      A    C
ATOM    106  HC  DCE A  14      23.582  45.707   4.979  1.00  0.00      A    H
ATOM    107  HC1 DCE A  14      22.773  44.420   5.592  1.00  0.00      A    H
ATOM    108  Cl  DCE A  14      21.327  45.645   4.200  1.00  0.00      A   CL
ATOM    109  CT1 DCE A  14      23.516  44.049   3.537  1.00  0.00      A    C
ATOM    110  HC2 DCE A  14      23.727  44.552   2.594  1.00  0.00      A    H
ATOM    111  Cl1 DCE A  14      25.181  43.563   3.852  1.00  0.00      A   CL
ATOM    112  HC3 DCE A  14      22.915  43.178   3.274  1.00  0.00      A    H
ATOM    113  CT  DCE A  15      33.446  25.731  21.354  1.00  0.00      A    C
ATOM    114  HC  DCE A  15      34.288  25.362  20.768  1.00  0.00      A    H
ATOM    115  HC1 DCE A  15      32.668  25.909  20.610  1.00  0.00      A    H
ATOM    116  Cl  DCE A  15      32.862  24.445  22.384  1.00  0.00      A   CL
ATOM    117  CT1 DCE A  15      33.627  27.030  22.124  1.00  0.00      A    C
ATOM    118  HC2 DCE A  15      32.758  27.324  22.713  1.00  0.00      A    H
ATOM    119  Cl1 DCE A  15      34.862  26.925  23.406  1.00  0.00      A   CL
ATOM    120  HC3 DCE A  15      34.056  27.740  21.416  1.00  0.00      A    H
ATOM    121  CT  DCE A  16      38.558  34.194  39.816  1.00  0.00      A    C
ATOM    122  HC  DCE A  16      39.240  33.377  39.579  1.00  0.00      A    H
ATOM    123  HC1 DCE A  16      37.610  34.218  39.279  1.00  0.00      A    H
ATOM    124  Cl  DCE A  16      38.189  33.884  41.458  1.00  0.00      A   CL
ATOM    125  CT1 DCE A  16      39.497  35.437  39.845  1.00  0.00      A    C
ATOM    126  HC2 DCE A  16      39.426  36.054  38.949  1.00  0.00      A    H
ATOM    127  Cl1 DCE A  16      39.048  36.432  41.240  1.00  0.00      A   CL
ATOM    128  HC3 DCE A  16      40.493  35.026  40.010  1.00  0.00      A    H
ATOM    129  CT  DCE A  17      26.208  39.512   9.901  1.00  0.00      A    C
ATOM    130  HC  DCE A  17      25.985  40.392  10.504  1.00  0.00      A    H
ATOM    131  HC1 DCE A  17      25.699  39.518   8.937  1.00  0.00      A    H
ATOM    132  Cl  DCE A  17      27.973  39.592   9.664  1.00  0.00      A   CL
ATOM    133  CT1 DCE A  17      25.781  38.214  10.639  1.00  0.00      A    C
ATOM    134  HC2 DCE A  17      25.640  37.443   9.881  1.00  0.00      A    H
ATOM    135  Cl1 DCE A  17      26.832  37.753  12.011  1.00  0.00      A   CL
ATOM    136  HC3 DCE A  17      24.788  38.365  11.062  1.00  0.00      A    H
ATOM    137  CT  DCE A  18      30.113  20.155  26.566  1.00  0.00      A    C
ATOM    138  HC  DCE A  18      30.563  20.019  25.583  1.00  0.00      A    H
ATOM    139  HC1 DCE A  18      29.038  20.277  26.436  1.00  0.00      A    H
ATOM    140  Cl  DCE A  18      30.329  18.613  27.513  1.00  0.00      A   CL
ATOM    141  CT1 DCE A  18      30.670  21.134  27.472  1.00  0.00      A    C
ATOM    142  HC2 DCE A  18      30.679  22.124  27.016  1.00  0.00      A    H
ATOM    143  Cl1 DCE A  18      29.624  21.254  28.987  1.00  0.00      A   CL
ATOM    144  HC3 DCE A  18      31.719  20.904  27.654  1.00  0.00      A    H
ATOM    145  CT  DCE A  19      10.421  33.627  44.436  1.00  0.00      A    C
ATOM    146  HC  DCE A  19       9.727  33.038  45.034  1.00  0.00      A    H
ATOM    147  HC1 DCE A  19      10.182  33.453  43.387  1.00  0.00      A    H
ATOM    148  Cl  DCE A  19      10.278  35.294  45.058  1.00  0.00      A   CL
ATOM    149  CT1 DCE A  19      11.868  33.124  44.631  1.00  0.00      A    C
ATOM    150  HC2 DCE A  19      12.594  33.796  44.174  1.00  0.00      A    H
ATOM    151  Cl1 DCE A  19      12.053  33.222  46.410  1.00  0.00      A   CL
ATOM    152  HC3 DCE A  19      11.943  32.090  44.293  1.00  0.00      A    H
ATOM    153  CT  DCE A  20       2.269  22.615   6.585  1.00  0.00      A    C
ATOM    154  HC  DCE A  20       2.299  23.426   7.312  1.00  0.00      A    H
ATOM    155  HC1 DCE A  20       2.443  23.128   5.639  1.00  0.00      A    H
ATOM    156  Cl  DCE A  20       3.651  21.511   6.809  1.00  0.00      A   CL
ATOM    157  CT1 DCE A  20       0.932  21.850   6.587  1.00  0.00      A    C
ATOM    158  HC2 DCE A  20       0.117  22.532   6.342  1.00  0.00      A    H
ATOM    159  Cl1 DCE A  20       0.877  20.507   5.345  1.00  0.00      A   CL
ATOM    160  HC3 DCE A  20       0.852  21.331   7.542  1.00  0.00      A    H
ATOM    161  CT  DCE A  21      36.864  38.404   4.332  1.00  0.00      A    C
ATOM    162  HC  DCE A  21      36.250  39.056   4.953  1.00  0.00      A    H
ATOM    163  HC1 DCE A  21      37.546  38.012   5.086  1.00  0.00      A    H
ATOM    164  Cl  DCE A  21      35.881  37.123   3.559  1.00  0.00      A   CL
ATOM    165  CT1 DCE A  21      37.528  39.144   3.209  1.00  0.00      A    C
ATOM    166  HC2 DCE A  21      37.855  38.414   2.468  1.00  0.00      A    H
ATOM    167  Cl1 DCE A  21      36.285  40.139   2.380  1.00  0.00      A   CL
ATOM    168  HC3 DCE A  21      38.376  39.715   3.587  1.00  0.00      A    H
ATOM    169  CT  DCE A  22       4.953  21.237   1.672  1.00  0.00      A    C
ATOM    170  HC  DCE A  22       5.434  22.195   1.868  1.00  0.00      A    H
ATOM    171  HC1 DCE A  22       5.604  20.412   1.384  1.00  0.00      A    H
ATOM    172  Cl  DCE A  22       4.370  20.633   3.274  1.00  0.00      A   CL
ATOM    173  CT1 DCE A  22       3.758  21.372   0.710  1.00  0.00      A    C
ATOM    174  HC2 DCE A  22       4.050  22.004  -0.128  1.00  0.00      A    H
ATOM    175  Cl1 DCE A  22       3.316  19.786   0.002  1.00  0.00      A   CL
ATOM    176  HC3 DCE A  22       2.928  21.845   1.236  1.00  0.00      A    H
ATOM    177  CT  DCE A  23       7.334  44.789  41.366  1.00  0.00      A    C
ATOM    178  HC  DCE A  23       6.779  45.027  40.459  1.00  0.00      A    H
ATOM    179  HC1 DCE A  23       7.886  45.677  41.677  1.00  0.00      A    H
ATOM    180  Cl  DCE A  23       6.117  44.298  42.627  1.00  0.00      A   CL
ATOM    181  CT1 DCE A  23       8.223  43.710  40.958  1.00  0.00      A    C
ATOM    182  HC2 DCE A  23       9.074  43.973  40.330  1.00  0.00      A    H
ATOM    183  Cl1 DCE A  23       8.877  42.920  42.351  1.00  0.00      A   CL
ATOM    184  HC3 DCE A  23       7.796  42.924  40.335  1.00  0.00      A    H
ATOM    185  CT  DCE A  24       0.578  42.788  11.356  1.00  0.00      A    C
ATOM    186  HC  DCE A  24       0.724  43.858  11.210  1.00  0.00      A    H
ATOM    187  HC1 DCE A  24       1.503  42.334  11.712  1.00  0.00      A    H
ATOM    188  Cl  DCE A  24      -0.731  42.490  12.555  1.00  0.00      A   CL
ATOM    189  CT1 DCE A  24       0.218  42.193  10.033  1.00  0.00      A    C
ATOM    190  HC2 DCE A  24       0.711  42.761   9.244  1.00  0.00      A    H
ATOM    191  Cl1 DCE A  24       0.602  40.495  10.297  1.00  0.00      A   CL
ATOM    192  HC3 DCE A  24      -0.847  42.187   9.802  1.00  0.00      A    H
ATOM    193  CT  DCE A  25      34.812  43.011  19.678  1.00  0.00      A    C
ATOM    194  HC  DCE A  25      34.837  42.017  20.124  1.00  0.00      A    H
ATOM    195  HC1 DCE A  25      35.686  43.001  19.027  1.00  0.00      A    H
ATOM    196  Cl  DCE A  25      33.439  43.271  18.590  1.00  0.00      A   CL
ATOM    197  CT1 DCE A  25      34.908  43.932  20.777  1.00  0.00      A    C
ATOM    198  HC2 DCE A  25      35.190  44.887  20.334  1.00  0.00      A    H
ATOM    199  Cl1 DCE A  25      33.305  43.968  21.649  1.00  0.00      A   CL
ATOM    200  HC3 DCE A  25      35.742  43.604  21.397  1.00  0.00      A    H
ATOM    201  CT  DCE A  26      41.834  27.031  22.044  1.00  0.00      A    C
ATOM    202  HC  DCE A  26      41.653  26.852  20.985  1.00  0.00      A    H
ATOM    203  HC1 DCE A  26      41.238  26.309  22.601  1.00  0.00      A    H
ATOM    204  Cl  DCE A  26      43.492  26.675  22.276  1.00  0.00      A   CL
ATOM    205  CT1 DCE A  26      41.526  28.354  22.577  1.00  0.00      A    C
ATOM    206  HC2 DCE A  26      41.966  28.239  23.568  1.00  0.00      A    H
ATOM    207  Cl1 DCE A  26      42.458  29.646  21.709  1.00  0.00      A   CL
ATOM    208  HC3 DCE A  26      40.473  28.620  22.669  1.00  0.00      A    H
ATOM    209  CT  DCE A  27      28.938  33.362   1.452  1.00  0.00      A    C
ATOM    210  HC  DCE A  27      29.482  32.522   1.020  1.00  0.00      A    H
ATOM    211  HC1 DCE A  27      29.176  34.151   0.738  1.00  0.00      A    H
ATOM    212  Cl  DCE A  27      27.215  33.040   1.554  1.00  0.00      A   CL
ATOM    213  CT1 DCE A  27      29.460  33.527   2.890  1.00  0.00      A    C
ATOM    214  HC2 DCE A  27      28.687  34.147   3.345  1.00  0.00      A    H
ATOM    215  Cl1 DCE A  27      29.339  31.882   3.648  1.00  0.00      A   CL
ATOM    216  HC3 DCE A  27      30.466  33.922   3.034  1.00  0.00      A    H
ATOM    217  CT  DCE A  28      36.560  28.914   3.428  1.00  0.00      A    C
ATOM    218  HC  DCE A  28      37.469  29.113   3.995  1.00  0.00      A    H
ATOM    219  HC1 DCE A  28      35.933  29.805   3.441  1.00  0.00      A    H
ATOM    220  Cl  DCE A  28      36.954  28.630   1.706  1.00  0.00      A   CL
ATOM    221  CT1 DCE A  28      35.851  27.694   3.973  1.00  0.00      A    C
ATOM    222  HC2 DCE A  28      35.008  27.422   3.338  1.00  0.00      A    H
ATOM    223  Cl1 DCE A  28      36.881  26.262   4.038  1.00  0.00      A   CL
ATOM    224  HC3 DCE A  28      35.377  27.860   4.940  1.00  0.00      A    H
ATOM    225  CT  DCE A  29      25.272  26.637  23.546  1.00  0.00      A    C
ATOM    226  HC  DCE A  29      24.612  26.051  22.906  1.00  0.00      A    H
ATOM    227  HC1 DCE A  29      26.284  26.235  23.483  1.00  0.00      A    H
ATOM    228  Cl  DCE A  29      25.207  28.256  22.813  1.00  0.00      A   CL
ATOM    229  CT1 DCE A  29      24.854  26.815  25.043  1.00  0.00      A    C
ATOM    230  HC2 DCE A  29      25.037  25.874  25.562  1.00  0.00      A    H
ATOM    231  Cl1 DCE A  29      25.922  27.941  25.876  1.00  0.00      A   CL
ATOM    232  HC3 DCE A  29      23.828  27.181  25.093  1.00  0.00      A    H
ATOM    233  CT  DCE A  30      24.104   5.948  37.846  1.00  0.00      A    C
ATOM    234  HC  DCE A  30      23.856   4.893  37.728  1.00  0.00      A    H
ATOM    235  HC1 DCE A  30      23.232   6.346  38.364  1.00  0.00      A    H
ATOM    236  Cl  DCE A  30      25.615   6.145  38.863  1.00  0.00      A   CL
ATOM    237  CT1 DCE A  30      24.187   6.764  36.517  1.00  0.00      A    C
ATOM    238  HC2 DCE A  30      23.222   6.979  36.057  1.00  0.00      A    H
ATOM    239  Cl1 DCE A  30      25.032   8.277  36.982  1.00  0.00      A   CL
ATOM    240  HC3 DCE A  30      24.717   6.272  35.702  1.00  0.00      A    H
ATOM    241  CT  DCE A  31      31.262  37.612   2.946  1.00  0.00      A    C
ATOM    242  HC  DCE A  31      31.649  38.447   2.362  1.00  0.00      A    H
ATOM    243  HC1 DCE A  31      30.190  37.578   3.137  1.00  0.00      A    H
ATOM    244  Cl  DCE A  31      31.844  36.117   2.088  1.00  0.00      A   CL
ATOM    245  CT1 DCE A  31      31.783  37.614   4.327  1.00  0.00      A    C
ATOM    246  HC2 DCE A  31      31.240  38.452   4.764  1.00  0.00      A    H
ATOM    247  Cl1 DCE A  31      31.425  36.145   5.154  1.00  0.00      A   CL
ATOM    248  HC3 DCE A  31      32.845  37.848   4.245  1.00  0.00      A    H
ATOM    249  CT  DCE A  32      27.611  20.036  18.469  1.00  0.00      A    C
ATOM    250  HC  DCE A  32      26.688  19.511  18.221  1.00  0.00      A    H
ATOM    251  HC1 DCE A  32      28.364  19.348  18.852  1.00  0.00      A    H
ATOM    252  Cl  DCE A  32      28.189  20.696  16.901  1.00  0.00      A   CL
ATOM    253  CT1 DCE A  32      27.219  21.217  19.383  1.00  0.00      A    C
ATOM    254  HC2 DCE A  32      28.087  21.632  19.895  1.00  0.00      A    H
ATOM    255  Cl1 DCE A  32      26.337  22.443  18.383  1.00  0.00      A   CL
ATOM    256  HC3 DCE A  32      26.543  20.769  20.112  1.00  0.00      A    H
ATOM    257  CT  DCE A  33      32.259  25.261   0.407  1.00  0.00      A    C
ATOM    258  HC  DCE A  33      31.976  25.462   1.440  1.00  0.00      A    H
ATOM    259  HC1 DCE A  33      32.443  24.191   0.308  1.00  0.00      A    H
ATOM    260  Cl  DCE A  33      30.918  25.686  -0.683  1.00  0.00      A   CL
ATOM    261  CT1 DCE A  33      33.582  25.976   0.084  1.00  0.00      A    C
ATOM    262  HC2 DCE A  33      33.530  27.052   0.249  1.00  0.00      A    H
ATOM    263  Cl1 DCE A  33      34.951  25.257   0.949  1.00  0.00      A   CL
ATOM    264  HC3 DCE A  33      33.867  25.904  -0.965  1.00  0.00      A    H
ATOM    265  CT  DCE A  34      39.631   9.681  18.666  1.00  0.00      A    C
ATOM    266  HC  DCE A  34      39.318  10.507  19.305  1.00  0.00      A    H
ATOM    267  HC1 DCE A  34      39.884  10.053  17.673  1.00  0.00      A    H
ATOM    268  Cl  DCE A  34      41.100   8.995  19.449  1.00  0.00      A   CL
ATOM    269  CT1 DCE A  34      38.473   8.602  18.750  1.00  0.00      A    C
ATOM    270  HC2 DCE A  34      38.138   8.538  19.785  1.00  0.00      A    H
ATOM    271  Cl1 DCE A  34      37.097   9.062  17.790  1.00  0.00      A   CL
ATOM    272  HC3 DCE A  34      38.967   7.669  18.479  1.00  0.00      A    H
ATOM    273  CT  DCE A  35      33.276  24.896   8.710  1.00  0.00      A    C
ATOM    274  HC  DCE A  35      33.108  23.958   9.241  1.00  0.00      A    H
ATOM    275  HC1 DCE A  35      33.597  24.716   7.685  1.00  0.00      A    H
ATOM    276  Cl  DCE A  35      31.660  25.633   8.459  1.00  0.00      A   CL
ATOM    277  CT1 DCE A  35      34.246  25.938   9.412  1.00  0.00      A    C
ATOM    278  HC2 DCE A  35      35.192  25.446   9.638  1.00  0.00      A    H
ATOM    279  Cl1 DCE A  35      34.565  27.122   8.138  1.00  0.00      A   CL
ATOM    280  HC3 DCE A  35      33.868  26.457  10.293  1.00  0.00      A    H
ATOM    281  CT  DCE A  36      10.282  22.987  38.311  1.00  0.00      A    C
ATOM    282  HC  DCE A  36       9.494  23.411  38.934  1.00  0.00      A    H
ATOM    283  HC1 DCE A  36       9.720  22.424  37.567  1.00  0.00      A    H
ATOM    284  Cl  DCE A  36      11.049  24.153  37.270  1.00  0.00      A   CL
ATOM    285  CT1 DCE A  36      11.281  22.124  39.108  1.00  0.00      A    C
ATOM    286  HC2 DCE A  36      11.943  21.562  38.448  1.00  0.00      A    H
ATOM    287  Cl1 DCE A  36      12.275  23.205  40.132  1.00  0.00      A   CL
ATOM    288  HC3 DCE A  36      10.767  21.323  39.640  1.00  0.00      A    H
ATOM    289  CT  DCE A  37      19.886  28.349  42.789  1.00  0.00      A    C
ATOM    290  HC  DCE A  37      20.112  29.333  42.379  1.00  0.00      A    H
ATOM    291  HC1 DCE A  37      20.337  27.600  42.138  1.00  0.00      A    H
ATOM    292  Cl  DCE A  37      20.410  28.242  44.457  1.00  0.00      A   CL
ATOM    293  CT1 DCE A  37      18.381  28.058  42.821  1.00  0.00      A    C
ATOM    294  HC2 DCE A  37      18.093  27.038  43.074  1.00  0.00      A    H
ATOM    295  Cl1 DCE A  37      17.488  29.097  44.016  1.00  0.00      A   CL
ATOM    296  HC3 DCE A  37      17.974  28.302  41.840  1.00  0.00      A    H
ATOM    297  CT  DCE A  38       6.606  24.955   9.190  1.00  0.00      A    C
ATOM    298  HC  DCE A  38       6.367  25.126  10.239  1.00  0.00      A    H
ATOM    299  HC1 DCE A  38       7.278  25.766   8.909  1.00  0.00      A    H
ATOM    300  Cl  DCE A  38       7.624  23.489   8.990  1.00  0.00      A   CL
ATOM    301  CT1 DCE A  38       5.423  24.897   8.187  1.00  0.00      A    C
ATOM    302  HC2 DCE A  38       4.853  23.982   8.026  1.00  0.00      A    H
ATOM    303  Cl1 DCE A  38       4.250  26.201   8.429  1.00  0.00      A   CL
ATOM    304  HC3 DCE A  38       5.744  25.084   7.162  1.00  0.00      A    H
ATOM    305  CT  DCE A  39      39.752  32.312  26.266  1.00  0.00      A    C
ATOM    306  HC  DCE A  39      40.157  32.700  27.201  1.00  0.00      A    H
ATOM    307  HC1 DCE A  39      38.954  32.896  25.807  1.00  0.00      A    H
ATOM    308  Cl  DCE A  39      41.000  32.117  24.945  1.00  0.00      A   CL
ATOM    309  CT1 DCE A  39      39.202  30.920  26.502  1.00  0.00      A    C
ATOM    310  HC2 DCE A  39      38.435  30.748  25.747  1.00  0.00      A    H
ATOM    311  Cl1 DCE A  39      40.483  29.721  26.369  1.00  0.00      A   CL
ATOM    312  HC3 DCE A  39      38.733  30.943  27.486  1.00  0.00      A    H
ATOM    313  CT  DCE A  40      30.011  17.372  15.321  1.00  0.00      A    C
ATOM    314  HC  DCE A  40      31.057  17.680  15.322  1.00  0.00      A    H
ATOM    315  HC1 DCE A  40      29.397  18.175  14.913  1.00  0.00      A    H
ATOM    316  Cl  DCE A  40      29.827  15.950  14.273  1.00  0.00      A   CL
ATOM    317  CT1 DCE A  40      29.436  17.084  16.706  1.00  0.00      A    C
ATOM    318  HC2 DCE A  40      28.357  17.029  16.562  1.00  0.00      A    H
ATOM    319  Cl1 DCE A  40      30.095  15.505  17.313  1.00  0.00      A   CL
ATOM    320  HC3 DCE A  40      29.690  17.818  17.470  1.00  0.00      A    H
ATOM    321  CT  DCE A  41      24.563   6.508   0.694  1.00  0.00      A    C
ATOM    322  HC  DCE A  41      24.557   7.213  -0.137  1.00  0.00      A    H
ATOM    323  HC1 DCE A  41      25.474   6.672   1.269  1.00  0.00      A    H
ATOM    324  Cl  DCE A  41      23.159   6.841   1.673  1.00  0.00      A   CL
ATOM    325  CT1 DCE A  41      24.502   5.004   0.227  1.00  0.00      A    C
ATOM    326  HC2 DCE A  41      24.092   5.109  -0.777  1.00  0.00      A    H
ATOM    327  Cl1 DCE A  41      26.227   4.452   0.074  1.00  0.00      A   CL
ATOM    328  HC3 DCE A  41      23.973   4.300   0.870  1.00  0.00      A    H
ATOM    329  CT  DCE A  42      12.525  16.903  38.431  1.00  0.00      A    C
ATOM    330  HC  DCE A  42      12.849  17.015  39.466  1.00  0.00      A    H
ATOM    331  HC1 DCE A  42      13.177  17.478  37.774  1.00  0.00      A    H
ATOM    332  Cl  DCE A  42      12.479  15.193  37.917  1.00  0.00      A   CL
ATOM    333  CT1 DCE A  42      11.170  17.612  38.190  1.00  0.00      A    C
ATOM    334  HC2 DCE A  42      10.783  18.037  39.116  1.00  0.00      A    H
ATOM    335  Cl1 DCE A  42      11.174  18.742  36.789  1.00  0.00      A   CL
ATOM    336  HC3 DCE A  42      10.388  16.867  38.042  1.00  0.00      A    H
ATOM    337  CT  DCE A  43       4.650  25.772  13.769  1.00  0.00      A    C
ATOM    338  HC  DCE A  43       4.649  25.098  14.626  1.00  0.00      A    H
ATOM    339  HC1 DCE A  43       5.058  25.292  12.880  1.00  0.00      A    H
ATOM    340  Cl  DCE A  43       2.939  25.995  13.315  1.00  0.00      A   CL
ATOM    341  CT1 DCE A  43       5.390  27.126  13.999  1.00  0.00      A    C
ATOM    342  HC2 DCE A  43       6.477  27.051  13.962  1.00  0.00      A    H
ATOM    343  Cl1 DCE A  43       4.947  28.287  12.660  1.00  0.00      A   CL
ATOM    344  HC3 DCE A  43       5.058  27.527  14.957  1.00  0.00      A    H
ATOM    345  CT  DCE A  44      36.509  45.099  34.745  1.00  0.00      A    C
ATOM    346  HC  DCE A  44      36.741  45.836  33.977  1.00  0.00      A    H
ATOM    347  HC1 DCE A  44      35.644  45.503  35.271  1.00  0.00      A    H
ATOM    348  Cl  DCE A  44      36.068  43.660  33.885  1.00  0.00      A   CL
ATOM    349  CT1 DCE A  44      37.727  44.866  35.616  1.00  0.00      A    C
ATOM    350  HC2 DCE A  44      37.917  45.693  36.300  1.00  0.00      A    H
ATOM    351  Cl1 DCE A  44      37.278  43.426  36.707  1.00  0.00      A   CL
ATOM    352  HC3 DCE A  44      38.580  44.502  35.043  1.00  0.00      A    H
ATOM    353  CT  DCE A  45      11.812  30.641  40.153  1.00  0.00      A    C
ATOM    354  HC  DCE A  45      11.570  29.662  39.742  1.00  0.00      A    H
ATOM    355  HC1 DCE A  45      11.073  31.407  39.917  1.00  0.00      A    H
ATOM    356  Cl  DCE A  45      11.780  30.460  41.977  1.00  0.00      A   CL
ATOM    357  CT1 DCE A  45      13.271  30.986  39.832  1.00  0.00      A    C
ATOM    358  HC2 DCE A  45      13.270  31.355  38.807  1.00  0.00      A    H
ATOM    359  Cl1 DCE A  45      13.917  32.353  40.779  1.00  0.00      A   CL
ATOM    360  HC3 DCE A  45      13.987  30.170  39.931  1.00  0.00      A    H
ATOM    361  CT  DCE A  46       8.706  11.876  39.966  1.00  0.00      A    C
ATOM    362  HC  DCE A  46       7.701  12.269  39.815  1.00  0.00      A    H
ATOM    363  HC1 DCE A  46       8.942  11.852  41.030  1.00  0.00      A    H
ATOM    364  Cl  DCE A  46       8.715  10.164  39.411  1.00  0.00      A   CL
ATOM    365  CT1 DCE A  46       9.885  12.706  39.423  1.00  0.00      A    C
ATOM    366  HC2 DCE A  46      10.028  13.647  39.954  1.00  0.00      A    H
ATOM    367  Cl1 DCE A  46      11.360  11.914  39.791  1.00  0.00      A   CL
ATOM    368  HC3 DCE A  46       9.702  13.047  38.404  1.00  0.00      A    H
ATOM    369  CT  DCE A  47      27.423  39.159  21.820  1.00  0.00      A    C
ATOM    370  HC  DCE A  47      28.333  39.278  22.409  1.00  0.00      A    H
ATOM    371  HC1 DCE A  47      26.793  40.047  21.872  1.00  0.00      A    H
ATOM    372  Cl  DCE A  47      27.816  38.892  20.111  1.00  0.00      A   CL
ATOM    373  CT1 DCE A  47      26.544  38.025  22.430  1.00  0.00      A    C
ATOM    374  HC2 DCE A  47      25.735  37.636  21.811  1.00  0.00      A    H
ATOM    375  Cl1 DCE A  47      27.613  36.754  22.906  1.00  0.00      A   CL
ATOM    376  HC3 DCE A  47      26.042  38.333  23.347  1.00  0.00      A    H
ATOM    377  CT  DCE A  48      36.233  17.809  20.307  1.00  0.00      A    C
ATOM    378  HC  DCE A  48      35.321  18.337  20.029  1.00  0.00      A    H
ATOM    379  HC1 DCE A  48      35.982  16.905  20.863  1.00  0.00      A    H
ATOM    380  Cl  DCE A  48      36.952  17.343  18.758  1.00  0.00      A   CL
ATOM    381  CT1 DCE A  48      37.243  18.740  21.106  1.00  0.00      A    C
ATOM    382  HC2 DCE A  48      36.790  18.985  22.066  1.00  0.00      A    H
ATOM    383  Cl1 DCE A  48      38.822  18.030  21.385  1.00  0.00      A   CL
ATOM    384  HC3 DCE A  48      37.401  19.608  20.466  1.00  0.00      A    H
ATOM    385  CT  DCE A  49      28.691   4.055  38.922  1.00  0.00      A    C
ATOM    386  HC  DCE A  49      29.466   3.856  38.181  1.00  0.00      A    H
ATOM    387  HC1 DCE A  49      28.061   4.775  38.401  1.00  0.00      A    H
ATOM    388  Cl  DCE A  49      27.713   2.599  39.239  1.00  0.00      A   CL
ATOM    389  CT1 DCE A  49      29.357   4.715  40.102  1.00  0.00      A    C
ATOM    390  HC2 DCE A  49      28.714   4.614  40.976  1.00  0.00      A    H
ATOM    391  Cl1 DCE A  49      30.780   3.759  40.581  1.00  0.00      A   CL
ATOM    392  HC3 DCE A  49      29.653   5.731  39.842  1.00  0.00      A    H
ATOM    393  CT  DCE A  50      27.969  42.649  19.899  1.00  0.00      A    C
ATOM    394  HC  DCE A  50      27.799  41.812  19.222  1.00  0.00      A    H
ATOM    395  HC1 DCE A  50      28.186  43.469  19.214  1.00  0.00      A    H
ATOM    396  Cl  DCE A  50      26.592  43.129  20.933  1.00  0.00      A   CL
ATOM    397  CT1 DCE A  50      29.366  42.355  20.510  1.00  0.00      A    C
ATOM    398  HC2 DCE A  50      29.307  41.681  21.365  1.00  0.00      A    H
ATOM    399  Cl1 DCE A  50      30.338  41.579  19.153  1.00  0.00      A   CL
ATOM    400  HC3 DCE A  50      29.903  43.255  20.807  1.00  0.00      A    H
ATOM    401  CT  DCE A  51       9.180  21.652  42.160  1.00  0.00      A    C
ATOM    402  HC  DCE A  51      10.249  21.703  41.950  1.00  0.00      A    H
ATOM    403  HC1 DCE A  51       8.813  22.673  42.059  1.00  0.00      A    H
ATOM    404  Cl  DCE A  51       8.160  20.664  41.090  1.00  0.00      A   CL
ATOM    405  CT1 DCE A  51       8.816  21.392  43.601  1.00  0.00      A    C
ATOM    406  HC2 DCE A  51       9.457  21.899  44.323  1.00  0.00      A    H
ATOM    407  Cl1 DCE A  51       7.191  21.835  43.982  1.00  0.00      A   CL
ATOM    408  HC3 DCE A  51       8.827  20.318  43.787  1.00  0.00      A    H
ATOM    409  CT  DCE A  52       4.284  23.654  23.245  1.00  0.00      A    C
ATOM    410  HC  DCE A  52       5.188  23.165  22.884  1.00  0.00      A    H
ATOM    411  HC1 DCE A  52       3.464  23.011  22.924  1.00  0.00      A    H
ATOM    412  Cl  DCE A  52       4.300  23.427  24.986  1.00  0.00      A   CL
ATOM    413  CT1 DCE A  52       4.143  25.078  22.799  1.00  0.00      A    C
ATOM    414  HC2 DCE A  52       4.937  25.708  23.200  1.00  0.00      A    H
ATOM    415  Cl1 DCE A  52       4.064  25.136  21.028  1.00  0.00      A   CL
ATOM    416  HC3 DCE A  52       3.200  25.534  23.100  1.00  0.00      A    H
ATOM    417  CT  DCE A  53      37.284  38.660  13.656  1.00  0.00      A    C
ATOM    418  HC  DCE A  53      37.424  37.799  13.002  1.00  0.00      A    H
ATOM    419  HC1 DCE A  53      36.388  38.512  14.260  1.00  0.00      A    H
ATOM    420  Cl  DCE A  53      38.728  38.795  14.735  1.00  0.00      A   CL
ATOM    421  CT1 DCE A  53      37.266  39.839  12.669  1.00  0.00      A    C
ATOM    422  HC2 DCE A  53      37.895  39.677  11.793  1.00  0.00      A    H
ATOM    423  Cl1 DCE A  53      35.571  39.935  12.162  1.00  0.00      A   CL
ATOM    424  HC3 DCE A  53      37.695  40.735  13.118  1.00  0.00      A    H
ATOM    425  CT  DCE A  54      42.081   1.283  34.806  1.00  0.00      A    C
ATOM    426  HC  DCE A  54      42.011   2.039  34.025  1.00  0.00      A    H
ATOM    427  HC1 DCE A  54      41.583   1.683  35.689  1.00  0.00      A    H
ATOM    428  Cl  DCE A  54      41.176  -0.169  34.262  1.00  0.00      A   CL
ATOM    429  CT1 DCE A  54      43.434   0.609  35.050  1.00  0.00      A    C
ATOM    430  HC2 DCE A  54      43.878   0.278  34.111  1.00  0.00      A    H
ATOM    431  Cl1 DCE A  54      44.596   1.781  35.825  1.00  0.00      A   CL
ATOM    432  HC3 DCE A  54      43.428  -0.351  35.566  1.00  0.00      A    H
ATOM    433  CT  DCE A  55      10.039  21.907  22.822  1.00  0.00      A    C
ATOM    434  HC  DCE A  55      10.568  22.383  23.647  1.00  0.00      A    H
ATOM    435  HC1 DCE A  55      10.026  20.817  22.828  1.00  0.00      A    H
ATOM    436  Cl  DCE A  55       8.304  22.510  22.949  1.00  0.00      A   CL
ATOM    437  CT1 DCE A  55      10.831  22.440  21.641  1.00  0.00      A    C
ATOM    438  HC2 DCE A  55      10.409  22.063  20.709  1.00  0.00      A    H
ATOM    439  Cl1 DCE A  55      10.810  24.190  21.781  1.00  0.00      A   CL
ATOM    440  HC3 DCE A  55      11.829  22.040  21.818  1.00  0.00      A    H
ATOM    441  CT  DCE A  56      35.842  30.382  17.613  1.00  0.00      A    C
ATOM    442  HC  DCE A  56      35.021  30.954  17.181  1.00  0.00      A    H
ATOM    443  HC1 DCE A  56      35.480  29.371  17.424  1.00  0.00      A    H
ATOM    444  Cl  DCE A  56      37.215  30.548  16.617  1.00  0.00      A   CL
ATOM    445  CT1 DCE A  56      36.163  30.811  19.042  1.00  0.00      A    C
ATOM    446  HC2 DCE A  56      35.366  30.734  19.782  1.00  0.00      A    H
ATOM    447  Cl1 DCE A  56      37.565  29.896  19.692  1.00  0.00      A   CL
ATOM    448  HC3 DCE A  56      36.320  31.865  19.268  1.00  0.00      A    H
ATOM    449  CT  DCE A  57      29.721  35.626  10.900  1.00  0.00      A    C
ATOM    450  HC  DCE A  57      29.370  36.586  11.279  1.00  0.00      A    H
ATOM    451  HC1 DCE A  57      28.903  34.977  10.587  1.00  0.00      A    H
ATOM    452  Cl  DCE A  57      30.790  36.010   9.494  1.00  0.00      A   CL
ATOM    453  CT1 DCE A  57      30.584  34.805  11.910  1.00  0.00      A    C
ATOM    454  HC2 DCE A  57      30.178  34.560  12.892  1.00  0.00      A    H
ATOM    455  Cl1 DCE A  57      31.267  33.351  11.162  1.00  0.00      A   CL
ATOM    456  HC3 DCE A  57      31.356  35.422  12.371  1.00  0.00      A    H
ATOM    457  CT  DCE A  58      22.923  20.864  30.076  1.00  0.00      A    C
ATOM    458  HC  DCE A  58      22.828  21.598  29.276  1.00  0.00      A    H
ATOM    459  HC1 DCE A  58      23.729  20.228  29.710  1.00  0.00      A    H
ATOM    460  Cl  DCE A  58      23.438  21.906  31.475  1.00  0.00      A   CL
ATOM    461  CT1 DCE A  58      21.617  20.157  30.245  1.00  0.00      A    C
ATOM    462  HC2 DCE A  58      20.827  20.889  30.414  1.00  0.00      A    H
ATOM    463  Cl1 DCE A  58      21.010  19.282  28.739  1.00  0.00      A   CL
ATOM    464  HC3 DCE A  58      21.684  19.452  31.073  1.00  0.00      A    H
ATOM    465  CT  DCE A  59       7.794  29.069   7.248  1.00  0.00      A    C
ATOM    466  HC  DCE A  59       7.730  28.291   8.009  1.00  0.00      A    H
ATOM    467  HC1 DCE A  59       8.637  29.707   7.512  1.00  0.00      A    H
ATOM    468  Cl  DCE A  59       8.008  28.119   5.731  1.00  0.00      A   CL
ATOM    469  CT1 DCE A  59       6.468  29.815   7.196  1.00  0.00      A    C
ATOM    470  HC2 DCE A  59       5.653  29.165   6.879  1.00  0.00      A    H
ATOM    471  Cl1 DCE A  59       6.069  30.489   8.793  1.00  0.00      A   CL
ATOM    472  HC3 DCE A  59       6.483  30.591   6.430  1.00  0.00      A    H
ATOM    473  CT  DCE A  60      17.772  41.658  39.448  1.00  0.00      A    C
ATOM    474  HC  DCE A  60      18.349  42.550  39.205  1.00  0.00      A    H
ATOM    475  HC1 DCE A  60      18.144  41.217  40.372  1.00  0.00      A    H
ATOM    476  Cl  DCE A  60      16.065  41.997  39.610  1.00  0.00      A   CL
ATOM    477  CT1 DCE A  60      17.907  40.707  38.314  1.00  0.00      A    C
ATOM    478  HC2 DCE A  60      17.357  39.767  38.330  1.00  0.00      A    H
ATOM    479  Cl1 DCE A  60      17.429  41.585  36.869  1.00  0.00      A   CL
ATOM    480  HC3 DCE A  60      18.937  40.388  38.152  1.00  0.00      A    H
ATOM    481  CT  DCE A  61      17.685  27.137  14.067  1.00  0.00      A    C
ATOM    482  HC  DCE A  61      17.686  26.109  14.431  1.00  0.00      A    H
ATOM    483  HC1 DCE A  61      16.680  27.536  14.209  1.00  0.00      A    H
ATOM    484  Cl  DCE A  61      18.793  28.169  14.957  1.00  0.00      A   CL
ATOM    485  CT1 DCE A  61      18.085  27.100  12.530  1.00  0.00      A    C
ATOM    486  HC2 DCE A  61      17.454  26.471  11.902  1.00  0.00      A    H
ATOM    487  Cl1 DCE A  61      17.825  28.741  12.017  1.00  0.00      A   CL
ATOM    488  HC3 DCE A  61      19.133  26.845  12.370  1.00  0.00      A    H
ATOM    489  CT  DCE A  62      34.124  41.350  36.348  1.00  0.00      A    C
ATOM    490  HC  DCE A  62      35.127  41.772  36.415  1.00  0.00      A    H
ATOM    491  HC1 DCE A  62      33.444  42.099  36.752  1.00  0.00      A    H
ATOM    492  Cl  DCE A  62      33.830  41.230  34.591  1.00  0.00      A   CL
ATOM    493  CT1 DCE A  62      33.864  40.051  37.064  1.00  0.00      A    C
ATOM    494  HC2 DCE A  62      34.115  40.218  38.111  1.00  0.00      A    H
ATOM    495  Cl1 DCE A  62      32.186  39.621  36.776  1.00  0.00      A   CL
ATOM    496  HC3 DCE A  62      34.540  39.313  36.631  1.00  0.00      A    H
ATOM    497  CT  DCE A  63      11.598   6.926  30.934  1.00  0.00      A    C
ATOM    498  HC  DCE A  63      11.336   7.375  31.892  1.00  0.00      A    H
ATOM    499  HC1 DCE A  63      12.604   6.507  30.947  1.00  0.00      A    H
ATOM    500  Cl  DCE A  63      10.422   5.693  30.642  1.00  0.00      A   CL
ATOM    501  CT1 DCE A  63      11.435   7.796  29.687  1.00  0.00      A    C
ATOM    502  HC2 DCE A  63      11.992   8.731  29.748  1.00  0.00      A    H
ATOM    503  Cl1 DCE A  63      12.182   6.924  28.369  1.00  0.00      A   CL
ATOM    504  HC3 DCE A  63      10.358   7.773  29.517  1.00  0.00      A    H
ATOM    505  CT  DCE A  64      20.929  27.385  23.714  1.00  0.00      A    C
ATOM    506  HC  DCE A  64      22.009  27.530  23.751  1.00  0.00      A    H
ATOM    507  HC1 DCE A  64      20.624  28.051  24.521  1.00  0.00      A    H
ATOM    508  Cl  DCE A  64      20.424  27.971  22.151  1.00  0.00      A   CL
ATOM    509  CT1 DCE A  64      20.666  25.946  23.945  1.00  0.00      A    C
ATOM    510  HC2 DCE A  64      21.204  25.332  23.222  1.00  0.00      A    H
ATOM    511  Cl1 DCE A  64      21.307  25.270  25.484  1.00  0.00      A   CL
ATOM    512  HC3 DCE A  64      19.656  25.555  23.824  1.00  0.00      A    H
ATOM    513  CT  DCE A  65      14.940  26.783  37.684  1.00  0.00      A    C
ATOM    514  HC  DCE A  65      14.226  27.182  36.964  1.00  0.00      A    H
ATOM    515  HC1 DCE A  65      15.816  27.402  37.492  1.00  0.00      A    H
ATOM    516  Cl  DCE A  65      14.252  27.237  39.295  1.00  0.00      A   CL
ATOM    517  CT1 DCE A  65      14.972  25.212  37.488  1.00  0.00      A    C
ATOM    518  HC2 DCE A  65      14.051  24.639  37.595  1.00  0.00      A    H
ATOM    519  Cl1 DCE A  65      15.492  25.119  35.825  1.00  0.00      A   CL
ATOM    520  HC3 DCE A  65      15.861  24.814  37.977  1.00  0.00      A    H
ATOM    521  CT  DCE A  66      17.517  21.099  31.333  1.00  0.00      A    C
ATOM    522  HC  DCE A  66      18.101  20.521  30.617  1.00  0.00      A    H
ATOM    523  HC1 DCE A  66      16.519  20.710  31.538  1.00  0.00      A    H
ATOM    524  Cl  DCE A  66      18.435  21.057  32.880  1.00  0.00      A   CL
ATOM    525  CT1 DCE A  66      17.272  22.471  30.833  1.00  0.00      A    C
ATOM    526  HC2 DCE A  66      18.189  22.974  30.524  1.00  0.00      A    H
ATOM    527  Cl1 DCE A  66      16.064  22.415  29.468  1.00  0.00      A   CL
ATOM    528  HC3 DCE A  66      16.908  23.062  31.674  1.00  0.00      A    H
ATOM    529  CT  DCE A  67      14.194  10.658  35.018  1.00  0.00      A    C
ATOM    530  HC  DCE A  67      13.873  10.976  34.026  1.00  0.00      A    H
ATOM    531  HC1 DCE A  67      14.313   9.575  35.002  1.00  0.00      A    H
ATOM    532  Cl  DCE A  67      15.791  11.282  35.490  1.00  0.00      A   CL
ATOM    533  CT1 DCE A  67      13.219  10.979  36.183  1.00  0.00      A    C
ATOM    534  HC2 DCE A  67      12.984  10.086  36.763  1.00  0.00      A    H
ATOM    535  Cl1 DCE A  67      13.842  12.241  37.306  1.00  0.00      A   CL
ATOM    536  HC3 DCE A  67      12.215  11.239  35.847  1.00  0.00      A    H
ATOM    537  CT  DCE A  68      11.749   2.142  19.469  1.00  0.00      A    C
ATOM    538  HC  DCE A  68      10.803   2.140  20.010  1.00  0.00      A    H
ATOM    539  HC1 DCE A  68      11.612   2.773  18.591  1.00  0.00      A    H
ATOM    540  Cl  DCE A  68      12.913   2.963  20.522  1.00  0.00      A   CL
ATOM    541  CT1 DCE A  68      12.117   0.692  19.170  1.00  0.00      A    C
ATOM    542  HC2 DCE A  68      12.218   0.010  20.014  1.00  0.00      A    H
ATOM    543  Cl1 DCE A  68      10.924  -0.070  18.073  1.00  0.00      A   CL
ATOM    544  HC3 DCE A  68      13.061   0.610  18.631  1.00  0.00      A    H
ATOM    545  CT  DCE A  69      19.137  21.635  38.471  1.00  0.00      A    C
ATOM    546  HC  DCE A  69      18.807  20.794  39.080  1.00  0.00      A    H
ATOM    547  HC1 DCE A  69      20.158  21.868  38.773  1.00  0.00      A    H
ATOM    548  Cl  DCE A  69      19.056  21.262  36.749  1.00  0.00      A   CL
ATOM    549  CT1 DCE A  69      18.216  22.736  38.868  1.00  0.00      A    C
ATOM    550  HC2 DCE A  69      17.932  22.613  39.913  1.00  0.00      A    H
ATOM    551  Cl1 DCE A  69      18.884  24.310  38.587  1.00  0.00      A   CL
ATOM    552  HC3 DCE A  69      17.323  22.709  38.243  1.00  0.00      A    H
ATOM    553  CT  DCE A  70      37.886  24.759  22.108  1.00  0.00      A    C
ATOM    554  HC  DCE A  70      37.532  25.036  21.114  1.00  0.00      A    H
ATOM    555  HC1 DCE A  70      38.885  24.335  22.003  1.00  0.00      A    H
ATOM    556  Cl  DCE A  70      38.089  26.223  23.161  1.00  0.00      A   CL
ATOM    557  CT1 DCE A  70      36.967  23.719  22.720  1.00  0.00      A    C
ATOM    558  HC2 DCE A  70      35.935  24.066  22.775  1.00  0.00      A    H
ATOM    559  Cl1 DCE A  70      36.950  22.333  21.702  1.00  0.00      A   CL
ATOM    560  HC3 DCE A  70      37.226  23.383  23.724  1.00  0.00      A    H
ATOM    561  CT  DCE A  71      13.245  15.086  34.508  1.00  0.00      A    C
ATOM    562  HC  DCE A  71      13.971  14.816  35.274  1.00  0.00      A    H
ATOM    563  HC1 DCE A  71      12.373  15.375  35.095  1.00  0.00      A    H
ATOM    564  Cl  DCE A  71      14.028  16.571  33.856  1.00  0.00      A   CL
ATOM    565  CT1 DCE A  71      13.005  14.088  33.330  1.00  0.00      A    C
ATOM    566  HC2 DCE A  71      12.016  14.177  32.882  1.00  0.00      A    H
ATOM    567  Cl1 DCE A  71      14.405  14.146  32.169  1.00  0.00      A   CL
ATOM    568  HC3 DCE A  71      13.041  13.058  33.686  1.00  0.00      A    H
ATOM    569  CT  DCE A  72      42.007  43.754  42.386  1.00  0.00      A    C
ATOM    570  HC  DCE A  72      43.044  44.050  42.225  1.00  0.00      A    H
ATOM    571  HC1 DCE A  72      41.970  42.807  41.848  1.00  0.00      A    H
ATOM    572  Cl  DCE A  72      41.880  43.325  44.116  1.00  0.00      A   CL
ATOM    573  CT1 DCE A  72      40.926  44.753  41.900  1.00  0.00      A    C
ATOM    574  HC2 DCE A  72      39.912  44.409  42.100  1.00  0.00      A    H
ATOM    575  Cl1 DCE A  72      41.227  46.349  42.639  1.00  0.00      A   CL
ATOM    576  HC3 DCE A  72      40.868  44.782  40.812  1.00  0.00      A    H
ATOM    577  CT  DCE A  73      13.601  45.622  33.330  1.00  0.00      A    C
ATOM    578  HC  DCE A  73      12.912  46.397  32.994  1.00  0.00      A    H
ATOM    579  HC1 DCE A  73      14.470  45.590  32.673  1.00  0.00      A    H
ATOM    580  Cl  DCE A  73      14.311  46.209  34.887  1.00  0.00      A   CL
ATOM    581  CT1 DCE A  73      13.076  44.186  33.597  1.00  0.00      A    C
ATOM    582  HC2 DCE A  73      12.824  43.690  32.660  1.00  0.00      A    H
ATOM    583  Cl1 DCE A  73      14.370  43.204  34.398  1.00  0.00      A   CL
ATOM    584  HC3 DCE A  73      12.155  44.038  34.161  1.00  0.00      A    H
ATOM    585  CT  DCE A  74      17.031   8.615  32.793  1.00  0.00      A    C
ATOM    586  HC  DCE A  74      18.011   8.175  32.981  1.00  0.00      A    H
ATOM    587  HC1 DCE A  74      16.966   9.574  33.308  1.00  0.00      A    H
ATOM    588  Cl  DCE A  74      17.005   9.035  31.089  1.00  0.00      A   CL
ATOM    589  CT1 DCE A  74      15.892   7.729  33.176  1.00  0.00      A    C
ATOM    590  HC2 DCE A  74      15.217   8.218  33.878  1.00  0.00      A    H
ATOM    591  Cl1 DCE A  74      15.083   7.274  31.687  1.00  0.00      A   CL
ATOM    592  HC3 DCE A  74      16.185   6.822  33.705  1.00  0.00      A    H
ATOM    593  CT  DCE A  75      33.371   8.128  43.382  1.00  0.00      A    C
ATOM    594  HC  DCE A  75      33.269   8.586  42.398  1.00  0.00      A    H
ATOM    595  HC1 DCE A  75      34.000   8.649  44.104  1.00  0.00      A    H
ATOM    596  Cl  DCE A  75      31.814   7.885  44.180  1.00  0.00      A   CL
ATOM    597  CT1 DCE A  75      33.940   6.774  43.098  1.00  0.00      A    C
ATOM    598  HC2 DCE A  75      33.720   6.079  43.908  1.00  0.00      A    H
ATOM    599  Cl1 DCE A  75      32.965   6.184  41.755  1.00  0.00      A   CL
ATOM    600  HC3 DCE A  75      34.966   6.902  42.751  1.00  0.00      A    H
ATOM    601  CT  DCE A  76      25.448  28.695   1.334  1.00  0.00      A    C
ATOM    602  HC  DCE A  76      25.551  29.691   0.904  1.00  0.00      A    H
ATOM    603  HC1 DCE A  76      25.813  28.614   2.358  1.00  0.00      A    H
ATOM    604  Cl  DCE A  76      23.752  28.367   1.315  1.00  0.00      A   CL
ATOM    605  CT1 DCE A  76      26.181  27.752   0.503  1.00  0.00      A    C
ATOM    606  HC2 DCE A  76      26.039  27.736  -0.578  1.00  0.00      A    H
ATOM    607  Cl1 DCE A  76      27.917  28.039   0.784  1.00  0.00      A   CL
ATOM    608  HC3 DCE A  76      26.030  26.764   0.939  1.00  0.00      A    H
ATOM    609  CT  DCE A  77      18.164  45.181  31.977  1.00  0.00      A    C
ATOM    610  HC  DCE A  77      18.679  45.685  32.795  1.00  0.00      A    H
ATOM    611  HC1 DCE A  77      18.814  44.641  31.288  1.00  0.00      A    H
ATOM    612  Cl  DCE A  77      17.065  43.942  32.718  1.00  0.00      A   CL
ATOM    613  CT1 DCE A  77      17.317  46.182  31.215  1.00  0.00      A    C
ATOM    614  HC2 DCE A  77      17.879  46.772  30.491  1.00  0.00      A    H
ATOM    615  Cl1 DCE A  77      16.040  45.384  30.260  1.00  0.00      A   CL
ATOM    616  HC3 DCE A  77      16.854  46.829  31.961  1.00  0.00      A    H
ATOM    617  CT  DCE A  78       8.698  20.575  28.773  1.00  0.00      A    C
ATOM    618  HC  DCE A  78       8.822  21.355  29.524  1.00  0.00      A    H
ATOM    619  HC1 DCE A  78       8.039  21.113  28.092  1.00  0.00      A    H
ATOM    620  Cl  DCE A  78      10.344  20.359  27.943  1.00  0.00      A   CL
ATOM    621  CT1 DCE A  78       8.138  19.271  29.335  1.00  0.00      A    C
ATOM    622  HC2 DCE A  78       8.206  18.473  28.595  1.00  0.00      A    H
ATOM    623  Cl1 DCE A  78       9.177  18.764  30.703  1.00  0.00      A   CL
ATOM    624  HC3 DCE A  78       7.135  19.429  29.729  1.00  0.00      A    H
ATOM    625  CT  DCE A  79      33.437   6.070  15.812  1.00  0.00      A    C
ATOM    626  HC  DCE A  79      33.661   6.650  16.708  1.00  0.00      A    H
ATOM    627  HC1 DCE A  79      32.485   6.295  15.332  1.00  0.00      A    H
ATOM    628  Cl  DCE A  79      34.539   6.775  14.586  1.00  0.00      A   CL
ATOM    629  CT1 DCE A  79      33.705   4.604  16.032  1.00  0.00      A    C
ATOM    630  HC2 DCE A  79      34.710   4.359  16.374  1.00  0.00      A    H
ATOM    631  Cl1 DCE A  79      32.548   3.999  17.274  1.00  0.00      A   CL
ATOM    632  HC3 DCE A  79      33.486   4.041  15.124  1.00  0.00      A    H
ATOM    633  CT  DCE A  80      39.576  37.794  34.303  1.00  0.00      A    C
ATOM    634  HC  DCE A  80      39.541  37.606  33.230  1.00  0.00      A    H
ATOM    635  HC1 DCE A  80      39.826  36.810  34.699  1.00  0.00      A    H
ATOM    636  Cl  DCE A  80      40.940  38.908  34.302  1.00  0.00      A   CL
ATOM    637  CT1 DCE A  80      38.352  38.450  34.917  1.00  0.00      A    C
ATOM    638  HC2 DCE A  80      37.425  37.928  34.679  1.00  0.00      A    H
ATOM    639  Cl1 DCE A  80      38.545  38.528  36.696  1.00  0.00      A   CL
ATOM    640  HC3 DCE A  80      38.295  39.446  34.478  1.00  0.00      A    H
ATOM    641  CT  DCE A  81       6.573  17.672   1.047  1.00  0.00      A    C
ATOM    642  HC  DCE A  81       5.653  17.821   0.482  1.00  0.00      A    H
ATOM    643  HC1 DCE A  81       7.194  18.564   1.138  1.00  0.00      A    H
ATOM    644  Cl  DCE A  81       6.180  16.763   2.605  1.00  0.00      A   CL
ATOM    645  CT1 DCE A  81       7.447  16.673   0.279  1.00  0.00      A    C
ATOM    646  HC2 DCE A  81       7.307  15.602   0.424  1.00  0.00      A    H
ATOM    647  Cl1 DCE A  81       7.193  17.093  -1.436  1.00  0.00      A   CL
ATOM    648  HC3 DCE A  81       8.493  16.883   0.500  1.00  0.00      A    H
ATOM    649  CT  DCE A  82       5.716  23.438  38.200  1.00  0.00      A    C
ATOM    650  HC  DCE A  82       4.673  23.138  38.296  1.00  0.00      A    H
ATOM    651  HC1 DCE A  82       5.574  24.505  38.027  1.00  0.00      A    H
ATOM    652  Cl  DCE A  82       6.568  23.275  39.747  1.00  0.00      A   CL
ATOM    653  CT1 DCE A  82       6.454  22.855  36.997  1.00  0.00      A    C
ATOM    654  HC2 DCE A  82       7.431  23.287  36.779  1.00  0.00      A    H
ATOM    655  Cl1 DCE A  82       6.826  21.098  37.413  1.00  0.00      A   CL
ATOM    656  HC3 DCE A  82       5.794  22.888  36.130  1.00  0.00      A    H
ATOM    657  CT  DCE A  83      31.325  37.299  25.354  1.00  0.00      A    C
ATOM    658  HC  DCE A  83      31.398  36.549  26.142  1.00  0.00      A    H
ATOM    659  HC1 DCE A  83      30.441  37.854  25.669  1.00  0.00      A    H
ATOM    660  Cl  DCE A  83      32.687  38.409  25.387  1.00  0.00      A   CL
ATOM    661  CT1 DCE A  83      31.061  36.687  23.967  1.00  0.00      A    C
ATOM    662  HC2 DCE A  83      30.859  37.437  23.202  1.00  0.00      A    H
ATOM    663  Cl1 DCE A  83      32.567  35.998  23.363  1.00  0.00      A   CL
ATOM    664  HC3 DCE A  83      30.277  35.930  23.950  1.00  0.00      A    H
ATOM    665  CT  DCE A  84      36.163  33.965  15.123  1.00  0.00      A    C
ATOM    666  HC  DCE A  84      35.916  33.082  14.535  1.00  0.00      A    H
ATOM    667  HC1 DCE A  84      36.630  33.750  16.085  1.00  0.00      A    H
ATOM    668  Cl  DCE A  84      37.253  35.163  14.190  1.00  0.00      A   CL
ATOM    669  CT1 DCE A  84      34.859  34.738  15.284  1.00  0.00      A    C
ATOM    670  HC2 DCE A  84      35.204  35.737  15.553  1.00  0.00      A    H
ATOM    671  Cl1 DCE A  84      33.771  34.665  13.827  1.00  0.00      A   CL
ATOM    672  HC3 DCE A  84      34.316  34.297  16.120  1.00  0.00      A    H
ATOM    673  CT  DCE A  85      44.831   7.359  45.458  1.00  0.00      A    C
ATOM    674  HC  DCE A  85      45.825   7.001  45.187  1.00  0.00      A    H
ATOM    675  HC1 DCE A  85      44.707   7.368  46.541  1.00  0.00      A    H
ATOM    676  Cl  DCE A  85      44.709   9.100  45.119  1.00  0.00      A   CL
ATOM    677  CT1 DCE A  85      43.766   6.510  44.828  1.00  0.00      A    C
ATOM    678  HC2 DCE A  85      42.852   6.746  45.373  1.00  0.00      A    H
ATOM    679  Cl1 DCE A  85      43.475   6.800  43.115  1.00  0.00      A   CL
ATOM    680  HC3 DCE A  85      43.941   5.436  44.890  1.00  0.00      A    H
ATOM    681  CT  DCE A  86      44.911  12.281  25.585  1.00  0.00      A    C
ATOM    682  HC  DCE A  86      45.856  12.459  26.096  1.00  0.00      A    H
ATOM    683  HC1 DCE A  86      44.513  13.142  25.047  1.00  0.00      A    H
ATOM    684  Cl  DCE A  86      45.080  11.021  24.421  1.00  0.00      A   CL
ATOM    685  CT1 DCE A  86      43.809  11.941  26.606  1.00  0.00      A    C
ATOM    686  HC2 DCE A  86      43.732  12.667  27.416  1.00  0.00      A    H
ATOM    687  Cl1 DCE A  86      42.246  12.003  25.826  1.00  0.00      A   CL
ATOM    688  HC3 DCE A  86      43.895  10.920  26.980  1.00  0.00      A    H
ATOM    689  CT  DCE A  87       6.173  19.880  26.136  1.00  0.00      A    C
ATOM    690  HC  DCE A  87       6.247  20.722  25.448  1.00  0.00      A    H
ATOM    691  HC1 DCE A  87       7.140  19.524  26.493  1.00  0.00      A    H
ATOM    692  Cl  DCE A  87       5.180  20.409  27.497  1.00  0.00      A   CL
ATOM    693  CT1 DCE A  87       5.334  18.877  25.390  1.00  0.00      A    C
ATOM    694  HC2 DCE A  87       5.027  17.997  25.955  1.00  0.00      A    H
ATOM    695  Cl1 DCE A  87       3.894  19.527  24.596  1.00  0.00      A   CL
ATOM    696  HC3 DCE A  87       5.967  18.445  24.615  1.00  0.00      A    H
ATOM    697  CT  DCE A  88      30.148  43.972  24.310  1.00  0.00      A    C
ATOM    698  HC  DCE A  88      30.640  44.333  23.407  1.00  0.00      A    H
ATOM    699  HC1 DCE A  88      30.203  44.834  24.975  1.00  0.00      A    H
ATOM    700  Cl  DCE A  88      28.504  43.765  23.845  1.00  0.00      A   CL
ATOM    701  CT1 DCE A  88      30.714  42.623  24.901  1.00  0.00      A    C
ATOM    702  HC2 DCE A  88      30.158  42.316  25.787  1.00  0.00      A    H
ATOM    703  Cl1 DCE A  88      30.686  41.316  23.698  1.00  0.00      A   CL
ATOM    704  HC3 DCE A  88      31.778  42.740  25.104  1.00  0.00      A    H
ATOM    705  CT  DCE A  89      25.469   7.069   8.405  1.00  0.00      A    C
ATOM    706  HC  DCE A  89      26.477   6.897   8.784  1.00  0.00      A    H
ATOM    707  HC1 DCE A  89      24.742   6.361   8.801  1.00  0.00      A    H
ATOM    708  Cl  DCE A  89      24.852   8.544   9.046  1.00  0.00      A   CL
ATOM    709  CT1 DCE A  89      25.436   7.050   6.911  1.00  0.00      A    C
ATOM    710  HC2 DCE A  89      26.157   7.801   6.586  1.00  0.00      A    H
ATOM    711  Cl1 DCE A  89      26.034   5.496   6.224  1.00  0.00      A   CL
ATOM    712  HC3 DCE A  89      24.404   7.170   6.580  1.00  0.00      A    H
ATOM    713  CT  DCE A  90      24.831  42.372  17.610  1.00  0.00      A    C
ATOM    714  HC  DCE A  90      24.115  43.123  17.272  1.00  0.00      A    H
ATOM    715  HC1 DCE A  90      25.271  42.577  18.586  1.00  0.00      A    H
ATOM    716  Cl  DCE A  90      23.904  40.942  17.679  1.00  0.00      A   CL
ATOM    717  CT1 DCE A  90      25.822  42.233  16.518  1.00  0.00      A    C
ATOM    718  HC2 DCE A  90      26.623  42.927  16.772  1.00  0.00      A    H
ATOM    719  Cl1 DCE A  90      26.439  40.504  16.489  1.00  0.00      A   CL
ATOM    720  HC3 DCE A  90      25.410  42.419  15.526  1.00  0.00      A    H
ATOM    721  CT  DCE A  91      10.053  30.327   2.583  1.00  0.00      A    C
ATOM    722  HC  DCE A  91      10.810  30.880   2.027  1.00  0.00      A    H
ATOM    723  HC1 DCE A  91       9.825  29.331   2.202  1.00  0.00      A    H
ATOM    724  Cl  DCE A  91      10.803  30.019   4.235  1.00  0.00      A   CL
ATOM    725  CT1 DCE A  91       8.854  31.265   2.749  1.00  0.00      A    C
ATOM    726  HC2 DCE A  91       9.133  32.269   3.070  1.00  0.00      A    H
ATOM    727  Cl1 DCE A  91       8.032  31.444   1.208  1.00  0.00      A   CL
ATOM    728  HC3 DCE A  91       8.112  30.847   3.429  1.00  0.00      A    H
ATOM    729  CT  DCE A  92      11.602  35.536  41.415  1.00  0.00      A    C
ATOM    730  HC  DCE A  92      11.048  34.636  41.683  1.00  0.00      A    H
ATOM    731  HC1 DCE A  92      10.826  36.293  41.528  1.00  0.00      A    H
ATOM    732  Cl  DCE A  92      12.930  35.802  42.608  1.00  0.00      A   CL
ATOM    733  CT1 DCE A  92      12.068  35.480  40.019  1.00  0.00      A    C
ATOM    734  HC2 DCE A  92      11.281  35.355  39.276  1.00  0.00      A    H
ATOM    735  Cl1 DCE A  92      12.584  37.168  39.630  1.00  0.00      A   CL
ATOM    736  HC3 DCE A  92      12.893  34.772  39.940  1.00  0.00      A    H
ATOM    737  CT  DCE A  93      27.039  23.850  28.503  1.00  0.00      A    C
ATOM    738  HC  DCE A  93      27.716  23.550  29.302  1.00  0.00      A    H
ATOM    739  HC1 DCE A  93      27.183  24.902  28.257  1.00  0.00      A    H
ATOM    740  Cl  DCE A  93      27.354  22.839  27.039  1.00  0.00      A   CL
ATOM    741  CT1 DCE A  93      25.544  23.543  28.866  1.00  0.00      A    C
ATOM    742  HC2 DCE A  93      25.126  24.379  29.427  1.00  0.00      A    H
ATOM    743  Cl1 DCE A  93      24.532  23.451  27.432  1.00  0.00      A   CL
ATOM    744  HC3 DCE A  93      25.496  22.607  29.424  1.00  0.00      A    H
ATOM    745  CT  DCE A  94       2.830  26.562   4.840  1.00  0.00      A    C
ATOM    746  HC  DCE A  94       2.564  26.098   5.789  1.00  0.00      A    H
ATOM    747  HC1 DCE A  94       2.055  27.287   4.593  1.00  0.00      A    H
ATOM    748  Cl  DCE A  94       4.378  27.240   5.022  1.00  0.00      A   CL
ATOM    749  CT1 DCE A  94       2.890  25.520   3.710  1.00  0.00      A    C
ATOM    750  HC2 DCE A  94       3.057  25.924   2.712  1.00  0.00      A    H
ATOM    751  Cl1 DCE A  94       4.216  24.375   4.119  1.00  0.00      A   CL
ATOM    752  HC3 DCE A  94       1.898  25.075   3.784  1.00  0.00      A    H
ATOM    753  CT  DCE A  95      -0.670  22.494  24.776  1.00  0.00      A    C
ATOM    754  HC  DCE A  95      -1.053  21.490  24.956  1.00  0.00      A    H
ATOM    755  HC1 DCE A  95      -1.234  23.009  23.998  1.00  0.00      A    H
ATOM    756  Cl  DCE A  95      -0.869  23.447  26.338  1.00  0.00      A   CL
ATOM    757  CT1 DCE A  95       0.778  22.365  24.326  1.00  0.00      A    C
ATOM    758  HC2 DCE A  95       1.403  22.038  25.157  1.00  0.00      A    H
ATOM    759  Cl1 DCE A  95       0.897  21.231  22.913  1.00  0.00      A   CL
ATOM    760  HC3 DCE A  95       1.208  23.319  24.023  1.00  0.00      A    H
ATOM    761  CT  DCE A  96      12.185  19.091  42.750  1.00  0.00      A    C
ATOM    762  HC  DCE A  96      12.840  19.559  43.486  1.00  0.00      A    H
ATOM    763  HC1 DCE A  96      11.199  19.537  42.877  1.00  0.00      A    H
ATOM    764  Cl  DCE A  96      12.667  19.602  41.094  1.00  0.00      A   CL
ATOM    765  CT1 DCE A  96      12.220  17.599  42.800  1.00  0.00      A    C
ATOM    766  HC2 DCE A  96      12.019  17.344  43.841  1.00  0.00      A    H
ATOM    767  Cl1 DCE A  96      10.911  16.831  41.812  1.00  0.00      A   CL
ATOM    768  HC3 DCE A  96      13.198  17.146  42.638  1.00  0.00      A    H
ATOM    769  CT  DCE A  97      19.443  11.435  11.735  1.00  0.00      A    C
ATOM    770  HC  DCE A  97      19.308  12.081  10.868  1.00  0.00      A    H
ATOM    771  HC1 DCE A  97      20.241  11.861  12.344  1.00  0.00      A    H
ATOM    772  Cl  DCE A  97      17.882  11.319  12.622  1.00  0.00      A   CL
ATOM    773  CT1 DCE A  97      19.893   9.995  11.201  1.00  0.00      A    C
ATOM    774  HC2 DCE A  97      20.860  10.097  10.710  1.00  0.00      A    H
ATOM    775  Cl1 DCE A  97      20.234   8.955  12.654  1.00  0.00      A   CL
ATOM    776  HC3 DCE A  97      19.131   9.485  10.611  1.00  0.00      A    H
ATOM    777  CT  DCE A  98      32.817  19.990  20.613  1.00  0.00      A    C
ATOM    778  HC  DCE A  98      32.172  19.521  21.355  1.00  0.00      A    H
ATOM    779  HC1 DCE A  98      33.836  19.853  20.975  1.00  0.00      A    H
ATOM    780  Cl  DCE A  98      32.806  19.083  19.090  1.00  0.00      A   CL
ATOM    781  CT1 DCE A  98      32.799  21.476  20.304  1.00  0.00      A    C
ATOM    782  HC2 DCE A  98      32.737  22.067  21.218  1.00  0.00      A    H
ATOM    783  Cl1 DCE A  98      34.248  21.986  19.463  1.00  0.00      A   CL
ATOM    784  HC3 DCE A  98      31.954  21.800  19.698  1.00  0.00      A    H
ATOM    785  CT  DCE A  99      42.104  27.827  31.869  1.00  0.00      A    C
ATOM    786  HC  DCE A  99      42.109  28.807  32.346  1.00  0.00      A    H
ATOM    787  HC1 DCE A  99      41.682  27.930  30.870  1.00  0.00      A    H
ATOM    788  Cl  DCE A  99      43.795  27.323  31.805  1.00  0.00      A   CL
ATOM    789  CT1 DCE A  99      41.297  26.882  32.666  1.00  0.00      A    C
ATOM    790  HC2 DCE A  99      41.426  25.811  32.514  1.00  0.00      A    H
ATOM    791  Cl1 DCE A  99      41.601  27.214  34.398  1.00  0.00      A   CL
ATOM    792  HC3 DCE A  99      40.212  26.982  32.619  1.00  0.00      A    H
ATOM    793  CT  DCE A 100      15.275   5.700  23.296  1.00  0.00      A    C
ATOM    794  HC  DCE A 100      15.116   4.733  22.820  1.00  0.00      A    H
ATOM    795  HC1 DCE A 100      15.774   6.353  22.579  1.00  0.00      A    H
ATOM    796  Cl  DCE A 100      13.651   6.357  23.445  1.00  0.00      A   CL
ATOM    797  CT1 DCE A 100      15.927   5.458  24.671  1.00  0.00      A    C
ATOM    798  HC2 DCE A 100      16.843   4.882  24.540  1.00  0.00      A    H
ATOM    799  Cl1 DCE A 100      16.160   7.013  25.485  1.00  0.00      A   CL
ATOM    800  HC3 DCE A 100      15.299   4.835  25.308  1.00  0.00      A    H
ATOM    801  CT  DCE A 101      34.861  36.707   8.893  1.00  0.00      A    C
ATOM    802  HC  DCE A 101      34.171  37.520   8.665  1.00  0.00      A    H
ATOM    803  HC1 DCE A 101      34.914  36.107   7.985  1.00  0.00      A    H
ATOM    804  Cl  DCE A 101      36.461  37.364   9.147  1.00  0.00      A   CL
ATOM    805  CT1 DCE A 101      34.454  35.899  10.137  1.00  0.00      A    C
ATOM    806  HC2 DCE A 101      33.463  35.466  10.000  1.00  0.00      A    H
ATOM    807  Cl1 DCE A 101      35.526  34.496  10.242  1.00  0.00      A   CL
ATOM    808  HC3 DCE A 101      34.459  36.385  11.113  1.00  0.00      A    H
ATOM    809  CT  DCE A 102      14.549  28.540  13.049  1.00  0.00      A    C
ATOM    810  HC  DCE A 102      14.777  28.578  14.114  1.00  0.00      A    H
ATOM    811  HC1 DCE A 102      15.496  28.724  12.541  1.00  0.00      A    H
ATOM    812  Cl  DCE A 102      13.919  26.932  12.656  1.00  0.00      A   CL
ATOM    813  CT1 DCE A 102      13.473  29.546  12.836  1.00  0.00      A    C
ATOM    814  HC2 DCE A 102      13.760  30.559  13.118  1.00  0.00      A    H
ATOM    815  Cl1 DCE A 102      12.911  29.499  11.233  1.00  0.00      A   CL
ATOM    816  HC3 DCE A 102      12.599  29.399  13.470  1.00  0.00      A    H
ATOM    817  CT  DCE A 103      12.202  28.349   6.767  1.00  0.00      A    C
ATOM    818  HC  DCE A 103      11.548  27.982   5.976  1.00  0.00      A    H
ATOM    819  HC1 DCE A 103      12.326  29.404   6.525  1.00  0.00      A    H
ATOM    820  Cl  DCE A 103      11.306  28.249   8.293  1.00  0.00      A   CL
ATOM    821  CT1 DCE A 103      13.488  27.510   6.916  1.00  0.00      A    C
ATOM    822  HC2 DCE A 103      13.286  26.452   7.087  1.00  0.00      A    H
ATOM    823  Cl1 DCE A 103      14.588  27.688   5.482  1.00  0.00      A   CL
ATOM    824  HC3 DCE A 103      14.006  27.862   7.808  1.00  0.00      A    H
ATOM    825  CT  DCE A 104      37.685   2.912  17.489  1.00  0.00      A    C
ATOM    826  HC  DCE A 104      38.548   2.786  16.835  1.00  0.00      A    H
ATOM    827  HC1 DCE A 104      36.725   2.643  17.049  1.00  0.00      A    H
ATOM    828  Cl  DCE A 104      38.059   1.924  18.942  1.00  0.00      A   CL
ATOM    829  CT1 DCE A 104      37.359   4.390  17.816  1.00  0.00      A    C
ATOM    830  HC2 DCE A 104      38.173   4.715  18.463  1.00  0.00      A    H
ATOM    831  Cl1 DCE A 104      37.408   5.389  16.333  1.00  0.00      A   CL
ATOM    832  HC3 DCE A 104      36.443   4.650  18.347  1.00  0.00      A    H
ATOM    833  CT  DCE A 105      30.866  16.618  36.773  1.00  0.00      A    C
ATOM    834  HC  DCE A 105      31.200  16.752  35.744  1.00  0.00      A    H
ATOM    835  HC1 DCE A 105      31.480  15.819  37.187  1.00  0.00      A    H
ATOM    836  Cl  DCE A 105      31.195  18.047  37.715  1.00  0.00      A   CL
ATOM    837  CT1 DCE A 105      29.410  16.242  36.770  1.00  0.00      A    C
ATOM    838  HC2 DCE A 105      29.055  16.107  37.792  1.00  0.00      A    H
ATOM    839  Cl1 DCE A 105      28.501  17.618  36.113  1.00  0.00      A   CL
ATOM    840  HC3 DCE A 105      29.212  15.372  36.144  1.00  0.00      A    H
ATOM    841  CT  DCE A 106       1.655  30.767  39.486  1.00  0.00      A    C
ATOM    842  HC  DCE A 106       2.264  30.319  40.271  1.00  0.00      A    H
ATOM    843  HC1 DCE A 106       2.144  30.585  38.528  1.00  0.00      A    H
ATOM    844  Cl  DCE A 106       0.236  29.678  39.515  1.00  0.00      A   CL
ATOM    845  CT1 DCE A 106       1.370  32.234  39.792  1.00  0.00      A    C
ATOM    846  HC2 DCE A 106       0.457  32.227  40.388  1.00  0.00      A    H
ATOM    847  Cl1 DCE A 106       2.757  32.935  40.691  1.00  0.00      A   CL
ATOM    848  HC3 DCE A 106       1.257  32.884  38.925  1.00  0.00      A    H
ATOM    849  CT  DCE A 107      42.621  26.032  39.821  1.00  0.00      A    C
ATOM    850  HC  DCE A 107      42.052  25.503  40.585  1.00  0.00      A    H
ATOM    851  HC1 DCE A 107      42.766  25.437  38.919  1.00  0.00      A    H
ATOM    852  Cl  DCE A 107      41.584  27.397  39.375  1.00  0.00      A   CL
ATOM    853  CT1 DCE A 107      43.983  26.537  40.364  1.00  0.00      A    C
ATOM    854  HC2 DCE A 107      44.669  27.025  39.672  1.00  0.00      A    H
ATOM    855  Cl1 DCE A 107      43.711  27.632  41.740  1.00  0.00      A   CL
ATOM    856  HC3 DCE A 107      44.645  25.771  40.768  1.00  0.00      A    H
ATOM    857  CT  DCE A 108      39.906   8.497  23.739  1.00  0.00      A    C
ATOM    858  HC  DCE A 108      39.056   8.153  23.151  1.00  0.00      A    H
ATOM    859  HC1 DCE A 108      39.630   9.494  24.083  1.00  0.00      A    H
ATOM    860  Cl  DCE A 108      39.935   7.502  25.201  1.00  0.00      A   CL
ATOM    861  CT1 DCE A 108      41.252   8.472  23.031  1.00  0.00      A    C
ATOM    862  HC2 DCE A 108      41.427   9.484  22.666  1.00  0.00      A    H
ATOM    863  Cl1 DCE A 108      42.541   8.389  24.200  1.00  0.00      A   CL
ATOM    864  HC3 DCE A 108      41.379   7.719  22.254  1.00  0.00      A    H
ATOM    865  CT  DCE A 109       8.884  15.501  35.474  1.00  0.00      A    C
ATOM    866  HC  DCE A 109       8.460  16.010  36.339  1.00  0.00      A    H
ATOM    867  HC1 DCE A 109       9.865  15.938  35.289  1.00  0.00      A    H
ATOM    868  Cl  DCE A 109       9.057  13.761  35.687  1.00  0.00      A   CL
ATOM    869  CT1 DCE A 109       8.067  15.792  34.303  1.00  0.00      A    C
ATOM    870  HC2 DCE A 109       7.955  16.874  34.234  1.00  0.00      A    H
ATOM    871  Cl1 DCE A 109       8.868  15.121  32.811  1.00  0.00      A   CL
ATOM    872  HC3 DCE A 109       7.059  15.432  34.507  1.00  0.00      A    H
ATOM    873  CT  DCE A 110      37.818  10.457  14.423  1.00  0.00      A    C
ATOM    874  HC  DCE A 110      38.158  10.473  15.459  1.00  0.00      A    H
ATOM    875  HC1 DCE A 110      38.155  11.467  14.193  1.00  0.00      A    H
ATOM    876  Cl  DCE A 110      38.785   9.328  13.486  1.00  0.00      A   CL
ATOM    877  CT1 DCE A 110      36.285  10.207  14.485  1.00  0.00      A    C
ATOM    878  HC2 DCE A 110      36.060   9.290  15.030  1.00  0.00      A    H
ATOM    879  Cl1 DCE A 110      35.445  11.552  15.250  1.00  0.00      A   CL
ATOM    880  HC3 DCE A 110      35.925  10.063  13.466  1.00  0.00      A    H
ATOM    881  CT  DCE A 111       6.249  34.534   3.237  1.00  0.00      A    C
ATOM    882  HC  DCE A 111       5.672  35.333   2.771  1.00  0.00      A    H
ATOM    883  HC1 DCE A 111       5.954  33.592   2.775  1.00  0.00      A    H
ATOM    884  Cl  DCE A 111       7.905  34.798   2.904  1.00  0.00      A   CL
ATOM    885  CT1 DCE A 111       6.074  34.478   4.779  1.00  0.00      A    C
ATOM    886  HC2 DCE A 111       5.021  34.508   5.061  1.00  0.00      A    H
ATOM    887  Cl1 DCE A 111       6.764  32.975   5.479  1.00  0.00      A   CL
ATOM    888  HC3 DCE A 111       6.504  35.330   5.305  1.00  0.00      A    H
ATOM    889  CT  DCE A 112      17.900  34.682   5.945  1.00  0.00      A    C
ATOM    890  HC  DCE A 112      18.300  33.733   5.587  1.00  0.00      A    H
ATOM    891  HC1 DCE A 112      17.520  35.186   5.056  1.00  0.00      A    H
ATOM    892  Cl  DCE A 112      16.450  34.177   7.036  1.00  0.00      A   CL
ATOM    893  CT1 DCE A 112      18.856  35.564   6.782  1.00  0.00      A    C
ATOM    894  HC2 DCE A 112      18.313  36.480   7.012  1.00  0.00      A    H
ATOM    895  Cl1 DCE A 112      19.188  34.749   8.360  1.00  0.00      A   CL
ATOM    896  HC3 DCE A 112      19.849  35.728   6.364  1.00  0.00      A    H
ATOM    897  CT  DCE A 113      37.994  43.869   3.362  1.00  0.00      A    C
ATOM    898  HC  DCE A 113      38.777  43.992   2.614  1.00  0.00      A    H
ATOM    899  HC1 DCE A 113      37.044  43.560   2.926  1.00  0.00      A    H
ATOM    900  Cl  DCE A 113      38.598  42.695   4.583  1.00  0.00      A   CL
ATOM    901  CT1 DCE A 113      37.672  45.143   4.126  1.00  0.00      A    C
ATOM    902  HC2 DCE A 113      37.081  45.845   3.537  1.00  0.00      A    H
ATOM    903  Cl1 DCE A 113      36.747  44.779   5.584  1.00  0.00      A   CL
ATOM    904  HC3 DCE A 113      38.589  45.695   4.331  1.00  0.00      A    H
ATOM    905  CT  DCE A 114       8.744  33.593  15.149  1.00  0.00      A    C
ATOM    906  HC  DCE A 114       7.701  33.858  14.977  1.00  0.00      A    H
ATOM    907  HC1 DCE A 114       9.429  34.272  15.658  1.00  0.00      A    H
ATOM    908  Cl  DCE A 114       8.703  32.078  16.105  1.00  0.00      A   CL
ATOM    909  CT1 DCE A 114       9.396  33.063  13.900  1.00  0.00      A    C
ATOM    910  HC2 DCE A 114       9.331  33.735  13.044  1.00  0.00      A    H
ATOM    911  Cl1 DCE A 114      11.148  32.880  14.268  1.00  0.00      A   CL
ATOM    912  HC3 DCE A 114       8.966  32.120  13.563  1.00  0.00      A    H
ATOM    913  CT  DCE A 115      29.465  21.491  36.804  1.00  0.00      A    C
ATOM    914  HC  DCE A 115      30.295  22.173  36.618  1.00  0.00      A    H
ATOM    915  HC1 DCE A 115      29.851  20.505  37.064  1.00  0.00      A    H
ATOM    916  Cl  DCE A 115      28.544  22.243  38.150  1.00  0.00      A   CL
ATOM    917  CT1 DCE A 115      28.658  21.410  35.539  1.00  0.00      A    C
ATOM    918  HC2 DCE A 115      29.142  20.693  34.876  1.00  0.00      A    H
ATOM    919  Cl1 DCE A 115      27.055  20.895  35.917  1.00  0.00      A   CL
ATOM    920  HC3 DCE A 115      28.593  22.422  35.139  1.00  0.00      A    H
ATOM    921  CT  DCE A 116      43.519  32.007  19.112  1.00  0.00      A    C
ATOM    922  HC  DCE A 116      44.372  32.592  19.456  1.00  0.00      A    H
ATOM    923  HC1 DCE A 116      43.074  31.536  19.989  1.00  0.00      A    H
ATOM    924  Cl  DCE A 116      42.327  32.961  18.222  1.00  0.00      A   CL
ATOM    925  CT1 DCE A 116      44.078  30.894  18.171  1.00  0.00      A    C
ATOM    926  HC2 DCE A 116      43.274  30.181  17.986  1.00  0.00      A    H
ATOM    927  Cl1 DCE A 116      44.512  31.625  16.612  1.00  0.00      A   CL
ATOM    928  HC3 DCE A 116      44.931  30.296  18.490  1.00  0.00      A    H
ATOM    929  CT  DCE A 117      26.227  22.147  22.495  1.00  0.00      A    C
ATOM    930  HC  DCE A 117      25.525  21.450  22.039  1.00  0.00      A    H
ATOM    931  HC1 DCE A 117      27.251  21.782  22.414  1.00  0.00      A    H
ATOM    932  Cl  DCE A 117      26.162  23.701  21.614  1.00  0.00      A   CL
ATOM    933  CT1 DCE A 117      25.791  22.433  23.901  1.00  0.00      A    C
ATOM    934  HC2 DCE A 117      26.429  23.173  24.386  1.00  0.00      A    H
ATOM    935  Cl1 DCE A 117      24.180  22.997  23.740  1.00  0.00      A   CL
ATOM    936  HC3 DCE A 117      25.798  21.595  24.597  1.00  0.00      A    H
ATOM    937  CT  DCE A 118      34.213  26.350  17.072  1.00  0.00      A    C
ATOM    938  HC  DCE A 118      34.000  26.290  16.005  1.00  0.00      A    H
ATOM    939  HC1 DCE A 118      33.748  27.274  17.417  1.00  0.00      A    H
ATOM    940  Cl  DCE A 118      33.425  24.996  17.900  1.00  0.00      A   CL
ATOM    941  CT1 DCE A 118      35.694  26.325  17.273  1.00  0.00      A    C
ATOM    942  HC2 DCE A 118      36.273  27.087  16.752  1.00  0.00      A    H
ATOM    943  Cl1 DCE A 118      35.999  26.595  18.963  1.00  0.00      A   CL
ATOM    944  HC3 DCE A 118      36.191  25.414  16.941  1.00  0.00      A    H
ATOM    945  CT  DCE A 119       0.001   4.160  15.116  1.00  0.00      A    C
ATOM    946  HC  DCE A 119      -0.089   4.954  15.857  1.00  0.00      A    H
ATOM    947  HC1 DCE A 119       0.170   3.203  15.609  1.00  0.00      A    H
ATOM    948  Cl  DCE A 119      -1.586   3.993  14.508  1.00  0.00      A   CL
ATOM    949  CT1 DCE A 119       1.151   4.254  14.106  1.00  0.00      A    C
ATOM    950  HC2 DCE A 119       1.352   3.330  13.564  1.00  0.00      A    H
ATOM    951  Cl1 DCE A 119       0.850   5.561  12.927  1.00  0.00      A   CL
ATOM    952  HC3 DCE A 119       2.069   4.484  14.646  1.00  0.00      A    H
ATOM    953  CT  DCE A 120       8.080  24.565  17.551  1.00  0.00      A    C
ATOM    954  HC  DCE A 120       8.928  23.946  17.258  1.00  0.00      A    H
ATOM    955  HC1 DCE A 120       8.216  24.668  18.627  1.00  0.00      A    H
ATOM    956  Cl  DCE A 120       8.193  26.240  16.818  1.00  0.00      A   CL
ATOM    957  CT1 DCE A 120       6.714  23.945  17.168  1.00  0.00      A    C
ATOM    958  HC2 DCE A 120       6.546  22.992  17.670  1.00  0.00      A    H
ATOM    959  Cl1 DCE A 120       5.472  25.059  17.698  1.00  0.00      A   CL
ATOM    960  HC3 DCE A 120       6.611  23.792  16.094  1.00  0.00      A    H
ATOM    961  CT  DCE A 121      29.977  30.579  44.992  1.00  0.00      A    C
ATOM    962  HC  DCE A 121      30.028  30.455  46.074  1.00  0.00      A    H
ATOM    963  HC1 DCE A 121      30.924  31.106  44.883  1.00  0.00      A    H
ATOM    964  Cl  DCE A 121      30.153  28.960  44.360  1.00  0.00      A   CL
ATOM    965  CT1 DCE A 121      28.674  31.190  44.478  1.00  0.00      A    C
ATOM    966  HC2 DCE A 121      28.764  32.250  44.714  1.00  0.00      A    H
ATOM    967  Cl1 DCE A 121      28.645  30.908  42.687  1.00  0.00      A   CL
ATOM    968  HC3 DCE A 121      27.738  30.867  44.933  1.00  0.00      A    H
ATOM    969  CT  DCE A 122      20.705  29.937   1.934  1.00  0.00      A    C
ATOM    970  HC  DCE A 122      20.792  29.491   0.943  1.00  0.00      A    H
ATOM    971  HC1 DCE A 122      20.947  29.228   2.726  1.00  0.00      A    H
ATOM    972  Cl  DCE A 122      21.672  31.464   1.888  1.00  0.00      A   CL
ATOM    973  CT1 DCE A 122      19.243  30.309   2.311  1.00  0.00      A    C
ATOM    974  HC2 DCE A 122      18.679  30.698   1.464  1.00  0.00      A    H
ATOM    975  Cl1 DCE A 122      18.362  28.798   2.590  1.00  0.00      A   CL
ATOM    976  HC3 DCE A 122      19.261  31.022   3.135  1.00  0.00      A    H
ATOM    977  CT  DCE A 123      10.892  25.166  13.767  1.00  0.00      A    C
ATOM    978  HC  DCE A 123      11.771  25.340  14.387  1.00  0.00      A    H
ATOM    979  HC1 DCE A 123      10.243  26.041  13.801  1.00  0.00      A    H
ATOM    980  Cl  DCE A 123      11.264  24.854  12.104  1.00  0.00      A   CL
ATOM    981  CT1 DCE A 123      10.251  23.919  14.323  1.00  0.00      A    C
ATOM    982  HC2 DCE A 123      10.021  23.928  15.388  1.00  0.00      A    H
ATOM    983  Cl1 DCE A 123       8.717  23.634  13.489  1.00  0.00      A   CL
ATOM    984  HC3 DCE A 123      10.883  23.047  14.158  1.00  0.00      A    H
ATOM    985  CT  DCE A 124       7.243  20.928   6.717  1.00  0.00      A    C
ATOM    986  HC  DCE A 124       6.756  20.133   6.151  1.00  0.00      A    H
ATOM    987  HC1 DCE A 124       6.452  21.674   6.795  1.00  0.00      A    H
ATOM    988  Cl  DCE A 124       7.626  20.252   8.309  1.00  0.00      A   CL
ATOM    989  CT1 DCE A 124       8.522  21.527   6.112  1.00  0.00      A    C
ATOM    990  HC2 DCE A 124       9.143  20.738   5.686  1.00  0.00      A    H
ATOM    991  Cl1 DCE A 124       8.192  22.678   4.746  1.00  0.00      A   CL
ATOM    992  HC3 DCE A 124       9.176  22.075   6.790  1.00  0.00      A    H
ATOM    993  CT  DCE A 125      15.485   3.231  17.221  1.00  0.00      A    C
ATOM    994  HC  DCE A 125      15.491   3.854  18.115  1.00  0.00      A    H
ATOM    995  HC1 DCE A 125      15.813   2.214  17.436  1.00  0.00      A    H
ATOM    996  Cl  DCE A 125      13.769   3.218  16.538  1.00  0.00      A   CL
ATOM    997  CT1 DCE A 125      16.568   3.652  16.224  1.00  0.00      A    C
ATOM    998  HC2 DCE A 125      16.983   2.756  15.763  1.00  0.00      A    H
ATOM    999  Cl1 DCE A 125      15.941   4.603  14.929  1.00  0.00      A   CL
ATOM   1000  HC3 DCE A 125      17.256   4.275  16.795  1.00  0.00      A    H
ATOM   1001  CT  DCE A 126      32.817  44.995  41.467  1.00  0.00      A    C
ATOM   1002  HC  DCE A 126      33.237  45.483  42.346  1.00  0.00      A    H
ATOM   1003  HC1 DCE A 126      32.256  44.130  41.822  1.00  0.00      A    H
ATOM   1004  Cl  DCE A 126      31.738  46.146  40.704  1.00  0.00      A   CL
ATOM   1005  CT1 DCE A 126      33.982  44.731  40.486  1.00  0.00      A    C
ATOM   1006  HC2 DCE A 126      34.613  43.925  40.859  1.00  0.00      A    H
ATOM   1007  Cl1 DCE A 126      33.399  44.279  38.828  1.00  0.00      A   CL
ATOM   1008  HC3 DCE A 126      34.535  45.663  40.374  1.00  0.00      A    H
ATOM   1009  CT  DCE A 127      34.250  18.408  25.768  1.00  0.00      A    C
ATOM   1010  HC  DCE A 127      35.187  17.906  25.529  1.00  0.00      A    H
ATOM   1011  HC1 DCE A 127      33.747  17.546  26.207  1.00  0.00      A    H
ATOM   1012  Cl  DCE A 127      34.507  19.730  26.869  1.00  0.00      A   CL
ATOM   1013  CT1 DCE A 127      33.599  18.931  24.451  1.00  0.00      A    C
ATOM   1014  HC2 DCE A 127      32.537  19.176  24.475  1.00  0.00      A    H
ATOM   1015  Cl1 DCE A 127      34.524  20.392  23.850  1.00  0.00      A   CL
ATOM   1016  HC3 DCE A 127      33.694  18.135  23.712  1.00  0.00      A    H
ATOM   1017  CT  DCE A 128      13.256   1.635   4.240  1.00  0.00      A    C
ATOM   1018  HC  DCE A 128      13.836   2.408   4.744  1.00  0.00      A    H
ATOM   1019  HC1 DCE A 128      12.618   1.133   4.968  1.00  0.00      A    H
ATOM   1020  Cl  DCE A 128      12.271   2.421   2.926  1.00  0.00      A   CL
ATOM   1021  CT1 DCE A 128      14.335   0.796   3.609  1.00  0.00      A    C
ATOM   1022  HC2 DCE A 128      14.362  -0.154   4.142  1.00  0.00      A    H
ATOM   1023  Cl1 DCE A 128      14.181   0.585   1.850  1.00  0.00      A   CL
ATOM   1024  HC3 DCE A 128      15.344   1.188   3.738  1.00  0.00      A    H
ATOM   1025  CT  DCE A 129       0.568  24.063   9.790  1.00  0.00      A    C
ATOM   1026  HC  DCE A 129      -0.007  23.226   9.393  1.00  0.00      A    H
ATOM   1027  HC1 DCE A 129       1.056  24.649   9.011  1.00  0.00      A    H
ATOM   1028  Cl  DCE A 129      -0.596  25.030  10.681  1.00  0.00      A   CL
ATOM   1029  CT1 DCE A 129       1.692  23.633  10.765  1.00  0.00      A    C
ATOM   1030  HC2 DCE A 129       1.208  23.103  11.585  1.00  0.00      A    H
ATOM   1031  Cl1 DCE A 129       3.099  22.866  10.024  1.00  0.00      A   CL
ATOM   1032  HC3 DCE A 129       2.061  24.603  11.097  1.00  0.00      A    H
ATOM   1033  CT  DCE A 130      19.171  15.585  17.551  1.00  0.00      A    C
ATOM   1034  HC  DCE A 130      19.503  14.759  18.181  1.00  0.00      A    H
ATOM   1035  HC1 DCE A 130      18.411  15.978  18.227  1.00  0.00      A    H
ATOM   1036  Cl  DCE A 130      20.639  16.710  17.501  1.00  0.00      A   CL
ATOM   1037  CT1 DCE A 130      18.735  15.207  16.173  1.00  0.00      A    C
ATOM   1038  HC2 DCE A 130      18.309  16.003  15.561  1.00  0.00      A    H
ATOM   1039  Cl1 DCE A 130      20.136  14.623  15.290  1.00  0.00      A   CL
ATOM   1040  HC3 DCE A 130      17.946  14.458  16.250  1.00  0.00      A    H
ATOM   1041  CT  DCE A 131      21.048  25.554  29.445  1.00  0.00      A    C
ATOM   1042  HC  DCE A 131      21.530  25.130  28.565  1.00  0.00      A    H
ATOM   1043  HC1 DCE A 131      20.021  25.881  29.281  1.00  0.00      A    H
ATOM   1044  Cl  DCE A 131      20.787  24.161  30.629  1.00  0.00      A   CL
ATOM   1045  CT1 DCE A 131      21.940  26.551  30.097  1.00  0.00      A    C
ATOM   1046  HC2 DCE A 131      22.947  26.166  30.257  1.00  0.00      A    H
ATOM   1047  Cl1 DCE A 131      22.035  27.899  28.951  1.00  0.00      A   CL
ATOM   1048  HC3 DCE A 131      21.466  26.762  31.056  1.00  0.00      A    H
ATOM   1049  CT  DCE A 132      36.826  15.697  13.603  1.00  0.00      A    C
ATOM   1050  HC  DCE A 132      37.504  16.448  13.196  1.00  0.00      A    H
ATOM   1051  HC1 DCE A 132      35.938  16.320  13.705  1.00  0.00      A    H
ATOM   1052  Cl  DCE A 132      36.674  14.344  12.468  1.00  0.00      A   CL
ATOM   1053  CT1 DCE A 132      37.414  15.068  14.911  1.00  0.00      A    C
ATOM   1054  HC2 DCE A 132      36.829  14.193  15.195  1.00  0.00      A    H
ATOM   1055  Cl1 DCE A 132      38.900  14.361  14.595  1.00  0.00      A   CL
ATOM   1056  HC3 DCE A 132      37.599  15.810  15.687  1.00  0.00      A    H
ATOM   1057  CT  DCE A 133       2.486  26.651  41.425  1.00  0.00      A    C
ATOM   1058  HC  DCE A 133       1.729  27.322  41.019  1.00  0.00      A    H
ATOM   1059  HC1 DCE A 133       3.535  26.936  41.347  1.00  0.00      A    H
ATOM   1060  Cl  DCE A 133       2.208  26.388  43.137  1.00  0.00      A   CL
ATOM   1061  CT1 DCE A 133       2.453  25.350  40.613  1.00  0.00      A    C
ATOM   1062  HC2 DCE A 133       3.340  24.721  40.690  1.00  0.00      A    H
ATOM   1063  Cl1 DCE A 133       0.985  24.463  41.056  1.00  0.00      A   CL
ATOM   1064  HC3 DCE A 133       2.369  25.548  39.545  1.00  0.00      A    H
ATOM   1065  CT  DCE A 134      31.618  39.573  11.498  1.00  0.00      A    C
ATOM   1066  HC  DCE A 134      31.352  39.209  10.505  1.00  0.00      A    H
ATOM   1067  HC1 DCE A 134      32.702  39.636  11.410  1.00  0.00      A    H
ATOM   1068  Cl  DCE A 134      30.963  41.176  11.886  1.00  0.00      A   CL
ATOM   1069  CT1 DCE A 134      31.327  38.551  12.576  1.00  0.00      A    C
ATOM   1070  HC2 DCE A 134      31.696  37.530  12.477  1.00  0.00      A    H
ATOM   1071  Cl1 DCE A 134      32.284  39.235  13.986  1.00  0.00      A   CL
ATOM   1072  HC3 DCE A 134      30.282  38.522  12.885  1.00  0.00      A    H
ATOM   1073  CT  DCE A 135      26.275   0.421  24.660  1.00  0.00      A    C
ATOM   1074  HC  DCE A 135      26.609  -0.556  25.009  1.00  0.00      A    H
ATOM   1075  HC1 DCE A 135      25.420   0.674  25.287  1.00  0.00      A    H
ATOM   1076  Cl  DCE A 135      27.467   1.705  25.163  1.00  0.00      A   CL
ATOM   1077  CT1 DCE A 135      25.804   0.414  23.193  1.00  0.00      A    C
ATOM   1078  HC2 DCE A 135      25.132  -0.423  23.006  1.00  0.00      A    H
ATOM   1079  Cl1 DCE A 135      25.090   1.965  22.718  1.00  0.00      A   CL
ATOM   1080  HC3 DCE A 135      26.585   0.275  22.445  1.00  0.00      A    H
ATOM   1081  CT  DCE A 136       2.888  13.281  33.222  1.00  0.00      A    C
ATOM   1082  HC  DCE A 136       3.370  14.094  33.764  1.00  0.00      A    H
ATOM   1083  HC1 DCE A 136       2.963  13.425  32.144  1.00  0.00      A    H
ATOM   1084  Cl  DCE A 136       3.822  11.866  33.730  1.00  0.00      A   CL
ATOM   1085  CT1 DCE A 136       1.438  13.101  33.674  1.00  0.00      A    C
ATOM   1086  HC2 DCE A 136       1.396  12.664  34.672  1.00  0.00      A    H
ATOM   1087  Cl1 DCE A 136       0.610  14.682  33.687  1.00  0.00      A   CL
ATOM   1088  HC3 DCE A 136       0.809  12.471  33.046  1.00  0.00      A    H
ATOM   1089  CT  DCE A 137      37.451   3.720   8.915  1.00  0.00      A    C
ATOM   1090  HC  DCE A 137      36.564   3.846   9.536  1.00  0.00      A    H
ATOM   1091  HC1 DCE A 137      37.879   4.720   8.848  1.00  0.00      A    H
ATOM   1092  Cl  DCE A 137      38.586   2.625   9.779  1.00  0.00      A   CL
ATOM   1093  CT1 DCE A 137      37.288   3.100   7.548  1.00  0.00      A    C
ATOM   1094  HC2 DCE A 137      38.090   3.377   6.864  1.00  0.00      A    H
ATOM   1095  Cl1 DCE A 137      37.139   1.353   7.721  1.00  0.00      A   CL
ATOM   1096  HC3 DCE A 137      36.344   3.293   7.036  1.00  0.00      A    H
ATOM   1097  CT  DCE A 138      18.821   9.734   6.226  1.00  0.00      A    C
ATOM   1098  HC  DCE A 138      18.300  10.650   6.504  1.00  0.00      A    H
ATOM   1099  HC1 DCE A 138      19.815   9.738   6.673  1.00  0.00      A    H
ATOM   1100  Cl  DCE A 138      17.933   8.426   6.879  1.00  0.00      A   CL
ATOM   1101  CT1 DCE A 138      18.817   9.619   4.676  1.00  0.00      A    C
ATOM   1102  HC2 DCE A 138      19.299  10.441   4.148  1.00  0.00      A    H
ATOM   1103  Cl1 DCE A 138      19.607   8.042   4.306  1.00  0.00      A   CL
ATOM   1104  HC3 DCE A 138      17.768   9.583   4.383  1.00  0.00      A    H
ATOM   1105  CT  DCE A 139      40.851   2.311  39.403  1.00  0.00      A    C
ATOM   1106  HC  DCE A 139      40.783   1.273  39.075  1.00  0.00      A    H
ATOM   1107  HC1 DCE A 139      40.933   2.336  40.489  1.00  0.00      A    H
ATOM   1108  Cl  DCE A 139      42.309   3.000  38.639  1.00  0.00      A   CL
ATOM   1109  CT1 DCE A 139      39.581   3.049  38.890  1.00  0.00      A    C
ATOM   1110  HC2 DCE A 139      39.658   4.098  39.175  1.00  0.00      A    H
ATOM   1111  Cl1 DCE A 139      39.454   2.800  37.163  1.00  0.00      A   CL
ATOM   1112  HC3 DCE A 139      38.694   2.637  39.372  1.00  0.00      A    H
ATOM   1113  CT  DCE A 140      40.701   7.701  34.145  1.00  0.00      A    C
ATOM   1114  HC  DCE A 140      40.207   8.271  33.358  1.00  0.00      A    H
ATOM   1115  HC1 DCE A 140      41.217   8.333  34.868  1.00  0.00      A    H
ATOM   1116  Cl  DCE A 140      39.294   6.872  34.881  1.00  0.00      A   CL
ATOM   1117  CT1 DCE A 140      41.680   6.681  33.558  1.00  0.00      A    C
ATOM   1118  HC2 DCE A 140      42.592   7.098  33.130  1.00  0.00      A    H
ATOM   1119  Cl1 DCE A 140      42.201   5.528  34.786  1.00  0.00      A   CL
ATOM   1120  HC3 DCE A 140      41.209   6.147  32.733  1.00  0.00      A    H
ATOM   1121  CT  DCE A 141       1.212  19.145  30.702  1.00  0.00      A    C
ATOM   1122  HC  DCE A 141       1.985  18.590  31.235  1.00  0.00      A    H
ATOM   1123  HC1 DCE A 141       1.110  20.043  31.311  1.00  0.00      A    H
ATOM   1124  Cl  DCE A 141       2.093  19.770  29.246  1.00  0.00      A   CL
ATOM   1125  CT1 DCE A 141      -0.057  18.324  30.496  1.00  0.00      A    C
ATOM   1126  HC2 DCE A 141      -0.068  17.508  29.774  1.00  0.00      A    H
ATOM   1127  Cl1 DCE A 141      -0.547  17.653  32.033  1.00  0.00      A   CL
ATOM   1128  HC3 DCE A 141      -0.869  19.002  30.233  1.00  0.00      A    H
ATOM   1129  CT  DCE A 142      14.216  42.574  28.830  1.00  0.00      A    C
ATOM   1130  HC  DCE A 142      14.736  43.306  28.212  1.00  0.00      A    H
ATOM   1131  HC1 DCE A 142      13.463  43.110  29.408  1.00  0.00      A    H
ATOM   1132  Cl  DCE A 142      13.388  41.348  27.775  1.00  0.00      A   CL
ATOM   1133  CT1 DCE A 142      15.120  41.839  29.860  1.00  0.00      A    C
ATOM   1134  HC2 DCE A 142      15.499  42.622  30.517  1.00  0.00      A    H
ATOM   1135  Cl1 DCE A 142      14.234  40.701  30.889  1.00  0.00      A   CL
ATOM   1136  HC3 DCE A 142      15.959  41.305  29.414  1.00  0.00      A    H
ATOM   1137  CT  DCE A 143      40.615  10.724  29.390  1.00  0.00      A    C
ATOM   1138  HC  DCE A 143      41.620  11.076  29.619  1.00  0.00      A    H
ATOM   1139  HC1 DCE A 143      40.214  10.449  30.365  1.00  0.00      A    H
ATOM   1140  Cl  DCE A 143      39.622  12.062  28.853  1.00  0.00      A   CL
ATOM   1141  CT1 DCE A 143      40.584   9.623  28.296  1.00  0.00      A    C
ATOM   1142  HC2 DCE A 143      40.784   9.925  27.269  1.00  0.00      A    H
ATOM   1143  Cl1 DCE A 143      41.446   8.117  28.581  1.00  0.00      A   CL
ATOM   1144  HC3 DCE A 143      39.565   9.332  28.041  1.00  0.00      A    H
ATOM   1145  CT  DCE A 144      32.990  19.694  12.222  1.00  0.00      A    C
ATOM   1146  HC  DCE A 144      33.023  20.440  11.428  1.00  0.00      A    H
ATOM   1147  HC1 DCE A 144      33.707  19.911  13.013  1.00  0.00      A    H
ATOM   1148  Cl  DCE A 144      31.391  19.702  13.021  1.00  0.00      A   CL
ATOM   1149  CT1 DCE A 144      33.163  18.321  11.485  1.00  0.00      A    C
ATOM   1150  HC2 DCE A 144      33.993  18.233  10.784  1.00  0.00      A    H
ATOM   1151  Cl1 DCE A 144      33.348  17.031  12.682  1.00  0.00      A   CL
ATOM   1152  HC3 DCE A 144      32.378  17.955  10.824  1.00  0.00      A    H
ATOM   1153  CT  DCE A 145      33.296  32.608   6.296  1.00  0.00      A    C
ATOM   1154  HC  DCE A 145      33.030  31.551   6.296  1.00  0.00      A    H
ATOM   1155  HC1 DCE A 145      32.504  33.162   6.800  1.00  0.00      A    H
ATOM   1156  Cl  DCE A 145      34.739  32.873   7.298  1.00  0.00      A   CL
ATOM   1157  CT1 DCE A 145      33.583  33.158   4.863  1.00  0.00      A    C
ATOM   1158  HC2 DCE A 145      33.866  34.209   4.916  1.00  0.00      A    H
ATOM   1159  Cl1 DCE A 145      34.786  32.139   3.957  1.00  0.00      A   CL
ATOM   1160  HC3 DCE A 145      32.573  33.180   4.456  1.00  0.00      A    H
ATOM   1161  CT  DCE A 146      16.227   6.361  11.755  1.00  0.00      A    C
ATOM   1162  HC  DCE A 146      15.754   5.443  11.406  1.00  0.00      A    H
ATOM   1163  HC1 DCE A 146      16.857   6.037  12.584  1.00  0.00      A    H
ATOM   1164  Cl  DCE A 146      17.307   6.980  10.438  1.00  0.00      A   CL
ATOM   1165  CT1 DCE A 146      15.291   7.478  12.139  1.00  0.00      A    C
ATOM   1166  HC2 DCE A 146      14.304   7.167  12.482  1.00  0.00      A    H
ATOM   1167  Cl1 DCE A 146      16.187   8.346  13.356  1.00  0.00      A   CL
ATOM   1168  HC3 DCE A 146      15.030   8.115  11.294  1.00  0.00      A    H
ATOM   1169  CT  DCE A 147       0.171  35.328  11.926  1.00  0.00      A    C
ATOM   1170  HC  DCE A 147       0.572  35.168  10.925  1.00  0.00      A    H
ATOM   1171  HC1 DCE A 147       0.560  36.302  12.224  1.00  0.00      A    H
ATOM   1172  Cl  DCE A 147      -1.559  35.391  11.774  1.00  0.00      A   CL
ATOM   1173  CT1 DCE A 147       0.599  34.419  13.152  1.00  0.00      A    C
ATOM   1174  HC2 DCE A 147       1.685  34.407  13.246  1.00  0.00      A    H
ATOM   1175  Cl1 DCE A 147      -0.053  35.241  14.615  1.00  0.00      A   CL
ATOM   1176  HC3 DCE A 147       0.197  33.426  12.948  1.00  0.00      A    H
ATOM   1177  CT  DCE A 148      17.380   9.377  16.702  1.00  0.00      A    C
ATOM   1178  HC  DCE A 148      16.842   9.457  15.757  1.00  0.00      A    H
ATOM   1179  HC1 DCE A 148      16.785   9.735  17.542  1.00  0.00      A    H
ATOM   1180  Cl  DCE A 148      17.652   7.696  17.053  1.00  0.00      A   CL
ATOM   1181  CT1 DCE A 148      18.738  10.105  16.600  1.00  0.00      A    C
ATOM   1182  HC2 DCE A 148      18.609  11.188  16.614  1.00  0.00      A    H
ATOM   1183  Cl1 DCE A 148      19.798   9.552  17.843  1.00  0.00      A   CL
ATOM   1184  HC3 DCE A 148      19.192   9.786  15.662  1.00  0.00      A    H
ATOM   1185  CT  DCE A 149      12.023  19.971   8.256  1.00  0.00      A    C
ATOM   1186  HC  DCE A 149      13.109  20.020   8.343  1.00  0.00      A    H
ATOM   1187  HC1 DCE A 149      11.629  20.234   7.275  1.00  0.00      A    H
ATOM   1188  Cl  DCE A 149      11.449  18.230   8.383  1.00  0.00      A   CL
ATOM   1189  CT1 DCE A 149      11.376  20.801   9.312  1.00  0.00      A    C
ATOM   1190  HC2 DCE A 149      10.550  21.352   8.863  1.00  0.00      A    H
ATOM   1191  Cl1 DCE A 149      10.871  19.667  10.535  1.00  0.00      A   CL
ATOM   1192  HC3 DCE A 149      12.069  21.498   9.783  1.00  0.00      A    H
ATOM   1193  CT  DCE A 150      38.966  29.322   9.032  1.00  0.00      A    C
ATOM   1194  HC  DCE A 150      39.246  30.223   8.486  1.00  0.00      A    H
ATOM   1195  HC1 DCE A 150      39.741  28.828   9.619  1.00  0.00      A    H
ATOM   1196  Cl  DCE A 150      37.654  29.898  10.158  1.00  0.00      A   CL
ATOM   1197  CT1 DCE A 150      38.418  28.399   7.976  1.00  0.00      A    C
ATOM   1198  HC2 DCE A 150      37.897  28.994   7.227  1.00  0.00      A    H
ATOM   1199  Cl1 DCE A 150      39.740  27.604   7.093  1.00  0.00      A   CL
ATOM   1200  HC3 DCE A 150      37.766  27.602   8.334  1.00  0.00      A    H
ATOM   1201  CT  DCE A 151      32.950  20.588  43.956  1.00  0.00      A    C
ATOM   1202  HC  DCE A 151      33.384  21.511  43.570  1.00  0.00      A    H
ATOM   1203  HC1 DCE A 151      32.190  20.175  43.293  1.00  0.00      A    H
ATOM   1204  Cl  DCE A 151      34.219  19.303  43.920  1.00  0.00      A   CL
ATOM   1205  CT1 DCE A 151      32.369  20.847  45.341  1.00  0.00      A    C
ATOM   1206  HC2 DCE A 151      32.046  19.981  45.919  1.00  0.00      A    H
ATOM   1207  Cl1 DCE A 151      33.549  21.621  46.414  1.00  0.00      A   CL
ATOM   1208  HC3 DCE A 151      31.479  21.459  45.194  1.00  0.00      A    H
ATOM   1209  CT  DCE A 152      41.847  30.458  41.598  1.00  0.00      A    C
ATOM   1210  HC  DCE A 152      41.818  29.375  41.724  1.00  0.00      A    H
ATOM   1211  HC1 DCE A 152      40.883  30.857  41.280  1.00  0.00      A    H
ATOM   1212  Cl  DCE A 152      42.161  31.286  43.232  1.00  0.00      A   CL
ATOM   1213  CT1 DCE A 152      42.882  30.858  40.630  1.00  0.00      A    C
ATOM   1214  HC2 DCE A 152      42.907  30.220  39.747  1.00  0.00      A    H
ATOM   1215  Cl1 DCE A 152      42.640  32.490  40.036  1.00  0.00      A   CL
ATOM   1216  HC3 DCE A 152      43.845  30.806  41.137  1.00  0.00      A    H
ATOM   1217  CT  DCE A 153      14.504   7.943   2.062  1.00  0.00      A    C
ATOM   1218  HC  DCE A 153      13.537   7.666   2.482  1.00  0.00      A    H
ATOM   1219  HC1 DCE A 153      14.265   8.744   1.362  1.00  0.00      A    H
ATOM   1220  Cl  DCE A 153      15.564   8.697   3.297  1.00  0.00      A   CL
ATOM   1221  CT1 DCE A 153      15.191   6.776   1.401  1.00  0.00      A    C
ATOM   1222  HC2 DCE A 153      16.103   7.225   1.006  1.00  0.00      A    H
ATOM   1223  Cl1 DCE A 153      15.774   5.591   2.620  1.00  0.00      A   CL
ATOM   1224  HC3 DCE A 153      14.617   6.247   0.640  1.00  0.00      A    H
ATOM   1225  CT  DCE A 154      32.437  45.192  34.440  1.00  0.00      A    C
ATOM   1226  HC  DCE A 154      32.620  46.094  35.024  1.00  0.00      A    H
ATOM   1227  HC1 DCE A 154      33.418  44.818  34.148  1.00  0.00      A    H
ATOM   1228  Cl  DCE A 154      31.570  43.938  35.308  1.00  0.00      A   CL
ATOM   1229  CT1 DCE A 154      31.818  45.445  33.053  1.00  0.00      A    C
ATOM   1230  HC2 DCE A 154      31.954  44.714  32.256  1.00  0.00      A    H
ATOM   1231  Cl1 DCE A 154      30.052  45.303  33.234  1.00  0.00      A   CL
ATOM   1232  HC3 DCE A 154      32.043  46.476  32.780  1.00  0.00      A    H
ATOM   1233  CT  DCE A 155      12.850  36.883   6.864  1.00  0.00      A    C
ATOM   1234  HC  DCE A 155      12.967  36.450   7.857  1.00  0.00      A    H
ATOM   1235  HC1 DCE A 155      13.724  36.652   6.255  1.00  0.00      A    H
ATOM   1236  Cl  DCE A 155      11.382  36.460   5.930  1.00  0.00      A   CL
ATOM   1237  CT1 DCE A 155      12.895  38.311   7.236  1.00  0.00      A    C
ATOM   1238  HC2 DCE A 155      12.108  38.500   7.966  1.00  0.00      A    H
ATOM   1239  Cl1 DCE A 155      14.539  38.609   7.967  1.00  0.00      A   CL
ATOM   1240  HC3 DCE A 155      12.578  38.956   6.416  1.00  0.00      A    H
ATOM   1241  CT  DCE A 156      23.351  27.282   5.215  1.00  0.00      A    C
ATOM   1242  HC  DCE A 156      24.426  27.386   5.073  1.00  0.00      A    H
ATOM   1243  HC1 DCE A 156      23.180  26.969   6.245  1.00  0.00      A    H
ATOM   1244  Cl  DCE A 156      22.739  28.909   4.956  1.00  0.00      A   CL
ATOM   1245  CT1 DCE A 156      22.742  26.237   4.318  1.00  0.00      A    C
ATOM   1246  HC2 DCE A 156      23.143  25.246   4.526  1.00  0.00      A    H
ATOM   1247  Cl1 DCE A 156      21.010  26.007   4.680  1.00  0.00      A   CL
ATOM   1248  HC3 DCE A 156      22.851  26.388   3.244  1.00  0.00      A    H
ATOM   1249  CT  DCE A 157       9.385  28.221  11.553  1.00  0.00      A    C
ATOM   1250  HC  DCE A 157      10.127  27.742  12.191  1.00  0.00      A    H
ATOM   1251  HC1 DCE A 157       9.707  28.393  10.526  1.00  0.00      A    H
ATOM   1252  Cl  DCE A 157       7.921  27.172  11.542  1.00  0.00      A   CL
ATOM   1253  CT1 DCE A 157       8.926  29.510  12.154  1.00  0.00      A    C
ATOM   1254  HC2 DCE A 157       8.297  30.061  11.455  1.00  0.00      A    H
ATOM   1255  Cl1 DCE A 157       8.192  29.287  13.789  1.00  0.00      A   CL
ATOM   1256  HC3 DCE A 157       9.810  30.131  12.300  1.00  0.00      A    H
ATOM   1257  CT  DCE A 158      20.338  28.438  37.432  1.00  0.00      A    C
ATOM   1258  HC  DCE A 158      21.058  27.790  36.933  1.00  0.00      A    H
ATOM   1259  HC1 DCE A 158      20.197  29.373  36.890  1.00  0.00      A    H
ATOM   1260  Cl  DCE A 158      18.833  27.546  37.737  1.00  0.00      A   CL
ATOM   1261  CT1 DCE A 158      20.708  28.711  38.876  1.00  0.00      A    C
ATOM   1262  HC2 DCE A 158      21.524  29.432  38.822  1.00  0.00      A    H
ATOM   1263  Cl1 DCE A 158      19.244  29.521  39.502  1.00  0.00      A   CL
ATOM   1264  HC3 DCE A 158      20.907  27.911  39.589  1.00  0.00      A    H
ATOM   1265  CT  DCE A 159      19.042  15.728  36.804  1.00  0.00      A    C
ATOM   1266  HC  DCE A 159      18.999  16.815  36.744  1.00  0.00      A    H
ATOM   1267  HC1 DCE A 159      18.205  15.264  36.282  1.00  0.00      A    H
ATOM   1268  Cl  DCE A 159      20.549  15.163  36.018  1.00  0.00      A   CL
ATOM   1269  CT1 DCE A 159      18.927  15.212  38.224  1.00  0.00      A    C
ATOM   1270  HC2 DCE A 159      17.869  15.172  38.484  1.00  0.00      A    H
ATOM   1271  Cl1 DCE A 159      19.400  13.494  38.326  1.00  0.00      A   CL
ATOM   1272  HC3 DCE A 159      19.504  15.794  38.943  1.00  0.00      A    H
ATOM   1273  CT  DCE A 160       5.945  30.364  18.096  1.00  0.00      A    C
ATOM   1274  HC  DCE A 160       6.861  29.992  17.637  1.00  0.00      A    H
ATOM   1275  HC1 DCE A 160       5.065  29.765  17.861  1.00  0.00      A    H
ATOM   1276  Cl  DCE A 160       6.315  30.281  19.801  1.00  0.00      A   CL
ATOM   1277  CT1 DCE A 160       5.644  31.791  17.777  1.00  0.00      A    C
ATOM   1278  HC2 DCE A 160       6.448  32.437  18.130  1.00  0.00      A    H
ATOM   1279  Cl1 DCE A 160       5.398  32.153  16.073  1.00  0.00      A   CL
ATOM   1280  HC3 DCE A 160       4.799  32.149  18.366  1.00  0.00      A    H
ATOM   1281  CT  DCE A 161      11.180  19.997  15.374  1.00  0.00      A    C
ATOM   1282  HC  DCE A 161      11.953  19.920  14.609  1.00  0.00      A    H
ATOM   1283  HC1 DCE A 161      10.990  21.051  15.574  1.00  0.00      A    H
ATOM   1284  Cl  DCE A 161       9.742  19.252  14.618  1.00  0.00      A   CL
ATOM   1285  CT1 DCE A 161      11.636  19.398  16.748  1.00  0.00      A    C
ATOM   1286  HC2 DCE A 161      10.762  19.173  17.359  1.00  0.00      A    H
ATOM   1287  Cl1 DCE A 161      12.612  17.945  16.480  1.00  0.00      A   CL
ATOM   1288  HC3 DCE A 161      12.277  20.116  17.259  1.00  0.00      A    H
ATOM   1289  CT  DCE A 162      15.597   2.596  45.524  1.00  0.00      A    C
ATOM   1290  HC  DCE A 162      14.652   2.057  45.460  1.00  0.00      A    H
ATOM   1291  HC1 DCE A 162      15.550   2.946  46.555  1.00  0.00      A    H
ATOM   1292  Cl  DCE A 162      17.007   1.509  45.244  1.00  0.00      A   CL
ATOM   1293  CT1 DCE A 162      15.634   3.735  44.488  1.00  0.00      A    C
ATOM   1294  HC2 DCE A 162      14.682   4.265  44.505  1.00  0.00      A    H
ATOM   1295  Cl1 DCE A 162      17.005   4.895  44.667  1.00  0.00      A   CL
ATOM   1296  HC3 DCE A 162      15.731   3.265  43.510  1.00  0.00      A    H
ATOM   1297  CT  DCE A 163       4.338  42.091  33.406  1.00  0.00      A    C
ATOM   1298  HC  DCE A 163       4.945  41.362  32.868  1.00  0.00      A    H
ATOM   1299  HC1 DCE A 163       4.905  42.427  34.273  1.00  0.00      A    H
ATOM   1300  Cl  DCE A 163       4.113  43.482  32.388  1.00  0.00      A   CL
ATOM   1301  CT1 DCE A 163       3.110  41.395  33.847  1.00  0.00      A    C
ATOM   1302  HC2 DCE A 163       3.337  40.586  34.542  1.00  0.00      A    H
ATOM   1303  Cl1 DCE A 163       1.955  42.606  34.563  1.00  0.00      A   CL
ATOM   1304  HC3 DCE A 163       2.676  40.956  32.949  1.00  0.00      A    H
ATOM   1305  CT  DCE A 164      16.581  31.744  10.870  1.00  0.00      A    C
ATOM   1306  HC  DCE A 164      17.343  30.965  10.885  1.00  0.00      A    H
ATOM   1307  HC1 DCE A 164      15.945  31.467  11.710  1.00  0.00      A    H
ATOM   1308  Cl  DCE A 164      17.392  33.254  11.042  1.00  0.00      A   CL
ATOM   1309  CT1 DCE A 164      16.001  31.656   9.450  1.00  0.00      A    C
ATOM   1310  HC2 DCE A 164      16.798  31.924   8.755  1.00  0.00      A    H
ATOM   1311  Cl1 DCE A 164      15.900  29.921   9.010  1.00  0.00      A   CL
ATOM   1312  HC3 DCE A 164      15.092  32.256   9.411  1.00  0.00      A    H
ATOM   1313  CT  DCE A 165      13.419  23.828   5.340  1.00  0.00      A    C
ATOM   1314  HC  DCE A 165      13.858  23.277   4.509  1.00  0.00      A    H
ATOM   1315  HC1 DCE A 165      14.234  24.371   5.819  1.00  0.00      A    H
ATOM   1316  Cl  DCE A 165      12.272  25.073   4.625  1.00  0.00      A   CL
ATOM   1317  CT1 DCE A 165      12.728  22.917   6.287  1.00  0.00      A    C
ATOM   1318  HC2 DCE A 165      13.385  22.506   7.054  1.00  0.00      A    H
ATOM   1319  Cl1 DCE A 165      11.381  23.819   7.135  1.00  0.00      A   CL
ATOM   1320  HC3 DCE A 165      12.301  22.036   5.808  1.00  0.00      A    H
ATOM   1321  CT  DCE A 166      43.576  33.062   1.604  1.00  0.00      A    C
ATOM   1322  HC  DCE A 166      44.490  32.563   1.281  1.00  0.00      A    H
ATOM   1323  HC1 DCE A 166      43.481  33.762   0.773  1.00  0.00      A    H
ATOM   1324  Cl  DCE A 166      42.207  31.895   1.291  1.00  0.00      A   CL
ATOM   1325  CT1 DCE A 166      43.669  33.532   3.077  1.00  0.00      A    C
ATOM   1326  HC2 DCE A 166      42.649  33.809   3.344  1.00  0.00      A    H
ATOM   1327  Cl1 DCE A 166      44.181  32.218   4.163  1.00  0.00      A   CL
ATOM   1328  HC3 DCE A 166      44.324  34.397   3.177  1.00  0.00      A    H
ATOM   1329  CT  DCE A 167       5.882  17.435  40.958  1.00  0.00      A    C
ATOM   1330  HC  DCE A 167       5.236  18.294  41.139  1.00  0.00      A    H
ATOM   1331  HC1 DCE A 167       6.620  17.362  41.757  1.00  0.00      A    H
ATOM   1332  Cl  DCE A 167       4.782  15.923  40.901  1.00  0.00      A   CL
ATOM   1333  CT1 DCE A 167       6.656  17.540  39.568  1.00  0.00      A    C
ATOM   1334  HC2 DCE A 167       7.062  18.543  39.436  1.00  0.00      A    H
ATOM   1335  Cl1 DCE A 167       7.838  16.234  39.467  1.00  0.00      A   CL
ATOM   1336  HC3 DCE A 167       5.850  17.363  38.855  1.00  0.00      A    H
ATOM   1337  CT  DCE A 168      14.172  32.025   5.250  1.00  0.00      A    C
ATOM   1338  HC  DCE A 168      14.531  32.701   6.027  1.00  0.00      A    H
ATOM   1339  HC1 DCE A 168      13.331  31.401   5.549  1.00  0.00      A    H
ATOM   1340  Cl  DCE A 168      13.462  33.070   3.961  1.00  0.00      A   CL
ATOM   1341  CT1 DCE A 168      15.253  31.122   4.644  1.00  0.00      A    C
ATOM   1342  HC2 DCE A 168      15.624  30.367   5.337  1.00  0.00      A    H
ATOM   1343  Cl1 DCE A 168      14.595  30.445   3.098  1.00  0.00      A   CL
ATOM   1344  HC3 DCE A 168      16.080  31.747   4.306  1.00  0.00      A    H
ATOM   1345  CT  DCE A 169      43.756  42.565   5.517  1.00  0.00      A    C
ATOM   1346  HC  DCE A 169      43.450  43.521   5.942  1.00  0.00      A    H
ATOM   1347  HC1 DCE A 169      44.426  42.198   6.294  1.00  0.00      A    H
ATOM   1348  Cl  DCE A 169      42.267  41.633   5.473  1.00  0.00      A   CL
ATOM   1349  CT1 DCE A 169      44.547  42.459   4.202  1.00  0.00      A    C
ATOM   1350  HC2 DCE A 169      45.047  41.493   4.129  1.00  0.00      A    H
ATOM   1351  Cl1 DCE A 169      43.540  42.480   2.738  1.00  0.00      A   CL
ATOM   1352  HC3 DCE A 169      45.319  43.223   4.115  1.00  0.00      A    H
ATOM   1353  CT  DCE A 170      36.475  43.590  10.947  1.00  0.00      A    C
ATOM   1354  HC  DCE A 170      37.248  43.028  11.470  1.00  0.00      A    H
ATOM   1355  HC1 DCE A 170      36.293  44.580  11.366  1.00  0.00      A    H
ATOM   1356  Cl  DCE A 170      37.094  43.667   9.280  1.00  0.00      A   CL
ATOM   1357  CT1 DCE A 170      35.129  42.870  10.946  1.00  0.00      A    C
ATOM   1358  HC2 DCE A 170      34.791  42.764  11.977  1.00  0.00      A    H
ATOM   1359  Cl1 DCE A 170      33.766  43.717  10.126  1.00  0.00      A   CL
ATOM   1360  HC3 DCE A 170      35.259  41.898  10.472  1.00  0.00      A    H
ATOM   1361  CT  DCE A 171       3.675   7.954  37.544  1.00  0.00      A    C
ATOM   1362  HC  DCE A 171       3.388   7.023  38.035  1.00  0.00      A    H
ATOM   1363  HC1 DCE A 171       2.831   8.318  36.958  1.00  0.00      A    H
ATOM   1364  Cl  DCE A 171       4.154   9.033  38.894  1.00  0.00      A   CL
ATOM   1365  CT1 DCE A 171       4.743   7.580  36.566  1.00  0.00      A    C
ATOM   1366  HC2 DCE A 171       4.419   6.889  35.788  1.00  0.00      A    H
ATOM   1367  Cl1 DCE A 171       5.489   9.101  35.920  1.00  0.00      A   CL
ATOM   1368  HC3 DCE A 171       5.532   7.040  37.090  1.00  0.00      A    H
ATOM   1369  CT  DCE A 172      14.424   3.717  31.797  1.00  0.00      A    C
ATOM   1370  HC  DCE A 172      15.460   3.552  31.502  1.00  0.00      A    H
ATOM   1371  HC1 DCE A 172      14.067   4.685  31.446  1.00  0.00      A    H
ATOM   1372  Cl  DCE A 172      13.582   2.466  31.016  1.00  0.00      A   CL
ATOM   1373  CT1 DCE A 172      14.293   3.604  33.332  1.00  0.00      A    C
ATOM   1374  HC2 DCE A 172      14.641   4.450  33.924  1.00  0.00      A    H
ATOM   1375  Cl1 DCE A 172      12.559   3.399  33.611  1.00  0.00      A   CL
ATOM   1376  HC3 DCE A 172      14.798   2.734  33.752  1.00  0.00      A    H
ATOM   1377  CT  DCE A 173      24.422  18.027  16.169  1.00  0.00      A    C
ATOM   1378  HC  DCE A 173      23.676  17.699  15.445  1.00  0.00      A    H
ATOM   1379  HC1 DCE A 173      25.171  17.242  16.276  1.00  0.00      A    H
ATOM   1380  Cl  DCE A 173      25.293  19.450  15.552  1.00  0.00      A   CL
ATOM   1381  CT1 DCE A 173      23.732  18.318  17.496  1.00  0.00      A    C
ATOM   1382  HC2 DCE A 173      24.348  18.291  18.395  1.00  0.00      A    H
ATOM   1383  Cl1 DCE A 173      22.720  19.808  17.307  1.00  0.00      A   CL
ATOM   1384  HC3 DCE A 173      23.060  17.530  17.837  1.00  0.00      A    H
ATOM   1385  CT  DCE A 174      44.712  18.248  20.555  1.00  0.00      A    C
ATOM   1386  HC  DCE A 174      45.573  18.606  21.119  1.00  0.00      A    H
ATOM   1387  HC1 DCE A 174      44.460  19.012  19.820  1.00  0.00      A    H
ATOM   1388  Cl  DCE A 174      45.082  16.658  19.853  1.00  0.00      A   CL
ATOM   1389  CT1 DCE A 174      43.617  18.116  21.608  1.00  0.00      A    C
ATOM   1390  HC2 DCE A 174      43.737  17.296  22.316  1.00  0.00      A    H
ATOM   1391  Cl1 DCE A 174      43.333  19.604  22.592  1.00  0.00      A   CL
ATOM   1392  HC3 DCE A 174      42.685  17.867  21.101  1.00  0.00      A    H
ATOM   1393  CT  DCE A 175      44.272  22.807  19.313  1.00  0.00      A    C
ATOM   1394  HC  DCE A 175      44.839  22.502  18.433  1.00  0.00      A    H
ATOM   1395  HC1 DCE A 175      44.082  21.883  19.859  1.00  0.00      A    H
ATOM   1396  Cl  DCE A 175      45.258  23.960  20.272  1.00  0.00      A   CL
ATOM   1397  CT1 DCE A 175      43.098  23.494  18.717  1.00  0.00      A    C
ATOM   1398  HC2 DCE A 175      42.603  22.726  18.123  1.00  0.00      A    H
ATOM   1399  Cl1 DCE A 175      42.027  23.810  20.088  1.00  0.00      A   CL
ATOM   1400  HC3 DCE A 175      43.193  24.432  18.170  1.00  0.00      A    H
ATOM   1401  CT  DCE A 176       2.795  28.236  19.393  1.00  0.00      A    C
ATOM   1402  HC  DCE A 176       2.620  27.439  20.116  1.00  0.00      A    H
ATOM   1403  HC1 DCE A 176       3.803  28.648  19.436  1.00  0.00      A    H
ATOM   1404  Cl  DCE A 176       2.662  27.649  17.715  1.00  0.00      A   CL
ATOM   1405  CT1 DCE A 176       1.719  29.299  19.505  1.00  0.00      A    C
ATOM   1406  HC2 DCE A 176       1.486  29.701  20.491  1.00  0.00      A    H
ATOM   1407  Cl1 DCE A 176       2.138  30.573  18.371  1.00  0.00      A   CL
ATOM   1408  HC3 DCE A 176       0.710  29.035  19.189  1.00  0.00      A    H
ATOM   1409  CT  DCE A 177      42.451  31.291  28.610  1.00  0.00      A    C
ATOM   1410  HC  DCE A 177      41.677  32.052  28.515  1.00  0.00      A    H
ATOM   1411  HC1 DCE A 177      42.038  30.284  28.549  1.00  0.00      A    H
ATOM   1412  Cl  DCE A 177      43.584  31.494  27.272  1.00  0.00      A   CL
ATOM   1413  CT1 DCE A 177      43.186  31.580  29.901  1.00  0.00      A    C
ATOM   1414  HC2 DCE A 177      42.586  31.447  30.801  1.00  0.00      A    H
ATOM   1415  Cl1 DCE A 177      44.706  30.651  29.953  1.00  0.00      A   CL
ATOM   1416  HC3 DCE A 177      43.520  32.609  29.772  1.00  0.00      A    H
ATOM   1417  CT  DCE A 178      38.254  21.661  28.142  1.00  0.00      A    C
ATOM   1418  HC  DCE A 178      37.628  20.813  28.419  1.00  0.00      A    H
ATOM   1419  HC1 DCE A 178      39.071  21.320  27.507  1.00  0.00      A    H
ATOM   1420  Cl  DCE A 178      37.176  22.672  27.148  1.00  0.00      A   CL
ATOM   1421  CT1 DCE A 178      38.808  22.514  29.304  1.00  0.00      A    C
ATOM   1422  HC2 DCE A 178      38.991  22.010  30.253  1.00  0.00      A    H
ATOM   1423  Cl1 DCE A 178      40.402  23.275  28.688  1.00  0.00      A   CL
ATOM   1424  HC3 DCE A 178      38.071  23.255  29.614  1.00  0.00      A    H
ATOM   1425  CT  DCE A 179      35.789  17.149   5.965  1.00  0.00      A    C
ATOM   1426  HC  DCE A 179      35.752  16.591   5.030  1.00  0.00      A    H
ATOM   1427  HC1 DCE A 179      36.780  17.056   6.410  1.00  0.00      A    H
ATOM   1428  Cl  DCE A 179      35.531  18.831   5.495  1.00  0.00      A   CL
ATOM   1429  CT1 DCE A 179      34.651  16.800   6.925  1.00  0.00      A    C
ATOM   1430  HC2 DCE A 179      34.561  15.715   6.981  1.00  0.00      A    H
ATOM   1431  Cl1 DCE A 179      34.830  17.534   8.557  1.00  0.00      A   CL
ATOM   1432  HC3 DCE A 179      33.724  17.160   6.479  1.00  0.00      A    H
ATOM   1433  CT  DCE A 180      17.504  45.819  15.610  1.00  0.00      A    C
ATOM   1434  HC  DCE A 180      18.080  45.986  14.700  1.00  0.00      A    H
ATOM   1435  HC1 DCE A 180      17.785  46.575  16.343  1.00  0.00      A    H
ATOM   1436  Cl  DCE A 180      15.669  45.788  15.422  1.00  0.00      A   CL
ATOM   1437  CT1 DCE A 180      17.962  44.444  16.268  1.00  0.00      A    C
ATOM   1438  HC2 DCE A 180      17.757  44.327  17.332  1.00  0.00      A    H
ATOM   1439  Cl1 DCE A 180      17.039  43.202  15.381  1.00  0.00      A   CL
ATOM   1440  HC3 DCE A 180      19.005  44.193  16.073  1.00  0.00      A    H
ATOM   1441  CT  DCE A 181      45.372  40.997  28.342  1.00  0.00      A    C
ATOM   1442  HC  DCE A 181      44.487  40.536  28.778  1.00  0.00      A    H
ATOM   1443  HC1 DCE A 181      45.128  41.660  27.512  1.00  0.00      A    H
ATOM   1444  Cl  DCE A 181      46.329  41.956  29.480  1.00  0.00      A   CL
ATOM   1445  CT1 DCE A 181      46.063  39.848  27.720  1.00  0.00      A    C
ATOM   1446  HC2 DCE A 181      46.854  40.107  27.016  1.00  0.00      A    H
ATOM   1447  Cl1 DCE A 181      46.824  38.637  28.751  1.00  0.00      A   CL
ATOM   1448  HC3 DCE A 181      45.347  39.467  26.991  1.00  0.00      A    H
ATOM   1449  CT  DCE A 182      28.875   6.741   3.845  1.00  0.00      A    C
ATOM   1450  HC  DCE A 182      29.465   7.547   4.282  1.00  0.00      A    H
ATOM   1451  HC1 DCE A 182      28.372   6.188   4.639  1.00  0.00      A    H
ATOM   1452  Cl  DCE A 182      27.583   7.386   2.926  1.00  0.00      A   CL
ATOM   1453  CT1 DCE A 182      29.805   5.875   3.136  1.00  0.00      A    C
ATOM   1454  HC2 DCE A 182      29.300   5.091   2.572  1.00  0.00      A    H
ATOM   1455  Cl1 DCE A 182      30.590   7.014   1.925  1.00  0.00      A   CL
ATOM   1456  HC3 DCE A 182      30.572   5.382   3.735  1.00  0.00      A    H
ATOM   1457  CT  DCE A 183      22.188  34.226  17.046  1.00  0.00      A    C
ATOM   1458  HC  DCE A 183      21.343  33.742  17.535  1.00  0.00      A    H
ATOM   1459  HC1 DCE A 183      23.124  34.243  17.604  1.00  0.00      A    H
ATOM   1460  Cl  DCE A 183      22.624  33.321  15.630  1.00  0.00      A   CL
ATOM   1461  CT1 DCE A 183      21.939  35.676  16.604  1.00  0.00      A    C
ATOM   1462  HC2 DCE A 183      21.840  36.360  17.447  1.00  0.00      A    H
ATOM   1463  Cl1 DCE A 183      23.283  36.376  15.567  1.00  0.00      A   CL
ATOM   1464  HC3 DCE A 183      21.011  35.821  16.052  1.00  0.00      A    H
ATOM   1465  CT  DCE A 184       4.268   2.439  44.709  1.00  0.00      A    C
ATOM   1466  HC  DCE A 184       5.211   2.923  44.453  1.00  0.00      A    H
ATOM   1467  HC1 DCE A 184       3.887   2.638  45.711  1.00  0.00      A    H
ATOM   1468  Cl  DCE A 184       3.079   3.291  43.753  1.00  0.00      A   CL
ATOM   1469  CT1 DCE A 184       4.152   0.897  44.462  1.00  0.00      A    C
ATOM   1470  HC2 DCE A 184       5.032   0.388  44.857  1.00  0.00      A    H
ATOM   1471  Cl1 DCE A 184       2.840   0.123  45.331  1.00  0.00      A   CL
ATOM   1472  HC3 DCE A 184       4.229   0.562  43.428  1.00  0.00      A    H
ATOM   1473  CT  DCE A 185      10.420   1.887  41.408  1.00  0.00      A    C
ATOM   1474  HC  DCE A 185       9.833   1.959  40.492  1.00  0.00      A    H
ATOM   1475  HC1 DCE A 185       9.723   2.154  42.202  1.00  0.00      A    H
ATOM   1476  Cl  DCE A 185      10.669   0.141  41.587  1.00  0.00      A   CL
ATOM   1477  CT1 DCE A 185      11.690   2.751  41.320  1.00  0.00      A    C
ATOM   1478  HC2 DCE A 185      11.388   3.755  41.022  1.00  0.00      A    H
ATOM   1479  Cl1 DCE A 185      12.490   2.803  42.935  1.00  0.00      A   CL
ATOM   1480  HC3 DCE A 185      12.232   2.303  40.488  1.00  0.00      A    H
ATOM   1481  CT  DCE A 186       4.714   9.052  22.057  1.00  0.00      A    C
ATOM   1482  HC  DCE A 186       4.062   8.890  21.199  1.00  0.00      A    H
ATOM   1483  HC1 DCE A 186       4.816   8.094  22.566  1.00  0.00      A    H
ATOM   1484  Cl  DCE A 186       6.315   9.730  21.644  1.00  0.00      A   CL
ATOM   1485  CT1 DCE A 186       3.967  10.019  22.987  1.00  0.00      A    C
ATOM   1486  HC2 DCE A 186       3.888  11.029  22.584  1.00  0.00      A    H
ATOM   1487  Cl1 DCE A 186       2.304   9.494  23.139  1.00  0.00      A   CL
ATOM   1488  HC3 DCE A 186       4.526  10.037  23.922  1.00  0.00      A    H
ATOM   1489  CT  DCE A 187      13.092  40.581  36.069  1.00  0.00      A    C
ATOM   1490  HC  DCE A 187      13.637  40.445  35.134  1.00  0.00      A    H
ATOM   1491  HC1 DCE A 187      12.644  41.571  35.987  1.00  0.00      A    H
ATOM   1492  Cl  DCE A 187      11.945  39.160  36.123  1.00  0.00      A   CL
ATOM   1493  CT1 DCE A 187      14.119  40.606  37.195  1.00  0.00      A    C
ATOM   1494  HC2 DCE A 187      14.643  41.560  37.252  1.00  0.00      A    H
ATOM   1495  Cl1 DCE A 187      13.070  40.497  38.554  1.00  0.00      A   CL
ATOM   1496  HC3 DCE A 187      14.779  39.740  37.176  1.00  0.00      A    H
ATOM   1497  CT  DCE A 188      33.761  32.040  -0.482  1.00  0.00      A    C
ATOM   1498  HC  DCE A 188      33.858  32.961  -1.055  1.00  0.00      A    H
ATOM   1499  HC1 DCE A 188      33.480  31.190  -1.104  1.00  0.00      A    H
ATOM   1500  Cl  DCE A 188      35.387  31.737   0.063  1.00  0.00      A   CL
ATOM   1501  CT1 DCE A 188      32.911  32.091   0.784  1.00  0.00      A    C
ATOM   1502  HC2 DCE A 188      31.894  32.448   0.622  1.00  0.00      A    H
ATOM   1503  Cl1 DCE A 188      32.854  30.439   1.508  1.00  0.00      A   CL
ATOM   1504  HC3 DCE A 188      33.414  32.749   1.493  1.00  0.00      A    H
ATOM   1505  CT  DCE A 189       5.089  34.546  12.370  1.00  0.00      A    C
ATOM   1506  HC  DCE A 189       6.072  35.003  12.484  1.00  0.00      A    H
ATOM   1507  HC1 DCE A 189       4.906  34.028  13.311  1.00  0.00      A    H
ATOM   1508  Cl  DCE A 189       3.775  35.794  12.087  1.00  0.00      A   CL
ATOM   1509  CT1 DCE A 189       5.044  33.490  11.262  1.00  0.00      A    C
ATOM   1510  HC2 DCE A 189       5.137  33.872  10.245  1.00  0.00      A    H
ATOM   1511  Cl1 DCE A 189       6.363  32.194  11.552  1.00  0.00      A   CL
ATOM   1512  HC3 DCE A 189       4.108  32.935  11.198  1.00  0.00      A    H
ATOM   1513  CT  DCE A 190       9.749  39.051  44.846  1.00  0.00      A    C
ATOM   1514  HC  DCE A 190       9.219  38.140  45.126  1.00  0.00      A    H
ATOM   1515  HC1 DCE A 190      10.643  39.066  45.469  1.00  0.00      A    H
ATOM   1516  Cl  DCE A 190      10.345  39.051  43.119  1.00  0.00      A   CL
ATOM   1517  CT1 DCE A 190       8.845  40.336  44.946  1.00  0.00      A    C
ATOM   1518  HC2 DCE A 190       8.023  40.417  44.234  1.00  0.00      A    H
ATOM   1519  Cl1 DCE A 190       8.000  40.224  46.499  1.00  0.00      A   CL
ATOM   1520  HC3 DCE A 190       9.462  41.224  44.803  1.00  0.00      A    H
ATOM   1521  CT  DCE A 191      18.854  24.713  33.923  1.00  0.00      A    C
ATOM   1522  HC  DCE A 191      17.952  24.242  34.314  1.00  0.00      A    H
ATOM   1523  HC1 DCE A 191      18.779  24.629  32.839  1.00  0.00      A    H
ATOM   1524  Cl  DCE A 191      18.705  26.498  34.216  1.00  0.00      A   CL
ATOM   1525  CT1 DCE A 191      20.209  24.208  34.578  1.00  0.00      A    C
ATOM   1526  HC2 DCE A 191      20.269  23.122  34.517  1.00  0.00      A    H
ATOM   1527  Cl1 DCE A 191      21.663  24.972  34.011  1.00  0.00      A   CL
ATOM   1528  HC3 DCE A 191      20.110  24.509  35.621  1.00  0.00      A    H
ATOM   1529  CT  DCE A 192      16.242   1.039  22.444  1.00  0.00      A    C
ATOM   1530  HC  DCE A 192      15.322   1.622  22.503  1.00  0.00      A    H
ATOM   1531  HC1 DCE A 192      17.056   1.543  22.965  1.00  0.00      A    H
ATOM   1532  Cl  DCE A 192      15.928  -0.445  23.335  1.00  0.00      A   CL
ATOM   1533  CT1 DCE A 192      16.778   0.621  21.118  1.00  0.00      A    C
ATOM   1534  HC2 DCE A 192      17.669   0.003  21.009  1.00  0.00      A    H
ATOM   1535  Cl1 DCE A 192      15.490  -0.362  20.323  1.00  0.00      A   CL
ATOM   1536  HC3 DCE A 192      16.854   1.548  20.550  1.00  0.00      A    H
ATOM   1537  CT  DCE A 193      17.829  17.430  31.420  1.00  0.00      A    C
ATOM   1538  HC  DCE A 193      17.310  17.583  30.474  1.00  0.00      A    H
ATOM   1539  HC1 DCE A 193      18.733  18.034  31.500  1.00  0.00      A    H
ATOM   1540  Cl  DCE A 193      16.711  17.985  32.636  1.00  0.00      A   CL
ATOM   1541  CT1 DCE A 193      18.044  15.903  31.490  1.00  0.00      A    C
ATOM   1542  HC2 DCE A 193      18.490  15.558  30.558  1.00  0.00      A    H
ATOM   1543  Cl1 DCE A 193      19.345  15.520  32.580  1.00  0.00      A   CL
ATOM   1544  HC3 DCE A 193      17.161  15.296  31.691  1.00  0.00      A    H
ATOM   1545  CT  DCE A 194      31.091  23.335  40.888  1.00  0.00      A    C
ATOM   1546  HC  DCE A 194      31.302  22.304  40.604  1.00  0.00      A    H
ATOM   1547  HC1 DCE A 194      30.217  23.639  40.312  1.00  0.00      A    H
ATOM   1548  Cl  DCE A 194      30.785  23.169  42.629  1.00  0.00      A   CL
ATOM   1549  CT1 DCE A 194      32.209  24.322  40.819  1.00  0.00      A    C
ATOM   1550  HC2 DCE A 194      31.993  25.246  41.354  1.00  0.00      A    H
ATOM   1551  Cl1 DCE A 194      33.587  23.581  41.645  1.00  0.00      A   CL
ATOM   1552  HC3 DCE A 194      32.461  24.641  39.808  1.00  0.00      A    H
ATOM   1553  CT  DCE A 195      17.859  33.480  34.947  1.00  0.00      A    C
ATOM   1554  HC  DCE A 195      18.666  34.205  34.836  1.00  0.00      A    H
ATOM   1555  HC1 DCE A 195      17.155  33.444  34.116  1.00  0.00      A    H
ATOM   1556  Cl  DCE A 195      18.538  31.841  35.057  1.00  0.00      A   CL
ATOM   1557  CT1 DCE A 195      17.102  33.743  36.273  1.00  0.00      A    C
ATOM   1558  HC2 DCE A 195      16.501  34.645  36.157  1.00  0.00      A    H
ATOM   1559  Cl1 DCE A 195      16.057  32.326  36.734  1.00  0.00      A   CL
ATOM   1560  HC3 DCE A 195      17.781  33.817  37.122  1.00  0.00      A    H
ATOM   1561  CT  DCE A 196       3.933  31.818   2.197  1.00  0.00      A    C
ATOM   1562  HC  DCE A 196       3.896  32.906   2.257  1.00  0.00      A    H
ATOM   1563  HC1 DCE A 196       4.982  31.618   1.983  1.00  0.00      A    H
ATOM   1564  Cl  DCE A 196       3.710  31.179   3.821  1.00  0.00      A   CL
ATOM   1565  CT1 DCE A 196       2.956  31.398   1.141  1.00  0.00      A    C
ATOM   1566  HC2 DCE A 196       3.119  32.030   0.268  1.00  0.00      A    H
ATOM   1567  Cl1 DCE A 196       3.227  29.698   0.667  1.00  0.00      A   CL
ATOM   1568  HC3 DCE A 196       1.918  31.429   1.475  1.00  0.00      A    H
ATOM   1569  CT  DCE A 197      20.868   7.348   8.481  1.00  0.00      A    C
ATOM   1570  HC  DCE A 197      19.802   7.169   8.615  1.00  0.00      A    H
ATOM   1571  HC1 DCE A 197      20.924   8.431   8.589  1.00  0.00      A    H
ATOM   1572  Cl  DCE A 197      21.714   6.541   9.832  1.00  0.00      A   CL
ATOM   1573  CT1 DCE A 197      21.318   6.863   7.140  1.00  0.00      A    C
ATOM   1574  HC2 DCE A 197      22.379   6.987   7.356  1.00  0.00      A    H
ATOM   1575  Cl1 DCE A 197      21.083   5.123   6.847  1.00  0.00      A   CL
ATOM   1576  HC3 DCE A 197      21.001   7.466   6.288  1.00  0.00      A    H
ATOM   1577  CT  DCE A 198      41.528   1.869   0.963  1.00  0.00      A    C
ATOM   1578  HC  DCE A 198      41.624   2.134   2.016  1.00  0.00      A    H
ATOM   1579  HC1 DCE A 198      40.980   2.695   0.510  1.00  0.00      A    H
ATOM   1580  Cl  DCE A 198      43.201   1.914   0.139  1.00  0.00      A   CL
ATOM   1581  CT1 DCE A 198      40.877   0.488   0.718  1.00  0.00      A    C
ATOM   1582  HC2 DCE A 198      40.873   0.346  -0.363  1.00  0.00      A    H
ATOM   1583  Cl1 DCE A 198      41.621  -0.853   1.627  1.00  0.00      A   CL
ATOM   1584  HC3 DCE A 198      39.829   0.577   1.005  1.00  0.00      A    H
ATOM   1585  CT  DCE A 199       3.690  13.827  25.645  1.00  0.00      A    C
ATOM   1586  HC  DCE A 199       4.035  13.380  26.577  1.00  0.00      A    H
ATOM   1587  HC1 DCE A 199       4.498  13.845  24.914  1.00  0.00      A    H
ATOM   1588  Cl  DCE A 199       2.452  12.755  24.977  1.00  0.00      A   CL
ATOM   1589  CT1 DCE A 199       3.063  15.192  25.886  1.00  0.00      A    C
ATOM   1590  HC2 DCE A 199       3.842  15.848  26.274  1.00  0.00      A    H
ATOM   1591  Cl1 DCE A 199       2.467  15.956  24.407  1.00  0.00      A   CL
ATOM   1592  HC3 DCE A 199       2.213  15.225  26.568  1.00  0.00      A    H
ATOM   1593  CT  DCE A 200      33.995   3.801  20.619  1.00  0.00      A    C
ATOM   1594  HC  DCE A 200      34.222   4.463  19.782  1.00  0.00      A    H
ATOM   1595  HC1 DCE A 200      32.916   3.900  20.737  1.00  0.00      A    H
ATOM   1596  Cl  DCE A 200      34.406   2.130  20.147  1.00  0.00      A   CL
ATOM   1597  CT1 DCE A 200      34.647   3.929  21.963  1.00  0.00      A    C
ATOM   1598  HC2 DCE A 200      34.451   3.205  22.754  1.00  0.00      A    H
ATOM   1599  Cl1 DCE A 200      36.403   3.944  21.660  1.00  0.00      A   CL
ATOM   1600  HC3 DCE A 200      34.477   4.923  22.377  1.00  0.00      A    H
ATOM   1601  N1  BMIMB   1      28.398  35.459  41.626  1.00  0.00      B    N
ATOM   1602  N11 BMIMB   1      29.061  37.238  40.574  1.00  0.00      B    N
ATOM   1603  C1  BMIMB   1      29.314  36.022  40.913  1.00  0.00      B    C
ATOM   1604  H1  BMIMB   1      30.216  35.542  40.599  1.00  0.00      B    H
ATOM   1605  C2  BMIMB   1      27.340  36.378  41.679  1.00  0.00      B    C
ATOM   1606  H2  BMIMB   1      26.421  36.189  42.189  1.00  0.00      B    H
ATOM   1607  C21 BMIMB   1      27.795  37.495  40.982  1.00  0.00      B    C
ATOM   1608  H21 BMIMB   1      27.271  38.375  40.679  1.00  0.00      B    H
ATOM   1609  C3  BMIMB   1      28.458  34.159  42.323  1.00  0.00      B    C
ATOM   1610  H3  BMIMB   1      28.256  34.386  43.359  1.00  0.00      B    H
ATOM   1611  H31 BMIMB   1      27.649  33.506  42.029  1.00  0.00      B    H
ATOM   1612  H32 BMIMB   1      29.436  33.706  42.260  1.00  0.00      B    H
ATOM   1613  C4  BMIMB   1      29.890  38.098  39.683  1.00  0.00      B    C
ATOM   1614  H4  BMIMB   1      29.299  38.366  38.821  1.00  0.00      B    H
ATOM   1615  H41 BMIMB   1      30.684  37.471  39.304  1.00  0.00      B    H
ATOM   1616  C5  BMIMB   1      30.501  39.299  40.385  1.00  0.00      B    C
ATOM   1617  H5  BMIMB   1      31.147  39.877  39.730  1.00  0.00      B    H
ATOM   1618  H51 BMIMB   1      29.676  39.871  40.802  1.00  0.00      B    H
ATOM   1619  C51 BMIMB   1      31.375  38.819  41.407  1.00  0.00      B    C
ATOM   1620  H52 BMIMB   1      30.888  38.118  42.080  1.00  0.00      B    H
ATOM   1621  H53 BMIMB   1      32.240  38.357  40.937  1.00  0.00      B    H
ATOM   1622  C6  BMIMB   1      31.843  39.996  42.248  1.00  0.00      B    C
ATOM   1623  H6  BMIMB   1      32.348  40.807  41.736  1.00  0.00      B    H
ATOM   1624  H61 BMIMB   1      30.939  40.337  42.740  1.00  0.00      B    H
ATOM   1625  H62 BMIMB   1      32.573  39.817  43.029  1.00  0.00      B    H
ATOM   1626  N1  BMIMB   2      37.250  40.966  39.504  1.00  0.00      B    N
ATOM   1627  N11 BMIMB   2      36.201  41.289  41.311  1.00  0.00      B    N
ATOM   1628  C1  BMIMB   2      36.928  41.872  40.388  1.00  0.00      B    C
ATOM   1629  H1  BMIMB   2      37.425  42.813  40.485  1.00  0.00      B    H
ATOM   1630  C2  BMIMB   2      36.723  39.761  39.804  1.00  0.00      B    C
ATOM   1631  H2  BMIMB   2      36.916  38.857  39.270  1.00  0.00      B    H
ATOM   1632  C21 BMIMB   2      35.956  40.008  40.933  1.00  0.00      B    C
ATOM   1633  H21 BMIMB   2      35.339  39.317  41.464  1.00  0.00      B    H
ATOM   1634  C3  BMIMB   2      38.361  41.126  38.564  1.00  0.00      B    C
ATOM   1635  H3  BMIMB   2      39.059  40.308  38.666  1.00  0.00      B    H
ATOM   1636  H31 BMIMB   2      38.016  41.282  37.553  1.00  0.00      B    H
ATOM   1637  H32 BMIMB   2      38.905  42.033  38.785  1.00  0.00      B    H
ATOM   1638  C4  BMIMB   2      35.565  41.922  42.541  1.00  0.00      B    C
ATOM   1639  H4  BMIMB   2      34.507  41.877  42.329  1.00  0.00      B    H
ATOM   1640  H41 BMIMB   2      35.867  42.951  42.670  1.00  0.00      B    H
ATOM   1641  C5  BMIMB   2      35.739  40.999  43.841  1.00  0.00      B    C
ATOM   1642  H5  BMIMB   2      35.183  41.474  44.645  1.00  0.00      B    H
ATOM   1643  H51 BMIMB   2      35.257  40.044  43.649  1.00  0.00      B    H
ATOM   1644  C51 BMIMB   2      37.248  40.772  44.189  1.00  0.00      B    C
ATOM   1645  H52 BMIMB   2      37.339  40.070  45.014  1.00  0.00      B    H
ATOM   1646  H53 BMIMB   2      37.825  40.350  43.370  1.00  0.00      B    H
ATOM   1647  C6  BMIMB   2      37.931  42.053  44.740  1.00  0.00      B    C
ATOM   1648  H6  BMIMB   2      38.984  41.985  44.987  1.00  0.00      B    H
ATOM   1649  H61 BMIMB   2      37.844  42.860  44.022  1.00  0.00      B    H
ATOM   1650  H62 BMIMB   2      37.474  42.436  45.646  1.00  0.00      B    H
ATOM   1651  N1  BMIMB   3      25.056  38.709  31.018  1.00  0.00      B    N
ATOM   1652  N11 BMIMB   3      23.026  38.208  30.310  1.00  0.00      B    N
ATOM   1653  C1  BMIMB   3      23.764  38.595  31.351  1.00  0.00      B    C
ATOM   1654  H1  BMIMB   3      23.416  38.590  32.361  1.00  0.00      B    H
ATOM   1655  C2  BMIMB   3      25.177  38.464  29.658  1.00  0.00      B    C
ATOM   1656  H2  BMIMB   3      26.078  38.488  29.086  1.00  0.00      B    H
ATOM   1657  C21 BMIMB   3      23.944  38.217  29.244  1.00  0.00      B    C
ATOM   1658  H21 BMIMB   3      23.633  38.043  28.238  1.00  0.00      B    H
ATOM   1659  C3  BMIMB   3      26.132  38.826  32.050  1.00  0.00      B    C
ATOM   1660  H3  BMIMB   3      26.351  39.869  32.223  1.00  0.00      B    H
ATOM   1661  H31 BMIMB   3      25.842  38.452  33.020  1.00  0.00      B    H
ATOM   1662  H32 BMIMB   3      27.063  38.393  31.713  1.00  0.00      B    H
ATOM   1663  C4  BMIMB   3      21.677  37.634  30.328  1.00  0.00      B    C
ATOM   1664  H4  BMIMB   3      21.238  37.796  29.355  1.00  0.00      B    H
ATOM   1665  H41 BMIMB   3      21.078  38.174  31.047  1.00  0.00      B    H
ATOM   1666  C5  BMIMB   3      21.632  36.138  30.499  1.00  0.00      B    C
ATOM   1667  H5  BMIMB   3      22.243  35.916  31.371  1.00  0.00      B    H
ATOM   1668  H51 BMIMB   3      20.640  35.702  30.576  1.00  0.00      B    H
ATOM   1669  C51 BMIMB   3      22.357  35.403  29.316  1.00  0.00      B    C
ATOM   1670  H52 BMIMB   3      21.877  35.751  28.405  1.00  0.00      B    H
ATOM   1671  H53 BMIMB   3      23.392  35.713  29.199  1.00  0.00      B    H
ATOM   1672  C6  BMIMB   3      22.215  33.848  29.399  1.00  0.00      B    C
ATOM   1673  H6  BMIMB   3      22.949  33.550  30.139  1.00  0.00      B    H
ATOM   1674  H61 BMIMB   3      21.220  33.482  29.627  1.00  0.00      B    H
ATOM   1675  H62 BMIMB   3      22.497  33.378  28.464  1.00  0.00      B    H
ATOM   1676  N1  BMIMB   4      31.847  17.521  41.382  1.00  0.00      B    N
ATOM   1677  N11 BMIMB   4      30.195  18.833  41.868  1.00  0.00      B    N
ATOM   1678  C1  BMIMB   4      30.795  17.700  42.149  1.00  0.00      B    C
ATOM   1679  H1  BMIMB   4      30.468  16.938  42.823  1.00  0.00      B    H
ATOM   1680  C2  BMIMB   4      31.968  18.687  40.597  1.00  0.00      B    C
ATOM   1681  H2  BMIMB   4      32.782  18.753  39.909  1.00  0.00      B    H
ATOM   1682  C21 BMIMB   4      30.966  19.486  40.903  1.00  0.00      B    C
ATOM   1683  H21 BMIMB   4      30.736  20.502  40.664  1.00  0.00      B    H
ATOM   1684  C3  BMIMB   4      32.629  16.313  41.312  1.00  0.00      B    C
ATOM   1685  H3  BMIMB   4      32.381  15.664  40.485  1.00  0.00      B    H
ATOM   1686  H31 BMIMB   4      33.636  16.695  41.227  1.00  0.00      B    H
ATOM   1687  H32 BMIMB   4      32.491  15.785  42.244  1.00  0.00      B    H
ATOM   1688  C4  BMIMB   4      28.940  19.368  42.429  1.00  0.00      B    C
ATOM   1689  H4  BMIMB   4      28.997  20.442  42.332  1.00  0.00      B    H
ATOM   1690  H41 BMIMB   4      28.920  19.041  43.458  1.00  0.00      B    H
ATOM   1691  C5  BMIMB   4      27.717  18.769  41.588  1.00  0.00      B    C
ATOM   1692  H5  BMIMB   4      27.254  17.912  42.072  1.00  0.00      B    H
ATOM   1693  H51 BMIMB   4      27.007  19.589  41.659  1.00  0.00      B    H
ATOM   1694  C51 BMIMB   4      27.913  18.328  40.123  1.00  0.00      B    C
ATOM   1695  H52 BMIMB   4      28.224  19.241  39.622  1.00  0.00      B    H
ATOM   1696  H53 BMIMB   4      28.689  17.568  40.089  1.00  0.00      B    H
ATOM   1697  C6  BMIMB   4      26.631  17.662  39.544  1.00  0.00      B    C
ATOM   1698  H6  BMIMB   4      26.787  17.368  38.512  1.00  0.00      B    H
ATOM   1699  H61 BMIMB   4      26.276  16.835  40.149  1.00  0.00      B    H
ATOM   1700  H62 BMIMB   4      25.857  18.416  39.626  1.00  0.00      B    H
ATOM   1701  N1  BMIMB   5       6.824   5.987  26.128  1.00  0.00      B    N
ATOM   1702  N11 BMIMB   5       6.915   6.082  24.011  1.00  0.00      B    N
ATOM   1703  C1  BMIMB   5       6.810   5.271  25.064  1.00  0.00      B    C
ATOM   1704  H1  BMIMB   5       6.682   4.210  25.095  1.00  0.00      B    H
ATOM   1705  C2  BMIMB   5       7.183   7.281  25.749  1.00  0.00      B    C
ATOM   1706  H2  BMIMB   5       7.327   8.067  26.458  1.00  0.00      B    H
ATOM   1707  C21 BMIMB   5       7.364   7.326  24.402  1.00  0.00      B    C
ATOM   1708  H21 BMIMB   5       7.711   8.051  23.700  1.00  0.00      B    H
ATOM   1709  C3  BMIMB   5       6.582   5.467  27.471  1.00  0.00      B    C
ATOM   1710  H3  BMIMB   5       6.832   4.420  27.558  1.00  0.00      B    H
ATOM   1711  H31 BMIMB   5       7.077   6.021  28.255  1.00  0.00      B    H
ATOM   1712  H32 BMIMB   5       5.514   5.559  27.602  1.00  0.00      B    H
ATOM   1713  C4  BMIMB   5       6.705   5.657  22.631  1.00  0.00      B    C
ATOM   1714  H4  BMIMB   5       6.362   6.537  22.106  1.00  0.00      B    H
ATOM   1715  H41 BMIMB   5       5.908   4.935  22.540  1.00  0.00      B    H
ATOM   1716  C5  BMIMB   5       8.003   5.124  21.986  1.00  0.00      B    C
ATOM   1717  H5  BMIMB   5       8.455   4.314  22.552  1.00  0.00      B    H
ATOM   1718  H51 BMIMB   5       7.658   4.799  21.008  1.00  0.00      B    H
ATOM   1719  C51 BMIMB   5       9.100   6.207  21.918  1.00  0.00      B    C
ATOM   1720  H52 BMIMB   5       8.698   7.085  21.418  1.00  0.00      B    H
ATOM   1721  H53 BMIMB   5       9.425   6.549  22.897  1.00  0.00      B    H
ATOM   1722  C6  BMIMB   5      10.338   5.774  21.094  1.00  0.00      B    C
ATOM   1723  H6  BMIMB   5      10.575   4.759  21.391  1.00  0.00      B    H
ATOM   1724  H61 BMIMB   5      10.049   5.808  20.050  1.00  0.00      B    H
ATOM   1725  H62 BMIMB   5      11.194   6.438  21.094  1.00  0.00      B    H
ATOM   1726  N1  BMIMB   6      15.523  16.647  23.330  1.00  0.00      B    N
ATOM   1727  N11 BMIMB   6      15.401  18.345  24.608  1.00  0.00      B    N
ATOM   1728  C1  BMIMB   6      15.214  17.050  24.558  1.00  0.00      B    C
ATOM   1729  H1  BMIMB   6      14.800  16.493  25.371  1.00  0.00      B    H
ATOM   1730  C2  BMIMB   6      15.912  17.756  22.597  1.00  0.00      B    C
ATOM   1731  H2  BMIMB   6      16.246  17.694  21.584  1.00  0.00      B    H
ATOM   1732  C21 BMIMB   6      15.986  18.789  23.382  1.00  0.00      B    C
ATOM   1733  H21 BMIMB   6      16.315  19.781  23.165  1.00  0.00      B    H
ATOM   1734  C3  BMIMB   6      15.502  15.297  22.795  1.00  0.00      B    C
ATOM   1735  H3  BMIMB   6      16.363  14.788  23.204  1.00  0.00      B    H
ATOM   1736  H31 BMIMB   6      14.576  14.807  23.056  1.00  0.00      B    H
ATOM   1737  H32 BMIMB   6      15.721  15.421  21.745  1.00  0.00      B    H
ATOM   1738  C4  BMIMB   6      15.218  19.248  25.770  1.00  0.00      B    C
ATOM   1739  H4  BMIMB   6      16.143  19.794  25.879  1.00  0.00      B    H
ATOM   1740  H41 BMIMB   6      15.001  18.695  26.672  1.00  0.00      B    H
ATOM   1741  C5  BMIMB   6      14.170  20.290  25.497  1.00  0.00      B    C
ATOM   1742  H5  BMIMB   6      14.498  20.722  24.555  1.00  0.00      B    H
ATOM   1743  H51 BMIMB   6      13.209  19.800  25.361  1.00  0.00      B    H
ATOM   1744  C51 BMIMB   6      14.004  21.424  26.491  1.00  0.00      B    C
ATOM   1745  H52 BMIMB   6      13.707  20.978  27.437  1.00  0.00      B    H
ATOM   1746  H53 BMIMB   6      14.943  21.965  26.570  1.00  0.00      B    H
ATOM   1747  C6  BMIMB   6      12.956  22.457  26.054  1.00  0.00      B    C
ATOM   1748  H6  BMIMB   6      12.021  21.910  26.013  1.00  0.00      B    H
ATOM   1749  H61 BMIMB   6      12.791  23.250  26.773  1.00  0.00      B    H
ATOM   1750  H62 BMIMB   6      13.228  22.863  25.086  1.00  0.00      B    H
ATOM   1751  N1  BMIMB   7      22.626  23.914  46.047  1.00  0.00      B    N
ATOM   1752  N11 BMIMB   7      24.110  23.688  44.401  1.00  0.00      B    N
ATOM   1753  C1  BMIMB   7      23.846  23.527  45.732  1.00  0.00      B    C
ATOM   1754  H1  BMIMB   7      24.559  23.073  46.387  1.00  0.00      B    H
ATOM   1755  C2  BMIMB   7      22.068  24.354  44.889  1.00  0.00      B    C
ATOM   1756  H2  BMIMB   7      21.072  24.740  44.906  1.00  0.00      B    H
ATOM   1757  C21 BMIMB   7      22.991  24.241  43.884  1.00  0.00      B    C
ATOM   1758  H21 BMIMB   7      22.831  24.572  42.881  1.00  0.00      B    H
ATOM   1759  C3  BMIMB   7      21.896  23.682  47.308  1.00  0.00      B    C
ATOM   1760  H3  BMIMB   7      20.895  23.399  47.019  1.00  0.00      B    H
ATOM   1761  H31 BMIMB   7      22.251  22.845  47.892  1.00  0.00      B    H
ATOM   1762  H32 BMIMB   7      21.664  24.568  47.881  1.00  0.00      B    H
ATOM   1763  C4  BMIMB   7      25.395  23.472  43.604  1.00  0.00      B    C
ATOM   1764  H4  BMIMB   7      25.152  23.067  42.633  1.00  0.00      B    H
ATOM   1765  H41 BMIMB   7      25.904  22.708  44.173  1.00  0.00      B    H
ATOM   1766  C5  BMIMB   7      26.273  24.722  43.598  1.00  0.00      B    C
ATOM   1767  H5  BMIMB   7      25.631  25.542  43.287  1.00  0.00      B    H
ATOM   1768  H51 BMIMB   7      26.666  24.876  44.600  1.00  0.00      B    H
ATOM   1769  C51 BMIMB   7      27.319  24.529  42.476  1.00  0.00      B    C
ATOM   1770  H52 BMIMB   7      27.749  23.534  42.560  1.00  0.00      B    H
ATOM   1771  H53 BMIMB   7      26.892  24.365  41.490  1.00  0.00      B    H
ATOM   1772  C6  BMIMB   7      28.224  25.748  42.281  1.00  0.00      B    C
ATOM   1773  H6  BMIMB   7      27.604  26.623  42.122  1.00  0.00      B    H
ATOM   1774  H61 BMIMB   7      28.846  25.886  43.158  1.00  0.00      B    H
ATOM   1775  H62 BMIMB   7      28.940  25.600  41.480  1.00  0.00      B    H
ATOM   1776  N1  BMIMB   8      18.583  21.264  15.643  1.00  0.00      B    N
ATOM   1777  N11 BMIMB   8      16.748  22.352  15.166  1.00  0.00      B    N
ATOM   1778  C1  BMIMB   8      17.283  21.366  15.877  1.00  0.00      B    C
ATOM   1779  H1  BMIMB   8      16.754  20.749  16.571  1.00  0.00      B    H
ATOM   1780  C2  BMIMB   8      18.901  22.211  14.670  1.00  0.00      B    C
ATOM   1781  H2  BMIMB   8      19.881  22.315  14.258  1.00  0.00      B    H
ATOM   1782  C21 BMIMB   8      17.769  22.912  14.480  1.00  0.00      B    C
ATOM   1783  H21 BMIMB   8      17.681  23.723  13.790  1.00  0.00      B    H
ATOM   1784  C3  BMIMB   8      19.403  20.093  15.997  1.00  0.00      B    C
ATOM   1785  H3  BMIMB   8      20.423  20.426  16.120  1.00  0.00      B    H
ATOM   1786  H31 BMIMB   8      19.084  19.635  16.921  1.00  0.00      B    H
ATOM   1787  H32 BMIMB   8      19.372  19.330  15.232  1.00  0.00      B    H
ATOM   1788  C4  BMIMB   8      15.359  22.877  15.060  1.00  0.00      B    C
ATOM   1789  H4  BMIMB   8      15.454  23.948  14.957  1.00  0.00      B    H
ATOM   1790  H41 BMIMB   8      14.954  22.651  16.035  1.00  0.00      B    H
ATOM   1791  C5  BMIMB   8      14.530  22.324  13.901  1.00  0.00      B    C
ATOM   1792  H5  BMIMB   8      14.201  21.328  14.187  1.00  0.00      B    H
ATOM   1793  H51 BMIMB   8      13.671  22.990  13.897  1.00  0.00      B    H
ATOM   1794  C51 BMIMB   8      15.134  22.258  12.463  1.00  0.00      B    C
ATOM   1795  H52 BMIMB   8      15.298  23.291  12.167  1.00  0.00      B    H
ATOM   1796  H53 BMIMB   8      16.062  21.695  12.417  1.00  0.00      B    H
ATOM   1797  C6  BMIMB   8      14.162  21.590  11.515  1.00  0.00      B    C
ATOM   1798  H6  BMIMB   8      14.477  20.570  11.323  1.00  0.00      B    H
ATOM   1799  H61 BMIMB   8      13.210  21.639  12.029  1.00  0.00      B    H
ATOM   1800  H62 BMIMB   8      14.132  22.116  10.568  1.00  0.00      B    H
ATOM   1801  N1  BMIMB   9      21.982  10.724  46.160  1.00  0.00      B    N
ATOM   1802  N11 BMIMB   9      20.058   9.838  46.729  1.00  0.00      B    N
ATOM   1803  C1  BMIMB   9      21.298   9.588  46.355  1.00  0.00      B    C
ATOM   1804  H1  BMIMB   9      21.597   8.586  46.131  1.00  0.00      B    H
ATOM   1805  C2  BMIMB   9      21.100  11.719  46.404  1.00  0.00      B    C
ATOM   1806  H2  BMIMB   9      21.325  12.747  46.223  1.00  0.00      B    H
ATOM   1807  C21 BMIMB   9      19.917  11.219  46.797  1.00  0.00      B    C
ATOM   1808  H21 BMIMB   9      19.028  11.685  47.161  1.00  0.00      B    H
ATOM   1809  C3  BMIMB   9      23.392  10.891  45.663  1.00  0.00      B    C
ATOM   1810  H3  BMIMB   9      24.023  10.447  46.418  1.00  0.00      B    H
ATOM   1811  H31 BMIMB   9      23.476  10.286  44.772  1.00  0.00      B    H
ATOM   1812  H32 BMIMB   9      23.503  11.935  45.413  1.00  0.00      B    H
ATOM   1813  C4  BMIMB   9      19.015   8.896  47.037  1.00  0.00      B    C
ATOM   1814  H4  BMIMB   9      18.405   9.332  47.814  1.00  0.00      B    H
ATOM   1815  H41 BMIMB   9      19.574   8.100  47.506  1.00  0.00      B    H
ATOM   1816  C5  BMIMB   9      18.481   8.269  45.730  1.00  0.00      B    C
ATOM   1817  H5  BMIMB   9      19.291   7.764  45.209  1.00  0.00      B    H
ATOM   1818  H51 BMIMB   9      17.763   7.512  46.037  1.00  0.00      B    H
ATOM   1819  C51 BMIMB   9      17.913   9.294  44.796  1.00  0.00      B    C
ATOM   1820  H52 BMIMB   9      17.046   9.799  45.216  1.00  0.00      B    H
ATOM   1821  H53 BMIMB   9      18.616  10.068  44.497  1.00  0.00      B    H
ATOM   1822  C6  BMIMB   9      17.581   8.583  43.521  1.00  0.00      B    C
ATOM   1823  H6  BMIMB   9      18.497   8.110  43.186  1.00  0.00      B    H
ATOM   1824  H61 BMIMB   9      16.801   7.833  43.573  1.00  0.00      B    H
ATOM   1825  H62 BMIMB   9      17.250   9.312  42.789  1.00  0.00      B    H
ATOM   1826  N1  BMIMB  10      15.089  13.071  45.252  1.00  0.00      B    N
ATOM   1827  N11 BMIMB  10      13.201  12.244  44.879  1.00  0.00      B    N
ATOM   1828  C1  BMIMB  10      13.820  13.293  45.375  1.00  0.00      B    C
ATOM   1829  H1  BMIMB  10      13.318  14.163  45.742  1.00  0.00      B    H
ATOM   1830  C2  BMIMB  10      15.280  11.967  44.477  1.00  0.00      B    C
ATOM   1831  H2  BMIMB  10      16.249  11.615  44.198  1.00  0.00      B    H
ATOM   1832  C21 BMIMB  10      14.139  11.380  44.376  1.00  0.00      B    C
ATOM   1833  H21 BMIMB  10      13.906  10.412  43.990  1.00  0.00      B    H
ATOM   1834  C3  BMIMB  10      16.109  13.850  45.830  1.00  0.00      B    C
ATOM   1835  H3  BMIMB  10      16.738  14.084  44.984  1.00  0.00      B    H
ATOM   1836  H31 BMIMB  10      15.558  14.693  46.219  1.00  0.00      B    H
ATOM   1837  H32 BMIMB  10      16.772  13.373  46.537  1.00  0.00      B    H
ATOM   1838  C4  BMIMB  10      11.729  11.947  44.915  1.00  0.00      B    C
ATOM   1839  H4  BMIMB  10      11.371  11.729  43.919  1.00  0.00      B    H
ATOM   1840  H41 BMIMB  10      11.134  12.776  45.268  1.00  0.00      B    H
ATOM   1841  C5  BMIMB  10      11.348  10.769  45.729  1.00  0.00      B    C
ATOM   1842  H5  BMIMB  10      10.268  10.868  45.797  1.00  0.00      B    H
ATOM   1843  H51 BMIMB  10      11.600   9.897  45.130  1.00  0.00      B    H
ATOM   1844  C51 BMIMB  10      11.845  10.592  47.187  1.00  0.00      B    C
ATOM   1845  H52 BMIMB  10      12.877  10.250  47.174  1.00  0.00      B    H
ATOM   1846  H53 BMIMB  10      11.825  11.604  47.583  1.00  0.00      B    H
ATOM   1847  C6  BMIMB  10      11.165   9.561  48.059  1.00  0.00      B    C
ATOM   1848  H6  BMIMB  10      11.484   9.635  49.092  1.00  0.00      B    H
ATOM   1849  H61 BMIMB  10      10.098   9.738  48.129  1.00  0.00      B    H
ATOM   1850  H62 BMIMB  10      11.316   8.520  47.796  1.00  0.00      B    H
ATOM   1851  N1  BMIMB  11      28.427  27.950  11.169  1.00  0.00      B    N
ATOM   1852  N11 BMIMB  11      30.192  29.004  10.440  1.00  0.00      B    N
ATOM   1853  C1  BMIMB  11      29.531  27.845  10.473  1.00  0.00      B    C
ATOM   1854  H1  BMIMB  11      29.949  26.941  10.084  1.00  0.00      B    H
ATOM   1855  C2  BMIMB  11      28.375  29.258  11.596  1.00  0.00      B    C
ATOM   1856  H2  BMIMB  11      27.689  29.582  12.348  1.00  0.00      B    H
ATOM   1857  C21 BMIMB  11      29.454  29.886  11.103  1.00  0.00      B    C
ATOM   1858  H21 BMIMB  11      29.899  30.833  11.315  1.00  0.00      B    H
ATOM   1859  C3  BMIMB  11      27.634  26.896  11.740  1.00  0.00      B    C
ATOM   1860  H3  BMIMB  11      27.448  26.082  11.055  1.00  0.00      B    H
ATOM   1861  H31 BMIMB  11      28.023  26.570  12.694  1.00  0.00      B    H
ATOM   1862  H32 BMIMB  11      26.695  27.370  11.988  1.00  0.00      B    H
ATOM   1863  C4  BMIMB  11      31.439  29.336   9.858  1.00  0.00      B    C
ATOM   1864  H4  BMIMB  11      31.375  30.336   9.454  1.00  0.00      B    H
ATOM   1865  H41 BMIMB  11      31.561  28.741   8.965  1.00  0.00      B    H
ATOM   1866  C5  BMIMB  11      32.666  29.148  10.785  1.00  0.00      B    C
ATOM   1867  H5  BMIMB  11      32.632  28.194  11.306  1.00  0.00      B    H
ATOM   1868  H51 BMIMB  11      33.552  29.012  10.169  1.00  0.00      B    H
ATOM   1869  C51 BMIMB  11      32.987  30.195  11.836  1.00  0.00      B    C
ATOM   1870  H52 BMIMB  11      32.967  31.209  11.446  1.00  0.00      B    H
ATOM   1871  H53 BMIMB  11      32.301  30.053  12.668  1.00  0.00      B    H
ATOM   1872  C6  BMIMB  11      34.400  29.990  12.412  1.00  0.00      B    C
ATOM   1873  H6  BMIMB  11      35.221  30.181  11.730  1.00  0.00      B    H
ATOM   1874  H61 BMIMB  11      34.491  30.702  13.224  1.00  0.00      B    H
ATOM   1875  H62 BMIMB  11      34.497  29.017  12.880  1.00  0.00      B    H
ATOM   1876  N1  BMIMB  12      41.837  42.726  37.693  1.00  0.00      B    N
ATOM   1877  N11 BMIMB  12      42.873  40.959  38.259  1.00  0.00      B    N
ATOM   1878  C1  BMIMB  12      42.733  42.242  38.531  1.00  0.00      B    C
ATOM   1879  H1  BMIMB  12      43.346  42.748  39.246  1.00  0.00      B    H
ATOM   1880  C2  BMIMB  12      41.334  41.726  36.908  1.00  0.00      B    C
ATOM   1881  H2  BMIMB  12      40.509  41.898  36.251  1.00  0.00      B    H
ATOM   1882  C21 BMIMB  12      41.950  40.619  37.319  1.00  0.00      B    C
ATOM   1883  H21 BMIMB  12      41.921  39.620  36.942  1.00  0.00      B    H
ATOM   1884  C3  BMIMB  12      41.304  44.054  37.716  1.00  0.00      B    C
ATOM   1885  H3  BMIMB  12      40.248  43.844  37.629  1.00  0.00      B    H
ATOM   1886  H31 BMIMB  12      41.537  44.513  38.666  1.00  0.00      B    H
ATOM   1887  H32 BMIMB  12      41.694  44.598  36.869  1.00  0.00      B    H
ATOM   1888  C4  BMIMB  12      43.786  40.013  39.057  1.00  0.00      B    C
ATOM   1889  H4  BMIMB  12      43.194  39.124  39.219  1.00  0.00      B    H
ATOM   1890  H41 BMIMB  12      43.976  40.390  40.052  1.00  0.00      B    H
ATOM   1891  C5  BMIMB  12      44.997  39.476  38.338  1.00  0.00      B    C
ATOM   1892  H5  BMIMB  12      45.346  38.628  38.921  1.00  0.00      B    H
ATOM   1893  H51 BMIMB  12      44.627  39.062  37.404  1.00  0.00      B    H
ATOM   1894  C51 BMIMB  12      46.063  40.525  37.955  1.00  0.00      B    C
ATOM   1895  H52 BMIMB  12      45.697  41.287  37.272  1.00  0.00      B    H
ATOM   1896  H53 BMIMB  12      46.230  41.217  38.777  1.00  0.00      B    H
ATOM   1897  C6  BMIMB  12      47.330  39.931  37.262  1.00  0.00      B    C
ATOM   1898  H6  BMIMB  12      48.106  40.674  37.119  1.00  0.00      B    H
ATOM   1899  H61 BMIMB  12      47.788  39.079  37.751  1.00  0.00      B    H
ATOM   1900  H62 BMIMB  12      47.071  39.577  36.271  1.00  0.00      B    H
ATOM   1901  N1  BMIMB  13      32.726  44.220   3.885  1.00  0.00      B    N
ATOM   1902  N11 BMIMB  13      33.831  43.009   5.172  1.00  0.00      B    N
ATOM   1903  C1  BMIMB  13      33.226  43.037   4.026  1.00  0.00      B    C
ATOM   1904  H1  BMIMB  13      33.375  42.252   3.316  1.00  0.00      B    H
ATOM   1905  C2  BMIMB  13      32.793  44.916   5.141  1.00  0.00      B    C
ATOM   1906  H2  BMIMB  13      32.415  45.913   5.201  1.00  0.00      B    H
ATOM   1907  C21 BMIMB  13      33.489  44.136   5.889  1.00  0.00      B    C
ATOM   1908  H21 BMIMB  13      33.836  44.273   6.890  1.00  0.00      B    H
ATOM   1909  C3  BMIMB  13      32.048  44.768   2.783  1.00  0.00      B    C
ATOM   1910  H3  BMIMB  13      31.032  45.049   3.017  1.00  0.00      B    H
ATOM   1911  H31 BMIMB  13      32.499  45.702   2.480  1.00  0.00      B    H
ATOM   1912  H32 BMIMB  13      31.956  43.972   2.058  1.00  0.00      B    H
ATOM   1913  C4  BMIMB  13      34.582  41.847   5.589  1.00  0.00      B    C
ATOM   1914  H4  BMIMB  13      35.204  42.245   6.376  1.00  0.00      B    H
ATOM   1915  H41 BMIMB  13      35.288  41.568   4.820  1.00  0.00      B    H
ATOM   1916  C5  BMIMB  13      33.658  40.665   6.071  1.00  0.00      B    C
ATOM   1917  H5  BMIMB  13      33.245  40.205   5.177  1.00  0.00      B    H
ATOM   1918  H51 BMIMB  13      34.202  39.868   6.573  1.00  0.00      B    H
ATOM   1919  C51 BMIMB  13      32.528  41.105   7.038  1.00  0.00      B    C
ATOM   1920  H52 BMIMB  13      32.963  41.582   7.913  1.00  0.00      B    H
ATOM   1921  H53 BMIMB  13      31.872  41.801   6.522  1.00  0.00      B    H
ATOM   1922  C6  BMIMB  13      31.708  39.920   7.398  1.00  0.00      B    C
ATOM   1923  H6  BMIMB  13      32.316  39.184   7.910  1.00  0.00      B    H
ATOM   1924  H61 BMIMB  13      30.919  40.243   8.069  1.00  0.00      B    H
ATOM   1925  H62 BMIMB  13      31.193  39.444   6.572  1.00  0.00      B    H
ATOM   1926  N1  BMIMB  14      34.649   9.375  22.772  1.00  0.00      B    N
ATOM   1927  N11 BMIMB  14      34.974  11.321  23.573  1.00  0.00      B    N
ATOM   1928  C1  BMIMB  14      35.458  10.068  23.528  1.00  0.00      B    C
ATOM   1929  H1  BMIMB  14      36.342   9.707  24.010  1.00  0.00      B    H
ATOM   1930  C2  BMIMB  14      33.512  10.161  22.373  1.00  0.00      B    C
ATOM   1931  H2  BMIMB  14      32.741   9.712  21.785  1.00  0.00      B    H
ATOM   1932  C21 BMIMB  14      33.705  11.388  22.888  1.00  0.00      B    C
ATOM   1933  H21 BMIMB  14      33.172  12.313  22.861  1.00  0.00      B    H
ATOM   1934  C3  BMIMB  14      34.909   7.960  22.473  1.00  0.00      B    C
ATOM   1935  H3  BMIMB  14      35.936   7.696  22.679  1.00  0.00      B    H
ATOM   1936  H31 BMIMB  14      34.149   7.411  23.009  1.00  0.00      B    H
ATOM   1937  H32 BMIMB  14      34.788   7.793  21.413  1.00  0.00      B    H
ATOM   1938  C4  BMIMB  14      35.585  12.423  24.355  1.00  0.00      B    C
ATOM   1939  H4  BMIMB  14      35.559  13.312  23.742  1.00  0.00      B    H
ATOM   1940  H41 BMIMB  14      36.544  12.109  24.742  1.00  0.00      B    H
ATOM   1941  C5  BMIMB  14      34.858  12.722  25.627  1.00  0.00      B    C
ATOM   1942  H5  BMIMB  14      35.500  13.485  26.059  1.00  0.00      B    H
ATOM   1943  H51 BMIMB  14      33.882  13.122  25.368  1.00  0.00      B    H
ATOM   1944  C51 BMIMB  14      34.813  11.490  26.498  1.00  0.00      B    C
ATOM   1945  H52 BMIMB  14      34.105  10.739  26.156  1.00  0.00      B    H
ATOM   1946  H53 BMIMB  14      35.830  11.138  26.656  1.00  0.00      B    H
ATOM   1947  C6  BMIMB  14      34.172  11.914  27.776  1.00  0.00      B    C
ATOM   1948  H6  BMIMB  14      34.133  11.019  28.386  1.00  0.00      B    H
ATOM   1949  H61 BMIMB  14      34.836  12.622  28.260  1.00  0.00      B    H
ATOM   1950  H62 BMIMB  14      33.179  12.333  27.666  1.00  0.00      B    H
ATOM   1951  N1  BMIMB  15      15.104  33.322  18.989  1.00  0.00      B    N
ATOM   1952  N11 BMIMB  15      12.930  33.473  18.674  1.00  0.00      B    N
ATOM   1953  C1  BMIMB  15      13.977  32.660  18.557  1.00  0.00      B    C
ATOM   1954  H1  BMIMB  15      13.967  31.660  18.178  1.00  0.00      B    H
ATOM   1955  C2  BMIMB  15      14.683  34.609  19.326  1.00  0.00      B    C
ATOM   1956  H2  BMIMB  15      15.320  35.400  19.655  1.00  0.00      B    H
ATOM   1957  C21 BMIMB  15      13.374  34.716  19.106  1.00  0.00      B    C
ATOM   1958  H21 BMIMB  15      12.699  35.540  19.171  1.00  0.00      B    H
ATOM   1959  C3  BMIMB  15      16.455  32.711  19.192  1.00  0.00      B    C
ATOM   1960  H3  BMIMB  15      16.397  31.642  19.336  1.00  0.00      B    H
ATOM   1961  H31 BMIMB  15      17.151  32.996  18.416  1.00  0.00      B    H
ATOM   1962  H32 BMIMB  15      16.762  33.122  20.142  1.00  0.00      B    H
ATOM   1963  C4  BMIMB  15      11.614  33.298  18.114  1.00  0.00      B    C
ATOM   1964  H4  BMIMB  15      11.607  32.393  17.525  1.00  0.00      B    H
ATOM   1965  H41 BMIMB  15      11.511  34.206  17.538  1.00  0.00      B    H
ATOM   1966  C5  BMIMB  15      10.478  33.159  19.157  1.00  0.00      B    C
ATOM   1967  H5  BMIMB  15      10.332  34.145  19.590  1.00  0.00      B    H
ATOM   1968  H51 BMIMB  15       9.574  32.873  18.626  1.00  0.00      B    H
ATOM   1969  C51 BMIMB  15      10.793  32.208  20.256  1.00  0.00      B    C
ATOM   1970  H52 BMIMB  15      10.938  31.262  19.740  1.00  0.00      B    H
ATOM   1971  H53 BMIMB  15      11.668  32.541  20.809  1.00  0.00      B    H
ATOM   1972  C6  BMIMB  15       9.492  32.146  21.157  1.00  0.00      B    C
ATOM   1973  H6  BMIMB  15       9.395  32.987  21.834  1.00  0.00      B    H
ATOM   1974  H61 BMIMB  15       8.615  32.065  20.526  1.00  0.00      B    H
ATOM   1975  H62 BMIMB  15       9.524  31.278  21.806  1.00  0.00      B    H
ATOM   1976  N1  BMIMB  16       1.792  13.317   9.627  1.00  0.00      B    N
ATOM   1977  N11 BMIMB  16       3.650  13.058   8.529  1.00  0.00      B    N
ATOM   1978  C1  BMIMB  16       3.018  13.735   9.459  1.00  0.00      B    C
ATOM   1979  H1  BMIMB  16       3.389  14.560  10.030  1.00  0.00      B    H
ATOM   1980  C2  BMIMB  16       1.600  12.332   8.665  1.00  0.00      B    C
ATOM   1981  H2  BMIMB  16       0.690  11.782   8.569  1.00  0.00      B    H
ATOM   1982  C21 BMIMB  16       2.750  12.152   8.027  1.00  0.00      B    C
ATOM   1983  H21 BMIMB  16       3.078  11.468   7.276  1.00  0.00      B    H
ATOM   1984  C3  BMIMB  16       0.858  13.715  10.660  1.00  0.00      B    C
ATOM   1985  H3  BMIMB  16       0.601  12.903  11.323  1.00  0.00      B    H
ATOM   1986  H31 BMIMB  16       1.273  14.504  11.270  1.00  0.00      B    H
ATOM   1987  H32 BMIMB  16      -0.041  13.955  10.111  1.00  0.00      B    H
ATOM   1988  C4  BMIMB  16       4.989  13.342   7.963  1.00  0.00      B    C
ATOM   1989  H4  BMIMB  16       5.075  14.395   8.186  1.00  0.00      B    H
ATOM   1990  H41 BMIMB  16       4.794  13.368   6.901  1.00  0.00      B    H
ATOM   1991  C5  BMIMB  16       6.200  12.474   8.310  1.00  0.00      B    C
ATOM   1992  H5  BMIMB  16       6.854  12.545   7.445  1.00  0.00      B    H
ATOM   1993  H51 BMIMB  16       6.672  12.939   9.171  1.00  0.00      B    H
ATOM   1994  C51 BMIMB  16       5.887  11.011   8.736  1.00  0.00      B    C
ATOM   1995  H52 BMIMB  16       5.535  11.016   9.764  1.00  0.00      B    H
ATOM   1996  H53 BMIMB  16       5.133  10.611   8.064  1.00  0.00      B    H
ATOM   1997  C6  BMIMB  16       7.172  10.144   8.698  1.00  0.00      B    C
ATOM   1998  H6  BMIMB  16       6.957   9.099   8.889  1.00  0.00      B    H
ATOM   1999  H61 BMIMB  16       7.590  10.116   7.698  1.00  0.00      B    H
ATOM   2000  H62 BMIMB  16       7.901  10.508   9.413  1.00  0.00      B    H
ATOM   2001  N1  BMIMB  17      23.188  10.446  28.819  1.00  0.00      B    N
ATOM   2002  N11 BMIMB  17      24.444  12.147  29.113  1.00  0.00      B    N
ATOM   2003  C1  BMIMB  17      23.585  11.566  28.295  1.00  0.00      B    C
ATOM   2004  H1  BMIMB  17      23.562  11.761  27.244  1.00  0.00      B    H
ATOM   2005  C2  BMIMB  17      23.807  10.314  30.058  1.00  0.00      B    C
ATOM   2006  H2  BMIMB  17      23.613   9.462  30.671  1.00  0.00      B    H
ATOM   2007  C21 BMIMB  17      24.470  11.414  30.254  1.00  0.00      B    C
ATOM   2008  H21 BMIMB  17      25.088  11.712  31.072  1.00  0.00      B    H
ATOM   2009  C3  BMIMB  17      22.439   9.439  28.071  1.00  0.00      B    C
ATOM   2010  H3  BMIMB  17      21.565   9.856  27.593  1.00  0.00      B    H
ATOM   2011  H31 BMIMB  17      23.155   9.030  27.373  1.00  0.00      B    H
ATOM   2012  H32 BMIMB  17      22.113   8.569  28.621  1.00  0.00      B    H
ATOM   2013  C4  BMIMB  17      25.240  13.364  28.822  1.00  0.00      B    C
ATOM   2014  H4  BMIMB  17      25.119  13.316  27.750  1.00  0.00      B    H
ATOM   2015  H41 BMIMB  17      26.298  13.226  28.991  1.00  0.00      B    H
ATOM   2016  C5  BMIMB  17      24.713  14.720  29.433  1.00  0.00      B    C
ATOM   2017  H5  BMIMB  17      24.967  14.828  30.484  1.00  0.00      B    H
ATOM   2018  H51 BMIMB  17      25.146  15.513  28.827  1.00  0.00      B    H
ATOM   2019  C51 BMIMB  17      23.164  14.927  29.493  1.00  0.00      B    C
ATOM   2020  H52 BMIMB  17      22.729  14.916  28.497  1.00  0.00      B    H
ATOM   2021  H53 BMIMB  17      22.710  14.118  30.060  1.00  0.00      B    H
ATOM   2022  C6  BMIMB  17      22.843  16.248  30.085  1.00  0.00      B    C
ATOM   2023  H6  BMIMB  17      23.224  17.072  29.493  1.00  0.00      B    H
ATOM   2024  H61 BMIMB  17      21.781  16.278  30.300  1.00  0.00      B    H
ATOM   2025  H62 BMIMB  17      23.391  16.453  30.998  1.00  0.00      B    H
ATOM   2026  N1  BMIMB  18      24.402  41.851   7.123  1.00  0.00      B    N
ATOM   2027  N11 BMIMB  18      25.643  40.606   5.912  1.00  0.00      B    N
ATOM   2028  C1  BMIMB  18      24.422  40.812   6.316  1.00  0.00      B    C
ATOM   2029  H1  BMIMB  18      23.552  40.237   6.080  1.00  0.00      B    H
ATOM   2030  C2  BMIMB  18      25.696  42.351   7.149  1.00  0.00      B    C
ATOM   2031  H2  BMIMB  18      25.918  43.167   7.801  1.00  0.00      B    H
ATOM   2032  C21 BMIMB  18      26.463  41.611   6.342  1.00  0.00      B    C
ATOM   2033  H21 BMIMB  18      27.506  41.623   6.113  1.00  0.00      B    H
ATOM   2034  C3  BMIMB  18      23.273  42.231   7.997  1.00  0.00      B    C
ATOM   2035  H3  BMIMB  18      23.089  41.450   8.720  1.00  0.00      B    H
ATOM   2036  H31 BMIMB  18      23.458  43.230   8.365  1.00  0.00      B    H
ATOM   2037  H32 BMIMB  18      22.452  42.286   7.297  1.00  0.00      B    H
ATOM   2038  C4  BMIMB  18      26.074  39.351   5.272  1.00  0.00      B    C
ATOM   2039  H4  BMIMB  18      26.627  39.595   4.377  1.00  0.00      B    H
ATOM   2040  H41 BMIMB  18      25.107  38.937   5.026  1.00  0.00      B    H
ATOM   2041  C5  BMIMB  18      26.782  38.301   6.156  1.00  0.00      B    C
ATOM   2042  H5  BMIMB  18      27.692  38.758   6.535  1.00  0.00      B    H
ATOM   2043  H51 BMIMB  18      26.269  38.061   7.083  1.00  0.00      B    H
ATOM   2044  C51 BMIMB  18      27.261  37.088   5.269  1.00  0.00      B    C
ATOM   2045  H52 BMIMB  18      26.510  36.636   4.626  1.00  0.00      B    H
ATOM   2046  H53 BMIMB  18      27.945  37.454   4.507  1.00  0.00      B    H
ATOM   2047  C6  BMIMB  18      28.030  36.023   6.100  1.00  0.00      B    C
ATOM   2048  H6  BMIMB  18      28.904  36.411   6.610  1.00  0.00      B    H
ATOM   2049  H61 BMIMB  18      27.273  35.772   6.835  1.00  0.00      B    H
ATOM   2050  H62 BMIMB  18      28.126  35.153   5.460  1.00  0.00      B    H
ATOM   2051  N1  BMIMB  19      23.122   4.163  42.649  1.00  0.00      B    N
ATOM   2052  N11 BMIMB  19      21.163   3.449  43.200  1.00  0.00      B    N
ATOM   2053  C1  BMIMB  19      21.824   4.266  42.440  1.00  0.00      B    C
ATOM   2054  H1  BMIMB  19      21.387   4.939  41.734  1.00  0.00      B    H
ATOM   2055  C2  BMIMB  19      23.277   3.207  43.674  1.00  0.00      B    C
ATOM   2056  H2  BMIMB  19      24.199   2.874  44.097  1.00  0.00      B    H
ATOM   2057  C21 BMIMB  19      22.060   2.842  44.051  1.00  0.00      B    C
ATOM   2058  H21 BMIMB  19      21.831   2.167  44.847  1.00  0.00      B    H
ATOM   2059  C3  BMIMB  19      24.175   4.948  41.929  1.00  0.00      B    C
ATOM   2060  H3  BMIMB  19      23.770   5.756  41.338  1.00  0.00      B    H
ATOM   2061  H31 BMIMB  19      24.837   5.342  42.686  1.00  0.00      B    H
ATOM   2062  H32 BMIMB  19      24.743   4.196  41.402  1.00  0.00      B    H
ATOM   2063  C4  BMIMB  19      19.718   3.279  43.205  1.00  0.00      B    C
ATOM   2064  H4  BMIMB  19      19.284   3.983  42.510  1.00  0.00      B    H
ATOM   2065  H41 BMIMB  19      19.395   3.397  44.229  1.00  0.00      B    H
ATOM   2066  C5  BMIMB  19      19.420   1.768  42.848  1.00  0.00      B    C
ATOM   2067  H5  BMIMB  19      19.897   1.145  43.600  1.00  0.00      B    H
ATOM   2068  H51 BMIMB  19      18.360   1.524  42.833  1.00  0.00      B    H
ATOM   2069  C51 BMIMB  19      20.048   1.344  41.536  1.00  0.00      B    C
ATOM   2070  H52 BMIMB  19      19.714   2.028  40.759  1.00  0.00      B    H
ATOM   2071  H53 BMIMB  19      21.133   1.405  41.563  1.00  0.00      B    H
ATOM   2072  C6  BMIMB  19      19.673   0.032  41.023  1.00  0.00      B    C
ATOM   2073  H6  BMIMB  19      20.030  -0.744  41.691  1.00  0.00      B    H
ATOM   2074  H61 BMIMB  19      18.601  -0.006  40.868  1.00  0.00      B    H
ATOM   2075  H62 BMIMB  19      20.178  -0.127  40.077  1.00  0.00      B    H
ATOM   2076  N1  BMIMB  20       9.885   4.884  45.414  1.00  0.00      B    N
ATOM   2077  N11 BMIMB  20       9.443   5.611  43.439  1.00  0.00      B    N
ATOM   2078  C1  BMIMB  20       9.986   5.915  44.577  1.00  0.00      B    C
ATOM   2079  H1  BMIMB  20      10.544   6.817  44.703  1.00  0.00      B    H
ATOM   2080  C2  BMIMB  20       9.200   3.895  44.765  1.00  0.00      B    C
ATOM   2081  H2  BMIMB  20       9.032   2.999  45.322  1.00  0.00      B    H
ATOM   2082  C21 BMIMB  20       8.946   4.346  43.493  1.00  0.00      B    C
ATOM   2083  H21 BMIMB  20       8.344   3.854  42.761  1.00  0.00      B    H
ATOM   2084  C3  BMIMB  20      10.399   4.901  46.777  1.00  0.00      B    C
ATOM   2085  H3  BMIMB  20       9.629   4.739  47.516  1.00  0.00      B    H
ATOM   2086  H31 BMIMB  20      11.049   4.050  46.924  1.00  0.00      B    H
ATOM   2087  H32 BMIMB  20      10.925   5.839  46.877  1.00  0.00      B    H
ATOM   2088  C4  BMIMB  20       9.860   6.192  42.173  1.00  0.00      B    C
ATOM   2089  H4  BMIMB  20       9.907   5.325  41.530  1.00  0.00      B    H
ATOM   2090  H41 BMIMB  20      10.895   6.489  42.249  1.00  0.00      B    H
ATOM   2091  C5  BMIMB  20       8.901   7.200  41.585  1.00  0.00      B    C
ATOM   2092  H5  BMIMB  20       9.436   8.090  41.263  1.00  0.00      B    H
ATOM   2093  H51 BMIMB  20       8.500   6.638  40.746  1.00  0.00      B    H
ATOM   2094  C51 BMIMB  20       7.740   7.590  42.556  1.00  0.00      B    C
ATOM   2095  H52 BMIMB  20       7.167   6.751  42.943  1.00  0.00      B    H
ATOM   2096  H53 BMIMB  20       8.164   8.085  43.425  1.00  0.00      B    H
ATOM   2097  C6  BMIMB  20       6.848   8.674  41.967  1.00  0.00      B    C
ATOM   2098  H6  BMIMB  20       7.355   9.572  41.634  1.00  0.00      B    H
ATOM   2099  H61 BMIMB  20       6.383   8.248  41.084  1.00  0.00      B    H
ATOM   2100  H62 BMIMB  20       6.170   8.923  42.775  1.00  0.00      B    H
ATOM   2101  N1  BMIMB  21      38.768  32.672   4.093  1.00  0.00      B    N
ATOM   2102  N11 BMIMB  21      38.962  32.895   6.168  1.00  0.00      B    N
ATOM   2103  C1  BMIMB  21      38.150  33.150   5.139  1.00  0.00      B    C
ATOM   2104  H1  BMIMB  21      37.241  33.710   5.192  1.00  0.00      B    H
ATOM   2105  C2  BMIMB  21      39.952  32.094   4.397  1.00  0.00      B    C
ATOM   2106  H2  BMIMB  21      40.586  31.755   3.606  1.00  0.00      B    H
ATOM   2107  C21 BMIMB  21      40.140  32.253   5.699  1.00  0.00      B    C
ATOM   2108  H21 BMIMB  21      41.012  32.153   6.308  1.00  0.00      B    H
ATOM   2109  C3  BMIMB  21      38.435  33.093   2.703  1.00  0.00      B    C
ATOM   2110  H3  BMIMB  21      37.648  32.386   2.487  1.00  0.00      B    H
ATOM   2111  H31 BMIMB  21      38.042  34.098   2.759  1.00  0.00      B    H
ATOM   2112  H32 BMIMB  21      39.280  32.970   2.041  1.00  0.00      B    H
ATOM   2113  C4  BMIMB  21      38.807  33.334   7.605  1.00  0.00      B    C
ATOM   2114  H4  BMIMB  21      38.787  32.419   8.179  1.00  0.00      B    H
ATOM   2115  H41 BMIMB  21      37.834  33.773   7.773  1.00  0.00      B    H
ATOM   2116  C5  BMIMB  21      39.856  34.276   7.956  1.00  0.00      B    C
ATOM   2117  H5  BMIMB  21      39.788  34.253   9.041  1.00  0.00      B    H
ATOM   2118  H51 BMIMB  21      40.843  34.003   7.591  1.00  0.00      B    H
ATOM   2119  C51 BMIMB  21      39.571  35.748   7.438  1.00  0.00      B    C
ATOM   2120  H52 BMIMB  21      38.967  35.754   6.534  1.00  0.00      B    H
ATOM   2121  H53 BMIMB  21      39.034  36.182   8.277  1.00  0.00      B    H
ATOM   2122  C6  BMIMB  21      40.829  36.505   7.153  1.00  0.00      B    C
ATOM   2123  H6  BMIMB  21      41.274  36.734   8.114  1.00  0.00      B    H
ATOM   2124  H61 BMIMB  21      41.420  35.810   6.567  1.00  0.00      B    H
ATOM   2125  H62 BMIMB  21      40.552  37.412   6.628  1.00  0.00      B    H
ATOM   2126  N1  BMIMB  22      33.009  36.439  34.674  1.00  0.00      B    N
ATOM   2127  N11 BMIMB  22      30.917  36.571  34.097  1.00  0.00      B    N
ATOM   2128  C1  BMIMB  22      31.766  36.226  35.046  1.00  0.00      B    C
ATOM   2129  H1  BMIMB  22      31.501  35.785  35.984  1.00  0.00      B    H
ATOM   2130  C2  BMIMB  22      33.002  36.941  33.359  1.00  0.00      B    C
ATOM   2131  H2  BMIMB  22      33.891  37.271  32.868  1.00  0.00      B    H
ATOM   2132  C21 BMIMB  22      31.643  37.035  33.087  1.00  0.00      B    C
ATOM   2133  H21 BMIMB  22      31.172  37.375  32.191  1.00  0.00      B    H
ATOM   2134  C3  BMIMB  22      34.163  36.081  35.522  1.00  0.00      B    C
ATOM   2135  H3  BMIMB  22      33.925  35.547  36.430  1.00  0.00      B    H
ATOM   2136  H31 BMIMB  22      34.819  35.425  34.969  1.00  0.00      B    H
ATOM   2137  H32 BMIMB  22      34.662  36.994  35.811  1.00  0.00      B    H
ATOM   2138  C4  BMIMB  22      29.478  36.297  34.141  1.00  0.00      B    C
ATOM   2139  H4  BMIMB  22      29.306  35.570  34.921  1.00  0.00      B    H
ATOM   2140  H41 BMIMB  22      29.098  35.809  33.256  1.00  0.00      B    H
ATOM   2141  C5  BMIMB  22      28.629  37.484  34.634  1.00  0.00      B    C
ATOM   2142  H5  BMIMB  22      28.402  37.954  33.681  1.00  0.00      B    H
ATOM   2143  H51 BMIMB  22      27.749  37.140  35.172  1.00  0.00      B    H
ATOM   2144  C51 BMIMB  22      29.353  38.449  35.539  1.00  0.00      B    C
ATOM   2145  H52 BMIMB  22      29.535  37.916  36.469  1.00  0.00      B    H
ATOM   2146  H53 BMIMB  22      30.284  38.770  35.079  1.00  0.00      B    H
ATOM   2147  C6  BMIMB  22      28.597  39.721  35.839  1.00  0.00      B    C
ATOM   2148  H6  BMIMB  22      27.626  39.518  36.276  1.00  0.00      B    H
ATOM   2149  H61 BMIMB  22      29.110  40.339  36.566  1.00  0.00      B    H
ATOM   2150  H62 BMIMB  22      28.490  40.290  34.922  1.00  0.00      B    H
ATOM   2151  N1  BMIMB  23      45.853   2.023   1.976  1.00  0.00      B    N
ATOM   2152  N11 BMIMB  23      44.724   1.223   3.652  1.00  0.00      B    N
ATOM   2153  C1  BMIMB  23      45.222   2.323   3.072  1.00  0.00      B    C
ATOM   2154  H1  BMIMB  23      45.161   3.325   3.442  1.00  0.00      B    H
ATOM   2155  C2  BMIMB  23      45.930   0.609   1.953  1.00  0.00      B    C
ATOM   2156  H2  BMIMB  23      46.562   0.086   1.270  1.00  0.00      B    H
ATOM   2157  C21 BMIMB  23      45.107   0.129   2.946  1.00  0.00      B    C
ATOM   2158  H21 BMIMB  23      44.807  -0.854   3.237  1.00  0.00      B    H
ATOM   2159  C3  BMIMB  23      46.582   2.940   1.027  1.00  0.00      B    C
ATOM   2160  H3  BMIMB  23      47.653   2.878   1.149  1.00  0.00      B    H
ATOM   2161  H31 BMIMB  23      46.504   2.705  -0.024  1.00  0.00      B    H
ATOM   2162  H32 BMIMB  23      46.244   3.940   1.255  1.00  0.00      B    H
ATOM   2163  C4  BMIMB  23      44.120   1.158   4.971  1.00  0.00      B    C
ATOM   2164  H4  BMIMB  23      44.507   1.976   5.562  1.00  0.00      B    H
ATOM   2165  H41 BMIMB  23      44.299   0.219   5.473  1.00  0.00      B    H
ATOM   2166  C5  BMIMB  23      42.650   1.276   4.845  1.00  0.00      B    C
ATOM   2167  H5  BMIMB  23      42.258   1.845   4.006  1.00  0.00      B    H
ATOM   2168  H51 BMIMB  23      42.370   0.226   4.807  1.00  0.00      B    H
ATOM   2169  C51 BMIMB  23      41.995   1.924   6.109  1.00  0.00      B    C
ATOM   2170  H52 BMIMB  23      42.402   1.407   6.974  1.00  0.00      B    H
ATOM   2171  H53 BMIMB  23      42.227   2.972   6.278  1.00  0.00      B    H
ATOM   2172  C6  BMIMB  23      40.457   1.654   6.291  1.00  0.00      B    C
ATOM   2173  H6  BMIMB  23      40.103   1.921   7.280  1.00  0.00      B    H
ATOM   2174  H61 BMIMB  23      39.867   2.220   5.580  1.00  0.00      B    H
ATOM   2175  H62 BMIMB  23      40.288   0.601   6.096  1.00  0.00      B    H
ATOM   2176  N1  BMIMB  24      22.073  18.843  11.811  1.00  0.00      B    N
ATOM   2177  N11 BMIMB  24      21.354  17.171  10.654  1.00  0.00      B    N
ATOM   2178  C1  BMIMB  24      22.044  17.496  11.729  1.00  0.00      B    C
ATOM   2179  H1  BMIMB  24      22.422  16.741  12.384  1.00  0.00      B    H
ATOM   2180  C2  BMIMB  24      21.286  19.358  10.825  1.00  0.00      B    C
ATOM   2181  H2  BMIMB  24      21.166  20.406  10.658  1.00  0.00      B    H
ATOM   2182  C21 BMIMB  24      20.782  18.320  10.205  1.00  0.00      B    C
ATOM   2183  H21 BMIMB  24      20.225  18.364   9.295  1.00  0.00      B    H
ATOM   2184  C3  BMIMB  24      22.646  19.701  12.803  1.00  0.00      B    C
ATOM   2185  H3  BMIMB  24      22.734  20.685  12.366  1.00  0.00      B    H
ATOM   2186  H31 BMIMB  24      22.029  19.827  13.681  1.00  0.00      B    H
ATOM   2187  H32 BMIMB  24      23.581  19.356  13.219  1.00  0.00      B    H
ATOM   2188  C4  BMIMB  24      21.237  15.890  10.059  1.00  0.00      B    C
ATOM   2189  H4  BMIMB  24      21.944  15.239  10.552  1.00  0.00      B    H
ATOM   2190  H41 BMIMB  24      21.604  15.917   9.044  1.00  0.00      B    H
ATOM   2191  C5  BMIMB  24      19.749  15.422  10.146  1.00  0.00      B    C
ATOM   2192  H5  BMIMB  24      19.280  15.597   9.181  1.00  0.00      B    H
ATOM   2193  H51 BMIMB  24      19.730  14.356  10.353  1.00  0.00      B    H
ATOM   2194  C51 BMIMB  24      18.858  16.007  11.172  1.00  0.00      B    C
ATOM   2195  H52 BMIMB  24      19.407  16.079  12.107  1.00  0.00      B    H
ATOM   2196  H53 BMIMB  24      18.543  17.000  10.862  1.00  0.00      B    H
ATOM   2197  C6  BMIMB  24      17.548  15.137  11.504  1.00  0.00      B    C
ATOM   2198  H6  BMIMB  24      17.139  14.802  10.557  1.00  0.00      B    H
ATOM   2199  H61 BMIMB  24      17.687  14.216  12.059  1.00  0.00      B    H
ATOM   2200  H62 BMIMB  24      16.793  15.709  12.030  1.00  0.00      B    H
ATOM   2201  N1  BMIMB  25       1.452  15.230  15.797  1.00  0.00      B    N
ATOM   2202  N11 BMIMB  25       1.736  16.988  14.652  1.00  0.00      B    N
ATOM   2203  C1  BMIMB  25       2.343  15.908  15.106  1.00  0.00      B    C
ATOM   2204  H1  BMIMB  25       3.335  15.645  14.807  1.00  0.00      B    H
ATOM   2205  C2  BMIMB  25       0.415  16.072  16.100  1.00  0.00      B    C
ATOM   2206  H2  BMIMB  25      -0.312  15.903  16.864  1.00  0.00      B    H
ATOM   2207  C21 BMIMB  25       0.547  17.127  15.287  1.00  0.00      B    C
ATOM   2208  H21 BMIMB  25      -0.144  17.908  15.056  1.00  0.00      B    H
ATOM   2209  C3  BMIMB  25       1.781  14.144  16.758  1.00  0.00      B    C
ATOM   2210  H3  BMIMB  25       1.217  13.224  16.788  1.00  0.00      B    H
ATOM   2211  H31 BMIMB  25       2.804  13.882  16.529  1.00  0.00      B    H
ATOM   2212  H32 BMIMB  25       1.736  14.632  17.721  1.00  0.00      B    H
ATOM   2213  C4  BMIMB  25       2.254  18.067  13.749  1.00  0.00      B    C
ATOM   2214  H4  BMIMB  25       3.321  17.936  13.645  1.00  0.00      B    H
ATOM   2215  H41 BMIMB  25       2.263  19.038  14.221  1.00  0.00      B    H
ATOM   2216  C5  BMIMB  25       1.694  18.126  12.390  1.00  0.00      B    C
ATOM   2217  H5  BMIMB  25       2.512  18.125  11.673  1.00  0.00      B    H
ATOM   2218  H51 BMIMB  25       1.064  17.252  12.253  1.00  0.00      B    H
ATOM   2219  C51 BMIMB  25       0.986  19.444  12.120  1.00  0.00      B    C
ATOM   2220  H52 BMIMB  25       0.035  19.454  12.647  1.00  0.00      B    H
ATOM   2221  H53 BMIMB  25       1.656  20.236  12.448  1.00  0.00      B    H
ATOM   2222  C6  BMIMB  25       0.791  19.643  10.640  1.00  0.00      B    C
ATOM   2223  H6  BMIMB  25       0.270  18.765  10.275  1.00  0.00      B    H
ATOM   2224  H61 BMIMB  25       0.176  20.525  10.500  1.00  0.00      B    H
ATOM   2225  H62 BMIMB  25       1.739  19.614  10.115  1.00  0.00      B    H
ATOM   2226  N1  BMIMB  26      -0.075  11.126  40.827  1.00  0.00      B    N
ATOM   2227  N11 BMIMB  26       1.824  12.147  40.545  1.00  0.00      B    N
ATOM   2228  C1  BMIMB  26       1.197  10.967  40.696  1.00  0.00      B    C
ATOM   2229  H1  BMIMB  26       1.631  10.007  40.878  1.00  0.00      B    H
ATOM   2230  C2  BMIMB  26      -0.337  12.495  40.941  1.00  0.00      B    C
ATOM   2231  H2  BMIMB  26      -1.323  12.905  40.955  1.00  0.00      B    H
ATOM   2232  C21 BMIMB  26       0.821  13.069  40.609  1.00  0.00      B    C
ATOM   2233  H21 BMIMB  26       1.006  14.111  40.464  1.00  0.00      B    H
ATOM   2234  C3  BMIMB  26      -0.939  10.006  41.083  1.00  0.00      B    C
ATOM   2235  H3  BMIMB  26      -0.350   9.114  40.928  1.00  0.00      B    H
ATOM   2236  H31 BMIMB  26      -1.342  10.101  42.080  1.00  0.00      B    H
ATOM   2237  H32 BMIMB  26      -1.769   9.967  40.394  1.00  0.00      B    H
ATOM   2238  C4  BMIMB  26       3.285  12.322  40.305  1.00  0.00      B    C
ATOM   2239  H4  BMIMB  26       3.789  11.398  40.548  1.00  0.00      B    H
ATOM   2240  H41 BMIMB  26       3.654  13.114  40.939  1.00  0.00      B    H
ATOM   2241  C5  BMIMB  26       3.605  12.866  38.878  1.00  0.00      B    C
ATOM   2242  H5  BMIMB  26       3.081  12.191  38.206  1.00  0.00      B    H
ATOM   2243  H51 BMIMB  26       3.100  13.807  38.676  1.00  0.00      B    H
ATOM   2244  C51 BMIMB  26       5.128  12.933  38.580  1.00  0.00      B    C
ATOM   2245  H52 BMIMB  26       5.552  13.710  39.211  1.00  0.00      B    H
ATOM   2246  H53 BMIMB  26       5.620  12.013  38.882  1.00  0.00      B    H
ATOM   2247  C6  BMIMB  26       5.510  13.176  37.195  1.00  0.00      B    C
ATOM   2248  H6  BMIMB  26       6.589  13.089  37.247  1.00  0.00      B    H
ATOM   2249  H61 BMIMB  26       5.241  12.426  36.460  1.00  0.00      B    H
ATOM   2250  H62 BMIMB  26       5.310  14.161  36.788  1.00  0.00      B    H
ATOM   2251  N1  BMIMB  27      35.168  34.421  28.424  1.00  0.00      B    N
ATOM   2252  N11 BMIMB  27      35.666  33.359  30.190  1.00  0.00      B    N
ATOM   2253  C1  BMIMB  27      34.939  34.329  29.694  1.00  0.00      B    C
ATOM   2254  H1  BMIMB  27      34.160  34.847  30.211  1.00  0.00      B    H
ATOM   2255  C2  BMIMB  27      36.144  33.528  28.098  1.00  0.00      B    C
ATOM   2256  H2  BMIMB  27      36.502  33.542  27.091  1.00  0.00      B    H
ATOM   2257  C21 BMIMB  27      36.433  32.794  29.144  1.00  0.00      B    C
ATOM   2258  H21 BMIMB  27      37.053  31.926  29.202  1.00  0.00      B    H
ATOM   2259  C3  BMIMB  27      34.376  35.201  27.474  1.00  0.00      B    C
ATOM   2260  H3  BMIMB  27      34.188  34.619  26.584  1.00  0.00      B    H
ATOM   2261  H31 BMIMB  27      33.462  35.577  27.910  1.00  0.00      B    H
ATOM   2262  H32 BMIMB  27      34.965  36.091  27.310  1.00  0.00      B    H
ATOM   2263  C4  BMIMB  27      35.652  32.886  31.628  1.00  0.00      B    C
ATOM   2264  H4  BMIMB  27      35.156  33.607  32.261  1.00  0.00      B    H
ATOM   2265  H41 BMIMB  27      36.673  32.824  31.975  1.00  0.00      B    H
ATOM   2266  C5  BMIMB  27      34.895  31.540  31.738  1.00  0.00      B    C
ATOM   2267  H5  BMIMB  27      33.887  31.623  31.338  1.00  0.00      B    H
ATOM   2268  H51 BMIMB  27      35.418  30.775  31.170  1.00  0.00      B    H
ATOM   2269  C51 BMIMB  27      34.843  31.099  33.186  1.00  0.00      B    C
ATOM   2270  H52 BMIMB  27      35.894  30.952  33.419  1.00  0.00      B    H
ATOM   2271  H53 BMIMB  27      34.321  31.864  33.756  1.00  0.00      B    H
ATOM   2272  C6  BMIMB  27      33.964  29.885  33.233  1.00  0.00      B    C
ATOM   2273  H6  BMIMB  27      34.048  29.261  34.115  1.00  0.00      B    H
ATOM   2274  H61 BMIMB  27      32.927  30.200  33.185  1.00  0.00      B    H
ATOM   2275  H62 BMIMB  27      34.106  29.222  32.387  1.00  0.00      B    H
ATOM   2276  N1  BMIMB  28      40.577  44.030   9.606  1.00  0.00      B    N
ATOM   2277  N11 BMIMB  28      41.429  42.127   9.717  1.00  0.00      B    N
ATOM   2278  C1  BMIMB  28      41.366  43.311  10.282  1.00  0.00      B    C
ATOM   2279  H1  BMIMB  28      41.934  43.656  11.120  1.00  0.00      B    H
ATOM   2280  C2  BMIMB  28      40.227  43.354   8.504  1.00  0.00      B    C
ATOM   2281  H2  BMIMB  28      39.707  43.959   7.794  1.00  0.00      B    H
ATOM   2282  C21 BMIMB  28      40.532  42.120   8.667  1.00  0.00      B    C
ATOM   2283  H21 BMIMB  28      40.450  41.226   8.088  1.00  0.00      B    H
ATOM   2284  C3  BMIMB  28      40.351  45.473   9.762  1.00  0.00      B    C
ATOM   2285  H3  BMIMB  28      39.404  45.655  10.246  1.00  0.00      B    H
ATOM   2286  H31 BMIMB  28      41.098  45.643  10.524  1.00  0.00      B    H
ATOM   2287  H32 BMIMB  28      40.539  46.035   8.858  1.00  0.00      B    H
ATOM   2288  C4  BMIMB  28      42.421  41.086  10.143  1.00  0.00      B    C
ATOM   2289  H4  BMIMB  28      43.213  41.531  10.728  1.00  0.00      B    H
ATOM   2290  H41 BMIMB  28      42.846  40.668   9.242  1.00  0.00      B    H
ATOM   2291  C5  BMIMB  28      41.956  39.786  10.798  1.00  0.00      B    C
ATOM   2292  H5  BMIMB  28      42.879  39.249  11.000  1.00  0.00      B    H
ATOM   2293  H51 BMIMB  28      41.484  39.921  11.767  1.00  0.00      B    H
ATOM   2294  C51 BMIMB  28      41.065  38.916   9.978  1.00  0.00      B    C
ATOM   2295  H52 BMIMB  28      40.289  39.550   9.558  1.00  0.00      B    H
ATOM   2296  H53 BMIMB  28      41.582  38.467   9.133  1.00  0.00      B    H
ATOM   2297  C6  BMIMB  28      40.417  37.733  10.779  1.00  0.00      B    C
ATOM   2298  H6  BMIMB  28      39.872  38.056  11.659  1.00  0.00      B    H
ATOM   2299  H61 BMIMB  28      39.754  37.223  10.090  1.00  0.00      B    H
ATOM   2300  H62 BMIMB  28      41.141  37.009  11.134  1.00  0.00      B    H
ATOM   2301  N1  BMIMB  29      29.463  41.898  31.243  1.00  0.00      B    N
ATOM   2302  N11 BMIMB  29      31.510  42.122  30.529  1.00  0.00      B    N
ATOM   2303  C1  BMIMB  29      30.215  42.027  30.179  1.00  0.00      B    C
ATOM   2304  H1  BMIMB  29      29.893  42.203  29.175  1.00  0.00      B    H
ATOM   2305  C2  BMIMB  29      30.344  41.810  32.293  1.00  0.00      B    C
ATOM   2306  H2  BMIMB  29      30.025  41.706  33.307  1.00  0.00      B    H
ATOM   2307  C21 BMIMB  29      31.585  41.972  31.853  1.00  0.00      B    C
ATOM   2308  H21 BMIMB  29      32.563  41.981  32.281  1.00  0.00      B    H
ATOM   2309  C3  BMIMB  29      27.980  41.861  31.279  1.00  0.00      B    C
ATOM   2310  H3  BMIMB  29      27.672  42.727  30.712  1.00  0.00      B    H
ATOM   2311  H31 BMIMB  29      27.683  41.012  30.680  1.00  0.00      B    H
ATOM   2312  H32 BMIMB  29      27.575  41.769  32.276  1.00  0.00      B    H
ATOM   2313  C4  BMIMB  29      32.585  42.197  29.547  1.00  0.00      B    C
ATOM   2314  H4  BMIMB  29      33.287  42.941  29.895  1.00  0.00      B    H
ATOM   2315  H41 BMIMB  29      32.175  42.681  28.673  1.00  0.00      B    H
ATOM   2316  C5  BMIMB  29      33.162  40.824  29.183  1.00  0.00      B    C
ATOM   2317  H5  BMIMB  29      33.336  40.587  28.136  1.00  0.00      B    H
ATOM   2318  H51 BMIMB  29      34.141  40.712  29.643  1.00  0.00      B    H
ATOM   2319  C51 BMIMB  29      32.291  39.617  29.763  1.00  0.00      B    C
ATOM   2320  H52 BMIMB  29      32.384  39.667  30.845  1.00  0.00      B    H
ATOM   2321  H53 BMIMB  29      31.273  39.529  29.394  1.00  0.00      B    H
ATOM   2322  C6  BMIMB  29      33.019  38.249  29.499  1.00  0.00      B    C
ATOM   2323  H6  BMIMB  29      34.040  38.301  29.858  1.00  0.00      B    H
ATOM   2324  H61 BMIMB  29      32.523  37.442  30.027  1.00  0.00      B    H
ATOM   2325  H62 BMIMB  29      33.246  38.033  28.462  1.00  0.00      B    H
ATOM   2326  N1  BMIMB  30      12.724  33.230  24.381  1.00  0.00      B    N
ATOM   2327  N11 BMIMB  30      11.469  34.828  23.688  1.00  0.00      B    N
ATOM   2328  C1  BMIMB  30      11.563  33.825  24.577  1.00  0.00      B    C
ATOM   2329  H1  BMIMB  30      10.832  33.483  25.277  1.00  0.00      B    H
ATOM   2330  C2  BMIMB  30      13.360  33.798  23.270  1.00  0.00      B    C
ATOM   2331  H2  BMIMB  30      14.355  33.545  22.977  1.00  0.00      B    H
ATOM   2332  C21 BMIMB  30      12.564  34.667  22.809  1.00  0.00      B    C
ATOM   2333  H21 BMIMB  30      12.729  35.253  21.932  1.00  0.00      B    H
ATOM   2334  C3  BMIMB  30      13.192  31.989  25.033  1.00  0.00      B    C
ATOM   2335  H3  BMIMB  30      12.904  31.986  26.074  1.00  0.00      B    H
ATOM   2336  H31 BMIMB  30      12.716  31.165  24.522  1.00  0.00      B    H
ATOM   2337  H32 BMIMB  30      14.267  31.965  24.939  1.00  0.00      B    H
ATOM   2338  C4  BMIMB  30      10.301  35.698  23.451  1.00  0.00      B    C
ATOM   2339  H4  BMIMB  30       9.582  35.362  24.183  1.00  0.00      B    H
ATOM   2340  H41 BMIMB  30       9.882  35.534  22.469  1.00  0.00      B    H
ATOM   2341  C5  BMIMB  30      10.584  37.193  23.665  1.00  0.00      B    C
ATOM   2342  H5  BMIMB  30      10.943  37.438  24.661  1.00  0.00      B    H
ATOM   2343  H51 BMIMB  30      11.322  37.325  22.878  1.00  0.00      B    H
ATOM   2344  C51 BMIMB  30       9.446  38.148  23.382  1.00  0.00      B    C
ATOM   2345  H52 BMIMB  30       9.205  38.072  22.325  1.00  0.00      B    H
ATOM   2346  H53 BMIMB  30       8.628  37.995  24.082  1.00  0.00      B    H
ATOM   2347  C6  BMIMB  30       9.933  39.545  23.603  1.00  0.00      B    C
ATOM   2348  H6  BMIMB  30      10.794  39.778  22.988  1.00  0.00      B    H
ATOM   2349  H61 BMIMB  30       9.198  40.320  23.417  1.00  0.00      B    H
ATOM   2350  H62 BMIMB  30      10.184  39.663  24.651  1.00  0.00      B    H
ATOM   2351  N1  BMIMB  31      22.802   0.687  34.412  1.00  0.00      B    N
ATOM   2352  N11 BMIMB  31      21.927   2.681  34.633  1.00  0.00      B    N
ATOM   2353  C1  BMIMB  31      22.800   1.921  33.981  1.00  0.00      B    C
ATOM   2354  H1  BMIMB  31      23.399   2.266  33.166  1.00  0.00      B    H
ATOM   2355  C2  BMIMB  31      21.914   0.665  35.459  1.00  0.00      B    C
ATOM   2356  H2  BMIMB  31      21.662  -0.226  35.992  1.00  0.00      B    H
ATOM   2357  C21 BMIMB  31      21.381   1.882  35.596  1.00  0.00      B    C
ATOM   2358  H21 BMIMB  31      20.571   2.108  36.254  1.00  0.00      B    H
ATOM   2359  C3  BMIMB  31      23.551  -0.440  33.785  1.00  0.00      B    C
ATOM   2360  H3  BMIMB  31      24.500  -0.199  33.330  1.00  0.00      B    H
ATOM   2361  H31 BMIMB  31      23.639  -1.306  34.425  1.00  0.00      B    H
ATOM   2362  H32 BMIMB  31      23.016  -0.812  32.924  1.00  0.00      B    H
ATOM   2363  C4  BMIMB  31      21.699   4.121  34.384  1.00  0.00      B    C
ATOM   2364  H4  BMIMB  31      22.285   4.288  33.492  1.00  0.00      B    H
ATOM   2365  H41 BMIMB  31      22.145   4.676  35.195  1.00  0.00      B    H
ATOM   2366  C5  BMIMB  31      20.234   4.538  34.164  1.00  0.00      B    C
ATOM   2367  H5  BMIMB  31      19.757   4.544  35.141  1.00  0.00      B    H
ATOM   2368  H51 BMIMB  31      20.362   5.565  33.835  1.00  0.00      B    H
ATOM   2369  C51 BMIMB  31      19.512   3.565  33.251  1.00  0.00      B    C
ATOM   2370  H52 BMIMB  31      19.904   3.721  32.249  1.00  0.00      B    H
ATOM   2371  H53 BMIMB  31      19.647   2.499  33.409  1.00  0.00      B    H
ATOM   2372  C6  BMIMB  31      18.035   3.836  33.086  1.00  0.00      B    C
ATOM   2373  H6  BMIMB  31      17.747   3.185  32.268  1.00  0.00      B    H
ATOM   2374  H61 BMIMB  31      17.451   3.800  33.998  1.00  0.00      B    H
ATOM   2375  H62 BMIMB  31      17.827   4.784  32.603  1.00  0.00      B    H
ATOM   2376  N1  BMIMB  32      15.865  21.231  19.247  1.00  0.00      B    N
ATOM   2377  N11 BMIMB  32      17.915  21.220  19.923  1.00  0.00      B    N
ATOM   2378  C1  BMIMB  32      16.820  21.928  19.817  1.00  0.00      B    C
ATOM   2379  H1  BMIMB  32      16.717  22.878  20.297  1.00  0.00      B    H
ATOM   2380  C2  BMIMB  32      16.246  19.924  19.176  1.00  0.00      B    C
ATOM   2381  H2  BMIMB  32      15.470  19.191  19.154  1.00  0.00      B    H
ATOM   2382  C21 BMIMB  32      17.527  19.953  19.533  1.00  0.00      B    C
ATOM   2383  H21 BMIMB  32      18.177  19.124  19.711  1.00  0.00      B    H
ATOM   2384  C3  BMIMB  32      14.549  21.831  19.107  1.00  0.00      B    C
ATOM   2385  H3  BMIMB  32      14.270  21.955  20.143  1.00  0.00      B    H
ATOM   2386  H31 BMIMB  32      14.584  22.806  18.643  1.00  0.00      B    H
ATOM   2387  H32 BMIMB  32      13.888  21.133  18.615  1.00  0.00      B    H
ATOM   2388  C4  BMIMB  32      19.215  21.841  20.393  1.00  0.00      B    C
ATOM   2389  H4  BMIMB  32      19.371  21.542  21.419  1.00  0.00      B    H
ATOM   2390  H41 BMIMB  32      19.213  22.918  20.307  1.00  0.00      B    H
ATOM   2391  C5  BMIMB  32      20.295  21.418  19.482  1.00  0.00      B    C
ATOM   2392  H5  BMIMB  32      20.173  20.352  19.308  1.00  0.00      B    H
ATOM   2393  H51 BMIMB  32      20.102  21.898  18.526  1.00  0.00      B    H
ATOM   2394  C51 BMIMB  32      21.671  21.729  19.915  1.00  0.00      B    C
ATOM   2395  H52 BMIMB  32      22.345  21.788  19.065  1.00  0.00      B    H
ATOM   2396  H53 BMIMB  32      21.697  22.661  20.475  1.00  0.00      B    H
ATOM   2397  C6  BMIMB  32      22.172  20.542  20.791  1.00  0.00      B    C
ATOM   2398  H6  BMIMB  32      21.827  19.626  20.325  1.00  0.00      B    H
ATOM   2399  H61 BMIMB  32      23.249  20.508  20.913  1.00  0.00      B    H
ATOM   2400  H62 BMIMB  32      21.749  20.690  21.778  1.00  0.00      B    H
ATOM   2401  N1  BMIMB  33      28.314   2.736  31.710  1.00  0.00      B    N
ATOM   2402  N11 BMIMB  33      29.519   3.721  33.180  1.00  0.00      B    N
ATOM   2403  C1  BMIMB  33      28.309   3.564  32.733  1.00  0.00      B    C
ATOM   2404  H1  BMIMB  33      27.566   4.240  33.099  1.00  0.00      B    H
ATOM   2405  C2  BMIMB  33      29.655   2.400  31.514  1.00  0.00      B    C
ATOM   2406  H2  BMIMB  33      30.018   1.834  30.685  1.00  0.00      B    H
ATOM   2407  C21 BMIMB  33      30.405   2.948  32.448  1.00  0.00      B    C
ATOM   2408  H21 BMIMB  33      31.465   2.901  32.567  1.00  0.00      B    H
ATOM   2409  C3  BMIMB  33      27.244   2.343  30.811  1.00  0.00      B    C
ATOM   2410  H3  BMIMB  33      26.288   2.670  31.193  1.00  0.00      B    H
ATOM   2411  H31 BMIMB  33      27.455   2.756  29.836  1.00  0.00      B    H
ATOM   2412  H32 BMIMB  33      27.226   1.263  30.820  1.00  0.00      B    H
ATOM   2413  C4  BMIMB  33      29.965   4.613  34.333  1.00  0.00      B    C
ATOM   2414  H4  BMIMB  33      29.379   5.519  34.370  1.00  0.00      B    H
ATOM   2415  H41 BMIMB  33      30.903   5.081  34.073  1.00  0.00      B    H
ATOM   2416  C5  BMIMB  33      29.924   3.765  35.647  1.00  0.00      B    C
ATOM   2417  H5  BMIMB  33      30.534   4.183  36.444  1.00  0.00      B    H
ATOM   2418  H51 BMIMB  33      28.904   3.767  36.023  1.00  0.00      B    H
ATOM   2419  C51 BMIMB  33      30.322   2.271  35.435  1.00  0.00      B    C
ATOM   2420  H52 BMIMB  33      29.469   1.733  35.030  1.00  0.00      B    H
ATOM   2421  H53 BMIMB  33      31.260   2.134  34.903  1.00  0.00      B    H
ATOM   2422  C6  BMIMB  33      30.505   1.559  36.758  1.00  0.00      B    C
ATOM   2423  H6  BMIMB  33      29.533   1.389  37.206  1.00  0.00      B    H
ATOM   2424  H61 BMIMB  33      31.145   0.690  36.663  1.00  0.00      B    H
ATOM   2425  H62 BMIMB  33      31.010   2.285  37.384  1.00  0.00      B    H
ATOM   2426  N1  BMIMB  34      28.431  20.746  12.489  1.00  0.00      B    N
ATOM   2427  N11 BMIMB  34      28.502  19.035  11.137  1.00  0.00      B    N
ATOM   2428  C1  BMIMB  34      28.603  20.357  11.224  1.00  0.00      B    C
ATOM   2429  H1  BMIMB  34      28.985  21.010  10.469  1.00  0.00      B    H
ATOM   2430  C2  BMIMB  34      27.915  19.629  13.158  1.00  0.00      B    C
ATOM   2431  H2  BMIMB  34      27.556  19.635  14.164  1.00  0.00      B    H
ATOM   2432  C21 BMIMB  34      27.948  18.586  12.284  1.00  0.00      B    C
ATOM   2433  H21 BMIMB  34      27.601  17.579  12.357  1.00  0.00      B    H
ATOM   2434  C3  BMIMB  34      28.421  22.152  12.896  1.00  0.00      B    C
ATOM   2435  H3  BMIMB  34      27.380  22.415  13.015  1.00  0.00      B    H
ATOM   2436  H31 BMIMB  34      29.024  22.196  13.791  1.00  0.00      B    H
ATOM   2437  H32 BMIMB  34      28.674  22.807  12.075  1.00  0.00      B    H
ATOM   2438  C4  BMIMB  34      29.069  18.212  10.013  1.00  0.00      B    C
ATOM   2439  H4  BMIMB  34      30.114  18.118  10.271  1.00  0.00      B    H
ATOM   2440  H41 BMIMB  34      29.015  18.826   9.127  1.00  0.00      B    H
ATOM   2441  C5  BMIMB  34      28.281  16.900   9.866  1.00  0.00      B    C
ATOM   2442  H5  BMIMB  34      28.507  16.350  10.777  1.00  0.00      B    H
ATOM   2443  H51 BMIMB  34      27.210  17.078   9.809  1.00  0.00      B    H
ATOM   2444  C51 BMIMB  34      28.804  16.113   8.671  1.00  0.00      B    C
ATOM   2445  H52 BMIMB  34      28.632  16.734   7.796  1.00  0.00      B    H
ATOM   2446  H53 BMIMB  34      29.828  15.971   9.004  1.00  0.00      B    H
ATOM   2447  C6  BMIMB  34      28.070  14.752   8.616  1.00  0.00      B    C
ATOM   2448  H6  BMIMB  34      27.050  14.875   8.270  1.00  0.00      B    H
ATOM   2449  H61 BMIMB  34      28.593  14.073   7.952  1.00  0.00      B    H
ATOM   2450  H62 BMIMB  34      27.891  14.337   9.601  1.00  0.00      B    H
ATOM   2451  N1  BMIMB  35       0.511   5.769  34.345  1.00  0.00      B    N
ATOM   2452  N11 BMIMB  35       0.616   7.785  33.609  1.00  0.00      B    N
ATOM   2453  C1  BMIMB  35      -0.018   6.972  34.428  1.00  0.00      B    C
ATOM   2454  H1  BMIMB  35      -0.733   7.234  35.177  1.00  0.00      B    H
ATOM   2455  C2  BMIMB  35       1.614   5.858  33.578  1.00  0.00      B    C
ATOM   2456  H2  BMIMB  35       2.271   5.042  33.369  1.00  0.00      B    H
ATOM   2457  C21 BMIMB  35       1.713   7.084  33.119  1.00  0.00      B    C
ATOM   2458  H21 BMIMB  35       2.393   7.548  32.439  1.00  0.00      B    H
ATOM   2459  C3  BMIMB  35       0.217   4.685  35.253  1.00  0.00      B    C
ATOM   2460  H3  BMIMB  35      -0.819   4.826  35.523  1.00  0.00      B    H
ATOM   2461  H31 BMIMB  35       0.507   3.807  34.695  1.00  0.00      B    H
ATOM   2462  H32 BMIMB  35       0.932   4.811  36.052  1.00  0.00      B    H
ATOM   2463  C4  BMIMB  35       0.294   9.254  33.485  1.00  0.00      B    C
ATOM   2464  H4  BMIMB  35       1.215   9.757  33.230  1.00  0.00      B    H
ATOM   2465  H41 BMIMB  35       0.071   9.672  34.456  1.00  0.00      B    H
ATOM   2466  C5  BMIMB  35      -0.770   9.540  32.386  1.00  0.00      B    C
ATOM   2467  H5  BMIMB  35      -1.732   9.117  32.663  1.00  0.00      B    H
ATOM   2468  H51 BMIMB  35      -0.920  10.607  32.240  1.00  0.00      B    H
ATOM   2469  C51 BMIMB  35      -0.274   9.145  30.954  1.00  0.00      B    C
ATOM   2470  H52 BMIMB  35       0.664   9.630  30.696  1.00  0.00      B    H
ATOM   2471  H53 BMIMB  35      -0.284   8.064  30.837  1.00  0.00      B    H
ATOM   2472  C6  BMIMB  35      -1.296   9.639  29.909  1.00  0.00      B    C
ATOM   2473  H6  BMIMB  35      -0.967   9.445  28.895  1.00  0.00      B    H
ATOM   2474  H61 BMIMB  35      -2.214   9.122  30.164  1.00  0.00      B    H
ATOM   2475  H62 BMIMB  35      -1.454  10.708  29.997  1.00  0.00      B    H
ATOM   2476  N1  BMIMB  36       2.112   7.755  26.738  1.00  0.00      B    N
ATOM   2477  N11 BMIMB  36       0.809   6.105  27.206  1.00  0.00      B    N
ATOM   2478  C1  BMIMB  36       2.007   6.611  27.364  1.00  0.00      B    C
ATOM   2479  H1  BMIMB  36       2.804   6.113  27.874  1.00  0.00      B    H
ATOM   2480  C2  BMIMB  36       0.905   8.056  26.167  1.00  0.00      B    C
ATOM   2481  H2  BMIMB  36       0.768   8.983  25.655  1.00  0.00      B    H
ATOM   2482  C21 BMIMB  36       0.035   7.074  26.527  1.00  0.00      B    C
ATOM   2483  H21 BMIMB  36      -1.025   7.047  26.402  1.00  0.00      B    H
ATOM   2484  C3  BMIMB  36       3.278   8.617  26.553  1.00  0.00      B    C
ATOM   2485  H3  BMIMB  36       3.037   9.666  26.639  1.00  0.00      B    H
ATOM   2486  H31 BMIMB  36       4.034   8.189  27.195  1.00  0.00      B    H
ATOM   2487  H32 BMIMB  36       3.546   8.628  25.506  1.00  0.00      B    H
ATOM   2488  C4  BMIMB  36       0.467   4.700  27.458  1.00  0.00      B    C
ATOM   2489  H4  BMIMB  36       1.409   4.178  27.549  1.00  0.00      B    H
ATOM   2490  H41 BMIMB  36      -0.147   4.296  26.668  1.00  0.00      B    H
ATOM   2491  C5  BMIMB  36      -0.154   4.512  28.834  1.00  0.00      B    C
ATOM   2492  H5  BMIMB  36      -0.293   3.462  29.076  1.00  0.00      B    H
ATOM   2493  H51 BMIMB  36       0.642   4.863  29.486  1.00  0.00      B    H
ATOM   2494  C51 BMIMB  36      -1.485   5.230  28.939  1.00  0.00      B    C
ATOM   2495  H52 BMIMB  36      -1.170   6.264  28.826  1.00  0.00      B    H
ATOM   2496  H53 BMIMB  36      -2.229   5.043  28.169  1.00  0.00      B    H
ATOM   2497  C6  BMIMB  36      -2.265   5.172  30.247  1.00  0.00      B    C
ATOM   2498  H6  BMIMB  36      -2.804   4.235  30.326  1.00  0.00      B    H
ATOM   2499  H61 BMIMB  36      -1.582   5.349  31.070  1.00  0.00      B    H
ATOM   2500  H62 BMIMB  36      -3.003   5.951  30.398  1.00  0.00      B    H
ATOM   2501  N1  BMIMB  37       5.137  41.250   8.082  1.00  0.00      B    N
ATOM   2502  N11 BMIMB  37       6.258  41.917   6.325  1.00  0.00      B    N
ATOM   2503  C1  BMIMB  37       5.239  41.272   6.788  1.00  0.00      B    C
ATOM   2504  H1  BMIMB  37       4.529  40.826   6.124  1.00  0.00      B    H
ATOM   2505  C2  BMIMB  37       6.197  42.062   8.517  1.00  0.00      B    C
ATOM   2506  H2  BMIMB  37       6.390  42.268   9.547  1.00  0.00      B    H
ATOM   2507  C21 BMIMB  37       6.862  42.512   7.460  1.00  0.00      B    C
ATOM   2508  H21 BMIMB  37       7.645  43.216   7.281  1.00  0.00      B    H
ATOM   2509  C3  BMIMB  37       4.055  40.783   8.873  1.00  0.00      B    C
ATOM   2510  H3  BMIMB  37       3.865  41.396   9.742  1.00  0.00      B    H
ATOM   2511  H31 BMIMB  37       3.208  40.626   8.222  1.00  0.00      B    H
ATOM   2512  H32 BMIMB  37       4.451  39.866   9.285  1.00  0.00      B    H
ATOM   2513  C4  BMIMB  37       6.748  41.831   4.902  1.00  0.00      B    C
ATOM   2514  H4  BMIMB  37       7.326  42.721   4.700  1.00  0.00      B    H
ATOM   2515  H41 BMIMB  37       5.875  41.812   4.266  1.00  0.00      B    H
ATOM   2516  C5  BMIMB  37       7.801  40.813   4.593  1.00  0.00      B    C
ATOM   2517  H5  BMIMB  37       8.312  41.042   3.661  1.00  0.00      B    H
ATOM   2518  H51 BMIMB  37       8.451  40.929   5.457  1.00  0.00      B    H
ATOM   2519  C51 BMIMB  37       7.241  39.415   4.465  1.00  0.00      B    C
ATOM   2520  H52 BMIMB  37       6.881  39.078   5.433  1.00  0.00      B    H
ATOM   2521  H53 BMIMB  37       6.359  39.551   3.844  1.00  0.00      B    H
ATOM   2522  C6  BMIMB  37       8.274  38.493   3.834  1.00  0.00      B    C
ATOM   2523  H6  BMIMB  37       8.023  37.461   4.051  1.00  0.00      B    H
ATOM   2524  H61 BMIMB  37       8.254  38.600   2.756  1.00  0.00      B    H
ATOM   2525  H62 BMIMB  37       9.255  38.682   4.254  1.00  0.00      B    H
ATOM   2526  N1  BMIMB  38      17.820  36.104  41.705  1.00  0.00      B    N
ATOM   2527  N11 BMIMB  38      18.836  34.280  41.301  1.00  0.00      B    N
ATOM   2528  C1  BMIMB  38      18.958  35.554  41.443  1.00  0.00      B    C
ATOM   2529  H1  BMIMB  38      19.841  36.154  41.388  1.00  0.00      B    H
ATOM   2530  C2  BMIMB  38      16.937  35.083  41.723  1.00  0.00      B    C
ATOM   2531  H2  BMIMB  38      15.905  35.195  41.976  1.00  0.00      B    H
ATOM   2532  C21 BMIMB  38      17.483  33.963  41.448  1.00  0.00      B    C
ATOM   2533  H21 BMIMB  38      17.150  32.950  41.407  1.00  0.00      B    H
ATOM   2534  C3  BMIMB  38      17.608  37.570  41.835  1.00  0.00      B    C
ATOM   2535  H3  BMIMB  38      16.691  37.805  41.314  1.00  0.00      B    H
ATOM   2536  H31 BMIMB  38      17.370  37.608  42.887  1.00  0.00      B    H
ATOM   2537  H32 BMIMB  38      18.482  38.138  41.550  1.00  0.00      B    H
ATOM   2538  C4  BMIMB  38      19.968  33.346  41.102  1.00  0.00      B    C
ATOM   2539  H4  BMIMB  38      20.738  33.705  40.435  1.00  0.00      B    H
ATOM   2540  H41 BMIMB  38      19.489  32.584  40.506  1.00  0.00      B    H
ATOM   2541  C5  BMIMB  38      20.549  32.889  42.502  1.00  0.00      B    C
ATOM   2542  H5  BMIMB  38      21.324  32.162  42.273  1.00  0.00      B    H
ATOM   2543  H51 BMIMB  38      20.975  33.770  42.976  1.00  0.00      B    H
ATOM   2544  C51 BMIMB  38      19.620  32.226  43.562  1.00  0.00      B    C
ATOM   2545  H52 BMIMB  38      18.611  32.622  43.642  1.00  0.00      B    H
ATOM   2546  H53 BMIMB  38      19.485  31.203  43.218  1.00  0.00      B    H
ATOM   2547  C6  BMIMB  38      20.204  32.000  44.904  1.00  0.00      B    C
ATOM   2548  H6  BMIMB  38      20.556  32.932  45.331  1.00  0.00      B    H
ATOM   2549  H61 BMIMB  38      19.432  31.520  45.496  1.00  0.00      B    H
ATOM   2550  H62 BMIMB  38      21.143  31.467  44.812  1.00  0.00      B    H
ATOM   2551  N1  BMIMB  39      21.499  32.592  36.319  1.00  0.00      B    N
ATOM   2552  N11 BMIMB  39      21.957  32.327  34.256  1.00  0.00      B    N
ATOM   2553  C1  BMIMB  39      21.772  31.725  35.365  1.00  0.00      B    C
ATOM   2554  H1  BMIMB  39      21.892  30.682  35.565  1.00  0.00      B    H
ATOM   2555  C2  BMIMB  39      21.482  33.862  35.742  1.00  0.00      B    C
ATOM   2556  H2  BMIMB  39      21.371  34.779  36.277  1.00  0.00      B    H
ATOM   2557  C21 BMIMB  39      21.742  33.661  34.457  1.00  0.00      B    C
ATOM   2558  H21 BMIMB  39      21.752  34.392  33.679  1.00  0.00      B    H
ATOM   2559  C3  BMIMB  39      21.217  32.264  37.736  1.00  0.00      B    C
ATOM   2560  H3  BMIMB  39      20.138  32.243  37.785  1.00  0.00      B    H
ATOM   2561  H31 BMIMB  39      21.773  31.370  37.975  1.00  0.00      B    H
ATOM   2562  H32 BMIMB  39      21.520  33.004  38.462  1.00  0.00      B    H
ATOM   2563  C4  BMIMB  39      22.191  31.611  32.992  1.00  0.00      B    C
ATOM   2564  H4  BMIMB  39      22.590  30.665  33.327  1.00  0.00      B    H
ATOM   2565  H41 BMIMB  39      23.058  32.035  32.506  1.00  0.00      B    H
ATOM   2566  C5  BMIMB  39      20.857  31.520  32.213  1.00  0.00      B    C
ATOM   2567  H5  BMIMB  39      20.037  31.120  32.805  1.00  0.00      B    H
ATOM   2568  H51 BMIMB  39      20.566  32.543  31.987  1.00  0.00      B    H
ATOM   2569  C51 BMIMB  39      21.006  30.607  30.975  1.00  0.00      B    C
ATOM   2570  H52 BMIMB  39      21.596  31.141  30.235  1.00  0.00      B    H
ATOM   2571  H53 BMIMB  39      21.452  29.655  31.251  1.00  0.00      B    H
ATOM   2572  C6  BMIMB  39      19.638  30.323  30.356  1.00  0.00      B    C
ATOM   2573  H6  BMIMB  39      19.824  29.884  29.382  1.00  0.00      B    H
ATOM   2574  H61 BMIMB  39      19.011  29.776  31.052  1.00  0.00      B    H
ATOM   2575  H62 BMIMB  39      19.094  31.238  30.156  1.00  0.00      B    H
ATOM   2576  N1  BMIMB  40      26.343  30.502  17.300  1.00  0.00      B    N
ATOM   2577  N11 BMIMB  40      27.593  29.502  18.786  1.00  0.00      B    N
ATOM   2578  C1  BMIMB  40      26.397  30.043  18.559  1.00  0.00      B    C
ATOM   2579  H1  BMIMB  40      25.569  30.058  19.235  1.00  0.00      B    H
ATOM   2580  C2  BMIMB  40      27.630  30.367  16.801  1.00  0.00      B    C
ATOM   2581  H2  BMIMB  40      27.871  30.724  15.823  1.00  0.00      B    H
ATOM   2582  C21 BMIMB  40      28.406  29.808  17.722  1.00  0.00      B    C
ATOM   2583  H21 BMIMB  40      29.455  29.606  17.709  1.00  0.00      B    H
ATOM   2584  C3  BMIMB  40      25.276  31.333  16.739  1.00  0.00      B    C
ATOM   2585  H3  BMIMB  40      25.641  31.931  15.917  1.00  0.00      B    H
ATOM   2586  H31 BMIMB  40      24.527  30.663  16.343  1.00  0.00      B    H
ATOM   2587  H32 BMIMB  40      24.837  31.937  17.519  1.00  0.00      B    H
ATOM   2588  C4  BMIMB  40      28.019  28.873  20.048  1.00  0.00      B    C
ATOM   2589  H4  BMIMB  40      28.868  28.251  19.806  1.00  0.00      B    H
ATOM   2590  H41 BMIMB  40      27.208  28.212  20.316  1.00  0.00      B    H
ATOM   2591  C5  BMIMB  40      28.308  29.925  21.059  1.00  0.00      B    C
ATOM   2592  H5  BMIMB  40      28.962  30.619  20.538  1.00  0.00      B    H
ATOM   2593  H51 BMIMB  40      27.441  30.491  21.391  1.00  0.00      B    H
ATOM   2594  C51 BMIMB  40      29.038  29.514  22.319  1.00  0.00      B    C
ATOM   2595  H52 BMIMB  40      29.482  30.406  22.755  1.00  0.00      B    H
ATOM   2596  H53 BMIMB  40      28.339  29.046  23.007  1.00  0.00      B    H
ATOM   2597  C6  BMIMB  40      30.157  28.439  22.268  1.00  0.00      B    C
ATOM   2598  H6  BMIMB  40      30.396  28.168  23.290  1.00  0.00      B    H
ATOM   2599  H61 BMIMB  40      29.923  27.499  21.782  1.00  0.00      B    H
ATOM   2600  H62 BMIMB  40      31.093  28.842  21.898  1.00  0.00      B    H
ATOM   2601  N1  BMIMB  41      33.880  17.347   1.295  1.00  0.00      B    N
ATOM   2602  N11 BMIMB  41      34.250  15.590   0.107  1.00  0.00      B    N
ATOM   2603  C1  BMIMB  41      33.386  16.212   0.891  1.00  0.00      B    C
ATOM   2604  H1  BMIMB  41      32.513  15.790   1.343  1.00  0.00      B    H
ATOM   2605  C2  BMIMB  41      35.094  17.458   0.747  1.00  0.00      B    C
ATOM   2606  H2  BMIMB  41      35.652  18.336   0.990  1.00  0.00      B    H
ATOM   2607  C21 BMIMB  41      35.352  16.416  -0.107  1.00  0.00      B    C
ATOM   2608  H21 BMIMB  41      36.129  16.237  -0.818  1.00  0.00      B    H
ATOM   2609  C3  BMIMB  41      33.358  18.141   2.361  1.00  0.00      B    C
ATOM   2610  H3  BMIMB  41      32.945  19.017   1.883  1.00  0.00      B    H
ATOM   2611  H31 BMIMB  41      32.563  17.677   2.925  1.00  0.00      B    H
ATOM   2612  H32 BMIMB  41      34.189  18.297   3.033  1.00  0.00      B    H
ATOM   2613  C4  BMIMB  41      34.015  14.269  -0.510  1.00  0.00      B    C
ATOM   2614  H4  BMIMB  41      34.849  14.148  -1.186  1.00  0.00      B    H
ATOM   2615  H41 BMIMB  41      33.098  14.211  -1.077  1.00  0.00      B    H
ATOM   2616  C5  BMIMB  41      33.955  13.116   0.511  1.00  0.00      B    C
ATOM   2617  H5  BMIMB  41      34.874  13.133   1.091  1.00  0.00      B    H
ATOM   2618  H51 BMIMB  41      33.262  13.277   1.333  1.00  0.00      B    H
ATOM   2619  C51 BMIMB  41      33.740  11.692   0.027  1.00  0.00      B    C
ATOM   2620  H52 BMIMB  41      32.770  11.662  -0.464  1.00  0.00      B    H
ATOM   2621  H53 BMIMB  41      34.519  11.421  -0.681  1.00  0.00      B    H
ATOM   2622  C6  BMIMB  41      33.895  10.683   1.169  1.00  0.00      B    C
ATOM   2623  H6  BMIMB  41      34.716  10.920   1.836  1.00  0.00      B    H
ATOM   2624  H61 BMIMB  41      33.045  10.738   1.839  1.00  0.00      B    H
ATOM   2625  H62 BMIMB  41      34.102   9.701   0.758  1.00  0.00      B    H
ATOM   2626  N1  BMIMB  42      36.336  26.550  34.975  1.00  0.00      B    N
ATOM   2627  N11 BMIMB  42      34.961  24.944  35.490  1.00  0.00      B    N
ATOM   2628  C1  BMIMB  42      35.972  25.290  34.691  1.00  0.00      B    C
ATOM   2629  H1  BMIMB  42      36.435  24.712  33.921  1.00  0.00      B    H
ATOM   2630  C2  BMIMB  42      35.525  26.990  35.968  1.00  0.00      B    C
ATOM   2631  H2  BMIMB  42      35.623  28.019  36.239  1.00  0.00      B    H
ATOM   2632  C21 BMIMB  42      34.665  26.011  36.289  1.00  0.00      B    C
ATOM   2633  H21 BMIMB  42      33.853  26.174  36.963  1.00  0.00      B    H
ATOM   2634  C3  BMIMB  42      37.287  27.316  34.189  1.00  0.00      B    C
ATOM   2635  H3  BMIMB  42      37.525  26.861  33.239  1.00  0.00      B    H
ATOM   2636  H31 BMIMB  42      36.957  28.343  34.141  1.00  0.00      B    H
ATOM   2637  H32 BMIMB  42      38.211  27.275  34.748  1.00  0.00      B    H
ATOM   2638  C4  BMIMB  42      34.245  23.669  35.556  1.00  0.00      B    C
ATOM   2639  H4  BMIMB  42      34.165  23.207  34.584  1.00  0.00      B    H
ATOM   2640  H41 BMIMB  42      33.209  23.858  35.793  1.00  0.00      B    H
ATOM   2641  C5  BMIMB  42      34.824  22.642  36.550  1.00  0.00      B    C
ATOM   2642  H5  BMIMB  42      34.105  22.473  37.348  1.00  0.00      B    H
ATOM   2643  H51 BMIMB  42      34.866  21.659  36.088  1.00  0.00      B    H
ATOM   2644  C51 BMIMB  42      36.289  22.888  37.022  1.00  0.00      B    C
ATOM   2645  H52 BMIMB  42      36.990  22.555  36.261  1.00  0.00      B    H
ATOM   2646  H53 BMIMB  42      36.372  23.945  37.263  1.00  0.00      B    H
ATOM   2647  C6  BMIMB  42      36.444  22.250  38.355  1.00  0.00      B    C
ATOM   2648  H6  BMIMB  42      35.757  22.668  39.083  1.00  0.00      B    H
ATOM   2649  H61 BMIMB  42      36.303  21.182  38.235  1.00  0.00      B    H
ATOM   2650  H62 BMIMB  42      37.477  22.364  38.661  1.00  0.00      B    H
ATOM   2651  N1  BMIMB  43      20.500   5.758  14.729  1.00  0.00      B    N
ATOM   2652  N11 BMIMB  43      21.172   6.024  16.754  1.00  0.00      B    N
ATOM   2653  C1  BMIMB  43      20.283   5.434  15.956  1.00  0.00      B    C
ATOM   2654  H1  BMIMB  43      19.536   4.768  16.332  1.00  0.00      B    H
ATOM   2655  C2  BMIMB  43      21.586   6.578  14.710  1.00  0.00      B    C
ATOM   2656  H2  BMIMB  43      21.971   7.044  13.830  1.00  0.00      B    H
ATOM   2657  C21 BMIMB  43      22.004   6.739  15.954  1.00  0.00      B    C
ATOM   2658  H21 BMIMB  43      22.801   7.276  16.418  1.00  0.00      B    H
ATOM   2659  C3  BMIMB  43      19.818   5.327  13.526  1.00  0.00      B    C
ATOM   2660  H3  BMIMB  43      19.406   4.400  13.896  1.00  0.00      B    H
ATOM   2661  H31 BMIMB  43      19.079   5.987  13.096  1.00  0.00      B    H
ATOM   2662  H32 BMIMB  43      20.519   5.011  12.767  1.00  0.00      B    H
ATOM   2663  C4  BMIMB  43      21.292   5.884  18.216  1.00  0.00      B    C
ATOM   2664  H4  BMIMB  43      20.277   5.709  18.540  1.00  0.00      B    H
ATOM   2665  H41 BMIMB  43      21.596   6.889  18.469  1.00  0.00      B    H
ATOM   2666  C5  BMIMB  43      22.248   4.809  18.689  1.00  0.00      B    C
ATOM   2667  H5  BMIMB  43      21.776   3.863  18.436  1.00  0.00      B    H
ATOM   2668  H51 BMIMB  43      23.094   4.808  18.006  1.00  0.00      B    H
ATOM   2669  C51 BMIMB  43      22.775   4.972  20.115  1.00  0.00      B    C
ATOM   2670  H52 BMIMB  43      23.315   5.911  20.026  1.00  0.00      B    H
ATOM   2671  H53 BMIMB  43      22.065   5.165  20.914  1.00  0.00      B    H
ATOM   2672  C6  BMIMB  43      23.666   3.817  20.582  1.00  0.00      B    C
ATOM   2673  H6  BMIMB  43      24.576   3.811  19.994  1.00  0.00      B    H
ATOM   2674  H61 BMIMB  43      24.028   4.017  21.584  1.00  0.00      B    H
ATOM   2675  H62 BMIMB  43      23.072   2.911  20.543  1.00  0.00      B    H
ATOM   2676  N1  BMIMB  44      44.703  16.852  26.888  1.00  0.00      B    N
ATOM   2677  N11 BMIMB  44      43.155  15.702  27.821  1.00  0.00      B    N
ATOM   2678  C1  BMIMB  44      43.419  16.629  26.851  1.00  0.00      B    C
ATOM   2679  H1  BMIMB  44      42.726  17.248  26.323  1.00  0.00      B    H
ATOM   2680  C2  BMIMB  44      45.308  15.871  27.698  1.00  0.00      B    C
ATOM   2681  H2  BMIMB  44      46.370  15.828  27.811  1.00  0.00      B    H
ATOM   2682  C21 BMIMB  44      44.313  15.193  28.286  1.00  0.00      B    C
ATOM   2683  H21 BMIMB  44      44.404  14.511  29.103  1.00  0.00      B    H
ATOM   2684  C3  BMIMB  44      45.377  17.928  26.117  1.00  0.00      B    C
ATOM   2685  H3  BMIMB  44      44.822  18.259  25.252  1.00  0.00      B    H
ATOM   2686  H31 BMIMB  44      45.662  18.850  26.602  1.00  0.00      B    H
ATOM   2687  H32 BMIMB  44      46.303  17.595  25.671  1.00  0.00      B    H
ATOM   2688  C4  BMIMB  44      41.860  15.123  28.070  1.00  0.00      B    C
ATOM   2689  H4  BMIMB  44      41.917  14.276  27.403  1.00  0.00      B    H
ATOM   2690  H41 BMIMB  44      41.108  15.802  27.695  1.00  0.00      B    H
ATOM   2691  C5  BMIMB  44      41.720  14.695  29.515  1.00  0.00      B    C
ATOM   2692  H5  BMIMB  44      40.664  14.495  29.679  1.00  0.00      B    H
ATOM   2693  H51 BMIMB  44      42.316  13.804  29.690  1.00  0.00      B    H
ATOM   2694  C51 BMIMB  44      42.245  15.636  30.628  1.00  0.00      B    C
ATOM   2695  H52 BMIMB  44      43.319  15.749  30.508  1.00  0.00      B    H
ATOM   2696  H53 BMIMB  44      41.852  16.632  30.437  1.00  0.00      B    H
ATOM   2697  C6  BMIMB  44      41.973  15.108  32.006  1.00  0.00      B    C
ATOM   2698  H6  BMIMB  44      42.728  14.381  32.283  1.00  0.00      B    H
ATOM   2699  H61 BMIMB  44      41.998  15.863  32.784  1.00  0.00      B    H
ATOM   2700  H62 BMIMB  44      41.038  14.567  32.094  1.00  0.00      B    H
ATOM   2701  N1  BMIMB  45      41.716  23.063  36.089  1.00  0.00      B    N
ATOM   2702  N11 BMIMB  45      43.170  22.319  34.612  1.00  0.00      B    N
ATOM   2703  C1  BMIMB  45      42.608  23.420  35.132  1.00  0.00      B    C
ATOM   2704  H1  BMIMB  45      42.833  24.405  34.783  1.00  0.00      B    H
ATOM   2705  C2  BMIMB  45      41.522  21.672  35.995  1.00  0.00      B    C
ATOM   2706  H2  BMIMB  45      40.720  21.174  36.495  1.00  0.00      B    H
ATOM   2707  C21 BMIMB  45      42.499  21.281  35.127  1.00  0.00      B    C
ATOM   2708  H21 BMIMB  45      42.707  20.284  34.804  1.00  0.00      B    H
ATOM   2709  C3  BMIMB  45      40.855  23.999  36.753  1.00  0.00      B    C
ATOM   2710  H3  BMIMB  45      40.495  24.800  36.124  1.00  0.00      B    H
ATOM   2711  H31 BMIMB  45      39.954  23.521  37.109  1.00  0.00      B    H
ATOM   2712  H32 BMIMB  45      41.212  24.523  37.627  1.00  0.00      B    H
ATOM   2713  C4  BMIMB  45      44.234  22.262  33.650  1.00  0.00      B    C
ATOM   2714  H4  BMIMB  45      45.121  21.738  33.973  1.00  0.00      B    H
ATOM   2715  H41 BMIMB  45      44.499  23.271  33.369  1.00  0.00      B    H
ATOM   2716  C5  BMIMB  45      43.808  21.725  32.290  1.00  0.00      B    C
ATOM   2717  H5  BMIMB  45      43.674  20.677  32.543  1.00  0.00      B    H
ATOM   2718  H51 BMIMB  45      42.882  22.113  31.875  1.00  0.00      B    H
ATOM   2719  C51 BMIMB  45      44.920  21.965  31.324  1.00  0.00      B    C
ATOM   2720  H52 BMIMB  45      45.899  21.792  31.762  1.00  0.00      B    H
ATOM   2721  H53 BMIMB  45      44.952  21.131  30.629  1.00  0.00      B    H
ATOM   2722  C6  BMIMB  45      44.801  23.236  30.505  1.00  0.00      B    C
ATOM   2723  H6  BMIMB  45      45.715  23.221  29.922  1.00  0.00      B    H
ATOM   2724  H61 BMIMB  45      44.034  23.346  29.746  1.00  0.00      B    H
ATOM   2725  H62 BMIMB  45      44.825  24.094  31.167  1.00  0.00      B    H
ATOM   2726  N1  BMIMB  46      11.645   2.897  27.569  1.00  0.00      B    N
ATOM   2727  N11 BMIMB  46      11.314   1.274  28.934  1.00  0.00      B    N
ATOM   2728  C1  BMIMB  46      11.922   1.689  27.848  1.00  0.00      B    C
ATOM   2729  H1  BMIMB  46      12.646   1.156  27.270  1.00  0.00      B    H
ATOM   2730  C2  BMIMB  46      10.729   3.318  28.495  1.00  0.00      B    C
ATOM   2731  H2  BMIMB  46      10.284   4.289  28.493  1.00  0.00      B    H
ATOM   2732  C21 BMIMB  46      10.598   2.343  29.400  1.00  0.00      B    C
ATOM   2733  H21 BMIMB  46       9.961   2.232  30.250  1.00  0.00      B    H
ATOM   2734  C3  BMIMB  46      12.098   3.599  26.383  1.00  0.00      B    C
ATOM   2735  H3  BMIMB  46      11.472   4.454  26.170  1.00  0.00      B    H
ATOM   2736  H31 BMIMB  46      12.969   4.124  26.745  1.00  0.00      B    H
ATOM   2737  H32 BMIMB  46      12.108   2.981  25.497  1.00  0.00      B    H
ATOM   2738  C4  BMIMB  46      11.414  -0.170  29.415  1.00  0.00      B    C
ATOM   2739  H4  BMIMB  46      11.263  -0.181  30.484  1.00  0.00      B    H
ATOM   2740  H41 BMIMB  46      12.394  -0.535  29.144  1.00  0.00      B    H
ATOM   2741  C5  BMIMB  46      10.373  -1.026  28.826  1.00  0.00      B    C
ATOM   2742  H5  BMIMB  46      10.490  -1.962  29.367  1.00  0.00      B    H
ATOM   2743  H51 BMIMB  46       9.442  -0.491  28.999  1.00  0.00      B    H
ATOM   2744  C51 BMIMB  46      10.622  -1.260  27.388  1.00  0.00      B    C
ATOM   2745  H52 BMIMB  46      10.384  -0.356  26.834  1.00  0.00      B    H
ATOM   2746  H53 BMIMB  46      11.675  -1.474  27.226  1.00  0.00      B    H
ATOM   2747  C6  BMIMB  46       9.783  -2.356  26.745  1.00  0.00      B    C
ATOM   2748  H6  BMIMB  46       9.655  -3.076  27.545  1.00  0.00      B    H
ATOM   2749  H61 BMIMB  46       8.853  -2.042  26.286  1.00  0.00      B    H
ATOM   2750  H62 BMIMB  46      10.360  -2.805  25.945  1.00  0.00      B    H
ATOM   2751  N1  BMIMB  47      27.976  42.946  46.252  1.00  0.00      B    N
ATOM   2752  N11 BMIMB  47      28.911  44.018  44.698  1.00  0.00      B    N
ATOM   2753  C1  BMIMB  47      27.791  43.625  45.173  1.00  0.00      B    C
ATOM   2754  H1  BMIMB  47      26.840  43.772  44.706  1.00  0.00      B    H
ATOM   2755  C2  BMIMB  47      29.323  42.993  46.540  1.00  0.00      B    C
ATOM   2756  H2  BMIMB  47      29.850  42.646  47.401  1.00  0.00      B    H
ATOM   2757  C21 BMIMB  47      29.905  43.620  45.534  1.00  0.00      B    C
ATOM   2758  H21 BMIMB  47      30.925  43.865  45.337  1.00  0.00      B    H
ATOM   2759  C3  BMIMB  47      26.953  42.300  47.029  1.00  0.00      B    C
ATOM   2760  H3  BMIMB  47      27.280  41.477  47.647  1.00  0.00      B    H
ATOM   2761  H31 BMIMB  47      26.446  42.962  47.715  1.00  0.00      B    H
ATOM   2762  H32 BMIMB  47      26.217  41.842  46.386  1.00  0.00      B    H
ATOM   2763  C4  BMIMB  47      29.230  44.745  43.397  1.00  0.00      B    C
ATOM   2764  H4  BMIMB  47      28.527  44.503  42.613  1.00  0.00      B    H
ATOM   2765  H41 BMIMB  47      30.179  44.414  43.001  1.00  0.00      B    H
ATOM   2766  C5  BMIMB  47      29.323  46.297  43.478  1.00  0.00      B    C
ATOM   2767  H5  BMIMB  47      30.136  46.488  44.173  1.00  0.00      B    H
ATOM   2768  H51 BMIMB  47      29.635  46.671  42.506  1.00  0.00      B    H
ATOM   2769  C51 BMIMB  47      28.101  47.071  43.730  1.00  0.00      B    C
ATOM   2770  H52 BMIMB  47      27.273  46.642  43.170  1.00  0.00      B    H
ATOM   2771  H53 BMIMB  47      27.884  47.186  44.789  1.00  0.00      B    H
ATOM   2772  C6  BMIMB  47      27.946  48.524  43.205  1.00  0.00      B    C
ATOM   2773  H6  BMIMB  47      28.646  49.176  43.716  1.00  0.00      B    H
ATOM   2774  H61 BMIMB  47      28.138  48.573  42.139  1.00  0.00      B    H
ATOM   2775  H62 BMIMB  47      26.989  49.000  43.389  1.00  0.00      B    H
ATOM   2776  N1  BMIMB  48      33.382  10.997  38.324  1.00  0.00      B    N
ATOM   2777  N11 BMIMB  48      31.582  12.043  38.250  1.00  0.00      B    N
ATOM   2778  C1  BMIMB  48      32.224  11.144  38.940  1.00  0.00      B    C
ATOM   2779  H1  BMIMB  48      31.952  10.758  39.900  1.00  0.00      B    H
ATOM   2780  C2  BMIMB  48      33.353  11.564  37.073  1.00  0.00      B    C
ATOM   2781  H2  BMIMB  48      34.049  11.294  36.309  1.00  0.00      B    H
ATOM   2782  C21 BMIMB  48      32.217  12.221  37.071  1.00  0.00      B    C
ATOM   2783  H21 BMIMB  48      31.768  12.796  36.291  1.00  0.00      B    H
ATOM   2784  C3  BMIMB  48      34.353  10.043  38.811  1.00  0.00      B    C
ATOM   2785  H3  BMIMB  48      33.805   9.436  39.517  1.00  0.00      B    H
ATOM   2786  H31 BMIMB  48      34.734   9.400  38.031  1.00  0.00      B    H
ATOM   2787  H32 BMIMB  48      34.993  10.730  39.344  1.00  0.00      B    H
ATOM   2788  C4  BMIMB  48      30.221  12.633  38.578  1.00  0.00      B    C
ATOM   2789  H4  BMIMB  48      30.173  13.627  38.160  1.00  0.00      B    H
ATOM   2790  H41 BMIMB  48      30.119  12.822  39.636  1.00  0.00      B    H
ATOM   2791  C5  BMIMB  48      29.025  11.790  38.103  1.00  0.00      B    C
ATOM   2792  H5  BMIMB  48      29.166  10.799  38.528  1.00  0.00      B    H
ATOM   2793  H51 BMIMB  48      28.164  12.305  38.522  1.00  0.00      B    H
ATOM   2794  C51 BMIMB  48      28.887  11.809  36.602  1.00  0.00      B    C
ATOM   2795  H52 BMIMB  48      28.748  12.882  36.497  1.00  0.00      B    H
ATOM   2796  H53 BMIMB  48      29.811  11.426  36.175  1.00  0.00      B    H
ATOM   2797  C6  BMIMB  48      27.747  10.916  36.215  1.00  0.00      B    C
ATOM   2798  H6  BMIMB  48      26.785  11.201  36.624  1.00  0.00      B    H
ATOM   2799  H61 BMIMB  48      27.508  11.080  35.171  1.00  0.00      B    H
ATOM   2800  H62 BMIMB  48      27.948   9.905  36.550  1.00  0.00      B    H
ATOM   2801  N1  BMIMB  49       5.478   9.712  30.846  1.00  0.00      B    N
ATOM   2802  N11 BMIMB  49       6.959   8.847  32.080  1.00  0.00      B    N
ATOM   2803  C1  BMIMB  49       5.686   9.186  32.034  1.00  0.00      B    C
ATOM   2804  H1  BMIMB  49       5.001   8.934  32.815  1.00  0.00      B    H
ATOM   2805  C2  BMIMB  49       6.593   9.588  30.085  1.00  0.00      B    C
ATOM   2806  H2  BMIMB  49       6.649   9.999  29.101  1.00  0.00      B    H
ATOM   2807  C21 BMIMB  49       7.558   9.073  30.900  1.00  0.00      B    C
ATOM   2808  H21 BMIMB  49       8.597   8.851  30.790  1.00  0.00      B    H
ATOM   2809  C3  BMIMB  49       4.266  10.295  30.306  1.00  0.00      B    C
ATOM   2810  H3  BMIMB  49       4.275  11.360  30.489  1.00  0.00      B    H
ATOM   2811  H31 BMIMB  49       4.158  10.071  29.256  1.00  0.00      B    H
ATOM   2812  H32 BMIMB  49       3.428   9.743  30.705  1.00  0.00      B    H
ATOM   2813  C4  BMIMB  49       7.584   8.131  33.152  1.00  0.00      B    C
ATOM   2814  H4  BMIMB  49       7.001   8.380  34.026  1.00  0.00      B    H
ATOM   2815  H41 BMIMB  49       8.581   8.492  33.358  1.00  0.00      B    H
ATOM   2816  C5  BMIMB  49       7.551   6.628  32.840  1.00  0.00      B    C
ATOM   2817  H5  BMIMB  49       6.512   6.312  32.779  1.00  0.00      B    H
ATOM   2818  H51 BMIMB  49       7.957   6.438  31.850  1.00  0.00      B    H
ATOM   2819  C51 BMIMB  49       8.131   5.749  33.954  1.00  0.00      B    C
ATOM   2820  H52 BMIMB  49       9.109   6.133  34.235  1.00  0.00      B    H
ATOM   2821  H53 BMIMB  49       7.628   5.951  34.896  1.00  0.00      B    H
ATOM   2822  C6  BMIMB  49       8.328   4.314  33.580  1.00  0.00      B    C
ATOM   2823  H6  BMIMB  49       8.882   3.875  34.402  1.00  0.00      B    H
ATOM   2824  H61 BMIMB  49       7.345   3.877  33.445  1.00  0.00      B    H
ATOM   2825  H62 BMIMB  49       8.782   4.122  32.615  1.00  0.00      B    H
ATOM   2826  N1  BMIMB  50      33.788  32.126  22.410  1.00  0.00      B    N
ATOM   2827  N11 BMIMB  50      34.939  33.955  22.063  1.00  0.00      B    N
ATOM   2828  C1  BMIMB  50      34.509  33.112  22.955  1.00  0.00      B    C
ATOM   2829  H1  BMIMB  50      34.666  33.208  24.008  1.00  0.00      B    H
ATOM   2830  C2  BMIMB  50      33.669  32.491  21.097  1.00  0.00      B    C
ATOM   2831  H2  BMIMB  50      32.986  31.969  20.463  1.00  0.00      B    H
ATOM   2832  C21 BMIMB  50      34.344  33.651  20.893  1.00  0.00      B    C
ATOM   2833  H21 BMIMB  50      34.486  34.193  19.984  1.00  0.00      B    H
ATOM   2834  C3  BMIMB  50      33.139  31.015  23.015  1.00  0.00      B    C
ATOM   2835  H3  BMIMB  50      33.309  30.917  24.077  1.00  0.00      B    H
ATOM   2836  H31 BMIMB  50      32.110  31.118  22.703  1.00  0.00      B    H
ATOM   2837  H32 BMIMB  50      33.556  30.187  22.461  1.00  0.00      B    H
ATOM   2838  C4  BMIMB  50      36.162  34.805  22.175  1.00  0.00      B    C
ATOM   2839  H4  BMIMB  50      36.374  34.965  23.222  1.00  0.00      B    H
ATOM   2840  H41 BMIMB  50      35.871  35.786  21.831  1.00  0.00      B    H
ATOM   2841  C5  BMIMB  50      37.380  34.267  21.361  1.00  0.00      B    C
ATOM   2842  H5  BMIMB  50      37.354  34.237  20.275  1.00  0.00      B    H
ATOM   2843  H51 BMIMB  50      38.152  34.957  21.691  1.00  0.00      B    H
ATOM   2844  C51 BMIMB  50      37.799  32.903  21.937  1.00  0.00      B    C
ATOM   2845  H52 BMIMB  50      37.841  32.912  23.023  1.00  0.00      B    H
ATOM   2846  H53 BMIMB  50      37.030  32.184  21.664  1.00  0.00      B    H
ATOM   2847  C6  BMIMB  50      39.194  32.649  21.378  1.00  0.00      B    C
ATOM   2848  H6  BMIMB  50      39.053  32.634  20.303  1.00  0.00      B    H
ATOM   2849  H61 BMIMB  50      39.947  33.378  21.651  1.00  0.00      B    H
ATOM   2850  H62 BMIMB  50      39.395  31.628  21.682  1.00  0.00      B    H
ATOM   2851  N1  BMIMB  51      36.567   1.009  43.555  1.00  0.00      B    N
ATOM   2852  N11 BMIMB  51      34.473   1.647  43.754  1.00  0.00      B    N
ATOM   2853  C1  BMIMB  51      35.491   1.041  44.361  1.00  0.00      B    C
ATOM   2854  H1  BMIMB  51      35.395   0.575  45.318  1.00  0.00      B    H
ATOM   2855  C2  BMIMB  51      36.262   1.659  42.423  1.00  0.00      B    C
ATOM   2856  H2  BMIMB  51      36.970   1.874  41.652  1.00  0.00      B    H
ATOM   2857  C21 BMIMB  51      35.001   2.112  42.574  1.00  0.00      B    C
ATOM   2858  H21 BMIMB  51      34.526   2.748  41.859  1.00  0.00      B    H
ATOM   2859  C3  BMIMB  51      37.893   0.645  44.019  1.00  0.00      B    C
ATOM   2860  H3  BMIMB  51      38.452   1.500  44.369  1.00  0.00      B    H
ATOM   2861  H31 BMIMB  51      37.748  -0.121  44.767  1.00  0.00      B    H
ATOM   2862  H32 BMIMB  51      38.414   0.170  43.202  1.00  0.00      B    H
ATOM   2863  C4  BMIMB  51      33.138   1.952  44.351  1.00  0.00      B    C
ATOM   2864  H4  BMIMB  51      32.764   1.196  45.026  1.00  0.00      B    H
ATOM   2865  H41 BMIMB  51      32.508   2.135  43.493  1.00  0.00      B    H
ATOM   2866  C5  BMIMB  51      33.225   3.189  45.125  1.00  0.00      B    C
ATOM   2867  H5  BMIMB  51      33.637   3.025  46.117  1.00  0.00      B    H
ATOM   2868  H51 BMIMB  51      33.835   3.906  44.582  1.00  0.00      B    H
ATOM   2869  C51 BMIMB  51      31.882   3.894  45.416  1.00  0.00      B    C
ATOM   2870  H52 BMIMB  51      32.152   4.796  45.959  1.00  0.00      B    H
ATOM   2871  H53 BMIMB  51      31.386   4.147  44.482  1.00  0.00      B    H
ATOM   2872  C6  BMIMB  51      30.951   3.147  46.375  1.00  0.00      B    C
ATOM   2873  H6  BMIMB  51      31.303   2.166  46.674  1.00  0.00      B    H
ATOM   2874  H61 BMIMB  51      30.760   3.620  47.332  1.00  0.00      B    H
ATOM   2875  H62 BMIMB  51      29.976   2.979  45.932  1.00  0.00      B    H
ATOM   2876  N1  BMIMB  52       0.655  29.289   8.157  1.00  0.00      B    N
ATOM   2877  N11 BMIMB  52       0.593  28.594  10.165  1.00  0.00      B    N
ATOM   2878  C1  BMIMB  52      -0.111  29.085   9.182  1.00  0.00      B    C
ATOM   2879  H1  BMIMB  52      -1.124  29.406   9.292  1.00  0.00      B    H
ATOM   2880  C2  BMIMB  52       1.874  28.804   8.476  1.00  0.00      B    C
ATOM   2881  H2  BMIMB  52       2.631  28.913   7.730  1.00  0.00      B    H
ATOM   2882  C21 BMIMB  52       1.795  28.255   9.646  1.00  0.00      B    C
ATOM   2883  H21 BMIMB  52       2.587  27.817  10.214  1.00  0.00      B    H
ATOM   2884  C3  BMIMB  52       0.294  29.945   6.890  1.00  0.00      B    C
ATOM   2885  H3  BMIMB  52      -0.134  29.195   6.241  1.00  0.00      B    H
ATOM   2886  H31 BMIMB  52      -0.421  30.728   7.098  1.00  0.00      B    H
ATOM   2887  H32 BMIMB  52       1.232  30.316   6.505  1.00  0.00      B    H
ATOM   2888  C4  BMIMB  52       0.069  28.278  11.556  1.00  0.00      B    C
ATOM   2889  H4  BMIMB  52       0.496  27.328  11.839  1.00  0.00      B    H
ATOM   2890  H41 BMIMB  52      -1.010  28.246  11.539  1.00  0.00      B    H
ATOM   2891  C5  BMIMB  52       0.490  29.226  12.734  1.00  0.00      B    C
ATOM   2892  H5  BMIMB  52       1.554  29.452  12.720  1.00  0.00      B    H
ATOM   2893  H51 BMIMB  52      -0.127  30.121  12.707  1.00  0.00      B    H
ATOM   2894  C51 BMIMB  52       0.247  28.660  14.096  1.00  0.00      B    C
ATOM   2895  H52 BMIMB  52      -0.817  28.572  14.299  1.00  0.00      B    H
ATOM   2896  H53 BMIMB  52       0.696  27.669  14.101  1.00  0.00      B    H
ATOM   2897  C6  BMIMB  52       0.822  29.581  15.147  1.00  0.00      B    C
ATOM   2898  H6  BMIMB  52       0.429  30.553  14.872  1.00  0.00      B    H
ATOM   2899  H61 BMIMB  52       0.672  29.341  16.193  1.00  0.00      B    H
ATOM   2900  H62 BMIMB  52       1.868  29.603  14.864  1.00  0.00      B    H
ATOM   2901  N1  BMIMB  53      29.667  33.920  19.388  1.00  0.00      B    N
ATOM   2902  N11 BMIMB  53      28.902  34.733  17.578  1.00  0.00      B    N
ATOM   2903  C1  BMIMB  53      28.978  34.916  18.904  1.00  0.00      B    C
ATOM   2904  H1  BMIMB  53      28.467  35.654  19.485  1.00  0.00      B    H
ATOM   2905  C2  BMIMB  53      30.272  33.260  18.323  1.00  0.00      B    C
ATOM   2906  H2  BMIMB  53      31.016  32.536  18.573  1.00  0.00      B    H
ATOM   2907  C21 BMIMB  53      29.738  33.734  17.194  1.00  0.00      B    C
ATOM   2908  H21 BMIMB  53      29.872  33.424  16.181  1.00  0.00      B    H
ATOM   2909  C3  BMIMB  53      29.986  33.756  20.801  1.00  0.00      B    C
ATOM   2910  H3  BMIMB  53      29.653  32.781  21.124  1.00  0.00      B    H
ATOM   2911  H31 BMIMB  53      31.060  33.870  20.777  1.00  0.00      B    H
ATOM   2912  H32 BMIMB  53      29.611  34.603  21.356  1.00  0.00      B    H
ATOM   2913  C4  BMIMB  53      28.126  35.561  16.713  1.00  0.00      B    C
ATOM   2914  H4  BMIMB  53      27.582  36.262  17.329  1.00  0.00      B    H
ATOM   2915  H41 BMIMB  53      27.546  34.830  16.170  1.00  0.00      B    H
ATOM   2916  C5  BMIMB  53      28.767  36.500  15.747  1.00  0.00      B    C
ATOM   2917  H5  BMIMB  53      29.132  36.011  14.848  1.00  0.00      B    H
ATOM   2918  H51 BMIMB  53      27.928  37.145  15.500  1.00  0.00      B    H
ATOM   2919  C51 BMIMB  53      29.876  37.279  16.319  1.00  0.00      B    C
ATOM   2920  H52 BMIMB  53      29.903  38.108  15.616  1.00  0.00      B    H
ATOM   2921  H53 BMIMB  53      29.687  37.702  17.302  1.00  0.00      B    H
ATOM   2922  C6  BMIMB  53      31.228  36.666  16.274  1.00  0.00      B    C
ATOM   2923  H6  BMIMB  53      31.441  36.353  15.258  1.00  0.00      B    H
ATOM   2924  H61 BMIMB  53      31.991  37.369  16.587  1.00  0.00      B    H
ATOM   2925  H62 BMIMB  53      31.277  35.808  16.935  1.00  0.00      B    H
ATOM   2926  N1  BMIMB  54       1.124   9.067   2.254  1.00  0.00      B    N
ATOM   2927  N11 BMIMB  54       2.372   7.388   1.946  1.00  0.00      B    N
ATOM   2928  C1  BMIMB  54       2.358   8.670   1.937  1.00  0.00      B    C
ATOM   2929  H1  BMIMB  54       3.156   9.332   1.676  1.00  0.00      B    H
ATOM   2930  C2  BMIMB  54       0.336   7.966   2.249  1.00  0.00      B    C
ATOM   2931  H2  BMIMB  54      -0.714   8.061   2.423  1.00  0.00      B    H
ATOM   2932  C21 BMIMB  54       1.107   6.921   2.065  1.00  0.00      B    C
ATOM   2933  H21 BMIMB  54       0.874   5.882   1.985  1.00  0.00      B    H
ATOM   2934  C3  BMIMB  54       0.649  10.491   2.345  1.00  0.00      B    C
ATOM   2935  H3  BMIMB  54       0.740  10.937   1.366  1.00  0.00      B    H
ATOM   2936  H31 BMIMB  54      -0.399  10.612   2.577  1.00  0.00      B    H
ATOM   2937  H32 BMIMB  54       1.238  11.046   3.060  1.00  0.00      B    H
ATOM   2938  C4  BMIMB  54       3.577   6.635   1.941  1.00  0.00      B    C
ATOM   2939  H4  BMIMB  54       3.500   5.881   2.711  1.00  0.00      B    H
ATOM   2940  H41 BMIMB  54       4.388   7.329   2.105  1.00  0.00      B    H
ATOM   2941  C5  BMIMB  54       3.933   5.946   0.587  1.00  0.00      B    C
ATOM   2942  H5  BMIMB  54       4.989   5.688   0.613  1.00  0.00      B    H
ATOM   2943  H51 BMIMB  54       3.372   5.015   0.574  1.00  0.00      B    H
ATOM   2944  C51 BMIMB  54       3.558   6.699  -0.667  1.00  0.00      B    C
ATOM   2945  H52 BMIMB  54       3.521   6.041  -1.532  1.00  0.00      B    H
ATOM   2946  H53 BMIMB  54       2.554   7.113  -0.633  1.00  0.00      B    H
ATOM   2947  C6  BMIMB  54       4.596   7.671  -1.223  1.00  0.00      B    C
ATOM   2948  H6  BMIMB  54       4.692   8.381  -0.410  1.00  0.00      B    H
ATOM   2949  H61 BMIMB  54       5.546   7.206  -1.459  1.00  0.00      B    H
ATOM   2950  H62 BMIMB  54       4.138   8.142  -2.086  1.00  0.00      B    H
ATOM   2951  N1  BMIMB  55      23.462  23.971  13.965  1.00  0.00      B    N
ATOM   2952  N11 BMIMB  55      22.508  24.239  15.819  1.00  0.00      B    N
ATOM   2953  C1  BMIMB  55      22.548  24.653  14.574  1.00  0.00      B    C
ATOM   2954  H1  BMIMB  55      22.088  25.546  14.208  1.00  0.00      B    H
ATOM   2955  C2  BMIMB  55      23.963  23.056  14.845  1.00  0.00      B    C
ATOM   2956  H2  BMIMB  55      24.810  22.445  14.623  1.00  0.00      B    H
ATOM   2957  C21 BMIMB  55      23.352  23.180  16.018  1.00  0.00      B    C
ATOM   2958  H21 BMIMB  55      23.537  22.672  16.939  1.00  0.00      B    H
ATOM   2959  C3  BMIMB  55      24.104  24.259  12.678  1.00  0.00      B    C
ATOM   2960  H3  BMIMB  55      23.505  23.831  11.888  1.00  0.00      B    H
ATOM   2961  H31 BMIMB  55      24.032  25.322  12.497  1.00  0.00      B    H
ATOM   2962  H32 BMIMB  55      25.130  23.921  12.686  1.00  0.00      B    H
ATOM   2963  C4  BMIMB  55      21.495  24.618  16.779  1.00  0.00      B    C
ATOM   2964  H4  BMIMB  55      21.217  23.658  17.189  1.00  0.00      B    H
ATOM   2965  H41 BMIMB  55      20.611  24.897  16.224  1.00  0.00      B    H
ATOM   2966  C5  BMIMB  55      21.960  25.646  17.778  1.00  0.00      B    C
ATOM   2967  H5  BMIMB  55      21.719  26.596  17.310  1.00  0.00      B    H
ATOM   2968  H51 BMIMB  55      21.357  25.584  18.681  1.00  0.00      B    H
ATOM   2969  C51 BMIMB  55      23.466  25.627  18.208  1.00  0.00      B    C
ATOM   2970  H52 BMIMB  55      23.595  24.749  18.835  1.00  0.00      B    H
ATOM   2971  H53 BMIMB  55      24.117  25.689  17.339  1.00  0.00      B    H
ATOM   2972  C6  BMIMB  55      23.826  26.793  19.152  1.00  0.00      B    C
ATOM   2973  H6  BMIMB  55      23.712  27.747  18.650  1.00  0.00      B    H
ATOM   2974  H61 BMIMB  55      23.137  26.833  19.988  1.00  0.00      B    H
ATOM   2975  H62 BMIMB  55      24.845  26.700  19.510  1.00  0.00      B    H
ATOM   2976  N1  BMIMB  56      41.251  11.139  10.859  1.00  0.00      B    N
ATOM   2977  N11 BMIMB  56      39.355  10.838   9.853  1.00  0.00      B    N
ATOM   2978  C1  BMIMB  56      40.576  10.404  10.012  1.00  0.00      B    C
ATOM   2979  H1  BMIMB  56      40.880   9.432   9.686  1.00  0.00      B    H
ATOM   2980  C2  BMIMB  56      40.376  12.139  11.229  1.00  0.00      B    C
ATOM   2981  H2  BMIMB  56      40.701  12.766  12.031  1.00  0.00      B    H
ATOM   2982  C21 BMIMB  56      39.193  11.992  10.625  1.00  0.00      B    C
ATOM   2983  H21 BMIMB  56      38.269  12.511  10.760  1.00  0.00      B    H
ATOM   2984  C3  BMIMB  56      42.629  10.877  11.305  1.00  0.00      B    C
ATOM   2985  H3  BMIMB  56      42.913   9.838  11.224  1.00  0.00      B    H
ATOM   2986  H31 BMIMB  56      43.340  11.396  10.679  1.00  0.00      B    H
ATOM   2987  H32 BMIMB  56      42.739  11.197  12.331  1.00  0.00      B    H
ATOM   2988  C4  BMIMB  56      38.355  10.080   9.082  1.00  0.00      B    C
ATOM   2989  H4  BMIMB  56      38.849   9.757   8.177  1.00  0.00      B    H
ATOM   2990  H41 BMIMB  56      37.467  10.640   8.828  1.00  0.00      B    H
ATOM   2991  C5  BMIMB  56      37.808   8.769   9.713  1.00  0.00      B    C
ATOM   2992  H5  BMIMB  56      37.598   7.983   8.991  1.00  0.00      B    H
ATOM   2993  H51 BMIMB  56      38.542   8.420  10.435  1.00  0.00      B    H
ATOM   2994  C51 BMIMB  56      36.510   8.997  10.534  1.00  0.00      B    C
ATOM   2995  H52 BMIMB  56      36.644   9.769  11.288  1.00  0.00      B    H
ATOM   2996  H53 BMIMB  56      35.721   9.280   9.842  1.00  0.00      B    H
ATOM   2997  C6  BMIMB  56      36.212   7.721  11.411  1.00  0.00      B    C
ATOM   2998  H6  BMIMB  56      36.294   6.794  10.856  1.00  0.00      B    H
ATOM   2999  H61 BMIMB  56      37.003   7.542  12.130  1.00  0.00      B    H
ATOM   3000  H62 BMIMB  56      35.322   7.932  11.994  1.00  0.00      B    H
ATOM   3001  N1  BMIMB  57      11.779  26.473  25.670  1.00  0.00      B    N
ATOM   3002  N11 BMIMB  57      13.879  26.389  26.286  1.00  0.00      B    N
ATOM   3003  C1  BMIMB  57      12.698  26.832  26.583  1.00  0.00      B    C
ATOM   3004  H1  BMIMB  57      12.414  27.469  27.393  1.00  0.00      B    H
ATOM   3005  C2  BMIMB  57      12.424  25.663  24.791  1.00  0.00      B    C
ATOM   3006  H2  BMIMB  57      11.796  25.198  24.064  1.00  0.00      B    H
ATOM   3007  C21 BMIMB  57      13.745  25.637  25.168  1.00  0.00      B    C
ATOM   3008  H21 BMIMB  57      14.578  25.179  24.682  1.00  0.00      B    H
ATOM   3009  C3  BMIMB  57      10.472  27.029  25.467  1.00  0.00      B    C
ATOM   3010  H3  BMIMB  57       9.866  26.265  25.003  1.00  0.00      B    H
ATOM   3011  H31 BMIMB  57      10.083  27.314  26.434  1.00  0.00      B    H
ATOM   3012  H32 BMIMB  57      10.445  27.871  24.792  1.00  0.00      B    H
ATOM   3013  C4  BMIMB  57      15.156  26.705  26.961  1.00  0.00      B    C
ATOM   3014  H4  BMIMB  57      15.888  25.924  26.816  1.00  0.00      B    H
ATOM   3015  H41 BMIMB  57      14.913  26.737  28.013  1.00  0.00      B    H
ATOM   3016  C5  BMIMB  57      15.600  28.123  26.488  1.00  0.00      B    C
ATOM   3017  H5  BMIMB  57      15.594  28.144  25.401  1.00  0.00      B    H
ATOM   3018  H51 BMIMB  57      14.855  28.859  26.778  1.00  0.00      B    H
ATOM   3019  C51 BMIMB  57      17.031  28.477  27.074  1.00  0.00      B    C
ATOM   3020  H52 BMIMB  57      17.308  29.465  26.718  1.00  0.00      B    H
ATOM   3021  H53 BMIMB  57      16.870  28.352  28.142  1.00  0.00      B    H
ATOM   3022  C6  BMIMB  57      18.061  27.449  26.568  1.00  0.00      B    C
ATOM   3023  H6  BMIMB  57      17.938  26.445  26.959  1.00  0.00      B    H
ATOM   3024  H61 BMIMB  57      17.847  27.358  25.510  1.00  0.00      B    H
ATOM   3025  H62 BMIMB  57      19.067  27.729  26.860  1.00  0.00      B    H
ATOM   3026  N1  BMIMB  58      11.595  25.987  33.477  1.00  0.00      B    N
ATOM   3027  N11 BMIMB  58      11.616  24.785  31.647  1.00  0.00      B    N
ATOM   3028  C1  BMIMB  58      12.337  25.477  32.502  1.00  0.00      B    C
ATOM   3029  H1  BMIMB  58      13.406  25.481  32.493  1.00  0.00      B    H
ATOM   3030  C2  BMIMB  58      10.313  25.587  33.229  1.00  0.00      B    C
ATOM   3031  H2  BMIMB  58       9.520  25.788  33.915  1.00  0.00      B    H
ATOM   3032  C21 BMIMB  58      10.299  25.019  32.066  1.00  0.00      B    C
ATOM   3033  H21 BMIMB  58       9.488  24.579  31.529  1.00  0.00      B    H
ATOM   3034  C3  BMIMB  58      12.085  26.856  34.475  1.00  0.00      B    C
ATOM   3035  H3  BMIMB  58      12.870  26.294  34.959  1.00  0.00      B    H
ATOM   3036  H31 BMIMB  58      12.235  27.876  34.151  1.00  0.00      B    H
ATOM   3037  H32 BMIMB  58      11.329  26.962  35.239  1.00  0.00      B    H
ATOM   3038  C4  BMIMB  58      11.970  23.774  30.661  1.00  0.00      B    C
ATOM   3039  H4  BMIMB  58      12.995  23.870  30.334  1.00  0.00      B    H
ATOM   3040  H41 BMIMB  58      11.396  23.960  29.765  1.00  0.00      B    H
ATOM   3041  C5  BMIMB  58      11.755  22.314  31.132  1.00  0.00      B    C
ATOM   3042  H5  BMIMB  58      10.709  22.081  31.310  1.00  0.00      B    H
ATOM   3043  H51 BMIMB  58      12.139  21.701  30.321  1.00  0.00      B    H
ATOM   3044  C51 BMIMB  58      12.460  21.789  32.401  1.00  0.00      B    C
ATOM   3045  H52 BMIMB  58      13.521  22.023  32.384  1.00  0.00      B    H
ATOM   3046  H53 BMIMB  58      12.007  22.289  33.253  1.00  0.00      B    H
ATOM   3047  C6  BMIMB  58      12.390  20.303  32.677  1.00  0.00      B    C
ATOM   3048  H6  BMIMB  58      11.673  19.988  33.427  1.00  0.00      B    H
ATOM   3049  H61 BMIMB  58      12.067  19.790  31.778  1.00  0.00      B    H
ATOM   3050  H62 BMIMB  58      13.375  19.889  32.856  1.00  0.00      B    H
ATOM   3051  N1  BMIMB  59      40.495  35.899  29.436  1.00  0.00      B    N
ATOM   3052  N11 BMIMB  59      39.772  37.723  28.577  1.00  0.00      B    N
ATOM   3053  C1  BMIMB  59      39.403  36.488  28.971  1.00  0.00      B    C
ATOM   3054  H1  BMIMB  59      38.431  36.075  28.801  1.00  0.00      B    H
ATOM   3055  C2  BMIMB  59      41.589  36.704  29.289  1.00  0.00      B    C
ATOM   3056  H2  BMIMB  59      42.593  36.433  29.533  1.00  0.00      B    H
ATOM   3057  C21 BMIMB  59      41.144  37.906  28.787  1.00  0.00      B    C
ATOM   3058  H21 BMIMB  59      41.702  38.764  28.481  1.00  0.00      B    H
ATOM   3059  C3  BMIMB  59      40.510  34.485  29.935  1.00  0.00      B    C
ATOM   3060  H3  BMIMB  59      39.961  33.930  29.188  1.00  0.00      B    H
ATOM   3061  H31 BMIMB  59      41.539  34.159  29.886  1.00  0.00      B    H
ATOM   3062  H32 BMIMB  59      39.994  34.377  30.877  1.00  0.00      B    H
ATOM   3063  C4  BMIMB  59      38.838  38.761  28.085  1.00  0.00      B    C
ATOM   3064  H4  BMIMB  59      38.294  38.310  27.268  1.00  0.00      B    H
ATOM   3065  H41 BMIMB  59      39.550  39.520  27.795  1.00  0.00      B    H
ATOM   3066  C5  BMIMB  59      37.795  39.252  29.064  1.00  0.00      B    C
ATOM   3067  H5  BMIMB  59      36.999  39.772  28.537  1.00  0.00      B    H
ATOM   3068  H51 BMIMB  59      37.370  38.342  29.480  1.00  0.00      B    H
ATOM   3069  C51 BMIMB  59      38.250  40.212  30.183  1.00  0.00      B    C
ATOM   3070  H52 BMIMB  59      38.922  39.781  30.921  1.00  0.00      B    H
ATOM   3071  H53 BMIMB  59      38.785  41.062  29.767  1.00  0.00      B    H
ATOM   3072  C6  BMIMB  59      37.039  40.760  30.869  1.00  0.00      B    C
ATOM   3073  H6  BMIMB  59      36.440  41.468  30.308  1.00  0.00      B    H
ATOM   3074  H61 BMIMB  59      36.405  39.927  31.149  1.00  0.00      B    H
ATOM   3075  H62 BMIMB  59      37.455  41.235  31.751  1.00  0.00      B    H
ATOM   3076  N1  BMIMB  60      37.962  26.743  28.929  1.00  0.00      B    N
ATOM   3077  N11 BMIMB  60      36.162  26.892  27.787  1.00  0.00      B    N
ATOM   3078  C1  BMIMB  60      36.684  27.036  28.970  1.00  0.00      B    C
ATOM   3079  H1  BMIMB  60      36.128  27.311  29.841  1.00  0.00      B    H
ATOM   3080  C2  BMIMB  60      38.274  26.386  27.589  1.00  0.00      B    C
ATOM   3081  H2  BMIMB  60      39.194  25.969  27.243  1.00  0.00      B    H
ATOM   3082  C21 BMIMB  60      37.162  26.459  26.866  1.00  0.00      B    C
ATOM   3083  H21 BMIMB  60      37.000  26.241  25.833  1.00  0.00      B    H
ATOM   3084  C3  BMIMB  60      38.845  26.703  30.056  1.00  0.00      B    C
ATOM   3085  H3  BMIMB  60      39.323  25.736  30.103  1.00  0.00      B    H
ATOM   3086  H31 BMIMB  60      39.644  27.425  29.968  1.00  0.00      B    H
ATOM   3087  H32 BMIMB  60      38.376  26.739  31.028  1.00  0.00      B    H
ATOM   3088  C4  BMIMB  60      34.748  27.096  27.331  1.00  0.00      B    C
ATOM   3089  H4  BMIMB  60      34.846  27.554  26.358  1.00  0.00      B    H
ATOM   3090  H41 BMIMB  60      34.389  27.848  28.018  1.00  0.00      B    H
ATOM   3091  C5  BMIMB  60      33.869  25.938  27.377  1.00  0.00      B    C
ATOM   3092  H5  BMIMB  60      33.949  25.462  28.351  1.00  0.00      B    H
ATOM   3093  H51 BMIMB  60      32.865  26.239  27.088  1.00  0.00      B    H
ATOM   3094  C51 BMIMB  60      34.103  24.837  26.299  1.00  0.00      B    C
ATOM   3095  H52 BMIMB  60      33.812  25.206  25.319  1.00  0.00      B    H
ATOM   3096  H53 BMIMB  60      35.129  24.479  26.284  1.00  0.00      B    H
ATOM   3097  C6  BMIMB  60      33.217  23.637  26.596  1.00  0.00      B    C
ATOM   3098  H6  BMIMB  60      32.181  23.791  26.320  1.00  0.00      B    H
ATOM   3099  H61 BMIMB  60      33.605  22.754  26.100  1.00  0.00      B    H
ATOM   3100  H62 BMIMB  60      33.222  23.438  27.662  1.00  0.00      B    H
ATOM   3101  N1  BMIMB  61      29.025  13.056   3.090  1.00  0.00      B    N
ATOM   3102  N11 BMIMB  61      29.497  12.078   4.972  1.00  0.00      B    N
ATOM   3103  C1  BMIMB  61      29.476  13.213   4.299  1.00  0.00      B    C
ATOM   3104  H1  BMIMB  61      29.843  14.126   4.716  1.00  0.00      B    H
ATOM   3105  C2  BMIMB  61      28.586  11.781   3.015  1.00  0.00      B    C
ATOM   3106  H2  BMIMB  61      28.206  11.351   2.115  1.00  0.00      B    H
ATOM   3107  C21 BMIMB  61      29.027  11.182   4.070  1.00  0.00      B    C
ATOM   3108  H21 BMIMB  61      28.931  10.150   4.329  1.00  0.00      B    H
ATOM   3109  C3  BMIMB  61      28.888  14.074   2.016  1.00  0.00      B    C
ATOM   3110  H3  BMIMB  61      29.385  14.894   2.513  1.00  0.00      B    H
ATOM   3111  H31 BMIMB  61      29.367  13.839   1.078  1.00  0.00      B    H
ATOM   3112  H32 BMIMB  61      27.869  14.393   1.850  1.00  0.00      B    H
ATOM   3113  C4  BMIMB  61      30.108  11.800   6.292  1.00  0.00      B    C
ATOM   3114  H4  BMIMB  61      29.464  11.138   6.851  1.00  0.00      B    H
ATOM   3115  H41 BMIMB  61      30.124  12.727   6.847  1.00  0.00      B    H
ATOM   3116  C5  BMIMB  61      31.430  11.190   6.217  1.00  0.00      B    C
ATOM   3117  H5  BMIMB  61      32.023  11.736   5.488  1.00  0.00      B    H
ATOM   3118  H51 BMIMB  61      31.829  11.209   7.228  1.00  0.00      B    H
ATOM   3119  C51 BMIMB  61      31.484   9.724   5.691  1.00  0.00      B    C
ATOM   3120  H52 BMIMB  61      30.858   9.144   6.364  1.00  0.00      B    H
ATOM   3121  H53 BMIMB  61      31.148   9.790   4.659  1.00  0.00      B    H
ATOM   3122  C6  BMIMB  61      32.952   9.185   5.621  1.00  0.00      B    C
ATOM   3123  H6  BMIMB  61      33.453   9.301   6.575  1.00  0.00      B    H
ATOM   3124  H61 BMIMB  61      32.950   8.172   5.235  1.00  0.00      B    H
ATOM   3125  H62 BMIMB  61      33.598   9.762   4.969  1.00  0.00      B    H
ATOM   3126  N1  BMIMB  62      39.592  19.326  31.331  1.00  0.00      B    N
ATOM   3127  N11 BMIMB  62      37.952  19.438  32.701  1.00  0.00      B    N
ATOM   3128  C1  BMIMB  62      39.185  19.797  32.519  1.00  0.00      B    C
ATOM   3129  H1  BMIMB  62      39.722  20.323  33.279  1.00  0.00      B    H
ATOM   3130  C2  BMIMB  62      38.615  18.607  30.819  1.00  0.00      B    C
ATOM   3131  H2  BMIMB  62      38.762  18.124  29.878  1.00  0.00      B    H
ATOM   3132  C21 BMIMB  62      37.563  18.733  31.622  1.00  0.00      B    C
ATOM   3133  H21 BMIMB  62      36.554  18.441  31.428  1.00  0.00      B    H
ATOM   3134  C3  BMIMB  62      40.938  19.623  30.812  1.00  0.00      B    C
ATOM   3135  H3  BMIMB  62      40.719  20.319  30.016  1.00  0.00      B    H
ATOM   3136  H31 BMIMB  62      41.426  20.262  31.533  1.00  0.00      B    H
ATOM   3137  H32 BMIMB  62      41.461  18.705  30.586  1.00  0.00      B    H
ATOM   3138  C4  BMIMB  62      37.008  19.734  33.791  1.00  0.00      B    C
ATOM   3139  H4  BMIMB  62      36.129  20.293  33.505  1.00  0.00      B    H
ATOM   3140  H41 BMIMB  62      37.664  20.276  34.455  1.00  0.00      B    H
ATOM   3141  C5  BMIMB  62      36.496  18.504  34.535  1.00  0.00      B    C
ATOM   3142  H5  BMIMB  62      35.988  17.905  33.784  1.00  0.00      B    H
ATOM   3143  H51 BMIMB  62      37.358  18.030  34.997  1.00  0.00      B    H
ATOM   3144  C51 BMIMB  62      35.589  19.101  35.669  1.00  0.00      B    C
ATOM   3145  H52 BMIMB  62      36.171  19.667  36.392  1.00  0.00      B    H
ATOM   3146  H53 BMIMB  62      34.856  19.800  35.276  1.00  0.00      B    H
ATOM   3147  C6  BMIMB  62      34.814  17.886  36.262  1.00  0.00      B    C
ATOM   3148  H6  BMIMB  62      35.070  16.972  35.739  1.00  0.00      B    H
ATOM   3149  H61 BMIMB  62      35.216  17.781  37.263  1.00  0.00      B    H
ATOM   3150  H62 BMIMB  62      33.731  17.906  36.310  1.00  0.00      B    H
ATOM   3151  N1  BMIMB  63       9.112  37.757  18.267  1.00  0.00      B    N
ATOM   3152  N11 BMIMB  63       8.106  38.743  16.664  1.00  0.00      B    N
ATOM   3153  C1  BMIMB  63       8.068  38.437  17.927  1.00  0.00      B    C
ATOM   3154  H1  BMIMB  63       7.349  38.749  18.653  1.00  0.00      B    H
ATOM   3155  C2  BMIMB  63       9.958  37.678  17.147  1.00  0.00      B    C
ATOM   3156  H2  BMIMB  63      10.913  37.201  17.148  1.00  0.00      B    H
ATOM   3157  C21 BMIMB  63       9.243  38.152  16.139  1.00  0.00      B    C
ATOM   3158  H21 BMIMB  63       9.398  38.152  15.082  1.00  0.00      B    H
ATOM   3159  C3  BMIMB  63       9.516  37.301  19.620  1.00  0.00      B    C
ATOM   3160  H3  BMIMB  63      10.052  38.019  20.224  1.00  0.00      B    H
ATOM   3161  H31 BMIMB  63       8.649  36.978  20.177  1.00  0.00      B    H
ATOM   3162  H32 BMIMB  63      10.159  36.470  19.371  1.00  0.00      B    H
ATOM   3163  C4  BMIMB  63       6.872  39.271  15.958  1.00  0.00      B    C
ATOM   3164  H4  BMIMB  63       7.243  39.876  15.143  1.00  0.00      B    H
ATOM   3165  H41 BMIMB  63       6.590  40.130  16.549  1.00  0.00      B    H
ATOM   3166  C5  BMIMB  63       5.656  38.515  15.693  1.00  0.00      B    C
ATOM   3167  H5  BMIMB  63       5.035  38.570  16.583  1.00  0.00      B    H
ATOM   3168  H51 BMIMB  63       4.998  39.026  14.996  1.00  0.00      B    H
ATOM   3169  C51 BMIMB  63       5.857  37.016  15.407  1.00  0.00      B    C
ATOM   3170  H52 BMIMB  63       5.840  36.909  14.326  1.00  0.00      B    H
ATOM   3171  H53 BMIMB  63       6.762  36.690  15.914  1.00  0.00      B    H
ATOM   3172  C6  BMIMB  63       4.713  36.181  16.026  1.00  0.00      B    C
ATOM   3173  H6  BMIMB  63       3.801  36.727  15.811  1.00  0.00      B    H
ATOM   3174  H61 BMIMB  63       4.701  35.235  15.497  1.00  0.00      B    H
ATOM   3175  H62 BMIMB  63       4.772  35.935  17.080  1.00  0.00      B    H
ATOM   3176  N1  BMIMB  64       8.164  14.659  22.636  1.00  0.00      B    N
ATOM   3177  N11 BMIMB  64       9.185  13.374  23.932  1.00  0.00      B    N
ATOM   3178  C1  BMIMB  64       8.010  13.740  23.533  1.00  0.00      B    C
ATOM   3179  H1  BMIMB  64       7.039  13.370  23.782  1.00  0.00      B    H
ATOM   3180  C2  BMIMB  64       9.495  14.909  22.478  1.00  0.00      B    C
ATOM   3181  H2  BMIMB  64       9.853  15.629  21.775  1.00  0.00      B    H
ATOM   3182  C21 BMIMB  64      10.149  14.200  23.325  1.00  0.00      B    C
ATOM   3183  H21 BMIMB  64      11.182  14.185  23.595  1.00  0.00      B    H
ATOM   3184  C3  BMIMB  64       7.038  15.409  22.135  1.00  0.00      B    C
ATOM   3185  H3  BMIMB  64       6.137  15.124  22.658  1.00  0.00      B    H
ATOM   3186  H31 BMIMB  64       7.267  16.463  22.181  1.00  0.00      B    H
ATOM   3187  H32 BMIMB  64       6.765  15.085  21.141  1.00  0.00      B    H
ATOM   3188  C4  BMIMB  64       9.460  12.197  24.754  1.00  0.00      B    C
ATOM   3189  H4  BMIMB  64       8.485  11.885  25.099  1.00  0.00      B    H
ATOM   3190  H41 BMIMB  64       9.937  12.540  25.660  1.00  0.00      B    H
ATOM   3191  C5  BMIMB  64      10.172  10.991  24.146  1.00  0.00      B    C
ATOM   3192  H5  BMIMB  64       9.533  10.241  23.688  1.00  0.00      B    H
ATOM   3193  H51 BMIMB  64      10.848  11.296  23.350  1.00  0.00      B    H
ATOM   3194  C51 BMIMB  64      10.734  10.090  25.208  1.00  0.00      B    C
ATOM   3195  H52 BMIMB  64      11.456  10.648  25.799  1.00  0.00      B    H
ATOM   3196  H53 BMIMB  64      10.023   9.678  25.920  1.00  0.00      B    H
ATOM   3197  C6  BMIMB  64      11.546   8.998  24.517  1.00  0.00      B    C
ATOM   3198  H6  BMIMB  64      12.291   9.394  23.836  1.00  0.00      B    H
ATOM   3199  H61 BMIMB  64      12.060   8.448  25.298  1.00  0.00      B    H
ATOM   3200  H62 BMIMB  64      10.868   8.316  24.017  1.00  0.00      B    H
ATOM   3201  N1  BMIMB  65      30.003  18.470   4.871  1.00  0.00      B    N
ATOM   3202  N11 BMIMB  65      28.687  19.180   3.270  1.00  0.00      B    N
ATOM   3203  C1  BMIMB  65      29.380  18.162   3.716  1.00  0.00      B    C
ATOM   3204  H1  BMIMB  65      29.508  17.332   3.054  1.00  0.00      B    H
ATOM   3205  C2  BMIMB  65      29.463  19.696   5.273  1.00  0.00      B    C
ATOM   3206  H2  BMIMB  65      29.753  20.074   6.229  1.00  0.00      B    H
ATOM   3207  C21 BMIMB  65      28.638  20.137   4.241  1.00  0.00      B    C
ATOM   3208  H21 BMIMB  65      28.087  21.030   4.043  1.00  0.00      B    H
ATOM   3209  C3  BMIMB  65      31.024  17.668   5.551  1.00  0.00      B    C
ATOM   3210  H3  BMIMB  65      31.938  18.109   5.180  1.00  0.00      B    H
ATOM   3211  H31 BMIMB  65      31.103  17.759   6.625  1.00  0.00      B    H
ATOM   3212  H32 BMIMB  65      30.867  16.621   5.340  1.00  0.00      B    H
ATOM   3213  C4  BMIMB  65      28.027  19.225   1.939  1.00  0.00      B    C
ATOM   3214  H4  BMIMB  65      27.009  19.545   2.105  1.00  0.00      B    H
ATOM   3215  H41 BMIMB  65      28.054  18.243   1.492  1.00  0.00      B    H
ATOM   3216  C5  BMIMB  65      28.732  20.223   1.138  1.00  0.00      B    C
ATOM   3217  H5  BMIMB  65      29.757  19.994   1.417  1.00  0.00      B    H
ATOM   3218  H51 BMIMB  65      28.522  19.807   0.156  1.00  0.00      B    H
ATOM   3219  C51 BMIMB  65      28.350  21.764   1.242  1.00  0.00      B    C
ATOM   3220  H52 BMIMB  65      27.312  21.891   0.946  1.00  0.00      B    H
ATOM   3221  H53 BMIMB  65      28.483  22.070   2.277  1.00  0.00      B    H
ATOM   3222  C6  BMIMB  65      29.368  22.575   0.445  1.00  0.00      B    C
ATOM   3223  H6  BMIMB  65      29.219  23.648   0.431  1.00  0.00      B    H
ATOM   3224  H61 BMIMB  65      30.402  22.458   0.751  1.00  0.00      B    H
ATOM   3225  H62 BMIMB  65      29.408  22.169  -0.560  1.00  0.00      B    H
ATOM   3226  N1  BMIMB  66      29.606  16.129  21.521  1.00  0.00      B    N
ATOM   3227  N11 BMIMB  66      28.454  15.646  23.328  1.00  0.00      B    N
ATOM   3228  C1  BMIMB  66      29.649  16.131  22.854  1.00  0.00      B    C
ATOM   3229  H1  BMIMB  66      30.368  16.536  23.534  1.00  0.00      B    H
ATOM   3230  C2  BMIMB  66      28.426  15.520  21.136  1.00  0.00      B    C
ATOM   3231  H2  BMIMB  66      28.207  15.516  20.091  1.00  0.00      B    H
ATOM   3232  C21 BMIMB  66      27.733  15.318  22.224  1.00  0.00      B    C
ATOM   3233  H21 BMIMB  66      26.751  14.926  22.379  1.00  0.00      B    H
ATOM   3234  C3  BMIMB  66      30.496  16.920  20.609  1.00  0.00      B    C
ATOM   3235  H3  BMIMB  66      31.339  17.408  21.076  1.00  0.00      B    H
ATOM   3236  H31 BMIMB  66      30.805  16.351  19.745  1.00  0.00      B    H
ATOM   3237  H32 BMIMB  66      29.855  17.684  20.195  1.00  0.00      B    H
ATOM   3238  C4  BMIMB  66      28.036  15.853  24.727  1.00  0.00      B    C
ATOM   3239  H4  BMIMB  66      28.926  15.935  25.332  1.00  0.00      B    H
ATOM   3240  H41 BMIMB  66      27.574  14.894  24.907  1.00  0.00      B    H
ATOM   3241  C5  BMIMB  66      27.174  17.157  24.886  1.00  0.00      B    C
ATOM   3242  H5  BMIMB  66      26.523  17.007  25.744  1.00  0.00      B    H
ATOM   3243  H51 BMIMB  66      27.919  17.887  25.192  1.00  0.00      B    H
ATOM   3244  C51 BMIMB  66      26.558  17.590  23.567  1.00  0.00      B    C
ATOM   3245  H52 BMIMB  66      27.373  17.873  22.905  1.00  0.00      B    H
ATOM   3246  H53 BMIMB  66      26.024  16.751  23.128  1.00  0.00      B    H
ATOM   3247  C6  BMIMB  66      25.522  18.664  23.841  1.00  0.00      B    C
ATOM   3248  H6  BMIMB  66      24.661  18.287  24.382  1.00  0.00      B    H
ATOM   3249  H61 BMIMB  66      25.807  19.394  24.591  1.00  0.00      B    H
ATOM   3250  H62 BMIMB  66      25.125  18.994  22.888  1.00  0.00      B    H
ATOM   3251  N1  BMIMB  67      18.458  39.348  17.435  1.00  0.00      B    N
ATOM   3252  N11 BMIMB  67      20.050  39.433  16.018  1.00  0.00      B    N
ATOM   3253  C1  BMIMB  67      18.774  39.681  16.208  1.00  0.00      B    C
ATOM   3254  H1  BMIMB  67      18.130  40.092  15.460  1.00  0.00      B    H
ATOM   3255  C2  BMIMB  67      19.595  38.960  18.097  1.00  0.00      B    C
ATOM   3256  H2  BMIMB  67      19.640  38.701  19.133  1.00  0.00      B    H
ATOM   3257  C21 BMIMB  67      20.563  39.012  17.200  1.00  0.00      B    C
ATOM   3258  H21 BMIMB  67      21.580  38.688  17.171  1.00  0.00      B    H
ATOM   3259  C3  BMIMB  67      17.054  39.399  17.989  1.00  0.00      B    C
ATOM   3260  H3  BMIMB  67      16.328  39.464  17.191  1.00  0.00      B    H
ATOM   3261  H31 BMIMB  67      16.944  38.443  18.480  1.00  0.00      B    H
ATOM   3262  H32 BMIMB  67      16.868  40.175  18.716  1.00  0.00      B    H
ATOM   3263  C4  BMIMB  67      20.778  39.586  14.776  1.00  0.00      B    C
ATOM   3264  H4  BMIMB  67      20.162  39.347  13.922  1.00  0.00      B    H
ATOM   3265  H41 BMIMB  67      21.431  38.729  14.855  1.00  0.00      B    H
ATOM   3266  C5  BMIMB  67      21.635  40.795  14.552  1.00  0.00      B    C
ATOM   3267  H5  BMIMB  67      22.683  40.564  14.723  1.00  0.00      B    H
ATOM   3268  H51 BMIMB  67      21.389  41.164  13.560  1.00  0.00      B    H
ATOM   3269  C51 BMIMB  67      21.265  41.848  15.567  1.00  0.00      B    C
ATOM   3270  H52 BMIMB  67      20.221  41.943  15.854  1.00  0.00      B    H
ATOM   3271  H53 BMIMB  67      21.792  41.532  16.464  1.00  0.00      B    H
ATOM   3272  C6  BMIMB  67      21.775  43.254  15.144  1.00  0.00      B    C
ATOM   3273  H6  BMIMB  67      21.810  44.028  15.902  1.00  0.00      B    H
ATOM   3274  H61 BMIMB  67      22.791  42.999  14.863  1.00  0.00      B    H
ATOM   3275  H62 BMIMB  67      21.206  43.604  14.291  1.00  0.00      B    H
ATOM   3276  N1  BMIMB  68       9.435  27.008  39.266  1.00  0.00      B    N
ATOM   3277  N11 BMIMB  68       9.425  26.159  41.273  1.00  0.00      B    N
ATOM   3278  C1  BMIMB  68       8.708  26.489  40.243  1.00  0.00      B    C
ATOM   3279  H1  BMIMB  68       7.660  26.278  40.251  1.00  0.00      B    H
ATOM   3280  C2  BMIMB  68      10.765  26.879  39.730  1.00  0.00      B    C
ATOM   3281  H2  BMIMB  68      11.564  27.064  39.046  1.00  0.00      B    H
ATOM   3282  C21 BMIMB  68      10.749  26.442  40.981  1.00  0.00      B    C
ATOM   3283  H21 BMIMB  68      11.545  26.194  41.648  1.00  0.00      B    H
ATOM   3284  C3  BMIMB  68       9.037  27.236  37.859  1.00  0.00      B    C
ATOM   3285  H3  BMIMB  68       8.546  28.196  37.794  1.00  0.00      B    H
ATOM   3286  H31 BMIMB  68       9.906  27.254  37.218  1.00  0.00      B    H
ATOM   3287  H32 BMIMB  68       8.473  26.363  37.566  1.00  0.00      B    H
ATOM   3288  C4  BMIMB  68       8.904  25.740  42.585  1.00  0.00      B    C
ATOM   3289  H4  BMIMB  68       9.760  25.219  42.988  1.00  0.00      B    H
ATOM   3290  H41 BMIMB  68       8.088  25.079  42.333  1.00  0.00      B    H
ATOM   3291  C5  BMIMB  68       8.420  26.920  43.441  1.00  0.00      B    C
ATOM   3292  H5  BMIMB  68       7.805  27.417  42.695  1.00  0.00      B    H
ATOM   3293  H51 BMIMB  68       7.851  26.604  44.312  1.00  0.00      B    H
ATOM   3294  C51 BMIMB  68       9.560  27.849  43.825  1.00  0.00      B    C
ATOM   3295  H52 BMIMB  68      10.356  27.243  44.250  1.00  0.00      B    H
ATOM   3296  H53 BMIMB  68       9.964  28.346  42.947  1.00  0.00      B    H
ATOM   3297  C6  BMIMB  68       9.132  28.852  44.932  1.00  0.00      B    C
ATOM   3298  H6  BMIMB  68      10.057  29.283  45.299  1.00  0.00      B    H
ATOM   3299  H61 BMIMB  68       8.492  29.675  44.634  1.00  0.00      B    H
ATOM   3300  H62 BMIMB  68       8.631  28.428  45.795  1.00  0.00      B    H
ATOM   3301  N1  BMIMB  69       2.609  45.649  38.425  1.00  0.00      B    N
ATOM   3302  N11 BMIMB  69       2.499  44.195  39.950  1.00  0.00      B    N
ATOM   3303  C1  BMIMB  69       2.044  44.544  38.776  1.00  0.00      B    C
ATOM   3304  H1  BMIMB  69       1.429  43.884  38.201  1.00  0.00      B    H
ATOM   3305  C2  BMIMB  69       3.521  46.017  39.400  1.00  0.00      B    C
ATOM   3306  H2  BMIMB  69       4.184  46.850  39.322  1.00  0.00      B    H
ATOM   3307  C21 BMIMB  69       3.553  44.976  40.232  1.00  0.00      B    C
ATOM   3308  H21 BMIMB  69       4.178  44.895  41.094  1.00  0.00      B    H
ATOM   3309  C3  BMIMB  69       2.515  46.304  37.097  1.00  0.00      B    C
ATOM   3310  H3  BMIMB  69       2.157  45.547  36.415  1.00  0.00      B    H
ATOM   3311  H31 BMIMB  69       1.729  47.042  37.033  1.00  0.00      B    H
ATOM   3312  H32 BMIMB  69       3.454  46.716  36.758  1.00  0.00      B    H
ATOM   3313  C4  BMIMB  69       2.059  43.067  40.780  1.00  0.00      B    C
ATOM   3314  H4  BMIMB  69       2.838  42.723  41.444  1.00  0.00      B    H
ATOM   3315  H41 BMIMB  69       2.020  42.341  39.981  1.00  0.00      B    H
ATOM   3316  C5  BMIMB  69       0.771  43.392  41.631  1.00  0.00      B    C
ATOM   3317  H5  BMIMB  69       0.063  43.774  40.900  1.00  0.00      B    H
ATOM   3318  H51 BMIMB  69       0.567  42.442  42.119  1.00  0.00      B    H
ATOM   3319  C51 BMIMB  69       1.001  44.458  42.708  1.00  0.00      B    C
ATOM   3320  H52 BMIMB  69       1.779  44.050  43.349  1.00  0.00      B    H
ATOM   3321  H53 BMIMB  69       1.223  45.463  42.358  1.00  0.00      B    H
ATOM   3322  C6  BMIMB  69      -0.151  44.496  43.692  1.00  0.00      B    C
ATOM   3323  H6  BMIMB  69       0.258  45.013  44.552  1.00  0.00      B    H
ATOM   3324  H61 BMIMB  69      -0.926  45.088  43.219  1.00  0.00      B    H
ATOM   3325  H62 BMIMB  69      -0.531  43.557  44.078  1.00  0.00      B    H
ATOM   3326  N1  BMIMB  70      27.338  30.430  39.404  1.00  0.00      B    N
ATOM   3327  N11 BMIMB  70      25.417  30.726  40.311  1.00  0.00      B    N
ATOM   3328  C1  BMIMB  70      26.363  29.821  40.059  1.00  0.00      B    C
ATOM   3329  H1  BMIMB  70      26.432  28.820  40.428  1.00  0.00      B    H
ATOM   3330  C2  BMIMB  70      27.027  31.734  39.184  1.00  0.00      B    C
ATOM   3331  H2  BMIMB  70      27.684  32.335  38.595  1.00  0.00      B    H
ATOM   3332  C21 BMIMB  70      25.817  31.949  39.785  1.00  0.00      B    C
ATOM   3333  H21 BMIMB  70      25.209  32.825  39.721  1.00  0.00      B    H
ATOM   3334  C3  BMIMB  70      28.411  29.714  38.739  1.00  0.00      B    C
ATOM   3335  H3  BMIMB  70      28.214  28.652  38.747  1.00  0.00      B    H
ATOM   3336  H31 BMIMB  70      28.423  30.146  37.749  1.00  0.00      B    H
ATOM   3337  H32 BMIMB  70      29.351  29.973  39.203  1.00  0.00      B    H
ATOM   3338  C4  BMIMB  70      24.050  30.364  40.879  1.00  0.00      B    C
ATOM   3339  H4  BMIMB  70      23.566  29.600  40.289  1.00  0.00      B    H
ATOM   3340  H41 BMIMB  70      23.497  31.284  40.759  1.00  0.00      B    H
ATOM   3341  C5  BMIMB  70      24.060  30.062  42.353  1.00  0.00      B    C
ATOM   3342  H5  BMIMB  70      23.064  30.099  42.787  1.00  0.00      B    H
ATOM   3343  H51 BMIMB  70      24.403  29.036  42.461  1.00  0.00      B    H
ATOM   3344  C51 BMIMB  70      24.805  31.215  43.195  1.00  0.00      B    C
ATOM   3345  H52 BMIMB  70      25.842  31.346  42.895  1.00  0.00      B    H
ATOM   3346  H53 BMIMB  70      24.323  32.186  43.118  1.00  0.00      B    H
ATOM   3347  C6  BMIMB  70      25.023  30.894  44.706  1.00  0.00      B    C
ATOM   3348  H6  BMIMB  70      25.459  31.667  45.329  1.00  0.00      B    H
ATOM   3349  H61 BMIMB  70      24.065  30.640  45.145  1.00  0.00      B    H
ATOM   3350  H62 BMIMB  70      25.583  29.972  44.812  1.00  0.00      B    H
ATOM   3351  N1  BMIMB  71      15.619  26.958  20.199  1.00  0.00      B    N
ATOM   3352  N11 BMIMB  71      14.418  27.277  18.467  1.00  0.00      B    N
ATOM   3353  C1  BMIMB  71      15.479  27.720  19.144  1.00  0.00      B    C
ATOM   3354  H1  BMIMB  71      16.021  28.611  18.909  1.00  0.00      B    H
ATOM   3355  C2  BMIMB  71      14.557  26.112  20.297  1.00  0.00      B    C
ATOM   3356  H2  BMIMB  71      14.494  25.302  20.990  1.00  0.00      B    H
ATOM   3357  C21 BMIMB  71      13.829  26.301  19.144  1.00  0.00      B    C
ATOM   3358  H21 BMIMB  71      12.993  25.755  18.766  1.00  0.00      B    H
ATOM   3359  C3  BMIMB  71      16.710  26.998  21.193  1.00  0.00      B    C
ATOM   3360  H3  BMIMB  71      16.183  27.202  22.113  1.00  0.00      B    H
ATOM   3361  H31 BMIMB  71      17.340  26.121  21.204  1.00  0.00      B    H
ATOM   3362  H32 BMIMB  71      17.268  27.849  20.832  1.00  0.00      B    H
ATOM   3363  C4  BMIMB  71      13.688  27.838  17.283  1.00  0.00      B    C
ATOM   3364  H4  BMIMB  71      13.282  27.005  16.729  1.00  0.00      B    H
ATOM   3365  H41 BMIMB  71      14.414  28.330  16.652  1.00  0.00      B    H
ATOM   3366  C5  BMIMB  71      12.612  28.858  17.628  1.00  0.00      B    C
ATOM   3367  H5  BMIMB  71      12.582  28.781  18.712  1.00  0.00      B    H
ATOM   3368  H51 BMIMB  71      12.899  29.868  17.349  1.00  0.00      B    H
ATOM   3369  C51 BMIMB  71      11.208  28.510  17.109  1.00  0.00      B    C
ATOM   3370  H52 BMIMB  71      10.900  27.582  17.584  1.00  0.00      B    H
ATOM   3371  H53 BMIMB  71      10.640  29.358  17.481  1.00  0.00      B    H
ATOM   3372  C6  BMIMB  71      11.117  28.383  15.619  1.00  0.00      B    C
ATOM   3373  H6  BMIMB  71      10.139  27.945  15.455  1.00  0.00      B    H
ATOM   3374  H61 BMIMB  71      11.247  29.313  15.077  1.00  0.00      B    H
ATOM   3375  H62 BMIMB  71      11.893  27.699  15.295  1.00  0.00      B    H
ATOM   3376  N1  BMIMB  72      41.169   8.594  46.872  1.00  0.00      B    N
ATOM   3377  N11 BMIMB  72      40.086   7.479  45.390  1.00  0.00      B    N
ATOM   3378  C1  BMIMB  72      40.355   7.616  46.668  1.00  0.00      B    C
ATOM   3379  H1  BMIMB  72      40.200   6.859  47.407  1.00  0.00      B    H
ATOM   3380  C2  BMIMB  72      41.331   9.254  45.684  1.00  0.00      B    C
ATOM   3381  H2  BMIMB  72      42.001  10.082  45.611  1.00  0.00      B    H
ATOM   3382  C21 BMIMB  72      40.596   8.570  44.756  1.00  0.00      B    C
ATOM   3383  H21 BMIMB  72      40.473   8.749  43.711  1.00  0.00      B    H
ATOM   3384  C3  BMIMB  72      41.870   8.910  48.137  1.00  0.00      B    C
ATOM   3385  H3  BMIMB  72      41.242   8.669  48.982  1.00  0.00      B    H
ATOM   3386  H31 BMIMB  72      42.842   8.438  48.140  1.00  0.00      B    H
ATOM   3387  H32 BMIMB  72      41.998   9.979  48.219  1.00  0.00      B    H
ATOM   3388  C4  BMIMB  72      39.473   6.337  44.681  1.00  0.00      B    C
ATOM   3389  H4  BMIMB  72      39.296   6.565  43.640  1.00  0.00      B    H
ATOM   3390  H41 BMIMB  72      38.509   6.160  45.134  1.00  0.00      B    H
ATOM   3391  C5  BMIMB  72      40.370   5.111  44.773  1.00  0.00      B    C
ATOM   3392  H5  BMIMB  72      41.310   5.441  44.339  1.00  0.00      B    H
ATOM   3393  H51 BMIMB  72      40.538   4.855  45.816  1.00  0.00      B    H
ATOM   3394  C51 BMIMB  72      39.972   3.877  43.995  1.00  0.00      B    C
ATOM   3395  H52 BMIMB  72      40.362   2.932  44.366  1.00  0.00      B    H
ATOM   3396  H53 BMIMB  72      38.887   3.808  44.024  1.00  0.00      B    H
ATOM   3397  C6  BMIMB  72      40.468   3.960  42.509  1.00  0.00      B    C
ATOM   3398  H6  BMIMB  72      41.451   3.504  42.525  1.00  0.00      B    H
ATOM   3399  H61 BMIMB  72      39.866   3.405  41.798  1.00  0.00      B    H
ATOM   3400  H62 BMIMB  72      40.435   4.993  42.185  1.00  0.00      B    H
ATOM   3401  N1  BMIMB  73      15.822  11.026   8.207  1.00  0.00      B    N
ATOM   3402  N11 BMIMB  73      14.334  10.845   6.638  1.00  0.00      B    N
ATOM   3403  C1  BMIMB  73      15.231  11.628   7.161  1.00  0.00      B    C
ATOM   3404  H1  BMIMB  73      15.408  12.658   6.938  1.00  0.00      B    H
ATOM   3405  C2  BMIMB  73      15.325   9.739   8.390  1.00  0.00      B    C
ATOM   3406  H2  BMIMB  73      15.709   9.081   9.139  1.00  0.00      B    H
ATOM   3407  C21 BMIMB  73      14.406   9.616   7.350  1.00  0.00      B    C
ATOM   3408  H21 BMIMB  73      13.743   8.803   7.146  1.00  0.00      B    H
ATOM   3409  C3  BMIMB  73      16.785  11.636   9.129  1.00  0.00      B    C
ATOM   3410  H3  BMIMB  73      17.745  11.183   8.932  1.00  0.00      B    H
ATOM   3411  H31 BMIMB  73      16.970  12.685   8.952  1.00  0.00      B    H
ATOM   3412  H32 BMIMB  73      16.535  11.261  10.110  1.00  0.00      B    H
ATOM   3413  C4  BMIMB  73      13.571  11.161   5.409  1.00  0.00      B    C
ATOM   3414  H4  BMIMB  73      13.814  10.475   4.611  1.00  0.00      B    H
ATOM   3415  H41 BMIMB  73      13.858  12.152   5.090  1.00  0.00      B    H
ATOM   3416  C5  BMIMB  73      12.040  11.282   5.626  1.00  0.00      B    C
ATOM   3417  H5  BMIMB  73      11.554  11.167   4.661  1.00  0.00      B    H
ATOM   3418  H51 BMIMB  73      11.772  10.426   6.240  1.00  0.00      B    H
ATOM   3419  C51 BMIMB  73      11.608  12.587   6.312  1.00  0.00      B    C
ATOM   3420  H52 BMIMB  73      12.066  12.758   7.283  1.00  0.00      B    H
ATOM   3421  H53 BMIMB  73      11.862  13.422   5.664  1.00  0.00      B    H
ATOM   3422  C6  BMIMB  73      10.133  12.642   6.474  1.00  0.00      B    C
ATOM   3423  H6  BMIMB  73       9.947  13.471   7.147  1.00  0.00      B    H
ATOM   3424  H61 BMIMB  73       9.639  12.989   5.574  1.00  0.00      B    H
ATOM   3425  H62 BMIMB  73       9.656  11.736   6.829  1.00  0.00      B    H
ATOM   3426  N1  BMIMB  74      18.994   8.041  22.262  1.00  0.00      B    N
ATOM   3427  N11 BMIMB  74      17.646   9.702  22.170  1.00  0.00      B    N
ATOM   3428  C1  BMIMB  74      17.969   8.608  22.850  1.00  0.00      B    C
ATOM   3429  H1  BMIMB  74      17.517   8.399  23.796  1.00  0.00      B    H
ATOM   3430  C2  BMIMB  74      19.055   8.558  20.997  1.00  0.00      B    C
ATOM   3431  H2  BMIMB  74      19.645   8.127  20.218  1.00  0.00      B    H
ATOM   3432  C21 BMIMB  74      18.232   9.563  20.919  1.00  0.00      B    C
ATOM   3433  H21 BMIMB  74      18.021  10.246  20.126  1.00  0.00      B    H
ATOM   3434  C3  BMIMB  74      19.737   6.894  22.685  1.00  0.00      B    C
ATOM   3435  H3  BMIMB  74      19.256   5.979  22.375  1.00  0.00      B    H
ATOM   3436  H31 BMIMB  74      20.727   6.893  22.254  1.00  0.00      B    H
ATOM   3437  H32 BMIMB  74      19.780   6.997  23.759  1.00  0.00      B    H
ATOM   3438  C4  BMIMB  74      16.661  10.750  22.616  1.00  0.00      B    C
ATOM   3439  H4  BMIMB  74      15.945  10.234  23.240  1.00  0.00      B    H
ATOM   3440  H41 BMIMB  74      16.123  11.148  21.769  1.00  0.00      B    H
ATOM   3441  C5  BMIMB  74      17.332  11.875  23.441  1.00  0.00      B    C
ATOM   3442  H5  BMIMB  74      16.591  12.659  23.582  1.00  0.00      B    H
ATOM   3443  H51 BMIMB  74      17.762  11.506  24.368  1.00  0.00      B    H
ATOM   3444  C51 BMIMB  74      18.632  12.355  22.794  1.00  0.00      B    C
ATOM   3445  H52 BMIMB  74      19.340  11.535  22.890  1.00  0.00      B    H
ATOM   3446  H53 BMIMB  74      18.333  12.645  21.790  1.00  0.00      B    H
ATOM   3447  C6  BMIMB  74      19.103  13.518  23.583  1.00  0.00      B    C
ATOM   3448  H6  BMIMB  74      19.357  13.156  24.572  1.00  0.00      B    H
ATOM   3449  H61 BMIMB  74      20.017  13.888  23.132  1.00  0.00      B    H
ATOM   3450  H62 BMIMB  74      18.339  14.283  23.657  1.00  0.00      B    H
ATOM   3451  N1  BMIMB  75      20.765  16.892  25.742  1.00  0.00      B    N
ATOM   3452  N11 BMIMB  75      20.419  18.794  24.824  1.00  0.00      B    N
ATOM   3453  C1  BMIMB  75      19.859  17.760  25.412  1.00  0.00      B    C
ATOM   3454  H1  BMIMB  75      18.828  17.729  25.692  1.00  0.00      B    H
ATOM   3455  C2  BMIMB  75      21.936  17.260  25.134  1.00  0.00      B    C
ATOM   3456  H2  BMIMB  75      22.780  16.608  25.180  1.00  0.00      B    H
ATOM   3457  C21 BMIMB  75      21.740  18.474  24.658  1.00  0.00      B    C
ATOM   3458  H21 BMIMB  75      22.363  19.213  24.204  1.00  0.00      B    H
ATOM   3459  C3  BMIMB  75      20.485  15.608  26.412  1.00  0.00      B    C
ATOM   3460  H3  BMIMB  75      21.316  14.953  26.194  1.00  0.00      B    H
ATOM   3461  H31 BMIMB  75      20.529  15.794  27.475  1.00  0.00      B    H
ATOM   3462  H32 BMIMB  75      19.565  15.225  25.996  1.00  0.00      B    H
ATOM   3463  C4  BMIMB  75      19.748  19.941  24.265  1.00  0.00      B    C
ATOM   3464  H4  BMIMB  75      18.690  19.739  24.337  1.00  0.00      B    H
ATOM   3465  H41 BMIMB  75      20.092  20.131  23.258  1.00  0.00      B    H
ATOM   3466  C5  BMIMB  75      20.038  21.228  25.184  1.00  0.00      B    C
ATOM   3467  H5  BMIMB  75      20.991  21.010  25.660  1.00  0.00      B    H
ATOM   3468  H51 BMIMB  75      20.206  22.103  24.562  1.00  0.00      B    H
ATOM   3469  C51 BMIMB  75      19.015  21.624  26.175  1.00  0.00      B    C
ATOM   3470  H52 BMIMB  75      18.169  21.864  25.537  1.00  0.00      B    H
ATOM   3471  H53 BMIMB  75      18.638  20.884  26.878  1.00  0.00      B    H
ATOM   3472  C6  BMIMB  75      19.523  22.798  26.955  1.00  0.00      B    C
ATOM   3473  H6  BMIMB  75      20.421  22.636  27.540  1.00  0.00      B    H
ATOM   3474  H61 BMIMB  75      19.529  23.625  26.255  1.00  0.00      B    H
ATOM   3475  H62 BMIMB  75      18.819  23.062  27.736  1.00  0.00      B    H
ATOM   3476  N1  BMIMB  76       7.702  38.527   9.958  1.00  0.00      B    N
ATOM   3477  N11 BMIMB  76       7.993  36.866   8.723  1.00  0.00      B    N
ATOM   3478  C1  BMIMB  76       7.593  37.266   9.901  1.00  0.00      B    C
ATOM   3479  H1  BMIMB  76       7.038  36.717  10.631  1.00  0.00      B    H
ATOM   3480  C2  BMIMB  76       8.458  38.917   8.880  1.00  0.00      B    C
ATOM   3481  H2  BMIMB  76       8.902  39.889   8.888  1.00  0.00      B    H
ATOM   3482  C21 BMIMB  76       8.596  37.899   8.091  1.00  0.00      B    C
ATOM   3483  H21 BMIMB  76       9.088  37.837   7.146  1.00  0.00      B    H
ATOM   3484  C3  BMIMB  76       7.245  39.300  11.061  1.00  0.00      B    C
ATOM   3485  H3  BMIMB  76       7.202  40.367  10.895  1.00  0.00      B    H
ATOM   3486  H31 BMIMB  76       6.423  38.747  11.491  1.00  0.00      B    H
ATOM   3487  H32 BMIMB  76       8.046  39.293  11.786  1.00  0.00      B    H
ATOM   3488  C4  BMIMB  76       7.922  35.457   8.220  1.00  0.00      B    C
ATOM   3489  H4  BMIMB  76       7.831  35.430   7.145  1.00  0.00      B    H
ATOM   3490  H41 BMIMB  76       6.946  35.036   8.412  1.00  0.00      B    H
ATOM   3491  C5  BMIMB  76       8.882  34.484   8.864  1.00  0.00      B    C
ATOM   3492  H5  BMIMB  76       9.937  34.678   8.692  1.00  0.00      B    H
ATOM   3493  H51 BMIMB  76       8.702  34.418   9.934  1.00  0.00      B    H
ATOM   3494  C51 BMIMB  76       8.838  33.065   8.329  1.00  0.00      B    C
ATOM   3495  H52 BMIMB  76       9.249  32.394   9.079  1.00  0.00      B    H
ATOM   3496  H53 BMIMB  76       7.842  32.751   8.028  1.00  0.00      B    H
ATOM   3497  C6  BMIMB  76       9.739  32.986   7.082  1.00  0.00      B    C
ATOM   3498  H6  BMIMB  76       9.810  31.956   6.751  1.00  0.00      B    H
ATOM   3499  H61 BMIMB  76       9.309  33.457   6.205  1.00  0.00      B    H
ATOM   3500  H62 BMIMB  76      10.726  33.390   7.271  1.00  0.00      B    H
ATOM   3501  N1  BMIMB  77      14.890  39.072  23.000  1.00  0.00      B    N
ATOM   3502  N11 BMIMB  77      14.386  40.932  22.210  1.00  0.00      B    N
ATOM   3503  C1  BMIMB  77      15.073  39.873  22.007  1.00  0.00      B    C
ATOM   3504  H1  BMIMB  77      15.642  39.585  21.149  1.00  0.00      B    H
ATOM   3505  C2  BMIMB  77      14.006  39.630  23.830  1.00  0.00      B    C
ATOM   3506  H2  BMIMB  77      13.818  39.100  24.738  1.00  0.00      B    H
ATOM   3507  C21 BMIMB  77      13.651  40.805  23.367  1.00  0.00      B    C
ATOM   3508  H21 BMIMB  77      13.062  41.589  23.790  1.00  0.00      B    H
ATOM   3509  C3  BMIMB  77      15.479  37.714  23.226  1.00  0.00      B    C
ATOM   3510  H3  BMIMB  77      16.262  37.597  22.491  1.00  0.00      B    H
ATOM   3511  H31 BMIMB  77      15.827  37.684  24.248  1.00  0.00      B    H
ATOM   3512  H32 BMIMB  77      14.676  37.019  23.029  1.00  0.00      B    H
ATOM   3513  C4  BMIMB  77      14.259  42.094  21.267  1.00  0.00      B    C
ATOM   3514  H4  BMIMB  77      14.736  41.980  20.305  1.00  0.00      B    H
ATOM   3515  H41 BMIMB  77      14.682  42.998  21.681  1.00  0.00      B    H
ATOM   3516  C5  BMIMB  77      12.763  42.411  21.055  1.00  0.00      B    C
ATOM   3517  H5  BMIMB  77      12.115  41.628  21.439  1.00  0.00      B    H
ATOM   3518  H51 BMIMB  77      12.566  43.327  21.606  1.00  0.00      B    H
ATOM   3519  C51 BMIMB  77      12.457  42.483  19.578  1.00  0.00      B    C
ATOM   3520  H52 BMIMB  77      12.948  43.353  19.149  1.00  0.00      B    H
ATOM   3521  H53 BMIMB  77      12.869  41.705  18.941  1.00  0.00      B    H
ATOM   3522  C6  BMIMB  77      10.954  42.505  19.474  1.00  0.00      B    C
ATOM   3523  H6  BMIMB  77      10.539  42.512  18.473  1.00  0.00      B    H
ATOM   3524  H61 BMIMB  77      10.419  41.740  20.026  1.00  0.00      B    H
ATOM   3525  H62 BMIMB  77      10.474  43.416  19.813  1.00  0.00      B    H
ATOM   3526  N1  BMIMB  78      15.124  11.365  28.499  1.00  0.00      B    N
ATOM   3527  N11 BMIMB  78      17.120  11.523  27.830  1.00  0.00      B    N
ATOM   3528  C1  BMIMB  78      16.099  12.172  28.235  1.00  0.00      B    C
ATOM   3529  H1  BMIMB  78      16.080  13.237  28.327  1.00  0.00      B    H
ATOM   3530  C2  BMIMB  78      15.567  10.088  28.220  1.00  0.00      B    C
ATOM   3531  H2  BMIMB  78      14.920   9.240  28.288  1.00  0.00      B    H
ATOM   3532  C21 BMIMB  78      16.817  10.221  27.841  1.00  0.00      B    C
ATOM   3533  H21 BMIMB  78      17.537   9.511  27.497  1.00  0.00      B    H
ATOM   3534  C3  BMIMB  78      13.899  11.744  29.221  1.00  0.00      B    C
ATOM   3535  H3  BMIMB  78      13.070  11.511  28.570  1.00  0.00      B    H
ATOM   3536  H31 BMIMB  78      13.848  11.249  30.179  1.00  0.00      B    H
ATOM   3537  H32 BMIMB  78      14.150  12.790  29.319  1.00  0.00      B    H
ATOM   3538  C4  BMIMB  78      18.346  12.204  27.344  1.00  0.00      B    C
ATOM   3539  H4  BMIMB  78      17.843  13.117  27.063  1.00  0.00      B    H
ATOM   3540  H41 BMIMB  78      18.698  11.676  26.469  1.00  0.00      B    H
ATOM   3541  C5  BMIMB  78      19.463  12.379  28.328  1.00  0.00      B    C
ATOM   3542  H5  BMIMB  78      20.178  11.590  28.107  1.00  0.00      B    H
ATOM   3543  H51 BMIMB  78      19.866  13.367  28.123  1.00  0.00      B    H
ATOM   3544  C51 BMIMB  78      18.877  12.179  29.693  1.00  0.00      B    C
ATOM   3545  H52 BMIMB  78      18.421  13.151  29.867  1.00  0.00      B    H
ATOM   3546  H53 BMIMB  78      18.133  11.400  29.832  1.00  0.00      B    H
ATOM   3547  C6  BMIMB  78      19.836  11.878  30.826  1.00  0.00      B    C
ATOM   3548  H6  BMIMB  78      20.472  11.045  30.548  1.00  0.00      B    H
ATOM   3549  H61 BMIMB  78      20.449  12.768  30.910  1.00  0.00      B    H
ATOM   3550  H62 BMIMB  78      19.287  11.769  31.754  1.00  0.00      B    H
ATOM   3551  N1  BMIMB  79      12.088   6.992  36.639  1.00  0.00      B    N
ATOM   3552  N11 BMIMB  79      12.556   7.683  38.590  1.00  0.00      B    N
ATOM   3553  C1  BMIMB  79      12.921   6.926  37.609  1.00  0.00      B    C
ATOM   3554  H1  BMIMB  79      13.807   6.329  37.628  1.00  0.00      B    H
ATOM   3555  C2  BMIMB  79      11.036   7.727  37.041  1.00  0.00      B    C
ATOM   3556  H2  BMIMB  79      10.099   7.692  36.530  1.00  0.00      B    H
ATOM   3557  C21 BMIMB  79      11.370   8.279  38.160  1.00  0.00      B    C
ATOM   3558  H21 BMIMB  79      10.803   8.846  38.866  1.00  0.00      B    H
ATOM   3559  C3  BMIMB  79      12.221   6.303  35.371  1.00  0.00      B    C
ATOM   3560  H3  BMIMB  79      11.290   5.849  35.066  1.00  0.00      B    H
ATOM   3561  H31 BMIMB  79      12.448   6.920  34.514  1.00  0.00      B    H
ATOM   3562  H32 BMIMB  79      13.051   5.617  35.456  1.00  0.00      B    H
ATOM   3563  C4  BMIMB  79      13.175   7.687  39.913  1.00  0.00      B    C
ATOM   3564  H4  BMIMB  79      13.881   6.871  39.940  1.00  0.00      B    H
ATOM   3565  H41 BMIMB  79      12.302   7.508  40.523  1.00  0.00      B    H
ATOM   3566  C5  BMIMB  79      13.754   9.036  40.436  1.00  0.00      B    C
ATOM   3567  H5  BMIMB  79      13.018   9.816  40.259  1.00  0.00      B    H
ATOM   3568  H51 BMIMB  79      13.830   8.905  41.513  1.00  0.00      B    H
ATOM   3569  C51 BMIMB  79      15.073   9.587  39.877  1.00  0.00      B    C
ATOM   3570  H52 BMIMB  79      15.890   8.877  39.780  1.00  0.00      B    H
ATOM   3571  H53 BMIMB  79      14.984  10.007  38.878  1.00  0.00      B    H
ATOM   3572  C6  BMIMB  79      15.518  10.784  40.756  1.00  0.00      B    C
ATOM   3573  H6  BMIMB  79      14.776  11.570  40.673  1.00  0.00      B    H
ATOM   3574  H61 BMIMB  79      15.520  10.633  41.830  1.00  0.00      B    H
ATOM   3575  H62 BMIMB  79      16.543  11.027  40.501  1.00  0.00      B    H
ATOM   3576  N1  BMIMB  80       6.618  34.702  34.209  1.00  0.00      B    N
ATOM   3577  N11 BMIMB  80       8.021  35.732  35.530  1.00  0.00      B    N
ATOM   3578  C1  BMIMB  80       7.770  35.411  34.257  1.00  0.00      B    C
ATOM   3579  H1  BMIMB  80       8.420  35.583  33.427  1.00  0.00      B    H
ATOM   3580  C2  BMIMB  80       6.103  34.741  35.517  1.00  0.00      B    C
ATOM   3581  H2  BMIMB  80       5.133  34.402  35.809  1.00  0.00      B    H
ATOM   3582  C21 BMIMB  80       7.078  35.118  36.336  1.00  0.00      B    C
ATOM   3583  H21 BMIMB  80       7.176  35.237  37.393  1.00  0.00      B    H
ATOM   3584  C3  BMIMB  80       6.059  33.986  33.062  1.00  0.00      B    C
ATOM   3585  H3  BMIMB  80       6.825  34.035  32.302  1.00  0.00      B    H
ATOM   3586  H31 BMIMB  80       5.678  33.002  33.293  1.00  0.00      B    H
ATOM   3587  H32 BMIMB  80       5.258  34.525  32.579  1.00  0.00      B    H
ATOM   3588  C4  BMIMB  80       9.315  36.315  35.919  1.00  0.00      B    C
ATOM   3589  H4  BMIMB  80       9.006  37.163  36.511  1.00  0.00      B    H
ATOM   3590  H41 BMIMB  80       9.648  36.660  34.951  1.00  0.00      B    H
ATOM   3591  C5  BMIMB  80      10.244  35.167  36.489  1.00  0.00      B    C
ATOM   3592  H5  BMIMB  80       9.965  35.007  37.527  1.00  0.00      B    H
ATOM   3593  H51 BMIMB  80       9.931  34.318  35.886  1.00  0.00      B    H
ATOM   3594  C51 BMIMB  80      11.758  35.541  36.531  1.00  0.00      B    C
ATOM   3595  H52 BMIMB  80      12.067  36.085  35.642  1.00  0.00      B    H
ATOM   3596  H53 BMIMB  80      11.891  36.302  37.295  1.00  0.00      B    H
ATOM   3597  C6  BMIMB  80      12.581  34.257  36.592  1.00  0.00      B    C
ATOM   3598  H6  BMIMB  80      12.437  33.889  37.602  1.00  0.00      B    H
ATOM   3599  H61 BMIMB  80      12.160  33.478  35.967  1.00  0.00      B    H
ATOM   3600  H62 BMIMB  80      13.630  34.266  36.320  1.00  0.00      B    H
ATOM   3601  N1  BMIMB  81      39.809   4.368  26.922  1.00  0.00      B    N
ATOM   3602  N11 BMIMB  81      39.099   3.674  25.039  1.00  0.00      B    N
ATOM   3603  C1  BMIMB  81      40.073   3.640  25.860  1.00  0.00      B    C
ATOM   3604  H1  BMIMB  81      40.945   3.038  25.719  1.00  0.00      B    H
ATOM   3605  C2  BMIMB  81      38.547   4.939  26.712  1.00  0.00      B    C
ATOM   3606  H2  BMIMB  81      38.079   5.534  27.465  1.00  0.00      B    H
ATOM   3607  C21 BMIMB  81      38.084   4.531  25.530  1.00  0.00      B    C
ATOM   3608  H21 BMIMB  81      37.157   4.672  25.018  1.00  0.00      B    H
ATOM   3609  C3  BMIMB  81      40.752   4.633  28.039  1.00  0.00      B    C
ATOM   3610  H3  BMIMB  81      41.276   5.537  27.765  1.00  0.00      B    H
ATOM   3611  H31 BMIMB  81      40.210   4.719  28.969  1.00  0.00      B    H
ATOM   3612  H32 BMIMB  81      41.468   3.829  28.128  1.00  0.00      B    H
ATOM   3613  C4  BMIMB  81      39.031   2.898  23.787  1.00  0.00      B    C
ATOM   3614  H4  BMIMB  81      38.015   2.647  23.522  1.00  0.00      B    H
ATOM   3615  H41 BMIMB  81      39.593   1.982  23.889  1.00  0.00      B    H
ATOM   3616  C5  BMIMB  81      39.755   3.619  22.617  1.00  0.00      B    C
ATOM   3617  H5  BMIMB  81      39.664   3.133  21.649  1.00  0.00      B    H
ATOM   3618  H51 BMIMB  81      39.232   4.559  22.456  1.00  0.00      B    H
ATOM   3619  C51 BMIMB  81      41.253   4.019  22.936  1.00  0.00      B    C
ATOM   3620  H52 BMIMB  81      41.223   4.842  23.646  1.00  0.00      B    H
ATOM   3621  H53 BMIMB  81      41.810   3.141  23.251  1.00  0.00      B    H
ATOM   3622  C6  BMIMB  81      41.757   4.646  21.631  1.00  0.00      B    C
ATOM   3623  H6  BMIMB  81      41.504   3.979  20.816  1.00  0.00      B    H
ATOM   3624  H61 BMIMB  81      41.499   5.666  21.369  1.00  0.00      B    H
ATOM   3625  H62 BMIMB  81      42.836   4.742  21.650  1.00  0.00      B    H
ATOM   3626  N1  BMIMB  82      24.904  15.251  44.710  1.00  0.00      B    N
ATOM   3627  N11 BMIMB  82      23.631  15.709  43.039  1.00  0.00      B    N
ATOM   3628  C1  BMIMB  82      23.829  15.900  44.335  1.00  0.00      B    C
ATOM   3629  H1  BMIMB  82      23.142  16.422  44.965  1.00  0.00      B    H
ATOM   3630  C2  BMIMB  82      25.457  14.610  43.600  1.00  0.00      B    C
ATOM   3631  H2  BMIMB  82      26.292  13.968  43.775  1.00  0.00      B    H
ATOM   3632  C21 BMIMB  82      24.719  15.003  42.598  1.00  0.00      B    C
ATOM   3633  H21 BMIMB  82      24.824  14.800  41.555  1.00  0.00      B    H
ATOM   3634  C3  BMIMB  82      25.393  15.270  46.093  1.00  0.00      B    C
ATOM   3635  H3  BMIMB  82      24.938  14.409  46.559  1.00  0.00      B    H
ATOM   3636  H31 BMIMB  82      26.467  15.236  46.206  1.00  0.00      B    H
ATOM   3637  H32 BMIMB  82      25.127  16.219  46.534  1.00  0.00      B    H
ATOM   3638  C4  BMIMB  82      22.377  15.880  42.177  1.00  0.00      B    C
ATOM   3639  H4  BMIMB  82      22.797  16.392  41.323  1.00  0.00      B    H
ATOM   3640  H41 BMIMB  82      21.762  16.489  42.823  1.00  0.00      B    H
ATOM   3641  C5  BMIMB  82      21.694  14.626  41.678  1.00  0.00      B    C
ATOM   3642  H5  BMIMB  82      20.718  15.045  41.446  1.00  0.00      B    H
ATOM   3643  H51 BMIMB  82      22.196  14.261  40.786  1.00  0.00      B    H
ATOM   3644  C51 BMIMB  82      21.512  13.484  42.737  1.00  0.00      B    C
ATOM   3645  H52 BMIMB  82      22.474  13.067  43.024  1.00  0.00      B    H
ATOM   3646  H53 BMIMB  82      20.971  13.929  43.568  1.00  0.00      B    H
ATOM   3647  C6  BMIMB  82      20.563  12.437  42.192  1.00  0.00      B    C
ATOM   3648  H6  BMIMB  82      19.807  12.862  41.542  1.00  0.00      B    H
ATOM   3649  H61 BMIMB  82      21.046  11.698  41.563  1.00  0.00      B    H
ATOM   3650  H62 BMIMB  82      19.949  11.904  42.909  1.00  0.00      B    H
ATOM   3651  N1  BMIMB  83      43.023  17.266   5.258  1.00  0.00      B    N
ATOM   3652  N11 BMIMB  83      43.262  16.480   7.228  1.00  0.00      B    N
ATOM   3653  C1  BMIMB  83      42.691  16.283   6.032  1.00  0.00      B    C
ATOM   3654  H1  BMIMB  83      42.127  15.453   5.664  1.00  0.00      B    H
ATOM   3655  C2  BMIMB  83      43.781  18.163   5.955  1.00  0.00      B    C
ATOM   3656  H2  BMIMB  83      44.186  19.070   5.564  1.00  0.00      B    H
ATOM   3657  C21 BMIMB  83      43.976  17.660   7.202  1.00  0.00      B    C
ATOM   3658  H21 BMIMB  83      44.512  17.840   8.108  1.00  0.00      B    H
ATOM   3659  C3  BMIMB  83      42.724  17.316   3.802  1.00  0.00      B    C
ATOM   3660  H3  BMIMB  83      43.605  17.384   3.181  1.00  0.00      B    H
ATOM   3661  H31 BMIMB  83      42.181  16.418   3.545  1.00  0.00      B    H
ATOM   3662  H32 BMIMB  83      42.066  18.157   3.640  1.00  0.00      B    H
ATOM   3663  C4  BMIMB  83      43.163  15.723   8.418  1.00  0.00      B    C
ATOM   3664  H4  BMIMB  83      43.958  16.104   9.042  1.00  0.00      B    H
ATOM   3665  H41 BMIMB  83      43.353  14.664   8.330  1.00  0.00      B    H
ATOM   3666  C5  BMIMB  83      41.789  15.951   8.997  1.00  0.00      B    C
ATOM   3667  H5  BMIMB  83      41.629  17.023   9.075  1.00  0.00      B    H
ATOM   3668  H51 BMIMB  83      41.014  15.588   8.327  1.00  0.00      B    H
ATOM   3669  C51 BMIMB  83      41.564  15.291  10.412  1.00  0.00      B    C
ATOM   3670  H52 BMIMB  83      41.478  14.224  10.224  1.00  0.00      B    H
ATOM   3671  H53 BMIMB  83      42.456  15.549  10.977  1.00  0.00      B    H
ATOM   3672  C6  BMIMB  83      40.268  15.856  10.998  1.00  0.00      B    C
ATOM   3673  H6  BMIMB  83      40.075  15.436  11.979  1.00  0.00      B    H
ATOM   3674  H61 BMIMB  83      40.321  16.938  11.012  1.00  0.00      B    H
ATOM   3675  H62 BMIMB  83      39.459  15.616  10.317  1.00  0.00      B    H
ATOM   3676  N1  BMIMB  84       2.921  17.537  37.795  1.00  0.00      B    N
ATOM   3677  N11 BMIMB  84       2.237  19.257  38.900  1.00  0.00      B    N
ATOM   3678  C1  BMIMB  84       3.057  18.869  37.913  1.00  0.00      B    C
ATOM   3679  H1  BMIMB  84       3.642  19.608  37.408  1.00  0.00      B    H
ATOM   3680  C2  BMIMB  84       2.025  17.066  38.744  1.00  0.00      B    C
ATOM   3681  H2  BMIMB  84       1.681  16.055  38.759  1.00  0.00      B    H
ATOM   3682  C21 BMIMB  84       1.580  18.160  39.416  1.00  0.00      B    C
ATOM   3683  H21 BMIMB  84       0.815  18.273  40.153  1.00  0.00      B    H
ATOM   3684  C3  BMIMB  84       3.347  16.609  36.691  1.00  0.00      B    C
ATOM   3685  H3  BMIMB  84       2.530  15.943  36.452  1.00  0.00      B    H
ATOM   3686  H31 BMIMB  84       3.737  17.075  35.798  1.00  0.00      B    H
ATOM   3687  H32 BMIMB  84       3.993  15.963  37.267  1.00  0.00      B    H
ATOM   3688  C4  BMIMB  84       1.865  20.702  39.047  1.00  0.00      B    C
ATOM   3689  H4  BMIMB  84       0.903  20.628  39.532  1.00  0.00      B    H
ATOM   3690  H41 BMIMB  84       1.691  21.067  38.046  1.00  0.00      B    H
ATOM   3691  C5  BMIMB  84       2.840  21.499  39.956  1.00  0.00      B    C
ATOM   3692  H5  BMIMB  84       3.850  21.407  39.564  1.00  0.00      B    H
ATOM   3693  H51 BMIMB  84       2.454  22.509  39.850  1.00  0.00      B    H
ATOM   3694  C51 BMIMB  84       2.674  20.986  41.433  1.00  0.00      B    C
ATOM   3695  H52 BMIMB  84       1.674  21.227  41.784  1.00  0.00      B    H
ATOM   3696  H53 BMIMB  84       2.688  19.899  41.435  1.00  0.00      B    H
ATOM   3697  C6  BMIMB  84       3.813  21.389  42.404  1.00  0.00      B    C
ATOM   3698  H6  BMIMB  84       4.291  22.259  41.970  1.00  0.00      B    H
ATOM   3699  H61 BMIMB  84       3.360  21.565  43.373  1.00  0.00      B    H
ATOM   3700  H62 BMIMB  84       4.555  20.605  42.511  1.00  0.00      B    H
ATOM   3701  N1  BMIMB  85       6.341   4.689   6.900  1.00  0.00      B    N
ATOM   3702  N11 BMIMB  85       7.916   6.059   6.317  1.00  0.00      B    N
ATOM   3703  C1  BMIMB  85       7.584   5.035   7.085  1.00  0.00      B    C
ATOM   3704  H1  BMIMB  85       8.154   4.655   7.906  1.00  0.00      B    H
ATOM   3705  C2  BMIMB  85       5.952   5.384   5.767  1.00  0.00      B    C
ATOM   3706  H2  BMIMB  85       4.975   5.311   5.342  1.00  0.00      B    H
ATOM   3707  C21 BMIMB  85       6.978   6.175   5.359  1.00  0.00      B    C
ATOM   3708  H21 BMIMB  85       6.996   6.881   4.558  1.00  0.00      B    H
ATOM   3709  C3  BMIMB  85       5.649   3.616   7.575  1.00  0.00      B    C
ATOM   3710  H3  BMIMB  85       5.431   3.994   8.562  1.00  0.00      B    H
ATOM   3711  H31 BMIMB  85       4.778   3.130   7.159  1.00  0.00      B    H
ATOM   3712  H32 BMIMB  85       6.382   2.822   7.598  1.00  0.00      B    H
ATOM   3713  C4  BMIMB  85       9.276   6.666   6.365  1.00  0.00      B    C
ATOM   3714  H4  BMIMB  85       9.578   6.913   7.371  1.00  0.00      B    H
ATOM   3715  H41 BMIMB  85       9.123   7.594   5.834  1.00  0.00      B    H
ATOM   3716  C5  BMIMB  85      10.323   5.784   5.688  1.00  0.00      B    C
ATOM   3717  H5  BMIMB  85      10.382   4.988   6.427  1.00  0.00      B    H
ATOM   3718  H51 BMIMB  85      10.026   5.389   4.720  1.00  0.00      B    H
ATOM   3719  C51 BMIMB  85      11.727   6.504   5.489  1.00  0.00      B    C
ATOM   3720  H52 BMIMB  85      11.509   7.197   4.681  1.00  0.00      B    H
ATOM   3721  H53 BMIMB  85      12.066   7.040   6.373  1.00  0.00      B    H
ATOM   3722  C6  BMIMB  85      12.800   5.601   5.071  1.00  0.00      B    C
ATOM   3723  H6  BMIMB  85      12.867   5.468   3.997  1.00  0.00      B    H
ATOM   3724  H61 BMIMB  85      13.796   5.972   5.285  1.00  0.00      B    H
ATOM   3725  H62 BMIMB  85      12.765   4.619   5.529  1.00  0.00      B    H
ATOM   3726  N1  BMIMB  86      20.203  37.550   3.837  1.00  0.00      B    N
ATOM   3727  N11 BMIMB  86      21.477  35.833   3.429  1.00  0.00      B    N
ATOM   3728  C1  BMIMB  86      21.438  37.059   3.968  1.00  0.00      B    C
ATOM   3729  H1  BMIMB  86      22.273  37.625   4.321  1.00  0.00      B    H
ATOM   3730  C2  BMIMB  86      19.415  36.583   3.191  1.00  0.00      B    C
ATOM   3731  H2  BMIMB  86      18.372  36.608   2.962  1.00  0.00      B    H
ATOM   3732  C21 BMIMB  86      20.223  35.554   2.956  1.00  0.00      B    C
ATOM   3733  H21 BMIMB  86      19.945  34.624   2.510  1.00  0.00      B    H
ATOM   3734  C3  BMIMB  86      19.864  38.824   4.355  1.00  0.00      B    C
ATOM   3735  H3  BMIMB  86      19.159  39.310   3.698  1.00  0.00      B    H
ATOM   3736  H31 BMIMB  86      19.352  38.694   5.297  1.00  0.00      B    H
ATOM   3737  H32 BMIMB  86      20.745  39.443   4.435  1.00  0.00      B    H
ATOM   3738  C4  BMIMB  86      22.643  34.892   3.490  1.00  0.00      B    C
ATOM   3739  H4  BMIMB  86      23.469  35.587   3.475  1.00  0.00      B    H
ATOM   3740  H41 BMIMB  86      22.675  34.336   2.564  1.00  0.00      B    H
ATOM   3741  C5  BMIMB  86      22.548  33.958   4.704  1.00  0.00      B    C
ATOM   3742  H5  BMIMB  86      22.441  34.662   5.526  1.00  0.00      B    H
ATOM   3743  H51 BMIMB  86      21.600  33.427   4.678  1.00  0.00      B    H
ATOM   3744  C51 BMIMB  86      23.793  33.226   5.138  1.00  0.00      B    C
ATOM   3745  H52 BMIMB  86      24.630  33.890   5.340  1.00  0.00      B    H
ATOM   3746  H53 BMIMB  86      23.624  32.693   6.070  1.00  0.00      B    H
ATOM   3747  C6  BMIMB  86      24.141  32.239   4.008  1.00  0.00      B    C
ATOM   3748  H6  BMIMB  86      23.330  31.524   3.938  1.00  0.00      B    H
ATOM   3749  H61 BMIMB  86      24.374  32.743   3.077  1.00  0.00      B    H
ATOM   3750  H62 BMIMB  86      24.972  31.648   4.377  1.00  0.00      B    H
ATOM   3751  N1  BMIMB  87      44.528  35.737  41.543  1.00  0.00      B    N
ATOM   3752  N11 BMIMB  87      45.393  34.439  42.948  1.00  0.00      B    N
ATOM   3753  C1  BMIMB  87      44.318  34.984  42.573  1.00  0.00      B    C
ATOM   3754  H1  BMIMB  87      43.350  34.799  42.989  1.00  0.00      B    H
ATOM   3755  C2  BMIMB  87      45.863  35.791  41.310  1.00  0.00      B    C
ATOM   3756  H2  BMIMB  87      46.304  36.401  40.552  1.00  0.00      B    H
ATOM   3757  C21 BMIMB  87      46.422  34.982  42.238  1.00  0.00      B    C
ATOM   3758  H21 BMIMB  87      47.439  34.761  42.479  1.00  0.00      B    H
ATOM   3759  C3  BMIMB  87      43.476  36.667  40.998  1.00  0.00      B    C
ATOM   3760  H3  BMIMB  87      42.859  36.222  40.232  1.00  0.00      B    H
ATOM   3761  H31 BMIMB  87      42.791  36.876  41.806  1.00  0.00      B    H
ATOM   3762  H32 BMIMB  87      43.956  37.600  40.740  1.00  0.00      B    H
ATOM   3763  C4  BMIMB  87      45.534  33.411  43.971  1.00  0.00      B    C
ATOM   3764  H4  BMIMB  87      44.744  33.584  44.687  1.00  0.00      B    H
ATOM   3765  H41 BMIMB  87      46.531  33.571  44.354  1.00  0.00      B    H
ATOM   3766  C5  BMIMB  87      45.538  32.024  43.418  1.00  0.00      B    C
ATOM   3767  H5  BMIMB  87      44.541  31.642  43.617  1.00  0.00      B    H
ATOM   3768  H51 BMIMB  87      45.673  32.074  42.340  1.00  0.00      B    H
ATOM   3769  C51 BMIMB  87      46.633  31.025  43.994  1.00  0.00      B    C
ATOM   3770  H52 BMIMB  87      47.624  31.322  43.661  1.00  0.00      B    H
ATOM   3771  H53 BMIMB  87      46.639  31.156  45.073  1.00  0.00      B    H
ATOM   3772  C6  BMIMB  87      46.320  29.522  43.725  1.00  0.00      B    C
ATOM   3773  H6  BMIMB  87      46.895  28.857  44.359  1.00  0.00      B    H
ATOM   3774  H61 BMIMB  87      45.321  29.291  44.076  1.00  0.00      B    H
ATOM   3775  H62 BMIMB  87      46.266  29.306  42.664  1.00  0.00      B    H
ATOM   3776  N1  BMIMB  88      31.002  24.325  32.594  1.00  0.00      B    N
ATOM   3777  N11 BMIMB  88      30.797  26.231  33.561  1.00  0.00      B    N
ATOM   3778  C1  BMIMB  88      31.055  25.632  32.421  1.00  0.00      B    C
ATOM   3779  H1  BMIMB  88      31.291  26.048  31.465  1.00  0.00      B    H
ATOM   3780  C2  BMIMB  88      30.888  24.072  33.965  1.00  0.00      B    C
ATOM   3781  H2  BMIMB  88      30.908  23.150  34.503  1.00  0.00      B    H
ATOM   3782  C21 BMIMB  88      30.661  25.289  34.520  1.00  0.00      B    C
ATOM   3783  H21 BMIMB  88      30.493  25.561  35.539  1.00  0.00      B    H
ATOM   3784  C3  BMIMB  88      31.094  23.406  31.526  1.00  0.00      B    C
ATOM   3785  H3  BMIMB  88      32.093  23.006  31.621  1.00  0.00      B    H
ATOM   3786  H31 BMIMB  88      30.264  22.732  31.680  1.00  0.00      B    H
ATOM   3787  H32 BMIMB  88      30.960  23.842  30.547  1.00  0.00      B    H
ATOM   3788  C4  BMIMB  88      30.962  27.649  33.835  1.00  0.00      B    C
ATOM   3789  H4  BMIMB  88      31.350  27.970  32.880  1.00  0.00      B    H
ATOM   3790  H41 BMIMB  88      31.713  27.817  34.593  1.00  0.00      B    H
ATOM   3791  C5  BMIMB  88      29.700  28.410  34.237  1.00  0.00      B    C
ATOM   3792  H5  BMIMB  88      29.033  28.621  33.405  1.00  0.00      B    H
ATOM   3793  H51 BMIMB  88      29.117  28.017  35.066  1.00  0.00      B    H
ATOM   3794  C51 BMIMB  88      30.132  29.808  34.650  1.00  0.00      B    C
ATOM   3795  H52 BMIMB  88      30.573  29.800  35.644  1.00  0.00      B    H
ATOM   3796  H53 BMIMB  88      30.826  30.045  33.848  1.00  0.00      B    H
ATOM   3797  C6  BMIMB  88      28.968  30.786  34.616  1.00  0.00      B    C
ATOM   3798  H6  BMIMB  88      28.124  30.435  35.198  1.00  0.00      B    H
ATOM   3799  H61 BMIMB  88      29.431  31.636  35.103  1.00  0.00      B    H
ATOM   3800  H62 BMIMB  88      28.601  31.150  33.664  1.00  0.00      B    H
ATOM   3801  N1  BMIMB  89       6.881  26.893  24.844  1.00  0.00      B    N
ATOM   3802  N11 BMIMB  89       7.256  26.981  22.688  1.00  0.00      B    N
ATOM   3803  C1  BMIMB  89       6.838  27.663  23.763  1.00  0.00      B    C
ATOM   3804  H1  BMIMB  89       6.491  28.673  23.720  1.00  0.00      B    H
ATOM   3805  C2  BMIMB  89       7.302  25.649  24.431  1.00  0.00      B    C
ATOM   3806  H2  BMIMB  89       7.245  24.795  25.069  1.00  0.00      B    H
ATOM   3807  C21 BMIMB  89       7.681  25.732  23.155  1.00  0.00      B    C
ATOM   3808  H21 BMIMB  89       8.044  24.980  22.489  1.00  0.00      B    H
ATOM   3809  C3  BMIMB  89       6.520  27.359  26.166  1.00  0.00      B    C
ATOM   3810  H3  BMIMB  89       5.952  26.629  26.724  1.00  0.00      B    H
ATOM   3811  H31 BMIMB  89       7.432  27.666  26.654  1.00  0.00      B    H
ATOM   3812  H32 BMIMB  89       5.951  28.267  26.036  1.00  0.00      B    H
ATOM   3813  C4  BMIMB  89       7.244  27.411  21.271  1.00  0.00      B    C
ATOM   3814  H4  BMIMB  89       6.732  28.362  21.281  1.00  0.00      B    H
ATOM   3815  H41 BMIMB  89       6.518  26.805  20.750  1.00  0.00      B    H
ATOM   3816  C5  BMIMB  89       8.602  27.559  20.621  1.00  0.00      B    C
ATOM   3817  H5  BMIMB  89       8.892  26.576  20.259  1.00  0.00      B    H
ATOM   3818  H51 BMIMB  89       8.445  28.200  19.757  1.00  0.00      B    H
ATOM   3819  C51 BMIMB  89       9.704  28.078  21.547  1.00  0.00      B    C
ATOM   3820  H52 BMIMB  89       9.426  28.991  22.067  1.00  0.00      B    H
ATOM   3821  H53 BMIMB  89       9.894  27.397  22.372  1.00  0.00      B    H
ATOM   3822  C6  BMIMB  89      10.894  28.362  20.780  1.00  0.00      B    C
ATOM   3823  H6  BMIMB  89      11.193  27.362  20.487  1.00  0.00      B    H
ATOM   3824  H61 BMIMB  89      10.637  28.958  19.911  1.00  0.00      B    H
ATOM   3825  H62 BMIMB  89      11.621  28.885  21.391  1.00  0.00      B    H
ATOM   3826  N1  BMIMB  90      12.824   2.973   9.454  1.00  0.00      B    N
ATOM   3827  N11 BMIMB  90      12.846   3.592  11.502  1.00  0.00      B    N
ATOM   3828  C1  BMIMB  90      12.070   3.540  10.384  1.00  0.00      B    C
ATOM   3829  H1  BMIMB  90      11.151   4.074  10.267  1.00  0.00      B    H
ATOM   3830  C2  BMIMB  90      13.975   2.490  10.034  1.00  0.00      B    C
ATOM   3831  H2  BMIMB  90      14.665   1.954   9.421  1.00  0.00      B    H
ATOM   3832  C21 BMIMB  90      14.067   3.072  11.275  1.00  0.00      B    C
ATOM   3833  H21 BMIMB  90      14.821   3.050  12.030  1.00  0.00      B    H
ATOM   3834  C3  BMIMB  90      12.434   2.759   8.043  1.00  0.00      B    C
ATOM   3835  H3  BMIMB  90      13.105   3.161   7.298  1.00  0.00      B    H
ATOM   3836  H31 BMIMB  90      12.326   1.693   7.911  1.00  0.00      B    H
ATOM   3837  H32 BMIMB  90      11.472   3.228   7.899  1.00  0.00      B    H
ATOM   3838  C4  BMIMB  90      12.396   4.139  12.828  1.00  0.00      B    C
ATOM   3839  H4  BMIMB  90      11.766   4.994  12.630  1.00  0.00      B    H
ATOM   3840  H41 BMIMB  90      13.322   4.526  13.227  1.00  0.00      B    H
ATOM   3841  C5  BMIMB  90      11.592   3.074  13.643  1.00  0.00      B    C
ATOM   3842  H5  BMIMB  90      11.813   3.293  14.685  1.00  0.00      B    H
ATOM   3843  H51 BMIMB  90      10.518   3.235  13.605  1.00  0.00      B    H
ATOM   3844  C51 BMIMB  90      11.702   1.657  13.161  1.00  0.00      B    C
ATOM   3845  H52 BMIMB  90      11.370   1.552  12.131  1.00  0.00      B    H
ATOM   3846  H53 BMIMB  90      12.775   1.482  13.150  1.00  0.00      B    H
ATOM   3847  C6  BMIMB  90      10.930   0.617  14.070  1.00  0.00      B    C
ATOM   3848  H6  BMIMB  90       9.870   0.842  14.022  1.00  0.00      B    H
ATOM   3849  H61 BMIMB  90      11.004  -0.414  13.743  1.00  0.00      B    H
ATOM   3850  H62 BMIMB  90      11.355   0.648  15.066  1.00  0.00      B    H
ATOM   3851  N1  BMIMB  91      42.736   4.982  10.976  1.00  0.00      B    N
ATOM   3852  N11 BMIMB  91      44.068   4.224   9.405  1.00  0.00      B    N
ATOM   3853  C1  BMIMB  91      43.795   5.207  10.224  1.00  0.00      B    C
ATOM   3854  H1  BMIMB  91      44.257   6.168  10.144  1.00  0.00      B    H
ATOM   3855  C2  BMIMB  91      42.504   3.626  10.838  1.00  0.00      B    C
ATOM   3856  H2  BMIMB  91      41.737   3.178  11.431  1.00  0.00      B    H
ATOM   3857  C21 BMIMB  91      43.281   3.146   9.827  1.00  0.00      B    C
ATOM   3858  H21 BMIMB  91      43.187   2.180   9.381  1.00  0.00      B    H
ATOM   3859  C3  BMIMB  91      41.994   6.005  11.785  1.00  0.00      B    C
ATOM   3860  H3  BMIMB  91      42.424   5.809  12.756  1.00  0.00      B    H
ATOM   3861  H31 BMIMB  91      42.282   7.004  11.491  1.00  0.00      B    H
ATOM   3862  H32 BMIMB  91      40.956   5.720  11.695  1.00  0.00      B    H
ATOM   3863  C4  BMIMB  91      44.914   4.307   8.263  1.00  0.00      B    C
ATOM   3864  H4  BMIMB  91      45.107   5.341   8.017  1.00  0.00      B    H
ATOM   3865  H41 BMIMB  91      44.303   3.877   7.483  1.00  0.00      B    H
ATOM   3866  C5  BMIMB  91      46.344   3.611   8.285  1.00  0.00      B    C
ATOM   3867  H5  BMIMB  91      46.169   2.599   7.928  1.00  0.00      B    H
ATOM   3868  H51 BMIMB  91      47.035   4.195   7.682  1.00  0.00      B    H
ATOM   3869  C51 BMIMB  91      46.984   3.630   9.603  1.00  0.00      B    C
ATOM   3870  H52 BMIMB  91      46.932   4.655   9.962  1.00  0.00      B    H
ATOM   3871  H53 BMIMB  91      46.494   2.936  10.281  1.00  0.00      B    H
ATOM   3872  C6  BMIMB  91      48.485   3.379   9.650  1.00  0.00      B    C
ATOM   3873  H6  BMIMB  91      48.781   3.495  10.686  1.00  0.00      B    H
ATOM   3874  H61 BMIMB  91      48.686   2.340   9.411  1.00  0.00      B    H
ATOM   3875  H62 BMIMB  91      48.936   4.154   9.042  1.00  0.00      B    H
ATOM   3876  N1  BMIMB  92      44.948  44.791  27.795  1.00  0.00      B    N
ATOM   3877  N11 BMIMB  92      43.251  44.939  29.293  1.00  0.00      B    N
ATOM   3878  C1  BMIMB  92      43.624  44.764  28.001  1.00  0.00      B    C
ATOM   3879  H1  BMIMB  92      43.031  44.404  27.188  1.00  0.00      B    H
ATOM   3880  C2  BMIMB  92      45.508  45.073  29.063  1.00  0.00      B    C
ATOM   3881  H2  BMIMB  92      46.573  45.053  29.151  1.00  0.00      B    H
ATOM   3882  C21 BMIMB  92      44.464  45.182  29.968  1.00  0.00      B    C
ATOM   3883  H21 BMIMB  92      44.346  45.302  31.023  1.00  0.00      B    H
ATOM   3884  C3  BMIMB  92      45.600  44.294  26.553  1.00  0.00      B    C
ATOM   3885  H3  BMIMB  92      46.674  44.353  26.646  1.00  0.00      B    H
ATOM   3886  H31 BMIMB  92      45.350  43.244  26.513  1.00  0.00      B    H
ATOM   3887  H32 BMIMB  92      45.218  44.860  25.716  1.00  0.00      B    H
ATOM   3888  C4  BMIMB  92      41.964  44.743  30.001  1.00  0.00      B    C
ATOM   3889  H4  BMIMB  92      41.229  44.401  29.287  1.00  0.00      B    H
ATOM   3890  H41 BMIMB  92      41.542  45.670  30.362  1.00  0.00      B    H
ATOM   3891  C5  BMIMB  92      41.878  43.663  31.127  1.00  0.00      B    C
ATOM   3892  H5  BMIMB  92      42.614  42.880  30.966  1.00  0.00      B    H
ATOM   3893  H51 BMIMB  92      42.276  44.112  32.034  1.00  0.00      B    H
ATOM   3894  C51 BMIMB  92      40.428  43.195  31.468  1.00  0.00      B    C
ATOM   3895  H52 BMIMB  92      39.899  44.039  31.903  1.00  0.00      B    H
ATOM   3896  H53 BMIMB  92      39.896  42.891  30.570  1.00  0.00      B    H
ATOM   3897  C6  BMIMB  92      40.329  42.125  32.457  1.00  0.00      B    C
ATOM   3898  H6  BMIMB  92      40.844  41.193  32.259  1.00  0.00      B    H
ATOM   3899  H61 BMIMB  92      40.654  42.488  33.425  1.00  0.00      B    H
ATOM   3900  H62 BMIMB  92      39.310  41.818  32.662  1.00  0.00      B    H
ATOM   3901  N1  BMIMB  93       5.426  45.958  23.774  1.00  0.00      B    N
ATOM   3902  N11 BMIMB  93       6.737  45.143  22.295  1.00  0.00      B    N
ATOM   3903  C1  BMIMB  93       6.445  46.247  22.953  1.00  0.00      B    C
ATOM   3904  H1  BMIMB  93       6.815  47.220  22.714  1.00  0.00      B    H
ATOM   3905  C2  BMIMB  93       5.155  44.626  23.670  1.00  0.00      B    C
ATOM   3906  H2  BMIMB  93       4.298  44.153  24.096  1.00  0.00      B    H
ATOM   3907  C21 BMIMB  93       5.949  44.107  22.814  1.00  0.00      B    C
ATOM   3908  H21 BMIMB  93       6.006  43.089  22.498  1.00  0.00      B    H
ATOM   3909  C3  BMIMB  93       4.629  47.005  24.498  1.00  0.00      B    C
ATOM   3910  H3  BMIMB  93       4.490  47.808  23.790  1.00  0.00      B    H
ATOM   3911  H31 BMIMB  93       3.620  46.658  24.666  1.00  0.00      B    H
ATOM   3912  H32 BMIMB  93       5.085  47.406  25.391  1.00  0.00      B    H
ATOM   3913  C4  BMIMB  93       7.773  44.816  21.372  1.00  0.00      B    C
ATOM   3914  H4  BMIMB  93       7.504  45.170  20.387  1.00  0.00      B    H
ATOM   3915  H41 BMIMB  93       7.804  43.739  21.449  1.00  0.00      B    H
ATOM   3916  C5  BMIMB  93       9.183  45.357  21.682  1.00  0.00      B    C
ATOM   3917  H5  BMIMB  93       9.778  44.869  20.914  1.00  0.00      B    H
ATOM   3918  H51 BMIMB  93       9.274  46.374  21.307  1.00  0.00      B    H
ATOM   3919  C51 BMIMB  93       9.662  45.394  23.103  1.00  0.00      B    C
ATOM   3920  H52 BMIMB  93       8.957  46.005  23.661  1.00  0.00      B    H
ATOM   3921  H53 BMIMB  93       9.661  44.393  23.527  1.00  0.00      B    H
ATOM   3922  C6  BMIMB  93      11.056  46.048  23.210  1.00  0.00      B    C
ATOM   3923  H6  BMIMB  93      11.770  45.420  22.689  1.00  0.00      B    H
ATOM   3924  H61 BMIMB  93      11.147  47.026  22.753  1.00  0.00      B    H
ATOM   3925  H62 BMIMB  93      11.367  46.087  24.248  1.00  0.00      B    H
ATOM   3926  N1  BMIMB  94      -1.880  13.445  44.514  1.00  0.00      B    N
ATOM   3927  N11 BMIMB  94      -0.373  14.954  44.483  1.00  0.00      B    N
ATOM   3928  C1  BMIMB  94      -0.757  13.852  44.994  1.00  0.00      B    C
ATOM   3929  H1  BMIMB  94      -0.074  13.340  45.638  1.00  0.00      B    H
ATOM   3930  C2  BMIMB  94      -2.300  14.458  43.636  1.00  0.00      B    C
ATOM   3931  H2  BMIMB  94      -3.205  14.354  43.080  1.00  0.00      B    H
ATOM   3932  C21 BMIMB  94      -1.341  15.408  43.618  1.00  0.00      B    C
ATOM   3933  H21 BMIMB  94      -1.263  16.290  43.022  1.00  0.00      B    H
ATOM   3934  C3  BMIMB  94      -2.716  12.364  45.002  1.00  0.00      B    C
ATOM   3935  H3  BMIMB  94      -2.516  11.966  45.986  1.00  0.00      B    H
ATOM   3936  H31 BMIMB  94      -3.732  12.680  45.185  1.00  0.00      B    H
ATOM   3937  H32 BMIMB  94      -2.739  11.596  44.242  1.00  0.00      B    H
ATOM   3938  C4  BMIMB  94       0.973  15.442  44.719  1.00  0.00      B    C
ATOM   3939  H4  BMIMB  94       1.286  15.075  45.686  1.00  0.00      B    H
ATOM   3940  H41 BMIMB  94       0.883  16.498  44.927  1.00  0.00      B    H
ATOM   3941  C5  BMIMB  94       1.966  15.090  43.658  1.00  0.00      B    C
ATOM   3942  H5  BMIMB  94       1.675  14.164  43.168  1.00  0.00      B    H
ATOM   3943  H51 BMIMB  94       2.015  15.893  42.928  1.00  0.00      B    H
ATOM   3944  C51 BMIMB  94       3.352  14.622  44.222  1.00  0.00      B    C
ATOM   3945  H52 BMIMB  94       3.159  13.834  44.946  1.00  0.00      B    H
ATOM   3946  H53 BMIMB  94       3.920  14.272  43.364  1.00  0.00      B    H
ATOM   3947  C6  BMIMB  94       4.179  15.734  44.781  1.00  0.00      B    C
ATOM   3948  H6  BMIMB  94       5.133  15.287  45.037  1.00  0.00      B    H
ATOM   3949  H61 BMIMB  94       4.348  16.449  43.983  1.00  0.00      B    H
ATOM   3950  H62 BMIMB  94       3.765  16.293  45.612  1.00  0.00      B    H
ATOM   3951  N1  BMIMB  95      44.944  18.733  36.325  1.00  0.00      B    N
ATOM   3952  N11 BMIMB  95      43.720  18.997  38.055  1.00  0.00      B    N
ATOM   3953  C1  BMIMB  95      44.068  18.157  37.110  1.00  0.00      B    C
ATOM   3954  H1  BMIMB  95      43.704  17.155  37.031  1.00  0.00      B    H
ATOM   3955  C2  BMIMB  95      45.079  19.994  36.685  1.00  0.00      B    C
ATOM   3956  H2  BMIMB  95      45.694  20.719  36.199  1.00  0.00      B    H
ATOM   3957  C21 BMIMB  95      44.222  20.221  37.659  1.00  0.00      B    C
ATOM   3958  H21 BMIMB  95      44.035  21.199  38.047  1.00  0.00      B    H
ATOM   3959  C3  BMIMB  95      45.677  18.136  35.262  1.00  0.00      B    C
ATOM   3960  H3  BMIMB  95      45.255  17.155  35.102  1.00  0.00      B    H
ATOM   3961  H31 BMIMB  95      45.419  18.728  34.397  1.00  0.00      B    H
ATOM   3962  H32 BMIMB  95      46.735  18.084  35.468  1.00  0.00      B    H
ATOM   3963  C4  BMIMB  95      42.763  18.838  39.088  1.00  0.00      B    C
ATOM   3964  H4  BMIMB  95      43.111  19.486  39.879  1.00  0.00      B    H
ATOM   3965  H41 BMIMB  95      42.793  17.812  39.426  1.00  0.00      B    H
ATOM   3966  C5  BMIMB  95      41.400  19.189  38.655  1.00  0.00      B    C
ATOM   3967  H5  BMIMB  95      41.335  20.257  38.459  1.00  0.00      B    H
ATOM   3968  H51 BMIMB  95      41.313  18.609  37.740  1.00  0.00      B    H
ATOM   3969  C51 BMIMB  95      40.483  18.890  39.783  1.00  0.00      B    C
ATOM   3970  H52 BMIMB  95      40.574  17.906  40.235  1.00  0.00      B    H
ATOM   3971  H53 BMIMB  95      40.757  19.696  40.459  1.00  0.00      B    H
ATOM   3972  C6  BMIMB  95      39.042  19.103  39.471  1.00  0.00      B    C
ATOM   3973  H6  BMIMB  95      38.720  18.585  38.575  1.00  0.00      B    H
ATOM   3974  H61 BMIMB  95      38.338  18.762  40.221  1.00  0.00      B    H
ATOM   3975  H62 BMIMB  95      38.777  20.152  39.400  1.00  0.00      B    H
ATOM   3976  N1  BMIMB  96      34.567   3.184  37.844  1.00  0.00      B    N
ATOM   3977  N11 BMIMB  96      35.058   5.024  37.041  1.00  0.00      B    N
ATOM   3978  C1  BMIMB  96      35.477   3.852  37.197  1.00  0.00      B    C
ATOM   3979  H1  BMIMB  96      36.422   3.413  36.960  1.00  0.00      B    H
ATOM   3980  C2  BMIMB  96      33.488   4.031  38.059  1.00  0.00      B    C
ATOM   3981  H2  BMIMB  96      32.587   3.658  38.494  1.00  0.00      B    H
ATOM   3982  C21 BMIMB  96      33.814   5.131  37.574  1.00  0.00      B    C
ATOM   3983  H21 BMIMB  96      33.306   6.068  37.629  1.00  0.00      B    H
ATOM   3984  C3  BMIMB  96      34.593   1.761  38.089  1.00  0.00      B    C
ATOM   3985  H3  BMIMB  96      33.567   1.433  38.005  1.00  0.00      B    H
ATOM   3986  H31 BMIMB  96      35.064   1.258  37.258  1.00  0.00      B    H
ATOM   3987  H32 BMIMB  96      34.950   1.537  39.083  1.00  0.00      B    H
ATOM   3988  C4  BMIMB  96      35.908   6.085  36.488  1.00  0.00      B    C
ATOM   3989  H4  BMIMB  96      36.946   5.831  36.641  1.00  0.00      B    H
ATOM   3990  H41 BMIMB  96      35.677   6.924  37.128  1.00  0.00      B    H
ATOM   3991  C5  BMIMB  96      35.560   6.451  34.976  1.00  0.00      B    C
ATOM   3992  H5  BMIMB  96      36.000   7.445  34.955  1.00  0.00      B    H
ATOM   3993  H51 BMIMB  96      36.112   5.778  34.325  1.00  0.00      B    H
ATOM   3994  C51 BMIMB  96      34.045   6.611  34.665  1.00  0.00      B    C
ATOM   3995  H52 BMIMB  96      33.565   5.636  34.694  1.00  0.00      B    H
ATOM   3996  H53 BMIMB  96      33.683   7.221  35.489  1.00  0.00      B    H
ATOM   3997  C6  BMIMB  96      33.752   7.195  33.240  1.00  0.00      B    C
ATOM   3998  H6  BMIMB  96      34.004   6.364  32.591  1.00  0.00      B    H
ATOM   3999  H61 BMIMB  96      32.708   7.407  33.040  1.00  0.00      B    H
ATOM   4000  H62 BMIMB  96      34.446   7.930  32.848  1.00  0.00      B    H
ATOM   4001  N1  BMIMB  97       5.630   1.598  13.072  1.00  0.00      B    N
ATOM   4002  N11 BMIMB  97       6.667   1.562  15.011  1.00  0.00      B    N
ATOM   4003  C1  BMIMB  97       5.730   2.177  14.278  1.00  0.00      B    C
ATOM   4004  H1  BMIMB  97       5.225   3.100  14.465  1.00  0.00      B    H
ATOM   4005  C2  BMIMB  97       6.562   0.564  13.079  1.00  0.00      B    C
ATOM   4006  H2  BMIMB  97       6.645  -0.099  12.246  1.00  0.00      B    H
ATOM   4007  C21 BMIMB  97       7.179   0.533  14.262  1.00  0.00      B    C
ATOM   4008  H21 BMIMB  97       7.957  -0.070  14.677  1.00  0.00      B    H
ATOM   4009  C3  BMIMB  97       4.624   1.889  11.992  1.00  0.00      B    C
ATOM   4010  H3  BMIMB  97       3.610   2.025  12.338  1.00  0.00      B    H
ATOM   4011  H31 BMIMB  97       5.068   2.662  11.381  1.00  0.00      B    H
ATOM   4012  H32 BMIMB  97       4.632   0.959  11.442  1.00  0.00      B    H
ATOM   4013  C4  BMIMB  97       6.899   1.911  16.390  1.00  0.00      B    C
ATOM   4014  H4  BMIMB  97       7.076   0.911  16.759  1.00  0.00      B    H
ATOM   4015  H41 BMIMB  97       5.982   2.146  16.909  1.00  0.00      B    H
ATOM   4016  C5  BMIMB  97       8.136   2.795  16.727  1.00  0.00      B    C
ATOM   4017  H5  BMIMB  97       7.846   3.421  17.567  1.00  0.00      B    H
ATOM   4018  H51 BMIMB  97       8.940   2.175  17.114  1.00  0.00      B    H
ATOM   4019  C51 BMIMB  97       8.289   3.862  15.658  1.00  0.00      B    C
ATOM   4020  H52 BMIMB  97       8.420   3.346  14.710  1.00  0.00      B    H
ATOM   4021  H53 BMIMB  97       7.494   4.594  15.541  1.00  0.00      B    H
ATOM   4022  C6  BMIMB  97       9.487   4.720  15.866  1.00  0.00      B    C
ATOM   4023  H6  BMIMB  97       9.715   5.286  14.970  1.00  0.00      B    H
ATOM   4024  H61 BMIMB  97       9.255   5.431  16.652  1.00  0.00      B    H
ATOM   4025  H62 BMIMB  97      10.350   4.120  16.129  1.00  0.00      B    H
ATOM   4026  N1  BMIMB  98      25.569   6.607  31.043  1.00  0.00      B    N
ATOM   4027  N11 BMIMB  98      26.620   8.329  31.906  1.00  0.00      B    N
ATOM   4028  C1  BMIMB  98      26.358   7.614  30.852  1.00  0.00      B    C
ATOM   4029  H1  BMIMB  98      26.654   7.830  29.848  1.00  0.00      B    H
ATOM   4030  C2  BMIMB  98      25.369   6.545  32.374  1.00  0.00      B    C
ATOM   4031  H2  BMIMB  98      24.712   5.815  32.794  1.00  0.00      B    H
ATOM   4032  C21 BMIMB  98      25.941   7.676  32.901  1.00  0.00      B    C
ATOM   4033  H21 BMIMB  98      25.745   8.044  33.884  1.00  0.00      B    H
ATOM   4034  C3  BMIMB  98      25.023   5.793  29.969  1.00  0.00      B    C
ATOM   4035  H3  BMIMB  98      24.167   6.306  29.557  1.00  0.00      B    H
ATOM   4036  H31 BMIMB  98      25.838   5.742  29.262  1.00  0.00      B    H
ATOM   4037  H32 BMIMB  98      24.716   4.848  30.392  1.00  0.00      B    H
ATOM   4038  C4  BMIMB  98      27.477   9.509  32.064  1.00  0.00      B    C
ATOM   4039  H4  BMIMB  98      26.960  10.221  32.691  1.00  0.00      B    H
ATOM   4040  H41 BMIMB  98      27.635   9.922  31.079  1.00  0.00      B    H
ATOM   4041  C5  BMIMB  98      28.866   9.284  32.716  1.00  0.00      B    C
ATOM   4042  H5  BMIMB  98      28.673   9.036  33.757  1.00  0.00      B    H
ATOM   4043  H51 BMIMB  98      29.505   8.569  32.205  1.00  0.00      B    H
ATOM   4044  C51 BMIMB  98      29.746  10.604  32.697  1.00  0.00      B    C
ATOM   4045  H52 BMIMB  98      29.979  10.782  31.651  1.00  0.00      B    H
ATOM   4046  H53 BMIMB  98      29.233  11.428  33.186  1.00  0.00      B    H
ATOM   4047  C6  BMIMB  98      31.083  10.377  33.453  1.00  0.00      B    C
ATOM   4048  H6  BMIMB  98      31.716  11.255  33.523  1.00  0.00      B    H
ATOM   4049  H61 BMIMB  98      30.804  10.106  34.465  1.00  0.00      B    H
ATOM   4050  H62 BMIMB  98      31.668   9.571  33.024  1.00  0.00      B    H
ATOM   4051  N1  BMIMB  99      11.715  16.656  12.563  1.00  0.00      B    N
ATOM   4052  N11 BMIMB  99      10.087  15.905  11.295  1.00  0.00      B    N
ATOM   4053  C1  BMIMB  99      11.391  16.270  11.315  1.00  0.00      B    C
ATOM   4054  H1  BMIMB  99      12.089  16.208  10.508  1.00  0.00      B    H
ATOM   4055  C2  BMIMB  99      10.599  16.428  13.396  1.00  0.00      B    C
ATOM   4056  H2  BMIMB  99      10.634  16.622  14.446  1.00  0.00      B    H
ATOM   4057  C21 BMIMB  99       9.661  15.947  12.636  1.00  0.00      B    C
ATOM   4058  H21 BMIMB  99       8.702  15.592  12.943  1.00  0.00      B    H
ATOM   4059  C3  BMIMB  99      13.031  17.136  12.868  1.00  0.00      B    C
ATOM   4060  H3  BMIMB  99      13.599  16.229  13.007  1.00  0.00      B    H
ATOM   4061  H31 BMIMB  99      13.412  17.651  11.998  1.00  0.00      B    H
ATOM   4062  H32 BMIMB  99      12.941  17.704  13.782  1.00  0.00      B    H
ATOM   4063  C4  BMIMB  99       9.321  15.281  10.149  1.00  0.00      B    C
ATOM   4064  H4  BMIMB  99       9.653  15.800   9.262  1.00  0.00      B    H
ATOM   4065  H41 BMIMB  99       8.313  15.609  10.359  1.00  0.00      B    H
ATOM   4066  C5  BMIMB  99       9.527  13.670  10.151  1.00  0.00      B    C
ATOM   4067  H5  BMIMB  99       8.853  13.395  10.958  1.00  0.00      B    H
ATOM   4068  H51 BMIMB  99       9.116  13.370   9.191  1.00  0.00      B    H
ATOM   4069  C51 BMIMB  99      10.990  13.292  10.236  1.00  0.00      B    C
ATOM   4070  H52 BMIMB  99      11.485  13.906   9.488  1.00  0.00      B    H
ATOM   4071  H53 BMIMB  99      11.421  13.496  11.213  1.00  0.00      B    H
ATOM   4072  C6  BMIMB  99      11.192  11.825  10.028  1.00  0.00      B    C
ATOM   4073  H6  BMIMB  99      10.722  11.250  10.818  1.00  0.00      B    H
ATOM   4074  H61 BMIMB  99      10.696  11.455   9.139  1.00  0.00      B    H
ATOM   4075  H62 BMIMB  99      12.264  11.662  10.058  1.00  0.00      B    H
ATOM   4076  N1  BMIMB 100      25.165  34.311  36.364  1.00  0.00      B    N
ATOM   4077  N11 BMIMB 100      24.264  36.040  36.968  1.00  0.00      B    N
ATOM   4078  C1  BMIMB 100      25.223  35.616  36.276  1.00  0.00      B    C
ATOM   4079  H1  BMIMB 100      25.960  36.142  35.707  1.00  0.00      B    H
ATOM   4080  C2  BMIMB 100      24.207  33.949  37.283  1.00  0.00      B    C
ATOM   4081  H2  BMIMB 100      24.013  32.920  37.495  1.00  0.00      B    H
ATOM   4082  C21 BMIMB 100      23.669  35.076  37.724  1.00  0.00      B    C
ATOM   4083  H21 BMIMB 100      22.947  35.253  38.491  1.00  0.00      B    H
ATOM   4084  C3  BMIMB 100      26.158  33.461  35.659  1.00  0.00      B    C
ATOM   4085  H3  BMIMB 100      26.689  34.130  34.998  1.00  0.00      B    H
ATOM   4086  H31 BMIMB 100      26.778  32.928  36.364  1.00  0.00      B    H
ATOM   4087  H32 BMIMB 100      25.607  32.699  35.129  1.00  0.00      B    H
ATOM   4088  C4  BMIMB 100      24.027  37.515  37.119  1.00  0.00      B    C
ATOM   4089  H4  BMIMB 100      23.024  37.582  37.515  1.00  0.00      B    H
ATOM   4090  H41 BMIMB 100      24.013  38.021  36.164  1.00  0.00      B    H
ATOM   4091  C5  BMIMB 100      24.950  38.224  38.060  1.00  0.00      B    C
ATOM   4092  H5  BMIMB 100      24.784  37.902  39.085  1.00  0.00      B    H
ATOM   4093  H51 BMIMB 100      25.966  38.062  37.709  1.00  0.00      B    H
ATOM   4094  C51 BMIMB 100      24.794  39.776  38.046  1.00  0.00      B    C
ATOM   4095  H52 BMIMB 100      24.947  40.138  37.032  1.00  0.00      B    H
ATOM   4096  H53 BMIMB 100      23.804  40.049  38.404  1.00  0.00      B    H
ATOM   4097  C6  BMIMB 100      25.775  40.462  39.016  1.00  0.00      B    C
ATOM   4098  H6  BMIMB 100      25.484  40.156  40.014  1.00  0.00      B    H
ATOM   4099  H61 BMIMB 100      26.801  40.122  38.936  1.00  0.00      B    H
ATOM   4100  H62 BMIMB 100      25.854  41.531  38.857  1.00  0.00      B    H
ATOM   4101  N1  BMIMB 101      30.417  15.558  32.565  1.00  0.00      B    N
ATOM   4102  N11 BMIMB 101      29.056  17.106  32.148  1.00  0.00      B    N
ATOM   4103  C1  BMIMB 101      29.319  15.863  32.024  1.00  0.00      B    C
ATOM   4104  H1  BMIMB 101      28.753  15.204  31.401  1.00  0.00      B    H
ATOM   4105  C2  BMIMB 101      30.848  16.659  33.290  1.00  0.00      B    C
ATOM   4106  H2  BMIMB 101      31.680  16.645  33.959  1.00  0.00      B    H
ATOM   4107  C21 BMIMB 101      29.940  17.696  33.005  1.00  0.00      B    C
ATOM   4108  H21 BMIMB 101      29.870  18.682  33.408  1.00  0.00      B    H
ATOM   4109  C3  BMIMB 101      30.956  14.202  32.535  1.00  0.00      B    C
ATOM   4110  H3  BMIMB 101      30.202  13.508  32.194  1.00  0.00      B    H
ATOM   4111  H31 BMIMB 101      31.838  14.002  31.944  1.00  0.00      B    H
ATOM   4112  H32 BMIMB 101      31.190  13.919  33.550  1.00  0.00      B    H
ATOM   4113  C4  BMIMB 101      27.784  17.578  31.747  1.00  0.00      B    C
ATOM   4114  H4  BMIMB 101      27.340  18.085  32.590  1.00  0.00      B    H
ATOM   4115  H41 BMIMB 101      27.030  16.822  31.589  1.00  0.00      B    H
ATOM   4116  C5  BMIMB 101      27.888  18.609  30.590  1.00  0.00      B    C
ATOM   4117  H5  BMIMB 101      28.443  19.488  30.908  1.00  0.00      B    H
ATOM   4118  H51 BMIMB 101      28.462  18.047  29.858  1.00  0.00      B    H
ATOM   4119  C51 BMIMB 101      26.556  19.050  30.007  1.00  0.00      B    C
ATOM   4120  H52 BMIMB 101      25.742  18.831  30.694  1.00  0.00      B    H
ATOM   4121  H53 BMIMB 101      26.565  20.125  29.842  1.00  0.00      B    H
ATOM   4122  C6  BMIMB 101      26.248  18.519  28.662  1.00  0.00      B    C
ATOM   4123  H6  BMIMB 101      25.197  18.640  28.427  1.00  0.00      B    H
ATOM   4124  H61 BMIMB 101      26.827  19.093  27.948  1.00  0.00      B    H
ATOM   4125  H62 BMIMB 101      26.639  17.517  28.532  1.00  0.00      B    H
ATOM   4126  N1  BMIMB 102       5.777  30.207  35.229  1.00  0.00      B    N
ATOM   4127  N11 BMIMB 102       6.782  31.272  36.801  1.00  0.00      B    N
ATOM   4128  C1  BMIMB 102       5.715  30.579  36.500  1.00  0.00      B    C
ATOM   4129  H1  BMIMB 102       4.889  30.368  37.145  1.00  0.00      B    H
ATOM   4130  C2  BMIMB 102       6.968  30.644  34.658  1.00  0.00      B    C
ATOM   4131  H2  BMIMB 102       7.279  30.463  33.653  1.00  0.00      B    H
ATOM   4132  C21 BMIMB 102       7.593  31.223  35.648  1.00  0.00      B    C
ATOM   4133  H21 BMIMB 102       8.551  31.684  35.750  1.00  0.00      B    H
ATOM   4134  C3  BMIMB 102       4.584  29.667  34.606  1.00  0.00      B    C
ATOM   4135  H3  BMIMB 102       4.535  28.615  34.846  1.00  0.00      B    H
ATOM   4136  H31 BMIMB 102       3.738  29.990  35.195  1.00  0.00      B    H
ATOM   4137  H32 BMIMB 102       4.456  29.840  33.548  1.00  0.00      B    H
ATOM   4138  C4  BMIMB 102       7.206  31.944  38.027  1.00  0.00      B    C
ATOM   4139  H4  BMIMB 102       6.427  32.466  38.562  1.00  0.00      B    H
ATOM   4140  H41 BMIMB 102       7.921  32.657  37.645  1.00  0.00      B    H
ATOM   4141  C5  BMIMB 102       8.046  31.068  39.008  1.00  0.00      B    C
ATOM   4142  H5  BMIMB 102       7.547  30.108  39.114  1.00  0.00      B    H
ATOM   4143  H51 BMIMB 102       9.089  30.974  38.718  1.00  0.00      B    H
ATOM   4144  C51 BMIMB 102       8.038  31.447  40.469  1.00  0.00      B    C
ATOM   4145  H52 BMIMB 102       8.746  32.244  40.685  1.00  0.00      B    H
ATOM   4146  H53 BMIMB 102       7.021  31.707  40.749  1.00  0.00      B    H
ATOM   4147  C6  BMIMB 102       8.567  30.167  41.211  1.00  0.00      B    C
ATOM   4148  H6  BMIMB 102       7.824  29.378  41.173  1.00  0.00      B    H
ATOM   4149  H61 BMIMB 102       9.525  29.883  40.793  1.00  0.00      B    H
ATOM   4150  H62 BMIMB 102       8.758  30.388  42.255  1.00  0.00      B    H
ATOM   4151  N1  BMIMB 103      20.853  37.172  11.311  1.00  0.00      B    N
ATOM   4152  N11 BMIMB 103      19.842  38.663  10.184  1.00  0.00      B    N
ATOM   4153  C1  BMIMB 103      19.772  37.447  10.594  1.00  0.00      B    C
ATOM   4154  H1  BMIMB 103      18.975  36.791  10.318  1.00  0.00      B    H
ATOM   4155  C2  BMIMB 103      21.577  38.340  11.489  1.00  0.00      B    C
ATOM   4156  H2  BMIMB 103      22.486  38.469  12.035  1.00  0.00      B    H
ATOM   4157  C21 BMIMB 103      21.044  39.171  10.635  1.00  0.00      B    C
ATOM   4158  H21 BMIMB 103      21.349  40.161  10.376  1.00  0.00      B    H
ATOM   4159  C3  BMIMB 103      21.058  35.859  11.954  1.00  0.00      B    C
ATOM   4160  H3  BMIMB 103      20.753  35.062  11.292  1.00  0.00      B    H
ATOM   4161  H31 BMIMB 103      22.072  35.702  12.293  1.00  0.00      B    H
ATOM   4162  H32 BMIMB 103      20.404  35.795  12.811  1.00  0.00      B    H
ATOM   4163  C4  BMIMB 103      18.952  39.400   9.272  1.00  0.00      B    C
ATOM   4164  H4  BMIMB 103      18.392  38.662   8.717  1.00  0.00      B    H
ATOM   4165  H41 BMIMB 103      19.689  39.833   8.612  1.00  0.00      B    H
ATOM   4166  C5  BMIMB 103      18.064  40.429   9.903  1.00  0.00      B    C
ATOM   4167  H5  BMIMB 103      17.315  39.729  10.265  1.00  0.00      B    H
ATOM   4168  H51 BMIMB 103      18.523  41.063  10.657  1.00  0.00      B    H
ATOM   4169  C51 BMIMB 103      17.194  41.209   8.901  1.00  0.00      B    C
ATOM   4170  H52 BMIMB 103      17.832  41.779   8.230  1.00  0.00      B    H
ATOM   4171  H53 BMIMB 103      16.620  40.492   8.320  1.00  0.00      B    H
ATOM   4172  C6  BMIMB 103      16.209  42.031   9.755  1.00  0.00      B    C
ATOM   4173  H6  BMIMB 103      15.284  42.387   9.316  1.00  0.00      B    H
ATOM   4174  H61 BMIMB 103      15.945  41.451  10.632  1.00  0.00      B    H
ATOM   4175  H62 BMIMB 103      16.752  42.883  10.149  1.00  0.00      B    H
ATOM   4176  N1  BMIMB 104       6.225  20.663  11.937  1.00  0.00      B    N
ATOM   4177  N11 BMIMB 104       6.300  18.602  11.268  1.00  0.00      B    N
ATOM   4178  C1  BMIMB 104       5.527  19.584  11.619  1.00  0.00      B    C
ATOM   4179  H1  BMIMB 104       4.459  19.560  11.662  1.00  0.00      B    H
ATOM   4180  C2  BMIMB 104       7.549  20.326  11.838  1.00  0.00      B    C
ATOM   4181  H2  BMIMB 104       8.278  21.078  12.050  1.00  0.00      B    H
ATOM   4182  C21 BMIMB 104       7.586  19.084  11.399  1.00  0.00      B    C
ATOM   4183  H21 BMIMB 104       8.443  18.514  11.115  1.00  0.00      B    H
ATOM   4184  C3  BMIMB 104       5.709  22.016  12.254  1.00  0.00      B    C
ATOM   4185  H3  BMIMB 104       4.634  22.074  12.158  1.00  0.00      B    H
ATOM   4186  H31 BMIMB 104       5.996  22.269  13.264  1.00  0.00      B    H
ATOM   4187  H32 BMIMB 104       6.043  22.791  11.580  1.00  0.00      B    H
ATOM   4188  C4  BMIMB 104       5.856  17.270  10.730  1.00  0.00      B    C
ATOM   4189  H4  BMIMB 104       4.917  17.075  11.228  1.00  0.00      B    H
ATOM   4190  H41 BMIMB 104       6.624  16.564  11.009  1.00  0.00      B    H
ATOM   4191  C5  BMIMB 104       5.503  17.274   9.234  1.00  0.00      B    C
ATOM   4192  H5  BMIMB 104       6.418  17.476   8.683  1.00  0.00      B    H
ATOM   4193  H51 BMIMB 104       5.037  16.310   9.044  1.00  0.00      B    H
ATOM   4194  C51 BMIMB 104       4.422  18.261   8.934  1.00  0.00      B    C
ATOM   4195  H52 BMIMB 104       3.561  17.898   9.491  1.00  0.00      B    H
ATOM   4196  H53 BMIMB 104       4.680  19.283   9.199  1.00  0.00      B    H
ATOM   4197  C6  BMIMB 104       4.178  18.296   7.419  1.00  0.00      B    C
ATOM   4198  H6  BMIMB 104       3.203  18.759   7.325  1.00  0.00      B    H
ATOM   4199  H61 BMIMB 104       5.028  18.765   6.935  1.00  0.00      B    H
ATOM   4200  H62 BMIMB 104       4.077  17.327   6.943  1.00  0.00      B    H
ATOM   4201  N1  BMIMB 105      44.062  38.895  23.872  1.00  0.00      B    N
ATOM   4202  N11 BMIMB 105      43.053  36.971  24.004  1.00  0.00      B    N
ATOM   4203  C1  BMIMB 105      44.069  37.649  23.423  1.00  0.00      B    C
ATOM   4204  H1  BMIMB 105      44.806  37.279  22.743  1.00  0.00      B    H
ATOM   4205  C2  BMIMB 105      42.931  39.051  24.614  1.00  0.00      B    C
ATOM   4206  H2  BMIMB 105      42.728  39.954  25.147  1.00  0.00      B    H
ATOM   4207  C21 BMIMB 105      42.344  37.932  24.720  1.00  0.00      B    C
ATOM   4208  H21 BMIMB 105      41.521  37.650  25.339  1.00  0.00      B    H
ATOM   4209  C3  BMIMB 105      45.189  39.828  23.477  1.00  0.00      B    C
ATOM   4210  H3  BMIMB 105      45.961  39.996  24.212  1.00  0.00      B    H
ATOM   4211  H31 BMIMB 105      45.612  39.344  22.609  1.00  0.00      B    H
ATOM   4212  H32 BMIMB 105      44.737  40.734  23.099  1.00  0.00      B    H
ATOM   4213  C4  BMIMB 105      42.828  35.521  24.138  1.00  0.00      B    C
ATOM   4214  H4  BMIMB 105      43.013  34.996  23.212  1.00  0.00      B    H
ATOM   4215  H41 BMIMB 105      41.832  35.395  24.538  1.00  0.00      B    H
ATOM   4216  C5  BMIMB 105      43.682  34.921  25.285  1.00  0.00      B    C
ATOM   4217  H5  BMIMB 105      43.445  33.860  25.273  1.00  0.00      B    H
ATOM   4218  H51 BMIMB 105      44.654  34.986  24.802  1.00  0.00      B    H
ATOM   4219  C51 BMIMB 105      43.584  35.599  26.628  1.00  0.00      B    C
ATOM   4220  H52 BMIMB 105      43.674  36.682  26.607  1.00  0.00      B    H
ATOM   4221  H53 BMIMB 105      42.603  35.433  27.066  1.00  0.00      B    H
ATOM   4222  C6  BMIMB 105      44.619  35.262  27.650  1.00  0.00      B    C
ATOM   4223  H6  BMIMB 105      44.561  35.881  28.538  1.00  0.00      B    H
ATOM   4224  H61 BMIMB 105      44.343  34.314  28.097  1.00  0.00      B    H
ATOM   4225  H62 BMIMB 105      45.616  35.172  27.234  1.00  0.00      B    H
ATOM   4226  N1  BMIMB 106       4.268  38.475  22.357  1.00  0.00      B    N
ATOM   4227  N11 BMIMB 106       3.079  38.574  20.512  1.00  0.00      B    N
ATOM   4228  C1  BMIMB 106       4.050  37.912  21.174  1.00  0.00      B    C
ATOM   4229  H1  BMIMB 106       4.650  37.113  20.793  1.00  0.00      B    H
ATOM   4230  C2  BMIMB 106       3.379  39.526  22.492  1.00  0.00      B    C
ATOM   4231  H2  BMIMB 106       3.352  40.095  23.396  1.00  0.00      B    H
ATOM   4232  C21 BMIMB 106       2.719  39.633  21.379  1.00  0.00      B    C
ATOM   4233  H21 BMIMB 106       1.921  40.307  21.154  1.00  0.00      B    H
ATOM   4234  C3  BMIMB 106       5.221  38.095  23.386  1.00  0.00      B    C
ATOM   4235  H3  BMIMB 106       4.874  37.108  23.653  1.00  0.00      B    H
ATOM   4236  H31 BMIMB 106       6.245  37.946  23.075  1.00  0.00      B    H
ATOM   4237  H32 BMIMB 106       5.226  38.872  24.137  1.00  0.00      B    H
ATOM   4238  C4  BMIMB 106       2.357  38.118  19.291  1.00  0.00      B    C
ATOM   4239  H4  BMIMB 106       3.000  37.490  18.692  1.00  0.00      B    H
ATOM   4240  H41 BMIMB 106       2.133  39.049  18.792  1.00  0.00      B    H
ATOM   4241  C5  BMIMB 106       1.027  37.324  19.556  1.00  0.00      B    C
ATOM   4242  H5  BMIMB 106       1.211  36.344  19.990  1.00  0.00      B    H
ATOM   4243  H51 BMIMB 106       0.401  37.969  20.168  1.00  0.00      B    H
ATOM   4244  C51 BMIMB 106       0.264  37.073  18.243  1.00  0.00      B    C
ATOM   4245  H52 BMIMB 106      -0.037  37.988  17.739  1.00  0.00      B    H
ATOM   4246  H53 BMIMB 106       0.824  36.525  17.490  1.00  0.00      B    H
ATOM   4247  C6  BMIMB 106      -0.907  36.206  18.616  1.00  0.00      B    C
ATOM   4248  H6  BMIMB 106      -1.460  36.657  19.431  1.00  0.00      B    H
ATOM   4249  H61 BMIMB 106      -1.524  35.851  17.798  1.00  0.00      B    H
ATOM   4250  H62 BMIMB 106      -0.480  35.299  19.028  1.00  0.00      B    H
ATOM   4251  N1  BMIMB 107      37.278  26.303  40.853  1.00  0.00      B    N
ATOM   4252  N11 BMIMB 107      38.763  26.495  42.401  1.00  0.00      B    N
ATOM   4253  C1  BMIMB 107      38.454  26.835  41.163  1.00  0.00      B    C
ATOM   4254  H1  BMIMB 107      39.070  27.389  40.488  1.00  0.00      B    H
ATOM   4255  C2  BMIMB 107      36.801  25.646  41.996  1.00  0.00      B    C
ATOM   4256  H2  BMIMB 107      35.905  25.066  42.044  1.00  0.00      B    H
ATOM   4257  C21 BMIMB 107      37.675  25.906  43.008  1.00  0.00      B    C
ATOM   4258  H21 BMIMB 107      37.656  25.654  44.046  1.00  0.00      B    H
ATOM   4259  C3  BMIMB 107      36.632  26.266  39.473  1.00  0.00      B    C
ATOM   4260  H3  BMIMB 107      37.416  26.481  38.763  1.00  0.00      B    H
ATOM   4261  H31 BMIMB 107      36.228  25.265  39.424  1.00  0.00      B    H
ATOM   4262  H32 BMIMB 107      35.851  27.007  39.386  1.00  0.00      B    H
ATOM   4263  C4  BMIMB 107      39.993  26.783  43.048  1.00  0.00      B    C
ATOM   4264  H4  BMIMB 107      40.757  26.703  42.289  1.00  0.00      B    H
ATOM   4265  H41 BMIMB 107      40.184  25.956  43.716  1.00  0.00      B    H
ATOM   4266  C5  BMIMB 107      40.069  28.213  43.663  1.00  0.00      B    C
ATOM   4267  H5  BMIMB 107      40.949  28.286  44.297  1.00  0.00      B    H
ATOM   4268  H51 BMIMB 107      40.126  28.788  42.743  1.00  0.00      B    H
ATOM   4269  C51 BMIMB 107      38.945  28.714  44.611  1.00  0.00      B    C
ATOM   4270  H52 BMIMB 107      38.053  28.810  43.996  1.00  0.00      B    H
ATOM   4271  H53 BMIMB 107      38.744  27.985  45.391  1.00  0.00      B    H
ATOM   4272  C6  BMIMB 107      39.280  30.040  45.365  1.00  0.00      B    C
ATOM   4273  H6  BMIMB 107      39.064  30.899  44.740  1.00  0.00      B    H
ATOM   4274  H61 BMIMB 107      38.558  30.166  46.163  1.00  0.00      B    H
ATOM   4275  H62 BMIMB 107      40.300  30.094  45.730  1.00  0.00      B    H
ATOM   4276  N1  BMIMB 108      40.442  40.087  22.516  1.00  0.00      B    N
ATOM   4277  N11 BMIMB 108      40.810  38.238  21.424  1.00  0.00      B    N
ATOM   4278  C1  BMIMB 108      41.044  39.553  21.478  1.00  0.00      B    C
ATOM   4279  H1  BMIMB 108      41.651  40.025  20.735  1.00  0.00      B    H
ATOM   4280  C2  BMIMB 108      39.814  39.102  23.188  1.00  0.00      B    C
ATOM   4281  H2  BMIMB 108      39.281  39.246  24.102  1.00  0.00      B    H
ATOM   4282  C21 BMIMB 108      40.019  37.998  22.501  1.00  0.00      B    C
ATOM   4283  H21 BMIMB 108      39.787  36.992  22.775  1.00  0.00      B    H
ATOM   4284  C3  BMIMB 108      40.370  41.507  22.828  1.00  0.00      B    C
ATOM   4285  H3  BMIMB 108      40.942  41.772  23.705  1.00  0.00      B    H
ATOM   4286  H31 BMIMB 108      40.885  41.995  22.014  1.00  0.00      B    H
ATOM   4287  H32 BMIMB 108      39.348  41.855  22.791  1.00  0.00      B    H
ATOM   4288  C4  BMIMB 108      41.323  37.265  20.514  1.00  0.00      B    C
ATOM   4289  H4  BMIMB 108      41.896  36.631  21.175  1.00  0.00      B    H
ATOM   4290  H41 BMIMB 108      42.063  37.756  19.899  1.00  0.00      B    H
ATOM   4291  C5  BMIMB 108      40.259  36.575  19.703  1.00  0.00      B    C
ATOM   4292  H5  BMIMB 108      40.763  35.877  19.040  1.00  0.00      B    H
ATOM   4293  H51 BMIMB 108      39.643  35.908  20.301  1.00  0.00      B    H
ATOM   4294  C51 BMIMB 108      39.265  37.474  18.956  1.00  0.00      B    C
ATOM   4295  H52 BMIMB 108      38.728  38.115  19.651  1.00  0.00      B    H
ATOM   4296  H53 BMIMB 108      39.819  38.058  18.226  1.00  0.00      B    H
ATOM   4297  C6  BMIMB 108      38.378  36.568  18.109  1.00  0.00      B    C
ATOM   4298  H6  BMIMB 108      38.963  35.949  17.438  1.00  0.00      B    H
ATOM   4299  H61 BMIMB 108      37.970  35.810  18.767  1.00  0.00      B    H
ATOM   4300  H62 BMIMB 108      37.547  37.034  17.592  1.00  0.00      B    H
ATOM   4301  N1  BMIMB 109      16.765  19.482   8.872  1.00  0.00      B    N
ATOM   4302  N11 BMIMB 109      17.542  21.402   8.206  1.00  0.00      B    N
ATOM   4303  C1  BMIMB 109      17.021  20.275   7.843  1.00  0.00      B    C
ATOM   4304  H1  BMIMB 109      16.949  19.967   6.822  1.00  0.00      B    H
ATOM   4305  C2  BMIMB 109      17.269  20.132   9.996  1.00  0.00      B    C
ATOM   4306  H2  BMIMB 109      17.216  19.647  10.946  1.00  0.00      B    H
ATOM   4307  C21 BMIMB 109      17.600  21.380   9.629  1.00  0.00      B    C
ATOM   4308  H21 BMIMB 109      18.039  22.194  10.163  1.00  0.00      B    H
ATOM   4309  C3  BMIMB 109      16.219  18.054   8.693  1.00  0.00      B    C
ATOM   4310  H3  BMIMB 109      15.892  17.744   9.675  1.00  0.00      B    H
ATOM   4311  H31 BMIMB 109      15.379  18.036   8.015  1.00  0.00      B    H
ATOM   4312  H32 BMIMB 109      17.024  17.443   8.310  1.00  0.00      B    H
ATOM   4313  C4  BMIMB 109      17.902  22.515   7.414  1.00  0.00      B    C
ATOM   4314  H4  BMIMB 109      17.831  22.355   6.349  1.00  0.00      B    H
ATOM   4315  H41 BMIMB 109      18.960  22.654   7.578  1.00  0.00      B    H
ATOM   4316  C5  BMIMB 109      17.236  23.783   7.788  1.00  0.00      B    C
ATOM   4317  H5  BMIMB 109      16.210  23.561   8.072  1.00  0.00      B    H
ATOM   4318  H51 BMIMB 109      17.724  24.161   8.682  1.00  0.00      B    H
ATOM   4319  C51 BMIMB 109      17.414  24.873   6.718  1.00  0.00      B    C
ATOM   4320  H52 BMIMB 109      18.372  24.768   6.216  1.00  0.00      B    H
ATOM   4321  H53 BMIMB 109      16.659  24.715   5.952  1.00  0.00      B    H
ATOM   4322  C6  BMIMB 109      17.340  26.295   7.257  1.00  0.00      B    C
ATOM   4323  H6  BMIMB 109      16.400  26.476   7.765  1.00  0.00      B    H
ATOM   4324  H61 BMIMB 109      18.227  26.489   7.850  1.00  0.00      B    H
ATOM   4325  H62 BMIMB 109      17.312  26.885   6.348  1.00  0.00      B    H
ATOM   4326  N1  BMIMB 110      25.013  15.464  37.353  1.00  0.00      B    N
ATOM   4327  N11 BMIMB 110      24.585  17.198  36.194  1.00  0.00      B    N
ATOM   4328  C1  BMIMB 110      25.356  16.154  36.307  1.00  0.00      B    C
ATOM   4329  H1  BMIMB 110      26.205  15.865  35.725  1.00  0.00      B    H
ATOM   4330  C2  BMIMB 110      23.988  16.056  37.943  1.00  0.00      B    C
ATOM   4331  H2  BMIMB 110      23.462  15.622  38.765  1.00  0.00      B    H
ATOM   4332  C21 BMIMB 110      23.801  17.248  37.299  1.00  0.00      B    C
ATOM   4333  H21 BMIMB 110      23.244  18.125  37.545  1.00  0.00      B    H
ATOM   4334  C3  BMIMB 110      25.647  14.216  37.855  1.00  0.00      B    C
ATOM   4335  H3  BMIMB 110      25.663  14.199  38.935  1.00  0.00      B    H
ATOM   4336  H31 BMIMB 110      25.082  13.321  37.640  1.00  0.00      B    H
ATOM   4337  H32 BMIMB 110      26.669  14.088  37.529  1.00  0.00      B    H
ATOM   4338  C4  BMIMB 110      24.643  18.237  35.153  1.00  0.00      B    C
ATOM   4339  H4  BMIMB 110      25.625  18.274  34.705  1.00  0.00      B    H
ATOM   4340  H41 BMIMB 110      24.555  19.140  35.740  1.00  0.00      B    H
ATOM   4341  C5  BMIMB 110      23.499  18.233  34.071  1.00  0.00      B    C
ATOM   4342  H5  BMIMB 110      23.643  19.212  33.619  1.00  0.00      B    H
ATOM   4343  H51 BMIMB 110      23.608  17.437  33.339  1.00  0.00      B    H
ATOM   4344  C51 BMIMB 110      22.101  18.055  34.663  1.00  0.00      B    C
ATOM   4345  H52 BMIMB 110      21.926  16.983  34.659  1.00  0.00      B    H
ATOM   4346  H53 BMIMB 110      22.120  18.490  35.660  1.00  0.00      B    H
ATOM   4347  C6  BMIMB 110      21.047  18.928  33.942  1.00  0.00      B    C
ATOM   4348  H6  BMIMB 110      20.071  19.062  34.394  1.00  0.00      B    H
ATOM   4349  H61 BMIMB 110      21.464  19.925  33.863  1.00  0.00      B    H
ATOM   4350  H62 BMIMB 110      20.985  18.570  32.921  1.00  0.00      B    H
ATOM   4351  N1  BMIMB 111      28.038  23.951   6.580  1.00  0.00      B    N
ATOM   4352  N11 BMIMB 111      29.336  24.288   4.937  1.00  0.00      B    N
ATOM   4353  C1  BMIMB 111      28.334  24.768   5.650  1.00  0.00      B    C
ATOM   4354  H1  BMIMB 111      27.848  25.707   5.493  1.00  0.00      B    H
ATOM   4355  C2  BMIMB 111      28.899  22.921   6.552  1.00  0.00      B    C
ATOM   4356  H2  BMIMB 111      28.749  22.101   7.220  1.00  0.00      B    H
ATOM   4357  C21 BMIMB 111      29.842  23.167   5.608  1.00  0.00      B    C
ATOM   4358  H21 BMIMB 111      30.671  22.590   5.259  1.00  0.00      B    H
ATOM   4359  C3  BMIMB 111      26.887  24.013   7.388  1.00  0.00      B    C
ATOM   4360  H3  BMIMB 111      26.107  23.773   6.681  1.00  0.00      B    H
ATOM   4361  H31 BMIMB 111      26.932  23.273   8.173  1.00  0.00      B    H
ATOM   4362  H32 BMIMB 111      26.805  24.988   7.844  1.00  0.00      B    H
ATOM   4363  C4  BMIMB 111      29.767  24.768   3.573  1.00  0.00      B    C
ATOM   4364  H4  BMIMB 111      29.199  24.327   2.767  1.00  0.00      B    H
ATOM   4365  H41 BMIMB 111      30.689  24.231   3.404  1.00  0.00      B    H
ATOM   4366  C5  BMIMB 111      29.821  26.296   3.478  1.00  0.00      B    C
ATOM   4367  H5  BMIMB 111      30.363  26.548   2.570  1.00  0.00      B    H
ATOM   4368  H51 BMIMB 111      28.782  26.572   3.313  1.00  0.00      B    H
ATOM   4369  C51 BMIMB 111      30.431  26.977   4.676  1.00  0.00      B    C
ATOM   4370  H52 BMIMB 111      30.148  26.429   5.571  1.00  0.00      B    H
ATOM   4371  H53 BMIMB 111      31.490  26.833   4.476  1.00  0.00      B    H
ATOM   4372  C6  BMIMB 111      30.029  28.452   4.768  1.00  0.00      B    C
ATOM   4373  H6  BMIMB 111      29.101  28.657   5.289  1.00  0.00      B    H
ATOM   4374  H61 BMIMB 111      30.723  28.940   5.442  1.00  0.00      B    H
ATOM   4375  H62 BMIMB 111      30.008  29.002   3.834  1.00  0.00      B    H
ATOM   4376  N1  BMIMB 112      41.185  22.144  12.724  1.00  0.00      B    N
ATOM   4377  N11 BMIMB 112      40.245  23.101  11.039  1.00  0.00      B    N
ATOM   4378  C1  BMIMB 112      41.339  22.555  11.510  1.00  0.00      B    C
ATOM   4379  H1  BMIMB 112      42.289  22.717  11.047  1.00  0.00      B    H
ATOM   4380  C2  BMIMB 112      39.884  22.372  13.098  1.00  0.00      B    C
ATOM   4381  H2  BMIMB 112      39.508  22.127  14.068  1.00  0.00      B    H
ATOM   4382  C21 BMIMB 112      39.273  22.931  12.018  1.00  0.00      B    C
ATOM   4383  H21 BMIMB 112      38.279  23.316  11.958  1.00  0.00      B    H
ATOM   4384  C3  BMIMB 112      42.233  21.677  13.648  1.00  0.00      B    C
ATOM   4385  H3  BMIMB 112      42.122  20.603  13.613  1.00  0.00      B    H
ATOM   4386  H31 BMIMB 112      43.261  21.942  13.449  1.00  0.00      B    H
ATOM   4387  H32 BMIMB 112      41.869  22.082  14.581  1.00  0.00      B    H
ATOM   4388  C4  BMIMB 112      40.108  23.730   9.688  1.00  0.00      B    C
ATOM   4389  H4  BMIMB 112      39.043  23.841   9.550  1.00  0.00      B    H
ATOM   4390  H41 BMIMB 112      40.425  22.903   9.070  1.00  0.00      B    H
ATOM   4391  C5  BMIMB 112      40.742  25.119   9.395  1.00  0.00      B    C
ATOM   4392  H5  BMIMB 112      40.804  25.204   8.313  1.00  0.00      B    H
ATOM   4393  H51 BMIMB 112      39.991  25.821   9.748  1.00  0.00      B    H
ATOM   4394  C51 BMIMB 112      42.022  25.558  10.058  1.00  0.00      B    C
ATOM   4395  H52 BMIMB 112      41.916  25.807  11.111  1.00  0.00      B    H
ATOM   4396  H53 BMIMB 112      42.694  24.714   9.929  1.00  0.00      B    H
ATOM   4397  C6  BMIMB 112      42.752  26.730   9.428  1.00  0.00      B    C
ATOM   4398  H6  BMIMB 112      42.064  27.566   9.386  1.00  0.00      B    H
ATOM   4399  H61 BMIMB 112      43.715  26.846   9.912  1.00  0.00      B    H
ATOM   4400  H62 BMIMB 112      42.990  26.599   8.379  1.00  0.00      B    H
ATOM   4401  N1  BMIMB 113      23.504  43.697  42.439  1.00  0.00      B    N
ATOM   4402  N11 BMIMB 113      22.542  42.828  44.132  1.00  0.00      B    N
ATOM   4403  C1  BMIMB 113      23.649  43.240  43.628  1.00  0.00      B    C
ATOM   4404  H1  BMIMB 113      24.526  43.294  44.236  1.00  0.00      B    H
ATOM   4405  C2  BMIMB 113      22.164  43.494  42.156  1.00  0.00      B    C
ATOM   4406  H2  BMIMB 113      21.660  43.826  41.275  1.00  0.00      B    H
ATOM   4407  C21 BMIMB 113      21.607  42.914  43.180  1.00  0.00      B    C
ATOM   4408  H21 BMIMB 113      20.596  42.673  43.426  1.00  0.00      B    H
ATOM   4409  C3  BMIMB 113      24.594  44.186  41.609  1.00  0.00      B    C
ATOM   4410  H3  BMIMB 113      25.397  44.617  42.189  1.00  0.00      B    H
ATOM   4411  H31 BMIMB 113      24.842  43.244  41.144  1.00  0.00      B    H
ATOM   4412  H32 BMIMB 113      24.311  44.906  40.856  1.00  0.00      B    H
ATOM   4413  C4  BMIMB 113      22.240  42.356  45.468  1.00  0.00      B    C
ATOM   4414  H4  BMIMB 113      23.154  42.044  45.953  1.00  0.00      B    H
ATOM   4415  H41 BMIMB 113      21.513  41.564  45.372  1.00  0.00      B    H
ATOM   4416  C5  BMIMB 113      21.698  43.445  46.349  1.00  0.00      B    C
ATOM   4417  H5  BMIMB 113      21.270  43.026  47.256  1.00  0.00      B    H
ATOM   4418  H51 BMIMB 113      22.519  44.087  46.658  1.00  0.00      B    H
ATOM   4419  C51 BMIMB 113      20.577  44.340  45.772  1.00  0.00      B    C
ATOM   4420  H52 BMIMB 113      21.111  44.722  44.906  1.00  0.00      B    H
ATOM   4421  H53 BMIMB 113      19.714  43.777  45.425  1.00  0.00      B    H
ATOM   4422  C6  BMIMB 113      20.178  45.578  46.673  1.00  0.00      B    C
ATOM   4423  H6  BMIMB 113      19.335  45.453  47.342  1.00  0.00      B    H
ATOM   4424  H61 BMIMB 113      21.077  45.864  47.206  1.00  0.00      B    H
ATOM   4425  H62 BMIMB 113      19.951  46.430  46.043  1.00  0.00      B    H
ATOM   4426  N1  BMIMB 114      34.158   3.286  10.835  1.00  0.00      B    N
ATOM   4427  N11 BMIMB 114      33.205   2.028   9.346  1.00  0.00      B    N
ATOM   4428  C1  BMIMB 114      33.177   3.261   9.922  1.00  0.00      B    C
ATOM   4429  H1  BMIMB 114      32.504   4.067   9.722  1.00  0.00      B    H
ATOM   4430  C2  BMIMB 114      34.811   2.048  10.857  1.00  0.00      B    C
ATOM   4431  H2  BMIMB 114      35.676   1.819  11.440  1.00  0.00      B    H
ATOM   4432  C21 BMIMB 114      34.257   1.344   9.861  1.00  0.00      B    C
ATOM   4433  H21 BMIMB 114      34.498   0.360   9.521  1.00  0.00      B    H
ATOM   4434  C3  BMIMB 114      34.305   4.443  11.764  1.00  0.00      B    C
ATOM   4435  H3  BMIMB 114      33.641   5.253  11.500  1.00  0.00      B    H
ATOM   4436  H31 BMIMB 114      34.100   4.228  12.802  1.00  0.00      B    H
ATOM   4437  H32 BMIMB 114      35.325   4.792  11.689  1.00  0.00      B    H
ATOM   4438  C4  BMIMB 114      32.402   1.636   8.139  1.00  0.00      B    C
ATOM   4439  H4  BMIMB 114      33.133   1.471   7.361  1.00  0.00      B    H
ATOM   4440  H41 BMIMB 114      31.767   2.502   8.023  1.00  0.00      B    H
ATOM   4441  C5  BMIMB 114      31.664   0.356   8.443  1.00  0.00      B    C
ATOM   4442  H5  BMIMB 114      30.994   0.077   7.634  1.00  0.00      B    H
ATOM   4443  H51 BMIMB 114      32.436  -0.405   8.514  1.00  0.00      B    H
ATOM   4444  C51 BMIMB 114      30.804   0.374   9.730  1.00  0.00      B    C
ATOM   4445  H52 BMIMB 114      31.444   0.562  10.588  1.00  0.00      B    H
ATOM   4446  H53 BMIMB 114      29.996   1.086   9.580  1.00  0.00      B    H
ATOM   4447  C6  BMIMB 114      30.193  -1.010   9.971  1.00  0.00      B    C
ATOM   4448  H6  BMIMB 114      29.451  -0.951  10.759  1.00  0.00      B    H
ATOM   4449  H61 BMIMB 114      29.761  -1.397   9.055  1.00  0.00      B    H
ATOM   4450  H62 BMIMB 114      30.928  -1.749  10.268  1.00  0.00      B    H
ATOM   4451  N1  BMIMB 115      17.417  40.083   0.710  1.00  0.00      B    N
ATOM   4452  N11 BMIMB 115      17.942  41.755   1.975  1.00  0.00      B    N
ATOM   4453  C1  BMIMB 115      17.000  41.007   1.499  1.00  0.00      B    C
ATOM   4454  H1  BMIMB 115      15.967  41.279   1.542  1.00  0.00      B    H
ATOM   4455  C2  BMIMB 115      18.753  39.993   0.967  1.00  0.00      B    C
ATOM   4456  H2  BMIMB 115      19.379  39.257   0.511  1.00  0.00      B    H
ATOM   4457  C21 BMIMB 115      19.077  41.060   1.683  1.00  0.00      B    C
ATOM   4458  H21 BMIMB 115      20.015  41.413   2.051  1.00  0.00      B    H
ATOM   4459  C3  BMIMB 115      16.640  39.179  -0.029  1.00  0.00      B    C
ATOM   4460  H3  BMIMB 115      17.050  39.076  -1.023  1.00  0.00      B    H
ATOM   4461  H31 BMIMB 115      16.608  38.280   0.569  1.00  0.00      B    H
ATOM   4462  H32 BMIMB 115      15.638  39.581  -0.070  1.00  0.00      B    H
ATOM   4463  C4  BMIMB 115      17.769  42.964   2.693  1.00  0.00      B    C
ATOM   4464  H4  BMIMB 115      16.709  43.090   2.856  1.00  0.00      B    H
ATOM   4465  H41 BMIMB 115      18.151  43.764   2.075  1.00  0.00      B    H
ATOM   4466  C5  BMIMB 115      18.532  42.939   4.044  1.00  0.00      B    C
ATOM   4467  H5  BMIMB 115      18.209  42.145   4.713  1.00  0.00      B    H
ATOM   4468  H51 BMIMB 115      19.595  42.893   3.820  1.00  0.00      B    H
ATOM   4469  C51 BMIMB 115      18.193  44.174   4.811  1.00  0.00      B    C
ATOM   4470  H52 BMIMB 115      18.880  44.955   4.495  1.00  0.00      B    H
ATOM   4471  H53 BMIMB 115      17.132  44.329   4.631  1.00  0.00      B    H
ATOM   4472  C6  BMIMB 115      18.385  44.033   6.308  1.00  0.00      B    C
ATOM   4473  H6  BMIMB 115      19.287  43.496   6.578  1.00  0.00      B    H
ATOM   4474  H61 BMIMB 115      18.433  45.025   6.740  1.00  0.00      B    H
ATOM   4475  H62 BMIMB 115      17.503  43.569   6.735  1.00  0.00      B    H
ATOM   4476  N1  BMIMB 116      13.565  16.035   4.248  1.00  0.00      B    N
ATOM   4477  N11 BMIMB 116      11.948  17.383   3.874  1.00  0.00      B    N
ATOM   4478  C1  BMIMB 116      12.758  16.917   4.793  1.00  0.00      B    C
ATOM   4479  H1  BMIMB 116      12.783  17.202   5.823  1.00  0.00      B    H
ATOM   4480  C2  BMIMB 116      13.116  15.797   2.968  1.00  0.00      B    C
ATOM   4481  H2  BMIMB 116      13.347  14.960   2.346  1.00  0.00      B    H
ATOM   4482  C21 BMIMB 116      12.119  16.696   2.711  1.00  0.00      B    C
ATOM   4483  H21 BMIMB 116      11.399  16.818   1.931  1.00  0.00      B    H
ATOM   4484  C3  BMIMB 116      14.604  15.380   4.981  1.00  0.00      B    C
ATOM   4485  H3  BMIMB 116      15.380  15.102   4.283  1.00  0.00      B    H
ATOM   4486  H31 BMIMB 116      15.170  16.162   5.465  1.00  0.00      B    H
ATOM   4487  H32 BMIMB 116      14.266  14.574   5.615  1.00  0.00      B    H
ATOM   4488  C4  BMIMB 116      10.896  18.360   4.172  1.00  0.00      B    C
ATOM   4489  H4  BMIMB 116      10.744  18.882   3.239  1.00  0.00      B    H
ATOM   4490  H41 BMIMB 116      11.281  19.048   4.910  1.00  0.00      B    H
ATOM   4491  C5  BMIMB 116       9.476  17.881   4.546  1.00  0.00      B    C
ATOM   4492  H5  BMIMB 116       8.820  18.684   4.872  1.00  0.00      B    H
ATOM   4493  H51 BMIMB 116       9.135  17.455   3.606  1.00  0.00      B    H
ATOM   4494  C51 BMIMB 116       9.476  16.728   5.635  1.00  0.00      B    C
ATOM   4495  H52 BMIMB 116      10.338  16.112   5.391  1.00  0.00      B    H
ATOM   4496  H53 BMIMB 116       9.721  17.250   6.556  1.00  0.00      B    H
ATOM   4497  C6  BMIMB 116       8.137  16.129   5.714  1.00  0.00      B    C
ATOM   4498  H6  BMIMB 116       7.976  15.510   4.839  1.00  0.00      B    H
ATOM   4499  H61 BMIMB 116       7.964  15.593   6.640  1.00  0.00      B    H
ATOM   4500  H62 BMIMB 116       7.328  16.839   5.582  1.00  0.00      B    H
ATOM   4501  N1  BMIMB 117      32.586  38.291  45.567  1.00  0.00      B    N
ATOM   4502  N11 BMIMB 117      30.577  38.388  44.847  1.00  0.00      B    N
ATOM   4503  C1  BMIMB 117      31.646  37.624  44.948  1.00  0.00      B    C
ATOM   4504  H1  BMIMB 117      31.799  36.645  44.548  1.00  0.00      B    H
ATOM   4505  C2  BMIMB 117      32.061  39.543  45.883  1.00  0.00      B    C
ATOM   4506  H2  BMIMB 117      32.677  40.271  46.363  1.00  0.00      B    H
ATOM   4507  C21 BMIMB 117      30.802  39.629  45.435  1.00  0.00      B    C
ATOM   4508  H21 BMIMB 117      30.088  40.422  45.378  1.00  0.00      B    H
ATOM   4509  C3  BMIMB 117      33.944  37.836  45.782  1.00  0.00      B    C
ATOM   4510  H3  BMIMB 117      34.487  37.657  44.866  1.00  0.00      B    H
ATOM   4511  H31 BMIMB 117      34.415  38.490  46.501  1.00  0.00      B    H
ATOM   4512  H32 BMIMB 117      33.885  36.816  46.132  1.00  0.00      B    H
ATOM   4513  C4  BMIMB 117      29.208  37.990  44.364  1.00  0.00      B    C
ATOM   4514  H4  BMIMB 117      29.342  36.971  44.033  1.00  0.00      B    H
ATOM   4515  H41 BMIMB 117      28.973  38.638  43.533  1.00  0.00      B    H
ATOM   4516  C5  BMIMB 117      28.159  38.027  45.399  1.00  0.00      B    C
ATOM   4517  H5  BMIMB 117      28.081  39.039  45.786  1.00  0.00      B    H
ATOM   4518  H51 BMIMB 117      27.204  37.831  44.919  1.00  0.00      B    H
ATOM   4519  C51 BMIMB 117      28.362  37.112  46.593  1.00  0.00      B    C
ATOM   4520  H52 BMIMB 117      28.441  36.059  46.334  1.00  0.00      B    H
ATOM   4521  H53 BMIMB 117      29.228  37.361  47.201  1.00  0.00      B    H
ATOM   4522  C6  BMIMB 117      27.236  37.265  47.569  1.00  0.00      B    C
ATOM   4523  H6  BMIMB 117      27.557  36.997  48.569  1.00  0.00      B    H
ATOM   4524  H61 BMIMB 117      26.946  38.307  47.496  1.00  0.00      B    H
ATOM   4525  H62 BMIMB 117      26.338  36.683  47.396  1.00  0.00      B    H
ATOM   4526  N1  BMIMB 118      28.445  12.408  24.993  1.00  0.00      B    N
ATOM   4527  N11 BMIMB 118      29.727  11.877  26.614  1.00  0.00      B    N
ATOM   4528  C1  BMIMB 118      28.473  11.985  26.236  1.00  0.00      B    C
ATOM   4529  H1  BMIMB 118      27.671  11.877  26.935  1.00  0.00      B    H
ATOM   4530  C2  BMIMB 118      29.790  12.570  24.559  1.00  0.00      B    C
ATOM   4531  H2  BMIMB 118      29.790  12.969  23.568  1.00  0.00      B    H
ATOM   4532  C21 BMIMB 118      30.556  12.274  25.551  1.00  0.00      B    C
ATOM   4533  H21 BMIMB 118      31.600  12.429  25.713  1.00  0.00      B    H
ATOM   4534  C3  BMIMB 118      27.263  12.417  24.204  1.00  0.00      B    C
ATOM   4535  H3  BMIMB 118      26.435  12.535  24.887  1.00  0.00      B    H
ATOM   4536  H31 BMIMB 118      27.231  13.133  23.396  1.00  0.00      B    H
ATOM   4537  H32 BMIMB 118      27.133  11.462  23.717  1.00  0.00      B    H
ATOM   4538  C4  BMIMB 118      30.245  11.369  27.893  1.00  0.00      B    C
ATOM   4539  H4  BMIMB 118      29.320  11.232  28.433  1.00  0.00      B    H
ATOM   4540  H41 BMIMB 118      30.895  12.125  28.308  1.00  0.00      B    H
ATOM   4541  C5  BMIMB 118      31.000  10.016  27.740  1.00  0.00      B    C
ATOM   4542  H5  BMIMB 118      30.282   9.488  27.117  1.00  0.00      B    H
ATOM   4543  H51 BMIMB 118      31.922  10.107  27.172  1.00  0.00      B    H
ATOM   4544  C51 BMIMB 118      31.245   9.396  29.085  1.00  0.00      B    C
ATOM   4545  H52 BMIMB 118      31.663  10.129  29.771  1.00  0.00      B    H
ATOM   4546  H53 BMIMB 118      30.341   9.084  29.601  1.00  0.00      B    H
ATOM   4547  C6  BMIMB 118      32.195   8.193  28.959  1.00  0.00      B    C
ATOM   4548  H6  BMIMB 118      33.039   8.460  28.334  1.00  0.00      B    H
ATOM   4549  H61 BMIMB 118      32.519   7.891  29.949  1.00  0.00      B    H
ATOM   4550  H62 BMIMB 118      31.753   7.273  28.594  1.00  0.00      B    H
ATOM   4551  N1  BMIMB 119      44.193  46.325  13.971  1.00  0.00      B    N
ATOM   4552  N11 BMIMB 119      44.429  45.692  16.069  1.00  0.00      B    N
ATOM   4553  C1  BMIMB 119      44.963  46.396  15.064  1.00  0.00      B    C
ATOM   4554  H1  BMIMB 119      45.908  46.895  15.030  1.00  0.00      B    H
ATOM   4555  C2  BMIMB 119      43.007  45.713  14.358  1.00  0.00      B    C
ATOM   4556  H2  BMIMB 119      42.159  45.631  13.714  1.00  0.00      B    H
ATOM   4557  C21 BMIMB 119      43.168  45.263  15.610  1.00  0.00      B    C
ATOM   4558  H21 BMIMB 119      42.539  44.616  16.182  1.00  0.00      B    H
ATOM   4559  C3  BMIMB 119      44.526  46.794  12.626  1.00  0.00      B    C
ATOM   4560  H3  BMIMB 119      45.310  47.531  12.719  1.00  0.00      B    H
ATOM   4561  H31 BMIMB 119      44.803  45.969  11.986  1.00  0.00      B    H
ATOM   4562  H32 BMIMB 119      43.592  47.185  12.251  1.00  0.00      B    H
ATOM   4563  C4  BMIMB 119      44.984  45.400  17.451  1.00  0.00      B    C
ATOM   4564  H4  BMIMB 119      44.158  45.766  18.043  1.00  0.00      B    H
ATOM   4565  H41 BMIMB 119      45.938  45.886  17.591  1.00  0.00      B    H
ATOM   4566  C5  BMIMB 119      45.346  43.974  17.757  1.00  0.00      B    C
ATOM   4567  H5  BMIMB 119      46.185  44.094  18.438  1.00  0.00      B    H
ATOM   4568  H51 BMIMB 119      44.525  43.480  18.270  1.00  0.00      B    H
ATOM   4569  C51 BMIMB 119      45.685  43.089  16.593  1.00  0.00      B    C
ATOM   4570  H52 BMIMB 119      44.858  42.993  15.895  1.00  0.00      B    H
ATOM   4571  H53 BMIMB 119      46.375  43.654  15.971  1.00  0.00      B    H
ATOM   4572  C6  BMIMB 119      46.346  41.827  17.007  1.00  0.00      B    C
ATOM   4573  H6  BMIMB 119      47.146  42.000  17.719  1.00  0.00      B    H
ATOM   4574  H61 BMIMB 119      45.623  41.229  17.550  1.00  0.00      B    H
ATOM   4575  H62 BMIMB 119      46.809  41.276  16.197  1.00  0.00      B    H
ATOM   4576  N1  BMIMB 120       2.415  10.079  12.549  1.00  0.00      B    N
ATOM   4577  N11 BMIMB 120       0.913   9.449  13.999  1.00  0.00      B    N
ATOM   4578  C1  BMIMB 120       1.695   9.060  12.985  1.00  0.00      B    C
ATOM   4579  H1  BMIMB 120       1.662   8.046  12.648  1.00  0.00      B    H
ATOM   4580  C2  BMIMB 120       2.094  11.127  13.393  1.00  0.00      B    C
ATOM   4581  H2  BMIMB 120       2.545  12.080  13.224  1.00  0.00      B    H
ATOM   4582  C21 BMIMB 120       1.136  10.828  14.274  1.00  0.00      B    C
ATOM   4583  H21 BMIMB 120       0.533  11.345  14.988  1.00  0.00      B    H
ATOM   4584  C3  BMIMB 120       3.433  10.104  11.506  1.00  0.00      B    C
ATOM   4585  H3  BMIMB 120       4.382  10.345  11.961  1.00  0.00      B    H
ATOM   4586  H31 BMIMB 120       3.490   9.225  10.882  1.00  0.00      B    H
ATOM   4587  H32 BMIMB 120       3.136  10.972  10.937  1.00  0.00      B    H
ATOM   4588  C4  BMIMB 120       0.066   8.595  14.887  1.00  0.00      B    C
ATOM   4589  H4  BMIMB 120       0.396   8.784  15.898  1.00  0.00      B    H
ATOM   4590  H41 BMIMB 120       0.356   7.584  14.644  1.00  0.00      B    H
ATOM   4591  C5  BMIMB 120      -1.468   8.765  14.745  1.00  0.00      B    C
ATOM   4592  H5  BMIMB 120      -1.765   9.811  14.768  1.00  0.00      B    H
ATOM   4593  H51 BMIMB 120      -1.829   8.370  13.799  1.00  0.00      B    H
ATOM   4594  C51 BMIMB 120      -2.431   8.090  15.840  1.00  0.00      B    C
ATOM   4595  H52 BMIMB 120      -2.247   7.053  16.112  1.00  0.00      B    H
ATOM   4596  H53 BMIMB 120      -2.237   8.738  16.691  1.00  0.00      B    H
ATOM   4597  C6  BMIMB 120      -3.869   8.293  15.408  1.00  0.00      B    C
ATOM   4598  H6  BMIMB 120      -3.967   7.904  14.401  1.00  0.00      B    H
ATOM   4599  H61 BMIMB 120      -4.436   7.667  16.087  1.00  0.00      B    H
ATOM   4600  H62 BMIMB 120      -4.381   9.248  15.429  1.00  0.00      B    H
ATOM   4601  N1  BMIMB 121      23.667  45.777  11.639  1.00  0.00      B    N
ATOM   4602  N11 BMIMB 121      25.649  45.714  12.363  1.00  0.00      B    N
ATOM   4603  C1  BMIMB 121      24.922  45.513  11.323  1.00  0.00      B    C
ATOM   4604  H1  BMIMB 121      25.345  45.327  10.359  1.00  0.00      B    H
ATOM   4605  C2  BMIMB 121      23.577  46.096  12.976  1.00  0.00      B    C
ATOM   4606  H2  BMIMB 121      22.631  46.330  13.414  1.00  0.00      B    H
ATOM   4607  C21 BMIMB 121      24.838  46.034  13.465  1.00  0.00      B    C
ATOM   4608  H21 BMIMB 121      25.270  46.336  14.394  1.00  0.00      B    H
ATOM   4609  C3  BMIMB 121      22.598  45.975  10.642  1.00  0.00      B    C
ATOM   4610  H3  BMIMB 121      22.940  45.983   9.617  1.00  0.00      B    H
ATOM   4611  H31 BMIMB 121      21.996  45.089  10.778  1.00  0.00      B    H
ATOM   4612  H32 BMIMB 121      22.097  46.889  10.926  1.00  0.00      B    H
ATOM   4613  C4  BMIMB 121      27.073  45.394  12.533  1.00  0.00      B    C
ATOM   4614  H4  BMIMB 121      27.438  46.260  13.065  1.00  0.00      B    H
ATOM   4615  H41 BMIMB 121      27.450  45.436  11.522  1.00  0.00      B    H
ATOM   4616  C5  BMIMB 121      27.325  44.016  13.224  1.00  0.00      B    C
ATOM   4617  H5  BMIMB 121      28.173  44.102  13.899  1.00  0.00      B    H
ATOM   4618  H51 BMIMB 121      26.393  43.744  13.714  1.00  0.00      B    H
ATOM   4619  C51 BMIMB 121      27.754  42.863  12.246  1.00  0.00      B    C
ATOM   4620  H52 BMIMB 121      27.451  42.900  11.203  1.00  0.00      B    H
ATOM   4621  H53 BMIMB 121      28.812  43.089  12.143  1.00  0.00      B    H
ATOM   4622  C6  BMIMB 121      27.484  41.448  12.682  1.00  0.00      B    C
ATOM   4623  H6  BMIMB 121      26.506  41.118  12.351  1.00  0.00      B    H
ATOM   4624  H61 BMIMB 121      28.210  40.780  12.233  1.00  0.00      B    H
ATOM   4625  H62 BMIMB 121      27.516  41.382  13.764  1.00  0.00      B    H
ATOM   4626  N1  BMIMB 122       5.396  33.175  22.977  1.00  0.00      B    N
ATOM   4627  N11 BMIMB 122       3.530  32.665  21.931  1.00  0.00      B    N
ATOM   4628  C1  BMIMB 122       4.450  33.621  22.215  1.00  0.00      B    C
ATOM   4629  H1  BMIMB 122       4.342  34.662  21.996  1.00  0.00      B    H
ATOM   4630  C2  BMIMB 122       5.298  31.767  22.929  1.00  0.00      B    C
ATOM   4631  H2  BMIMB 122       5.966  31.085  23.407  1.00  0.00      B    H
ATOM   4632  C21 BMIMB 122       4.148  31.497  22.234  1.00  0.00      B    C
ATOM   4633  H21 BMIMB 122       3.779  30.532  21.963  1.00  0.00      B    H
ATOM   4634  C3  BMIMB 122       6.560  33.944  23.417  1.00  0.00      B    C
ATOM   4635  H3  BMIMB 122       6.751  33.960  24.480  1.00  0.00      B    H
ATOM   4636  H31 BMIMB 122       7.388  33.624  22.802  1.00  0.00      B    H
ATOM   4637  H32 BMIMB 122       6.480  34.964  23.072  1.00  0.00      B    H
ATOM   4638  C4  BMIMB 122       2.116  32.785  21.412  1.00  0.00      B    C
ATOM   4639  H4  BMIMB 122       1.916  31.917  20.801  1.00  0.00      B    H
ATOM   4640  H41 BMIMB 122       2.114  33.652  20.768  1.00  0.00      B    H
ATOM   4641  C5  BMIMB 122       1.068  32.846  22.604  1.00  0.00      B    C
ATOM   4642  H5  BMIMB 122       1.369  32.361  23.529  1.00  0.00      B    H
ATOM   4643  H51 BMIMB 122       0.981  33.887  22.903  1.00  0.00      B    H
ATOM   4644  C51 BMIMB 122      -0.275  32.237  22.115  1.00  0.00      B    C
ATOM   4645  H52 BMIMB 122      -0.691  32.946  21.404  1.00  0.00      B    H
ATOM   4646  H53 BMIMB 122      -0.160  31.294  21.586  1.00  0.00      B    H
ATOM   4647  C6  BMIMB 122      -1.211  32.007  23.284  1.00  0.00      B    C
ATOM   4648  H6  BMIMB 122      -2.253  31.755  23.128  1.00  0.00      B    H
ATOM   4649  H61 BMIMB 122      -0.724  31.251  23.890  1.00  0.00      B    H
ATOM   4650  H62 BMIMB 122      -1.165  32.884  23.920  1.00  0.00      B    H
ATOM   4651  N1  BMIMB 123       2.417  24.595  28.370  1.00  0.00      B    N
ATOM   4652  N11 BMIMB 123       1.867  26.640  28.412  1.00  0.00      B    N
ATOM   4653  C1  BMIMB 123       1.445  25.425  28.591  1.00  0.00      B    C
ATOM   4654  H1  BMIMB 123       0.497  25.091  28.956  1.00  0.00      B    H
ATOM   4655  C2  BMIMB 123       3.510  25.318  27.936  1.00  0.00      B    C
ATOM   4656  H2  BMIMB 123       4.417  24.788  27.742  1.00  0.00      B    H
ATOM   4657  C21 BMIMB 123       3.124  26.642  27.850  1.00  0.00      B    C
ATOM   4658  H21 BMIMB 123       3.599  27.514  27.455  1.00  0.00      B    H
ATOM   4659  C3  BMIMB 123       2.327  23.164  28.640  1.00  0.00      B    C
ATOM   4660  H3  BMIMB 123       2.278  22.956  29.699  1.00  0.00      B    H
ATOM   4661  H31 BMIMB 123       1.379  23.007  28.147  1.00  0.00      B    H
ATOM   4662  H32 BMIMB 123       3.180  22.706  28.161  1.00  0.00      B    H
ATOM   4663  C4  BMIMB 123       1.084  27.834  28.668  1.00  0.00      B    C
ATOM   4664  H4  BMIMB 123       1.829  28.445  29.157  1.00  0.00      B    H
ATOM   4665  H41 BMIMB 123       0.351  27.657  29.441  1.00  0.00      B    H
ATOM   4666  C5  BMIMB 123       0.538  28.497  27.397  1.00  0.00      B    C
ATOM   4667  H5  BMIMB 123      -0.043  29.357  27.719  1.00  0.00      B    H
ATOM   4668  H51 BMIMB 123       1.317  28.824  26.712  1.00  0.00      B    H
ATOM   4669  C51 BMIMB 123      -0.427  27.702  26.527  1.00  0.00      B    C
ATOM   4670  H52 BMIMB 123      -0.106  26.681  26.339  1.00  0.00      B    H
ATOM   4671  H53 BMIMB 123      -1.267  27.547  27.199  1.00  0.00      B    H
ATOM   4672  C6  BMIMB 123      -0.846  28.472  25.324  1.00  0.00      B    C
ATOM   4673  H6  BMIMB 123      -1.710  29.024  25.675  1.00  0.00      B    H
ATOM   4674  H61 BMIMB 123      -0.043  29.071  24.909  1.00  0.00      B    H
ATOM   4675  H62 BMIMB 123      -1.090  27.768  24.536  1.00  0.00      B    H
ATOM   4676  N1  BMIMB 124      29.240   5.133   8.275  1.00  0.00      B    N
ATOM   4677  N11 BMIMB 124      27.652   4.112   9.387  1.00  0.00      B    N
ATOM   4678  C1  BMIMB 124      28.609   5.055   9.461  1.00  0.00      B    C
ATOM   4679  H1  BMIMB 124      28.665   5.788  10.237  1.00  0.00      B    H
ATOM   4680  C2  BMIMB 124      28.776   4.113   7.447  1.00  0.00      B    C
ATOM   4681  H2  BMIMB 124      29.162   3.833   6.492  1.00  0.00      B    H
ATOM   4682  C21 BMIMB 124      27.780   3.483   8.195  1.00  0.00      B    C
ATOM   4683  H21 BMIMB 124      27.245   2.578   8.007  1.00  0.00      B    H
ATOM   4684  C3  BMIMB 124      30.459   5.973   7.968  1.00  0.00      B    C
ATOM   4685  H3  BMIMB 124      31.269   5.298   7.734  1.00  0.00      B    H
ATOM   4686  H31 BMIMB 124      30.292   6.569   7.083  1.00  0.00      B    H
ATOM   4687  H32 BMIMB 124      30.597   6.638   8.808  1.00  0.00      B    H
ATOM   4688  C4  BMIMB 124      26.790   3.616  10.494  1.00  0.00      B    C
ATOM   4689  H4  BMIMB 124      27.057   4.002  11.467  1.00  0.00      B    H
ATOM   4690  H41 BMIMB 124      26.927   2.547  10.557  1.00  0.00      B    H
ATOM   4691  C5  BMIMB 124      25.228   3.882  10.329  1.00  0.00      B    C
ATOM   4692  H5  BMIMB 124      25.004   4.940  10.438  1.00  0.00      B    H
ATOM   4693  H51 BMIMB 124      24.873   3.580   9.347  1.00  0.00      B    H
ATOM   4694  C51 BMIMB 124      24.363   3.044  11.273  1.00  0.00      B    C
ATOM   4695  H52 BMIMB 124      24.521   2.007  10.989  1.00  0.00      B    H
ATOM   4696  H53 BMIMB 124      24.640   3.247  12.305  1.00  0.00      B    H
ATOM   4697  C6  BMIMB 124      22.881   3.534  10.980  1.00  0.00      B    C
ATOM   4698  H6  BMIMB 124      22.755   4.563  11.297  1.00  0.00      B    H
ATOM   4699  H61 BMIMB 124      22.598   3.547   9.933  1.00  0.00      B    H
ATOM   4700  H62 BMIMB 124      22.154   2.901  11.476  1.00  0.00      B    H
ATOM   4701  N1  BMIMB 125       6.341  11.342  15.433  1.00  0.00      B    N
ATOM   4702  N11 BMIMB 125       6.901  10.210  13.756  1.00  0.00      B    N
ATOM   4703  C1  BMIMB 125       7.074  11.330  14.386  1.00  0.00      B    C
ATOM   4704  H1  BMIMB 125       7.773  12.075  14.069  1.00  0.00      B    H
ATOM   4705  C2  BMIMB 125       5.661  10.156  15.513  1.00  0.00      B    C
ATOM   4706  H2  BMIMB 125       4.953  10.060  16.306  1.00  0.00      B    H
ATOM   4707  C21 BMIMB 125       5.924   9.503  14.436  1.00  0.00      B    C
ATOM   4708  H21 BMIMB 125       5.598   8.540  14.108  1.00  0.00      B    H
ATOM   4709  C3  BMIMB 125       6.091  12.510  16.295  1.00  0.00      B    C
ATOM   4710  H3  BMIMB 125       5.087  12.900  16.212  1.00  0.00      B    H
ATOM   4711  H31 BMIMB 125       6.233  12.291  17.343  1.00  0.00      B    H
ATOM   4712  H32 BMIMB 125       6.848  13.188  15.929  1.00  0.00      B    H
ATOM   4713  C4  BMIMB 125       7.493   9.826  12.426  1.00  0.00      B    C
ATOM   4714  H4  BMIMB 125       8.423  10.362  12.311  1.00  0.00      B    H
ATOM   4715  H41 BMIMB 125       6.756  10.107  11.687  1.00  0.00      B    H
ATOM   4716  C5  BMIMB 125       7.765   8.392  12.254  1.00  0.00      B    C
ATOM   4717  H5  BMIMB 125       6.933   7.757  12.548  1.00  0.00      B    H
ATOM   4718  H51 BMIMB 125       7.899   8.287  11.181  1.00  0.00      B    H
ATOM   4719  C51 BMIMB 125       8.904   7.916  13.128  1.00  0.00      B    C
ATOM   4720  H52 BMIMB 125       8.863   8.165  14.185  1.00  0.00      B    H
ATOM   4721  H53 BMIMB 125       8.834   6.836  13.030  1.00  0.00      B    H
ATOM   4722  C6  BMIMB 125      10.250   8.359  12.582  1.00  0.00      B    C
ATOM   4723  H6  BMIMB 125      11.068   7.878  13.105  1.00  0.00      B    H
ATOM   4724  H61 BMIMB 125      10.363   8.293  11.506  1.00  0.00      B    H
ATOM   4725  H62 BMIMB 125      10.460   9.359  12.945  1.00  0.00      B    H
ATOM   4726  N1  BMIMB 126      39.426  18.892  25.089  1.00  0.00      B    N
ATOM   4727  N11 BMIMB 126      39.560  20.513  23.722  1.00  0.00      B    N
ATOM   4728  C1  BMIMB 126      40.121  19.408  24.147  1.00  0.00      B    C
ATOM   4729  H1  BMIMB 126      41.084  19.056  23.843  1.00  0.00      B    H
ATOM   4730  C2  BMIMB 126      38.244  19.619  25.146  1.00  0.00      B    C
ATOM   4731  H2  BMIMB 126      37.475  19.272  25.800  1.00  0.00      B    H
ATOM   4732  C21 BMIMB 126      38.355  20.662  24.403  1.00  0.00      B    C
ATOM   4733  H21 BMIMB 126      37.727  21.501  24.196  1.00  0.00      B    H
ATOM   4734  C3  BMIMB 126      39.798  17.713  25.963  1.00  0.00      B    C
ATOM   4735  H3  BMIMB 126      39.043  17.063  25.547  1.00  0.00      B    H
ATOM   4736  H31 BMIMB 126      40.766  17.356  25.643  1.00  0.00      B    H
ATOM   4737  H32 BMIMB 126      39.782  17.907  27.025  1.00  0.00      B    H
ATOM   4738  C4  BMIMB 126      40.133  21.426  22.750  1.00  0.00      B    C
ATOM   4739  H4  BMIMB 126      39.328  22.003  22.320  1.00  0.00      B    H
ATOM   4740  H41 BMIMB 126      40.534  20.818  21.953  1.00  0.00      B    H
ATOM   4741  C5  BMIMB 126      40.995  22.438  23.412  1.00  0.00      B    C
ATOM   4742  H5  BMIMB 126      41.949  22.088  23.796  1.00  0.00      B    H
ATOM   4743  H51 BMIMB 126      41.144  23.132  22.589  1.00  0.00      B    H
ATOM   4744  C51 BMIMB 126      40.408  23.083  24.658  1.00  0.00      B    C
ATOM   4745  H52 BMIMB 126      39.476  23.579  24.398  1.00  0.00      B    H
ATOM   4746  H53 BMIMB 126      40.117  22.311  25.365  1.00  0.00      B    H
ATOM   4747  C6  BMIMB 126      41.438  24.008  25.275  1.00  0.00      B    C
ATOM   4748  H6  BMIMB 126      41.018  24.734  25.962  1.00  0.00      B    H
ATOM   4749  H61 BMIMB 126      41.969  23.369  25.971  1.00  0.00      B    H
ATOM   4750  H62 BMIMB 126      42.089  24.492  24.557  1.00  0.00      B    H
ATOM   4751  N1  BMIMB 127      21.533  21.005  42.496  1.00  0.00      B    N
ATOM   4752  N11 BMIMB 127      23.102  21.588  41.178  1.00  0.00      B    N
ATOM   4753  C1  BMIMB 127      22.663  20.625  41.959  1.00  0.00      B    C
ATOM   4754  H1  BMIMB 127      23.179  19.725  42.220  1.00  0.00      B    H
ATOM   4755  C2  BMIMB 127      21.260  22.292  42.012  1.00  0.00      B    C
ATOM   4756  H2  BMIMB 127      20.375  22.821  42.288  1.00  0.00      B    H
ATOM   4757  C21 BMIMB 127      22.230  22.673  41.245  1.00  0.00      B    C
ATOM   4758  H21 BMIMB 127      22.283  23.612  40.737  1.00  0.00      B    H
ATOM   4759  C3  BMIMB 127      20.741  20.219  43.465  1.00  0.00      B    C
ATOM   4760  H3  BMIMB 127      19.728  20.286  43.096  1.00  0.00      B    H
ATOM   4761  H31 BMIMB 127      21.033  19.181  43.404  1.00  0.00      B    H
ATOM   4762  H32 BMIMB 127      20.891  20.695  44.423  1.00  0.00      B    H
ATOM   4763  C4  BMIMB 127      24.270  21.517  40.238  1.00  0.00      B    C
ATOM   4764  H4  BMIMB 127      24.855  20.666  40.554  1.00  0.00      B    H
ATOM   4765  H41 BMIMB 127      24.911  22.383  40.311  1.00  0.00      B    H
ATOM   4766  C5  BMIMB 127      23.944  21.335  38.761  1.00  0.00      B    C
ATOM   4767  H5  BMIMB 127      24.819  20.915  38.271  1.00  0.00      B    H
ATOM   4768  H51 BMIMB 127      23.070  20.707  38.612  1.00  0.00      B    H
ATOM   4769  C51 BMIMB 127      23.581  22.635  38.004  1.00  0.00      B    C
ATOM   4770  H52 BMIMB 127      22.684  23.074  38.432  1.00  0.00      B    H
ATOM   4771  H53 BMIMB 127      24.471  23.256  38.062  1.00  0.00      B    H
ATOM   4772  C6  BMIMB 127      23.114  22.285  36.574  1.00  0.00      B    C
ATOM   4773  H6  BMIMB 127      23.804  21.570  36.141  1.00  0.00      B    H
ATOM   4774  H61 BMIMB 127      22.109  21.881  36.530  1.00  0.00      B    H
ATOM   4775  H62 BMIMB 127      22.921  23.167  35.972  1.00  0.00      B    H
ATOM   4776  N1  BMIMB 128      42.986  12.103  36.302  1.00  0.00      B    N
ATOM   4777  N11 BMIMB 128      41.740  13.488  37.375  1.00  0.00      B    N
ATOM   4778  C1  BMIMB 128      42.109  13.082  36.190  1.00  0.00      B    C
ATOM   4779  H1  BMIMB 128      41.842  13.577  35.281  1.00  0.00      B    H
ATOM   4780  C2  BMIMB 128      43.076  11.776  37.616  1.00  0.00      B    C
ATOM   4781  H2  BMIMB 128      43.767  11.029  37.939  1.00  0.00      B    H
ATOM   4782  C21 BMIMB 128      42.329  12.684  38.273  1.00  0.00      B    C
ATOM   4783  H21 BMIMB 128      42.190  12.970  39.292  1.00  0.00      B    H
ATOM   4784  C3  BMIMB 128      43.781  11.519  35.224  1.00  0.00      B    C
ATOM   4785  H3  BMIMB 128      43.379  10.517  35.236  1.00  0.00      B    H
ATOM   4786  H31 BMIMB 128      43.502  12.101  34.358  1.00  0.00      B    H
ATOM   4787  H32 BMIMB 128      44.802  11.536  35.578  1.00  0.00      B    H
ATOM   4788  C4  BMIMB 128      40.822  14.622  37.643  1.00  0.00      B    C
ATOM   4789  H4  BMIMB 128      41.140  15.446  37.021  1.00  0.00      B    H
ATOM   4790  H41 BMIMB 128      40.997  14.866  38.681  1.00  0.00      B    H
ATOM   4791  C5  BMIMB 128      39.305  14.295  37.324  1.00  0.00      B    C
ATOM   4792  H5  BMIMB 128      39.060  14.625  36.318  1.00  0.00      B    H
ATOM   4793  H51 BMIMB 128      39.192  13.220  37.436  1.00  0.00      B    H
ATOM   4794  C51 BMIMB 128      38.403  15.086  38.313  1.00  0.00      B    C
ATOM   4795  H52 BMIMB 128      38.476  14.760  39.347  1.00  0.00      B    H
ATOM   4796  H53 BMIMB 128      38.762  16.109  38.226  1.00  0.00      B    H
ATOM   4797  C6  BMIMB 128      36.930  15.082  37.935  1.00  0.00      B    C
ATOM   4798  H6  BMIMB 128      36.838  15.252  36.868  1.00  0.00      B    H
ATOM   4799  H61 BMIMB 128      36.432  14.141  38.136  1.00  0.00      B    H
ATOM   4800  H62 BMIMB 128      36.437  15.886  38.471  1.00  0.00      B    H
ATOM   4801  N1  BMIMB 129      20.201  31.638  14.785  1.00  0.00      B    N
ATOM   4802  N11 BMIMB 129      19.879  30.352  16.498  1.00  0.00      B    N
ATOM   4803  C1  BMIMB 129      19.478  31.450  15.863  1.00  0.00      B    C
ATOM   4804  H1  BMIMB 129      18.658  32.080  16.134  1.00  0.00      B    H
ATOM   4805  C2  BMIMB 129      21.132  30.652  14.722  1.00  0.00      B    C
ATOM   4806  H2  BMIMB 129      21.789  30.667  13.881  1.00  0.00      B    H
ATOM   4807  C21 BMIMB 129      20.970  29.886  15.747  1.00  0.00      B    C
ATOM   4808  H21 BMIMB 129      21.389  28.909  15.855  1.00  0.00      B    H
ATOM   4809  C3  BMIMB 129      19.824  32.426  13.653  1.00  0.00      B    C
ATOM   4810  H3  BMIMB 129      19.085  31.886  13.080  1.00  0.00      B    H
ATOM   4811  H31 BMIMB 129      19.349  33.375  13.852  1.00  0.00      B    H
ATOM   4812  H32 BMIMB 129      20.765  32.663  13.178  1.00  0.00      B    H
ATOM   4813  C4  BMIMB 129      19.317  29.751  17.709  1.00  0.00      B    C
ATOM   4814  H4  BMIMB 129      19.467  28.682  17.697  1.00  0.00      B    H
ATOM   4815  H41 BMIMB 129      18.266  29.983  17.796  1.00  0.00      B    H
ATOM   4816  C5  BMIMB 129      20.014  30.169  19.023  1.00  0.00      B    C
ATOM   4817  H5  BMIMB 129      19.317  30.916  19.394  1.00  0.00      B    H
ATOM   4818  H51 BMIMB 129      19.992  29.196  19.506  1.00  0.00      B    H
ATOM   4819  C51 BMIMB 129      21.445  30.729  18.827  1.00  0.00      B    C
ATOM   4820  H52 BMIMB 129      22.077  29.941  18.427  1.00  0.00      B    H
ATOM   4821  H53 BMIMB 129      21.483  31.685  18.310  1.00  0.00      B    H
ATOM   4822  C6  BMIMB 129      22.030  30.974  20.131  1.00  0.00      B    C
ATOM   4823  H6  BMIMB 129      21.331  31.417  20.831  1.00  0.00      B    H
ATOM   4824  H61 BMIMB 129      22.384  30.030  20.530  1.00  0.00      B    H
ATOM   4825  H62 BMIMB 129      22.887  31.622  19.988  1.00  0.00      B    H
ATOM   4826  N1  BMIMB 130      26.796  25.696  37.234  1.00  0.00      B    N
ATOM   4827  N11 BMIMB 130      26.077  25.951  35.203  1.00  0.00      B    N
ATOM   4828  C1  BMIMB 130      25.749  26.044  36.523  1.00  0.00      B    C
ATOM   4829  H1  BMIMB 130      24.805  26.353  36.918  1.00  0.00      B    H
ATOM   4830  C2  BMIMB 130      27.767  25.261  36.424  1.00  0.00      B    C
ATOM   4831  H2  BMIMB 130      28.699  24.908  36.807  1.00  0.00      B    H
ATOM   4832  C21 BMIMB 130      27.327  25.415  35.141  1.00  0.00      B    C
ATOM   4833  H21 BMIMB 130      27.746  25.147  34.196  1.00  0.00      B    H
ATOM   4834  C3  BMIMB 130      26.918  25.982  38.622  1.00  0.00      B    C
ATOM   4835  H3  BMIMB 130      27.913  25.699  38.931  1.00  0.00      B    H
ATOM   4836  H31 BMIMB 130      26.643  26.997  38.868  1.00  0.00      B    H
ATOM   4837  H32 BMIMB 130      26.313  25.220  39.091  1.00  0.00      B    H
ATOM   4838  C4  BMIMB 130      25.156  26.239  34.081  1.00  0.00      B    C
ATOM   4839  H4  BMIMB 130      24.247  26.350  34.653  1.00  0.00      B    H
ATOM   4840  H41 BMIMB 130      25.035  25.348  33.483  1.00  0.00      B    H
ATOM   4841  C5  BMIMB 130      25.638  27.603  33.455  1.00  0.00      B    C
ATOM   4842  H5  BMIMB 130      25.894  28.299  34.250  1.00  0.00      B    H
ATOM   4843  H51 BMIMB 130      26.453  27.310  32.799  1.00  0.00      B    H
ATOM   4844  C51 BMIMB 130      24.537  28.051  32.499  1.00  0.00      B    C
ATOM   4845  H52 BMIMB 130      24.149  27.129  32.074  1.00  0.00      B    H
ATOM   4846  H53 BMIMB 130      23.757  28.505  33.105  1.00  0.00      B    H
ATOM   4847  C6  BMIMB 130      25.079  29.027  31.465  1.00  0.00      B    C
ATOM   4848  H6  BMIMB 130      25.530  29.785  32.096  1.00  0.00      B    H
ATOM   4849  H61 BMIMB 130      25.949  28.558  31.020  1.00  0.00      B    H
ATOM   4850  H62 BMIMB 130      24.305  29.492  30.864  1.00  0.00      B    H
ATOM   4851  N1  BMIMB 131      47.857  13.418  20.729  1.00  0.00      B    N
ATOM   4852  N11 BMIMB 131      45.884  12.787  21.169  1.00  0.00      B    N
ATOM   4853  C1  BMIMB 131      47.072  12.402  20.818  1.00  0.00      B    C
ATOM   4854  H1  BMIMB 131      47.206  11.425  20.405  1.00  0.00      B    H
ATOM   4855  C2  BMIMB 131      47.194  14.534  21.228  1.00  0.00      B    C
ATOM   4856  H2  BMIMB 131      47.774  15.424  21.333  1.00  0.00      B    H
ATOM   4857  C21 BMIMB 131      45.949  14.089  21.593  1.00  0.00      B    C
ATOM   4858  H21 BMIMB 131      45.107  14.569  22.043  1.00  0.00      B    H
ATOM   4859  C3  BMIMB 131      49.257  13.396  20.262  1.00  0.00      B    C
ATOM   4860  H3  BMIMB 131      49.699  14.373  20.394  1.00  0.00      B    H
ATOM   4861  H31 BMIMB 131      49.821  12.606  20.735  1.00  0.00      B    H
ATOM   4862  H32 BMIMB 131      49.198  13.231  19.196  1.00  0.00      B    H
ATOM   4863  C4  BMIMB 131      44.604  12.046  21.336  1.00  0.00      B    C
ATOM   4864  H4  BMIMB 131      44.197  12.390  22.275  1.00  0.00      B    H
ATOM   4865  H41 BMIMB 131      44.840  11.008  21.513  1.00  0.00      B    H
ATOM   4866  C5  BMIMB 131      43.635  12.333  20.222  1.00  0.00      B    C
ATOM   4867  H5  BMIMB 131      42.876  11.594  20.467  1.00  0.00      B    H
ATOM   4868  H51 BMIMB 131      43.214  13.332  20.292  1.00  0.00      B    H
ATOM   4869  C51 BMIMB 131      44.167  12.146  18.897  1.00  0.00      B    C
ATOM   4870  H52 BMIMB 131      44.830  12.975  18.667  1.00  0.00      B    H
ATOM   4871  H53 BMIMB 131      44.705  11.203  18.838  1.00  0.00      B    H
ATOM   4872  C6  BMIMB 131      43.018  12.187  17.840  1.00  0.00      B    C
ATOM   4873  H6  BMIMB 131      42.393  11.303  17.896  1.00  0.00      B    H
ATOM   4874  H61 BMIMB 131      42.492  13.097  18.108  1.00  0.00      B    H
ATOM   4875  H62 BMIMB 131      43.481  12.237  16.861  1.00  0.00      B    H
ATOM   4876  N1  BMIMB 132      14.437  12.817  14.427  1.00  0.00      B    N
ATOM   4877  N11 BMIMB 132      13.266  11.006  14.737  1.00  0.00      B    N
ATOM   4878  C1  BMIMB 132      13.857  12.055  15.302  1.00  0.00      B    C
ATOM   4879  H1  BMIMB 132      13.727  12.307  16.333  1.00  0.00      B    H
ATOM   4880  C2  BMIMB 132      14.195  12.185  13.179  1.00  0.00      B    C
ATOM   4881  H2  BMIMB 132      14.593  12.685  12.323  1.00  0.00      B    H
ATOM   4882  C21 BMIMB 132      13.518  11.031  13.381  1.00  0.00      B    C
ATOM   4883  H21 BMIMB 132      13.238  10.151  12.844  1.00  0.00      B    H
ATOM   4884  C3  BMIMB 132      15.176  14.074  14.691  1.00  0.00      B    C
ATOM   4885  H3  BMIMB 132      16.103  13.807  15.176  1.00  0.00      B    H
ATOM   4886  H31 BMIMB 132      15.361  14.649  13.795  1.00  0.00      B    H
ATOM   4887  H32 BMIMB 132      14.495  14.620  15.327  1.00  0.00      B    H
ATOM   4888  C4  BMIMB 132      12.369  10.028  15.506  1.00  0.00      B    C
ATOM   4889  H4  BMIMB 132      11.425   9.869  15.005  1.00  0.00      B    H
ATOM   4890  H41 BMIMB 132      12.123  10.582  16.399  1.00  0.00      B    H
ATOM   4891  C5  BMIMB 132      12.995   8.622  15.845  1.00  0.00      B    C
ATOM   4892  H5  BMIMB 132      13.258   8.063  14.951  1.00  0.00      B    H
ATOM   4893  H51 BMIMB 132      13.991   8.792  16.245  1.00  0.00      B    H
ATOM   4894  C51 BMIMB 132      12.204   7.728  16.770  1.00  0.00      B    C
ATOM   4895  H52 BMIMB 132      11.861   8.279  17.641  1.00  0.00      B    H
ATOM   4896  H53 BMIMB 132      11.373   7.361  16.173  1.00  0.00      B    H
ATOM   4897  C6  BMIMB 132      13.059   6.572  17.195  1.00  0.00      B    C
ATOM   4898  H6  BMIMB 132      12.594   5.850  17.857  1.00  0.00      B    H
ATOM   4899  H61 BMIMB 132      13.457   6.065  16.323  1.00  0.00      B    H
ATOM   4900  H62 BMIMB 132      13.973   6.887  17.685  1.00  0.00      B    H
ATOM   4901  N1  BMIMB 133      26.913  13.083  16.940  1.00  0.00      B    N
ATOM   4902  N11 BMIMB 133      24.804  13.594  16.492  1.00  0.00      B    N
ATOM   4903  C1  BMIMB 133      25.641  12.902  17.273  1.00  0.00      B    C
ATOM   4904  H1  BMIMB 133      25.412  12.155  18.003  1.00  0.00      B    H
ATOM   4905  C2  BMIMB 133      26.963  14.053  15.883  1.00  0.00      B    C
ATOM   4906  H2  BMIMB 133      27.812  14.435  15.359  1.00  0.00      B    H
ATOM   4907  C21 BMIMB 133      25.630  14.392  15.688  1.00  0.00      B    C
ATOM   4908  H21 BMIMB 133      25.122  15.025  14.994  1.00  0.00      B    H
ATOM   4909  C3  BMIMB 133      28.069  12.536  17.694  1.00  0.00      B    C
ATOM   4910  H3  BMIMB 133      28.514  13.155  18.459  1.00  0.00      B    H
ATOM   4911  H31 BMIMB 133      27.880  11.479  17.813  1.00  0.00      B    H
ATOM   4912  H32 BMIMB 133      28.917  12.605  17.028  1.00  0.00      B    H
ATOM   4913  C4  BMIMB 133      23.357  13.628  16.533  1.00  0.00      B    C
ATOM   4914  H4  BMIMB 133      23.031  14.612  16.231  1.00  0.00      B    H
ATOM   4915  H41 BMIMB 133      23.264  13.507  17.602  1.00  0.00      B    H
ATOM   4916  C5  BMIMB 133      22.743  12.398  15.808  1.00  0.00      B    C
ATOM   4917  H5  BMIMB 133      23.262  11.526  16.196  1.00  0.00      B    H
ATOM   4918  H51 BMIMB 133      21.706  12.272  16.110  1.00  0.00      B    H
ATOM   4919  C51 BMIMB 133      22.895  12.347  14.279  1.00  0.00      B    C
ATOM   4920  H52 BMIMB 133      22.310  13.119  13.786  1.00  0.00      B    H
ATOM   4921  H53 BMIMB 133      23.932  12.652  14.172  1.00  0.00      B    H
ATOM   4922  C6  BMIMB 133      22.573  10.904  13.764  1.00  0.00      B    C
ATOM   4923  H6  BMIMB 133      21.646  10.585  14.228  1.00  0.00      B    H
ATOM   4924  H61 BMIMB 133      22.417  10.891  12.691  1.00  0.00      B    H
ATOM   4925  H62 BMIMB 133      23.401  10.245  13.999  1.00  0.00      B    H
ATOM   4926  N1  BMIMB 134       2.820   5.328  40.136  1.00  0.00      B    N
ATOM   4927  N11 BMIMB 134       1.110   4.103  39.557  1.00  0.00      B    N
ATOM   4928  C1  BMIMB 134       2.445   4.078  39.826  1.00  0.00      B    C
ATOM   4929  H1  BMIMB 134       3.169   3.307  39.671  1.00  0.00      B    H
ATOM   4930  C2  BMIMB 134       1.680   6.097  40.078  1.00  0.00      B    C
ATOM   4931  H2  BMIMB 134       1.663   7.147  40.271  1.00  0.00      B    H
ATOM   4932  C21 BMIMB 134       0.633   5.404  39.631  1.00  0.00      B    C
ATOM   4933  H21 BMIMB 134      -0.381   5.729  39.548  1.00  0.00      B    H
ATOM   4934  C3  BMIMB 134       4.177   5.744  40.502  1.00  0.00      B    C
ATOM   4935  H3  BMIMB 134       4.948   5.374  39.843  1.00  0.00      B    H
ATOM   4936  H31 BMIMB 134       4.354   6.809  40.515  1.00  0.00      B    H
ATOM   4937  H32 BMIMB 134       4.330   5.299  41.474  1.00  0.00      B    H
ATOM   4938  C4  BMIMB 134       0.235   3.004  39.276  1.00  0.00      B    C
ATOM   4939  H4  BMIMB 134       0.785   2.351  38.614  1.00  0.00      B    H
ATOM   4940  H41 BMIMB 134      -0.622   3.395  38.747  1.00  0.00      B    H
ATOM   4941  C5  BMIMB 134      -0.332   2.336  40.480  1.00  0.00      B    C
ATOM   4942  H5  BMIMB 134      -1.406   2.230  40.350  1.00  0.00      B    H
ATOM   4943  H51 BMIMB 134       0.088   1.359  40.702  1.00  0.00      B    H
ATOM   4944  C51 BMIMB 134      -0.337   3.293  41.687  1.00  0.00      B    C
ATOM   4945  H52 BMIMB 134       0.664   3.474  42.070  1.00  0.00      B    H
ATOM   4946  H53 BMIMB 134      -0.819   4.251  41.508  1.00  0.00      B    H
ATOM   4947  C6  BMIMB 134      -0.959   2.438  42.859  1.00  0.00      B    C
ATOM   4948  H6  BMIMB 134      -1.269   3.049  43.700  1.00  0.00      B    H
ATOM   4949  H61 BMIMB 134      -1.801   1.888  42.452  1.00  0.00      B    H
ATOM   4950  H62 BMIMB 134      -0.260   1.674  43.180  1.00  0.00      B    H
ATOM   4951  N1  BMIMB 135      25.862  34.422  26.027  1.00  0.00      B    N
ATOM   4952  N11 BMIMB 135      25.372  32.855  24.626  1.00  0.00      B    N
ATOM   4953  C1  BMIMB 135      24.965  33.979  25.145  1.00  0.00      B    C
ATOM   4954  H1  BMIMB 135      24.092  34.469  24.770  1.00  0.00      B    H
ATOM   4955  C2  BMIMB 135      26.890  33.514  26.044  1.00  0.00      B    C
ATOM   4956  H2  BMIMB 135      27.796  33.581  26.605  1.00  0.00      B    H
ATOM   4957  C21 BMIMB 135      26.582  32.489  25.180  1.00  0.00      B    C
ATOM   4958  H21 BMIMB 135      27.194  31.677  24.853  1.00  0.00      B    H
ATOM   4959  C3  BMIMB 135      25.755  35.566  26.961  1.00  0.00      B    C
ATOM   4960  H3  BMIMB 135      26.105  36.401  26.373  1.00  0.00      B    H
ATOM   4961  H31 BMIMB 135      24.687  35.620  27.113  1.00  0.00      B    H
ATOM   4962  H32 BMIMB 135      26.208  35.488  27.939  1.00  0.00      B    H
ATOM   4963  C4  BMIMB 135      24.596  32.060  23.624  1.00  0.00      B    C
ATOM   4964  H4  BMIMB 135      25.357  31.672  22.963  1.00  0.00      B    H
ATOM   4965  H41 BMIMB 135      24.017  32.742  23.019  1.00  0.00      B    H
ATOM   4966  C5  BMIMB 135      23.648  31.122  24.189  1.00  0.00      B    C
ATOM   4967  H5  BMIMB 135      23.212  30.638  23.319  1.00  0.00      B    H
ATOM   4968  H51 BMIMB 135      24.284  30.295  24.492  1.00  0.00      B    H
ATOM   4969  C51 BMIMB 135      22.716  31.666  25.204  1.00  0.00      B    C
ATOM   4970  H52 BMIMB 135      23.240  32.110  26.046  1.00  0.00      B    H
ATOM   4971  H53 BMIMB 135      22.173  32.360  24.567  1.00  0.00      B    H
ATOM   4972  C6  BMIMB 135      21.737  30.597  25.713  1.00  0.00      B    C
ATOM   4973  H6  BMIMB 135      22.231  29.697  26.061  1.00  0.00      B    H
ATOM   4974  H61 BMIMB 135      21.198  30.951  26.584  1.00  0.00      B    H
ATOM   4975  H62 BMIMB 135      20.940  30.386  25.010  1.00  0.00      B    H
ATOM   4976  N1  BMIMB 136      37.930   5.581   4.991  1.00  0.00      B    N
ATOM   4977  N11 BMIMB 136      35.811   5.526   4.613  1.00  0.00      B    N
ATOM   4978  C1  BMIMB 136      36.971   4.894   4.413  1.00  0.00      B    C
ATOM   4979  H1  BMIMB 136      37.040   4.019   3.803  1.00  0.00      B    H
ATOM   4980  C2  BMIMB 136      37.358   6.693   5.536  1.00  0.00      B    C
ATOM   4981  H2  BMIMB 136      37.981   7.354   6.097  1.00  0.00      B    H
ATOM   4982  C21 BMIMB 136      36.090   6.638   5.409  1.00  0.00      B    C
ATOM   4983  H21 BMIMB 136      35.438   7.378   5.817  1.00  0.00      B    H
ATOM   4984  C3  BMIMB 136      39.392   5.383   4.753  1.00  0.00      B    C
ATOM   4985  H3  BMIMB 136      39.983   5.940   5.466  1.00  0.00      B    H
ATOM   4986  H31 BMIMB 136      39.699   4.348   4.754  1.00  0.00      B    H
ATOM   4987  H32 BMIMB 136      39.679   5.912   3.856  1.00  0.00      B    H
ATOM   4988  C4  BMIMB 136      34.493   5.091   4.152  1.00  0.00      B    C
ATOM   4989  H4  BMIMB 136      33.869   5.286   5.011  1.00  0.00      B    H
ATOM   4990  H41 BMIMB 136      34.568   4.016   4.086  1.00  0.00      B    H
ATOM   4991  C5  BMIMB 136      33.961   5.753   2.890  1.00  0.00      B    C
ATOM   4992  H5  BMIMB 136      33.487   5.040   2.220  1.00  0.00      B    H
ATOM   4993  H51 BMIMB 136      33.277   6.524   3.234  1.00  0.00      B    H
ATOM   4994  C51 BMIMB 136      35.051   6.412   2.066  1.00  0.00      B    C
ATOM   4995  H52 BMIMB 136      35.168   7.345   2.611  1.00  0.00      B    H
ATOM   4996  H53 BMIMB 136      35.930   5.774   2.023  1.00  0.00      B    H
ATOM   4997  C6  BMIMB 136      34.544   6.729   0.718  1.00  0.00      B    C
ATOM   4998  H6  BMIMB 136      34.442   5.822   0.135  1.00  0.00      B    H
ATOM   4999  H61 BMIMB 136      33.577   7.217   0.665  1.00  0.00      B    H
ATOM   5000  H62 BMIMB 136      35.308   7.353   0.270  1.00  0.00      B    H
ATOM   5001  N1  BMIMB 137      29.447   7.385  17.577  1.00  0.00      B    N
ATOM   5002  N11 BMIMB 137      28.943   5.322  17.066  1.00  0.00      B    N
ATOM   5003  C1  BMIMB 137      29.091   6.222  18.038  1.00  0.00      B    C
ATOM   5004  H1  BMIMB 137      28.773   6.139  19.055  1.00  0.00      B    H
ATOM   5005  C2  BMIMB 137      29.803   7.148  16.210  1.00  0.00      B    C
ATOM   5006  H2  BMIMB 137      30.275   7.867  15.578  1.00  0.00      B    H
ATOM   5007  C21 BMIMB 137      29.607   5.834  15.983  1.00  0.00      B    C
ATOM   5008  H21 BMIMB 137      29.606   5.195  15.127  1.00  0.00      B    H
ATOM   5009  C3  BMIMB 137      29.315   8.687  18.173  1.00  0.00      B    C
ATOM   5010  H3  BMIMB 137      30.023   8.778  18.984  1.00  0.00      B    H
ATOM   5011  H31 BMIMB 137      29.515   9.501  17.493  1.00  0.00      B    H
ATOM   5012  H32 BMIMB 137      28.314   8.676  18.580  1.00  0.00      B    H
ATOM   5013  C4  BMIMB 137      28.408   3.910  17.225  1.00  0.00      B    C
ATOM   5014  H4  BMIMB 137      28.731   3.574  18.200  1.00  0.00      B    H
ATOM   5015  H41 BMIMB 137      28.984   3.303  16.543  1.00  0.00      B    H
ATOM   5016  C5  BMIMB 137      26.953   3.931  16.926  1.00  0.00      B    C
ATOM   5017  H5  BMIMB 137      26.508   3.302  17.693  1.00  0.00      B    H
ATOM   5018  H51 BMIMB 137      26.588   4.948  17.041  1.00  0.00      B    H
ATOM   5019  C51 BMIMB 137      26.471   3.519  15.569  1.00  0.00      B    C
ATOM   5020  H52 BMIMB 137      27.162   3.947  14.847  1.00  0.00      B    H
ATOM   5021  H53 BMIMB 137      26.569   2.455  15.370  1.00  0.00      B    H
ATOM   5022  C6  BMIMB 137      25.020   3.961  15.416  1.00  0.00      B    C
ATOM   5023  H6  BMIMB 137      24.676   3.867  14.392  1.00  0.00      B    H
ATOM   5024  H61 BMIMB 137      24.316   3.335  15.952  1.00  0.00      B    H
ATOM   5025  H62 BMIMB 137      24.812   5.003  15.633  1.00  0.00      B    H
ATOM   5026  N1  BMIMB 138      25.001  12.791   8.240  1.00  0.00      B    N
ATOM   5027  N11 BMIMB 138      25.524  12.712   6.182  1.00  0.00      B    N
ATOM   5028  C1  BMIMB 138      24.630  13.113   7.015  1.00  0.00      B    C
ATOM   5029  H1  BMIMB 138      23.829  13.775   6.767  1.00  0.00      B    H
ATOM   5030  C2  BMIMB 138      26.132  12.021   8.172  1.00  0.00      B    C
ATOM   5031  H2  BMIMB 138      26.462  11.494   9.041  1.00  0.00      B    H
ATOM   5032  C21 BMIMB 138      26.502  12.120   6.886  1.00  0.00      B    C
ATOM   5033  H21 BMIMB 138      27.355  11.687   6.412  1.00  0.00      B    H
ATOM   5034  C3  BMIMB 138      24.301  13.291   9.424  1.00  0.00      B    C
ATOM   5035  H3  BMIMB 138      24.058  12.524  10.145  1.00  0.00      B    H
ATOM   5036  H31 BMIMB 138      24.809  14.120   9.895  1.00  0.00      B    H
ATOM   5037  H32 BMIMB 138      23.357  13.735   9.146  1.00  0.00      B    H
ATOM   5038  C4  BMIMB 138      25.492  12.667   4.736  1.00  0.00      B    C
ATOM   5039  H4  BMIMB 138      26.372  13.086   4.270  1.00  0.00      B    H
ATOM   5040  H41 BMIMB 138      24.643  13.277   4.464  1.00  0.00      B    H
ATOM   5041  C5  BMIMB 138      25.162  11.245   4.281  1.00  0.00      B    C
ATOM   5042  H5  BMIMB 138      25.067  11.209   3.198  1.00  0.00      B    H
ATOM   5043  H51 BMIMB 138      26.019  10.611   4.494  1.00  0.00      B    H
ATOM   5044  C51 BMIMB 138      23.880  10.641   4.842  1.00  0.00      B    C
ATOM   5045  H52 BMIMB 138      24.237  10.163   5.751  1.00  0.00      B    H
ATOM   5046  H53 BMIMB 138      23.161  11.422   5.073  1.00  0.00      B    H
ATOM   5047  C6  BMIMB 138      23.367   9.717   3.800  1.00  0.00      B    C
ATOM   5048  H6  BMIMB 138      24.047   8.934   3.485  1.00  0.00      B    H
ATOM   5049  H61 BMIMB 138      22.402   9.281   4.032  1.00  0.00      B    H
ATOM   5050  H62 BMIMB 138      23.113  10.226   2.878  1.00  0.00      B    H
ATOM   5051  N1  BMIMB 139       2.189  25.005  35.944  1.00  0.00      B    N
ATOM   5052  N11 BMIMB 139       1.072  26.836  36.316  1.00  0.00      B    N
ATOM   5053  C1  BMIMB 139       1.079  25.685  35.673  1.00  0.00      B    C
ATOM   5054  H1  BMIMB 139       0.215  25.353  35.139  1.00  0.00      B    H
ATOM   5055  C2  BMIMB 139       3.093  25.976  36.362  1.00  0.00      B    C
ATOM   5056  H2  BMIMB 139       4.147  25.805  36.365  1.00  0.00      B    H
ATOM   5057  C21 BMIMB 139       2.428  27.125  36.628  1.00  0.00      B    C
ATOM   5058  H21 BMIMB 139       2.892  28.043  36.916  1.00  0.00      B    H
ATOM   5059  C3  BMIMB 139       2.365  23.595  35.505  1.00  0.00      B    C
ATOM   5060  H3  BMIMB 139       2.031  22.969  36.318  1.00  0.00      B    H
ATOM   5061  H31 BMIMB 139       1.731  23.255  34.700  1.00  0.00      B    H
[truncated: 252,015 more chars]
