# Supplementary material for: Ion and Solvent Modulation of Ferrocene and Decamethylferrocene Oxidation Potentials in Organic Electrolytes as Predicted by Molecular Dynamics Simulations
Source: J Phys Chem B. 2025 Feb 11;129(7):2067–81. doi: 10.1021/acs.jpcb.4c08321 (PMC11848929; doi:10.1021/acs.jpcb.4c08321)
Supplement: Supplementary file 2 — jp4c08321_si_002.zip [file jp4c08321_si_002.zip › simulation_files/pdb_files/Fc_SAPT_bulk_H2O.pdb]

TITLE     MDANALYSIS FRAME 0: Created by PDBWriter
CRYST1   39.280   39.280   39.280  90.00  90.00  90.00 P 1           1
ATOM      1  O   HOH A   1       2.241  17.674  18.562  1.00  0.00      A    O
ATOM      2  H1  HOH A   1       1.501  18.080  19.015  1.00  0.00      A    H
ATOM      3  H2  HOH A   1       1.860  16.922  18.107  1.00  0.00      A    H
ATOM      6  O   HOH A   2      12.082   2.170   4.075  1.00  0.00      A    O
ATOM      7  H1  HOH A   2      12.418   1.285   3.933  1.00  0.00      A    H
ATOM      8  H2  HOH A   2      12.248   2.625   3.250  1.00  0.00      A    H
ATOM     11  O   HOH A   3       8.315  36.281  18.501  1.00  0.00      A    O
ATOM     12  H1  HOH A   3       9.185  36.131  18.870  1.00  0.00      A    H
ATOM     13  H2  HOH A   3       8.398  36.033  17.580  1.00  0.00      A    H
ATOM     16  O   HOH A   4       8.044   7.737  15.301  1.00  0.00      A    O
ATOM     17  H1  HOH A   4       8.942   7.414  15.222  1.00  0.00      A    H
ATOM     18  H2  HOH A   4       7.687   7.269  16.056  1.00  0.00      A    H
ATOM     21  O   HOH A   5      22.178  37.929   8.913  1.00  0.00      A    O
ATOM     22  H1  HOH A   5      21.893  38.090   8.014  1.00  0.00      A    H
ATOM     23  H2  HOH A   5      22.810  37.213   8.840  1.00  0.00      A    H
ATOM     26  O   HOH A   6      25.034  28.188  33.119  1.00  0.00      A    O
ATOM     27  H1  HOH A   6      24.307  28.198  33.740  1.00  0.00      A    H
ATOM     28  H2  HOH A   6      24.835  27.461  32.529  1.00  0.00      A    H
ATOM     31  O   HOH A   7      22.323   9.878  12.793  1.00  0.00      A    O
ATOM     32  H1  HOH A   7      23.190  10.259  12.931  1.00  0.00      A    H
ATOM     33  H2  HOH A   7      22.099  10.113  11.892  1.00  0.00      A    H
ATOM     36  O   HOH A   8      39.096  28.778  14.938  1.00  0.00      A    O
ATOM     37  H1  HOH A   8      39.937  28.774  15.396  1.00  0.00      A    H
ATOM     38  H2  HOH A   8      38.664  27.973  15.222  1.00  0.00      A    H
ATOM     41  O   HOH A   9      20.754  15.055  11.190  1.00  0.00      A    O
ATOM     42  H1  HOH A   9      20.088  15.738  11.265  1.00  0.00      A    H
ATOM     43  H2  HOH A   9      20.562  14.453  11.909  1.00  0.00      A    H
ATOM     46  O   HOH A  10       0.383  17.442  25.820  1.00  0.00      A    O
ATOM     47  H1  HOH A  10      -0.082  18.148  25.372  1.00  0.00      A    H
ATOM     48  H2  HOH A  10       1.062  17.886  26.328  1.00  0.00      A    H
ATOM     51  O   HOH A  11      22.793  19.075  31.108  1.00  0.00      A    O
ATOM     52  H1  HOH A  11      23.423  18.752  30.463  1.00  0.00      A    H
ATOM     53  H2  HOH A  11      22.448  18.284  31.522  1.00  0.00      A    H
ATOM     56  O   HOH A  12      35.401   1.893  26.116  1.00  0.00      A    O
ATOM     57  H1  HOH A  12      36.324   1.846  25.864  1.00  0.00      A    H
ATOM     58  H2  HOH A  12      35.175   2.818  26.028  1.00  0.00      A    H
ATOM     61  O   HOH A  13      31.451  24.533   4.858  1.00  0.00      A    O
ATOM     62  H1  HOH A  13      32.249  24.125   4.522  1.00  0.00      A    H
ATOM     63  H2  HOH A  13      30.758  24.218   4.278  1.00  0.00      A    H
ATOM     66  O   HOH A  14      27.450  35.043  29.426  1.00  0.00      A    O
ATOM     67  H1  HOH A  14      28.192  34.650  28.965  1.00  0.00      A    H
ATOM     68  H2  HOH A  14      27.848  35.553  30.131  1.00  0.00      A    H
ATOM     71  O   HOH A  15      12.923  25.966  15.994  1.00  0.00      A    O
ATOM     72  H1  HOH A  15      13.853  26.195  15.995  1.00  0.00      A    H
ATOM     73  H2  HOH A  15      12.509  26.645  16.527  1.00  0.00      A    H
ATOM     76  O   HOH A  16       9.456   8.075   4.147  1.00  0.00      A    O
ATOM     77  H1  HOH A  16       8.520   7.911   4.029  1.00  0.00      A    H
ATOM     78  H2  HOH A  16       9.504   8.648   4.913  1.00  0.00      A    H
ATOM     81  O   HOH A  17       5.774  30.099  33.200  1.00  0.00      A    O
ATOM     82  H1  HOH A  17       5.857  29.583  34.002  1.00  0.00      A    H
ATOM     83  H2  HOH A  17       6.149  30.951  33.424  1.00  0.00      A    H
ATOM     86  O   HOH A  18      11.651  10.315  28.897  1.00  0.00      A    O
ATOM     87  H1  HOH A  18      10.724  10.083  28.858  1.00  0.00      A    H
ATOM     88  H2  HOH A  18      12.051   9.617  29.416  1.00  0.00      A    H
ATOM     91  O   HOH A  19      16.943  11.198   2.866  1.00  0.00      A    O
ATOM     92  H1  HOH A  19      16.518  11.860   3.411  1.00  0.00      A    H
ATOM     93  H2  HOH A  19      17.313  10.574   3.491  1.00  0.00      A    H
ATOM     96  O   HOH A  20       8.442  35.884   8.874  1.00  0.00      A    O
ATOM     97  H1  HOH A  20       9.169  35.989   9.488  1.00  0.00      A    H
ATOM     98  H2  HOH A  20       7.809  36.553   9.133  1.00  0.00      A    H
ATOM    101  O   HOH A  21      35.920  10.234  27.876  1.00  0.00      A    O
ATOM    102  H1  HOH A  21      36.607  10.418  27.235  1.00  0.00      A    H
ATOM    103  H2  HOH A  21      35.948   9.284  27.992  1.00  0.00      A    H
ATOM    106  O   HOH A  22      10.274   0.669  21.378  1.00  0.00      A    O
ATOM    107  H1  HOH A  22      10.218   1.603  21.176  1.00  0.00      A    H
ATOM    108  H2  HOH A  22       9.470   0.480  21.862  1.00  0.00      A    H
ATOM    111  O   HOH A  23      31.835  24.482  36.539  1.00  0.00      A    O
ATOM    112  H1  HOH A  23      31.132  24.268  37.153  1.00  0.00      A    H
ATOM    113  H2  HOH A  23      31.455  25.142  35.959  1.00  0.00      A    H
ATOM    116  O   HOH A  24      26.461  33.842   9.252  1.00  0.00      A    O
ATOM    117  H1  HOH A  24      26.747  33.701   8.349  1.00  0.00      A    H
ATOM    118  H2  HOH A  24      25.523  33.653   9.239  1.00  0.00      A    H
ATOM    121  O   HOH A  25      35.078   6.078   2.431  1.00  0.00      A    O
ATOM    122  H1  HOH A  25      35.364   5.177   2.280  1.00  0.00      A    H
ATOM    123  H2  HOH A  25      35.758   6.616   2.026  1.00  0.00      A    H
ATOM    126  O   HOH A  26      35.739   9.165  32.517  1.00  0.00      A    O
ATOM    127  H1  HOH A  26      35.730   8.603  31.742  1.00  0.00      A    H
ATOM    128  H2  HOH A  26      34.919   9.657  32.465  1.00  0.00      A    H
ATOM    131  O   HOH A  27      29.859  12.418   5.002  1.00  0.00      A    O
ATOM    132  H1  HOH A  27      29.731  12.417   4.053  1.00  0.00      A    H
ATOM    133  H2  HOH A  27      30.788  12.220   5.119  1.00  0.00      A    H
ATOM    136  O   HOH A  28       4.284  22.991  26.667  1.00  0.00      A    O
ATOM    137  H1  HOH A  28       3.500  22.943  26.120  1.00  0.00      A    H
ATOM    138  H2  HOH A  28       4.914  23.483  26.141  1.00  0.00      A    H
ATOM    141  O   HOH A  29      36.892  30.647   9.274  1.00  0.00      A    O
ATOM    142  H1  HOH A  29      36.709  31.406   9.828  1.00  0.00      A    H
ATOM    143  H2  HOH A  29      36.147  30.062   9.416  1.00  0.00      A    H
ATOM    146  O   HOH A  30      12.634   9.944  16.757  1.00  0.00      A    O
ATOM    147  H1  HOH A  30      12.387  10.786  17.141  1.00  0.00      A    H
ATOM    148  H2  HOH A  30      13.120  10.174  15.966  1.00  0.00      A    H
ATOM    151  O   HOH A  31      15.336  27.166  29.930  1.00  0.00      A    O
ATOM    152  H1  HOH A  31      15.501  26.343  30.388  1.00  0.00      A    H
ATOM    153  H2  HOH A  31      14.749  26.928  29.212  1.00  0.00      A    H
ATOM    156  O   HOH A  32      29.835  33.512  11.996  1.00  0.00      A    O
ATOM    157  H1  HOH A  32      29.941  32.610  12.298  1.00  0.00      A    H
ATOM    158  H2  HOH A  32      30.301  34.039  12.646  1.00  0.00      A    H
ATOM    161  O   HOH A  33      17.848  37.648   3.222  1.00  0.00      A    O
ATOM    162  H1  HOH A  33      17.686  38.532   3.553  1.00  0.00      A    H
ATOM    163  H2  HOH A  33      18.377  37.230   3.901  1.00  0.00      A    H
ATOM    166  O   HOH A  34      32.739  33.124  17.919  1.00  0.00      A    O
ATOM    167  H1  HOH A  34      33.615  32.757  18.037  1.00  0.00      A    H
ATOM    168  H2  HOH A  34      32.607  33.129  16.971  1.00  0.00      A    H
ATOM    171  O   HOH A  35      16.883  18.716   7.588  1.00  0.00      A    O
ATOM    172  H1  HOH A  35      16.743  18.987   8.496  1.00  0.00      A    H
ATOM    173  H2  HOH A  35      17.313  19.467   7.178  1.00  0.00      A    H
ATOM    176  O   HOH A  36      -0.065  19.846  29.774  1.00  0.00      A    O
ATOM    177  H1  HOH A  36       0.860  19.625  29.882  1.00  0.00      A    H
ATOM    178  H2  HOH A  36      -0.493  19.009  29.596  1.00  0.00      A    H
ATOM    181  O   HOH A  37      38.319  29.952  19.066  1.00  0.00      A    O
ATOM    182  H1  HOH A  37      38.307  30.907  19.133  1.00  0.00      A    H
ATOM    183  H2  HOH A  37      39.242  29.716  19.159  1.00  0.00      A    H
ATOM    186  O   HOH A  38      16.443   6.535  27.764  1.00  0.00      A    O
ATOM    187  H1  HOH A  38      16.170   5.634  27.593  1.00  0.00      A    H
ATOM    188  H2  HOH A  38      17.183   6.678  27.174  1.00  0.00      A    H
ATOM    191  O   HOH A  39      39.252  20.673  10.024  1.00  0.00      A    O
ATOM    192  H1  HOH A  39      39.331  21.470  10.549  1.00  0.00      A    H
ATOM    193  H2  HOH A  39      38.486  20.825   9.471  1.00  0.00      A    H
ATOM    196  O   HOH A  40      31.666   6.565  36.919  1.00  0.00      A    O
ATOM    197  H1  HOH A  40      32.177   5.760  36.833  1.00  0.00      A    H
ATOM    198  H2  HOH A  40      32.164   7.219  36.428  1.00  0.00      A    H
ATOM    201  O   HOH A  41       3.796   4.212  19.173  1.00  0.00      A    O
ATOM    202  H1  HOH A  41       4.442   3.727  19.687  1.00  0.00      A    H
ATOM    203  H2  HOH A  41       3.422   4.841  19.790  1.00  0.00      A    H
ATOM    206  O   HOH A  42      14.884  35.640  22.033  1.00  0.00      A    O
ATOM    207  H1  HOH A  42      15.398  35.079  22.614  1.00  0.00      A    H
ATOM    208  H2  HOH A  42      13.976  35.495  22.301  1.00  0.00      A    H
ATOM    211  O   HOH A  43       1.998  12.513  18.847  1.00  0.00      A    O
ATOM    212  H1  HOH A  43       1.106  12.670  18.536  1.00  0.00      A    H
ATOM    213  H2  HOH A  43       2.015  11.581  19.067  1.00  0.00      A    H
ATOM    216  O   HOH A  44      26.087  22.115   6.641  1.00  0.00      A    O
ATOM    217  H1  HOH A  44      25.289  22.529   6.969  1.00  0.00      A    H
ATOM    218  H2  HOH A  44      26.366  22.673   5.915  1.00  0.00      A    H
ATOM    221  O   HOH A  45      23.060   3.854  34.135  1.00  0.00      A    O
ATOM    222  H1  HOH A  45      23.998   3.665  34.120  1.00  0.00      A    H
ATOM    223  H2  HOH A  45      22.885   4.267  33.289  1.00  0.00      A    H
ATOM    226  O   HOH A  46      11.771  35.204  35.414  1.00  0.00      A    O
ATOM    227  H1  HOH A  46      12.172  34.814  34.637  1.00  0.00      A    H
ATOM    228  H2  HOH A  46      10.830  35.092  35.281  1.00  0.00      A    H
ATOM    231  O   HOH A  47      14.717  17.931  36.748  1.00  0.00      A    O
ATOM    232  H1  HOH A  47      15.297  17.660  37.460  1.00  0.00      A    H
ATOM    233  H2  HOH A  47      14.405  18.797  37.009  1.00  0.00      A    H
ATOM    236  O   HOH A  48      10.942  13.906   6.785  1.00  0.00      A    O
ATOM    237  H1  HOH A  48      10.446  13.393   7.422  1.00  0.00      A    H
ATOM    238  H2  HOH A  48      10.343  14.604   6.520  1.00  0.00      A    H
ATOM    241  O   HOH A  49      31.975  26.844  20.752  1.00  0.00      A    O
ATOM    242  H1  HOH A  49      31.829  26.335  21.549  1.00  0.00      A    H
ATOM    243  H2  HOH A  49      32.731  26.429  20.337  1.00  0.00      A    H
ATOM    246  O   HOH A  50      25.891  26.071   1.536  1.00  0.00      A    O
ATOM    247  H1  HOH A  50      24.973  25.962   1.288  1.00  0.00      A    H
ATOM    248  H2  HOH A  50      25.878  26.747   2.213  1.00  0.00      A    H
ATOM    251  O   HOH A  51      33.196   1.962   7.531  1.00  0.00      A    O
ATOM    252  H1  HOH A  51      32.288   2.253   7.446  1.00  0.00      A    H
ATOM    253  H2  HOH A  51      33.372   1.998   8.471  1.00  0.00      A    H
ATOM    256  O   HOH A  52      21.042  34.423  10.786  1.00  0.00      A    O
ATOM    257  H1  HOH A  52      21.394  35.061  11.406  1.00  0.00      A    H
ATOM    258  H2  HOH A  52      21.500  33.608  10.993  1.00  0.00      A    H
ATOM    261  O   HOH A  53       4.227  11.325   2.173  1.00  0.00      A    O
ATOM    262  H1  HOH A  53       3.969  12.150   1.762  1.00  0.00      A    H
ATOM    263  H2  HOH A  53       4.377  10.728   1.441  1.00  0.00      A    H
ATOM    266  O   HOH A  54       2.088  28.998   5.040  1.00  0.00      A    O
ATOM    267  H1  HOH A  54       1.646  28.345   5.583  1.00  0.00      A    H
ATOM    268  H2  HOH A  54       2.826  29.294   5.573  1.00  0.00      A    H
ATOM    271  O   HOH A  55      10.641   8.346  20.142  1.00  0.00      A    O
ATOM    272  H1  HOH A  55       9.965   8.737  19.589  1.00  0.00      A    H
ATOM    273  H2  HOH A  55      11.293   9.038  20.250  1.00  0.00      A    H
ATOM    276  O   HOH A  56      34.991  28.703   9.342  1.00  0.00      A    O
ATOM    277  H1  HOH A  56      35.655  28.043   9.143  1.00  0.00      A    H
ATOM    278  H2  HOH A  56      34.424  28.711   8.571  1.00  0.00      A    H
ATOM    281  O   HOH A  57      12.061  22.911  19.755  1.00  0.00      A    O
ATOM    282  H1  HOH A  57      11.749  23.506  19.074  1.00  0.00      A    H
ATOM    283  H2  HOH A  57      12.192  22.077  19.304  1.00  0.00      A    H
ATOM    286  O   HOH A  58      12.950  31.576  12.314  1.00  0.00      A    O
ATOM    287  H1  HOH A  58      13.110  30.778  12.817  1.00  0.00      A    H
ATOM    288  H2  HOH A  58      13.580  32.208  12.660  1.00  0.00      A    H
ATOM    291  O   HOH A  59       9.863  29.515  36.467  1.00  0.00      A    O
ATOM    292  H1  HOH A  59       9.868  29.849  37.364  1.00  0.00      A    H
ATOM    293  H2  HOH A  59      10.746  29.167  36.336  1.00  0.00      A    H
ATOM    296  O   HOH A  60      11.419   0.344   1.538  1.00  0.00      A    O
ATOM    297  H1  HOH A  60      11.031  -0.014   2.337  1.00  0.00      A    H
ATOM    298  H2  HOH A  60      12.348   0.121   1.602  1.00  0.00      A    H
ATOM    301  O   HOH A  61       9.482   6.194   7.401  1.00  0.00      A    O
ATOM    302  H1  HOH A  61       8.838   5.531   7.649  1.00  0.00      A    H
ATOM    303  H2  HOH A  61       9.856   6.488   8.232  1.00  0.00      A    H
ATOM    306  O   HOH A  62      10.574  12.624  36.044  1.00  0.00      A    O
ATOM    307  H1  HOH A  62      10.781  11.813  36.508  1.00  0.00      A    H
ATOM    308  H2  HOH A  62      11.392  13.120  36.052  1.00  0.00      A    H
ATOM    311  O   HOH A  63       5.104   8.157  21.009  1.00  0.00      A    O
ATOM    312  H1  HOH A  63       5.594   7.656  21.661  1.00  0.00      A    H
ATOM    313  H2  HOH A  63       4.591   8.781  21.522  1.00  0.00      A    H
ATOM    316  O   HOH A  64      31.602  30.635  16.355  1.00  0.00      A    O
ATOM    317  H1  HOH A  64      30.793  30.771  16.849  1.00  0.00      A    H
ATOM    318  H2  HOH A  64      31.777  31.481  15.943  1.00  0.00      A    H
ATOM    321  O   HOH A  65      28.711  35.528  10.420  1.00  0.00      A    O
ATOM    322  H1  HOH A  65      29.012  34.859  11.035  1.00  0.00      A    H
ATOM    323  H2  HOH A  65      27.872  35.197  10.099  1.00  0.00      A    H
ATOM    326  O   HOH A  66      24.408  19.035  21.005  1.00  0.00      A    O
ATOM    327  H1  HOH A  66      23.911  19.852  21.035  1.00  0.00      A    H
ATOM    328  H2  HOH A  66      25.292  19.301  20.752  1.00  0.00      A    H
ATOM    331  O   HOH A  67      12.160  28.380  35.955  1.00  0.00      A    O
ATOM    332  H1  HOH A  67      12.604  27.771  36.545  1.00  0.00      A    H
ATOM    333  H2  HOH A  67      12.699  29.170  35.976  1.00  0.00      A    H
ATOM    336  O   HOH A  68      22.826  13.678  14.368  1.00  0.00      A    O
ATOM    337  H1  HOH A  68      23.221  12.865  14.054  1.00  0.00      A    H
ATOM    338  H2  HOH A  68      23.372  14.370  13.995  1.00  0.00      A    H
ATOM    341  O   HOH A  69      15.235  21.899  15.236  1.00  0.00      A    O
ATOM    342  H1  HOH A  69      15.160  22.582  14.570  1.00  0.00      A    H
ATOM    343  H2  HOH A  69      14.378  21.885  15.663  1.00  0.00      A    H
ATOM    346  O   HOH A  70      20.000  36.648  38.151  1.00  0.00      A    O
ATOM    347  H1  HOH A  70      19.509  37.390  37.797  1.00  0.00      A    H
ATOM    348  H2  HOH A  70      19.452  36.315  38.862  1.00  0.00      A    H
ATOM    351  O   HOH A  71      34.029  21.145  38.535  1.00  0.00      A    O
ATOM    352  H1  HOH A  71      34.846  21.527  38.857  1.00  0.00      A    H
ATOM    353  H2  HOH A  71      33.943  21.478  37.642  1.00  0.00      A    H
ATOM    356  O   HOH A  72      12.000  34.989   5.488  1.00  0.00      A    O
ATOM    357  H1  HOH A  72      12.666  34.358   5.213  1.00  0.00      A    H
ATOM    358  H2  HOH A  72      11.745  34.700   6.365  1.00  0.00      A    H
ATOM    361  O   HOH A  73       8.570  20.909   7.518  1.00  0.00      A    O
ATOM    362  H1  HOH A  73       9.450  20.822   7.152  1.00  0.00      A    H
ATOM    363  H2  HOH A  73       8.245  20.010   7.578  1.00  0.00      A    H
ATOM    366  O   HOH A  74      13.424  31.039  36.248  1.00  0.00      A    O
ATOM    367  H1  HOH A  74      12.857  31.659  36.707  1.00  0.00      A    H
ATOM    368  H2  HOH A  74      13.346  31.280  35.325  1.00  0.00      A    H
ATOM    371  O   HOH A  75       1.796   6.334   8.644  1.00  0.00      A    O
ATOM    372  H1  HOH A  75       1.772   6.088   7.720  1.00  0.00      A    H
ATOM    373  H2  HOH A  75       0.920   6.129   8.970  1.00  0.00      A    H
ATOM    376  O   HOH A  76      21.290  10.808  27.279  1.00  0.00      A    O
ATOM    377  H1  HOH A  76      21.296  11.626  26.783  1.00  0.00      A    H
ATOM    378  H2  HOH A  76      20.467  10.829  27.768  1.00  0.00      A    H
ATOM    381  O   HOH A  77      20.853  20.244  10.834  1.00  0.00      A    O
ATOM    382  H1  HOH A  77      19.899  20.167  10.855  1.00  0.00      A    H
ATOM    383  H2  HOH A  77      21.105  19.870   9.990  1.00  0.00      A    H
ATOM    386  O   HOH A  78      18.498   5.700  15.086  1.00  0.00      A    O
ATOM    387  H1  HOH A  78      18.601   6.509  15.587  1.00  0.00      A    H
ATOM    388  H2  HOH A  78      17.645   5.359  15.353  1.00  0.00      A    H
ATOM    391  O   HOH A  79       6.698   7.030   3.966  1.00  0.00      A    O
ATOM    392  H1  HOH A  79       5.827   7.086   3.575  1.00  0.00      A    H
ATOM    393  H2  HOH A  79       6.574   6.500   4.754  1.00  0.00      A    H
ATOM    396  O   HOH A  80      37.217   2.754  10.713  1.00  0.00      A    O
ATOM    397  H1  HOH A  80      37.273   1.960  11.245  1.00  0.00      A    H
ATOM    398  H2  HOH A  80      37.975   3.274  10.978  1.00  0.00      A    H
ATOM    401  O   HOH A  81       3.170  23.688   5.778  1.00  0.00      A    O
ATOM    402  H1  HOH A  81       3.705  23.013   5.361  1.00  0.00      A    H
ATOM    403  H2  HOH A  81       3.651  24.502   5.631  1.00  0.00      A    H
ATOM    406  O   HOH A  82      15.870  24.717  31.115  1.00  0.00      A    O
ATOM    407  H1  HOH A  82      15.961  24.888  32.053  1.00  0.00      A    H
ATOM    408  H2  HOH A  82      15.812  23.764  31.050  1.00  0.00      A    H
ATOM    411  O   HOH A  83       3.679  32.768  32.527  1.00  0.00      A    O
ATOM    412  H1  HOH A  83       3.617  33.540  31.965  1.00  0.00      A    H
ATOM    413  H2  HOH A  83       3.225  33.019  33.331  1.00  0.00      A    H
ATOM    416  O   HOH A  84       8.885  34.711  35.769  1.00  0.00      A    O
ATOM    417  H1  HOH A  84       8.144  35.270  36.003  1.00  0.00      A    H
ATOM    418  H2  HOH A  84       8.844  34.647  34.815  1.00  0.00      A    H
ATOM    421  O   HOH A  85      34.035   0.311  17.877  1.00  0.00      A    O
ATOM    422  H1  HOH A  85      33.977  -0.558  18.276  1.00  0.00      A    H
ATOM    423  H2  HOH A  85      33.127   0.607  17.816  1.00  0.00      A    H
ATOM    426  O   HOH A  86       9.717  22.237  21.715  1.00  0.00      A    O
ATOM    427  H1  HOH A  86       9.488  21.693  20.961  1.00  0.00      A    H
ATOM    428  H2  HOH A  86       9.477  21.706  22.474  1.00  0.00      A    H
ATOM    431  O   HOH A  87      28.871  37.592  31.764  1.00  0.00      A    O
ATOM    432  H1  HOH A  87      28.964  38.480  32.109  1.00  0.00      A    H
ATOM    433  H2  HOH A  87      29.592  37.499  31.143  1.00  0.00      A    H
ATOM    436  O   HOH A  88      22.560  32.795  27.680  1.00  0.00      A    O
ATOM    437  H1  HOH A  88      23.292  32.646  28.278  1.00  0.00      A    H
ATOM    438  H2  HOH A  88      22.443  31.957  27.231  1.00  0.00      A    H
ATOM    441  O   HOH A  89      17.084  11.712  15.695  1.00  0.00      A    O
ATOM    442  H1  HOH A  89      17.522  11.139  15.066  1.00  0.00      A    H
ATOM    443  H2  HOH A  89      16.365  11.184  16.041  1.00  0.00      A    H
ATOM    446  O   HOH A  90       7.476  38.015  15.217  1.00  0.00      A    O
ATOM    447  H1  HOH A  90       7.296  37.634  14.358  1.00  0.00      A    H
ATOM    448  H2  HOH A  90       8.068  38.746  15.037  1.00  0.00      A    H
ATOM    451  O   HOH A  91      30.986   9.283  28.757  1.00  0.00      A    O
ATOM    452  H1  HOH A  91      30.710   8.420  28.448  1.00  0.00      A    H
ATOM    453  H2  HOH A  91      31.698   9.102  29.370  1.00  0.00      A    H
ATOM    456  O   HOH A  92      14.890  38.982   0.167  1.00  0.00      A    O
ATOM    457  H1  HOH A  92      15.461  38.997   0.936  1.00  0.00      A    H
ATOM    458  H2  HOH A  92      14.544  38.091   0.143  1.00  0.00      A    H
ATOM    461  O   HOH A  93       5.778  28.690   8.202  1.00  0.00      A    O
ATOM    462  H1  HOH A  93       5.041  28.773   7.597  1.00  0.00      A    H
ATOM    463  H2  HOH A  93       5.686  27.813   8.574  1.00  0.00      A    H
ATOM    466  O   HOH A  94      35.993  10.714  22.161  1.00  0.00      A    O
ATOM    467  H1  HOH A  94      35.361  11.324  21.779  1.00  0.00      A    H
ATOM    468  H2  HOH A  94      36.834  10.972  21.784  1.00  0.00      A    H
ATOM    471  O   HOH A  95       9.696  19.118  10.160  1.00  0.00      A    O
ATOM    472  H1  HOH A  95      10.425  18.856  10.722  1.00  0.00      A    H
ATOM    473  H2  HOH A  95       9.545  20.038  10.375  1.00  0.00      A    H
ATOM    476  O   HOH A  96      13.777  26.062  28.034  1.00  0.00      A    O
ATOM    477  H1  HOH A  96      13.043  26.497  27.600  1.00  0.00      A    H
ATOM    478  H2  HOH A  96      13.374  25.351  28.533  1.00  0.00      A    H
ATOM    481  O   HOH A  97      28.834  19.009  33.699  1.00  0.00      A    O
ATOM    482  H1  HOH A  97      29.385  19.712  33.355  1.00  0.00      A    H
ATOM    483  H2  HOH A  97      28.110  18.945  33.076  1.00  0.00      A    H
ATOM    486  O   HOH A  98       4.747  21.330  23.805  1.00  0.00      A    O
ATOM    487  H1  HOH A  98       4.354  21.427  22.937  1.00  0.00      A    H
ATOM    488  H2  HOH A  98       5.194  22.162  23.960  1.00  0.00      A    H
ATOM    491  O   HOH A  99      30.181   4.851  17.954  1.00  0.00      A    O
ATOM    492  H1  HOH A  99      29.228   4.896  17.873  1.00  0.00      A    H
ATOM    493  H2  HOH A  99      30.446   5.747  18.162  1.00  0.00      A    H
ATOM    496  O   HOH A 100      31.195  27.243   6.640  1.00  0.00      A    O
ATOM    497  H1  HOH A 100      30.650  26.461   6.556  1.00  0.00      A    H
ATOM    498  H2  HOH A 100      30.585  27.973   6.539  1.00  0.00      A    H
ATOM    501  O   HOH A 101      23.870   9.501  39.196  1.00  0.00      A    O
ATOM    502  H1  HOH A 101      23.220   8.801  39.249  1.00  0.00      A    H
ATOM    503  H2  HOH A 101      23.441  10.189  38.687  1.00  0.00      A    H
ATOM    506  O   HOH A 102      -0.093  17.143  22.099  1.00  0.00      A    O
ATOM    507  H1  HOH A 102       0.752  16.732  22.278  1.00  0.00      A    H
ATOM    508  H2  HOH A 102      -0.517  17.205  22.954  1.00  0.00      A    H
ATOM    511  O   HOH A 103      31.979   8.282   0.226  1.00  0.00      A    O
ATOM    512  H1  HOH A 103      32.118   7.497   0.757  1.00  0.00      A    H
ATOM    513  H2  HOH A 103      31.968   7.962  -0.676  1.00  0.00      A    H
ATOM    516  O   HOH A 104      27.433  28.286  34.968  1.00  0.00      A    O
ATOM    517  H1  HOH A 104      27.426  27.411  35.358  1.00  0.00      A    H
ATOM    518  H2  HOH A 104      26.968  28.182  34.138  1.00  0.00      A    H
ATOM    521  O   HOH A 105      33.525  14.989  27.007  1.00  0.00      A    O
ATOM    522  H1  HOH A 105      32.949  14.726  26.290  1.00  0.00      A    H
ATOM    523  H2  HOH A 105      34.155  14.272  27.084  1.00  0.00      A    H
ATOM    526  O   HOH A 106      29.774  23.413  33.189  1.00  0.00      A    O
ATOM    527  H1  HOH A 106      30.346  24.015  32.712  1.00  0.00      A    H
ATOM    528  H2  HOH A 106      28.895  23.609  32.863  1.00  0.00      A    H
ATOM    531  O   HOH A 107      39.196  19.578  34.237  1.00  0.00      A    O
ATOM    532  H1  HOH A 107      38.682  19.933  33.512  1.00  0.00      A    H
ATOM    533  H2  HOH A 107      39.704  18.867  33.845  1.00  0.00      A    H
ATOM    536  O   HOH A 108      23.897  34.167  19.275  1.00  0.00      A    O
ATOM    537  H1  HOH A 108      23.025  33.955  19.608  1.00  0.00      A    H
ATOM    538  H2  HOH A 108      24.497  33.810  19.929  1.00  0.00      A    H
ATOM    541  O   HOH A 109      36.546  14.385  37.576  1.00  0.00      A    O
ATOM    542  H1  HOH A 109      37.342  14.838  37.297  1.00  0.00      A    H
ATOM    543  H2  HOH A 109      35.976  14.405  36.806  1.00  0.00      A    H
ATOM    546  O   HOH A 110      14.577  13.585  18.615  1.00  0.00      A    O
ATOM    547  H1  HOH A 110      14.949  12.801  19.019  1.00  0.00      A    H
ATOM    548  H2  HOH A 110      14.089  14.010  19.320  1.00  0.00      A    H
ATOM    551  O   HOH A 111       1.693  27.721  30.443  1.00  0.00      A    O
ATOM    552  H1  HOH A 111       0.818  28.108  30.445  1.00  0.00      A    H
ATOM    553  H2  HOH A 111       1.573  26.857  30.049  1.00  0.00      A    H
ATOM    556  O   HOH A 112      15.741   1.589  26.243  1.00  0.00      A    O
ATOM    557  H1  HOH A 112      14.807   1.379  26.265  1.00  0.00      A    H
ATOM    558  H2  HOH A 112      16.175   0.744  26.132  1.00  0.00      A    H
ATOM    561  O   HOH A 113       6.402  20.319  11.963  1.00  0.00      A    O
ATOM    562  H1  HOH A 113       6.413  19.416  11.645  1.00  0.00      A    H
ATOM    563  H2  HOH A 113       7.096  20.756  11.469  1.00  0.00      A    H
ATOM    566  O   HOH A 114      22.941  36.994  19.155  1.00  0.00      A    O
ATOM    567  H1  HOH A 114      23.508  37.438  18.525  1.00  0.00      A    H
ATOM    568  H2  HOH A 114      23.022  36.065  18.938  1.00  0.00      A    H
ATOM    571  O   HOH A 115      11.180   6.427  30.656  1.00  0.00      A    O
ATOM    572  H1  HOH A 115      11.685   6.750  31.402  1.00  0.00      A    H
ATOM    573  H2  HOH A 115      11.609   5.607  30.412  1.00  0.00      A    H
ATOM    576  O   HOH A 116      10.911  36.235  10.215  1.00  0.00      A    O
ATOM    577  H1  HOH A 116      11.336  36.987   9.803  1.00  0.00      A    H
ATOM    578  H2  HOH A 116      10.686  36.539  11.095  1.00  0.00      A    H
ATOM    581  O   HOH A 117      21.247  34.861   1.362  1.00  0.00      A    O
ATOM    582  H1  HOH A 117      20.505  35.290   1.788  1.00  0.00      A    H
ATOM    583  H2  HOH A 117      21.137  35.059   0.432  1.00  0.00      A    H
ATOM    586  O   HOH A 118       4.449  13.637  14.128  1.00  0.00      A    O
ATOM    587  H1  HOH A 118       4.379  12.691  14.259  1.00  0.00      A    H
ATOM    588  H2  HOH A 118       5.299  13.758  13.704  1.00  0.00      A    H
ATOM    591  O   HOH A 119      22.741  19.386   1.665  1.00  0.00      A    O
ATOM    592  H1  HOH A 119      22.210  20.146   1.903  1.00  0.00      A    H
ATOM    593  H2  HOH A 119      22.503  18.717   2.308  1.00  0.00      A    H
ATOM    596  O   HOH A 120      20.895  23.985  37.836  1.00  0.00      A    O
ATOM    597  H1  HOH A 120      20.255  23.275  37.787  1.00  0.00      A    H
ATOM    598  H2  HOH A 120      21.740  23.558  37.699  1.00  0.00      A    H
ATOM    601  O   HOH A 121      10.525  15.103   2.428  1.00  0.00      A    O
ATOM    602  H1  HOH A 121      10.007  15.096   1.623  1.00  0.00      A    H
ATOM    603  H2  HOH A 121      10.222  15.877   2.901  1.00  0.00      A    H
ATOM    606  O   HOH A 122      14.002   6.040   6.141  1.00  0.00      A    O
ATOM    607  H1  HOH A 122      13.816   5.113   6.290  1.00  0.00      A    H
ATOM    608  H2  HOH A 122      13.310   6.331   5.547  1.00  0.00      A    H
ATOM    611  O   HOH A 123       5.049  30.324  15.764  1.00  0.00      A    O
ATOM    612  H1  HOH A 123       5.323  30.214  14.854  1.00  0.00      A    H
ATOM    613  H2  HOH A 123       4.523  29.547  15.953  1.00  0.00      A    H
ATOM    616  O   HOH A 124       7.399   3.873  30.724  1.00  0.00      A    O
ATOM    617  H1  HOH A 124       7.550   3.501  31.593  1.00  0.00      A    H
ATOM    618  H2  HOH A 124       6.476   3.696  30.544  1.00  0.00      A    H
ATOM    621  O   HOH A 125       6.303  38.370  33.274  1.00  0.00      A    O
ATOM    622  H1  HOH A 125       5.464  37.916  33.351  1.00  0.00      A    H
ATOM    623  H2  HOH A 125       6.646  38.393  34.167  1.00  0.00      A    H
ATOM    626  O   HOH A 126      30.548   2.411  14.173  1.00  0.00      A    O
ATOM    627  H1  HOH A 126      29.646   2.282  13.879  1.00  0.00      A    H
ATOM    628  H2  HOH A 126      30.885   1.526  14.310  1.00  0.00      A    H
ATOM    631  O   HOH A 127       3.562   1.087  35.172  1.00  0.00      A    O
ATOM    632  H1  HOH A 127       4.405   1.016  34.723  1.00  0.00      A    H
ATOM    633  H2  HOH A 127       3.774   0.983  36.099  1.00  0.00      A    H
ATOM    636  O   HOH A 128      23.205  30.157  26.827  1.00  0.00      A    O
ATOM    637  H1  HOH A 128      22.943  29.394  26.311  1.00  0.00      A    H
ATOM    638  H2  HOH A 128      23.490  29.792  27.665  1.00  0.00      A    H
ATOM    641  O   HOH A 129      19.061  27.020  21.986  1.00  0.00      A    O
ATOM    642  H1  HOH A 129      19.799  26.443  22.182  1.00  0.00      A    H
ATOM    643  H2  HOH A 129      18.306  26.591  22.390  1.00  0.00      A    H
ATOM    646  O   HOH A 130      12.147  17.079  25.499  1.00  0.00      A    O
ATOM    647  H1  HOH A 130      12.575  17.446  24.725  1.00  0.00      A    H
ATOM    648  H2  HOH A 130      12.698  16.338  25.750  1.00  0.00      A    H
ATOM    651  O   HOH A 131      14.877   1.882  17.842  1.00  0.00      A    O
ATOM    652  H1  HOH A 131      15.665   2.087  18.345  1.00  0.00      A    H
ATOM    653  H2  HOH A 131      14.166   2.296  18.331  1.00  0.00      A    H
ATOM    656  O   HOH A 132       6.159  14.513   6.249  1.00  0.00      A    O
ATOM    657  H1  HOH A 132       7.013  14.935   6.151  1.00  0.00      A    H
ATOM    658  H2  HOH A 132       6.161  14.173   7.143  1.00  0.00      A    H
ATOM    661  O   HOH A 133      16.134  16.044  23.712  1.00  0.00      A    O
ATOM    662  H1  HOH A 133      16.611  15.664  22.973  1.00  0.00      A    H
ATOM    663  H2  HOH A 133      15.348  16.424  23.320  1.00  0.00      A    H
ATOM    666  O   HOH A 134      29.488  16.502  23.542  1.00  0.00      A    O
ATOM    667  H1  HOH A 134      29.892  16.710  24.385  1.00  0.00      A    H
ATOM    668  H2  HOH A 134      30.226  16.346  22.953  1.00  0.00      A    H
ATOM    671  O   HOH A 135      36.541  32.443  29.934  1.00  0.00      A    O
ATOM    672  H1  HOH A 135      36.207  32.261  30.812  1.00  0.00      A    H
ATOM    673  H2  HOH A 135      36.285  33.349  29.763  1.00  0.00      A    H
ATOM    676  O   HOH A 136       8.320  17.710  25.273  1.00  0.00      A    O
ATOM    677  H1  HOH A 136       7.663  17.325  25.853  1.00  0.00      A    H
ATOM    678  H2  HOH A 136       7.910  17.701  24.408  1.00  0.00      A    H
ATOM    681  O   HOH A 137       6.190  19.151  29.657  1.00  0.00      A    O
ATOM    682  H1  HOH A 137       6.198  19.629  28.828  1.00  0.00      A    H
ATOM    683  H2  HOH A 137       5.930  18.261  29.418  1.00  0.00      A    H
ATOM    686  O   HOH A 138      38.309   6.721  13.249  1.00  0.00      A    O
ATOM    687  H1  HOH A 138      37.505   6.201  13.233  1.00  0.00      A    H
ATOM    688  H2  HOH A 138      38.494   6.848  14.180  1.00  0.00      A    H
ATOM    691  O   HOH A 139      32.937  27.354  36.043  1.00  0.00      A    O
ATOM    692  H1  HOH A 139      32.292  27.505  35.352  1.00  0.00      A    H
ATOM    693  H2  HOH A 139      32.428  27.003  36.774  1.00  0.00      A    H
ATOM    696  O   HOH A 140      30.152  20.966  32.060  1.00  0.00      A    O
ATOM    697  H1  HOH A 140      29.942  21.829  32.417  1.00  0.00      A    H
ATOM    698  H2  HOH A 140      31.076  21.026  31.816  1.00  0.00      A    H
ATOM    701  O   HOH A 141      19.571   8.409   9.386  1.00  0.00      A    O
ATOM    702  H1  HOH A 141      20.330   8.406   9.970  1.00  0.00      A    H
ATOM    703  H2  HOH A 141      19.836   7.863   8.646  1.00  0.00      A    H
ATOM    706  O   HOH A 142      35.541   3.633  15.656  1.00  0.00      A    O
ATOM    707  H1  HOH A 142      35.527   3.446  16.595  1.00  0.00      A    H
ATOM    708  H2  HOH A 142      34.672   3.990  15.469  1.00  0.00      A    H
ATOM    711  O   HOH A 143       2.494  30.110  13.745  1.00  0.00      A    O
ATOM    712  H1  HOH A 143       2.078  29.672  13.003  1.00  0.00      A    H
ATOM    713  H2  HOH A 143       2.891  30.895  13.369  1.00  0.00      A    H
ATOM    716  O   HOH A 144      20.564  34.455  27.762  1.00  0.00      A    O
ATOM    717  H1  HOH A 144      20.704  35.118  27.085  1.00  0.00      A    H
ATOM    718  H2  HOH A 144      21.331  33.886  27.703  1.00  0.00      A    H
ATOM    721  O   HOH A 145      -0.047   6.748  15.830  1.00  0.00      A    O
ATOM    722  H1  HOH A 145       0.642   7.278  15.429  1.00  0.00      A    H
ATOM    723  H2  HOH A 145       0.262   5.846  15.744  1.00  0.00      A    H
ATOM    726  O   HOH A 146      12.562  37.866  24.847  1.00  0.00      A    O
ATOM    727  H1  HOH A 146      12.202  36.994  25.005  1.00  0.00      A    H
ATOM    728  H2  HOH A 146      11.916  38.464  25.223  1.00  0.00      A    H
ATOM    731  O   HOH A 147       4.102   6.431   5.989  1.00  0.00      A    O
ATOM    732  H1  HOH A 147       4.170   6.965   6.780  1.00  0.00      A    H
ATOM    733  H2  HOH A 147       3.161   6.308   5.863  1.00  0.00      A    H
ATOM    736  O   HOH A 148      15.555  17.926  13.387  1.00  0.00      A    O
ATOM    737  H1  HOH A 148      15.036  17.335  13.933  1.00  0.00      A    H
ATOM    738  H2  HOH A 148      14.962  18.651  13.188  1.00  0.00      A    H
ATOM    741  O   HOH A 149      20.933  14.694  38.401  1.00  0.00      A    O
ATOM    742  H1  HOH A 149      20.200  14.147  38.684  1.00  0.00      A    H
ATOM    743  H2  HOH A 149      20.929  15.435  39.008  1.00  0.00      A    H
ATOM    746  O   HOH A 150      35.578  14.445   2.984  1.00  0.00      A    O
ATOM    747  H1  HOH A 150      35.042  13.668   3.140  1.00  0.00      A    H
ATOM    748  H2  HOH A 150      36.403  14.261   3.434  1.00  0.00      A    H
ATOM    751  O   HOH A 151      31.535  10.919  35.890  1.00  0.00      A    O
ATOM    752  H1  HOH A 151      31.863  11.022  36.784  1.00  0.00      A    H
ATOM    753  H2  HOH A 151      30.812  10.297  35.970  1.00  0.00      A    H
ATOM    756  O   HOH A 152      39.030  14.745  25.849  1.00  0.00      A    O
ATOM    757  H1  HOH A 152      38.602  14.587  26.690  1.00  0.00      A    H
ATOM    758  H2  HOH A 152      39.142  15.695  25.812  1.00  0.00      A    H
ATOM    761  O   HOH A 153      13.402  33.088   4.097  1.00  0.00      A    O
ATOM    762  H1  HOH A 153      13.855  32.490   4.692  1.00  0.00      A    H
ATOM    763  H2  HOH A 153      13.690  32.823   3.224  1.00  0.00      A    H
ATOM    766  O   HOH A 154      20.059   9.921   6.000  1.00  0.00      A    O
ATOM    767  H1  HOH A 154      20.189   9.146   6.546  1.00  0.00      A    H
ATOM    768  H2  HOH A 154      20.546   9.733   5.197  1.00  0.00      A    H
ATOM    771  O   HOH A 155       0.575  11.734  31.489  1.00  0.00      A    O
ATOM    772  H1  HOH A 155      -0.166  11.429  30.966  1.00  0.00      A    H
ATOM    773  H2  HOH A 155       0.181  12.278  32.171  1.00  0.00      A    H
ATOM    776  O   HOH A 156      36.002   8.293  35.210  1.00  0.00      A    O
ATOM    777  H1  HOH A 156      36.434   8.491  36.041  1.00  0.00      A    H
ATOM    778  H2  HOH A 156      36.299   8.981  34.615  1.00  0.00      A    H
ATOM    781  O   HOH A 157      27.069  36.725  27.017  1.00  0.00      A    O
ATOM    782  H1  HOH A 157      27.655  36.307  27.648  1.00  0.00      A    H
ATOM    783  H2  HOH A 157      27.478  37.571  26.834  1.00  0.00      A    H
ATOM    786  O   HOH A 158      24.429  12.140   8.504  1.00  0.00      A    O
ATOM    787  H1  HOH A 158      24.023  11.274   8.485  1.00  0.00      A    H
ATOM    788  H2  HOH A 158      25.345  11.981   8.279  1.00  0.00      A    H
ATOM    791  O   HOH A 159      24.864  14.780  35.945  1.00  0.00      A    O
ATOM    792  H1  HOH A 159      25.746  14.555  36.240  1.00  0.00      A    H
ATOM    793  H2  HOH A 159      24.502  15.313  36.654  1.00  0.00      A    H
ATOM    796  O   HOH A 160      17.570  14.313  36.208  1.00  0.00      A    O
ATOM    797  H1  HOH A 160      18.000  15.138  35.982  1.00  0.00      A    H
ATOM    798  H2  HOH A 160      18.086  13.965  36.936  1.00  0.00      A    H
ATOM    801  O   HOH A 161       9.917   2.801   6.328  1.00  0.00      A    O
ATOM    802  H1  HOH A 161      10.417   2.908   7.137  1.00  0.00      A    H
ATOM    803  H2  HOH A 161      10.577   2.805   5.635  1.00  0.00      A    H
ATOM    806  O   HOH A 162      20.279  13.335  13.151  1.00  0.00      A    O
ATOM    807  H1  HOH A 162      21.111  13.391  13.621  1.00  0.00      A    H
ATOM    808  H2  HOH A 162      20.017  12.418  13.235  1.00  0.00      A    H
ATOM    811  O   HOH A 163      34.566  35.219  13.235  1.00  0.00      A    O
ATOM    812  H1  HOH A 163      34.537  35.389  14.177  1.00  0.00      A    H
ATOM    813  H2  HOH A 163      34.177  34.351  13.136  1.00  0.00      A    H
ATOM    816  O   HOH A 164      25.644   9.284  16.273  1.00  0.00      A    O
ATOM    817  H1  HOH A 164      25.914  10.001  16.847  1.00  0.00      A    H
ATOM    818  H2  HOH A 164      26.007   9.511  15.417  1.00  0.00      A    H
ATOM    821  O   HOH A 165      34.745  27.609  18.780  1.00  0.00      A    O
ATOM    822  H1  HOH A 165      34.480  27.905  19.651  1.00  0.00      A    H
ATOM    823  H2  HOH A 165      34.620  28.374  18.218  1.00  0.00      A    H
ATOM    826  O   HOH A 166      18.890   4.124  27.953  1.00  0.00      A    O
ATOM    827  H1  HOH A 166      19.183   4.866  27.425  1.00  0.00      A    H
ATOM    828  H2  HOH A 166      17.954   4.051  27.767  1.00  0.00      A    H
ATOM    831  O   HOH A 167      19.788  38.701  34.410  1.00  0.00      A    O
ATOM    832  H1  HOH A 167      19.587  39.542  33.999  1.00  0.00      A    H
ATOM    833  H2  HOH A 167      19.667  38.057  33.712  1.00  0.00      A    H
ATOM    836  O   HOH A 168      18.336  31.803   9.439  1.00  0.00      A    O
ATOM    837  H1  HOH A 168      18.277  32.511  10.081  1.00  0.00      A    H
ATOM    838  H2  HOH A 168      18.906  31.153   9.850  1.00  0.00      A    H
ATOM    841  O   HOH A 169       5.550  35.683  18.318  1.00  0.00      A    O
ATOM    842  H1  HOH A 169       5.340  35.825  17.395  1.00  0.00      A    H
ATOM    843  H2  HOH A 169       6.496  35.819  18.373  1.00  0.00      A    H
ATOM    846  O   HOH A 170      29.239  34.131  27.795  1.00  0.00      A    O
ATOM    847  H1  HOH A 170      29.718  34.360  26.999  1.00  0.00      A    H
ATOM    848  H2  HOH A 170      29.045  33.198  27.699  1.00  0.00      A    H
ATOM    851  O   HOH A 171       3.232  17.084  37.895  1.00  0.00      A    O
ATOM    852  H1  HOH A 171       3.806  17.636  37.364  1.00  0.00      A    H
ATOM    853  H2  HOH A 171       2.758  16.549  37.259  1.00  0.00      A    H
ATOM    856  O   HOH A 172      34.426  29.892  28.017  1.00  0.00      A    O
ATOM    857  H1  HOH A 172      35.177  29.595  27.502  1.00  0.00      A    H
ATOM    858  H2  HOH A 172      34.607  29.582  28.904  1.00  0.00      A    H
ATOM    861  O   HOH A 173      29.073  27.890  16.856  1.00  0.00      A    O
ATOM    862  H1  HOH A 173      29.093  27.007  16.487  1.00  0.00      A    H
ATOM    863  H2  HOH A 173      29.797  27.905  17.482  1.00  0.00      A    H
ATOM    866  O   HOH A 174      12.353  29.627  22.515  1.00  0.00      A    O
ATOM    867  H1  HOH A 174      11.852  30.408  22.748  1.00  0.00      A    H
ATOM    868  H2  HOH A 174      11.900  28.910  22.959  1.00  0.00      A    H
ATOM    871  O   HOH A 175      39.428  21.502  19.665  1.00  0.00      A    O
ATOM    872  H1  HOH A 175      39.184  22.255  19.127  1.00  0.00      A    H
ATOM    873  H2  HOH A 175      38.988  21.651  20.502  1.00  0.00      A    H
ATOM    876  O   HOH A 176       3.126  23.050   0.742  1.00  0.00      A    O
ATOM    877  H1  HOH A 176       3.979  23.190   0.331  1.00  0.00      A    H
ATOM    878  H2  HOH A 176       3.079  23.713   1.430  1.00  0.00      A    H
ATOM    881  O   HOH A 177       3.784  20.374   0.072  1.00  0.00      A    O
ATOM    882  H1  HOH A 177       3.132  19.809   0.487  1.00  0.00      A    H
ATOM    883  H2  HOH A 177       3.406  21.252   0.120  1.00  0.00      A    H
ATOM    886  O   HOH A 178       7.534  23.134   0.182  1.00  0.00      A    O
ATOM    887  H1  HOH A 178       8.291  23.418  -0.329  1.00  0.00      A    H
ATOM    888  H2  HOH A 178       7.490  23.754   0.911  1.00  0.00      A    H
ATOM    891  O   HOH A 179      11.015   3.340  23.686  1.00  0.00      A    O
ATOM    892  H1  HOH A 179      11.861   3.772  23.807  1.00  0.00      A    H
ATOM    893  H2  HOH A 179      10.846   3.405  22.746  1.00  0.00      A    H
ATOM    896  O   HOH A 180      26.526  15.245  31.383  1.00  0.00      A    O
ATOM    897  H1  HOH A 180      26.172  14.657  30.716  1.00  0.00      A    H
ATOM    898  H2  HOH A 180      27.379  15.510  31.040  1.00  0.00      A    H
ATOM    901  O   HOH A 181      19.298   7.303  12.684  1.00  0.00      A    O
ATOM    902  H1  HOH A 181      20.169   6.975  12.460  1.00  0.00      A    H
ATOM    903  H2  HOH A 181      19.052   6.812  13.468  1.00  0.00      A    H
ATOM    906  O   HOH A 182      17.505  34.212  28.112  1.00  0.00      A    O
ATOM    907  H1  HOH A 182      17.053  33.450  27.750  1.00  0.00      A    H
ATOM    908  H2  HOH A 182      18.426  34.073  27.889  1.00  0.00      A    H
ATOM    911  O   HOH A 183      38.770  13.170  33.644  1.00  0.00      A    O
ATOM    912  H1  HOH A 183      39.184  12.763  34.405  1.00  0.00      A    H
ATOM    913  H2  HOH A 183      38.004  12.624  33.466  1.00  0.00      A    H
ATOM    916  O   HOH A 184      13.235   4.627  29.685  1.00  0.00      A    O
ATOM    917  H1  HOH A 184      12.818   4.071  29.026  1.00  0.00      A    H
ATOM    918  H2  HOH A 184      13.459   4.028  30.397  1.00  0.00      A    H
ATOM    921  O   HOH A 185       7.947  10.036  27.143  1.00  0.00      A    O
ATOM    922  H1  HOH A 185       8.284   9.416  27.790  1.00  0.00      A    H
ATOM    923  H2  HOH A 185       7.403  10.639  27.650  1.00  0.00      A    H
ATOM    926  O   HOH A 186      31.830  18.860  21.699  1.00  0.00      A    O
ATOM    927  H1  HOH A 186      31.876  17.904  21.729  1.00  0.00      A    H
ATOM    928  H2  HOH A 186      32.705  19.134  21.428  1.00  0.00      A    H
ATOM    931  O   HOH A 187       5.793   4.870   7.128  1.00  0.00      A    O
ATOM    932  H1  HOH A 187       5.483   4.028   6.794  1.00  0.00      A    H
ATOM    933  H2  HOH A 187       5.277   5.521   6.654  1.00  0.00      A    H
ATOM    936  O   HOH A 188      36.076  25.215  13.677  1.00  0.00      A    O
ATOM    937  H1  HOH A 188      35.138  25.344  13.821  1.00  0.00      A    H
ATOM    938  H2  HOH A 188      36.200  24.268  13.739  1.00  0.00      A    H
ATOM    941  O   HOH A 189      38.493   1.479  23.165  1.00  0.00      A    O
ATOM    942  H1  HOH A 189      37.978   2.273  23.024  1.00  0.00      A    H
ATOM    943  H2  HOH A 189      38.819   1.560  24.062  1.00  0.00      A    H
ATOM    946  O   HOH A 190      36.062   6.067  30.907  1.00  0.00      A    O
ATOM    947  H1  HOH A 190      35.868   5.264  30.424  1.00  0.00      A    H
ATOM    948  H2  HOH A 190      36.547   5.773  31.678  1.00  0.00      A    H
ATOM    951  O   HOH A 191      22.617   5.614   7.084  1.00  0.00      A    O
ATOM    952  H1  HOH A 191      23.006   5.997   6.298  1.00  0.00      A    H
ATOM    953  H2  HOH A 191      22.516   4.686   6.875  1.00  0.00      A    H
ATOM    956  O   HOH A 192      21.311  13.666  33.479  1.00  0.00      A    O
ATOM    957  H1  HOH A 192      21.135  14.159  34.280  1.00  0.00      A    H
ATOM    958  H2  HOH A 192      22.223  13.387  33.564  1.00  0.00      A    H
ATOM    961  O   HOH A 193      27.477   4.808  17.496  1.00  0.00      A    O
ATOM    962  H1  HOH A 193      27.093   3.933  17.447  1.00  0.00      A    H
ATOM    963  H2  HOH A 193      27.095   5.194  18.284  1.00  0.00      A    H
ATOM    966  O   HOH A 194      15.640  37.954  23.306  1.00  0.00      A    O
ATOM    967  H1  HOH A 194      15.134  38.706  22.997  1.00  0.00      A    H
ATOM    968  H2  HOH A 194      15.276  37.208  22.830  1.00  0.00      A    H
ATOM    971  O   HOH A 195      31.135  29.737   9.305  1.00  0.00      A    O
ATOM    972  H1  HOH A 195      31.218  30.577   8.855  1.00  0.00      A    H
ATOM    973  H2  HOH A 195      30.258  29.428   9.076  1.00  0.00      A    H
ATOM    976  O   HOH A 196      17.463  21.465  13.796  1.00  0.00      A    O
ATOM    977  H1  HOH A 196      18.069  22.100  14.178  1.00  0.00      A    H
ATOM    978  H2  HOH A 196      16.669  21.543  14.324  1.00  0.00      A    H
ATOM    981  O   HOH A 197       1.819  38.834   5.048  1.00  0.00      A    O
ATOM    982  H1  HOH A 197       1.511  39.721   4.861  1.00  0.00      A    H
ATOM    983  H2  HOH A 197       2.751  38.939   5.240  1.00  0.00      A    H
ATOM    986  O   HOH A 198      28.226  14.520   5.251  1.00  0.00      A    O
ATOM    987  H1  HOH A 198      28.794  13.767   5.088  1.00  0.00      A    H
ATOM    988  H2  HOH A 198      28.137  14.943   4.397  1.00  0.00      A    H
ATOM    991  O   HOH A 199      11.905  24.689  13.629  1.00  0.00      A    O
ATOM    992  H1  HOH A 199      12.118  24.979  14.516  1.00  0.00      A    H
ATOM    993  H2  HOH A 199      11.048  25.076  13.449  1.00  0.00      A    H
ATOM    996  O   HOH A 200      28.663  29.066  14.164  1.00  0.00      A    O
ATOM    997  H1  HOH A 200      28.188  28.335  13.771  1.00  0.00      A    H
ATOM    998  H2  HOH A 200      28.642  28.889  15.104  1.00  0.00      A    H
ATOM   1001  O   HOH A 201      35.251  31.429   3.686  1.00  0.00      A    O
ATOM   1002  H1  HOH A 201      34.889  31.160   4.530  1.00  0.00      A    H
ATOM   1003  H2  HOH A 201      34.503  31.418   3.089  1.00  0.00      A    H
ATOM   1006  O   HOH A 202      21.990  27.811  25.844  1.00  0.00      A    O
ATOM   1007  H1  HOH A 202      21.250  28.152  25.343  1.00  0.00      A    H
ATOM   1008  H2  HOH A 202      21.633  27.645  26.717  1.00  0.00      A    H
ATOM   1011  O   HOH A 203      18.883  29.793   6.019  1.00  0.00      A    O
ATOM   1012  H1  HOH A 203      19.440  30.540   6.241  1.00  0.00      A    H
ATOM   1013  H2  HOH A 203      18.070  29.948   6.499  1.00  0.00      A    H
ATOM   1016  O   HOH A 204      18.811   8.887  22.138  1.00  0.00      A    O
ATOM   1017  H1  HOH A 204      18.087   8.296  22.344  1.00  0.00      A    H
ATOM   1018  H2  HOH A 204      18.395   9.636  21.711  1.00  0.00      A    H
ATOM   1021  O   HOH A 205      38.258   6.159   9.320  1.00  0.00      A    O
ATOM   1022  H1  HOH A 205      37.611   5.693   8.791  1.00  0.00      A    H
ATOM   1023  H2  HOH A 205      37.952   7.066   9.328  1.00  0.00      A    H
ATOM   1026  O   HOH A 206      19.349  11.529  33.483  1.00  0.00      A    O
ATOM   1027  H1  HOH A 206      19.916  12.297  33.410  1.00  0.00      A    H
ATOM   1028  H2  HOH A 206      19.845  10.915  34.025  1.00  0.00      A    H
ATOM   1031  O   HOH A 207      38.718  38.389  34.370  1.00  0.00      A    O
ATOM   1032  H1  HOH A 207      39.607  38.507  34.034  1.00  0.00      A    H
ATOM   1033  H2  HOH A 207      38.226  39.126  34.008  1.00  0.00      A    H
ATOM   1036  O   HOH A 208       2.987  32.938  13.223  1.00  0.00      A    O
ATOM   1037  H1  HOH A 208       3.074  33.126  14.157  1.00  0.00      A    H
ATOM   1038  H2  HOH A 208       2.054  32.759  13.100  1.00  0.00      A    H
ATOM   1041  O   HOH A 209      25.281  13.359  29.820  1.00  0.00      A    O
ATOM   1042  H1  HOH A 209      25.817  13.288  29.030  1.00  0.00      A    H
ATOM   1043  H2  HOH A 209      24.390  13.177  29.522  1.00  0.00      A    H
ATOM   1046  O   HOH A 210      25.229  24.444  14.168  1.00  0.00      A    O
ATOM   1047  H1  HOH A 210      25.164  23.686  14.749  1.00  0.00      A    H
ATOM   1048  H2  HOH A 210      25.048  24.094  13.295  1.00  0.00      A    H
ATOM   1051  O   HOH A 211      19.894  24.260   9.677  1.00  0.00      A    O
ATOM   1052  H1  HOH A 211      19.216  24.003  10.302  1.00  0.00      A    H
ATOM   1053  H2  HOH A 211      19.451  24.257   8.829  1.00  0.00      A    H
ATOM   1056  O   HOH A 212      34.464   9.870  19.289  1.00  0.00      A    O
ATOM   1057  H1  HOH A 212      34.881  10.700  19.057  1.00  0.00      A    H
ATOM   1058  H2  HOH A 212      33.759   9.769  18.650  1.00  0.00      A    H
ATOM   1061  O   HOH A 213       2.715  30.568  10.357  1.00  0.00      A    O
ATOM   1062  H1  HOH A 213       1.784  30.348  10.341  1.00  0.00      A    H
ATOM   1063  H2  HOH A 213       2.740  31.519  10.246  1.00  0.00      A    H
ATOM   1066  O   HOH A 214      15.643  37.227   7.941  1.00  0.00      A    O
ATOM   1067  H1  HOH A 214      16.359  37.847   7.805  1.00  0.00      A    H
ATOM   1068  H2  HOH A 214      15.918  36.704   8.695  1.00  0.00      A    H
ATOM   1071  O   HOH A 215      10.749  16.257  20.541  1.00  0.00      A    O
ATOM   1072  H1  HOH A 215      11.636  16.169  20.192  1.00  0.00      A    H
ATOM   1073  H2  HOH A 215      10.850  16.808  21.317  1.00  0.00      A    H
ATOM   1076  O   HOH A 216      25.884   7.762   3.311  1.00  0.00      A    O
ATOM   1077  H1  HOH A 216      26.633   8.354   3.376  1.00  0.00      A    H
ATOM   1078  H2  HOH A 216      25.988   7.337   2.459  1.00  0.00      A    H
ATOM   1081  O   HOH A 217      13.600  15.138  26.666  1.00  0.00      A    O
ATOM   1082  H1  HOH A 217      13.290  14.436  27.238  1.00  0.00      A    H
ATOM   1083  H2  HOH A 217      14.466  14.848  26.378  1.00  0.00      A    H
ATOM   1086  O   HOH A 218       0.932   0.753  21.205  1.00  0.00      A    O
ATOM   1087  H1  HOH A 218       0.173   0.593  20.644  1.00  0.00      A    H
ATOM   1088  H2  HOH A 218       0.559   0.925  22.070  1.00  0.00      A    H
ATOM   1091  O   HOH A 219       9.454  18.480  35.503  1.00  0.00      A    O
ATOM   1092  H1  HOH A 219       8.927  18.527  36.301  1.00  0.00      A    H
ATOM   1093  H2  HOH A 219      10.304  18.152  35.795  1.00  0.00      A    H
ATOM   1096  O   HOH A 220      31.579  33.232   9.816  1.00  0.00      A    O
ATOM   1097  H1  HOH A 220      31.144  33.508   9.010  1.00  0.00      A    H
ATOM   1098  H2  HOH A 220      30.889  33.248  10.479  1.00  0.00      A    H
ATOM   1101  O   HOH A 221       7.163  25.132  18.395  1.00  0.00      A    O
ATOM   1102  H1  HOH A 221       6.391  25.459  18.856  1.00  0.00      A    H
ATOM   1103  H2  HOH A 221       7.120  24.182  18.499  1.00  0.00      A    H
ATOM   1106  O   HOH A 222       8.719  14.584   0.442  1.00  0.00      A    O
ATOM   1107  H1  HOH A 222       8.608  13.736   0.871  1.00  0.00      A    H
ATOM   1108  H2  HOH A 222       8.160  14.535  -0.334  1.00  0.00      A    H
ATOM   1111  O   HOH A 223       0.059  16.205   9.343  1.00  0.00      A    O
ATOM   1112  H1  HOH A 223       0.513  17.046   9.393  1.00  0.00      A    H
ATOM   1113  H2  HOH A 223      -0.038  16.040   8.405  1.00  0.00      A    H
ATOM   1116  O   HOH A 224       4.447  31.826  21.801  1.00  0.00      A    O
ATOM   1117  H1  HOH A 224       4.737  32.439  22.477  1.00  0.00      A    H
ATOM   1118  H2  HOH A 224       3.688  32.250  21.401  1.00  0.00      A    H
ATOM   1121  O   HOH A 225      18.233  34.412   6.497  1.00  0.00      A    O
ATOM   1122  H1  HOH A 225      18.656  35.140   6.041  1.00  0.00      A    H
ATOM   1123  H2  HOH A 225      17.723  33.968   5.819  1.00  0.00      A    H
ATOM   1126  O   HOH A 226       4.830  26.286   2.567  1.00  0.00      A    O
ATOM   1127  H1  HOH A 226       4.046  25.861   2.916  1.00  0.00      A    H
ATOM   1128  H2  HOH A 226       5.527  25.641   2.687  1.00  0.00      A    H
ATOM   1131  O   HOH A 227      14.195  33.640   8.529  1.00  0.00      A    O
ATOM   1132  H1  HOH A 227      13.574  32.961   8.793  1.00  0.00      A    H
ATOM   1133  H2  HOH A 227      13.647  34.387   8.289  1.00  0.00      A    H
ATOM   1136  O   HOH A 228      35.978  24.883  37.983  1.00  0.00      A    O
ATOM   1137  H1  HOH A 228      36.033  24.551  37.087  1.00  0.00      A    H
ATOM   1138  H2  HOH A 228      36.398  25.743  37.947  1.00  0.00      A    H
ATOM   1141  O   HOH A 229      16.250  17.265  39.045  1.00  0.00      A    O
ATOM   1142  H1  HOH A 229      15.896  16.526  39.540  1.00  0.00      A    H
ATOM   1143  H2  HOH A 229      15.946  18.039  39.519  1.00  0.00      A    H
ATOM   1146  O   HOH A 230      18.351  22.441  23.211  1.00  0.00      A    O
ATOM   1147  H1  HOH A 230      17.863  23.146  22.784  1.00  0.00      A    H
ATOM   1148  H2  HOH A 230      17.890  21.642  22.955  1.00  0.00      A    H
ATOM   1151  O   HOH A 231       9.343  33.914   5.235  1.00  0.00      A    O
ATOM   1152  H1  HOH A 231      10.254  34.158   5.396  1.00  0.00      A    H
ATOM   1153  H2  HOH A 231       9.396  33.063   4.800  1.00  0.00      A    H
ATOM   1156  O   HOH A 232       7.731   0.737   6.230  1.00  0.00      A    O
ATOM   1157  H1  HOH A 232       8.496   1.312   6.202  1.00  0.00      A    H
ATOM   1158  H2  HOH A 232       8.096  -0.148   6.201  1.00  0.00      A    H
ATOM   1161  O   HOH A 233      28.861   8.042  11.624  1.00  0.00      A    O
ATOM   1162  H1  HOH A 233      28.376   7.902  10.811  1.00  0.00      A    H
ATOM   1163  H2  HOH A 233      29.252   8.910  11.524  1.00  0.00      A    H
ATOM   1166  O   HOH A 234      32.447   9.422  17.169  1.00  0.00      A    O
ATOM   1167  H1  HOH A 234      32.756   9.177  16.296  1.00  0.00      A    H
ATOM   1168  H2  HOH A 234      31.667   8.885  17.306  1.00  0.00      A    H
ATOM   1171  O   HOH A 235      15.583   5.575  39.453  1.00  0.00      A    O
ATOM   1172  H1  HOH A 235      15.827   5.861  38.573  1.00  0.00      A    H
ATOM   1173  H2  HOH A 235      15.755   4.633  39.456  1.00  0.00      A    H
ATOM   1176  O   HOH A 236      18.786  17.833  38.048  1.00  0.00      A    O
ATOM   1177  H1  HOH A 236      17.931  17.658  38.442  1.00  0.00      A    H
ATOM   1178  H2  HOH A 236      19.063  18.663  38.434  1.00  0.00      A    H
ATOM   1181  O   HOH A 237      24.474  25.556  32.312  1.00  0.00      A    O
ATOM   1182  H1  HOH A 237      23.614  25.137  32.302  1.00  0.00      A    H
ATOM   1183  H2  HOH A 237      24.929  25.153  33.052  1.00  0.00      A    H
ATOM   1186  O   HOH A 238      21.638  33.294  14.319  1.00  0.00      A    O
ATOM   1187  H1  HOH A 238      21.881  33.124  15.229  1.00  0.00      A    H
ATOM   1188  H2  HOH A 238      21.618  34.249  14.250  1.00  0.00      A    H
ATOM   1191  O   HOH A 239      21.081  28.378   7.887  1.00  0.00      A    O
ATOM   1192  H1  HOH A 239      22.009  28.570   8.024  1.00  0.00      A    H
ATOM   1193  H2  HOH A 239      20.639  28.793   8.628  1.00  0.00      A    H
ATOM   1196  O   HOH A 240      20.147  29.732  10.203  1.00  0.00      A    O
ATOM   1197  H1  HOH A 240      19.830  29.710  11.106  1.00  0.00      A    H
ATOM   1198  H2  HOH A 240      21.067  29.989  10.278  1.00  0.00      A    H
ATOM   1201  O   HOH A 241      35.508   7.143  11.153  1.00  0.00      A    O
ATOM   1202  H1  HOH A 241      35.315   8.081  11.168  1.00  0.00      A    H
ATOM   1203  H2  HOH A 241      34.700   6.736  10.842  1.00  0.00      A    H
ATOM   1206  O   HOH A 242      13.756  38.854  11.583  1.00  0.00      A    O
ATOM   1207  H1  HOH A 242      14.455  38.237  11.366  1.00  0.00      A    H
ATOM   1208  H2  HOH A 242      13.643  39.377  10.790  1.00  0.00      A    H
ATOM   1211  O   HOH A 243      34.865  24.347  24.670  1.00  0.00      A    O
ATOM   1212  H1  HOH A 243      34.797  25.175  25.145  1.00  0.00      A    H
ATOM   1213  H2  HOH A 243      34.999  23.689  25.352  1.00  0.00      A    H
ATOM   1216  O   HOH A 244       7.835  10.655  36.298  1.00  0.00      A    O
ATOM   1217  H1  HOH A 244       8.455  11.025  35.670  1.00  0.00      A    H
ATOM   1218  H2  HOH A 244       7.856  11.260  37.040  1.00  0.00      A    H
ATOM   1221  O   HOH A 245      28.661  10.642  15.597  1.00  0.00      A    O
ATOM   1222  H1  HOH A 245      28.971   9.834  15.188  1.00  0.00      A    H
ATOM   1223  H2  HOH A 245      29.433  11.002  16.033  1.00  0.00      A    H
ATOM   1226  O   HOH A 246       3.957   8.222   8.130  1.00  0.00      A    O
ATOM   1227  H1  HOH A 246       3.200   7.691   8.379  1.00  0.00      A    H
ATOM   1228  H2  HOH A 246       4.616   8.027   8.797  1.00  0.00      A    H
ATOM   1231  O   HOH A 247      20.691  11.674  23.027  1.00  0.00      A    O
ATOM   1232  H1  HOH A 247      19.908  12.195  23.205  1.00  0.00      A    H
ATOM   1233  H2  HOH A 247      20.666  11.517  22.083  1.00  0.00      A    H
ATOM   1236  O   HOH A 248      37.889  38.228  38.194  1.00  0.00      A    O
ATOM   1237  H1  HOH A 248      38.317  38.915  38.704  1.00  0.00      A    H
ATOM   1238  H2  HOH A 248      37.267  38.695  37.636  1.00  0.00      A    H
ATOM   1241  O   HOH A 249      11.951  27.927  17.925  1.00  0.00      A    O
ATOM   1242  H1  HOH A 249      11.695  28.823  18.148  1.00  0.00      A    H
ATOM   1243  H2  HOH A 249      11.163  27.407  18.084  1.00  0.00      A    H
ATOM   1246  O   HOH A 250       7.835  23.592   7.520  1.00  0.00      A    O
ATOM   1247  H1  HOH A 250       6.889  23.487   7.422  1.00  0.00      A    H
ATOM   1248  H2  HOH A 250       8.193  22.724   7.332  1.00  0.00      A    H
ATOM   1251  O   HOH A 251      11.513  18.082   7.736  1.00  0.00      A    O
ATOM   1252  H1  HOH A 251      12.211  17.543   8.109  1.00  0.00      A    H
ATOM   1253  H2  HOH A 251      10.708  17.606   7.940  1.00  0.00      A    H
ATOM   1256  O   HOH A 252      33.910  36.842  18.911  1.00  0.00      A    O
ATOM   1257  H1  HOH A 252      34.642  36.486  18.407  1.00  0.00      A    H
ATOM   1258  H2  HOH A 252      33.381  36.078  19.141  1.00  0.00      A    H
ATOM   1261  O   HOH A 253      11.557  37.603  14.652  1.00  0.00      A    O
ATOM   1262  H1  HOH A 253      11.458  37.132  15.480  1.00  0.00      A    H
ATOM   1263  H2  HOH A 253      12.490  37.538  14.448  1.00  0.00      A    H
ATOM   1266  O   HOH A 254      22.421  22.508  19.116  1.00  0.00      A    O
ATOM   1267  H1  HOH A 254      21.546  22.504  19.505  1.00  0.00      A    H
ATOM   1268  H2  HOH A 254      22.337  21.969  18.330  1.00  0.00      A    H
ATOM   1271  O   HOH A 255       5.869  30.010  12.985  1.00  0.00      A    O
ATOM   1272  H1  HOH A 255       6.748  30.300  13.229  1.00  0.00      A    H
ATOM   1273  H2  HOH A 255       5.728  30.380  12.113  1.00  0.00      A    H
ATOM   1276  O   HOH A 256      28.784   8.842   0.584  1.00  0.00      A    O
ATOM   1277  H1  HOH A 256      28.233   8.946   1.360  1.00  0.00      A    H
ATOM   1278  H2  HOH A 256      28.223   9.105  -0.146  1.00  0.00      A    H
ATOM   1281  O   HOH A 257      11.694  30.371  25.835  1.00  0.00      A    O
ATOM   1282  H1  HOH A 257      11.409  30.789  26.647  1.00  0.00      A    H
ATOM   1283  H2  HOH A 257      10.914  30.367  25.280  1.00  0.00      A    H
ATOM   1286  O   HOH A 258      23.120   2.391   0.899  1.00  0.00      A    O
ATOM   1287  H1  HOH A 258      23.796   2.459   0.224  1.00  0.00      A    H
ATOM   1288  H2  HOH A 258      22.312   2.224   0.414  1.00  0.00      A    H
ATOM   1291  O   HOH A 259      24.805  29.219  12.338  1.00  0.00      A    O
ATOM   1292  H1  HOH A 259      25.445  29.891  12.575  1.00  0.00      A    H
ATOM   1293  H2  HOH A 259      25.201  28.398  12.631  1.00  0.00      A    H
ATOM   1296  O   HOH A 260       9.478   1.146  29.335  1.00  0.00      A    O
ATOM   1297  H1  HOH A 260       9.433   1.932  28.791  1.00  0.00      A    H
ATOM   1298  H2  HOH A 260       8.625   1.103  29.766  1.00  0.00      A    H
ATOM   1301  O   HOH A 261      31.667  30.554  38.241  1.00  0.00      A    O
ATOM   1302  H1  HOH A 261      31.818  30.042  39.036  1.00  0.00      A    H
ATOM   1303  H2  HOH A 261      30.720  30.693  38.221  1.00  0.00      A    H
ATOM   1306  O   HOH A 262       8.655   5.847  29.471  1.00  0.00      A    O
ATOM   1307  H1  HOH A 262       9.457   5.708  29.975  1.00  0.00      A    H
ATOM   1308  H2  HOH A 262       7.975   5.399  29.975  1.00  0.00      A    H
ATOM   1311  O   HOH A 263       5.058  18.487  33.836  1.00  0.00      A    O
ATOM   1312  H1  HOH A 263       4.897  18.758  32.932  1.00  0.00      A    H
ATOM   1313  H2  HOH A 263       5.986  18.255  33.855  1.00  0.00      A    H
ATOM   1316  O   HOH A 264      34.326  11.639  14.411  1.00  0.00      A    O
ATOM   1317  H1  HOH A 264      34.731  11.989  13.618  1.00  0.00      A    H
ATOM   1318  H2  HOH A 264      33.958  12.406  14.851  1.00  0.00      A    H
ATOM   1321  O   HOH A 265      22.972   2.559  36.527  1.00  0.00      A    O
ATOM   1322  H1  HOH A 265      23.845   2.540  36.920  1.00  0.00      A    H
ATOM   1323  H2  HOH A 265      23.101   2.981  35.677  1.00  0.00      A    H
ATOM   1326  O   HOH A 266       5.069  26.770  19.169  1.00  0.00      A    O
ATOM   1327  H1  HOH A 266       5.350  27.311  19.907  1.00  0.00      A    H
ATOM   1328  H2  HOH A 266       4.140  26.606  19.332  1.00  0.00      A    H
ATOM   1331  O   HOH A 267      23.971   6.608   4.979  1.00  0.00      A    O
ATOM   1332  H1  HOH A 267      23.316   6.619   4.282  1.00  0.00      A    H
ATOM   1333  H2  HOH A 267      24.704   7.112   4.627  1.00  0.00      A    H
ATOM   1336  O   HOH A 268      38.697  36.290  11.013  1.00  0.00      A    O
ATOM   1337  H1  HOH A 268      37.751  36.430  11.058  1.00  0.00      A    H
ATOM   1338  H2  HOH A 268      38.801  35.541  10.426  1.00  0.00      A    H
ATOM   1341  O   HOH A 269      35.783  13.667   9.466  1.00  0.00      A    O
ATOM   1342  H1  HOH A 269      35.098  14.180   9.037  1.00  0.00      A    H
ATOM   1343  H2  HOH A 269      36.198  13.178   8.755  1.00  0.00      A    H
ATOM   1346  O   HOH A 270      38.725  26.475  21.809  1.00  0.00      A    O
ATOM   1347  H1  HOH A 270      38.835  27.261  22.343  1.00  0.00      A    H
ATOM   1348  H2  HOH A 270      37.905  26.089  22.117  1.00  0.00      A    H
ATOM   1351  O   HOH A 271      23.326  23.816   5.227  1.00  0.00      A    O
ATOM   1352  H1  HOH A 271      24.265  23.912   5.067  1.00  0.00      A    H
ATOM   1353  H2  HOH A 271      23.126  24.482   5.886  1.00  0.00      A    H
ATOM   1356  O   HOH A 272      24.872  34.518  28.943  1.00  0.00      A    O
ATOM   1357  H1  HOH A 272      25.792  34.782  28.927  1.00  0.00      A    H
ATOM   1358  H2  HOH A 272      24.535  34.769  28.083  1.00  0.00      A    H
ATOM   1361  O   HOH A 273       3.781  17.992  14.149  1.00  0.00      A    O
ATOM   1362  H1  HOH A 273       3.623  17.574  13.302  1.00  0.00      A    H
ATOM   1363  H2  HOH A 273       3.280  17.467  14.773  1.00  0.00      A    H
ATOM   1366  O   HOH A 274      25.558   7.308  18.537  1.00  0.00      A    O
ATOM   1367  H1  HOH A 274      25.227   7.336  17.640  1.00  0.00      A    H
ATOM   1368  H2  HOH A 274      25.127   6.548  18.928  1.00  0.00      A    H
ATOM   1371  O   HOH A 275      33.252   8.551  35.688  1.00  0.00      A    O
ATOM   1372  H1  HOH A 275      32.822   9.404  35.638  1.00  0.00      A    H
ATOM   1373  H2  HOH A 275      34.175   8.737  35.515  1.00  0.00      A    H
ATOM   1376  O   HOH A 276      25.773   9.389  10.300  1.00  0.00      A    O
ATOM   1377  H1  HOH A 276      26.328  10.046   9.879  1.00  0.00      A    H
ATOM   1378  H2  HOH A 276      25.686   8.695   9.646  1.00  0.00      A    H
ATOM   1381  O   HOH A 277      25.990  35.057   3.634  1.00  0.00      A    O
ATOM   1382  H1  HOH A 277      25.074  35.101   3.357  1.00  0.00      A    H
ATOM   1383  H2  HOH A 277      26.158  35.907   4.042  1.00  0.00      A    H
ATOM   1386  O   HOH A 278       3.877   5.162  10.139  1.00  0.00      A    O
ATOM   1387  H1  HOH A 278       4.323   5.917  10.522  1.00  0.00      A    H
ATOM   1388  H2  HOH A 278       3.219   5.542   9.556  1.00  0.00      A    H
ATOM   1391  O   HOH A 279      13.583  33.916  26.105  1.00  0.00      A    O
ATOM   1392  H1  HOH A 279      13.674  33.115  25.589  1.00  0.00      A    H
ATOM   1393  H2  HOH A 279      13.379  33.611  26.989  1.00  0.00      A    H
ATOM   1396  O   HOH A 280      13.919   8.983   3.492  1.00  0.00      A    O
ATOM   1397  H1  HOH A 280      14.485   8.596   2.824  1.00  0.00      A    H
ATOM   1398  H2  HOH A 280      13.362   8.261   3.782  1.00  0.00      A    H
ATOM   1401  O   HOH A 281       9.729  24.207  38.149  1.00  0.00      A    O
ATOM   1402  H1  HOH A 281       9.478  24.971  37.631  1.00  0.00      A    H
ATOM   1403  H2  HOH A 281      10.566  23.928  37.777  1.00  0.00      A    H
ATOM   1406  O   HOH A 282      34.240   6.443  17.732  1.00  0.00      A    O
ATOM   1407  H1  HOH A 282      35.022   6.319  17.194  1.00  0.00      A    H
ATOM   1408  H2  HOH A 282      33.760   7.150  17.300  1.00  0.00      A    H
ATOM   1411  O   HOH A 283      26.651   0.017   8.496  1.00  0.00      A    O
ATOM   1412  H1  HOH A 283      27.602   0.132   8.512  1.00  0.00      A    H
ATOM   1413  H2  HOH A 283      26.390   0.057   9.416  1.00  0.00      A    H
ATOM   1416  O   HOH A 284      27.589  25.116  19.443  1.00  0.00      A    O
ATOM   1417  H1  HOH A 284      27.002  25.850  19.622  1.00  0.00      A    H
ATOM   1418  H2  HOH A 284      27.520  24.978  18.498  1.00  0.00      A    H
ATOM   1421  O   HOH A 285      29.763  27.463  32.581  1.00  0.00      A    O
ATOM   1422  H1  HOH A 285      29.144  27.562  31.857  1.00  0.00      A    H
ATOM   1423  H2  HOH A 285      30.310  28.247  32.538  1.00  0.00      A    H
ATOM   1426  O   HOH A 286      30.400  19.949   5.923  1.00  0.00      A    O
ATOM   1427  H1  HOH A 286      29.456  19.834   6.037  1.00  0.00      A    H
ATOM   1428  H2  HOH A 286      30.561  19.719   5.008  1.00  0.00      A    H
ATOM   1431  O   HOH A 287      13.437  19.330  15.692  1.00  0.00      A    O
ATOM   1432  H1  HOH A 287      12.494  19.478  15.758  1.00  0.00      A    H
ATOM   1433  H2  HOH A 287      13.550  18.402  15.897  1.00  0.00      A    H
ATOM   1436  O   HOH A 288       8.666  12.126  17.877  1.00  0.00      A    O
ATOM   1437  H1  HOH A 288       8.064  12.158  18.621  1.00  0.00      A    H
ATOM   1438  H2  HOH A 288       8.162  11.706  17.180  1.00  0.00      A    H
ATOM   1441  O   HOH A 289      31.045   2.049  23.947  1.00  0.00      A    O
ATOM   1442  H1  HOH A 289      30.812   2.546  23.163  1.00  0.00      A    H
ATOM   1443  H2  HOH A 289      30.432   1.314  23.956  1.00  0.00      A    H
ATOM   1446  O   HOH A 290      14.903  28.513  17.544  1.00  0.00      A    O
ATOM   1447  H1  HOH A 290      13.950  28.607  17.569  1.00  0.00      A    H
ATOM   1448  H2  HOH A 290      15.187  28.709  18.437  1.00  0.00      A    H
ATOM   1451  O   HOH A 291      25.445  16.523  23.042  1.00  0.00      A    O
ATOM   1452  H1  HOH A 291      26.243  17.016  22.852  1.00  0.00      A    H
ATOM   1453  H2  HOH A 291      25.171  16.833  23.906  1.00  0.00      A    H
ATOM   1456  O   HOH A 292      28.029   6.103  15.321  1.00  0.00      A    O
ATOM   1457  H1  HOH A 292      27.799   5.564  16.078  1.00  0.00      A    H
ATOM   1458  H2  HOH A 292      28.229   6.963  15.691  1.00  0.00      A    H
ATOM   1461  O   HOH A 293       2.418  31.746   2.310  1.00  0.00      A    O
ATOM   1462  H1  HOH A 293       2.003  32.119   1.531  1.00  0.00      A    H
ATOM   1463  H2  HOH A 293       1.787  31.101   2.631  1.00  0.00      A    H
ATOM   1466  O   HOH A 294       4.944   3.414  38.431  1.00  0.00      A    O
ATOM   1467  H1  HOH A 294       5.832   3.328  38.086  1.00  0.00      A    H
ATOM   1468  H2  HOH A 294       5.066   3.693  39.339  1.00  0.00      A    H
ATOM   1471  O   HOH A 295      36.896   5.552  33.321  1.00  0.00      A    O
ATOM   1472  H1  HOH A 295      37.526   6.226  33.576  1.00  0.00      A    H
ATOM   1473  H2  HOH A 295      37.291   4.731  33.615  1.00  0.00      A    H
ATOM   1476  O   HOH A 296       0.047  26.098  37.121  1.00  0.00      A    O
ATOM   1477  H1  HOH A 296       0.295  25.406  37.734  1.00  0.00      A    H
ATOM   1478  H2  HOH A 296       0.879  26.427  36.781  1.00  0.00      A    H
ATOM   1481  O   HOH A 297       2.167  30.576  32.150  1.00  0.00      A    O
ATOM   1482  H1  HOH A 297       2.544  31.451  32.241  1.00  0.00      A    H
ATOM   1483  H2  HOH A 297       1.373  30.710  31.632  1.00  0.00      A    H
ATOM   1486  O   HOH A 298      12.798   5.871  13.362  1.00  0.00      A    O
ATOM   1487  H1  HOH A 298      12.679   5.142  13.971  1.00  0.00      A    H
ATOM   1488  H2  HOH A 298      13.509   6.388  13.741  1.00  0.00      A    H
ATOM   1491  O   HOH A 299      25.985   4.442   3.393  1.00  0.00      A    O
ATOM   1492  H1  HOH A 299      25.858   5.257   2.908  1.00  0.00      A    H
ATOM   1493  H2  HOH A 299      25.125   4.023   3.388  1.00  0.00      A    H
ATOM   1496  O   HOH A 300      14.234   0.141  29.284  1.00  0.00      A    O
ATOM   1497  H1  HOH A 300      13.536   0.097  28.631  1.00  0.00      A    H
ATOM   1498  H2  HOH A 300      14.940  -0.392  28.918  1.00  0.00      A    H
ATOM   1501  O   HOH A 301      13.695  12.024  30.638  1.00  0.00      A    O
ATOM   1502  H1  HOH A 301      14.356  12.078  29.947  1.00  0.00      A    H
ATOM   1503  H2  HOH A 301      14.135  12.365  31.417  1.00  0.00      A    H
ATOM   1506  O   HOH A 302      39.258  12.833  13.347  1.00  0.00      A    O
ATOM   1507  H1  HOH A 302      38.444  13.169  13.723  1.00  0.00      A    H
ATOM   1508  H2  HOH A 302      39.251  13.144  12.442  1.00  0.00      A    H
ATOM   1511  O   HOH A 303      32.893  26.078   2.287  1.00  0.00      A    O
ATOM   1512  H1  HOH A 303      33.091  25.622   1.469  1.00  0.00      A    H
ATOM   1513  H2  HOH A 303      33.333  25.563   2.962  1.00  0.00      A    H
ATOM   1516  O   HOH A 304       8.557  24.012  31.580  1.00  0.00      A    O
ATOM   1517  H1  HOH A 304       8.218  24.903  31.498  1.00  0.00      A    H
ATOM   1518  H2  HOH A 304       8.080  23.512  30.918  1.00  0.00      A    H
ATOM   1521  O   HOH A 305      24.550  36.014  26.423  1.00  0.00      A    O
ATOM   1522  H1  HOH A 305      25.397  36.388  26.664  1.00  0.00      A    H
ATOM   1523  H2  HOH A 305      24.724  35.523  25.620  1.00  0.00      A    H
ATOM   1526  O   HOH A 306      18.388  24.657  29.253  1.00  0.00      A    O
ATOM   1527  H1  HOH A 306      18.161  23.744  29.075  1.00  0.00      A    H
ATOM   1528  H2  HOH A 306      17.546  25.110  29.299  1.00  0.00      A    H
ATOM   1531  O   HOH A 307      10.918  19.803   5.771  1.00  0.00      A    O
ATOM   1532  H1  HOH A 307      11.429  19.614   4.984  1.00  0.00      A    H
ATOM   1533  H2  HOH A 307      11.206  19.148   6.407  1.00  0.00      A    H
ATOM   1536  O   HOH A 308      38.011  26.175  19.007  1.00  0.00      A    O
ATOM   1537  H1  HOH A 308      37.073  26.128  19.193  1.00  0.00      A    H
ATOM   1538  H2  HOH A 308      38.369  26.714  19.713  1.00  0.00      A    H
ATOM   1541  O   HOH A 309      33.336   8.671  14.597  1.00  0.00      A    O
ATOM   1542  H1  HOH A 309      33.230   7.806  14.202  1.00  0.00      A    H
ATOM   1543  H2  HOH A 309      34.283   8.792  14.662  1.00  0.00      A    H
ATOM   1546  O   HOH A 310       0.959  27.499  11.418  1.00  0.00      A    O
ATOM   1547  H1  HOH A 310       0.530  28.303  11.123  1.00  0.00      A    H
ATOM   1548  H2  HOH A 310       1.707  27.396  10.830  1.00  0.00      A    H
ATOM   1551  O   HOH A 311       6.779  32.988   2.079  1.00  0.00      A    O
ATOM   1552  H1  HOH A 311       7.625  32.573   1.912  1.00  0.00      A    H
ATOM   1553  H2  HOH A 311       6.448  33.216   1.210  1.00  0.00      A    H
ATOM   1556  O   HOH A 312      26.781  10.944  28.524  1.00  0.00      A    O
ATOM   1557  H1  HOH A 312      26.306  11.311  27.778  1.00  0.00      A    H
ATOM   1558  H2  HOH A 312      26.195  10.274  28.875  1.00  0.00      A    H
ATOM   1561  O   HOH A 313      33.189  33.023  22.400  1.00  0.00      A    O
ATOM   1562  H1  HOH A 313      33.602  33.877  22.523  1.00  0.00      A    H
ATOM   1563  H2  HOH A 313      33.831  32.514  21.905  1.00  0.00      A    H
ATOM   1566  O   HOH A 314      23.740  35.442  37.693  1.00  0.00      A    O
ATOM   1567  H1  HOH A 314      23.306  35.325  38.538  1.00  0.00      A    H
ATOM   1568  H2  HOH A 314      23.026  35.604  37.076  1.00  0.00      A    H
ATOM   1571  O   HOH A 315      18.997   9.094  18.899  1.00  0.00      A    O
ATOM   1572  H1  HOH A 315      18.645   9.965  19.081  1.00  0.00      A    H
ATOM   1573  H2  HOH A 315      18.458   8.503  19.425  1.00  0.00      A    H
ATOM   1576  O   HOH A 316      10.812  31.819  22.884  1.00  0.00      A    O
ATOM   1577  H1  HOH A 316      10.369  32.159  22.106  1.00  0.00      A    H
ATOM   1578  H2  HOH A 316      10.103  31.614  23.494  1.00  0.00      A    H
ATOM   1581  O   HOH A 317      15.921  25.086  20.304  1.00  0.00      A    O
ATOM   1582  H1  HOH A 317      15.650  24.178  20.168  1.00  0.00      A    H
ATOM   1583  H2  HOH A 317      15.118  25.595  20.189  1.00  0.00      A    H
ATOM   1586  O   HOH A 318      20.869  23.888  29.990  1.00  0.00      A    O
ATOM   1587  H1  HOH A 318      21.021  24.417  30.774  1.00  0.00      A    H
ATOM   1588  H2  HOH A 318      19.961  24.071  29.750  1.00  0.00      A    H
ATOM   1591  O   HOH A 319       6.549   3.489   3.802  1.00  0.00      A    O
ATOM   1592  H1  HOH A 319       6.009   3.167   4.523  1.00  0.00      A    H
ATOM   1593  H2  HOH A 319       7.192   4.062   4.221  1.00  0.00      A    H
ATOM   1596  O   HOH A 320      38.862  38.684  17.010  1.00  0.00      A    O
ATOM   1597  H1  HOH A 320      39.762  38.969  16.852  1.00  0.00      A    H
ATOM   1598  H2  HOH A 320      38.322  39.417  16.715  1.00  0.00      A    H
ATOM   1601  O   HOH A 321       7.238  12.345  20.269  1.00  0.00      A    O
ATOM   1602  H1  HOH A 321       6.282  12.357  20.311  1.00  0.00      A    H
ATOM   1603  H2  HOH A 321       7.493  11.606  20.821  1.00  0.00      A    H
ATOM   1606  O   HOH A 322      23.105   5.193  15.808  1.00  0.00      A    O
ATOM   1607  H1  HOH A 322      23.969   5.414  15.459  1.00  0.00      A    H
ATOM   1608  H2  HOH A 322      22.673   6.039  15.932  1.00  0.00      A    H
ATOM   1611  O   HOH A 323      22.477  31.679   5.684  1.00  0.00      A    O
ATOM   1612  H1  HOH A 323      21.708  31.717   6.253  1.00  0.00      A    H
ATOM   1613  H2  HOH A 323      22.892  32.536   5.782  1.00  0.00      A    H
ATOM   1616  O   HOH A 324      33.439  25.844  15.037  1.00  0.00      A    O
ATOM   1617  H1  HOH A 324      32.612  25.462  15.329  1.00  0.00      A    H
ATOM   1618  H2  HOH A 324      33.243  26.771  14.906  1.00  0.00      A    H
ATOM   1621  O   HOH A 325      10.870  20.391  15.870  1.00  0.00      A    O
ATOM   1622  H1  HOH A 325      10.411  19.907  15.183  1.00  0.00      A    H
ATOM   1623  H2  HOH A 325      10.222  21.014  16.199  1.00  0.00      A    H
ATOM   1626  O   HOH A 326      15.600  12.863  28.999  1.00  0.00      A    O
ATOM   1627  H1  HOH A 326      15.258  13.713  29.277  1.00  0.00      A    H
ATOM   1628  H2  HOH A 326      16.541  13.005  28.897  1.00  0.00      A    H
ATOM   1631  O   HOH A 327      16.824   8.470  16.290  1.00  0.00      A    O
ATOM   1632  H1  HOH A 327      17.771   8.464  16.148  1.00  0.00      A    H
ATOM   1633  H2  HOH A 327      16.725   8.451  17.242  1.00  0.00      A    H
ATOM   1636  O   HOH A 328      19.585   8.327  31.070  1.00  0.00      A    O
ATOM   1637  H1  HOH A 328      19.347   9.073  30.519  1.00  0.00      A    H
ATOM   1638  H2  HOH A 328      18.815   7.760  31.051  1.00  0.00      A    H
ATOM   1641  O   HOH A 329      27.801   2.291  13.501  1.00  0.00      A    O
ATOM   1642  H1  HOH A 329      27.023   2.761  13.803  1.00  0.00      A    H
ATOM   1643  H2  HOH A 329      27.516   1.381  13.425  1.00  0.00      A    H
ATOM   1646  O   HOH A 330      29.580  23.469  20.208  1.00  0.00      A    O
ATOM   1647  H1  HOH A 330      28.812  24.039  20.175  1.00  0.00      A    H
ATOM   1648  H2  HOH A 330      29.251  22.644  20.565  1.00  0.00      A    H
ATOM   1651  O   HOH A 331      34.699   1.693  21.894  1.00  0.00      A    O
ATOM   1652  H1  HOH A 331      34.674   1.186  22.705  1.00  0.00      A    H
ATOM   1653  H2  HOH A 331      34.362   2.555  22.138  1.00  0.00      A    H
ATOM   1656  O   HOH A 332       0.332   6.424  31.742  1.00  0.00      A    O
ATOM   1657  H1  HOH A 332      -0.084   6.731  30.936  1.00  0.00      A    H
ATOM   1658  H2  HOH A 332       0.232   5.473  31.717  1.00  0.00      A    H
ATOM   1661  O   HOH A 333      25.982  11.459  25.983  1.00  0.00      A    O
ATOM   1662  H1  HOH A 333      26.513  11.485  25.187  1.00  0.00      A    H
ATOM   1663  H2  HOH A 333      25.087  11.329  25.671  1.00  0.00      A    H
ATOM   1666  O   HOH A 334      31.166   6.042  22.279  1.00  0.00      A    O
ATOM   1667  H1  HOH A 334      31.178   6.341  23.188  1.00  0.00      A    H
ATOM   1668  H2  HOH A 334      32.086   6.047  22.013  1.00  0.00      A    H
ATOM   1671  O   HOH A 335      38.381  18.119   5.997  1.00  0.00      A    O
ATOM   1672  H1  HOH A 335      37.634  17.966   6.576  1.00  0.00      A    H
ATOM   1673  H2  HOH A 335      38.859  18.839   6.408  1.00  0.00      A    H
ATOM   1676  O   HOH A 336      15.715  19.393   1.202  1.00  0.00      A    O
ATOM   1677  H1  HOH A 336      15.309  19.966   0.551  1.00  0.00      A    H
ATOM   1678  H2  HOH A 336      16.217  19.985   1.762  1.00  0.00      A    H
ATOM   1681  O   HOH A 337       8.327  26.093   5.507  1.00  0.00      A    O
ATOM   1682  H1  HOH A 337       8.333  25.477   6.239  1.00  0.00      A    H
ATOM   1683  H2  HOH A 337       9.247  26.327   5.383  1.00  0.00      A    H
ATOM   1686  O   HOH A 338      27.214  17.931   8.173  1.00  0.00      A    O
ATOM   1687  H1  HOH A 338      27.056  17.013   7.954  1.00  0.00      A    H
ATOM   1688  H2  HOH A 338      27.464  18.337   7.343  1.00  0.00      A    H
ATOM   1691  O   HOH A 339      11.564   0.959  35.857  1.00  0.00      A    O
ATOM   1692  H1  HOH A 339      12.106   0.182  35.992  1.00  0.00      A    H
ATOM   1693  H2  HOH A 339      11.193   1.146  36.719  1.00  0.00      A    H
ATOM   1696  O   HOH A 340      28.574  34.528  17.119  1.00  0.00      A    O
ATOM   1697  H1  HOH A 340      27.792  35.047  17.309  1.00  0.00      A    H
ATOM   1698  H2  HOH A 340      28.541  33.805  17.745  1.00  0.00      A    H
ATOM   1701  O   HOH A 341      11.070  37.533  32.047  1.00  0.00      A    O
ATOM   1702  H1  HOH A 341      11.778  36.895  32.133  1.00  0.00      A    H
ATOM   1703  H2  HOH A 341      10.280  37.049  32.288  1.00  0.00      A    H
ATOM   1706  O   HOH A 342      31.470  10.742  13.630  1.00  0.00      A    O
ATOM   1707  H1  HOH A 342      32.256  10.202  13.715  1.00  0.00      A    H
ATOM   1708  H2  HOH A 342      31.797  11.598  13.354  1.00  0.00      A    H
ATOM   1711  O   HOH A 343       9.943  33.585  13.687  1.00  0.00      A    O
ATOM   1712  H1  HOH A 343       9.556  33.691  14.556  1.00  0.00      A    H
ATOM   1713  H2  HOH A 343      10.883  33.690  13.828  1.00  0.00      A    H
ATOM   1716  O   HOH A 344      14.100  17.693  22.479  1.00  0.00      A    O
ATOM   1717  H1  HOH A 344      14.756  18.059  21.885  1.00  0.00      A    H
ATOM   1718  H2  HOH A 344      14.080  18.301  23.218  1.00  0.00      A    H
ATOM   1721  O   HOH A 345      10.965  15.653  33.425  1.00  0.00      A    O
ATOM   1722  H1  HOH A 345      10.102  15.240  33.472  1.00  0.00      A    H
ATOM   1723  H2  HOH A 345      11.494  15.175  34.063  1.00  0.00      A    H
ATOM   1726  O   HOH A 346      15.165  12.567   8.518  1.00  0.00      A    O
ATOM   1727  H1  HOH A 346      15.157  12.003   9.292  1.00  0.00      A    H
ATOM   1728  H2  HOH A 346      15.501  13.405   8.835  1.00  0.00      A    H
ATOM   1731  O   HOH A 347      28.817  16.124  30.252  1.00  0.00      A    O
ATOM   1732  H1  HOH A 347      28.940  15.907  29.328  1.00  0.00      A    H
ATOM   1733  H2  HOH A 347      29.298  16.944  30.371  1.00  0.00      A    H
ATOM   1736  O   HOH A 348      38.044  26.942  32.780  1.00  0.00      A    O
ATOM   1737  H1  HOH A 348      38.447  27.750  33.099  1.00  0.00      A    H
ATOM   1738  H2  HOH A 348      38.677  26.257  32.995  1.00  0.00      A    H
ATOM   1741  O   HOH A 349      38.429   3.875   5.126  1.00  0.00      A    O
ATOM   1742  H1  HOH A 349      38.084   3.902   6.018  1.00  0.00      A    H
ATOM   1743  H2  HOH A 349      37.857   4.462   4.630  1.00  0.00      A    H
ATOM   1746  O   HOH A 350       2.871  23.870  18.557  1.00  0.00      A    O
ATOM   1747  H1  HOH A 350       2.688  24.726  18.944  1.00  0.00      A    H
ATOM   1748  H2  HOH A 350       3.735  23.633  18.896  1.00  0.00      A    H
ATOM   1751  O   HOH A 351       5.082  35.391  28.884  1.00  0.00      A    O
ATOM   1752  H1  HOH A 351       5.118  35.213  27.944  1.00  0.00      A    H
ATOM   1753  H2  HOH A 351       5.846  35.942  29.053  1.00  0.00      A    H
ATOM   1756  O   HOH A 352       8.072  17.836  22.493  1.00  0.00      A    O
ATOM   1757  H1  HOH A 352       8.119  16.984  22.059  1.00  0.00      A    H
ATOM   1758  H2  HOH A 352       8.914  18.249  22.302  1.00  0.00      A    H
ATOM   1761  O   HOH A 353      20.319  17.333   8.712  1.00  0.00      A    O
ATOM   1762  H1  HOH A 353      20.360  18.217   8.346  1.00  0.00      A    H
ATOM   1763  H2  HOH A 353      21.234  17.084   8.841  1.00  0.00      A    H
ATOM   1766  O   HOH A 354      18.067  24.464   2.810  1.00  0.00      A    O
ATOM   1767  H1  HOH A 354      17.361  25.104   2.723  1.00  0.00      A    H
ATOM   1768  H2  HOH A 354      18.798  24.846   2.324  1.00  0.00      A    H
ATOM   1771  O   HOH A 355      25.429   3.222  14.299  1.00  0.00      A    O
ATOM   1772  H1  HOH A 355      24.891   2.822  13.616  1.00  0.00      A    H
ATOM   1773  H2  HOH A 355      25.214   4.154  14.260  1.00  0.00      A    H
ATOM   1776  O   HOH A 356      28.566  28.636  10.494  1.00  0.00      A    O
ATOM   1777  H1  HOH A 356      28.905  27.993  11.116  1.00  0.00      A    H
ATOM   1778  H2  HOH A 356      29.015  29.451  10.721  1.00  0.00      A    H
ATOM   1781  O   HOH A 357      35.616   0.380   1.070  1.00  0.00      A    O
ATOM   1782  H1  HOH A 357      35.335  -0.530   0.978  1.00  0.00      A    H
ATOM   1783  H2  HOH A 357      35.354   0.624   1.958  1.00  0.00      A    H
ATOM   1786  O   HOH A 358       6.000  13.190  37.684  1.00  0.00      A    O
ATOM   1787  H1  HOH A 358       5.877  13.988  38.198  1.00  0.00      A    H
ATOM   1788  H2  HOH A 358       6.703  13.405  37.071  1.00  0.00      A    H
ATOM   1791  O   HOH A 359      18.041   2.943  36.117  1.00  0.00      A    O
ATOM   1792  H1  HOH A 359      18.813   3.223  35.626  1.00  0.00      A    H
ATOM   1793  H2  HOH A 359      18.356   2.231  36.673  1.00  0.00      A    H
ATOM   1796  O   HOH A 360      30.015   3.346  34.079  1.00  0.00      A    O
ATOM   1797  H1  HOH A 360      29.850   2.967  34.942  1.00  0.00      A    H
ATOM   1798  H2  HOH A 360      29.727   4.255  34.156  1.00  0.00      A    H
ATOM   1801  O   HOH A 361       7.776  10.603  15.633  1.00  0.00      A    O
ATOM   1802  H1  HOH A 361       7.807   9.654  15.510  1.00  0.00      A    H
ATOM   1803  H2  HOH A 361       8.218  10.959  14.862  1.00  0.00      A    H
ATOM   1806  O   HOH A 362      23.939  23.605  39.308  1.00  0.00      A    O
ATOM   1807  H1  HOH A 362      23.487  24.416  39.542  1.00  0.00      A    H
ATOM   1808  H2  HOH A 362      23.725  23.469  38.385  1.00  0.00      A    H
ATOM   1811  O   HOH A 363      16.098  21.766  25.688  1.00  0.00      A    O
ATOM   1812  H1  HOH A 363      16.708  21.136  25.304  1.00  0.00      A    H
ATOM   1813  H2  HOH A 363      15.516  22.005  24.967  1.00  0.00      A    H
ATOM   1816  O   HOH A 364       5.915   9.254  29.498  1.00  0.00      A    O
ATOM   1817  H1  HOH A 364       6.222  10.160  29.497  1.00  0.00      A    H
ATOM   1818  H2  HOH A 364       5.483   9.145  28.651  1.00  0.00      A    H
ATOM   1821  O   HOH A 365      33.762  12.174  29.507  1.00  0.00      A    O
ATOM   1822  H1  HOH A 365      34.700  12.252  29.331  1.00  0.00      A    H
ATOM   1823  H2  HOH A 365      33.367  12.908  29.037  1.00  0.00      A    H
ATOM   1826  O   HOH A 366      27.780  18.207  22.361  1.00  0.00      A    O
ATOM   1827  H1  HOH A 366      28.415  17.576  22.701  1.00  0.00      A    H
ATOM   1828  H2  HOH A 366      28.209  18.591  21.597  1.00  0.00      A    H
ATOM   1831  O   HOH A 367      36.102  23.465  19.968  1.00  0.00      A    O
ATOM   1832  H1  HOH A 367      36.660  23.390  19.194  1.00  0.00      A    H
ATOM   1833  H2  HOH A 367      35.266  23.083  19.700  1.00  0.00      A    H
ATOM   1836  O   HOH A 368      11.114  15.864  38.779  1.00  0.00      A    O
ATOM   1837  H1  HOH A 368      11.427  16.455  39.463  1.00  0.00      A    H
ATOM   1838  H2  HOH A 368      10.240  15.602  39.069  1.00  0.00      A    H
ATOM   1841  O   HOH A 369      11.459  18.432  12.245  1.00  0.00      A    O
ATOM   1842  H1  HOH A 369      12.236  18.805  12.662  1.00  0.00      A    H
ATOM   1843  H2  HOH A 369      10.779  18.482  12.916  1.00  0.00      A    H
ATOM   1846  O   HOH A 370      38.890  33.347  13.033  1.00  0.00      A    O
ATOM   1847  H1  HOH A 370      39.062  33.741  12.178  1.00  0.00      A    H
ATOM   1848  H2  HOH A 370      38.551  34.066  13.565  1.00  0.00      A    H
ATOM   1851  O   HOH A 371      27.466   9.250  21.671  1.00  0.00      A    O
ATOM   1852  H1  HOH A 371      26.895   8.978  22.389  1.00  0.00      A    H
ATOM   1853  H2  HOH A 371      28.314   9.411  22.087  1.00  0.00      A    H
ATOM   1856  O   HOH A 372      17.656  21.064  19.729  1.00  0.00      A    O
ATOM   1857  H1  HOH A 372      17.108  20.868  18.970  1.00  0.00      A    H
ATOM   1858  H2  HOH A 372      18.536  21.174  19.368  1.00  0.00      A    H
ATOM   1861  O   HOH A 373      27.594  16.421   3.353  1.00  0.00      A    O
ATOM   1862  H1  HOH A 373      27.981  16.557   2.488  1.00  0.00      A    H
ATOM   1863  H2  HOH A 373      26.660  16.302   3.182  1.00  0.00      A    H
ATOM   1866  O   HOH A 374      27.192  20.551  19.043  1.00  0.00      A    O
ATOM   1867  H1  HOH A 374      27.892  20.234  19.613  1.00  0.00      A    H
ATOM   1868  H2  HOH A 374      26.807  21.286  19.521  1.00  0.00      A    H
ATOM   1871  O   HOH A 375      23.044   1.888  23.946  1.00  0.00      A    O
ATOM   1872  H1  HOH A 375      22.753   1.026  24.246  1.00  0.00      A    H
ATOM   1873  H2  HOH A 375      22.257   2.292  23.580  1.00  0.00      A    H
ATOM   1876  O   HOH A 376      35.967  28.598   5.339  1.00  0.00      A    O
ATOM   1877  H1  HOH A 376      36.272  29.307   5.904  1.00  0.00      A    H
ATOM   1878  H2  HOH A 376      36.197  28.880   4.454  1.00  0.00      A    H
ATOM   1881  O   HOH A 377      10.822   6.814   0.483  1.00  0.00      A    O
ATOM   1882  H1  HOH A 377      10.034   7.335   0.634  1.00  0.00      A    H
ATOM   1883  H2  HOH A 377      10.494   5.955   0.217  1.00  0.00      A    H
ATOM   1886  O   HOH A 378      27.944   8.230  17.406  1.00  0.00      A    O
ATOM   1887  H1  HOH A 378      27.922   9.064  16.939  1.00  0.00      A    H
ATOM   1888  H2  HOH A 378      27.073   8.151  17.797  1.00  0.00      A    H
ATOM   1891  O   HOH A 379      33.104  32.159  31.712  1.00  0.00      A    O
ATOM   1892  H1  HOH A 379      32.285  31.835  31.336  1.00  0.00      A    H
ATOM   1893  H2  HOH A 379      32.829  32.806  32.362  1.00  0.00      A    H
ATOM   1896  O   HOH A 380      16.646  21.907   9.428  1.00  0.00      A    O
ATOM   1897  H1  HOH A 380      17.392  21.308   9.443  1.00  0.00      A    H
ATOM   1898  H2  HOH A 380      16.803  22.467   8.667  1.00  0.00      A    H
ATOM   1901  O   HOH A 381      17.556   3.294   0.943  1.00  0.00      A    O
ATOM   1902  H1  HOH A 381      18.057   2.510   1.168  1.00  0.00      A    H
ATOM   1903  H2  HOH A 381      16.678   2.968   0.744  1.00  0.00      A    H
ATOM   1906  O   HOH A 382      37.198  26.539  28.344  1.00  0.00      A    O
ATOM   1907  H1  HOH A 382      36.244  26.614  28.305  1.00  0.00      A    H
ATOM   1908  H2  HOH A 382      37.498  26.855  27.491  1.00  0.00      A    H
ATOM   1911  O   HOH A 383       9.041  13.596  30.237  1.00  0.00      A    O
ATOM   1912  H1  HOH A 383       9.635  12.930  30.581  1.00  0.00      A    H
ATOM   1913  H2  HOH A 383       9.615  14.236  29.815  1.00  0.00      A    H
ATOM   1916  O   HOH A 384      32.203   1.416  29.935  1.00  0.00      A    O
ATOM   1917  H1  HOH A 384      32.299   1.852  30.781  1.00  0.00      A    H
ATOM   1918  H2  HOH A 384      31.259   1.405  29.777  1.00  0.00      A    H
ATOM   1921  O   HOH A 385      24.165   3.353  26.355  1.00  0.00      A    O
ATOM   1922  H1  HOH A 385      23.228   3.335  26.553  1.00  0.00      A    H
ATOM   1923  H2  HOH A 385      24.376   4.283  26.281  1.00  0.00      A    H
ATOM   1926  O   HOH A 386       2.924  18.593  21.308  1.00  0.00      A    O
ATOM   1927  H1  HOH A 386       2.549  18.064  20.604  1.00  0.00      A    H
ATOM   1928  H2  HOH A 386       3.627  18.051  21.667  1.00  0.00      A    H
ATOM   1931  O   HOH A 387      11.842  19.869  18.491  1.00  0.00      A    O
ATOM   1932  H1  HOH A 387      12.186  18.975  18.503  1.00  0.00      A    H
ATOM   1933  H2  HOH A 387      11.577  20.012  17.583  1.00  0.00      A    H
ATOM   1936  O   HOH A 388       9.446  37.992  38.088  1.00  0.00      A    O
ATOM   1937  H1  HOH A 388       9.350  37.261  38.699  1.00  0.00      A    H
ATOM   1938  H2  HOH A 388      10.392  38.116  38.008  1.00  0.00      A    H
ATOM   1941  O   HOH A 389      34.735  17.403  35.818  1.00  0.00      A    O
ATOM   1942  H1  HOH A 389      34.786  17.706  36.725  1.00  0.00      A    H
ATOM   1943  H2  HOH A 389      35.556  17.692  35.422  1.00  0.00      A    H
ATOM   1946  O   HOH A 390      30.888  31.919  26.896  1.00  0.00      A    O
ATOM   1947  H1  HOH A 390      30.865  31.931  25.940  1.00  0.00      A    H
ATOM   1948  H2  HOH A 390      31.782  32.177  27.119  1.00  0.00      A    H
ATOM   1951  O   HOH A 391       8.151  36.566  31.754  1.00  0.00      A    O
ATOM   1952  H1  HOH A 391       7.908  36.973  30.923  1.00  0.00      A    H
ATOM   1953  H2  HOH A 391       7.524  36.917  32.386  1.00  0.00      A    H
ATOM   1956  O   HOH A 392       8.518   5.013   5.114  1.00  0.00      A    O
ATOM   1957  H1  HOH A 392       8.800   5.873   5.425  1.00  0.00      A    H
ATOM   1958  H2  HOH A 392       9.004   4.391   5.655  1.00  0.00      A    H
ATOM   1961  O   HOH A 393      34.286  35.994   3.835  1.00  0.00      A    O
ATOM   1962  H1  HOH A 393      33.512  35.461   4.014  1.00  0.00      A    H
ATOM   1963  H2  HOH A 393      35.014  35.372   3.848  1.00  0.00      A    H
ATOM   1966  O   HOH A 394      16.686  31.313   1.260  1.00  0.00      A    O
ATOM   1967  H1  HOH A 394      17.408  31.781   1.680  1.00  0.00      A    H
ATOM   1968  H2  HOH A 394      17.088  30.881   0.505  1.00  0.00      A    H
ATOM   1971  O   HOH A 395       9.302  30.091   0.021  1.00  0.00      A    O
ATOM   1972  H1  HOH A 395       8.384  30.078  -0.250  1.00  0.00      A    H
ATOM   1973  H2  HOH A 395       9.312  30.634   0.809  1.00  0.00      A    H
ATOM   1976  O   HOH A 396       5.145  20.199   9.479  1.00  0.00      A    O
ATOM   1977  H1  HOH A 396       4.508  20.896   9.325  1.00  0.00      A    H
ATOM   1978  H2  HOH A 396       5.453  20.348  10.373  1.00  0.00      A    H
ATOM   1981  O   HOH A 397      28.272  23.903  11.992  1.00  0.00      A    O
ATOM   1982  H1  HOH A 397      28.638  23.249  12.587  1.00  0.00      A    H
ATOM   1983  H2  HOH A 397      27.513  23.472  11.599  1.00  0.00      A    H
ATOM   1986  O   HOH A 398       8.965  18.989  13.976  1.00  0.00      A    O
ATOM   1987  H1  HOH A 398       8.528  18.886  13.130  1.00  0.00      A    H
ATOM   1988  H2  HOH A 398       8.250  19.049  14.610  1.00  0.00      A    H
ATOM   1991  O   HOH A 399      29.597  16.459   1.373  1.00  0.00      A    O
ATOM   1992  H1  HOH A 399      30.003  15.690   1.774  1.00  0.00      A    H
ATOM   1993  H2  HOH A 399      29.504  16.227   0.449  1.00  0.00      A    H
ATOM   1996  O   HOH A 400      15.820  21.619  33.690  1.00  0.00      A    O
ATOM   1997  H1  HOH A 400      15.843  20.662  33.666  1.00  0.00      A    H
ATOM   1998  H2  HOH A 400      16.034  21.886  32.796  1.00  0.00      A    H
ATOM   2001  O   HOH A 401       0.334  15.342  31.868  1.00  0.00      A    O
ATOM   2002  H1  HOH A 401       0.123  14.571  32.394  1.00  0.00      A    H
ATOM   2003  H2  HOH A 401      -0.270  16.017  32.178  1.00  0.00      A    H
ATOM   2006  O   HOH A 402      19.238  18.782   4.066  1.00  0.00      A    O
ATOM   2007  H1  HOH A 402      20.008  18.403   3.642  1.00  0.00      A    H
ATOM   2008  H2  HOH A 402      18.877  18.067   4.590  1.00  0.00      A    H
ATOM   2011  O   HOH A 403      21.961  27.850  31.942  1.00  0.00      A    O
ATOM   2012  H1  HOH A 403      21.458  28.526  31.489  1.00  0.00      A    H
ATOM   2013  H2  HOH A 403      22.184  28.242  32.787  1.00  0.00      A    H
ATOM   2016  O   HOH A 404       2.691  28.723  34.218  1.00  0.00      A    O
ATOM   2017  H1  HOH A 404       3.631  28.894  34.272  1.00  0.00      A    H
ATOM   2018  H2  HOH A 404       2.370  29.350  33.569  1.00  0.00      A    H
ATOM   2021  O   HOH A 405      26.459  37.779  15.645  1.00  0.00      A    O
ATOM   2022  H1  HOH A 405      26.595  36.976  16.148  1.00  0.00      A    H
ATOM   2023  H2  HOH A 405      25.735  38.221  16.089  1.00  0.00      A    H
ATOM   2026  O   HOH A 406      35.052  14.380  21.247  1.00  0.00      A    O
ATOM   2027  H1  HOH A 406      34.699  13.661  21.771  1.00  0.00      A    H
ATOM   2028  H2  HOH A 406      34.922  15.158  21.789  1.00  0.00      A    H
ATOM   2031  O   HOH A 407      23.915  27.728   8.733  1.00  0.00      A    O
ATOM   2032  H1  HOH A 407      23.688  27.313   9.565  1.00  0.00      A    H
ATOM   2033  H2  HOH A 407      24.870  27.788   8.746  1.00  0.00      A    H
ATOM   2036  O   HOH A 408       9.522  26.416  17.515  1.00  0.00      A    O
ATOM   2037  H1  HOH A 408       8.694  26.042  17.818  1.00  0.00      A    H
ATOM   2038  H2  HOH A 408       9.312  26.810  16.669  1.00  0.00      A    H
ATOM   2041  O   HOH A 409      24.613  31.713  29.513  1.00  0.00      A    O
ATOM   2042  H1  HOH A 409      24.685  32.667  29.475  1.00  0.00      A    H
ATOM   2043  H2  HOH A 409      24.704  31.503  30.443  1.00  0.00      A    H
ATOM   2046  O   HOH A 410      29.656  36.935  20.492  1.00  0.00      A    O
ATOM   2047  H1  HOH A 410      30.080  36.320  19.894  1.00  0.00      A    H
ATOM   2048  H2  HOH A 410      30.213  37.714  20.470  1.00  0.00      A    H
ATOM   2051  O   HOH A 411      12.546   4.410  34.003  1.00  0.00      A    O
ATOM   2052  H1  HOH A 411      12.989   5.052  33.449  1.00  0.00      A    H
ATOM   2053  H2  HOH A 411      12.455   4.845  34.850  1.00  0.00      A    H
ATOM   2056  O   HOH A 412       9.434  29.063  14.722  1.00  0.00      A    O
ATOM   2057  H1  HOH A 412       9.357  29.826  14.149  1.00  0.00      A    H
ATOM   2058  H2  HOH A 412       8.707  28.496  14.465  1.00  0.00      A    H
ATOM   2061  O   HOH A 413      10.356  14.820  14.342  1.00  0.00      A    O
ATOM   2062  H1  HOH A 413      11.145  14.388  14.669  1.00  0.00      A    H
ATOM   2063  H2  HOH A 413      10.154  15.483  15.003  1.00  0.00      A    H
ATOM   2066  O   HOH A 414      31.721   0.193  21.594  1.00  0.00      A    O
ATOM   2067  H1  HOH A 414      32.325   0.625  20.990  1.00  0.00      A    H
ATOM   2068  H2  HOH A 414      31.844   0.652  22.426  1.00  0.00      A    H
ATOM   2071  O   HOH A 415       7.362  25.015  14.926  1.00  0.00      A    O
ATOM   2072  H1  HOH A 415       7.111  24.134  14.648  1.00  0.00      A    H
ATOM   2073  H2  HOH A 415       6.826  25.184  15.700  1.00  0.00      A    H
ATOM   2076  O   HOH A 416      28.761  13.717  17.641  1.00  0.00      A    O
ATOM   2077  H1  HOH A 416      29.004  14.551  18.044  1.00  0.00      A    H
ATOM   2078  H2  HOH A 416      29.553  13.182  17.701  1.00  0.00      A    H
ATOM   2081  O   HOH A 417      29.332  23.742   3.032  1.00  0.00      A    O
ATOM   2082  H1  HOH A 417      29.199  24.689   2.996  1.00  0.00      A    H
ATOM   2083  H2  HOH A 417      28.506  23.372   2.719  1.00  0.00      A    H
ATOM   2086  O   HOH A 418      22.606   6.767  38.730  1.00  0.00      A    O
ATOM   2087  H1  HOH A 418      22.860   6.152  39.418  1.00  0.00      A    H
ATOM   2088  H2  HOH A 418      21.671   6.610  38.602  1.00  0.00      A    H
ATOM   2091  O   HOH A 419      26.696  15.384   7.338  1.00  0.00      A    O
ATOM   2092  H1  HOH A 419      25.768  15.183   7.211  1.00  0.00      A    H
ATOM   2093  H2  HOH A 419      27.098  15.207   6.487  1.00  0.00      A    H
ATOM   2096  O   HOH A 420      23.769   2.841  18.585  1.00  0.00      A    O
ATOM   2097  H1  HOH A 420      22.849   2.935  18.339  1.00  0.00      A    H
ATOM   2098  H2  HOH A 420      23.830   1.960  18.954  1.00  0.00      A    H
ATOM   2101  O   HOH A 421      13.277  36.349  28.890  1.00  0.00      A    O
ATOM   2102  H1  HOH A 421      12.744  37.130  29.040  1.00  0.00      A    H
ATOM   2103  H2  HOH A 421      13.838  36.581  28.150  1.00  0.00      A    H
ATOM   2106  O   HOH A 422      31.886  39.415  14.405  1.00  0.00      A    O
ATOM   2107  H1  HOH A 422      32.541  39.445  13.708  1.00  0.00      A    H
ATOM   2108  H2  HOH A 422      32.069  38.600  14.872  1.00  0.00      A    H
ATOM   2111  O   HOH A 423      31.868  26.886  38.491  1.00  0.00      A    O
ATOM   2112  H1  HOH A 423      31.982  27.532  39.188  1.00  0.00      A    H
ATOM   2113  H2  HOH A 423      30.920  26.792  38.403  1.00  0.00      A    H
ATOM   2116  O   HOH A 424      29.160  31.308   7.394  1.00  0.00      A    O
ATOM   2117  H1  HOH A 424      28.862  31.593   8.258  1.00  0.00      A    H
ATOM   2118  H2  HOH A 424      28.848  31.988   6.797  1.00  0.00      A    H
ATOM   2121  O   HOH A 425      24.610  37.596  34.070  1.00  0.00      A    O
ATOM   2122  H1  HOH A 425      24.348  37.294  33.200  1.00  0.00      A    H
ATOM   2123  H2  HOH A 425      23.914  38.197  34.335  1.00  0.00      A    H
ATOM   2126  O   HOH A 426      19.638  20.678  30.180  1.00  0.00      A    O
ATOM   2127  H1  HOH A 426      19.963  20.755  31.077  1.00  0.00      A    H
ATOM   2128  H2  HOH A 426      20.365  20.977  29.635  1.00  0.00      A    H
ATOM   2131  O   HOH A 427       9.079  31.888   8.748  1.00  0.00      A    O
ATOM   2132  H1  HOH A 427       9.423  31.389   9.489  1.00  0.00      A    H
ATOM   2133  H2  HOH A 427       9.855  32.259   8.329  1.00  0.00      A    H
ATOM   2136  O   HOH A 428      21.286  33.725  19.947  1.00  0.00      A    O
ATOM   2137  H1  HOH A 428      21.294  33.074  20.649  1.00  0.00      A    H
ATOM   2138  H2  HOH A 428      20.505  34.251  20.118  1.00  0.00      A    H
ATOM   2141  O   HOH A 429      30.332  13.617  30.983  1.00  0.00      A    O
ATOM   2142  H1  HOH A 429      29.863  12.855  30.644  1.00  0.00      A    H
ATOM   2143  H2  HOH A 429      29.738  14.352  30.830  1.00  0.00      A    H
ATOM   2146  O   HOH A 430      15.010  13.936  37.254  1.00  0.00      A    O
ATOM   2147  H1  HOH A 430      15.251  13.556  38.098  1.00  0.00      A    H
ATOM   2148  H2  HOH A 430      15.810  13.884  36.730  1.00  0.00      A    H
ATOM   2151  O   HOH A 431       1.265  21.991  28.546  1.00  0.00      A    O
ATOM   2152  H1  HOH A 431       0.855  21.318  29.088  1.00  0.00      A    H
ATOM   2153  H2  HOH A 431       0.989  22.818  28.941  1.00  0.00      A    H
ATOM   2156  O   HOH A 432      28.261  31.867  10.355  1.00  0.00      A    O
ATOM   2157  H1  HOH A 432      27.698  32.603  10.115  1.00  0.00      A    H
ATOM   2158  H2  HOH A 432      28.952  32.258  10.889  1.00  0.00      A    H
ATOM   2161  O   HOH A 433      12.606  38.332  22.100  1.00  0.00      A    O
ATOM   2162  H1  HOH A 433      11.842  38.871  21.896  1.00  0.00      A    H
ATOM   2163  H2  HOH A 433      12.633  38.307  23.056  1.00  0.00      A    H
ATOM   2166  O   HOH A 434       2.111  15.969  30.142  1.00  0.00      A    O
ATOM   2167  H1  HOH A 434       2.352  15.131  29.748  1.00  0.00      A    H
ATOM   2168  H2  HOH A 434       1.477  15.740  30.822  1.00  0.00      A    H
ATOM   2171  O   HOH A 435       8.197   2.721  33.285  1.00  0.00      A    O
ATOM   2172  H1  HOH A 435       8.922   2.099  33.344  1.00  0.00      A    H
ATOM   2173  H2  HOH A 435       7.441   2.243  33.627  1.00  0.00      A    H
ATOM   2176  O   HOH A 436       3.430   9.654  23.088  1.00  0.00      A    O
ATOM   2177  H1  HOH A 436       3.586  10.257  23.815  1.00  0.00      A    H
ATOM   2178  H2  HOH A 436       3.412   8.788  23.494  1.00  0.00      A    H
ATOM   2181  O   HOH A 437      11.217  24.307  17.273  1.00  0.00      A    O
ATOM   2182  H1  HOH A 437      10.624  25.013  17.528  1.00  0.00      A    H
ATOM   2183  H2  HOH A 437      11.828  24.716  16.660  1.00  0.00      A    H
ATOM   2186  O   HOH A 438      11.822   7.763  23.787  1.00  0.00      A    O
ATOM   2187  H1  HOH A 438      12.557   7.341  23.342  1.00  0.00      A    H
ATOM   2188  H2  HOH A 438      11.924   8.693  23.589  1.00  0.00      A    H
ATOM   2191  O   HOH A 439      35.313  13.136  26.952  1.00  0.00      A    O
ATOM   2192  H1  HOH A 439      35.226  13.237  26.004  1.00  0.00      A    H
ATOM   2193  H2  HOH A 439      35.324  12.190  27.093  1.00  0.00      A    H
ATOM   2196  O   HOH A 440      26.327  21.023  30.912  1.00  0.00      A    O
ATOM   2197  H1  HOH A 440      25.904  20.317  31.401  1.00  0.00      A    H
ATOM   2198  H2  HOH A 440      25.947  20.970  30.036  1.00  0.00      A    H
ATOM   2201  O   HOH A 441      19.121  22.558  26.056  1.00  0.00      A    O
ATOM   2202  H1  HOH A 441      18.728  22.483  26.925  1.00  0.00      A    H
ATOM   2203  H2  HOH A 441      18.376  22.661  25.464  1.00  0.00      A    H
ATOM   2206  O   HOH A 442       2.885  13.611  28.119  1.00  0.00      A    O
ATOM   2207  H1  HOH A 442       3.065  12.671  28.154  1.00  0.00      A    H
ATOM   2208  H2  HOH A 442       2.878  13.819  27.185  1.00  0.00      A    H
ATOM   2211  O   HOH A 443      23.062  26.665  21.282  1.00  0.00      A    O
ATOM   2212  H1  HOH A 443      23.203  26.100  20.523  1.00  0.00      A    H
ATOM   2213  H2  HOH A 443      22.443  26.182  21.830  1.00  0.00      A    H
ATOM   2216  O   HOH A 444       6.438  27.607  26.211  1.00  0.00      A    O
ATOM   2217  H1  HOH A 444       6.151  27.413  27.104  1.00  0.00      A    H
ATOM   2218  H2  HOH A 444       7.129  26.967  26.038  1.00  0.00      A    H
ATOM   2221  O   HOH A 445      30.903  18.728   3.365  1.00  0.00      A    O
ATOM   2222  H1  HOH A 445      30.603  19.547   2.971  1.00  0.00      A    H
ATOM   2223  H2  HOH A 445      31.659  18.471   2.837  1.00  0.00      A    H
ATOM   2226  O   HOH A 446      21.966   5.909  26.809  1.00  0.00      A    O
ATOM   2227  H1  HOH A 446      21.310   5.673  26.153  1.00  0.00      A    H
ATOM   2228  H2  HOH A 446      21.457   6.219  27.557  1.00  0.00      A    H
ATOM   2231  O   HOH A 447      11.502  35.361  24.865  1.00  0.00      A    O
ATOM   2232  H1  HOH A 447      10.924  35.507  25.614  1.00  0.00      A    H
ATOM   2233  H2  HOH A 447      12.146  34.726  25.179  1.00  0.00      A    H
ATOM   2236  O   HOH A 448      28.112  12.879  12.575  1.00  0.00      A    O
ATOM   2237  H1  HOH A 448      27.806  12.780  13.477  1.00  0.00      A    H
ATOM   2238  H2  HOH A 448      27.311  12.934  12.054  1.00  0.00      A    H
ATOM   2241  O   HOH A 449      30.862  11.135  33.122  1.00  0.00      A    O
ATOM   2242  H1  HOH A 449      30.906  10.956  34.061  1.00  0.00      A    H
ATOM   2243  H2  HOH A 449      31.776  11.197  32.846  1.00  0.00      A    H
ATOM   2246  O   HOH A 450      26.716  27.461   8.715  1.00  0.00      A    O
ATOM   2247  H1  HOH A 450      26.784  26.514   8.591  1.00  0.00      A    H
ATOM   2248  H2  HOH A 450      27.416  27.672   9.334  1.00  0.00      A    H
ATOM   2251  O   HOH A 451       1.873  29.042  39.024  1.00  0.00      A    O
ATOM   2252  H1  HOH A 451       2.028  29.743  38.391  1.00  0.00      A    H
ATOM   2253  H2  HOH A 451       2.424  28.320  38.723  1.00  0.00      A    H
ATOM   2256  O   HOH A 452      19.045  16.378   6.261  1.00  0.00      A    O
ATOM   2257  H1  HOH A 452      18.710  15.628   6.753  1.00  0.00      A    H
ATOM   2258  H2  HOH A 452      19.330  16.998   6.932  1.00  0.00      A    H
ATOM   2261  O   HOH A 453      16.618   2.985  20.318  1.00  0.00      A    O
ATOM   2262  H1  HOH A 453      17.027   2.984  19.453  1.00  0.00      A    H
ATOM   2263  H2  HOH A 453      16.500   2.059  20.529  1.00  0.00      A    H
ATOM   2266  O   HOH A 454      35.282  35.651  23.693  1.00  0.00      A    O
ATOM   2267  H1  HOH A 454      35.182  35.343  24.594  1.00  0.00      A    H
ATOM   2268  H2  HOH A 454      36.033  36.244  23.725  1.00  0.00      A    H
ATOM   2271  O   HOH A 455      16.472  23.848   7.014  1.00  0.00      A    O
ATOM   2272  H1  HOH A 455      16.043  23.612   6.192  1.00  0.00      A    H
ATOM   2273  H2  HOH A 455      16.382  24.799   7.068  1.00  0.00      A    H
ATOM   2276  O   HOH A 456      13.580  31.394  33.230  1.00  0.00      A    O
ATOM   2277  H1  HOH A 456      13.619  32.288  32.890  1.00  0.00      A    H
ATOM   2278  H2  HOH A 456      12.920  30.960  32.689  1.00  0.00      A    H
ATOM   2281  O   HOH A 457      20.973  10.354  15.134  1.00  0.00      A    O
ATOM   2282  H1  HOH A 457      21.529  10.458  15.907  1.00  0.00      A    H
ATOM   2283  H2  HOH A 457      21.586  10.187  14.418  1.00  0.00      A    H
ATOM   2286  O   HOH A 458      20.620  16.666  28.051  1.00  0.00      A    O
ATOM   2287  H1  HOH A 458      20.920  16.887  28.933  1.00  0.00      A    H
ATOM   2288  H2  HOH A 458      20.532  17.511  27.610  1.00  0.00      A    H
ATOM   2291  O   HOH A 459      16.333  14.476  26.149  1.00  0.00      A    O
ATOM   2292  H1  HOH A 459      15.886  13.644  25.992  1.00  0.00      A    H
ATOM   2293  H2  HOH A 459      16.414  14.873  25.282  1.00  0.00      A    H
ATOM   2296  O   HOH A 460      23.801  37.590  31.338  1.00  0.00      A    O
ATOM   2297  H1  HOH A 460      24.673  37.856  31.046  1.00  0.00      A    H
ATOM   2298  H2  HOH A 460      23.310  38.409  31.405  1.00  0.00      A    H
ATOM   2301  O   HOH A 461       5.062  34.780   0.185  1.00  0.00      A    O
ATOM   2302  H1  HOH A 461       4.277  34.273  -0.021  1.00  0.00      A    H
ATOM   2303  H2  HOH A 461       4.814  35.309   0.943  1.00  0.00      A    H
ATOM   2306  O   HOH A 462      21.510  35.647  36.083  1.00  0.00      A    O
ATOM   2307  H1  HOH A 462      20.746  35.920  36.589  1.00  0.00      A    H
ATOM   2308  H2  HOH A 462      21.145  35.262  35.286  1.00  0.00      A    H
ATOM   2311  O   HOH A 463      11.719   5.714  16.620  1.00  0.00      A    O
ATOM   2312  H1  HOH A 463      11.990   4.905  16.187  1.00  0.00      A    H
ATOM   2313  H2  HOH A 463      11.475   6.301  15.904  1.00  0.00      A    H
ATOM   2316  O   HOH A 464      18.975   1.717   3.431  1.00  0.00      A    O
ATOM   2317  H1  HOH A 464      19.266   2.577   3.732  1.00  0.00      A    H
ATOM   2318  H2  HOH A 464      19.785   1.238   3.254  1.00  0.00      A    H
ATOM   2321  O   HOH A 465      34.856   4.505  25.044  1.00  0.00      A    O
ATOM   2322  H1  HOH A 465      33.924   4.600  25.242  1.00  0.00      A    H
ATOM   2323  H2  HOH A 465      35.212   5.389  25.137  1.00  0.00      A    H
ATOM   2326  O   HOH A 466       4.091  11.267  25.197  1.00  0.00      A    O
ATOM   2327  H1  HOH A 466       4.431  10.811  25.967  1.00  0.00      A    H
ATOM   2328  H2  HOH A 466       4.843  11.749  24.853  1.00  0.00      A    H
ATOM   2331  O   HOH A 467      24.813  18.530   4.068  1.00  0.00      A    O
ATOM   2332  H1  HOH A 467      24.553  17.905   3.391  1.00  0.00      A    H
ATOM   2333  H2  HOH A 467      25.593  18.958   3.712  1.00  0.00      A    H
ATOM   2336  O   HOH A 468       5.271  17.521  22.214  1.00  0.00      A    O
ATOM   2337  H1  HOH A 468       6.186  17.763  22.355  1.00  0.00      A    H
ATOM   2338  H2  HOH A 468       5.312  16.748  21.651  1.00  0.00      A    H
ATOM   2341  O   HOH A 469       1.809  18.697   9.943  1.00  0.00      A    O
ATOM   2342  H1  HOH A 469       2.489  18.926   9.310  1.00  0.00      A    H
ATOM   2343  H2  HOH A 469       1.289  19.496  10.036  1.00  0.00      A    H
ATOM   2346  O   HOH A 470      23.298  22.161   8.104  1.00  0.00      A    O
ATOM   2347  H1  HOH A 470      23.171  22.671   8.904  1.00  0.00      A    H
ATOM   2348  H2  HOH A 470      22.523  21.602   8.050  1.00  0.00      A    H
ATOM   2351  O   HOH A 471      16.176  33.448  12.549  1.00  0.00      A    O
ATOM   2352  H1  HOH A 471      16.932  33.853  12.123  1.00  0.00      A    H
ATOM   2353  H2  HOH A 471      15.437  33.659  11.978  1.00  0.00      A    H
ATOM   2356  O   HOH A 472      13.431  29.275  13.863  1.00  0.00      A    O
ATOM   2357  H1  HOH A 472      12.857  28.967  13.162  1.00  0.00      A    H
ATOM   2358  H2  HOH A 472      14.310  29.012  13.588  1.00  0.00      A    H
ATOM   2361  O   HOH A 473      15.943   9.819  31.132  1.00  0.00      A    O
ATOM   2362  H1  HOH A 473      15.556  10.691  31.052  1.00  0.00      A    H
ATOM   2363  H2  HOH A 473      16.534   9.750  30.382  1.00  0.00      A    H
ATOM   2366  O   HOH A 474      26.415   5.783  11.041  1.00  0.00      A    O
ATOM   2367  H1  HOH A 474      27.145   5.461  11.570  1.00  0.00      A    H
ATOM   2368  H2  HOH A 474      25.980   6.428  11.599  1.00  0.00      A    H
ATOM   2371  O   HOH A 475      33.989   7.176  28.343  1.00  0.00      A    O
ATOM   2372  H1  HOH A 475      33.083   6.895  28.214  1.00  0.00      A    H
ATOM   2373  H2  HOH A 475      34.019   7.482  29.249  1.00  0.00      A    H
ATOM   2376  O   HOH A 476      37.288   6.373  17.491  1.00  0.00      A    O
ATOM   2377  H1  HOH A 476      37.289   5.438  17.696  1.00  0.00      A    H
ATOM   2378  H2  HOH A 476      38.131   6.526  17.064  1.00  0.00      A    H
ATOM   2381  O   HOH A 477      15.533  29.750  28.987  1.00  0.00      A    O
ATOM   2382  H1  HOH A 477      15.839  28.845  29.059  1.00  0.00      A    H
ATOM   2383  H2  HOH A 477      14.639  29.728  29.329  1.00  0.00      A    H
ATOM   2386  O   HOH A 478      22.125  22.819  10.518  1.00  0.00      A    O
ATOM   2387  H1  HOH A 478      21.246  23.128  10.297  1.00  0.00      A    H
ATOM   2388  H2  HOH A 478      21.999  21.909  10.786  1.00  0.00      A    H
ATOM   2391  O   HOH A 479      20.946  16.809  30.624  1.00  0.00      A    O
ATOM   2392  H1  HOH A 479      21.800  16.679  31.038  1.00  0.00      A    H
ATOM   2393  H2  HOH A 479      20.687  15.936  30.329  1.00  0.00      A    H
ATOM   2396  O   HOH A 480      31.961   0.495   4.784  1.00  0.00      A    O
ATOM   2397  H1  HOH A 480      32.575   1.101   5.198  1.00  0.00      A    H
ATOM   2398  H2  HOH A 480      31.189   1.028   4.593  1.00  0.00      A    H
ATOM   2401  O   HOH A 481      38.776  32.602  19.458  1.00  0.00      A    O
ATOM   2402  H1  HOH A 481      38.118  32.614  20.153  1.00  0.00      A    H
ATOM   2403  H2  HOH A 481      39.128  33.492  19.445  1.00  0.00      A    H
ATOM   2406  O   HOH A 482      17.458  26.224  11.913  1.00  0.00      A    O
ATOM   2407  H1  HOH A 482      18.399  26.198  12.091  1.00  0.00      A    H
ATOM   2408  H2  HOH A 482      17.203  25.305  11.835  1.00  0.00      A    H
ATOM   2411  O   HOH A 483      30.395  16.667   9.902  1.00  0.00      A    O
ATOM   2412  H1  HOH A 483      29.611  17.191  10.069  1.00  0.00      A    H
ATOM   2413  H2  HOH A 483      31.049  17.301   9.607  1.00  0.00      A    H
ATOM   2416  O   HOH A 484      27.295  11.818  23.558  1.00  0.00      A    O
ATOM   2417  H1  HOH A 484      27.873  12.546  23.786  1.00  0.00      A    H
ATOM   2418  H2  HOH A 484      27.424  11.695  22.617  1.00  0.00      A    H
ATOM   2421  O   HOH A 485      27.608   3.513   7.386  1.00  0.00      A    O
ATOM   2422  H1  HOH A 485      27.845   4.286   6.874  1.00  0.00      A    H
ATOM   2423  H2  HOH A 485      27.186   2.928   6.756  1.00  0.00      A    H
ATOM   2426  O   HOH A 486      36.057  20.268  14.159  1.00  0.00      A    O
ATOM   2427  H1  HOH A 486      36.390  19.436  14.496  1.00  0.00      A    H
ATOM   2428  H2  HOH A 486      35.669  20.046  13.313  1.00  0.00      A    H
ATOM   2431  O   HOH A 487      10.651  11.576  31.323  1.00  0.00      A    O
ATOM   2432  H1  HOH A 487      11.081  11.681  32.171  1.00  0.00      A    H
ATOM   2433  H2  HOH A 487      11.361  11.359  30.719  1.00  0.00      A    H
ATOM   2436  O   HOH A 488      31.678  37.033  23.907  1.00  0.00      A    O
ATOM   2437  H1  HOH A 488      32.189  36.794  23.134  1.00  0.00      A    H
ATOM   2438  H2  HOH A 488      32.324  37.105  24.609  1.00  0.00      A    H
ATOM   2441  O   HOH A 489      36.629  23.030  10.609  1.00  0.00      A    O
ATOM   2442  H1  HOH A 489      35.723  23.330  10.686  1.00  0.00      A    H
ATOM   2443  H2  HOH A 489      36.717  22.766   9.693  1.00  0.00      A    H
ATOM   2446  O   HOH A 490      14.414  34.796  16.397  1.00  0.00      A    O
ATOM   2447  H1  HOH A 490      15.086  34.213  16.043  1.00  0.00      A    H
ATOM   2448  H2  HOH A 490      14.182  34.410  17.241  1.00  0.00      A    H
ATOM   2451  O   HOH A 491      30.632  34.643  31.248  1.00  0.00      A    O
ATOM   2452  H1  HOH A 491      30.379  35.129  32.033  1.00  0.00      A    H
ATOM   2453  H2  HOH A 491      29.972  33.955  31.168  1.00  0.00      A    H
ATOM   2456  O   HOH A 492      17.914  32.153  22.229  1.00  0.00      A    O
ATOM   2457  H1  HOH A 492      17.270  31.784  21.624  1.00  0.00      A    H
ATOM   2458  H2  HOH A 492      18.038  31.473  22.891  1.00  0.00      A    H
ATOM   2461  O   HOH A 493       0.798  12.808  10.230  1.00  0.00      A    O
ATOM   2462  H1  HOH A 493       1.238  12.752   9.382  1.00  0.00      A    H
ATOM   2463  H2  HOH A 493       1.389  13.331  10.772  1.00  0.00      A    H
ATOM   2466  O   HOH A 494      36.228  11.807  17.993  1.00  0.00      A    O
ATOM   2467  H1  HOH A 494      35.819  12.657  17.834  1.00  0.00      A    H
ATOM   2468  H2  HOH A 494      36.383  11.448  17.119  1.00  0.00      A    H
ATOM   2471  O   HOH A 495      20.769  17.148  14.758  1.00  0.00      A    O
ATOM   2472  H1  HOH A 495      20.953  17.313  15.683  1.00  0.00      A    H
ATOM   2473  H2  HOH A 495      19.840  17.355  14.657  1.00  0.00      A    H
ATOM   2476  O   HOH A 496      36.872  11.949  -0.102  1.00  0.00      A    O
ATOM   2477  H1  HOH A 496      36.656  12.867  -0.268  1.00  0.00      A    H
ATOM   2478  H2  HOH A 496      37.350  11.961   0.727  1.00  0.00      A    H
ATOM   2481  O   HOH A 497      38.397  25.476  11.956  1.00  0.00      A    O
ATOM   2482  H1  HOH A 497      38.806  26.336  12.052  1.00  0.00      A    H
ATOM   2483  H2  HOH A 497      37.567  25.552  12.427  1.00  0.00      A    H
ATOM   2486  O   HOH A 498      29.218  21.766  13.468  1.00  0.00      A    O
ATOM   2487  H1  HOH A 498      28.292  21.788  13.709  1.00  0.00      A    H
ATOM   2488  H2  HOH A 498      29.680  21.655  14.298  1.00  0.00      A    H
ATOM   2491  O   HOH A 499      35.760  23.344  27.384  1.00  0.00      A    O
ATOM   2492  H1  HOH A 499      35.077  22.750  27.694  1.00  0.00      A    H
ATOM   2493  H2  HOH A 499      35.823  24.014  28.065  1.00  0.00      A    H
ATOM   2496  O   HOH A 500      18.100  13.862   7.268  1.00  0.00      A    O
ATOM   2497  H1  HOH A 500      17.748  13.602   8.119  1.00  0.00      A    H
ATOM   2498  H2  HOH A 500      18.915  13.367   7.184  1.00  0.00      A    H
ATOM   2501  O   HOH A 501      30.601  10.012   2.696  1.00  0.00      A    O
ATOM   2502  H1  HOH A 501      30.269   9.294   2.158  1.00  0.00      A    H
ATOM   2503  H2  HOH A 501      30.067  10.766   2.446  1.00  0.00      A    H
ATOM   2506  O   HOH A 502       6.970  27.511  13.464  1.00  0.00      A    O
ATOM   2507  H1  HOH A 502       6.371  28.257  13.500  1.00  0.00      A    H
ATOM   2508  H2  HOH A 502       6.886  27.094  14.322  1.00  0.00      A    H
ATOM   2511  O   HOH A 503      24.850  36.682  21.143  1.00  0.00      A    O
ATOM   2512  H1  HOH A 503      24.169  36.681  20.470  1.00  0.00      A    H
ATOM   2513  H2  HOH A 503      25.635  36.991  20.690  1.00  0.00      A    H
ATOM   2516  O   HOH A 504      27.921  12.291  -0.066  1.00  0.00      A    O
ATOM   2517  H1  HOH A 504      27.383  11.640   0.383  1.00  0.00      A    H
ATOM   2518  H2  HOH A 504      27.483  13.125   0.106  1.00  0.00      A    H
ATOM   2521  O   HOH A 505       8.908   4.269  25.128  1.00  0.00      A    O
ATOM   2522  H1  HOH A 505       8.076   3.828  24.952  1.00  0.00      A    H
ATOM   2523  H2  HOH A 505       9.546   3.802  24.588  1.00  0.00      A    H
ATOM   2526  O   HOH A 506      37.926  34.459  16.516  1.00  0.00      A    O
ATOM   2527  H1  HOH A 506      37.631  34.688  15.635  1.00  0.00      A    H
ATOM   2528  H2  HOH A 506      38.548  33.744  16.383  1.00  0.00      A    H
ATOM   2531  O   HOH A 507      11.882  27.361  31.591  1.00  0.00      A    O
ATOM   2532  H1  HOH A 507      12.776  27.553  31.874  1.00  0.00      A    H
ATOM   2533  H2  HOH A 507      11.478  26.935  32.347  1.00  0.00      A    H
ATOM   2536  O   HOH A 508      32.422  15.080  31.821  1.00  0.00      A    O
ATOM   2537  H1  HOH A 508      31.861  14.391  31.463  1.00  0.00      A    H
ATOM   2538  H2  HOH A 508      31.820  15.662  32.285  1.00  0.00      A    H
ATOM   2541  O   HOH A 509      25.847   6.398   1.103  1.00  0.00      A    O
ATOM   2542  H1  HOH A 509      24.961   6.047   1.026  1.00  0.00      A    H
ATOM   2543  H2  HOH A 509      26.179   6.412   0.205  1.00  0.00      A    H
ATOM   2546  O   HOH A 510      32.860  34.905  34.547  1.00  0.00      A    O
ATOM   2547  H1  HOH A 510      32.196  34.224  34.653  1.00  0.00      A    H
ATOM   2548  H2  HOH A 510      33.231  35.016  35.423  1.00  0.00      A    H
ATOM   2551  O   HOH A 511      29.057  24.748   6.220  1.00  0.00      A    O
ATOM   2552  H1  HOH A 511      29.913  24.580   5.826  1.00  0.00      A    H
ATOM   2553  H2  HOH A 511      28.513  25.052   5.494  1.00  0.00      A    H
ATOM   2556  O   HOH A 512       0.250  30.282   3.430  1.00  0.00      A    O
ATOM   2557  H1  HOH A 512       0.844  29.857   4.048  1.00  0.00      A    H
ATOM   2558  H2  HOH A 512       0.150  29.649   2.719  1.00  0.00      A    H
ATOM   2561  O   HOH A 513      38.641  29.560  33.322  1.00  0.00      A    O
ATOM   2562  H1  HOH A 513      38.911  29.978  34.140  1.00  0.00      A    H
ATOM   2563  H2  HOH A 513      38.582  30.279  32.693  1.00  0.00      A    H
ATOM   2566  O   HOH A 514      14.100   2.316  12.572  1.00  0.00      A    O
ATOM   2567  H1  HOH A 514      13.789   1.490  12.202  1.00  0.00      A    H
ATOM   2568  H2  HOH A 514      14.715   2.056  13.257  1.00  0.00      A    H
ATOM   2571  O   HOH A 515       5.924   7.002  31.055  1.00  0.00      A    O
ATOM   2572  H1  HOH A 515       6.566   6.816  31.741  1.00  0.00      A    H
ATOM   2573  H2  HOH A 515       6.271   7.771  30.604  1.00  0.00      A    H
ATOM   2576  O   HOH A 516      25.145  15.046  20.885  1.00  0.00      A    O
ATOM   2577  H1  HOH A 516      25.013  15.625  21.636  1.00  0.00      A    H
ATOM   2578  H2  HOH A 516      24.702  14.233  21.128  1.00  0.00      A    H
ATOM   2581  O   HOH A 517      19.036  10.448  28.885  1.00  0.00      A    O
ATOM   2582  H1  HOH A 517      18.793  11.363  29.023  1.00  0.00      A    H
ATOM   2583  H2  HOH A 517      18.278  10.062  28.446  1.00  0.00      A    H
ATOM   2586  O   HOH A 518      25.344  34.594  33.104  1.00  0.00      A    O
ATOM   2587  H1  HOH A 518      24.645  34.848  32.500  1.00  0.00      A    H
ATOM   2588  H2  HOH A 518      25.020  34.852  33.967  1.00  0.00      A    H
ATOM   2591  O   HOH A 519      24.755  27.200  25.093  1.00  0.00      A    O
ATOM   2592  H1  HOH A 519      25.289  27.586  25.786  1.00  0.00      A    H
ATOM   2593  H2  HOH A 519      23.887  27.586  25.215  1.00  0.00      A    H
ATOM   2596  O   HOH A 520      30.770  34.721  25.498  1.00  0.00      A    O
ATOM   2597  H1  HOH A 520      30.937  35.424  24.870  1.00  0.00      A    H
ATOM   2598  H2  HOH A 520      30.671  33.936  24.960  1.00  0.00      A    H
ATOM   2601  O   HOH A 521      35.892   1.692  19.352  1.00  0.00      A    O
ATOM   2602  H1  HOH A 521      35.460   1.687  20.206  1.00  0.00      A    H
ATOM   2603  H2  HOH A 521      35.213   1.412  18.738  1.00  0.00      A    H
ATOM   2606  O   HOH A 522      14.581   3.556  21.958  1.00  0.00      A    O
ATOM   2607  H1  HOH A 522      15.327   3.542  21.358  1.00  0.00      A    H
ATOM   2608  H2  HOH A 522      14.655   2.740  22.452  1.00  0.00      A    H
ATOM   2611  O   HOH A 523       4.805   4.068   1.894  1.00  0.00      A    O
ATOM   2612  H1  HOH A 523       4.463   4.912   2.191  1.00  0.00      A    H
ATOM   2613  H2  HOH A 523       5.280   3.723   2.650  1.00  0.00      A    H
ATOM   2616  O   HOH A 524      35.227  29.474  12.856  1.00  0.00      A    O
ATOM   2617  H1  HOH A 524      34.678  29.849  12.168  1.00  0.00      A    H
ATOM   2618  H2  HOH A 524      36.037  29.984  12.821  1.00  0.00      A    H
ATOM   2621  O   HOH A 525      25.027   7.944  32.346  1.00  0.00      A    O
ATOM   2622  H1  HOH A 525      25.697   8.195  32.981  1.00  0.00      A    H
ATOM   2623  H2  HOH A 525      24.197   8.118  32.791  1.00  0.00      A    H
ATOM   2626  O   HOH A 526      18.695  19.424  16.285  1.00  0.00      A    O
ATOM   2627  H1  HOH A 526      18.319  18.984  15.522  1.00  0.00      A    H
ATOM   2628  H2  HOH A 526      18.812  20.332  16.005  1.00  0.00      A    H
ATOM   2631  O   HOH A 527      31.510   4.573   5.136  1.00  0.00      A    O
ATOM   2632  H1  HOH A 527      32.450   4.458   4.998  1.00  0.00      A    H
ATOM   2633  H2  HOH A 527      31.298   5.388   4.682  1.00  0.00      A    H
ATOM   2636  O   HOH A 528      15.402  16.587  17.893  1.00  0.00      A    O
ATOM   2637  H1  HOH A 528      14.868  16.521  17.101  1.00  0.00      A    H
ATOM   2638  H2  HOH A 528      16.264  16.267  17.629  1.00  0.00      A    H
ATOM   2641  O   HOH A 529       4.020   9.399  13.477  1.00  0.00      A    O
ATOM   2642  H1  HOH A 529       4.567   8.619  13.381  1.00  0.00      A    H
ATOM   2643  H2  HOH A 529       3.775   9.632  12.582  1.00  0.00      A    H
ATOM   2646  O   HOH A 530      33.252   9.596   3.093  1.00  0.00      A    O
ATOM   2647  H1  HOH A 530      33.728   9.500   2.268  1.00  0.00      A    H
ATOM   2648  H2  HOH A 530      32.340   9.719   2.831  1.00  0.00      A    H
ATOM   2651  O   HOH A 531      26.443  30.753  35.825  1.00  0.00      A    O
ATOM   2652  H1  HOH A 531      25.831  30.575  36.539  1.00  0.00      A    H
ATOM   2653  H2  HOH A 531      26.968  29.955  35.755  1.00  0.00      A    H
ATOM   2656  O   HOH A 532      26.558  21.112  13.342  1.00  0.00      A    O
ATOM   2657  H1  HOH A 532      26.419  20.282  12.884  1.00  0.00      A    H
ATOM   2658  H2  HOH A 532      26.184  21.773  12.759  1.00  0.00      A    H
ATOM   2661  O   HOH A 533      11.387  34.423   8.017  1.00  0.00      A    O
ATOM   2662  H1  HOH A 533      11.756  33.671   8.481  1.00  0.00      A    H
ATOM   2663  H2  HOH A 533      11.043  34.987   8.710  1.00  0.00      A    H
ATOM   2666  O   HOH A 534      16.505  31.322  31.049  1.00  0.00      A    O
ATOM   2667  H1  HOH A 534      16.158  30.975  30.227  1.00  0.00      A    H
ATOM   2668  H2  HOH A 534      16.369  32.267  30.987  1.00  0.00      A    H
ATOM   2671  O   HOH A 535      16.876   7.175   9.229  1.00  0.00      A    O
ATOM   2672  H1  HOH A 535      17.606   7.794   9.247  1.00  0.00      A    H
ATOM   2673  H2  HOH A 535      16.184   7.633   8.752  1.00  0.00      A    H
ATOM   2676  O   HOH A 536      25.715   3.307   9.793  1.00  0.00      A    O
ATOM   2677  H1  HOH A 536      26.056   3.407   8.905  1.00  0.00      A    H
ATOM   2678  H2  HOH A 536      25.885   4.150  10.212  1.00  0.00      A    H
ATOM   2681  O   HOH A 537      18.623  16.754  10.762  1.00  0.00      A    O
ATOM   2682  H1  HOH A 537      18.543  17.618  11.166  1.00  0.00      A    H
ATOM   2683  H2  HOH A 537      19.151  16.904   9.978  1.00  0.00      A    H
ATOM   2686  O   HOH A 538      36.781  26.259   2.145  1.00  0.00      A    O
ATOM   2687  H1  HOH A 538      36.218  25.505   1.969  1.00  0.00      A    H
ATOM   2688  H2  HOH A 538      36.194  27.013   2.097  1.00  0.00      A    H
ATOM   2691  O   HOH A 539      19.015  12.725  17.314  1.00  0.00      A    O
ATOM   2692  H1  HOH A 539      19.395  11.933  17.695  1.00  0.00      A    H
ATOM   2693  H2  HOH A 539      18.373  12.403  16.681  1.00  0.00      A    H
ATOM   2696  O   HOH A 540      17.878   6.905  34.772  1.00  0.00      A    O
ATOM   2697  H1  HOH A 540      17.274   7.596  34.501  1.00  0.00      A    H
ATOM   2698  H2  HOH A 540      18.150   6.489  33.955  1.00  0.00      A    H
ATOM   2701  O   HOH A 541      38.563   2.349  36.441  1.00  0.00      A    O
ATOM   2702  H1  HOH A 541      38.186   2.959  37.075  1.00  0.00      A    H
ATOM   2703  H2  HOH A 541      38.970   1.667  36.976  1.00  0.00      A    H
ATOM   2706  O   HOH A 542      29.889  18.502  30.830  1.00  0.00      A    O
ATOM   2707  H1  HOH A 542      30.761  18.311  31.175  1.00  0.00      A    H
ATOM   2708  H2  HOH A 542      29.687  19.377  31.161  1.00  0.00      A    H
ATOM   2711  O   HOH A 543       0.411  24.662  33.520  1.00  0.00      A    O
ATOM   2712  H1  HOH A 543       1.182  25.229  33.530  1.00  0.00      A    H
ATOM   2713  H2  HOH A 543       0.661  23.908  34.053  1.00  0.00      A    H
ATOM   2716  O   HOH A 544      22.263   8.763  25.830  1.00  0.00      A    O
ATOM   2717  H1  HOH A 544      22.034   9.448  26.459  1.00  0.00      A    H
ATOM   2718  H2  HOH A 544      21.904   7.960  26.209  1.00  0.00      A    H
ATOM   2721  O   HOH A 545      28.318  33.802   5.952  1.00  0.00      A    O
ATOM   2722  H1  HOH A 545      28.529  33.638   5.032  1.00  0.00      A    H
ATOM   2723  H2  HOH A 545      28.131  34.740   5.991  1.00  0.00      A    H
ATOM   2726  O   HOH A 546      32.269  20.631  23.736  1.00  0.00      A    O
ATOM   2727  H1  HOH A 546      33.033  20.452  24.284  1.00  0.00      A    H
ATOM   2728  H2  HOH A 546      32.303  19.962  23.052  1.00  0.00      A    H
ATOM   2731  O   HOH A 547       4.442  16.599   7.336  1.00  0.00      A    O
ATOM   2732  H1  HOH A 547       3.559  16.601   6.965  1.00  0.00      A    H
ATOM   2733  H2  HOH A 547       4.908  15.924   6.844  1.00  0.00      A    H
ATOM   2736  O   HOH A 548      29.591  37.727   2.690  1.00  0.00      A    O
ATOM   2737  H1  HOH A 548      30.290  37.909   2.063  1.00  0.00      A    H
ATOM   2738  H2  HOH A 548      30.046  37.435   3.480  1.00  0.00      A    H
ATOM   2741  O   HOH A 549      38.087  14.733  21.224  1.00  0.00      A    O
ATOM   2742  H1  HOH A 549      38.421  15.583  21.511  1.00  0.00      A    H
ATOM   2743  H2  HOH A 549      37.135  14.829  21.247  1.00  0.00      A    H
ATOM   2746  O   HOH A 550      38.042  37.137   3.931  1.00  0.00      A    O
ATOM   2747  H1  HOH A 550      38.985  37.123   3.769  1.00  0.00      A    H
ATOM   2748  H2  HOH A 550      37.832  36.245   4.207  1.00  0.00      A    H
ATOM   2751  O   HOH A 551      34.864  14.108  32.452  1.00  0.00      A    O
ATOM   2752  H1  HOH A 551      35.558  14.474  31.904  1.00  0.00      A    H
ATOM   2753  H2  HOH A 551      34.072  14.570  32.177  1.00  0.00      A    H
ATOM   2756  O   HOH A 552       0.393  22.927  11.225  1.00  0.00      A    O
ATOM   2757  H1  HOH A 552      -0.148  23.679  11.464  1.00  0.00      A    H
ATOM   2758  H2  HOH A 552       1.102  22.927  11.868  1.00  0.00      A    H
ATOM   2761  O   HOH A 553      10.209  26.493  20.781  1.00  0.00      A    O
ATOM   2762  H1  HOH A 553       9.648  27.077  20.270  1.00  0.00      A    H
ATOM   2763  H2  HOH A 553       9.683  25.704  20.907  1.00  0.00      A    H
ATOM   2766  O   HOH A 554      35.065  34.506  26.294  1.00  0.00      A    O
ATOM   2767  H1  HOH A 554      35.314  33.601  26.481  1.00  0.00      A    H
ATOM   2768  H2  HOH A 554      34.370  34.698  26.923  1.00  0.00      A    H
ATOM   2771  O   HOH A 555       6.802   2.895  24.114  1.00  0.00      A    O
ATOM   2772  H1  HOH A 555       6.367   2.061  24.293  1.00  0.00      A    H
ATOM   2773  H2  HOH A 555       6.283   3.292  23.415  1.00  0.00      A    H
ATOM   2776  O   HOH A 556      12.211   9.404   7.839  1.00  0.00      A    O
ATOM   2777  H1  HOH A 556      13.020   9.482   7.333  1.00  0.00      A    H
ATOM   2778  H2  HOH A 556      12.241  10.137   8.454  1.00  0.00      A    H
ATOM   2781  O   HOH A 557      10.916  26.549  34.181  1.00  0.00      A    O
ATOM   2782  H1  HOH A 557      11.191  27.226  34.800  1.00  0.00      A    H
ATOM   2783  H2  HOH A 557       9.993  26.399  34.385  1.00  0.00      A    H
ATOM   2786  O   HOH A 558      28.944  25.263  15.366  1.00  0.00      A    O
ATOM   2787  H1  HOH A 558      28.430  25.675  14.671  1.00  0.00      A    H
ATOM   2788  H2  HOH A 558      28.323  24.689  15.815  1.00  0.00      A    H
ATOM   2791  O   HOH A 559      21.495   4.924   9.778  1.00  0.00      A    O
ATOM   2792  H1  HOH A 559      21.145   4.171   9.302  1.00  0.00      A    H
ATOM   2793  H2  HOH A 559      21.817   5.511   9.094  1.00  0.00      A    H
ATOM   2796  O   HOH A 560      33.032   8.361  21.318  1.00  0.00      A    O
ATOM   2797  H1  HOH A 560      33.719   8.666  20.725  1.00  0.00      A    H
ATOM   2798  H2  HOH A 560      32.251   8.846  21.049  1.00  0.00      A    H
ATOM   2801  O   HOH A 561      32.281  12.036   6.146  1.00  0.00      A    O
ATOM   2802  H1  HOH A 561      32.949  11.441   6.485  1.00  0.00      A    H
ATOM   2803  H2  HOH A 561      31.924  12.466   6.923  1.00  0.00      A    H
ATOM   2806  O   HOH A 562       4.510  27.367   0.104  1.00  0.00      A    O
ATOM   2807  H1  HOH A 562       5.422  27.630  -0.025  1.00  0.00      A    H
ATOM   2808  H2  HOH A 562       4.461  27.119   1.027  1.00  0.00      A    H
ATOM   2811  O   HOH A 563      23.349  11.156  24.332  1.00  0.00      A    O
ATOM   2812  H1  HOH A 563      23.211  10.218  24.470  1.00  0.00      A    H
ATOM   2813  H2  HOH A 563      22.472  11.505  24.171  1.00  0.00      A    H
ATOM   2816  O   HOH A 564      25.090  38.729  23.293  1.00  0.00      A    O
ATOM   2817  H1  HOH A 564      25.073  37.989  22.686  1.00  0.00      A    H
ATOM   2818  H2  HOH A 564      25.085  39.503  22.729  1.00  0.00      A    H
ATOM   2821  O   HOH A 565       4.577  32.496  25.737  1.00  0.00      A    O
ATOM   2822  H1  HOH A 565       4.486  31.673  26.216  1.00  0.00      A    H
ATOM   2823  H2  HOH A 565       3.894  33.061  26.098  1.00  0.00      A    H
ATOM   2826  O   HOH A 566      16.272   4.095  15.488  1.00  0.00      A    O
ATOM   2827  H1  HOH A 566      15.597   4.421  16.083  1.00  0.00      A    H
ATOM   2828  H2  HOH A 566      15.967   3.225  15.231  1.00  0.00      A    H
ATOM   2831  O   HOH A 567      34.061  21.189  28.117  1.00  0.00      A    O
ATOM   2832  H1  HOH A 567      34.820  20.917  28.632  1.00  0.00      A    H
ATOM   2833  H2  HOH A 567      33.325  20.716  28.506  1.00  0.00      A    H
ATOM   2836  O   HOH A 568      38.422  16.219  15.515  1.00  0.00      A    O
ATOM   2837  H1  HOH A 568      39.228  15.928  15.943  1.00  0.00      A    H
ATOM   2838  H2  HOH A 568      37.918  15.416  15.383  1.00  0.00      A    H
ATOM   2841  O   HOH A 569       5.897  16.522  26.523  1.00  0.00      A    O
ATOM   2842  H1  HOH A 569       5.854  16.342  27.462  1.00  0.00      A    H
ATOM   2843  H2  HOH A 569       5.500  17.388  26.426  1.00  0.00      A    H
ATOM   2846  O   HOH A 570      27.094  37.408  19.683  1.00  0.00      A    O
ATOM   2847  H1  HOH A 570      26.835  38.328  19.733  1.00  0.00      A    H
ATOM   2848  H2  HOH A 570      27.981  37.389  20.043  1.00  0.00      A    H
ATOM   2851  O   HOH A 571      32.303  14.922  10.948  1.00  0.00      A    O
ATOM   2852  H1  HOH A 571      31.544  15.406  10.623  1.00  0.00      A    H
ATOM   2853  H2  HOH A 571      32.930  15.600  11.200  1.00  0.00      A    H
ATOM   2856  O   HOH A 572      23.348  29.150   5.353  1.00  0.00      A    O
ATOM   2857  H1  HOH A 572      24.281  29.041   5.538  1.00  0.00      A    H
ATOM   2858  H2  HOH A 572      23.228  30.096   5.274  1.00  0.00      A    H
ATOM   2861  O   HOH A 573       9.844  37.443  12.502  1.00  0.00      A    O
ATOM   2862  H1  HOH A 573      10.545  37.544  13.146  1.00  0.00      A    H
ATOM   2863  H2  HOH A 573       9.068  37.236  13.022  1.00  0.00      A    H
ATOM   2866  O   HOH A 574      17.281  38.865  13.683  1.00  0.00      A    O
ATOM   2867  H1  HOH A 574      18.139  38.501  13.463  1.00  0.00      A    H
ATOM   2868  H2  HOH A 574      17.113  39.513  12.999  1.00  0.00      A    H
ATOM   2871  O   HOH A 575      21.588   7.615  32.899  1.00  0.00      A    O
ATOM   2872  H1  HOH A 575      21.696   6.679  32.726  1.00  0.00      A    H
ATOM   2873  H2  HOH A 575      20.993   7.918  32.213  1.00  0.00      A    H
ATOM   2876  O   HOH A 576      33.234  35.135  31.682  1.00  0.00      A    O
ATOM   2877  H1  HOH A 576      33.183  35.162  32.638  1.00  0.00      A    H
ATOM   2878  H2  HOH A 576      32.365  34.845  31.404  1.00  0.00      A    H
ATOM   2881  O   HOH A 577       7.464  32.245  16.603  1.00  0.00      A    O
ATOM   2882  H1  HOH A 577       6.721  32.475  16.045  1.00  0.00      A    H
ATOM   2883  H2  HOH A 577       7.397  32.843  17.348  1.00  0.00      A    H
ATOM   2886  O   HOH A 578      26.292   5.096  31.840  1.00  0.00      A    O
ATOM   2887  H1  HOH A 578      25.650   5.803  31.774  1.00  0.00      A    H
ATOM   2888  H2  HOH A 578      27.133   5.519  31.667  1.00  0.00      A    H
ATOM   2891  O   HOH A 579      31.027   3.097  11.524  1.00  0.00      A    O
ATOM   2892  H1  HOH A 579      31.119   3.093  12.477  1.00  0.00      A    H
ATOM   2893  H2  HOH A 579      30.293   2.507  11.352  1.00  0.00      A    H
ATOM   2896  O   HOH A 580       4.379  32.896  36.418  1.00  0.00      A    O
ATOM   2897  H1  HOH A 580       3.845  33.139  37.174  1.00  0.00      A    H
ATOM   2898  H2  HOH A 580       5.261  32.784  36.773  1.00  0.00      A    H
ATOM   2901  O   HOH A 581       1.291  14.114   5.293  1.00  0.00      A    O
ATOM   2902  H1  HOH A 581       2.077  13.682   4.959  1.00  0.00      A    H
ATOM   2903  H2  HOH A 581       1.338  15.003   4.943  1.00  0.00      A    H
ATOM   2906  O   HOH A 582      25.174  21.433  23.330  1.00  0.00      A    O
ATOM   2907  H1  HOH A 582      24.798  21.100  24.145  1.00  0.00      A    H
ATOM   2908  H2  HOH A 582      24.469  21.349  22.688  1.00  0.00      A    H
ATOM   2911  O   HOH A 583      14.036   0.353  32.265  1.00  0.00      A    O
ATOM   2912  H1  HOH A 583      14.047   0.309  31.309  1.00  0.00      A    H
ATOM   2913  H2  HOH A 583      13.401   1.041  32.466  1.00  0.00      A    H
ATOM   2916  O   HOH A 584       7.406  31.565  22.518  1.00  0.00      A    O
ATOM   2917  H1  HOH A 584       8.088  31.066  22.968  1.00  0.00      A    H
ATOM   2918  H2  HOH A 584       7.810  31.835  21.694  1.00  0.00      A    H
ATOM   2921  O   HOH A 585       7.763  26.500  30.353  1.00  0.00      A    O
ATOM   2922  H1  HOH A 585       7.107  26.799  29.723  1.00  0.00      A    H
ATOM   2923  H2  HOH A 585       7.871  27.236  30.955  1.00  0.00      A    H
ATOM   2926  O   HOH A 586      21.624  35.343  23.264  1.00  0.00      A    O
ATOM   2927  H1  HOH A 586      22.540  35.336  23.542  1.00  0.00      A    H
ATOM   2928  H2  HOH A 586      21.378  34.418  23.225  1.00  0.00      A    H
ATOM   2931  O   HOH A 587       4.471  11.373  20.793  1.00  0.00      A    O
ATOM   2932  H1  HOH A 587       3.783  10.799  21.130  1.00  0.00      A    H
ATOM   2933  H2  HOH A 587       4.084  11.785  20.021  1.00  0.00      A    H
ATOM   2936  O   HOH A 588       9.149  30.061  24.289  1.00  0.00      A    O
ATOM   2937  H1  HOH A 588       9.524  29.233  23.986  1.00  0.00      A    H
ATOM   2938  H2  HOH A 588       8.737  29.846  25.126  1.00  0.00      A    H
ATOM   2941  O   HOH A 589      24.088  32.584  23.471  1.00  0.00      A    O
ATOM   2942  H1  HOH A 589      24.653  32.323  22.743  1.00  0.00      A    H
ATOM   2943  H2  HOH A 589      24.205  33.532  23.536  1.00  0.00      A    H
ATOM   2946  O   HOH A 590      24.193  33.916   5.963  1.00  0.00      A    O
ATOM   2947  H1  HOH A 590      24.381  34.377   5.145  1.00  0.00      A    H
ATOM   2948  H2  HOH A 590      24.049  34.613   6.603  1.00  0.00      A    H
ATOM   2951  O   HOH A 591      14.808  12.333  25.654  1.00  0.00      A    O
ATOM   2952  H1  HOH A 591      14.176  12.491  24.952  1.00  0.00      A    H
ATOM   2953  H2  HOH A 591      14.349  11.755  26.263  1.00  0.00      A    H
ATOM   2956  O   HOH A 592      14.717  37.337  26.609  1.00  0.00      A    O
ATOM   2957  H1  HOH A 592      14.111  37.352  25.868  1.00  0.00      A    H
ATOM   2958  H2  HOH A 592      15.382  36.695  26.362  1.00  0.00      A    H
ATOM   2961  O   HOH A 593      35.489   6.488  13.680  1.00  0.00      A    O
ATOM   2962  H1  HOH A 593      35.588   6.660  12.744  1.00  0.00      A    H
ATOM   2963  H2  HOH A 593      34.608   6.125  13.766  1.00  0.00      A    H
ATOM   2966  O   HOH A 594      33.210  31.391   1.737  1.00  0.00      A    O
ATOM   2967  H1  HOH A 594      32.394  31.366   2.236  1.00  0.00      A    H
ATOM   2968  H2  HOH A 594      33.100  32.125   1.133  1.00  0.00      A    H
ATOM   2971  O   HOH A 595      27.594   5.500   5.601  1.00  0.00      A    O
ATOM   2972  H1  HOH A 595      27.726   6.438   5.739  1.00  0.00      A    H
ATOM   2973  H2  HOH A 595      26.879   5.450   4.966  1.00  0.00      A    H
ATOM   2976  O   HOH A 596      29.434  19.510  20.255  1.00  0.00      A    O
ATOM   2977  H1  HOH A 596      29.822  19.887  19.465  1.00  0.00      A    H
ATOM   2978  H2  HOH A 596      30.184  19.279  20.804  1.00  0.00      A    H
ATOM   2981  O   HOH A 597      12.775  18.562  30.443  1.00  0.00      A    O
ATOM   2982  H1  HOH A 597      12.176  19.214  30.807  1.00  0.00      A    H
ATOM   2983  H2  HOH A 597      12.925  18.850  29.543  1.00  0.00      A    H
ATOM   2986  O   HOH A 598      33.781  37.706  30.875  1.00  0.00      A    O
ATOM   2987  H1  HOH A 598      33.051  38.085  30.385  1.00  0.00      A    H
ATOM   2988  H2  HOH A 598      33.688  36.761  30.751  1.00  0.00      A    H
ATOM   2991  O   HOH A 599      31.195  19.882  37.018  1.00  0.00      A    O
ATOM   2992  H1  HOH A 599      30.707  20.666  36.766  1.00  0.00      A    H
ATOM   2993  H2  HOH A 599      31.443  20.036  37.929  1.00  0.00      A    H
ATOM   2996  O   HOH A 600      22.635   0.264  35.049  1.00  0.00      A    O
ATOM   2997  H1  HOH A 600      21.736  -0.048  34.946  1.00  0.00      A    H
ATOM   2998  H2  HOH A 600      22.552   1.076  35.549  1.00  0.00      A    H
ATOM   3001  O   HOH A 601      18.133   7.354  25.431  1.00  0.00      A    O
ATOM   3002  H1  HOH A 601      18.654   8.148  25.307  1.00  0.00      A    H
ATOM   3003  H2  HOH A 601      18.562   6.698  24.881  1.00  0.00      A    H
ATOM   3006  O   HOH A 602      23.562  10.632  34.903  1.00  0.00      A    O
ATOM   3007  H1  HOH A 602      23.406  11.359  34.300  1.00  0.00      A    H
ATOM   3008  H2  HOH A 602      24.510  10.500  34.879  1.00  0.00      A    H
ATOM   3011  O   HOH A 603      12.688  21.691   2.558  1.00  0.00      A    O
ATOM   3012  H1  HOH A 603      11.958  21.852   3.156  1.00  0.00      A    H
ATOM   3013  H2  HOH A 603      13.463  21.692   3.120  1.00  0.00      A    H
ATOM   3016  O   HOH A 604      34.455  26.378  28.686  1.00  0.00      A    O
ATOM   3017  H1  HOH A 604      34.140  26.970  29.370  1.00  0.00      A    H
ATOM   3018  H2  HOH A 604      33.726  26.317  28.068  1.00  0.00      A    H
ATOM   3021  O   HOH A 605       4.899  25.971  36.125  1.00  0.00      A    O
ATOM   3022  H1  HOH A 605       5.368  25.425  36.756  1.00  0.00      A    H
ATOM   3023  H2  HOH A 605       4.791  25.411  35.356  1.00  0.00      A    H
ATOM   3026  O   HOH A 606      13.721  34.285  37.441  1.00  0.00      A    O
ATOM   3027  H1  HOH A 606      13.036  33.652  37.656  1.00  0.00      A    H
ATOM   3028  H2  HOH A 606      13.270  34.966  36.942  1.00  0.00      A    H
ATOM   3031  O   HOH A 607      21.495  12.096   1.032  1.00  0.00      A    O
ATOM   3032  H1  HOH A 607      21.843  11.883   0.166  1.00  0.00      A    H
ATOM   3033  H2  HOH A 607      20.736  11.522   1.133  1.00  0.00      A    H
ATOM   3036  O   HOH A 608       2.079  15.695  35.741  1.00  0.00      A    O
ATOM   3037  H1  HOH A 608       2.387  14.874  36.125  1.00  0.00      A    H
ATOM   3038  H2  HOH A 608       2.765  15.944  35.123  1.00  0.00      A    H
ATOM   3041  O   HOH A 609      34.604  20.125  25.381  1.00  0.00      A    O
ATOM   3042  H1  HOH A 609      34.389  20.833  25.988  1.00  0.00      A    H
ATOM   3043  H2  HOH A 609      34.568  19.331  25.915  1.00  0.00      A    H
ATOM   3046  O   HOH A 610       6.575  20.578  39.247  1.00  0.00      A    O
ATOM   3047  H1  HOH A 610       6.767  21.512  39.326  1.00  0.00      A    H
ATOM   3048  H2  HOH A 610       5.619  20.527  39.266  1.00  0.00      A    H
ATOM   3051  O   HOH A 611      35.997  31.939  26.011  1.00  0.00      A    O
ATOM   3052  H1  HOH A 611      36.659  31.583  26.603  1.00  0.00      A    H
ATOM   3053  H2  HOH A 611      36.499  32.371  25.320  1.00  0.00      A    H
ATOM   3056  O   HOH A 612      12.933  22.094  16.669  1.00  0.00      A    O
ATOM   3057  H1  HOH A 612      12.319  21.517  16.215  1.00  0.00      A    H
ATOM   3058  H2  HOH A 612      12.380  22.761  17.075  1.00  0.00      A    H
ATOM   3061  O   HOH A 613      38.096   0.345   2.666  1.00  0.00      A    O
ATOM   3062  H1  HOH A 613      38.030  -0.540   3.026  1.00  0.00      A    H
ATOM   3063  H2  HOH A 613      37.347   0.420   2.075  1.00  0.00      A    H
ATOM   3066  O   HOH A 614      18.662  25.077  20.032  1.00  0.00      A    O
ATOM   3067  H1  HOH A 614      17.731  25.275  19.935  1.00  0.00      A    H
ATOM   3068  H2  HOH A 614      19.012  25.809  20.540  1.00  0.00      A    H
ATOM   3071  O   HOH A 615      27.927   9.569   3.744  1.00  0.00      A    O
ATOM   3072  H1  HOH A 615      27.565  10.326   4.205  1.00  0.00      A    H
ATOM   3073  H2  HOH A 615      28.844   9.796   3.592  1.00  0.00      A    H
ATOM   3076  O   HOH A 616      11.762  36.640   2.650  1.00  0.00      A    O
ATOM   3077  H1  HOH A 616      11.329  37.467   2.861  1.00  0.00      A    H
ATOM   3078  H2  HOH A 616      12.234  36.406   3.449  1.00  0.00      A    H
ATOM   3081  O   HOH A 617      23.751  19.198  34.429  1.00  0.00      A    O
ATOM   3082  H1  HOH A 617      24.436  19.014  35.072  1.00  0.00      A    H
ATOM   3083  H2  HOH A 617      23.398  18.338  34.202  1.00  0.00      A    H
ATOM   3086  O   HOH A 618      21.495  14.349  16.554  1.00  0.00      A    O
ATOM   3087  H1  HOH A 618      20.698  13.828  16.644  1.00  0.00      A    H
ATOM   3088  H2  HOH A 618      21.935  13.983  15.786  1.00  0.00      A    H
ATOM   3091  O   HOH A 619      30.664  16.772  33.713  1.00  0.00      A    O
ATOM   3092  H1  HOH A 619      31.176  16.966  34.499  1.00  0.00      A    H
ATOM   3093  H2  HOH A 619      29.890  17.330  33.788  1.00  0.00      A    H
ATOM   3096  O   HOH A 620      21.578  31.898  38.031  1.00  0.00      A    O
ATOM   3097  H1  HOH A 620      20.833  32.432  37.758  1.00  0.00      A    H
ATOM   3098  H2  HOH A 620      21.990  31.623  37.212  1.00  0.00      A    H
ATOM   3101  O   HOH A 621      35.947  20.476  11.483  1.00  0.00      A    O
ATOM   3102  H1  HOH A 621      36.361  21.252  11.102  1.00  0.00      A    H
ATOM   3103  H2  HOH A 621      36.419  19.739  11.095  1.00  0.00      A    H
ATOM   3106  O   HOH A 622      33.060   6.187   9.613  1.00  0.00      A    O
ATOM   3107  H1  HOH A 622      32.348   6.232  10.252  1.00  0.00      A    H
ATOM   3108  H2  HOH A 622      33.213   7.098   9.361  1.00  0.00      A    H
ATOM   3111  O   HOH A 623      37.378   7.822   1.479  1.00  0.00      A    O
ATOM   3112  H1  HOH A 623      37.388   7.861   0.523  1.00  0.00      A    H
ATOM   3113  H2  HOH A 623      37.259   8.731   1.755  1.00  0.00      A    H
ATOM   3116  O   HOH A 624      12.271   2.668  31.650  1.00  0.00      A    O
ATOM   3117  H1  HOH A 624      12.206   3.156  32.470  1.00  0.00      A    H
ATOM   3118  H2  HOH A 624      11.511   2.085  31.657  1.00  0.00      A    H
ATOM   3121  O   HOH A 625      34.739  24.398  30.947  1.00  0.00      A    O
ATOM   3122  H1  HOH A 625      34.374  25.031  31.565  1.00  0.00      A    H
ATOM   3123  H2  HOH A 625      34.033  24.242  30.319  1.00  0.00      A    H
ATOM   3126  O   HOH A 626       4.754   2.542  31.580  1.00  0.00      A    O
ATOM   3127  H1  HOH A 626       4.399   2.827  30.738  1.00  0.00      A    H
ATOM   3128  H2  HOH A 626       4.101   2.818  32.223  1.00  0.00      A    H
ATOM   3131  O   HOH A 627      30.381  36.725  17.195  1.00  0.00      A    O
ATOM   3132  H1  HOH A 627      29.767  35.991  17.171  1.00  0.00      A    H
ATOM   3133  H2  HOH A 627      29.868  37.478  16.901  1.00  0.00      A    H
ATOM   3136  O   HOH A 628      32.346  28.534   1.446  1.00  0.00      A    O
ATOM   3137  H1  HOH A 628      32.915  29.104   1.962  1.00  0.00      A    H
ATOM   3138  H2  HOH A 628      32.346  27.702   1.918  1.00  0.00      A    H
ATOM   3141  O   HOH A 629       5.246   3.664  26.837  1.00  0.00      A    O
ATOM   3142  H1  HOH A 629       4.748   3.751  26.024  1.00  0.00      A    H
ATOM   3143  H2  HOH A 629       5.792   4.449  26.869  1.00  0.00      A    H
ATOM   3146  O   HOH A 630      22.713  25.359   7.318  1.00  0.00      A    O
ATOM   3147  H1  HOH A 630      22.465  24.746   8.010  1.00  0.00      A    H
ATOM   3148  H2  HOH A 630      23.016  26.138   7.785  1.00  0.00      A    H
ATOM   3151  O   HOH A 631       7.597  19.172  18.558  1.00  0.00      A    O
ATOM   3152  H1  HOH A 631       6.663  19.208  18.763  1.00  0.00      A    H
ATOM   3153  H2  HOH A 631       7.631  19.068  17.608  1.00  0.00      A    H
ATOM   3156  O   HOH A 632      36.077  26.016   8.994  1.00  0.00      A    O
ATOM   3157  H1  HOH A 632      35.705  26.059   9.875  1.00  0.00      A    H
ATOM   3158  H2  HOH A 632      35.359  25.699   8.446  1.00  0.00      A    H
ATOM   3161  O   HOH A 633      35.605  31.084  32.264  1.00  0.00      A    O
ATOM   3162  H1  HOH A 633      34.686  31.347  32.197  1.00  0.00      A    H
ATOM   3163  H2  HOH A 633      35.748  30.948  33.200  1.00  0.00      A    H
ATOM   3166  O   HOH A 634       8.283  14.095  36.558  1.00  0.00      A    O
ATOM   3167  H1  HOH A 634       9.090  13.586  36.487  1.00  0.00      A    H
ATOM   3168  H2  HOH A 634       8.316  14.703  35.819  1.00  0.00      A    H
ATOM   3171  O   HOH A 635      33.563  12.460   0.746  1.00  0.00      A    O
ATOM   3172  H1  HOH A 635      33.972  13.294   0.515  1.00  0.00      A    H
ATOM   3173  H2  HOH A 635      33.541  12.460   1.703  1.00  0.00      A    H
ATOM   3176  O   HOH A 636       4.190  36.984  13.529  1.00  0.00      A    O
ATOM   3177  H1  HOH A 636       4.329  37.930  13.567  1.00  0.00      A    H
ATOM   3178  H2  HOH A 636       3.364  36.882  13.056  1.00  0.00      A    H
ATOM   3181  O   HOH A 637      11.965  10.955   0.374  1.00  0.00      A    O
ATOM   3182  H1  HOH A 637      11.611  10.695   1.225  1.00  0.00      A    H
ATOM   3183  H2  HOH A 637      12.052  11.907   0.431  1.00  0.00      A    H
ATOM   3186  O   HOH A 638       2.655   0.228  29.096  1.00  0.00      A    O
ATOM   3187  H1  HOH A 638       1.990   0.211  29.785  1.00  0.00      A    H
ATOM   3188  H2  HOH A 638       3.139   1.039  29.250  1.00  0.00      A    H
ATOM   3191  O   HOH A 639      32.469  19.062  29.071  1.00  0.00      A    O
ATOM   3192  H1  HOH A 639      31.670  19.097  28.545  1.00  0.00      A    H
ATOM   3193  H2  HOH A 639      32.775  18.159  28.982  1.00  0.00      A    H
ATOM   3196  O   HOH A 640      16.361  23.098  36.513  1.00  0.00      A    O
ATOM   3197  H1  HOH A 640      16.297  23.058  35.559  1.00  0.00      A    H
ATOM   3198  H2  HOH A 640      16.804  23.928  36.689  1.00  0.00      A    H
ATOM   3201  O   HOH A 641      23.592   2.079  12.500  1.00  0.00      A    O
ATOM   3202  H1  HOH A 641      22.914   2.709  12.744  1.00  0.00      A    H
ATOM   3203  H2  HOH A 641      23.187   1.544  11.817  1.00  0.00      A    H
ATOM   3206  O   HOH A 642      34.800  35.477  16.063  1.00  0.00      A    O
ATOM   3207  H1  HOH A 642      35.640  35.839  16.344  1.00  0.00      A    H
ATOM   3208  H2  HOH A 642      34.876  34.537  16.229  1.00  0.00      A    H
ATOM   3211  O   HOH A 643      19.988   2.998   8.318  1.00  0.00      A    O
ATOM   3212  H1  HOH A 643      19.279   3.639   8.272  1.00  0.00      A    H
ATOM   3213  H2  HOH A 643      20.347   2.973   7.432  1.00  0.00      A    H
ATOM   3216  O   HOH A 644      33.955  23.773  11.007  1.00  0.00      A    O
ATOM   3217  H1  HOH A 644      33.255  23.589  10.381  1.00  0.00      A    H
ATOM   3218  H2  HOH A 644      33.920  24.721  11.135  1.00  0.00      A    H
ATOM   3221  O   HOH A 645      37.265   9.436  12.447  1.00  0.00      A    O
ATOM   3222  H1  HOH A 645      36.322   9.500  12.297  1.00  0.00      A    H
ATOM   3223  H2  HOH A 645      37.457   8.501  12.371  1.00  0.00      A    H
ATOM   3226  O   HOH A 646      26.884   7.831  34.781  1.00  0.00      A    O
ATOM   3227  H1  HOH A 646      27.817   7.962  34.946  1.00  0.00      A    H
ATOM   3228  H2  HOH A 646      26.659   7.047  35.283  1.00  0.00      A    H
ATOM   3231  O   HOH A 647      24.865  29.624  37.967  1.00  0.00      A    O
ATOM   3232  H1  HOH A 647      23.920  29.529  38.089  1.00  0.00      A    H
ATOM   3233  H2  HOH A 647      25.170  30.043  38.772  1.00  0.00      A    H
ATOM   3236  O   HOH A 648      16.780  18.389  25.518  1.00  0.00      A    O
ATOM   3237  H1  HOH A 648      16.614  17.636  24.951  1.00  0.00      A    H
ATOM   3238  H2  HOH A 648      17.713  18.334  25.724  1.00  0.00      A    H
ATOM   3241  O   HOH A 649       6.191  33.665  13.947  1.00  0.00      A    O
ATOM   3242  H1  HOH A 649       5.459  33.562  13.339  1.00  0.00      A    H
ATOM   3243  H2  HOH A 649       6.821  34.209  13.474  1.00  0.00      A    H
ATOM   3246  O   HOH A 650      16.049  30.251  33.488  1.00  0.00      A    O
ATOM   3247  H1  HOH A 650      16.305  30.589  32.630  1.00  0.00      A    H
ATOM   3248  H2  HOH A 650      15.130  30.502  33.581  1.00  0.00      A    H
ATOM   3251  O   HOH A 651      14.474  24.560   9.598  1.00  0.00      A    O
ATOM   3252  H1  HOH A 651      14.638  25.358  10.100  1.00  0.00      A    H
ATOM   3253  H2  HOH A 651      13.871  24.054  10.143  1.00  0.00      A    H
ATOM   3256  O   HOH A 652      13.353  34.862  11.234  1.00  0.00      A    O
ATOM   3257  H1  HOH A 652      12.559  35.324  10.966  1.00  0.00      A    H
ATOM   3258  H2  HOH A 652      13.552  34.280  10.500  1.00  0.00      A    H
ATOM   3261  O   HOH A 653      30.748  37.149  29.745  1.00  0.00      A    O
ATOM   3262  H1  HOH A 653      30.615  37.185  28.797  1.00  0.00      A    H
ATOM   3263  H2  HOH A 653      30.926  36.227  29.927  1.00  0.00      A    H
ATOM   3266  O   HOH A 654      22.478  38.167  37.661  1.00  0.00      A    O
ATOM   3267  H1  HOH A 654      21.756  37.540  37.645  1.00  0.00      A    H
ATOM   3268  H2  HOH A 654      22.530  38.497  36.764  1.00  0.00      A    H
ATOM   3271  O   HOH A 655      28.512   6.739  31.405  1.00  0.00      A    O
ATOM   3272  H1  HOH A 655      28.305   6.858  30.478  1.00  0.00      A    H
ATOM   3273  H2  HOH A 655      29.055   7.495  31.628  1.00  0.00      A    H
ATOM   3276  O   HOH A 656      13.440   4.639  24.554  1.00  0.00      A    O
ATOM   3277  H1  HOH A 656      13.688   4.309  25.418  1.00  0.00      A    H
ATOM   3278  H2  HOH A 656      13.571   5.585  24.611  1.00  0.00      A    H
ATOM   3281  O   HOH A 657      36.428  20.583  29.393  1.00  0.00      A    O
ATOM   3282  H1  HOH A 657      36.192  21.198  30.087  1.00  0.00      A    H
ATOM   3283  H2  HOH A 657      37.385  20.593  29.378  1.00  0.00      A    H
ATOM   3286  O   HOH A 658      37.340   1.019  29.944  1.00  0.00      A    O
ATOM   3287  H1  HOH A 658      37.219   0.457  29.178  1.00  0.00      A    H
ATOM   3288  H2  HOH A 658      36.638   0.762  30.542  1.00  0.00      A    H
ATOM   3291  O   HOH A 659      18.498  24.569  33.169  1.00  0.00      A    O
ATOM   3292  H1  HOH A 659      19.194  24.644  33.822  1.00  0.00      A    H
ATOM   3293  H2  HOH A 659      17.787  25.110  33.512  1.00  0.00      A    H
ATOM   3296  O   HOH A 660      22.100  17.208  17.275  1.00  0.00      A    O
ATOM   3297  H1  HOH A 660      22.757  17.044  17.951  1.00  0.00      A    H
ATOM   3298  H2  HOH A 660      21.670  16.362  17.147  1.00  0.00      A    H
ATOM   3301  O   HOH A 661      10.971  36.648  17.217  1.00  0.00      A    O
ATOM   3302  H1  HOH A 661      11.254  36.250  18.040  1.00  0.00      A    H
ATOM   3303  H2  HOH A 661      10.611  37.497  17.472  1.00  0.00      A    H
ATOM   3306  O   HOH A 662      16.067  36.004  32.655  1.00  0.00      A    O
ATOM   3307  H1  HOH A 662      16.676  36.730  32.523  1.00  0.00      A    H
ATOM   3308  H2  HOH A 662      16.515  35.424  33.271  1.00  0.00      A    H
ATOM   3311  O   HOH A 663      26.588  27.578  27.166  1.00  0.00      A    O
ATOM   3312  H1  HOH A 663      27.436  27.696  26.738  1.00  0.00      A    H
ATOM   3313  H2  HOH A 663      26.641  28.116  27.956  1.00  0.00      A    H
ATOM   3316  O   HOH A 664      10.631  17.126  15.699  1.00  0.00      A    O
ATOM   3317  H1  HOH A 664      10.459  17.200  16.637  1.00  0.00      A    H
ATOM   3318  H2  HOH A 664       9.898  17.581  15.284  1.00  0.00      A    H
ATOM   3321  O   HOH A 665      31.081  19.883  17.969  1.00  0.00      A    O
ATOM   3322  H1  HOH A 665      30.735  19.443  17.192  1.00  0.00      A    H
ATOM   3323  H2  HOH A 665      31.823  19.342  18.241  1.00  0.00      A    H
ATOM   3326  O   HOH A 666      12.723  29.919  29.340  1.00  0.00      A    O
ATOM   3327  H1  HOH A 666      12.339  29.724  30.195  1.00  0.00      A    H
ATOM   3328  H2  HOH A 666      12.102  30.521  28.929  1.00  0.00      A    H
ATOM   3331  O   HOH A 667      28.994  36.805  23.120  1.00  0.00      A    O
ATOM   3332  H1  HOH A 667      29.163  36.898  22.182  1.00  0.00      A    H
ATOM   3333  H2  HOH A 667      29.815  37.065  23.538  1.00  0.00      A    H
ATOM   3336  O   HOH A 668      22.790  23.347  23.536  1.00  0.00      A    O
ATOM   3337  H1  HOH A 668      23.583  23.862  23.687  1.00  0.00      A    H
ATOM   3338  H2  HOH A 668      22.351  23.328  24.386  1.00  0.00      A    H
ATOM   3341  O   HOH A 669      12.897   1.456  26.747  1.00  0.00      A    O
ATOM   3342  H1  HOH A 669      12.573   2.308  27.039  1.00  0.00      A    H
ATOM   3343  H2  HOH A 669      12.150   1.055  26.303  1.00  0.00      A    H
ATOM   3346  O   HOH A 670       9.904  22.293  13.518  1.00  0.00      A    O
ATOM   3347  H1  HOH A 670       9.621  22.284  14.432  1.00  0.00      A    H
ATOM   3348  H2  HOH A 670      10.516  23.027  13.464  1.00  0.00      A    H
ATOM   3351  O   HOH A 671       3.741   2.687   8.295  1.00  0.00      A    O
ATOM   3352  H1  HOH A 671       2.826   2.497   8.090  1.00  0.00      A    H
ATOM   3353  H2  HOH A 671       3.711   3.497   8.803  1.00  0.00      A    H
ATOM   3356  O   HOH A 672      23.317   2.282   8.618  1.00  0.00      A    O
ATOM   3357  H1  HOH A 672      23.801   2.825   9.241  1.00  0.00      A    H
ATOM   3358  H2  HOH A 672      22.782   1.708   9.164  1.00  0.00      A    H
ATOM   3361  O   HOH A 673      31.306  22.312   6.888  1.00  0.00      A    O
ATOM   3362  H1  HOH A 673      30.856  21.525   6.581  1.00  0.00      A    H
ATOM   3363  H2  HOH A 673      31.328  22.890   6.125  1.00  0.00      A    H
ATOM   3366  O   HOH A 674       9.360  11.784  13.613  1.00  0.00      A    O
ATOM   3367  H1  HOH A 674      10.029  11.845  12.931  1.00  0.00      A    H
ATOM   3368  H2  HOH A 674       9.131  12.693  13.807  1.00  0.00      A    H
ATOM   3371  O   HOH A 675       1.164   2.185   4.313  1.00  0.00      A    O
ATOM   3372  H1  HOH A 675       2.041   2.566   4.280  1.00  0.00      A    H
ATOM   3373  H2  HOH A 675       0.598   2.907   4.587  1.00  0.00      A    H
ATOM   3376  O   HOH A 676      26.641  18.079   0.344  1.00  0.00      A    O
ATOM   3377  H1  HOH A 676      26.531  18.478  -0.519  1.00  0.00      A    H
ATOM   3378  H2  HOH A 676      27.090  18.747   0.862  1.00  0.00      A    H
ATOM   3381  O   HOH A 677      17.515  28.498  37.106  1.00  0.00      A    O
ATOM   3382  H1  HOH A 677      17.765  28.879  36.265  1.00  0.00      A    H
ATOM   3383  H2  HOH A 677      16.624  28.814  37.258  1.00  0.00      A    H
ATOM   3386  O   HOH A 678      35.947  19.135  19.347  1.00  0.00      A    O
ATOM   3387  H1  HOH A 678      36.411  19.742  18.770  1.00  0.00      A    H
ATOM   3388  H2  HOH A 678      36.128  18.269  18.980  1.00  0.00      A    H
ATOM   3391  O   HOH A 679      35.153  14.710  35.249  1.00  0.00      A    O
ATOM   3392  H1  HOH A 679      35.179  14.537  34.308  1.00  0.00      A    H
ATOM   3393  H2  HOH A 679      34.808  15.599  35.321  1.00  0.00      A    H
ATOM   3396  O   HOH A 680      10.599  20.259  31.448  1.00  0.00      A    O
ATOM   3397  H1  HOH A 680       9.688  20.266  31.741  1.00  0.00      A    H
ATOM   3398  H2  HOH A 680      10.926  21.134  31.660  1.00  0.00      A    H
ATOM   3401  O   HOH A 681       0.140  32.318  15.884  1.00  0.00      A    O
ATOM   3402  H1  HOH A 681       1.094  32.258  15.942  1.00  0.00      A    H
ATOM   3403  H2  HOH A 681      -0.158  31.408  15.890  1.00  0.00      A    H
ATOM   3406  O   HOH A 682      19.940   3.750  30.553  1.00  0.00      A    O
ATOM   3407  H1  HOH A 682      19.677   2.845  30.386  1.00  0.00      A    H
ATOM   3408  H2  HOH A 682      19.363   4.275  29.998  1.00  0.00      A    H
ATOM   3411  O   HOH A 683       0.748  20.252   7.177  1.00  0.00      A    O
ATOM   3412  H1  HOH A 683       0.803  21.187   6.980  1.00  0.00      A    H
ATOM   3413  H2  HOH A 683       0.337  20.212   8.041  1.00  0.00      A    H
ATOM   3416  O   HOH A 684      28.878   0.402  23.513  1.00  0.00      A    O
ATOM   3417  H1  HOH A 684      28.708  -0.401  23.020  1.00  0.00      A    H
ATOM   3418  H2  HOH A 684      28.434   1.088  23.015  1.00  0.00      A    H
ATOM   3421  O   HOH A 685      21.893  38.886   6.104  1.00  0.00      A    O
ATOM   3422  H1  HOH A 685      22.564  38.263   5.827  1.00  0.00      A    H
ATOM   3423  H2  HOH A 685      22.235  39.740   5.839  1.00  0.00      A    H
ATOM   3426  O   HOH A 686      19.199   9.750  24.886  1.00  0.00      A    O
ATOM   3427  H1  HOH A 686      19.350   9.576  23.957  1.00  0.00      A    H
ATOM   3428  H2  HOH A 686      20.076   9.814  25.264  1.00  0.00      A    H
ATOM   3431  O   HOH A 687      24.387  36.831  11.310  1.00  0.00      A    O
ATOM   3432  H1  HOH A 687      24.507  37.769  11.166  1.00  0.00      A    H
ATOM   3433  H2  HOH A 687      25.177  36.556  11.775  1.00  0.00      A    H
ATOM   3436  O   HOH A 688      22.822  20.071  17.597  1.00  0.00      A    O
ATOM   3437  H1  HOH A 688      22.801  19.322  17.001  1.00  0.00      A    H
ATOM   3438  H2  HOH A 688      23.720  20.089  17.928  1.00  0.00      A    H
ATOM   3441  O   HOH A 689      32.209   4.332  25.735  1.00  0.00      A    O
ATOM   3442  H1  HOH A 689      32.175   3.798  26.528  1.00  0.00      A    H
ATOM   3443  H2  HOH A 689      31.901   3.749  25.040  1.00  0.00      A    H
ATOM   3446  O   HOH A 690       4.317  24.596  29.110  1.00  0.00      A    O
ATOM   3447  H1  HOH A 690       4.353  23.908  29.775  1.00  0.00      A    H
ATOM   3448  H2  HOH A 690       4.326  24.124  28.277  1.00  0.00      A    H
ATOM   3451  O   HOH A 691       0.944  22.252  34.601  1.00  0.00      A    O
ATOM   3452  H1  HOH A 691       1.728  22.157  35.142  1.00  0.00      A    H
ATOM   3453  H2  HOH A 691       0.490  21.413  34.686  1.00  0.00      A    H
ATOM   3456  O   HOH A 692      12.335  14.293   9.697  1.00  0.00      A    O
ATOM   3457  H1  HOH A 692      12.339  14.894   8.952  1.00  0.00      A    H
ATOM   3458  H2  HOH A 692      11.796  14.732  10.356  1.00  0.00      A    H
ATOM   3461  O   HOH A 693      33.000   8.468  30.636  1.00  0.00      A    O
ATOM   3462  H1  HOH A 693      33.143   9.390  30.853  1.00  0.00      A    H
ATOM   3463  H2  HOH A 693      32.151   8.260  31.026  1.00  0.00      A    H
ATOM   3466  O   HOH A 694       5.822  33.550  23.658  1.00  0.00      A    O
ATOM   3467  H1  HOH A 694       5.480  33.110  24.436  1.00  0.00      A    H
ATOM   3468  H2  HOH A 694       6.623  33.071  23.445  1.00  0.00      A    H
ATOM   3471  O   HOH A 695      16.344   6.851   4.388  1.00  0.00      A    O
ATOM   3472  H1  HOH A 695      16.640   5.981   4.118  1.00  0.00      A    H
ATOM   3473  H2  HOH A 695      15.723   6.684   5.097  1.00  0.00      A    H
ATOM   3476  O   HOH A 696       2.450  27.906  25.133  1.00  0.00      A    O
ATOM   3477  H1  HOH A 696       2.050  27.065  25.355  1.00  0.00      A    H
ATOM   3478  H2  HOH A 696       2.957  27.728  24.341  1.00  0.00      A    H
ATOM   3481  O   HOH A 697      36.428   0.461  36.567  1.00  0.00      A    O
ATOM   3482  H1  HOH A 697      35.543   0.825  36.583  1.00  0.00      A    H
ATOM   3483  H2  HOH A 697      37.001   1.225  36.506  1.00  0.00      A    H
ATOM   3486  O   HOH A 698      36.227   8.116  15.669  1.00  0.00      A    O
ATOM   3487  H1  HOH A 698      36.131   7.565  14.892  1.00  0.00      A    H
ATOM   3488  H2  HOH A 698      36.678   7.560  16.304  1.00  0.00      A    H
ATOM   3491  O   HOH A 699      20.846   8.936   3.155  1.00  0.00      A    O
ATOM   3492  H1  HOH A 699      20.135   9.135   2.546  1.00  0.00      A    H
ATOM   3493  H2  HOH A 699      21.584   9.459   2.840  1.00  0.00      A    H
ATOM   3496  O   HOH A 700       0.908  20.557   1.803  1.00  0.00      A    O
ATOM   3497  H1  HOH A 700       0.633  19.691   2.105  1.00  0.00      A    H
ATOM   3498  H2  HOH A 700       0.862  20.504   0.849  1.00  0.00      A    H
ATOM   3501  O   HOH A 701      33.590   8.643  25.902  1.00  0.00      A    O
ATOM   3502  H1  HOH A 701      34.151   8.598  25.128  1.00  0.00      A    H
ATOM   3503  H2  HOH A 701      34.159   8.381  26.626  1.00  0.00      A    H
ATOM   3506  O   HOH A 702      22.960  23.598  27.060  1.00  0.00      A    O
ATOM   3507  H1  HOH A 702      23.136  24.488  27.366  1.00  0.00      A    H
ATOM   3508  H2  HOH A 702      22.213  23.690  26.470  1.00  0.00      A    H
ATOM   3511  O   HOH A 703      21.961  21.108  28.355  1.00  0.00      A    O
ATOM   3512  H1  HOH A 703      21.516  20.688  27.618  1.00  0.00      A    H
ATOM   3513  H2  HOH A 703      22.275  21.941  28.002  1.00  0.00      A    H
ATOM   3516  O   HOH A 704      15.057  36.157   3.474  1.00  0.00      A    O
ATOM   3517  H1  HOH A 704      15.960  36.337   3.214  1.00  0.00      A    H
ATOM   3518  H2  HOH A 704      14.873  36.797   4.161  1.00  0.00      A    H
ATOM   3521  O   HOH A 705      15.965  12.278  22.854  1.00  0.00      A    O
ATOM   3522  H1  HOH A 705      16.661  12.702  23.355  1.00  0.00      A    H
ATOM   3523  H2  HOH A 705      15.864  11.418  23.262  1.00  0.00      A    H
ATOM   3526  O   HOH A 706      25.150  24.824  23.529  1.00  0.00      A    O
ATOM   3527  H1  HOH A 706      26.071  24.609  23.383  1.00  0.00      A    H
ATOM   3528  H2  HOH A 706      25.170  25.643  24.025  1.00  0.00      A    H
ATOM   3531  O   HOH A 707      11.893   1.096   9.456  1.00  0.00      A    O
ATOM   3532  H1  HOH A 707      11.372   1.085  10.259  1.00  0.00      A    H
ATOM   3533  H2  HOH A 707      11.923   2.019   9.202  1.00  0.00      A    H
ATOM   3536  O   HOH A 708       7.340  17.854  10.903  1.00  0.00      A    O
ATOM   3537  H1  HOH A 708       7.646  17.144  11.468  1.00  0.00      A    H
ATOM   3538  H2  HOH A 708       8.122  18.138  10.430  1.00  0.00      A    H
ATOM   3541  O   HOH A 709      36.009   3.470   1.794  1.00  0.00      A    O
ATOM   3542  H1  HOH A 709      35.917   2.975   2.607  1.00  0.00      A    H
ATOM   3543  H2  HOH A 709      36.697   3.013   1.311  1.00  0.00      A    H
ATOM   3546  O   HOH A 710      18.552  38.655  36.903  1.00  0.00      A    O
ATOM   3547  H1  HOH A 710      19.055  38.789  36.100  1.00  0.00      A    H
ATOM   3548  H2  HOH A 710      17.639  38.757  36.634  1.00  0.00      A    H
ATOM   3551  O   HOH A 711      13.478  23.157   7.284  1.00  0.00      A    O
ATOM   3552  H1  HOH A 711      13.903  23.633   7.997  1.00  0.00      A    H
ATOM   3553  H2  HOH A 711      13.697  22.239   7.444  1.00  0.00      A    H
ATOM   3556  O   HOH A 712      26.074  29.150   6.393  1.00  0.00      A    O
ATOM   3557  H1  HOH A 712      26.258  30.026   6.733  1.00  0.00      A    H
ATOM   3558  H2  HOH A 712      26.166  28.573   7.151  1.00  0.00      A    H
ATOM   3561  O   HOH A 713      18.202   4.553  22.055  1.00  0.00      A    O
ATOM   3562  H1  HOH A 713      17.561   4.650  22.759  1.00  0.00      A    H
ATOM   3563  H2  HOH A 713      17.780   3.970  21.425  1.00  0.00      A    H
ATOM   3566  O   HOH A 714       9.294   4.978  36.840  1.00  0.00      A    O
ATOM   3567  H1  HOH A 714       9.153   5.912  36.994  1.00  0.00      A    H
ATOM   3568  H2  HOH A 714       9.701   4.937  35.975  1.00  0.00      A    H
ATOM   3571  O   HOH A 715      15.150   8.102   7.452  1.00  0.00      A    O
ATOM   3572  H1  HOH A 715      14.858   8.853   6.936  1.00  0.00      A    H
ATOM   3573  H2  HOH A 715      14.833   7.340   6.968  1.00  0.00      A    H
ATOM   3576  O   HOH A 716      12.213   6.886   4.291  1.00  0.00      A    O
ATOM   3577  H1  HOH A 716      11.270   6.970   4.431  1.00  0.00      A    H
ATOM   3578  H2  HOH A 716      12.293   6.526   3.407  1.00  0.00      A    H
ATOM   3581  O   HOH A 717      15.317   5.301  18.207  1.00  0.00      A    O
ATOM   3582  H1  HOH A 717      14.783   6.095  18.213  1.00  0.00      A    H
ATOM   3583  H2  HOH A 717      14.702   4.597  18.413  1.00  0.00      A    H
ATOM   3586  O   HOH A 718      11.174  22.419   5.755  1.00  0.00      A    O
ATOM   3587  H1  HOH A 718      11.884  22.654   6.353  1.00  0.00      A    H
ATOM   3588  H2  HOH A 718      11.272  21.476   5.625  1.00  0.00      A    H
ATOM   3591  O   HOH A 719      38.615  13.216  18.046  1.00  0.00      A    O
ATOM   3592  H1  HOH A 719      39.029  12.873  17.254  1.00  0.00      A    H
ATOM   3593  H2  HOH A 719      37.832  12.678  18.160  1.00  0.00      A    H
ATOM   3596  O   HOH A 720      16.804  38.259  31.318  1.00  0.00      A    O
ATOM   3597  H1  HOH A 720      16.819  39.176  31.594  1.00  0.00      A    H
ATOM   3598  H2  HOH A 720      16.825  38.296  30.361  1.00  0.00      A    H
ATOM   3601  O   HOH A 721       6.837   6.487  22.748  1.00  0.00      A    O
ATOM   3602  H1  HOH A 721       7.670   6.908  22.532  1.00  0.00      A    H
ATOM   3603  H2  HOH A 721       6.616   6.825  23.616  1.00  0.00      A    H
ATOM   3606  O   HOH A 722      24.650  17.531  25.594  1.00  0.00      A    O
ATOM   3607  H1  HOH A 722      24.237  16.860  26.137  1.00  0.00      A    H
ATOM   3608  H2  HOH A 722      24.055  18.279  25.644  1.00  0.00      A    H
ATOM   3611  O   HOH A 723      36.146  23.494   2.879  1.00  0.00      A    O
ATOM   3612  H1  HOH A 723      36.675  22.923   3.437  1.00  0.00      A    H
ATOM   3613  H2  HOH A 723      36.221  23.113   2.005  1.00  0.00      A    H
ATOM   3616  O   HOH A 724      21.802   6.521  11.826  1.00  0.00      A    O
ATOM   3617  H1  HOH A 724      21.712   5.929  11.078  1.00  0.00      A    H
ATOM   3618  H2  HOH A 724      22.647   6.950  11.692  1.00  0.00      A    H
ATOM   3621  O   HOH A 725      18.520   1.221  15.481  1.00  0.00      A    O
ATOM   3622  H1  HOH A 725      18.901   2.034  15.150  1.00  0.00      A    H
ATOM   3623  H2  HOH A 725      17.847   0.992  14.840  1.00  0.00      A    H
ATOM   3626  O   HOH A 726      37.559  30.965  27.870  1.00  0.00      A    O
ATOM   3627  H1  HOH A 726      38.419  31.382  27.915  1.00  0.00      A    H
ATOM   3628  H2  HOH A 726      37.023  31.452  28.496  1.00  0.00      A    H
ATOM   3631  O   HOH A 727      15.254   1.509  15.130  1.00  0.00      A    O
ATOM   3632  H1  HOH A 727      15.038   1.269  16.031  1.00  0.00      A    H
ATOM   3633  H2  HOH A 727      15.502   0.683  14.714  1.00  0.00      A    H
ATOM   3636  O   HOH A 728      18.406  13.215  29.060  1.00  0.00      A    O
ATOM   3637  H1  HOH A 728      18.883  13.647  28.351  1.00  0.00      A    H
ATOM   3638  H2  HOH A 728      18.282  13.899  29.718  1.00  0.00      A    H
ATOM   3641  O   HOH A 729       7.566   0.538  39.285  1.00  0.00      A    O
ATOM   3642  H1  HOH A 729       6.700   0.155  39.144  1.00  0.00      A    H
ATOM   3643  H2  HOH A 729       8.165  -0.042  38.817  1.00  0.00      A    H
ATOM   3646  O   HOH A 730      34.845  19.597  21.664  1.00  0.00      A    O
ATOM   3647  H1  HOH A 730      35.543  19.961  22.208  1.00  0.00      A    H
ATOM   3648  H2  HOH A 730      35.267  19.408  20.826  1.00  0.00      A    H
ATOM   3651  O   HOH A 731      13.393  36.058  31.623  1.00  0.00      A    O
ATOM   3652  H1  HOH A 731      14.312  36.197  31.852  1.00  0.00      A    H
ATOM   3653  H2  HOH A 731      13.409  35.820  30.696  1.00  0.00      A    H
ATOM   3656  O   HOH A 732       9.356   9.310  32.125  1.00  0.00      A    O
ATOM   3657  H1  HOH A 732       9.675   8.873  32.915  1.00  0.00      A    H
ATOM   3658  H2  HOH A 732       9.932  10.068  32.021  1.00  0.00      A    H
ATOM   3661  O   HOH A 733      21.107  31.782   3.211  1.00  0.00      A    O
ATOM   3662  H1  HOH A 733      21.432  31.903   4.104  1.00  0.00      A    H
ATOM   3663  H2  HOH A 733      21.830  31.362   2.747  1.00  0.00      A    H
ATOM   3666  O   HOH A 734      27.112  11.319   8.401  1.00  0.00      A    O
ATOM   3667  H1  HOH A 734      27.836  10.959   7.889  1.00  0.00      A    H
ATOM   3668  H2  HOH A 734      27.475  12.102   8.814  1.00  0.00      A    H
ATOM   3671  O   HOH A 735       4.493  -0.003   9.348  1.00  0.00      A    O
ATOM   3672  H1  HOH A 735       4.315   0.902   9.093  1.00  0.00      A    H
ATOM   3673  H2  HOH A 735       3.684  -0.299   9.766  1.00  0.00      A    H
ATOM   3676  O   HOH A 736      23.466  18.667  38.257  1.00  0.00      A    O
ATOM   3677  H1  HOH A 736      22.704  19.013  37.792  1.00  0.00      A    H
ATOM   3678  H2  HOH A 736      23.378  19.006  39.148  1.00  0.00      A    H
ATOM   3681  O   HOH A 737       3.130  19.330  26.788  1.00  0.00      A    O
ATOM   3682  H1  HOH A 737       2.818  20.215  26.597  1.00  0.00      A    H
ATOM   3683  H2  HOH A 737       3.639  19.084  26.016  1.00  0.00      A    H
ATOM   3686  O   HOH A 738      24.970  32.567  12.928  1.00  0.00      A    O
ATOM   3687  H1  HOH A 738      25.786  32.115  13.143  1.00  0.00      A    H
ATOM   3688  H2  HOH A 738      24.311  32.145  13.480  1.00  0.00      A    H
ATOM   3691  O   HOH A 739      33.473  20.695  10.464  1.00  0.00      A    O
ATOM   3692  H1  HOH A 739      34.305  20.612  10.931  1.00  0.00      A    H
ATOM   3693  H2  HOH A 739      33.389  21.632  10.289  1.00  0.00      A    H
ATOM   3696  O   HOH A 740       7.030  32.482  37.399  1.00  0.00      A    O
ATOM   3697  H1  HOH A 740       6.995  31.590  37.744  1.00  0.00      A    H
ATOM   3698  H2  HOH A 740       7.769  32.886  37.852  1.00  0.00      A    H
ATOM   3701  O   HOH A 741      22.308  13.691  28.517  1.00  0.00      A    O
ATOM   3702  H1  HOH A 741      21.602  13.630  29.161  1.00  0.00      A    H
ATOM   3703  H2  HOH A 741      21.891  13.473  27.683  1.00  0.00      A    H
ATOM   3706  O   HOH A 742      28.909   0.216   0.445  1.00  0.00      A    O
ATOM   3707  H1  HOH A 742      29.843   0.425   0.467  1.00  0.00      A    H
ATOM   3708  H2  HOH A 742      28.549   0.639   1.224  1.00  0.00      A    H
ATOM   3711  O   HOH A 743      15.840  18.721  10.283  1.00  0.00      A    O
ATOM   3712  H1  HOH A 743      15.276  17.958  10.414  1.00  0.00      A    H
ATOM   3713  H2  HOH A 743      15.246  19.410   9.984  1.00  0.00      A    H
ATOM   3716  O   HOH A 744      21.653  32.005  11.939  1.00  0.00      A    O
ATOM   3717  H1  HOH A 744      21.718  32.430  12.794  1.00  0.00      A    H
ATOM   3718  H2  HOH A 744      21.835  31.082  12.115  1.00  0.00      A    H
ATOM   3721  O   HOH A 745      19.056  30.622  39.122  1.00  0.00      A    O
ATOM   3722  H1  HOH A 745      18.987  31.402  38.572  1.00  0.00      A    H
ATOM   3723  H2  HOH A 745      19.912  30.699  39.542  1.00  0.00      A    H
ATOM   3726  O   HOH A 746      19.565  37.248  31.954  1.00  0.00      A    O
ATOM   3727  H1  HOH A 746      18.741  37.707  31.789  1.00  0.00      A    H
ATOM   3728  H2  HOH A 746      19.763  36.807  31.128  1.00  0.00      A    H
ATOM   3731  O   HOH A 747      19.508  32.318  16.770  1.00  0.00      A    O
ATOM   3732  H1  HOH A 747      19.390  33.253  16.935  1.00  0.00      A    H
ATOM   3733  H2  HOH A 747      19.006  32.150  15.972  1.00  0.00      A    H
ATOM   3736  O   HOH A 748      30.728  13.782  13.108  1.00  0.00      A    O
ATOM   3737  H1  HOH A 748      29.979  13.262  12.817  1.00  0.00      A    H
ATOM   3738  H2  HOH A 748      31.197  13.999  12.303  1.00  0.00      A    H
ATOM   3741  O   HOH A 749      35.536  19.947   3.727  1.00  0.00      A    O
ATOM   3742  H1  HOH A 749      34.791  19.631   4.239  1.00  0.00      A    H
ATOM   3743  H2  HOH A 749      35.141  20.426   2.999  1.00  0.00      A    H
ATOM   3746  O   HOH A 750      13.889  13.054   6.129  1.00  0.00      A    O
ATOM   3747  H1  HOH A 750      14.319  12.834   6.955  1.00  0.00      A    H
ATOM   3748  H2  HOH A 750      13.076  13.488   6.390  1.00  0.00      A    H
ATOM   3751  O   HOH A 751      19.397  29.589   3.176  1.00  0.00      A    O
ATOM   3752  H1  HOH A 751      19.292  29.249   4.065  1.00  0.00      A    H
ATOM   3753  H2  HOH A 751      19.943  30.368   3.280  1.00  0.00      A    H
ATOM   3756  O   HOH A 752      37.979  13.698   4.127  1.00  0.00      A    O
ATOM   3757  H1  HOH A 752      37.916  12.944   3.541  1.00  0.00      A    H
ATOM   3758  H2  HOH A 752      38.901  13.727   4.383  1.00  0.00      A    H
ATOM   3761  O   HOH A 753      24.786  19.392   8.927  1.00  0.00      A    O
ATOM   3762  H1  HOH A 753      24.411  19.697   8.101  1.00  0.00      A    H
ATOM   3763  H2  HOH A 753      25.547  18.872   8.668  1.00  0.00      A    H
ATOM   3766  O   HOH A 754      19.962  16.745  20.372  1.00  0.00      A    O
ATOM   3767  H1  HOH A 754      20.572  17.045  21.046  1.00  0.00      A    H
ATOM   3768  H2  HOH A 754      19.978  17.435  19.709  1.00  0.00      A    H
ATOM   3771  O   HOH A 755       8.489   0.460  17.806  1.00  0.00      A    O
ATOM   3772  H1  HOH A 755       8.807   0.535  16.906  1.00  0.00      A    H
ATOM   3773  H2  HOH A 755       9.224   0.085  18.290  1.00  0.00      A    H
ATOM   3776  O   HOH A 756      20.611  29.240  16.189  1.00  0.00      A    O
ATOM   3777  H1  HOH A 756      21.374  29.365  15.625  1.00  0.00      A    H
ATOM   3778  H2  HOH A 756      20.467  30.097  16.590  1.00  0.00      A    H
ATOM   3781  O   HOH A 757      20.676  27.127  28.217  1.00  0.00      A    O
ATOM   3782  H1  HOH A 757      20.941  26.208  28.257  1.00  0.00      A    H
ATOM   3783  H2  HOH A 757      21.179  27.552  28.912  1.00  0.00      A    H
ATOM   3786  O   HOH A 758      15.166  20.977  38.310  1.00  0.00      A    O
ATOM   3787  H1  HOH A 758      15.712  21.524  37.745  1.00  0.00      A    H
ATOM   3788  H2  HOH A 758      14.474  21.563  38.616  1.00  0.00      A    H
ATOM   3791  O   HOH A 759      33.084   1.872  35.126  1.00  0.00      A    O
ATOM   3792  H1  HOH A 759      32.152   2.021  35.289  1.00  0.00      A    H
ATOM   3793  H2  HOH A 759      33.332   1.194  35.754  1.00  0.00      A    H
ATOM   3796  O   HOH A 760      23.536  35.367   8.861  1.00  0.00      A    O
ATOM   3797  H1  HOH A 760      23.185  34.602   9.317  1.00  0.00      A    H
ATOM   3798  H2  HOH A 760      23.934  35.897   9.552  1.00  0.00      A    H
ATOM   3801  O   HOH A 761       6.084  35.908  25.981  1.00  0.00      A    O
ATOM   3802  H1  HOH A 761       5.699  35.209  25.451  1.00  0.00      A    H
ATOM   3803  H2  HOH A 761       5.570  36.685  25.762  1.00  0.00      A    H
ATOM   3806  O   HOH A 762       4.490  13.659  18.521  1.00  0.00      A    O
ATOM   3807  H1  HOH A 762       3.611  13.280  18.500  1.00  0.00      A    H
ATOM   3808  H2  HOH A 762       4.988  13.148  17.883  1.00  0.00      A    H
ATOM   3811  O   HOH A 763      38.558  34.876   1.597  1.00  0.00      A    O
ATOM   3812  H1  HOH A 763      39.359  35.242   1.971  1.00  0.00      A    H
ATOM   3813  H2  HOH A 763      38.346  34.133   2.164  1.00  0.00      A    H
ATOM   3816  O   HOH A 764       2.303  39.165   2.302  1.00  0.00      A    O
ATOM   3817  H1  HOH A 764       1.487  39.665   2.274  1.00  0.00      A    H
ATOM   3818  H2  HOH A 764       2.530  39.127   3.231  1.00  0.00      A    H
ATOM   3821  O   HOH A 765       4.055   6.035  29.578  1.00  0.00      A    O
ATOM   3822  H1  HOH A 765       4.735   6.432  30.122  1.00  0.00      A    H
ATOM   3823  H2  HOH A 765       4.531   5.456  28.983  1.00  0.00      A    H
ATOM   3826  O   HOH A 766       7.617  18.290  37.811  1.00  0.00      A    O
ATOM   3827  H1  HOH A 766       7.402  19.094  38.285  1.00  0.00      A    H
ATOM   3828  H2  HOH A 766       6.903  18.185  37.182  1.00  0.00      A    H
ATOM   3831  O   HOH A 767      36.978  16.126  13.174  1.00  0.00      A    O
ATOM   3832  H1  HOH A 767      37.683  16.311  13.794  1.00  0.00      A    H
ATOM   3833  H2  HOH A 767      37.339  15.455  12.594  1.00  0.00      A    H
ATOM   3836  O   HOH A 768      20.093  35.565  17.682  1.00  0.00      A    O
ATOM   3837  H1  HOH A 768      19.989  36.500  17.855  1.00  0.00      A    H
ATOM   3838  H2  HOH A 768      19.285  35.169  18.009  1.00  0.00      A    H
ATOM   3841  O   HOH A 769      23.303   0.576  14.875  1.00  0.00      A    O
ATOM   3842  H1  HOH A 769      23.355  -0.354  14.655  1.00  0.00      A    H
ATOM   3843  H2  HOH A 769      23.497   1.028  14.054  1.00  0.00      A    H
ATOM   3846  O   HOH A 770      17.973  22.112  28.640  1.00  0.00      A    O
ATOM   3847  H1  HOH A 770      17.076  21.778  28.657  1.00  0.00      A    H
ATOM   3848  H2  HOH A 770      18.438  21.582  29.288  1.00  0.00      A    H
ATOM   3851  O   HOH A 771      11.868  21.329  24.456  1.00  0.00      A    O
ATOM   3852  H1  HOH A 771      11.919  22.154  23.974  1.00  0.00      A    H
ATOM   3853  H2  HOH A 771      10.954  21.057  24.370  1.00  0.00      A    H
ATOM   3856  O   HOH A 772      12.323  26.984   9.320  1.00  0.00      A    O
ATOM   3857  H1  HOH A 772      12.923  27.100   8.584  1.00  0.00      A    H
ATOM   3858  H2  HOH A 772      12.188  26.037   9.373  1.00  0.00      A    H
ATOM   3861  O   HOH A 773       2.792  29.893  22.662  1.00  0.00      A    O
ATOM   3862  H1  HOH A 773       1.878  29.971  22.387  1.00  0.00      A    H
ATOM   3863  H2  HOH A 773       3.206  30.697  22.350  1.00  0.00      A    H
ATOM   3866  O   HOH A 774      31.794  16.087  21.907  1.00  0.00      A    O
ATOM   3867  H1  HOH A 774      31.952  15.846  20.994  1.00  0.00      A    H
ATOM   3868  H2  HOH A 774      32.661  16.072  22.313  1.00  0.00      A    H
ATOM   3871  O   HOH A 775      25.688   3.375  33.918  1.00  0.00      A    O
ATOM   3872  H1  HOH A 775      26.084   3.852  33.189  1.00  0.00      A    H
ATOM   3873  H2  HOH A 775      25.889   2.456  33.740  1.00  0.00      A    H
ATOM   3876  O   HOH A 776      15.222  24.143  13.351  1.00  0.00      A    O
ATOM   3877  H1  HOH A 776      15.106  23.378  12.787  1.00  0.00      A    H
ATOM   3878  H2  HOH A 776      14.350  24.534  13.408  1.00  0.00      A    H
ATOM   3881  O   HOH A 777      28.345   0.050   5.043  1.00  0.00      A    O
ATOM   3882  H1  HOH A 777      28.835   0.857   4.886  1.00  0.00      A    H
ATOM   3883  H2  HOH A 777      28.817  -0.618   4.546  1.00  0.00      A    H
ATOM   3886  O   HOH A 778      19.979  19.991  21.614  1.00  0.00      A    O
ATOM   3887  H1  HOH A 778      19.145  19.751  22.018  1.00  0.00      A    H
ATOM   3888  H2  HOH A 778      19.806  19.963  20.673  1.00  0.00      A    H
ATOM   3891  O   HOH A 779      24.885   9.763  19.974  1.00  0.00      A    O
ATOM   3892  H1  HOH A 779      25.085  10.041  20.868  1.00  0.00      A    H
ATOM   3893  H2  HOH A 779      25.349   8.932  19.872  1.00  0.00      A    H
ATOM   3896  O   HOH A 780      31.622   2.801  19.127  1.00  0.00      A    O
ATOM   3897  H1  HOH A 780      31.525   2.080  18.506  1.00  0.00      A    H
ATOM   3898  H2  HOH A 780      31.260   3.561  18.671  1.00  0.00      A    H
ATOM   3901  O   HOH A 781      10.529  27.757  23.323  1.00  0.00      A    O
ATOM   3902  H1  HOH A 781      10.595  26.964  23.855  1.00  0.00      A    H
ATOM   3903  H2  HOH A 781      10.387  27.437  22.432  1.00  0.00      A    H
ATOM   3906  O   HOH A 782      26.391  38.227  30.347  1.00  0.00      A    O
ATOM   3907  H1  HOH A 782      27.161  37.810  30.734  1.00  0.00      A    H
ATOM   3908  H2  HOH A 782      26.744  38.958  29.840  1.00  0.00      A    H
ATOM   3911  O   HOH A 783      11.784   3.947  27.344  1.00  0.00      A    O
ATOM   3912  H1  HOH A 783      10.882   3.750  27.598  1.00  0.00      A    H
ATOM   3913  H2  HOH A 783      11.858   4.896  27.436  1.00  0.00      A    H
ATOM   3916  O   HOH A 784      11.121  22.876  31.978  1.00  0.00      A    O
ATOM   3917  H1  HOH A 784      10.397  23.296  32.442  1.00  0.00      A    H
ATOM   3918  H2  HOH A 784      11.885  23.030  32.534  1.00  0.00      A    H
ATOM   3921  O   HOH A 785      14.343  15.862   5.060  1.00  0.00      A    O
ATOM   3922  H1  HOH A 785      14.808  16.518   4.541  1.00  0.00      A    H
ATOM   3923  H2  HOH A 785      13.869  15.338   4.414  1.00  0.00      A    H
ATOM   3926  O   HOH A 786       5.431  30.541  10.395  1.00  0.00      A    O
ATOM   3927  H1  HOH A 786       4.488  30.703  10.366  1.00  0.00      A    H
ATOM   3928  H2  HOH A 786       5.616  30.054   9.592  1.00  0.00      A    H
ATOM   3931  O   HOH A 787      37.106   3.758  18.226  1.00  0.00      A    O
ATOM   3932  H1  HOH A 787      37.942   3.387  17.942  1.00  0.00      A    H
ATOM   3933  H2  HOH A 787      36.618   3.011  18.575  1.00  0.00      A    H
ATOM   3936  O   HOH A 788      11.844  32.111  38.277  1.00  0.00      A    O
ATOM   3937  H1  HOH A 788      11.977  31.336  38.823  1.00  0.00      A    H
ATOM   3938  H2  HOH A 788      10.923  32.338  38.403  1.00  0.00      A    H
ATOM   3941  O   HOH A 789      29.393  30.485  34.467  1.00  0.00      A    O
ATOM   3942  H1  HOH A 789      28.630  29.915  34.572  1.00  0.00      A    H
ATOM   3943  H2  HOH A 789      29.872  30.109  33.729  1.00  0.00      A    H
ATOM   3946  O   HOH A 790      33.178   3.656  28.698  1.00  0.00      A    O
ATOM   3947  H1  HOH A 790      32.702   2.903  29.046  1.00  0.00      A    H
ATOM   3948  H2  HOH A 790      34.037   3.613  29.118  1.00  0.00      A    H
ATOM   3951  O   HOH A 791      15.938   3.853  27.685  1.00  0.00      A    O
ATOM   3952  H1  HOH A 791      15.934   3.040  27.179  1.00  0.00      A    H
ATOM   3953  H2  HOH A 791      15.680   3.586  28.568  1.00  0.00      A    H
ATOM   3956  O   HOH A 792       3.422   9.777  10.793  1.00  0.00      A    O
ATOM   3957  H1  HOH A 792       2.465   9.749  10.766  1.00  0.00      A    H
ATOM   3958  H2  HOH A 792       3.640  10.691  10.610  1.00  0.00      A    H
ATOM   3961  O   HOH A 793      24.932   6.146  26.357  1.00  0.00      A    O
ATOM   3962  H1  HOH A 793      24.107   6.470  26.719  1.00  0.00      A    H
ATOM   3963  H2  HOH A 793      25.424   6.936  26.136  1.00  0.00      A    H
ATOM   3966  O   HOH A 794      28.656  16.346  27.162  1.00  0.00      A    O
ATOM   3967  H1  HOH A 794      29.415  16.578  26.627  1.00  0.00      A    H
ATOM   3968  H2  HOH A 794      28.192  17.173  27.291  1.00  0.00      A    H
ATOM   3971  O   HOH A 795      26.879  32.070  33.356  1.00  0.00      A    O
ATOM   3972  H1  HOH A 795      26.316  32.822  33.538  1.00  0.00      A    H
ATOM   3973  H2  HOH A 795      26.867  31.560  34.167  1.00  0.00      A    H
ATOM   3976  O   HOH A 796      14.985   9.852  24.188  1.00  0.00      A    O
ATOM   3977  H1  HOH A 796      14.966  10.584  24.805  1.00  0.00      A    H
ATOM   3978  H2  HOH A 796      14.241   9.305  24.440  1.00  0.00      A    H
ATOM   3981  O   HOH A 797      10.591   1.631  38.405  1.00  0.00      A    O
ATOM   3982  H1  HOH A 797      10.541   1.117  39.211  1.00  0.00      A    H
ATOM   3983  H2  HOH A 797      10.089   2.424  38.595  1.00  0.00      A    H
ATOM   3986  O   HOH A 798      22.467   8.376  19.964  1.00  0.00      A    O
ATOM   3987  H1  HOH A 798      22.079   8.073  20.785  1.00  0.00      A    H
ATOM   3988  H2  HOH A 798      23.277   8.813  20.228  1.00  0.00      A    H
ATOM   3991  O   HOH A 799       2.139  38.482  10.583  1.00  0.00      A    O
ATOM   3992  H1  HOH A 799       2.090  38.012  11.415  1.00  0.00      A    H
ATOM   3993  H2  HOH A 799       1.237  38.744  10.401  1.00  0.00      A    H
ATOM   3996  O   HOH A 800      31.371  23.172   1.212  1.00  0.00      A    O
ATOM   3997  H1  HOH A 800      32.219  23.550   0.977  1.00  0.00      A    H
ATOM   3998  H2  HOH A 800      31.012  23.777   1.862  1.00  0.00      A    H
ATOM   4001  O   HOH A 801       3.611  27.283  16.243  1.00  0.00      A    O
ATOM   4002  H1  HOH A 801       4.551  27.171  16.105  1.00  0.00      A    H
ATOM   4003  H2  HOH A 801       3.263  26.391  16.262  1.00  0.00      A    H
ATOM   4006  O   HOH A 802      35.933  27.258  35.954  1.00  0.00      A    O
ATOM   4007  H1  HOH A 802      35.050  27.264  36.324  1.00  0.00      A    H
ATOM   4008  H2  HOH A 802      36.056  26.363  35.640  1.00  0.00      A    H
ATOM   4011  O   HOH A 803       1.359   3.985  29.089  1.00  0.00      A    O
ATOM   4012  H1  HOH A 803       0.698   4.531  28.662  1.00  0.00      A    H
ATOM   4013  H2  HOH A 803       0.999   3.809  29.958  1.00  0.00      A    H
ATOM   4016  O   HOH A 804      26.621  24.073  38.620  1.00  0.00      A    O
ATOM   4017  H1  HOH A 804      25.677  24.088  38.463  1.00  0.00      A    H
ATOM   4018  H2  HOH A 804      26.800  24.890  39.085  1.00  0.00      A    H
ATOM   4021  O   HOH A 805      33.803   4.472  19.697  1.00  0.00      A    O
ATOM   4022  H1  HOH A 805      33.074   3.877  19.522  1.00  0.00      A    H
ATOM   4023  H2  HOH A 805      33.915   4.962  18.883  1.00  0.00      A    H
ATOM   4026  O   HOH A 806      13.985   9.940   5.886  1.00  0.00      A    O
ATOM   4027  H1  HOH A 806      14.277   9.494   5.091  1.00  0.00      A    H
ATOM   4028  H2  HOH A 806      14.199  10.861   5.737  1.00  0.00      A    H
ATOM   4031  O   HOH A 807      27.013  19.952  24.406  1.00  0.00      A    O
ATOM   4032  H1  HOH A 807      26.476  20.677  24.088  1.00  0.00      A    H
ATOM   4033  H2  HOH A 807      27.052  19.341  23.670  1.00  0.00      A    H
ATOM   4036  O   HOH A 808      37.774   4.433  37.973  1.00  0.00      A    O
ATOM   4037  H1  HOH A 808      38.674   4.751  37.898  1.00  0.00      A    H
ATOM   4038  H2  HOH A 808      37.778   3.883  38.757  1.00  0.00      A    H
ATOM   4041  O   HOH A 809      27.967  31.422  27.583  1.00  0.00      A    O
ATOM   4042  H1  HOH A 809      28.851  31.158  27.327  1.00  0.00      A    H
ATOM   4043  H2  HOH A 809      27.488  31.491  26.756  1.00  0.00      A    H
ATOM   4046  O   HOH A 810      30.632  30.995  12.939  1.00  0.00      A    O
ATOM   4047  H1  HOH A 810      31.544  30.971  13.231  1.00  0.00      A    H
ATOM   4048  H2  HOH A 810      30.153  30.508  13.610  1.00  0.00      A    H
ATOM   4051  O   HOH A 811      14.476  37.245  14.846  1.00  0.00      A    O
ATOM   4052  H1  HOH A 811      15.405  37.282  15.073  1.00  0.00      A    H
ATOM   4053  H2  HOH A 811      14.170  36.420  15.223  1.00  0.00      A    H
ATOM   4056  O   HOH A 812      10.870  27.123   4.514  1.00  0.00      A    O
ATOM   4057  H1  HOH A 812      10.811  26.698   3.658  1.00  0.00      A    H
ATOM   4058  H2  HOH A 812      11.549  26.634   4.978  1.00  0.00      A    H
ATOM   4061  O   HOH A 813      35.676  34.449  20.842  1.00  0.00      A    O
ATOM   4062  H1  HOH A 813      36.167  33.811  21.361  1.00  0.00      A    H
ATOM   4063  H2  HOH A 813      36.288  35.173  20.710  1.00  0.00      A    H
ATOM   4066  O   HOH A 814      26.209  23.892   4.506  1.00  0.00      A    O
ATOM   4067  H1  HOH A 814      26.735  24.684   4.392  1.00  0.00      A    H
ATOM   4068  H2  HOH A 814      26.389  23.370   3.724  1.00  0.00      A    H
ATOM   4071  O   HOH A 815      23.422   1.214  21.322  1.00  0.00      A    O
ATOM   4072  H1  HOH A 815      23.271   1.571  22.197  1.00  0.00      A    H
ATOM   4073  H2  HOH A 815      22.866   0.436  21.282  1.00  0.00      A    H
ATOM   4076  O   HOH A 816       0.563   3.584  31.818  1.00  0.00      A    O
ATOM   4077  H1  HOH A 816      -0.221   3.343  32.311  1.00  0.00      A    H
ATOM   4078  H2  HOH A 816       1.204   3.822  32.488  1.00  0.00      A    H
ATOM   4081  O   HOH A 817      23.293  14.997  10.810  1.00  0.00      A    O
ATOM   4082  H1  HOH A 817      22.388  14.760  11.013  1.00  0.00      A    H
ATOM   4083  H2  HOH A 817      23.228  15.551  10.032  1.00  0.00      A    H
ATOM   4086  O   HOH A 818      19.040  21.893  36.970  1.00  0.00      A    O
ATOM   4087  H1  HOH A 818      18.231  22.217  36.575  1.00  0.00      A    H
ATOM   4088  H2  HOH A 818      19.154  21.017  36.601  1.00  0.00      A    H
ATOM   4091  O   HOH A 819      30.648  37.546   5.295  1.00  0.00      A    O
ATOM   4092  H1  HOH A 819      31.157  38.348   5.177  1.00  0.00      A    H
ATOM   4093  H2  HOH A 819      30.260  37.634   6.166  1.00  0.00      A    H
ATOM   4096  O   HOH A 820       8.732  15.700   5.831  1.00  0.00      A    O
ATOM   4097  H1  HOH A 820       8.810  16.353   6.526  1.00  0.00      A    H
ATOM   4098  H2  HOH A 820       8.932  16.179   5.027  1.00  0.00      A    H
ATOM   4101  O   HOH A 821      31.963  26.861   9.992  1.00  0.00      A    O
ATOM   4102  H1  HOH A 821      31.783  27.752   9.690  1.00  0.00      A    H
ATOM   4103  H2  HOH A 821      31.105  26.439  10.020  1.00  0.00      A    H
ATOM   4106  O   HOH A 822      14.595  21.941  11.321  1.00  0.00      A    O
ATOM   4107  H1  HOH A 822      15.177  22.175  10.598  1.00  0.00      A    H
ATOM   4108  H2  HOH A 822      13.766  21.716  10.898  1.00  0.00      A    H
ATOM   4111  O   HOH A 823      13.332  33.059  18.822  1.00  0.00      A    O
ATOM   4112  H1  HOH A 823      13.238  33.501  19.666  1.00  0.00      A    H
ATOM   4113  H2  HOH A 823      12.613  32.427  18.801  1.00  0.00      A    H
ATOM   4116  O   HOH A 824       1.739  36.124   8.781  1.00  0.00      A    O
ATOM   4117  H1  HOH A 824       2.635  35.794   8.714  1.00  0.00      A    H
ATOM   4118  H2  HOH A 824       1.821  36.948   9.262  1.00  0.00      A    H
ATOM   4121  O   HOH A 825      30.501  27.378  28.087  1.00  0.00      A    O
ATOM   4122  H1  HOH A 825      31.050  26.750  27.618  1.00  0.00      A    H
ATOM   4123  H2  HOH A 825      31.085  28.112  28.278  1.00  0.00      A    H
ATOM   4126  O   HOH A 826      29.442  31.275  18.167  1.00  0.00      A    O
ATOM   4127  H1  HOH A 826      28.566  31.023  17.872  1.00  0.00      A    H
ATOM   4128  H2  HOH A 826      29.293  31.743  18.988  1.00  0.00      A    H
ATOM   4131  O   HOH A 827       2.307  13.730  25.293  1.00  0.00      A    O
ATOM   4132  H1  HOH A 827       2.436  12.903  24.829  1.00  0.00      A    H
ATOM   4133  H2  HOH A 827       1.357  13.841  25.327  1.00  0.00      A    H
ATOM   4136  O   HOH A 828      39.170  29.671  22.778  1.00  0.00      A    O
ATOM   4137  H1  HOH A 828      39.326  29.694  23.722  1.00  0.00      A    H
ATOM   4138  H2  HOH A 828      38.399  30.224  22.649  1.00  0.00      A    H
ATOM   4141  O   HOH A 829      29.694  20.896   2.175  1.00  0.00      A    O
ATOM   4142  H1  HOH A 829      29.422  20.650   1.291  1.00  0.00      A    H
ATOM   4143  H2  HOH A 829      30.192  21.705   2.056  1.00  0.00      A    H
ATOM   4146  O   HOH A 830      27.153   5.049  35.581  1.00  0.00      A    O
ATOM   4147  H1  HOH A 830      26.417   4.733  35.057  1.00  0.00      A    H
ATOM   4148  H2  HOH A 830      27.896   5.045  34.979  1.00  0.00      A    H
ATOM   4151  O   HOH A 831       5.133  39.037  16.121  1.00  0.00      A    O
ATOM   4152  H1  HOH A 831       5.316  39.974  16.192  1.00  0.00      A    H
ATOM   4153  H2  HOH A 831       5.980  38.643  15.911  1.00  0.00      A    H
ATOM   4156  O   HOH A 832      25.652   0.401  11.048  1.00  0.00      A    O
ATOM   4157  H1  HOH A 832      26.067   0.099  11.856  1.00  0.00      A    H
ATOM   4158  H2  HOH A 832      26.028   1.268  10.894  1.00  0.00      A    H
ATOM   4161  O   HOH A 833      36.669  11.317  36.464  1.00  0.00      A    O
ATOM   4162  H1  HOH A 833      36.736  11.529  37.395  1.00  0.00      A    H
ATOM   4163  H2  HOH A 833      35.802  11.631  36.208  1.00  0.00      A    H
ATOM   4166  O   HOH A 834      29.264  16.416  37.969  1.00  0.00      A    O
ATOM   4167  H1  HOH A 834      29.688  15.823  37.348  1.00  0.00      A    H
ATOM   4168  H2  HOH A 834      28.919  17.124  37.426  1.00  0.00      A    H
ATOM   4171  O   HOH A 835      39.140  25.867   3.244  1.00  0.00      A    O
ATOM   4172  H1  HOH A 835      38.193  25.809   3.121  1.00  0.00      A    H
ATOM   4173  H2  HOH A 835      39.284  25.577   4.145  1.00  0.00      A    H
ATOM   4176  O   HOH A 836      37.984  28.857  36.680  1.00  0.00      A    O
ATOM   4177  H1  HOH A 836      38.813  28.393  36.798  1.00  0.00      A    H
ATOM   4178  H2  HOH A 836      37.343  28.165  36.512  1.00  0.00      A    H
ATOM   4181  O   HOH A 837      39.031  29.857  10.737  1.00  0.00      A    O
ATOM   4182  H1  HOH A 837      38.711  30.246  11.550  1.00  0.00      A    H
ATOM   4183  H2  HOH A 837      38.365  30.080  10.086  1.00  0.00      A    H
ATOM   4186  O   HOH A 838      11.992  35.564  22.019  1.00  0.00      A    O
ATOM   4187  H1  HOH A 838      11.687  35.485  22.923  1.00  0.00      A    H
ATOM   4188  H2  HOH A 838      12.209  36.491  21.918  1.00  0.00      A    H
ATOM   4191  O   HOH A 839      29.801   4.277  31.023  1.00  0.00      A    O
ATOM   4192  H1  HOH A 839      30.541   4.064  31.593  1.00  0.00      A    H
ATOM   4193  H2  HOH A 839      29.595   5.188  31.229  1.00  0.00      A    H
ATOM   4196  O   HOH A 840       8.823  28.804  19.848  1.00  0.00      A    O
ATOM   4197  H1  HOH A 840       8.126  29.160  20.399  1.00  0.00      A    H
ATOM   4198  H2  HOH A 840       8.611  29.108  18.966  1.00  0.00      A    H
ATOM   4201  O   HOH A 841       9.273   3.713   9.699  1.00  0.00      A    O
ATOM   4202  H1  HOH A 841       8.546   4.321   9.560  1.00  0.00      A    H
ATOM   4203  H2  HOH A 841       8.970   2.887   9.320  1.00  0.00      A    H
ATOM   4206  O   HOH A 842       9.480  25.833  13.005  1.00  0.00      A    O
ATOM   4207  H1  HOH A 842       9.040  26.165  12.222  1.00  0.00      A    H
ATOM   4208  H2  HOH A 842       8.768  25.610  13.604  1.00  0.00      A    H
ATOM   4211  O   HOH A 843      38.912  12.113   1.773  1.00  0.00      A    O
ATOM   4212  H1  HOH A 843      39.443  12.859   1.494  1.00  0.00      A    H
ATOM   4213  H2  HOH A 843      39.530  11.383   1.821  1.00  0.00      A    H
ATOM   4216  O   HOH A 844      14.831  15.592  29.797  1.00  0.00      A    O
ATOM   4217  H1  HOH A 844      13.889  15.517  29.945  1.00  0.00      A    H
ATOM   4218  H2  HOH A 844      14.906  15.998  28.933  1.00  0.00      A    H
ATOM   4221  O   HOH A 845      11.884  17.091  36.458  1.00  0.00      A    O
ATOM   4222  H1  HOH A 845      11.620  16.580  37.223  1.00  0.00      A    H
ATOM   4223  H2  HOH A 845      12.719  17.486  36.710  1.00  0.00      A    H
ATOM   4226  O   HOH A 846      34.962  22.804   6.288  1.00  0.00      A    O
ATOM   4227  H1  HOH A 846      35.838  22.630   5.945  1.00  0.00      A    H
ATOM   4228  H2  HOH A 846      34.824  22.126   6.950  1.00  0.00      A    H
ATOM   4231  O   HOH A 847      37.222  21.323   8.127  1.00  0.00      A    O
ATOM   4232  H1  HOH A 847      36.363  20.949   7.933  1.00  0.00      A    H
ATOM   4233  H2  HOH A 847      37.572  21.576   7.273  1.00  0.00      A    H
ATOM   4236  O   HOH A 848      16.150  28.177  13.380  1.00  0.00      A    O
ATOM   4237  H1  HOH A 848      16.354  27.534  12.701  1.00  0.00      A    H
ATOM   4238  H2  HOH A 848      16.017  27.655  14.172  1.00  0.00      A    H
ATOM   4241  O   HOH A 849      33.711  22.608  35.768  1.00  0.00      A    O
ATOM   4242  H1  HOH A 849      33.314  22.036  35.112  1.00  0.00      A    H
ATOM   4243  H2  HOH A 849      33.067  23.304  35.901  1.00  0.00      A    H
ATOM   4246  O   HOH A 850      39.306  33.442  32.694  1.00  0.00      A    O
ATOM   4247  H1  HOH A 850      39.687  33.801  33.495  1.00  0.00      A    H
ATOM   4248  H2  HOH A 850      38.361  33.483  32.837  1.00  0.00      A    H
ATOM   4251  O   HOH A 851      31.308  13.768  28.474  1.00  0.00      A    O
ATOM   4252  H1  HOH A 851      30.861  13.565  29.296  1.00  0.00      A    H
ATOM   4253  H2  HOH A 851      31.253  14.721  28.400  1.00  0.00      A    H
ATOM   4256  O   HOH A 852      18.452  28.534  27.613  1.00  0.00      A    O
ATOM   4257  H1  HOH A 852      18.825  29.382  27.851  1.00  0.00      A    H
ATOM   4258  H2  HOH A 852      19.207  27.947  27.559  1.00  0.00      A    H
ATOM   4261  O   HOH A 853      27.492   2.426  22.073  1.00  0.00      A    O
ATOM   4262  H1  HOH A 853      28.073   3.178  21.961  1.00  0.00      A    H
ATOM   4263  H2  HOH A 853      26.652   2.806  22.328  1.00  0.00      A    H
ATOM   4266  O   HOH A 854      32.608  19.660  13.962  1.00  0.00      A    O
ATOM   4267  H1  HOH A 854      31.834  19.556  13.409  1.00  0.00      A    H
ATOM   4268  H2  HOH A 854      32.927  20.541  13.764  1.00  0.00      A    H
ATOM   4271  O   HOH A 855      10.704  19.004  21.817  1.00  0.00      A    O
ATOM   4272  H1  HOH A 855      10.605  19.440  22.664  1.00  0.00      A    H
ATOM   4273  H2  HOH A 855      10.648  19.712  21.175  1.00  0.00      A    H
ATOM   4276  O   HOH A 856      17.910  29.272  19.847  1.00  0.00      A    O
ATOM   4277  H1  HOH A 856      18.031  30.192  19.609  1.00  0.00      A    H
ATOM   4278  H2  HOH A 856      18.705  29.043  20.329  1.00  0.00      A    H
ATOM   4281  O   HOH A 857      26.868  30.173  19.407  1.00  0.00      A    O
ATOM   4282  H1  HOH A 857      27.633  30.136  19.981  1.00  0.00      A    H
ATOM   4283  H2  HOH A 857      26.561  29.268  19.357  1.00  0.00      A    H
ATOM   4286  O   HOH A 858      12.100  20.327  37.709  1.00  0.00      A    O
ATOM   4287  H1  HOH A 858      12.396  20.437  36.805  1.00  0.00      A    H
ATOM   4288  H2  HOH A 858      12.403  21.116  38.158  1.00  0.00      A    H
ATOM   4291  O   HOH A 859      23.405   2.381   3.849  1.00  0.00      A    O
ATOM   4292  H1  HOH A 859      23.389   2.313   2.895  1.00  0.00      A    H
ATOM   4293  H2  HOH A 859      23.919   1.627   4.136  1.00  0.00      A    H
ATOM   4296  O   HOH A 860      27.317  21.851  37.139  1.00  0.00      A    O
ATOM   4297  H1  HOH A 860      27.229  22.550  37.788  1.00  0.00      A    H
ATOM   4298  H2  HOH A 860      28.199  21.963  36.784  1.00  0.00      A    H
ATOM   4301  O   HOH A 861      28.627   5.031  12.793  1.00  0.00      A    O
ATOM   4302  H1  HOH A 861      28.678   4.099  13.007  1.00  0.00      A    H
ATOM   4303  H2  HOH A 861      28.622   5.472  13.643  1.00  0.00      A    H
ATOM   4306  O   HOH A 862      14.329  32.379   1.471  1.00  0.00      A    O
ATOM   4307  H1  HOH A 862      15.237  32.077   1.479  1.00  0.00      A    H
ATOM   4308  H2  HOH A 862      14.264  32.922   0.685  1.00  0.00      A    H
ATOM   4311  O   HOH A 863       2.215   2.976   0.256  1.00  0.00      A    O
ATOM   4312  H1  HOH A 863       3.084   3.303   0.021  1.00  0.00      A    H
ATOM   4313  H2  HOH A 863       2.271   2.030   0.122  1.00  0.00      A    H
ATOM   4316  O   HOH A 864      29.852  22.174  25.947  1.00  0.00      A    O
ATOM   4317  H1  HOH A 864      29.625  23.079  26.160  1.00  0.00      A    H
ATOM   4318  H2  HOH A 864      29.466  22.026  25.084  1.00  0.00      A    H
ATOM   4321  O   HOH A 865      20.000  19.524  18.681  1.00  0.00      A    O
ATOM   4322  H1  HOH A 865      20.853  19.596  18.252  1.00  0.00      A    H
ATOM   4323  H2  HOH A 865      19.368  19.545  17.962  1.00  0.00      A    H
ATOM   4326  O   HOH A 866      22.264  30.184  23.200  1.00  0.00      A    O
ATOM   4327  H1  HOH A 866      22.698  31.022  23.359  1.00  0.00      A    H
ATOM   4328  H2  HOH A 866      22.333  30.054  22.254  1.00  0.00      A    H
ATOM   4331  O   HOH A 867      29.876   8.423  14.747  1.00  0.00      A    O
ATOM   4332  H1  HOH A 867      29.953   8.142  13.836  1.00  0.00      A    H
ATOM   4333  H2  HOH A 867      30.752   8.735  14.977  1.00  0.00      A    H
ATOM   4336  O   HOH A 868      28.625  30.021  37.914  1.00  0.00      A    O
ATOM   4337  H1  HOH A 868      29.070  29.628  37.164  1.00  0.00      A    H
ATOM   4338  H2  HOH A 868      28.268  30.843  37.578  1.00  0.00      A    H
ATOM   4341  O   HOH A 869       8.120  29.507  27.260  1.00  0.00      A    O
ATOM   4342  H1  HOH A 869       8.481  29.165  28.078  1.00  0.00      A    H
ATOM   4343  H2  HOH A 869       7.502  28.836  26.971  1.00  0.00      A    H
ATOM   4346  O   HOH A 870       8.481   8.993  18.561  1.00  0.00      A    O
ATOM   4347  H1  HOH A 870       7.535   8.992  18.708  1.00  0.00      A    H
ATOM   4348  H2  HOH A 870       8.597   9.492  17.752  1.00  0.00      A    H
ATOM   4351  O   HOH A 871      18.186  31.589  34.835  1.00  0.00      A    O
ATOM   4352  H1  HOH A 871      18.913  31.087  34.464  1.00  0.00      A    H
ATOM   4353  H2  HOH A 871      17.412  31.265  34.374  1.00  0.00      A    H
ATOM   4356  O   HOH A 872       5.844   7.239  13.431  1.00  0.00      A    O
ATOM   4357  H1  HOH A 872       5.248   6.746  13.995  1.00  0.00      A    H
ATOM   4358  H2  HOH A 872       6.546   7.525  14.016  1.00  0.00      A    H
ATOM   4361  O   HOH A 873      36.708  38.812  27.797  1.00  0.00      A    O
ATOM   4362  H1  HOH A 873      36.829  37.913  27.491  1.00  0.00      A    H
ATOM   4363  H2  HOH A 873      35.764  38.896  27.928  1.00  0.00      A    H
ATOM   4366  O   HOH A 874      26.678  16.216  34.063  1.00  0.00      A    O
ATOM   4367  H1  HOH A 874      26.930  15.542  34.693  1.00  0.00      A    H
ATOM   4368  H2  HOH A 874      26.725  15.780  33.212  1.00  0.00      A    H
ATOM   4371  O   HOH A 875       8.773  32.890  28.937  1.00  0.00      A    O
ATOM   4372  H1  HOH A 875       8.459  33.559  28.328  1.00  0.00      A    H
ATOM   4373  H2  HOH A 875       8.008  32.338  29.102  1.00  0.00      A    H
ATOM   4376  O   HOH A 876      29.741   2.413   4.368  1.00  0.00      A    O
ATOM   4377  H1  HOH A 876      29.706   2.815   3.499  1.00  0.00      A    H
ATOM   4378  H2  HOH A 876      30.172   3.067   4.918  1.00  0.00      A    H
ATOM   4381  O   HOH A 877       6.673  37.785   9.693  1.00  0.00      A    O
ATOM   4382  H1  HOH A 877       6.606  37.188  10.437  1.00  0.00      A    H
ATOM   4383  H2  HOH A 877       5.785  38.122   9.574  1.00  0.00      A    H
ATOM   4386  O   HOH A 878      15.728  16.012  32.535  1.00  0.00      A    O
ATOM   4387  H1  HOH A 878      15.179  15.972  31.752  1.00  0.00      A    H
ATOM   4388  H2  HOH A 878      15.332  16.699  33.071  1.00  0.00      A    H
ATOM   4391  O   HOH A 879      26.794   1.267  28.215  1.00  0.00      A    O
ATOM   4392  H1  HOH A 879      26.589   2.189  28.060  1.00  0.00      A    H
ATOM   4393  H2  HOH A 879      26.191   0.788  27.646  1.00  0.00      A    H
ATOM   4396  O   HOH A 880      31.630  35.099   4.028  1.00  0.00      A    O
ATOM   4397  H1  HOH A 880      31.626  34.618   4.856  1.00  0.00      A    H
ATOM   4398  H2  HOH A 880      31.413  35.998   4.272  1.00  0.00      A    H
ATOM   4401  O   HOH A 881      17.683  31.792  18.831  1.00  0.00      A    O
ATOM   4402  H1  HOH A 881      18.384  31.655  18.194  1.00  0.00      A    H
ATOM   4403  H2  HOH A 881      17.425  32.706  18.710  1.00  0.00      A    H
ATOM   4406  O   HOH A 882       2.805   2.943  16.878  1.00  0.00      A    O
ATOM   4407  H1  HOH A 882       3.171   3.479  17.582  1.00  0.00      A    H
ATOM   4408  H2  HOH A 882       3.560   2.486  16.507  1.00  0.00      A    H
ATOM   4411  O   HOH A 883      23.199   9.906   7.924  1.00  0.00      A    O
ATOM   4412  H1  HOH A 883      23.251  10.053   6.979  1.00  0.00      A    H
ATOM   4413  H2  HOH A 883      23.702   9.105   8.070  1.00  0.00      A    H
ATOM   4416  O   HOH A 884       5.238  10.714   5.174  1.00  0.00      A    O
ATOM   4417  H1  HOH A 884       5.070  10.569   4.243  1.00  0.00      A    H
ATOM   4418  H2  HOH A 884       5.965  10.127   5.381  1.00  0.00      A    H
ATOM   4421  O   HOH A 885      27.518  19.525   5.774  1.00  0.00      A    O
ATOM   4422  H1  HOH A 885      27.529  19.347   4.834  1.00  0.00      A    H
ATOM   4423  H2  HOH A 885      27.164  20.412   5.846  1.00  0.00      A    H
ATOM   4426  O   HOH A 886      34.191  10.016   6.563  1.00  0.00      A    O
ATOM   4427  H1  HOH A 886      35.135   9.888   6.470  1.00  0.00      A    H
ATOM   4428  H2  HOH A 886      33.801   9.338   6.012  1.00  0.00      A    H
ATOM   4431  O   HOH A 887      15.803  35.985  38.139  1.00  0.00      A    O
ATOM   4432  H1  HOH A 887      16.070  36.175  39.038  1.00  0.00      A    H
ATOM   4433  H2  HOH A 887      15.182  35.261  38.221  1.00  0.00      A    H
ATOM   4436  O   HOH A 888      22.021  17.940  21.923  1.00  0.00      A    O
ATOM   4437  H1  HOH A 888      22.826  18.283  21.535  1.00  0.00      A    H
ATOM   4438  H2  HOH A 888      21.420  18.685  21.924  1.00  0.00      A    H
ATOM   4441  O   HOH A 889      20.424  12.750   7.167  1.00  0.00      A    O
ATOM   4442  H1  HOH A 889      21.007  12.976   6.443  1.00  0.00      A    H
ATOM   4443  H2  HOH A 889      20.219  11.825   7.031  1.00  0.00      A    H
ATOM   4446  O   HOH A 890      37.744  27.283  25.733  1.00  0.00      A    O
ATOM   4447  H1  HOH A 890      38.397  26.583  25.731  1.00  0.00      A    H
ATOM   4448  H2  HOH A 890      38.257  28.091  25.740  1.00  0.00      A    H
ATOM   4451  O   HOH A 891       8.481  21.932  26.760  1.00  0.00      A    O
ATOM   4452  H1  HOH A 891       9.039  21.574  27.451  1.00  0.00      A    H
ATOM   4453  H2  HOH A 891       8.264  22.814  27.061  1.00  0.00      A    H
ATOM   4456  O   HOH A 892      37.859  14.462  11.101  1.00  0.00      A    O
ATOM   4457  H1  HOH A 892      38.591  14.633  10.508  1.00  0.00      A    H
ATOM   4458  H2  HOH A 892      37.150  14.169  10.529  1.00  0.00      A    H
ATOM   4461  O   HOH A 893       8.271  10.202   9.566  1.00  0.00      A    O
ATOM   4462  H1  HOH A 893       8.437   9.636  10.320  1.00  0.00      A    H
ATOM   4463  H2  HOH A 893       8.207   9.600   8.824  1.00  0.00      A    H
ATOM   4466  O   HOH A 894      14.369  25.031  39.252  1.00  0.00      A    O
ATOM   4467  H1  HOH A 894      15.114  25.426  39.705  1.00  0.00      A    H
ATOM   4468  H2  HOH A 894      14.425  25.368  38.358  1.00  0.00      A    H
ATOM   4471  O   HOH A 895      28.681   6.189  20.732  1.00  0.00      A    O
ATOM   4472  H1  HOH A 895      28.422   7.023  20.341  1.00  0.00      A    H
ATOM   4473  H2  HOH A 895      29.582   6.330  21.024  1.00  0.00      A    H
ATOM   4476  O   HOH A 896       0.754   9.900  10.566  1.00  0.00      A    O
ATOM   4477  H1  HOH A 896       0.661  10.845  10.445  1.00  0.00      A    H
ATOM   4478  H2  HOH A 896      -0.009   9.648  11.087  1.00  0.00      A    H
ATOM   4481  O   HOH A 897      20.319   0.851  25.872  1.00  0.00      A    O
ATOM   4482  H1  HOH A 897      20.687   0.294  25.187  1.00  0.00      A    H
ATOM   4483  H2  HOH A 897      19.724   1.441  25.409  1.00  0.00      A    H
ATOM   4486  O   HOH A 898      13.584  26.998  23.361  1.00  0.00      A    O
ATOM   4487  H1  HOH A 898      13.641  26.903  22.411  1.00  0.00      A    H
ATOM   4488  H2  HOH A 898      13.916  26.169  23.705  1.00  0.00      A    H
ATOM   4491  O   HOH A 899       6.870   9.074  34.049  1.00  0.00      A    O
ATOM   4492  H1  HOH A 899       7.437   9.384  33.343  1.00  0.00      A    H
ATOM   4493  H2  HOH A 899       7.134   9.586  34.813  1.00  0.00      A    H
ATOM   4496  O   HOH A 900      26.157  10.325  34.733  1.00  0.00      A    O
ATOM   4497  H1  HOH A 900      26.452  10.771  33.939  1.00  0.00      A    H
ATOM   4498  H2  HOH A 900      26.356   9.401  34.578  1.00  0.00      A    H
ATOM   4501  O   HOH A 901       3.578  12.938  36.310  1.00  0.00      A    O
ATOM   4502  H1  HOH A 901       3.875  13.189  35.436  1.00  0.00      A    H
ATOM   4503  H2  HOH A 901       4.369  12.960  36.848  1.00  0.00      A    H
ATOM   4506  O   HOH A 902      15.895  39.219  36.715  1.00  0.00      A    O
ATOM   4507  H1  HOH A 902      15.177  39.326  37.339  1.00  0.00      A    H
ATOM   4508  H2  HOH A 902      15.479  38.865  35.929  1.00  0.00      A    H
ATOM   4511  O   HOH A 903      24.107  17.810  15.191  1.00  0.00      A    O
ATOM   4512  H1  HOH A 903      24.759  18.066  15.843  1.00  0.00      A    H
ATOM   4513  H2  HOH A 903      23.466  17.297  15.682  1.00  0.00      A    H
ATOM   4516  O   HOH A 904       1.862  21.695  32.004  1.00  0.00      A    O
ATOM   4517  H1  HOH A 904       1.694  21.666  32.946  1.00  0.00      A    H
ATOM   4518  H2  HOH A 904       1.368  22.454  31.696  1.00  0.00      A    H
ATOM   4521  O   HOH A 905      24.179  25.897  28.030  1.00  0.00      A    O
ATOM   4522  H1  HOH A 905      24.795  26.289  27.411  1.00  0.00      A    H
ATOM   4523  H2  HOH A 905      24.715  25.663  28.787  1.00  0.00      A    H
ATOM   4526  O   HOH A 906      37.364  13.002   7.216  1.00  0.00      A    O
ATOM   4527  H1  HOH A 906      38.262  12.760   7.439  1.00  0.00      A    H
ATOM   4528  H2  HOH A 906      37.411  13.286   6.303  1.00  0.00      A    H
ATOM   4531  O   HOH A 907      33.396   3.895  37.049  1.00  0.00      A    O
ATOM   4532  H1  HOH A 907      33.598   3.219  36.403  1.00  0.00      A    H
ATOM   4533  H2  HOH A 907      34.162   4.469  37.044  1.00  0.00      A    H
ATOM   4536  O   HOH A 908      11.029  33.729   2.420  1.00  0.00      A    O
ATOM   4537  H1  HOH A 908      10.692  34.596   2.645  1.00  0.00      A    H
ATOM   4538  H2  HOH A 908      11.784  33.608   2.996  1.00  0.00      A    H
ATOM   4541  O   HOH A 909      32.415   6.495  33.711  1.00  0.00      A    O
ATOM   4542  H1  HOH A 909      32.883   5.749  33.335  1.00  0.00      A    H
ATOM   4543  H2  HOH A 909      33.030   6.873  34.339  1.00  0.00      A    H
ATOM   4546  O   HOH A 910       9.141  11.495  25.318  1.00  0.00      A    O
ATOM   4547  H1  HOH A 910       8.959  12.332  25.746  1.00  0.00      A    H
ATOM   4548  H2  HOH A 910       8.839  10.835  25.942  1.00  0.00      A    H
ATOM   4551  O   HOH A 911      18.891  16.125  22.922  1.00  0.00      A    O
ATOM   4552  H1  HOH A 911      19.654  16.412  23.424  1.00  0.00      A    H
ATOM   4553  H2  HOH A 911      19.117  16.315  22.011  1.00  0.00      A    H
ATOM   4556  O   HOH A 912       6.257   5.813  37.303  1.00  0.00      A    O
ATOM   4557  H1  HOH A 912       6.765   6.612  37.165  1.00  0.00      A    H
ATOM   4558  H2  HOH A 912       5.988   5.545  36.424  1.00  0.00      A    H
ATOM   4561  O   HOH A 913      23.183   7.931  15.833  1.00  0.00      A    O
ATOM   4562  H1  HOH A 913      22.632   8.587  16.260  1.00  0.00      A    H
ATOM   4563  H2  HOH A 913      24.044   8.345  15.769  1.00  0.00      A    H
ATOM   4566  O   HOH A 914      27.314  23.765  31.826  1.00  0.00      A    O
ATOM   4567  H1  HOH A 914      26.823  22.962  31.657  1.00  0.00      A    H
ATOM   4568  H2  HOH A 914      26.896  24.424  31.272  1.00  0.00      A    H
ATOM   4571  O   HOH A 915       8.218  14.332  33.649  1.00  0.00      A    O
ATOM   4572  H1  HOH A 915       7.545  14.792  33.146  1.00  0.00      A    H
ATOM   4573  H2  HOH A 915       7.922  13.422  33.669  1.00  0.00      A    H
ATOM   4576  O   HOH A 916      36.309  32.371  37.718  1.00  0.00      A    O
ATOM   4577  H1  HOH A 916      36.945  33.001  37.378  1.00  0.00      A    H
ATOM   4578  H2  HOH A 916      36.841  31.702  38.149  1.00  0.00      A    H
ATOM   4581  O   HOH A 917       0.701  31.500  35.216  1.00  0.00      A    O
ATOM   4582  H1  HOH A 917       0.860  31.785  34.316  1.00  0.00      A    H
ATOM   4583  H2  HOH A 917       0.200  32.214  35.609  1.00  0.00      A    H
ATOM   4586  O   HOH A 918      28.001  -0.037  25.994  1.00  0.00      A    O
ATOM   4587  H1  HOH A 918      28.153   0.111  25.061  1.00  0.00      A    H
ATOM   4588  H2  HOH A 918      27.297   0.571  26.222  1.00  0.00      A    H
ATOM   4591  O   HOH A 919       1.899  33.716  26.060  1.00  0.00      A    O
ATOM   4592  H1  HOH A 919       1.793  33.372  25.173  1.00  0.00      A    H
ATOM   4593  H2  HOH A 919       1.464  34.569  26.040  1.00  0.00      A    H
ATOM   4596  O   HOH A 920      23.781  37.016  14.357  1.00  0.00      A    O
ATOM   4597  H1  HOH A 920      23.421  36.422  15.016  1.00  0.00      A    H
ATOM   4598  H2  HOH A 920      24.437  36.493  13.895  1.00  0.00      A    H
ATOM   4601  O   HOH A 921       6.334  21.315  36.560  1.00  0.00      A    O
ATOM   4602  H1  HOH A 921       7.147  21.401  36.062  1.00  0.00      A    H
ATOM   4603  H2  HOH A 921       6.596  21.446  37.472  1.00  0.00      A    H
ATOM   4606  O   HOH A 922       0.188   7.249  34.643  1.00  0.00      A    O
ATOM   4607  H1  HOH A 922       0.520   7.407  33.759  1.00  0.00      A    H
ATOM   4608  H2  HOH A 922      -0.093   8.110  34.951  1.00  0.00      A    H
ATOM   4611  O   HOH A 923      10.309  37.110  26.853  1.00  0.00      A    O
ATOM   4612  H1  HOH A 923       9.599  37.648  26.500  1.00  0.00      A    H
ATOM   4613  H2  HOH A 923      10.589  37.572  27.643  1.00  0.00      A    H
ATOM   4616  O   HOH A 924       8.204  31.228   5.119  1.00  0.00      A    O
ATOM   4617  H1  HOH A 924       7.487  31.698   5.544  1.00  0.00      A    H
ATOM   4618  H2  HOH A 924       7.851  30.354   4.950  1.00  0.00      A    H
ATOM   4621  O   HOH A 925       1.241   9.947   1.534  1.00  0.00      A    O
ATOM   4622  H1  HOH A 925       1.163   9.146   1.015  1.00  0.00      A    H
ATOM   4623  H2  HOH A 925       1.800  10.520   1.008  1.00  0.00      A    H
ATOM   4626  O   HOH A 926      36.734   8.246  19.761  1.00  0.00      A    O
ATOM   4627  H1  HOH A 926      36.715   7.679  18.990  1.00  0.00      A    H
ATOM   4628  H2  HOH A 926      35.939   8.774  19.691  1.00  0.00      A    H
ATOM   4631  O   HOH A 927      20.641  24.694  34.996  1.00  0.00      A    O
ATOM   4632  H1  HOH A 927      20.689  25.636  35.158  1.00  0.00      A    H
ATOM   4633  H2  HOH A 927      21.007  24.295  35.786  1.00  0.00      A    H
ATOM   4636  O   HOH A 928      27.204  24.567   8.497  1.00  0.00      A    O
ATOM   4637  H1  HOH A 928      26.956  23.645   8.564  1.00  0.00      A    H
ATOM   4638  H2  HOH A 928      27.849  24.592   7.791  1.00  0.00      A    H
ATOM   4641  O   HOH A 929      19.696  24.079  17.566  1.00  0.00      A    O
ATOM   4642  H1  HOH A 929      19.250  24.345  18.370  1.00  0.00      A    H
ATOM   4643  H2  HOH A 929      20.299  24.798  17.377  1.00  0.00      A    H
ATOM   4646  O   HOH A 930      16.704  37.388  18.242  1.00  0.00      A    O
ATOM   4647  H1  HOH A 930      16.057  37.514  18.937  1.00  0.00      A    H
ATOM   4648  H2  HOH A 930      17.499  37.801  18.578  1.00  0.00      A    H
ATOM   4651  O   HOH A 931      31.497  25.412  32.087  1.00  0.00      A    O
ATOM   4652  H1  HOH A 931      30.831  26.094  32.179  1.00  0.00      A    H
ATOM   4653  H2  HOH A 931      32.297  25.811  32.427  1.00  0.00      A    H
ATOM   4656  O   HOH A 932      16.531  15.705  20.363  1.00  0.00      A    O
ATOM   4657  H1  HOH A 932      17.348  15.290  20.088  1.00  0.00      A    H
ATOM   4658  H2  HOH A 932      16.018  15.781  19.559  1.00  0.00      A    H
ATOM   4661  O   HOH A 933      19.066  16.485  35.631  1.00  0.00      A    O
ATOM   4662  H1  HOH A 933      18.503  17.059  35.111  1.00  0.00      A    H
ATOM   4663  H2  HOH A 933      19.145  16.928  36.476  1.00  0.00      A    H
ATOM   4666  O   HOH A 934      27.573  26.101   4.293  1.00  0.00      A    O
ATOM   4667  H1  HOH A 934      28.357  26.173   3.748  1.00  0.00      A    H
ATOM   4668  H2  HOH A 934      27.028  26.843   4.029  1.00  0.00      A    H
ATOM   4671  O   HOH A 935      36.281  30.821  35.140  1.00  0.00      A    O
ATOM   4672  H1  HOH A 935      36.482  31.377  35.893  1.00  0.00      A    H
ATOM   4673  H2  HOH A 935      36.785  30.022  35.291  1.00  0.00      A    H
ATOM   4676  O   HOH A 936      19.333  38.529  27.878  1.00  0.00      A    O
ATOM   4677  H1  HOH A 936      19.683  37.658  27.688  1.00  0.00      A    H
ATOM   4678  H2  HOH A 936      19.665  39.081  27.170  1.00  0.00      A    H
ATOM   4681  O   HOH A 937      25.086  18.928  11.943  1.00  0.00      A    O
ATOM   4682  H1  HOH A 937      24.955  19.367  11.102  1.00  0.00      A    H
ATOM   4683  H2  HOH A 937      24.268  19.073  12.419  1.00  0.00      A    H
ATOM   4686  O   HOH A 938      18.097  15.774   3.738  1.00  0.00      A    O
ATOM   4687  H1  HOH A 938      17.604  14.973   3.916  1.00  0.00      A    H
ATOM   4688  H2  HOH A 938      18.572  15.948   4.550  1.00  0.00      A    H
ATOM   4691  O   HOH A 939      27.706  13.730   9.678  1.00  0.00      A    O
ATOM   4692  H1  HOH A 939      27.578  14.260  10.465  1.00  0.00      A    H
ATOM   4693  H2  HOH A 939      27.227  14.198   8.994  1.00  0.00      A    H
ATOM   4696  O   HOH A 940      38.036  32.541   2.993  1.00  0.00      A    O
ATOM   4697  H1  HOH A 940      38.545  31.780   3.273  1.00  0.00      A    H
ATOM   4698  H2  HOH A 940      37.150  32.202   2.862  1.00  0.00      A    H
ATOM   4701  O   HOH A 941       0.529   0.556  31.095  1.00  0.00      A    O
ATOM   4702  H1  HOH A 941      -0.367   0.667  30.778  1.00  0.00      A    H
ATOM   4703  H2  HOH A 941       0.749   1.399  31.491  1.00  0.00      A    H
ATOM   4706  O   HOH A 942       2.968  26.180  13.309  1.00  0.00      A    O
ATOM   4707  H1  HOH A 942       2.409  26.913  13.051  1.00  0.00      A    H
ATOM   4708  H2  HOH A 942       2.948  26.187  14.266  1.00  0.00      A    H
ATOM   4711  O   HOH A 943       0.113  33.617  10.270  1.00  0.00      A    O
ATOM   4712  H1  HOH A 943       1.021  33.652   9.972  1.00  0.00      A    H
ATOM   4713  H2  HOH A 943      -0.406  33.702   9.470  1.00  0.00      A    H
ATOM   4716  O   HOH A 944      10.668  31.916  18.502  1.00  0.00      A    O
ATOM   4717  H1  HOH A 944      10.424  31.656  17.614  1.00  0.00      A    H
ATOM   4718  H2  HOH A 944      11.095  31.142  18.869  1.00  0.00      A    H
ATOM   4721  O   HOH A 945      37.765   7.778  29.606  1.00  0.00      A    O
ATOM   4722  H1  HOH A 945      37.014   7.257  29.890  1.00  0.00      A    H
ATOM   4723  H2  HOH A 945      37.560   8.023  28.704  1.00  0.00      A    H
ATOM   4726  O   HOH A 946       5.114  20.878  17.560  1.00  0.00      A    O
ATOM   4727  H1  HOH A 946       4.819  20.990  16.656  1.00  0.00      A    H
ATOM   4728  H2  HOH A 946       4.848  19.988  17.791  1.00  0.00      A    H
ATOM   4731  O   HOH A 947      15.704  33.922  30.553  1.00  0.00      A    O
ATOM   4732  H1  HOH A 947      15.719  34.549  31.276  1.00  0.00      A    H
ATOM   4733  H2  HOH A 947      16.461  34.157  30.016  1.00  0.00      A    H
ATOM   4736  O   HOH A 948       0.666   1.185   8.028  1.00  0.00      A    O
ATOM   4737  H1  HOH A 948       0.423   0.724   7.226  1.00  0.00      A    H
ATOM   4738  H2  HOH A 948       0.003   0.923   8.666  1.00  0.00      A    H
ATOM   4741  O   HOH A 949      30.469  37.852  10.019  1.00  0.00      A    O
ATOM   4742  H1  HOH A 949      30.329  38.210   9.142  1.00  0.00      A    H
ATOM   4743  H2  HOH A 949      29.819  37.153  10.099  1.00  0.00      A    H
ATOM   4746  O   HOH A 950      33.911  22.237  18.823  1.00  0.00      A    O
ATOM   4747  H1  HOH A 950      34.340  22.014  17.997  1.00  0.00      A    H
ATOM   4748  H2  HOH A 950      33.008  21.941  18.712  1.00  0.00      A    H
ATOM   4751  O   HOH A 951       5.133  16.317  10.094  1.00  0.00      A    O
ATOM   4752  H1  HOH A 951       4.907  16.500   9.183  1.00  0.00      A    H
ATOM   4753  H2  HOH A 951       5.921  16.836  10.255  1.00  0.00      A    H
ATOM   4756  O   HOH A 952      16.533  33.543   4.495  1.00  0.00      A    O
ATOM   4757  H1  HOH A 952      15.982  34.307   4.323  1.00  0.00      A    H
ATOM   4758  H2  HOH A 952      15.928  32.882   4.832  1.00  0.00      A    H
ATOM   4761  O   HOH A 953      20.548  20.669  24.067  1.00  0.00      A    O
ATOM   4762  H1  HOH A 953      20.387  20.538  23.132  1.00  0.00      A    H
ATOM   4763  H2  HOH A 953      20.009  21.425  24.299  1.00  0.00      A    H
ATOM   4766  O   HOH A 954      24.665  35.215  23.495  1.00  0.00      A    O
ATOM   4767  H1  HOH A 954      24.756  35.774  22.723  1.00  0.00      A    H
ATOM   4768  H2  HOH A 954      25.565  35.028  23.762  1.00  0.00      A    H
ATOM   4771  O   HOH A 955      29.714  22.311  35.726  1.00  0.00      A    O
ATOM   4772  H1  HOH A 955      30.237  23.071  35.981  1.00  0.00      A    H
ATOM   4773  H2  HOH A 955      29.545  22.438  34.793  1.00  0.00      A    H
ATOM   4776  O   HOH A 956       5.693  28.805  35.611  1.00  0.00      A    O
ATOM   4777  H1  HOH A 956       6.319  29.058  36.290  1.00  0.00      A    H
ATOM   4778  H2  HOH A 956       5.358  27.955  35.898  1.00  0.00      A    H
ATOM   4781  O   HOH A 957      24.430  12.010  21.809  1.00  0.00      A    O
ATOM   4782  H1  HOH A 957      23.625  11.992  21.292  1.00  0.00      A    H
ATOM   4783  H2  HOH A 957      24.177  11.648  22.659  1.00  0.00      A    H
ATOM   4786  O   HOH A 958       7.278  22.402  18.555  1.00  0.00      A    O
ATOM   4787  H1  HOH A 958       6.553  21.958  18.115  1.00  0.00      A    H
ATOM   4788  H2  HOH A 958       7.692  21.719  19.084  1.00  0.00      A    H
ATOM   4791  O   HOH A 959      31.547  12.876  20.633  1.00  0.00      A    O
ATOM   4792  H1  HOH A 959      30.692  13.195  20.919  1.00  0.00      A    H
ATOM   4793  H2  HOH A 959      31.923  13.605  20.140  1.00  0.00      A    H
ATOM   4796  O   HOH A 960       2.282  15.935  22.788  1.00  0.00      A    O
ATOM   4797  H1  HOH A 960       2.162  15.184  22.207  1.00  0.00      A    H
ATOM   4798  H2  HOH A 960       2.595  15.556  23.609  1.00  0.00      A    H
ATOM   4801  O   HOH A 961       7.358   2.664  37.445  1.00  0.00      A    O
ATOM   4802  H1  HOH A 961       7.590   1.969  38.062  1.00  0.00      A    H
ATOM   4803  H2  HOH A 961       8.196   3.057  37.200  1.00  0.00      A    H
ATOM   4806  O   HOH A 962      26.984   4.595  24.923  1.00  0.00      A    O
ATOM   4807  H1  HOH A 962      27.142   5.313  24.310  1.00  0.00      A    H
ATOM   4808  H2  HOH A 962      26.470   4.990  25.627  1.00  0.00      A    H
ATOM   4811  O   HOH A 963      18.181  17.795  31.129  1.00  0.00      A    O
ATOM   4812  H1  HOH A 963      18.677  18.559  30.833  1.00  0.00      A    H
ATOM   4813  H2  HOH A 963      17.274  17.993  30.894  1.00  0.00      A    H
ATOM   4816  O   HOH A 964       4.487   6.041  17.035  1.00  0.00      A    O
ATOM   4817  H1  HOH A 964       4.300   5.297  17.607  1.00  0.00      A    H
ATOM   4818  H2  HOH A 964       4.081   5.809  16.199  1.00  0.00      A    H
ATOM   4821  O   HOH A 965      23.226  16.503  34.526  1.00  0.00      A    O
ATOM   4822  H1  HOH A 965      22.394  16.080  34.739  1.00  0.00      A    H
ATOM   4823  H2  HOH A 965      23.892  15.927  34.901  1.00  0.00      A    H
ATOM   4826  O   HOH A 966       9.851  14.000  26.863  1.00  0.00      A    O
ATOM   4827  H1  HOH A 966       8.925  13.759  26.893  1.00  0.00      A    H
ATOM   4828  H2  HOH A 966       9.950  14.468  26.034  1.00  0.00      A    H
ATOM   4831  O   HOH A 967       9.660   7.140  25.534  1.00  0.00      A    O
ATOM   4832  H1  HOH A 967      10.512   7.224  25.107  1.00  0.00      A    H
ATOM   4833  H2  HOH A 967       9.443   6.211  25.455  1.00  0.00      A    H
ATOM   4836  O   HOH A 968       5.175  35.536  15.668  1.00  0.00      A    O
ATOM   4837  H1  HOH A 968       4.703  36.074  15.032  1.00  0.00      A    H
ATOM   4838  H2  HOH A 968       5.544  34.820  15.150  1.00  0.00      A    H
ATOM   4841  O   HOH A 969      21.380  20.077   7.735  1.00  0.00      A    O
ATOM   4842  H1  HOH A 969      22.229  19.930   7.318  1.00  0.00      A    H
ATOM   4843  H2  HOH A 969      20.989  20.795   7.238  1.00  0.00      A    H
ATOM   4846  O   HOH A 970      33.420  20.685   2.054  1.00  0.00      A    O
ATOM   4847  H1  HOH A 970      32.768  21.177   2.553  1.00  0.00      A    H
ATOM   4848  H2  HOH A 970      33.394  21.073   1.179  1.00  0.00      A    H
ATOM   4851  O   HOH A 971       9.967  19.000  38.869  1.00  0.00      A    O
ATOM   4852  H1  HOH A 971       9.182  18.917  38.327  1.00  0.00      A    H
ATOM   4853  H2  HOH A 971      10.567  19.526  38.341  1.00  0.00      A    H
ATOM   4856  O   HOH A 972      33.292  16.397  29.697  1.00  0.00      A    O
ATOM   4857  H1  HOH A 972      32.910  15.956  30.456  1.00  0.00      A    H
ATOM   4858  H2  HOH A 972      33.337  15.718  29.023  1.00  0.00      A    H
ATOM   4861  O   HOH A 973      29.446   1.944  36.510  1.00  0.00      A    O
ATOM   4862  H1  HOH A 973      30.060   1.215  36.603  1.00  0.00      A    H
ATOM   4863  H2  HOH A 973      29.193   2.160  37.408  1.00  0.00      A    H
ATOM   4866  O   HOH A 974      27.090   4.341  28.959  1.00  0.00      A    O
ATOM   4867  H1  HOH A 974      27.880   3.969  29.350  1.00  0.00      A    H
ATOM   4868  H2  HOH A 974      27.258   5.283  28.926  1.00  0.00      A    H
ATOM   4871  O   HOH A 975      32.685  36.923  11.267  1.00  0.00      A    O
ATOM   4872  H1  HOH A 975      33.141  36.245  10.767  1.00  0.00      A    H
ATOM   4873  H2  HOH A 975      32.007  37.244  10.673  1.00  0.00      A    H
ATOM   4876  O   HOH A 976      32.695  26.063  26.401  1.00  0.00      A    O
ATOM   4877  H1  HOH A 976      33.459  26.473  25.997  1.00  0.00      A    H
ATOM   4878  H2  HOH A 976      32.811  25.127  26.240  1.00  0.00      A    H
ATOM   4881  O   HOH A 977      38.793  22.908  15.549  1.00  0.00      A    O
ATOM   4882  H1  HOH A 977      39.068  23.795  15.316  1.00  0.00      A    H
ATOM   4883  H2  HOH A 977      38.306  22.600  14.785  1.00  0.00      A    H
ATOM   4886  O   HOH A 978      21.972  23.906  13.127  1.00  0.00      A    O
ATOM   4887  H1  HOH A 978      21.320  24.572  13.347  1.00  0.00      A    H
ATOM   4888  H2  HOH A 978      21.871  23.773  12.184  1.00  0.00      A    H
ATOM   4891  O   HOH A 979      22.648  13.116  19.741  1.00  0.00      A    O
ATOM   4892  H1  HOH A 979      22.351  14.012  19.897  1.00  0.00      A    H
ATOM   4893  H2  HOH A 979      22.737  13.054  18.790  1.00  0.00      A    H
ATOM   4896  O   HOH A 980      31.328   5.700  28.226  1.00  0.00      A    O
ATOM   4897  H1  HOH A 980      30.690   5.510  28.913  1.00  0.00      A    H
ATOM   4898  H2  HOH A 980      31.981   5.004  28.306  1.00  0.00      A    H
ATOM   4901  O   HOH A 981      19.066   1.608  32.844  1.00  0.00      A    O
ATOM   4902  H1  HOH A 981      18.115   1.625  32.951  1.00  0.00      A    H
ATOM   4903  H2  HOH A 981      19.200   1.386  31.923  1.00  0.00      A    H
ATOM   4906  O   HOH A 982      38.101   2.612  14.931  1.00  0.00      A    O
ATOM   4907  H1  HOH A 982      37.235   2.983  15.098  1.00  0.00      A    H
ATOM   4908  H2  HOH A 982      38.586   2.758  15.743  1.00  0.00      A    H
ATOM   4911  O   HOH A 983      31.755  12.196   9.281  1.00  0.00      A    O
ATOM   4912  H1  HOH A 983      31.071  12.731   8.880  1.00  0.00      A    H
ATOM   4913  H2  HOH A 983      32.466  12.810   9.461  1.00  0.00      A    H
ATOM   4916  O   HOH A 984      18.969  31.880  13.818  1.00  0.00      A    O
ATOM   4917  H1  HOH A 984      19.796  32.301  14.056  1.00  0.00      A    H
ATOM   4918  H2  HOH A 984      18.479  32.557  13.353  1.00  0.00      A    H
ATOM   4921  O   HOH A 985      12.579   5.480  36.561  1.00  0.00      A    O
ATOM   4922  H1  HOH A 985      12.796   6.145  37.214  1.00  0.00      A    H
ATOM   4923  H2  HOH A 985      12.690   4.647  37.020  1.00  0.00      A    H
ATOM   4926  O   HOH A 986      29.401  11.389  29.893  1.00  0.00      A    O
ATOM   4927  H1  HOH A 986      28.568  11.452  29.425  1.00  0.00      A    H
ATOM   4928  H2  HOH A 986      29.843  10.639  29.496  1.00  0.00      A    H
ATOM   4931  O   HOH A 987      30.409  38.217  27.042  1.00  0.00      A    O
ATOM   4932  H1  HOH A 987      31.094  38.774  26.673  1.00  0.00      A    H
ATOM   4933  H2  HOH A 987      29.595  38.561  26.674  1.00  0.00      A    H
ATOM   4936  O   HOH A 988       6.936  13.620  13.015  1.00  0.00      A    O
ATOM   4937  H1  HOH A 988       7.373  14.354  12.583  1.00  0.00      A    H
ATOM   4938  H2  HOH A 988       6.830  12.964  12.325  1.00  0.00      A    H
ATOM   4941  O   HOH A 989       0.053   2.284  17.490  1.00  0.00      A    O
ATOM   4942  H1  HOH A 989       0.989   2.475  17.556  1.00  0.00      A    H
ATOM   4943  H2  HOH A 989      -0.127   1.709  18.233  1.00  0.00      A    H
ATOM   4946  O   HOH A 990       8.859  35.508  15.939  1.00  0.00      A    O
ATOM   4947  H1  HOH A 990       9.747  35.857  16.012  1.00  0.00      A    H
ATOM   4948  H2  HOH A 990       8.327  36.258  15.674  1.00  0.00      A    H
ATOM   4951  O   HOH A 991       0.407   8.519   6.121  1.00  0.00      A    O
ATOM   4952  H1  HOH A 991      -0.024   8.437   6.972  1.00  0.00      A    H
ATOM   4953  H2  HOH A 991       1.200   9.024   6.301  1.00  0.00      A    H
ATOM   4956  O   HOH A 992      25.604  27.084  19.782  1.00  0.00      A    O
ATOM   4957  H1  HOH A 992      25.542  27.286  20.715  1.00  0.00      A    H
ATOM   4958  H2  HOH A 992      24.967  26.384  19.644  1.00  0.00      A    H
ATOM   4961  O   HOH A 993      17.414  39.051  25.168  1.00  0.00      A    O
ATOM   4962  H1  HOH A 993      16.946  38.782  24.377  1.00  0.00      A    H
ATOM   4963  H2  HOH A 993      17.899  38.270  25.437  1.00  0.00      A    H
ATOM   4966  O   HOH A 994      36.988  38.213  23.311  1.00  0.00      A    O
ATOM   4967  H1  HOH A 994      36.151  38.524  23.656  1.00  0.00      A    H
ATOM   4968  H2  HOH A 994      37.560  38.979  23.342  1.00  0.00      A    H
ATOM   4971  O   HOH A 995      18.378  35.720   1.024  1.00  0.00      A    O
ATOM   4972  H1  HOH A 995      18.299  36.390   1.702  1.00  0.00      A    H
ATOM   4973  H2  HOH A 995      18.266  34.892   1.490  1.00  0.00      A    H
ATOM   4976  O   HOH A 996      16.837  35.789  25.903  1.00  0.00      A    O
ATOM   4977  H1  HOH A 996      16.506  35.224  25.205  1.00  0.00      A    H
ATOM   4978  H2  HOH A 996      17.083  35.185  26.604  1.00  0.00      A    H
ATOM   4981  O   HOH A 997      34.692   0.148  24.148  1.00  0.00      A    O
ATOM   4982  H1  HOH A 997      34.191  -0.529  24.603  1.00  0.00      A    H
ATOM   4983  H2  HOH A 997      34.767   0.859  24.785  1.00  0.00      A    H
ATOM   4986  O   HOH A 998      32.165  15.819  15.621  1.00  0.00      A    O
ATOM   4987  H1  HOH A 998      32.598  16.634  15.876  1.00  0.00      A    H
ATOM   4988  H2  HOH A 998      31.423  16.100  15.085  1.00  0.00      A    H
ATOM   4991  O   HOH A 999      30.161  14.643  35.665  1.00  0.00      A    O
ATOM   4992  H1  HOH A 999      30.406  15.214  34.937  1.00  0.00      A    H
ATOM   4993  H2  HOH A 999      29.227  14.475  35.535  1.00  0.00      A    H
ATOM   4996  O   HOH A1000      27.117   9.513  37.689  1.00  0.00      A    O
ATOM   4997  H1  HOH A1000      26.848  10.173  37.050  1.00  0.00      A    H
ATOM   4998  H2  HOH A1000      26.415   8.863  37.674  1.00  0.00      A    H
ATOM   5001  O   HOH A1001       6.681  33.350  19.495  1.00  0.00      A    O
ATOM   5002  H1  HOH A1001       6.098  34.026  19.149  1.00  0.00      A    H
ATOM   5003  H2  HOH A1001       6.261  32.524  19.256  1.00  0.00      A    H
ATOM   5006  O   HOH A1002       8.233  35.248   3.196  1.00  0.00      A    O
ATOM   5007  H1  HOH A1002       7.865  34.490   2.742  1.00  0.00      A    H
ATOM   5008  H2  HOH A1002       8.587  34.891   4.010  1.00  0.00      A    H
ATOM   5011  O   HOH A1003      14.811  37.665  34.460  1.00  0.00      A    O
ATOM   5012  H1  HOH A1003      15.181  36.902  34.018  1.00  0.00      A    H
ATOM   5013  H2  HOH A1003      14.695  38.313  33.764  1.00  0.00      A    H
ATOM   5016  O   HOH A1004       8.623  20.851  34.622  1.00  0.00      A    O
ATOM   5017  H1  HOH A1004       9.070  20.073  34.955  1.00  0.00      A    H
ATOM   5018  H2  HOH A1004       8.387  20.626  33.722  1.00  0.00      A    H
ATOM   5021  O   HOH A1005      26.916  19.952   2.858  1.00  0.00      A    O
ATOM   5022  H1  HOH A1005      26.242  20.265   2.254  1.00  0.00      A    H
ATOM   5023  H2  HOH A1005      27.672  20.513   2.685  1.00  0.00      A    H
ATOM   5026  O   HOH A1006      34.575  14.802  13.864  1.00  0.00      A    O
ATOM   5027  H1  HOH A1006      35.135  15.499  13.524  1.00  0.00      A    H
ATOM   5028  H2  HOH A1006      33.901  15.260  14.368  1.00  0.00      A    H
ATOM   5031  O   HOH A1007      37.747   3.105  33.864  1.00  0.00      A    O
ATOM   5032  H1  HOH A1007      36.954   2.588  33.721  1.00  0.00      A    H
ATOM   5033  H2  HOH A1007      37.998   2.913  34.768  1.00  0.00      A    H
ATOM   5036  O   HOH A1008      12.549   3.532  15.059  1.00  0.00      A    O
ATOM   5037  H1  HOH A1008      11.710   3.345  14.638  1.00  0.00      A    H
ATOM   5038  H2  HOH A1008      13.205   3.231  14.431  1.00  0.00      A    H
ATOM   5041  O   HOH A1009      19.375   8.605  36.376  1.00  0.00      A    O
ATOM   5042  H1  HOH A1009      19.978   8.995  35.742  1.00  0.00      A    H
ATOM   5043  H2  HOH A1009      18.802   8.048  35.849  1.00  0.00      A    H
ATOM   5046  O   HOH A1010      25.377  31.702  25.768  1.00  0.00      A    O
ATOM   5047  H1  HOH A1010      24.755  31.230  26.322  1.00  0.00      A    H
ATOM   5048  H2  HOH A1010      24.853  32.010  25.028  1.00  0.00      A    H
ATOM   5051  O   HOH A1011      36.168   0.177  15.615  1.00  0.00      A    O
ATOM   5052  H1  HOH A1011      35.993   0.946  15.072  1.00  0.00      A    H
ATOM   5053  H2  HOH A1011      35.443   0.155  16.240  1.00  0.00      A    H
ATOM   5056  O   HOH A1012       7.759  28.647  31.963  1.00  0.00      A    O
ATOM   5057  H1  HOH A1012       6.975  29.195  31.935  1.00  0.00      A    H
ATOM   5058  H2  HOH A1012       8.307  29.046  32.640  1.00  0.00      A    H
ATOM   5061  O   HOH A1013      11.190   9.588   2.798  1.00  0.00      A    O
ATOM   5062  H1  HOH A1013      10.590   8.892   3.062  1.00  0.00      A    H
ATOM   5063  H2  HOH A1013      12.059   9.192   2.859  1.00  0.00      A    H
ATOM   5066  O   HOH A1014      14.625  19.536   6.157  1.00  0.00      A    O
ATOM   5067  H1  HOH A1014      15.462  19.270   6.537  1.00  0.00      A    H
ATOM   5068  H2  HOH A1014      14.038  19.622   6.909  1.00  0.00      A    H
ATOM   5071  O   HOH A1015      33.938   6.096   5.227  1.00  0.00      A    O
ATOM   5072  H1  HOH A1015      34.340   6.283   4.378  1.00  0.00      A    H
ATOM   5073  H2  HOH A1015      33.419   6.876   5.423  1.00  0.00      A    H
ATOM   5076  O   HOH A1016      22.426  38.050  27.075  1.00  0.00      A    O
ATOM   5077  H1  HOH A1016      22.385  38.657  27.814  1.00  0.00      A    H
ATOM   5078  H2  HOH A1016      23.308  37.679  27.118  1.00  0.00      A    H
ATOM   5081  O   HOH A1017      29.261  17.966  16.567  1.00  0.00      A    O
ATOM   5082  H1  HOH A1017      29.212  17.149  16.072  1.00  0.00      A    H
ATOM   5083  H2  HOH A1017      28.349  18.239  16.671  1.00  0.00      A    H
ATOM   5086  O   HOH A1018      17.983  10.480  37.816  1.00  0.00      A    O
ATOM   5087  H1  HOH A1018      17.372  10.768  37.137  1.00  0.00      A    H
ATOM   5088  H2  HOH A1018      18.411   9.709  37.443  1.00  0.00      A    H
ATOM   5091  O   HOH A1019      12.637  34.254  14.298  1.00  0.00      A    O
ATOM   5092  H1  HOH A1019      13.262  34.589  14.941  1.00  0.00      A    H
ATOM   5093  H2  HOH A1019      12.951  34.592  13.460  1.00  0.00      A    H
ATOM   5096  O   HOH A1020      26.523   0.165  37.973  1.00  0.00      A    O
ATOM   5097  H1  HOH A1020      27.295   0.059  38.528  1.00  0.00      A    H
ATOM   5098  H2  HOH A1020      26.747  -0.288  37.160  1.00  0.00      A    H
ATOM   5101  O   HOH A1021      11.494   6.664  27.910  1.00  0.00      A    O
ATOM   5102  H1  HOH A1021      11.650   6.838  28.838  1.00  0.00      A    H
ATOM   5103  H2  HOH A1021      10.793   7.268  27.667  1.00  0.00      A    H
ATOM   5106  O   HOH A1022      38.838  25.290   9.190  1.00  0.00      A    O
ATOM   5107  H1  HOH A1022      38.785  25.223  10.143  1.00  0.00      A    H
ATOM   5108  H2  HOH A1022      38.028  25.732   8.935  1.00  0.00      A    H
ATOM   5111  O   HOH A1023      23.332  16.392  27.933  1.00  0.00      A    O
ATOM   5112  H1  HOH A1023      23.185  15.604  28.456  1.00  0.00      A    H
ATOM   5113  H2  HOH A1023      22.454  16.705  27.717  1.00  0.00      A    H
ATOM   5116  O   HOH A1024       2.206  38.608  33.543  1.00  0.00      A    O
ATOM   5117  H1  HOH A1024       1.947  39.145  32.794  1.00  0.00      A    H
ATOM   5118  H2  HOH A1024       2.615  39.225  34.151  1.00  0.00      A    H
ATOM   5121  O   HOH A1025      31.921  14.061  24.923  1.00  0.00      A    O
ATOM   5122  H1  HOH A1025      32.293  13.260  24.553  1.00  0.00      A    H
ATOM   5123  H2  HOH A1025      31.037  13.812  25.193  1.00  0.00      A    H
ATOM   5126  O   HOH A1026       9.076   3.506  27.784  1.00  0.00      A    O
ATOM   5127  H1  HOH A1026       8.537   4.110  28.295  1.00  0.00      A    H
ATOM   5128  H2  HOH A1026       9.086   3.881  26.903  1.00  0.00      A    H
ATOM   5131  O   HOH A1027      38.413  17.518  28.504  1.00  0.00      A    O
ATOM   5132  H1  HOH A1027      38.624  17.351  27.586  1.00  0.00      A    H
ATOM   5133  H2  HOH A1027      37.457  17.500  28.539  1.00  0.00      A    H
ATOM   5136  O   HOH A1028      29.508  16.199  18.553  1.00  0.00      A    O
ATOM   5137  H1  HOH A1028      28.748  16.428  19.088  1.00  0.00      A    H
ATOM   5138  H2  HOH A1028      29.410  16.723  17.759  1.00  0.00      A    H
ATOM   5141  O   HOH A1029       1.937   7.763   3.393  1.00  0.00      A    O
ATOM   5142  H1  HOH A1029       1.975   8.577   2.890  1.00  0.00      A    H
ATOM   5143  H2  HOH A1029       1.049   7.436   3.253  1.00  0.00      A    H
ATOM   5146  O   HOH A1030      27.468  13.811  35.345  1.00  0.00      A    O
ATOM   5147  H1  HOH A1030      27.758  13.429  34.516  1.00  0.00      A    H
ATOM   5148  H2  HOH A1030      27.838  13.237  36.016  1.00  0.00      A    H
ATOM   5151  O   HOH A1031       8.266  10.683  22.646  1.00  0.00      A    O
ATOM   5152  H1  HOH A1031       8.574  11.093  23.454  1.00  0.00      A    H
ATOM   5153  H2  HOH A1031       8.608   9.790  22.684  1.00  0.00      A    H
ATOM   5156  O   HOH A1032       4.419  33.314   3.403  1.00  0.00      A    O
ATOM   5157  H1  HOH A1032       5.257  33.313   2.940  1.00  0.00      A    H
ATOM   5158  H2  HOH A1032       3.948  32.560   3.048  1.00  0.00      A    H
ATOM   5161  O   HOH A1033      17.986  17.093  14.565  1.00  0.00      A    O
ATOM   5162  H1  HOH A1033      17.543  17.337  13.752  1.00  0.00      A    H
ATOM   5163  H2  HOH A1033      17.671  16.209  14.753  1.00  0.00      A    H
ATOM   5166  O   HOH A1034      10.050  27.782  29.246  1.00  0.00      A    O
ATOM   5167  H1  HOH A1034       9.306  27.327  29.640  1.00  0.00      A    H
ATOM   5168  H2  HOH A1034      10.809  27.478  29.745  1.00  0.00      A    H
ATOM   5171  O   HOH A1035      16.440   0.376  20.773  1.00  0.00      A    O
ATOM   5172  H1  HOH A1035      15.878  -0.391  20.660  1.00  0.00      A    H
ATOM   5173  H2  HOH A1035      17.284   0.016  21.046  1.00  0.00      A    H
ATOM   5176  O   HOH A1036       8.979   8.557  29.179  1.00  0.00      A    O
ATOM   5177  H1  HOH A1036       8.653   7.682  29.389  1.00  0.00      A    H
ATOM   5178  H2  HOH A1036       9.140   8.964  30.031  1.00  0.00      A    H
ATOM   5181  O   HOH A1037       4.505  38.596  19.123  1.00  0.00      A    O
ATOM   5182  H1  HOH A1037       4.868  38.988  18.329  1.00  0.00      A    H
ATOM   5183  H2  HOH A1037       4.725  37.667  19.055  1.00  0.00      A    H
ATOM   5186  O   HOH A1038      31.013  27.241  12.611  1.00  0.00      A    O
ATOM   5187  H1  HOH A1038      31.538  27.863  13.114  1.00  0.00      A    H
ATOM   5188  H2  HOH A1038      31.561  27.017  11.859  1.00  0.00      A    H
ATOM   5191  O   HOH A1039      11.790  23.702  22.933  1.00  0.00      A    O
ATOM   5192  H1  HOH A1039      11.091  23.387  22.360  1.00  0.00      A    H
ATOM   5193  H2  HOH A1039      11.423  24.480  23.352  1.00  0.00      A    H
ATOM   5196  O   HOH A1040      37.997  21.103  32.219  1.00  0.00      A    O
ATOM   5197  H1  HOH A1040      37.183  21.588  32.356  1.00  0.00      A    H
ATOM   5198  H2  HOH A1040      38.237  21.288  31.311  1.00  0.00      A    H
ATOM   5201  O   HOH A1041      17.647  30.379  24.252  1.00  0.00      A    O
ATOM   5202  H1  HOH A1041      18.490  29.947  24.389  1.00  0.00      A    H
ATOM   5203  H2  HOH A1041      17.014  29.663  24.205  1.00  0.00      A    H
ATOM   5206  O   HOH A1042      13.780  37.158   5.938  1.00  0.00      A    O
ATOM   5207  H1  HOH A1042      14.386  37.045   6.670  1.00  0.00      A    H
ATOM   5208  H2  HOH A1042      13.263  36.353   5.928  1.00  0.00      A    H
ATOM   5211  O   HOH A1043      29.454  21.282  23.239  1.00  0.00      A    O
ATOM   5212  H1  HOH A1043      30.228  20.843  23.591  1.00  0.00      A    H
ATOM   5213  H2  HOH A1043      28.716  20.773  23.574  1.00  0.00      A    H
ATOM   5216  O   HOH A1044      13.674   2.822  37.144  1.00  0.00      A    O
ATOM   5217  H1  HOH A1044      13.021   2.128  37.239  1.00  0.00      A    H
ATOM   5218  H2  HOH A1044      14.181   2.788  37.955  1.00  0.00      A    H
ATOM   5221  O   HOH A1045       6.896  18.610  15.791  1.00  0.00      A    O
ATOM   5222  H1  HOH A1045       6.053  18.894  15.438  1.00  0.00      A    H
ATOM   5223  H2  HOH A1045       6.900  17.661  15.667  1.00  0.00      A    H
ATOM   5226  O   HOH A1046      13.285  22.702  33.661  1.00  0.00      A    O
ATOM   5227  H1  HOH A1046      14.193  22.416  33.763  1.00  0.00      A    H
ATOM   5228  H2  HOH A1046      13.218  23.485  34.208  1.00  0.00      A    H
ATOM   5231  O   HOH A1047      21.630  14.524  22.184  1.00  0.00      A    O
ATOM   5232  H1  HOH A1047      21.644  13.586  22.375  1.00  0.00      A    H
ATOM   5233  H2  HOH A1047      20.719  14.709  21.954  1.00  0.00      A    H
ATOM   5236  O   HOH A1048       4.830  35.431   9.489  1.00  0.00      A    O
ATOM   5237  H1  HOH A1048       5.584  34.844   9.444  1.00  0.00      A    H
ATOM   5238  H2  HOH A1048       4.872  35.939   8.679  1.00  0.00      A    H
ATOM   5241  O   HOH A1049      37.375  21.517  36.055  1.00  0.00      A    O
ATOM   5242  H1  HOH A1049      37.336  21.101  35.194  1.00  0.00      A    H
ATOM   5243  H2  HOH A1049      37.462  22.451  35.868  1.00  0.00      A    H
ATOM   5246  O   HOH A1050      12.247  21.617  27.242  1.00  0.00      A    O
ATOM   5247  H1  HOH A1050      11.464  21.226  27.628  1.00  0.00      A    H
ATOM   5248  H2  HOH A1050      12.139  21.492  26.299  1.00  0.00      A    H
ATOM   5251  O   HOH A1051      39.024  36.275  29.827  1.00  0.00      A    O
ATOM   5252  H1  HOH A1051      39.670  35.571  29.763  1.00  0.00      A    H
ATOM   5253  H2  HOH A1051      38.665  36.353  28.943  1.00  0.00      A    H
ATOM   5256  O   HOH A1052      15.826  28.382  24.265  1.00  0.00      A    O
ATOM   5257  H1  HOH A1052      15.970  27.874  25.063  1.00  0.00      A    H
ATOM   5258  H2  HOH A1052      15.031  28.010  23.882  1.00  0.00      A    H
ATOM   5261  O   HOH A1053      37.413  20.511  17.679  1.00  0.00      A    O
ATOM   5262  H1  HOH A1053      36.981  21.279  17.305  1.00  0.00      A    H
ATOM   5263  H2  HOH A1053      38.113  20.870  18.224  1.00  0.00      A    H
ATOM   5266  O   HOH A1054       0.010   8.876  24.865  1.00  0.00      A    O
ATOM   5267  H1  HOH A1054      -0.339   8.184  24.304  1.00  0.00      A    H
ATOM   5268  H2  HOH A1054       0.363   9.524  24.255  1.00  0.00      A    H
ATOM   5271  O   HOH A1055      22.433  10.117  17.564  1.00  0.00      A    O
ATOM   5272  H1  HOH A1055      22.887   9.560  18.197  1.00  0.00      A    H
ATOM   5273  H2  HOH A1055      22.872  10.965  17.633  1.00  0.00      A    H
ATOM   5276  O   HOH A1056      30.564   9.642   9.102  1.00  0.00      A    O
ATOM   5277  H1  HOH A1056      30.876  10.511   8.850  1.00  0.00      A    H
ATOM   5278  H2  HOH A1056      30.247   9.751   9.998  1.00  0.00      A    H
ATOM   5281  O   HOH A1057      23.902  26.499  15.753  1.00  0.00      A    O
ATOM   5282  H1  HOH A1057      24.173  25.871  15.083  1.00  0.00      A    H
ATOM   5283  H2  HOH A1057      24.717  26.753  16.186  1.00  0.00      A    H
ATOM   5286  O   HOH A1058      30.991  31.688   3.407  1.00  0.00      A    O
ATOM   5287  H1  HOH A1058      31.319  32.256   4.103  1.00  0.00      A    H
ATOM   5288  H2  HOH A1058      30.084  31.966   3.277  1.00  0.00      A    H
ATOM   5291  O   HOH A1059      29.650  12.490   2.072  1.00  0.00      A    O
ATOM   5292  H1  HOH A1059      30.278  13.102   1.689  1.00  0.00      A    H
ATOM   5293  H2  HOH A1059      29.067  12.260   1.349  1.00  0.00      A    H
ATOM   5296  O   HOH A1060      34.076  29.541  17.073  1.00  0.00      A    O
ATOM   5297  H1  HOH A1060      33.291  29.932  16.688  1.00  0.00      A    H
ATOM   5298  H2  HOH A1060      34.793  30.100  16.776  1.00  0.00      A    H
ATOM   5301  O   HOH A1061      34.936  27.265  25.178  1.00  0.00      A    O
ATOM   5302  H1  HOH A1061      35.879  27.207  25.331  1.00  0.00      A    H
ATOM   5303  H2  HOH A1061      34.825  28.062  24.659  1.00  0.00      A    H
ATOM   5306  O   HOH A1062      29.560   6.119  39.097  1.00  0.00      A    O
ATOM   5307  H1  HOH A1062      30.259   6.246  38.456  1.00  0.00      A    H
ATOM   5308  H2  HOH A1062      29.266   7.004  39.310  1.00  0.00      A    H
ATOM   5311  O   HOH A1063      19.055  36.232  23.374  1.00  0.00      A    O
ATOM   5312  H1  HOH A1063      19.949  35.895  23.313  1.00  0.00      A    H
ATOM   5313  H2  HOH A1063      18.698  35.824  24.162  1.00  0.00      A    H
ATOM   5316  O   HOH A1064      32.049  34.075   1.333  1.00  0.00      A    O
ATOM   5317  H1  HOH A1064      31.930  34.768   1.982  1.00  0.00      A    H
ATOM   5318  H2  HOH A1064      31.232  33.576   1.361  1.00  0.00      A    H
ATOM   5321  O   HOH A1065      33.346  22.474  14.345  1.00  0.00      A    O
ATOM   5322  H1  HOH A1065      32.538  22.914  14.609  1.00  0.00      A    H
ATOM   5323  H2  HOH A1065      33.552  22.845  13.487  1.00  0.00      A    H
ATOM   5326  O   HOH A1066      16.124  30.624   8.116  1.00  0.00      A    O
ATOM   5327  H1  HOH A1066      15.779  30.268   8.934  1.00  0.00      A    H
ATOM   5328  H2  HOH A1066      16.976  30.991   8.354  1.00  0.00      A    H
ATOM   5331  O   HOH A1067      30.433   2.546   7.531  1.00  0.00      A    O
ATOM   5332  H1  HOH A1067      29.482   2.636   7.463  1.00  0.00      A    H
ATOM   5333  H2  HOH A1067      30.732   3.400   7.843  1.00  0.00      A    H
ATOM   5336  O   HOH A1068      30.915   3.376  21.711  1.00  0.00      A    O
ATOM   5337  H1  HOH A1068      30.946   4.332  21.740  1.00  0.00      A    H
ATOM   5338  H2  HOH A1068      31.340   3.147  20.884  1.00  0.00      A    H
ATOM   5341  O   HOH A1069      32.089   4.320  15.810  1.00  0.00      A    O
ATOM   5342  H1  HOH A1069      31.389   4.555  16.420  1.00  0.00      A    H
ATOM   5343  H2  HOH A1069      31.703   3.647  15.249  1.00  0.00      A    H
ATOM   5346  O   HOH A1070       7.006   5.502   0.723  1.00  0.00      A    O
ATOM   5347  H1  HOH A1070       6.351   5.177   1.342  1.00  0.00      A    H
ATOM   5348  H2  HOH A1070       6.521   5.632  -0.092  1.00  0.00      A    H
ATOM   5351  O   HOH A1071       2.362  29.559  27.565  1.00  0.00      A    O
ATOM   5352  H1  HOH A1071       2.767  29.253  28.377  1.00  0.00      A    H
ATOM   5353  H2  HOH A1071       2.551  28.870  26.928  1.00  0.00      A    H
ATOM   5356  O   HOH A1072      13.485  16.635  15.901  1.00  0.00      A    O
ATOM   5357  H1  HOH A1072      12.533  16.658  15.999  1.00  0.00      A    H
ATOM   5358  H2  HOH A1072      13.637  16.029  15.177  1.00  0.00      A    H
ATOM   5361  O   HOH A1073      32.649  21.096  31.044  1.00  0.00      A    O
ATOM   5362  H1  HOH A1073      32.659  20.402  30.384  1.00  0.00      A    H
ATOM   5363  H2  HOH A1073      32.478  21.897  30.547  1.00  0.00      A    H
ATOM   5366  O   HOH A1074       9.559  22.635   3.348  1.00  0.00      A    O
ATOM   5367  H1  HOH A1074       9.864  22.320   4.199  1.00  0.00      A    H
ATOM   5368  H2  HOH A1074       9.374  21.839   2.849  1.00  0.00      A    H
ATOM   5371  O   HOH A1075      12.887  13.476  16.430  1.00  0.00      A    O
ATOM   5372  H1  HOH A1075      13.474  13.884  17.067  1.00  0.00      A    H
ATOM   5373  H2  HOH A1075      12.239  13.014  16.963  1.00  0.00      A    H
ATOM   5376  O   HOH A1076      19.956  25.682  13.319  1.00  0.00      A    O
ATOM   5377  H1  HOH A1076      19.554  26.256  13.971  1.00  0.00      A    H
ATOM   5378  H2  HOH A1076      20.570  26.246  12.848  1.00  0.00      A    H
ATOM   5381  O   HOH A1077      15.595  19.826  17.898  1.00  0.00      A    O
ATOM   5382  H1  HOH A1077      15.608  18.876  18.011  1.00  0.00      A    H
ATOM   5383  H2  HOH A1077      15.227  19.959  17.024  1.00  0.00      A    H
ATOM   5386  O   HOH A1078      38.846  14.259  28.942  1.00  0.00      A    O
ATOM   5387  H1  HOH A1078      39.611  13.837  29.334  1.00  0.00      A    H
ATOM   5388  H2  HOH A1078      38.932  15.181  29.182  1.00  0.00      A    H
ATOM   5391  O   HOH A1079      20.281   5.135  24.675  1.00  0.00      A    O
ATOM   5392  H1  HOH A1079      20.672   5.660  23.977  1.00  0.00      A    H
ATOM   5393  H2  HOH A1079      19.936   4.362  24.229  1.00  0.00      A    H
ATOM   5396  O   HOH A1080       4.651  36.294   6.850  1.00  0.00      A    O
ATOM   5397  H1  HOH A1080       4.504  37.199   6.574  1.00  0.00      A    H
ATOM   5398  H2  HOH A1080       5.460  36.037   6.407  1.00  0.00      A    H
ATOM   5401  O   HOH A1081      10.024  20.867  28.724  1.00  0.00      A    O
ATOM   5402  H1  HOH A1081       9.841  19.974  28.433  1.00  0.00      A    H
ATOM   5403  H2  HOH A1081      10.271  20.774  29.644  1.00  0.00      A    H
ATOM   5406  O   HOH A1082      15.391   3.519  34.968  1.00  0.00      A    O
ATOM   5407  H1  HOH A1082      14.786   3.195  35.635  1.00  0.00      A    H
ATOM   5408  H2  HOH A1082      16.261   3.342  35.327  1.00  0.00      A    H
ATOM   5411  O   HOH A1083       1.243  33.550  30.144  1.00  0.00      A    O
ATOM   5412  H1  HOH A1083       1.027  32.802  29.587  1.00  0.00      A    H
ATOM   5413  H2  HOH A1083       0.941  33.295  31.016  1.00  0.00      A    H
ATOM   5416  O   HOH A1084       9.056  11.902   1.705  1.00  0.00      A    O
ATOM   5417  H1  HOH A1084       9.794  11.751   2.297  1.00  0.00      A    H
ATOM   5418  H2  HOH A1084       8.294  11.960   2.281  1.00  0.00      A    H
ATOM   5421  O   HOH A1085      20.997  25.264  22.235  1.00  0.00      A    O
ATOM   5422  H1  HOH A1085      21.425  24.838  22.977  1.00  0.00      A    H
ATOM   5423  H2  HOH A1085      20.940  24.581  21.567  1.00  0.00      A    H
ATOM   5426  O   HOH A1086      34.016  12.692  11.574  1.00  0.00      A    O
ATOM   5427  H1  HOH A1086      34.763  12.931  11.025  1.00  0.00      A    H
ATOM   5428  H2  HOH A1086      33.454  13.466  11.564  1.00  0.00      A    H
ATOM   5431  O   HOH A1087      17.637   2.680  17.723  1.00  0.00      A    O
ATOM   5432  H1  HOH A1087      17.819   2.207  16.911  1.00  0.00      A    H
ATOM   5433  H2  HOH A1087      17.144   3.452  17.445  1.00  0.00      A    H
ATOM   5436  O   HOH A1088      24.861  31.422  17.782  1.00  0.00      A    O
ATOM   5437  H1  HOH A1088      25.396  30.731  18.171  1.00  0.00      A    H
ATOM   5438  H2  HOH A1088      25.182  32.230  18.184  1.00  0.00      A    H
ATOM   5441  O   HOH A1089       0.604  32.526   0.155  1.00  0.00      A    O
ATOM   5442  H1  HOH A1089       0.085  33.163   0.645  1.00  0.00      A    H
ATOM   5443  H2  HOH A1089       0.054  31.743   0.120  1.00  0.00      A    H
ATOM   5446  O   HOH A1090      19.711  36.572   9.225  1.00  0.00      A    O
ATOM   5447  H1  HOH A1090      20.041  35.750   9.586  1.00  0.00      A    H
ATOM   5448  H2  HOH A1090      20.478  37.143   9.186  1.00  0.00      A    H
ATOM   5451  O   HOH A1091      13.329   8.535  30.600  1.00  0.00      A    O
ATOM   5452  H1  HOH A1091      14.063   9.094  30.855  1.00  0.00      A    H
ATOM   5453  H2  HOH A1091      13.299   7.856  31.273  1.00  0.00      A    H
ATOM   5456  O   HOH A1092      18.466  13.073  23.852  1.00  0.00      A    O
ATOM   5457  H1  HOH A1092      18.293  13.099  24.794  1.00  0.00      A    H
ATOM   5458  H2  HOH A1092      19.096  13.778  23.704  1.00  0.00      A    H
ATOM   5461  O   HOH A1093      13.187  38.740  17.936  1.00  0.00      A    O
ATOM   5462  H1  HOH A1093      13.514  38.145  17.261  1.00  0.00      A    H
ATOM   5463  H2  HOH A1093      13.839  39.441  17.973  1.00  0.00      A    H
ATOM   5466  O   HOH A1094      29.744  21.406   9.887  1.00  0.00      A    O
ATOM   5467  H1  HOH A1094      30.459  22.040   9.835  1.00  0.00      A    H
ATOM   5468  H2  HOH A1094      29.818  21.033  10.766  1.00  0.00      A    H
ATOM   5471  O   HOH A1095      37.881  33.798   8.020  1.00  0.00      A    O
ATOM   5472  H1  HOH A1095      38.727  33.919   7.588  1.00  0.00      A    H
ATOM   5473  H2  HOH A1095      37.305  34.440   7.606  1.00  0.00      A    H
ATOM   5476  O   HOH A1096       0.383  23.974  30.981  1.00  0.00      A    O
ATOM   5477  H1  HOH A1096      -0.456  24.253  30.614  1.00  0.00      A    H
ATOM   5478  H2  HOH A1096       0.428  24.408  31.833  1.00  0.00      A    H
ATOM   5481  O   HOH A1097      25.449   8.277  23.264  1.00  0.00      A    O
ATOM   5482  H1  HOH A1097      24.953   7.497  23.017  1.00  0.00      A    H
ATOM   5483  H2  HOH A1097      25.352   8.331  24.215  1.00  0.00      A    H
ATOM   5486  O   HOH A1098      37.423  36.620  32.098  1.00  0.00      A    O
ATOM   5487  H1  HOH A1098      37.999  36.656  31.334  1.00  0.00      A    H
ATOM   5488  H2  HOH A1098      37.929  37.029  32.799  1.00  0.00      A    H
ATOM   5491  O   HOH A1099       9.114  26.835  36.926  1.00  0.00      A    O
ATOM   5492  H1  HOH A1099       9.389  27.745  36.811  1.00  0.00      A    H
ATOM   5493  H2  HOH A1099       8.690  26.606  36.099  1.00  0.00      A    H
ATOM   5496  O   HOH A1100       4.893   5.562  34.360  1.00  0.00      A    O
ATOM   5497  H1  HOH A1100       4.266   6.271  34.214  1.00  0.00      A    H
ATOM   5498  H2  HOH A1100       5.651   5.798  33.826  1.00  0.00      A    H
ATOM   5501  O   HOH A1101       9.963  30.026  10.836  1.00  0.00      A    O
ATOM   5502  H1  HOH A1101       9.378  29.561  10.239  1.00  0.00      A    H
ATOM   5503  H2  HOH A1101      10.643  29.388  11.053  1.00  0.00      A    H
ATOM   5506  O   HOH A1102      25.857  18.653  17.540  1.00  0.00      A    O
ATOM   5507  H1  HOH A1102      26.238  19.323  18.108  1.00  0.00      A    H
ATOM   5508  H2  HOH A1102      25.481  18.012  18.143  1.00  0.00      A    H
ATOM   5511  O   HOH A1103      20.877  24.469  25.529  1.00  0.00      A    O
ATOM   5512  H1  HOH A1103      20.306  25.198  25.287  1.00  0.00      A    H
ATOM   5513  H2  HOH A1103      20.283  23.728  25.652  1.00  0.00      A    H
ATOM   5516  O   HOH A1104       8.056  24.322  21.338  1.00  0.00      A    O
ATOM   5517  H1  HOH A1104       8.733  23.694  21.588  1.00  0.00      A    H
ATOM   5518  H2  HOH A1104       7.253  23.803  21.289  1.00  0.00      A    H
ATOM   5521  O   HOH A1105      38.424  22.460  26.928  1.00  0.00      A    O
ATOM   5522  H1  HOH A1105      39.159  22.328  27.527  1.00  0.00      A    H
ATOM   5523  H2  HOH A1105      37.649  22.431  27.490  1.00  0.00      A    H
ATOM   5526  O   HOH A1106      26.016   2.636  17.089  1.00  0.00      A    O
ATOM   5527  H1  HOH A1106      25.170   2.762  17.520  1.00  0.00      A    H
ATOM   5528  H2  HOH A1106      25.880   2.952  16.196  1.00  0.00      A    H
ATOM   5531  O   HOH A1107       8.823  27.551   2.153  1.00  0.00      A    O
ATOM   5532  H1  HOH A1107       8.836  28.131   2.914  1.00  0.00      A    H
ATOM   5533  H2  HOH A1107       9.190  28.077   1.443  1.00  0.00      A    H
ATOM   5536  O   HOH A1108      19.050  14.164  19.986  1.00  0.00      A    O
ATOM   5537  H1  HOH A1108      19.616  14.933  19.924  1.00  0.00      A    H
ATOM   5538  H2  HOH A1108      18.989  13.837  19.089  1.00  0.00      A    H
ATOM   5541  O   HOH A1109      19.872   1.867  19.673  1.00  0.00      A    O
ATOM   5542  H1  HOH A1109      20.548   2.300  19.152  1.00  0.00      A    H
ATOM   5543  H2  HOH A1109      19.048   2.141  19.271  1.00  0.00      A    H
ATOM   5546  O   HOH A1110      36.201   6.917  24.895  1.00  0.00      A    O
ATOM   5547  H1  HOH A1110      36.883   6.895  24.223  1.00  0.00      A    H
ATOM   5548  H2  HOH A1110      35.631   7.641  24.635  1.00  0.00      A    H
ATOM   5551  O   HOH A1111      10.152  32.638  31.083  1.00  0.00      A    O
ATOM   5552  H1  HOH A1111      10.685  31.868  30.885  1.00  0.00      A    H
ATOM   5553  H2  HOH A1111       9.613  32.763  30.302  1.00  0.00      A    H
ATOM   5556  O   HOH A1112      30.276  19.704  27.567  1.00  0.00      A    O
ATOM   5557  H1  HOH A1112      30.307  20.442  26.959  1.00  0.00      A    H
ATOM   5558  H2  HOH A1112      29.347  19.481  27.625  1.00  0.00      A    H
ATOM   5561  O   HOH A1113      28.677  26.749  38.963  1.00  0.00      A    O
ATOM   5562  H1  HOH A1113      27.779  26.918  38.679  1.00  0.00      A    H
ATOM   5563  H2  HOH A1113      28.966  26.014  38.422  1.00  0.00      A    H
ATOM   5566  O   HOH A1114      25.212   8.573  29.564  1.00  0.00      A    O
ATOM   5567  H1  HOH A1114      25.326   8.473  30.509  1.00  0.00      A    H
ATOM   5568  H2  HOH A1114      24.408   9.083  29.471  1.00  0.00      A    H
ATOM   5571  O   HOH A1115       9.025  15.061   9.835  1.00  0.00      A    O
ATOM   5572  H1  HOH A1115       9.414  15.026  10.708  1.00  0.00      A    H
ATOM   5573  H2  HOH A1115       9.197  14.197   9.460  1.00  0.00      A    H
ATOM   5576  O   HOH A1116       7.493  32.255  34.492  1.00  0.00      A    O
ATOM   5577  H1  HOH A1116       7.714  32.533  35.380  1.00  0.00      A    H
ATOM   5578  H2  HOH A1116       8.022  32.817  33.926  1.00  0.00      A    H
ATOM   5581  O   HOH A1117      30.208  26.377  35.111  1.00  0.00      A    O
ATOM   5582  H1  HOH A1117      29.343  26.329  35.518  1.00  0.00      A    H
ATOM   5583  H2  HOH A1117      30.036  26.672  34.217  1.00  0.00      A    H
ATOM   5586  O   HOH A1118      38.190  37.945  14.239  1.00  0.00      A    O
ATOM   5587  H1  HOH A1118      37.688  38.256  14.993  1.00  0.00      A    H
ATOM   5588  H2  HOH A1118      39.101  37.973  14.529  1.00  0.00      A    H
ATOM   5591  O   HOH A1119      36.479  11.891  32.797  1.00  0.00      A    O
ATOM   5592  H1  HOH A1119      36.489  11.242  32.094  1.00  0.00      A    H
ATOM   5593  H2  HOH A1119      35.740  12.461  32.587  1.00  0.00      A    H
ATOM   5596  O   HOH A1120       3.629   5.944  14.285  1.00  0.00      A    O
ATOM   5597  H1  HOH A1120       3.230   5.264  13.742  1.00  0.00      A    H
ATOM   5598  H2  HOH A1120       2.937   6.597  14.397  1.00  0.00      A    H
ATOM   5601  O   HOH A1121      17.605  20.801   2.867  1.00  0.00      A    O
ATOM   5602  H1  HOH A1121      17.927  21.702   2.850  1.00  0.00      A    H
ATOM   5603  H2  HOH A1121      18.266  20.320   3.364  1.00  0.00      A    H
ATOM   5606  O   HOH A1122      34.111  17.645  26.848  1.00  0.00      A    O
ATOM   5607  H1  HOH A1122      33.958  16.707  26.734  1.00  0.00      A    H
ATOM   5608  H2  HOH A1122      34.515  17.719  27.713  1.00  0.00      A    H
ATOM   5611  O   HOH A1123      10.658  35.327  19.549  1.00  0.00      A    O
ATOM   5612  H1  HOH A1123      10.591  34.413  19.274  1.00  0.00      A    H
ATOM   5613  H2  HOH A1123      11.284  35.315  20.273  1.00  0.00      A    H
ATOM   5616  O   HOH A1124       3.989  15.391  16.338  1.00  0.00      A    O
ATOM   5617  H1  HOH A1124       4.045  14.703  15.675  1.00  0.00      A    H
ATOM   5618  H2  HOH A1124       4.301  14.975  17.142  1.00  0.00      A    H
ATOM   5621  O   HOH A1125       0.658  10.693  22.890  1.00  0.00      A    O
ATOM   5622  H1  HOH A1125      -0.004  10.650  22.200  1.00  0.00      A    H
ATOM   5623  H2  HOH A1125       1.489  10.553  22.435  1.00  0.00      A    H
ATOM   5626  O   HOH A1126       6.811  29.793  38.497  1.00  0.00      A    O
ATOM   5627  H1  HOH A1126       6.989  28.921  38.850  1.00  0.00      A    H
ATOM   5628  H2  HOH A1126       6.167  30.167  39.098  1.00  0.00      A    H
ATOM   5631  O   HOH A1127      38.127   1.497  26.101  1.00  0.00      A    O
ATOM   5632  H1  HOH A1127      37.874   0.856  26.765  1.00  0.00      A    H
ATOM   5633  H2  HOH A1127      38.862   1.969  26.490  1.00  0.00      A    H
ATOM   5636  O   HOH A1128       2.770  33.813  38.315  1.00  0.00      A    O
ATOM   5637  H1  HOH A1128       2.333  34.665  38.310  1.00  0.00      A    H
ATOM   5638  H2  HOH A1128       2.112  33.208  38.655  1.00  0.00      A    H
ATOM   5641  O   HOH A1129      28.200  33.146   3.198  1.00  0.00      A    O
ATOM   5642  H1  HOH A1129      28.493  33.364   2.313  1.00  0.00      A    H
ATOM   5643  H2  HOH A1129      27.552  33.818   3.408  1.00  0.00      A    H
ATOM   5646  O   HOH A1130      17.864  35.638  36.240  1.00  0.00      A    O
ATOM   5647  H1  HOH A1130      18.018  36.573  36.101  1.00  0.00      A    H
ATOM   5648  H2  HOH A1130      17.073  35.602  36.778  1.00  0.00      A    H
ATOM   5651  O   HOH A1131      33.565  13.512  16.425  1.00  0.00      A    O
ATOM   5652  H1  HOH A1131      33.138  14.257  16.003  1.00  0.00      A    H
ATOM   5653  H2  HOH A1131      33.933  13.872  17.232  1.00  0.00      A    H
ATOM   5656  O   HOH A1132       7.579  17.607  33.668  1.00  0.00      A    O
ATOM   5657  H1  HOH A1132       8.205  17.392  32.976  1.00  0.00      A    H
ATOM   5658  H2  HOH A1132       8.121  17.902  34.400  1.00  0.00      A    H
ATOM   5661  O   HOH A1133      18.294  20.812   6.152  1.00  0.00      A    O
ATOM   5662  H1  HOH A1133      18.388  20.348   5.320  1.00  0.00      A    H
ATOM   5663  H2  HOH A1133      18.446  21.731   5.932  1.00  0.00      A    H
ATOM   5666  O   HOH A1134       3.987  13.288   5.051  1.00  0.00      A    O
ATOM   5667  H1  HOH A1134       4.663  13.835   5.451  1.00  0.00      A    H
ATOM   5668  H2  HOH A1134       4.298  12.391   5.176  1.00  0.00      A    H
ATOM   5671  O   HOH A1135      37.511  22.426  13.195  1.00  0.00      A    O
ATOM   5672  H1  HOH A1135      37.268  22.510  12.273  1.00  0.00      A    H
ATOM   5673  H2  HOH A1135      36.904  21.773  13.544  1.00  0.00      A    H
ATOM   5676  O   HOH A1136       9.531  12.586   8.997  1.00  0.00      A    O
ATOM   5677  H1  HOH A1136      10.406  12.220   9.121  1.00  0.00      A    H
ATOM   5678  H2  HOH A1136       8.949  11.826   9.007  1.00  0.00      A    H
ATOM   5681  O   HOH A1137      19.694  20.173  34.877  1.00  0.00      A    O
ATOM   5682  H1  HOH A1137      18.918  19.729  34.534  1.00  0.00      A    H
ATOM   5683  H2  HOH A1137      19.829  20.912  34.284  1.00  0.00      A    H
ATOM   5686  O   HOH A1138      32.653  34.487  37.890  1.00  0.00      A    O
ATOM   5687  H1  HOH A1138      32.679  33.586  37.569  1.00  0.00      A    H
ATOM   5688  H2  HOH A1138      32.577  34.402  38.840  1.00  0.00      A    H
ATOM   5691  O   HOH A1139       5.633  26.054   8.990  1.00  0.00      A    O
ATOM   5692  H1  HOH A1139       5.569  25.222   8.522  1.00  0.00      A    H
ATOM   5693  H2  HOH A1139       5.373  25.846   9.887  1.00  0.00      A    H
ATOM   5696  O   HOH A1140      36.746  31.022   6.459  1.00  0.00      A    O
ATOM   5697  H1  HOH A1140      37.284  31.673   6.008  1.00  0.00      A    H
ATOM   5698  H2  HOH A1140      37.082  31.013   7.355  1.00  0.00      A    H
ATOM   5701  O   HOH A1141      33.447  30.273  10.911  1.00  0.00      A    O
ATOM   5702  H1  HOH A1141      34.129  29.727  10.522  1.00  0.00      A    H
ATOM   5703  H2  HOH A1141      32.668  30.098  10.383  1.00  0.00      A    H
ATOM   5706  O   HOH A1142      18.868  38.972  21.854  1.00  0.00      A    O
ATOM   5707  H1  HOH A1142      19.722  39.399  21.792  1.00  0.00      A    H
ATOM   5708  H2  HOH A1142      18.996  38.272  22.495  1.00  0.00      A    H
ATOM   5711  O   HOH A1143      21.600  35.911  13.089  1.00  0.00      A    O
ATOM   5712  H1  HOH A1143      22.369  36.468  13.214  1.00  0.00      A    H
ATOM   5713  H2  HOH A1143      20.927  36.303  13.645  1.00  0.00      A    H
ATOM   5716  O   HOH A1144      37.287  32.202  21.754  1.00  0.00      A    O
ATOM   5717  H1  HOH A1144      36.357  31.976  21.756  1.00  0.00      A    H
ATOM   5718  H2  HOH A1144      37.409  32.726  22.546  1.00  0.00      A    H
ATOM   5721  O   HOH A1145      15.400  13.030  12.824  1.00  0.00      A    O
ATOM   5722  H1  HOH A1145      16.202  13.480  12.557  1.00  0.00      A    H
ATOM   5723  H2  HOH A1145      15.327  12.292  12.219  1.00  0.00      A    H
ATOM   5726  O   HOH A1146      15.440  10.931  10.873  1.00  0.00      A    O
ATOM   5727  H1  HOH A1146      15.221  10.433  11.661  1.00  0.00      A    H
ATOM   5728  H2  HOH A1146      16.345  10.687  10.678  1.00  0.00      A    H
ATOM   5731  O   HOH A1147      37.595  11.050  25.826  1.00  0.00      A    O
ATOM   5732  H1  HOH A1147      37.766  11.713  25.157  1.00  0.00      A    H
ATOM   5733  H2  HOH A1147      38.168  10.320  25.591  1.00  0.00      A    H
ATOM   5736  O   HOH A1148      -0.029  37.451   6.769  1.00  0.00      A    O
ATOM   5737  H1  HOH A1148       0.683  36.990   7.212  1.00  0.00      A    H
ATOM   5738  H2  HOH A1148       0.358  37.759   5.950  1.00  0.00      A    H
ATOM   5741  O   HOH A1149       2.431  31.027  37.396  1.00  0.00      A    O
ATOM   5742  H1  HOH A1149       3.278  31.425  37.195  1.00  0.00      A    H
ATOM   5743  H2  HOH A1149       2.010  30.917  36.543  1.00  0.00      A    H
ATOM   5746  O   HOH A1150      37.814  22.282  21.751  1.00  0.00      A    O
ATOM   5747  H1  HOH A1150      37.126  22.939  21.647  1.00  0.00      A    H
ATOM   5748  H2  HOH A1150      37.432  21.625  22.334  1.00  0.00      A    H
ATOM   5751  O   HOH A1151       4.494  37.034   2.025  1.00  0.00      A    O
ATOM   5752  H1  HOH A1151       3.881  37.758   2.151  1.00  0.00      A    H
ATOM   5753  H2  HOH A1151       5.233  37.242   2.598  1.00  0.00      A    H
ATOM   5756  O   HOH A1152       5.564  38.042  38.837  1.00  0.00      A    O
ATOM   5757  H1  HOH A1152       5.999  37.436  38.238  1.00  0.00      A    H
ATOM   5758  H2  HOH A1152       5.252  37.489  39.554  1.00  0.00      A    H
ATOM   5761  O   HOH A1153      32.693  23.095  26.356  1.00  0.00      A    O
ATOM   5762  H1  HOH A1153      32.832  22.525  27.112  1.00  0.00      A    H
ATOM   5763  H2  HOH A1153      31.817  22.868  26.043  1.00  0.00      A    H
ATOM   5766  O   HOH A1154      34.634  37.042   1.126  1.00  0.00      A    O
ATOM   5767  H1  HOH A1154      34.669  36.560   1.952  1.00  0.00      A    H
ATOM   5768  H2  HOH A1154      35.112  36.490   0.506  1.00  0.00      A    H
ATOM   5771  O   HOH A1155       3.851  25.316  21.579  1.00  0.00      A    O
ATOM   5772  H1  HOH A1155       4.146  25.894  22.283  1.00  0.00      A    H
ATOM   5773  H2  HOH A1155       3.141  25.797  21.155  1.00  0.00      A    H
ATOM   5776  O   HOH A1156       9.833   3.265  20.395  1.00  0.00      A    O
ATOM   5777  H1  HOH A1156       9.977   4.203  20.272  1.00  0.00      A    H
ATOM   5778  H2  HOH A1156       9.207   3.027  19.711  1.00  0.00      A    H
ATOM   5781  O   HOH A1157       8.532  28.367   8.733  1.00  0.00      A    O
ATOM   5782  H1  HOH A1157       7.616  28.223   8.496  1.00  0.00      A    H
ATOM   5783  H2  HOH A1157       9.011  28.274   7.909  1.00  0.00      A    H
ATOM   5786  O   HOH A1158      34.478  20.582   7.757  1.00  0.00      A    O
ATOM   5787  H1  HOH A1158      34.127  20.438   8.636  1.00  0.00      A    H
ATOM   5788  H2  HOH A1158      34.329  19.754   7.301  1.00  0.00      A    H
ATOM   5791  O   HOH A1159      29.349  32.944  20.517  1.00  0.00      A    O
ATOM   5792  H1  HOH A1159      30.182  33.361  20.737  1.00  0.00      A    H
ATOM   5793  H2  HOH A1159      28.822  33.026  21.311  1.00  0.00      A    H
ATOM   5796  O   HOH A1160      13.091  14.640   2.753  1.00  0.00      A    O
ATOM   5797  H1  HOH A1160      13.146  13.721   3.015  1.00  0.00      A    H
ATOM   5798  H2  HOH A1160      12.157  14.845   2.788  1.00  0.00      A    H
ATOM   5801  O   HOH A1161      33.736  15.435   8.531  1.00  0.00      A    O
ATOM   5802  H1  HOH A1161      33.157  15.515   9.289  1.00  0.00      A    H
ATOM   5803  H2  HOH A1161      33.474  16.152   7.953  1.00  0.00      A    H
ATOM   5806  O   HOH A1162      19.753  22.001  15.462  1.00  0.00      A    O
ATOM   5807  H1  HOH A1162      19.807  22.620  16.189  1.00  0.00      A    H
ATOM   5808  H2  HOH A1162      20.661  21.874  15.187  1.00  0.00      A    H
ATOM   5811  O   HOH A1163      22.932  11.308  37.591  1.00  0.00      A    O
ATOM   5812  H1  HOH A1163      23.285  11.009  36.753  1.00  0.00      A    H
ATOM   5813  H2  HOH A1163      22.984  12.262  37.547  1.00  0.00      A    H
ATOM   5816  O   HOH A1164      23.199  38.101   2.749  1.00  0.00      A    O
ATOM   5817  H1  HOH A1164      23.905  38.167   2.106  1.00  0.00      A    H
ATOM   5818  H2  HOH A1164      23.458  38.697   3.452  1.00  0.00      A    H
ATOM   5821  O   HOH A1165       5.291  16.429  29.336  1.00  0.00      A    O
ATOM   5822  H1  HOH A1165       5.751  16.067  30.094  1.00  0.00      A    H
ATOM   5823  H2  HOH A1165       4.413  16.628  29.660  1.00  0.00      A    H
ATOM   5826  O   HOH A1166      32.936  23.182  22.802  1.00  0.00      A    O
ATOM   5827  H1  HOH A1166      33.327  23.597  23.571  1.00  0.00      A    H
ATOM   5828  H2  HOH A1166      32.793  22.274  23.066  1.00  0.00      A    H
ATOM   5831  O   HOH A1167      22.767  21.855  31.519  1.00  0.00      A    O
ATOM   5832  H1  HOH A1167      22.763  20.903  31.413  1.00  0.00      A    H
ATOM   5833  H2  HOH A1167      22.439  22.190  30.684  1.00  0.00      A    H
ATOM   5836  O   HOH A1168      32.842  35.030  27.543  1.00  0.00      A    O
ATOM   5837  H1  HOH A1168      33.010  34.227  28.036  1.00  0.00      A    H
ATOM   5838  H2  HOH A1168      32.103  34.813  26.975  1.00  0.00      A    H
ATOM   5841  O   HOH A1169       3.001  37.083  27.950  1.00  0.00      A    O
ATOM   5842  H1  HOH A1169       3.658  36.606  28.458  1.00  0.00      A    H
ATOM   5843  H2  HOH A1169       2.864  37.895  28.438  1.00  0.00      A    H
ATOM   5846  O   HOH A1170      32.095  23.705  29.971  1.00  0.00      A    O
ATOM   5847  H1  HOH A1170      31.268  23.809  29.500  1.00  0.00      A    H
ATOM   5848  H2  HOH A1170      31.928  24.083  30.835  1.00  0.00      A    H
ATOM   5851  O   HOH A1171      19.474  36.921   5.328  1.00  0.00      A    O
ATOM   5852  H1  HOH A1171      20.352  37.300   5.285  1.00  0.00      A    H
ATOM   5853  H2  HOH A1171      19.014  37.454   5.977  1.00  0.00      A    H
ATOM   5856  O   HOH A1172       9.575  30.390  33.880  1.00  0.00      A    O
ATOM   5857  H1  HOH A1172       9.598  30.121  34.799  1.00  0.00      A    H
ATOM   5858  H2  HOH A1172       8.904  31.072  33.847  1.00  0.00      A    H
ATOM   5861  O   HOH A1173      29.832  26.645  24.044  1.00  0.00      A    O
ATOM   5862  H1  HOH A1173      29.147  27.055  23.516  1.00  0.00      A    H
ATOM   5863  H2  HOH A1173      30.257  26.028  23.448  1.00  0.00      A    H
ATOM   5866  O   HOH A1174       6.907   5.799  27.352  1.00  0.00      A    O
ATOM   5867  H1  HOH A1174       7.071   6.516  26.740  1.00  0.00      A    H
ATOM   5868  H2  HOH A1174       7.520   5.951  28.071  1.00  0.00      A    H
ATOM   5871  O   HOH A1175      16.953  34.330   8.955  1.00  0.00      A    O
ATOM   5872  H1  HOH A1175      16.023  34.251   8.743  1.00  0.00      A    H
ATOM   5873  H2  HOH A1175      17.394  34.326   8.105  1.00  0.00      A    H
ATOM   5876  O   HOH A1176       5.878  34.904  34.505  1.00  0.00      A    O
ATOM   5877  H1  HOH A1176       5.399  35.259  33.756  1.00  0.00      A    H
ATOM   5878  H2  HOH A1176       6.428  34.214  34.134  1.00  0.00      A    H
ATOM   5881  O   HOH A1177       1.502  13.022  15.647  1.00  0.00      A    O
ATOM   5882  H1  HOH A1177       1.925  12.194  15.872  1.00  0.00      A    H
ATOM   5883  H2  HOH A1177       1.217  12.907  14.740  1.00  0.00      A    H
ATOM   5886  O   HOH A1178       6.550  11.941  10.926  1.00  0.00      A    O
ATOM   5887  H1  HOH A1178       5.682  11.675  10.622  1.00  0.00      A    H
ATOM   5888  H2  HOH A1178       7.154  11.352  10.474  1.00  0.00      A    H
ATOM   5891  O   HOH A1179       4.868   0.679  13.170  1.00  0.00      A    O
ATOM   5892  H1  HOH A1179       5.098   1.104  12.344  1.00  0.00      A    H
ATOM   5893  H2  HOH A1179       3.913   0.740  13.213  1.00  0.00      A    H
ATOM   5896  O   HOH A1180      25.228  28.095  22.465  1.00  0.00      A    O
ATOM   5897  H1  HOH A1180      25.192  27.940  23.409  1.00  0.00      A    H
ATOM   5898  H2  HOH A1180      24.441  27.671  22.122  1.00  0.00      A    H
ATOM   5901  O   HOH A1181      21.205  16.715  24.178  1.00  0.00      A    O
ATOM   5902  H1  HOH A1181      21.601  17.184  23.443  1.00  0.00      A    H
ATOM   5903  H2  HOH A1181      21.782  15.965  24.322  1.00  0.00      A    H
ATOM   5906  O   HOH A1182      31.723   3.824  39.168  1.00  0.00      A    O
ATOM   5907  H1  HOH A1182      32.186   3.712  38.337  1.00  0.00      A    H
ATOM   5908  H2  HOH A1182      31.946   3.042  39.674  1.00  0.00      A    H
ATOM   5911  O   HOH A1183      35.217  32.414  15.483  1.00  0.00      A    O
ATOM   5912  H1  HOH A1183      35.487  32.243  14.581  1.00  0.00      A    H
ATOM   5913  H2  HOH A1183      35.802  31.873  16.015  1.00  0.00      A    H
ATOM   5916  O   HOH A1184      19.347  20.212   0.031  1.00  0.00      A    O
ATOM   5917  H1  HOH A1184      20.016  20.505   0.650  1.00  0.00      A    H
ATOM   5918  H2  HOH A1184      19.137  20.991  -0.483  1.00  0.00      A    H
ATOM   5921  O   HOH A1185      15.631  17.576  27.912  1.00  0.00      A    O
ATOM   5922  H1  HOH A1185      14.802  18.049  27.985  1.00  0.00      A    H
ATOM   5923  H2  HOH A1185      15.957  17.797  27.040  1.00  0.00      A    H
ATOM   5926  O   HOH A1186      13.020  33.595  28.813  1.00  0.00      A    O
ATOM   5927  H1  HOH A1186      13.126  34.542  28.722  1.00  0.00      A    H
ATOM   5928  H2  HOH A1186      13.901  33.272  29.004  1.00  0.00      A    H
ATOM   5931  O   HOH A1187      22.815  28.552  34.737  1.00  0.00      A    O
ATOM   5932  H1  HOH A1187      22.239  27.865  35.073  1.00  0.00      A    H
ATOM   5933  H2  HOH A1187      22.831  29.212  35.430  1.00  0.00      A    H
ATOM   5936  O   HOH A1188      29.973  13.631   7.668  1.00  0.00      A    O
ATOM   5937  H1  HOH A1188      29.485  13.789   8.476  1.00  0.00      A    H
ATOM   5938  H2  HOH A1188      29.507  14.139   7.003  1.00  0.00      A    H
ATOM   5941  O   HOH A1189      25.196   0.656  25.958  1.00  0.00      A    O
ATOM   5942  H1  HOH A1189      24.986   1.590  25.938  1.00  0.00      A    H
ATOM   5943  H2  HOH A1189      25.170   0.384  25.040  1.00  0.00      A    H
ATOM   5946  O   HOH A1190       3.323  35.061  30.900  1.00  0.00      A    O
ATOM   5947  H1  HOH A1190       3.983  35.050  30.207  1.00  0.00      A    H
ATOM   5948  H2  HOH A1190       2.617  34.505  30.570  1.00  0.00      A    H
ATOM   5951  O   HOH A1191       7.234  38.382  35.840  1.00  0.00      A    O
ATOM   5952  H1  HOH A1191       6.637  37.734  36.215  1.00  0.00      A    H
ATOM   5953  H2  HOH A1191       8.081  38.188  36.240  1.00  0.00      A    H
ATOM   5956  O   HOH A1192       5.103  24.533  38.691  1.00  0.00      A    O
ATOM   5957  H1  HOH A1192       5.907  24.188  39.078  1.00  0.00      A    H
ATOM   5958  H2  HOH A1192       5.127  25.471  38.882  1.00  0.00      A    H
ATOM   5961  O   HOH A1193      11.073  15.538  11.666  1.00  0.00      A    O
ATOM   5962  H1  HOH A1193      11.198  16.483  11.752  1.00  0.00      A    H
ATOM   5963  H2  HOH A1193      11.020  15.220  12.567  1.00  0.00      A    H
ATOM   5966  O   HOH A1194      22.384  19.355  13.022  1.00  0.00      A    O
ATOM   5967  H1  HOH A1194      21.814  19.410  12.255  1.00  0.00      A    H
ATOM   5968  H2  HOH A1194      22.186  18.501  13.407  1.00  0.00      A    H
ATOM   5971  O   HOH A1195      36.742  20.594  23.585  1.00  0.00      A    O
ATOM   5972  H1  HOH A1195      37.520  20.365  24.093  1.00  0.00      A    H
ATOM   5973  H2  HOH A1195      36.083  20.816  24.243  1.00  0.00      A    H
ATOM   5976  O   HOH A1196       0.910  12.152  36.042  1.00  0.00      A    O
ATOM   5977  H1  HOH A1196       0.431  12.687  36.675  1.00  0.00      A    H
ATOM   5978  H2  HOH A1196       1.832  12.333  36.225  1.00  0.00      A    H
ATOM   5981  O   HOH A1197      29.383   0.979  29.667  1.00  0.00      A    O
ATOM   5982  H1  HOH A1197      28.481   1.158  29.401  1.00  0.00      A    H
ATOM   5983  H2  HOH A1197      29.585   0.130  29.273  1.00  0.00      A    H
ATOM   5986  O   HOH A1198      26.481  35.617  37.575  1.00  0.00      A    O
ATOM   5987  H1  HOH A1198      26.836  36.330  37.044  1.00  0.00      A    H
ATOM   5988  H2  HOH A1198      25.535  35.761  37.569  1.00  0.00      A    H
ATOM   5991  O   HOH A1199      36.383  33.102  10.907  1.00  0.00      A    O
ATOM   5992  H1  HOH A1199      36.045  33.588  10.154  1.00  0.00      A    H
ATOM   5993  H2  HOH A1199      37.271  33.436  11.029  1.00  0.00      A    H
ATOM   5996  O   HOH A1200      33.247   8.784   8.984  1.00  0.00      A    O
ATOM   5997  H1  HOH A1200      33.647   9.216   8.229  1.00  0.00      A    H
ATOM   5998  H2  HOH A1200      32.329   9.052   8.955  1.00  0.00      A    H
ATOM   6001  O   HOH A1201       5.217   7.692  10.677  1.00  0.00      A    O
ATOM   6002  H1  HOH A1201       5.589   7.557  11.549  1.00  0.00      A    H
ATOM   6003  H2  HOH A1201       4.739   8.518  10.746  1.00  0.00      A    H
ATOM   6006  O   HOH A1202       8.219   0.771   8.905  1.00  0.00      A    O
ATOM   6007  H1  HOH A1202       8.028   0.892   7.975  1.00  0.00      A    H
ATOM   6008  H2  HOH A1202       7.746  -0.026   9.144  1.00  0.00      A    H
ATOM   6011  O   HOH A1203      22.571  29.298  20.806  1.00  0.00      A    O
ATOM   6012  H1  HOH A1203      22.941  29.260  19.925  1.00  0.00      A    H
ATOM   6013  H2  HOH A1203      22.547  28.386  21.096  1.00  0.00      A    H
ATOM   6016  O   HOH A1204      34.591  18.215  38.386  1.00  0.00      A    O
ATOM   6017  H1  HOH A1204      34.141  17.611  38.977  1.00  0.00      A    H
ATOM   6018  H2  HOH A1204      34.244  19.077  38.614  1.00  0.00      A    H
ATOM   6021  O   HOH A1205      20.552  13.901  30.867  1.00  0.00      A    O
ATOM   6022  H1  HOH A1205      20.768  14.097  31.779  1.00  0.00      A    H
ATOM   6023  H2  HOH A1205      19.596  13.858  30.852  1.00  0.00      A    H
ATOM   6026  O   HOH A1206      27.475  25.872  36.093  1.00  0.00      A    O
ATOM   6027  H1  HOH A1206      26.876  25.356  35.555  1.00  0.00      A    H
ATOM   6028  H2  HOH A1206      26.921  26.249  36.776  1.00  0.00      A    H
ATOM   6031  O   HOH A1207       6.673  12.448   2.783  1.00  0.00      A    O
ATOM   6032  H1  HOH A1207       6.336  13.297   3.068  1.00  0.00      A    H
ATOM   6033  H2  HOH A1207       5.890  11.927   2.603  1.00  0.00      A    H
ATOM   6036  O   HOH A1208      33.555  23.476   3.770  1.00  0.00      A    O
ATOM   6037  H1  HOH A1208      34.274  23.402   3.142  1.00  0.00      A    H
ATOM   6038  H2  HOH A1208      33.920  23.150   4.592  1.00  0.00      A    H
ATOM   6041  O   HOH A1209       2.946  17.065  11.756  1.00  0.00      A    O
ATOM   6042  H1  HOH A1209       3.729  16.829  11.259  1.00  0.00      A    H
ATOM   6043  H2  HOH A1209       2.480  17.683  11.191  1.00  0.00      A    H
ATOM   6046  O   HOH A1210      23.425   5.147   1.547  1.00  0.00      A    O
ATOM   6047  H1  HOH A1210      22.726   5.363   2.164  1.00  0.00      A    H
ATOM   6048  H2  HOH A1210      23.318   4.210   1.382  1.00  0.00      A    H
ATOM   6051  O   HOH A1211      15.970  37.088  11.354  1.00  0.00      A    O
ATOM   6052  H1  HOH A1211      16.910  37.133  11.526  1.00  0.00      A    H
ATOM   6053  H2  HOH A1211      15.643  36.436  11.974  1.00  0.00      A    H
ATOM   6056  O   HOH A1212      32.177   1.154   0.718  1.00  0.00      A    O
ATOM   6057  H1  HOH A1212      32.279   0.609   1.498  1.00  0.00      A    H
ATOM   6058  H2  HOH A1212      32.844   0.832   0.111  1.00  0.00      A    H
ATOM   6061  O   HOH A1213      33.680  31.093   6.395  1.00  0.00      A    O
ATOM   6062  H1  HOH A1213      34.610  31.112   6.620  1.00  0.00      A    H
ATOM   6063  H2  HOH A1213      33.387  30.221   6.658  1.00  0.00      A    H
ATOM   6066  O   HOH A1214      36.549  29.099   2.711  1.00  0.00      A    O
ATOM   6067  H1  HOH A1214      37.505  29.065   2.752  1.00  0.00      A    H
ATOM   6068  H2  HOH A1214      36.342  30.033   2.710  1.00  0.00      A    H
ATOM   6071  O   HOH A1215      36.036  25.522  21.876  1.00  0.00      A    O
ATOM   6072  H1  HOH A1215      35.462  25.095  22.512  1.00  0.00      A    H
ATOM   6073  H2  HOH A1215      36.158  24.869  21.186  1.00  0.00      A    H
ATOM   6076  O   HOH A1216      19.828   7.035  38.911  1.00  0.00      A    O
ATOM   6077  H1  HOH A1216      19.437   7.429  38.132  1.00  0.00      A    H
ATOM   6078  H2  HOH A1216      19.648   7.661  39.613  1.00  0.00      A    H
ATOM   6081  O   HOH A1217      28.900  30.432  21.130  1.00  0.00      A    O
ATOM   6082  H1  HOH A1217      29.035  31.377  21.057  1.00  0.00      A    H
ATOM   6083  H2  HOH A1217      29.765  30.082  21.341  1.00  0.00      A    H
ATOM   6086  O   HOH A1218      18.680   9.610   1.196  1.00  0.00      A    O
ATOM   6087  H1  HOH A1218      18.424   9.942   0.335  1.00  0.00      A    H
ATOM   6088  H2  HOH A1218      18.281  10.220   1.816  1.00  0.00      A    H
ATOM   6091  O   HOH A1219      10.237   2.866  13.455  1.00  0.00      A    O
ATOM   6092  H1  HOH A1219      10.156   2.257  12.721  1.00  0.00      A    H
ATOM   6093  H2  HOH A1219       9.338   3.136  13.643  1.00  0.00      A    H
ATOM   6096  O   HOH A1220       6.007  36.057  36.972  1.00  0.00      A    O
ATOM   6097  H1  HOH A1220       5.656  35.399  37.573  1.00  0.00      A    H
ATOM   6098  H2  HOH A1220       5.923  35.659  36.105  1.00  0.00      A    H
ATOM   6101  O   HOH A1221      18.713   2.339  24.101  1.00  0.00      A    O
ATOM   6102  H1  HOH A1221      18.338   3.052  23.583  1.00  0.00      A    H
ATOM   6103  H2  HOH A1221      18.224   1.562  23.830  1.00  0.00      A    H
ATOM   6106  O   HOH A1222      24.848  21.175   1.297  1.00  0.00      A    O
ATOM   6107  H1  HOH A1222      24.129  20.551   1.404  1.00  0.00      A    H
ATOM   6108  H2  HOH A1222      24.496  21.847   0.712  1.00  0.00      A    H
ATOM   6111  O   HOH A1223      22.914  28.926  14.589  1.00  0.00      A    O
ATOM   6112  H1  HOH A1223      23.663  29.141  14.032  1.00  0.00      A    H
ATOM   6113  H2  HOH A1223      23.277  28.366  15.274  1.00  0.00      A    H
ATOM   6116  O   HOH A1224      18.109  14.966  31.031  1.00  0.00      A    O
ATOM   6117  H1  HOH A1224      17.285  15.117  31.494  1.00  0.00      A    H
ATOM   6118  H2  HOH A1224      18.521  15.829  30.987  1.00  0.00      A    H
ATOM   6121  O   HOH A1225      25.805  34.085   0.600  1.00  0.00      A    O
ATOM   6122  H1  HOH A1225      25.821  34.550   1.436  1.00  0.00      A    H
ATOM   6123  H2  HOH A1225      26.013  34.754  -0.052  1.00  0.00      A    H
ATOM   6126  O   HOH A1226      35.609   5.614  36.281  1.00  0.00      A    O
ATOM   6127  H1  HOH A1226      36.443   5.145  36.292  1.00  0.00      A    H
ATOM   6128  H2  HOH A1226      35.715   6.277  35.598  1.00  0.00      A    H
ATOM   6131  O   HOH A1227       4.028  36.525  32.998  1.00  0.00      A    O
ATOM   6132  H1  HOH A1227       3.787  36.008  32.229  1.00  0.00      A    H
ATOM   6133  H2  HOH A1227       3.345  37.192  33.062  1.00  0.00      A    H
ATOM   6136  O   HOH A1228      36.357  34.003  33.063  1.00  0.00      A    O
ATOM   6137  H1  HOH A1228      36.614  34.874  32.762  1.00  0.00      A    H
ATOM   6138  H2  HOH A1228      35.512  34.137  33.492  1.00  0.00      A    H
ATOM   6141  O   HOH A1229      36.634  36.600  17.515  1.00  0.00      A    O
ATOM   6142  H1  HOH A1229      37.246  37.321  17.372  1.00  0.00      A    H
ATOM   6143  H2  HOH A1229      37.135  35.813  17.299  1.00  0.00      A    H
ATOM   6146  O   HOH A1230       6.403   1.510  34.999  1.00  0.00      A    O
ATOM   6147  H1  HOH A1230       6.611   2.177  35.653  1.00  0.00      A    H
ATOM   6148  H2  HOH A1230       6.670   0.685  35.404  1.00  0.00      A    H
ATOM   6151  O   HOH A1231      20.298  38.592  12.399  1.00  0.00      A    O
ATOM   6152  H1  HOH A1231      20.078  38.113  13.198  1.00  0.00      A    H
ATOM   6153  H2  HOH A1231      19.767  38.180  11.718  1.00  0.00      A    H
ATOM   6156  O   HOH A1232      18.322  27.858   1.124  1.00  0.00      A    O
ATOM   6157  H1  HOH A1232      18.187  28.453   0.386  1.00  0.00      A    H
ATOM   6158  H2  HOH A1232      18.731  28.400   1.798  1.00  0.00      A    H
ATOM   6161  O   HOH A1233       0.247   4.828   1.362  1.00  0.00      A    O
ATOM   6162  H1  HOH A1233       0.930   4.217   1.086  1.00  0.00      A    H
ATOM   6163  H2  HOH A1233       0.357   5.585   0.787  1.00  0.00      A    H
ATOM   6166  O   HOH A1234      13.048  30.132   0.619  1.00  0.00      A    O
ATOM   6167  H1  HOH A1234      13.554  30.866   0.967  1.00  0.00      A    H
ATOM   6168  H2  HOH A1234      12.926  29.548   1.367  1.00  0.00      A    H
ATOM   6171  O   HOH A1235      12.013  21.232  10.689  1.00  0.00      A    O
ATOM   6172  H1  HOH A1235      11.796  22.164  10.676  1.00  0.00      A    H
ATOM   6173  H2  HOH A1235      11.317  20.831  11.211  1.00  0.00      A    H
ATOM   6176  O   HOH A1236      28.939  13.756  21.022  1.00  0.00      A    O
ATOM   6177  H1  HOH A1236      28.291  13.116  20.728  1.00  0.00      A    H
ATOM   6178  H2  HOH A1236      28.571  14.603  20.773  1.00  0.00      A    H
ATOM   6181  O   HOH A1237      26.206  31.887   6.651  1.00  0.00      A    O
ATOM   6182  H1  HOH A1237      25.308  32.215   6.625  1.00  0.00      A    H
ATOM   6183  H2  HOH A1237      26.697  32.485   6.087  1.00  0.00      A    H
ATOM   6186  O   HOH A1238      12.217  13.060  28.078  1.00  0.00      A    O
ATOM   6187  H1  HOH A1238      12.105  12.263  28.597  1.00  0.00      A    H
ATOM   6188  H2  HOH A1238      11.382  13.170  27.624  1.00  0.00      A    H
ATOM   6191  O   HOH A1239      14.905  31.557   5.591  1.00  0.00      A    O
ATOM   6192  H1  HOH A1239      15.242  30.874   5.011  1.00  0.00      A    H
ATOM   6193  H2  HOH A1239      15.263  31.338   6.452  1.00  0.00      A    H
ATOM   6196  O   HOH A1240      22.552  21.553  14.575  1.00  0.00      A    O
ATOM   6197  H1  HOH A1240      22.428  22.306  13.997  1.00  0.00      A    H
ATOM   6198  H2  HOH A1240      22.442  20.792  14.004  1.00  0.00      A    H
ATOM   6201  O   HOH A1241      34.861  31.065  21.283  1.00  0.00      A    O
ATOM   6202  H1  HOH A1241      34.328  31.156  20.493  1.00  0.00      A    H
ATOM   6203  H2  HOH A1241      34.790  30.139  21.514  1.00  0.00      A    H
ATOM   6206  O   HOH A1242      37.761  30.154  39.031  1.00  0.00      A    O
ATOM   6207  H1  HOH A1242      38.063  29.519  39.681  1.00  0.00      A    H
ATOM   6208  H2  HOH A1242      37.949  29.742  38.188  1.00  0.00      A    H
ATOM   6211  O   HOH A1243      14.131   7.475  26.162  1.00  0.00      A    O
ATOM   6212  H1  HOH A1243      14.832   7.101  26.696  1.00  0.00      A    H
ATOM   6213  H2  HOH A1243      13.324   7.180  26.584  1.00  0.00      A    H
ATOM   6216  O   HOH A1244       4.512  29.785   6.019  1.00  0.00      A    O
ATOM   6217  H1  HOH A1244       4.757  30.710   6.015  1.00  0.00      A    H
ATOM   6218  H2  HOH A1244       4.771  29.464   5.155  1.00  0.00      A    H
ATOM   6221  O   HOH A1245      33.448  11.209  32.153  1.00  0.00      A    O
ATOM   6222  H1  HOH A1245      33.864  11.759  32.817  1.00  0.00      A    H
ATOM   6223  H2  HOH A1245      33.557  11.695  31.336  1.00  0.00      A    H
ATOM   6226  O   HOH A1246      13.258  27.278   1.798  1.00  0.00      A    O
ATOM   6227  H1  HOH A1246      12.782  26.449   1.845  1.00  0.00      A    H
ATOM   6228  H2  HOH A1246      14.175  27.036   1.927  1.00  0.00      A    H
ATOM   6231  O   HOH A1247       1.317   2.236  26.972  1.00  0.00      A    O
ATOM   6232  H1  HOH A1247       1.750   1.468  27.344  1.00  0.00      A    H
ATOM   6233  H2  HOH A1247       1.318   2.880  27.681  1.00  0.00      A    H
ATOM   6236  O   HOH A1248      15.908  26.643  15.869  1.00  0.00      A    O
ATOM   6237  H1  HOH A1248      15.772  27.184  16.646  1.00  0.00      A    H
ATOM   6238  H2  HOH A1248      16.087  25.768  16.214  1.00  0.00      A    H
ATOM   6241  O   HOH A1249      13.837  15.178  13.630  1.00  0.00      A    O
ATOM   6242  H1  HOH A1249      13.825  15.397  12.698  1.00  0.00      A    H
ATOM   6243  H2  HOH A1249      14.236  14.308  13.667  1.00  0.00      A    H
ATOM   6246  O   HOH A1250       2.956   6.423  20.747  1.00  0.00      A    O
ATOM   6247  H1  HOH A1250       3.809   6.848  20.837  1.00  0.00      A    H
ATOM   6248  H2  HOH A1250       2.358   7.133  20.514  1.00  0.00      A    H
ATOM   6251  O   HOH A1251      15.688  17.579   3.434  1.00  0.00      A    O
ATOM   6252  H1  HOH A1251      16.446  17.002   3.341  1.00  0.00      A    H
ATOM   6253  H2  HOH A1251      15.719  18.143   2.661  1.00  0.00      A    H
ATOM   6256  O   HOH A1252      20.543   3.394  34.630  1.00  0.00      A    O
ATOM   6257  H1  HOH A1252      20.318   2.722  33.987  1.00  0.00      A    H
ATOM   6258  H2  HOH A1252      21.471   3.572  34.477  1.00  0.00      A    H
ATOM   6261  O   HOH A1253      11.444  10.149  37.072  1.00  0.00      A    O
ATOM   6262  H1  HOH A1253      11.725  10.466  37.930  1.00  0.00      A    H
ATOM   6263  H2  HOH A1253      11.295   9.212  37.198  1.00  0.00      A    H
ATOM   6266  O   HOH A1254      22.009  32.785  33.380  1.00  0.00      A    O
ATOM   6267  H1  HOH A1254      21.424  33.542  33.352  1.00  0.00      A    H
ATOM   6268  H2  HOH A1254      22.792  33.069  32.908  1.00  0.00      A    H
ATOM   6271  O   HOH A1255      30.950  11.874  16.908  1.00  0.00      A    O
ATOM   6272  H1  HOH A1255      31.372  12.489  16.308  1.00  0.00      A    H
ATOM   6273  H2  HOH A1255      31.638  11.246  17.131  1.00  0.00      A    H
ATOM   6276  O   HOH A1256      15.351  15.151   1.219  1.00  0.00      A    O
ATOM   6277  H1  HOH A1256      14.736  14.993   1.935  1.00  0.00      A    H
ATOM   6278  H2  HOH A1256      15.659  14.279   0.971  1.00  0.00      A    H
ATOM   6281  O   HOH A1257      21.887   2.790   6.148  1.00  0.00      A    O
ATOM   6282  H1  HOH A1257      22.396   2.684   5.344  1.00  0.00      A    H
ATOM   6283  H2  HOH A1257      22.446   2.429   6.836  1.00  0.00      A    H
ATOM   6286  O   HOH A1258      10.362   0.829  33.333  1.00  0.00      A    O
ATOM   6287  H1  HOH A1258      10.758   0.903  34.201  1.00  0.00      A    H
ATOM   6288  H2  HOH A1258      10.829   0.105  32.916  1.00  0.00      A    H
ATOM   6291  O   HOH A1259      20.270  30.649  33.505  1.00  0.00      A    O
ATOM   6292  H1  HOH A1259      20.996  31.271  33.458  1.00  0.00      A    H
ATOM   6293  H2  HOH A1259      20.236  30.254  32.633  1.00  0.00      A    H
ATOM   6296  O   HOH A1260      14.698  23.968   3.599  1.00  0.00      A    O
ATOM   6297  H1  HOH A1260      14.993  23.068   3.734  1.00  0.00      A    H
ATOM   6298  H2  HOH A1260      13.790  23.883   3.308  1.00  0.00      A    H
ATOM   6301  O   HOH A1261      30.864  31.201  30.329  1.00  0.00      A    O
ATOM   6302  H1  HOH A1261      30.089  31.736  30.501  1.00  0.00      A    H
ATOM   6303  H2  HOH A1261      31.268  31.604  29.560  1.00  0.00      A    H
ATOM   6306  O   HOH A1262      18.822   0.843   9.450  1.00  0.00      A    O
ATOM   6307  H1  HOH A1262      19.518   1.436   9.167  1.00  0.00      A    H
ATOM   6308  H2  HOH A1262      18.406   1.294  10.184  1.00  0.00      A    H
ATOM   6311  O   HOH A1263      11.619  10.648  23.309  1.00  0.00      A    O
ATOM   6312  H1  HOH A1263      10.718  10.954  23.205  1.00  0.00      A    H
ATOM   6313  H2  HOH A1263      12.105  11.422  23.594  1.00  0.00      A    H
ATOM   6316  O   HOH A1264      38.261  33.411  24.226  1.00  0.00      A    O
ATOM   6317  H1  HOH A1264      38.125  34.316  24.505  1.00  0.00      A    H
ATOM   6318  H2  HOH A1264      39.208  33.334  24.111  1.00  0.00      A    H
ATOM   6321  O   HOH A1265      16.643  26.716   7.220  1.00  0.00      A    O
ATOM   6322  H1  HOH A1265      16.423  27.029   8.098  1.00  0.00      A    H
ATOM   6323  H2  HOH A1265      17.542  26.397   7.297  1.00  0.00      A    H
ATOM   6326  O   HOH A1266      26.164  12.115   5.350  1.00  0.00      A    O
ATOM   6327  H1  HOH A1266      26.627  12.848   5.757  1.00  0.00      A    H
ATOM   6328  H2  HOH A1266      25.789  12.484   4.550  1.00  0.00      A    H
ATOM   6331  O   HOH A1267       2.863  22.907  12.664  1.00  0.00      A    O
ATOM   6332  H1  HOH A1267       2.762  23.698  13.193  1.00  0.00      A    H
ATOM   6333  H2  HOH A1267       3.601  22.445  13.060  1.00  0.00      A    H
ATOM   6336  O   HOH A1268      17.399  18.268  33.623  1.00  0.00      A    O
ATOM   6337  H1  HOH A1268      17.680  18.026  32.740  1.00  0.00      A    H
ATOM   6338  H2  HOH A1268      16.449  18.359  33.555  1.00  0.00      A    H
ATOM   6341  O   HOH A1269      16.010  33.931  23.636  1.00  0.00      A    O
ATOM   6342  H1  HOH A1269      16.534  33.262  23.196  1.00  0.00      A    H
ATOM   6343  H2  HOH A1269      15.106  33.636  23.529  1.00  0.00      A    H
ATOM   6346  O   HOH A1270       1.512  36.657  12.729  1.00  0.00      A    O
ATOM   6347  H1  HOH A1270       1.268  36.232  13.551  1.00  0.00      A    H
ATOM   6348  H2  HOH A1270       0.787  36.465  12.135  1.00  0.00      A    H
ATOM   6351  O   HOH A1271       6.952   0.587  30.917  1.00  0.00      A    O
ATOM   6352  H1  HOH A1271       6.875   0.176  31.778  1.00  0.00      A    H
ATOM   6353  H2  HOH A1271       6.181   1.149  30.849  1.00  0.00      A    H
ATOM   6356  O   HOH A1272      15.012   7.174  14.310  1.00  0.00      A    O
ATOM   6357  H1  HOH A1272      15.464   7.588  15.046  1.00  0.00      A    H
ATOM   6358  H2  HOH A1272      15.670   7.134  13.616  1.00  0.00      A    H
ATOM   6361  O   HOH A1273      27.298  35.127  24.659  1.00  0.00      A    O
ATOM   6362  H1  HOH A1273      27.295  35.588  25.497  1.00  0.00      A    H
ATOM   6363  H2  HOH A1273      27.620  35.773  24.030  1.00  0.00      A    H
ATOM   6366  O   HOH A1274      25.718  28.061   3.263  1.00  0.00      A    O
ATOM   6367  H1  HOH A1274      24.831  28.416   3.319  1.00  0.00      A    H
ATOM   6368  H2  HOH A1274      26.287  28.828   3.309  1.00  0.00      A    H
ATOM   6371  O   HOH A1275      14.429  22.430  23.450  1.00  0.00      A    O
ATOM   6372  H1  HOH A1275      13.847  23.178  23.320  1.00  0.00      A    H
ATOM   6373  H2  HOH A1275      14.783  22.246  22.580  1.00  0.00      A    H
ATOM   6376  O   HOH A1276      36.273   5.258  27.648  1.00  0.00      A    O
ATOM   6377  H1  HOH A1276      35.770   4.912  26.910  1.00  0.00      A    H
ATOM   6378  H2  HOH A1276      35.695   5.906  28.049  1.00  0.00      A    H
ATOM   6381  O   HOH A1277      16.040   0.884   2.616  1.00  0.00      A    O
ATOM   6382  H1  HOH A1277      16.353   1.071   3.501  1.00  0.00      A    H
ATOM   6383  H2  HOH A1277      16.835   0.842   2.084  1.00  0.00      A    H
ATOM   6386  O   HOH A1278       2.256   0.792  24.440  1.00  0.00      A    O
ATOM   6387  H1  HOH A1278       2.691   1.333  23.782  1.00  0.00      A    H
ATOM   6388  H2  HOH A1278       1.918   1.418  25.080  1.00  0.00      A    H
ATOM   6391  O   HOH A1279      14.223  14.164  21.639  1.00  0.00      A    O
ATOM   6392  H1  HOH A1279      14.739  13.412  21.929  1.00  0.00      A    H
ATOM   6393  H2  HOH A1279      14.868  14.774  21.282  1.00  0.00      A    H
ATOM   6396  O   HOH A1280      22.983  10.019  29.258  1.00  0.00      A    O
ATOM   6397  H1  HOH A1280      22.440  10.439  28.591  1.00  0.00      A    H
ATOM   6398  H2  HOH A1280      22.713  10.429  30.080  1.00  0.00      A    H
ATOM   6401  O   HOH A1281      16.217  15.030   9.735  1.00  0.00      A    O
ATOM   6402  H1  HOH A1281      17.084  15.396   9.913  1.00  0.00      A    H
ATOM   6403  H2  HOH A1281      15.929  14.675  10.575  1.00  0.00      A    H
ATOM   6406  O   HOH A1282       8.094  16.170  12.749  1.00  0.00      A    O
ATOM   6407  H1  HOH A1282       8.991  15.895  12.942  1.00  0.00      A    H
ATOM   6408  H2  HOH A1282       7.680  16.259  13.607  1.00  0.00      A    H
ATOM   6411  O   HOH A1283      21.394  26.138  16.577  1.00  0.00      A    O
ATOM   6412  H1  HOH A1283      22.202  26.324  16.098  1.00  0.00      A    H
ATOM   6413  H2  HOH A1283      20.735  26.693  16.161  1.00  0.00      A    H
ATOM   6416  O   HOH A1284       9.445  20.703  19.543  1.00  0.00      A    O
ATOM   6417  H1  HOH A1284      10.281  20.515  19.117  1.00  0.00      A    H
ATOM   6418  H2  HOH A1284       8.854  20.020  19.224  1.00  0.00      A    H
ATOM   6421  O   HOH A1285      37.643  30.827  13.154  1.00  0.00      A    O
ATOM   6422  H1  HOH A1285      38.239  30.198  13.562  1.00  0.00      A    H
ATOM   6423  H2  HOH A1285      38.148  31.638  13.102  1.00  0.00      A    H
ATOM   6426  O   HOH A1286      31.606   1.668  26.743  1.00  0.00      A    O
ATOM   6427  H1  HOH A1286      30.710   1.751  27.071  1.00  0.00      A    H
ATOM   6428  H2  HOH A1286      31.519   1.726  25.792  1.00  0.00      A    H
ATOM   6431  O   HOH A1287      13.349  39.075   3.967  1.00  0.00      A    O
ATOM   6432  H1  HOH A1287      14.196  39.282   3.571  1.00  0.00      A    H
ATOM   6433  H2  HOH A1287      13.553  38.435   4.648  1.00  0.00      A    H
ATOM   6436  O   HOH A1288       3.705  16.121  33.483  1.00  0.00      A    O
ATOM   6437  H1  HOH A1288       4.118  16.985  33.482  1.00  0.00      A    H
ATOM   6438  H2  HOH A1288       3.058  16.164  32.778  1.00  0.00      A    H
ATOM   6441  O   HOH A1289      32.507  28.710  14.408  1.00  0.00      A    O
ATOM   6442  H1  HOH A1289      33.438  28.814  14.213  1.00  0.00      A    H
ATOM   6443  H2  HOH A1289      32.393  29.126  15.263  1.00  0.00      A    H
ATOM   6446  O   HOH A1290      32.803  11.159  24.745  1.00  0.00      A    O
ATOM   6447  H1  HOH A1290      33.121  10.302  25.031  1.00  0.00      A    H
ATOM   6448  H2  HOH A1290      32.028  11.319  25.284  1.00  0.00      A    H
ATOM   6451  O   HOH A1291       2.078   9.719  19.568  1.00  0.00      A    O
ATOM   6452  H1  HOH A1291       2.725   9.329  18.980  1.00  0.00      A    H
ATOM   6453  H2  HOH A1291       1.233   9.445  19.211  1.00  0.00      A    H
ATOM   6456  O   HOH A1292      26.900   8.905  13.636  1.00  0.00      A    O
ATOM   6457  H1  HOH A1292      26.759   9.485  12.887  1.00  0.00      A    H
ATOM   6458  H2  HOH A1292      27.750   8.499  13.469  1.00  0.00      A    H
ATOM   6461  O   HOH A1293      27.747  30.203   2.974  1.00  0.00      A    O
ATOM   6462  H1  HOH A1293      28.096  31.019   3.335  1.00  0.00      A    H
ATOM   6463  H2  HOH A1293      28.439  29.882   2.397  1.00  0.00      A    H
ATOM   6466  O   HOH A1294      11.647  23.904  10.839  1.00  0.00      A    O
ATOM   6467  H1  HOH A1294      11.665  24.081  11.780  1.00  0.00      A    H
ATOM   6468  H2  HOH A1294      10.721  23.956  10.603  1.00  0.00      A    H
ATOM   6471  O   HOH A1295      27.364  38.707  13.090  1.00  0.00      A    O
ATOM   6472  H1  HOH A1295      27.162  38.473  13.996  1.00  0.00      A    H
ATOM   6473  H2  HOH A1295      28.176  38.239  12.896  1.00  0.00      A    H
ATOM   6476  O   HOH A1296      11.037  25.317   2.084  1.00  0.00      A    O
ATOM   6477  H1  HOH A1296      10.510  25.492   1.304  1.00  0.00      A    H
ATOM   6478  H2  HOH A1296      10.597  24.582   2.511  1.00  0.00      A    H
ATOM   6481  O   HOH A1297      22.840  30.832   0.936  1.00  0.00      A    O
ATOM   6482  H1  HOH A1297      22.658  31.451   0.229  1.00  0.00      A    H
ATOM   6483  H2  HOH A1297      23.763  30.975   1.148  1.00  0.00      A    H
ATOM   6486  O   HOH A1298      37.370  35.989  27.215  1.00  0.00      A    O
ATOM   6487  H1  HOH A1298      36.808  35.251  26.976  1.00  0.00      A    H
ATOM   6488  H2  HOH A1298      37.865  36.181  26.418  1.00  0.00      A    H
ATOM   6491  O   HOH A1299      27.902  27.655  22.305  1.00  0.00      A    O
ATOM   6492  H1  HOH A1299      26.949  27.727  22.251  1.00  0.00      A    H
ATOM   6493  H2  HOH A1299      28.224  28.507  22.009  1.00  0.00      A    H
ATOM   6496  O   HOH A1300      32.646  30.631  19.229  1.00  0.00      A    O
ATOM   6497  H1  HOH A1300      33.107  30.242  18.486  1.00  0.00      A    H
ATOM   6498  H2  HOH A1300      32.161  31.365  18.853  1.00  0.00      A    H
ATOM   6501  O   HOH A1301       8.568  31.271  12.945  1.00  0.00      A    O
ATOM   6502  H1  HOH A1301       9.031  30.839  12.227  1.00  0.00      A    H
ATOM   6503  H2  HOH A1301       9.155  31.976  13.219  1.00  0.00      A    H
ATOM   6506  O   HOH A1302      23.008  26.477  11.069  1.00  0.00      A    O
ATOM   6507  H1  HOH A1302      22.348  26.954  11.572  1.00  0.00      A    H
ATOM   6508  H2  HOH A1302      23.744  26.378  11.673  1.00  0.00      A    H
ATOM   6511  O   HOH A1303      33.319  30.011  34.656  1.00  0.00      A    O
ATOM   6512  H1  HOH A1303      34.171  30.431  34.776  1.00  0.00      A    H
ATOM   6513  H2  HOH A1303      33.297  29.320  35.318  1.00  0.00      A    H
ATOM   6516  O   HOH A1304      13.092   6.236   1.677  1.00  0.00      A    O
ATOM   6517  H1  HOH A1304      13.675   5.934   0.980  1.00  0.00      A    H
ATOM   6518  H2  HOH A1304      12.268   6.435   1.231  1.00  0.00      A    H
ATOM   6521  O   HOH A1305      38.119  11.518  20.792  1.00  0.00      A    O
ATOM   6522  H1  HOH A1305      38.319  11.143  19.934  1.00  0.00      A    H
ATOM   6523  H2  HOH A1305      38.045  12.459  20.630  1.00  0.00      A    H
ATOM   6526  O   HOH A1306      37.745  24.505  35.449  1.00  0.00      A    O
ATOM   6527  H1  HOH A1306      38.273  25.042  36.039  1.00  0.00      A    H
ATOM   6528  H2  HOH A1306      38.246  24.480  34.634  1.00  0.00      A    H
ATOM   6531  O   HOH A1307      35.089   3.822   6.329  1.00  0.00      A    O
ATOM   6532  H1  HOH A1307      34.467   3.270   6.804  1.00  0.00      A    H
ATOM   6533  H2  HOH A1307      34.682   4.688   6.320  1.00  0.00      A    H
ATOM   6536  O   HOH A1308      23.851  14.531   6.875  1.00  0.00      A    O
ATOM   6537  H1  HOH A1308      23.120  14.386   6.274  1.00  0.00      A    H
ATOM   6538  H2  HOH A1308      23.794  13.810   7.501  1.00  0.00      A    H
ATOM   6541  O   HOH A1309      29.600  21.997  16.431  1.00  0.00      A    O
ATOM   6542  H1  HOH A1309      30.188  22.752  16.464  1.00  0.00      A    H
ATOM   6543  H2  HOH A1309      29.982  21.370  17.045  1.00  0.00      A    H
ATOM   6546  O   HOH A1310      24.366   4.136  30.107  1.00  0.00      A    O
ATOM   6547  H1  HOH A1310      24.723   4.214  29.222  1.00  0.00      A    H
ATOM   6548  H2  HOH A1310      25.054   4.482  30.675  1.00  0.00      A    H
ATOM   6551  O   HOH A1311      16.172   3.410   6.443  1.00  0.00      A    O
ATOM   6552  H1  HOH A1311      16.355   2.474   6.516  1.00  0.00      A    H
ATOM   6553  H2  HOH A1311      15.222   3.462   6.344  1.00  0.00      A    H
ATOM   6556  O   HOH A1312      14.868  12.972  32.877  1.00  0.00      A    O
ATOM   6557  H1  HOH A1312      15.707  12.744  33.279  1.00  0.00      A    H
ATOM   6558  H2  HOH A1312      14.939  13.908  32.689  1.00  0.00      A    H
ATOM   6561  O   HOH A1313      23.300  28.999  18.154  1.00  0.00      A    O
ATOM   6562  H1  HOH A1313      22.425  28.801  17.819  1.00  0.00      A    H
ATOM   6563  H2  HOH A1313      23.494  29.873  17.815  1.00  0.00      A    H
ATOM   6566  O   HOH A1314       3.593   8.402  36.706  1.00  0.00      A    O
ATOM   6567  H1  HOH A1314       3.733   9.019  35.988  1.00  0.00      A    H
ATOM   6568  H2  HOH A1314       2.670   8.506  36.935  1.00  0.00      A    H
ATOM   6571  O   HOH A1315       6.421  16.099  15.285  1.00  0.00      A    O
ATOM   6572  H1  HOH A1315       5.500  16.009  15.530  1.00  0.00      A    H
ATOM   6573  H2  HOH A1315       6.878  15.458  15.828  1.00  0.00      A    H
ATOM   6576  O   HOH A1316       3.896  12.439   9.998  1.00  0.00      A    O
ATOM   6577  H1  HOH A1316       3.566  13.099  10.607  1.00  0.00      A    H
ATOM   6578  H2  HOH A1316       4.567  12.895   9.490  1.00  0.00      A    H
ATOM   6581  O   HOH A1317      12.880  17.045   1.390  1.00  0.00      A    O
ATOM   6582  H1  HOH A1317      13.089  16.151   1.658  1.00  0.00      A    H
ATOM   6583  H2  HOH A1317      13.716  17.410   1.097  1.00  0.00      A    H
ATOM   6586  O   HOH A1318      14.439  28.173  32.317  1.00  0.00      A    O
ATOM   6587  H1  HOH A1318      14.829  27.844  31.507  1.00  0.00      A    H
ATOM   6588  H2  HOH A1318      15.098  28.766  32.677  1.00  0.00      A    H
ATOM   6591  O   HOH A1319      19.596  12.817   9.723  1.00  0.00      A    O
ATOM   6592  H1  HOH A1319      20.054  13.018   8.907  1.00  0.00      A    H
ATOM   6593  H2  HOH A1319      19.782  13.563  10.293  1.00  0.00      A    H
ATOM   6596  O   HOH A1320      21.215   7.625  22.701  1.00  0.00      A    O
ATOM   6597  H1  HOH A1320      20.506   8.167  22.355  1.00  0.00      A    H
ATOM   6598  H2  HOH A1320      21.504   8.083  23.490  1.00  0.00      A    H
ATOM   6601  O   HOH A1321      26.940  38.734   2.405  1.00  0.00      A    O
ATOM   6602  H1  HOH A1321      27.233  39.644   2.462  1.00  0.00      A    H
ATOM   6603  H2  HOH A1321      27.706  38.219   2.657  1.00  0.00      A    H
ATOM   6606  O   HOH A1322      31.232   6.011  11.549  1.00  0.00      A    O
ATOM   6607  H1  HOH A1322      30.960   5.102  11.417  1.00  0.00      A    H
ATOM   6608  H2  HOH A1322      30.442   6.524  11.379  1.00  0.00      A    H
ATOM   6611  O   HOH A1323       8.702  34.093  32.900  1.00  0.00      A    O
ATOM   6612  H1  HOH A1323       9.275  33.512  32.400  1.00  0.00      A    H
ATOM   6613  H2  HOH A1323       8.606  34.869  32.346  1.00  0.00      A    H
ATOM   6616  O   HOH A1324       1.870   7.129   0.719  1.00  0.00      A    O
ATOM   6617  H1  HOH A1324       2.362   7.106   1.540  1.00  0.00      A    H
ATOM   6618  H2  HOH A1324       2.445   6.704   0.083  1.00  0.00      A    H
ATOM   6621  O   HOH A1325      13.091  29.528   3.516  1.00  0.00      A    O
ATOM   6622  H1  HOH A1325      12.354  29.672   4.109  1.00  0.00      A    H
ATOM   6623  H2  HOH A1325      12.882  28.708   3.067  1.00  0.00      A    H
ATOM   6626  O   HOH A1326      24.135  13.258  33.605  1.00  0.00      A    O
ATOM   6627  H1  HOH A1326      24.593  13.182  32.768  1.00  0.00      A    H
ATOM   6628  H2  HOH A1326      24.729  13.765  34.158  1.00  0.00      A    H
ATOM   6631  O   HOH A1327      11.558  10.526  12.122  1.00  0.00      A    O
ATOM   6632  H1  HOH A1327      12.373  10.305  12.574  1.00  0.00      A    H
ATOM   6633  H2  HOH A1327      11.043   9.719  12.148  1.00  0.00      A    H
ATOM   6636  O   HOH A1328      30.150  16.494  13.847  1.00  0.00      A    O
ATOM   6637  H1  HOH A1328      30.454  15.755  13.319  1.00  0.00      A    H
ATOM   6638  H2  HOH A1328      30.292  17.260  13.291  1.00  0.00      A    H
ATOM   6641  O   HOH A1329      14.632  18.014  33.973  1.00  0.00      A    O
ATOM   6642  H1  HOH A1329      14.633  17.799  34.906  1.00  0.00      A    H
ATOM   6643  H2  HOH A1329      13.706  18.089  33.745  1.00  0.00      A    H
ATOM   6646  O   HOH A1330      21.446  28.471   1.571  1.00  0.00      A    O
ATOM   6647  H1  HOH A1330      20.680  28.559   2.138  1.00  0.00      A    H
ATOM   6648  H2  HOH A1330      21.790  29.361   1.493  1.00  0.00      A    H
ATOM   6651  O   HOH A1331      36.644  35.858  38.908  1.00  0.00      A    O
ATOM   6652  H1  HOH A1331      37.098  35.449  39.644  1.00  0.00      A    H
ATOM   6653  H2  HOH A1331      37.025  36.734  38.847  1.00  0.00      A    H
ATOM   6656  O   HOH A1332      21.750  17.572   3.507  1.00  0.00      A    O
ATOM   6657  H1  HOH A1332      21.781  16.973   4.253  1.00  0.00      A    H
ATOM   6658  H2  HOH A1332      21.549  17.012   2.758  1.00  0.00      A    H
ATOM   6661  O   HOH A1333      23.082  22.823  36.704  1.00  0.00      A    O
ATOM   6662  H1  HOH A1333      22.713  21.941  36.656  1.00  0.00      A    H
ATOM   6663  H2  HOH A1333      23.468  22.969  35.840  1.00  0.00      A    H
ATOM   6666  O   HOH A1334      13.150  17.357  19.355  1.00  0.00      A    O
ATOM   6667  H1  HOH A1334      13.941  17.072  18.897  1.00  0.00      A    H
ATOM   6668  H2  HOH A1334      13.460  17.641  20.215  1.00  0.00      A    H
ATOM   6671  O   HOH A1335       6.653  37.800   3.404  1.00  0.00      A    O
ATOM   6672  H1  HOH A1335       7.354  37.149   3.370  1.00  0.00      A    H
ATOM   6673  H2  HOH A1335       7.040  38.590   3.027  1.00  0.00      A    H
ATOM   6676  O   HOH A1336      23.127  29.956  10.132  1.00  0.00      A    O
ATOM   6677  H1  HOH A1336      23.401  29.403   9.400  1.00  0.00      A    H
ATOM   6678  H2  HOH A1336      23.862  29.926  10.744  1.00  0.00      A    H
ATOM   6681  O   HOH A1337      26.232   0.792  33.249  1.00  0.00      A    O
ATOM   6682  H1  HOH A1337      27.163   0.707  33.042  1.00  0.00      A    H
ATOM   6683  H2  HOH A1337      25.992  -0.054  33.628  1.00  0.00      A    H
ATOM   6686  O   HOH A1338      29.002  10.111   6.879  1.00  0.00      A    O
ATOM   6687  H1  HOH A1338      29.358  10.898   6.466  1.00  0.00      A    H
ATOM   6688  H2  HOH A1338      29.517  10.007   7.680  1.00  0.00      A    H
ATOM   6691  O   HOH A1339      18.964  31.056  28.642  1.00  0.00      A    O
ATOM   6692  H1  HOH A1339      18.787  31.680  29.347  1.00  0.00      A    H
ATOM   6693  H2  HOH A1339      18.233  31.167  28.035  1.00  0.00      A    H
ATOM   6696  O   HOH A1340      38.543  23.562  18.215  1.00  0.00      A    O
ATOM   6697  H1  HOH A1340      38.454  24.481  18.467  1.00  0.00      A    H
ATOM   6698  H2  HOH A1340      38.655  23.583  17.265  1.00  0.00      A    H
ATOM   6701  O   HOH A1341      14.245  30.606  24.796  1.00  0.00      A    O
ATOM   6702  H1  HOH A1341      13.483  30.316  25.297  1.00  0.00      A    H
ATOM   6703  H2  HOH A1341      14.726  29.801  24.605  1.00  0.00      A    H
ATOM   6706  O   HOH A1342       8.993  23.415  35.267  1.00  0.00      A    O
ATOM   6707  H1  HOH A1342       9.737  23.334  35.864  1.00  0.00      A    H
ATOM   6708  H2  HOH A1342       8.866  22.531  34.921  1.00  0.00      A    H
ATOM   6711  O   HOH A1343      12.288  14.963  30.574  1.00  0.00      A    O
ATOM   6712  H1  HOH A1343      12.510  14.042  30.713  1.00  0.00      A    H
ATOM   6713  H2  HOH A1343      11.936  15.255  31.414  1.00  0.00      A    H
ATOM   6716  O   HOH A1344       1.984  20.635  36.730  1.00  0.00      A    O
ATOM   6717  H1  HOH A1344       1.132  20.567  37.159  1.00  0.00      A    H
ATOM   6718  H2  HOH A1344       2.619  20.475  37.429  1.00  0.00      A    H
ATOM   6721  O   HOH A1345      13.456  12.057   3.576  1.00  0.00      A    O
ATOM   6722  H1  HOH A1345      13.575  11.107   3.545  1.00  0.00      A    H
ATOM   6723  H2  HOH A1345      13.687  12.297   4.474  1.00  0.00      A    H
ATOM   6726  O   HOH A1346      21.226  14.864  35.852  1.00  0.00      A    O
ATOM   6727  H1  HOH A1346      21.117  14.746  36.795  1.00  0.00      A    H
ATOM   6728  H2  HOH A1346      20.469  15.386  35.586  1.00  0.00      A    H
ATOM   6731  O   HOH A1347       7.529  25.806  23.366  1.00  0.00      A    O
ATOM   6732  H1  HOH A1347       6.667  26.198  23.224  1.00  0.00      A    H
ATOM   6733  H2  HOH A1347       7.778  25.459  22.510  1.00  0.00      A    H
ATOM   6736  O   HOH A1348      35.624   2.230   4.018  1.00  0.00      A    O
ATOM   6737  H1  HOH A1348      35.913   1.397   4.392  1.00  0.00      A    H
ATOM   6738  H2  HOH A1348      35.507   2.805   4.774  1.00  0.00      A    H
ATOM   6741  O   HOH A1349      32.027   2.659  32.375  1.00  0.00      A    O
ATOM   6742  H1  HOH A1349      31.410   2.667  33.107  1.00  0.00      A    H
ATOM   6743  H2  HOH A1349      32.718   3.267  32.638  1.00  0.00      A    H
ATOM   6746  O   HOH A1350       5.424  27.291  28.872  1.00  0.00      A    O
ATOM   6747  H1  HOH A1350       4.751  26.632  29.041  1.00  0.00      A    H
ATOM   6748  H2  HOH A1350       5.449  27.818  29.671  1.00  0.00      A    H
ATOM   6751  O   HOH A1351      18.067  28.276  33.955  1.00  0.00      A    O
ATOM   6752  H1  HOH A1351      17.363  28.917  33.856  1.00  0.00      A    H
ATOM   6753  H2  HOH A1351      18.175  27.901  33.081  1.00  0.00      A    H
ATOM   6756  O   HOH A1352      25.985  31.031   0.836  1.00  0.00      A    O
ATOM   6757  H1  HOH A1352      26.788  30.884   1.336  1.00  0.00      A    H
ATOM   6758  H2  HOH A1352      25.939  31.982   0.730  1.00  0.00      A    H
ATOM   6761  O   HOH A1353      22.790   0.941  28.727  1.00  0.00      A    O
ATOM   6762  H1  HOH A1353      22.440   1.779  28.425  1.00  0.00      A    H
ATOM   6763  H2  HOH A1353      23.292   1.160  29.512  1.00  0.00      A    H
ATOM   6766  O   HOH A1354      27.913  35.401  33.316  1.00  0.00      A    O
ATOM   6767  H1  HOH A1354      27.001  35.175  33.134  1.00  0.00      A    H
ATOM   6768  H2  HOH A1354      28.074  36.188  32.797  1.00  0.00      A    H
ATOM   6771  O   HOH A1355      26.374  35.746  17.792  1.00  0.00      A    O
ATOM   6772  H1  HOH A1355      26.728  36.310  18.479  1.00  0.00      A    H
ATOM   6773  H2  HOH A1355      25.689  35.238  18.227  1.00  0.00      A    H
ATOM   6776  O   HOH A1356      21.073   2.155  38.519  1.00  0.00      A    O
ATOM   6777  H1  HOH A1356      21.778   2.367  37.908  1.00  0.00      A    H
ATOM   6778  H2  HOH A1356      20.722   3.005  38.786  1.00  0.00      A    H
ATOM   6781  O   HOH A1357      23.070  16.693   8.509  1.00  0.00      A    O
ATOM   6782  H1  HOH A1357      23.751  17.311   8.775  1.00  0.00      A    H
ATOM   6783  H2  HOH A1357      23.497  16.128   7.866  1.00  0.00      A    H
ATOM   6786  O   HOH A1358      22.116   4.231  13.532  1.00  0.00      A    O
ATOM   6787  H1  HOH A1358      22.062   5.012  12.981  1.00  0.00      A    H
ATOM   6788  H2  HOH A1358      22.377   4.562  14.391  1.00  0.00      A    H
ATOM   6791  O   HOH A1359      11.140   5.469  19.326  1.00  0.00      A    O
ATOM   6792  H1  HOH A1359      11.156   5.581  18.376  1.00  0.00      A    H
ATOM   6793  H2  HOH A1359      11.094   6.361  19.672  1.00  0.00      A    H
ATOM   6796  O   HOH A1360       1.072   4.337  15.516  1.00  0.00      A    O
ATOM   6797  H1  HOH A1360       0.664   3.708  14.921  1.00  0.00      A    H
ATOM   6798  H2  HOH A1360       1.731   3.829  15.988  1.00  0.00      A    H
ATOM   6801  O   HOH A1361      26.068   6.850  37.653  1.00  0.00      A    O
ATOM   6802  H1  HOH A1361      26.445   6.113  37.173  1.00  0.00      A    H
ATOM   6803  H2  HOH A1361      25.122   6.744  37.551  1.00  0.00      A    H
ATOM   6806  O   HOH A1362      14.535   2.663   0.621  1.00  0.00      A    O
ATOM   6807  H1  HOH A1362      14.514   1.707   0.588  1.00  0.00      A    H
ATOM   6808  H2  HOH A1362      13.716   2.906   1.053  1.00  0.00      A    H
ATOM   6811  O   HOH A1363      12.262  11.028  20.599  1.00  0.00      A    O
ATOM   6812  H1  HOH A1363      13.200  11.016  20.407  1.00  0.00      A    H
ATOM   6813  H2  HOH A1363      12.205  10.804  21.527  1.00  0.00      A    H
ATOM   6816  O   HOH A1364      23.763  32.696  10.025  1.00  0.00      A    O
ATOM   6817  H1  HOH A1364      23.678  31.746   9.947  1.00  0.00      A    H
ATOM   6818  H2  HOH A1364      24.318  32.826  10.794  1.00  0.00      A    H
ATOM   6821  O   HOH A1365      32.362  36.859  15.390  1.00  0.00      A    O
ATOM   6822  H1  HOH A1365      31.811  36.711  16.159  1.00  0.00      A    H
ATOM   6823  H2  HOH A1365      33.217  36.508  15.636  1.00  0.00      A    H
ATOM   6826  O   HOH A1366      36.046  38.625   8.202  1.00  0.00      A    O
ATOM   6827  H1  HOH A1366      35.720  38.470   7.315  1.00  0.00      A    H
ATOM   6828  H2  HOH A1366      36.803  39.199   8.083  1.00  0.00      A    H
ATOM   6831  O   HOH A1367      31.556  14.363   1.721  1.00  0.00      A    O
ATOM   6832  H1  HOH A1367      31.910  14.835   0.967  1.00  0.00      A    H
ATOM   6833  H2  HOH A1367      31.958  14.785   2.480  1.00  0.00      A    H
ATOM   6836  O   HOH A1368       2.713  11.475  38.854  1.00  0.00      A    O
ATOM   6837  H1  HOH A1368       1.856  11.340  38.448  1.00  0.00      A    H
ATOM   6838  H2  HOH A1368       3.315  11.573  38.116  1.00  0.00      A    H
ATOM   6841  O   HOH A1369      15.978  29.943   3.614  1.00  0.00      A    O
ATOM   6842  H1  HOH A1369      15.142  29.502   3.464  1.00  0.00      A    H
ATOM   6843  H2  HOH A1369      16.224  30.290   2.757  1.00  0.00      A    H
ATOM   6846  O   HOH A1370      20.787  21.648   2.285  1.00  0.00      A    O
ATOM   6847  H1  HOH A1370      21.031  21.508   3.199  1.00  0.00      A    H
ATOM   6848  H2  HOH A1370      20.747  22.600   2.190  1.00  0.00      A    H
ATOM   6851  O   HOH A1371      33.402  36.617  21.852  1.00  0.00      A    O
ATOM   6852  H1  HOH A1371      34.104  36.311  22.426  1.00  0.00      A    H
ATOM   6853  H2  HOH A1371      33.832  37.219  21.245  1.00  0.00      A    H
ATOM   6856  O   HOH A1372      16.608  31.577  27.079  1.00  0.00      A    O
ATOM   6857  H1  HOH A1372      16.146  30.994  27.681  1.00  0.00      A    H
ATOM   6858  H2  HOH A1372      16.482  31.181  26.217  1.00  0.00      A    H
ATOM   6861  O   HOH A1373       5.897  29.180  23.765  1.00  0.00      A    O
ATOM   6862  H1  HOH A1373       6.351  29.079  24.602  1.00  0.00      A    H
ATOM   6863  H2  HOH A1373       5.869  30.126  23.620  1.00  0.00      A    H
ATOM   6866  O   HOH A1374      37.643   8.005  26.952  1.00  0.00      A    O
ATOM   6867  H1  HOH A1374      36.966   7.556  26.446  1.00  0.00      A    H
ATOM   6868  H2  HOH A1374      38.296   8.265  26.302  1.00  0.00      A    H
ATOM   6871  O   HOH A1375       1.279   5.818   5.832  1.00  0.00      A    O
ATOM   6872  H1  HOH A1375       0.730   5.035   5.822  1.00  0.00      A    H
ATOM   6873  H2  HOH A1375       0.675   6.538   5.650  1.00  0.00      A    H
ATOM   6876  O   HOH A1376       6.510  23.934  25.201  1.00  0.00      A    O
ATOM   6877  H1  HOH A1376       6.827  24.498  24.496  1.00  0.00      A    H
ATOM   6878  H2  HOH A1376       7.054  24.162  25.954  1.00  0.00      A    H
ATOM   6881  O   HOH A1377       1.818  28.925  20.123  1.00  0.00      A    O
ATOM   6882  H1  HOH A1377       2.170  29.659  19.620  1.00  0.00      A    H
ATOM   6883  H2  HOH A1377       2.451  28.792  20.829  1.00  0.00      A    H
ATOM   6886  O   HOH A1378      -0.064  28.360   1.622  1.00  0.00      A    O
ATOM   6887  H1  HOH A1378       0.026  27.478   1.982  1.00  0.00      A    H
ATOM   6888  H2  HOH A1378       0.795  28.556   1.248  1.00  0.00      A    H
ATOM   6891  O   HOH A1379      32.509   6.016   1.446  1.00  0.00      A    O
ATOM   6892  H1  HOH A1379      32.373   5.256   0.880  1.00  0.00      A    H
ATOM   6893  H2  HOH A1379      33.440   5.986   1.667  1.00  0.00      A    H
ATOM   6896  O   HOH A1380       9.479  37.844   6.730  1.00  0.00      A    O
ATOM   6897  H1  HOH A1380       9.078  37.009   6.972  1.00  0.00      A    H
ATOM   6898  H2  HOH A1380      10.073  38.044   7.453  1.00  0.00      A    H
ATOM   6901  O   HOH A1381      26.967  11.762  20.772  1.00  0.00      A    O
ATOM   6902  H1  HOH A1381      27.226  10.842  20.713  1.00  0.00      A    H
ATOM   6903  H2  HOH A1381      26.023  11.735  20.931  1.00  0.00      A    H
ATOM   6906  O   HOH A1382      23.189  31.230  35.696  1.00  0.00      A    O
ATOM   6907  H1  HOH A1382      23.755  32.000  35.759  1.00  0.00      A    H
ATOM   6908  H2  HOH A1382      22.709  31.352  34.877  1.00  0.00      A    H
ATOM   6911  O   HOH A1383      38.771   9.942  35.127  1.00  0.00      A    O
ATOM   6912  H1  HOH A1383      39.332  10.611  35.520  1.00  0.00      A    H
ATOM   6913  H2  HOH A1383      37.889  10.164  35.426  1.00  0.00      A    H
ATOM   6916  O   HOH A1384      29.753  10.631  11.570  1.00  0.00      A    O
ATOM   6917  H1  HOH A1384      30.383  10.799  12.271  1.00  0.00      A    H
ATOM   6918  H2  HOH A1384      29.117  11.342  11.644  1.00  0.00      A    H
ATOM   6921  O   HOH A1385      34.265  12.039  35.174  1.00  0.00      A    O
ATOM   6922  H1  HOH A1385      33.343  12.006  35.426  1.00  0.00      A    H
ATOM   6923  H2  HOH A1385      34.514  12.955  35.295  1.00  0.00      A    H
ATOM   6926  O   HOH A1386      37.604  36.593  20.378  1.00  0.00      A    O
ATOM   6927  H1  HOH A1386      38.001  37.244  20.957  1.00  0.00      A    H
ATOM   6928  H2  HOH A1386      37.175  37.108  19.695  1.00  0.00      A    H
ATOM   6931  O   HOH A1387      18.366  33.183   2.378  1.00  0.00      A    O
ATOM   6932  H1  HOH A1387      19.279  32.951   2.547  1.00  0.00      A    H
ATOM   6933  H2  HOH A1387      17.963  33.219   3.245  1.00  0.00      A    H
ATOM   6936  O   HOH A1388      18.518  34.560  21.093  1.00  0.00      A    O
ATOM   6937  H1  HOH A1388      18.099  33.848  21.576  1.00  0.00      A    H
ATOM   6938  H2  HOH A1388      18.645  35.250  21.745  1.00  0.00      A    H
ATOM   6941  O   HOH A1389       8.142  34.547  12.001  1.00  0.00      A    O
ATOM   6942  H1  HOH A1389       8.068  33.982  11.232  1.00  0.00      A    H
ATOM   6943  H2  HOH A1389       8.885  34.191  12.490  1.00  0.00      A    H
ATOM   6946  O   HOH A1390      31.109   6.944  25.028  1.00  0.00      A    O
ATOM   6947  H1  HOH A1390      31.741   7.570  25.380  1.00  0.00      A    H
ATOM   6948  H2  HOH A1390      31.325   6.117  25.459  1.00  0.00      A    H
ATOM   6951  O   HOH A1391       7.233   5.506   9.332  1.00  0.00      A    O
ATOM   6952  H1  HOH A1391       6.872   6.351   9.602  1.00  0.00      A    H
ATOM   6953  H2  HOH A1391       6.628   5.190   8.662  1.00  0.00      A    H
ATOM   6956  O   HOH A1392      24.666  16.857   1.899  1.00  0.00      A    O
ATOM   6957  H1  HOH A1392      25.229  17.203   1.206  1.00  0.00      A    H
ATOM   6958  H2  HOH A1392      24.009  16.337   1.436  1.00  0.00      A    H
ATOM   6961  O   HOH A1393      18.179   5.077   7.619  1.00  0.00      A    O
ATOM   6962  H1  HOH A1393      17.469   4.501   7.336  1.00  0.00      A    H
ATOM   6963  H2  HOH A1393      17.776   5.654   8.267  1.00  0.00      A    H
ATOM   6966  O   HOH A1394      29.492  -0.081   7.603  1.00  0.00      A    O
ATOM   6967  H1  HOH A1394      28.946   0.182   6.863  1.00  0.00      A    H
ATOM   6968  H2  HOH A1394      30.017   0.695   7.801  1.00  0.00      A    H
ATOM   6971  O   HOH A1395       3.746   9.458  34.067  1.00  0.00      A    O
ATOM   6972  H1  HOH A1395       3.301   8.717  33.657  1.00  0.00      A    H
ATOM   6973  H2  HOH A1395       4.579   9.526  33.599  1.00  0.00      A    H
ATOM   6976  O   HOH A1396      29.653   9.713  23.226  1.00  0.00      A    O
ATOM   6977  H1  HOH A1396      29.447  10.059  24.094  1.00  0.00      A    H
ATOM   6978  H2  HOH A1396      30.315   9.040  23.387  1.00  0.00      A    H
ATOM   6981  O   HOH A1397       3.291  33.118  16.052  1.00  0.00      A    O
ATOM   6982  H1  HOH A1397       3.813  32.326  16.180  1.00  0.00      A    H
ATOM   6983  H2  HOH A1397       3.903  33.837  16.205  1.00  0.00      A    H
ATOM   6986  O   HOH A1398      10.071  15.284  24.448  1.00  0.00      A    O
ATOM   6987  H1  HOH A1398      10.402  16.045  24.926  1.00  0.00      A    H
ATOM   6988  H2  HOH A1398       9.126  15.423  24.399  1.00  0.00      A    H
ATOM   6991  O   HOH A1399      31.019  32.224  24.089  1.00  0.00      A    O
ATOM   6992  H1  HOH A1399      31.653  32.546  23.448  1.00  0.00      A    H
ATOM   6993  H2  HOH A1399      30.460  31.626  23.593  1.00  0.00      A    H
ATOM   6996  O   HOH A1400      17.584  23.380  11.515  1.00  0.00      A    O
ATOM   6997  H1  HOH A1400      17.381  22.665  12.119  1.00  0.00      A    H
ATOM   6998  H2  HOH A1400      17.290  23.063  10.661  1.00  0.00      A    H
ATOM   7001  O   HOH A1401      32.656  36.698   7.567  1.00  0.00      A    O
ATOM   7002  H1  HOH A1401      31.737  36.438   7.498  1.00  0.00      A    H
ATOM   7003  H2  HOH A1401      32.978  36.683   6.665  1.00  0.00      A    H
ATOM   7006  O   HOH A1402       2.603  36.146  17.723  1.00  0.00      A    O
ATOM   7007  H1  HOH A1402       2.451  37.091  17.709  1.00  0.00      A    H
ATOM   7008  H2  HOH A1402       3.293  36.004  17.075  1.00  0.00      A    H
ATOM   7011  O   HOH A1403      28.507  26.421  12.746  1.00  0.00      A    O
ATOM   7012  H1  HOH A1403      29.443  26.619  12.767  1.00  0.00      A    H
ATOM   7013  H2  HOH A1403      28.457  25.538  12.381  1.00  0.00      A    H
ATOM   7016  O   HOH A1404      20.592  24.423   1.804  1.00  0.00      A    O
ATOM   7017  H1  HOH A1404      21.122  24.491   1.010  1.00  0.00      A    H
ATOM   7018  H2  HOH A1404      21.014  25.016   2.426  1.00  0.00      A    H
ATOM   7021  O   HOH A1405      21.088  27.556   5.115  1.00  0.00      A    O
ATOM   7022  H1  HOH A1405      21.860  28.121   5.109  1.00  0.00      A    H
ATOM   7023  H2  HOH A1405      20.617  27.801   5.911  1.00  0.00      A    H
ATOM   7026  O   HOH A1406      20.884   0.091  16.359  1.00  0.00      A    O
ATOM   7027  H1  HOH A1406      21.649   0.417  15.887  1.00  0.00      A    H
ATOM   7028  H2  HOH A1406      20.165   0.653  16.069  1.00  0.00      A    H
ATOM   7031  O   HOH A1407       1.029   0.474  38.077  1.00  0.00      A    O
ATOM   7032  H1  HOH A1407       0.975  -0.444  38.341  1.00  0.00      A    H
ATOM   7033  H2  HOH A1407       1.968   0.651  38.017  1.00  0.00      A    H
ATOM   7036  O   HOH A1408      11.644  23.150  36.551  1.00  0.00      A    O
ATOM   7037  H1  HOH A1408      11.673  22.195  36.489  1.00  0.00      A    H
ATOM   7038  H2  HOH A1408      12.362  23.448  35.993  1.00  0.00      A    H
ATOM   7041  O   HOH A1409      24.938  22.124  15.622  1.00  0.00      A    O
ATOM   7042  H1  HOH A1409      24.022  22.127  15.345  1.00  0.00      A    H
ATOM   7043  H2  HOH A1409      25.420  21.811  14.856  1.00  0.00      A    H
ATOM   7046  O   HOH A1410      33.586  12.443  22.525  1.00  0.00      A    O
ATOM   7047  H1  HOH A1410      32.820  12.567  21.965  1.00  0.00      A    H
ATOM   7048  H2  HOH A1410      33.239  12.035  23.319  1.00  0.00      A    H
ATOM   7051  O   HOH A1411       6.743  32.997  10.000  1.00  0.00      A    O
ATOM   7052  H1  HOH A1411       6.516  32.449  10.751  1.00  0.00      A    H
ATOM   7053  H2  HOH A1411       7.448  32.521   9.560  1.00  0.00      A    H
ATOM   7056  O   HOH A1412      35.872  35.184  29.684  1.00  0.00      A    O
ATOM   7057  H1  HOH A1412      36.128  35.588  28.855  1.00  0.00      A    H
ATOM   7058  H2  HOH A1412      36.362  35.669  30.349  1.00  0.00      A    H
ATOM   7061  O   HOH A1413      38.918  20.395  37.999  1.00  0.00      A    O
ATOM   7062  H1  HOH A1413      38.191  20.790  37.518  1.00  0.00      A    H
ATOM   7063  H2  HOH A1413      38.643  19.491  38.149  1.00  0.00      A    H
ATOM   7066  O   HOH A1414       9.895   0.852  11.420  1.00  0.00      A    O
ATOM   7067  H1  HOH A1414      10.063  -0.055  11.673  1.00  0.00      A    H
ATOM   7068  H2  HOH A1414       9.520   0.791  10.541  1.00  0.00      A    H
ATOM   7071  O   HOH A1415       2.086  33.849  21.035  1.00  0.00      A    O
ATOM   7072  H1  HOH A1415       2.802  34.477  21.131  1.00  0.00      A    H
ATOM   7073  H2  HOH A1415       1.537  34.214  20.341  1.00  0.00      A    H
ATOM   7076  O   HOH A1416      38.633  15.579  35.428  1.00  0.00      A    O
ATOM   7077  H1  HOH A1416      39.550  15.621  35.700  1.00  0.00      A    H
ATOM   7078  H2  HOH A1416      38.593  14.831  34.833  1.00  0.00      A    H
ATOM   7081  O   HOH A1417      27.165  31.174  13.044  1.00  0.00      A    O
ATOM   7082  H1  HOH A1417      27.537  31.203  12.163  1.00  0.00      A    H
ATOM   7083  H2  HOH A1417      27.713  30.547  13.516  1.00  0.00      A    H
ATOM   7086  O   HOH A1418      38.643   9.712  18.452  1.00  0.00      A    O
ATOM   7087  H1  HOH A1418      38.426  10.022  17.572  1.00  0.00      A    H
ATOM   7088  H2  HOH A1418      37.919   9.132  18.687  1.00  0.00      A    H
ATOM   7091  O   HOH A1419      31.689  33.222   6.069  1.00  0.00      A    O
ATOM   7092  H1  HOH A1419      32.294  32.481   6.091  1.00  0.00      A    H
ATOM   7093  H2  HOH A1419      30.859  32.865   6.383  1.00  0.00      A    H
ATOM   7096  O   HOH A1420       2.209  38.976  15.822  1.00  0.00      A    O
ATOM   7097  H1  HOH A1420       2.075  39.718  15.232  1.00  0.00      A    H
ATOM   7098  H2  HOH A1420       3.153  38.817  15.796  1.00  0.00      A    H
ATOM   7101  O   HOH A1421       8.439  14.668  17.063  1.00  0.00      A    O
ATOM   7102  H1  HOH A1421       8.525  13.748  17.313  1.00  0.00      A    H
ATOM   7103  H2  HOH A1421       9.123  15.116  17.559  1.00  0.00      A    H
ATOM   7106  O   HOH A1422      14.790  22.514  20.185  1.00  0.00      A    O
ATOM   7107  H1  HOH A1422      15.037  21.798  19.599  1.00  0.00      A    H
ATOM   7108  H2  HOH A1422      13.873  22.691  19.973  1.00  0.00      A    H
ATOM   7111  O   HOH A1423      34.699  36.376  36.757  1.00  0.00      A    O
ATOM   7112  H1  HOH A1423      35.442  36.485  37.351  1.00  0.00      A    H
ATOM   7113  H2  HOH A1423      34.026  35.952  37.290  1.00  0.00      A    H
ATOM   7116  O   HOH A1424      20.224  35.026  33.707  1.00  0.00      A    O
ATOM   7117  H1  HOH A1424      19.366  34.923  34.120  1.00  0.00      A    H
ATOM   7118  H2  HOH A1424      20.042  35.487  32.888  1.00  0.00      A    H
ATOM   7121  O   HOH A1425       6.716   2.739  14.088  1.00  0.00      A    O
ATOM   7122  H1  HOH A1425       6.269   1.916  13.891  1.00  0.00      A    H
ATOM   7123  H2  HOH A1425       6.128   3.417  13.756  1.00  0.00      A    H
ATOM   7126  O   HOH A1426       1.671  21.278  16.214  1.00  0.00      A    O
ATOM   7127  H1  HOH A1426       1.652  21.085  17.152  1.00  0.00      A    H
ATOM   7128  H2  HOH A1426       1.002  21.953  16.095  1.00  0.00      A    H
ATOM   7131  O   HOH A1427      26.589  29.362  29.309  1.00  0.00      A    O
ATOM   7132  H1  HOH A1427      26.968  30.138  28.895  1.00  0.00      A    H
ATOM   7133  H2  HOH A1427      25.839  29.696  29.802  1.00  0.00      A    H
ATOM   7136  O   HOH A1428      24.953  33.311  36.112  1.00  0.00      A    O
ATOM   7137  H1  HOH A1428      25.732  33.300  36.668  1.00  0.00      A    H
ATOM   7138  H2  HOH A1428      24.558  34.169  36.267  1.00  0.00      A    H
ATOM   7141  O   HOH A1429       1.768   3.618  22.156  1.00  0.00      A    O
ATOM   7142  H1  HOH A1429       1.985   4.334  21.559  1.00  0.00      A    H
ATOM   7143  H2  HOH A1429       1.509   2.897  21.582  1.00  0.00      A    H
ATOM   7146  O   HOH A1430      12.318  11.949  33.633  1.00  0.00      A    O
ATOM   7147  H1  HOH A1430      13.114  12.477  33.575  1.00  0.00      A    H
ATOM   7148  H2  HOH A1430      11.807  12.361  34.330  1.00  0.00      A    H
ATOM   7151  O   HOH A1431      15.208  21.437   4.300  1.00  0.00      A    O
ATOM   7152  H1  HOH A1431      14.797  20.782   4.864  1.00  0.00      A    H
ATOM   7153  H2  HOH A1431      15.983  20.998   3.949  1.00  0.00      A    H
ATOM   7156  O   HOH A1432      16.341   7.562  23.312  1.00  0.00      A    O
ATOM   7157  H1  HOH A1432      16.585   7.212  24.169  1.00  0.00      A    H
ATOM   7158  H2  HOH A1432      15.924   8.402  23.506  1.00  0.00      A    H
ATOM   7161  O   HOH A1433      12.665  13.270  24.020  1.00  0.00      A    O
ATOM   7162  H1  HOH A1433      11.763  13.538  24.193  1.00  0.00      A    H
ATOM   7163  H2  HOH A1433      12.965  13.866  23.334  1.00  0.00      A    H
ATOM   7166  O   HOH A1434      15.467  21.513  30.737  1.00  0.00      A    O
ATOM   7167  H1  HOH A1434      15.500  20.556  30.720  1.00  0.00      A    H
ATOM   7168  H2  HOH A1434      15.284  21.763  29.832  1.00  0.00      A    H
ATOM   7171  O   HOH A1435       7.777  28.672   4.797  1.00  0.00      A    O
ATOM   7172  H1  HOH A1435       7.811  27.749   5.049  1.00  0.00      A    H
ATOM   7173  H2  HOH A1435       6.852  28.835   4.610  1.00  0.00      A    H
ATOM   7176  O   HOH A1436       1.738  32.860  23.582  1.00  0.00      A    O
ATOM   7177  H1  HOH A1436       1.844  31.921  23.426  1.00  0.00      A    H
ATOM   7178  H2  HOH A1436       1.920  33.266  22.735  1.00  0.00      A    H
ATOM   7181  O   HOH A1437      34.145  26.603  11.746  1.00  0.00      A    O
ATOM   7182  H1  HOH A1437      33.524  26.844  11.059  1.00  0.00      A    H
ATOM   7183  H2  HOH A1437      34.772  27.325  11.767  1.00  0.00      A    H
ATOM   7186  O   HOH A1438      37.359  35.288  14.067  1.00  0.00      A    O
ATOM   7187  H1  HOH A1438      36.483  35.313  13.681  1.00  0.00      A    H
ATOM   7188  H2  HOH A1438      37.738  36.142  13.856  1.00  0.00      A    H
ATOM   7191  O   HOH A1439      25.824  14.063  24.401  1.00  0.00      A    O
ATOM   7192  H1  HOH A1439      25.934  14.690  23.687  1.00  0.00      A    H
ATOM   7193  H2  HOH A1439      26.330  13.297  24.127  1.00  0.00      A    H
ATOM   7196  O   HOH A1440      27.772   7.012  28.801  1.00  0.00      A    O
ATOM   7197  H1  HOH A1440      26.857   7.265  28.674  1.00  0.00      A    H
ATOM   7198  H2  HOH A1440      28.157   7.057  27.925  1.00  0.00      A    H
ATOM   7201  O   HOH A1441      29.702   5.985  34.054  1.00  0.00      A    O
ATOM   7202  H1  HOH A1441      29.389   6.497  33.308  1.00  0.00      A    H
ATOM   7203  H2  HOH A1441      30.624   6.226  34.140  1.00  0.00      A    H
ATOM   7206  O   HOH A1442       5.647   2.353  16.611  1.00  0.00      A    O
ATOM   7207  H1  HOH A1442       6.030   2.636  15.781  1.00  0.00      A    H
ATOM   7208  H2  HOH A1442       6.394   2.273  17.205  1.00  0.00      A    H
ATOM   7211  O   HOH A1443       9.669  17.299  18.315  1.00  0.00      A    O
ATOM   7212  H1  HOH A1443      10.143  17.056  19.110  1.00  0.00      A    H
ATOM   7213  H2  HOH A1443       9.108  18.026  18.582  1.00  0.00      A    H
ATOM   7216  O   HOH A1444       5.775   2.221  20.587  1.00  0.00      A    O
ATOM   7217  H1  HOH A1444       4.976   1.729  20.780  1.00  0.00      A    H
ATOM   7218  H2  HOH A1444       5.818   2.887  21.273  1.00  0.00      A    H
ATOM   7221  O   HOH A1445      26.764  14.027  27.463  1.00  0.00      A    O
ATOM   7222  H1  HOH A1445      27.593  14.479  27.312  1.00  0.00      A    H
ATOM   7223  H2  HOH A1445      26.302  14.085  26.627  1.00  0.00      A    H
ATOM   7226  O   HOH A1446      18.024  11.173  20.528  1.00  0.00      A    O
ATOM   7227  H1  HOH A1446      17.469  11.927  20.729  1.00  0.00      A    H
ATOM   7228  H2  HOH A1446      18.911  11.530  20.491  1.00  0.00      A    H
ATOM   7231  O   HOH A1447      13.504  26.603  20.461  1.00  0.00      A    O
ATOM   7232  H1  HOH A1447      12.569  26.706  20.284  1.00  0.00      A    H
ATOM   7233  H2  HOH A1447      13.854  27.494  20.433  1.00  0.00      A    H
ATOM   7236  O   HOH A1448      23.044  21.482  21.597  1.00  0.00      A    O
ATOM   7237  H1  HOH A1448      22.778  22.156  22.222  1.00  0.00      A    H
ATOM   7238  H2  HOH A1448      22.824  21.848  20.741  1.00  0.00      A    H
ATOM   7241  O   HOH A1449       3.138   7.320  32.643  1.00  0.00      A    O
ATOM   7242  H1  HOH A1449       3.776   7.385  31.932  1.00  0.00      A    H
ATOM   7243  H2  HOH A1449       2.344   6.990  32.224  1.00  0.00      A    H
ATOM   7246  O   HOH A1450      35.407  38.344   5.116  1.00  0.00      A    O
ATOM   7247  H1  HOH A1450      36.329  38.178   4.920  1.00  0.00      A    H
ATOM   7248  H2  HOH A1450      34.948  37.571   4.787  1.00  0.00      A    H
ATOM   7251  O   HOH A1451       2.863  24.660  15.872  1.00  0.00      A    O
ATOM   7252  H1  HOH A1451       1.976  24.832  15.557  1.00  0.00      A    H
ATOM   7253  H2  HOH A1451       2.738  24.199  16.702  1.00  0.00      A    H
ATOM   7256  O   HOH A1452      16.048  26.735  26.627  1.00  0.00      A    O
ATOM   7257  H1  HOH A1452      15.208  26.744  27.087  1.00  0.00      A    H
ATOM   7258  H2  HOH A1452      16.603  27.333  27.128  1.00  0.00      A    H
ATOM   7261  O   HOH A1453      39.187   4.623  11.511  1.00  0.00      A    O
ATOM   7262  H1  HOH A1453      39.064   5.028  10.652  1.00  0.00      A    H
ATOM   7263  H2  HOH A1453      39.013   5.327  12.135  1.00  0.00      A    H
ATOM   7266  O   HOH A1454      31.180  11.370  27.021  1.00  0.00      A    O
ATOM   7267  H1  HOH A1454      31.174  12.107  27.632  1.00  0.00      A    H
ATOM   7268  H2  HOH A1454      31.282  10.598  27.577  1.00  0.00      A    H
ATOM   7271  O   HOH A1455      24.549  11.467  13.534  1.00  0.00      A    O
ATOM   7272  H1  HOH A1455      24.637  12.051  12.781  1.00  0.00      A    H
ATOM   7273  H2  HOH A1455      25.326  11.641  14.065  1.00  0.00      A    H
ATOM   7276  O   HOH A1456       4.575  30.329   0.893  1.00  0.00      A    O
ATOM   7277  H1  HOH A1456       4.261  29.501   0.530  1.00  0.00      A    H
ATOM   7278  H2  HOH A1456       3.812  30.704   1.332  1.00  0.00      A    H
ATOM   7281  O   HOH A1457      13.427   5.259  10.442  1.00  0.00      A    O
ATOM   7282  H1  HOH A1457      13.557   5.174  11.387  1.00  0.00      A    H
ATOM   7283  H2  HOH A1457      14.155   5.807  10.148  1.00  0.00      A    H
ATOM   7286  O   HOH A1458      18.739  13.008  38.613  1.00  0.00      A    O
ATOM   7287  H1  HOH A1458      18.739  12.118  38.260  1.00  0.00      A    H
ATOM   7288  H2  HOH A1458      17.910  13.078  39.087  1.00  0.00      A    H
ATOM   7291  O   HOH A1459       4.276   6.867   2.563  1.00  0.00      A    O
ATOM   7292  H1  HOH A1459       3.560   7.138   3.137  1.00  0.00      A    H
ATOM   7293  H2  HOH A1459       4.294   7.531   1.873  1.00  0.00      A    H
ATOM   7296  O   HOH A1460       3.297   5.683  37.828  1.00  0.00      A    O
ATOM   7297  H1  HOH A1460       3.812   6.429  37.520  1.00  0.00      A    H
ATOM   7298  H2  HOH A1460       3.875   4.929  37.715  1.00  0.00      A    H
ATOM   7301  O   HOH A1461      25.105  12.747   2.854  1.00  0.00      A    O
ATOM   7302  H1  HOH A1461      24.998  12.512   1.932  1.00  0.00      A    H
ATOM   7303  H2  HOH A1461      24.249  13.088   3.115  1.00  0.00      A    H
ATOM   7306  O   HOH A1462      33.700  12.201   3.507  1.00  0.00      A    O
ATOM   7307  H1  HOH A1462      33.628  11.249   3.576  1.00  0.00      A    H
ATOM   7308  H2  HOH A1462      33.126  12.535   4.196  1.00  0.00      A    H
ATOM   7311  O   HOH A1463       8.208  15.431  20.698  1.00  0.00      A    O
ATOM   7312  H1  HOH A1463       8.265  14.501  20.477  1.00  0.00      A    H
ATOM   7313  H2  HOH A1463       8.954  15.830  20.250  1.00  0.00      A    H
ATOM   7316  O   HOH A1464       4.348  20.044  31.619  1.00  0.00      A    O
ATOM   7317  H1  HOH A1464       5.176  20.081  31.139  1.00  0.00      A    H
ATOM   7318  H2  HOH A1464       3.730  19.653  31.001  1.00  0.00      A    H
ATOM   7321  O   HOH A1465      37.849   1.929   0.127  1.00  0.00      A    O
ATOM   7322  H1  HOH A1465      38.503   1.529   0.700  1.00  0.00      A    H
ATOM   7323  H2  HOH A1465      37.056   1.412   0.271  1.00  0.00      A    H
ATOM   7326  O   HOH A1466      15.880  26.542   2.169  1.00  0.00      A    O
ATOM   7327  H1  HOH A1466      16.681  26.900   1.787  1.00  0.00      A    H
ATOM   7328  H2  HOH A1466      15.954  26.730   3.104  1.00  0.00      A    H
ATOM   7331  O   HOH A1467       0.803  23.852  22.809  1.00  0.00      A    O
ATOM   7332  H1  HOH A1467      -0.042  23.496  22.533  1.00  0.00      A    H
ATOM   7333  H2  HOH A1467       0.672  24.800  22.821  1.00  0.00      A    H
ATOM   7336  O   HOH A1468      34.034   0.349  27.972  1.00  0.00      A    O
ATOM   7337  H1  HOH A1468      34.411   0.917  27.300  1.00  0.00      A    H
ATOM   7338  H2  HOH A1468      33.325   0.867  28.353  1.00  0.00      A    H
ATOM   7341  O   HOH A1469      21.136  21.971   5.227  1.00  0.00      A    O
ATOM   7342  H1  HOH A1469      20.406  22.589   5.238  1.00  0.00      A    H
ATOM   7343  H2  HOH A1469      21.918  22.523   5.229  1.00  0.00      A    H
ATOM   7346  O   HOH A1470       2.025  29.604  16.381  1.00  0.00      A    O
ATOM   7347  H1  HOH A1470       2.494  28.774  16.469  1.00  0.00      A    H
ATOM   7348  H2  HOH A1470       2.195  29.881  15.481  1.00  0.00      A    H
ATOM   7351  O   HOH A1471       8.762  21.671  11.094  1.00  0.00      A    O
ATOM   7352  H1  HOH A1471       8.800  22.534  10.683  1.00  0.00      A    H
ATOM   7353  H2  HOH A1471       9.056  21.819  11.993  1.00  0.00      A    H
ATOM   7356  O   HOH A1472      11.903  18.316  33.488  1.00  0.00      A    O
ATOM   7357  H1  HOH A1472      11.449  18.446  32.655  1.00  0.00      A    H
ATOM   7358  H2  HOH A1472      11.598  17.463  33.797  1.00  0.00      A    H
ATOM   7361  O   HOH A1473      27.787  32.746  22.859  1.00  0.00      A    O
ATOM   7362  H1  HOH A1473      27.621  32.228  23.646  1.00  0.00      A    H
ATOM   7363  H2  HOH A1473      27.577  33.645  23.113  1.00  0.00      A    H
ATOM   7366  O   HOH A1474       8.993  17.103   8.170  1.00  0.00      A    O
ATOM   7367  H1  HOH A1474       8.805  16.335   8.708  1.00  0.00      A    H
ATOM   7368  H2  HOH A1474       8.208  17.646   8.243  1.00  0.00      A    H
ATOM   7371  O   HOH A1475      39.000  16.901   1.322  1.00  0.00      A    O
ATOM   7372  H1  HOH A1475      38.310  17.133   0.701  1.00  0.00      A    H
ATOM   7373  H2  HOH A1475      38.751  17.342   2.134  1.00  0.00      A    H
ATOM   7376  O   HOH A1476      19.040  14.725  26.832  1.00  0.00      A    O
ATOM   7377  H1  HOH A1476      18.158  15.090  26.761  1.00  0.00      A    H
ATOM   7378  H2  HOH A1476      19.581  15.458  27.123  1.00  0.00      A    H
ATOM   7381  O   HOH A1477      33.724  35.140   9.412  1.00  0.00      A    O
ATOM   7382  H1  HOH A1477      33.004  34.572   9.685  1.00  0.00      A    H
ATOM   7383  H2  HOH A1477      33.368  35.645   8.681  1.00  0.00      A    H
ATOM   7386  O   HOH A1478      16.996   6.420  30.554  1.00  0.00      A    O
ATOM   7387  H1  HOH A1478      16.457   6.348  29.767  1.00  0.00      A    H
ATOM   7388  H2  HOH A1478      16.506   5.945  31.226  1.00  0.00      A    H
ATOM   7391  O   HOH A1479       1.341  36.331   2.599  1.00  0.00      A    O
ATOM   7392  H1  HOH A1479       1.500  37.234   2.326  1.00  0.00      A    H
ATOM   7393  H2  HOH A1479       2.001  36.164   3.273  1.00  0.00      A    H
ATOM   7396  O   HOH A1480      28.647   7.589  26.140  1.00  0.00      A    O
ATOM   7397  H1  HOH A1480      29.414   7.107  25.830  1.00  0.00      A    H
ATOM   7398  H2  HOH A1480      28.940   8.499  26.190  1.00  0.00      A    H
ATOM   7401  O   HOH A1481      13.118  22.562  -0.053  1.00  0.00      A    O
ATOM   7402  H1  HOH A1481      13.399  23.456   0.144  1.00  0.00      A    H
ATOM   7403  H2  HOH A1481      12.810  22.217   0.785  1.00  0.00      A    H
ATOM   7406  O   HOH A1482      25.665  19.281  36.594  1.00  0.00      A    O
ATOM   7407  H1  HOH A1482      24.952  19.213  37.229  1.00  0.00      A    H
ATOM   7408  H2  HOH A1482      25.974  20.183  36.676  1.00  0.00      A    H
ATOM   7411  O   HOH A1483      28.789  10.459  26.093  1.00  0.00      A    O
ATOM   7412  H1  HOH A1483      28.079  11.031  26.385  1.00  0.00      A    H
ATOM   7413  H2  HOH A1483      29.572  10.814  26.513  1.00  0.00      A    H
ATOM   7416  O   HOH A1484      16.822  12.152  34.586  1.00  0.00      A    O
ATOM   7417  H1  HOH A1484      17.185  12.764  35.226  1.00  0.00      A    H
ATOM   7418  H2  HOH A1484      17.588  11.772  34.156  1.00  0.00      A    H
ATOM   7421  O   HOH A1485      21.221  28.009  12.534  1.00  0.00      A    O
ATOM   7422  H1  HOH A1485      20.340  28.375  12.608  1.00  0.00      A    H
ATOM   7423  H2  HOH A1485      21.712  28.419  13.246  1.00  0.00      A    H
ATOM   7426  O   HOH A1486      31.026   5.498   7.878  1.00  0.00      A    O
ATOM   7427  H1  HOH A1486      31.777   5.794   8.393  1.00  0.00      A    H
ATOM   7428  H2  HOH A1486      31.366   5.409   6.987  1.00  0.00      A    H
ATOM   7431  O   HOH A1487      22.555  32.534  16.942  1.00  0.00      A    O
ATOM   7432  H1  HOH A1487      22.174  32.861  17.757  1.00  0.00      A    H
ATOM   7433  H2  HOH A1487      23.433  32.243  17.188  1.00  0.00      A    H
ATOM   7436  O   HOH A1488      17.541  14.468  15.029  1.00  0.00      A    O
ATOM   7437  H1  HOH A1488      17.549  14.320  14.083  1.00  0.00      A    H
ATOM   7438  H2  HOH A1488      17.293  13.622  15.402  1.00  0.00      A    H
ATOM   7441  O   HOH A1489      25.889  35.421  13.358  1.00  0.00      A    O
ATOM   7442  H1  HOH A1489      26.819  35.402  13.584  1.00  0.00      A    H
ATOM   7443  H2  HOH A1489      25.659  34.504  13.210  1.00  0.00      A    H
ATOM   7446  O   HOH A1490       3.401  10.547  15.795  1.00  0.00      A    O
ATOM   7447  H1  HOH A1490       3.484  10.001  15.012  1.00  0.00      A    H
ATOM   7448  H2  HOH A1490       3.741  10.001  16.504  1.00  0.00      A    H
ATOM   7451  O   HOH A1491      16.093  26.055  33.845  1.00  0.00      A    O
ATOM   7452  H1  HOH A1491      15.221  26.415  33.680  1.00  0.00      A    H
ATOM   7453  H2  HOH A1491      16.649  26.824  33.975  1.00  0.00      A    H
ATOM   7456  O   HOH A1492      23.743  22.503  33.779  1.00  0.00      A    O
ATOM   7457  H1  HOH A1492      23.344  22.371  32.919  1.00  0.00      A    H
ATOM   7458  H2  HOH A1492      23.970  21.621  34.076  1.00  0.00      A    H
ATOM   7461  O   HOH A1493       5.594  32.656   5.929  1.00  0.00      A    O
ATOM   7462  H1  HOH A1493       6.004  33.466   6.232  1.00  0.00      A    H
ATOM   7463  H2  HOH A1493       5.149  32.901   5.118  1.00  0.00      A    H
ATOM   7466  O   HOH A1494       9.568  35.896   0.691  1.00  0.00      A    O
ATOM   7467  H1  HOH A1494      10.274  36.296   1.199  1.00  0.00      A    H
ATOM   7468  H2  HOH A1494       8.780  36.050   1.213  1.00  0.00      A    H
ATOM   7471  O   HOH A1495      21.577  15.547   5.326  1.00  0.00      A    O
ATOM   7472  H1  HOH A1495      21.681  14.651   5.003  1.00  0.00      A    H
ATOM   7473  H2  HOH A1495      20.687  15.575   5.676  1.00  0.00      A    H
ATOM   7476  O   HOH A1496      30.823  38.930  36.002  1.00  0.00      A    O
ATOM   7477  H1  HOH A1496      31.320  38.586  35.260  1.00  0.00      A    H
ATOM   7478  H2  HOH A1496      30.799  38.207  36.630  1.00  0.00      A    H
ATOM   7481  O   HOH A1497       3.876  21.722  35.260  1.00  0.00      A    O
ATOM   7482  H1  HOH A1497       4.614  21.706  35.869  1.00  0.00      A    H
ATOM   7483  H2  HOH A1497       3.142  21.371  35.763  1.00  0.00      A    H
ATOM   7486  O   HOH A1498      33.119  17.845   1.872  1.00  0.00      A    O
ATOM   7487  H1  HOH A1498      33.405  18.757   1.921  1.00  0.00      A    H
ATOM   7488  H2  HOH A1498      32.670  17.778   1.029  1.00  0.00      A    H
ATOM   7491  O   HOH A1499      18.847  29.419  12.677  1.00  0.00      A    O
ATOM   7492  H1  HOH A1499      18.397  28.915  13.355  1.00  0.00      A    H
ATOM   7493  H2  HOH A1499      18.782  30.327  12.971  1.00  0.00      A    H
ATOM   7496  O   HOH A1500       2.215  34.217  34.561  1.00  0.00      A    O
ATOM   7497  H1  HOH A1500       2.737  33.840  35.269  1.00  0.00      A    H
ATOM   7498  H2  HOH A1500       2.766  34.912  34.200  1.00  0.00      A    H
ATOM   7501  O   HOH A1501      31.773  23.324   9.359  1.00  0.00      A    O
ATOM   7502  H1  HOH A1501      31.690  23.118   8.428  1.00  0.00      A    H
ATOM   7503  H2  HOH A1501      31.020  23.883   9.549  1.00  0.00      A    H
ATOM   7506  O   HOH A1502      17.429  34.790  18.598  1.00  0.00      A    O
ATOM   7507  H1  HOH A1502      17.045  35.666  18.619  1.00  0.00      A    H
ATOM   7508  H2  HOH A1502      17.862  34.697  19.446  1.00  0.00      A    H
ATOM   7511  O   HOH A1503       1.056  16.654   4.838  1.00  0.00      A    O
ATOM   7512  H1  HOH A1503       0.580  16.234   4.121  1.00  0.00      A    H
ATOM   7513  H2  HOH A1503       0.383  17.125   5.330  1.00  0.00      A    H
ATOM   7516  O   HOH A1504      38.765  39.121  10.124  1.00  0.00      A    O
ATOM   7517  H1  HOH A1504      38.371  39.579  10.866  1.00  0.00      A    H
ATOM   7518  H2  HOH A1504      38.628  38.193  10.315  1.00  0.00      A    H
ATOM   7521  O   HOH A1505      20.651   2.601  22.291  1.00  0.00      A    O
ATOM   7522  H1  HOH A1505      20.272   2.358  21.446  1.00  0.00      A    H
ATOM   7523  H2  HOH A1505      19.945   2.458  22.921  1.00  0.00      A    H
ATOM   7526  O   HOH A1506      38.193  12.781  23.831  1.00  0.00      A    O
ATOM   7527  H1  HOH A1506      38.975  12.247  23.694  1.00  0.00      A    H
ATOM   7528  H2  HOH A1506      38.484  13.490  24.405  1.00  0.00      A    H
ATOM   7531  O   HOH A1507      12.872  20.496   8.210  1.00  0.00      A    O
ATOM   7532  H1  HOH A1507      12.839  20.736   9.136  1.00  0.00      A    H
ATOM   7533  H2  HOH A1507      12.227  19.794   8.121  1.00  0.00      A    H
ATOM   7536  O   HOH A1508       3.558  21.239  20.087  1.00  0.00      A    O
ATOM   7537  H1  HOH A1508       3.464  20.435  20.598  1.00  0.00      A    H
ATOM   7538  H2  HOH A1508       2.683  21.404  19.736  1.00  0.00      A    H
ATOM   7541  O   HOH A1509       4.997  31.327  18.440  1.00  0.00      A    O
ATOM   7542  H1  HOH A1509       5.142  31.046  17.537  1.00  0.00      A    H
ATOM   7543  H2  HOH A1509       4.045  31.331  18.540  1.00  0.00      A    H
ATOM   7546  O   HOH A1510      13.419  32.649  23.266  1.00  0.00      A    O
ATOM   7547  H1  HOH A1510      12.476  32.529  23.153  1.00  0.00      A    H
ATOM   7548  H2  HOH A1510      13.694  31.901  23.796  1.00  0.00      A    H
ATOM   7551  O   HOH A1511      32.091  33.026  15.163  1.00  0.00      A    O
ATOM   7552  H1  HOH A1511      33.036  32.873  15.169  1.00  0.00      A    H
ATOM   7553  H2  HOH A1511      31.952  33.642  14.444  1.00  0.00      A    H
ATOM   7556  O   HOH A1512      16.140  27.150   4.709  1.00  0.00      A    O
ATOM   7557  H1  HOH A1512      15.995  28.089   4.597  1.00  0.00      A    H
ATOM   7558  H2  HOH A1512      16.507  27.066   5.589  1.00  0.00      A    H
ATOM   7561  O   HOH A1513       9.893  20.054   2.242  1.00  0.00      A    O
ATOM   7562  H1  HOH A1513      10.795  19.842   2.479  1.00  0.00      A    H
ATOM   7563  H2  HOH A1513       9.754  19.609   1.406  1.00  0.00      A    H
ATOM   7566  O   HOH A1514      25.719   0.825  19.953  1.00  0.00      A    O
ATOM   7567  H1  HOH A1514      26.350   1.497  20.211  1.00  0.00      A    H
ATOM   7568  H2  HOH A1514      25.010   0.905  20.591  1.00  0.00      A    H
ATOM   7571  O   HOH A1515      37.184  13.635  15.049  1.00  0.00      A    O
ATOM   7572  H1  HOH A1515      36.377  13.987  14.672  1.00  0.00      A    H
ATOM   7573  H2  HOH A1515      36.952  12.750  15.329  1.00  0.00      A    H
ATOM   7576  O   HOH A1516      26.893  22.778   1.894  1.00  0.00      A    O
ATOM   7577  H1  HOH A1516      26.969  23.331   1.117  1.00  0.00      A    H
ATOM   7578  H2  HOH A1516      26.072  22.302   1.771  1.00  0.00      A    H
ATOM   7581  O   HOH A1517       3.840   7.112  24.844  1.00  0.00      A    O
ATOM   7582  H1  HOH A1517       4.743   7.313  25.088  1.00  0.00      A    H
ATOM   7583  H2  HOH A1517       3.373   7.055  25.678  1.00  0.00      A    H
ATOM   7586  O   HOH A1518      24.480   7.729  12.296  1.00  0.00      A    O
ATOM   7587  H1  HOH A1518      24.001   8.209  12.971  1.00  0.00      A    H
ATOM   7588  H2  HOH A1518      24.786   8.406  11.692  1.00  0.00      A    H
ATOM   7591  O   HOH A1519      11.800   3.960   8.621  1.00  0.00      A    O
ATOM   7592  H1  HOH A1519      12.470   4.267   9.232  1.00  0.00      A    H
ATOM   7593  H2  HOH A1519      10.970   4.157   9.055  1.00  0.00      A    H
ATOM   7596  O   HOH A1520      17.966  14.491  12.378  1.00  0.00      A    O
ATOM   7597  H1  HOH A1520      18.832  14.109  12.514  1.00  0.00      A    H
ATOM   7598  H2  HOH A1520      18.130  15.280  11.862  1.00  0.00      A    H
ATOM   7601  O   HOH A1521      29.595  29.797   1.121  1.00  0.00      A    O
ATOM   7602  H1  HOH A1521      30.436  29.376   1.297  1.00  0.00      A    H
ATOM   7603  H2  HOH A1521      29.371  29.524   0.232  1.00  0.00      A    H
ATOM   7606  O   HOH A1522      23.778  15.776  38.553  1.00  0.00      A    O
ATOM   7607  H1  HOH A1522      23.022  15.403  38.098  1.00  0.00      A    H
ATOM   7608  H2  HOH A1522      23.677  16.722  38.449  1.00  0.00      A    H
ATOM   7611  O   HOH A1523       3.487   4.218  24.747  1.00  0.00      A    O
ATOM   7612  H1  HOH A1523       2.617   4.044  24.389  1.00  0.00      A    H
ATOM   7613  H2  HOH A1523       3.513   5.167  24.867  1.00  0.00      A    H
ATOM   7616  O   HOH A1524      23.661   5.894  36.393  1.00  0.00      A    O
ATOM   7617  H1  HOH A1524      23.185   5.190  35.951  1.00  0.00      A    H
ATOM   7618  H2  HOH A1524      23.068   6.185  37.086  1.00  0.00      A    H
ATOM   7621  O   HOH A1525      28.638  35.145  14.074  1.00  0.00      A    O
ATOM   7622  H1  HOH A1525      28.861  34.704  14.894  1.00  0.00      A    H
ATOM   7623  H2  HOH A1525      29.306  35.823  13.977  1.00  0.00      A    H
ATOM   7626  O   HOH A1526      35.641  17.946  29.164  1.00  0.00      A    O
ATOM   7627  H1  HOH A1526      35.773  18.844  29.468  1.00  0.00      A    H
ATOM   7628  H2  HOH A1526      35.090  17.544  29.835  1.00  0.00      A    H
ATOM   7631  O   HOH A1527      28.422  18.532  36.597  1.00  0.00      A    O
ATOM   7632  H1  HOH A1527      27.513  18.543  36.298  1.00  0.00      A    H
ATOM   7633  H2  HOH A1527      28.937  18.707  35.809  1.00  0.00      A    H
ATOM   7636  O   HOH A1528      32.058  15.124   4.351  1.00  0.00      A    O
ATOM   7637  H1  HOH A1528      32.768  15.765   4.399  1.00  0.00      A    H
ATOM   7638  H2  HOH A1528      31.276  15.612   4.610  1.00  0.00      A    H
ATOM   7641  O   HOH A1529      11.332  12.096  18.269  1.00  0.00      A    O
ATOM   7642  H1  HOH A1529      11.476  11.737  19.145  1.00  0.00      A    H
ATOM   7643  H2  HOH A1529      10.384  12.050  18.144  1.00  0.00      A    H
ATOM   7646  O   HOH A1530       9.332   8.065  22.558  1.00  0.00      A    O
ATOM   7647  H1  HOH A1530       9.695   8.056  21.673  1.00  0.00      A    H
ATOM   7648  H2  HOH A1530      10.074   7.846  23.123  1.00  0.00      A    H
ATOM   7651  O   HOH A1531      19.635  38.120  18.510  1.00  0.00      A    O
ATOM   7652  H1  HOH A1531      19.941  38.597  17.739  1.00  0.00      A    H
ATOM   7653  H2  HOH A1531      19.713  38.748  19.227  1.00  0.00      A    H
ATOM   7656  O   HOH A1532      18.120  15.824  17.497  1.00  0.00      A    O
ATOM   7657  H1  HOH A1532      18.577  16.470  16.958  1.00  0.00      A    H
ATOM   7658  H2  HOH A1532      18.071  15.043  16.945  1.00  0.00      A    H
ATOM   7661  O   HOH A1533       0.999  12.411   7.523  1.00  0.00      A    O
ATOM   7662  H1  HOH A1533       1.139  13.010   6.789  1.00  0.00      A    H
ATOM   7663  H2  HOH A1533       1.491  11.624   7.287  1.00  0.00      A    H
ATOM   7666  O   HOH A1534      36.606  17.465  10.804  1.00  0.00      A    O
ATOM   7667  H1  HOH A1534      36.529  17.088  11.680  1.00  0.00      A    H
ATOM   7668  H2  HOH A1534      37.348  17.006  10.410  1.00  0.00      A    H
ATOM   7671  O   HOH A1535      26.725  14.838  39.059  1.00  0.00      A    O
ATOM   7672  H1  HOH A1535      25.858  15.239  38.994  1.00  0.00      A    H
ATOM   7673  H2  HOH A1535      27.324  15.510  38.733  1.00  0.00      A    H
ATOM   7676  O   HOH A1536      10.724  12.176   4.763  1.00  0.00      A    O
ATOM   7677  H1  HOH A1536      10.822  12.777   5.502  1.00  0.00      A    H
ATOM   7678  H2  HOH A1536      11.471  12.370   4.196  1.00  0.00      A    H
ATOM   7681  O   HOH A1537       6.181  29.606  20.586  1.00  0.00      A    O
ATOM   7682  H1  HOH A1537       5.749  30.181  19.955  1.00  0.00      A    H
ATOM   7683  H2  HOH A1537       6.205  30.115  21.397  1.00  0.00      A    H
ATOM   7686  O   HOH A1538      23.488  28.222  29.259  1.00  0.00      A    O
ATOM   7687  H1  HOH A1538      22.991  28.205  30.077  1.00  0.00      A    H
ATOM   7688  H2  HOH A1538      23.541  27.304  28.992  1.00  0.00      A    H
ATOM   7691  O   HOH A1539      38.942  19.894  25.131  1.00  0.00      A    O
ATOM   7692  H1  HOH A1539      38.924  20.769  25.520  1.00  0.00      A    H
ATOM   7693  H2  HOH A1539      39.760  19.868  24.636  1.00  0.00      A    H
ATOM   7696  O   HOH A1540      22.298   0.542  32.230  1.00  0.00      A    O
ATOM   7697  H1  HOH A1540      22.613   0.550  33.134  1.00  0.00      A    H
ATOM   7698  H2  HOH A1540      22.987   0.981  31.732  1.00  0.00      A    H
ATOM   7701  O   HOH A1541       6.518  14.924  31.430  1.00  0.00      A    O
ATOM   7702  H1  HOH A1541       7.167  14.732  30.754  1.00  0.00      A    H
ATOM   7703  H2  HOH A1541       5.913  14.182  31.399  1.00  0.00      A    H
ATOM   7706  O   HOH A1542      38.456  36.535  24.788  1.00  0.00      A    O
ATOM   7707  H1  HOH A1542      39.393  36.719  24.858  1.00  0.00      A    H
ATOM   7708  H2  HOH A1542      38.129  37.187  24.169  1.00  0.00      A    H
ATOM   7711  O   HOH A1543      15.767  30.371  15.229  1.00  0.00      A    O
ATOM   7712  H1  HOH A1543      15.986  29.870  14.443  1.00  0.00      A    H
ATOM   7713  H2  HOH A1543      15.345  29.736  15.809  1.00  0.00      A    H
ATOM   7716  O   HOH A1544      21.094  13.205  25.918  1.00  0.00      A    O
ATOM   7717  H1  HOH A1544      21.738  13.791  25.522  1.00  0.00      A    H
ATOM   7718  H2  HOH A1544      20.376  13.780  26.183  1.00  0.00      A    H
ATOM   7721  O   HOH A1545       2.778  35.152   5.179  1.00  0.00      A    O
ATOM   7722  H1  HOH A1545       3.384  35.371   5.887  1.00  0.00      A    H
ATOM   7723  H2  HOH A1545       3.247  34.503   4.654  1.00  0.00      A    H
ATOM   7726  O   HOH A1546      15.201  10.965  37.012  1.00  0.00      A    O
ATOM   7727  H1  HOH A1546      14.715  10.544  37.721  1.00  0.00      A    H
ATOM   7728  H2  HOH A1546      14.831  11.846  36.958  1.00  0.00      A    H
ATOM   7731  O   HOH A1547      17.035   0.599   5.188  1.00  0.00      A    O
ATOM   7732  H1  HOH A1547      17.837   1.003   4.857  1.00  0.00      A    H
ATOM   7733  H2  HOH A1547      17.297   0.181   6.008  1.00  0.00      A    H
ATOM   7736  O   HOH A1548       9.318  31.526   2.303  1.00  0.00      A    O
ATOM   7737  H1  HOH A1548       9.959  32.228   2.413  1.00  0.00      A    H
ATOM   7738  H2  HOH A1548       8.987  31.362   3.186  1.00  0.00      A    H
ATOM   7741  O   HOH A1549      28.839  38.930  16.839  1.00  0.00      A    O
ATOM   7742  H1  HOH A1549      28.581  39.838  16.994  1.00  0.00      A    H
ATOM   7743  H2  HOH A1549      28.173  38.589  16.241  1.00  0.00      A    H
ATOM   7746  O   HOH A1550      19.716   8.208  16.336  1.00  0.00      A    O
ATOM   7747  H1  HOH A1550      20.012   9.033  15.952  1.00  0.00      A    H
ATOM   7748  H2  HOH A1550      19.746   8.358  17.281  1.00  0.00      A    H
ATOM   7751  O   HOH A1551      27.789  13.024  32.815  1.00  0.00      A    O
ATOM   7752  H1  HOH A1551      27.272  13.578  32.230  1.00  0.00      A    H
ATOM   7753  H2  HOH A1551      28.320  12.486  32.227  1.00  0.00      A    H
ATOM   7756  O   HOH A1552       1.291  13.522  21.375  1.00  0.00      A    O
ATOM   7757  H1  HOH A1552       0.341  13.596  21.287  1.00  0.00      A    H
ATOM   7758  H2  HOH A1552       1.610  13.445  20.476  1.00  0.00      A    H
ATOM   7761  O   HOH A1553      37.011  30.499  16.544  1.00  0.00      A    O
ATOM   7762  H1  HOH A1553      37.239  29.781  15.954  1.00  0.00      A    H
ATOM   7763  H2  HOH A1553      37.419  30.264  17.378  1.00  0.00      A    H
ATOM   7766  O   HOH A1554      24.945  30.751  31.915  1.00  0.00      A    O
ATOM   7767  H1  HOH A1554      24.858  29.883  32.310  1.00  0.00      A    H
ATOM   7768  H2  HOH A1554      25.627  31.182  32.430  1.00  0.00      A    H
ATOM   7771  O   HOH A1555      38.501   6.805  23.210  1.00  0.00      A    O
ATOM   7772  H1  HOH A1555      38.852   6.032  23.653  1.00  0.00      A    H
ATOM   7773  H2  HOH A1555      37.986   6.453  22.484  1.00  0.00      A    H
ATOM   7776  O   HOH A1556       3.566   0.853  21.223  1.00  0.00      A    O
ATOM   7777  H1  HOH A1556       3.849   0.177  20.608  1.00  0.00      A    H
ATOM   7778  H2  HOH A1556       2.611   0.854  21.157  1.00  0.00      A    H
ATOM   7781  O   HOH A1557      37.272   7.705  37.877  1.00  0.00      A    O
ATOM   7782  H1  HOH A1557      38.077   7.193  37.961  1.00  0.00      A    H
ATOM   7783  H2  HOH A1557      36.599   7.060  37.661  1.00  0.00      A    H
ATOM   7786  O   HOH A1558      12.730  27.609  25.777  1.00  0.00      A    O
ATOM   7787  H1  HOH A1558      12.975  27.487  24.860  1.00  0.00      A    H
ATOM   7788  H2  HOH A1558      12.272  28.449  25.794  1.00  0.00      A    H
ATOM   7791  O   HOH A1559      37.404  10.586  30.270  1.00  0.00      A    O
ATOM   7792  H1  HOH A1559      37.768   9.701  30.253  1.00  0.00      A    H
ATOM   7793  H2  HOH A1559      36.942  10.671  29.435  1.00  0.00      A    H
ATOM   7796  O   HOH A1560      35.382  14.428  18.407  1.00  0.00      A    O
ATOM   7797  H1  HOH A1560      35.400  14.465  19.364  1.00  0.00      A    H
ATOM   7798  H2  HOH A1560      35.770  15.257  18.128  1.00  0.00      A    H
ATOM   7801  O   HOH A1561       5.201   2.029   6.190  1.00  0.00      A    O
ATOM   7802  H1  HOH A1561       6.054   1.651   6.405  1.00  0.00      A    H
ATOM   7803  H2  HOH A1561       4.756   2.112   7.033  1.00  0.00      A    H
ATOM   7806  O   HOH A1562      33.490   4.040  22.388  1.00  0.00      A    O
ATOM   7807  H1  HOH A1562      33.814   4.298  21.525  1.00  0.00      A    H
ATOM   7808  H2  HOH A1562      32.594   3.742  22.229  1.00  0.00      A    H
ATOM   7811  O   HOH A1563       0.755  31.873  27.641  1.00  0.00      A    O
ATOM   7812  H1  HOH A1563       1.321  31.102  27.695  1.00  0.00      A    H
ATOM   7813  H2  HOH A1563       1.270  32.514  27.152  1.00  0.00      A    H
ATOM   7816  O   HOH A1564       7.073  11.960  29.123  1.00  0.00      A    O
ATOM   7817  H1  HOH A1564       6.283  12.314  29.531  1.00  0.00      A    H
ATOM   7818  H2  HOH A1564       7.775  12.540  29.418  1.00  0.00      A    H
ATOM   7821  O   HOH A1565      21.255   3.578  17.901  1.00  0.00      A    O
ATOM   7822  H1  HOH A1565      21.651   3.981  17.128  1.00  0.00      A    H
ATOM   7823  H2  HOH A1565      20.757   4.284  18.312  1.00  0.00      A    H
ATOM   7826  O   HOH A1566      24.471  38.880  17.481  1.00  0.00      A    O
ATOM   7827  H1  HOH A1566      25.024  39.424  18.042  1.00  0.00      A    H
ATOM   7828  H2  HOH A1566      24.162  39.476  16.798  1.00  0.00      A    H
ATOM   7831  O   HOH A1567       5.237  23.325   7.613  1.00  0.00      A    O
ATOM   7832  H1  HOH A1567       4.580  23.023   8.240  1.00  0.00      A    H
ATOM   7833  H2  HOH A1567       4.830  23.193   6.756  1.00  0.00      A    H
ATOM   7836  O   HOH A1568      29.040  28.461  25.824  1.00  0.00      A    O
ATOM   7837  H1  HOH A1568      29.670  28.506  26.543  1.00  0.00      A    H
ATOM   7838  H2  HOH A1568      29.385  27.782  25.244  1.00  0.00      A    H
ATOM   7841  O   HOH A1569      20.328  21.995  32.751  1.00  0.00      A    O
ATOM   7842  H1  HOH A1569      21.222  21.779  32.487  1.00  0.00      A    H
ATOM   7843  H2  HOH A1569      20.078  22.721  32.179  1.00  0.00      A    H
ATOM   7846  O   HOH A1570      20.137   7.033   7.072  1.00  0.00      A    O
ATOM   7847  H1  HOH A1570      21.043   6.739   7.164  1.00  0.00      A    H
ATOM   7848  H2  HOH A1570      19.612   6.252   7.253  1.00  0.00      A    H
ATOM   7851  O   HOH A1571       0.564  35.005  19.120  1.00  0.00      A    O
ATOM   7852  H1  HOH A1571       1.256  35.505  18.688  1.00  0.00      A    H
ATOM   7853  H2  HOH A1571      -0.014  35.670  19.495  1.00  0.00      A    H
ATOM   7856  O   HOH A1572      31.393  24.145  15.651  1.00  0.00      A    O
ATOM   7857  H1  HOH A1572      31.553  24.288  16.584  1.00  0.00      A    H
ATOM   7858  H2  HOH A1572      30.526  24.521  15.496  1.00  0.00      A    H
ATOM   7861  O   HOH A1573      33.534  37.421  26.133  1.00  0.00      A    O
ATOM   7862  H1  HOH A1573      33.191  36.665  26.609  1.00  0.00      A    H
ATOM   7863  H2  HOH A1573      33.651  38.094  26.803  1.00  0.00      A    H
ATOM   7866  O   HOH A1574      19.883  18.598  25.724  1.00  0.00      A    O
ATOM   7867  H1  HOH A1574      20.158  19.422  25.324  1.00  0.00      A    H
ATOM   7868  H2  HOH A1574      20.336  17.923  25.218  1.00  0.00      A    H
ATOM   7871  O   HOH A1575       8.148   0.160  22.893  1.00  0.00      A    O
ATOM   7872  H1  HOH A1575       7.703  -0.149  22.105  1.00  0.00      A    H
ATOM   7873  H2  HOH A1575       8.118   1.114  22.827  1.00  0.00      A    H
ATOM   7876  O   HOH A1576      18.783  26.385  25.305  1.00  0.00      A    O
ATOM   7877  H1  HOH A1576      17.926  26.032  25.067  1.00  0.00      A    H
ATOM   7878  H2  HOH A1576      18.649  27.332  25.345  1.00  0.00      A    H
ATOM   7881  O   HOH A1577      18.766  27.263  15.301  1.00  0.00      A    O
ATOM   7882  H1  HOH A1577      17.956  27.097  15.784  1.00  0.00      A    H
ATOM   7883  H2  HOH A1577      19.171  28.000  15.758  1.00  0.00      A    H
ATOM   7886  O   HOH A1578      26.370  25.529  30.202  1.00  0.00      A    O
ATOM   7887  H1  HOH A1578      27.017  26.231  30.256  1.00  0.00      A    H
ATOM   7888  H2  HOH A1578      25.826  25.642  30.982  1.00  0.00      A    H
ATOM   7891  O   HOH A1579       9.055  20.605  24.171  1.00  0.00      A    O
ATOM   7892  H1  HOH A1579       8.793  21.123  24.932  1.00  0.00      A    H
ATOM   7893  H2  HOH A1579       8.498  19.828  24.206  1.00  0.00      A    H
ATOM   7896  O   HOH A1580      23.951  12.368  17.157  1.00  0.00      A    O
ATOM   7897  H1  HOH A1580      24.069  13.087  16.536  1.00  0.00      A    H
ATOM   7898  H2  HOH A1580      24.840  12.122  17.412  1.00  0.00      A    H
ATOM   7901  O   HOH A1581       0.469  25.333  25.937  1.00  0.00      A    O
ATOM   7902  H1  HOH A1581       0.799  25.184  26.824  1.00  0.00      A    H
ATOM   7903  H2  HOH A1581      -0.006  24.531  25.720  1.00  0.00      A    H
ATOM   7906  O   HOH A1582       9.330  33.434  38.492  1.00  0.00      A    O
ATOM   7907  H1  HOH A1582       9.433  33.748  37.594  1.00  0.00      A    H
ATOM   7908  H2  HOH A1582       9.436  34.216  39.033  1.00  0.00      A    H
ATOM   7911  O   HOH A1583      31.060  36.729  37.717  1.00  0.00      A    O
ATOM   7912  H1  HOH A1583      30.225  36.428  38.076  1.00  0.00      A    H
ATOM   7913  H2  HOH A1583      31.617  35.951  37.718  1.00  0.00      A    H
ATOM   7916  O   HOH A1584      32.106  15.313  19.376  1.00  0.00      A    O
ATOM   7917  H1  HOH A1584      31.201  15.451  19.096  1.00  0.00      A    H
ATOM   7918  H2  HOH A1584      32.621  15.896  18.818  1.00  0.00      A    H
ATOM   7921  O   HOH A1585      24.810  23.091  11.760  1.00  0.00      A    O
ATOM   7922  H1  HOH A1585      24.004  23.421  11.364  1.00  0.00      A    H
ATOM   7923  H2  HOH A1585      25.174  22.497  11.104  1.00  0.00      A    H
ATOM   7926  O   HOH A1586      32.986  28.008  30.293  1.00  0.00      A    O
ATOM   7927  H1  HOH A1586      32.332  27.655  30.897  1.00  0.00      A    H
ATOM   7928  H2  HOH A1586      33.769  28.126  30.831  1.00  0.00      A    H
ATOM   7931  O   HOH A1587      30.779  24.840  22.378  1.00  0.00      A    O
ATOM   7932  H1  HOH A1587      31.361  24.138  22.670  1.00  0.00      A    H
ATOM   7933  H2  HOH A1587      30.477  24.557  21.515  1.00  0.00      A    H
ATOM   7936  O   HOH A1588      25.208  36.886   7.236  1.00  0.00      A    O
ATOM   7937  H1  HOH A1588      24.583  36.388   7.762  1.00  0.00      A    H
ATOM   7938  H2  HOH A1588      25.337  37.700   7.724  1.00  0.00      A    H
ATOM   7941  O   HOH A1589      31.349  29.524  32.466  1.00  0.00      A    O
ATOM   7942  H1  HOH A1589      31.291  30.043  31.664  1.00  0.00      A    H
ATOM   7943  H2  HOH A1589      32.093  29.896  32.940  1.00  0.00      A    H
ATOM   7946  O   HOH A1590      34.678  17.002   3.870  1.00  0.00      A    O
ATOM   7947  H1  HOH A1590      34.039  17.230   3.195  1.00  0.00      A    H
ATOM   7948  H2  HOH A1590      34.930  16.101   3.667  1.00  0.00      A    H
ATOM   7951  O   HOH A1591      24.257  16.918  19.170  1.00  0.00      A    O
ATOM   7952  H1  HOH A1591      24.704  16.172  19.570  1.00  0.00      A    H
ATOM   7953  H2  HOH A1591      24.305  17.609  19.831  1.00  0.00      A    H
ATOM   7956  O   HOH A1592       7.893   8.571   7.424  1.00  0.00      A    O
ATOM   7957  H1  HOH A1592       8.168   7.655   7.475  1.00  0.00      A    H
ATOM   7958  H2  HOH A1592       8.626   9.017   6.999  1.00  0.00      A    H
ATOM   7961  O   HOH A1593       0.137   4.417  24.143  1.00  0.00      A    O
ATOM   7962  H1  HOH A1593       0.565   4.017  23.386  1.00  0.00      A    H
ATOM   7963  H2  HOH A1593      -0.734   4.022  24.163  1.00  0.00      A    H
ATOM   7966  O   HOH A1594      35.382  22.230  16.481  1.00  0.00      A    O
ATOM   7967  H1  HOH A1594      35.069  21.845  15.662  1.00  0.00      A    H
ATOM   7968  H2  HOH A1594      35.356  23.175  16.327  1.00  0.00      A    H
ATOM   7971  O   HOH A1595      10.929   7.572  14.923  1.00  0.00      A    O
ATOM   7972  H1  HOH A1595      11.598   7.271  14.307  1.00  0.00      A    H
ATOM   7973  H2  HOH A1595      11.361   8.260  15.429  1.00  0.00      A    H
ATOM   7976  O   HOH A1596      34.414   9.790  11.450  1.00  0.00      A    O
ATOM   7977  H1  HOH A1596      33.939   9.357  10.740  1.00  0.00      A    H
ATOM   7978  H2  HOH A1596      34.045  10.673  11.481  1.00  0.00      A    H
ATOM   7981  O   HOH A1597       6.113  14.009   8.834  1.00  0.00      A    O
ATOM   7982  H1  HOH A1597       6.691  13.443   9.345  1.00  0.00      A    H
ATOM   7983  H2  HOH A1597       5.900  14.732   9.424  1.00  0.00      A    H
ATOM   7986  O   HOH A1598      12.696  14.416  35.879  1.00  0.00      A    O
ATOM   7987  H1  HOH A1598      13.435  14.087  36.390  1.00  0.00      A    H
ATOM   7988  H2  HOH A1598      12.565  15.310  36.194  1.00  0.00      A    H
ATOM   7991  O   HOH A1599      34.520  16.937  22.544  1.00  0.00      A    O
ATOM   7992  H1  HOH A1599      34.929  16.893  23.408  1.00  0.00      A    H
ATOM   7993  H2  HOH A1599      34.748  17.806  22.215  1.00  0.00      A    H
ATOM   7996  O   HOH A1600      13.781   9.459  13.408  1.00  0.00      A    O
ATOM   7997  H1  HOH A1600      14.327   8.717  13.669  1.00  0.00      A    H
ATOM   7998  H2  HOH A1600      14.118  10.195  13.919  1.00  0.00      A    H
ATOM   8001  O   HOH A1601      14.830  37.642  20.064  1.00  0.00      A    O
ATOM   8002  H1  HOH A1601      14.000  38.095  19.916  1.00  0.00      A    H
ATOM   8003  H2  HOH A1601      14.613  36.938  20.675  1.00  0.00      A    H
ATOM   8006  O   HOH A1602      26.882  12.740  15.068  1.00  0.00      A    O
ATOM   8007  H1  HOH A1602      27.487  12.016  15.226  1.00  0.00      A    H
ATOM   8008  H2  HOH A1602      27.092  13.381  15.747  1.00  0.00      A    H
ATOM   8011  O   HOH A1603       9.799   4.902  34.121  1.00  0.00      A    O
ATOM   8012  H1  HOH A1603      10.680   4.598  33.904  1.00  0.00      A    H
ATOM   8013  H2  HOH A1603       9.219   4.223  33.777  1.00  0.00      A    H
ATOM   8016  O   HOH A1604       1.783  25.433  29.111  1.00  0.00      A    O
ATOM   8017  H1  HOH A1604       2.695  25.147  29.065  1.00  0.00      A    H
ATOM   8018  H2  HOH A1604       1.405  24.918  29.824  1.00  0.00      A    H
ATOM   8021  O   HOH A1605      12.603   9.068  34.635  1.00  0.00      A    O
ATOM   8022  H1  HOH A1605      12.394   9.409  35.505  1.00  0.00      A    H
ATOM   8023  H2  HOH A1605      12.609   9.841  34.070  1.00  0.00      A    H
ATOM   8026  O   HOH A1606       9.109  32.644  20.589  1.00  0.00      A    O
ATOM   8027  H1  HOH A1606       9.694  32.462  19.853  1.00  0.00      A    H
ATOM   8028  H2  HOH A1606       8.314  32.991  20.184  1.00  0.00      A    H
ATOM   8031  O   HOH A1607       8.333  38.793  26.018  1.00  0.00      A    O
ATOM   8032  H1  HOH A1607       7.847  39.579  26.268  1.00  0.00      A    H
ATOM   8033  H2  HOH A1607       8.123  38.665  25.092  1.00  0.00      A    H
ATOM   8036  O   HOH A1608       0.061  29.550  25.535  1.00  0.00      A    O
ATOM   8037  H1  HOH A1608       0.024  30.370  26.029  1.00  0.00      A    H
ATOM   8038  H2  HOH A1608       0.968  29.258  25.621  1.00  0.00      A    H
ATOM   8041  O   HOH A1609       0.929  35.924  38.067  1.00  0.00      A    O
ATOM   8042  H1  HOH A1609       0.228  35.522  38.579  1.00  0.00      A    H
ATOM   8043  H2  HOH A1609       0.716  35.711  37.158  1.00  0.00      A    H
ATOM   8046  O   HOH A1610      37.529   3.873   7.746  1.00  0.00      A    O
ATOM   8047  H1  HOH A1610      36.707   3.831   7.257  1.00  0.00      A    H
ATOM   8048  H2  HOH A1610      37.350   3.401   8.559  1.00  0.00      A    H
ATOM   8051  O   HOH A1611      13.474  27.835   6.673  1.00  0.00      A    O
ATOM   8052  H1  HOH A1611      13.345  27.071   6.110  1.00  0.00      A    H
ATOM   8053  H2  HOH A1611      14.384  27.770   6.961  1.00  0.00      A    H
ATOM   8056  O   HOH A1612       4.607  29.560  30.558  1.00  0.00      A    O
ATOM   8057  H1  HOH A1612       4.513  30.018  31.394  1.00  0.00      A    H
ATOM   8058  H2  HOH A1612       3.955  28.860  30.594  1.00  0.00      A    H
ATOM   8061  O   HOH A1613      36.372   5.157  21.265  1.00  0.00      A    O
ATOM   8062  H1  HOH A1613      36.893   5.223  20.464  1.00  0.00      A    H
ATOM   8063  H2  HOH A1613      35.485   4.965  20.959  1.00  0.00      A    H
ATOM   8066  O   HOH A1614       8.571  17.901  30.915  1.00  0.00      A    O
ATOM   8067  H1  HOH A1614       7.773  18.246  30.515  1.00  0.00      A    H
ATOM   8068  H2  HOH A1614       8.915  17.283  30.270  1.00  0.00      A    H
ATOM   8071  O   HOH A1615       2.386   6.706  27.527  1.00  0.00      A    O
ATOM   8072  H1  HOH A1615       2.780   6.449  28.360  1.00  0.00      A    H
ATOM   8073  H2  HOH A1615       1.605   6.158  27.451  1.00  0.00      A    H
ATOM   8076  O   HOH A1616      31.646  35.255  13.312  1.00  0.00      A    O
ATOM   8077  H1  HOH A1616      32.174  35.304  12.515  1.00  0.00      A    H
ATOM   8078  H2  HOH A1616      31.971  35.970  13.859  1.00  0.00      A    H
ATOM   8081  O   HOH A1617      38.912  30.944  30.825  1.00  0.00      A    O
ATOM   8082  H1  HOH A1617      38.258  31.561  30.497  1.00  0.00      A    H
ATOM   8083  H2  HOH A1617      38.584  30.084  30.560  1.00  0.00      A    H
ATOM   8086  O   HOH A1618      28.976  28.655   6.067  1.00  0.00      A    O
ATOM   8087  H1  HOH A1618      28.064  28.390   5.947  1.00  0.00      A    H
ATOM   8088  H2  HOH A1618      28.924  29.558   6.382  1.00  0.00      A    H
ATOM   8091  O   HOH A1619       9.504   0.465  15.036  1.00  0.00      A    O
ATOM   8092  H1  HOH A1619      10.085  -0.173  14.623  1.00  0.00      A    H
ATOM   8093  H2  HOH A1619       9.854   1.316  14.772  1.00  0.00      A    H
ATOM   8096  O   HOH A1620      16.134  12.462   0.591  1.00  0.00      A    O
ATOM   8097  H1  HOH A1620      15.973  11.663   0.089  1.00  0.00      A    H
ATOM   8098  H2  HOH A1620      16.478  12.153   1.430  1.00  0.00      A    H
ATOM   8101  O   HOH A1621      23.617   9.436   2.974  1.00  0.00      A    O
ATOM   8102  H1  HOH A1621      24.355   8.828   3.022  1.00  0.00      A    H
ATOM   8103  H2  HOH A1621      23.460   9.549   2.036  1.00  0.00      A    H
ATOM   8106  O   HOH A1622      28.551  36.796  39.039  1.00  0.00      A    O
ATOM   8107  H1  HOH A1622      27.614  36.628  38.939  1.00  0.00      A    H
ATOM   8108  H2  HOH A1622      28.598  37.612  39.537  1.00  0.00      A    H
ATOM   8111  O   HOH A1623      17.406  19.666  22.659  1.00  0.00      A    O
ATOM   8112  H1  HOH A1623      16.678  19.140  22.325  1.00  0.00      A    H
ATOM   8113  H2  HOH A1623      17.686  19.210  23.453  1.00  0.00      A    H
ATOM   8116  O   HOH A1624      30.640   7.764  18.346  1.00  0.00      A    O
ATOM   8117  H1  HOH A1624      29.783   7.986  17.982  1.00  0.00      A    H
ATOM   8118  H2  HOH A1624      30.700   8.278  19.151  1.00  0.00      A    H
ATOM   8121  O   HOH A1625      21.536  10.645  10.298  1.00  0.00      A    O
ATOM   8122  H1  HOH A1625      21.260  11.560  10.351  1.00  0.00      A    H
ATOM   8123  H2  HOH A1625      21.901  10.555   9.418  1.00  0.00      A    H
ATOM   8126  O   HOH A1626      12.360  37.792   8.328  1.00  0.00      A    O
ATOM   8127  H1  HOH A1626      12.811  37.702   7.488  1.00  0.00      A    H
ATOM   8128  H2  HOH A1626      12.376  38.731   8.509  1.00  0.00      A    H
ATOM   8131  O   HOH A1627       5.593  15.466  38.995  1.00  0.00      A    O
ATOM   8132  H1  HOH A1627       4.981  16.166  38.769  1.00  0.00      A    H
ATOM   8133  H2  HOH A1627       5.945  15.720  39.848  1.00  0.00      A    H
ATOM   8136  O   HOH A1628      15.696   2.499  30.108  1.00  0.00      A    O
ATOM   8137  H1  HOH A1628      15.200   1.775  29.727  1.00  0.00      A    H
ATOM   8138  H2  HOH A1628      16.276   2.083  30.746  1.00  0.00      A    H
ATOM   8141  O   HOH A1629       8.322  29.734  16.930  1.00  0.00      A    O
ATOM   8142  H1  HOH A1629       8.091  30.653  16.795  1.00  0.00      A    H
ATOM   8143  H2  HOH A1629       8.825  29.496  16.151  1.00  0.00      A    H
ATOM   8146  O   HOH A1630      34.266  15.345   0.244  1.00  0.00      A    O
ATOM   8147  H1  HOH A1630      34.926  15.165  -0.426  1.00  0.00      A    H
ATOM   8148  H2  HOH A1630      34.719  15.194   1.074  1.00  0.00      A    H
ATOM   8151  O   HOH A1631      21.835  38.256  21.336  1.00  0.00      A    O
ATOM   8152  H1  HOH A1631      21.968  37.807  22.171  1.00  0.00      A    H
ATOM   8153  H2  HOH A1631      22.197  37.659  20.682  1.00  0.00      A    H
ATOM   8156  O   HOH A1632      25.423   1.563   6.681  1.00  0.00      A    O
ATOM   8157  H1  HOH A1632      25.899   0.892   7.171  1.00  0.00      A    H
ATOM   8158  H2  HOH A1632      24.831   1.955   7.323  1.00  0.00      A    H
ATOM   8161  O   HOH A1633      31.759  34.311  20.149  1.00  0.00      A    O
ATOM   8162  H1  HOH A1633      32.100  33.765  19.440  1.00  0.00      A    H
ATOM   8163  H2  HOH A1633      32.362  34.162  20.878  1.00  0.00      A    H
ATOM   8166  O   HOH A1634      33.638  18.067  15.914  1.00  0.00      A    O
ATOM   8167  H1  HOH A1634      34.582  18.051  15.758  1.00  0.00      A    H
ATOM   8168  H2  HOH A1634      33.318  18.791  15.375  1.00  0.00      A    H
ATOM   8171  O   HOH A1635      23.366  35.032  31.174  1.00  0.00      A    O
ATOM   8172  H1  HOH A1635      23.443  35.986  31.201  1.00  0.00      A    H
ATOM   8173  H2  HOH A1635      23.643  34.794  30.290  1.00  0.00      A    H
ATOM   8176  O   HOH A1636      30.674   6.632   3.455  1.00  0.00      A    O
ATOM   8177  H1  HOH A1636      29.934   6.071   3.220  1.00  0.00      A    H
ATOM   8178  H2  HOH A1636      31.336   6.447   2.789  1.00  0.00      A    H
ATOM   8181  O   HOH A1637       2.463  27.259  36.390  1.00  0.00      A    O
ATOM   8182  H1  HOH A1637       2.445  27.693  35.537  1.00  0.00      A    H
ATOM   8183  H2  HOH A1637       3.222  26.678  36.347  1.00  0.00      A    H
ATOM   8186  O   HOH A1638      15.635  27.315   9.851  1.00  0.00      A    O
ATOM   8187  H1  HOH A1638      16.383  27.173  10.431  1.00  0.00      A    H
ATOM   8188  H2  HOH A1638      15.335  28.199  10.059  1.00  0.00      A    H
ATOM   8191  O   HOH A1639      29.138  14.135  25.096  1.00  0.00      A    O
ATOM   8192  H1  HOH A1639      29.191  14.714  25.857  1.00  0.00      A    H
ATOM   8193  H2  HOH A1639      29.198  14.723  24.343  1.00  0.00      A    H
ATOM   8196  O   HOH A1640       7.154   5.414  17.078  1.00  0.00      A    O
ATOM   8197  H1  HOH A1640       6.220   5.577  17.208  1.00  0.00      A    H
ATOM   8198  H2  HOH A1640       7.263   4.482  17.267  1.00  0.00      A    H
ATOM   8201  O   HOH A1641      16.509   7.451  12.025  1.00  0.00      A    O
ATOM   8202  H1  HOH A1641      16.284   7.288  11.109  1.00  0.00      A    H
ATOM   8203  H2  HOH A1641      17.465   7.409  12.048  1.00  0.00      A    H
ATOM   8206  O   HOH A1642      33.554  24.844  19.854  1.00  0.00      A    O
ATOM   8207  H1  HOH A1642      33.450  24.036  20.356  1.00  0.00      A    H
ATOM   8208  H2  HOH A1642      34.205  24.630  19.185  1.00  0.00      A    H
ATOM   8211  O   HOH A1643      16.501   4.306  24.152  1.00  0.00      A    O
ATOM   8212  H1  HOH A1643      15.625   4.206  23.778  1.00  0.00      A    H
ATOM   8213  H2  HOH A1643      16.421   3.967  25.043  1.00  0.00      A    H
ATOM   8216  O   HOH A1644      16.789   4.352   3.260  1.00  0.00      A    O
ATOM   8217  H1  HOH A1644      16.169   3.662   3.493  1.00  0.00      A    H
ATOM   8218  H2  HOH A1644      17.161   4.068   2.425  1.00  0.00      A    H
ATOM   8221  O   HOH A1645       2.030  19.861  23.884  1.00  0.00      A    O
ATOM   8222  H1  HOH A1645       2.029  19.844  22.927  1.00  0.00      A    H
ATOM   8223  H2  HOH A1645       2.655  19.181  24.136  1.00  0.00      A    H
ATOM   8226  O   HOH A1646      29.804  23.832  28.814  1.00  0.00      A    O
ATOM   8227  H1  HOH A1646      29.279  24.245  29.499  1.00  0.00      A    H
ATOM   8228  H2  HOH A1646      29.481  24.217  27.999  1.00  0.00      A    H
ATOM   8231  O   HOH A1647      28.580  20.193  38.963  1.00  0.00      A    O
ATOM   8232  H1  HOH A1647      27.877  20.668  38.519  1.00  0.00      A    H
ATOM   8233  H2  HOH A1647      28.777  19.458  38.382  1.00  0.00      A    H
ATOM   8236  O   HOH A1648      20.064  28.910  24.174  1.00  0.00      A    O
ATOM   8237  H1  HOH A1648      20.634  29.547  23.744  1.00  0.00      A    H
ATOM   8238  H2  HOH A1648      19.862  28.269  23.492  1.00  0.00      A    H
ATOM   8241  O   HOH A1649       9.911  18.359  27.443  1.00  0.00      A    O
ATOM   8242  H1  HOH A1649      10.033  17.569  27.969  1.00  0.00      A    H
ATOM   8243  H2  HOH A1649       9.825  18.039  26.545  1.00  0.00      A    H
ATOM   8246  O   HOH A1650      23.800  19.738   6.301  1.00  0.00      A    O
ATOM   8247  H1  HOH A1650      23.853  20.616   5.924  1.00  0.00      A    H
ATOM   8248  H2  HOH A1650      24.035  19.153   5.581  1.00  0.00      A    H
ATOM   8251  O   HOH A1651       2.064   1.677  13.613  1.00  0.00      A    O
ATOM   8252  H1  HOH A1651       2.627   2.396  13.328  1.00  0.00      A    H
ATOM   8253  H2  HOH A1651       1.493   1.507  12.863  1.00  0.00      A    H
ATOM   8256  O   HOH A1652       6.877  10.802  39.051  1.00  0.00      A    O
ATOM   8257  H1  HOH A1652       6.355  11.525  38.704  1.00  0.00      A    H
ATOM   8258  H2  HOH A1652       7.606  11.228  39.502  1.00  0.00      A    H
ATOM   8261  O   HOH A1653      29.630   4.080   1.994  1.00  0.00      A    O
ATOM   8262  H1  HOH A1653      28.922   3.501   1.713  1.00  0.00      A    H
ATOM   8263  H2  HOH A1653      30.050   4.359   1.180  1.00  0.00      A    H
ATOM   8266  O   HOH A1654      31.021  32.765  34.835  1.00  0.00      A    O
ATOM   8267  H1  HOH A1654      31.738  32.340  35.305  1.00  0.00      A    H
ATOM   8268  H2  HOH A1654      30.363  32.078  34.729  1.00  0.00      A    H
ATOM   8271  O   HOH A1655      12.433  18.328   3.800  1.00  0.00      A    O
ATOM   8272  H1  HOH A1655      13.090  18.221   4.488  1.00  0.00      A    H
ATOM   8273  H2  HOH A1655      12.808  17.885   3.039  1.00  0.00      A    H
ATOM   8276  O   HOH A1656      36.518  10.748  15.681  1.00  0.00      A    O
ATOM   8277  H1  HOH A1656      36.391   9.800  15.705  1.00  0.00      A    H
ATOM   8278  H2  HOH A1656      35.764  11.079  15.191  1.00  0.00      A    H
ATOM   8281  O   HOH A1657      14.864   1.303  23.526  1.00  0.00      A    O
ATOM   8282  H1  HOH A1657      13.967   1.107  23.794  1.00  0.00      A    H
ATOM   8283  H2  HOH A1657      15.374   1.244  24.334  1.00  0.00      A    H
ATOM   8286  O   HOH A1658      35.273   1.974  33.429  1.00  0.00      A    O
ATOM   8287  H1  HOH A1658      35.183   1.145  32.960  1.00  0.00      A    H
ATOM   8288  H2  HOH A1658      34.461   2.057  33.928  1.00  0.00      A    H
ATOM   8291  O   HOH A1659      31.337   0.969  17.283  1.00  0.00      A    O
ATOM   8292  H1  HOH A1659      31.139   1.245  16.388  1.00  0.00      A    H
ATOM   8293  H2  HOH A1659      30.872   0.138  17.385  1.00  0.00      A    H
ATOM   8296  O   HOH A1660      38.214  28.261  30.176  1.00  0.00      A    O
ATOM   8297  H1  HOH A1660      38.257  27.698  30.949  1.00  0.00      A    H
ATOM   8298  H2  HOH A1660      37.883  27.691  29.482  1.00  0.00      A    H
ATOM   8301  O   HOH A1661       8.174  25.884  34.569  1.00  0.00      A    O
ATOM   8302  H1  HOH A1661       7.461  25.914  33.930  1.00  0.00      A    H
ATOM   8303  H2  HOH A1661       8.407  24.957  34.624  1.00  0.00      A    H
ATOM   8306  O   HOH A1662      17.562   6.582  19.617  1.00  0.00      A    O
ATOM   8307  H1  HOH A1662      17.105   5.765  19.413  1.00  0.00      A    H
ATOM   8308  H2  HOH A1662      18.488   6.377  19.488  1.00  0.00      A    H
ATOM   8311  O   HOH A1663       2.926   3.455  33.768  1.00  0.00      A    O
ATOM   8312  H1  HOH A1663       3.675   4.046  33.835  1.00  0.00      A    H
ATOM   8313  H2  HOH A1663       3.082   2.792  34.440  1.00  0.00      A    H
ATOM   8316  O   HOH A1664      12.922   7.043  32.753  1.00  0.00      A    O
ATOM   8317  H1  HOH A1664      13.858   6.846  32.728  1.00  0.00      A    H
ATOM   8318  H2  HOH A1664      12.847   7.776  33.364  1.00  0.00      A    H
ATOM   8321  O   HOH A1665      25.047  18.151  29.480  1.00  0.00      A    O
ATOM   8322  H1  HOH A1665      24.636  17.553  28.855  1.00  0.00      A    H
ATOM   8323  H2  HOH A1665      25.768  18.549  28.993  1.00  0.00      A    H
ATOM   8326  O   HOH A1666       5.605  15.895  19.922  1.00  0.00      A    O
ATOM   8327  H1  HOH A1666       6.562  15.922  19.937  1.00  0.00      A    H
ATOM   8328  H2  HOH A1666       5.394  15.201  19.298  1.00  0.00      A    H
ATOM   8331  O   HOH A1667       1.831  36.626  25.590  1.00  0.00      A    O
ATOM   8332  H1  HOH A1667       2.529  36.579  24.938  1.00  0.00      A    H
ATOM   8333  H2  HOH A1667       2.284  36.804  26.414  1.00  0.00      A    H
ATOM   8336  O   HOH A1668       9.753  17.499   3.843  1.00  0.00      A    O
ATOM   8337  H1  HOH A1668       9.501  18.341   3.465  1.00  0.00      A    H
ATOM   8338  H2  HOH A1668      10.694  17.578   3.999  1.00  0.00      A    H
ATOM   8341  O   HOH A1669       4.879  18.436  18.711  1.00  0.00      A    O
ATOM   8342  H1  HOH A1669       5.199  17.554  18.903  1.00  0.00      A    H
ATOM   8343  H2  HOH A1669       3.928  18.340  18.658  1.00  0.00      A    H
ATOM   8346  O   HOH A1670       0.930  34.191   6.884  1.00  0.00      A    O
ATOM   8347  H1  HOH A1670       1.021  34.886   7.536  1.00  0.00      A    H
ATOM   8348  H2  HOH A1670       1.504  34.459   6.166  1.00  0.00      A    H
ATOM   8351  O   HOH A1671       7.796   1.017   2.747  1.00  0.00      A    O
ATOM   8352  H1  HOH A1671       7.167   1.699   2.983  1.00  0.00      A    H
ATOM   8353  H2  HOH A1671       7.828   1.042   1.790  1.00  0.00      A    H
ATOM   8356  O   HOH A1672      10.769   0.740  25.295  1.00  0.00      A    O
ATOM   8357  H1  HOH A1672       9.888   0.575  25.631  1.00  0.00      A    H
ATOM   8358  H2  HOH A1672      10.689   1.558  24.805  1.00  0.00      A    H
ATOM   8361  O   HOH A1673       6.188  12.449  23.665  1.00  0.00      A    O
ATOM   8362  H1  HOH A1673       6.813  11.935  23.153  1.00  0.00      A    H
ATOM   8363  H2  HOH A1673       5.572  12.792  23.018  1.00  0.00      A    H
ATOM   8366  O   HOH A1674      20.012  22.541  20.503  1.00  0.00      A    O
ATOM   8367  H1  HOH A1674      19.261  23.135  20.480  1.00  0.00      A    H
ATOM   8368  H2  HOH A1674      19.749  21.846  21.106  1.00  0.00      A    H
ATOM   8371  O   HOH A1675       9.163  22.300  16.610  1.00  0.00      A    O
ATOM   8372  H1  HOH A1675       8.475  22.104  17.246  1.00  0.00      A    H
ATOM   8373  H2  HOH A1675       9.615  23.062  16.974  1.00  0.00      A    H
ATOM   8376  O   HOH A1676      12.218  33.815  32.802  1.00  0.00      A    O
ATOM   8377  H1  HOH A1676      11.593  33.617  32.105  1.00  0.00      A    H
ATOM   8378  H2  HOH A1676      12.801  34.473  32.421  1.00  0.00      A    H
ATOM   8381  O   HOH A1677       2.660   4.107  12.188  1.00  0.00      A    O
ATOM   8382  H1  HOH A1677       1.739   4.156  11.931  1.00  0.00      A    H
ATOM   8383  H2  HOH A1677       3.124   4.597  11.510  1.00  0.00      A    H
ATOM   8386  O   HOH A1678      13.074   3.261  19.425  1.00  0.00      A    O
ATOM   8387  H1  HOH A1678      12.279   3.785  19.334  1.00  0.00      A    H
ATOM   8388  H2  HOH A1678      13.421   3.498  20.285  1.00  0.00      A    H
ATOM   8391  O   HOH A1679      22.306  38.611  24.380  1.00  0.00      A    O
ATOM   8392  H1  HOH A1679      22.428  38.347  25.292  1.00  0.00      A    H
ATOM   8393  H2  HOH A1679      23.151  38.437  23.964  1.00  0.00      A    H
ATOM   8396  O   HOH A1680      29.163  33.628  37.443  1.00  0.00      A    O
ATOM   8397  H1  HOH A1680      28.499  34.306  37.319  1.00  0.00      A    H
ATOM   8398  H2  HOH A1680      29.744  33.721  36.688  1.00  0.00      A    H
ATOM   8401  O   HOH A1681      18.300  38.133   7.376  1.00  0.00      A    O
ATOM   8402  H1  HOH A1681      18.649  37.398   7.881  1.00  0.00      A    H
ATOM   8403  H2  HOH A1681      18.564  38.910   7.870  1.00  0.00      A    H
ATOM   8406  O   HOH A1682      38.464   6.204   3.520  1.00  0.00      A    O
ATOM   8407  H1  HOH A1682      38.726   5.560   2.863  1.00  0.00      A    H
ATOM   8408  H2  HOH A1682      38.055   6.908   3.016  1.00  0.00      A    H
ATOM   8411  O   HOH A1683      36.744  26.055   5.802  1.00  0.00      A    O
ATOM   8412  H1  HOH A1683      35.936  25.623   6.079  1.00  0.00      A    H
ATOM   8413  H2  HOH A1683      36.481  26.955   5.612  1.00  0.00      A    H
ATOM   8416  O   HOH A1684      29.662  24.879   9.824  1.00  0.00      A    O
ATOM   8417  H1  HOH A1684      29.019  24.835   9.116  1.00  0.00      A    H
ATOM   8418  H2  HOH A1684      29.210  24.511  10.582  1.00  0.00      A    H
ATOM   8421  O   HOH A1685       3.720  14.366   2.133  1.00  0.00      A    O
ATOM   8422  H1  HOH A1685       4.569  14.678   1.819  1.00  0.00      A    H
ATOM   8423  H2  HOH A1685       3.917  13.932   2.964  1.00  0.00      A    H
ATOM   8426  O   HOH A1686      13.138   7.764  37.999  1.00  0.00      A    O
ATOM   8427  H1  HOH A1686      12.486   7.590  38.678  1.00  0.00      A    H
ATOM   8428  H2  HOH A1686      13.680   8.465  38.361  1.00  0.00      A    H
ATOM   8431  O   HOH A1687      27.138   2.094   2.062  1.00  0.00      A    O
ATOM   8432  H1  HOH A1687      26.455   2.438   1.486  1.00  0.00      A    H
ATOM   8433  H2  HOH A1687      27.085   2.638   2.848  1.00  0.00      A    H
[truncated: 75,845 more chars]
