# Supplementary material for: Ion and Solvent Modulation of Ferrocene and Decamethylferrocene Oxidation Potentials in Organic Electrolytes as Predicted by Molecular Dynamics Simulations
Source: J Phys Chem B. 2025 Feb 11;129(7):2067–81. doi: 10.1021/acs.jpcb.4c08321 (PMC11848929; doi:10.1021/acs.jpcb.4c08321)
Supplement: Supplementary file 2 — jp4c08321_si_002.zip [file jp4c08321_si_002.zip › simulation_files/pdb_files/DMFc_BMIMBF4_0220_ACN_0400.pdb]

TITLE     MDANALYSIS FRAME 0: Created by PDBWriter
CRYST1   47.054   47.054   47.054  90.00  90.00  90.00 P 1           1
ATOM      1  CT  ACN A   1      44.756  24.093   1.474  1.00  0.00      A    C
ATOM      2  CZ  ACN A   1      45.388  23.600   2.698  1.00  0.00      A    C
ATOM      3  NZ  ACN A   1      45.898  23.207   3.657  1.00  0.00      A    N
ATOM      4  HZ  ACN A   1      44.676  25.175   1.543  1.00  0.00      A    H
ATOM      5  HZ1 ACN A   1      43.785  23.657   1.254  1.00  0.00      A    H
ATOM      6  HZ2 ACN A   1      45.379  23.889   0.608  1.00  0.00      A    H
ATOM      7  CT  ACN A   2       5.860   2.414   9.099  1.00  0.00      A    C
ATOM      8  CZ  ACN A   2       5.546   2.502  10.550  1.00  0.00      A    C
ATOM      9  NZ  ACN A   2       5.260   2.666  11.648  1.00  0.00      A    N
ATOM     10  HZ  ACN A   2       6.443   3.246   8.712  1.00  0.00      A    H
ATOM     11  HZ1 ACN A   2       4.883   2.332   8.629  1.00  0.00      A    H
ATOM     12  HZ2 ACN A   2       6.332   1.450   8.934  1.00  0.00      A    H
ATOM     13  CT  ACN A   3      44.693  31.747  17.854  1.00  0.00      A    C
ATOM     14  CZ  ACN A   3      44.876  33.174  18.062  1.00  0.00      A    C
ATOM     15  NZ  ACN A   3      45.062  34.336  18.255  1.00  0.00      A    N
ATOM     16  HZ  ACN A   3      44.387  31.191  18.736  1.00  0.00      A    H
ATOM     17  HZ1 ACN A   3      45.626  31.331  17.482  1.00  0.00      A    H
ATOM     18  HZ2 ACN A   3      43.909  31.712  17.101  1.00  0.00      A    H
ATOM     19  CT  ACN A   4      41.067  40.204  42.876  1.00  0.00      A    C
ATOM     20  CZ  ACN A   4      42.110  40.410  41.917  1.00  0.00      A    C
ATOM     21  NZ  ACN A   4      42.993  40.570  41.169  1.00  0.00      A    N
ATOM     22  HZ  ACN A   4      41.460  40.573  43.820  1.00  0.00      A    H
ATOM     23  HZ1 ACN A   4      40.877  39.139  42.977  1.00  0.00      A    H
ATOM     24  HZ2 ACN A   4      40.098  40.649  42.664  1.00  0.00      A    H
ATOM     25  CT  ACN A   5      20.290  16.404  23.124  1.00  0.00      A    C
ATOM     26  CZ  ACN A   5      19.038  17.173  22.951  1.00  0.00      A    C
ATOM     27  NZ  ACN A   5      18.106  17.774  22.703  1.00  0.00      A    N
ATOM     28  HZ  ACN A   5      20.299  16.199  24.191  1.00  0.00      A    H
ATOM     29  HZ1 ACN A   5      21.090  17.113  22.930  1.00  0.00      A    H
ATOM     30  HZ2 ACN A   5      20.246  15.632  22.359  1.00  0.00      A    H
ATOM     31  CT  ACN A   6      32.898  45.078  13.040  1.00  0.00      A    C
ATOM     32  CZ  ACN A   6      33.860  45.737  13.986  1.00  0.00      A    C
ATOM     33  NZ  ACN A   6      34.614  46.215  14.761  1.00  0.00      A    N
ATOM     34  HZ  ACN A   6      31.990  45.671  13.117  1.00  0.00      A    H
ATOM     35  HZ1 ACN A   6      32.748  44.078  13.438  1.00  0.00      A    H
ATOM     36  HZ2 ACN A   6      33.097  45.004  11.974  1.00  0.00      A    H
ATOM     37  CT  ACN A   7       7.388   5.299  47.525  1.00  0.00      A    C
ATOM     38  CZ  ACN A   7       8.491   4.909  46.613  1.00  0.00      A    C
ATOM     39  NZ  ACN A   7       9.335   4.630  45.857  1.00  0.00      A    N
ATOM     40  HZ  ACN A   7       7.258   6.378  47.529  1.00  0.00      A    H
ATOM     41  HZ1 ACN A   7       7.587   4.932  48.529  1.00  0.00      A    H
ATOM     42  HZ2 ACN A   7       6.458   4.929  47.100  1.00  0.00      A    H
ATOM     43  CT  ACN A   8      35.150   3.036   3.806  1.00  0.00      A    C
ATOM     44  CZ  ACN A   8      35.478   3.862   2.656  1.00  0.00      A    C
ATOM     45  NZ  ACN A   8      35.768   4.511   1.793  1.00  0.00      A    N
ATOM     46  HZ  ACN A   8      35.728   3.349   4.672  1.00  0.00      A    H
ATOM     47  HZ1 ACN A   8      35.354   1.985   3.617  1.00  0.00      A    H
ATOM     48  HZ2 ACN A   8      34.139   3.349   4.054  1.00  0.00      A    H
ATOM     49  CT  ACN A   9      20.098  33.541  44.267  1.00  0.00      A    C
ATOM     50  CZ  ACN A   9      20.246  34.003  42.864  1.00  0.00      A    C
ATOM     51  NZ  ACN A   9      20.399  34.414  41.832  1.00  0.00      A    N
ATOM     52  HZ  ACN A   9      19.540  34.214  44.914  1.00  0.00      A    H
ATOM     53  HZ1 ACN A   9      21.079  33.475  44.731  1.00  0.00      A    H
ATOM     54  HZ2 ACN A   9      19.602  32.576  44.204  1.00  0.00      A    H
ATOM     55  CT  ACN A  10      28.350  41.811   6.630  1.00  0.00      A    C
ATOM     56  CZ  ACN A  10      27.269  42.162   5.676  1.00  0.00      A    C
ATOM     57  NZ  ACN A  10      26.374  42.430   4.963  1.00  0.00      A    N
ATOM     58  HZ  ACN A  10      27.968  41.410   7.566  1.00  0.00      A    H
ATOM     59  HZ1 ACN A  10      28.920  42.708   6.855  1.00  0.00      A    H
ATOM     60  HZ2 ACN A  10      28.914  41.003   6.171  1.00  0.00      A    H
ATOM     61  CT  ACN A  11       7.532   9.745  35.833  1.00  0.00      A    C
ATOM     62  CZ  ACN A  11       6.617   8.644  35.858  1.00  0.00      A    C
ATOM     63  NZ  ACN A  11       5.844   7.753  35.848  1.00  0.00      A    N
ATOM     64  HZ  ACN A  11       6.990  10.517  36.372  1.00  0.00      A    H
ATOM     65  HZ1 ACN A  11       7.676  10.005  34.787  1.00  0.00      A    H
ATOM     66  HZ2 ACN A  11       8.508   9.635  36.300  1.00  0.00      A    H
ATOM     67  CT  ACN A  12      39.437  39.575  34.758  1.00  0.00      A    C
ATOM     68  CZ  ACN A  12      40.846  39.376  35.267  1.00  0.00      A    C
ATOM     69  NZ  ACN A  12      41.920  39.267  35.680  1.00  0.00      A    N
ATOM     70  HZ  ACN A  12      38.678  38.894  35.135  1.00  0.00      A    H
ATOM     71  HZ1 ACN A  12      39.603  39.615  33.685  1.00  0.00      A    H
ATOM     72  HZ2 ACN A  12      39.065  40.564  35.015  1.00  0.00      A    H
ATOM     73  CT  ACN A  13      13.607   8.247  18.039  1.00  0.00      A    C
ATOM     74  CZ  ACN A  13      13.425   7.638  16.728  1.00  0.00      A    C
ATOM     75  NZ  ACN A  13      13.393   7.175  15.676  1.00  0.00      A    N
ATOM     76  HZ  ACN A  13      13.885   9.284  17.866  1.00  0.00      A    H
ATOM     77  HZ1 ACN A  13      14.329   7.608  18.542  1.00  0.00      A    H
ATOM     78  HZ2 ACN A  13      12.714   8.116  18.645  1.00  0.00      A    H
ATOM     79  CT  ACN A  14      39.863  27.619  17.273  1.00  0.00      A    C
ATOM     80  CZ  ACN A  14      39.817  26.893  18.498  1.00  0.00      A    C
ATOM     81  NZ  ACN A  14      39.716  26.306  19.479  1.00  0.00      A    N
ATOM     82  HZ  ACN A  14      39.783  28.669  17.543  1.00  0.00      A    H
ATOM     83  HZ1 ACN A  14      38.979  27.427  16.671  1.00  0.00      A    H
ATOM     84  HZ2 ACN A  14      40.703  27.363  16.632  1.00  0.00      A    H
ATOM     85  CT  ACN A  15      35.693  19.450  29.914  1.00  0.00      A    C
ATOM     86  CZ  ACN A  15      36.917  19.359  29.089  1.00  0.00      A    C
ATOM     87  NZ  ACN A  15      37.831  19.324  28.420  1.00  0.00      A    N
ATOM     88  HZ  ACN A  15      35.885  19.103  30.926  1.00  0.00      A    H
ATOM     89  HZ1 ACN A  15      34.898  18.748  29.678  1.00  0.00      A    H
ATOM     90  HZ2 ACN A  15      35.288  20.452  29.798  1.00  0.00      A    H
ATOM     91  CT  ACN A  16      16.084  24.034  35.158  1.00  0.00      A    C
ATOM     92  CZ  ACN A  16      16.852  24.439  36.340  1.00  0.00      A    C
ATOM     93  NZ  ACN A  16      17.417  24.636  37.349  1.00  0.00      A    N
ATOM     94  HZ  ACN A  16      15.036  24.246  35.356  1.00  0.00      A    H
ATOM     95  HZ1 ACN A  16      16.237  22.964  35.044  1.00  0.00      A    H
ATOM     96  HZ2 ACN A  16      16.460  24.606  34.313  1.00  0.00      A    H
ATOM     97  CT  ACN A  17      11.848  27.049  46.122  1.00  0.00      A    C
ATOM     98  CZ  ACN A  17      11.854  25.864  45.272  1.00  0.00      A    C
ATOM     99  NZ  ACN A  17      11.886  24.894  44.626  1.00  0.00      A    N
ATOM    100  HZ  ACN A  17      12.851  27.466  46.099  1.00  0.00      A    H
ATOM    101  HZ1 ACN A  17      11.461  26.871  47.122  1.00  0.00      A    H
ATOM    102  HZ2 ACN A  17      11.170  27.750  45.641  1.00  0.00      A    H
ATOM    103  CT  ACN A  18      43.915  39.040  32.897  1.00  0.00      A    C
ATOM    104  CZ  ACN A  18      42.647  38.530  32.365  1.00  0.00      A    C
ATOM    105  NZ  ACN A  18      41.644  38.132  31.900  1.00  0.00      A    N
ATOM    106  HZ  ACN A  18      44.520  39.298  32.031  1.00  0.00      A    H
ATOM    107  HZ1 ACN A  18      44.370  38.209  33.429  1.00  0.00      A    H
ATOM    108  HZ2 ACN A  18      43.717  39.961  33.440  1.00  0.00      A    H
ATOM    109  CT  ACN A  19       7.811  38.173  14.997  1.00  0.00      A    C
ATOM    110  CZ  ACN A  19       8.062  39.459  15.568  1.00  0.00      A    C
ATOM    111  NZ  ACN A  19       8.170  40.553  15.950  1.00  0.00      A    N
ATOM    112  HZ  ACN A  19       8.779  37.727  14.786  1.00  0.00      A    H
ATOM    113  HZ1 ACN A  19       7.315  38.438  14.066  1.00  0.00      A    H
ATOM    114  HZ2 ACN A  19       7.223  37.611  15.718  1.00  0.00      A    H
ATOM    115  CT  ACN A  20      15.173  16.873  29.321  1.00  0.00      A    C
ATOM    116  CZ  ACN A  20      14.466  17.564  30.439  1.00  0.00      A    C
ATOM    117  NZ  ACN A  20      13.857  18.136  31.275  1.00  0.00      A    N
ATOM    118  HZ  ACN A  20      15.348  15.890  29.750  1.00  0.00      A    H
ATOM    119  HZ1 ACN A  20      16.110  17.317  28.996  1.00  0.00      A    H
ATOM    120  HZ2 ACN A  20      14.483  16.759  28.488  1.00  0.00      A    H
ATOM    121  CT  ACN A  21       6.944  35.276  28.683  1.00  0.00      A    C
ATOM    122  CZ  ACN A  21       6.525  35.006  30.017  1.00  0.00      A    C
ATOM    123  NZ  ACN A  21       6.107  34.750  31.061  1.00  0.00      A    N
ATOM    124  HZ  ACN A  21       8.030  35.313  28.664  1.00  0.00      A    H
ATOM    125  HZ1 ACN A  21       6.571  36.296  28.721  1.00  0.00      A    H
ATOM    126  HZ2 ACN A  21       6.567  34.697  27.844  1.00  0.00      A    H
ATOM    127  CT  ACN A  22      39.733   6.728  13.534  1.00  0.00      A    C
ATOM    128  CZ  ACN A  22      38.696   5.711  13.804  1.00  0.00      A    C
ATOM    129  NZ  ACN A  22      37.871   4.914  14.015  1.00  0.00      A    N
ATOM    130  HZ  ACN A  22      40.360   6.626  14.416  1.00  0.00      A    H
ATOM    131  HZ1 ACN A  22      39.246   7.700  13.514  1.00  0.00      A    H
ATOM    132  HZ2 ACN A  22      40.199   6.351  12.628  1.00  0.00      A    H
ATOM    133  CT  ACN A  23      37.137   6.183   6.846  1.00  0.00      A    C
ATOM    134  CZ  ACN A  23      38.535   6.357   6.315  1.00  0.00      A    C
ATOM    135  NZ  ACN A  23      39.578   6.510   5.853  1.00  0.00      A    N
ATOM    136  HZ  ACN A  23      36.515   6.979   6.446  1.00  0.00      A    H
ATOM    137  HZ1 ACN A  23      37.037   6.165   7.928  1.00  0.00      A    H
ATOM    138  HZ2 ACN A  23      36.693   5.219   6.609  1.00  0.00      A    H
ATOM    139  CT  ACN A  24      29.834  31.440   4.125  1.00  0.00      A    C
ATOM    140  CZ  ACN A  24      29.607  30.374   5.090  1.00  0.00      A    C
ATOM    141  NZ  ACN A  24      29.435  29.489   5.781  1.00  0.00      A    N
ATOM    142  HZ  ACN A  24      30.670  31.130   3.503  1.00  0.00      A    H
ATOM    143  HZ1 ACN A  24      30.001  32.471   4.425  1.00  0.00      A    H
ATOM    144  HZ2 ACN A  24      28.898  31.366   3.576  1.00  0.00      A    H
ATOM    145  CT  ACN A  25      43.621  13.618   9.964  1.00  0.00      A    C
ATOM    146  CZ  ACN A  25      44.785  14.203  10.647  1.00  0.00      A    C
ATOM    147  NZ  ACN A  25      45.667  14.648  11.227  1.00  0.00      A    N
ATOM    148  HZ  ACN A  25      43.708  13.600   8.880  1.00  0.00      A    H
ATOM    149  HZ1 ACN A  25      42.897  14.390  10.210  1.00  0.00      A    H
ATOM    150  HZ2 ACN A  25      43.308  12.653  10.354  1.00  0.00      A    H
ATOM    151  CT  ACN A  26      31.440  24.971  38.797  1.00  0.00      A    C
ATOM    152  CZ  ACN A  26      31.860  23.601  38.639  1.00  0.00      A    C
ATOM    153  NZ  ACN A  26      32.235  22.507  38.545  1.00  0.00      A    N
ATOM    154  HZ  ACN A  26      30.805  25.059  39.675  1.00  0.00      A    H
ATOM    155  HZ1 ACN A  26      30.765  25.246  37.991  1.00  0.00      A    H
ATOM    156  HZ2 ACN A  26      32.245  25.690  38.924  1.00  0.00      A    H
ATOM    157  CT  ACN A  27      37.697  16.454  31.116  1.00  0.00      A    C
ATOM    158  CZ  ACN A  27      37.524  15.430  30.031  1.00  0.00      A    C
ATOM    159  NZ  ACN A  27      37.429  14.602  29.189  1.00  0.00      A    N
ATOM    160  HZ  ACN A  27      38.587  16.088  31.621  1.00  0.00      A    H
ATOM    161  HZ1 ACN A  27      36.805  16.582  31.725  1.00  0.00      A    H
ATOM    162  HZ2 ACN A  27      38.042  17.375  30.653  1.00  0.00      A    H
ATOM    163  CT  ACN A  28      44.107   2.585   8.831  1.00  0.00      A    C
ATOM    164  CZ  ACN A  28      43.279   2.484   7.632  1.00  0.00      A    C
ATOM    165  NZ  ACN A  28      42.626   2.359   6.683  1.00  0.00      A    N
ATOM    166  HZ  ACN A  28      45.137   2.780   8.541  1.00  0.00      A    H
ATOM    167  HZ1 ACN A  28      44.082   1.636   9.359  1.00  0.00      A    H
ATOM    168  HZ2 ACN A  28      43.664   3.388   9.415  1.00  0.00      A    H
ATOM    169  CT  ACN A  29       9.253  36.340   1.888  1.00  0.00      A    C
ATOM    170  CZ  ACN A  29       7.965  35.655   1.546  1.00  0.00      A    C
ATOM    171  NZ  ACN A  29       7.003  35.093   1.289  1.00  0.00      A    N
ATOM    172  HZ  ACN A  29       9.248  36.541   2.956  1.00  0.00      A    H
ATOM    173  HZ1 ACN A  29       9.322  37.244   1.289  1.00  0.00      A    H
ATOM    174  HZ2 ACN A  29      10.129  35.810   1.520  1.00  0.00      A    H
ATOM    175  CT  ACN A  30      11.299  35.151  28.956  1.00  0.00      A    C
ATOM    176  CZ  ACN A  30      11.104  36.131  27.903  1.00  0.00      A    C
ATOM    177  NZ  ACN A  30      10.937  36.886  27.063  1.00  0.00      A    N
ATOM    178  HZ  ACN A  30      11.751  35.678  29.793  1.00  0.00      A    H
ATOM    179  HZ1 ACN A  30      12.013  34.451  28.529  1.00  0.00      A    H
ATOM    180  HZ2 ACN A  30      10.323  34.753  29.221  1.00  0.00      A    H
ATOM    181  CT  ACN A  31      41.580   8.570  31.618  1.00  0.00      A    C
ATOM    182  CZ  ACN A  31      40.295   8.763  32.284  1.00  0.00      A    C
ATOM    183  NZ  ACN A  31      39.320   8.897  32.835  1.00  0.00      A    N
ATOM    184  HZ  ACN A  31      42.455   8.505  32.260  1.00  0.00      A    H
ATOM    185  HZ1 ACN A  31      41.722   9.398  30.928  1.00  0.00      A    H
ATOM    186  HZ2 ACN A  31      41.569   7.620  31.089  1.00  0.00      A    H
ATOM    187  CT  ACN A  32       0.984  34.190  14.694  1.00  0.00      A    C
ATOM    188  CZ  ACN A  32       1.552  32.864  14.848  1.00  0.00      A    C
ATOM    189  NZ  ACN A  32       1.974  31.824  15.055  1.00  0.00      A    N
ATOM    190  HZ  ACN A  32       0.716  34.630  15.651  1.00  0.00      A    H
ATOM    191  HZ1 ACN A  32       0.132  34.093  14.026  1.00  0.00      A    H
ATOM    192  HZ2 ACN A  32       1.552  34.949  14.163  1.00  0.00      A    H
ATOM    193  CT  ACN A  33      20.536  17.899  26.475  1.00  0.00      A    C
ATOM    194  CZ  ACN A  33      21.341  18.644  25.470  1.00  0.00      A    C
ATOM    195  NZ  ACN A  33      22.024  19.264  24.768  1.00  0.00      A    N
ATOM    196  HZ  ACN A  33      20.698  16.848  26.247  1.00  0.00      A    H
ATOM    197  HZ1 ACN A  33      19.465  18.038  26.347  1.00  0.00      A    H
ATOM    198  HZ2 ACN A  33      20.812  18.266  27.460  1.00  0.00      A    H
ATOM    199  CT  ACN A  34      24.323  44.166   9.415  1.00  0.00      A    C
ATOM    200  CZ  ACN A  34      25.196  42.949   9.368  1.00  0.00      A    C
ATOM    201  NZ  ACN A  34      25.877  41.996   9.348  1.00  0.00      A    N
ATOM    202  HZ  ACN A  34      24.826  45.068   9.077  1.00  0.00      A    H
ATOM    203  HZ1 ACN A  34      23.926  44.246  10.424  1.00  0.00      A    H
ATOM    204  HZ2 ACN A  34      23.526  44.040   8.686  1.00  0.00      A    H
ATOM    205  CT  ACN A  35       0.453  27.286  20.092  1.00  0.00      A    C
ATOM    206  CZ  ACN A  35       1.397  27.560  21.259  1.00  0.00      A    C
ATOM    207  NZ  ACN A  35       2.180  27.737  22.150  1.00  0.00      A    N
ATOM    208  HZ  ACN A  35      -0.551  27.057  20.439  1.00  0.00      A    H
ATOM    209  HZ1 ACN A  35       0.834  26.467  19.487  1.00  0.00      A    H
ATOM    210  HZ2 ACN A  35       0.396  28.173  19.467  1.00  0.00      A    H
ATOM    211  CT  ACN A  36      45.943  36.436   1.176  1.00  0.00      A    C
ATOM    212  CZ  ACN A  36      44.801  36.439   0.252  1.00  0.00      A    C
ATOM    213  NZ  ACN A  36      43.858  36.461  -0.380  1.00  0.00      A    N
ATOM    214  HZ  ACN A  36      46.703  35.776   0.766  1.00  0.00      A    H
ATOM    215  HZ1 ACN A  36      45.589  35.948   2.081  1.00  0.00      A    H
ATOM    216  HZ2 ACN A  36      46.275  37.462   1.311  1.00  0.00      A    H
ATOM    217  CT  ACN A  37       6.659  34.736  11.720  1.00  0.00      A    C
ATOM    218  CZ  ACN A  37       6.399  35.009  13.178  1.00  0.00      A    C
ATOM    219  NZ  ACN A  37       6.199  35.221  14.308  1.00  0.00      A    N
ATOM    220  HZ  ACN A  37       6.149  33.827  11.413  1.00  0.00      A    H
ATOM    221  HZ1 ACN A  37       7.724  34.523  11.670  1.00  0.00      A    H
ATOM    222  HZ2 ACN A  37       6.440  35.650  11.175  1.00  0.00      A    H
ATOM    223  CT  ACN A  38      40.008  36.883  39.025  1.00  0.00      A    C
ATOM    224  CZ  ACN A  38      41.481  37.007  38.830  1.00  0.00      A    C
ATOM    225  NZ  ACN A  38      42.645  36.983  38.673  1.00  0.00      A    N
ATOM    226  HZ  ACN A  38      39.916  36.213  39.877  1.00  0.00      A    H
ATOM    227  HZ1 ACN A  38      39.567  36.666  38.056  1.00  0.00      A    H
ATOM    228  HZ2 ACN A  38      39.635  37.894  39.161  1.00  0.00      A    H
ATOM    229  CT  ACN A  39      10.273   2.050  24.498  1.00  0.00      A    C
ATOM    230  CZ  ACN A  39      10.861   2.974  23.492  1.00  0.00      A    C
ATOM    231  NZ  ACN A  39      11.394   3.675  22.712  1.00  0.00      A    N
ATOM    232  HZ  ACN A  39      11.029   1.321  24.781  1.00  0.00      A    H
ATOM    233  HZ1 ACN A  39       9.520   1.408  24.049  1.00  0.00      A    H
ATOM    234  HZ2 ACN A  39       9.824   2.578  25.335  1.00  0.00      A    H
ATOM    235  CT  ACN A  40      40.283  18.124  20.085  1.00  0.00      A    C
ATOM    236  CZ  ACN A  40      38.809  17.799  20.113  1.00  0.00      A    C
ATOM    237  NZ  ACN A  40      37.674  17.625  20.121  1.00  0.00      A    N
ATOM    238  HZ  ACN A  40      40.445  18.716  19.187  1.00  0.00      A    H
ATOM    239  HZ1 ACN A  40      40.882  17.226  20.209  1.00  0.00      A    H
ATOM    240  HZ2 ACN A  40      40.400  18.778  20.946  1.00  0.00      A    H
ATOM    241  CT  ACN A  41       4.804  12.138  30.163  1.00  0.00      A    C
ATOM    242  CZ  ACN A  41       4.130  12.380  31.419  1.00  0.00      A    C
ATOM    243  NZ  ACN A  41       3.577  12.501  32.413  1.00  0.00      A    N
ATOM    244  HZ  ACN A  41       5.851  12.036  30.438  1.00  0.00      A    H
ATOM    245  HZ1 ACN A  41       4.604  13.035  29.583  1.00  0.00      A    H
ATOM    246  HZ2 ACN A  41       4.358  11.277  29.672  1.00  0.00      A    H
ATOM    247  CT  ACN A  42      30.553  38.113  43.363  1.00  0.00      A    C
ATOM    248  CZ  ACN A  42      31.943  37.883  43.625  1.00  0.00      A    C
ATOM    249  NZ  ACN A  42      33.073  37.725  43.799  1.00  0.00      A    N
ATOM    250  HZ  ACN A  42      30.385  38.118  42.289  1.00  0.00      A    H
ATOM    251  HZ1 ACN A  42      30.253  38.997  43.920  1.00  0.00      A    H
ATOM    252  HZ2 ACN A  42      30.030  37.223  43.704  1.00  0.00      A    H
ATOM    253  CT  ACN A  43      25.987  26.929  36.684  1.00  0.00      A    C
ATOM    254  CZ  ACN A  43      25.532  26.272  37.974  1.00  0.00      A    C
ATOM    255  NZ  ACN A  43      25.134  25.793  38.939  1.00  0.00      A    N
ATOM    256  HZ  ACN A  43      27.068  26.824  36.645  1.00  0.00      A    H
ATOM    257  HZ1 ACN A  43      25.722  27.983  36.716  1.00  0.00      A    H
ATOM    258  HZ2 ACN A  43      25.529  26.497  35.799  1.00  0.00      A    H
ATOM    259  CT  ACN A  44      18.950  10.936  40.759  1.00  0.00      A    C
ATOM    260  CZ  ACN A  44      17.688  10.202  40.973  1.00  0.00      A    C
ATOM    261  NZ  ACN A  44      16.723   9.635  41.199  1.00  0.00      A    N
ATOM    262  HZ  ACN A  44      19.584  10.276  40.172  1.00  0.00      A    H
ATOM    263  HZ1 ACN A  44      19.378  11.178  41.728  1.00  0.00      A    H
ATOM    264  HZ2 ACN A  44      18.806  11.906  40.290  1.00  0.00      A    H
ATOM    265  CT  ACN A  45      41.910  40.195  -0.263  1.00  0.00      A    C
ATOM    266  CZ  ACN A  45      43.231  40.199   0.359  1.00  0.00      A    C
ATOM    267  NZ  ACN A  45      44.282  40.195   0.878  1.00  0.00      A    N
ATOM    268  HZ  ACN A  45      41.779  39.253  -0.789  1.00  0.00      A    H
ATOM    269  HZ1 ACN A  45      41.768  41.094  -0.858  1.00  0.00      A    H
ATOM    270  HZ2 ACN A  45      41.282  40.288   0.619  1.00  0.00      A    H
ATOM    271  CT  ACN A  46       1.227  31.475  37.881  1.00  0.00      A    C
ATOM    272  CZ  ACN A  46       0.224  32.552  37.879  1.00  0.00      A    C
ATOM    273  NZ  ACN A  46      -0.535  33.454  37.886  1.00  0.00      A    N
ATOM    274  HZ  ACN A  46       1.537  31.259  36.862  1.00  0.00      A    H
ATOM    275  HZ1 ACN A  46       0.695  30.600  38.245  1.00  0.00      A    H
ATOM    276  HZ2 ACN A  46       2.168  31.657  38.394  1.00  0.00      A    H
ATOM    277  CT  ACN A  47      41.473  46.657   7.034  1.00  0.00      A    C
ATOM    278  CZ  ACN A  47      40.574  45.930   6.159  1.00  0.00      A    C
ATOM    279  NZ  ACN A  47      39.807  45.373   5.456  1.00  0.00      A    N
ATOM    280  HZ  ACN A  47      41.098  47.636   7.320  1.00  0.00      A    H
ATOM    281  HZ1 ACN A  47      42.463  46.582   6.590  1.00  0.00      A    H
ATOM    282  HZ2 ACN A  47      41.379  46.063   7.940  1.00  0.00      A    H
ATOM    283  CT  ACN A  48      12.029  17.045  22.832  1.00  0.00      A    C
ATOM    284  CZ  ACN A  48      12.705  17.318  21.575  1.00  0.00      A    C
ATOM    285  NZ  ACN A  48      13.270  17.518  20.605  1.00  0.00      A    N
ATOM    286  HZ  ACN A  48      11.569  16.078  22.646  1.00  0.00      A    H
ATOM    287  HZ1 ACN A  48      11.181  17.723  22.864  1.00  0.00      A    H
ATOM    288  HZ2 ACN A  48      12.672  17.157  23.702  1.00  0.00      A    H
ATOM    289  CT  ACN A  49      42.568   8.834   0.103  1.00  0.00      A    C
ATOM    290  CZ  ACN A  49      43.811   8.068   0.122  1.00  0.00      A    C
ATOM    291  NZ  ACN A  49      44.761   7.424   0.155  1.00  0.00      A    N
ATOM    292  HZ  ACN A  49      42.607   9.868   0.436  1.00  0.00      A    H
ATOM    293  HZ1 ACN A  49      41.917   8.392   0.853  1.00  0.00      A    H
ATOM    294  HZ2 ACN A  49      42.019   8.774  -0.834  1.00  0.00      A    H
ATOM    295  CT  ACN A  50      33.515  22.519  34.039  1.00  0.00      A    C
ATOM    296  CZ  ACN A  50      34.404  21.626  33.278  1.00  0.00      A    C
ATOM    297  NZ  ACN A  50      35.062  20.917  32.585  1.00  0.00      A    N
ATOM    298  HZ  ACN A  50      32.873  23.079  33.364  1.00  0.00      A    H
ATOM    299  HZ1 ACN A  50      34.108  23.180  34.666  1.00  0.00      A    H
ATOM    300  HZ2 ACN A  50      32.849  21.887  34.623  1.00  0.00      A    H
ATOM    301  CT  ACN A  51      37.141   6.989  17.870  1.00  0.00      A    C
ATOM    302  CZ  ACN A  51      36.316   5.847  18.242  1.00  0.00      A    C
ATOM    303  NZ  ACN A  51      35.705   4.888  18.465  1.00  0.00      A    N
ATOM    304  HZ  ACN A  51      37.554   7.399  18.788  1.00  0.00      A    H
ATOM    305  HZ1 ACN A  51      36.518   7.658  17.282  1.00  0.00      A    H
ATOM    306  HZ2 ACN A  51      37.888   6.572  17.200  1.00  0.00      A    H
ATOM    307  CT  ACN A  52      42.001  38.576  10.740  1.00  0.00      A    C
ATOM    308  CZ  ACN A  52      41.838  37.115  10.635  1.00  0.00      A    C
ATOM    309  NZ  ACN A  52      41.704  35.979  10.576  1.00  0.00      A    N
ATOM    310  HZ  ACN A  52      42.591  38.947   9.906  1.00  0.00      A    H
ATOM    311  HZ1 ACN A  52      42.616  38.741  11.621  1.00  0.00      A    H
ATOM    312  HZ2 ACN A  52      41.058  39.091  10.904  1.00  0.00      A    H
ATOM    313  CT  ACN A  53       0.127   9.633  39.823  1.00  0.00      A    C
ATOM    314  CZ  ACN A  53       0.614  10.768  40.635  1.00  0.00      A    C
ATOM    315  NZ  ACN A  53       0.860  11.731  41.249  1.00  0.00      A    N
ATOM    316  HZ  ACN A  53       0.932   9.347  39.152  1.00  0.00      A    H
ATOM    317  HZ1 ACN A  53      -0.750  10.000  39.295  1.00  0.00      A    H
ATOM    318  HZ2 ACN A  53      -0.040   8.776  40.470  1.00  0.00      A    H
ATOM    319  CT  ACN A  54       1.857   3.807   8.851  1.00  0.00      A    C
ATOM    320  CZ  ACN A  54       2.983   4.665   8.486  1.00  0.00      A    C
ATOM    321  NZ  ACN A  54       3.930   5.271   8.125  1.00  0.00      A    N
ATOM    322  HZ  ACN A  54       1.972   3.643   9.919  1.00  0.00      A    H
ATOM    323  HZ1 ACN A  54       1.847   3.006   8.116  1.00  0.00      A    H
ATOM    324  HZ2 ACN A  54       0.914   4.258   8.552  1.00  0.00      A    H
ATOM    325  CT  ACN A  55      42.117  14.253  18.675  1.00  0.00      A    C
ATOM    326  CZ  ACN A  55      42.480  14.548  20.078  1.00  0.00      A    C
ATOM    327  NZ  ACN A  55      42.696  14.716  21.199  1.00  0.00      A    N
ATOM    328  HZ  ACN A  55      41.795  15.182  18.210  1.00  0.00      A    H
ATOM    329  HZ1 ACN A  55      41.222  13.655  18.826  1.00  0.00      A    H
ATOM    330  HZ2 ACN A  55      42.825  13.797  17.989  1.00  0.00      A    H
ATOM    331  CT  ACN A  56      12.843  43.052  10.000  1.00  0.00      A    C
ATOM    332  CZ  ACN A  56      11.461  43.564   9.996  1.00  0.00      A    C
ATOM    333  NZ  ACN A  56      10.382  43.947  10.062  1.00  0.00      A    N
ATOM    334  HZ  ACN A  56      13.199  42.982   8.975  1.00  0.00      A    H
ATOM    335  HZ1 ACN A  56      12.877  42.043  10.404  1.00  0.00      A    H
ATOM    336  HZ2 ACN A  56      13.554  43.673  10.539  1.00  0.00      A    H
ATOM    337  CT  ACN A  57      43.263  32.418  38.243  1.00  0.00      A    C
ATOM    338  CZ  ACN A  57      43.408  31.557  37.009  1.00  0.00      A    C
ATOM    339  NZ  ACN A  57      43.531  30.877  36.109  1.00  0.00      A    N
ATOM    340  HZ  ACN A  57      42.952  33.397  37.888  1.00  0.00      A    H
ATOM    341  HZ1 ACN A  57      44.220  32.563  38.739  1.00  0.00      A    H
ATOM    342  HZ2 ACN A  57      42.533  32.024  38.945  1.00  0.00      A    H
ATOM    343  CT  ACN A  58      29.721  28.344  38.124  1.00  0.00      A    C
ATOM    344  CZ  ACN A  58      28.949  27.288  38.805  1.00  0.00      A    C
ATOM    345  NZ  ACN A  58      28.298  26.506  39.330  1.00  0.00      A    N
ATOM    346  HZ  ACN A  58      29.112  29.213  37.885  1.00  0.00      A    H
ATOM    347  HZ1 ACN A  58      30.244  27.940  37.261  1.00  0.00      A    H
ATOM    348  HZ2 ACN A  58      30.458  28.558  38.893  1.00  0.00      A    H
ATOM    349  CT  ACN A  59       5.102  21.193  39.120  1.00  0.00      A    C
ATOM    350  CZ  ACN A  59       5.858  21.530  40.302  1.00  0.00      A    C
ATOM    351  NZ  ACN A  59       6.440  21.904  41.288  1.00  0.00      A    N
ATOM    352  HZ  ACN A  59       4.748  22.078  38.597  1.00  0.00      A    H
ATOM    353  HZ1 ACN A  59       4.317  20.538  39.489  1.00  0.00      A    H
ATOM    354  HZ2 ACN A  59       5.823  20.557  38.611  1.00  0.00      A    H
ATOM    355  CT  ACN A  60      31.745  33.840  44.038  1.00  0.00      A    C
ATOM    356  CZ  ACN A  60      32.393  34.166  45.313  1.00  0.00      A    C
ATOM    357  NZ  ACN A  60      32.892  34.396  46.297  1.00  0.00      A    N
ATOM    358  HZ  ACN A  60      31.140  32.952  44.204  1.00  0.00      A    H
ATOM    359  HZ1 ACN A  60      32.468  33.562  43.275  1.00  0.00      A    H
ATOM    360  HZ2 ACN A  60      31.129  34.669  43.700  1.00  0.00      A    H
ATOM    361  CT  ACN A  61      10.372  27.610  42.053  1.00  0.00      A    C
ATOM    362  CZ  ACN A  61       9.230  27.559  42.999  1.00  0.00      A    C
ATOM    363  NZ  ACN A  61       8.332  27.606  43.721  1.00  0.00      A    N
ATOM    364  HZ  ACN A  61      10.631  28.648  41.863  1.00  0.00      A    H
ATOM    365  HZ1 ACN A  61      10.129  27.121  41.113  1.00  0.00      A    H
ATOM    366  HZ2 ACN A  61      11.208  27.127  42.552  1.00  0.00      A    H
ATOM    367  CT  ACN A  62      46.486   4.791  12.974  1.00  0.00      A    C
ATOM    368  CZ  ACN A  62      45.700   5.026  14.216  1.00  0.00      A    C
ATOM    369  NZ  ACN A  62      45.113   5.108  15.240  1.00  0.00      A    N
ATOM    370  HZ  ACN A  62      46.589   5.793  12.567  1.00  0.00      A    H
ATOM    371  HZ1 ACN A  62      45.858   4.115  12.398  1.00  0.00      A    H
ATOM    372  HZ2 ACN A  62      47.486   4.374  13.063  1.00  0.00      A    H
ATOM    373  CT  ACN A  63      14.406  18.217  45.980  1.00  0.00      A    C
ATOM    374  CZ  ACN A  63      15.333  18.480  44.858  1.00  0.00      A    C
ATOM    375  NZ  ACN A  63      15.965  18.681  43.963  1.00  0.00      A    N
ATOM    376  HZ  ACN A  63      13.483  18.647  45.598  1.00  0.00      A    H
ATOM    377  HZ1 ACN A  63      14.770  18.671  46.898  1.00  0.00      A    H
ATOM    378  HZ2 ACN A  63      14.253  17.163  46.196  1.00  0.00      A    H
ATOM    379  CT  ACN A  64       1.139   4.896  31.612  1.00  0.00      A    C
ATOM    380  CZ  ACN A  64       2.596   4.802  31.850  1.00  0.00      A    C
ATOM    381  NZ  ACN A  64       3.728   4.678  32.050  1.00  0.00      A    N
ATOM    382  HZ  ACN A  64       0.530   4.867  32.512  1.00  0.00      A    H
ATOM    383  HZ1 ACN A  64       0.898   4.103  30.908  1.00  0.00      A    H
ATOM    384  HZ2 ACN A  64       0.922   5.780  31.018  1.00  0.00      A    H
ATOM    385  CT  ACN A  65      26.595  12.092  13.247  1.00  0.00      A    C
ATOM    386  CZ  ACN A  65      25.592  12.294  12.177  1.00  0.00      A    C
ATOM    387  NZ  ACN A  65      24.833  12.477  11.328  1.00  0.00      A    N
ATOM    388  HZ  ACN A  65      26.316  12.570  14.183  1.00  0.00      A    H
ATOM    389  HZ1 ACN A  65      27.605  12.393  12.979  1.00  0.00      A    H
ATOM    390  HZ2 ACN A  65      26.659  11.028  13.459  1.00  0.00      A    H
ATOM    391  CT  ACN A  66      28.129  39.522  10.950  1.00  0.00      A    C
ATOM    392  CZ  ACN A  66      29.266  38.669  11.076  1.00  0.00      A    C
ATOM    393  NZ  ACN A  66      30.173  37.967  11.146  1.00  0.00      A    N
ATOM    394  HZ  ACN A  66      27.458  39.104  10.204  1.00  0.00      A    H
ATOM    395  HZ1 ACN A  66      28.545  40.453  10.572  1.00  0.00      A    H
ATOM    396  HZ2 ACN A  66      27.642  39.563  11.921  1.00  0.00      A    H
ATOM    397  CT  ACN A  67       3.748   5.669  12.383  1.00  0.00      A    C
ATOM    398  CZ  ACN A  67       2.444   6.131  11.956  1.00  0.00      A    C
ATOM    399  NZ  ACN A  67       1.427   6.449  11.550  1.00  0.00      A    N
ATOM    400  HZ  ACN A  67       3.680   4.669  12.804  1.00  0.00      A    H
ATOM    401  HZ1 ACN A  67       4.120   6.345  13.148  1.00  0.00      A    H
ATOM    402  HZ2 ACN A  67       4.285   5.706  11.439  1.00  0.00      A    H
ATOM    403  CT  ACN A  68      34.405  15.382  35.873  1.00  0.00      A    C
ATOM    404  CZ  ACN A  68      33.947  14.478  36.916  1.00  0.00      A    C
ATOM    405  NZ  ACN A  68      33.638  13.717  37.714  1.00  0.00      A    N
ATOM    406  HZ  ACN A  68      35.259  15.933  36.258  1.00  0.00      A    H
ATOM    407  HZ1 ACN A  68      33.507  15.952  35.645  1.00  0.00      A    H
ATOM    408  HZ2 ACN A  68      34.620  14.650  35.099  1.00  0.00      A    H
ATOM    409  CT  ACN A  69      42.682  19.375  24.138  1.00  0.00      A    C
ATOM    410  CZ  ACN A  69      42.688  19.617  22.695  1.00  0.00      A    C
ATOM    411  NZ  ACN A  69      42.794  19.775  21.547  1.00  0.00      A    N
ATOM    412  HZ  ACN A  69      43.678  19.333  24.570  1.00  0.00      A    H
ATOM    413  HZ1 ACN A  69      42.050  18.553  24.468  1.00  0.00      A    H
ATOM    414  HZ2 ACN A  69      42.210  20.270  24.535  1.00  0.00      A    H
ATOM    415  CT  ACN A  70      33.540  17.186  44.547  1.00  0.00      A    C
ATOM    416  CZ  ACN A  70      34.288  16.223  45.361  1.00  0.00      A    C
ATOM    417  NZ  ACN A  70      34.852  15.393  45.978  1.00  0.00      A    N
ATOM    418  HZ  ACN A  70      32.500  17.049  44.831  1.00  0.00      A    H
ATOM    419  HZ1 ACN A  70      33.750  17.104  43.483  1.00  0.00      A    H
ATOM    420  HZ2 ACN A  70      33.736  18.194  44.904  1.00  0.00      A    H
ATOM    421  CT  ACN A  71       8.800  -0.251  29.128  1.00  0.00      A    C
ATOM    422  CZ  ACN A  71       9.648   0.330  28.074  1.00  0.00      A    C
ATOM    423  NZ  ACN A  71      10.283   0.838  27.241  1.00  0.00      A    N
ATOM    424  HZ  ACN A  71       8.510   0.509  29.849  1.00  0.00      A    H
ATOM    425  HZ1 ACN A  71       9.442  -0.825  29.792  1.00  0.00      A    H
ATOM    426  HZ2 ACN A  71       8.060  -0.864  28.621  1.00  0.00      A    H
ATOM    427  CT  ACN A  72      34.938  35.305  24.701  1.00  0.00      A    C
ATOM    428  CZ  ACN A  72      35.518  35.421  23.348  1.00  0.00      A    C
ATOM    429  NZ  ACN A  72      35.945  35.454  22.285  1.00  0.00      A    N
ATOM    430  HZ  ACN A  72      33.978  35.813  24.693  1.00  0.00      A    H
ATOM    431  HZ1 ACN A  72      35.493  35.751  25.522  1.00  0.00      A    H
ATOM    432  HZ2 ACN A  72      34.831  34.229  24.819  1.00  0.00      A    H
ATOM    433  CT  ACN A  73      35.645  26.820  32.741  1.00  0.00      A    C
ATOM    434  CZ  ACN A  73      36.106  25.425  32.720  1.00  0.00      A    C
ATOM    435  NZ  ACN A  73      36.472  24.365  32.700  1.00  0.00      A    N
ATOM    436  HZ  ACN A  73      36.082  27.391  33.556  1.00  0.00      A    H
ATOM    437  HZ1 ACN A  73      34.558  26.802  32.746  1.00  0.00      A    H
ATOM    438  HZ2 ACN A  73      35.814  27.360  31.813  1.00  0.00      A    H
ATOM    439  CT  ACN A  74      45.386  40.285  11.335  1.00  0.00      A    C
ATOM    440  CZ  ACN A  74      46.440  40.815  12.168  1.00  0.00      A    C
ATOM    441  NZ  ACN A  74      47.310  41.288  12.791  1.00  0.00      A    N
ATOM    442  HZ  ACN A  74      45.858  39.838  10.463  1.00  0.00      A    H
ATOM    443  HZ1 ACN A  74      44.646  41.052  11.124  1.00  0.00      A    H
ATOM    444  HZ2 ACN A  74      44.933  39.520  11.961  1.00  0.00      A    H
ATOM    445  CT  ACN A  75      32.098  31.176  46.984  1.00  0.00      A    C
ATOM    446  CZ  ACN A  75      33.147  31.177  45.925  1.00  0.00      A    C
ATOM    447  NZ  ACN A  75      34.019  31.227  45.151  1.00  0.00      A    N
ATOM    448  HZ  ACN A  75      31.254  30.917  46.349  1.00  0.00      A    H
ATOM    449  HZ1 ACN A  75      32.071  32.160  47.444  1.00  0.00      A    H
ATOM    450  HZ2 ACN A  75      32.290  30.389  47.708  1.00  0.00      A    H
ATOM    451  CT  ACN A  76      42.086   3.363  12.809  1.00  0.00      A    C
ATOM    452  CZ  ACN A  76      42.796   4.352  12.042  1.00  0.00      A    C
ATOM    453  NZ  ACN A  76      43.343   5.220  11.481  1.00  0.00      A    N
ATOM    454  HZ  ACN A  76      41.977   2.389  12.338  1.00  0.00      A    H
ATOM    455  HZ1 ACN A  76      41.200   3.802  13.260  1.00  0.00      A    H
ATOM    456  HZ2 ACN A  76      42.677   3.106  13.683  1.00  0.00      A    H
ATOM    457  CT  ACN A  77      41.232   7.610  42.052  1.00  0.00      A    C
ATOM    458  CZ  ACN A  77      40.110   8.311  41.440  1.00  0.00      A    C
ATOM    459  NZ  ACN A  77      39.206   8.874  40.941  1.00  0.00      A    N
ATOM    460  HZ  ACN A  77      41.254   6.536  41.884  1.00  0.00      A    H
ATOM    461  HZ1 ACN A  77      41.283   7.919  43.092  1.00  0.00      A    H
ATOM    462  HZ2 ACN A  77      42.126   8.065  41.632  1.00  0.00      A    H
ATOM    463  CT  ACN A  78       1.145  42.762  30.711  1.00  0.00      A    C
ATOM    464  CZ  ACN A  78       2.378  42.724  31.464  1.00  0.00      A    C
ATOM    465  NZ  ACN A  78       3.363  42.710  32.079  1.00  0.00      A    N
ATOM    466  HZ  ACN A  78       1.444  43.081  29.716  1.00  0.00      A    H
ATOM    467  HZ1 ACN A  78       0.386  43.467  31.041  1.00  0.00      A    H
ATOM    468  HZ2 ACN A  78       0.751  41.768  30.519  1.00  0.00      A    H
ATOM    469  CT  ACN A  79      42.130  45.338  14.694  1.00  0.00      A    C
ATOM    470  CZ  ACN A  79      42.049  46.733  15.082  1.00  0.00      A    C
ATOM    471  NZ  ACN A  79      42.041  47.826  15.351  1.00  0.00      A    N
ATOM    472  HZ  ACN A  79      42.113  44.673  15.554  1.00  0.00      A    H
ATOM    473  HZ1 ACN A  79      43.082  45.104  14.223  1.00  0.00      A    H
ATOM    474  HZ2 ACN A  79      41.245  45.353  14.064  1.00  0.00      A    H
ATOM    475  CT  ACN A  80      32.213  43.801  21.355  1.00  0.00      A    C
ATOM    476  CZ  ACN A  80      31.122  44.776  21.436  1.00  0.00      A    C
ATOM    477  NZ  ACN A  80      30.240  45.530  21.510  1.00  0.00      A    N
ATOM    478  HZ  ACN A  80      33.078  44.257  20.880  1.00  0.00      A    H
ATOM    479  HZ1 ACN A  80      31.961  42.946  20.732  1.00  0.00      A    H
ATOM    480  HZ2 ACN A  80      32.458  43.501  22.371  1.00  0.00      A    H
ATOM    481  CT  ACN A  81      44.177   1.425   3.852  1.00  0.00      A    C
ATOM    482  CZ  ACN A  81      43.555   1.019   2.635  1.00  0.00      A    C
ATOM    483  NZ  ACN A  81      43.065   0.659   1.666  1.00  0.00      A    N
ATOM    484  HZ  ACN A  81      45.152   0.946   3.903  1.00  0.00      A    H
ATOM    485  HZ1 ACN A  81      43.660   1.072   4.740  1.00  0.00      A    H
ATOM    486  HZ2 ACN A  81      44.191   2.506   3.962  1.00  0.00      A    H
ATOM    487  CT  ACN A  82      28.092  47.217  45.605  1.00  0.00      A    C
ATOM    488  CZ  ACN A  82      28.400  45.979  46.319  1.00  0.00      A    C
ATOM    489  NZ  ACN A  82      28.647  45.013  46.812  1.00  0.00      A    N
ATOM    490  HZ  ACN A  82      28.929  47.856  45.337  1.00  0.00      A    H
ATOM    491  HZ1 ACN A  82      27.189  47.627  46.050  1.00  0.00      A    H
ATOM    492  HZ2 ACN A  82      27.759  46.626  44.756  1.00  0.00      A    H
ATOM    493  CT  ACN A  83      36.646   1.468  31.829  1.00  0.00      A    C
ATOM    494  CZ  ACN A  83      37.691   0.916  32.760  1.00  0.00      A    C
ATOM    495  NZ  ACN A  83      38.451   0.491  33.495  1.00  0.00      A    N
ATOM    496  HZ  ACN A  83      36.347   0.824  31.005  1.00  0.00      A    H
ATOM    497  HZ1 ACN A  83      37.131   2.387  31.511  1.00  0.00      A    H
ATOM    498  HZ2 ACN A  83      35.808   1.605  32.508  1.00  0.00      A    H
ATOM    499  CT  ACN A  84      38.096   8.704  29.237  1.00  0.00      A    C
ATOM    500  CZ  ACN A  84      38.979   7.529  29.236  1.00  0.00      A    C
ATOM    501  NZ  ACN A  84      39.733   6.638  29.281  1.00  0.00      A    N
ATOM    502  HZ  ACN A  84      37.895   8.977  30.270  1.00  0.00      A    H
ATOM    503  HZ1 ACN A  84      37.267   8.482  28.570  1.00  0.00      A    H
ATOM    504  HZ2 ACN A  84      38.672   9.454  28.699  1.00  0.00      A    H
ATOM    505  CT  ACN A  85      35.720  44.259  29.663  1.00  0.00      A    C
ATOM    506  CZ  ACN A  85      35.659  45.502  28.964  1.00  0.00      A    C
ATOM    507  NZ  ACN A  85      35.567  46.491  28.413  1.00  0.00      A    N
ATOM    508  HZ  ACN A  85      35.563  43.492  28.908  1.00  0.00      A    H
ATOM    509  HZ1 ACN A  85      35.042  44.197  30.510  1.00  0.00      A    H
ATOM    510  HZ2 ACN A  85      36.712  44.146  30.093  1.00  0.00      A    H
ATOM    511  CT  ACN A  86       9.870  39.966  29.158  1.00  0.00      A    C
ATOM    512  CZ  ACN A  86       9.236  38.782  29.695  1.00  0.00      A    C
ATOM    513  NZ  ACN A  86       8.678  37.825  30.086  1.00  0.00      A    N
ATOM    514  HZ  ACN A  86       9.901  40.636  30.013  1.00  0.00      A    H
ATOM    515  HZ1 ACN A  86       9.256  40.290  28.321  1.00  0.00      A    H
ATOM    516  HZ2 ACN A  86      10.865  39.664  28.841  1.00  0.00      A    H
ATOM    517  CT  ACN A  87      15.936  26.358  14.429  1.00  0.00      A    C
ATOM    518  CZ  ACN A  87      16.266  26.850  13.072  1.00  0.00      A    C
ATOM    519  NZ  ACN A  87      16.641  27.176  12.044  1.00  0.00      A    N
ATOM    520  HZ  ACN A  87      16.840  26.523  15.009  1.00  0.00      A    H
ATOM    521  HZ1 ACN A  87      15.668  25.323  14.233  1.00  0.00      A    H
ATOM    522  HZ2 ACN A  87      15.062  26.800  14.900  1.00  0.00      A    H
ATOM    523  CT  ACN A  88      29.128  24.508  35.025  1.00  0.00      A    C
ATOM    524  CZ  ACN A  88      29.474  23.306  34.231  1.00  0.00      A    C
ATOM    525  NZ  ACN A  88      29.794  22.397  33.625  1.00  0.00      A    N
ATOM    526  HZ  ACN A  88      28.066  24.730  35.099  1.00  0.00      A    H
ATOM    527  HZ1 ACN A  88      29.644  25.305  34.497  1.00  0.00      A    H
ATOM    528  HZ2 ACN A  88      29.634  24.429  35.984  1.00  0.00      A    H
ATOM    529  CT  ACN A  89      44.219   9.159  12.795  1.00  0.00      A    C
ATOM    530  CZ  ACN A  89      43.539   9.191  14.146  1.00  0.00      A    C
ATOM    531  NZ  ACN A  89      42.960   9.235  15.205  1.00  0.00      A    N
ATOM    532  HZ  ACN A  89      44.547   8.126  12.710  1.00  0.00      A    H
ATOM    533  HZ1 ACN A  89      45.090   9.785  12.970  1.00  0.00      A    H
ATOM    534  HZ2 ACN A  89      43.655   9.602  11.978  1.00  0.00      A    H
ATOM    535  CT  ACN A  90      19.354  26.626  35.870  1.00  0.00      A    C
ATOM    536  CZ  ACN A  90      20.371  25.529  35.667  1.00  0.00      A    C
ATOM    537  NZ  ACN A  90      21.175  24.699  35.456  1.00  0.00      A    N
ATOM    538  HZ  ACN A  90      19.823  27.602  35.781  1.00  0.00      A    H
ATOM    539  HZ1 ACN A  90      18.804  26.625  36.808  1.00  0.00      A    H
ATOM    540  HZ2 ACN A  90      18.698  26.512  35.011  1.00  0.00      A    H
ATOM    541  CT  ACN A  91       9.560   5.302  20.639  1.00  0.00      A    C
ATOM    542  CZ  ACN A  91      10.861   5.647  20.049  1.00  0.00      A    C
ATOM    543  NZ  ACN A  91      11.865   5.853  19.560  1.00  0.00      A    N
ATOM    544  HZ  ACN A  91       8.912   6.153  20.444  1.00  0.00      A    H
ATOM    545  HZ1 ACN A  91       9.672   5.266  21.719  1.00  0.00      A    H
ATOM    546  HZ2 ACN A  91       9.245   4.349  20.221  1.00  0.00      A    H
ATOM    547  CT  ACN A  92      28.902  26.575   8.046  1.00  0.00      A    C
ATOM    548  CZ  ACN A  92      28.309  27.346   9.155  1.00  0.00      A    C
ATOM    549  NZ  ACN A  92      27.906  27.923  10.058  1.00  0.00      A    N
ATOM    550  HZ  ACN A  92      29.159  27.366   7.346  1.00  0.00      A    H
ATOM    551  HZ1 ACN A  92      28.155  26.026   7.479  1.00  0.00      A    H
ATOM    552  HZ2 ACN A  92      29.642  25.902   8.472  1.00  0.00      A    H
ATOM    553  CT  ACN A  93      24.123   5.033  25.768  1.00  0.00      A    C
ATOM    554  CZ  ACN A  93      24.734   3.713  26.127  1.00  0.00      A    C
ATOM    555  NZ  ACN A  93      25.176   2.719  26.470  1.00  0.00      A    N
ATOM    556  HZ  ACN A  93      23.090   5.083  26.103  1.00  0.00      A    H
ATOM    557  HZ1 ACN A  93      24.027   5.095  24.687  1.00  0.00      A    H
ATOM    558  HZ2 ACN A  93      24.711   5.798  26.269  1.00  0.00      A    H
ATOM    559  CT  ACN A  94       5.976  31.433  36.454  1.00  0.00      A    C
ATOM    560  CZ  ACN A  94       4.803  30.624  36.167  1.00  0.00      A    C
ATOM    561  NZ  ACN A  94       3.878  29.945  35.850  1.00  0.00      A    N
ATOM    562  HZ  ACN A  94       5.798  32.390  35.970  1.00  0.00      A    H
ATOM    563  HZ1 ACN A  94       6.812  30.886  36.025  1.00  0.00      A    H
ATOM    564  HZ2 ACN A  94       5.988  31.668  37.515  1.00  0.00      A    H
ATOM    565  CT  ACN A  95      33.305  47.100  20.629  1.00  0.00      A    C
ATOM    566  CZ  ACN A  95      33.909  46.977  21.979  1.00  0.00      A    C
ATOM    567  NZ  ACN A  95      34.347  46.902  23.053  1.00  0.00      A    N
ATOM    568  HZ  ACN A  95      33.371  46.121  20.162  1.00  0.00      A    H
ATOM    569  HZ1 ACN A  95      33.832  47.883  20.091  1.00  0.00      A    H
ATOM    570  HZ2 ACN A  95      32.288  47.433  20.818  1.00  0.00      A    H
ATOM    571  CT  ACN A  96       6.767   3.964  14.639  1.00  0.00      A    C
ATOM    572  CZ  ACN A  96       8.067   3.349  14.278  1.00  0.00      A    C
ATOM    573  NZ  ACN A  96       9.086   2.842  14.029  1.00  0.00      A    N
ATOM    574  HZ  ACN A  96       6.104   4.270  13.834  1.00  0.00      A    H
ATOM    575  HZ1 ACN A  96       6.984   4.855  15.222  1.00  0.00      A    H
ATOM    576  HZ2 ACN A  96       6.168   3.255  15.204  1.00  0.00      A    H
ATOM    577  CT  ACN A  97      11.481  23.423  19.806  1.00  0.00      A    C
ATOM    578  CZ  ACN A  97      10.818  24.336  20.743  1.00  0.00      A    C
ATOM    579  NZ  ACN A  97      10.267  25.028  21.504  1.00  0.00      A    N
ATOM    580  HZ  ACN A  97      12.308  22.929  20.310  1.00  0.00      A    H
ATOM    581  HZ1 ACN A  97      11.766  23.913  18.879  1.00  0.00      A    H
ATOM    582  HZ2 ACN A  97      10.899  22.532  19.584  1.00  0.00      A    H
ATOM    583  CT  ACN A  98       6.583  39.499  27.079  1.00  0.00      A    C
ATOM    584  CZ  ACN A  98       6.219  39.608  28.467  1.00  0.00      A    C
ATOM    585  NZ  ACN A  98       5.858  39.811  29.578  1.00  0.00      A    N
ATOM    586  HZ  ACN A  98       7.590  39.864  26.892  1.00  0.00      A    H
ATOM    587  HZ1 ACN A  98       5.883  40.023  26.434  1.00  0.00      A    H
ATOM    588  HZ2 ACN A  98       6.683  38.419  27.004  1.00  0.00      A    H
ATOM    589  CT  ACN A  99      32.425  21.328   3.469  1.00  0.00      A    C
ATOM    590  CZ  ACN A  99      32.386  21.367   4.989  1.00  0.00      A    C
ATOM    591  NZ  ACN A  99      32.403  21.384   6.153  1.00  0.00      A    N
ATOM    592  HZ  ACN A  99      33.413  21.460   3.037  1.00  0.00      A    H
ATOM    593  HZ1 ACN A  99      31.723  22.083   3.125  1.00  0.00      A    H
ATOM    594  HZ2 ACN A  99      32.119  20.340   3.134  1.00  0.00      A    H
ATOM    595  CT  ACN A 100      18.592  27.533  18.077  1.00  0.00      A    C
ATOM    596  CZ  ACN A 100      18.744  27.979  19.516  1.00  0.00      A    C
ATOM    597  NZ  ACN A 100      18.842  28.356  20.607  1.00  0.00      A    N
ATOM    598  HZ  ACN A 100      18.563  26.447  18.053  1.00  0.00      A    H
ATOM    599  HZ1 ACN A 100      19.442  27.969  17.558  1.00  0.00      A    H
ATOM    600  HZ2 ACN A 100      17.689  27.790  17.530  1.00  0.00      A    H
ATOM    601  CT  ACN A 101       2.728  30.523  32.948  1.00  0.00      A    C
ATOM    602  CZ  ACN A 101       2.128  31.866  33.093  1.00  0.00      A    C
ATOM    603  NZ  ACN A 101       1.598  32.890  33.180  1.00  0.00      A    N
ATOM    604  HZ  ACN A 101       2.267  29.723  33.522  1.00  0.00      A    H
ATOM    605  HZ1 ACN A 101       3.684  30.635  33.453  1.00  0.00      A    H
ATOM    606  HZ2 ACN A 101       2.899  30.165  31.936  1.00  0.00      A    H
ATOM    607  CT  ACN A 102      33.829  44.192   7.582  1.00  0.00      A    C
ATOM    608  CZ  ACN A 102      32.697  43.757   6.850  1.00  0.00      A    C
ATOM    609  NZ  ACN A 102      31.788  43.447   6.248  1.00  0.00      A    N
ATOM    610  HZ  ACN A 102      34.296  45.015   7.047  1.00  0.00      A    H
ATOM    611  HZ1 ACN A 102      34.457  43.311   7.479  1.00  0.00      A    H
ATOM    612  HZ2 ACN A 102      33.692  44.514   8.611  1.00  0.00      A    H
ATOM    613  CT  ACN A 103      44.678  22.777  24.399  1.00  0.00      A    C
ATOM    614  CZ  ACN A 103      45.214  21.651  23.609  1.00  0.00      A    C
ATOM    615  NZ  ACN A 103      45.635  20.757  22.994  1.00  0.00      A    N
ATOM    616  HZ  ACN A 103      43.591  22.751  24.420  1.00  0.00      A    H
ATOM    617  HZ1 ACN A 103      45.054  23.643  23.860  1.00  0.00      A    H
ATOM    618  HZ2 ACN A 103      45.135  22.686  25.381  1.00  0.00      A    H
ATOM    619  CT  ACN A 104       3.181  44.731   6.476  1.00  0.00      A    C
ATOM    620  CZ  ACN A 104       3.284  45.623   7.581  1.00  0.00      A    C
ATOM    621  NZ  ACN A 104       3.328  46.312   8.488  1.00  0.00      A    N
ATOM    622  HZ  ACN A 104       3.526  43.735   6.741  1.00  0.00      A    H
ATOM    623  HZ1 ACN A 104       3.686  45.080   5.579  1.00  0.00      A    H
ATOM    624  HZ2 ACN A 104       2.147  44.507   6.224  1.00  0.00      A    H
ATOM    625  CT  ACN A 105      25.389   8.051  46.216  1.00  0.00      A    C
ATOM    626  CZ  ACN A 105      25.564   8.075  47.687  1.00  0.00      A    C
ATOM    627  NZ  ACN A 105      25.660   8.130  48.832  1.00  0.00      A    N
ATOM    628  HZ  ACN A 105      25.572   7.019  45.929  1.00  0.00      A    H
ATOM    629  HZ1 ACN A 105      26.132   8.734  45.810  1.00  0.00      A    H
ATOM    630  HZ2 ACN A 105      24.340   8.199  45.974  1.00  0.00      A    H
ATOM    631  CT  ACN A 106      34.181  11.598  28.425  1.00  0.00      A    C
ATOM    632  CZ  ACN A 106      32.899  11.394  27.732  1.00  0.00      A    C
ATOM    633  NZ  ACN A 106      31.873  11.216  27.211  1.00  0.00      A    N
ATOM    634  HZ  ACN A 106      33.994  12.075  29.384  1.00  0.00      A    H
ATOM    635  HZ1 ACN A 106      34.838  12.334  27.969  1.00  0.00      A    H
ATOM    636  HZ2 ACN A 106      34.772  10.687  28.466  1.00  0.00      A    H
ATOM    637  CT  ACN A 107      25.111  36.605   0.952  1.00  0.00      A    C
ATOM    638  CZ  ACN A 107      23.951  37.245   1.620  1.00  0.00      A    C
ATOM    639  NZ  ACN A 107      23.073  37.743   2.176  1.00  0.00      A    N
ATOM    640  HZ  ACN A 107      25.568  35.873   1.613  1.00  0.00      A    H
ATOM    641  HZ1 ACN A 107      25.865  37.366   0.766  1.00  0.00      A    H
ATOM    642  HZ2 ACN A 107      24.684  36.110   0.083  1.00  0.00      A    H
ATOM    643  CT  ACN A 108      13.455  39.041  28.323  1.00  0.00      A    C
ATOM    644  CZ  ACN A 108      13.286  39.765  29.623  1.00  0.00      A    C
ATOM    645  NZ  ACN A 108      13.112  40.356  30.616  1.00  0.00      A    N
ATOM    646  HZ  ACN A 108      14.214  38.265  28.385  1.00  0.00      A    H
ATOM    647  HZ1 ACN A 108      13.785  39.820  27.640  1.00  0.00      A    H
ATOM    648  HZ2 ACN A 108      12.448  38.720  28.069  1.00  0.00      A    H
ATOM    649  CT  ACN A 109      27.323  23.386  38.201  1.00  0.00      A    C
ATOM    650  CZ  ACN A 109      28.398  22.486  37.735  1.00  0.00      A    C
ATOM    651  NZ  ACN A 109      29.317  21.808  37.375  1.00  0.00      A    N
ATOM    652  HZ  ACN A 109      27.207  24.128  37.415  1.00  0.00      A    H
ATOM    653  HZ1 ACN A 109      27.720  23.784  39.131  1.00  0.00      A    H
ATOM    654  HZ2 ACN A 109      26.526  22.648  38.232  1.00  0.00      A    H
ATOM    655  CT  ACN A 110      43.699  39.986   3.963  1.00  0.00      A    C
ATOM    656  CZ  ACN A 110      43.873  38.561   3.709  1.00  0.00      A    C
ATOM    657  NZ  ACN A 110      44.018  37.397   3.514  1.00  0.00      A    N
ATOM    658  HZ  ACN A 110      42.885  40.403   3.376  1.00  0.00      A    H
ATOM    659  HZ1 ACN A 110      44.617  40.533   3.761  1.00  0.00      A    H
ATOM    660  HZ2 ACN A 110      43.602  40.174   5.029  1.00  0.00      A    H
ATOM    661  CT  ACN A 111      10.239  46.380  13.710  1.00  0.00      A    C
ATOM    662  CZ  ACN A 111       8.931  46.110  13.198  1.00  0.00      A    C
ATOM    663  NZ  ACN A 111       7.838  45.888  12.847  1.00  0.00      A    N
ATOM    664  HZ  ACN A 111      10.382  47.448  13.857  1.00  0.00      A    H
ATOM    665  HZ1 ACN A 111      10.938  46.166  12.905  1.00  0.00      A    H
ATOM    666  HZ2 ACN A 111      10.466  45.755  14.570  1.00  0.00      A    H
ATOM    667  CT  ACN A 112      30.772  20.211  40.539  1.00  0.00      A    C
ATOM    668  CZ  ACN A 112      31.544  19.441  41.586  1.00  0.00      A    C
ATOM    669  NZ  ACN A 112      32.175  18.861  42.357  1.00  0.00      A    N
ATOM    670  HZ  ACN A 112      29.759  19.955  40.839  1.00  0.00      A    H
ATOM    671  HZ1 ACN A 112      30.850  19.798  39.537  1.00  0.00      A    H
ATOM    672  HZ2 ACN A 112      31.092  21.249  40.487  1.00  0.00      A    H
ATOM    673  CT  ACN A 113      23.977  34.469  31.919  1.00  0.00      A    C
ATOM    674  CZ  ACN A 113      24.246  33.091  32.391  1.00  0.00      A    C
ATOM    675  NZ  ACN A 113      24.505  31.979  32.714  1.00  0.00      A    N
ATOM    676  HZ  ACN A 113      24.342  34.349  30.902  1.00  0.00      A    H
ATOM    677  HZ1 ACN A 113      24.579  35.168  32.493  1.00  0.00      A    H
ATOM    678  HZ2 ACN A 113      22.918  34.714  31.918  1.00  0.00      A    H
ATOM    679  CT  ACN A 114       6.877  43.368  29.662  1.00  0.00      A    C
ATOM    680  CZ  ACN A 114       6.617  43.835  28.329  1.00  0.00      A    C
ATOM    681  NZ  ACN A 114       6.412  44.180  27.272  1.00  0.00      A    N
ATOM    682  HZ  ACN A 114       7.642  44.045  30.033  1.00  0.00      A    H
ATOM    683  HZ1 ACN A 114       7.431  42.433  29.650  1.00  0.00      A    H
ATOM    684  HZ2 ACN A 114       5.900  43.297  30.134  1.00  0.00      A    H
ATOM    685  CT  ACN A 115      20.120  24.390  47.281  1.00  0.00      A    C
ATOM    686  CZ  ACN A 115      19.499  24.438  45.956  1.00  0.00      A    C
ATOM    687  NZ  ACN A 115      19.063  24.464  44.885  1.00  0.00      A    N
ATOM    688  HZ  ACN A 115      20.809  25.207  47.477  1.00  0.00      A    H
ATOM    689  HZ1 ACN A 115      20.534  23.402  47.470  1.00  0.00      A    H
ATOM    690  HZ2 ACN A 115      19.382  24.578  48.057  1.00  0.00      A    H
ATOM    691  CT  ACN A 116       2.441  38.305  12.141  1.00  0.00      A    C
ATOM    692  CZ  ACN A 116       1.661  38.336  10.954  1.00  0.00      A    C
ATOM    693  NZ  ACN A 116       1.030  38.302   9.953  1.00  0.00      A    N
ATOM    694  HZ  ACN A 116       3.476  38.135  11.856  1.00  0.00      A    H
ATOM    695  HZ1 ACN A 116       2.220  37.499  12.836  1.00  0.00      A    H
ATOM    696  HZ2 ACN A 116       2.423  39.257  12.665  1.00  0.00      A    H
ATOM    697  CT  ACN A 117      28.404  39.200  22.012  1.00  0.00      A    C
ATOM    698  CZ  ACN A 117      29.451  40.207  21.987  1.00  0.00      A    C
ATOM    699  NZ  ACN A 117      30.305  41.061  21.929  1.00  0.00      A    N
ATOM    700  HZ  ACN A 117      28.110  38.622  21.139  1.00  0.00      A    H
ATOM    701  HZ1 ACN A 117      27.475  39.692  22.289  1.00  0.00      A    H
ATOM    702  HZ2 ACN A 117      28.805  38.503  22.743  1.00  0.00      A    H
ATOM    703  CT  ACN A 118      18.745  43.606  37.380  1.00  0.00      A    C
ATOM    704  CZ  ACN A 118      18.698  44.840  38.258  1.00  0.00      A    C
ATOM    705  NZ  ACN A 118      18.656  45.737  38.892  1.00  0.00      A    N
ATOM    706  HZ  ACN A 118      17.770  43.133  37.293  1.00  0.00      A    H
ATOM    707  HZ1 ACN A 118      19.546  43.026  37.832  1.00  0.00      A    H
ATOM    708  HZ2 ACN A 118      19.094  43.834  36.376  1.00  0.00      A    H
ATOM    709  CT  ACN A 119      32.746  13.891   8.944  1.00  0.00      A    C
ATOM    710  CZ  ACN A 119      34.009  13.519   8.210  1.00  0.00      A    C
ATOM    711  NZ  ACN A 119      34.941  13.191   7.600  1.00  0.00      A    N
ATOM    712  HZ  ACN A 119      33.073  14.198   9.934  1.00  0.00      A    H
ATOM    713  HZ1 ACN A 119      32.159  12.980   9.032  1.00  0.00      A    H
ATOM    714  HZ2 ACN A 119      32.144  14.571   8.348  1.00  0.00      A    H
ATOM    715  CT  ACN A 120       9.918   7.432   2.567  1.00  0.00      A    C
ATOM    716  CZ  ACN A 120      11.383   7.443   2.729  1.00  0.00      A    C
ATOM    717  NZ  ACN A 120      12.514   7.439   2.845  1.00  0.00      A    N
ATOM    718  HZ  ACN A 120       9.434   6.685   3.191  1.00  0.00      A    H
ATOM    719  HZ1 ACN A 120       9.822   7.333   1.489  1.00  0.00      A    H
ATOM    720  HZ2 ACN A 120       9.730   8.498   2.667  1.00  0.00      A    H
ATOM    721  CT  ACN A 121      34.130  15.407  23.720  1.00  0.00      A    C
ATOM    722  CZ  ACN A 121      32.706  15.534  23.264  1.00  0.00      A    C
ATOM    723  NZ  ACN A 121      31.569  15.683  22.977  1.00  0.00      A    N
ATOM    724  HZ  ACN A 121      34.746  15.325  22.828  1.00  0.00      A    H
ATOM    725  HZ1 ACN A 121      34.137  14.502  24.321  1.00  0.00      A    H
ATOM    726  HZ2 ACN A 121      34.462  16.248  24.323  1.00  0.00      A    H
ATOM    727  CT  ACN A 122      11.106  41.654  43.284  1.00  0.00      A    C
ATOM    728  CZ  ACN A 122      12.159  41.040  42.504  1.00  0.00      A    C
ATOM    729  NZ  ACN A 122      12.984  40.531  41.906  1.00  0.00      A    N
ATOM    730  HZ  ACN A 122      11.531  42.383  43.970  1.00  0.00      A    H
ATOM    731  HZ1 ACN A 122      10.420  40.930  43.716  1.00  0.00      A    H
ATOM    732  HZ2 ACN A 122      10.548  42.196  42.526  1.00  0.00      A    H
ATOM    733  CT  ACN A 123      12.594  15.505   3.658  1.00  0.00      A    C
ATOM    734  CZ  ACN A 123      13.560  15.955   2.578  1.00  0.00      A    C
ATOM    735  NZ  ACN A 123      14.347  16.294   1.787  1.00  0.00      A    N
ATOM    736  HZ  ACN A 123      12.478  16.416   4.240  1.00  0.00      A    H
ATOM    737  HZ1 ACN A 123      13.079  14.613   4.044  1.00  0.00      A    H
ATOM    738  HZ2 ACN A 123      11.692  15.209   3.128  1.00  0.00      A    H
ATOM    739  CT  ACN A 124       0.822  41.160  15.981  1.00  0.00      A    C
ATOM    740  CZ  ACN A 124       0.511  39.713  15.868  1.00  0.00      A    C
ATOM    741  NZ  ACN A 124       0.329  38.555  15.756  1.00  0.00      A    N
ATOM    742  HZ  ACN A 124       0.525  41.458  16.983  1.00  0.00      A    H
ATOM    743  HZ1 ACN A 124       0.245  41.624  15.186  1.00  0.00      A    H
ATOM    744  HZ2 ACN A 124       1.886  41.310  15.819  1.00  0.00      A    H
ATOM    745  CT  ACN A 125       5.109  16.705  32.302  1.00  0.00      A    C
ATOM    746  CZ  ACN A 125       3.645  16.625  32.133  1.00  0.00      A    C
ATOM    747  NZ  ACN A 125       2.498  16.598  31.937  1.00  0.00      A    N
ATOM    748  HZ  ACN A 125       5.423  17.679  31.936  1.00  0.00      A    H
ATOM    749  HZ1 ACN A 125       5.526  15.861  31.757  1.00  0.00      A    H
ATOM    750  HZ2 ACN A 125       5.316  16.516  33.352  1.00  0.00      A    H
ATOM    751  CT  ACN A 126      19.879  35.850  14.738  1.00  0.00      A    C
ATOM    752  CZ  ACN A 126      19.252  34.501  14.971  1.00  0.00      A    C
ATOM    753  NZ  ACN A 126      18.830  33.418  15.158  1.00  0.00      A    N
ATOM    754  HZ  ACN A 126      20.009  36.360  15.690  1.00  0.00      A    H
ATOM    755  HZ1 ACN A 126      19.529  36.598  14.031  1.00  0.00      A    H
ATOM    756  HZ2 ACN A 126      20.878  35.620  14.376  1.00  0.00      A    H
ATOM    757  CT  ACN A 127      23.504  21.640   6.404  1.00  0.00      A    C
ATOM    758  CZ  ACN A 127      23.694  23.047   6.836  1.00  0.00      A    C
ATOM    759  NZ  ACN A 127      23.773  24.171   7.192  1.00  0.00      A    N
ATOM    760  HZ  ACN A 127      24.437  21.099   6.538  1.00  0.00      A    H
ATOM    761  HZ1 ACN A 127      23.161  21.772   5.381  1.00  0.00      A    H
ATOM    762  HZ2 ACN A 127      22.822  21.227   7.142  1.00  0.00      A    H
ATOM    763  CT  ACN A 128      41.069  40.803  38.659  1.00  0.00      A    C
ATOM    764  CZ  ACN A 128      40.216  40.297  39.728  1.00  0.00      A    C
ATOM    765  NZ  ACN A 128      39.573  39.898  40.587  1.00  0.00      A    N
ATOM    766  HZ  ACN A 128      40.392  41.044  37.843  1.00  0.00      A    H
ATOM    767  HZ1 ACN A 128      41.771  40.006  38.428  1.00  0.00      A    H
ATOM    768  HZ2 ACN A 128      41.565  41.683  39.061  1.00  0.00      A    H
ATOM    769  CT  ACN A 129      34.994  20.209  39.668  1.00  0.00      A    C
ATOM    770  CZ  ACN A 129      35.631  19.000  40.240  1.00  0.00      A    C
ATOM    771  NZ  ACN A 129      36.074  18.046  40.706  1.00  0.00      A    N
ATOM    772  HZ  ACN A 129      35.326  20.396  38.650  1.00  0.00      A    H
ATOM    773  HZ1 ACN A 129      35.131  21.065  40.323  1.00  0.00      A    H
ATOM    774  HZ2 ACN A 129      33.926  20.010  39.636  1.00  0.00      A    H
ATOM    775  CT  ACN A 130       8.675  26.675  16.959  1.00  0.00      A    C
ATOM    776  CZ  ACN A 130       9.937  26.313  17.605  1.00  0.00      A    C
ATOM    777  NZ  ACN A 130      10.951  26.032  17.997  1.00  0.00      A    N
ATOM    778  HZ  ACN A 130       7.799  26.145  17.323  1.00  0.00      A    H
ATOM    779  HZ1 ACN A 130       8.920  26.340  15.954  1.00  0.00      A    H
ATOM    780  HZ2 ACN A 130       8.393  27.697  17.197  1.00  0.00      A    H
ATOM    781  CT  ACN A 131      28.810  34.484  35.854  1.00  0.00      A    C
ATOM    782  CZ  ACN A 131      27.559  34.390  35.120  1.00  0.00      A    C
ATOM    783  NZ  ACN A 131      26.568  34.344  34.525  1.00  0.00      A    N
ATOM    784  HZ  ACN A 131      29.531  34.997  35.222  1.00  0.00      A    H
ATOM    785  HZ1 ACN A 131      29.110  33.450  36.000  1.00  0.00      A    H
ATOM    786  HZ2 ACN A 131      28.672  35.116  36.728  1.00  0.00      A    H
ATOM    787  CT  ACN A 132      -0.309  41.755   1.738  1.00  0.00      A    C
ATOM    788  CZ  ACN A 132       0.545  40.573   1.691  1.00  0.00      A    C
ATOM    789  NZ  ACN A 132       1.306  39.663   1.700  1.00  0.00      A    N
ATOM    790  HZ  ACN A 132       0.437  42.539   1.833  1.00  0.00      A    H
ATOM    791  HZ1 ACN A 132      -0.941  41.674   2.619  1.00  0.00      A    H
ATOM    792  HZ2 ACN A 132      -0.847  41.769   0.794  1.00  0.00      A    H
ATOM    793  CT  ACN A 133      21.206  14.058  26.650  1.00  0.00      A    C
ATOM    794  CZ  ACN A 133      21.928  14.176  25.345  1.00  0.00      A    C
ATOM    795  NZ  ACN A 133      22.384  14.311  24.302  1.00  0.00      A    N
ATOM    796  HZ  ACN A 133      20.556  14.929  26.672  1.00  0.00      A    H
ATOM    797  HZ1 ACN A 133      21.965  14.177  27.419  1.00  0.00      A    H
ATOM    798  HZ2 ACN A 133      20.771  13.066  26.560  1.00  0.00      A    H
ATOM    799  CT  ACN A 134      20.505  16.483  34.337  1.00  0.00      A    C
ATOM    800  CZ  ACN A 134      21.024  15.136  34.413  1.00  0.00      A    C
ATOM    801  NZ  ACN A 134      21.513  14.102  34.454  1.00  0.00      A    N
ATOM    802  HZ  ACN A 134      21.046  16.836  33.464  1.00  0.00      A    H
ATOM    803  HZ1 ACN A 134      20.858  17.075  35.178  1.00  0.00      A    H
ATOM    804  HZ2 ACN A 134      19.445  16.651  34.166  1.00  0.00      A    H
ATOM    805  CT  ACN A 135      16.195  47.631  36.983  1.00  0.00      A    C
ATOM    806  CZ  ACN A 135      15.660  46.291  36.925  1.00  0.00      A    C
ATOM    807  NZ  ACN A 135      15.185  45.208  36.919  1.00  0.00      A    N
ATOM    808  HZ  ACN A 135      15.396  48.256  36.593  1.00  0.00      A    H
ATOM    809  HZ1 ACN A 135      17.132  47.728  36.441  1.00  0.00      A    H
ATOM    810  HZ2 ACN A 135      16.341  47.733  38.056  1.00  0.00      A    H
ATOM    811  CT  ACN A 136      42.771  25.108   3.829  1.00  0.00      A    C
ATOM    812  CZ  ACN A 136      41.453  25.049   4.512  1.00  0.00      A    C
ATOM    813  NZ  ACN A 136      40.397  25.052   4.990  1.00  0.00      A    N
ATOM    814  HZ  ACN A 136      43.517  25.766   4.267  1.00  0.00      A    H
ATOM    815  HZ1 ACN A 136      42.616  25.372   2.786  1.00  0.00      A    H
ATOM    816  HZ2 ACN A 136      43.059  24.060   3.850  1.00  0.00      A    H
ATOM    817  CT  ACN A 137      26.913   9.992  39.794  1.00  0.00      A    C
ATOM    818  CZ  ACN A 137      26.417   8.627  39.798  1.00  0.00      A    C
ATOM    819  NZ  ACN A 137      26.069   7.533  39.767  1.00  0.00      A    N
ATOM    820  HZ  ACN A 137      26.792  10.301  38.759  1.00  0.00      A    H
ATOM    821  HZ1 ACN A 137      27.910  10.007  40.227  1.00  0.00      A    H
ATOM    822  HZ2 ACN A 137      26.274  10.671  40.352  1.00  0.00      A    H
ATOM    823  CT  ACN A 138      27.131  21.602   4.075  1.00  0.00      A    C
ATOM    824  CZ  ACN A 138      27.986  20.432   4.245  1.00  0.00      A    C
ATOM    825  NZ  ACN A 138      28.691  19.531   4.375  1.00  0.00      A    N
ATOM    826  HZ  ACN A 138      27.710  22.496   3.858  1.00  0.00      A    H
ATOM    827  HZ1 ACN A 138      26.638  21.728   5.036  1.00  0.00      A    H
ATOM    828  HZ2 ACN A 138      26.424  21.262   3.323  1.00  0.00      A    H
ATOM    829  CT  ACN A 139       1.607  41.872  35.292  1.00  0.00      A    C
ATOM    830  CZ  ACN A 139       0.480  41.240  34.660  1.00  0.00      A    C
ATOM    831  NZ  ACN A 139      -0.477  40.786  34.192  1.00  0.00      A    N
ATOM    832  HZ  ACN A 139       1.801  41.414  36.259  1.00  0.00      A    H
ATOM    833  HZ1 ACN A 139       1.387  42.922  35.463  1.00  0.00      A    H
ATOM    834  HZ2 ACN A 139       2.480  41.745  34.658  1.00  0.00      A    H
ATOM    835  CT  ACN A 140       3.784  37.226  16.418  1.00  0.00      A    C
ATOM    836  CZ  ACN A 140       3.776  38.275  17.493  1.00  0.00      A    C
ATOM    837  NZ  ACN A 140       3.815  39.107  18.314  1.00  0.00      A    N
ATOM    838  HZ  ACN A 140       2.748  36.902  16.356  1.00  0.00      A    H
ATOM    839  HZ1 ACN A 140       4.371  36.339  16.642  1.00  0.00      A    H
ATOM    840  HZ2 ACN A 140       4.024  37.670  15.456  1.00  0.00      A    H
ATOM    841  CT  ACN A 141      20.491  27.740  30.580  1.00  0.00      A    C
ATOM    842  CZ  ACN A 141      20.545  28.288  31.905  1.00  0.00      A    C
ATOM    843  NZ  ACN A 141      20.558  28.703  32.978  1.00  0.00      A    N
ATOM    844  HZ  ACN A 141      21.234  26.986  30.332  1.00  0.00      A    H
ATOM    845  HZ1 ACN A 141      20.473  28.405  29.720  1.00  0.00      A    H
ATOM    846  HZ2 ACN A 141      19.543  27.212  30.630  1.00  0.00      A    H
ATOM    847  CT  ACN A 142       9.337  41.009  12.710  1.00  0.00      A    C
ATOM    848  CZ  ACN A 142       9.784  42.077  13.559  1.00  0.00      A    C
ATOM    849  NZ  ACN A 142      10.145  42.933  14.254  1.00  0.00      A    N
ATOM    850  HZ  ACN A 142       8.253  41.084  12.679  1.00  0.00      A    H
ATOM    851  HZ1 ACN A 142       9.709  40.048  13.054  1.00  0.00      A    H
ATOM    852  HZ2 ACN A 142       9.639  41.246  11.693  1.00  0.00      A    H
ATOM    853  CT  ACN A 143       1.705   4.291  27.647  1.00  0.00      A    C
ATOM    854  CZ  ACN A 143       0.807   3.292  28.260  1.00  0.00      A    C
ATOM    855  NZ  ACN A 143       0.116   2.557  28.728  1.00  0.00      A    N
ATOM    856  HZ  ACN A 143       1.453   5.303  27.953  1.00  0.00      A    H
ATOM    857  HZ1 ACN A 143       1.664   4.126  26.573  1.00  0.00      A    H
ATOM    858  HZ2 ACN A 143       2.709   4.064  27.997  1.00  0.00      A    H
ATOM    859  CT  ACN A 144      36.581  14.544  19.444  1.00  0.00      A    C
ATOM    860  CZ  ACN A 144      35.546  15.164  18.539  1.00  0.00      A    C
ATOM    861  NZ  ACN A 144      34.765  15.560  17.803  1.00  0.00      A    N
ATOM    862  HZ  ACN A 144      36.219  14.038  20.335  1.00  0.00      A    H
ATOM    863  HZ1 ACN A 144      37.253  15.341  19.752  1.00  0.00      A    H
ATOM    864  HZ2 ACN A 144      37.193  13.832  18.896  1.00  0.00      A    H
ATOM    865  CT  ACN A 145      35.615  18.969   0.979  1.00  0.00      A    C
ATOM    866  CZ  ACN A 145      34.148  19.019   0.860  1.00  0.00      A    C
ATOM    867  NZ  ACN A 145      32.995  19.125   0.749  1.00  0.00      A    N
ATOM    868  HZ  ACN A 145      35.988  19.698   1.694  1.00  0.00      A    H
ATOM    869  HZ1 ACN A 145      36.122  19.277   0.068  1.00  0.00      A    H
ATOM    870  HZ2 ACN A 145      35.935  17.985   1.311  1.00  0.00      A    H
ATOM    871  CT  ACN A 146      32.251  30.389  11.312  1.00  0.00      A    C
ATOM    872  CZ  ACN A 146      32.410  29.539  10.128  1.00  0.00      A    C
ATOM    873  NZ  ACN A 146      32.552  28.811   9.253  1.00  0.00      A    N
ATOM    874  HZ  ACN A 146      31.256  30.294  11.738  1.00  0.00      A    H
ATOM    875  HZ1 ACN A 146      32.424  31.413  10.993  1.00  0.00      A    H
ATOM    876  HZ2 ACN A 146      32.977  30.029  12.037  1.00  0.00      A    H
ATOM    877  CT  ACN A 147      29.511  33.988  40.448  1.00  0.00      A    C
ATOM    878  CZ  ACN A 147      28.686  34.924  41.276  1.00  0.00      A    C
ATOM    879  NZ  ACN A 147      28.054  35.682  41.907  1.00  0.00      A    N
ATOM    880  HZ  ACN A 147      29.053  33.899  39.467  1.00  0.00      A    H
ATOM    881  HZ1 ACN A 147      29.350  33.052  40.976  1.00  0.00      A    H
ATOM    882  HZ2 ACN A 147      30.555  34.291  40.428  1.00  0.00      A    H
ATOM    883  CT  ACN A 148      40.615  17.840  27.086  1.00  0.00      A    C
ATOM    884  CZ  ACN A 148      40.795  16.563  26.353  1.00  0.00      A    C
ATOM    885  NZ  ACN A 148      40.975  15.570  25.811  1.00  0.00      A    N
ATOM    886  HZ  ACN A 148      40.306  17.715  28.121  1.00  0.00      A    H
ATOM    887  HZ1 ACN A 148      39.847  18.385  26.544  1.00  0.00      A    H
ATOM    888  HZ2 ACN A 148      41.575  18.336  26.967  1.00  0.00      A    H
ATOM    889  CT  ACN A 149       0.999  22.491  34.314  1.00  0.00      A    C
ATOM    890  CZ  ACN A 149      -0.134  23.039  35.072  1.00  0.00      A    C
ATOM    891  NZ  ACN A 149      -0.994  23.393  35.756  1.00  0.00      A    N
ATOM    892  HZ  ACN A 149       1.647  23.299  33.981  1.00  0.00      A    H
ATOM    893  HZ1 ACN A 149       0.576  21.983  33.451  1.00  0.00      A    H
ATOM    894  HZ2 ACN A 149       1.455  21.779  34.998  1.00  0.00      A    H
ATOM    895  CT  ACN A 150      32.716  16.761  40.257  1.00  0.00      A    C
ATOM    896  CZ  ACN A 150      32.869  15.919  41.426  1.00  0.00      A    C
ATOM    897  NZ  ACN A 150      32.990  15.191  42.334  1.00  0.00      A    N
ATOM    898  HZ  ACN A 150      31.810  17.353  40.365  1.00  0.00      A    H
ATOM    899  HZ1 ACN A 150      32.466  16.142  39.400  1.00  0.00      A    H
ATOM    900  HZ2 ACN A 150      33.663  17.286  40.162  1.00  0.00      A    H
ATOM    901  CT  ACN A 151       4.136  21.303  43.804  1.00  0.00      A    C
ATOM    902  CZ  ACN A 151       3.339  21.980  42.776  1.00  0.00      A    C
ATOM    903  NZ  ACN A 151       2.723  22.521  41.937  1.00  0.00      A    N
ATOM    904  HZ  ACN A 151       3.602  21.226  44.748  1.00  0.00      A    H
ATOM    905  HZ1 ACN A 151       5.069  21.826  43.996  1.00  0.00      A    H
ATOM    906  HZ2 ACN A 151       4.368  20.285  43.501  1.00  0.00      A    H
ATOM    907  CT  ACN A 152      11.966  44.116  21.542  1.00  0.00      A    C
ATOM    908  CZ  ACN A 152      12.722  43.291  20.613  1.00  0.00      A    C
ATOM    909  NZ  ACN A 152      13.341  42.668  19.868  1.00  0.00      A    N
ATOM    910  HZ  ACN A 152      12.471  44.097  22.504  1.00  0.00      A    H
ATOM    911  HZ1 ACN A 152      11.040  43.554  21.641  1.00  0.00      A    H
ATOM    912  HZ2 ACN A 152      11.905  45.153  21.222  1.00  0.00      A    H
ATOM    913  CT  ACN A 153      24.131  23.979  33.478  1.00  0.00      A    C
ATOM    914  CZ  ACN A 153      24.775  23.911  34.827  1.00  0.00      A    C
ATOM    915  NZ  ACN A 153      25.224  23.877  35.893  1.00  0.00      A    N
ATOM    916  HZ  ACN A 153      23.758  24.961  33.198  1.00  0.00      A    H
ATOM    917  HZ1 ACN A 153      23.239  23.373  33.342  1.00  0.00      A    H
ATOM    918  HZ2 ACN A 153      24.806  23.625  32.702  1.00  0.00      A    H
ATOM    919  CT  ACN A 154       9.093  35.452  33.184  1.00  0.00      A    C
ATOM    920  CZ  ACN A 154       8.467  34.199  33.578  1.00  0.00      A    C
ATOM    921  NZ  ACN A 154       7.907  33.208  33.889  1.00  0.00      A    N
ATOM    922  HZ  ACN A 154       9.057  36.132  34.031  1.00  0.00      A    H
ATOM    923  HZ1 ACN A 154       8.403  35.928  32.492  1.00  0.00      A    H
ATOM    924  HZ2 ACN A 154      10.038  35.358  32.655  1.00  0.00      A    H
ATOM    925  CT  ACN A 155      12.771  10.853   5.530  1.00  0.00      A    C
ATOM    926  CZ  ACN A 155      12.896  11.292   4.110  1.00  0.00      A    C
ATOM    927  NZ  ACN A 155      12.870  11.611   3.041  1.00  0.00      A    N
ATOM    928  HZ  ACN A 155      12.645  11.753   6.127  1.00  0.00      A    H
ATOM    929  HZ1 ACN A 155      13.644  10.313   5.888  1.00  0.00      A    H
ATOM    930  HZ2 ACN A 155      11.878  10.249   5.669  1.00  0.00      A    H
ATOM    931  CT  ACN A 156      40.513   2.495  21.769  1.00  0.00      A    C
ATOM    932  CZ  ACN A 156      40.892   3.363  20.675  1.00  0.00      A    C
ATOM    933  NZ  ACN A 156      41.213   4.081  19.830  1.00  0.00      A    N
ATOM    934  HZ  ACN A 156      39.453   2.270  21.853  1.00  0.00      A    H
ATOM    935  HZ1 ACN A 156      40.813   3.129  22.600  1.00  0.00      A    H
ATOM    936  HZ2 ACN A 156      41.163   1.624  21.774  1.00  0.00      A    H
ATOM    937  CT  ACN A 157      37.258   5.926  39.991  1.00  0.00      A    C
ATOM    938  CZ  ACN A 157      38.186   4.766  39.678  1.00  0.00      A    C
ATOM    939  NZ  ACN A 157      38.858   3.932  39.427  1.00  0.00      A    N
ATOM    940  HZ  ACN A 157      37.089   6.659  39.205  1.00  0.00      A    H
ATOM    941  HZ1 ACN A 157      37.629   6.361  40.916  1.00  0.00      A    H
ATOM    942  HZ2 ACN A 157      36.277   5.568  40.290  1.00  0.00      A    H
ATOM    943  CT  ACN A 158      32.543   7.420  31.501  1.00  0.00      A    C
ATOM    944  CZ  ACN A 158      31.171   7.735  30.924  1.00  0.00      A    C
ATOM    945  NZ  ACN A 158      30.107   7.905  30.495  1.00  0.00      A    N
ATOM    946  HZ  ACN A 158      32.860   8.236  32.145  1.00  0.00      A    H
ATOM    947  HZ1 ACN A 158      33.153   7.326  30.605  1.00  0.00      A    H
ATOM    948  HZ2 ACN A 158      32.440   6.471  32.020  1.00  0.00      A    H
ATOM    949  CT  ACN A 159      41.039  29.217   1.052  1.00  0.00      A    C
ATOM    950  CZ  ACN A 159      40.856  29.621  -0.343  1.00  0.00      A    C
ATOM    951  NZ  ACN A 159      40.818  30.037  -1.443  1.00  0.00      A    N
ATOM    952  HZ  ACN A 159      41.824  28.465   1.034  1.00  0.00      A    H
ATOM    953  HZ1 ACN A 159      40.143  28.728   1.424  1.00  0.00      A    H
ATOM    954  HZ2 ACN A 159      41.261  30.145   1.573  1.00  0.00      A    H
ATOM    955  CT  ACN A 160      23.909   5.971  16.517  1.00  0.00      A    C
ATOM    956  CZ  ACN A 160      25.290   6.317  16.219  1.00  0.00      A    C
ATOM    957  NZ  ACN A 160      26.399   6.536  15.965  1.00  0.00      A    N
ATOM    958  HZ  ACN A 160      23.501   6.952  16.745  1.00  0.00      A    H
ATOM    959  HZ1 ACN A 160      23.823   5.430  17.456  1.00  0.00      A    H
ATOM    960  HZ2 ACN A 160      23.452   5.406  15.709  1.00  0.00      A    H
ATOM    961  CT  ACN A 161       0.450  27.615  24.784  1.00  0.00      A    C
ATOM    962  CZ  ACN A 161       0.350  27.578  26.281  1.00  0.00      A    C
ATOM    963  NZ  ACN A 161       0.296  27.498  27.433  1.00  0.00      A    N
ATOM    964  HZ  ACN A 161       0.447  28.650  24.453  1.00  0.00      A    H
ATOM    965  HZ1 ACN A 161      -0.395  27.130  24.301  1.00  0.00      A    H
ATOM    966  HZ2 ACN A 161       1.319  27.029  24.495  1.00  0.00      A    H
ATOM    967  CT  ACN A 162       0.593  12.030  23.023  1.00  0.00      A    C
ATOM    968  CZ  ACN A 162      -0.034  10.842  22.395  1.00  0.00      A    C
ATOM    969  NZ  ACN A 162      -0.492   9.900  21.890  1.00  0.00      A    N
ATOM    970  HZ  ACN A 162      -0.266  12.692  23.099  1.00  0.00      A    H
ATOM    971  HZ1 ACN A 162       1.386  12.367  22.361  1.00  0.00      A    H
ATOM    972  HZ2 ACN A 162       0.940  11.889  24.043  1.00  0.00      A    H
ATOM    973  CT  ACN A 163      14.679  25.098  31.760  1.00  0.00      A    C
ATOM    974  CZ  ACN A 163      14.289  25.543  30.389  1.00  0.00      A    C
ATOM    975  NZ  ACN A 163      13.953  25.802  29.291  1.00  0.00      A    N
ATOM    976  HZ  ACN A 163      13.751  24.954  32.306  1.00  0.00      A    H
ATOM    977  HZ1 ACN A 163      15.352  25.871  32.123  1.00  0.00      A    H
ATOM    978  HZ2 ACN A 163      15.182  24.135  31.715  1.00  0.00      A    H
ATOM    979  CT  ACN A 164      20.006  44.024  30.030  1.00  0.00      A    C
ATOM    980  CZ  ACN A 164      21.222  43.350  30.519  1.00  0.00      A    C
ATOM    981  NZ  ACN A 164      22.227  42.850  30.844  1.00  0.00      A    N
ATOM    982  HZ  ACN A 164      20.200  45.081  29.865  1.00  0.00      A    H
ATOM    983  HZ1 ACN A 164      19.344  43.930  30.887  1.00  0.00      A    H
ATOM    984  HZ2 ACN A 164      19.537  43.485  29.210  1.00  0.00      A    H
ATOM    985  CT  ACN A 165      27.373  17.678  38.389  1.00  0.00      A    C
ATOM    986  CZ  ACN A 165      28.595  17.210  39.039  1.00  0.00      A    C
ATOM    987  NZ  ACN A 165      29.566  16.911  39.572  1.00  0.00      A    N
ATOM    988  HZ  ACN A 165      26.556  17.082  38.789  1.00  0.00      A    H
ATOM    989  HZ1 ACN A 165      27.552  17.652  37.318  1.00  0.00      A    H
ATOM    990  HZ2 ACN A 165      27.287  18.733  38.638  1.00  0.00      A    H
ATOM    991  CT  ACN A 166      34.366  18.329  33.744  1.00  0.00      A    C
ATOM    992  CZ  ACN A 166      32.951  18.466  33.304  1.00  0.00      A    C
ATOM    993  NZ  ACN A 166      31.819  18.597  33.082  1.00  0.00      A    N
ATOM    994  HZ  ACN A 166      34.969  18.390  32.841  1.00  0.00      A    H
ATOM    995  HZ1 ACN A 166      34.521  17.476  34.399  1.00  0.00      A    H
ATOM    996  HZ2 ACN A 166      34.631  19.204  34.331  1.00  0.00      A    H
ATOM    997  CT  ACN A 167      20.791  14.913  13.095  1.00  0.00      A    C
ATOM    998  CZ  ACN A 167      21.857  15.925  13.243  1.00  0.00      A    C
ATOM    999  NZ  ACN A 167      22.696  16.664  13.338  1.00  0.00      A    N
ATOM   1000  HZ  ACN A 167      20.962  14.325  12.197  1.00  0.00      A    H
ATOM   1001  HZ1 ACN A 167      19.911  15.533  12.941  1.00  0.00      A    H
ATOM   1002  HZ2 ACN A 167      20.734  14.314  14.000  1.00  0.00      A    H
ATOM   1003  CT  ACN A 168      20.755  35.232   0.483  1.00  0.00      A    C
ATOM   1004  CZ  ACN A 168      22.061  34.584   0.617  1.00  0.00      A    C
ATOM   1005  NZ  ACN A 168      23.044  34.018   0.644  1.00  0.00      A    N
ATOM   1006  HZ  ACN A 168      20.586  35.651  -0.505  1.00  0.00      A    H
ATOM   1007  HZ1 ACN A 168      20.790  35.935   1.311  1.00  0.00      A    H
ATOM   1008  HZ2 ACN A 168      20.060  34.404   0.597  1.00  0.00      A    H
ATOM   1009  CT  ACN A 169      34.571  13.157  32.211  1.00  0.00      A    C
ATOM   1010  CZ  ACN A 169      34.463  14.616  31.962  1.00  0.00      A    C
ATOM   1011  NZ  ACN A 169      34.337  15.741  31.742  1.00  0.00      A    N
ATOM   1012  HZ  ACN A 169      34.258  12.907  33.222  1.00  0.00      A    H
ATOM   1013  HZ1 ACN A 169      35.643  13.000  32.119  1.00  0.00      A    H
ATOM   1014  HZ2 ACN A 169      33.928  12.699  31.464  1.00  0.00      A    H
ATOM   1015  CT  ACN A 170      13.094  19.661   3.238  1.00  0.00      A    C
ATOM   1016  CZ  ACN A 170      11.905  18.771   2.995  1.00  0.00      A    C
ATOM   1017  NZ  ACN A 170      11.037  18.069   2.804  1.00  0.00      A    N
ATOM   1018  HZ  ACN A 170      13.197  20.513   2.571  1.00  0.00      A    H
ATOM   1019  HZ1 ACN A 170      13.980  19.045   3.365  1.00  0.00      A    H
ATOM   1020  HZ2 ACN A 170      12.885  20.128   4.197  1.00  0.00      A    H
ATOM   1021  CT  ACN A 171      28.297   9.048  36.357  1.00  0.00      A    C
ATOM   1022  CZ  ACN A 171      28.916  10.030  37.272  1.00  0.00      A    C
ATOM   1023  NZ  ACN A 171      29.263  10.816  38.030  1.00  0.00      A    N
ATOM   1024  HZ  ACN A 171      29.032   8.514  35.760  1.00  0.00      A    H
ATOM   1025  HZ1 ACN A 171      27.591   9.529  35.685  1.00  0.00      A    H
ATOM   1026  HZ2 ACN A 171      27.798   8.237  36.882  1.00  0.00      A    H
ATOM   1027  CT  ACN A 172      15.439  15.016  22.729  1.00  0.00      A    C
ATOM   1028  CZ  ACN A 172      14.213  14.321  23.134  1.00  0.00      A    C
ATOM   1029  NZ  ACN A 172      13.209  13.809  23.358  1.00  0.00      A    N
ATOM   1030  HZ  ACN A 172      16.312  14.387  22.575  1.00  0.00      A    H
ATOM   1031  HZ1 ACN A 172      15.820  15.707  23.477  1.00  0.00      A    H
ATOM   1032  HZ2 ACN A 172      15.444  15.571  21.795  1.00  0.00      A    H
ATOM   1033  CT  ACN A 173      32.130  19.694  36.356  1.00  0.00      A    C
ATOM   1034  CZ  ACN A 173      33.199  18.869  36.852  1.00  0.00      A    C
ATOM   1035  NZ  ACN A 173      34.109  18.251  37.213  1.00  0.00      A    N
ATOM   1036  HZ  ACN A 173      32.430  20.162  35.422  1.00  0.00      A    H
ATOM   1037  HZ1 ACN A 173      31.959  20.572  36.973  1.00  0.00      A    H
ATOM   1038  HZ2 ACN A 173      31.308  18.993  36.232  1.00  0.00      A    H
ATOM   1039  CT  ACN A 174       5.698  22.592   8.250  1.00  0.00      A    C
ATOM   1040  CZ  ACN A 174       5.509  22.650   9.670  1.00  0.00      A    C
ATOM   1041  NZ  ACN A 174       5.368  22.750  10.797  1.00  0.00      A    N
ATOM   1042  HZ  ACN A 174       5.889  21.578   7.907  1.00  0.00      A    H
ATOM   1043  HZ1 ACN A 174       6.549  23.237   8.050  1.00  0.00      A    H
ATOM   1044  HZ2 ACN A 174       4.873  23.082   7.739  1.00  0.00      A    H
ATOM   1045  CT  ACN A 175      25.239   1.915   8.250  1.00  0.00      A    C
ATOM   1046  CZ  ACN A 175      25.669   2.551   6.954  1.00  0.00      A    C
ATOM   1047  NZ  ACN A 175      25.998   2.966   5.951  1.00  0.00      A    N
ATOM   1048  HZ  ACN A 175      25.979   1.152   8.477  1.00  0.00      A    H
ATOM   1049  HZ1 ACN A 175      24.278   1.423   8.120  1.00  0.00      A    H
ATOM   1050  HZ2 ACN A 175      25.263   2.530   9.146  1.00  0.00      A    H
ATOM   1051  CT  ACN A 176      35.240  44.349  25.310  1.00  0.00      A    C
ATOM   1052  CZ  ACN A 176      33.818  44.494  25.026  1.00  0.00      A    C
ATOM   1053  NZ  ACN A 176      32.673  44.579  24.829  1.00  0.00      A    N
ATOM   1054  HZ  ACN A 176      35.911  43.580  24.938  1.00  0.00      A    H
ATOM   1055  HZ1 ACN A 176      35.117  44.022  26.339  1.00  0.00      A    H
ATOM   1056  HZ2 ACN A 176      35.643  45.359  25.321  1.00  0.00      A    H
ATOM   1057  CT  ACN A 177      23.215  20.135  10.534  1.00  0.00      A    C
ATOM   1058  CZ  ACN A 177      21.824  20.706  10.497  1.00  0.00      A    C
ATOM   1059  NZ  ACN A 177      20.749  21.179  10.418  1.00  0.00      A    N
ATOM   1060  HZ  ACN A 177      23.847  20.997  10.731  1.00  0.00      A    H
ATOM   1061  HZ1 ACN A 177      23.568  19.926   9.527  1.00  0.00      A    H
ATOM   1062  HZ2 ACN A 177      23.206  19.282  11.208  1.00  0.00      A    H
ATOM   1063  CT  ACN A 178       5.508   7.537  39.276  1.00  0.00      A    C
ATOM   1064  CZ  ACN A 178       6.819   7.816  38.683  1.00  0.00      A    C
ATOM   1065  NZ  ACN A 178       7.924   8.058  38.276  1.00  0.00      A    N
ATOM   1066  HZ  ACN A 178       5.186   6.518  39.074  1.00  0.00      A    H
ATOM   1067  HZ1 ACN A 178       4.839   8.191  38.723  1.00  0.00      A    H
ATOM   1068  HZ2 ACN A 178       5.486   7.903  40.299  1.00  0.00      A    H
ATOM   1069  CT  ACN A 179      36.546  47.238   6.118  1.00  0.00      A    C
ATOM   1070  CZ  ACN A 179      36.864  45.848   6.401  1.00  0.00      A    C
ATOM   1071  NZ  ACN A 179      37.102  44.729   6.587  1.00  0.00      A    N
ATOM   1072  HZ  ACN A 179      37.300  47.883   6.562  1.00  0.00      A    H
ATOM   1073  HZ1 ACN A 179      35.572  47.545   6.489  1.00  0.00      A    H
ATOM   1074  HZ2 ACN A 179      36.658  47.358   5.043  1.00  0.00      A    H
ATOM   1075  CT  ACN A 180      35.419  33.214   0.631  1.00  0.00      A    C
ATOM   1076  CZ  ACN A 180      36.587  32.963   1.476  1.00  0.00      A    C
ATOM   1077  NZ  ACN A 180      37.439  32.817   2.219  1.00  0.00      A    N
ATOM   1078  HZ  ACN A 180      35.595  32.659  -0.287  1.00  0.00      A    H
ATOM   1079  HZ1 ACN A 180      35.370  34.293   0.503  1.00  0.00      A    H
ATOM   1080  HZ2 ACN A 180      34.567  32.918   1.237  1.00  0.00      A    H
ATOM   1081  CT  ACN A 181      25.172  17.629  25.662  1.00  0.00      A    C
ATOM   1082  CZ  ACN A 181      26.255  16.975  24.881  1.00  0.00      A    C
ATOM   1083  NZ  ACN A 181      27.120  16.470  24.318  1.00  0.00      A    N
ATOM   1084  HZ  ACN A 181      24.529  18.209  25.006  1.00  0.00      A    H
ATOM   1085  HZ1 ACN A 181      25.497  18.163  26.551  1.00  0.00      A    H
ATOM   1086  HZ2 ACN A 181      24.583  16.778  25.995  1.00  0.00      A    H
ATOM   1087  CT  ACN A 182      36.081  37.722  45.813  1.00  0.00      A    C
ATOM   1088  CZ  ACN A 182      36.032  37.046  47.092  1.00  0.00      A    C
ATOM   1089  NZ  ACN A 182      36.045  36.503  48.116  1.00  0.00      A    N
ATOM   1090  HZ  ACN A 182      36.018  37.070  44.945  1.00  0.00      A    H
ATOM   1091  HZ1 ACN A 182      37.010  38.284  45.867  1.00  0.00      A    H
ATOM   1092  HZ2 ACN A 182      35.260  38.432  45.863  1.00  0.00      A    H
ATOM   1093  CT  ACN A 183      46.084  40.889  21.443  1.00  0.00      A    C
ATOM   1094  CZ  ACN A 183      46.060  40.942  19.976  1.00  0.00      A    C
ATOM   1095  NZ  ACN A 183      46.082  41.023  18.812  1.00  0.00      A    N
ATOM   1096  HZ  ACN A 183      46.667  41.708  21.855  1.00  0.00      A    H
ATOM   1097  HZ1 ACN A 183      46.538  39.942  21.724  1.00  0.00      A    H
ATOM   1098  HZ2 ACN A 183      45.069  41.084  21.780  1.00  0.00      A    H
ATOM   1099  CT  ACN A 184      29.062  27.554  42.486  1.00  0.00      A    C
ATOM   1100  CZ  ACN A 184      29.396  26.130  42.676  1.00  0.00      A    C
ATOM   1101  NZ  ACN A 184      29.636  25.039  42.882  1.00  0.00      A    N
ATOM   1102  HZ  ACN A 184      29.229  27.837  41.450  1.00  0.00      A    H
ATOM   1103  HZ1 ACN A 184      29.611  28.229  43.137  1.00  0.00      A    H
ATOM   1104  HZ2 ACN A 184      28.020  27.564  42.795  1.00  0.00      A    H
ATOM   1105  CT  ACN A 185      -0.422   9.157  27.985  1.00  0.00      A    C
ATOM   1106  CZ  ACN A 185       0.506   8.047  28.435  1.00  0.00      A    C
ATOM   1107  NZ  ACN A 185       1.257   7.283  28.760  1.00  0.00      A    N
ATOM   1108  HZ  ACN A 185      -0.073   9.467  27.003  1.00  0.00      A    H
ATOM   1109  HZ1 ACN A 185      -0.327  10.012  28.650  1.00  0.00      A    H
ATOM   1110  HZ2 ACN A 185      -1.426   8.756  27.876  1.00  0.00      A    H
ATOM   1111  CT  ACN A 186      -0.192  27.054  12.157  1.00  0.00      A    C
ATOM   1112  CZ  ACN A 186       1.086  27.704  12.429  1.00  0.00      A    C
ATOM   1113  NZ  ACN A 186       2.087  28.223  12.717  1.00  0.00      A    N
ATOM   1114  HZ  ACN A 186      -0.801  27.955  12.175  1.00  0.00      A    H
ATOM   1115  HZ1 ACN A 186      -0.448  26.324  12.921  1.00  0.00      A    H
ATOM   1116  HZ2 ACN A 186      -0.265  26.601  11.172  1.00  0.00      A    H
ATOM   1117  CT  ACN A 187      17.504  13.297  29.563  1.00  0.00      A    C
ATOM   1118  CZ  ACN A 187      18.205  11.988  29.778  1.00  0.00      A    C
ATOM   1119  NZ  ACN A 187      18.788  11.037  30.065  1.00  0.00      A    N
ATOM   1120  HZ  ACN A 187      16.826  13.210  28.719  1.00  0.00      A    H
ATOM   1121  HZ1 ACN A 187      18.267  14.064  29.451  1.00  0.00      A    H
ATOM   1122  HZ2 ACN A 187      16.948  13.597  30.448  1.00  0.00      A    H
ATOM   1123  CT  ACN A 188      18.301  39.534  13.638  1.00  0.00      A    C
ATOM   1124  CZ  ACN A 188      19.514  39.655  12.763  1.00  0.00      A    C
ATOM   1125  NZ  ACN A 188      20.406  39.699  12.037  1.00  0.00      A    N
ATOM   1126  HZ  ACN A 188      17.528  39.718  12.896  1.00  0.00      A    H
ATOM   1127  HZ1 ACN A 188      18.385  40.341  14.361  1.00  0.00      A    H
ATOM   1128  HZ2 ACN A 188      18.137  38.577  14.128  1.00  0.00      A    H
ATOM   1129  CT  ACN A 189      12.277  47.432   6.133  1.00  0.00      A    C
ATOM   1130  CZ  ACN A 189      13.478  46.639   5.749  1.00  0.00      A    C
ATOM   1131  NZ  ACN A 189      14.395  45.981   5.489  1.00  0.00      A    N
ATOM   1132  HZ  ACN A 189      12.054  47.043   7.123  1.00  0.00      A    H
ATOM   1133  HZ1 ACN A 189      11.405  47.364   5.489  1.00  0.00      A    H
ATOM   1134  HZ2 ACN A 189      12.560  48.480   6.073  1.00  0.00      A    H
ATOM   1135  CT  ACN A 190      19.816  38.336  20.146  1.00  0.00      A    C
ATOM   1136  CZ  ACN A 190      20.024  38.098  21.540  1.00  0.00      A    C
ATOM   1137  NZ  ACN A 190      20.258  37.859  22.660  1.00  0.00      A    N
ATOM   1138  HZ  ACN A 190      19.882  37.377  19.639  1.00  0.00      A    H
ATOM   1139  HZ1 ACN A 190      20.571  39.028  19.780  1.00  0.00      A    H
ATOM   1140  HZ2 ACN A 190      18.823  38.649  19.834  1.00  0.00      A    H
ATOM   1141  CT  ACN A 191       9.668  10.005  20.346  1.00  0.00      A    C
ATOM   1142  CZ  ACN A 191       9.894   8.915  21.213  1.00  0.00      A    C
ATOM   1143  NZ  ACN A 191      10.088   8.006  21.970  1.00  0.00      A    N
ATOM   1144  HZ  ACN A 191       8.821   9.741  19.716  1.00  0.00      A    H
ATOM   1145  HZ1 ACN A 191      10.614   9.998  19.811  1.00  0.00      A    H
ATOM   1146  HZ2 ACN A 191       9.433  10.922  20.880  1.00  0.00      A    H
ATOM   1147  CT  ACN A 192      28.168  19.348  12.004  1.00  0.00      A    C
ATOM   1148  CZ  ACN A 192      27.225  19.482  13.147  1.00  0.00      A    C
ATOM   1149  NZ  ACN A 192      26.463  19.503  14.057  1.00  0.00      A    N
ATOM   1150  HZ  ACN A 192      29.033  19.948  12.274  1.00  0.00      A    H
ATOM   1151  HZ1 ACN A 192      27.803  19.616  11.016  1.00  0.00      A    H
ATOM   1152  HZ2 ACN A 192      28.407  18.288  12.040  1.00  0.00      A    H
ATOM   1153  CT  ACN A 193      24.876   2.298  14.811  1.00  0.00      A    C
ATOM   1154  CZ  ACN A 193      25.251   2.485  16.215  1.00  0.00      A    C
ATOM   1155  NZ  ACN A 193      25.516   2.582  17.362  1.00  0.00      A    N
ATOM   1156  HZ  ACN A 193      24.637   1.243  14.707  1.00  0.00      A    H
ATOM   1157  HZ1 ACN A 193      25.725   2.415  14.143  1.00  0.00      A    H
ATOM   1158  HZ2 ACN A 193      24.163   3.018  14.418  1.00  0.00      A    H
ATOM   1159  CT  ACN A 194      29.656  18.946   0.912  1.00  0.00      A    C
ATOM   1160  CZ  ACN A 194      29.016  19.647  -0.222  1.00  0.00      A    C
ATOM   1161  NZ  ACN A 194      28.579  20.270  -1.088  1.00  0.00      A    N
ATOM   1162  HZ  ACN A 194      29.810  17.919   0.593  1.00  0.00      A    H
ATOM   1163  HZ1 ACN A 194      28.858  18.989   1.648  1.00  0.00      A    H
ATOM   1164  HZ2 ACN A 194      30.618  19.396   1.141  1.00  0.00      A    H
ATOM   1165  CT  ACN A 195      27.893  41.303  32.006  1.00  0.00      A    C
ATOM   1166  CZ  ACN A 195      26.505  40.953  31.977  1.00  0.00      A    C
ATOM   1167  NZ  ACN A 195      25.421  40.607  31.947  1.00  0.00      A    N
ATOM   1168  HZ  ACN A 195      28.222  41.551  33.012  1.00  0.00      A    H
ATOM   1169  HZ1 ACN A 195      28.028  42.167  31.361  1.00  0.00      A    H
ATOM   1170  HZ2 ACN A 195      28.435  40.478  31.550  1.00  0.00      A    H
ATOM   1171  CT  ACN A 196      34.767  26.985  26.346  1.00  0.00      A    C
ATOM   1172  CZ  ACN A 196      35.140  26.969  27.775  1.00  0.00      A    C
ATOM   1173  NZ  ACN A 196      35.377  26.905  28.912  1.00  0.00      A    N
ATOM   1174  HZ  ACN A 196      34.735  28.015  25.999  1.00  0.00      A    H
ATOM   1175  HZ1 ACN A 196      33.804  26.488  26.257  1.00  0.00      A    H
ATOM   1176  HZ2 ACN A 196      35.508  26.389  25.819  1.00  0.00      A    H
ATOM   1177  CT  ACN A 197      29.799  28.412  16.929  1.00  0.00      A    C
ATOM   1178  CZ  ACN A 197      30.229  28.715  15.556  1.00  0.00      A    C
ATOM   1179  NZ  ACN A 197      30.596  28.968  14.498  1.00  0.00      A    N
ATOM   1180  HZ  ACN A 197      28.717  28.465  17.014  1.00  0.00      A    H
ATOM   1181  HZ1 ACN A 197      30.294  29.188  17.507  1.00  0.00      A    H
ATOM   1182  HZ2 ACN A 197      30.195  27.438  17.205  1.00  0.00      A    H
ATOM   1183  CT  ACN A 198      18.793  24.666  22.798  1.00  0.00      A    C
ATOM   1184  CZ  ACN A 198      20.159  24.678  23.262  1.00  0.00      A    C
ATOM   1185  NZ  ACN A 198      21.228  24.732  23.624  1.00  0.00      A    N
ATOM   1186  HZ  ACN A 198      18.714  25.432  22.031  1.00  0.00      A    H
ATOM   1187  HZ1 ACN A 198      18.179  24.956  23.646  1.00  0.00      A    H
ATOM   1188  HZ2 ACN A 198      18.440  23.727  22.378  1.00  0.00      A    H
ATOM   1189  CT  ACN A 199      34.328   2.955   9.160  1.00  0.00      A    C
ATOM   1190  CZ  ACN A 199      35.735   3.452   8.881  1.00  0.00      A    C
ATOM   1191  NZ  ACN A 199      36.843   3.727   8.686  1.00  0.00      A    N
ATOM   1192  HZ  ACN A 199      33.717   3.803   9.458  1.00  0.00      A    H
ATOM   1193  HZ1 ACN A 199      34.282   2.183   9.925  1.00  0.00      A    H
ATOM   1194  HZ2 ACN A 199      33.856   2.498   8.294  1.00  0.00      A    H
ATOM   1195  CT  ACN A 200      42.126   7.991  18.974  1.00  0.00      A    C
ATOM   1196  CZ  ACN A 200      42.311   9.464  18.793  1.00  0.00      A    C
ATOM   1197  NZ  ACN A 200      42.449  10.576  18.633  1.00  0.00      A    N
ATOM   1198  HZ  ACN A 200      42.438   7.518  18.046  1.00  0.00      A    H
ATOM   1199  HZ1 ACN A 200      41.057   7.839  19.103  1.00  0.00      A    H
ATOM   1200  HZ2 ACN A 200      42.731   7.690  19.825  1.00  0.00      A    H
ATOM   1201  CT  ACN A 201      23.523  28.398  34.956  1.00  0.00      A    C
ATOM   1202  CZ  ACN A 201      23.224  28.683  36.367  1.00  0.00      A    C
ATOM   1203  NZ  ACN A 201      22.966  28.877  37.464  1.00  0.00      A    N
ATOM   1204  HZ  ACN A 201      22.641  28.809  34.473  1.00  0.00      A    H
ATOM   1205  HZ1 ACN A 201      23.765  27.346  34.827  1.00  0.00      A    H
ATOM   1206  HZ2 ACN A 201      24.394  28.980  34.662  1.00  0.00      A    H
ATOM   1207  CT  ACN A 202       9.189  15.799   4.971  1.00  0.00      A    C
ATOM   1208  CZ  ACN A 202       7.886  15.752   5.591  1.00  0.00      A    C
ATOM   1209  NZ  ACN A 202       6.845  15.701   6.131  1.00  0.00      A    N
ATOM   1210  HZ  ACN A 202       9.558  14.782   5.076  1.00  0.00      A    H
ATOM   1211  HZ1 ACN A 202       9.856  16.470   5.506  1.00  0.00      A    H
ATOM   1212  HZ2 ACN A 202       9.072  16.057   3.921  1.00  0.00      A    H
ATOM   1213  CT  ACN A 203      38.345  18.968  33.965  1.00  0.00      A    C
ATOM   1214  CZ  ACN A 203      39.305  20.051  34.153  1.00  0.00      A    C
ATOM   1215  NZ  ACN A 203      40.042  20.917  34.354  1.00  0.00      A    N
ATOM   1216  HZ  ACN A 203      38.705  18.039  33.529  1.00  0.00      A    H
ATOM   1217  HZ1 ACN A 203      37.588  19.462  33.360  1.00  0.00      A    H
ATOM   1218  HZ2 ACN A 203      38.004  18.785  34.981  1.00  0.00      A    H
ATOM   1219  CT  ACN A 204      39.337  15.935  22.736  1.00  0.00      A    C
ATOM   1220  CZ  ACN A 204      38.198  16.087  23.606  1.00  0.00      A    C
ATOM   1221  NZ  ACN A 204      37.346  16.216  24.346  1.00  0.00      A    N
ATOM   1222  HZ  ACN A 204      38.986  15.818  21.714  1.00  0.00      A    H
ATOM   1223  HZ1 ACN A 204      39.885  15.041  23.021  1.00  0.00      A    H
ATOM   1224  HZ2 ACN A 204      40.011  16.787  22.763  1.00  0.00      A    H
ATOM   1225  CT  ACN A 205       7.546  23.887  43.763  1.00  0.00      A    C
ATOM   1226  CZ  ACN A 205       8.579  24.215  42.715  1.00  0.00      A    C
ATOM   1227  NZ  ACN A 205       9.368  24.467  41.925  1.00  0.00      A    N
ATOM   1228  HZ  ACN A 205       7.894  24.106  44.770  1.00  0.00      A    H
ATOM   1229  HZ1 ACN A 205       7.203  22.858  43.700  1.00  0.00      A    H
ATOM   1230  HZ2 ACN A 205       6.749  24.598  43.564  1.00  0.00      A    H
ATOM   1231  CT  ACN A 206      31.092  38.708  18.915  1.00  0.00      A    C
ATOM   1232  CZ  ACN A 206      29.789  38.046  18.608  1.00  0.00      A    C
ATOM   1233  NZ  ACN A 206      28.776  37.521  18.343  1.00  0.00      A    N
ATOM   1234  HZ  ACN A 206      31.801  37.885  18.866  1.00  0.00      A    H
ATOM   1235  HZ1 ACN A 206      31.277  39.095  19.914  1.00  0.00      A    H
ATOM   1236  HZ2 ACN A 206      31.325  39.488  18.195  1.00  0.00      A    H
ATOM   1237  CT  ACN A 207      42.359  17.831   7.133  1.00  0.00      A    C
ATOM   1238  CZ  ACN A 207      42.551  16.387   7.184  1.00  0.00      A    C
ATOM   1239  NZ  ACN A 207      42.724  15.219   7.326  1.00  0.00      A    N
ATOM   1240  HZ  ACN A 207      42.740  18.174   6.174  1.00  0.00      A    H
ATOM   1241  HZ1 ACN A 207      42.902  18.249   7.977  1.00  0.00      A    H
ATOM   1242  HZ2 ACN A 207      41.325  18.103   7.326  1.00  0.00      A    H
ATOM   1243  CT  ACN A 208      44.417  23.040  14.799  1.00  0.00      A    C
ATOM   1244  CZ  ACN A 208      43.885  23.453  16.062  1.00  0.00      A    C
ATOM   1245  NZ  ACN A 208      43.448  23.775  17.108  1.00  0.00      A    N
ATOM   1246  HZ  ACN A 208      45.486  23.008  14.993  1.00  0.00      A    H
ATOM   1247  HZ1 ACN A 208      44.259  23.870  14.114  1.00  0.00      A    H
ATOM   1248  HZ2 ACN A 208      44.024  22.068  14.510  1.00  0.00      A    H
ATOM   1249  CT  ACN A 209      44.128  31.989  41.655  1.00  0.00      A    C
ATOM   1250  CZ  ACN A 209      44.930  31.020  40.924  1.00  0.00      A    C
ATOM   1251  NZ  ACN A 209      45.551  30.262  40.319  1.00  0.00      A    N
ATOM   1252  HZ  ACN A 209      44.283  31.871  42.724  1.00  0.00      A    H
ATOM   1253  HZ1 ACN A 209      43.081  31.745  41.494  1.00  0.00      A    H
ATOM   1254  HZ2 ACN A 209      44.280  33.003  41.292  1.00  0.00      A    H
ATOM   1255  CT  ACN A 210      12.686  29.501  14.884  1.00  0.00      A    C
ATOM   1256  CZ  ACN A 210      11.776  28.403  14.595  1.00  0.00      A    C
ATOM   1257  NZ  ACN A 210      11.082  27.512  14.360  1.00  0.00      A    N
ATOM   1258  HZ  ACN A 210      13.623  29.141  14.468  1.00  0.00      A    H
ATOM   1259  HZ1 ACN A 210      12.704  29.670  15.958  1.00  0.00      A    H
ATOM   1260  HZ2 ACN A 210      12.355  30.372  14.324  1.00  0.00      A    H
ATOM   1261  CT  ACN A 211      38.242   7.040  46.779  1.00  0.00      A    C
ATOM   1262  CZ  ACN A 211      39.389   6.205  47.280  1.00  0.00      A    C
ATOM   1263  NZ  ACN A 211      40.240   5.470  47.648  1.00  0.00      A    N
ATOM   1264  HZ  ACN A 211      37.992   6.695  45.780  1.00  0.00      A    H
ATOM   1265  HZ1 ACN A 211      38.643   8.050  46.750  1.00  0.00      A    H
ATOM   1266  HZ2 ACN A 211      37.424   7.010  47.494  1.00  0.00      A    H
ATOM   1267  CT  ACN A 212      47.394   0.303   7.594  1.00  0.00      A    C
ATOM   1268  CZ  ACN A 212      45.988   0.022   7.665  1.00  0.00      A    C
ATOM   1269  NZ  ACN A 212      44.900  -0.269   7.699  1.00  0.00      A    N
ATOM   1270  HZ  ACN A 212      47.943  -0.063   6.731  1.00  0.00      A    H
ATOM   1271  HZ1 ACN A 212      47.806  -0.306   8.394  1.00  0.00      A    H
ATOM   1272  HZ2 ACN A 212      47.740   1.328   7.702  1.00  0.00      A    H
ATOM   1273  CT  ACN A 213      37.705  31.923  44.412  1.00  0.00      A    C
ATOM   1274  CZ  ACN A 213      37.436  33.317  44.731  1.00  0.00      A    C
ATOM   1275  NZ  ACN A 213      37.283  34.413  45.066  1.00  0.00      A    N
ATOM   1276  HZ  ACN A 213      36.785  31.539  43.979  1.00  0.00      A    H
ATOM   1277  HZ1 ACN A 213      38.047  31.408  45.307  1.00  0.00      A    H
ATOM   1278  HZ2 ACN A 213      38.489  31.875  43.661  1.00  0.00      A    H
ATOM   1279  CT  ACN A 214       5.682  39.788  37.891  1.00  0.00      A    C
ATOM   1280  CZ  ACN A 214       4.431  39.321  37.308  1.00  0.00      A    C
ATOM   1281  NZ  ACN A 214       3.436  38.967  36.872  1.00  0.00      A    N
ATOM   1282  HZ  ACN A 214       5.594  40.546  38.665  1.00  0.00      A    H
ATOM   1283  HZ1 ACN A 214       6.359  39.854  37.044  1.00  0.00      A    H
ATOM   1284  HZ2 ACN A 214       6.137  39.128  38.626  1.00  0.00      A    H
ATOM   1285  CT  ACN A 215      20.734  11.986   3.791  1.00  0.00      A    C
ATOM   1286  CZ  ACN A 215      19.644  12.935   3.398  1.00  0.00      A    C
ATOM   1287  NZ  ACN A 215      18.827  13.657   3.083  1.00  0.00      A    N
ATOM   1288  HZ  ACN A 215      21.560  12.605   4.132  1.00  0.00      A    H
ATOM   1289  HZ1 ACN A 215      21.097  11.395   2.954  1.00  0.00      A    H
ATOM   1290  HZ2 ACN A 215      20.310  11.217   4.433  1.00  0.00      A    H
ATOM   1291  CT  ACN A 216      10.443   2.338   0.969  1.00  0.00      A    C
ATOM   1292  CZ  ACN A 216       9.956   3.081   2.144  1.00  0.00      A    C
ATOM   1293  NZ  ACN A 216       9.584   3.659   3.082  1.00  0.00      A    N
ATOM   1294  HZ  ACN A 216      10.404   1.266   1.146  1.00  0.00      A    H
ATOM   1295  HZ1 ACN A 216      11.441   2.676   0.703  1.00  0.00      A    H
ATOM   1296  HZ2 ACN A 216       9.776   2.530   0.132  1.00  0.00      A    H
ATOM   1297  CT  ACN A 217      45.708   5.255  44.218  1.00  0.00      A    C
ATOM   1298  CZ  ACN A 217      47.107   5.681  43.845  1.00  0.00      A    C
ATOM   1299  NZ  ACN A 217      48.170   6.075  43.564  1.00  0.00      A    N
ATOM   1300  HZ  ACN A 217      45.099   5.879  43.569  1.00  0.00      A    H
ATOM   1301  HZ1 ACN A 217      45.459   5.406  45.266  1.00  0.00      A    H
ATOM   1302  HZ2 ACN A 217      45.641   4.199  43.967  1.00  0.00      A    H
ATOM   1303  CT  ACN A 218      26.769  29.846  43.970  1.00  0.00      A    C
ATOM   1304  CZ  ACN A 218      27.216  30.597  42.787  1.00  0.00      A    C
ATOM   1305  NZ  ACN A 218      27.523  31.247  41.874  1.00  0.00      A    N
ATOM   1306  HZ  ACN A 218      26.810  30.455  44.869  1.00  0.00      A    H
ATOM   1307  HZ1 ACN A 218      27.225  28.877  44.161  1.00  0.00      A    H
ATOM   1308  HZ2 ACN A 218      25.729  29.632  43.736  1.00  0.00      A    H
ATOM   1309  CT  ACN A 219      24.629   5.546  32.305  1.00  0.00      A    C
ATOM   1310  CZ  ACN A 219      25.451   5.496  31.133  1.00  0.00      A    C
ATOM   1311  NZ  ACN A 219      26.151   5.501  30.192  1.00  0.00      A    N
ATOM   1312  HZ  ACN A 219      24.928   4.609  32.767  1.00  0.00      A    H
ATOM   1313  HZ1 ACN A 219      23.599   5.594  31.963  1.00  0.00      A    H
ATOM   1314  HZ2 ACN A 219      24.748   6.424  32.936  1.00  0.00      A    H
ATOM   1315  CT  ACN A 220      20.007   4.973   7.570  1.00  0.00      A    C
ATOM   1316  CZ  ACN A 220      20.945   3.800   7.453  1.00  0.00      A    C
ATOM   1317  NZ  ACN A 220      21.633   2.853   7.439  1.00  0.00      A    N
ATOM   1318  HZ  ACN A 220      19.874   5.343   6.556  1.00  0.00      A    H
ATOM   1319  HZ1 ACN A 220      20.360   5.668   8.328  1.00  0.00      A    H
ATOM   1320  HZ2 ACN A 220      19.117   4.468   7.936  1.00  0.00      A    H
ATOM   1321  CT  ACN A 221      44.360  29.963  23.724  1.00  0.00      A    C
ATOM   1322  CZ  ACN A 221      45.529  30.559  24.445  1.00  0.00      A    C
ATOM   1323  NZ  ACN A 221      46.398  30.994  25.037  1.00  0.00      A    N
ATOM   1324  HZ  ACN A 221      44.179  28.921  23.978  1.00  0.00      A    H
ATOM   1325  HZ1 ACN A 221      44.380  30.118  22.648  1.00  0.00      A    H
ATOM   1326  HZ2 ACN A 221      43.492  30.462  24.146  1.00  0.00      A    H
ATOM   1327  CT  ACN A 222      33.647   7.106  20.360  1.00  0.00      A    C
ATOM   1328  CZ  ACN A 222      34.959   7.791  20.800  1.00  0.00      A    C
ATOM   1329  NZ  ACN A 222      35.942   8.330  21.152  1.00  0.00      A    N
ATOM   1330  HZ  ACN A 222      33.393   7.543  19.398  1.00  0.00      A    H
ATOM   1331  HZ1 ACN A 222      32.851   7.267  21.082  1.00  0.00      A    H
ATOM   1332  HZ2 ACN A 222      33.787   6.030  20.294  1.00  0.00      A    H
ATOM   1333  CT  ACN A 223      42.569  29.813  11.803  1.00  0.00      A    C
ATOM   1334  CZ  ACN A 223      43.107  28.561  11.267  1.00  0.00      A    C
ATOM   1335  NZ  ACN A 223      43.545  27.548  10.879  1.00  0.00      A    N
ATOM   1336  HZ  ACN A 223      43.383  30.529  11.872  1.00  0.00      A    H
ATOM   1337  HZ1 ACN A 223      42.115  29.806  12.791  1.00  0.00      A    H
ATOM   1338  HZ2 ACN A 223      41.826  30.144  11.082  1.00  0.00      A    H
ATOM   1339  CT  ACN A 224      30.072  13.978  25.335  1.00  0.00      A    C
ATOM   1340  CZ  ACN A 224      29.477  12.861  24.553  1.00  0.00      A    C
ATOM   1341  NZ  ACN A 224      28.989  11.996  23.966  1.00  0.00      A    N
ATOM   1342  HZ  ACN A 224      30.118  14.925  24.804  1.00  0.00      A    H
ATOM   1343  HZ1 ACN A 224      31.095  13.766  25.634  1.00  0.00      A    H
ATOM   1344  HZ2 ACN A 224      29.588  14.159  26.292  1.00  0.00      A    H
ATOM   1345  CT  ACN A 225       3.766  44.869  34.633  1.00  0.00      A    C
ATOM   1346  CZ  ACN A 225       4.438  46.171  34.734  1.00  0.00      A    C
ATOM   1347  NZ  ACN A 225       4.927  47.212  34.810  1.00  0.00      A    N
ATOM   1348  HZ  ACN A 225       4.250  44.138  35.276  1.00  0.00      A    H
ATOM   1349  HZ1 ACN A 225       3.833  44.685  33.563  1.00  0.00      A    H
ATOM   1350  HZ2 ACN A 225       2.745  45.055  34.955  1.00  0.00      A    H
ATOM   1351  CT  ACN A 226      26.317  25.654  41.683  1.00  0.00      A    C
ATOM   1352  CZ  ACN A 226      26.215  26.181  43.011  1.00  0.00      A    C
ATOM   1353  NZ  ACN A 226      26.128  26.596  44.116  1.00  0.00      A    N
ATOM   1354  HZ  ACN A 226      25.335  25.200  41.581  1.00  0.00      A    H
ATOM   1355  HZ1 ACN A 226      27.155  25.017  41.410  1.00  0.00      A    H
ATOM   1356  HZ2 ACN A 226      26.388  26.563  41.092  1.00  0.00      A    H
ATOM   1357  CT  ACN A 227      29.005  25.905  12.748  1.00  0.00      A    C
ATOM   1358  CZ  ACN A 227      29.796  24.699  12.424  1.00  0.00      A    C
ATOM   1359  NZ  ACN A 227      30.420  23.732  12.226  1.00  0.00      A    N
ATOM   1360  HZ  ACN A 227      29.302  26.741  12.120  1.00  0.00      A    H
ATOM   1361  HZ1 ACN A 227      29.070  26.260  13.773  1.00  0.00      A    H
ATOM   1362  HZ2 ACN A 227      27.946  25.687  12.635  1.00  0.00      A    H
ATOM   1363  CT  ACN A 228      12.928   4.743  26.214  1.00  0.00      A    C
ATOM   1364  CZ  ACN A 228      13.588   3.444  26.582  1.00  0.00      A    C
ATOM   1365  NZ  ACN A 228      14.101   2.438  26.897  1.00  0.00      A    N
ATOM   1366  HZ  ACN A 228      12.252   5.076  26.998  1.00  0.00      A    H
ATOM   1367  HZ1 ACN A 228      12.494   4.613  25.226  1.00  0.00      A    H
ATOM   1368  HZ2 ACN A 228      13.632   5.565  26.116  1.00  0.00      A    H
ATOM   1369  CT  ACN A 229       4.222  29.786  14.756  1.00  0.00      A    C
ATOM   1370  CZ  ACN A 229       4.387  30.451  13.424  1.00  0.00      A    C
ATOM   1371  NZ  ACN A 229       4.490  30.992  12.380  1.00  0.00      A    N
ATOM   1372  HZ  ACN A 229       3.959  30.527  15.507  1.00  0.00      A    H
ATOM   1373  HZ1 ACN A 229       5.170  29.307  14.987  1.00  0.00      A    H
ATOM   1374  HZ2 ACN A 229       3.434  29.037  14.747  1.00  0.00      A    H
ATOM   1375  CT  ACN A 230       8.329   5.389  10.391  1.00  0.00      A    C
ATOM   1376  CZ  ACN A 230       8.715   4.010  10.523  1.00  0.00      A    C
ATOM   1377  NZ  ACN A 230       9.039   2.934  10.731  1.00  0.00      A    N
ATOM   1378  HZ  ACN A 230       7.308   5.289  10.031  1.00  0.00      A    H
ATOM   1379  HZ1 ACN A 230       9.033   5.834   9.692  1.00  0.00      A    H
ATOM   1380  HZ2 ACN A 230       8.493   5.860  11.356  1.00  0.00      A    H
ATOM   1381  CT  ACN A 231      31.746  14.651  19.140  1.00  0.00      A    C
ATOM   1382  CZ  ACN A 231      32.863  14.291  20.062  1.00  0.00      A    C
ATOM   1383  NZ  ACN A 231      33.702  14.009  20.855  1.00  0.00      A    N
ATOM   1384  HZ  ACN A 231      32.159  14.284  18.204  1.00  0.00      A    H
ATOM   1385  HZ1 ACN A 231      31.644  15.732  19.081  1.00  0.00      A    H
ATOM   1386  HZ2 ACN A 231      30.815  14.207  19.483  1.00  0.00      A    H
ATOM   1387  CT  ACN A 232      26.476  26.772  30.492  1.00  0.00      A    C
ATOM   1388  CZ  ACN A 232      26.961  25.912  31.624  1.00  0.00      A    C
ATOM   1389  NZ  ACN A 232      27.332  25.289  32.565  1.00  0.00      A    N
ATOM   1390  HZ  ACN A 232      25.669  27.447  30.764  1.00  0.00      A    H
ATOM   1391  HZ1 ACN A 232      26.059  26.157  29.698  1.00  0.00      A    H
ATOM   1392  HZ2 ACN A 232      27.303  27.420  30.215  1.00  0.00      A    H
ATOM   1393  CT  ACN A 233       5.178  10.535  46.226  1.00  0.00      A    C
ATOM   1394  CZ  ACN A 233       3.720  10.357  46.301  1.00  0.00      A    C
ATOM   1395  NZ  ACN A 233       2.587  10.152  46.298  1.00  0.00      A    N
ATOM   1396  HZ  ACN A 233       5.700  10.411  47.171  1.00  0.00      A    H
ATOM   1397  HZ1 ACN A 233       5.445  11.461  45.722  1.00  0.00      A    H
ATOM   1398  HZ2 ACN A 233       5.713   9.717  45.751  1.00  0.00      A    H
ATOM   1399  CT  ACN A 234      42.157  25.062  43.510  1.00  0.00      A    C
ATOM   1400  CZ  ACN A 234      43.119  25.126  42.446  1.00  0.00      A    C
ATOM   1401  NZ  ACN A 234      43.879  25.020  41.547  1.00  0.00      A    N
ATOM   1402  HZ  ACN A 234      41.929  26.011  43.988  1.00  0.00      A    H
ATOM   1403  HZ1 ACN A 234      42.670  24.457  44.253  1.00  0.00      A    H
ATOM   1404  HZ2 ACN A 234      41.259  24.550  43.173  1.00  0.00      A    H
ATOM   1405  CT  ACN A 235      10.624  25.827  29.661  1.00  0.00      A    C
ATOM   1406  CZ  ACN A 235      10.890  27.006  28.769  1.00  0.00      A    C
ATOM   1407  NZ  ACN A 235      11.165  27.839  28.049  1.00  0.00      A    N
ATOM   1408  HZ  ACN A 235       9.948  26.207  30.424  1.00  0.00      A    H
ATOM   1409  HZ1 ACN A 235      11.576  25.582  30.125  1.00  0.00      A    H
ATOM   1410  HZ2 ACN A 235      10.146  25.015  29.119  1.00  0.00      A    H
ATOM   1411  CT  ACN A 236      13.330  38.923  37.692  1.00  0.00      A    C
ATOM   1412  CZ  ACN A 236      14.050  40.104  37.122  1.00  0.00      A    C
ATOM   1413  NZ  ACN A 236      14.656  41.003  36.751  1.00  0.00      A    N
ATOM   1414  HZ  ACN A 236      12.962  38.452  36.785  1.00  0.00      A    H
ATOM   1415  HZ1 ACN A 236      12.551  39.180  38.406  1.00  0.00      A    H
ATOM   1416  HZ2 ACN A 236      14.122  38.274  38.057  1.00  0.00      A    H
ATOM   1417  CT  ACN A 237      36.843  19.245  24.584  1.00  0.00      A    C
ATOM   1418  CZ  ACN A 237      38.163  19.355  23.896  1.00  0.00      A    C
ATOM   1419  NZ  ACN A 237      39.175  19.435  23.323  1.00  0.00      A    N
ATOM   1420  HZ  ACN A 237      36.258  18.434  24.159  1.00  0.00      A    H
ATOM   1421  HZ1 ACN A 237      36.240  20.123  24.366  1.00  0.00      A    H
ATOM   1422  HZ2 ACN A 237      36.923  19.103  25.659  1.00  0.00      A    H
ATOM   1423  CT  ACN A 238       7.890  15.622  15.707  1.00  0.00      A    C
ATOM   1424  CZ  ACN A 238       6.834  16.510  16.247  1.00  0.00      A    C
ATOM   1425  NZ  ACN A 238       5.939  17.124  16.681  1.00  0.00      A    N
ATOM   1426  HZ  ACN A 238       8.073  16.057  14.727  1.00  0.00      A    H
ATOM   1427  HZ1 ACN A 238       7.609  14.581  15.567  1.00  0.00      A    H
ATOM   1428  HZ2 ACN A 238       8.838  15.726  16.229  1.00  0.00      A    H
ATOM   1429  CT  ACN A 239      11.113  22.610  46.738  1.00  0.00      A    C
ATOM   1430  CZ  ACN A 239      12.394  21.856  46.780  1.00  0.00      A    C
ATOM   1431  NZ  ACN A 239      13.374  21.278  46.788  1.00  0.00      A    N
ATOM   1432  HZ  ACN A 239      11.212  23.495  47.360  1.00  0.00      A    H
ATOM   1433  HZ1 ACN A 239      10.334  21.950  47.111  1.00  0.00      A    H
ATOM   1434  HZ2 ACN A 239      10.934  22.930  45.714  1.00  0.00      A    H
ATOM   1435  CT  ACN A 240      32.330  16.295  29.696  1.00  0.00      A    C
ATOM   1436  CZ  ACN A 240      31.891  15.033  30.295  1.00  0.00      A    C
ATOM   1437  NZ  ACN A 240      31.553  14.026  30.747  1.00  0.00      A    N
ATOM   1438  HZ  ACN A 240      31.957  16.293  28.675  1.00  0.00      A    H
ATOM   1439  HZ1 ACN A 240      33.417  16.278  29.687  1.00  0.00      A    H
ATOM   1440  HZ2 ACN A 240      31.875  17.080  30.294  1.00  0.00      A    H
ATOM   1441  CT  ACN A 241      26.105  15.644  13.252  1.00  0.00      A    C
ATOM   1442  CZ  ACN A 241      27.058  15.631  12.134  1.00  0.00      A    C
ATOM   1443  NZ  ACN A 241      27.863  15.641  11.249  1.00  0.00      A    N
ATOM   1444  HZ  ACN A 241      26.481  14.830  13.866  1.00  0.00      A    H
ATOM   1445  HZ1 ACN A 241      25.114  15.367  12.900  1.00  0.00      A    H
ATOM   1446  HZ2 ACN A 241      26.118  16.557  13.842  1.00  0.00      A    H
ATOM   1447  CT  ACN A 242      28.363  32.098  32.377  1.00  0.00      A    C
ATOM   1448  CZ  ACN A 242      27.883  32.958  31.295  1.00  0.00      A    C
ATOM   1449  NZ  ACN A 242      27.490  33.654  30.444  1.00  0.00      A    N
ATOM   1450  HZ  ACN A 242      28.919  31.228  32.038  1.00  0.00      A    H
ATOM   1451  HZ1 ACN A 242      27.485  31.804  32.947  1.00  0.00      A    H
ATOM   1452  HZ2 ACN A 242      29.075  32.739  32.888  1.00  0.00      A    H
ATOM   1453  CT  ACN A 243      39.885  23.067  16.587  1.00  0.00      A    C
ATOM   1454  CZ  ACN A 243      39.791  21.811  17.472  1.00  0.00      A    C
ATOM   1455  NZ  ACN A 243      39.668  20.838  18.113  1.00  0.00      A    N
ATOM   1456  HZ  ACN A 243      39.589  23.952  17.144  1.00  0.00      A    H
ATOM   1457  HZ1 ACN A 243      39.292  22.932  15.686  1.00  0.00      A    H
ATOM   1458  HZ2 ACN A 243      40.900  22.995  16.204  1.00  0.00      A    H
ATOM   1459  CT  ACN A 244      21.825  19.766   3.162  1.00  0.00      A    C
ATOM   1460  CZ  ACN A 244      21.034  20.684   4.039  1.00  0.00      A    C
ATOM   1461  NZ  ACN A 244      20.439  21.391   4.756  1.00  0.00      A    N
ATOM   1462  HZ  ACN A 244      22.645  20.340   2.739  1.00  0.00      A    H
ATOM   1463  HZ1 ACN A 244      21.227  19.480   2.300  1.00  0.00      A    H
ATOM   1464  HZ2 ACN A 244      22.154  18.891   3.716  1.00  0.00      A    H
ATOM   1465  CT  ACN A 245      30.652  37.121  25.422  1.00  0.00      A    C
ATOM   1466  CZ  ACN A 245      29.833  36.850  26.578  1.00  0.00      A    C
ATOM   1467  NZ  ACN A 245      29.126  36.735  27.485  1.00  0.00      A    N
ATOM   1468  HZ  ACN A 245      31.698  36.981  25.680  1.00  0.00      A    H
ATOM   1469  HZ1 ACN A 245      30.678  38.163  25.112  1.00  0.00      A    H
ATOM   1470  HZ2 ACN A 245      30.281  36.530  24.589  1.00  0.00      A    H
ATOM   1471  CT  ACN A 246      45.338   9.007  36.321  1.00  0.00      A    C
ATOM   1472  CZ  ACN A 246      44.186   9.224  35.512  1.00  0.00      A    C
ATOM   1473  NZ  ACN A 246      43.220   9.382  34.930  1.00  0.00      A    N
ATOM   1474  HZ  ACN A 246      46.244   9.204  35.754  1.00  0.00      A    H
ATOM   1475  HZ1 ACN A 246      45.290   7.934  36.488  1.00  0.00      A    H
ATOM   1476  HZ2 ACN A 246      45.302   9.599  37.233  1.00  0.00      A    H
ATOM   1477  CT  ACN A 247      28.706  42.419  43.958  1.00  0.00      A    C
ATOM   1478  CZ  ACN A 247      28.846  41.424  42.862  1.00  0.00      A    C
ATOM   1479  NZ  ACN A 247      28.978  40.669  42.021  1.00  0.00      A    N
ATOM   1480  HZ  ACN A 247      28.341  41.926  44.856  1.00  0.00      A    H
ATOM   1481  HZ1 ACN A 247      27.938  43.160  43.750  1.00  0.00      A    H
ATOM   1482  HZ2 ACN A 247      29.642  42.945  44.127  1.00  0.00      A    H
ATOM   1483  CT  ACN A 248      32.763   3.353  17.421  1.00  0.00      A    C
ATOM   1484  CZ  ACN A 248      32.711   1.906  17.592  1.00  0.00      A    C
ATOM   1485  NZ  ACN A 248      32.736   0.745  17.771  1.00  0.00      A    N
ATOM   1486  HZ  ACN A 248      32.859   3.807  18.404  1.00  0.00      A    H
ATOM   1487  HZ1 ACN A 248      31.789   3.751  17.148  1.00  0.00      A    H
ATOM   1488  HZ2 ACN A 248      33.519   3.681  16.712  1.00  0.00      A    H
ATOM   1489  CT  ACN A 249      22.912   1.535  24.160  1.00  0.00      A    C
ATOM   1490  CZ  ACN A 249      22.684   0.461  25.102  1.00  0.00      A    C
ATOM   1491  NZ  ACN A 249      22.579  -0.428  25.843  1.00  0.00      A    N
ATOM   1492  HZ  ACN A 249      23.863   1.304  23.688  1.00  0.00      A    H
ATOM   1493  HZ1 ACN A 249      22.893   2.434  24.770  1.00  0.00      A    H
ATOM   1494  HZ2 ACN A 249      22.134   1.476  23.403  1.00  0.00      A    H
ATOM   1495  CT  ACN A 250      22.269  46.427  13.850  1.00  0.00      A    C
ATOM   1496  CZ  ACN A 250      22.673  45.112  13.378  1.00  0.00      A    C
ATOM   1497  NZ  ACN A 250      22.980  44.062  13.055  1.00  0.00      A    N
ATOM   1498  HZ  ACN A 250      22.164  46.425  14.932  1.00  0.00      A    H
ATOM   1499  HZ1 ACN A 250      21.235  46.669  13.617  1.00  0.00      A    H
ATOM   1500  HZ2 ACN A 250      22.867  47.279  13.538  1.00  0.00      A    H
ATOM   1501  CT  ACN A 251       0.737  30.283  17.464  1.00  0.00      A    C
ATOM   1502  CZ  ACN A 251       0.249  30.430  18.881  1.00  0.00      A    C
ATOM   1503  NZ  ACN A 251      -0.105  30.586  19.969  1.00  0.00      A    N
ATOM   1504  HZ  ACN A 251       0.467  29.307  17.070  1.00  0.00      A    H
ATOM   1505  HZ1 ACN A 251       1.810  30.321  17.628  1.00  0.00      A    H
ATOM   1506  HZ2 ACN A 251       0.392  31.174  16.945  1.00  0.00      A    H
ATOM   1507  CT  ACN A 252      17.535  14.903  15.326  1.00  0.00      A    C
ATOM   1508  CZ  ACN A 252      18.686  14.256  15.856  1.00  0.00      A    C
ATOM   1509  NZ  ACN A 252      19.640  13.748  16.315  1.00  0.00      A    N
ATOM   1510  HZ  ACN A 252      16.815  14.210  14.897  1.00  0.00      A    H
ATOM   1511  HZ1 ACN A 252      17.967  15.466  14.504  1.00  0.00      A    H
ATOM   1512  HZ2 ACN A 252      17.005  15.677  15.875  1.00  0.00      A    H
ATOM   1513  CT  ACN A 253      43.008   3.337  17.414  1.00  0.00      A    C
ATOM   1514  CZ  ACN A 253      42.158   4.228  16.580  1.00  0.00      A    C
ATOM   1515  NZ  ACN A 253      41.448   4.961  15.943  1.00  0.00      A    N
ATOM   1516  HZ  ACN A 253      43.868   3.192  16.765  1.00  0.00      A    H
ATOM   1517  HZ1 ACN A 253      42.525   2.377  17.577  1.00  0.00      A    H
ATOM   1518  HZ2 ACN A 253      43.380   3.777  18.336  1.00  0.00      A    H
ATOM   1519  CT  ACN A 254      39.152  45.471  18.490  1.00  0.00      A    C
ATOM   1520  CZ  ACN A 254      38.805  46.557  19.450  1.00  0.00      A    C
ATOM   1521  NZ  ACN A 254      38.569  47.387  20.198  1.00  0.00      A    N
ATOM   1522  HZ  ACN A 254      38.350  45.331  17.769  1.00  0.00      A    H
ATOM   1523  HZ1 ACN A 254      39.331  44.513  18.972  1.00  0.00      A    H
ATOM   1524  HZ2 ACN A 254      39.955  45.907  17.901  1.00  0.00      A    H
ATOM   1525  CT  ACN A 255       0.594  19.254   6.275  1.00  0.00      A    C
ATOM   1526  CZ  ACN A 255      -0.401  19.015   7.274  1.00  0.00      A    C
ATOM   1527  NZ  ACN A 255      -1.190  18.851   8.113  1.00  0.00      A    N
ATOM   1528  HZ  ACN A 255       0.877  20.304   6.256  1.00  0.00      A    H
ATOM   1529  HZ1 ACN A 255       0.189  18.912   5.326  1.00  0.00      A    H
ATOM   1530  HZ2 ACN A 255       1.523  18.749   6.524  1.00  0.00      A    H
ATOM   1531  CT  ACN A 256      35.360   7.908  14.379  1.00  0.00      A    C
ATOM   1532  CZ  ACN A 256      36.454   8.890  14.501  1.00  0.00      A    C
ATOM   1533  NZ  ACN A 256      37.297   9.641  14.597  1.00  0.00      A    N
ATOM   1534  HZ  ACN A 256      35.673   6.874  14.503  1.00  0.00      A    H
ATOM   1535  HZ1 ACN A 256      34.884   8.027  13.409  1.00  0.00      A    H
ATOM   1536  HZ2 ACN A 256      34.673   8.136  15.190  1.00  0.00      A    H
ATOM   1537  CT  ACN A 257      13.559   7.062  21.866  1.00  0.00      A    C
ATOM   1538  CZ  ACN A 257      13.833   7.525  23.186  1.00  0.00      A    C
ATOM   1539  NZ  ACN A 257      14.008   7.904  24.227  1.00  0.00      A    N
ATOM   1540  HZ  ACN A 257      13.002   6.129  21.837  1.00  0.00      A    H
ATOM   1541  HZ1 ACN A 257      14.518   6.998  21.359  1.00  0.00      A    H
ATOM   1542  HZ2 ACN A 257      12.856   7.842  21.585  1.00  0.00      A    H
ATOM   1543  CT  ACN A 258      19.916  26.270  11.889  1.00  0.00      A    C
ATOM   1544  CZ  ACN A 258      21.313  25.811  11.955  1.00  0.00      A    C
ATOM   1545  NZ  ACN A 258      22.493  25.434  12.055  1.00  0.00      A    N
ATOM   1546  HZ  ACN A 258      19.625  26.573  12.892  1.00  0.00      A    H
ATOM   1547  HZ1 ACN A 258      19.319  25.438  11.525  1.00  0.00      A    H
ATOM   1548  HZ2 ACN A 258      19.839  27.116  11.210  1.00  0.00      A    H
ATOM   1549  CT  ACN A 259      17.307   6.051  22.476  1.00  0.00      A    C
ATOM   1550  CZ  ACN A 259      16.884   5.302  23.645  1.00  0.00      A    C
ATOM   1551  NZ  ACN A 259      16.466   4.779  24.530  1.00  0.00      A    N
ATOM   1552  HZ  ACN A 259      17.977   5.414  21.904  1.00  0.00      A    H
ATOM   1553  HZ1 ACN A 259      17.940   6.910  22.687  1.00  0.00      A    H
ATOM   1554  HZ2 ACN A 259      16.496   6.340  21.812  1.00  0.00      A    H
ATOM   1555  CT  ACN A 260      25.805   4.735   1.769  1.00  0.00      A    C
ATOM   1556  CZ  ACN A 260      25.409   3.360   1.576  1.00  0.00      A    C
ATOM   1557  NZ  ACN A 260      25.010   2.297   1.415  1.00  0.00      A    N
ATOM   1558  HZ  ACN A 260      26.530   4.752   2.578  1.00  0.00      A    H
ATOM   1559  HZ1 ACN A 260      24.857   5.131   2.124  1.00  0.00      A    H
ATOM   1560  HZ2 ACN A 260      26.159   5.160   0.833  1.00  0.00      A    H
ATOM   1561  CT  ACN A 261       8.008  30.736   1.826  1.00  0.00      A    C
ATOM   1562  CZ  ACN A 261       7.246  31.151   0.623  1.00  0.00      A    C
ATOM   1563  NZ  ACN A 261       6.735  31.432  -0.364  1.00  0.00      A    N
ATOM   1564  HZ  ACN A 261       7.768  31.406   2.647  1.00  0.00      A    H
ATOM   1565  HZ1 ACN A 261       9.074  30.736   1.613  1.00  0.00      A    H
ATOM   1566  HZ2 ACN A 261       7.705  29.741   2.143  1.00  0.00      A    H
ATOM   1567  CT  ACN A 262      45.154  27.886  31.405  1.00  0.00      A    C
ATOM   1568  CZ  ACN A 262      46.284  28.350  32.218  1.00  0.00      A    C
ATOM   1569  NZ  ACN A 262      47.246  28.716  32.754  1.00  0.00      A    N
ATOM   1570  HZ  ACN A 262      45.022  26.808  31.464  1.00  0.00      A    H
ATOM   1571  HZ1 ACN A 262      45.405  28.144  30.380  1.00  0.00      A    H
ATOM   1572  HZ2 ACN A 262      44.328  28.484  31.782  1.00  0.00      A    H
ATOM   1573  CT  ACN A 263      40.534   3.171   9.571  1.00  0.00      A    C
ATOM   1574  CZ  ACN A 263      40.299   4.642   9.817  1.00  0.00      A    C
ATOM   1575  NZ  ACN A 263      40.101   5.733   9.982  1.00  0.00      A    N
ATOM   1576  HZ  ACN A 263      39.753   2.659  10.127  1.00  0.00      A    H
ATOM   1577  HZ1 ACN A 263      41.525   2.853   9.884  1.00  0.00      A    H
ATOM   1578  HZ2 ACN A 263      40.589   3.176   8.486  1.00  0.00      A    H
ATOM   1579  CT  ACN A 264      11.883  21.391  35.842  1.00  0.00      A    C
ATOM   1580  CZ  ACN A 264      13.042  22.146  36.370  1.00  0.00      A    C
ATOM   1581  NZ  ACN A 264      14.016  22.684  36.830  1.00  0.00      A    N
ATOM   1582  HZ  ACN A 264      11.925  20.327  36.063  1.00  0.00      A    H
ATOM   1583  HZ1 ACN A 264      11.786  21.541  34.769  1.00  0.00      A    H
ATOM   1584  HZ2 ACN A 264      11.046  21.858  36.356  1.00  0.00      A    H
ATOM   1585  CT  ACN A 265      28.688  19.079  34.929  1.00  0.00      A    C
ATOM   1586  CZ  ACN A 265      28.140  18.959  33.557  1.00  0.00      A    C
ATOM   1587  NZ  ACN A 265      27.691  18.732  32.569  1.00  0.00      A    N
ATOM   1588  HZ  ACN A 265      27.911  19.464  35.584  1.00  0.00      A    H
ATOM   1589  HZ1 ACN A 265      29.515  19.777  34.821  1.00  0.00      A    H
ATOM   1590  HZ2 ACN A 265      28.929  18.053  35.195  1.00  0.00      A    H
ATOM   1591  CT  ACN A 266      12.735  22.083  31.378  1.00  0.00      A    C
ATOM   1592  CZ  ACN A 266      13.609  21.941  32.484  1.00  0.00      A    C
ATOM   1593  NZ  ACN A 266      14.326  21.808  33.373  1.00  0.00      A    N
ATOM   1594  HZ  ACN A 266      12.536  23.121  31.122  1.00  0.00      A    H
ATOM   1595  HZ1 ACN A 266      11.765  21.644  31.592  1.00  0.00      A    H
ATOM   1596  HZ2 ACN A 266      13.163  21.620  30.492  1.00  0.00      A    H
ATOM   1597  CT  ACN A 267       7.257  46.589   2.385  1.00  0.00      A    C
ATOM   1598  CZ  ACN A 267       8.535  46.736   3.057  1.00  0.00      A    C
ATOM   1599  NZ  ACN A 267       9.572  46.817   3.568  1.00  0.00      A    N
ATOM   1600  HZ  ACN A 267       7.059  47.466   1.774  1.00  0.00      A    H
ATOM   1601  HZ1 ACN A 267       6.586  46.581   3.241  1.00  0.00      A    H
ATOM   1602  HZ2 ACN A 267       7.128  45.702   1.770  1.00  0.00      A    H
ATOM   1603  CT  ACN A 268       6.702  46.162  10.003  1.00  0.00      A    C
ATOM   1604  CZ  ACN A 268       6.622  46.028   8.491  1.00  0.00      A    C
ATOM   1605  NZ  ACN A 268       6.612  45.856   7.351  1.00  0.00      A    N
ATOM   1606  HZ  ACN A 268       6.622  45.192  10.488  1.00  0.00      A    H
ATOM   1607  HZ1 ACN A 268       5.858  46.787  10.282  1.00  0.00      A    H
ATOM   1608  HZ2 ACN A 268       7.659  46.635  10.210  1.00  0.00      A    H
ATOM   1609  CT  ACN A 269      19.137   1.821  39.514  1.00  0.00      A    C
ATOM   1610  CZ  ACN A 269      20.512   1.592  39.855  1.00  0.00      A    C
ATOM   1611  NZ  ACN A 269      21.597   1.444  40.105  1.00  0.00      A    N
ATOM   1612  HZ  ACN A 269      18.489   1.011  39.838  1.00  0.00      A    H
ATOM   1613  HZ1 ACN A 269      18.920   1.976  38.460  1.00  0.00      A    H
ATOM   1614  HZ2 ACN A 269      18.744   2.685  40.044  1.00  0.00      A    H
ATOM   1615  CT  ACN A 270      45.576   0.134  11.570  1.00  0.00      A    C
ATOM   1616  CZ  ACN A 270      46.470   1.231  11.138  1.00  0.00      A    C
ATOM   1617  NZ  ACN A 270      47.083   2.135  10.766  1.00  0.00      A    N
ATOM   1618  HZ  ACN A 270      45.408  -0.462  10.677  1.00  0.00      A    H
ATOM   1619  HZ1 ACN A 270      44.693   0.587  12.013  1.00  0.00      A    H
ATOM   1620  HZ2 ACN A 270      45.968  -0.514  12.350  1.00  0.00      A    H
ATOM   1621  CT  ACN A 271      30.527  15.637  13.018  1.00  0.00      A    C
ATOM   1622  CZ  ACN A 271      31.880  15.180  12.831  1.00  0.00      A    C
ATOM   1623  NZ  ACN A 271      32.955  14.802  12.674  1.00  0.00      A    N
ATOM   1624  HZ  ACN A 271      30.006  14.787  13.452  1.00  0.00      A    H
ATOM   1625  HZ1 ACN A 271      30.086  15.959  12.079  1.00  0.00      A    H
ATOM   1626  HZ2 ACN A 271      30.564  16.441  13.749  1.00  0.00      A    H
ATOM   1627  CT  ACN A 272       8.407  22.093  31.138  1.00  0.00      A    C
ATOM   1628  CZ  ACN A 272       9.547  22.403  30.215  1.00  0.00      A    C
ATOM   1629  NZ  ACN A 272      10.392  22.585  29.498  1.00  0.00      A    N
ATOM   1630  HZ  ACN A 272       7.828  23.006  31.256  1.00  0.00      A    H
ATOM   1631  HZ1 ACN A 272       8.936  21.723  32.012  1.00  0.00      A    H
ATOM   1632  HZ2 ACN A 272       7.945  21.214  30.697  1.00  0.00      A    H
ATOM   1633  CT  ACN A 273      44.351  45.744  41.294  1.00  0.00      A    C
ATOM   1634  CZ  ACN A 273      43.349  46.836  41.362  1.00  0.00      A    C
ATOM   1635  NZ  ACN A 273      42.483  47.629  41.477  1.00  0.00      A    N
ATOM   1636  HZ  ACN A 273      44.882  45.685  42.241  1.00  0.00      A    H
ATOM   1637  HZ1 ACN A 273      45.062  45.913  40.489  1.00  0.00      A    H
ATOM   1638  HZ2 ACN A 273      43.834  44.826  41.025  1.00  0.00      A    H
ATOM   1639  CT  ACN A 274      39.371  19.000  40.647  1.00  0.00      A    C
ATOM   1640  CZ  ACN A 274      40.128  17.776  40.790  1.00  0.00      A    C
ATOM   1641  NZ  ACN A 274      40.733  16.796  40.940  1.00  0.00      A    N
ATOM   1642  HZ  ACN A 274      39.088  19.412  41.612  1.00  0.00      A    H
ATOM   1643  HZ1 ACN A 274      38.459  18.865  40.071  1.00  0.00      A    H
ATOM   1644  HZ2 ACN A 274      39.934  19.780  40.139  1.00  0.00      A    H
ATOM   1645  CT  ACN A 275      12.749  46.691  25.504  1.00  0.00      A    C
ATOM   1646  CZ  ACN A 275      13.940  45.951  25.626  1.00  0.00      A    C
ATOM   1647  NZ  ACN A 275      14.869  45.262  25.795  1.00  0.00      A    N
ATOM   1648  HZ  ACN A 275      12.243  46.586  26.460  1.00  0.00      A    H
ATOM   1649  HZ1 ACN A 275      12.027  46.278  24.804  1.00  0.00      A    H
ATOM   1650  HZ2 ACN A 275      13.122  47.627  25.096  1.00  0.00      A    H
ATOM   1651  CT  ACN A 276      20.013  47.431   7.001  1.00  0.00      A    C
ATOM   1652  CZ  ACN A 276      19.319  46.162   6.879  1.00  0.00      A    C
ATOM   1653  NZ  ACN A 276      18.807  45.118   6.722  1.00  0.00      A    N
ATOM   1654  HZ  ACN A 276      21.040  47.161   7.232  1.00  0.00      A    H
ATOM   1655  HZ1 ACN A 276      19.616  48.160   7.704  1.00  0.00      A    H
ATOM   1656  HZ2 ACN A 276      20.049  47.824   5.988  1.00  0.00      A    H
ATOM   1657  CT  ACN A 277      10.813  40.869  25.177  1.00  0.00      A    C
ATOM   1658  CZ  ACN A 277      10.940  40.570  23.708  1.00  0.00      A    C
ATOM   1659  NZ  ACN A 277      11.081  40.335  22.552  1.00  0.00      A    N
ATOM   1660  HZ  ACN A 277      10.789  39.910  25.689  1.00  0.00      A    H
ATOM   1661  HZ1 ACN A 277       9.913  41.465  25.308  1.00  0.00      A    H
ATOM   1662  HZ2 ACN A 277      11.687  41.459  25.439  1.00  0.00      A    H
ATOM   1663  CT  ACN A 278      30.035   7.249  39.213  1.00  0.00      A    C
ATOM   1664  CZ  ACN A 278      29.769   6.051  38.347  1.00  0.00      A    C
ATOM   1665  NZ  ACN A 278      29.526   5.101  37.717  1.00  0.00      A    N
ATOM   1666  HZ  ACN A 278      30.698   7.924  38.677  1.00  0.00      A    H
ATOM   1667  HZ1 ACN A 278      30.460   6.925  40.160  1.00  0.00      A    H
ATOM   1668  HZ2 ACN A 278      29.132   7.801  39.461  1.00  0.00      A    H
ATOM   1669  CT  ACN A 279       8.426   1.531  40.981  1.00  0.00      A    C
ATOM   1670  CZ  ACN A 279       9.680   0.797  41.350  1.00  0.00      A    C
ATOM   1671  NZ  ACN A 279      10.669   0.222  41.640  1.00  0.00      A    N
ATOM   1672  HZ  ACN A 279       8.357   2.307  41.739  1.00  0.00      A    H
ATOM   1673  HZ1 ACN A 279       7.553   0.888  40.910  1.00  0.00      A    H
ATOM   1674  HZ2 ACN A 279       8.621   1.854  39.961  1.00  0.00      A    H
ATOM   1675  CT  ACN A 280      47.138  39.287   7.234  1.00  0.00      A    C
ATOM   1676  CZ  ACN A 280      46.977  40.748   7.335  1.00  0.00      A    C
ATOM   1677  NZ  ACN A 280      46.825  41.921   7.433  1.00  0.00      A    N
ATOM   1678  HZ  ACN A 280      47.403  39.028   6.212  1.00  0.00      A    H
ATOM   1679  HZ1 ACN A 280      46.204  38.846   7.569  1.00  0.00      A    H
ATOM   1680  HZ2 ACN A 280      47.923  38.921   7.890  1.00  0.00      A    H
ATOM   1681  CT  ACN A 281       3.861  24.803  16.982  1.00  0.00      A    C
ATOM   1682  CZ  ACN A 281       3.212  24.491  18.246  1.00  0.00      A    C
ATOM   1683  NZ  ACN A 281       2.727  24.182  19.246  1.00  0.00      A    N
ATOM   1684  HZ  ACN A 281       4.866  25.085  17.285  1.00  0.00      A    H
ATOM   1685  HZ1 ACN A 281       3.344  25.617  16.479  1.00  0.00      A    H
ATOM   1686  HZ2 ACN A 281       3.870  23.875  16.417  1.00  0.00      A    H
ATOM   1687  CT  ACN A 282      39.381  12.436  31.083  1.00  0.00      A    C
ATOM   1688  CZ  ACN A 282      38.064  11.845  30.901  1.00  0.00      A    C
ATOM   1689  NZ  ACN A 282      37.066  11.305  30.809  1.00  0.00      A    N
ATOM   1690  HZ  ACN A 282      39.313  13.468  30.748  1.00  0.00      A    H
ATOM   1691  HZ1 ACN A 282      40.076  11.889  30.451  1.00  0.00      A    H
ATOM   1692  HZ2 ACN A 282      39.626  12.392  32.141  1.00  0.00      A    H
ATOM   1693  CT  ACN A 283      13.577   5.769  32.615  1.00  0.00      A    C
ATOM   1694  CZ  ACN A 283      12.932   4.993  31.523  1.00  0.00      A    C
ATOM   1695  NZ  ACN A 283      12.362   4.411  30.720  1.00  0.00      A    N
ATOM   1696  HZ  ACN A 283      13.098   5.793  33.591  1.00  0.00      A    H
ATOM   1697  HZ1 ACN A 283      13.749   6.742  32.164  1.00  0.00      A    H
ATOM   1698  HZ2 ACN A 283      14.575   5.342  32.560  1.00  0.00      A    H
ATOM   1699  CT  ACN A 284       2.337  27.413  29.768  1.00  0.00      A    C
ATOM   1700  CZ  ACN A 284       3.412  27.676  30.713  1.00  0.00      A    C
ATOM   1701  NZ  ACN A 284       4.284  27.796  31.454  1.00  0.00      A    N
ATOM   1702  HZ  ACN A 284       1.966  28.390  29.470  1.00  0.00      A    H
ATOM   1703  HZ1 ACN A 284       1.731  26.718  30.344  1.00  0.00      A    H
ATOM   1704  HZ2 ACN A 284       2.781  26.923  28.905  1.00  0.00      A    H
ATOM   1705  CT  ACN A 285       8.881  11.500   1.242  1.00  0.00      A    C
ATOM   1706  CZ  ACN A 285       9.282  11.243   2.639  1.00  0.00      A    C
ATOM   1707  NZ  ACN A 285       9.512  10.957   3.760  1.00  0.00      A    N
ATOM   1708  HZ  ACN A 285       9.505  12.304   0.860  1.00  0.00      A    H
ATOM   1709  HZ1 ACN A 285       7.818  11.723   1.188  1.00  0.00      A    H
ATOM   1710  HZ2 ACN A 285       9.137  10.654   0.609  1.00  0.00      A    H
ATOM   1711  CT  ACN A 286      44.419  43.540  17.965  1.00  0.00      A    C
ATOM   1712  CZ  ACN A 286      44.179  45.005  17.997  1.00  0.00      A    C
ATOM   1713  NZ  ACN A 286      44.066  46.127  18.034  1.00  0.00      A    N
ATOM   1714  HZ  ACN A 286      43.964  43.145  17.061  1.00  0.00      A    H
ATOM   1715  HZ1 ACN A 286      43.879  43.043  18.768  1.00  0.00      A    H
ATOM   1716  HZ2 ACN A 286      45.465  43.249  18.027  1.00  0.00      A    H
ATOM   1717  CT  ACN A 287       1.560   7.307  22.967  1.00  0.00      A    C
ATOM   1718  CZ  ACN A 287       2.866   7.191  22.380  1.00  0.00      A    C
ATOM   1719  NZ  ACN A 287       3.926   7.086  21.907  1.00  0.00      A    N
ATOM   1720  HZ  ACN A 287       1.584   6.379  23.532  1.00  0.00      A    H
ATOM   1721  HZ1 ACN A 287       0.747   7.064  22.287  1.00  0.00      A    H
ATOM   1722  HZ2 ACN A 287       1.457   8.195  23.585  1.00  0.00      A    H
ATOM   1723  CT  ACN A 288      25.221  35.309  39.953  1.00  0.00      A    C
ATOM   1724  CZ  ACN A 288      26.273  35.765  39.015  1.00  0.00      A    C
ATOM   1725  NZ  ACN A 288      27.109  36.113  38.271  1.00  0.00      A    N
ATOM   1726  HZ  ACN A 288      24.258  35.612  39.550  1.00  0.00      A    H
ATOM   1727  HZ1 ACN A 288      25.423  35.741  40.930  1.00  0.00      A    H
ATOM   1728  HZ2 ACN A 288      25.154  34.230  40.061  1.00  0.00      A    H
ATOM   1729  CT  ACN A 289      40.552  24.252  12.456  1.00  0.00      A    C
ATOM   1730  CZ  ACN A 289      41.113  23.609  11.178  1.00  0.00      A    C
ATOM   1731  NZ  ACN A 289      41.626  23.144  10.205  1.00  0.00      A    N
ATOM   1732  HZ  ACN A 289      41.434  24.538  13.024  1.00  0.00      A    H
ATOM   1733  HZ1 ACN A 289      39.936  23.620  13.090  1.00  0.00      A    H
ATOM   1734  HZ2 ACN A 289      40.039  25.137  12.086  1.00  0.00      A    H
ATOM   1735  CT  ACN A 290      35.043  16.099  27.200  1.00  0.00      A    C
ATOM   1736  CZ  ACN A 290      33.743  15.480  26.799  1.00  0.00      A    C
ATOM   1737  NZ  ACN A 290      32.718  15.047  26.503  1.00  0.00      A    N
ATOM   1738  HZ  ACN A 290      35.057  16.029  28.285  1.00  0.00      A    H
ATOM   1739  HZ1 ACN A 290      35.135  17.126  26.855  1.00  0.00      A    H
ATOM   1740  HZ2 ACN A 290      35.804  15.488  26.721  1.00  0.00      A    H
ATOM   1741  CT  ACN A 291       9.950  33.203  46.457  1.00  0.00      A    C
ATOM   1742  CZ  ACN A 291      11.215  33.927  46.561  1.00  0.00      A    C
ATOM   1743  NZ  ACN A 291      12.266  34.439  46.694  1.00  0.00      A    N
ATOM   1744  HZ  ACN A 291       9.920  32.542  47.320  1.00  0.00      A    H
ATOM   1745  HZ1 ACN A 291       9.913  32.577  45.569  1.00  0.00      A    H
ATOM   1746  HZ2 ACN A 291       9.110  33.888  46.524  1.00  0.00      A    H
ATOM   1747  CT  ACN A 292       1.622  23.308  22.605  1.00  0.00      A    C
ATOM   1748  CZ  ACN A 292       0.449  24.073  22.157  1.00  0.00      A    C
ATOM   1749  NZ  ACN A 292      -0.469  24.755  21.799  1.00  0.00      A    N
ATOM   1750  HZ  ACN A 292       1.763  22.441  21.966  1.00  0.00      A    H
ATOM   1751  HZ1 ACN A 292       1.403  23.000  23.625  1.00  0.00      A    H
ATOM   1752  HZ2 ACN A 292       2.504  23.943  22.629  1.00  0.00      A    H
ATOM   1753  CT  ACN A 293      33.509   4.495  36.046  1.00  0.00      A    C
ATOM   1754  CZ  ACN A 293      34.281   5.515  36.743  1.00  0.00      A    C
ATOM   1755  NZ  ACN A 293      34.821   6.380  37.306  1.00  0.00      A    N
ATOM   1756  HZ  ACN A 293      34.147   3.801  35.504  1.00  0.00      A    H
ATOM   1757  HZ1 ACN A 293      32.794   4.950  35.365  1.00  0.00      A    H
ATOM   1758  HZ2 ACN A 293      33.071   3.961  36.885  1.00  0.00      A    H
ATOM   1759  CT  ACN A 294      21.527  45.326  42.360  1.00  0.00      A    C
ATOM   1760  CZ  ACN A 294      22.770  45.755  41.707  1.00  0.00      A    C
ATOM   1761  NZ  ACN A 294      23.761  46.128  41.260  1.00  0.00      A    N
ATOM   1762  HZ  ACN A 294      20.691  45.075  41.713  1.00  0.00      A    H
ATOM   1763  HZ1 ACN A 294      21.224  46.018  43.143  1.00  0.00      A    H
ATOM   1764  HZ2 ACN A 294      21.733  44.424  42.930  1.00  0.00      A    H
ATOM   1765  CT  ACN A 295      27.692  29.690  12.295  1.00  0.00      A    C
ATOM   1766  CZ  ACN A 295      26.975  30.808  11.702  1.00  0.00      A    C
ATOM   1767  NZ  ACN A 295      26.430  31.695  11.202  1.00  0.00      A    N
ATOM   1768  HZ  ACN A 295      28.682  29.530  11.878  1.00  0.00      A    H
ATOM   1769  HZ1 ACN A 295      27.083  28.793  12.219  1.00  0.00      A    H
ATOM   1770  HZ2 ACN A 295      27.742  29.841  13.371  1.00  0.00      A    H
ATOM   1771  CT  ACN A 296      27.217  12.169  45.335  1.00  0.00      A    C
ATOM   1772  CZ  ACN A 296      25.997  11.787  46.072  1.00  0.00      A    C
ATOM   1773  NZ  ACN A 296      25.086  11.476  46.702  1.00  0.00      A    N
ATOM   1774  HZ  ACN A 296      28.141  12.089  45.903  1.00  0.00      A    H
ATOM   1775  HZ1 ACN A 296      27.168  13.208  45.021  1.00  0.00      A    H
ATOM   1776  HZ2 ACN A 296      27.189  11.736  44.338  1.00  0.00      A    H
ATOM   1777  CT  ACN A 297      13.824  14.295  13.067  1.00  0.00      A    C
ATOM   1778  CZ  ACN A 297      13.496  13.006  12.349  1.00  0.00      A    C
ATOM   1779  NZ  ACN A 297      13.185  12.026  11.826  1.00  0.00      A    N
ATOM   1780  HZ  ACN A 297      14.220  15.044  12.386  1.00  0.00      A    H
ATOM   1781  HZ1 ACN A 297      14.421  14.105  13.955  1.00  0.00      A    H
ATOM   1782  HZ2 ACN A 297      12.899  14.679  13.491  1.00  0.00      A    H
ATOM   1783  CT  ACN A 298      29.235  14.217  21.693  1.00  0.00      A    C
ATOM   1784  CZ  ACN A 298      27.993  13.549  21.200  1.00  0.00      A    C
ATOM   1785  NZ  ACN A 298      27.043  13.038  20.796  1.00  0.00      A    N
ATOM   1786  HZ  ACN A 298      30.087  13.542  21.710  1.00  0.00      A    H
ATOM   1787  HZ1 ACN A 298      29.030  14.505  22.721  1.00  0.00      A    H
ATOM   1788  HZ2 ACN A 298      29.459  15.117  21.126  1.00  0.00      A    H
ATOM   1789  CT  ACN A 299      18.632  27.528  43.055  1.00  0.00      A    C
ATOM   1790  CZ  ACN A 299      19.455  28.696  42.597  1.00  0.00      A    C
ATOM   1791  NZ  ACN A 299      20.100  29.596  42.264  1.00  0.00      A    N
ATOM   1792  HZ  ACN A 299      18.038  27.188  42.210  1.00  0.00      A    H
ATOM   1793  HZ1 ACN A 299      17.922  27.836  43.819  1.00  0.00      A    H
ATOM   1794  HZ2 ACN A 299      19.310  26.696  43.221  1.00  0.00      A    H
ATOM   1795  CT  ACN A 300      19.990  31.329  37.675  1.00  0.00      A    C
ATOM   1796  CZ  ACN A 300      18.831  31.927  37.006  1.00  0.00      A    C
ATOM   1797  NZ  ACN A 300      17.899  32.404  36.504  1.00  0.00      A    N
ATOM   1798  HZ  ACN A 300      20.912  31.725  37.257  1.00  0.00      A    H
ATOM   1799  HZ1 ACN A 300      19.752  30.289  37.466  1.00  0.00      A    H
ATOM   1800  HZ2 ACN A 300      19.752  31.459  38.728  1.00  0.00      A    H
ATOM   1801  CT  ACN A 301      19.392  23.656  27.209  1.00  0.00      A    C
ATOM   1802  CZ  ACN A 301      19.218  22.419  26.433  1.00  0.00      A    C
ATOM   1803  NZ  ACN A 301      19.101  21.448  25.797  1.00  0.00      A    N
ATOM   1804  HZ  ACN A 301      18.430  24.122  27.402  1.00  0.00      A    H
ATOM   1805  HZ1 ACN A 301      20.018  24.328  26.627  1.00  0.00      A    H
ATOM   1806  HZ2 ACN A 301      19.920  23.626  28.159  1.00  0.00      A    H
ATOM   1807  CT  ACN A 302       1.923   8.605  14.195  1.00  0.00      A    C
ATOM   1808  CZ  ACN A 302       1.069   9.747  13.750  1.00  0.00      A    C
ATOM   1809  NZ  ACN A 302       0.381  10.655  13.413  1.00  0.00      A    N
ATOM   1810  HZ  ACN A 302       2.961   8.903  14.317  1.00  0.00      A    H
ATOM   1811  HZ1 ACN A 302       1.789   7.740  13.551  1.00  0.00      A    H
ATOM   1812  HZ2 ACN A 302       1.695   8.248  15.196  1.00  0.00      A    H
ATOM   1813  CT  ACN A 303      29.032  38.063  15.042  1.00  0.00      A    C
ATOM   1814  CZ  ACN A 303      30.119  37.146  15.297  1.00  0.00      A    C
ATOM   1815  NZ  ACN A 303      31.042  36.449  15.439  1.00  0.00      A    N
ATOM   1816  HZ  ACN A 303      28.787  37.983  13.986  1.00  0.00      A    H
ATOM   1817  HZ1 ACN A 303      29.277  39.089  15.304  1.00  0.00      A    H
ATOM   1818  HZ2 ACN A 303      28.127  37.795  15.580  1.00  0.00      A    H
ATOM   1819  CT  ACN A 304       1.350  38.454  24.696  1.00  0.00      A    C
ATOM   1820  CZ  ACN A 304       0.677  38.008  23.504  1.00  0.00      A    C
ATOM   1821  NZ  ACN A 304       0.121  37.665  22.566  1.00  0.00      A    N
ATOM   1822  HZ  ACN A 304       1.356  39.535  24.808  1.00  0.00      A    H
ATOM   1823  HZ1 ACN A 304       2.406  38.224  24.577  1.00  0.00      A    H
ATOM   1824  HZ2 ACN A 304       0.916  37.895  25.521  1.00  0.00      A    H
ATOM   1825  CT  ACN A 305      34.756   5.270  28.306  1.00  0.00      A    C
ATOM   1826  CZ  ACN A 305      34.519   6.693  27.932  1.00  0.00      A    C
ATOM   1827  NZ  ACN A 305      34.390   7.808  27.583  1.00  0.00      A    N
ATOM   1828  HZ  ACN A 305      33.883   5.031  28.909  1.00  0.00      A    H
ATOM   1829  HZ1 ACN A 305      35.738   5.312  28.771  1.00  0.00      A    H
ATOM   1830  HZ2 ACN A 305      34.671   4.693  27.389  1.00  0.00      A    H
ATOM   1831  CT  ACN A 306      17.486  27.932  46.616  1.00  0.00      A    C
ATOM   1832  CZ  ACN A 306      16.333  28.030  45.737  1.00  0.00      A    C
ATOM   1833  NZ  ACN A 306      15.407  28.058  45.060  1.00  0.00      A    N
ATOM   1834  HZ  ACN A 306      18.149  28.775  46.442  1.00  0.00      A    H
ATOM   1835  HZ1 ACN A 306      18.060  27.019  46.485  1.00  0.00      A    H
ATOM   1836  HZ2 ACN A 306      17.091  28.033  47.624  1.00  0.00      A    H
ATOM   1837  CT  ACN A 307      44.747  24.558  10.143  1.00  0.00      A    C
ATOM   1838  CZ  ACN A 307      44.600  24.528   8.695  1.00  0.00      A    C
ATOM   1839  NZ  ACN A 307      44.472  24.453   7.531  1.00  0.00      A    N
ATOM   1840  HZ  ACN A 307      45.734  24.163  10.370  1.00  0.00      A    H
ATOM   1841  HZ1 ACN A 307      43.882  24.083  10.598  1.00  0.00      A    H
ATOM   1842  HZ2 ACN A 307      44.779  25.601  10.447  1.00  0.00      A    H
ATOM   1843  CT  ACN A 308      10.470   5.543  38.925  1.00  0.00      A    C
ATOM   1844  CZ  ACN A 308      10.063   4.879  40.231  1.00  0.00      A    C
ATOM   1845  NZ  ACN A 308       9.689   4.323  41.180  1.00  0.00      A    N
ATOM   1846  HZ  ACN A 308      11.100   6.399  39.155  1.00  0.00      A    H
ATOM   1847  HZ1 ACN A 308       9.485   5.916  38.656  1.00  0.00      A    H
ATOM   1848  HZ2 ACN A 308      10.854   4.884  38.150  1.00  0.00      A    H
ATOM   1849  CT  ACN A 309      32.701   5.603   2.191  1.00  0.00      A    C
ATOM   1850  CZ  ACN A 309      32.893   5.501   0.717  1.00  0.00      A    C
ATOM   1851  NZ  ACN A 309      33.049   5.365  -0.447  1.00  0.00      A    N
ATOM   1852  HZ  ACN A 309      33.243   6.498   2.489  1.00  0.00      A    H
ATOM   1853  HZ1 ACN A 309      33.046   4.675   2.638  1.00  0.00      A    H
ATOM   1854  HZ2 ACN A 309      31.669   5.818   2.458  1.00  0.00      A    H
ATOM   1855  CT  ACN A 310      46.219  27.420  39.108  1.00  0.00      A    C
ATOM   1856  CZ  ACN A 310      46.941  26.141  39.200  1.00  0.00      A    C
ATOM   1857  NZ  ACN A 310      47.520  25.136  39.232  1.00  0.00      A    N
ATOM   1858  HZ  ACN A 310      46.950  28.117  39.509  1.00  0.00      A    H
ATOM   1859  HZ1 ACN A 310      45.359  27.240  39.747  1.00  0.00      A    H
ATOM   1860  HZ2 ACN A 310      45.903  27.699  38.106  1.00  0.00      A    H
ATOM   1861  CT  ACN A 311       4.580  37.191  42.139  1.00  0.00      A    C
ATOM   1862  CZ  ACN A 311       3.167  37.560  42.179  1.00  0.00      A    C
ATOM   1863  NZ  ACN A 311       1.998  37.799  42.192  1.00  0.00      A    N
ATOM   1864  HZ  ACN A 311       4.979  37.844  41.367  1.00  0.00      A    H
ATOM   1865  HZ1 ACN A 311       4.698  36.159  41.819  1.00  0.00      A    H
ATOM   1866  HZ2 ACN A 311       5.024  37.500  43.082  1.00  0.00      A    H
ATOM   1867  CT  ACN A 312      41.137  16.621  12.934  1.00  0.00      A    C
ATOM   1868  CZ  ACN A 312      42.566  16.638  13.167  1.00  0.00      A    C
ATOM   1869  NZ  ACN A 312      43.674  16.695  13.390  1.00  0.00      A    N
ATOM   1870  HZ  ACN A 312      40.786  15.620  12.698  1.00  0.00      A    H
ATOM   1871  HZ1 ACN A 312      40.921  17.345  12.152  1.00  0.00      A    H
ATOM   1872  HZ2 ACN A 312      40.699  16.873  13.897  1.00  0.00      A    H
ATOM   1873  CT  ACN A 313       4.501  35.050  34.468  1.00  0.00      A    C
ATOM   1874  CZ  ACN A 313       5.383  36.182  34.236  1.00  0.00      A    C
ATOM   1875  NZ  ACN A 313       6.098  37.046  34.037  1.00  0.00      A    N
ATOM   1876  HZ  ACN A 313       4.419  35.070  35.551  1.00  0.00      A    H
ATOM   1877  HZ1 ACN A 313       4.930  34.145  34.045  1.00  0.00      A    H
ATOM   1878  HZ2 ACN A 313       3.534  35.312  34.045  1.00  0.00      A    H
ATOM   1879  CT  ACN A 314      13.436  40.828   3.556  1.00  0.00      A    C
ATOM   1880  CZ  ACN A 314      14.320  41.208   2.477  1.00  0.00      A    C
ATOM   1881  NZ  ACN A 314      15.061  41.557   1.661  1.00  0.00      A    N
ATOM   1882  HZ  ACN A 314      13.281  39.776   3.781  1.00  0.00      A    H
ATOM   1883  HZ1 ACN A 314      12.453  41.211   3.293  1.00  0.00      A    H
ATOM   1884  HZ2 ACN A 314      13.700  41.381   4.454  1.00  0.00      A    H
ATOM   1885  CT  ACN A 315      39.537  11.378  16.672  1.00  0.00      A    C
ATOM   1886  CZ  ACN A 315      39.351  10.187  17.544  1.00  0.00      A    C
ATOM   1887  NZ  ACN A 315      39.290   9.245  18.210  1.00  0.00      A    N
ATOM   1888  HZ  ACN A 315      39.289  12.293  17.204  1.00  0.00      A    H
ATOM   1889  HZ1 ACN A 315      39.004  11.338  15.726  1.00  0.00      A    H
ATOM   1890  HZ2 ACN A 315      40.566  11.635  16.435  1.00  0.00      A    H
ATOM   1891  CT  ACN A 316      21.679   1.760  47.427  1.00  0.00      A    C
ATOM   1892  CZ  ACN A 316      21.237   1.105  46.188  1.00  0.00      A    C
ATOM   1893  NZ  ACN A 316      20.883   0.557  45.240  1.00  0.00      A    N
ATOM   1894  HZ  ACN A 316      20.890   2.197  48.034  1.00  0.00      A    H
ATOM   1895  HZ1 ACN A 316      22.412   2.507  47.132  1.00  0.00      A    H
ATOM   1896  HZ2 ACN A 316      22.175   1.072  48.107  1.00  0.00      A    H
ATOM   1897  CT  ACN A 317       5.068  10.638  42.116  1.00  0.00      A    C
ATOM   1898  CZ  ACN A 317       4.147   9.779  41.332  1.00  0.00      A    C
ATOM   1899  NZ  ACN A 317       3.482   9.067  40.693  1.00  0.00      A    N
ATOM   1900  HZ  ACN A 317       5.288  11.566  41.595  1.00  0.00      A    H
ATOM   1901  HZ1 ACN A 317       5.836   9.933  42.422  1.00  0.00      A    H
ATOM   1902  HZ2 ACN A 317       4.440  10.966  42.940  1.00  0.00      A    H
ATOM   1903  CT  ACN A 318      28.715   8.420   0.751  1.00  0.00      A    C
ATOM   1904  CZ  ACN A 318      29.109   9.824   0.812  1.00  0.00      A    C
ATOM   1905  NZ  ACN A 318      29.497  10.915   0.781  1.00  0.00      A    N
ATOM   1906  HZ  ACN A 318      28.321   8.225   1.745  1.00  0.00      A    H
ATOM   1907  HZ1 ACN A 318      29.637   7.902   0.500  1.00  0.00      A    H
ATOM   1908  HZ2 ACN A 318      27.966   8.452  -0.036  1.00  0.00      A    H
ATOM   1909  CT  ACN A 319      44.178  44.185  10.447  1.00  0.00      A    C
ATOM   1910  CZ  ACN A 319      45.627  44.267  10.061  1.00  0.00      A    C
ATOM   1911  NZ  ACN A 319      46.756  44.443   9.788  1.00  0.00      A    N
ATOM   1912  HZ  ACN A 319      44.144  44.364  11.519  1.00  0.00      A    H
ATOM   1913  HZ1 ACN A 319      43.990  43.145  10.192  1.00  0.00      A    H
ATOM   1914  HZ2 ACN A 319      43.465  44.822   9.931  1.00  0.00      A    H
ATOM   1915  CT  ACN A 320      39.520  11.499  43.635  1.00  0.00      A    C
ATOM   1916  CZ  ACN A 320      40.843  11.100  44.094  1.00  0.00      A    C
ATOM   1917  NZ  ACN A 320      41.848  10.795  44.496  1.00  0.00      A    N
ATOM   1918  HZ  ACN A 320      38.929  11.648  44.535  1.00  0.00      A    H
ATOM   1919  HZ1 ACN A 320      39.118  10.756  42.951  1.00  0.00      A    H
ATOM   1920  HZ2 ACN A 320      39.625  12.426  43.077  1.00  0.00      A    H
ATOM   1921  CT  ACN A 321       2.134  42.199  10.003  1.00  0.00      A    C
ATOM   1922  CZ  ACN A 321       3.502  42.742   9.715  1.00  0.00      A    C
ATOM   1923  NZ  ACN A 321       4.577  43.070   9.507  1.00  0.00      A    N
ATOM   1924  HZ  ACN A 321       1.645  42.039   9.046  1.00  0.00      A    H
ATOM   1925  HZ1 ACN A 321       1.644  42.959  10.606  1.00  0.00      A    H
ATOM   1926  HZ2 ACN A 321       2.247  41.243  10.510  1.00  0.00      A    H
ATOM   1927  CT  ACN A 322       0.950  23.142   6.510  1.00  0.00      A    C
ATOM   1928  CZ  ACN A 322       1.024  22.629   7.863  1.00  0.00      A    C
ATOM   1929  NZ  ACN A 322       1.044  22.177   8.955  1.00  0.00      A    N
ATOM   1930  HZ  ACN A 322      -0.080  23.248   6.178  1.00  0.00      A    H
ATOM   1931  HZ1 ACN A 322       1.474  22.471   5.834  1.00  0.00      A    H
ATOM   1932  HZ2 ACN A 322       1.609  23.999   6.403  1.00  0.00      A    H
ATOM   1933  CT  ACN A 323      24.603  24.167  10.157  1.00  0.00      A    C
ATOM   1934  CZ  ACN A 323      25.385  23.002   9.770  1.00  0.00      A    C
ATOM   1935  NZ  ACN A 323      26.084  22.111   9.522  1.00  0.00      A    N
ATOM   1936  HZ  ACN A 323      23.557  24.092   9.871  1.00  0.00      A    H
ATOM   1937  HZ1 ACN A 323      25.047  25.081   9.772  1.00  0.00      A    H
ATOM   1938  HZ2 ACN A 323      24.659  24.234  11.240  1.00  0.00      A    H
ATOM   1939  CT  ACN A 324      13.447   2.110  40.906  1.00  0.00      A    C
ATOM   1940  CZ  ACN A 324      14.339   2.401  39.843  1.00  0.00      A    C
ATOM   1941  NZ  ACN A 324      15.078   2.609  39.030  1.00  0.00      A    N
ATOM   1942  HZ  ACN A 324      14.040   1.784  41.758  1.00  0.00      A    H
ATOM   1943  HZ1 ACN A 324      12.679   1.368  40.703  1.00  0.00      A    H
ATOM   1944  HZ2 ACN A 324      12.938   3.013  41.232  1.00  0.00      A    H
ATOM   1945  CT  ACN A 325      38.825  10.378  21.228  1.00  0.00      A    C
ATOM   1946  CZ  ACN A 325      39.063  11.804  21.546  1.00  0.00      A    C
ATOM   1947  NZ  ACN A 325      39.248  12.871  21.835  1.00  0.00      A    N
ATOM   1948  HZ  ACN A 325      39.303  10.317  20.254  1.00  0.00      A    H
ATOM   1949  HZ1 ACN A 325      37.749  10.258  21.140  1.00  0.00      A    H
ATOM   1950  HZ2 ACN A 325      39.157   9.784  22.076  1.00  0.00      A    H
ATOM   1951  CT  ACN A 326      15.435  10.686  21.995  1.00  0.00      A    C
ATOM   1952  CZ  ACN A 326      14.151  10.433  21.278  1.00  0.00      A    C
ATOM   1953  NZ  ACN A 326      13.151  10.271  20.738  1.00  0.00      A    N
ATOM   1954  HZ  ACN A 326      16.323  10.169  21.638  1.00  0.00      A    H
ATOM   1955  HZ1 ACN A 326      15.209  10.190  22.935  1.00  0.00      A    H
ATOM   1956  HZ2 ACN A 326      15.497  11.770  22.045  1.00  0.00      A    H
ATOM   1957  CT  ACN A 327      45.532  33.503  33.657  1.00  0.00      A    C
ATOM   1958  CZ  ACN A 327      46.060  34.883  33.809  1.00  0.00      A    C
ATOM   1959  NZ  ACN A 327      46.507  35.942  33.997  1.00  0.00      A    N
ATOM   1960  HZ  ACN A 327      44.787  33.629  32.875  1.00  0.00      A    H
ATOM   1961  HZ1 ACN A 327      45.176  33.419  34.680  1.00  0.00      A    H
ATOM   1962  HZ2 ACN A 327      46.215  32.804  33.181  1.00  0.00      A    H
ATOM   1963  CT  ACN A 328      19.186  16.781  19.210  1.00  0.00      A    C
ATOM   1964  CZ  ACN A 328      18.383  15.583  19.308  1.00  0.00      A    C
ATOM   1965  NZ  ACN A 328      17.660  14.625  19.310  1.00  0.00      A    N
ATOM   1966  HZ  ACN A 328      19.660  16.928  20.177  1.00  0.00      A    H
ATOM   1967  HZ1 ACN A 328      18.650  17.647  18.831  1.00  0.00      A    H
ATOM   1968  HZ2 ACN A 328      19.836  16.517  18.380  1.00  0.00      A    H
ATOM   1969  CT  ACN A 329      16.752  45.408  14.067  1.00  0.00      A    C
ATOM   1970  CZ  ACN A 329      18.215  45.459  14.399  1.00  0.00      A    C
ATOM   1971  NZ  ACN A 329      19.365  45.477  14.596  1.00  0.00      A    N
ATOM   1972  HZ  ACN A 329      16.659  44.785  13.181  1.00  0.00      A    H
ATOM   1973  HZ1 ACN A 329      16.406  46.439  14.078  1.00  0.00      A    H
ATOM   1974  HZ2 ACN A 329      16.154  44.827  14.764  1.00  0.00      A    H
ATOM   1975  CT  ACN A 330      21.701  44.340   4.677  1.00  0.00      A    C
ATOM   1976  CZ  ACN A 330      22.883  45.172   4.642  1.00  0.00      A    C
ATOM   1977  NZ  ACN A 330      23.770  45.883   4.552  1.00  0.00      A    N
ATOM   1978  HZ  ACN A 330      20.940  44.806   4.057  1.00  0.00      A    H
ATOM   1979  HZ1 ACN A 330      21.370  44.309   5.712  1.00  0.00      A    H
ATOM   1980  HZ2 ACN A 330      21.993  43.397   4.222  1.00  0.00      A    H
ATOM   1981  CT  ACN A 331      12.293  44.122   2.761  1.00  0.00      A    C
ATOM   1982  CZ  ACN A 331      11.505  44.462   1.585  1.00  0.00      A    C
ATOM   1983  NZ  ACN A 331      10.784  44.708   0.715  1.00  0.00      A    N
ATOM   1984  HZ  ACN A 331      13.282  44.569   2.701  1.00  0.00      A    H
ATOM   1985  HZ1 ACN A 331      12.489  43.053   2.753  1.00  0.00      A    H
ATOM   1986  HZ2 ACN A 331      11.848  44.270   3.742  1.00  0.00      A    H
ATOM   1987  CT  ACN A 332      21.127  39.619  30.874  1.00  0.00      A    C
ATOM   1988  CZ  ACN A 332      21.896  38.378  30.732  1.00  0.00      A    C
ATOM   1989  NZ  ACN A 332      22.449  37.354  30.635  1.00  0.00      A    N
ATOM   1990  HZ  ACN A 332      21.097  40.025  29.866  1.00  0.00      A    H
ATOM   1991  HZ1 ACN A 332      21.548  40.331  31.578  1.00  0.00      A    H
ATOM   1992  HZ2 ACN A 332      20.073  39.496  31.113  1.00  0.00      A    H
ATOM   1993  CT  ACN A 333      37.742  16.795  37.241  1.00  0.00      A    C
ATOM   1994  CZ  ACN A 333      39.099  17.243  37.313  1.00  0.00      A    C
ATOM   1995  NZ  ACN A 333      40.178  17.691  37.350  1.00  0.00      A    N
ATOM   1996  HZ  ACN A 333      37.858  15.724  37.098  1.00  0.00      A    H
ATOM   1997  HZ1 ACN A 333      37.210  17.206  36.386  1.00  0.00      A    H
ATOM   1998  HZ2 ACN A 333      37.234  16.912  38.194  1.00  0.00      A    H
ATOM   1999  CT  ACN A 334      28.965  17.556  42.818  1.00  0.00      A    C
ATOM   2000  CZ  ACN A 334      29.103  16.317  43.691  1.00  0.00      A    C
ATOM   2001  NZ  ACN A 334      29.150  15.408  44.344  1.00  0.00      A    N
ATOM   2002  HZ  ACN A 334      29.405  17.368  41.842  1.00  0.00      A    H
ATOM   2003  HZ1 ACN A 334      29.481  18.443  43.177  1.00  0.00      A    H
ATOM   2004  HZ2 ACN A 334      27.897  17.755  42.804  1.00  0.00      A    H
ATOM   2005  CT  ACN A 335      38.187  13.634  26.274  1.00  0.00      A    C
ATOM   2006  CZ  ACN A 335      36.892  13.222  25.827  1.00  0.00      A    C
ATOM   2007  NZ  ACN A 335      35.863  12.839  25.375  1.00  0.00      A    N
ATOM   2008  HZ  ACN A 335      38.041  14.654  26.622  1.00  0.00      A    H
ATOM   2009  HZ1 ACN A 335      38.858  13.643  25.419  1.00  0.00      A    H
ATOM   2010  HZ2 ACN A 335      38.557  12.890  26.975  1.00  0.00      A    H
ATOM   2011  CT  ACN A 336      19.919  45.505  33.443  1.00  0.00      A    C
ATOM   2012  CZ  ACN A 336      18.628  46.034  33.935  1.00  0.00      A    C
ATOM   2013  NZ  ACN A 336      17.667  46.488  34.388  1.00  0.00      A    N
ATOM   2014  HZ  ACN A 336      20.499  46.423  33.478  1.00  0.00      A    H
ATOM   2015  HZ1 ACN A 336      19.813  45.121  32.432  1.00  0.00      A    H
ATOM   2016  HZ2 ACN A 336      20.404  44.798  34.112  1.00  0.00      A    H
ATOM   2017  CT  ACN A 337      12.076  40.899   7.404  1.00  0.00      A    C
ATOM   2018  CZ  ACN A 337      11.856  42.223   6.835  1.00  0.00      A    C
ATOM   2019  NZ  ACN A 337      11.645  43.251   6.396  1.00  0.00      A    N
ATOM   2020  HZ  ACN A 337      11.932  40.109   6.671  1.00  0.00      A    H
ATOM   2021  HZ1 ACN A 337      11.330  40.752   8.181  1.00  0.00      A    H
ATOM   2022  HZ2 ACN A 337      13.019  40.833   7.940  1.00  0.00      A    H
ATOM   2023  CT  ACN A 338      24.149  45.461  47.407  1.00  0.00      A    C
ATOM   2024  CZ  ACN A 338      24.825  45.138  46.116  1.00  0.00      A    C
ATOM   2025  NZ  ACN A 338      25.306  44.928  45.076  1.00  0.00      A    N
ATOM   2026  HZ  ACN A 338      24.350  46.462  47.778  1.00  0.00      A    H
ATOM   2027  HZ1 ACN A 338      24.528  44.761  48.148  1.00  0.00      A    H
ATOM   2028  HZ2 ACN A 338      23.082  45.271  47.321  1.00  0.00      A    H
ATOM   2029  CT  ACN A 339       9.029  44.428  25.019  1.00  0.00      A    C
ATOM   2030  CZ  ACN A 339       8.816  44.969  23.597  1.00  0.00      A    C
ATOM   2031  NZ  ACN A 339       8.616  45.382  22.537  1.00  0.00      A    N
ATOM   2032  HZ  ACN A 339       8.752  43.378  25.054  1.00  0.00      A    H
ATOM   2033  HZ1 ACN A 339       8.661  45.046  25.835  1.00  0.00      A    H
ATOM   2034  HZ2 ACN A 339      10.083  44.570  25.246  1.00  0.00      A    H
ATOM   2035  CT  ACN A 340      36.699   3.587  22.238  1.00  0.00      A    C
ATOM   2036  CZ  ACN A 340      37.309   3.523  23.581  1.00  0.00      A    C
ATOM   2037  NZ  ACN A 340      37.811   3.468  24.609  1.00  0.00      A    N
ATOM   2038  HZ  ACN A 340      36.820   4.592  21.841  1.00  0.00      A    H
ATOM   2039  HZ1 ACN A 340      35.689   3.229  22.417  1.00  0.00      A    H
ATOM   2040  HZ2 ACN A 340      37.329   2.821  21.794  1.00  0.00      A    H
ATOM   2041  CT  ACN A 341      21.261  35.604  39.000  1.00  0.00      A    C
ATOM   2042  CZ  ACN A 341      22.094  36.766  38.644  1.00  0.00      A    C
ATOM   2043  NZ  ACN A 341      22.689  37.691  38.337  1.00  0.00      A    N
ATOM   2044  HZ  ACN A 341      21.851  34.692  39.016  1.00  0.00      A    H
ATOM   2045  HZ1 ACN A 341      20.498  35.490  38.234  1.00  0.00      A    H
ATOM   2046  HZ2 ACN A 341      20.665  35.675  39.906  1.00  0.00      A    H
ATOM   2047  CT  ACN A 342       5.688  32.835  16.884  1.00  0.00      A    C
ATOM   2048  CZ  ACN A 342       4.501  33.575  17.439  1.00  0.00      A    C
ATOM   2049  NZ  ACN A 342       3.533  34.123  17.840  1.00  0.00      A    N
ATOM   2050  HZ  ACN A 342       6.033  32.140  17.646  1.00  0.00      A    H
ATOM   2051  HZ1 ACN A 342       6.483  33.530  16.627  1.00  0.00      A    H
ATOM   2052  HZ2 ACN A 342       5.349  32.425  15.936  1.00  0.00      A    H
ATOM   2053  CT  ACN A 343       1.274  45.145  19.141  1.00  0.00      A    C
ATOM   2054  CZ  ACN A 343       0.918  44.704  17.751  1.00  0.00      A    C
ATOM   2055  NZ  ACN A 343       0.632  44.281  16.716  1.00  0.00      A    N
ATOM   2056  HZ  ACN A 343       1.732  44.322  19.683  1.00  0.00      A    H
ATOM   2057  HZ1 ACN A 343       0.291  45.344  19.561  1.00  0.00      A    H
ATOM   2058  HZ2 ACN A 343       1.898  46.035  19.157  1.00  0.00      A    H
ATOM   2059  CT  ACN A 344      42.081  18.866  16.291  1.00  0.00      A    C
ATOM   2060  CZ  ACN A 344      42.944  19.565  17.277  1.00  0.00      A    C
ATOM   2061  NZ  ACN A 344      43.575  20.141  18.093  1.00  0.00      A    N
ATOM   2062  HZ  ACN A 344      42.309  19.190  15.278  1.00  0.00      A    H
ATOM   2063  HZ1 ACN A 344      41.038  19.159  16.384  1.00  0.00      A    H
ATOM   2064  HZ2 ACN A 344      42.212  17.789  16.353  1.00  0.00      A    H
ATOM   2065  CT  ACN A 345      25.991  30.468  18.653  1.00  0.00      A    C
ATOM   2066  CZ  ACN A 345      25.022  31.629  18.667  1.00  0.00      A    C
ATOM   2067  NZ  ACN A 345      24.313  32.577  18.670  1.00  0.00      A    N
ATOM   2068  HZ  ACN A 345      25.419  29.610  18.307  1.00  0.00      A    H
ATOM   2069  HZ1 ACN A 345      26.220  30.165  19.671  1.00  0.00      A    H
ATOM   2070  HZ2 ACN A 345      26.896  30.686  18.092  1.00  0.00      A    H
ATOM   2071  CT  ACN A 346      15.323   4.446  10.055  1.00  0.00      A    C
ATOM   2072  CZ  ACN A 346      14.891   5.126  11.276  1.00  0.00      A    C
ATOM   2073  NZ  ACN A 346      14.559   5.627  12.255  1.00  0.00      A    N
ATOM   2074  HZ  ACN A 346      16.354   4.177  10.274  1.00  0.00      A    H
ATOM   2075  HZ1 ACN A 346      15.226   5.168   9.249  1.00  0.00      A    H
ATOM   2076  HZ2 ACN A 346      14.691   3.598   9.804  1.00  0.00      A    H
ATOM   2077  CT  ACN A 347       8.080  40.947  41.837  1.00  0.00      A    C
ATOM   2078  CZ  ACN A 347       6.584  40.661  41.850  1.00  0.00      A    C
ATOM   2079  NZ  ACN A 347       5.437  40.484  41.913  1.00  0.00      A    N
ATOM   2080  HZ  ACN A 347       8.388  41.517  42.710  1.00  0.00      A    H
ATOM   2081  HZ1 ACN A 347       8.192  41.652  41.017  1.00  0.00      A    H
ATOM   2082  HZ2 ACN A 347       8.579  39.998  41.657  1.00  0.00      A    H
ATOM   2083  CT  ACN A 348      24.358  28.166  11.539  1.00  0.00      A    C
ATOM   2084  CZ  ACN A 348      23.083  28.730  11.158  1.00  0.00      A    C
ATOM   2085  NZ  ACN A 348      22.063  29.122  10.822  1.00  0.00      A    N
ATOM   2086  HZ  ACN A 348      24.922  27.941  10.638  1.00  0.00      A    H
ATOM   2087  HZ1 ACN A 348      24.164  27.230  12.057  1.00  0.00      A    H
ATOM   2088  HZ2 ACN A 348      24.971  28.811  12.163  1.00  0.00      A    H
ATOM   2089  CT  ACN A 349      32.328  40.347   8.722  1.00  0.00      A    C
ATOM   2090  CZ  ACN A 349      30.918  39.906   8.488  1.00  0.00      A    C
ATOM   2091  NZ  ACN A 349      29.846  39.582   8.179  1.00  0.00      A    N
ATOM   2092  HZ  ACN A 349      32.284  41.009   9.583  1.00  0.00      A    H
ATOM   2093  HZ1 ACN A 349      32.672  40.948   7.884  1.00  0.00      A    H
ATOM   2094  HZ2 ACN A 349      32.878  39.429   8.914  1.00  0.00      A    H
ATOM   2095  CT  ACN A 350      16.525  27.149  38.626  1.00  0.00      A    C
ATOM   2096  CZ  ACN A 350      16.883  28.266  39.517  1.00  0.00      A    C
ATOM   2097  NZ  ACN A 350      17.139  29.149  40.217  1.00  0.00      A    N
ATOM   2098  HZ  ACN A 350      17.403  27.006  38.001  1.00  0.00      A    H
ATOM   2099  HZ1 ACN A 350      15.583  27.489  38.203  1.00  0.00      A    H
ATOM   2100  HZ2 ACN A 350      16.446  26.236  39.211  1.00  0.00      A    H
ATOM   2101  CT  ACN A 351      23.738   2.247  43.516  1.00  0.00      A    C
ATOM   2102  CZ  ACN A 351      25.268   2.270  43.633  1.00  0.00      A    C
ATOM   2103  NZ  ACN A 351      26.407   2.260  43.732  1.00  0.00      A    N
ATOM   2104  HZ  ACN A 351      23.464   1.901  42.522  1.00  0.00      A    H
ATOM   2105  HZ1 ACN A 351      23.367   3.231  43.790  1.00  0.00      A    H
ATOM   2106  HZ2 ACN A 351      23.257   1.580  44.227  1.00  0.00      A    H
ATOM   2107  CT  ACN A 352      45.105  45.228   1.050  1.00  0.00      A    C
ATOM   2108  CZ  ACN A 352      44.032  44.445   1.677  1.00  0.00      A    C
ATOM   2109  NZ  ACN A 352      43.193  43.824   2.191  1.00  0.00      A    N
ATOM   2110  HZ  ACN A 352      44.835  45.550   0.048  1.00  0.00      A    H
ATOM   2111  HZ1 ACN A 352      46.051  44.713   1.203  1.00  0.00      A    H
ATOM   2112  HZ2 ACN A 352      45.171  46.220   1.489  1.00  0.00      A    H
ATOM   2113  CT  ACN A 353      18.956  23.875  32.949  1.00  0.00      A    C
ATOM   2114  CZ  ACN A 353      18.528  24.030  31.567  1.00  0.00      A    C
ATOM   2115  NZ  ACN A 353      18.244  24.210  30.440  1.00  0.00      A    N
ATOM   2116  HZ  ACN A 353      18.904  24.750  33.592  1.00  0.00      A    H
ATOM   2117  HZ1 ACN A 353      19.965  23.480  32.873  1.00  0.00      A    H
ATOM   2118  HZ2 ACN A 353      18.377  23.146  33.511  1.00  0.00      A    H
ATOM   2119  CT  ACN A 354      24.547  46.896  19.382  1.00  0.00      A    C
ATOM   2120  CZ  ACN A 354      25.205  46.058  18.458  1.00  0.00      A    C
ATOM   2121  NZ  ACN A 354      25.732  45.418  17.652  1.00  0.00      A    N
ATOM   2122  HZ  ACN A 354      24.742  47.931  19.114  1.00  0.00      A    H
ATOM   2123  HZ1 ACN A 354      24.915  46.715  20.389  1.00  0.00      A    H
ATOM   2124  HZ2 ACN A 354      23.463  46.815  19.381  1.00  0.00      A    H
ATOM   2125  CT  ACN A 355      19.974  39.852  37.769  1.00  0.00      A    C
ATOM   2126  CZ  ACN A 355      19.251  38.573  37.557  1.00  0.00      A    C
ATOM   2127  NZ  ACN A 355      18.708  37.505  37.352  1.00  0.00      A    N
ATOM   2128  HZ  ACN A 355      20.098  40.483  36.892  1.00  0.00      A    H
ATOM   2129  HZ1 ACN A 355      20.951  39.717  38.226  1.00  0.00      A    H
ATOM   2130  HZ2 ACN A 355      19.469  40.395  38.564  1.00  0.00      A    H
ATOM   2131  CT  ACN A 356      34.089  30.513  41.902  1.00  0.00      A    C
ATOM   2132  CZ  ACN A 356      33.250  29.434  42.423  1.00  0.00      A    C
ATOM   2133  NZ  ACN A 356      32.577  28.562  42.814  1.00  0.00      A    N
ATOM   2134  HZ  ACN A 356      33.534  31.444  41.988  1.00  0.00      A    H
ATOM   2135  HZ1 ACN A 356      34.340  30.405  40.850  1.00  0.00      A    H
ATOM   2136  HZ2 ACN A 356      35.019  30.499  42.463  1.00  0.00      A    H
ATOM   2137  CT  ACN A 357      44.159  27.612  14.904  1.00  0.00      A    C
ATOM   2138  CZ  ACN A 357      44.340  28.079  16.280  1.00  0.00      A    C
ATOM   2139  NZ  ACN A 357      44.515  28.464  17.341  1.00  0.00      A    N
ATOM   2140  HZ  ACN A 357      44.972  26.945  14.628  1.00  0.00      A    H
ATOM   2141  HZ1 ACN A 357      44.263  28.572  14.407  1.00  0.00      A    H
ATOM   2142  HZ2 ACN A 357      43.212  27.099  14.756  1.00  0.00      A    H
ATOM   2143  CT  ACN A 358      40.717  16.445   3.372  1.00  0.00      A    C
ATOM   2144  CZ  ACN A 358      42.111  16.683   3.787  1.00  0.00      A    C
ATOM   2145  NZ  ACN A 358      43.205  16.847   4.169  1.00  0.00      A    N
ATOM   2146  HZ  ACN A 358      40.416  17.349   2.849  1.00  0.00      A    H
ATOM   2147  HZ1 ACN A 358      40.133  16.341   4.283  1.00  0.00      A    H
ATOM   2148  HZ2 ACN A 358      40.522  15.581   2.743  1.00  0.00      A    H
ATOM   2149  CT  ACN A 359      25.675  31.449  35.809  1.00  0.00      A    C
ATOM   2150  CZ  ACN A 359      25.036  32.376  36.732  1.00  0.00      A    C
ATOM   2151  NZ  ACN A 359      24.565  33.139  37.508  1.00  0.00      A    N
ATOM   2152  HZ  ACN A 359      26.390  31.907  35.131  1.00  0.00      A    H
ATOM   2153  HZ1 ACN A 359      24.846  31.075  35.214  1.00  0.00      A    H
ATOM   2154  HZ2 ACN A 359      26.132  30.590  36.295  1.00  0.00      A    H
ATOM   2155  CT  ACN A 360      36.580  24.561  12.328  1.00  0.00      A    C
ATOM   2156  CZ  ACN A 360      35.807  25.545  13.116  1.00  0.00      A    C
ATOM   2157  NZ  ACN A 360      35.244  26.310  13.773  1.00  0.00      A    N
ATOM   2158  HZ  ACN A 360      36.008  24.126  11.512  1.00  0.00      A    H
ATOM   2159  HZ1 ACN A 360      37.024  23.812  12.979  1.00  0.00      A    H
ATOM   2160  HZ2 ACN A 360      37.410  25.106  11.885  1.00  0.00      A    H
ATOM   2161  CT  ACN A 361       1.201  30.258  41.679  1.00  0.00      A    C
ATOM   2162  CZ  ACN A 361       2.421  30.238  42.436  1.00  0.00      A    C
ATOM   2163  NZ  ACN A 361       3.398  30.225  43.090  1.00  0.00      A    N
ATOM   2164  HZ  ACN A 361       1.135  31.205  41.149  1.00  0.00      A    H
ATOM   2165  HZ1 ACN A 361       0.455  30.269  42.470  1.00  0.00      A    H
ATOM   2166  HZ2 ACN A 361       1.083  29.431  40.983  1.00  0.00      A    H
ATOM   2167  CT  ACN A 362       0.709  47.518  31.832  1.00  0.00      A    C
ATOM   2168  CZ  ACN A 362       0.883  46.266  32.569  1.00  0.00      A    C
ATOM   2169  NZ  ACN A 362       1.006  45.249  33.149  1.00  0.00      A    N
ATOM   2170  HZ  ACN A 362       0.814  47.382  30.759  1.00  0.00      A    H
ATOM   2171  HZ1 ACN A 362       1.433  48.215  32.247  1.00  0.00      A    H
ATOM   2172  HZ2 ACN A 362      -0.323  47.787  32.047  1.00  0.00      A    H
ATOM   2173  CT  ACN A 363      19.024  28.773   3.669  1.00  0.00      A    C
ATOM   2174  CZ  ACN A 363      19.398  28.022   2.499  1.00  0.00      A    C
ATOM   2175  NZ  ACN A 363      19.614  27.423   1.525  1.00  0.00      A    N
ATOM   2176  HZ  ACN A 363      18.553  29.677   3.290  1.00  0.00      A    H
ATOM   2177  HZ1 ACN A 363      19.921  28.969   4.250  1.00  0.00      A    H
ATOM   2178  HZ2 ACN A 363      18.419  28.113   4.284  1.00  0.00      A    H
ATOM   2179  CT  ACN A 364       3.296  42.989  25.090  1.00  0.00      A    C
ATOM   2180  CZ  ACN A 364       2.303  43.406  26.081  1.00  0.00      A    C
ATOM   2181  NZ  ACN A 364       1.519  43.585  26.909  1.00  0.00      A    N
ATOM   2182  HZ  ACN A 364       2.721  42.617  24.246  1.00  0.00      A    H
ATOM   2183  HZ1 ACN A 364       4.041  42.262  25.405  1.00  0.00      A    H
ATOM   2184  HZ2 ACN A 364       3.911  43.846  24.827  1.00  0.00      A    H
ATOM   2185  CT  ACN A 365      31.577  34.634  21.441  1.00  0.00      A    C
ATOM   2186  CZ  ACN A 365      31.316  36.080  21.560  1.00  0.00      A    C
ATOM   2187  NZ  ACN A 365      31.092  37.210  21.622  1.00  0.00      A    N
ATOM   2188  HZ  ACN A 365      30.721  34.157  21.913  1.00  0.00      A    H
ATOM   2189  HZ1 ACN A 365      32.405  34.244  22.026  1.00  0.00      A    H
ATOM   2190  HZ2 ACN A 365      31.720  34.164  20.471  1.00  0.00      A    H
ATOM   2191  CT  ACN A 366      36.978  22.574  36.125  1.00  0.00      A    C
ATOM   2192  CZ  ACN A 366      36.908  21.177  36.425  1.00  0.00      A    C
ATOM   2193  NZ  ACN A 366      36.852  20.049  36.632  1.00  0.00      A    N
ATOM   2194  HZ  ACN A 366      37.549  23.047  36.920  1.00  0.00      A    H
ATOM   2195  HZ1 ACN A 366      36.039  23.117  36.049  1.00  0.00      A    H
ATOM   2196  HZ2 ACN A 366      37.477  22.718  35.170  1.00  0.00      A    H
ATOM   2197  CT  ACN A 367      37.299  16.713  43.305  1.00  0.00      A    C
ATOM   2198  CZ  ACN A 367      37.775  15.359  43.650  1.00  0.00      A    C
ATOM   2199  NZ  ACN A 367      38.116  14.268  43.967  1.00  0.00      A    N
ATOM   2200  HZ  ACN A 367      36.213  16.742  43.335  1.00  0.00      A    H
ATOM   2201  HZ1 ACN A 367      37.679  16.928  42.310  1.00  0.00      A    H
ATOM   2202  HZ2 ACN A 367      37.794  17.331  44.050  1.00  0.00      A    H
ATOM   2203  CT  ACN A 368      32.499  35.320  29.077  1.00  0.00      A    C
ATOM   2204  CZ  ACN A 368      33.109  36.218  28.077  1.00  0.00      A    C
ATOM   2205  NZ  ACN A 368      33.561  36.963  27.369  1.00  0.00      A    N
ATOM   2206  HZ  ACN A 368      31.454  35.145  28.836  1.00  0.00      A    H
ATOM   2207  HZ1 ACN A 368      32.465  35.801  30.051  1.00  0.00      A    H
ATOM   2208  HZ2 ACN A 368      33.024  34.368  29.039  1.00  0.00      A    H
ATOM   2209  CT  ACN A 369      21.486  27.124  39.823  1.00  0.00      A    C
ATOM   2210  CZ  ACN A 369      20.331  26.316  40.152  1.00  0.00      A    C
ATOM   2211  NZ  ACN A 369      19.378  25.678  40.463  1.00  0.00      A    N
ATOM   2212  HZ  ACN A 369      21.253  28.185  39.812  1.00  0.00      A    H
ATOM   2213  HZ1 ACN A 369      21.874  26.711  38.895  1.00  0.00      A    H
ATOM   2214  HZ2 ACN A 369      22.295  26.931  40.524  1.00  0.00      A    H
ATOM   2215  CT  ACN A 370      25.748  19.992  44.297  1.00  0.00      A    C
ATOM   2216  CZ  ACN A 370      26.163  18.690  44.829  1.00  0.00      A    C
ATOM   2217  NZ  ACN A 370      26.483  17.698  45.318  1.00  0.00      A    N
ATOM   2218  HZ  ACN A 370      25.163  19.779  43.406  1.00  0.00      A    H
ATOM   2219  HZ1 ACN A 370      26.679  20.511  44.083  1.00  0.00      A    H
ATOM   2220  HZ2 ACN A 370      25.070  20.568  44.922  1.00  0.00      A    H
ATOM   2221  CT  ACN A 371       3.255  16.082  23.544  1.00  0.00      A    C
ATOM   2222  CZ  ACN A 371       2.027  15.628  22.851  1.00  0.00      A    C
ATOM   2223  NZ  ACN A 371       1.081  15.253  22.233  1.00  0.00      A    N
ATOM   2224  HZ  ACN A 371       3.399  17.100  23.191  1.00  0.00      A    H
ATOM   2225  HZ1 ACN A 371       4.076  15.374  23.465  1.00  0.00      A    H
ATOM   2226  HZ2 ACN A 371       3.071  16.109  24.615  1.00  0.00      A    H
ATOM   2227  CT  ACN A 372      41.574  22.926   7.108  1.00  0.00      A    C
ATOM   2228  CZ  ACN A 372      40.923  21.742   6.606  1.00  0.00      A    C
ATOM   2229  NZ  ACN A 372      40.394  20.766   6.247  1.00  0.00      A    N
ATOM   2230  HZ  ACN A 372      42.150  23.344   6.286  1.00  0.00      A    H
ATOM   2231  HZ1 ACN A 372      42.265  22.604   7.883  1.00  0.00      A    H
ATOM   2232  HZ2 ACN A 372      40.799  23.673   7.257  1.00  0.00      A    H
ATOM   2233  CT  ACN A 373       4.461  36.360   8.996  1.00  0.00      A    C
ATOM   2234  CZ  ACN A 373       5.068  34.956   8.912  1.00  0.00      A    C
ATOM   2235  NZ  ACN A 373       5.581  33.920   8.930  1.00  0.00      A    N
ATOM   2236  HZ  ACN A 373       4.334  36.710   7.974  1.00  0.00      A    H
ATOM   2237  HZ1 ACN A 373       5.220  36.977   9.470  1.00  0.00      A    H
ATOM   2238  HZ2 ACN A 373       3.589  36.484   9.633  1.00  0.00      A    H
ATOM   2239  CT  ACN A 374       2.661  18.525  35.476  1.00  0.00      A    C
ATOM   2240  CZ  ACN A 374       2.729  17.098  35.647  1.00  0.00      A    C
ATOM   2241  NZ  ACN A 374       2.873  15.981  35.753  1.00  0.00      A    N
ATOM   2242  HZ  ACN A 374       3.515  18.770  34.850  1.00  0.00      A    H
ATOM   2243  HZ1 ACN A 374       2.613  19.064  36.419  1.00  0.00      A    H
ATOM   2244  HZ2 ACN A 374       1.786  18.791  34.888  1.00  0.00      A    H
ATOM   2245  CT  ACN A 375      35.759   4.667  45.356  1.00  0.00      A    C
ATOM   2246  CZ  ACN A 375      36.465   4.847  44.092  1.00  0.00      A    C
ATOM   2247  NZ  ACN A 375      37.045   4.961  43.104  1.00  0.00      A    N
ATOM   2248  HZ  ACN A 375      34.813   4.141  45.249  1.00  0.00      A    H
ATOM   2249  HZ1 ACN A 375      35.601   5.656  45.778  1.00  0.00      A    H
ATOM   2250  HZ2 ACN A 375      36.311   3.969  45.980  1.00  0.00      A    H
ATOM   2251  CT  ACN A 376       3.901  16.680   5.543  1.00  0.00      A    C
ATOM   2252  CZ  ACN A 376       2.751  16.802   4.725  1.00  0.00      A    C
ATOM   2253  NZ  ACN A 376       1.831  16.982   4.031  1.00  0.00      A    N
ATOM   2254  HZ  ACN A 376       4.643  16.486   4.772  1.00  0.00      A    H
ATOM   2255  HZ1 ACN A 376       3.707  15.871   6.242  1.00  0.00      A    H
ATOM   2256  HZ2 ACN A 376       4.133  17.552   6.147  1.00  0.00      A    H
ATOM   2257  CT  ACN A 377      30.232  42.662  25.100  1.00  0.00      A    C
ATOM   2258  CZ  ACN A 377      31.136  41.477  25.008  1.00  0.00      A    C
ATOM   2259  NZ  ACN A 377      31.863  40.553  25.020  1.00  0.00      A    N
ATOM   2260  HZ  ACN A 377      30.205  43.073  24.093  1.00  0.00      A    H
ATOM   2261  HZ1 ACN A 377      30.602  43.342  25.862  1.00  0.00      A    H
ATOM   2262  HZ2 ACN A 377      29.219  42.298  25.248  1.00  0.00      A    H
ATOM   2263  CT  ACN A 378      31.596  29.593  25.648  1.00  0.00      A    C
ATOM   2264  CZ  ACN A 378      31.625  29.579  24.165  1.00  0.00      A    C
ATOM   2265  NZ  ACN A 378      31.574  29.591  23.012  1.00  0.00      A    N
ATOM   2266  HZ  ACN A 378      32.193  30.478  25.852  1.00  0.00      A    H
ATOM   2267  HZ1 ACN A 378      31.991  28.663  26.049  1.00  0.00      A    H
ATOM   2268  HZ2 ACN A 378      30.544  29.550  25.919  1.00  0.00      A    H
ATOM   2269  CT  ACN A 379      18.381  29.413  27.504  1.00  0.00      A    C
ATOM   2270  CZ  ACN A 379      18.313  27.943  27.228  1.00  0.00      A    C
ATOM   2271  NZ  ACN A 379      18.276  26.803  26.964  1.00  0.00      A    N
ATOM   2272  HZ  ACN A 379      17.376  29.751  27.746  1.00  0.00      A    H
ATOM   2273  HZ1 ACN A 379      18.762  29.882  26.600  1.00  0.00      A    H
ATOM   2274  HZ2 ACN A 379      19.064  29.705  28.298  1.00  0.00      A    H
ATOM   2275  CT  ACN A 380      14.032  13.904  19.137  1.00  0.00      A    C
ATOM   2276  CZ  ACN A 380      13.812  14.453  17.736  1.00  0.00      A    C
ATOM   2277  NZ  ACN A 380      13.729  14.877  16.650  1.00  0.00      A    N
ATOM   2278  HZ  ACN A 380      13.668  14.541  19.939  1.00  0.00      A    H
ATOM   2279  HZ1 ACN A 380      15.057  13.595  19.322  1.00  0.00      A    H
ATOM   2280  HZ2 ACN A 380      13.422  13.009  19.227  1.00  0.00      A    H
ATOM   2281  CT  ACN A 381      43.097  22.374  41.120  1.00  0.00      A    C
ATOM   2282  CZ  ACN A 381      43.126  20.901  41.085  1.00  0.00      A    C
ATOM   2283  NZ  ACN A 381      43.079  19.756  41.071  1.00  0.00      A    N
ATOM   2284  HZ  ACN A 381      42.067  22.707  41.020  1.00  0.00      A    H
ATOM   2285  HZ1 ACN A 381      43.686  22.777  40.300  1.00  0.00      A    H
ATOM   2286  HZ2 ACN A 381      43.489  22.705  42.078  1.00  0.00      A    H
ATOM   2287  CT  ACN A 382       1.810  32.492  10.790  1.00  0.00      A    C
ATOM   2288  CZ  ACN A 382       2.023  33.867  11.147  1.00  0.00      A    C
ATOM   2289  NZ  ACN A 382       2.193  34.969  11.425  1.00  0.00      A    N
ATOM   2290  HZ  ACN A 382       2.312  32.232   9.861  1.00  0.00      A    H
ATOM   2291  HZ1 ACN A 382       0.738  32.410  10.631  1.00  0.00      A    H
ATOM   2292  HZ2 ACN A 382       2.050  31.870  11.648  1.00  0.00      A    H
ATOM   2293  CT  ACN A 383      46.327  30.560   0.881  1.00  0.00      A    C
ATOM   2294  CZ  ACN A 383      47.075  31.658   1.540  1.00  0.00      A    C
ATOM   2295  NZ  ACN A 383      47.678  32.519   2.038  1.00  0.00      A    N
ATOM   2296  HZ  ACN A 383      45.721  30.174   1.697  1.00  0.00      A    H
ATOM   2297  HZ1 ACN A 383      47.026  29.848   0.450  1.00  0.00      A    H
ATOM   2298  HZ2 ACN A 383      45.653  31.034   0.172  1.00  0.00      A    H
ATOM   2299  CT  ACN A 384      19.965  42.959  11.693  1.00  0.00      A    C
ATOM   2300  CZ  ACN A 384      20.530  43.581  10.465  1.00  0.00      A    C
ATOM   2301  NZ  ACN A 384      20.939  44.085   9.484  1.00  0.00      A    N
ATOM   2302  HZ  ACN A 384      19.280  42.127  11.553  1.00  0.00      A    H
ATOM   2303  HZ1 ACN A 384      19.450  43.651  12.355  1.00  0.00      A    H
ATOM   2304  HZ2 ACN A 384      20.934  42.691  12.106  1.00  0.00      A    H
ATOM   2305  CT  ACN A 385      21.349  28.814  46.293  1.00  0.00      A    C
ATOM   2306  CZ  ACN A 385      22.643  29.175  45.673  1.00  0.00      A    C
ATOM   2307  NZ  ACN A 385      23.615  29.514  45.190  1.00  0.00      A    N
ATOM   2308  HZ  ACN A 385      21.308  27.729  46.255  1.00  0.00      A    H
ATOM   2309  HZ1 ACN A 385      20.582  29.317  45.708  1.00  0.00      A    H
ATOM   2310  HZ2 ACN A 385      21.324  29.213  47.303  1.00  0.00      A    H
ATOM   2311  CT  ACN A 386      37.467  23.642   3.238  1.00  0.00      A    C
ATOM   2312  CZ  ACN A 386      36.490  24.141   4.189  1.00  0.00      A    C
ATOM   2313  NZ  ACN A 386      35.709  24.569   4.938  1.00  0.00      A    N
ATOM   2314  HZ  ACN A 386      38.367  23.734   3.840  1.00  0.00      A    H
ATOM   2315  HZ1 ACN A 386      37.490  24.330   2.397  1.00  0.00      A    H
ATOM   2316  HZ2 ACN A 386      37.161  22.624   3.009  1.00  0.00      A    H
ATOM   2317  CT  ACN A 387      25.300  39.687   7.012  1.00  0.00      A    C
ATOM   2318  CZ  ACN A 387      24.724  39.005   8.215  1.00  0.00      A    C
ATOM   2319  NZ  ACN A 387      24.253  38.547   9.176  1.00  0.00      A    N
ATOM   2320  HZ  ACN A 387      24.613  39.402   6.220  1.00  0.00      A    H
ATOM   2321  HZ1 ACN A 387      26.305  39.306   6.851  1.00  0.00      A    H
ATOM   2322  HZ2 ACN A 387      25.419  40.760   7.135  1.00  0.00      A    H
ATOM   2323  CT  ACN A 388      40.907   4.869  31.657  1.00  0.00      A    C
ATOM   2324  CZ  ACN A 388      40.101   3.976  30.874  1.00  0.00      A    C
ATOM   2325  NZ  ACN A 388      39.362   3.304  30.237  1.00  0.00      A    N
ATOM   2326  HZ  ACN A 388      40.355   5.707  32.077  1.00  0.00      A    H
ATOM   2327  HZ1 ACN A 388      41.677   5.252  30.992  1.00  0.00      A    H
ATOM   2328  HZ2 ACN A 388      41.432   4.323  32.436  1.00  0.00      A    H
ATOM   2329  CT  ACN A 389      42.065   7.957  27.424  1.00  0.00      A    C
ATOM   2330  CZ  ACN A 389      42.667   8.879  28.388  1.00  0.00      A    C
ATOM   2331  NZ  ACN A 389      43.263   9.599  29.110  1.00  0.00      A    N
ATOM   2332  HZ  ACN A 389      40.981   8.042  27.425  1.00  0.00      A    H
ATOM   2333  HZ1 ACN A 389      42.419   6.990  27.771  1.00  0.00      A    H
ATOM   2334  HZ2 ACN A 389      42.448   8.059  26.412  1.00  0.00      A    H
ATOM   2335  CT  ACN A 390      40.960  30.373  42.205  1.00  0.00      A    C
ATOM   2336  CZ  ACN A 390      41.460  29.033  42.431  1.00  0.00      A    C
ATOM   2337  NZ  ACN A 390      41.822  27.969  42.598  1.00  0.00      A    N
ATOM   2338  HZ  ACN A 390      39.875  30.450  42.207  1.00  0.00      A    H
ATOM   2339  HZ1 ACN A 390      41.295  30.705  41.226  1.00  0.00      A    H
ATOM   2340  HZ2 ACN A 390      41.297  30.987  43.036  1.00  0.00      A    H
ATOM   2341  CT  ACN A 391      15.944  38.543  41.081  1.00  0.00      A    C
ATOM   2342  CZ  ACN A 391      16.712  39.784  41.160  1.00  0.00      A    C
ATOM   2343  NZ  ACN A 391      17.266  40.848  41.244  1.00  0.00      A    N
ATOM   2344  HZ  ACN A 391      15.705  38.234  40.066  1.00  0.00      A    H
ATOM   2345  HZ1 ACN A 391      15.088  38.564  41.751  1.00  0.00      A    H
ATOM   2346  HZ2 ACN A 391      16.609  37.722  41.335  1.00  0.00      A    H
ATOM   2347  CT  ACN A 392      25.772   4.975  12.342  1.00  0.00      A    C
ATOM   2348  CZ  ACN A 392      25.046   6.247  12.809  1.00  0.00      A    C
ATOM   2349  NZ  ACN A 392      24.488   7.256  13.110  1.00  0.00      A    N
ATOM   2350  HZ  ACN A 392      25.466   4.184  13.021  1.00  0.00      A    H
ATOM   2351  HZ1 ACN A 392      26.823   5.220  12.475  1.00  0.00      A    H
ATOM   2352  HZ2 ACN A 392      25.610   4.869  11.272  1.00  0.00      A    H
ATOM   2353  CT  ACN A 393      14.959  40.555  45.096  1.00  0.00      A    C
ATOM   2354  CZ  ACN A 393      14.182  41.794  45.217  1.00  0.00      A    C
ATOM   2355  NZ  ACN A 393      13.583  42.775  45.418  1.00  0.00      A    N
ATOM   2356  HZ  ACN A 393      15.760  40.944  44.474  1.00  0.00      A    H
ATOM   2357  HZ1 ACN A 393      14.435  39.697  44.683  1.00  0.00      A    H
ATOM   2358  HZ2 ACN A 393      15.507  40.410  46.024  1.00  0.00      A    H
ATOM   2359  CT  ACN A 394      43.290  10.349  39.087  1.00  0.00      A    C
ATOM   2360  CZ  ACN A 394      42.589  10.662  40.331  1.00  0.00      A    C
ATOM   2361  NZ  ACN A 394      42.125  10.992  41.365  1.00  0.00      A    N
ATOM   2362  HZ  ACN A 394      44.350  10.470  39.296  1.00  0.00      A    H
ATOM   2363  HZ1 ACN A 394      43.017  11.146  38.400  1.00  0.00      A    H
ATOM   2364  HZ2 ACN A 394      43.050   9.329  38.801  1.00  0.00      A    H
ATOM   2365  CT  ACN A 395      44.468  43.890   5.827  1.00  0.00      A    C
ATOM   2366  CZ  ACN A 395      45.375  44.784   5.066  1.00  0.00      A    C
ATOM   2367  NZ  ACN A 395      46.057  45.436   4.485  1.00  0.00      A    N
ATOM   2368  HZ  ACN A 395      44.483  42.867   5.459  1.00  0.00      A    H
ATOM   2369  HZ1 ACN A 395      43.434  44.213   5.907  1.00  0.00      A    H
ATOM   2370  HZ2 ACN A 395      44.832  43.806   6.848  1.00  0.00      A    H
ATOM   2371  CT  ACN A 396      32.587  27.048  12.242  1.00  0.00      A    C
ATOM   2372  CZ  ACN A 396      32.898  26.105  11.176  1.00  0.00      A    C
ATOM   2373  NZ  ACN A 396      33.225  25.366  10.355  1.00  0.00      A    N
ATOM   2374  HZ  ACN A 396      31.634  27.517  12.011  1.00  0.00      A    H
ATOM   2375  HZ1 ACN A 396      33.519  27.607  12.268  1.00  0.00      A    H
ATOM   2376  HZ2 ACN A 396      32.548  26.495  13.177  1.00  0.00      A    H
ATOM   2377  CT  ACN A 397       1.882  26.475  34.346  1.00  0.00      A    C
ATOM   2378  CZ  ACN A 397       1.307  25.698  33.216  1.00  0.00      A    C
ATOM   2379  NZ  ACN A 397       0.887  25.162  32.334  1.00  0.00      A    N
ATOM   2380  HZ  ACN A 397       2.045  25.903  35.255  1.00  0.00      A    H
ATOM   2381  HZ1 ACN A 397       1.311  27.392  34.474  1.00  0.00      A    H
ATOM   2382  HZ2 ACN A 397       2.865  26.835  34.053  1.00  0.00      A    H
ATOM   2383  CT  ACN A 398       9.723  30.518  27.486  1.00  0.00      A    C
ATOM   2384  CZ  ACN A 398       8.999  31.642  27.978  1.00  0.00      A    C
ATOM   2385  NZ  ACN A 398       8.379  32.578  28.383  1.00  0.00      A    N
ATOM   2386  HZ  ACN A 398      10.245  30.861  26.596  1.00  0.00      A    H
ATOM   2387  HZ1 ACN A 398       9.020  29.713  27.287  1.00  0.00      A    H
ATOM   2388  HZ2 ACN A 398      10.472  30.293  28.240  1.00  0.00      A    H
ATOM   2389  CT  ACN A 399      28.494  20.070  19.787  1.00  0.00      A    C
ATOM   2390  CZ  ACN A 399      29.295  18.821  19.716  1.00  0.00      A    C
ATOM   2391  NZ  ACN A 399      29.978  17.853  19.724  1.00  0.00      A    N
ATOM   2392  HZ  ACN A 399      27.730  19.923  20.546  1.00  0.00      A    H
ATOM   2393  HZ1 ACN A 399      28.042  20.307  18.828  1.00  0.00      A    H
ATOM   2394  HZ2 ACN A 399      29.126  20.907  20.075  1.00  0.00      A    H
ATOM   2395  CT  ACN A 400      29.336  39.963  28.364  1.00  0.00      A    C
ATOM   2396  CZ  ACN A 400      30.059  39.081  29.264  1.00  0.00      A    C
ATOM   2397  NZ  ACN A 400      30.704  38.386  29.979  1.00  0.00      A    N
ATOM   2398  HZ  ACN A 400      29.930  40.124  27.468  1.00  0.00      A    H
ATOM   2399  HZ1 ACN A 400      29.270  40.861  28.973  1.00  0.00      A    H
ATOM   2400  HZ2 ACN A 400      28.316  39.594  28.299  1.00  0.00      A    H
ATOM   2401  N1  BMIMB   1      16.736   3.730  15.042  1.00  0.00      B    N
ATOM   2402  N11 BMIMB   1      17.240   2.137  13.749  1.00  0.00      B    N
ATOM   2403  C1  BMIMB   1      16.512   3.197  13.845  1.00  0.00      B    C
ATOM   2404  H1  BMIMB   1      16.047   3.664  13.004  1.00  0.00      B    H
ATOM   2405  C2  BMIMB   1      17.388   2.740  15.815  1.00  0.00      B    C
ATOM   2406  H2  BMIMB   1      17.579   2.722  16.866  1.00  0.00      B    H
ATOM   2407  C21 BMIMB   1      17.784   1.778  14.999  1.00  0.00      B    C
ATOM   2408  H21 BMIMB   1      18.292   0.858  15.187  1.00  0.00      B    H
ATOM   2409  C3  BMIMB   1      16.346   5.013  15.527  1.00  0.00      B    C
ATOM   2410  H3  BMIMB   1      17.067   5.371  16.247  1.00  0.00      B    H
ATOM   2411  H31 BMIMB   1      16.285   5.607  14.627  1.00  0.00      B    H
ATOM   2412  H32 BMIMB   1      15.347   4.946  15.933  1.00  0.00      B    H
ATOM   2413  C4  BMIMB   1      17.570   1.327  12.487  1.00  0.00      B    C
ATOM   2414  H4  BMIMB   1      16.968   1.822  11.739  1.00  0.00      B    H
ATOM   2415  H41 BMIMB   1      17.174   0.322  12.468  1.00  0.00      B    H
ATOM   2416  C5  BMIMB   1      19.051   1.353  12.150  1.00  0.00      B    C
ATOM   2417  H5  BMIMB   1      19.367   2.364  12.392  1.00  0.00      B    H
ATOM   2418  H51 BMIMB   1      19.526   0.644  12.823  1.00  0.00      B    H
ATOM   2419  C51 BMIMB   1      19.527   0.907  10.780  1.00  0.00      B    C
ATOM   2420  H52 BMIMB   1      19.060  -0.041  10.522  1.00  0.00      B    H
ATOM   2421  H53 BMIMB   1      19.122   1.616  10.062  1.00  0.00      B    H
ATOM   2422  C6  BMIMB   1      21.026   0.994  10.664  1.00  0.00      B    C
ATOM   2423  H6  BMIMB   1      21.416   1.983  10.878  1.00  0.00      B    H
ATOM   2424  H61 BMIMB   1      21.447   0.268  11.351  1.00  0.00      B    H
ATOM   2425  H62 BMIMB   1      21.262   0.675   9.656  1.00  0.00      B    H
ATOM   2426  N1  BMIMB   2       0.726  21.264  39.513  1.00  0.00      B    N
ATOM   2427  N11 BMIMB   2      -0.218  19.782  40.728  1.00  0.00      B    N
ATOM   2428  C1  BMIMB   2       0.482  19.964  39.637  1.00  0.00      B    C
ATOM   2429  H1  BMIMB   2       0.862  19.220  38.971  1.00  0.00      B    H
ATOM   2430  C2  BMIMB   2       0.059  21.992  40.500  1.00  0.00      B    C
ATOM   2431  H2  BMIMB   2      -0.048  23.055  40.489  1.00  0.00      B    H
ATOM   2432  C21 BMIMB   2      -0.378  21.017  41.344  1.00  0.00      B    C
ATOM   2433  H21 BMIMB   2      -0.908  21.130  42.264  1.00  0.00      B    H
ATOM   2434  C3  BMIMB   2       1.559  21.894  38.495  1.00  0.00      B    C
ATOM   2435  H3  BMIMB   2       1.021  22.649  37.940  1.00  0.00      B    H
ATOM   2436  H31 BMIMB   2       2.475  22.245  38.947  1.00  0.00      B    H
ATOM   2437  H32 BMIMB   2       1.820  21.228  37.686  1.00  0.00      B    H
ATOM   2438  C4  BMIMB   2      -0.726  18.542  41.184  1.00  0.00      B    C
ATOM   2439  H4  BMIMB   2      -0.958  17.864  40.377  1.00  0.00      B    H
ATOM   2440  H41 BMIMB   2      -1.675  18.904  41.552  1.00  0.00      B    H
ATOM   2441  C5  BMIMB   2       0.086  17.807  42.329  1.00  0.00      B    C
ATOM   2442  H5  BMIMB   2      -0.569  16.999  42.645  1.00  0.00      B    H
ATOM   2443  H51 BMIMB   2       0.998  17.411  41.889  1.00  0.00      B    H
ATOM   2444  C51 BMIMB   2       0.506  18.631  43.464  1.00  0.00      B    C
ATOM   2445  H52 BMIMB   2       1.024  19.522  43.118  1.00  0.00      B    H
ATOM   2446  H53 BMIMB   2      -0.417  19.079  43.823  1.00  0.00      B    H
ATOM   2447  C6  BMIMB   2       1.117  17.838  44.626  1.00  0.00      B    C
ATOM   2448  H6  BMIMB   2       0.351  17.168  44.999  1.00  0.00      B    H
ATOM   2449  H61 BMIMB   2       1.896  17.219  44.196  1.00  0.00      B    H
ATOM   2450  H62 BMIMB   2       1.578  18.604  45.240  1.00  0.00      B    H
ATOM   2451  N1  BMIMB   3      21.123  28.817  25.044  1.00  0.00      B    N
ATOM   2452  N11 BMIMB   3      20.815  30.665  24.040  1.00  0.00      B    N
ATOM   2453  C1  BMIMB   3      21.646  29.998  24.812  1.00  0.00      B    C
ATOM   2454  H1  BMIMB   3      22.460  30.499  25.291  1.00  0.00      B    H
ATOM   2455  C2  BMIMB   3      20.026  28.625  24.276  1.00  0.00      B    C
ATOM   2456  H2  BMIMB   3      19.495  27.700  24.343  1.00  0.00      B    H
ATOM   2457  C21 BMIMB   3      19.817  29.805  23.718  1.00  0.00      B    C
ATOM   2458  H21 BMIMB   3      19.029  30.170  23.097  1.00  0.00      B    H
ATOM   2459  C3  BMIMB   3      21.638  27.954  26.137  1.00  0.00      B    C
ATOM   2460  H3  BMIMB   3      22.651  27.631  25.947  1.00  0.00      B    H
ATOM   2461  H31 BMIMB   3      21.620  28.436  27.104  1.00  0.00      B    H
ATOM   2462  H32 BMIMB   3      21.035  27.065  26.249  1.00  0.00      B    H
ATOM   2463  C4  BMIMB   3      20.792  32.107  23.817  1.00  0.00      B    C
ATOM   2464  H4  BMIMB   3      21.452  32.571  24.534  1.00  0.00      B    H
ATOM   2465  H41 BMIMB   3      19.749  32.326  23.996  1.00  0.00      B    H
ATOM   2466  C5  BMIMB   3      21.251  32.379  22.369  1.00  0.00      B    C
ATOM   2467  H5  BMIMB   3      22.311  32.149  22.305  1.00  0.00      B    H
ATOM   2468  H51 BMIMB   3      20.592  31.700  21.833  1.00  0.00      B    H
ATOM   2469  C51 BMIMB   3      21.038  33.830  21.828  1.00  0.00      B    C
ATOM   2470  H52 BMIMB   3      20.018  34.116  22.073  1.00  0.00      B    H
ATOM   2471  H53 BMIMB   3      21.723  34.465  22.384  1.00  0.00      B    H
ATOM   2472  C6  BMIMB   3      21.349  33.914  20.324  1.00  0.00      B    C
ATOM   2473  H6  BMIMB   3      22.432  33.954  20.330  1.00  0.00      B    H
ATOM   2474  H61 BMIMB   3      20.942  33.080  19.762  1.00  0.00      B    H
ATOM   2475  H62 BMIMB   3      21.046  34.808  19.790  1.00  0.00      B    H
ATOM   2476  N1  BMIMB   4       5.391   4.240  34.881  1.00  0.00      B    N
ATOM   2477  N11 BMIMB   4       7.492   3.675  35.049  1.00  0.00      B    N
ATOM   2478  C1  BMIMB   4       6.514   4.379  35.565  1.00  0.00      B    C
ATOM   2479  H1  BMIMB   4       6.730   4.959  36.437  1.00  0.00      B    H
ATOM   2480  C2  BMIMB   4       5.667   3.185  34.030  1.00  0.00      B    C
ATOM   2481  H2  BMIMB   4       4.906   2.739  33.427  1.00  0.00      B    H
ATOM   2482  C21 BMIMB   4       6.953   2.860  34.088  1.00  0.00      B    C
ATOM   2483  H21 BMIMB   4       7.618   2.180  33.603  1.00  0.00      B    H
ATOM   2484  C3  BMIMB   4       4.053   4.874  35.108  1.00  0.00      B    C
ATOM   2485  H3  BMIMB   4       3.341   4.085  34.916  1.00  0.00      B    H
ATOM   2486  H31 BMIMB   4       4.015   5.195  36.138  1.00  0.00      B    H
ATOM   2487  H32 BMIMB   4       3.960   5.734  34.462  1.00  0.00      B    H
ATOM   2488  C4  BMIMB   4       8.880   3.730  35.475  1.00  0.00      B    C
ATOM   2489  H4  BMIMB   4       9.223   2.730  35.692  1.00  0.00      B    H
ATOM   2490  H41 BMIMB   4       8.777   4.241  36.421  1.00  0.00      B    H
ATOM   2491  C5  BMIMB   4       9.794   4.447  34.453  1.00  0.00      B    C
ATOM   2492  H5  BMIMB   4      10.651   4.905  34.941  1.00  0.00      B    H
ATOM   2493  H51 BMIMB   4       9.961   3.783  33.609  1.00  0.00      B    H
ATOM   2494  C51 BMIMB   4       9.022   5.567  33.751  1.00  0.00      B    C
ATOM   2495  H52 BMIMB   4       8.105   5.061  33.462  1.00  0.00      B    H
ATOM   2496  H53 BMIMB   4       8.812   6.360  34.465  1.00  0.00      B    H
ATOM   2497  C6  BMIMB   4       9.654   6.186  32.591  1.00  0.00      B    C
ATOM   2498  H6  BMIMB   4       8.987   6.890  32.106  1.00  0.00      B    H
ATOM   2499  H61 BMIMB   4      10.653   6.574  32.757  1.00  0.00      B    H
ATOM   2500  H62 BMIMB   4       9.845   5.435  31.834  1.00  0.00      B    H
ATOM   2501  N1  BMIMB   5      24.698  42.404  27.690  1.00  0.00      B    N
ATOM   2502  N11 BMIMB   5      25.177  43.753  26.009  1.00  0.00      B    N
ATOM   2503  C1  BMIMB   5      25.594  42.769  26.779  1.00  0.00      B    C
ATOM   2504  H1  BMIMB   5      26.555  42.302  26.766  1.00  0.00      B    H
ATOM   2505  C2  BMIMB   5      23.567  43.161  27.384  1.00  0.00      B    C
ATOM   2506  H2  BMIMB   5      22.677  43.034  27.962  1.00  0.00      B    H
ATOM   2507  C21 BMIMB   5      23.825  43.796  26.244  1.00  0.00      B    C
ATOM   2508  H21 BMIMB   5      23.142  44.465  25.769  1.00  0.00      B    H
ATOM   2509  C3  BMIMB   5      24.897  41.618  28.893  1.00  0.00      B    C
ATOM   2510  H3  BMIMB   5      25.374  42.288  29.593  1.00  0.00      B    H
ATOM   2511  H31 BMIMB   5      23.958  41.309  29.329  1.00  0.00      B    H
ATOM   2512  H32 BMIMB   5      25.638  40.857  28.698  1.00  0.00      B    H
ATOM   2513  C4  BMIMB   5      25.879  44.422  24.904  1.00  0.00      B    C
ATOM   2514  H4  BMIMB   5      26.890  44.584  25.246  1.00  0.00      B    H
ATOM   2515  H41 BMIMB   5      25.431  45.393  24.752  1.00  0.00      B    H
ATOM   2516  C5  BMIMB   5      25.960  43.547  23.708  1.00  0.00      B    C
ATOM   2517  H5  BMIMB   5      26.683  42.778  23.967  1.00  0.00      B    H
ATOM   2518  H51 BMIMB   5      24.981  43.103  23.551  1.00  0.00      B    H
ATOM   2519  C51 BMIMB   5      26.387  44.224  22.403  1.00  0.00      B    C
ATOM   2520  H52 BMIMB   5      25.564  44.840  22.050  1.00  0.00      B    H
ATOM   2521  H53 BMIMB   5      27.207  44.915  22.587  1.00  0.00      B    H
ATOM   2522  C6  BMIMB   5      26.728  43.191  21.264  1.00  0.00      B    C
ATOM   2523  H6  BMIMB   5      27.623  42.607  21.449  1.00  0.00      B    H
ATOM   2524  H61 BMIMB   5      25.888  42.542  21.043  1.00  0.00      B    H
ATOM   2525  H62 BMIMB   5      26.807  43.745  20.335  1.00  0.00      B    H
ATOM   2526  N1  BMIMB   6       3.475  45.909  42.765  1.00  0.00      B    N
ATOM   2527  N11 BMIMB   6       2.559  44.180  41.847  1.00  0.00      B    N
ATOM   2528  C1  BMIMB   6       2.313  45.373  42.400  1.00  0.00      B    C
ATOM   2529  H1  BMIMB   6       1.332  45.594  42.761  1.00  0.00      B    H
ATOM   2530  C2  BMIMB   6       4.515  45.131  42.247  1.00  0.00      B    C
ATOM   2531  H2  BMIMB   6       5.550  45.387  42.183  1.00  0.00      B    H
ATOM   2532  C21 BMIMB   6       3.921  44.066  41.637  1.00  0.00      B    C
ATOM   2533  H21 BMIMB   6       4.406  43.245  41.158  1.00  0.00      B    H
ATOM   2534  C3  BMIMB   6       3.582  47.096  43.553  1.00  0.00      B    C
ATOM   2535  H3  BMIMB   6       4.381  47.141  44.278  1.00  0.00      B    H
ATOM   2536  H31 BMIMB   6       3.678  47.997  42.966  1.00  0.00      B    H
ATOM   2537  H32 BMIMB   6       2.612  47.321  43.971  1.00  0.00      B    H
ATOM   2538  C4  BMIMB   6       1.515  43.224  41.359  1.00  0.00      B    C
ATOM   2539  H4  BMIMB   6       1.214  42.536  42.136  1.00  0.00      B    H
ATOM   2540  H41 BMIMB   6       2.129  42.714  40.632  1.00  0.00      B    H
ATOM   2541  C5  BMIMB   6       0.402  44.061  40.743  1.00  0.00      B    C
ATOM   2542  H5  BMIMB   6      -0.006  44.795  41.433  1.00  0.00      B    H
ATOM   2543  H51 BMIMB   6       0.940  44.681  40.030  1.00  0.00      B    H
ATOM   2544  C51 BMIMB   6      -0.677  43.227  40.002  1.00  0.00      B    C
ATOM   2545  H52 BMIMB   6      -1.524  43.831  39.686  1.00  0.00      B    H
ATOM   2546  H53 BMIMB   6      -0.264  42.660  39.172  1.00  0.00      B    H
ATOM   2547  C6  BMIMB   6      -1.301  42.129  40.879  1.00  0.00      B    C
ATOM   2548  H6  BMIMB   6      -0.735  41.352  41.380  1.00  0.00      B    H
ATOM   2549  H61 BMIMB   6      -1.958  42.594  41.604  1.00  0.00      B    H
ATOM   2550  H62 BMIMB   6      -1.957  41.494  40.294  1.00  0.00      B    H
ATOM   2551  N1  BMIMB   7      36.245   9.894  43.213  1.00  0.00      B    N
ATOM   2552  N11 BMIMB   7      35.787  11.622  42.021  1.00  0.00      B    N
ATOM   2553  C1  BMIMB   7      36.077  10.360  41.963  1.00  0.00      B    C
ATOM   2554  H1  BMIMB   7      36.217   9.790  41.069  1.00  0.00      B    H
ATOM   2555  C2  BMIMB   7      36.027  10.924  44.127  1.00  0.00      B    C
ATOM   2556  H2  BMIMB   7      36.264  10.927  45.168  1.00  0.00      B    H
ATOM   2557  C21 BMIMB   7      35.688  12.009  43.361  1.00  0.00      B    C
ATOM   2558  H21 BMIMB   7      35.479  13.021  43.629  1.00  0.00      B    H
ATOM   2559  C3  BMIMB   7      36.526   8.464  43.552  1.00  0.00      B    C
ATOM   2560  H3  BMIMB   7      37.279   8.451  44.326  1.00  0.00      B    H
ATOM   2561  H31 BMIMB   7      35.662   7.941  43.934  1.00  0.00      B    H
ATOM   2562  H32 BMIMB   7      36.981   7.913  42.743  1.00  0.00      B    H
ATOM   2563  C4  BMIMB   7      35.413  12.479  40.873  1.00  0.00      B    C
ATOM   2564  H4  BMIMB   7      34.413  12.874  40.978  1.00  0.00      B    H
ATOM   2565  H41 BMIMB   7      35.463  11.847  39.998  1.00  0.00      B    H
ATOM   2566  C5  BMIMB   7      36.394  13.594  40.665  1.00  0.00      B    C
ATOM   2567  H5  BMIMB   7      36.107  14.258  39.854  1.00  0.00      B    H
ATOM   2568  H51 BMIMB   7      36.451  14.305  41.486  1.00  0.00      B    H
ATOM   2569  C51 BMIMB   7      37.802  13.110  40.382  1.00  0.00      B    C
ATOM   2570  H52 BMIMB   7      38.160  12.790  41.358  1.00  0.00      B    H
ATOM   2571  H53 BMIMB   7      37.631  12.253  39.736  1.00  0.00      B    H
ATOM   2572  C6  BMIMB   7      38.777  14.115  39.700  1.00  0.00      B    C
ATOM   2573  H6  BMIMB   7      39.773  13.786  39.971  1.00  0.00      B    H
ATOM   2574  H61 BMIMB   7      38.660  14.030  38.625  1.00  0.00      B    H
ATOM   2575  H62 BMIMB   7      38.622  15.157  39.957  1.00  0.00      B    H
ATOM   2576  N1  BMIMB   8      42.230  16.363  34.831  1.00  0.00      B    N
ATOM   2577  N11 BMIMB   8      41.858  14.232  35.111  1.00  0.00      B    N
ATOM   2578  C1  BMIMB   8      41.656  15.277  34.343  1.00  0.00      B    C
ATOM   2579  H1  BMIMB   8      41.086  15.274  33.439  1.00  0.00      B    H
ATOM   2580  C2  BMIMB   8      42.953  16.024  35.924  1.00  0.00      B    C
ATOM   2581  H2  BMIMB   8      43.555  16.678  36.514  1.00  0.00      B    H
ATOM   2582  C21 BMIMB   8      42.757  14.633  36.082  1.00  0.00      B    C
ATOM   2583  H21 BMIMB   8      43.093  13.966  36.846  1.00  0.00      B    H
ATOM   2584  C3  BMIMB   8      42.194  17.692  34.155  1.00  0.00      B    C
ATOM   2585  H3  BMIMB   8      43.190  18.052  33.943  1.00  0.00      B    H
ATOM   2586  H31 BMIMB   8      41.676  17.557  33.216  1.00  0.00      B    H
ATOM   2587  H32 BMIMB   8      41.636  18.368  34.786  1.00  0.00      B    H
ATOM   2588  C4  BMIMB   8      41.221  12.907  34.857  1.00  0.00      B    C
ATOM   2589  H4  BMIMB   8      41.936  12.116  34.683  1.00  0.00      B    H
ATOM   2590  H41 BMIMB   8      40.581  12.935  33.987  1.00  0.00      B    H
ATOM   2591  C5  BMIMB   8      40.444  12.498  36.128  1.00  0.00      B    C
ATOM   2592  H5  BMIMB   8      41.160  12.594  36.940  1.00  0.00      B    H
ATOM   2593  H51 BMIMB   8      39.644  13.201  36.345  1.00  0.00      B    H
ATOM   2594  C51 BMIMB   8      39.798  11.087  36.018  1.00  0.00      B    C
ATOM   2595  H52 BMIMB   8      39.141  11.138  35.153  1.00  0.00      B    H
ATOM   2596  H53 BMIMB   8      40.671  10.452  35.888  1.00  0.00      B    H
ATOM   2597  C6  BMIMB   8      39.047  10.802  37.322  1.00  0.00      B    C
ATOM   2598  H6  BMIMB   8      39.660  10.602  38.193  1.00  0.00      B    H
ATOM   2599  H61 BMIMB   8      38.301  11.555  37.550  1.00  0.00      B    H
ATOM   2600  H62 BMIMB   8      38.390   9.957  37.153  1.00  0.00      B    H
ATOM   2601  N1  BMIMB   9       5.114   1.260  21.709  1.00  0.00      B    N
ATOM   2602  N11 BMIMB   9       4.054   2.877  20.991  1.00  0.00      B    N
ATOM   2603  C1  BMIMB   9       4.368   1.659  20.739  1.00  0.00      B    C
ATOM   2604  H1  BMIMB   9       4.191   1.050  19.878  1.00  0.00      B    H
ATOM   2605  C2  BMIMB   9       5.116   2.171  22.728  1.00  0.00      B    C
ATOM   2606  H2  BMIMB   9       5.566   2.039  23.688  1.00  0.00      B    H
ATOM   2607  C21 BMIMB   9       4.408   3.202  22.278  1.00  0.00      B    C
ATOM   2608  H21 BMIMB   9       4.222   4.198  22.614  1.00  0.00      B    H
ATOM   2609  C3  BMIMB   9       5.900  -0.018  21.660  1.00  0.00      B    C
ATOM   2610  H3  BMIMB   9       5.388  -0.626  20.928  1.00  0.00      B    H
ATOM   2611  H31 BMIMB   9       6.918   0.215  21.385  1.00  0.00      B    H
ATOM   2612  H32 BMIMB   9       5.950  -0.548  22.600  1.00  0.00      B    H
ATOM   2613  C4  BMIMB   9       3.313   3.810  20.111  1.00  0.00      B    C
ATOM   2614  H4  BMIMB   9       3.675   3.723  19.098  1.00  0.00      B    H
ATOM   2615  H41 BMIMB   9       3.590   4.755  20.554  1.00  0.00      B    H
ATOM   2616  C5  BMIMB   9       1.846   3.561  20.237  1.00  0.00      B    C
ATOM   2617  H5  BMIMB   9       1.661   3.212  21.250  1.00  0.00      B    H
ATOM   2618  H51 BMIMB   9       1.406   4.543  20.080  1.00  0.00      B    H
ATOM   2619  C51 BMIMB   9       1.270   2.590  19.215  1.00  0.00      B    C
ATOM   2620  H52 BMIMB   9       1.123   2.979  18.211  1.00  0.00      B    H
ATOM   2621  H53 BMIMB   9       2.008   1.797  19.124  1.00  0.00      B    H
ATOM   2622  C6  BMIMB   9       0.013   1.921  19.769  1.00  0.00      B    C
ATOM   2623  H6  BMIMB   9      -0.389   1.128  19.148  1.00  0.00      B    H
ATOM   2624  H61 BMIMB   9       0.134   1.632  20.807  1.00  0.00      B    H
ATOM   2625  H62 BMIMB   9      -0.749   2.684  19.886  1.00  0.00      B    H
ATOM   2626  N1  BMIMB  10      29.572  20.484   8.405  1.00  0.00      B    N
ATOM   2627  N11 BMIMB  10      29.481  18.345   8.103  1.00  0.00      B    N
ATOM   2628  C1  BMIMB  10      30.224  19.347   8.456  1.00  0.00      B    C
ATOM   2629  H1  BMIMB  10      31.258  19.246   8.707  1.00  0.00      B    H
ATOM   2630  C2  BMIMB  10      28.268  20.196   8.009  1.00  0.00      B    C
ATOM   2631  H2  BMIMB  10      27.513  20.936   7.857  1.00  0.00      B    H
ATOM   2632  C21 BMIMB  10      28.228  18.852   7.853  1.00  0.00      B    C
ATOM   2633  H21 BMIMB  10      27.475  18.260   7.381  1.00  0.00      B    H
ATOM   2634  C3  BMIMB  10      30.162  21.779   8.966  1.00  0.00      B    C
ATOM   2635  H3  BMIMB  10      29.368  22.322   9.456  1.00  0.00      B    H
ATOM   2636  H31 BMIMB  10      30.957  21.514   9.647  1.00  0.00      B    H
ATOM   2637  H32 BMIMB  10      30.588  22.330   8.141  1.00  0.00      B    H
ATOM   2638  C4  BMIMB  10      29.925  16.888   7.886  1.00  0.00      B    C
ATOM   2639  H4  BMIMB  10      29.139  16.244   8.252  1.00  0.00      B    H
ATOM   2640  H41 BMIMB  10      30.803  16.825   8.512  1.00  0.00      B    H
ATOM   2641  C5  BMIMB  10      30.324  16.597   6.444  1.00  0.00      B    C
ATOM   2642  H5  BMIMB  10      30.827  15.634   6.416  1.00  0.00      B    H
ATOM   2643  H51 BMIMB  10      29.393  16.372   5.929  1.00  0.00      B    H
ATOM   2644  C51 BMIMB  10      31.212  17.746   5.797  1.00  0.00      B    C
ATOM   2645  H52 BMIMB  10      30.672  18.671   5.985  1.00  0.00      B    H
ATOM   2646  H53 BMIMB  10      32.154  17.670   6.333  1.00  0.00      B    H
ATOM   2647  C6  BMIMB  10      31.350  17.337   4.323  1.00  0.00      B    C
ATOM   2648  H6  BMIMB  10      30.409  17.051   3.867  1.00  0.00      B    H
ATOM   2649  H61 BMIMB  10      31.819  18.049   3.653  1.00  0.00      B    H
ATOM   2650  H62 BMIMB  10      31.955  16.437   4.343  1.00  0.00      B    H
ATOM   2651  N1  BMIMB  11      15.726  18.462  33.762  1.00  0.00      B    N
ATOM   2652  N11 BMIMB  11      17.356  18.676  32.312  1.00  0.00      B    N
ATOM   2653  C1  BMIMB  11      16.541  19.286  33.154  1.00  0.00      B    C
ATOM   2654  H1  BMIMB  11      16.466  20.348  33.249  1.00  0.00      B    H
ATOM   2655  C2  BMIMB  11      16.123  17.206  33.381  1.00  0.00      B    C
ATOM   2656  H2  BMIMB  11      15.695  16.279  33.694  1.00  0.00      B    H
ATOM   2657  C21 BMIMB  11      17.110  17.328  32.469  1.00  0.00      B    C
ATOM   2658  H21 BMIMB  11      17.644  16.548  31.973  1.00  0.00      B    H
ATOM   2659  C3  BMIMB  11      14.682  18.676  34.765  1.00  0.00      B    C
ATOM   2660  H3  BMIMB  11      15.083  18.545  35.759  1.00  0.00      B    H
ATOM   2661  H31 BMIMB  11      14.155  19.618  34.786  1.00  0.00      B    H
ATOM   2662  H32 BMIMB  11      13.901  17.977  34.502  1.00  0.00      B    H
ATOM   2663  C4  BMIMB  11      18.417  19.348  31.549  1.00  0.00      B    C
ATOM   2664  H4  BMIMB  11      19.136  18.543  31.507  1.00  0.00      B    H
ATOM   2665  H41 BMIMB  11      18.854  20.192  32.062  1.00  0.00      B    H
ATOM   2666  C5  BMIMB  11      17.953  19.875  30.165  1.00  0.00      B    C
ATOM   2667  H5  BMIMB  11      18.834  20.491  30.007  1.00  0.00      B    H
ATOM   2668  H51 BMIMB  11      17.886  19.102  29.404  1.00  0.00      B    H
ATOM   2669  C51 BMIMB  11      16.656  20.825  30.172  1.00  0.00      B    C
ATOM   2670  H52 BMIMB  11      15.688  20.445  30.490  1.00  0.00      B    H
ATOM   2671  H53 BMIMB  11      16.758  21.682  30.833  1.00  0.00      B    H
ATOM   2672  C6  BMIMB  11      16.520  21.180  28.629  1.00  0.00      B    C
ATOM   2673  H6  BMIMB  11      15.596  21.741  28.548  1.00  0.00      B    H
ATOM   2674  H61 BMIMB  11      17.302  21.859  28.309  1.00  0.00      B    H
ATOM   2675  H62 BMIMB  11      16.518  20.274  28.035  1.00  0.00      B    H
ATOM   2676  N1  BMIMB  12       6.768  16.958  38.703  1.00  0.00      B    N
ATOM   2677  N11 BMIMB  12       7.360  16.115  40.606  1.00  0.00      B    N
ATOM   2678  C1  BMIMB  12       6.419  16.089  39.662  1.00  0.00      B    C
ATOM   2679  H1  BMIMB  12       5.641  15.356  39.653  1.00  0.00      B    H
ATOM   2680  C2  BMIMB  12       7.917  17.586  39.155  1.00  0.00      B    C
ATOM   2681  H2  BMIMB  12       8.357  18.266  38.459  1.00  0.00      B    H
ATOM   2682  C21 BMIMB  12       8.230  17.144  40.369  1.00  0.00      B    C
ATOM   2683  H21 BMIMB  12       9.039  17.235  41.061  1.00  0.00      B    H
ATOM   2684  C3  BMIMB  12       6.146  17.307  37.399  1.00  0.00      B    C
ATOM   2685  H3  BMIMB  12       6.880  17.154  36.622  1.00  0.00      B    H
ATOM   2686  H31 BMIMB  12       5.407  16.529  37.282  1.00  0.00      B    H
ATOM   2687  H32 BMIMB  12       5.659  18.270  37.354  1.00  0.00      B    H
ATOM   2688  C4  BMIMB  12       7.450  15.234  41.787  1.00  0.00      B    C
ATOM   2689  H4  BMIMB  12       8.300  14.572  41.709  1.00  0.00      B    H
ATOM   2690  H41 BMIMB  12       6.587  14.613  41.600  1.00  0.00      B    H
ATOM   2691  C5  BMIMB  12       7.259  15.783  43.203  1.00  0.00      B    C
ATOM   2692  H5  BMIMB  12       7.356  15.076  44.024  1.00  0.00      B    H
ATOM   2693  H51 BMIMB  12       8.166  16.319  43.471  1.00  0.00      B    H
ATOM   2694  C51 BMIMB  12       5.998  16.653  43.349  1.00  0.00      B    C
ATOM   2695  H52 BMIMB  12       6.028  17.406  42.566  1.00  0.00      B    H
ATOM   2696  H53 BMIMB  12       5.208  15.925  43.179  1.00  0.00      B    H
ATOM   2697  C6  BMIMB  12       5.775  17.219  44.810  1.00  0.00      B    C
ATOM   2698  H6  BMIMB  12       5.880  16.504  45.618  1.00  0.00      B    H
ATOM   2699  H61 BMIMB  12       6.435  18.017  45.129  1.00  0.00      B    H
ATOM   2700  H62 BMIMB  12       4.756  17.579  44.906  1.00  0.00      B    H
ATOM   2701  N1  BMIMB  13      29.481  23.132  46.117  1.00  0.00      B    N
ATOM   2702  N11 BMIMB  13      31.287  22.389  45.171  1.00  0.00      B    N
ATOM   2703  C1  BMIMB  13      29.994  22.654  44.991  1.00  0.00      B    C
ATOM   2704  H1  BMIMB  13      29.382  22.393  44.154  1.00  0.00      B    H
ATOM   2705  C2  BMIMB  13      30.500  23.257  47.099  1.00  0.00      B    C
ATOM   2706  H2  BMIMB  13      30.372  23.669  48.077  1.00  0.00      B    H
ATOM   2707  C21 BMIMB  13      31.629  22.797  46.450  1.00  0.00      B    C
ATOM   2708  H21 BMIMB  13      32.637  22.774  46.804  1.00  0.00      B    H
ATOM   2709  C3  BMIMB  13      28.036  23.473  46.423  1.00  0.00      B    C
ATOM   2710  H3  BMIMB  13      27.633  22.567  46.850  1.00  0.00      B    H
ATOM   2711  H31 BMIMB  13      27.955  24.167  47.247  1.00  0.00      B    H
ATOM   2712  H32 BMIMB  13      27.464  23.842  45.585  1.00  0.00      B    H
ATOM   2713  C4  BMIMB  13      32.205  21.709  44.222  1.00  0.00      B    C
ATOM   2714  H4  BMIMB  13      31.628  21.491  43.336  1.00  0.00      B    H
ATOM   2715  H41 BMIMB  13      32.464  20.702  44.515  1.00  0.00      B    H
ATOM   2716  C5  BMIMB  13      33.440  22.575  44.011  1.00  0.00      B    C
ATOM   2717  H5  BMIMB  13      34.007  22.615  44.937  1.00  0.00      B    H
ATOM   2718  H51 BMIMB  13      34.108  22.061  43.324  1.00  0.00      B    H
ATOM   2719  C51 BMIMB  13      33.243  24.001  43.540  1.00  0.00      B    C
ATOM   2720  H52 BMIMB  13      32.345  24.385  44.017  1.00  0.00      B    H
ATOM   2721  H53 BMIMB  13      34.069  24.613  43.892  1.00  0.00      B    H
ATOM   2722  C6  BMIMB  13      33.042  24.230  42.084  1.00  0.00      B    C
ATOM   2723  H6  BMIMB  13      33.901  23.881  41.522  1.00  0.00      B    H
ATOM   2724  H61 BMIMB  13      32.231  23.617  41.709  1.00  0.00      B    H
ATOM   2725  H62 BMIMB  13      32.959  25.251  41.729  1.00  0.00      B    H
ATOM   2726  N1  BMIMB  14      39.087  31.425  12.209  1.00  0.00      B    N
ATOM   2727  N11 BMIMB  14      39.161  32.695  13.970  1.00  0.00      B    N
ATOM   2728  C1  BMIMB  14      38.602  31.593  13.480  1.00  0.00      B    C
ATOM   2729  H1  BMIMB  14      38.032  30.865  14.015  1.00  0.00      B    H
ATOM   2730  C2  BMIMB  14      39.763  32.574  11.845  1.00  0.00      B    C
ATOM   2731  H2  BMIMB  14      40.092  32.740  10.843  1.00  0.00      B    H
ATOM   2732  C21 BMIMB  14      39.793  33.324  12.965  1.00  0.00      B    C
ATOM   2733  H21 BMIMB  14      40.173  34.322  12.995  1.00  0.00      B    H
ATOM   2734  C3  BMIMB  14      38.473  30.496  11.237  1.00  0.00      B    C
ATOM   2735  H3  BMIMB  14      37.643  31.001  10.765  1.00  0.00      B    H
ATOM   2736  H31 BMIMB  14      39.151  29.983  10.571  1.00  0.00      B    H
ATOM   2737  H32 BMIMB  14      37.990  29.726  11.820  1.00  0.00      B    H
ATOM   2738  C4  BMIMB  14      38.950  33.143  15.320  1.00  0.00      B    C
ATOM   2739  H4  BMIMB  14      38.189  32.489  15.717  1.00  0.00      B    H
ATOM   2740  H41 BMIMB  14      38.542  34.141  15.256  1.00  0.00      B    H
ATOM   2741  C5  BMIMB  14      40.179  33.265  16.211  1.00  0.00      B    C
ATOM   2742  H5  BMIMB  14      40.652  32.295  16.341  1.00  0.00      B    H
ATOM   2743  H51 BMIMB  14      40.775  34.093  15.837  1.00  0.00      B    H
ATOM   2744  C51 BMIMB  14      39.932  33.819  17.643  1.00  0.00      B    C
ATOM   2745  H52 BMIMB  14      39.360  34.740  17.572  1.00  0.00      B    H
ATOM   2746  H53 BMIMB  14      39.369  33.037  18.146  1.00  0.00      B    H
ATOM   2747  C6  BMIMB  14      41.252  33.996  18.339  1.00  0.00      B    C
ATOM   2748  H6  BMIMB  14      41.832  34.861  18.040  1.00  0.00      B    H
ATOM   2749  H61 BMIMB  14      41.050  34.135  19.395  1.00  0.00      B    H
ATOM   2750  H62 BMIMB  14      41.779  33.051  18.266  1.00  0.00      B    H
ATOM   2751  N1  BMIMB  15       5.751  14.335  26.448  1.00  0.00      B    N
ATOM   2752  N11 BMIMB  15       7.717  14.122  25.659  1.00  0.00      B    N
ATOM   2753  C1  BMIMB  15       6.479  13.692  25.555  1.00  0.00      B    C
ATOM   2754  H1  BMIMB  15       6.190  12.957  24.834  1.00  0.00      B    H
ATOM   2755  C2  BMIMB  15       6.551  15.159  27.207  1.00  0.00      B    C
ATOM   2756  H2  BMIMB  15       6.174  15.791  27.981  1.00  0.00      B    H
ATOM   2757  C21 BMIMB  15       7.819  15.021  26.643  1.00  0.00      B    C
ATOM   2758  H21 BMIMB  15       8.760  15.475  26.865  1.00  0.00      B    H
ATOM   2759  C3  BMIMB  15       4.339  14.060  26.664  1.00  0.00      B    C
ATOM   2760  H3  BMIMB  15       3.880  15.019  26.849  1.00  0.00      B    H
ATOM   2761  H31 BMIMB  15       3.917  13.597  25.785  1.00  0.00      B    H
ATOM   2762  H32 BMIMB  15       4.296  13.316  27.446  1.00  0.00      B    H
ATOM   2763  C4  BMIMB  15       8.787  13.664  24.785  1.00  0.00      B    C
ATOM   2764  H4  BMIMB  15       9.442  14.442  24.420  1.00  0.00      B    H
ATOM   2765  H41 BMIMB  15       8.214  13.341  23.929  1.00  0.00      B    H
ATOM   2766  C5  BMIMB  15       9.570  12.474  25.282  1.00  0.00      B    C
ATOM   2767  H5  BMIMB  15      10.522  12.819  25.675  1.00  0.00      B    H
ATOM   2768  H51 BMIMB  15       9.020  12.113  26.148  1.00  0.00      B    H
ATOM   2769  C51 BMIMB  15       9.810  11.378  24.174  1.00  0.00      B    C
ATOM   2770  H52 BMIMB  15       8.924  10.774  23.996  1.00  0.00      B    H
ATOM   2771  H53 BMIMB  15       9.933  11.891  23.223  1.00  0.00      B    H
ATOM   2772  C6  BMIMB  15      11.004  10.424  24.416  1.00  0.00      B    C
ATOM   2773  H6  BMIMB  15      10.865  10.024  25.414  1.00  0.00      B    H
ATOM   2774  H61 BMIMB  15      11.109   9.592  23.728  1.00  0.00      B    H
ATOM   2775  H62 BMIMB  15      11.889  11.049  24.436  1.00  0.00      B    H
ATOM   2776  N1  BMIMB  16       2.226   5.156  39.559  1.00  0.00      B    N
ATOM   2777  N11 BMIMB  16       3.460   4.968  41.298  1.00  0.00      B    N
ATOM   2778  C1  BMIMB  16       3.019   4.325  40.215  1.00  0.00      B    C
ATOM   2779  H1  BMIMB  16       3.338   3.360  39.883  1.00  0.00      B    H
ATOM   2780  C2  BMIMB  16       2.103   6.353  40.285  1.00  0.00      B    C
ATOM   2781  H2  BMIMB  16       1.501   7.129  39.865  1.00  0.00      B    H
ATOM   2782  C21 BMIMB  16       2.905   6.260  41.353  1.00  0.00      B    C
ATOM   2783  H21 BMIMB  16       3.049   6.938  42.166  1.00  0.00      B    H
ATOM   2784  C3  BMIMB  16       1.341   4.874  38.404  1.00  0.00      B    C
ATOM   2785  H3  BMIMB  16       1.073   3.835  38.277  1.00  0.00      B    H
ATOM   2786  H31 BMIMB  16       0.335   5.255  38.493  1.00  0.00      B    H
ATOM   2787  H32 BMIMB  16       1.739   5.304  37.497  1.00  0.00      B    H
ATOM   2788  C4  BMIMB  16       4.302   4.390  42.388  1.00  0.00      B    C
ATOM   2789  H4  BMIMB  16       4.276   3.311  42.356  1.00  0.00      B    H
ATOM   2790  H41 BMIMB  16       3.892   4.632  43.357  1.00  0.00      B    H
ATOM   2791  C5  BMIMB  16       5.715   4.837  42.318  1.00  0.00      B    C
ATOM   2792  H5  BMIMB  16       6.372   4.071  42.723  1.00  0.00      B    H
ATOM   2793  H51 BMIMB  16       6.011   5.020  41.288  1.00  0.00      B    H
ATOM   2794  C51 BMIMB  16       5.834   6.121  42.999  1.00  0.00      B    C
ATOM   2795  H52 BMIMB  16       5.141   6.731  42.425  1.00  0.00      B    H
ATOM   2796  H53 BMIMB  16       5.575   6.005  44.049  1.00  0.00      B    H
ATOM   2797  C6  BMIMB  16       7.256   6.782  42.788  1.00  0.00      B    C
ATOM   2798  H6  BMIMB  16       7.938   6.157  43.353  1.00  0.00      B    H
ATOM   2799  H61 BMIMB  16       7.598   6.829  41.760  1.00  0.00      B    H
ATOM   2800  H62 BMIMB  16       7.323   7.773  43.221  1.00  0.00      B    H
ATOM   2801  N1  BMIMB  17      32.642  22.768  25.592  1.00  0.00      B    N
ATOM   2802  N11 BMIMB  17      32.659  21.401  24.022  1.00  0.00      B    N
ATOM   2803  C1  BMIMB  17      33.400  22.203  24.672  1.00  0.00      B    C
ATOM   2804  H1  BMIMB  17      34.463  22.259  24.564  1.00  0.00      B    H
ATOM   2805  C2  BMIMB  17      31.307  22.702  25.154  1.00  0.00      B    C
ATOM   2806  H2  BMIMB  17      30.553  23.098  25.799  1.00  0.00      B    H
ATOM   2807  C21 BMIMB  17      31.285  21.838  24.172  1.00  0.00      B    C
ATOM   2808  H21 BMIMB  17      30.491  21.277  23.731  1.00  0.00      B    H
ATOM   2809  C3  BMIMB  17      33.076  23.510  26.740  1.00  0.00      B    C
ATOM   2810  H3  BMIMB  17      32.298  24.210  27.006  1.00  0.00      B    H
ATOM   2811  H31 BMIMB  17      33.219  22.777  27.521  1.00  0.00      B    H
ATOM   2812  H32 BMIMB  17      33.987  24.041  26.509  1.00  0.00      B    H
ATOM   2813  C4  BMIMB  17      33.114  20.255  23.255  1.00  0.00      B    C
ATOM   2814  H4  BMIMB  17      32.349  19.493  23.218  1.00  0.00      B    H
ATOM   2815  H41 BMIMB  17      33.854  19.792  23.890  1.00  0.00      B    H
ATOM   2816  C5  BMIMB  17      33.381  20.639  21.798  1.00  0.00      B    C
ATOM   2817  H5  BMIMB  17      32.742  21.466  21.498  1.00  0.00      B    H
ATOM   2818  H51 BMIMB  17      34.419  20.955  21.727  1.00  0.00      B    H
ATOM   2819  C51 BMIMB  17      33.171  19.505  20.753  1.00  0.00      B    C
ATOM   2820  H52 BMIMB  17      32.161  19.121  20.870  1.00  0.00      B    H
ATOM   2821  H53 BMIMB  17      33.182  20.025  19.798  1.00  0.00      B    H
ATOM   2822  C6  BMIMB  17      34.144  18.343  20.960  1.00  0.00      B    C
ATOM   2823  H6  BMIMB  17      35.112  18.767  21.203  1.00  0.00      B    H
ATOM   2824  H61 BMIMB  17      33.820  17.697  21.768  1.00  0.00      B    H
ATOM   2825  H62 BMIMB  17      34.247  17.779  20.039  1.00  0.00      B    H
ATOM   2826  N1  BMIMB  18      35.820  27.734  37.798  1.00  0.00      B    N
ATOM   2827  N11 BMIMB  18      37.698  27.312  36.870  1.00  0.00      B    N
ATOM   2828  C1  BMIMB  18      36.758  28.255  37.077  1.00  0.00      B    C
ATOM   2829  H1  BMIMB  18      36.564  29.090  36.439  1.00  0.00      B    H
ATOM   2830  C2  BMIMB  18      36.291  26.487  38.251  1.00  0.00      B    C
ATOM   2831  H2  BMIMB  18      35.705  25.821  38.847  1.00  0.00      B    H
ATOM   2832  C21 BMIMB  18      37.385  26.238  37.633  1.00  0.00      B    C
ATOM   2833  H21 BMIMB  18      38.020  25.403  37.835  1.00  0.00      B    H
ATOM   2834  C3  BMIMB  18      34.559  28.387  38.207  1.00  0.00      B    C
ATOM   2835  H3  BMIMB  18      34.348  29.336  37.736  1.00  0.00      B    H
ATOM   2836  H31 BMIMB  18      33.716  27.717  38.129  1.00  0.00      B    H
ATOM   2837  H32 BMIMB  18      34.745  28.532  39.260  1.00  0.00      B    H
ATOM   2838  C4  BMIMB  18      38.978  27.427  36.086  1.00  0.00      B    C
ATOM   2839  H4  BMIMB  18      39.012  28.259  35.398  1.00  0.00      B    H
ATOM   2840  H41 BMIMB  18      39.147  26.493  35.572  1.00  0.00      B    H
ATOM   2841  C5  BMIMB  18      40.095  27.782  37.002  1.00  0.00      B    C
ATOM   2842  H5  BMIMB  18      39.934  27.101  37.834  1.00  0.00      B    H
ATOM   2843  H51 BMIMB  18      41.117  27.573  36.699  1.00  0.00      B    H
ATOM   2844  C51 BMIMB  18      39.924  29.172  37.549  1.00  0.00      B    C
ATOM   2845  H52 BMIMB  18      40.011  29.901  36.748  1.00  0.00      B    H
ATOM   2846  H53 BMIMB  18      38.981  29.244  38.086  1.00  0.00      B    H
ATOM   2847  C6  BMIMB  18      41.000  29.457  38.564  1.00  0.00      B    C
ATOM   2848  H6  BMIMB  18      42.008  29.369  38.177  1.00  0.00      B    H
ATOM   2849  H61 BMIMB  18      40.939  30.356  39.166  1.00  0.00      B    H
ATOM   2850  H62 BMIMB  18      40.892  28.734  39.364  1.00  0.00      B    H
ATOM   2851  N1  BMIMB  19      26.505  -2.169  40.729  1.00  0.00      B    N
ATOM   2852  N11 BMIMB  19      27.306  -0.198  40.159  1.00  0.00      B    N
ATOM   2853  C1  BMIMB  19      26.736  -0.947  41.113  1.00  0.00      B    C
ATOM   2854  H1  BMIMB  19      26.512  -0.635  42.111  1.00  0.00      B    H
ATOM   2855  C2  BMIMB  19      27.044  -2.236  39.456  1.00  0.00      B    C
ATOM   2856  H2  BMIMB  19      26.955  -3.222  39.057  1.00  0.00      B    H
ATOM   2857  C21 BMIMB  19      27.551  -1.035  39.047  1.00  0.00      B    C
ATOM   2858  H21 BMIMB  19      28.102  -0.652  38.216  1.00  0.00      B    H
ATOM   2859  C3  BMIMB  19      26.095  -3.307  41.594  1.00  0.00      B    C
ATOM   2860  H3  BMIMB  19      26.782  -3.309  42.427  1.00  0.00      B    H
ATOM   2861  H31 BMIMB  19      25.172  -3.163  42.137  1.00  0.00      B    H
ATOM   2862  H32 BMIMB  19      26.161  -4.271  41.113  1.00  0.00      B    H
ATOM   2863  C4  BMIMB  19      27.820   1.138  40.413  1.00  0.00      B    C
ATOM   2864  H4  BMIMB  19      28.786   0.986  39.955  1.00  0.00      B    H
ATOM   2865  H41 BMIMB  19      27.988   1.411  41.445  1.00  0.00      B    H
ATOM   2866  C5  BMIMB  19      27.026   2.209  39.726  1.00  0.00      B    C
ATOM   2867  H5  BMIMB  19      27.304   3.139  40.217  1.00  0.00      B    H
ATOM   2868  H51 BMIMB  19      27.435   2.264  38.721  1.00  0.00      B    H
ATOM   2869  C51 BMIMB  19      25.494   2.031  39.813  1.00  0.00      B    C
ATOM   2870  H52 BMIMB  19      25.299   1.024  39.454  1.00  0.00      B    H
ATOM   2871  H53 BMIMB  19      25.162   2.099  40.846  1.00  0.00      B    H
ATOM   2872  C6  BMIMB  19      24.655   3.123  39.140  1.00  0.00      B    C
ATOM   2873  H6  BMIMB  19      23.640   2.779  38.972  1.00  0.00      B    H
ATOM   2874  H61 BMIMB  19      24.532   4.010  39.751  1.00  0.00      B    H
ATOM   2875  H62 BMIMB  19      24.974   3.449  38.157  1.00  0.00      B    H
ATOM   2876  N1  BMIMB  20      35.246  28.832  15.698  1.00  0.00      B    N
ATOM   2877  N11 BMIMB  20      35.502  27.241  17.226  1.00  0.00      B    N
ATOM   2878  C1  BMIMB  20      36.098  28.116  16.447  1.00  0.00      B    C
ATOM   2879  H1  BMIMB  20      37.158  28.248  16.493  1.00  0.00      B    H
ATOM   2880  C2  BMIMB  20      33.984  28.248  15.923  1.00  0.00      B    C
ATOM   2881  H2  BMIMB  20      33.048  28.489  15.469  1.00  0.00      B    H
ATOM   2882  C21 BMIMB  20      34.167  27.354  16.877  1.00  0.00      B    C
ATOM   2883  H21 BMIMB  20      33.441  26.700  17.308  1.00  0.00      B    H
ATOM   2884  C3  BMIMB  20      35.483  29.807  14.617  1.00  0.00      B    C
ATOM   2885  H3  BMIMB  20      35.722  30.737  15.110  1.00  0.00      B    H
ATOM   2886  H31 BMIMB  20      36.278  29.487  13.960  1.00  0.00      B    H
ATOM   2887  H32 BMIMB  20      34.589  30.049  14.062  1.00  0.00      B    H
ATOM   2888  C4  BMIMB  20      36.050  26.347  18.255  1.00  0.00      B    C
ATOM   2889  H4  BMIMB  20      35.212  26.123  18.899  1.00  0.00      B    H
ATOM   2890  H41 BMIMB  20      36.735  26.998  18.778  1.00  0.00      B    H
ATOM   2891  C5  BMIMB  20      36.808  25.159  17.676  1.00  0.00      B    C
ATOM   2892  H5  BMIMB  20      37.227  25.460  16.720  1.00  0.00      B    H
ATOM   2893  H51 BMIMB  20      37.670  24.999  18.319  1.00  0.00      B    H
ATOM   2894  C51 BMIMB  20      35.839  23.965  17.414  1.00  0.00      B    C
ATOM   2895  H52 BMIMB  20      35.469  23.532  18.340  1.00  0.00      B    H
ATOM   2896  H53 BMIMB  20      34.984  24.418  16.920  1.00  0.00      B    H
ATOM   2897  C6  BMIMB  20      36.416  22.932  16.419  1.00  0.00      B    C
ATOM   2898  H6  BMIMB  20      35.729  22.415  15.759  1.00  0.00      B    H
ATOM   2899  H61 BMIMB  20      37.112  23.420  15.746  1.00  0.00      B    H
ATOM   2900  H62 BMIMB  20      37.010  22.127  16.838  1.00  0.00      B    H
ATOM   2901  N1  BMIMB  21       0.796  33.582  22.101  1.00  0.00      B    N
ATOM   2902  N11 BMIMB  21       2.342  32.233  21.433  1.00  0.00      B    N
ATOM   2903  C1  BMIMB  21       1.531  32.572  22.433  1.00  0.00      B    C
ATOM   2904  H1  BMIMB  21       1.524  32.105  23.394  1.00  0.00      B    H
ATOM   2905  C2  BMIMB  21       1.138  33.952  20.836  1.00  0.00      B    C
ATOM   2906  H2  BMIMB  21       0.496  34.570  20.248  1.00  0.00      B    H
ATOM   2907  C21 BMIMB  21       2.092  33.105  20.392  1.00  0.00      B    C
ATOM   2908  H21 BMIMB  21       2.565  32.872  19.464  1.00  0.00      B    H
ATOM   2909  C3  BMIMB  21      -0.191  34.225  22.906  1.00  0.00      B    C
ATOM   2910  H3  BMIMB  21      -0.640  33.631  23.688  1.00  0.00      B    H
ATOM   2911  H31 BMIMB  21       0.372  35.057  23.303  1.00  0.00      B    H
ATOM   2912  H32 BMIMB  21      -0.921  34.655  22.236  1.00  0.00      B    H
ATOM   2913  C4  BMIMB  21       3.168  31.013  21.345  1.00  0.00      B    C
ATOM   2914  H4  BMIMB  21       2.823  30.451  20.490  1.00  0.00      B    H
ATOM   2915  H41 BMIMB  21       2.910  30.376  22.177  1.00  0.00      B    H
ATOM   2916  C5  BMIMB  21       4.745  31.360  21.380  1.00  0.00      B    C
ATOM   2917  H5  BMIMB  21       5.020  31.647  22.392  1.00  0.00      B    H
ATOM   2918  H51 BMIMB  21       5.255  30.405  21.288  1.00  0.00      B    H
ATOM   2919  C51 BMIMB  21       5.224  32.520  20.500  1.00  0.00      B    C
ATOM   2920  H52 BMIMB  21       4.693  32.296  19.578  1.00  0.00      B    H
ATOM   2921  H53 BMIMB  21       4.855  33.476  20.862  1.00  0.00      B    H
ATOM   2922  C6  BMIMB  21       6.767  32.371  20.170  1.00  0.00      B    C
ATOM   2923  H6  BMIMB  21       7.162  33.136  19.512  1.00  0.00      B    H
ATOM   2924  H61 BMIMB  21       7.445  32.141  20.984  1.00  0.00      B    H
ATOM   2925  H62 BMIMB  21       6.837  31.380  19.736  1.00  0.00      B    H
ATOM   2926  N1  BMIMB  22      49.361  47.122  37.885  1.00  0.00      B    N
ATOM   2927  N11 BMIMB  22      47.370  47.270  37.316  1.00  0.00      B    N
ATOM   2928  C1  BMIMB  22      48.253  46.467  37.813  1.00  0.00      B    C
ATOM   2929  H1  BMIMB  22      48.096  45.468  38.161  1.00  0.00      B    H
ATOM   2930  C2  BMIMB  22      49.197  48.335  37.377  1.00  0.00      B    C
ATOM   2931  H2  BMIMB  22      49.947  49.093  37.325  1.00  0.00      B    H
ATOM   2932  C21 BMIMB  22      47.984  48.403  36.944  1.00  0.00      B    C
ATOM   2933  H21 BMIMB  22      47.511  49.175  36.377  1.00  0.00      B    H
ATOM   2934  C3  BMIMB  22      50.570  46.506  38.522  1.00  0.00      B    C
ATOM   2935  H3  BMIMB  22      50.402  45.621  39.119  1.00  0.00      B    H
ATOM   2936  H31 BMIMB  22      51.264  46.329  37.714  1.00  0.00      B    H
ATOM   2937  H32 BMIMB  22      51.025  47.287  39.113  1.00  0.00      B    H
ATOM   2938  C4  BMIMB  22      46.015  47.021  36.950  1.00  0.00      B    C
ATOM   2939  H4  BMIMB  22      45.528  47.969  37.128  1.00  0.00      B    H
ATOM   2940  H41 BMIMB  22      45.770  46.228  37.641  1.00  0.00      B    H
ATOM   2941  C5  BMIMB  22      45.923  46.669  35.430  1.00  0.00      B    C
ATOM   2942  H5  BMIMB  22      46.631  47.252  34.846  1.00  0.00      B    H
ATOM   2943  H51 BMIMB  22      46.270  45.640  35.385  1.00  0.00      B    H
ATOM   2944  C51 BMIMB  22      44.562  47.044  34.787  1.00  0.00      B    C
ATOM   2945  H52 BMIMB  22      44.301  48.019  35.189  1.00  0.00      B    H
ATOM   2946  H53 BMIMB  22      44.712  47.037  33.710  1.00  0.00      B    H
ATOM   2947  C6  BMIMB  22      43.461  46.115  35.283  1.00  0.00      B    C
ATOM   2948  H6  BMIMB  22      43.554  45.900  36.341  1.00  0.00      B    H
ATOM   2949  H61 BMIMB  22      42.552  46.685  35.126  1.00  0.00      B    H
ATOM   2950  H62 BMIMB  22      43.418  45.148  34.795  1.00  0.00      B    H
ATOM   2951  N1  BMIMB  23      36.319  16.528   9.962  1.00  0.00      B    N
ATOM   2952  N11 BMIMB  23      37.562  17.104   8.295  1.00  0.00      B    N
ATOM   2953  C1  BMIMB  23      36.760  16.202   8.778  1.00  0.00      B    C
ATOM   2954  H1  BMIMB  23      36.539  15.217   8.427  1.00  0.00      B    H
ATOM   2955  C2  BMIMB  23      36.938  17.730  10.321  1.00  0.00      B    C
ATOM   2956  H2  BMIMB  23      36.831  18.198  11.275  1.00  0.00      B    H
ATOM   2957  C21 BMIMB  23      37.661  18.051   9.287  1.00  0.00      B    C
ATOM   2958  H21 BMIMB  23      38.256  18.937   9.237  1.00  0.00      B    H
ATOM   2959  C3  BMIMB  23      35.357  15.749  10.797  1.00  0.00      B    C
ATOM   2960  H3  BMIMB  23      35.024  14.899  10.221  1.00  0.00      B    H
ATOM   2961  H31 BMIMB  23      35.811  15.322  11.679  1.00  0.00      B    H
ATOM   2962  H32 BMIMB  23      34.596  16.418  11.173  1.00  0.00      B    H
ATOM   2963  C4  BMIMB  23      38.348  17.052   7.054  1.00  0.00      B    C
ATOM   2964  H4  BMIMB  23      38.293  16.025   6.727  1.00  0.00      B    H
ATOM   2965  H41 BMIMB  23      39.376  17.257   7.315  1.00  0.00      B    H
ATOM   2966  C5  BMIMB  23      37.943  17.987   5.909  1.00  0.00      B    C
ATOM   2967  H5  BMIMB  23      38.880  18.268   5.434  1.00  0.00      B    H
ATOM   2968  H51 BMIMB  23      37.313  17.425   5.225  1.00  0.00      B    H
ATOM   2969  C51 BMIMB  23      37.020  19.126   6.355  1.00  0.00      B    C
ATOM   2970  H52 BMIMB  23      36.025  18.813   6.664  1.00  0.00      B    H
ATOM   2971  H53 BMIMB  23      37.467  19.703   7.160  1.00  0.00      B    H
ATOM   2972  C6  BMIMB  23      36.787  20.103   5.165  1.00  0.00      B    C
ATOM   2973  H6  BMIMB  23      37.740  20.590   4.992  1.00  0.00      B    H
ATOM   2974  H61 BMIMB  23      36.491  19.629   4.237  1.00  0.00      B    H
ATOM   2975  H62 BMIMB  23      36.089  20.862   5.500  1.00  0.00      B    H
ATOM   2976  N1  BMIMB  24       8.207   4.814  29.692  1.00  0.00      B    N
ATOM   2977  N11 BMIMB  24       6.578   6.254  29.599  1.00  0.00      B    N
ATOM   2978  C1  BMIMB  24       6.929   5.009  29.893  1.00  0.00      B    C
ATOM   2979  H1  BMIMB  24       6.378   4.213  30.347  1.00  0.00      B    H
ATOM   2980  C2  BMIMB  24       8.731   6.017  29.330  1.00  0.00      B    C
ATOM   2981  H2  BMIMB  24       9.765   6.119  29.081  1.00  0.00      B    H
ATOM   2982  C21 BMIMB  24       7.776   6.976  29.355  1.00  0.00      B    C
ATOM   2983  H21 BMIMB  24       7.773   8.036  29.222  1.00  0.00      B    H
ATOM   2984  C3  BMIMB  24       8.885   3.530  29.663  1.00  0.00      B    C
ATOM   2985  H3  BMIMB  24       9.916   3.519  29.982  1.00  0.00      B    H
ATOM   2986  H31 BMIMB  24       8.195   2.754  29.962  1.00  0.00      B    H
ATOM   2987  H32 BMIMB  24       9.000   3.266  28.622  1.00  0.00      B    H
ATOM   2988  C4  BMIMB  24       5.177   6.706  29.523  1.00  0.00      B    C
ATOM   2989  H4  BMIMB  24       4.494   5.870  29.481  1.00  0.00      B    H
ATOM   2990  H41 BMIMB  24       5.121   7.187  28.558  1.00  0.00      B    H
ATOM   2991  C5  BMIMB  24       4.694   7.734  30.583  1.00  0.00      B    C
ATOM   2992  H5  BMIMB  24       4.118   8.565  30.185  1.00  0.00      B    H
ATOM   2993  H51 BMIMB  24       4.099   7.134  31.267  1.00  0.00      B    H
ATOM   2994  C51 BMIMB  24       5.699   8.268  31.614  1.00  0.00      B    C
ATOM   2995  H52 BMIMB  24       6.325   7.482  32.030  1.00  0.00      B    H
ATOM   2996  H53 BMIMB  24       6.291   9.038  31.128  1.00  0.00      B    H
ATOM   2997  C6  BMIMB  24       4.818   8.858  32.768  1.00  0.00      B    C
ATOM   2998  H6  BMIMB  24       4.172   8.085  33.169  1.00  0.00      B    H
ATOM   2999  H61 BMIMB  24       5.499   9.326  33.469  1.00  0.00      B    H
ATOM   3000  H62 BMIMB  24       4.187   9.636  32.353  1.00  0.00      B    H
ATOM   3001  N1  BMIMB  25      24.123  44.350  33.576  1.00  0.00      B    N
ATOM   3002  N11 BMIMB  25      24.090  44.312  35.727  1.00  0.00      B    N
ATOM   3003  C1  BMIMB  25      24.626  44.897  34.711  1.00  0.00      B    C
ATOM   3004  H1  BMIMB  25      25.328  45.703  34.739  1.00  0.00      B    H
ATOM   3005  C2  BMIMB  25      23.256  43.380  33.939  1.00  0.00      B    C
ATOM   3006  H2  BMIMB  25      22.727  42.748  33.259  1.00  0.00      B    H
ATOM   3007  C21 BMIMB  25      23.160  43.393  35.284  1.00  0.00      B    C
ATOM   3008  H21 BMIMB  25      22.621  42.816  36.002  1.00  0.00      B    H
ATOM   3009  C3  BMIMB  25      24.434  44.800  32.173  1.00  0.00      B    C
ATOM   3010  H3  BMIMB  25      25.075  44.033  31.766  1.00  0.00      B    H
ATOM   3011  H31 BMIMB  25      23.529  44.867  31.587  1.00  0.00      B    H
ATOM   3012  H32 BMIMB  25      24.833  45.802  32.234  1.00  0.00      B    H
ATOM   3013  C4  BMIMB  25      24.135  44.837  37.064  1.00  0.00      B    C
ATOM   3014  H4  BMIMB  25      24.982  45.506  37.081  1.00  0.00      B    H
ATOM   3015  H41 BMIMB  25      24.295  44.096  37.833  1.00  0.00      B    H
ATOM   3016  C5  BMIMB  25      22.997  45.771  37.497  1.00  0.00      B    C
ATOM   3017  H5  BMIMB  25      22.305  45.098  37.997  1.00  0.00      B    H
ATOM   3018  H51 BMIMB  25      23.449  46.533  38.127  1.00  0.00      B    H
ATOM   3019  C51 BMIMB  25      22.353  46.512  36.277  1.00  0.00      B    C
ATOM   3020  H52 BMIMB  25      23.179  46.957  35.728  1.00  0.00      B    H
ATOM   3021  H53 BMIMB  25      21.944  45.733  35.638  1.00  0.00      B    H
ATOM   3022  C6  BMIMB  25      21.326  47.655  36.563  1.00  0.00      B    C
ATOM   3023  H6  BMIMB  25      20.502  47.249  37.139  1.00  0.00      B    H
ATOM   3024  H61 BMIMB  25      21.796  48.529  36.999  1.00  0.00      B    H
ATOM   3025  H62 BMIMB  25      20.918  47.968  35.608  1.00  0.00      B    H
ATOM   3026  N1  BMIMB  26      11.603   4.206  11.974  1.00  0.00      B    N
ATOM   3027  N11 BMIMB  26      12.357   2.457  11.036  1.00  0.00      B    N
ATOM   3028  C1  BMIMB  26      12.120   3.035  12.245  1.00  0.00      B    C
ATOM   3029  H1  BMIMB  26      12.224   2.598  13.215  1.00  0.00      B    H
ATOM   3030  C2  BMIMB  26      11.768   4.502  10.637  1.00  0.00      B    C
ATOM   3031  H2  BMIMB  26      11.537   5.482  10.281  1.00  0.00      B    H
ATOM   3032  C21 BMIMB  26      12.100   3.346  10.031  1.00  0.00      B    C
ATOM   3033  H21 BMIMB  26      12.369   3.203   9.007  1.00  0.00      B    H
ATOM   3034  C3  BMIMB  26      11.065   5.183  12.872  1.00  0.00      B    C
ATOM   3035  H3  BMIMB  26      11.405   6.127  12.474  1.00  0.00      B    H
ATOM   3036  H31 BMIMB  26       9.988   5.271  12.886  1.00  0.00      B    H
ATOM   3037  H32 BMIMB  26      11.535   5.030  13.832  1.00  0.00      B    H
ATOM   3038  C4  BMIMB  26      12.679   1.014  10.784  1.00  0.00      B    C
ATOM   3039  H4  BMIMB  26      12.112   0.751   9.903  1.00  0.00      B    H
ATOM   3040  H41 BMIMB  26      12.417   0.469  11.679  1.00  0.00      B    H
ATOM   3041  C5  BMIMB  26      14.103   0.869  10.307  1.00  0.00      B    C
ATOM   3042  H5  BMIMB  26      14.030   1.365   9.342  1.00  0.00      B    H
ATOM   3043  H51 BMIMB  26      14.710   1.472  10.977  1.00  0.00      B    H
ATOM   3044  C51 BMIMB  26      14.678  -0.521  10.092  1.00  0.00      B    C
ATOM   3045  H52 BMIMB  26      14.994  -0.851  11.079  1.00  0.00      B    H
ATOM   3046  H53 BMIMB  26      14.042  -1.166   9.492  1.00  0.00      B    H
ATOM   3047  C6  BMIMB  26      15.933  -0.568   9.273  1.00  0.00      B    C
ATOM   3048  H6  BMIMB  26      16.350  -1.567   9.325  1.00  0.00      B    H
ATOM   3049  H61 BMIMB  26      15.713  -0.315   8.242  1.00  0.00      B    H
ATOM   3050  H62 BMIMB  26      16.748   0.046   9.637  1.00  0.00      B    H
ATOM   3051  N1  BMIMB  27       4.413  18.860   2.015  1.00  0.00      B    N
ATOM   3052  N11 BMIMB  27       2.464  19.814   1.874  1.00  0.00      B    N
ATOM   3053  C1  BMIMB  27       3.731  19.944   2.271  1.00  0.00      B    C
ATOM   3054  H1  BMIMB  27       4.194  20.824   2.663  1.00  0.00      B    H
ATOM   3055  C2  BMIMB  27       3.545  17.976   1.383  1.00  0.00      B    C
ATOM   3056  H2  BMIMB  27       3.927  17.007   1.147  1.00  0.00      B    H
ATOM   3057  C21 BMIMB  27       2.392  18.522   1.304  1.00  0.00      B    C
ATOM   3058  H21 BMIMB  27       1.508  18.146   0.836  1.00  0.00      B    H
ATOM   3059  C3  BMIMB  27       5.786  18.643   2.434  1.00  0.00      B    C
ATOM   3060  H3  BMIMB  27       5.810  17.882   3.200  1.00  0.00      B    H
ATOM   3061  H31 BMIMB  27       6.315  18.386   1.528  1.00  0.00      B    H
ATOM   3062  H32 BMIMB  27       6.222  19.544   2.839  1.00  0.00      B    H
ATOM   3063  C4  BMIMB  27       1.418  20.817   2.045  1.00  0.00      B    C
ATOM   3064  H4  BMIMB  27       1.580  21.240   3.025  1.00  0.00      B    H
ATOM   3065  H41 BMIMB  27       0.510  20.234   2.098  1.00  0.00      B    H
ATOM   3066  C5  BMIMB  27       1.220  21.913   0.983  1.00  0.00      B    C
ATOM   3067  H5  BMIMB  27       0.276  22.409   1.197  1.00  0.00      B    H
ATOM   3068  H51 BMIMB  27       2.046  22.617   1.028  1.00  0.00      B    H
ATOM   3069  C51 BMIMB  27       1.168  21.315  -0.399  1.00  0.00      B    C
ATOM   3070  H52 BMIMB  27       2.048  20.692  -0.538  1.00  0.00      B    H
ATOM   3071  H53 BMIMB  27       0.287  20.684  -0.486  1.00  0.00      B    H
ATOM   3072  C6  BMIMB  27       1.143  22.301  -1.522  1.00  0.00      B    C
ATOM   3073  H6  BMIMB  27       2.167  22.632  -1.651  1.00  0.00      B    H
ATOM   3074  H61 BMIMB  27       0.921  21.897  -2.503  1.00  0.00      B    H
ATOM   3075  H62 BMIMB  27       0.402  23.084  -1.407  1.00  0.00      B    H
ATOM   3076  N1  BMIMB  28      44.079  33.852   4.736  1.00  0.00      B    N
ATOM   3077  N11 BMIMB  28      42.765  34.619   6.246  1.00  0.00      B    N
ATOM   3078  C1  BMIMB  28      44.000  34.641   5.777  1.00  0.00      B    C
ATOM   3079  H1  BMIMB  28      44.836  35.147   6.212  1.00  0.00      B    H
ATOM   3080  C2  BMIMB  28      42.815  33.349   4.527  1.00  0.00      B    C
ATOM   3081  H2  BMIMB  28      42.564  32.741   3.686  1.00  0.00      B    H
ATOM   3082  C21 BMIMB  28      41.992  33.832   5.457  1.00  0.00      B    C
ATOM   3083  H21 BMIMB  28      40.943  33.667   5.571  1.00  0.00      B    H
ATOM   3084  C3  BMIMB  28      45.268  33.378   4.012  1.00  0.00      B    C
ATOM   3085  H3  BMIMB  28      45.941  32.881   4.696  1.00  0.00      B    H
ATOM   3086  H31 BMIMB  28      44.898  32.677   3.278  1.00  0.00      B    H
ATOM   3087  H32 BMIMB  28      45.647  34.190   3.410  1.00  0.00      B    H
ATOM   3088  C4  BMIMB  28      42.415  35.219   7.536  1.00  0.00      B    C
ATOM   3089  H4  BMIMB  28      43.241  35.827   7.876  1.00  0.00      B    H
ATOM   3090  H41 BMIMB  28      42.476  34.356   8.183  1.00  0.00      B    H
ATOM   3091  C5  BMIMB  28      41.000  35.948   7.443  1.00  0.00      B    C
ATOM   3092  H5  BMIMB  28      40.246  35.267   7.056  1.00  0.00      B    H
ATOM   3093  H51 BMIMB  28      40.744  36.284   8.444  1.00  0.00      B    H
ATOM   3094  C51 BMIMB  28      40.971  37.158   6.608  1.00  0.00      B    C
ATOM   3095  H52 BMIMB  28      41.795  37.797   6.913  1.00  0.00      B    H
ATOM   3096  H53 BMIMB  28      41.211  36.871   5.587  1.00  0.00      B    H
ATOM   3097  C6  BMIMB  28      39.633  37.914   6.713  1.00  0.00      B    C
ATOM   3098  H6  BMIMB  28      39.576  38.374   7.693  1.00  0.00      B    H
ATOM   3099  H61 BMIMB  28      39.637  38.616   5.887  1.00  0.00      B    H
ATOM   3100  H62 BMIMB  28      38.703  37.397   6.511  1.00  0.00      B    H
ATOM   3101  N1  BMIMB  29      44.867  27.183  45.157  1.00  0.00      B    N
ATOM   3102  N11 BMIMB  29      46.089  26.233  43.617  1.00  0.00      B    N
ATOM   3103  C1  BMIMB  29      45.615  26.174  44.826  1.00  0.00      B    C
ATOM   3104  H1  BMIMB  29      45.775  25.374  45.518  1.00  0.00      B    H
ATOM   3105  C2  BMIMB  29      44.951  28.066  44.141  1.00  0.00      B    C
ATOM   3106  H2  BMIMB  29      44.425  28.996  44.127  1.00  0.00      B    H
ATOM   3107  C21 BMIMB  29      45.689  27.465  43.171  1.00  0.00      B    C
ATOM   3108  H21 BMIMB  29      45.776  27.918  42.208  1.00  0.00      B    H
ATOM   3109  C3  BMIMB  29      44.331  27.441  46.489  1.00  0.00      B    C
ATOM   3110  H3  BMIMB  29      44.345  26.586  47.149  1.00  0.00      B    H
ATOM   3111  H31 BMIMB  29      44.906  28.246  46.922  1.00  0.00      B    H
ATOM   3112  H32 BMIMB  29      43.313  27.745  46.294  1.00  0.00      B    H
ATOM   3113  C4  BMIMB  29      46.952  25.231  42.886  1.00  0.00      B    C
ATOM   3114  H4  BMIMB  29      46.769  25.344  41.828  1.00  0.00      B    H
ATOM   3115  H41 BMIMB  29      46.521  24.278  43.156  1.00  0.00      B    H
ATOM   3116  C5  BMIMB  29      48.461  25.434  43.226  1.00  0.00      B    C
ATOM   3117  H5  BMIMB  29      48.586  25.266  44.293  1.00  0.00      B    H
ATOM   3118  H51 BMIMB  29      48.931  24.592  42.724  1.00  0.00      B    H
ATOM   3119  C51 BMIMB  29      49.149  26.709  42.899  1.00  0.00      B    C
ATOM   3120  H52 BMIMB  29      48.964  27.059  41.887  1.00  0.00      B    H
ATOM   3121  H53 BMIMB  29      48.650  27.369  43.605  1.00  0.00      B    H
ATOM   3122  C6  BMIMB  29      50.622  26.619  43.257  1.00  0.00      B    C
ATOM   3123  H6  BMIMB  29      50.803  26.551  44.324  1.00  0.00      B    H
ATOM   3124  H61 BMIMB  29      51.092  25.772  42.772  1.00  0.00      B    H
ATOM   3125  H62 BMIMB  29      51.352  27.357  42.944  1.00  0.00      B    H
ATOM   3126  N1  BMIMB  30      44.646  30.304   8.599  1.00  0.00      B    N
ATOM   3127  N11 BMIMB  30      43.391  28.981   7.425  1.00  0.00      B    N
ATOM   3128  C1  BMIMB  30      44.377  29.051   8.292  1.00  0.00      B    C
ATOM   3129  H1  BMIMB  30      44.830  28.153   8.657  1.00  0.00      B    H
ATOM   3130  C2  BMIMB  30      43.749  31.107   7.887  1.00  0.00      B    C
ATOM   3131  H2  BMIMB  30      43.806  32.174   7.877  1.00  0.00      B    H
ATOM   3132  C21 BMIMB  30      42.912  30.292   7.273  1.00  0.00      B    C
ATOM   3133  H21 BMIMB  30      42.226  30.501   6.482  1.00  0.00      B    H
ATOM   3134  C3  BMIMB  30      45.781  30.709   9.492  1.00  0.00      B    C
ATOM   3135  H3  BMIMB  30      45.508  30.699  10.537  1.00  0.00      B    H
ATOM   3136  H31 BMIMB  30      46.641  30.061   9.415  1.00  0.00      B    H
ATOM   3137  H32 BMIMB  30      46.103  31.692   9.179  1.00  0.00      B    H
ATOM   3138  C4  BMIMB  30      42.998  27.727   6.696  1.00  0.00      B    C
ATOM   3139  H4  BMIMB  30      43.890  27.171   6.446  1.00  0.00      B    H
ATOM   3140  H41 BMIMB  30      42.539  27.986   5.754  1.00  0.00      B    H
ATOM   3141  C5  BMIMB  30      42.149  26.812   7.578  1.00  0.00      B    C
ATOM   3142  H5  BMIMB  30      41.753  25.977   7.005  1.00  0.00      B    H
ATOM   3143  H51 BMIMB  30      42.750  26.357   8.361  1.00  0.00      B    H
ATOM   3144  C51 BMIMB  30      40.934  27.497   8.235  1.00  0.00      B    C
ATOM   3145  H52 BMIMB  30      41.252  28.263   8.939  1.00  0.00      B    H
ATOM   3146  H53 BMIMB  30      40.261  27.781   7.430  1.00  0.00      B    H
ATOM   3147  C6  BMIMB  30      40.105  26.578   9.128  1.00  0.00      B    C
ATOM   3148  H6  BMIMB  30      39.230  27.044   9.567  1.00  0.00      B    H
ATOM   3149  H61 BMIMB  30      39.704  25.728   8.586  1.00  0.00      B    H
ATOM   3150  H62 BMIMB  30      40.590  26.115   9.979  1.00  0.00      B    H
ATOM   3151  N1  BMIMB  31      22.043  42.207  16.138  1.00  0.00      B    N
ATOM   3152  N11 BMIMB  31      22.612  42.314  18.194  1.00  0.00      B    N
ATOM   3153  C1  BMIMB  31      21.978  41.577  17.320  1.00  0.00      B    C
ATOM   3154  H1  BMIMB  31      21.397  40.714  17.565  1.00  0.00      B    H
ATOM   3155  C2  BMIMB  31      22.819  43.293  16.274  1.00  0.00      B    C
ATOM   3156  H2  BMIMB  31      23.152  43.925  15.480  1.00  0.00      B    H
ATOM   3157  C21 BMIMB  31      23.231  43.329  17.538  1.00  0.00      B    C
ATOM   3158  H21 BMIMB  31      23.775  44.072  18.079  1.00  0.00      B    H
ATOM   3159  C3  BMIMB  31      21.250  41.836  14.966  1.00  0.00      B    C
ATOM   3160  H3  BMIMB  31      21.859  41.266  14.279  1.00  0.00      B    H
ATOM   3161  H31 BMIMB  31      20.267  41.451  15.195  1.00  0.00      B    H
ATOM   3162  H32 BMIMB  31      21.025  42.709  14.372  1.00  0.00      B    H
ATOM   3163  C4  BMIMB  31      22.438  42.250  19.698  1.00  0.00      B    C
ATOM   3164  H4  BMIMB  31      21.393  42.220  19.969  1.00  0.00      B    H
ATOM   3165  H41 BMIMB  31      22.859  43.163  20.093  1.00  0.00      B    H
ATOM   3166  C5  BMIMB  31      23.044  41.035  20.373  1.00  0.00      B    C
ATOM   3167  H5  BMIMB  31      22.831  40.136  19.800  1.00  0.00      B    H
ATOM   3168  H51 BMIMB  31      24.088  41.264  20.176  1.00  0.00      B    H
ATOM   3169  C51 BMIMB  31      22.698  40.862  21.790  1.00  0.00      B    C
ATOM   3170  H52 BMIMB  31      23.201  41.656  22.335  1.00  0.00      B    H
ATOM   3171  H53 BMIMB  31      21.631  40.840  21.995  1.00  0.00      B    H
ATOM   3172  C6  BMIMB  31      23.150  39.462  22.369  1.00  0.00      B    C
ATOM   3173  H6  BMIMB  31      23.096  38.741  21.561  1.00  0.00      B    H
ATOM   3174  H61 BMIMB  31      24.181  39.418  22.700  1.00  0.00      B    H
ATOM   3175  H62 BMIMB  31      22.528  39.056  23.159  1.00  0.00      B    H
ATOM   3176  N1  BMIMB  32       5.398   0.881  15.314  1.00  0.00      B    N
ATOM   3177  N11 BMIMB  32       3.370   1.587  15.189  1.00  0.00      B    N
ATOM   3178  C1  BMIMB  32       4.357   1.303  16.003  1.00  0.00      B    C
ATOM   3179  H1  BMIMB  32       4.277   1.425  17.062  1.00  0.00      B    H
ATOM   3180  C2  BMIMB  32       5.039   0.811  13.974  1.00  0.00      B    C
ATOM   3181  H2  BMIMB  32       5.769   0.461  13.279  1.00  0.00      B    H
ATOM   3182  C21 BMIMB  32       3.714   1.239  13.912  1.00  0.00      B    C
ATOM   3183  H21 BMIMB  32       2.930   1.250  13.187  1.00  0.00      B    H
ATOM   3184  C3  BMIMB  32       6.625   0.412  15.893  1.00  0.00      B    C
ATOM   3185  H3  BMIMB  32       7.447   1.098  15.751  1.00  0.00      B    H
ATOM   3186  H31 BMIMB  32       6.497   0.376  16.965  1.00  0.00      B    H
ATOM   3187  H32 BMIMB  32       6.866  -0.602  15.611  1.00  0.00      B    H
ATOM   3188  C4  BMIMB  32       2.045   2.122  15.543  1.00  0.00      B    C
ATOM   3189  H4  BMIMB  32       1.738   2.829  14.787  1.00  0.00      B    H
ATOM   3190  H41 BMIMB  32       2.125   2.727  16.435  1.00  0.00      B    H
ATOM   3191  C5  BMIMB  32       1.020   0.975  15.689  1.00  0.00      B    C
ATOM   3192  H5  BMIMB  32       1.594   0.203  15.182  1.00  0.00      B    H
ATOM   3193  H51 BMIMB  32       0.837   0.793  16.745  1.00  0.00      B    H
ATOM   3194  C51 BMIMB  32      -0.245   1.400  14.968  1.00  0.00      B    C
ATOM   3195  H52 BMIMB  32      -0.296   2.397  15.399  1.00  0.00      B    H
ATOM   3196  H53 BMIMB  32      -0.011   1.461  13.908  1.00  0.00      B    H
ATOM   3197  C6  BMIMB  32      -1.485   0.621  15.357  1.00  0.00      B    C
ATOM   3198  H6  BMIMB  32      -1.319  -0.319  14.842  1.00  0.00      B    H
ATOM   3199  H61 BMIMB  32      -1.451   0.476  16.430  1.00  0.00      B    H
ATOM   3200  H62 BMIMB  32      -2.403   1.096  15.030  1.00  0.00      B    H
ATOM   3201  N1  BMIMB  33      37.195   0.672  41.511  1.00  0.00      B    N
ATOM   3202  N11 BMIMB  33      38.956   1.916  41.860  1.00  0.00      B    N
ATOM   3203  C1  BMIMB  33      37.684   1.704  42.146  1.00  0.00      B    C
ATOM   3204  H1  BMIMB  33      37.041   2.275  42.782  1.00  0.00      B    H
ATOM   3205  C2  BMIMB  33      38.215   0.239  40.681  1.00  0.00      B    C
ATOM   3206  H2  BMIMB  33      38.075  -0.629  40.075  1.00  0.00      B    H
ATOM   3207  C21 BMIMB  33      39.287   0.985  40.912  1.00  0.00      B    C
ATOM   3208  H21 BMIMB  33      40.182   1.000  40.331  1.00  0.00      B    H
ATOM   3209  C3  BMIMB  33      35.938  -0.034  41.699  1.00  0.00      B    C
ATOM   3210  H3  BMIMB  33      36.027  -1.100  41.556  1.00  0.00      B    H
ATOM   3211  H31 BMIMB  33      35.571   0.019  42.714  1.00  0.00      B    H
ATOM   3212  H32 BMIMB  33      35.186   0.303  41.000  1.00  0.00      B    H
ATOM   3213  C4  BMIMB  33      39.854   2.935  42.384  1.00  0.00      B    C
ATOM   3214  H4  BMIMB  33      39.428   3.919  42.253  1.00  0.00      B    H
ATOM   3215  H41 BMIMB  33      40.673   2.905  41.682  1.00  0.00      B    H
ATOM   3216  C5  BMIMB  33      40.339   2.751  43.834  1.00  0.00      B    C
ATOM   3217  H5  BMIMB  33      40.829   3.671  44.144  1.00  0.00      B    H
ATOM   3218  H51 BMIMB  33      39.416   2.690  44.405  1.00  0.00      B    H
ATOM   3219  C51 BMIMB  33      40.991   1.460  44.234  1.00  0.00      B    C
ATOM   3220  H52 BMIMB  33      40.298   0.686  43.915  1.00  0.00      B    H
ATOM   3221  H53 BMIMB  33      41.953   1.394  43.732  1.00  0.00      B    H
ATOM   3222  C6  BMIMB  33      41.229   1.131  45.766  1.00  0.00      B    C
ATOM   3223  H6  BMIMB  33      41.741   1.939  46.278  1.00  0.00      B    H
ATOM   3224  H61 BMIMB  33      40.360   0.825  46.338  1.00  0.00      B    H
ATOM   3225  H62 BMIMB  33      41.779   0.202  45.863  1.00  0.00      B    H
ATOM   3226  N1  BMIMB  34      15.520  10.357  36.647  1.00  0.00      B    N
ATOM   3227  N11 BMIMB  34      16.938  10.696  35.097  1.00  0.00      B    N
ATOM   3228  C1  BMIMB  34      16.660  10.959  36.362  1.00  0.00      B    C
ATOM   3229  H1  BMIMB  34      17.137  11.614  37.059  1.00  0.00      B    H
ATOM   3230  C2  BMIMB  34      15.077   9.587  35.602  1.00  0.00      B    C
ATOM   3231  H2  BMIMB  34      14.201   8.977  35.590  1.00  0.00      B    H
ATOM   3232  C21 BMIMB  34      16.014   9.806  34.582  1.00  0.00      B    C
ATOM   3233  H21 BMIMB  34      16.178   9.425  33.598  1.00  0.00      B    H
ATOM   3234  C3  BMIMB  34      14.952  10.312  37.949  1.00  0.00      B    C
ATOM   3235  H3  BMIMB  34      15.710  10.299  38.718  1.00  0.00      B    H
ATOM   3236  H31 BMIMB  34      14.405  11.242  37.998  1.00  0.00      B    H
ATOM   3237  H32 BMIMB  34      14.284   9.470  38.059  1.00  0.00      B    H
ATOM   3238  C4  BMIMB  34      18.106  11.210  34.403  1.00  0.00      B    C
ATOM   3239  H4  BMIMB  34      18.753  10.377  34.171  1.00  0.00      B    H
ATOM   3240  H41 BMIMB  34      18.574  11.712  35.237  1.00  0.00      B    H
ATOM   3241  C5  BMIMB  34      17.782  12.205  33.306  1.00  0.00      B    C
ATOM   3242  H5  BMIMB  34      18.653  12.725  32.916  1.00  0.00      B    H
ATOM   3243  H51 BMIMB  34      17.274  11.666  32.511  1.00  0.00      B    H
ATOM   3244  C51 BMIMB  34      16.831  13.267  33.866  1.00  0.00      B    C
ATOM   3245  H52 BMIMB  34      16.834  14.081  33.145  1.00  0.00      B    H
ATOM   3246  H53 BMIMB  34      15.843  12.903  34.136  1.00  0.00      B    H
ATOM   3247  C6  BMIMB  34      17.408  14.128  35.021  1.00  0.00      B    C
ATOM   3248  H6  BMIMB  34      17.715  13.444  35.803  1.00  0.00      B    H
ATOM   3249  H61 BMIMB  34      18.205  14.831  34.809  1.00  0.00      B    H
ATOM   3250  H62 BMIMB  34      16.622  14.736  35.454  1.00  0.00      B    H
ATOM   3251  N1  BMIMB  35      46.575  14.174  32.769  1.00  0.00      B    N
ATOM   3252  N11 BMIMB  35      45.937  12.312  31.891  1.00  0.00      B    N
ATOM   3253  C1  BMIMB  35      45.678  13.230  32.767  1.00  0.00      B    C
ATOM   3254  H1  BMIMB  35      44.836  13.107  33.414  1.00  0.00      B    H
ATOM   3255  C2  BMIMB  35      47.335  13.927  31.659  1.00  0.00      B    C
ATOM   3256  H2  BMIMB  35      48.079  14.588  31.273  1.00  0.00      B    H
ATOM   3257  C21 BMIMB  35      46.875  12.824  31.084  1.00  0.00      B    C
ATOM   3258  H21 BMIMB  35      47.122  12.304  30.184  1.00  0.00      B    H
ATOM   3259  C3  BMIMB  35      46.767  15.266  33.645  1.00  0.00      B    C
ATOM   3260  H3  BMIMB  35      47.681  15.102  34.197  1.00  0.00      B    H
ATOM   3261  H31 BMIMB  35      46.854  16.181  33.078  1.00  0.00      B    H
ATOM   3262  H32 BMIMB  35      46.014  15.300  34.418  1.00  0.00      B    H
ATOM   3263  C4  BMIMB  35      45.079  11.152  31.596  1.00  0.00      B    C
ATOM   3264  H4  BMIMB  35      45.233  11.104  30.528  1.00  0.00      B    H
ATOM   3265  H41 BMIMB  35      44.027  11.329  31.766  1.00  0.00      B    H
ATOM   3266  C5  BMIMB  35      45.442   9.803  32.272  1.00  0.00      B    C
ATOM   3267  H5  BMIMB  35      45.047   9.897  33.280  1.00  0.00      B    H
ATOM   3268  H51 BMIMB  35      44.910   8.991  31.783  1.00  0.00      B    H
ATOM   3269  C51 BMIMB  35      47.048   9.696  32.359  1.00  0.00      B    C
ATOM   3270  H52 BMIMB  35      47.382  10.059  31.390  1.00  0.00      B    H
ATOM   3271  H53 BMIMB  35      47.493  10.271  33.167  1.00  0.00      B    H
ATOM   3272  C6  BMIMB  35      47.597   8.268  32.322  1.00  0.00      B    C
ATOM   3273  H6  BMIMB  35      47.136   7.601  31.602  1.00  0.00      B    H
ATOM   3274  H61 BMIMB  35      48.669   8.299  32.160  1.00  0.00      B    H
ATOM   3275  H62 BMIMB  35      47.448   7.774  33.275  1.00  0.00      B    H
ATOM   3276  N1  BMIMB  36      47.470  36.969  37.848  1.00  0.00      B    N
ATOM   3277  N11 BMIMB  36      45.914  38.363  38.220  1.00  0.00      B    N
ATOM   3278  C1  BMIMB  36      46.266  37.405  37.417  1.00  0.00      B    C
ATOM   3279  H1  BMIMB  36      45.807  36.972  36.555  1.00  0.00      B    H
ATOM   3280  C2  BMIMB  36      47.880  37.712  38.930  1.00  0.00      B    C
ATOM   3281  H2  BMIMB  36      48.849  37.431  39.283  1.00  0.00      B    H
ATOM   3282  C21 BMIMB  36      46.957  38.640  39.108  1.00  0.00      B    C
ATOM   3283  H21 BMIMB  36      46.902  39.529  39.698  1.00  0.00      B    H
ATOM   3284  C3  BMIMB  36      48.208  35.911  37.247  1.00  0.00      B    C
ATOM   3285  H3  BMIMB  36      49.181  36.308  36.996  1.00  0.00      B    H
ATOM   3286  H31 BMIMB  36      48.359  35.221  38.064  1.00  0.00      B    H
ATOM   3287  H32 BMIMB  36      47.669  35.473  36.420  1.00  0.00      B    H
ATOM   3288  C4  BMIMB  36      44.747  39.265  37.998  1.00  0.00      B    C
ATOM   3289  H4  BMIMB  36      44.358  39.399  38.997  1.00  0.00      B    H
ATOM   3290  H41 BMIMB  36      43.963  38.704  37.511  1.00  0.00      B    H
ATOM   3291  C5  BMIMB  36      45.233  40.506  37.341  1.00  0.00      B    C
ATOM   3292  H5  BMIMB  36      46.059  40.941  37.897  1.00  0.00      B    H
ATOM   3293  H51 BMIMB  36      45.613  40.156  36.385  1.00  0.00      B    H
ATOM   3294  C51 BMIMB  36      44.259  41.600  37.226  1.00  0.00      B    C
ATOM   3295  H52 BMIMB  36      43.457  41.261  36.575  1.00  0.00      B    H
ATOM   3296  H53 BMIMB  36      43.870  41.770  38.227  1.00  0.00      B    H
ATOM   3297  C6  BMIMB  36      44.814  42.878  36.602  1.00  0.00      B    C
ATOM   3298  H6  BMIMB  36      43.970  43.524  36.384  1.00  0.00      B    H
ATOM   3299  H61 BMIMB  36      45.500  43.412  37.249  1.00  0.00      B    H
ATOM   3300  H62 BMIMB  36      45.271  42.578  35.666  1.00  0.00      B    H
ATOM   3301  N1  BMIMB  37      13.688  27.716  21.659  1.00  0.00      B    N
ATOM   3302  N11 BMIMB  37      14.269  27.664  23.696  1.00  0.00      B    N
ATOM   3303  C1  BMIMB  37      13.273  27.440  22.846  1.00  0.00      B    C
ATOM   3304  H1  BMIMB  37      12.284  27.068  23.007  1.00  0.00      B    H
ATOM   3305  C2  BMIMB  37      15.025  27.795  21.688  1.00  0.00      B    C
ATOM   3306  H2  BMIMB  37      15.605  27.775  20.792  1.00  0.00      B    H
ATOM   3307  C21 BMIMB  37      15.457  27.863  22.958  1.00  0.00      B    C
ATOM   3308  H21 BMIMB  37      16.433  27.994  23.371  1.00  0.00      B    H
ATOM   3309  C3  BMIMB  37      12.788  27.609  20.510  1.00  0.00      B    C
ATOM   3310  H3  BMIMB  37      12.503  26.584  20.325  1.00  0.00      B    H
ATOM   3311  H31 BMIMB  37      11.914  28.241  20.567  1.00  0.00      B    H
ATOM   3312  H32 BMIMB  37      13.351  27.884  19.630  1.00  0.00      B    H
ATOM   3313  C4  BMIMB  37      14.245  27.675  25.154  1.00  0.00      B    C
ATOM   3314  H4  BMIMB  37      13.196  27.757  25.397  1.00  0.00      B    H
ATOM   3315  H41 BMIMB  37      14.876  28.540  25.293  1.00  0.00      B    H
ATOM   3316  C5  BMIMB  37      14.903  26.442  25.789  1.00  0.00      B    C
ATOM   3317  H5  BMIMB  37      15.864  26.859  26.078  1.00  0.00      B    H
ATOM   3318  H51 BMIMB  37      14.405  26.144  26.709  1.00  0.00      B    H
ATOM   3319  C51 BMIMB  37      15.159  25.201  24.896  1.00  0.00      B    C
ATOM   3320  H52 BMIMB  37      14.279  25.028  24.282  1.00  0.00      B    H
ATOM   3321  H53 BMIMB  37      16.051  25.466  24.334  1.00  0.00      B    H
ATOM   3322  C6  BMIMB  37      15.461  23.930  25.758  1.00  0.00      B    C
ATOM   3323  H6  BMIMB  37      16.430  23.861  26.238  1.00  0.00      B    H
ATOM   3324  H61 BMIMB  37      14.655  23.832  26.477  1.00  0.00      B    H
ATOM   3325  H62 BMIMB  37      15.451  23.013  25.180  1.00  0.00      B    H
ATOM   3326  N1  BMIMB  38      33.069  40.378  14.607  1.00  0.00      B    N
ATOM   3327  N11 BMIMB  38      32.999  41.879  16.175  1.00  0.00      B    N
ATOM   3328  C1  BMIMB  38      32.744  41.609  14.898  1.00  0.00      B    C
ATOM   3329  H1  BMIMB  38      32.380  42.250  14.124  1.00  0.00      B    H
ATOM   3330  C2  BMIMB  38      33.520  39.827  15.796  1.00  0.00      B    C
ATOM   3331  H2  BMIMB  38      33.838  38.819  15.949  1.00  0.00      B    H
ATOM   3332  C21 BMIMB  38      33.427  40.723  16.767  1.00  0.00      B    C
ATOM   3333  H21 BMIMB  38      33.696  40.672  17.799  1.00  0.00      B    H
ATOM   3334  C3  BMIMB  38      33.052  39.760  13.340  1.00  0.00      B    C
ATOM   3335  H3  BMIMB  38      32.169  40.076  12.805  1.00  0.00      B    H
ATOM   3336  H31 BMIMB  38      33.950  39.923  12.764  1.00  0.00      B    H
ATOM   3337  H32 BMIMB  38      32.967  38.702  13.536  1.00  0.00      B    H
ATOM   3338  C4  BMIMB  38      32.681  43.205  16.726  1.00  0.00      B    C
ATOM   3339  H4  BMIMB  38      33.263  43.865  16.100  1.00  0.00      B    H
ATOM   3340  H41 BMIMB  38      33.029  43.202  17.748  1.00  0.00      B    H
ATOM   3341  C5  BMIMB  38      31.252  43.571  16.797  1.00  0.00      B    C
ATOM   3342  H5  BMIMB  38      30.925  43.716  15.770  1.00  0.00      B    H
ATOM   3343  H51 BMIMB  38      30.657  42.747  17.183  1.00  0.00      B    H
ATOM   3344  C51 BMIMB  38      31.193  44.843  17.673  1.00  0.00      B    C
ATOM   3345  H52 BMIMB  38      31.798  44.575  18.536  1.00  0.00      B    H
ATOM   3346  H53 BMIMB  38      31.639  45.610  17.046  1.00  0.00      B    H
ATOM   3347  C6  BMIMB  38      29.698  45.231  18.052  1.00  0.00      B    C
ATOM   3348  H6  BMIMB  38      29.313  44.398  18.629  1.00  0.00      B    H
ATOM   3349  H61 BMIMB  38      29.568  46.160  18.594  1.00  0.00      B    H
ATOM   3350  H62 BMIMB  38      29.213  45.408  17.099  1.00  0.00      B    H
ATOM   3351  N1  BMIMB  39      39.931  21.776  31.354  1.00  0.00      B    N
ATOM   3352  N11 BMIMB  39      41.877  21.342  32.344  1.00  0.00      B    N
ATOM   3353  C1  BMIMB  39      40.869  22.215  32.256  1.00  0.00      B    C
ATOM   3354  H1  BMIMB  39      40.774  23.089  32.865  1.00  0.00      B    H
ATOM   3355  C2  BMIMB  39      40.522  20.708  30.638  1.00  0.00      B    C
ATOM   3356  H2  BMIMB  39      40.081  20.230  29.791  1.00  0.00      B    H
ATOM   3357  C21 BMIMB  39      41.671  20.419  31.292  1.00  0.00      B    C
ATOM   3358  H21 BMIMB  39      42.420  19.685  31.089  1.00  0.00      B    H
ATOM   3359  C3  BMIMB  39      38.513  22.352  31.216  1.00  0.00      B    C
ATOM   3360  H3  BMIMB  39      38.419  23.229  31.840  1.00  0.00      B    H
ATOM   3361  H31 BMIMB  39      38.421  22.686  30.193  1.00  0.00      B    H
ATOM   3362  H32 BMIMB  39      37.792  21.573  31.413  1.00  0.00      B    H
ATOM   3363  C4  BMIMB  39      43.063  21.515  33.179  1.00  0.00      B    C
ATOM   3364  H4  BMIMB  39      43.040  20.543  33.649  1.00  0.00      B    H
ATOM   3365  H41 BMIMB  39      42.767  22.093  34.042  1.00  0.00      B    H
ATOM   3366  C5  BMIMB  39      44.431  21.780  32.476  1.00  0.00      B    C
ATOM   3367  H5  BMIMB  39      45.258  21.882  33.174  1.00  0.00      B    H
ATOM   3368  H51 BMIMB  39      44.775  20.981  31.824  1.00  0.00      B    H
ATOM   3369  C51 BMIMB  39      44.363  23.187  31.695  1.00  0.00      B    C
ATOM   3370  H52 BMIMB  39      43.526  23.311  31.012  1.00  0.00      B    H
ATOM   3371  H53 BMIMB  39      44.199  23.957  32.444  1.00  0.00      B    H
ATOM   3372  C6  BMIMB  39      45.644  23.471  30.889  1.00  0.00      B    C
ATOM   3373  H6  BMIMB  39      45.466  24.347  30.277  1.00  0.00      B    H
ATOM   3374  H61 BMIMB  39      46.561  23.639  31.444  1.00  0.00      B    H
ATOM   3375  H62 BMIMB  39      45.770  22.716  30.121  1.00  0.00      B    H
ATOM   3376  N1  BMIMB  40      41.040  38.835  23.909  1.00  0.00      B    N
ATOM   3377  N11 BMIMB  40      42.468  37.617  22.996  1.00  0.00      B    N
ATOM   3378  C1  BMIMB  40      42.182  38.803  23.307  1.00  0.00      B    C
ATOM   3379  H1  BMIMB  40      42.875  39.615  23.372  1.00  0.00      B    H
ATOM   3380  C2  BMIMB  40      40.361  37.739  23.602  1.00  0.00      B    C
ATOM   3381  H2  BMIMB  40      39.322  37.651  23.832  1.00  0.00      B    H
ATOM   3382  C21 BMIMB  40      41.301  36.906  23.092  1.00  0.00      B    C
ATOM   3383  H21 BMIMB  40      41.286  35.880  22.797  1.00  0.00      B    H
ATOM   3384  C3  BMIMB  40      40.495  39.942  24.686  1.00  0.00      B    C
ATOM   3385  H3  BMIMB  40      39.415  39.938  24.675  1.00  0.00      B    H
ATOM   3386  H31 BMIMB  40      40.845  39.769  25.693  1.00  0.00      B    H
ATOM   3387  H32 BMIMB  40      40.850  40.920  24.397  1.00  0.00      B    H
ATOM   3388  C4  BMIMB  40      43.723  37.097  22.451  1.00  0.00      B    C
ATOM   3389  H4  BMIMB  40      43.908  36.207  23.035  1.00  0.00      B    H
ATOM   3390  H41 BMIMB  40      44.519  37.812  22.598  1.00  0.00      B    H
ATOM   3391  C5  BMIMB  40      43.556  36.711  20.974  1.00  0.00      B    C
ATOM   3392  H5  BMIMB  40      44.336  36.018  20.667  1.00  0.00      B    H
ATOM   3393  H51 BMIMB  40      42.665  36.143  20.718  1.00  0.00      B    H
ATOM   3394  C51 BMIMB  40      43.548  37.971  20.063  1.00  0.00      B    C
ATOM   3395  H52 BMIMB  40      42.814  38.696  20.404  1.00  0.00      B    H
ATOM   3396  H53 BMIMB  40      44.507  38.445  20.251  1.00  0.00      B    H
ATOM   3397  C6  BMIMB  40      43.346  37.603  18.603  1.00  0.00      B    C
ATOM   3398  H6  BMIMB  40      43.328  38.475  17.959  1.00  0.00      B    H
ATOM   3399  H61 BMIMB  40      44.079  36.913  18.200  1.00  0.00      B    H
ATOM   3400  H62 BMIMB  40      42.343  37.211  18.481  1.00  0.00      B    H
ATOM   3401  N1  BMIMB  41       7.729  31.119  40.674  1.00  0.00      B    N
ATOM   3402  N11 BMIMB  41       9.632  32.047  40.450  1.00  0.00      B    N
ATOM   3403  C1  BMIMB  41       8.988  31.145  41.089  1.00  0.00      B    C
ATOM   3404  H1  BMIMB  41       9.472  30.380  41.657  1.00  0.00      B    H
ATOM   3405  C2  BMIMB  41       7.513  32.203  39.817  1.00  0.00      B    C
ATOM   3406  H2  BMIMB  41       6.539  32.366  39.411  1.00  0.00      B    H
ATOM   3407  C21 BMIMB  41       8.702  32.817  39.734  1.00  0.00      B    C
ATOM   3408  H21 BMIMB  41       8.981  33.700  39.202  1.00  0.00      B    H
ATOM   3409  C3  BMIMB  41       6.655  30.233  41.161  1.00  0.00      B    C
ATOM   3410  H3  BMIMB  41       6.541  29.282  40.663  1.00  0.00      B    H
ATOM   3411  H31 BMIMB  41       6.779  29.960  42.199  1.00  0.00      B    H
ATOM   3412  H32 BMIMB  41       5.685  30.651  40.936  1.00  0.00      B    H
ATOM   3413  C4  BMIMB  41      11.063  32.216  40.362  1.00  0.00      B    C
ATOM   3414  H4  BMIMB  41      11.423  32.367  41.369  1.00  0.00      B    H
ATOM   3415  H41 BMIMB  41      11.338  33.086  39.785  1.00  0.00      B    H
ATOM   3416  C5  BMIMB  41      11.711  30.922  39.758  1.00  0.00      B    C
ATOM   3417  H5  BMIMB  41      11.463  30.090  40.413  1.00  0.00      B    H
ATOM   3418  H51 BMIMB  41      11.276  30.795  38.770  1.00  0.00      B    H
ATOM   3419  C51 BMIMB  41      13.217  31.083  39.658  1.00  0.00      B    C
ATOM   3420  H52 BMIMB  41      13.539  31.687  38.813  1.00  0.00      B    H
ATOM   3421  H53 BMIMB  41      13.558  31.597  40.552  1.00  0.00      B    H
ATOM   3422  C6  BMIMB  41      13.975  29.762  39.483  1.00  0.00      B    C
ATOM   3423  H6  BMIMB  41      14.405  29.428  40.420  1.00  0.00      B    H
ATOM   3424  H61 BMIMB  41      13.355  29.037  38.968  1.00  0.00      B    H
ATOM   3425  H62 BMIMB  41      14.793  30.044  38.829  1.00  0.00      B    H
ATOM   3426  N1  BMIMB  42      21.266  23.015  39.304  1.00  0.00      B    N
ATOM   3427  N11 BMIMB  42      22.341  22.944  41.133  1.00  0.00      B    N
ATOM   3428  C1  BMIMB  42      21.118  22.907  40.626  1.00  0.00      B    C
ATOM   3429  H1  BMIMB  42      20.204  22.644  41.114  1.00  0.00      B    H
ATOM   3430  C2  BMIMB  42      22.562  23.315  39.025  1.00  0.00      B    C
ATOM   3431  H2  BMIMB  42      22.990  23.533  38.071  1.00  0.00      B    H
ATOM   3432  C21 BMIMB  42      23.221  23.220  40.164  1.00  0.00      B    C
ATOM   3433  H21 BMIMB  42      24.282  23.196  40.284  1.00  0.00      B    H
ATOM   3434  C3  BMIMB  42      20.230  22.860  38.283  1.00  0.00      B    C
ATOM   3435  H3  BMIMB  42      19.408  22.381  38.794  1.00  0.00      B    H
ATOM   3436  H31 BMIMB  42      20.010  23.886  38.029  1.00  0.00      B    H
ATOM   3437  H32 BMIMB  42      20.748  22.428  37.439  1.00  0.00      B    H
ATOM   3438  C4  BMIMB  42      22.650  22.600  42.490  1.00  0.00      B    C
ATOM   3439  H4  BMIMB  42      23.684  22.290  42.460  1.00  0.00      B    H
ATOM   3440  H41 BMIMB  42      22.035  21.743  42.724  1.00  0.00      B    H
ATOM   3441  C5  BMIMB  42      22.486  23.751  43.449  1.00  0.00      B    C
ATOM   3442  H5  BMIMB  42      21.520  23.649  43.936  1.00  0.00      B    H
ATOM   3443  H51 BMIMB  42      23.301  23.709  44.167  1.00  0.00      B    H
ATOM   3444  C51 BMIMB  42      22.651  25.015  42.712  1.00  0.00      B    C
ATOM   3445  H52 BMIMB  42      23.699  25.134  42.448  1.00  0.00      B    H
ATOM   3446  H53 BMIMB  42      21.986  25.112  41.858  1.00  0.00      B    H
ATOM   3447  C6  BMIMB  42      22.412  26.192  43.588  1.00  0.00      B    C
ATOM   3448  H6  BMIMB  42      23.151  26.261  44.378  1.00  0.00      B    H
ATOM   3449  H61 BMIMB  42      22.480  27.095  42.993  1.00  0.00      B    H
ATOM   3450  H62 BMIMB  42      21.411  26.184  44.004  1.00  0.00      B    H
ATOM   3451  N1  BMIMB  43      37.080  43.113  42.480  1.00  0.00      B    N
ATOM   3452  N11 BMIMB  43      39.072  43.998  42.576  1.00  0.00      B    N
ATOM   3453  C1  BMIMB  43      37.919  43.793  43.219  1.00  0.00      B    C
ATOM   3454  H1  BMIMB  43      37.581  44.226  44.136  1.00  0.00      B    H
ATOM   3455  C2  BMIMB  43      37.757  42.887  41.229  1.00  0.00      B    C
ATOM   3456  H2  BMIMB  43      37.234  42.414  40.427  1.00  0.00      B    H
ATOM   3457  C21 BMIMB  43      39.001  43.398  41.343  1.00  0.00      B    C
ATOM   3458  H21 BMIMB  43      39.821  43.410  40.659  1.00  0.00      B    H
ATOM   3459  C3  BMIMB  43      35.611  42.963  42.776  1.00  0.00      B    C
ATOM   3460  H3  BMIMB  43      35.164  43.943  42.693  1.00  0.00      B    H
ATOM   3461  H31 BMIMB  43      35.120  42.207  42.182  1.00  0.00      B    H
ATOM   3462  H32 BMIMB  43      35.609  42.495  43.749  1.00  0.00      B    H
ATOM   3463  C4  BMIMB  43      40.193  44.623  43.184  1.00  0.00      B    C
ATOM   3464  H4  BMIMB  43      39.740  45.102  44.040  1.00  0.00      B    H
ATOM   3465  H41 BMIMB  43      40.514  45.260  42.373  1.00  0.00      B    H
ATOM   3466  C5  BMIMB  43      41.376  43.809  43.585  1.00  0.00      B    C
ATOM   3467  H5  BMIMB  43      40.951  42.941  44.082  1.00  0.00      B    H
ATOM   3468  H51 BMIMB  43      41.884  43.646  42.638  1.00  0.00      B    H
ATOM   3469  C51 BMIMB  43      42.175  44.669  44.605  1.00  0.00      B    C
ATOM   3470  H52 BMIMB  43      42.218  45.711  44.301  1.00  0.00      B    H
ATOM   3471  H53 BMIMB  43      41.678  44.686  45.572  1.00  0.00      B    H
ATOM   3472  C6  BMIMB  43      43.623  44.118  44.653  1.00  0.00      B    C
ATOM   3473  H6  BMIMB  43      44.214  44.666  45.377  1.00  0.00      B    H
ATOM   3474  H61 BMIMB  43      43.647  43.159  45.159  1.00  0.00      B    H
ATOM   3475  H62 BMIMB  43      44.172  44.074  43.719  1.00  0.00      B    H
ATOM   3476  N1  BMIMB  44      14.233  33.505  15.558  1.00  0.00      B    N
ATOM   3477  N11 BMIMB  44      12.369  34.593  15.212  1.00  0.00      B    N
ATOM   3478  C1  BMIMB  44      13.581  34.341  14.766  1.00  0.00      B    C
ATOM   3479  H1  BMIMB  44      13.975  34.715  13.845  1.00  0.00      B    H
ATOM   3480  C2  BMIMB  44      13.330  33.209  16.551  1.00  0.00      B    C
ATOM   3481  H2  BMIMB  44      13.527  32.444  17.269  1.00  0.00      B    H
ATOM   3482  C21 BMIMB  44      12.248  33.881  16.368  1.00  0.00      B    C
ATOM   3483  H21 BMIMB  44      11.389  33.759  16.992  1.00  0.00      B    H
ATOM   3484  C3  BMIMB  44      15.595  33.044  15.349  1.00  0.00      B    C
ATOM   3485  H3  BMIMB  44      15.797  33.595  14.442  1.00  0.00      B    H
ATOM   3486  H31 BMIMB  44      16.202  33.496  16.119  1.00  0.00      B    H
ATOM   3487  H32 BMIMB  44      15.677  31.967  15.356  1.00  0.00      B    H
ATOM   3488  C4  BMIMB  44      11.399  35.574  14.704  1.00  0.00      B    C
ATOM   3489  H4  BMIMB  44      11.878  36.070  13.873  1.00  0.00      B    H
ATOM   3490  H41 BMIMB  44      11.065  36.287  15.443  1.00  0.00      B    H
ATOM   3491  C5  BMIMB  44      10.185  34.811  14.016  1.00  0.00      B    C
ATOM   3492  H5  BMIMB  44       9.262  35.200  14.436  1.00  0.00      B    H
ATOM   3493  H51 BMIMB  44      10.314  34.974  12.949  1.00  0.00      B    H
ATOM   3494  C51 BMIMB  44      10.223  33.223  14.144  1.00  0.00      B    C
ATOM   3495  H52 BMIMB  44      11.143  32.882  13.675  1.00  0.00      B    H
ATOM   3496  H53 BMIMB  44      10.296  32.970  15.199  1.00  0.00      B    H
ATOM   3497  C6  BMIMB  44       8.974  32.606  13.606  1.00  0.00      B    C
ATOM   3498  H6  BMIMB  44       9.119  32.590  12.531  1.00  0.00      B    H
ATOM   3499  H61 BMIMB  44       8.863  31.642  14.089  1.00  0.00      B    H
ATOM   3500  H62 BMIMB  44       8.114  33.194  13.904  1.00  0.00      B    H
ATOM   3501  N1  BMIMB  45      17.497  37.085  24.443  1.00  0.00      B    N
ATOM   3502  N11 BMIMB  45      19.320  36.663  25.550  1.00  0.00      B    N
ATOM   3503  C1  BMIMB  45      18.404  37.598  25.288  1.00  0.00      B    C
ATOM   3504  H1  BMIMB  45      18.426  38.618  25.606  1.00  0.00      B    H
ATOM   3505  C2  BMIMB  45      17.772  35.708  24.344  1.00  0.00      B    C
ATOM   3506  H2  BMIMB  45      17.127  35.030  23.829  1.00  0.00      B    H
ATOM   3507  C21 BMIMB  45      18.889  35.514  24.941  1.00  0.00      B    C
ATOM   3508  H21 BMIMB  45      19.434  34.605  25.069  1.00  0.00      B    H
ATOM   3509  C3  BMIMB  45      16.390  37.820  23.886  1.00  0.00      B    C
ATOM   3510  H3  BMIMB  45      15.895  38.346  24.690  1.00  0.00      B    H
ATOM   3511  H31 BMIMB  45      16.740  38.511  23.134  1.00  0.00      B    H
ATOM   3512  H32 BMIMB  45      15.709  37.138  23.399  1.00  0.00      B    H
ATOM   3513  C4  BMIMB  45      20.383  36.666  26.521  1.00  0.00      B    C
ATOM   3514  H4  BMIMB  45      20.835  35.690  26.615  1.00  0.00      B    H
ATOM   3515  H41 BMIMB  45      20.115  37.000  27.512  1.00  0.00      B    H
ATOM   3516  C5  BMIMB  45      21.481  37.495  25.998  1.00  0.00      B    C
ATOM   3517  H5  BMIMB  45      22.471  37.081  26.172  1.00  0.00      B    H
ATOM   3518  H51 BMIMB  45      21.463  37.646  24.922  1.00  0.00      B    H
ATOM   3519  C51 BMIMB  45      21.497  38.780  26.797  1.00  0.00      B    C
ATOM   3520  H52 BMIMB  45      20.628  39.370  26.519  1.00  0.00      B    H
ATOM   3521  H53 BMIMB  45      21.285  38.649  27.855  1.00  0.00      B    H
ATOM   3522  C6  BMIMB  45      22.772  39.546  26.729  1.00  0.00      B    C
ATOM   3523  H6  BMIMB  45      23.086  39.782  25.719  1.00  0.00      B    H
ATOM   3524  H61 BMIMB  45      22.658  40.501  27.228  1.00  0.00      B    H
ATOM   3525  H62 BMIMB  45      23.536  39.084  27.344  1.00  0.00      B    H
ATOM   3526  N1  BMIMB  46      26.621  10.939  17.104  1.00  0.00      B    N
ATOM   3527  N11 BMIMB  46      28.476  10.114  16.437  1.00  0.00      B    N
ATOM   3528  C1  BMIMB  46      27.924  11.067  17.175  1.00  0.00      B    C
ATOM   3529  H1  BMIMB  46      28.425  11.706  17.870  1.00  0.00      B    H
ATOM   3530  C2  BMIMB  46      26.318  10.038  16.107  1.00  0.00      B    C
ATOM   3531  H2  BMIMB  46      25.306   9.817  15.851  1.00  0.00      B    H
ATOM   3532  C21 BMIMB  46      27.498   9.502  15.685  1.00  0.00      B    C
ATOM   3533  H21 BMIMB  46      27.689   8.737  14.965  1.00  0.00      B    H
ATOM   3534  C3  BMIMB  46      25.634  11.842  17.740  1.00  0.00      B    C
ATOM   3535  H3  BMIMB  46      26.234  12.715  17.952  1.00  0.00      B    H
ATOM   3536  H31 BMIMB  46      24.821  12.069  17.066  1.00  0.00      B    H
ATOM   3537  H32 BMIMB  46      25.263  11.399  18.652  1.00  0.00      B    H
ATOM   3538  C4  BMIMB  46      29.877   9.669  16.545  1.00  0.00      B    C
ATOM   3539  H4  BMIMB  46      29.856   8.597  16.675  1.00  0.00      B    H
ATOM   3540  H41 BMIMB  46      30.303   9.999  17.481  1.00  0.00      B    H
ATOM   3541  C5  BMIMB  46      30.746  10.100  15.385  1.00  0.00      B    C
ATOM   3542  H5  BMIMB  46      30.695  11.179  15.263  1.00  0.00      B    H
ATOM   3543  H51 BMIMB  46      31.777   9.834  15.602  1.00  0.00      B    H
ATOM   3544  C51 BMIMB  46      30.266   9.545  14.002  1.00  0.00      B    C
ATOM   3545  H52 BMIMB  46      30.308   8.459  14.016  1.00  0.00      B    H
ATOM   3546  H53 BMIMB  46      29.240   9.880  13.866  1.00  0.00      B    H
ATOM   3547  C6  BMIMB  46      31.225  10.072  13.044  1.00  0.00      B    C
ATOM   3548  H6  BMIMB  46      31.253  11.150  12.928  1.00  0.00      B    H
ATOM   3549  H61 BMIMB  46      32.221   9.807  13.380  1.00  0.00      B    H
ATOM   3550  H62 BMIMB  46      31.102   9.667  12.046  1.00  0.00      B    H
ATOM   3551  N1  BMIMB  47      20.899   8.930  31.209  1.00  0.00      B    N
ATOM   3552  N11 BMIMB  47      20.083   8.103  29.441  1.00  0.00      B    N
ATOM   3553  C1  BMIMB  47      19.832   8.403  30.685  1.00  0.00      B    C
ATOM   3554  H1  BMIMB  47      18.879   8.314  31.161  1.00  0.00      B    H
ATOM   3555  C2  BMIMB  47      21.851   8.940  30.232  1.00  0.00      B    C
ATOM   3556  H2  BMIMB  47      22.868   9.173  30.460  1.00  0.00      B    H
ATOM   3557  C21 BMIMB  47      21.360   8.521  29.075  1.00  0.00      B    C
ATOM   3558  H21 BMIMB  47      21.674   8.413  28.060  1.00  0.00      B    H
ATOM   3559  C3  BMIMB  47      21.073   9.227  32.680  1.00  0.00      B    C
ATOM   3560  H3  BMIMB  47      21.488  10.202  32.889  1.00  0.00      B    H
ATOM   3561  H31 BMIMB  47      20.215   9.032  33.307  1.00  0.00      B    H
ATOM   3562  H32 BMIMB  47      21.681   8.484  33.176  1.00  0.00      B    H
ATOM   3563  C4  BMIMB  47      19.029   7.584  28.432  1.00  0.00      B    C
ATOM   3564  H4  BMIMB  47      18.132   7.249  28.932  1.00  0.00      B    H
ATOM   3565  H41 BMIMB  47      19.488   6.712  27.991  1.00  0.00      B    H
ATOM   3566  C5  BMIMB  47      18.644   8.558  27.295  1.00  0.00      B    C
ATOM   3567  H5  BMIMB  47      17.992   9.279  27.781  1.00  0.00      B    H
ATOM   3568  H51 BMIMB  47      19.544   8.980  26.856  1.00  0.00      B    H
ATOM   3569  C51 BMIMB  47      17.824   7.792  26.321  1.00  0.00      B    C
ATOM   3570  H52 BMIMB  47      18.432   7.004  25.885  1.00  0.00      B    H
ATOM   3571  H53 BMIMB  47      16.932   7.372  26.779  1.00  0.00      B    H
ATOM   3572  C6  BMIMB  47      17.260   8.741  25.234  1.00  0.00      B    C
ATOM   3573  H6  BMIMB  47      16.527   9.422  25.652  1.00  0.00      B    H
ATOM   3574  H61 BMIMB  47      18.067   9.257  24.727  1.00  0.00      B    H
ATOM   3575  H62 BMIMB  47      16.805   8.151  24.447  1.00  0.00      B    H
ATOM   3576  N1  BMIMB  48      19.063  45.321  18.614  1.00  0.00      B    N
ATOM   3577  N11 BMIMB  48      17.902  45.191  20.342  1.00  0.00      B    N
ATOM   3578  C1  BMIMB  48      18.979  44.730  19.722  1.00  0.00      B    C
ATOM   3579  H1  BMIMB  48      19.659  43.950  19.990  1.00  0.00      B    H
ATOM   3580  C2  BMIMB  48      18.053  46.271  18.541  1.00  0.00      B    C
ATOM   3581  H2  BMIMB  48      18.012  46.962  17.728  1.00  0.00      B    H
ATOM   3582  C21 BMIMB  48      17.256  46.054  19.552  1.00  0.00      B    C
ATOM   3583  H21 BMIMB  48      16.387  46.518  19.965  1.00  0.00      B    H
ATOM   3584  C3  BMIMB  48      20.306  45.356  17.847  1.00  0.00      B    C
ATOM   3585  H3  BMIMB  48      20.091  44.922  16.882  1.00  0.00      B    H
ATOM   3586  H31 BMIMB  48      20.485  46.391  17.594  1.00  0.00      B    H
ATOM   3587  H32 BMIMB  48      21.187  44.896  18.267  1.00  0.00      B    H
ATOM   3588  C4  BMIMB  48      17.410  44.765  21.662  1.00  0.00      B    C
ATOM   3589  H4  BMIMB  48      16.596  45.449  21.851  1.00  0.00      B    H
ATOM   3590  H41 BMIMB  48      18.268  44.720  22.317  1.00  0.00      B    H
ATOM   3591  C5  BMIMB  48      16.692  43.408  21.708  1.00  0.00      B    C
ATOM   3592  H5  BMIMB  48      15.867  43.464  21.002  1.00  0.00      B    H
ATOM   3593  H51 BMIMB  48      17.418  42.623  21.512  1.00  0.00      B    H
ATOM   3594  C51 BMIMB  48      15.947  43.357  23.066  1.00  0.00      B    C
ATOM   3595  H52 BMIMB  48      16.745  43.664  23.736  1.00  0.00      B    H
ATOM   3596  H53 BMIMB  48      15.104  44.043  23.082  1.00  0.00      B    H
ATOM   3597  C6  BMIMB  48      15.432  41.971  23.576  1.00  0.00      B    C
ATOM   3598  H6  BMIMB  48      14.886  41.395  22.837  1.00  0.00      B    H
ATOM   3599  H61 BMIMB  48      16.254  41.315  23.839  1.00  0.00      B    H
ATOM   3600  H62 BMIMB  48      14.973  42.163  24.539  1.00  0.00      B    H
ATOM   3601  N1  BMIMB  49      11.005  28.544   5.338  1.00  0.00      B    N
ATOM   3602  N11 BMIMB  49      12.628  27.754   6.512  1.00  0.00      B    N
ATOM   3603  C1  BMIMB  49      11.505  27.486   5.943  1.00  0.00      B    C
ATOM   3604  H1  BMIMB  49      11.002  26.555   6.094  1.00  0.00      B    H
ATOM   3605  C2  BMIMB  49      11.938  29.525   5.471  1.00  0.00      B    C
ATOM   3606  H2  BMIMB  49      11.859  30.496   5.034  1.00  0.00      B    H
ATOM   3607  C21 BMIMB  49      12.917  29.017   6.140  1.00  0.00      B    C
ATOM   3608  H21 BMIMB  49      13.878  29.456   6.299  1.00  0.00      B    H
ATOM   3609  C3  BMIMB  49       9.802  28.651   4.603  1.00  0.00      B    C
ATOM   3610  H3  BMIMB  49       9.095  29.369   4.992  1.00  0.00      B    H
ATOM   3611  H31 BMIMB  49      10.105  29.130   3.684  1.00  0.00      B    H
ATOM   3612  H32 BMIMB  49       9.365  27.703   4.323  1.00  0.00      B    H
ATOM   3613  C4  BMIMB  49      13.396  26.795   7.400  1.00  0.00      B    C
ATOM   3614  H4  BMIMB  49      14.390  26.938   7.002  1.00  0.00      B    H
ATOM   3615  H41 BMIMB  49      13.186  25.810   7.008  1.00  0.00      B    H
ATOM   3616  C5  BMIMB  49      13.085  26.928   8.893  1.00  0.00      B    C
ATOM   3617  H5  BMIMB  49      12.015  26.775   9.008  1.00  0.00      B    H
ATOM   3618  H51 BMIMB  49      13.659  26.304   9.574  1.00  0.00      B    H
ATOM   3619  C51 BMIMB  49      13.261  28.433   9.236  1.00  0.00      B    C
ATOM   3620  H52 BMIMB  49      14.276  28.778   9.053  1.00  0.00      B    H
ATOM   3621  H53 BMIMB  49      12.520  28.854   8.563  1.00  0.00      B    H
ATOM   3622  C6  BMIMB  49      12.695  28.911  10.560  1.00  0.00      B    C
ATOM   3623  H6  BMIMB  49      13.284  28.449  11.344  1.00  0.00      B    H
ATOM   3624  H61 BMIMB  49      12.495  29.966  10.707  1.00  0.00      B    H
ATOM   3625  H62 BMIMB  49      11.735  28.428  10.698  1.00  0.00      B    H
ATOM   3626  N1  BMIMB  50      24.431  39.055  12.874  1.00  0.00      B    N
ATOM   3627  N11 BMIMB  50      25.195  40.444  14.258  1.00  0.00      B    N
ATOM   3628  C1  BMIMB  50      24.591  39.299  14.126  1.00  0.00      B    C
ATOM   3629  H1  BMIMB  50      24.515  38.591  14.923  1.00  0.00      B    H
ATOM   3630  C2  BMIMB  50      24.976  40.124  12.163  1.00  0.00      B    C
ATOM   3631  H2  BMIMB  50      24.942  40.132  11.096  1.00  0.00      B    H
ATOM   3632  C21 BMIMB  50      25.456  40.947  13.031  1.00  0.00      B    C
ATOM   3633  H21 BMIMB  50      25.909  41.911  12.946  1.00  0.00      B    H
ATOM   3634  C3  BMIMB  50      23.770  37.857  12.267  1.00  0.00      B    C
ATOM   3635  H3  BMIMB  50      24.350  37.405  11.476  1.00  0.00      B    H
ATOM   3636  H31 BMIMB  50      23.406  37.154  13.002  1.00  0.00      B    H
ATOM   3637  H32 BMIMB  50      22.898  38.256  11.771  1.00  0.00      B    H
ATOM   3638  C4  BMIMB  50      25.533  41.062  15.547  1.00  0.00      B    C
ATOM   3639  H4  BMIMB  50      24.636  40.874  16.119  1.00  0.00      B    H
ATOM   3640  H41 BMIMB  50      25.545  42.124  15.350  1.00  0.00      B    H
ATOM   3641  C5  BMIMB  50      26.783  40.675  16.253  1.00  0.00      B    C
ATOM   3642  H5  BMIMB  50      26.613  39.821  16.903  1.00  0.00      B    H
ATOM   3643  H51 BMIMB  50      27.582  40.419  15.562  1.00  0.00      B    H
ATOM   3644  C51 BMIMB  50      27.184  41.804  17.175  1.00  0.00      B    C
ATOM   3645  H52 BMIMB  50      27.410  42.690  16.588  1.00  0.00      B    H
ATOM   3646  H53 BMIMB  50      26.275  42.020  17.729  1.00  0.00      B    H
ATOM   3647  C6  BMIMB  50      28.240  41.312  18.259  1.00  0.00      B    C
ATOM   3648  H6  BMIMB  50      27.770  40.700  19.020  1.00  0.00      B    H
ATOM   3649  H61 BMIMB  50      28.991  40.840  17.636  1.00  0.00      B    H
ATOM   3650  H62 BMIMB  50      28.661  42.189  18.739  1.00  0.00      B    H
ATOM   3651  N1  BMIMB  51      34.507  10.051  36.526  1.00  0.00      B    N
ATOM   3652  N11 BMIMB  51      35.580   9.646  34.709  1.00  0.00      B    N
ATOM   3653  C1  BMIMB  51      34.758   9.179  35.633  1.00  0.00      B    C
ATOM   3654  H1  BMIMB  51      34.274   8.226  35.653  1.00  0.00      B    H
ATOM   3655  C2  BMIMB  51      35.187  11.178  36.176  1.00  0.00      B    C
ATOM   3656  H2  BMIMB  51      35.037  12.059  36.760  1.00  0.00      B    H
ATOM   3657  C21 BMIMB  51      35.944  10.925  35.150  1.00  0.00      B    C
ATOM   3658  H21 BMIMB  51      36.587  11.597  34.625  1.00  0.00      B    H
ATOM   3659  C3  BMIMB  51      33.501   9.849  37.565  1.00  0.00      B    C
ATOM   3660  H3  BMIMB  51      32.900  10.736  37.698  1.00  0.00      B    H
ATOM   3661  H31 BMIMB  51      32.742   9.157  37.231  1.00  0.00      B    H
ATOM   3662  H32 BMIMB  51      34.047   9.528  38.440  1.00  0.00      B    H
ATOM   3663  C4  BMIMB  51      35.878   9.051  33.394  1.00  0.00      B    C
ATOM   3664  H4  BMIMB  51      36.795   9.514  33.059  1.00  0.00      B    H
ATOM   3665  H41 BMIMB  51      35.175   9.395  32.650  1.00  0.00      B    H
ATOM   3666  C5  BMIMB  51      35.989   7.501  33.405  1.00  0.00      B    C
ATOM   3667  H5  BMIMB  51      36.714   7.151  34.135  1.00  0.00      B    H
ATOM   3668  H51 BMIMB  51      34.979   7.161  33.619  1.00  0.00      B    H
ATOM   3669  C51 BMIMB  51      36.531   6.832  32.176  1.00  0.00      B    C
ATOM   3670  H52 BMIMB  51      35.802   7.062  31.403  1.00  0.00      B    H
ATOM   3671  H53 BMIMB  51      37.492   7.290  31.958  1.00  0.00      B    H
ATOM   3672  C6  BMIMB  51      36.670   5.336  32.424  1.00  0.00      B    C
ATOM   3673  H6  BMIMB  51      35.647   4.994  32.317  1.00  0.00      B    H
ATOM   3674  H61 BMIMB  51      37.397   4.879  31.763  1.00  0.00      B    H
ATOM   3675  H62 BMIMB  51      36.957   5.225  33.464  1.00  0.00      B    H
ATOM   3676  N1  BMIMB  52      47.774  16.746  15.236  1.00  0.00      B    N
ATOM   3677  N11 BMIMB  52      47.052  14.758  15.045  1.00  0.00      B    N
ATOM   3678  C1  BMIMB  52      47.209  15.923  14.391  1.00  0.00      B    C
ATOM   3679  H1  BMIMB  52      46.823  16.110  13.412  1.00  0.00      B    H
ATOM   3680  C2  BMIMB  52      48.063  16.076  16.439  1.00  0.00      B    C
ATOM   3681  H2  BMIMB  52      48.372  16.628  17.300  1.00  0.00      B    H
ATOM   3682  C21 BMIMB  52      47.721  14.800  16.262  1.00  0.00      B    C
ATOM   3683  H21 BMIMB  52      47.690  14.043  17.016  1.00  0.00      B    H
ATOM   3684  C3  BMIMB  52      47.884  18.180  14.960  1.00  0.00      B    C
ATOM   3685  H3  BMIMB  52      46.983  18.769  14.875  1.00  0.00      B    H
ATOM   3686  H31 BMIMB  52      48.568  18.698  15.617  1.00  0.00      B    H
ATOM   3687  H32 BMIMB  52      48.316  18.283  13.976  1.00  0.00      B    H
ATOM   3688  C4  BMIMB  52      46.287  13.524  14.635  1.00  0.00      B    C
ATOM   3689  H4  BMIMB  52      46.805  12.632  14.957  1.00  0.00      B    H
ATOM   3690  H41 BMIMB  52      46.450  13.508  13.568  1.00  0.00      B    H
ATOM   3691  C5  BMIMB  52      44.762  13.590  14.994  1.00  0.00      B    C
ATOM   3692  H5  BMIMB  52      44.468  13.681  16.036  1.00  0.00      B    H
ATOM   3693  H51 BMIMB  52      44.608  14.602  14.628  1.00  0.00      B    H
ATOM   3694  C51 BMIMB  52      43.930  12.651  14.246  1.00  0.00      B    C
ATOM   3695  H52 BMIMB  52      44.193  12.673  13.192  1.00  0.00      B    H
ATOM   3696  H53 BMIMB  52      43.901  11.623  14.599  1.00  0.00      B    H
ATOM   3697  C6  BMIMB  52      42.453  13.088  14.436  1.00  0.00      B    C
ATOM   3698  H6  BMIMB  52      42.104  13.311  15.438  1.00  0.00      B    H
ATOM   3699  H61 BMIMB  52      42.257  13.982  13.856  1.00  0.00      B    H
ATOM   3700  H62 BMIMB  52      41.847  12.278  14.046  1.00  0.00      B    H
ATOM   3701  N1  BMIMB  53      12.990   3.090  18.651  1.00  0.00      B    N
ATOM   3702  N11 BMIMB  53      10.928   2.339  18.560  1.00  0.00      B    N
ATOM   3703  C1  BMIMB  53      11.985   2.547  19.322  1.00  0.00      B    C
ATOM   3704  H1  BMIMB  53      12.102   2.194  20.324  1.00  0.00      B    H
ATOM   3705  C2  BMIMB  53      12.431   3.519  17.410  1.00  0.00      B    C
ATOM   3706  H2  BMIMB  53      12.974   4.105  16.701  1.00  0.00      B    H
ATOM   3707  C21 BMIMB  53      11.207   2.922  17.351  1.00  0.00      B    C
ATOM   3708  H21 BMIMB  53      10.473   2.949  16.576  1.00  0.00      B    H
ATOM   3709  C3  BMIMB  53      14.309   3.400  19.154  1.00  0.00      B    C
ATOM   3710  H3  BMIMB  53      14.381   3.079  20.183  1.00  0.00      B    H
ATOM   3711  H31 BMIMB  53      15.057   2.896  18.560  1.00  0.00      B    H
ATOM   3712  H32 BMIMB  53      14.428   4.473  19.156  1.00  0.00      B    H
ATOM   3713  C4  BMIMB  53       9.754   1.543  18.848  1.00  0.00      B    C
ATOM   3714  H4  BMIMB  53       8.971   1.875  18.182  1.00  0.00      B    H
ATOM   3715  H41 BMIMB  53       9.435   1.819  19.843  1.00  0.00      B    H
ATOM   3716  C5  BMIMB  53       9.964   0.037  18.852  1.00  0.00      B    C
ATOM   3717  H5  BMIMB  53      10.338  -0.285  19.820  1.00  0.00      B    H
ATOM   3718  H51 BMIMB  53       8.978  -0.398  18.708  1.00  0.00      B    H
ATOM   3719  C51 BMIMB  53      10.770  -0.448  17.685  1.00  0.00      B    C
ATOM   3720  H52 BMIMB  53      10.395  -0.017  16.761  1.00  0.00      B    H
ATOM   3721  H53 BMIMB  53      11.792  -0.132  17.881  1.00  0.00      B    H
ATOM   3722  C6  BMIMB  53      10.933  -1.978  17.538  1.00  0.00      B    C
ATOM   3723  H6  BMIMB  53      10.824  -2.450  18.508  1.00  0.00      B    H
ATOM   3724  H61 BMIMB  53      10.315  -2.492  16.812  1.00  0.00      B    H
ATOM   3725  H62 BMIMB  53      11.947  -2.265  17.281  1.00  0.00      B    H
ATOM   3726  N1  BMIMB  54       6.091  25.873  33.001  1.00  0.00      B    N
ATOM   3727  N11 BMIMB  54       7.396  27.525  33.363  1.00  0.00      B    N
ATOM   3728  C1  BMIMB  54       7.114  26.535  32.543  1.00  0.00      B    C
ATOM   3729  H1  BMIMB  54       7.613  26.245  31.643  1.00  0.00      B    H
ATOM   3730  C2  BMIMB  54       5.763  26.369  34.231  1.00  0.00      B    C
ATOM   3731  H2  BMIMB  54       4.922  26.014  34.785  1.00  0.00      B    H
ATOM   3732  C21 BMIMB  54       6.506  27.448  34.397  1.00  0.00      B    C
ATOM   3733  H21 BMIMB  54       6.601  28.110  35.229  1.00  0.00      B    H
ATOM   3734  C3  BMIMB  54       5.642  24.561  32.589  1.00  0.00      B    C
ATOM   3735  H3  BMIMB  54       6.241  23.878  33.173  1.00  0.00      B    H
ATOM   3736  H31 BMIMB  54       4.567  24.459  32.614  1.00  0.00      B    H
ATOM   3737  H32 BMIMB  54       5.927  24.548  31.548  1.00  0.00      B    H
ATOM   3738  C4  BMIMB  54       8.398  28.540  33.090  1.00  0.00      B    C
ATOM   3739  H4  BMIMB  54       8.914  28.273  32.180  1.00  0.00      B    H
ATOM   3740  H41 BMIMB  54       9.121  28.389  33.878  1.00  0.00      B    H
ATOM   3741  C5  BMIMB  54       7.820  30.002  32.807  1.00  0.00      B    C
ATOM   3742  H5  BMIMB  54       7.743  30.455  33.792  1.00  0.00      B    H
ATOM   3743  H51 BMIMB  54       8.596  30.561  32.291  1.00  0.00      B    H
ATOM   3744  C51 BMIMB  54       6.518  30.006  32.015  1.00  0.00      B    C
ATOM   3745  H52 BMIMB  54       6.692  29.306  31.202  1.00  0.00      B    H
ATOM   3746  H53 BMIMB  54       5.699  29.595  32.599  1.00  0.00      B    H
ATOM   3747  C6  BMIMB  54       6.087  31.361  31.643  1.00  0.00      B    C
ATOM   3748  H6  BMIMB  54       5.121  31.467  31.162  1.00  0.00      B    H
ATOM   3749  H61 BMIMB  54       5.976  32.004  32.509  1.00  0.00      B    H
ATOM   3750  H62 BMIMB  54       6.732  31.836  30.913  1.00  0.00      B    H
ATOM   3751  N1  BMIMB  55       0.158  27.426   5.020  1.00  0.00      B    N
ATOM   3752  N11 BMIMB  55       1.270  29.160   5.559  1.00  0.00      B    N
ATOM   3753  C1  BMIMB  55       1.375  27.915   5.262  1.00  0.00      B    C
ATOM   3754  H1  BMIMB  55       2.253  27.305   5.252  1.00  0.00      B    H
ATOM   3755  C2  BMIMB  55      -0.779  28.330   5.401  1.00  0.00      B    C
ATOM   3756  H2  BMIMB  55      -1.827  28.125   5.433  1.00  0.00      B    H
ATOM   3757  C21 BMIMB  55      -0.105  29.420   5.747  1.00  0.00      B    C
ATOM   3758  H21 BMIMB  55      -0.413  30.344   6.186  1.00  0.00      B    H
ATOM   3759  C3  BMIMB  55      -0.123  26.121   4.487  1.00  0.00      B    C
ATOM   3760  H3  BMIMB  55      -0.669  25.574   5.242  1.00  0.00      B    H
ATOM   3761  H31 BMIMB  55      -0.624  26.347   3.558  1.00  0.00      B    H
ATOM   3762  H32 BMIMB  55       0.817  25.640   4.261  1.00  0.00      B    H
ATOM   3763  C4  BMIMB  55       2.340  30.112   5.822  1.00  0.00      B    C
ATOM   3764  H4  BMIMB  55       3.199  29.501   6.058  1.00  0.00      B    H
ATOM   3765  H41 BMIMB  55       1.904  30.636   6.660  1.00  0.00      B    H
ATOM   3766  C5  BMIMB  55       2.563  31.116   4.703  1.00  0.00      B    C
ATOM   3767  H5  BMIMB  55       2.696  30.541   3.791  1.00  0.00      B    H
ATOM   3768  H51 BMIMB  55       1.797  31.869   4.537  1.00  0.00      B    H
ATOM   3769  C51 BMIMB  55       3.883  31.817   4.991  1.00  0.00      B    C
ATOM   3770  H52 BMIMB  55       3.725  32.667   5.651  1.00  0.00      B    H
ATOM   3771  H53 BMIMB  55       4.603  31.141   5.445  1.00  0.00      B    H
ATOM   3772  C6  BMIMB  55       4.537  32.377   3.750  1.00  0.00      B    C
ATOM   3773  H6  BMIMB  55       5.470  32.876   3.987  1.00  0.00      B    H
ATOM   3774  H61 BMIMB  55       4.811  31.584   3.064  1.00  0.00      B    H
ATOM   3775  H62 BMIMB  55       3.999  33.085   3.130  1.00  0.00      B    H
ATOM   3776  N1  BMIMB  56      26.566  27.587   1.362  1.00  0.00      B    N
ATOM   3777  N11 BMIMB  56      25.116  25.964   1.697  1.00  0.00      B    N
ATOM   3778  C1  BMIMB  56      26.009  26.734   2.283  1.00  0.00      B    C
ATOM   3779  H1  BMIMB  56      26.405  26.615   3.269  1.00  0.00      B    H
ATOM   3780  C2  BMIMB  56      25.785  27.442   0.216  1.00  0.00      B    C
ATOM   3781  H2  BMIMB  56      25.922  27.950  -0.714  1.00  0.00      B    H
ATOM   3782  C21 BMIMB  56      24.936  26.469   0.444  1.00  0.00      B    C
ATOM   3783  H21 BMIMB  56      24.214  26.007  -0.193  1.00  0.00      B    H
ATOM   3784  C3  BMIMB  56      27.766  28.479   1.634  1.00  0.00      B    C
ATOM   3785  H3  BMIMB  56      27.704  28.872   2.638  1.00  0.00      B    H
ATOM   3786  H31 BMIMB  56      28.719  27.991   1.492  1.00  0.00      B    H
ATOM   3787  H32 BMIMB  56      27.666  29.225   0.859  1.00  0.00      B    H
ATOM   3788  C4  BMIMB  56      24.382  24.927   2.381  1.00  0.00      B    C
ATOM   3789  H4  BMIMB  56      24.942  24.394   3.135  1.00  0.00      B    H
ATOM   3790  H41 BMIMB  56      24.035  24.279   1.589  1.00  0.00      B    H
ATOM   3791  C5  BMIMB  56      23.325  25.590   3.249  1.00  0.00      B    C
ATOM   3792  H5  BMIMB  56      23.811  26.199   4.007  1.00  0.00      B    H
ATOM   3793  H51 BMIMB  56      22.742  26.094   2.482  1.00  0.00      B    H
ATOM   3794  C51 BMIMB  56      22.309  24.617   3.833  1.00  0.00      B    C
ATOM   3795  H52 BMIMB  56      21.907  24.113   2.958  1.00  0.00      B    H
ATOM   3796  H53 BMIMB  56      22.763  23.933   4.545  1.00  0.00      B    H
ATOM   3797  C6  BMIMB  56      21.181  25.466   4.440  1.00  0.00      B    C
ATOM   3798  H6  BMIMB  56      21.118  25.268   5.504  1.00  0.00      B    H
ATOM   3799  H61 BMIMB  56      21.349  26.530   4.314  1.00  0.00      B    H
ATOM   3800  H62 BMIMB  56      20.214  25.134   4.080  1.00  0.00      B    H
ATOM   3801  N1  BMIMB  57      46.806  21.120  19.348  1.00  0.00      B    N
ATOM   3802  N11 BMIMB  57      46.714  19.333  20.506  1.00  0.00      B    N
ATOM   3803  C1  BMIMB  57      46.052  20.213  19.870  1.00  0.00      B    C
ATOM   3804  H1  BMIMB  57      44.996  20.374  19.908  1.00  0.00      B    H
ATOM   3805  C2  BMIMB  57      48.083  20.767  19.568  1.00  0.00      B    C
ATOM   3806  H2  BMIMB  57      48.861  21.382  19.171  1.00  0.00      B    H
ATOM   3807  C21 BMIMB  57      48.028  19.713  20.355  1.00  0.00      B    C
ATOM   3808  H21 BMIMB  57      48.825  19.139  20.774  1.00  0.00      B    H
ATOM   3809  C3  BMIMB  57      46.337  22.322  18.721  1.00  0.00      B    C
ATOM   3810  H3  BMIMB  57      45.272  22.206  18.584  1.00  0.00      B    H
ATOM   3811  H31 BMIMB  57      46.609  23.122  19.393  1.00  0.00      B    H
ATOM   3812  H32 BMIMB  57      46.881  22.487  17.803  1.00  0.00      B    H
ATOM   3813  C4  BMIMB  57      46.055  18.214  21.220  1.00  0.00      B    C
ATOM   3814  H4  BMIMB  57      45.078  18.584  21.496  1.00  0.00      B    H
ATOM   3815  H41 BMIMB  57      46.590  17.982  22.129  1.00  0.00      B    H
ATOM   3816  C5  BMIMB  57      46.013  16.973  20.413  1.00  0.00      B    C
ATOM   3817  H5  BMIMB  57      47.001  16.914  19.962  1.00  0.00      B    H
ATOM   3818  H51 BMIMB  57      45.843  16.092  21.026  1.00  0.00      B    H
ATOM   3819  C51 BMIMB  57      45.004  16.973  19.323  1.00  0.00      B    C
ATOM   3820  H52 BMIMB  57      43.996  16.944  19.729  1.00  0.00      B    H
ATOM   3821  H53 BMIMB  57      45.189  17.810  18.654  1.00  0.00      B    H
ATOM   3822  C6  BMIMB  57      44.974  15.705  18.483  1.00  0.00      B    C
ATOM   3823  H6  BMIMB  57      44.702  14.853  19.095  1.00  0.00      B    H
ATOM   3824  H61 BMIMB  57      44.150  15.695  17.779  1.00  0.00      B    H
ATOM   3825  H62 BMIMB  57      45.864  15.500  17.900  1.00  0.00      B    H
ATOM   3826  N1  BMIMB  58      38.952  29.412  30.765  1.00  0.00      B    N
ATOM   3827  N11 BMIMB  58      40.550  30.229  32.016  1.00  0.00      B    N
ATOM   3828  C1  BMIMB  58      39.341  29.655  32.024  1.00  0.00      B    C
ATOM   3829  H1  BMIMB  58      38.788  29.248  32.844  1.00  0.00      B    H
ATOM   3830  C2  BMIMB  58      39.829  30.086  29.959  1.00  0.00      B    C
ATOM   3831  H2  BMIMB  58      39.712  30.091  28.898  1.00  0.00      B    H
ATOM   3832  C21 BMIMB  58      40.756  30.624  30.715  1.00  0.00      B    C
ATOM   3833  H21 BMIMB  58      41.610  31.228  30.495  1.00  0.00      B    H
ATOM   3834  C3  BMIMB  58      37.892  28.531  30.353  1.00  0.00      B    C
ATOM   3835  H3  BMIMB  58      38.156  28.017  29.441  1.00  0.00      B    H
ATOM   3836  H31 BMIMB  58      37.671  27.950  31.237  1.00  0.00      B    H
ATOM   3837  H32 BMIMB  58      37.093  29.214  30.105  1.00  0.00      B    H
ATOM   3838  C4  BMIMB  58      41.430  30.447  33.169  1.00  0.00      B    C
ATOM   3839  H4  BMIMB  58      42.359  29.978  32.878  1.00  0.00      B    H
ATOM   3840  H41 BMIMB  58      41.032  29.908  34.016  1.00  0.00      B    H
ATOM   3841  C5  BMIMB  58      41.671  31.973  33.472  1.00  0.00      B    C
ATOM   3842  H5  BMIMB  58      42.576  31.965  34.075  1.00  0.00      B    H
ATOM   3843  H51 BMIMB  58      41.989  32.554  32.610  1.00  0.00      B    H
ATOM   3844  C51 BMIMB  58      40.707  32.840  34.347  1.00  0.00      B    C
ATOM   3845  H52 BMIMB  58      39.804  33.070  33.787  1.00  0.00      B    H
ATOM   3846  H53 BMIMB  58      40.581  32.273  35.266  1.00  0.00      B    H
ATOM   3847  C6  BMIMB  58      41.407  34.170  34.668  1.00  0.00      B    C
ATOM   3848  H6  BMIMB  58      42.173  34.093  35.432  1.00  0.00      B    H
ATOM   3849  H61 BMIMB  58      41.935  34.546  33.799  1.00  0.00      B    H
ATOM   3850  H62 BMIMB  58      40.725  34.973  34.924  1.00  0.00      B    H
ATOM   3851  N1  BMIMB  59      42.733  20.585  37.708  1.00  0.00      B    N
ATOM   3852  N11 BMIMB  59      43.043  22.771  37.539  1.00  0.00      B    N
ATOM   3853  C1  BMIMB  59      43.619  21.619  37.809  1.00  0.00      B    C
ATOM   3854  H1  BMIMB  59      44.658  21.648  38.060  1.00  0.00      B    H
ATOM   3855  C2  BMIMB  59      41.639  21.114  37.184  1.00  0.00      B    C
ATOM   3856  H2  BMIMB  59      40.821  20.456  36.988  1.00  0.00      B    H
ATOM   3857  C21 BMIMB  59      41.754  22.439  37.136  1.00  0.00      B    C
ATOM   3858  H21 BMIMB  59      41.067  23.186  36.805  1.00  0.00      B    H
ATOM   3859  C3  BMIMB  59      43.026  19.228  37.928  1.00  0.00      B    C
ATOM   3860  H3  BMIMB  59      42.328  18.796  38.630  1.00  0.00      B    H
ATOM   3861  H31 BMIMB  59      42.938  18.853  36.919  1.00  0.00      B    H
ATOM   3862  H32 BMIMB  59      44.037  19.170  38.302  1.00  0.00      B    H
ATOM   3863  C4  BMIMB  59      43.651  24.107  37.690  1.00  0.00      B    C
ATOM   3864  H4  BMIMB  59      44.672  23.875  37.952  1.00  0.00      B    H
ATOM   3865  H41 BMIMB  59      43.221  24.590  38.555  1.00  0.00      B    H
ATOM   3866  C5  BMIMB  59      43.426  24.917  36.427  1.00  0.00      B    C
ATOM   3867  H5  BMIMB  59      43.733  24.252  35.624  1.00  0.00      B    H
ATOM   3868  H51 BMIMB  59      42.342  24.918  36.342  1.00  0.00      B    H
ATOM   3869  C51 BMIMB  59      44.090  26.323  36.543  1.00  0.00      B    C
ATOM   3870  H52 BMIMB  59      43.629  26.901  37.339  1.00  0.00      B    H
ATOM   3871  H53 BMIMB  59      45.158  26.213  36.715  1.00  0.00      B    H
ATOM   3872  C6  BMIMB  59      44.036  27.124  35.163  1.00  0.00      B    C
ATOM   3873  H6  BMIMB  59      43.028  27.445  34.927  1.00  0.00      B    H
ATOM   3874  H61 BMIMB  59      44.596  28.028  35.375  1.00  0.00      B    H
ATOM   3875  H62 BMIMB  59      44.422  26.510  34.358  1.00  0.00      B    H
ATOM   3876  N1  BMIMB  60      26.791  33.968  16.297  1.00  0.00      B    N
ATOM   3877  N11 BMIMB  60      25.167  32.830  15.500  1.00  0.00      B    N
ATOM   3878  C1  BMIMB  60      25.508  33.893  16.186  1.00  0.00      B    C
ATOM   3879  H1  BMIMB  60      24.776  34.489  16.687  1.00  0.00      B    H
ATOM   3880  C2  BMIMB  60      27.302  32.863  15.700  1.00  0.00      B    C
ATOM   3881  H2  BMIMB  60      28.316  32.536  15.784  1.00  0.00      B    H
ATOM   3882  C21 BMIMB  60      26.302  32.237  15.150  1.00  0.00      B    C
ATOM   3883  H21 BMIMB  60      26.273  31.331  14.584  1.00  0.00      B    H
ATOM   3884  C3  BMIMB  60      27.654  35.052  16.947  1.00  0.00      B    C
ATOM   3885  H3  BMIMB  60      27.990  35.631  16.099  1.00  0.00      B    H
ATOM   3886  H31 BMIMB  60      27.067  35.651  17.627  1.00  0.00      B    H
ATOM   3887  H32 BMIMB  60      28.535  34.752  17.495  1.00  0.00      B    H
ATOM   3888  C4  BMIMB  60      23.789  32.241  15.390  1.00  0.00      B    C
ATOM   3889  H4  BMIMB  60      23.330  32.714  16.245  1.00  0.00      B    H
ATOM   3890  H41 BMIMB  60      23.774  31.164  15.473  1.00  0.00      B    H
ATOM   3891  C5  BMIMB  60      23.088  32.656  14.095  1.00  0.00      B    C
ATOM   3892  H5  BMIMB  60      22.211  32.014  14.105  1.00  0.00      B    H
ATOM   3893  H51 BMIMB  60      22.753  33.690  14.098  1.00  0.00      B    H
ATOM   3894  C51 BMIMB  60      23.826  32.295  12.837  1.00  0.00      B    C
ATOM   3895  H52 BMIMB  60      24.780  32.814  12.831  1.00  0.00      B    H
ATOM   3896  H53 BMIMB  60      23.891  31.213  12.748  1.00  0.00      B    H
ATOM   3897  C6  BMIMB  60      23.085  32.627  11.538  1.00  0.00      B    C
ATOM   3898  H6  BMIMB  60      22.094  32.200  11.636  1.00  0.00      B    H
ATOM   3899  H61 BMIMB  60      22.915  33.686  11.383  1.00  0.00      B    H
ATOM   3900  H62 BMIMB  60      23.614  32.255  10.668  1.00  0.00      B    H
ATOM   3901  N1  BMIMB  61      14.101  12.718  26.893  1.00  0.00      B    N
ATOM   3902  N11 BMIMB  61      13.332  10.761  27.272  1.00  0.00      B    N
ATOM   3903  C1  BMIMB  61      13.326  12.015  27.653  1.00  0.00      B    C
ATOM   3904  H1  BMIMB  61      12.795  12.462  28.466  1.00  0.00      B    H
ATOM   3905  C2  BMIMB  61      14.555  11.897  25.893  1.00  0.00      B    C
ATOM   3906  H2  BMIMB  61      15.110  12.323  25.086  1.00  0.00      B    H
ATOM   3907  C21 BMIMB  61      14.086  10.633  26.113  1.00  0.00      B    C
ATOM   3908  H21 BMIMB  61      14.135   9.710  25.578  1.00  0.00      B    H
ATOM   3909  C3  BMIMB  61      14.379  14.192  26.963  1.00  0.00      B    C
ATOM   3910  H3  BMIMB  61      15.345  14.490  27.343  1.00  0.00      B    H
ATOM   3911  H31 BMIMB  61      14.259  14.628  25.982  1.00  0.00      B    H
ATOM   3912  H32 BMIMB  61      13.630  14.582  27.636  1.00  0.00      B    H
ATOM   3913  C4  BMIMB  61      12.715   9.628  28.044  1.00  0.00      B    C
ATOM   3914  H4  BMIMB  61      12.275   9.058  27.240  1.00  0.00      B    H
ATOM   3915  H41 BMIMB  61      11.952   9.935  28.743  1.00  0.00      B    H
ATOM   3916  C5  BMIMB  61      13.802   8.815  28.684  1.00  0.00      B    C
ATOM   3917  H5  BMIMB  61      13.418   7.841  28.976  1.00  0.00      B    H
ATOM   3918  H51 BMIMB  61      14.571   8.645  27.935  1.00  0.00      B    H
ATOM   3919  C51 BMIMB  61      14.424   9.468  29.905  1.00  0.00      B    C
ATOM   3920  H52 BMIMB  61      14.689  10.496  29.673  1.00  0.00      B    H
ATOM   3921  H53 BMIMB  61      13.739   9.402  30.747  1.00  0.00      B    H
ATOM   3922  C6  BMIMB  61      15.698   8.708  30.406  1.00  0.00      B    C
ATOM   3923  H6  BMIMB  61      15.505   7.643  30.472  1.00  0.00      B    H
ATOM   3924  H61 BMIMB  61      16.567   8.761  29.760  1.00  0.00      B    H
ATOM   3925  H62 BMIMB  61      15.979   9.111  31.372  1.00  0.00      B    H
ATOM   3926  N1  BMIMB  62       3.462  24.860  11.926  1.00  0.00      B    N
ATOM   3927  N11 BMIMB  62       5.051  26.244  12.039  1.00  0.00      B    N
ATOM   3928  C1  BMIMB  62       4.430  25.474  11.234  1.00  0.00      B    C
ATOM   3929  H1  BMIMB  62       4.630  25.478  10.184  1.00  0.00      B    H
ATOM   3930  C2  BMIMB  62       3.408  25.377  13.209  1.00  0.00      B    C
ATOM   3931  H2  BMIMB  62       2.674  25.274  13.978  1.00  0.00      B    H
ATOM   3932  C21 BMIMB  62       4.503  26.032  13.311  1.00  0.00      B    C
ATOM   3933  H21 BMIMB  62       4.904  26.445  14.211  1.00  0.00      B    H
ATOM   3934  C3  BMIMB  62       2.532  23.913  11.325  1.00  0.00      B    C
ATOM   3935  H3  BMIMB  62       1.533  24.284  11.151  1.00  0.00      B    H
ATOM   3936  H31 BMIMB  62       2.858  23.541  10.365  1.00  0.00      B    H
ATOM   3937  H32 BMIMB  62       2.438  23.085  12.011  1.00  0.00      B    H
ATOM   3938  C4  BMIMB  62       6.174  27.219  11.811  1.00  0.00      B    C
ATOM   3939  H4  BMIMB  62       5.871  28.221  12.074  1.00  0.00      B    H
ATOM   3940  H41 BMIMB  62       6.382  27.286  10.754  1.00  0.00      B    H
ATOM   3941  C5  BMIMB  62       7.573  26.824  12.453  1.00  0.00      B    C
ATOM   3942  H5  BMIMB  62       8.413  27.318  11.971  1.00  0.00      B    H
ATOM   3943  H51 BMIMB  62       7.626  27.121  13.497  1.00  0.00      B    H
ATOM   3944  C51 BMIMB  62       7.951  25.320  12.475  1.00  0.00      B    C
ATOM   3945  H52 BMIMB  62       7.248  24.768  13.093  1.00  0.00      B    H
ATOM   3946  H53 BMIMB  62       7.979  24.996  11.437  1.00  0.00      B    H
ATOM   3947  C6  BMIMB  62       9.372  25.040  13.175  1.00  0.00      B    C
ATOM   3948  H6  BMIMB  62       9.356  25.465  14.172  1.00  0.00      B    H
ATOM   3949  H61 BMIMB  62       9.717  24.019  13.058  1.00  0.00      B    H
ATOM   3950  H62 BMIMB  62      10.152  25.456  12.548  1.00  0.00      B    H
ATOM   3951  N1  BMIMB  63      23.372  20.129  35.823  1.00  0.00      B    N
ATOM   3952  N11 BMIMB  63      22.848  19.947  37.925  1.00  0.00      B    N
ATOM   3953  C1  BMIMB  63      22.456  19.664  36.667  1.00  0.00      B    C
ATOM   3954  H1  BMIMB  63      21.581  19.081  36.475  1.00  0.00      B    H
ATOM   3955  C2  BMIMB  63      24.415  20.685  36.507  1.00  0.00      B    C
ATOM   3956  H2  BMIMB  63      25.254  21.086  35.983  1.00  0.00      B    H
ATOM   3957  C21 BMIMB  63      24.096  20.602  37.827  1.00  0.00      B    C
ATOM   3958  H21 BMIMB  63      24.566  21.030  38.686  1.00  0.00      B    H
ATOM   3959  C3  BMIMB  63      23.222  20.107  34.381  1.00  0.00      B    C
ATOM   3960  H3  BMIMB  63      23.083  21.105  33.991  1.00  0.00      B    H
ATOM   3961  H31 BMIMB  63      24.184  19.735  34.059  1.00  0.00      B    H
ATOM   3962  H32 BMIMB  63      22.377  19.523  34.048  1.00  0.00      B    H
ATOM   3963  C4  BMIMB  63      22.272  19.556  39.244  1.00  0.00      B    C
ATOM   3964  H4  BMIMB  63      21.204  19.526  39.089  1.00  0.00      B    H
ATOM   3965  H41 BMIMB  63      22.431  20.446  39.835  1.00  0.00      B    H
ATOM   3966  C5  BMIMB  63      22.770  18.312  39.955  1.00  0.00      B    C
ATOM   3967  H5  BMIMB  63      22.040  18.096  40.731  1.00  0.00      B    H
ATOM   3968  H51 BMIMB  63      22.732  17.499  39.234  1.00  0.00      B    H
ATOM   3969  C51 BMIMB  63      24.199  18.415  40.524  1.00  0.00      B    C
ATOM   3970  H52 BMIMB  63      24.745  18.850  39.691  1.00  0.00      B    H
ATOM   3971  H53 BMIMB  63      24.022  19.137  41.317  1.00  0.00      B    H
ATOM   3972  C6  BMIMB  63      24.749  17.069  41.058  1.00  0.00      B    C
ATOM   3973  H6  BMIMB  63      24.981  16.369  40.263  1.00  0.00      B    H
ATOM   3974  H61 BMIMB  63      25.641  17.383  41.587  1.00  0.00      B    H
ATOM   3975  H62 BMIMB  63      24.061  16.663  41.792  1.00  0.00      B    H
ATOM   3976  N1  BMIMB  64      40.327  21.778  47.245  1.00  0.00      B    N
ATOM   3977  N11 BMIMB  64      39.384  22.358  45.353  1.00  0.00      B    N
ATOM   3978  C1  BMIMB  64      39.273  22.361  46.685  1.00  0.00      B    C
ATOM   3979  H1  BMIMB  64      38.484  22.921  47.140  1.00  0.00      B    H
ATOM   3980  C2  BMIMB  64      41.066  21.245  46.262  1.00  0.00      B    C
ATOM   3981  H2  BMIMB  64      41.938  20.656  46.444  1.00  0.00      B    H
ATOM   3982  C21 BMIMB  64      40.538  21.613  45.085  1.00  0.00      B    C
ATOM   3983  H21 BMIMB  64      40.753  21.435  44.054  1.00  0.00      B    H
ATOM   3984  C3  BMIMB  64      40.657  21.686  48.691  1.00  0.00      B    C
ATOM   3985  H3  BMIMB  64      39.885  21.537  49.432  1.00  0.00      B    H
ATOM   3986  H31 BMIMB  64      41.315  20.833  48.757  1.00  0.00      B    H
ATOM   3987  H32 BMIMB  64      41.198  22.568  49.000  1.00  0.00      B    H
ATOM   3988  C4  BMIMB  64      38.514  23.000  44.331  1.00  0.00      B    C
ATOM   3989  H4  BMIMB  64      39.206  23.565  43.724  1.00  0.00      B    H
ATOM   3990  H41 BMIMB  64      37.848  23.703  44.811  1.00  0.00      B    H
ATOM   3991  C5  BMIMB  64      37.646  22.031  43.494  1.00  0.00      B    C
ATOM   3992  H5  BMIMB  64      37.000  22.731  42.969  1.00  0.00      B    H
ATOM   3993  H51 BMIMB  64      38.346  21.398  42.955  1.00  0.00      B    H
ATOM   3994  C51 BMIMB  64      36.760  21.132  44.371  1.00  0.00      B    C
ATOM   3995  H52 BMIMB  64      37.389  20.516  45.008  1.00  0.00      B    H
ATOM   3996  H53 BMIMB  64      36.177  21.815  44.983  1.00  0.00      B    H
ATOM   3997  C6  BMIMB  64      36.028  20.143  43.536  1.00  0.00      B    C
ATOM   3998  H6  BMIMB  64      35.326  19.701  44.233  1.00  0.00      B    H
ATOM   3999  H61 BMIMB  64      35.492  20.619  42.723  1.00  0.00      B    H
ATOM   4000  H62 BMIMB  64      36.691  19.374  43.157  1.00  0.00      B    H
ATOM   4001  N1  BMIMB  65      13.957  36.234   2.434  1.00  0.00      B    N
ATOM   4002  N11 BMIMB  65      15.776  35.091   2.329  1.00  0.00      B    N
ATOM   4003  C1  BMIMB  65      14.667  35.291   3.028  1.00  0.00      B    C
ATOM   4004  H1  BMIMB  65      14.357  34.697   3.861  1.00  0.00      B    H
ATOM   4005  C2  BMIMB  65      14.557  36.494   1.214  1.00  0.00      B    C
ATOM   4006  H2  BMIMB  65      14.078  37.165   0.535  1.00  0.00      B    H
ATOM   4007  C21 BMIMB  65      15.643  35.779   1.107  1.00  0.00      B    C
ATOM   4008  H21 BMIMB  65      16.405  35.735   0.360  1.00  0.00      B    H
ATOM   4009  C3  BMIMB  65      12.650  36.656   2.790  1.00  0.00      B    C
ATOM   4010  H3  BMIMB  65      12.035  36.952   1.953  1.00  0.00      B    H
ATOM   4011  H31 BMIMB  65      12.156  35.845   3.304  1.00  0.00      B    H
ATOM   4012  H32 BMIMB  65      12.762  37.392   3.572  1.00  0.00      B    H
ATOM   4013  C4  BMIMB  65      16.741  34.043   2.595  1.00  0.00      B    C
ATOM   4014  H4  BMIMB  65      16.748  33.460   1.686  1.00  0.00      B    H
ATOM   4015  H41 BMIMB  65      16.384  33.399   3.384  1.00  0.00      B    H
ATOM   4016  C5  BMIMB  65      18.059  34.500   3.171  1.00  0.00      B    C
ATOM   4017  H5  BMIMB  65      18.686  33.686   3.525  1.00  0.00      B    H
ATOM   4018  H51 BMIMB  65      18.641  34.972   2.383  1.00  0.00      B    H
ATOM   4019  C51 BMIMB  65      17.987  35.633   4.173  1.00  0.00      B    C
ATOM   4020  H52 BMIMB  65      17.411  36.468   3.781  1.00  0.00      B    H
ATOM   4021  H53 BMIMB  65      17.506  35.199   5.045  1.00  0.00      B    H
ATOM   4022  C6  BMIMB  65      19.366  36.256   4.604  1.00  0.00      B    C
ATOM   4023  H6  BMIMB  65      20.180  35.670   5.014  1.00  0.00      B    H
ATOM   4024  H61 BMIMB  65      19.742  36.793   3.741  1.00  0.00      B    H
ATOM   4025  H62 BMIMB  65      19.273  37.050   5.336  1.00  0.00      B    H
ATOM   4026  N1  BMIMB  66      32.584  25.728   5.059  1.00  0.00      B    N
ATOM   4027  N11 BMIMB  66      32.817  26.626   3.188  1.00  0.00      B    N
ATOM   4028  C1  BMIMB  66      33.095  25.559   3.895  1.00  0.00      B    C
ATOM   4029  H1  BMIMB  66      33.506  24.634   3.550  1.00  0.00      B    H
ATOM   4030  C2  BMIMB  66      32.025  26.954   5.233  1.00  0.00      B    C
ATOM   4031  H2  BMIMB  66      31.711  27.319   6.187  1.00  0.00      B    H
ATOM   4032  C21 BMIMB  66      32.282  27.611   4.108  1.00  0.00      B    C
ATOM   4033  H21 BMIMB  66      32.058  28.597   3.766  1.00  0.00      B    H
ATOM   4034  C3  BMIMB  66      32.838  24.762   6.117  1.00  0.00      B    C
ATOM   4035  H3  BMIMB  66      33.388  25.277   6.891  1.00  0.00      B    H
ATOM   4036  H31 BMIMB  66      31.910  24.460   6.580  1.00  0.00      B    H
ATOM   4037  H32 BMIMB  66      33.362  23.856   5.852  1.00  0.00      B    H
ATOM   4038  C4  BMIMB  66      33.081  26.863   1.748  1.00  0.00      B    C
ATOM   4039  H4  BMIMB  66      33.592  25.954   1.469  1.00  0.00      B    H
ATOM   4040  H41 BMIMB  66      33.725  27.729   1.787  1.00  0.00      B    H
ATOM   4041  C5  BMIMB  66      31.842  26.990   0.921  1.00  0.00      B    C
ATOM   4042  H5  BMIMB  66      31.214  26.127   1.127  1.00  0.00      B    H
ATOM   4043  H51 BMIMB  66      31.408  27.956   1.165  1.00  0.00      B    H
ATOM   4044  C51 BMIMB  66      32.165  26.984  -0.572  1.00  0.00      B    C
ATOM   4045  H52 BMIMB  66      32.830  27.770  -0.922  1.00  0.00      B    H
ATOM   4046  H53 BMIMB  66      32.605  26.021  -0.816  1.00  0.00      B    H
ATOM   4047  C6  BMIMB  66      30.940  27.134  -1.443  1.00  0.00      B    C
ATOM   4048  H6  BMIMB  66      30.216  26.329  -1.381  1.00  0.00      B    H
ATOM   4049  H61 BMIMB  66      30.393  28.057  -1.290  1.00  0.00      B    H
ATOM   4050  H62 BMIMB  66      31.180  27.225  -2.496  1.00  0.00      B    H
ATOM   4051  N1  BMIMB  67       8.040  36.583  38.505  1.00  0.00      B    N
ATOM   4052  N11 BMIMB  67       9.252  37.545  40.041  1.00  0.00      B    N
ATOM   4053  C1  BMIMB  67       9.125  37.310  38.746  1.00  0.00      B    C
ATOM   4054  H1  BMIMB  67       9.942  37.542  38.097  1.00  0.00      B    H
ATOM   4055  C2  BMIMB  67       7.392  36.435  39.722  1.00  0.00      B    C
ATOM   4056  H2  BMIMB  67       6.407  36.035  39.820  1.00  0.00      B    H
ATOM   4057  C21 BMIMB  67       8.099  37.036  40.666  1.00  0.00      B    C
ATOM   4058  H21 BMIMB  67       7.865  37.279  41.679  1.00  0.00      B    H
ATOM   4059  C3  BMIMB  67       7.512  36.019  37.306  1.00  0.00      B    C
ATOM   4060  H3  BMIMB  67       8.178  35.572  36.584  1.00  0.00      B    H
ATOM   4061  H31 BMIMB  67       6.564  35.581  37.583  1.00  0.00      B    H
ATOM   4062  H32 BMIMB  67       7.092  36.871  36.791  1.00  0.00      B    H
ATOM   4063  C4  BMIMB  67      10.436  38.092  40.772  1.00  0.00      B    C
ATOM   4064  H4  BMIMB  67       9.973  38.820  41.422  1.00  0.00      B    H
ATOM   4065  H41 BMIMB  67      11.112  38.584  40.088  1.00  0.00      B    H
ATOM   4066  C5  BMIMB  67      11.097  36.971  41.689  1.00  0.00      B    C
ATOM   4067  H5  BMIMB  67      10.372  36.268  42.093  1.00  0.00      B    H
ATOM   4068  H51 BMIMB  67      11.752  36.307  41.132  1.00  0.00      B    H
ATOM   4069  C51 BMIMB  67      11.990  37.576  42.833  1.00  0.00      B    C
ATOM   4070  H52 BMIMB  67      12.639  38.269  42.304  1.00  0.00      B    H
ATOM   4071  H53 BMIMB  67      11.282  38.093  43.476  1.00  0.00      B    H
ATOM   4072  C6  BMIMB  67      12.628  36.564  43.751  1.00  0.00      B    C
ATOM   4073  H6  BMIMB  67      13.087  35.794  43.142  1.00  0.00      B    H
ATOM   4074  H61 BMIMB  67      13.387  36.984  44.402  1.00  0.00      B    H
ATOM   4075  H62 BMIMB  67      11.874  36.069  44.351  1.00  0.00      B    H
ATOM   4076  N1  BMIMB  68      38.852  42.546   8.537  1.00  0.00      B    N
ATOM   4077  N11 BMIMB  68      37.926  41.612   6.900  1.00  0.00      B    N
ATOM   4078  C1  BMIMB  68      38.902  42.321   7.268  1.00  0.00      B    C
ATOM   4079  H1  BMIMB  68      39.606  42.742   6.583  1.00  0.00      B    H
ATOM   4080  C2  BMIMB  68      37.628  42.156   8.998  1.00  0.00      B    C
ATOM   4081  H2  BMIMB  68      37.304  42.410   9.983  1.00  0.00      B    H
ATOM   4082  C21 BMIMB  68      36.963  41.638   7.897  1.00  0.00      B    C
ATOM   4083  H21 BMIMB  68      35.940  41.331   7.870  1.00  0.00      B    H
ATOM   4084  C3  BMIMB  68      39.906  43.333   9.178  1.00  0.00      B    C
ATOM   4085  H3  BMIMB  68      40.315  42.799  10.023  1.00  0.00      B    H
ATOM   4086  H31 BMIMB  68      40.768  43.427   8.535  1.00  0.00      B    H
ATOM   4087  H32 BMIMB  68      39.460  44.249   9.537  1.00  0.00      B    H
ATOM   4088  C4  BMIMB  68      37.685  41.068   5.575  1.00  0.00      B    C
ATOM   4089  H4  BMIMB  68      37.582  40.004   5.729  1.00  0.00      B    H
ATOM   4090  H41 BMIMB  68      38.587  41.258   5.012  1.00  0.00      B    H
ATOM   4091  C5  BMIMB  68      36.533  41.741   4.781  1.00  0.00      B    C
ATOM   4092  H5  BMIMB  68      35.607  41.681   5.348  1.00  0.00      B    H
ATOM   4093  H51 BMIMB  68      36.965  42.732   4.670  1.00  0.00      B    H
ATOM   4094  C51 BMIMB  68      36.384  41.077   3.403  1.00  0.00      B    C
ATOM   4095  H52 BMIMB  68      37.429  41.068   3.103  1.00  0.00      B    H
ATOM   4096  H53 BMIMB  68      35.943  40.084   3.385  1.00  0.00      B    H
ATOM   4097  C6  BMIMB  68      35.574  41.961   2.481  1.00  0.00      B    C
ATOM   4098  H6  BMIMB  68      36.273  42.573   1.923  1.00  0.00      B    H
ATOM   4099  H61 BMIMB  68      34.878  41.448   1.827  1.00  0.00      B    H
ATOM   4100  H62 BMIMB  68      35.112  42.654   3.175  1.00  0.00      B    H
ATOM   4101  N1  BMIMB  69      15.356  30.614  29.700  1.00  0.00      B    N
ATOM   4102  N11 BMIMB  69      16.230  30.931  31.610  1.00  0.00      B    N
ATOM   4103  C1  BMIMB  69      16.125  31.412  30.384  1.00  0.00      B    C
ATOM   4104  H1  BMIMB  69      16.398  32.393  30.059  1.00  0.00      B    H
ATOM   4105  C2  BMIMB  69      15.186  29.414  30.366  1.00  0.00      B    C
ATOM   4106  H2  BMIMB  69      14.683  28.544  30.004  1.00  0.00      B    H
ATOM   4107  C21 BMIMB  69      15.860  29.576  31.584  1.00  0.00      B    C
ATOM   4108  H21 BMIMB  69      16.043  28.910  32.398  1.00  0.00      B    H
ATOM   4109  C3  BMIMB  69      14.765  31.052  28.427  1.00  0.00      B    C
ATOM   4110  H3  BMIMB  69      14.905  30.311  27.654  1.00  0.00      B    H
ATOM   4111  H31 BMIMB  69      13.706  31.171  28.604  1.00  0.00      B    H
ATOM   4112  H32 BMIMB  69      15.219  31.968  28.078  1.00  0.00      B    H
ATOM   4113  C4  BMIMB  69      17.037  31.437  32.779  1.00  0.00      B    C
ATOM   4114  H4  BMIMB  69      17.115  30.593  33.448  1.00  0.00      B    H
ATOM   4115  H41 BMIMB  69      16.469  32.217  33.265  1.00  0.00      B    H
ATOM   4116  C5  BMIMB  69      18.386  31.895  32.286  1.00  0.00      B    C
ATOM   4117  H5  BMIMB  69      18.942  31.110  31.779  1.00  0.00      B    H
ATOM   4118  H51 BMIMB  69      18.191  32.741  31.632  1.00  0.00      B    H
ATOM   4119  C51 BMIMB  69      19.209  32.514  33.384  1.00  0.00      B    C
ATOM   4120  H52 BMIMB  69      18.690  33.398  33.743  1.00  0.00      B    H
ATOM   4121  H53 BMIMB  69      19.307  31.719  34.119  1.00  0.00      B    H
ATOM   4122  C6  BMIMB  69      20.572  32.785  32.956  1.00  0.00      B    C
ATOM   4123  H6  BMIMB  69      20.573  33.434  32.089  1.00  0.00      B    H
ATOM   4124  H61 BMIMB  69      21.137  33.305  33.722  1.00  0.00      B    H
ATOM   4125  H62 BMIMB  69      21.136  31.895  32.700  1.00  0.00      B    H
ATOM   4126  N1  BMIMB  70      18.320   4.287  35.408  1.00  0.00      B    N
ATOM   4127  N11 BMIMB  70      20.239   5.129  35.054  1.00  0.00      B    N
ATOM   4128  C1  BMIMB  70      19.049   5.376  35.529  1.00  0.00      B    C
ATOM   4129  H1  BMIMB  70      18.708   6.274  35.998  1.00  0.00      B    H
ATOM   4130  C2  BMIMB  70      19.135   3.309  34.953  1.00  0.00      B    C
ATOM   4131  H2  BMIMB  70      18.855   2.292  34.784  1.00  0.00      B    H
ATOM   4132  C21 BMIMB  70      20.294   3.874  34.528  1.00  0.00      B    C
ATOM   4133  H21 BMIMB  70      21.077   3.489  33.912  1.00  0.00      B    H
ATOM   4134  C3  BMIMB  70      16.953   4.119  35.880  1.00  0.00      B    C
ATOM   4135  H3  BMIMB  70      16.891   4.262  36.949  1.00  0.00      B    H
ATOM   4136  H31 BMIMB  70      16.384   4.859  35.337  1.00  0.00      B    H
ATOM   4137  H32 BMIMB  70      16.617   3.166  35.498  1.00  0.00      B    H
ATOM   4138  C4  BMIMB  70      21.360   6.012  34.903  1.00  0.00      B    C
ATOM   4139  H4  BMIMB  70      20.998   7.020  34.765  1.00  0.00      B    H
ATOM   4140  H41 BMIMB  70      21.993   5.754  34.067  1.00  0.00      B    H
ATOM   4141  C5  BMIMB  70      22.275   5.962  36.150  1.00  0.00      B    C
ATOM   4142  H5  BMIMB  70      21.901   6.521  37.003  1.00  0.00      B    H
ATOM   4143  H51 BMIMB  70      22.455   4.921  36.407  1.00  0.00      B    H
ATOM   4144  C51 BMIMB  70      23.681   6.624  35.822  1.00  0.00      B    C
ATOM   4145  H52 BMIMB  70      23.929   6.391  34.790  1.00  0.00      B    H
ATOM   4146  H53 BMIMB  70      23.650   7.710  35.829  1.00  0.00      B    H
ATOM   4147  C6  BMIMB  70      24.697   6.099  36.827  1.00  0.00      B    C
ATOM   4148  H6  BMIMB  70      25.616   6.650  36.662  1.00  0.00      B    H
ATOM   4149  H61 BMIMB  70      24.265   6.186  37.818  1.00  0.00      B    H
ATOM   4150  H62 BMIMB  70      24.877   5.047  36.638  1.00  0.00      B    H
ATOM   4151  N1  BMIMB  71      34.627  39.643  23.777  1.00  0.00      B    N
ATOM   4152  N11 BMIMB  71      35.598  39.998  25.629  1.00  0.00      B    N
ATOM   4153  C1  BMIMB  71      34.674  39.264  25.067  1.00  0.00      B    C
ATOM   4154  H1  BMIMB  71      34.003  38.584  25.547  1.00  0.00      B    H
ATOM   4155  C2  BMIMB  71      35.613  40.566  23.531  1.00  0.00      B    C
ATOM   4156  H2  BMIMB  71      35.675  40.986  22.551  1.00  0.00      B    H
ATOM   4157  C21 BMIMB  71      36.275  40.773  24.713  1.00  0.00      B    C
ATOM   4158  H21 BMIMB  71      37.038  41.445  25.040  1.00  0.00      B    H
ATOM   4159  C3  BMIMB  71      33.686  39.030  22.796  1.00  0.00      B    C
ATOM   4160  H3  BMIMB  71      34.247  38.380  22.141  1.00  0.00      B    H
ATOM   4161  H31 BMIMB  71      32.919  38.507  23.349  1.00  0.00      B    H
ATOM   4162  H32 BMIMB  71      33.068  39.744  22.272  1.00  0.00      B    H
ATOM   4163  C4  BMIMB  71      36.047  39.909  27.051  1.00  0.00      B    C
ATOM   4164  H4  BMIMB  71      37.120  40.037  27.066  1.00  0.00      B    H
ATOM   4165  H41 BMIMB  71      35.961  38.925  27.489  1.00  0.00      B    H
ATOM   4166  C5  BMIMB  71      35.307  40.999  27.899  1.00  0.00      B    C
ATOM   4167  H5  BMIMB  71      35.713  40.955  28.906  1.00  0.00      B    H
ATOM   4168  H51 BMIMB  71      35.485  41.955  27.413  1.00  0.00      B    H
ATOM   4169  C51 BMIMB  71      33.856  40.738  27.976  1.00  0.00      B    C
ATOM   4170  H52 BMIMB  71      33.488  40.523  26.976  1.00  0.00      B    H
ATOM   4171  H53 BMIMB  71      33.725  39.785  28.484  1.00  0.00      B    H
ATOM   4172  C6  BMIMB  71      33.020  41.922  28.510  1.00  0.00      B    C
ATOM   4173  H6  BMIMB  71      32.919  42.708  27.771  1.00  0.00      B    H
ATOM   4174  H61 BMIMB  71      32.031  41.592  28.810  1.00  0.00      B    H
ATOM   4175  H62 BMIMB  71      33.439  42.422  29.375  1.00  0.00      B    H
ATOM   4176  N1  BMIMB  72       9.310   1.161  44.767  1.00  0.00      B    N
ATOM   4177  N11 BMIMB  72      11.269   0.291  44.724  1.00  0.00      B    N
ATOM   4178  C1  BMIMB  72      10.002   0.090  45.078  1.00  0.00      B    C
ATOM   4179  H1  BMIMB  72       9.634  -0.836  45.465  1.00  0.00      B    H
ATOM   4180  C2  BMIMB  72      10.220   2.102  44.256  1.00  0.00      B    C
ATOM   4181  H2  BMIMB  72       9.953   3.114  44.044  1.00  0.00      B    H
ATOM   4182  C21 BMIMB  72      11.388   1.584  44.300  1.00  0.00      B    C
ATOM   4183  H21 BMIMB  72      12.310   1.937  43.895  1.00  0.00      B    H
ATOM   4184  C3  BMIMB  72       7.886   1.424  44.842  1.00  0.00      B    C
ATOM   4185  H3  BMIMB  72       7.826   2.274  45.506  1.00  0.00      B    H
ATOM   4186  H31 BMIMB  72       7.403   1.504  43.879  1.00  0.00      B    H
ATOM   4187  H32 BMIMB  72       7.423   0.610  45.381  1.00  0.00      B    H
ATOM   4188  C4  BMIMB  72      12.314  -0.766  44.685  1.00  0.00      B    C
ATOM   4189  H4  BMIMB  72      12.336  -1.008  43.633  1.00  0.00      B    H
ATOM   4190  H41 BMIMB  72      11.953  -1.621  45.238  1.00  0.00      B    H
ATOM   4191  C5  BMIMB  72      13.689  -0.362  45.180  1.00  0.00      B    C
ATOM   4192  H5  BMIMB  72      14.341  -1.223  45.060  1.00  0.00      B    H
ATOM   4193  H51 BMIMB  72      14.039   0.461  44.562  1.00  0.00      B    H
ATOM   4194  C51 BMIMB  72      13.585   0.137  46.669  1.00  0.00      B    C
ATOM   4195  H52 BMIMB  72      12.990   1.034  46.820  1.00  0.00      B    H
ATOM   4196  H53 BMIMB  72      13.065  -0.581  47.298  1.00  0.00      B    H
ATOM   4197  C6  BMIMB  72      15.002   0.365  47.303  1.00  0.00      B    C
ATOM   4198  H6  BMIMB  72      14.913   0.688  48.334  1.00  0.00      B    H
ATOM   4199  H61 BMIMB  72      15.550  -0.570  47.287  1.00  0.00      B    H
ATOM   4200  H62 BMIMB  72      15.465   1.168  46.740  1.00  0.00      B    H
ATOM   4201  N1  BMIMB  73      16.219  22.092  40.334  1.00  0.00      B    N
ATOM   4202  N11 BMIMB  73      16.333  22.464  42.476  1.00  0.00      B    N
ATOM   4203  C1  BMIMB  73      15.852  21.686  41.507  1.00  0.00      B    C
ATOM   4204  H1  BMIMB  73      15.158  20.895  41.699  1.00  0.00      B    H
ATOM   4205  C2  BMIMB  73      17.077  23.171  40.595  1.00  0.00      B    C
ATOM   4206  H2  BMIMB  73      17.503  23.815  39.857  1.00  0.00      B    H
ATOM   4207  C21 BMIMB  73      17.178  23.399  41.893  1.00  0.00      B    C
ATOM   4208  H21 BMIMB  73      17.721  24.149  42.425  1.00  0.00      B    H
ATOM   4209  C3  BMIMB  73      15.996  21.350  39.071  1.00  0.00      B    C
ATOM   4210  H3  BMIMB  73      16.415  20.377  39.281  1.00  0.00      B    H
ATOM   4211  H31 BMIMB  73      14.948  21.190  38.863  1.00  0.00      B    H
ATOM   4212  H32 BMIMB  73      16.602  21.760  38.277  1.00  0.00      B    H
ATOM   4213  C4  BMIMB  73      16.355  22.256  43.937  1.00  0.00      B    C
ATOM   4214  H4  BMIMB  73      17.309  22.041  44.396  1.00  0.00      B    H
ATOM   4215  H41 BMIMB  73      15.789  21.361  44.150  1.00  0.00      B    H
ATOM   4216  C5  BMIMB  73      15.572  23.418  44.573  1.00  0.00      B    C
ATOM   4217  H5  BMIMB  73      15.880  24.381  44.173  1.00  0.00      B    H
ATOM   4218  H51 BMIMB  73      14.536  23.163  44.365  1.00  0.00      B    H
ATOM   4219  C51 BMIMB  73      15.888  23.516  46.066  1.00  0.00      B    C
ATOM   4220  H52 BMIMB  73      15.523  22.613  46.548  1.00  0.00      B    H
ATOM   4221  H53 BMIMB  73      16.952  23.571  46.280  1.00  0.00      B    H
ATOM   4222  C6  BMIMB  73      15.152  24.614  46.758  1.00  0.00      B    C
ATOM   4223  H6  BMIMB  73      14.076  24.507  46.688  1.00  0.00      B    H
ATOM   4224  H61 BMIMB  73      15.363  24.465  47.811  1.00  0.00      B    H
ATOM   4225  H62 BMIMB  73      15.429  25.648  46.590  1.00  0.00      B    H
ATOM   4226  N1  BMIMB  74      31.488  42.870  39.664  1.00  0.00      B    N
ATOM   4227  N11 BMIMB  74      31.384  44.646  38.382  1.00  0.00      B    N
ATOM   4228  C1  BMIMB  74      31.779  44.191  39.606  1.00  0.00      B    C
ATOM   4229  H1  BMIMB  74      32.290  44.759  40.353  1.00  0.00      B    H
ATOM   4230  C2  BMIMB  74      30.814  42.531  38.528  1.00  0.00      B    C
ATOM   4231  H2  BMIMB  74      30.429  41.556  38.323  1.00  0.00      B    H
ATOM   4232  C21 BMIMB  74      30.707  43.632  37.752  1.00  0.00      B    C
ATOM   4233  H21 BMIMB  74      30.278  43.710  36.778  1.00  0.00      B    H
ATOM   4234  C3  BMIMB  74      32.099  42.033  40.689  1.00  0.00      B    C
ATOM   4235  H3  BMIMB  74      32.754  41.377  40.136  1.00  0.00      B    H
ATOM   4236  H31 BMIMB  74      32.783  42.537  41.356  1.00  0.00      B    H
ATOM   4237  H32 BMIMB  74      31.310  41.508  41.208  1.00  0.00      B    H
ATOM   4238  C4  BMIMB  74      31.581  45.949  37.834  1.00  0.00      B    C
ATOM   4239  H4  BMIMB  74      32.100  46.604  38.519  1.00  0.00      B    H
ATOM   4240  H41 BMIMB  74      30.571  46.305  37.697  1.00  0.00      B    H
ATOM   4241  C5  BMIMB  74      32.343  45.901  36.521  1.00  0.00      B    C
ATOM   4242  H5  BMIMB  74      33.031  45.062  36.462  1.00  0.00      B    H
ATOM   4243  H51 BMIMB  74      31.631  45.854  35.701  1.00  0.00      B    H
ATOM   4244  C51 BMIMB  74      33.072  47.237  36.342  1.00  0.00      B    C
ATOM   4245  H52 BMIMB  74      32.373  48.040  36.557  1.00  0.00      B    H
ATOM   4246  H53 BMIMB  74      33.828  47.269  37.122  1.00  0.00      B    H
ATOM   4247  C6  BMIMB  74      33.728  47.323  34.948  1.00  0.00      B    C
ATOM   4248  H6  BMIMB  74      33.028  47.009  34.182  1.00  0.00      B    H
ATOM   4249  H61 BMIMB  74      34.157  48.285  34.696  1.00  0.00      B    H
ATOM   4250  H62 BMIMB  74      34.541  46.620  34.806  1.00  0.00      B    H
ATOM   4251  N1  BMIMB  75      37.833  32.954  22.934  1.00  0.00      B    N
ATOM   4252  N11 BMIMB  75      35.998  31.906  22.493  1.00  0.00      B    N
ATOM   4253  C1  BMIMB  75      37.010  32.575  21.954  1.00  0.00      B    C
ATOM   4254  H1  BMIMB  75      37.148  32.727  20.905  1.00  0.00      B    H
ATOM   4255  C2  BMIMB  75      37.284  32.524  24.140  1.00  0.00      B    C
ATOM   4256  H2  BMIMB  75      37.737  32.572  25.106  1.00  0.00      B    H
ATOM   4257  C21 BMIMB  75      36.164  31.920  23.874  1.00  0.00      B    C
ATOM   4258  H21 BMIMB  75      35.452  31.553  24.581  1.00  0.00      B    H
ATOM   4259  C3  BMIMB  75      39.026  33.794  22.840  1.00  0.00      B    C
ATOM   4260  H3  BMIMB  75      38.745  34.823  22.674  1.00  0.00      B    H
ATOM   4261  H31 BMIMB  75      39.615  33.652  23.734  1.00  0.00      B    H
ATOM   4262  H32 BMIMB  75      39.554  33.487  21.949  1.00  0.00      B    H
ATOM   4263  C4  BMIMB  75      34.766  31.476  21.792  1.00  0.00      B    C
ATOM   4264  H4  BMIMB  75      34.716  31.827  20.772  1.00  0.00      B    H
ATOM   4265  H41 BMIMB  75      33.949  31.889  22.365  1.00  0.00      B    H
ATOM   4266  C5  BMIMB  75      34.494  29.922  21.744  1.00  0.00      B    C
ATOM   4267  H5  BMIMB  75      35.388  29.339  21.534  1.00  0.00      B    H
ATOM   4268  H51 BMIMB  75      34.177  29.548  22.714  1.00  0.00      B    H
ATOM   4269  C51 BMIMB  75      33.520  29.627  20.609  1.00  0.00      B    C
ATOM   4270  H52 BMIMB  75      32.642  30.267  20.625  1.00  0.00      B    H
ATOM   4271  H53 BMIMB  75      34.107  30.076  19.812  1.00  0.00      B    H
ATOM   4272  C6  BMIMB  75      33.078  28.179  20.304  1.00  0.00      B    C
ATOM   4273  H6  BMIMB  75      33.832  27.553  19.841  1.00  0.00      B    H
ATOM   4274  H61 BMIMB  75      32.795  27.679  21.223  1.00  0.00      B    H
ATOM   4275  H62 BMIMB  75      32.236  28.199  19.621  1.00  0.00      B    H
ATOM   4276  N1  BMIMB  76      43.373   3.511  38.479  1.00  0.00      B    N
ATOM   4277  N11 BMIMB  76      42.644   4.496  36.714  1.00  0.00      B    N
ATOM   4278  C1  BMIMB  76      43.451   4.593  37.749  1.00  0.00      B    C
ATOM   4279  H1  BMIMB  76      44.072   5.436  37.966  1.00  0.00      B    H
ATOM   4280  C2  BMIMB  76      42.604   2.569  37.865  1.00  0.00      B    C
ATOM   4281  H2  BMIMB  76      42.474   1.581  38.251  1.00  0.00      B    H
ATOM   4282  C21 BMIMB  76      42.056   3.273  36.838  1.00  0.00      B    C
ATOM   4283  H21 BMIMB  76      41.386   2.857  36.118  1.00  0.00      B    H
ATOM   4284  C3  BMIMB  76      44.108   3.196  39.661  1.00  0.00      B    C
ATOM   4285  H3  BMIMB  76      45.062   3.699  39.706  1.00  0.00      B    H
ATOM   4286  H31 BMIMB  76      43.410   3.497  40.428  1.00  0.00      B    H
ATOM   4287  H32 BMIMB  76      44.309   2.135  39.640  1.00  0.00      B    H
ATOM   4288  C4  BMIMB  76      42.585   5.445  35.535  1.00  0.00      B    C
ATOM   4289  H4  BMIMB  76      42.996   5.022  34.630  1.00  0.00      B    H
ATOM   4290  H41 BMIMB  76      43.070   6.319  35.943  1.00  0.00      B    H
ATOM   4291  C5  BMIMB  76      41.213   5.925  35.306  1.00  0.00      B    C
ATOM   4292  H5  BMIMB  76      41.276   6.717  34.564  1.00  0.00      B    H
ATOM   4293  H51 BMIMB  76      40.719   5.146  34.731  1.00  0.00      B    H
ATOM   4294  C51 BMIMB  76      40.403   6.169  36.522  1.00  0.00      B    C
ATOM   4295  H52 BMIMB  76      40.122   5.240  37.011  1.00  0.00      B    H
ATOM   4296  H53 BMIMB  76      40.867   6.929  37.145  1.00  0.00      B    H
ATOM   4297  C6  BMIMB  76      39.008   6.781  36.206  1.00  0.00      B    C
ATOM   4298  H6  BMIMB  76      38.603   7.188  37.126  1.00  0.00      B    H
ATOM   4299  H61 BMIMB  76      39.040   7.653  35.562  1.00  0.00      B    H
ATOM   4300  H62 BMIMB  76      38.387   6.091  35.648  1.00  0.00      B    H
ATOM   4301  N1  BMIMB  77      41.854  33.626  26.377  1.00  0.00      B    N
ATOM   4302  N11 BMIMB  77      43.432  35.071  26.357  1.00  0.00      B    N
ATOM   4303  C1  BMIMB  77      43.146  33.813  26.578  1.00  0.00      B    C
ATOM   4304  H1  BMIMB  77      43.780  33.020  26.914  1.00  0.00      B    H
ATOM   4305  C2  BMIMB  77      41.329  34.900  26.366  1.00  0.00      B    C
ATOM   4306  H2  BMIMB  77      40.271  35.027  26.296  1.00  0.00      B    H
ATOM   4307  C21 BMIMB  77      42.300  35.809  26.226  1.00  0.00      B    C
ATOM   4308  H21 BMIMB  77      42.298  36.868  26.085  1.00  0.00      B    H
ATOM   4309  C3  BMIMB  77      41.085  32.392  26.453  1.00  0.00      B    C
ATOM   4310  H3  BMIMB  77      41.678  31.516  26.235  1.00  0.00      B    H
ATOM   4311  H31 BMIMB  77      40.727  32.248  27.462  1.00  0.00      B    H
ATOM   4312  H32 BMIMB  77      40.260  32.445  25.758  1.00  0.00      B    H
ATOM   4313  C4  BMIMB  77      44.838  35.540  26.375  1.00  0.00      B    C
ATOM   4314  H4  BMIMB  77      45.087  36.486  25.916  1.00  0.00      B    H
ATOM   4315  H41 BMIMB  77      45.410  34.765  25.886  1.00  0.00      B    H
ATOM   4316  C5  BMIMB  77      45.424  35.484  27.826  1.00  0.00      B    C
ATOM   4317  H5  BMIMB  77      45.664  34.459  28.100  1.00  0.00      B    H
ATOM   4318  H51 BMIMB  77      46.380  36.000  27.832  1.00  0.00      B    H
ATOM   4319  C51 BMIMB  77      44.475  35.919  28.949  1.00  0.00      B    C
ATOM   4320  H52 BMIMB  77      43.777  36.712  28.693  1.00  0.00      B    H
ATOM   4321  H53 BMIMB  77      43.874  35.065  29.250  1.00  0.00      B    H
ATOM   4322  C6  BMIMB  77      45.316  36.227  30.187  1.00  0.00      B    C
ATOM   4323  H6  BMIMB  77      46.067  35.465  30.364  1.00  0.00      B    H
ATOM   4324  H61 BMIMB  77      45.915  37.119  30.040  1.00  0.00      B    H
ATOM   4325  H62 BMIMB  77      44.701  36.262  31.079  1.00  0.00      B    H
ATOM   4326  N1  BMIMB  78      24.582  23.426  26.019  1.00  0.00      B    N
ATOM   4327  N11 BMIMB  78      26.224  24.803  26.161  1.00  0.00      B    N
ATOM   4328  C1  BMIMB  78      25.733  23.651  26.612  1.00  0.00      B    C
ATOM   4329  H1  BMIMB  78      26.171  22.988  27.326  1.00  0.00      B    H
ATOM   4330  C2  BMIMB  78      24.289  24.537  25.221  1.00  0.00      B    C
ATOM   4331  H2  BMIMB  78      23.316  24.583  24.783  1.00  0.00      B    H
ATOM   4332  C21 BMIMB  78      25.314  25.410  25.324  1.00  0.00      B    C
ATOM   4333  H21 BMIMB  78      25.452  26.356  24.847  1.00  0.00      B    H
ATOM   4334  C3  BMIMB  78      23.620  22.307  26.322  1.00  0.00      B    C
ATOM   4335  H3  BMIMB  78      23.626  21.671  25.449  1.00  0.00      B    H
ATOM   4336  H31 BMIMB  78      23.874  21.867  27.275  1.00  0.00      B    H
ATOM   4337  H32 BMIMB  78      22.657  22.782  26.440  1.00  0.00      B    H
ATOM   4338  C4  BMIMB  78      27.398  25.528  26.731  1.00  0.00      B    C
ATOM   4339  H4  BMIMB  78      27.473  25.146  27.739  1.00  0.00      B    H
ATOM   4340  H41 BMIMB  78      27.142  26.576  26.781  1.00  0.00      B    H
ATOM   4341  C5  BMIMB  78      28.605  25.269  25.938  1.00  0.00      B    C
ATOM   4342  H5  BMIMB  78      29.479  25.653  26.458  1.00  0.00      B    H
ATOM   4343  H51 BMIMB  78      28.678  24.227  25.638  1.00  0.00      B    H
ATOM   4344  C51 BMIMB  78      28.472  25.915  24.639  1.00  0.00      B    C
ATOM   4345  H52 BMIMB  78      27.615  25.520  24.099  1.00  0.00      B    H
ATOM   4346  H53 BMIMB  78      28.339  26.981  24.803  1.00  0.00      B    H
ATOM   4347  C6  BMIMB  78      29.740  25.650  23.808  1.00  0.00      B    C
ATOM   4348  H6  BMIMB  78      30.577  25.811  24.478  1.00  0.00      B    H
ATOM   4349  H61 BMIMB  78      29.789  24.642  23.412  1.00  0.00      B    H
ATOM   4350  H62 BMIMB  78      29.789  26.363  22.993  1.00  0.00      B    H
ATOM   4351  N1  BMIMB  79      25.233  18.431  20.960  1.00  0.00      B    N
ATOM   4352  N11 BMIMB  79      25.843  17.679  19.029  1.00  0.00      B    N
ATOM   4353  C1  BMIMB  79      25.334  18.718  19.735  1.00  0.00      B    C
ATOM   4354  H1  BMIMB  79      25.102  19.657  19.280  1.00  0.00      B    H
ATOM   4355  C2  BMIMB  79      25.639  17.153  21.085  1.00  0.00      B    C
ATOM   4356  H2  BMIMB  79      25.578  16.679  22.040  1.00  0.00      B    H
ATOM   4357  C21 BMIMB  79      26.093  16.630  19.897  1.00  0.00      B    C
ATOM   4358  H21 BMIMB  79      26.509  15.684  19.628  1.00  0.00      B    H
ATOM   4359  C3  BMIMB  79      24.689  19.202  22.082  1.00  0.00      B    C
ATOM   4360  H3  BMIMB  79      24.527  20.218  21.755  1.00  0.00      B    H
ATOM   4361  H31 BMIMB  79      23.763  18.721  22.361  1.00  0.00      B    H
ATOM   4362  H32 BMIMB  79      25.290  19.199  22.980  1.00  0.00      B    H
ATOM   4363  C4  BMIMB  79      26.243  17.726  17.605  1.00  0.00      B    C
ATOM   4364  H4  BMIMB  79      26.892  16.895  17.370  1.00  0.00      B    H
ATOM   4365  H41 BMIMB  79      26.840  18.601  17.396  1.00  0.00      B    H
ATOM   4366  C5  BMIMB  79      24.960  17.569  16.747  1.00  0.00      B    C
ATOM   4367  H5  BMIMB  79      24.177  18.149  17.230  1.00  0.00      B    H
ATOM   4368  H51 BMIMB  79      25.144  17.841  15.711  1.00  0.00      B    H
ATOM   4369  C51 BMIMB  79      24.479  16.142  16.758  1.00  0.00      B    C
ATOM   4370  H52 BMIMB  79      24.947  15.700  15.882  1.00  0.00      B    H
ATOM   4371  H53 BMIMB  79      24.787  15.586  17.640  1.00  0.00      B    H
ATOM   4372  C6  BMIMB  79      22.960  16.101  16.627  1.00  0.00      B    C
ATOM   4373  H6  BMIMB  79      22.604  16.547  15.706  1.00  0.00      B    H
ATOM   4374  H61 BMIMB  79      22.662  15.059  16.622  1.00  0.00      B    H
ATOM   4375  H62 BMIMB  79      22.440  16.555  17.463  1.00  0.00      B    H
ATOM   4376  N1  BMIMB  80      26.421  34.089  44.975  1.00  0.00      B    N
ATOM   4377  N11 BMIMB  80      24.799  33.484  43.793  1.00  0.00      B    N
ATOM   4378  C1  BMIMB  80      25.860  34.218  43.815  1.00  0.00      B    C
ATOM   4379  H1  BMIMB  80      26.191  34.895  43.057  1.00  0.00      B    H
ATOM   4380  C2  BMIMB  80      25.747  33.182  45.680  1.00  0.00      B    C
ATOM   4381  H2  BMIMB  80      26.009  32.876  46.670  1.00  0.00      B    H
ATOM   4382  C21 BMIMB  80      24.711  32.865  45.017  1.00  0.00      B    C
ATOM   4383  H21 BMIMB  80      23.968  32.156  45.310  1.00  0.00      B    H
ATOM   4384  C3  BMIMB  80      27.558  34.787  45.453  1.00  0.00      B    C
ATOM   4385  H3  BMIMB  80      27.477  35.857  45.328  1.00  0.00      B    H
ATOM   4386  H31 BMIMB  80      27.718  34.619  46.507  1.00  0.00      B    H
ATOM   4387  H32 BMIMB  80      28.366  34.533  44.784  1.00  0.00      B    H
ATOM   4388  C4  BMIMB  80      23.743  33.374  42.754  1.00  0.00      B    C
ATOM   4389  H4  BMIMB  80      23.684  34.221  42.087  1.00  0.00      B    H
ATOM   4390  H41 BMIMB  80      22.799  33.286  43.272  1.00  0.00      B    H
ATOM   4391  C5  BMIMB  80      23.978  32.028  42.024  1.00  0.00      B    C
ATOM   4392  H5  BMIMB  80      24.885  32.164  41.440  1.00  0.00      B    H
ATOM   4393  H51 BMIMB  80      23.963  31.188  42.713  1.00  0.00      B    H
ATOM   4394  C51 BMIMB  80      22.831  31.939  41.019  1.00  0.00      B    C
ATOM   4395  H52 BMIMB  80      22.030  31.553  41.645  1.00  0.00      B    H
ATOM   4396  H53 BMIMB  80      22.487  32.899  40.643  1.00  0.00      B    H
ATOM   4397  C6  BMIMB  80      23.040  30.980  39.873  1.00  0.00      B    C
ATOM   4398  H6  BMIMB  80      23.258  30.011  40.307  1.00  0.00      B    H
ATOM   4399  H61 BMIMB  80      22.182  30.918  39.213  1.00  0.00      B    H
ATOM   4400  H62 BMIMB  80      23.929  31.104  39.265  1.00  0.00      B    H
ATOM   4401  N1  BMIMB  81      13.984  43.942  29.340  1.00  0.00      B    N
ATOM   4402  N11 BMIMB  81      13.237  45.776  30.099  1.00  0.00      B    N
ATOM   4403  C1  BMIMB  81      14.052  45.225  29.204  1.00  0.00      B    C
ATOM   4404  H1  BMIMB  81      14.724  45.728  28.542  1.00  0.00      B    H
ATOM   4405  C2  BMIMB  81      13.115  43.645  30.322  1.00  0.00      B    C
ATOM   4406  H2  BMIMB  81      12.750  42.677  30.584  1.00  0.00      B    H
ATOM   4407  C21 BMIMB  81      12.576  44.840  30.775  1.00  0.00      B    C
ATOM   4408  H21 BMIMB  81      11.767  45.090  31.426  1.00  0.00      B    H
ATOM   4409  C3  BMIMB  81      14.874  43.000  28.650  1.00  0.00      B    C
ATOM   4410  H3  BMIMB  81      15.611  43.503  28.041  1.00  0.00      B    H
ATOM   4411  H31 BMIMB  81      15.384  42.337  29.333  1.00  0.00      B    H
ATOM   4412  H32 BMIMB  81      14.297  42.364  27.995  1.00  0.00      B    H
ATOM   4413  C4  BMIMB  81      12.957  47.209  30.057  1.00  0.00      B    C
ATOM   4414  H4  BMIMB  81      11.882  47.301  30.028  1.00  0.00      B    H
ATOM   4415  H41 BMIMB  81      13.239  47.685  29.129  1.00  0.00      B    H
ATOM   4416  C5  BMIMB  81      13.633  47.952  31.259  1.00  0.00      B    C
ATOM   4417  H5  BMIMB  81      14.661  48.056  30.921  1.00  0.00      B    H
ATOM   4418  H51 BMIMB  81      13.155  48.924  31.348  1.00  0.00      B    H
ATOM   4419  C51 BMIMB  81      13.741  47.120  32.542  1.00  0.00      B    C
ATOM   4420  H52 BMIMB  81      12.760  46.719  32.784  1.00  0.00      B    H
ATOM   4421  H53 BMIMB  81      14.482  46.325  32.523  1.00  0.00      B    H
ATOM   4422  C6  BMIMB  81      14.211  48.008  33.709  1.00  0.00      B    C
ATOM   4423  H6  BMIMB  81      14.334  47.462  34.638  1.00  0.00      B    H
ATOM   4424  H61 BMIMB  81      15.066  48.635  33.483  1.00  0.00      B    H
ATOM   4425  H62 BMIMB  81      13.443  48.749  33.901  1.00  0.00      B    H
ATOM   4426  N1  BMIMB  82      22.878  16.365  44.719  1.00  0.00      B    N
ATOM   4427  N11 BMIMB  82      21.650  18.098  45.188  1.00  0.00      B    N
ATOM   4428  C1  BMIMB  82      22.744  17.460  45.519  1.00  0.00      B    C
ATOM   4429  H1  BMIMB  82      23.476  17.612  46.283  1.00  0.00      B    H
ATOM   4430  C2  BMIMB  82      21.793  16.318  43.893  1.00  0.00      B    C
ATOM   4431  H2  BMIMB  82      21.605  15.567  43.157  1.00  0.00      B    H
ATOM   4432  C21 BMIMB  82      21.108  17.513  44.079  1.00  0.00      B    C
ATOM   4433  H21 BMIMB  82      20.174  17.824  43.665  1.00  0.00      B    H
ATOM   4434  C3  BMIMB  82      23.934  15.344  44.772  1.00  0.00      B    C
ATOM   4435  H3  BMIMB  82      24.502  15.453  43.860  1.00  0.00      B    H
ATOM   4436  H31 BMIMB  82      24.431  15.463  45.724  1.00  0.00      B    H
ATOM   4437  H32 BMIMB  82      23.423  14.393  44.731  1.00  0.00      B    H
ATOM   4438  C4  BMIMB  82      20.903  19.104  45.924  1.00  0.00      B    C
ATOM   4439  H4  BMIMB  82      20.720  19.910  45.229  1.00  0.00      B    H
ATOM   4440  H41 BMIMB  82      21.608  19.377  46.696  1.00  0.00      B    H
ATOM   4441  C5  BMIMB  82      19.546  18.752  46.509  1.00  0.00      B    C
ATOM   4442  H5  BMIMB  82      18.884  18.577  45.664  1.00  0.00      B    H
ATOM   4443  H51 BMIMB  82      19.626  17.846  47.104  1.00  0.00      B    H
ATOM   4444  C51 BMIMB  82      19.009  20.003  47.190  1.00  0.00      B    C
ATOM   4445  H52 BMIMB  82      19.447  19.990  48.185  1.00  0.00      B    H
ATOM   4446  H53 BMIMB  82      19.203  20.918  46.636  1.00  0.00      B    H
ATOM   4447  C6  BMIMB  82      17.518  20.090  47.205  1.00  0.00      B    C
ATOM   4448  H6  BMIMB  82      17.091  19.265  47.764  1.00  0.00      B    H
ATOM   4449  H61 BMIMB  82      17.323  21.047  47.675  1.00  0.00      B    H
ATOM   4450  H62 BMIMB  82      16.982  20.127  46.264  1.00  0.00      B    H
ATOM   4451  N1  BMIMB  83      32.979  47.673  46.826  1.00  0.00      B    N
ATOM   4452  N11 BMIMB  83      32.978  45.538  46.581  1.00  0.00      B    N
ATOM   4453  C1  BMIMB  83      33.745  46.586  46.730  1.00  0.00      B    C
ATOM   4454  H1  BMIMB  83      34.799  46.561  46.901  1.00  0.00      B    H
ATOM   4455  C2  BMIMB  83      31.699  47.257  46.554  1.00  0.00      B    C
ATOM   4456  H2  BMIMB  83      30.792  47.818  46.507  1.00  0.00      B    H
ATOM   4457  C21 BMIMB  83      31.738  45.979  46.324  1.00  0.00      B    C
ATOM   4458  H21 BMIMB  83      30.924  45.296  46.211  1.00  0.00      B    H
ATOM   4459  C3  BMIMB  83      33.379  49.054  47.192  1.00  0.00      B    C
ATOM   4460  H3  BMIMB  83      33.039  49.296  48.188  1.00  0.00      B    H
ATOM   4461  H31 BMIMB  83      34.453  48.937  47.162  1.00  0.00      B    H
ATOM   4462  H32 BMIMB  83      32.944  49.745  46.486  1.00  0.00      B    H
ATOM   4463  C4  BMIMB  83      33.289  44.096  46.738  1.00  0.00      B    C
ATOM   4464  H4  BMIMB  83      32.919  43.901  47.734  1.00  0.00      B    H
ATOM   4465  H41 BMIMB  83      34.365  44.042  46.807  1.00  0.00      B    H
ATOM   4466  C5  BMIMB  83      32.879  43.182  45.656  1.00  0.00      B    C
ATOM   4467  H5  BMIMB  83      31.818  43.293  45.446  1.00  0.00      B    H
ATOM   4468  H51 BMIMB  83      33.506  43.471  44.816  1.00  0.00      B    H
ATOM   4469  C51 BMIMB  83      33.228  41.669  45.813  1.00  0.00      B    C
ATOM   4470  H52 BMIMB  83      34.312  41.614  45.856  1.00  0.00      B    H
ATOM   4471  H53 BMIMB  83      32.732  41.255  46.688  1.00  0.00      B    H
ATOM   4472  C6  BMIMB  83      32.796  40.878  44.616  1.00  0.00      B    C
ATOM   4473  H6  BMIMB  83      32.950  41.493  43.737  1.00  0.00      B    H
ATOM   4474  H61 BMIMB  83      33.367  39.960  44.531  1.00  0.00      B    H
ATOM   4475  H62 BMIMB  83      31.736  40.651  44.599  1.00  0.00      B    H
ATOM   4476  N1  BMIMB  84       5.576  33.817  43.942  1.00  0.00      B    N
ATOM   4477  N11 BMIMB  84       4.331  33.588  45.658  1.00  0.00      B    N
ATOM   4478  C1  BMIMB  84       5.556  33.730  45.217  1.00  0.00      B    C
ATOM   4479  H1  BMIMB  84       6.406  33.843  45.855  1.00  0.00      B    H
ATOM   4480  C2  BMIMB  84       4.410  33.294  43.496  1.00  0.00      B    C
ATOM   4481  H2  BMIMB  84       4.097  33.077  42.498  1.00  0.00      B    H
ATOM   4482  C21 BMIMB  84       3.637  33.117  44.556  1.00  0.00      B    C
ATOM   4483  H21 BMIMB  84       2.623  32.797  44.662  1.00  0.00      B    H
ATOM   4484  C3  BMIMB  84       6.821  34.073  43.223  1.00  0.00      B    C
ATOM   4485  H3  BMIMB  84       7.550  34.056  44.020  1.00  0.00      B    H
ATOM   4486  H31 BMIMB  84       7.064  33.297  42.513  1.00  0.00      B    H
ATOM   4487  H32 BMIMB  84       6.778  35.027  42.719  1.00  0.00      B    H
ATOM   4488  C4  BMIMB  84       3.754  33.781  47.021  1.00  0.00      B    C
ATOM   4489  H4  BMIMB  84       4.640  33.888  47.629  1.00  0.00      B    H
ATOM   4490  H41 BMIMB  84       3.265  32.891  47.386  1.00  0.00      B    H
ATOM   4491  C5  BMIMB  84       2.824  34.915  47.205  1.00  0.00      B    C
ATOM   4492  H5  BMIMB  84       1.804  34.538  47.211  1.00  0.00      B    H
ATOM   4493  H51 BMIMB  84       3.133  35.330  48.161  1.00  0.00      B    H
ATOM   4494  C51 BMIMB  84       2.887  35.981  46.120  1.00  0.00      B    C
ATOM   4495  H52 BMIMB  84       3.918  36.294  45.982  1.00  0.00      B    H
ATOM   4496  H53 BMIMB  84       2.456  35.565  45.212  1.00  0.00      B    H
ATOM   4497  C6  BMIMB  84       2.032  37.271  46.421  1.00  0.00      B    C
ATOM   4498  H6  BMIMB  84       0.996  36.957  46.360  1.00  0.00      B    H
ATOM   4499  H61 BMIMB  84       2.302  37.605  47.416  1.00  0.00      B    H
ATOM   4500  H62 BMIMB  84       2.169  38.032  45.661  1.00  0.00      B    H
ATOM   4501  N1  BMIMB  85      35.062   8.912  24.391  1.00  0.00      B    N
ATOM   4502  N11 BMIMB  85      33.668  10.520  24.082  1.00  0.00      B    N
ATOM   4503  C1  BMIMB  85      34.929  10.124  23.995  1.00  0.00      B    C
ATOM   4504  H1  BMIMB  85      35.732  10.548  23.432  1.00  0.00      B    H
ATOM   4505  C2  BMIMB  85      33.868   8.582  25.004  1.00  0.00      B    C
ATOM   4506  H2  BMIMB  85      33.706   7.597  25.382  1.00  0.00      B    H
ATOM   4507  C21 BMIMB  85      33.021   9.600  24.840  1.00  0.00      B    C
ATOM   4508  H21 BMIMB  85      32.001   9.789  25.094  1.00  0.00      B    H
ATOM   4509  C3  BMIMB  85      36.330   8.172  24.305  1.00  0.00      B    C
ATOM   4510  H3  BMIMB  85      37.133   8.864  24.101  1.00  0.00      B    H
ATOM   4511  H31 BMIMB  85      36.486   7.623  25.222  1.00  0.00      B    H
ATOM   4512  H32 BMIMB  85      36.265   7.403  23.549  1.00  0.00      B    H
ATOM   4513  C4  BMIMB  85      33.113  11.837  23.541  1.00  0.00      B    C
ATOM   4514  H4  BMIMB  85      33.841  12.532  23.150  1.00  0.00      B    H
ATOM   4515  H41 BMIMB  85      32.669  12.318  24.401  1.00  0.00      B    H
ATOM   4516  C5  BMIMB  85      32.053  11.601  22.500  1.00  0.00      B    C
ATOM   4517  H5  BMIMB  85      31.136  11.428  23.058  1.00  0.00      B    H
ATOM   4518  H51 BMIMB  85      31.866  12.543  21.989  1.00  0.00      B    H
ATOM   4519  C51 BMIMB  85      32.513  10.655  21.383  1.00  0.00      B    C
ATOM   4520  H52 BMIMB  85      33.543  10.792  21.061  1.00  0.00      B    H
ATOM   4521  H53 BMIMB  85      32.510   9.629  21.739  1.00  0.00      B    H
ATOM   4522  C6  BMIMB  85      31.545  10.829  20.231  1.00  0.00      B    C
ATOM   4523  H6  BMIMB  85      31.850  11.607  19.541  1.00  0.00      B    H
ATOM   4524  H61 BMIMB  85      31.410   9.864  19.758  1.00  0.00      B    H
ATOM   4525  H62 BMIMB  85      30.568  11.141  20.581  1.00  0.00      B    H
ATOM   4526  N1  BMIMB  86      34.633   6.243  11.501  1.00  0.00      B    N
ATOM   4527  N11 BMIMB  86      32.465   6.121  11.636  1.00  0.00      B    N
ATOM   4528  C1  BMIMB  86      33.500   6.547  10.932  1.00  0.00      B    C
ATOM   4529  H1  BMIMB  86      33.495   6.938   9.938  1.00  0.00      B    H
ATOM   4530  C2  BMIMB  86      34.398   5.524  12.606  1.00  0.00      B    C
ATOM   4531  H2  BMIMB  86      35.112   5.253  13.353  1.00  0.00      B    H
ATOM   4532  C21 BMIMB  86      33.060   5.451  12.704  1.00  0.00      B    C
ATOM   4533  H21 BMIMB  86      32.371   4.988  13.376  1.00  0.00      B    H
ATOM   4534  C3  BMIMB  86      35.900   6.630  10.958  1.00  0.00      B    C
ATOM   4535  H3  BMIMB  86      35.848   7.539  10.376  1.00  0.00      B    H
ATOM   4536  H31 BMIMB  86      36.568   6.837  11.781  1.00  0.00      B    H
ATOM   4537  H32 BMIMB  86      36.398   5.901  10.336  1.00  0.00      B    H
ATOM   4538  C4  BMIMB  86      31.077   6.059  11.171  1.00  0.00      B    C
ATOM   4539  H4  BMIMB  86      30.831   7.057  10.840  1.00  0.00      B    H
ATOM   4540  H41 BMIMB  86      30.480   6.049  12.071  1.00  0.00      B    H
ATOM   4541  C5  BMIMB  86      30.573   4.959  10.165  1.00  0.00      B    C
ATOM   4542  H5  BMIMB  86      30.239   5.377   9.219  1.00  0.00      B    H
ATOM   4543  H51 BMIMB  86      31.282   4.154   9.987  1.00  0.00      B    H
ATOM   4544  C51 BMIMB  86      29.270   4.289  10.523  1.00  0.00      B    C
ATOM   4545  H52 BMIMB  86      29.463   3.661  11.389  1.00  0.00      B    H
ATOM   4546  H53 BMIMB  86      28.638   5.080  10.918  1.00  0.00      B    H
ATOM   4547  C6  BMIMB  86      28.777   3.475   9.327  1.00  0.00      B    C
ATOM   4548  H6  BMIMB  86      29.479   2.674   9.126  1.00  0.00      B    H
ATOM   4549  H61 BMIMB  86      27.913   2.911   9.659  1.00  0.00      B    H
ATOM   4550  H62 BMIMB  86      28.576   3.983   8.391  1.00  0.00      B    H
ATOM   4551  N1  BMIMB  87       4.258   8.883  25.773  1.00  0.00      B    N
ATOM   4552  N11 BMIMB  87       5.629   7.829  24.555  1.00  0.00      B    N
ATOM   4553  C1  BMIMB  87       5.300   9.052  24.986  1.00  0.00      B    C
ATOM   4554  H1  BMIMB  87       5.668   9.992  24.635  1.00  0.00      B    H
ATOM   4555  C2  BMIMB  87       4.072   7.535  26.043  1.00  0.00      B    C
ATOM   4556  H2  BMIMB  87       3.275   7.204  26.673  1.00  0.00      B    H
ATOM   4557  C21 BMIMB  87       4.822   6.870  25.208  1.00  0.00      B    C
ATOM   4558  H21 BMIMB  87       4.882   5.827  24.988  1.00  0.00      B    H
ATOM   4559  C3  BMIMB  87       3.592   9.932  26.474  1.00  0.00      B    C
ATOM   4560  H3  BMIMB  87       2.968   9.446  27.209  1.00  0.00      B    H
ATOM   4561  H31 BMIMB  87       4.280  10.611  26.954  1.00  0.00      B    H
ATOM   4562  H32 BMIMB  87       3.092  10.531  25.728  1.00  0.00      B    H
ATOM   4563  C4  BMIMB  87       6.688   7.462  23.492  1.00  0.00      B    C
ATOM   4564  H4  BMIMB  87       7.042   8.325  22.948  1.00  0.00      B    H
ATOM   4565  H41 BMIMB  87       6.156   6.778  22.846  1.00  0.00      B    H
ATOM   4566  C5  BMIMB  87       7.786   6.524  24.046  1.00  0.00      B    C
ATOM   4567  H5  BMIMB  87       7.338   5.653  24.517  1.00  0.00      B    H
ATOM   4568  H51 BMIMB  87       8.479   6.192  23.278  1.00  0.00      B    H
ATOM   4569  C51 BMIMB  87       8.632   7.249  25.096  1.00  0.00      B    C
ATOM   4570  H52 BMIMB  87       8.966   8.258  24.867  1.00  0.00      B    H
ATOM   4571  H53 BMIMB  87       8.002   7.418  25.965  1.00  0.00      B    H
ATOM   4572  C6  BMIMB  87       9.904   6.541  25.644  1.00  0.00      B    C
ATOM   4573  H6  BMIMB  87      10.601   6.511  24.814  1.00  0.00      B    H
ATOM   4574  H61 BMIMB  87      10.398   7.235  26.314  1.00  0.00      B    H
ATOM   4575  H62 BMIMB  87       9.892   5.578  26.141  1.00  0.00      B    H
ATOM   4576  N1  BMIMB  88       3.001   6.135   0.936  1.00  0.00      B    N
ATOM   4577  N11 BMIMB  88       3.272   5.296   2.880  1.00  0.00      B    N
ATOM   4578  C1  BMIMB  88       3.913   5.705   1.806  1.00  0.00      B    C
ATOM   4579  H1  BMIMB  88       4.965   5.758   1.624  1.00  0.00      B    H
ATOM   4580  C2  BMIMB  88       1.717   5.996   1.532  1.00  0.00      B    C
ATOM   4581  H2  BMIMB  88       0.850   6.234   0.956  1.00  0.00      B    H
ATOM   4582  C21 BMIMB  88       1.918   5.510   2.718  1.00  0.00      B    C
ATOM   4583  H21 BMIMB  88       1.094   5.312   3.369  1.00  0.00      B    H
ATOM   4584  C3  BMIMB  88       3.277   6.453  -0.446  1.00  0.00      B    C
ATOM   4585  H3  BMIMB  88       4.166   7.032  -0.651  1.00  0.00      B    H
ATOM   4586  H31 BMIMB  88       3.375   5.498  -0.940  1.00  0.00      B    H
ATOM   4587  H32 BMIMB  88       2.418   6.972  -0.844  1.00  0.00      B    H
ATOM   4588  C4  BMIMB  88       3.881   4.511   3.997  1.00  0.00      B    C
ATOM   4589  H4  BMIMB  88       3.169   4.386   4.799  1.00  0.00      B    H
ATOM   4590  H41 BMIMB  88       4.715   5.071   4.393  1.00  0.00      B    H
ATOM   4591  C5  BMIMB  88       4.002   2.999   3.709  1.00  0.00      B    C
ATOM   4592  H5  BMIMB  88       3.000   2.686   3.427  1.00  0.00      B    H
ATOM   4593  H51 BMIMB  88       4.706   2.813   2.902  1.00  0.00      B    H
ATOM   4594  C51 BMIMB  88       4.353   2.177   4.960  1.00  0.00      B    C
ATOM   4595  H52 BMIMB  88       5.433   2.226   5.067  1.00  0.00      B    H
ATOM   4596  H53 BMIMB  88       3.757   2.393   5.843  1.00  0.00      B    H
ATOM   4597  C6  BMIMB  88       4.251   0.689   4.646  1.00  0.00      B    C
ATOM   4598  H6  BMIMB  88       5.058   0.559   3.934  1.00  0.00      B    H
ATOM   4599  H61 BMIMB  88       4.379   0.015   5.485  1.00  0.00      B    H
ATOM   4600  H62 BMIMB  88       3.372   0.445   4.059  1.00  0.00      B    H
ATOM   4601  N1  BMIMB  89      39.242  12.183   7.291  1.00  0.00      B    N
ATOM   4602  N11 BMIMB  89      39.686  10.364   8.323  1.00  0.00      B    N
ATOM   4603  C1  BMIMB  89      40.205  11.374   7.705  1.00  0.00      B    C
ATOM   4604  H1  BMIMB  89      41.165  11.187   7.272  1.00  0.00      B    H
ATOM   4605  C2  BMIMB  89      38.098  11.808   7.964  1.00  0.00      B    C
ATOM   4606  H2  BMIMB  89      37.294  12.509   8.010  1.00  0.00      B    H
ATOM   4607  C21 BMIMB  89      38.406  10.705   8.548  1.00  0.00      B    C
ATOM   4608  H21 BMIMB  89      37.741  10.149   9.171  1.00  0.00      B    H
ATOM   4609  C3  BMIMB  89      39.470  13.427   6.664  1.00  0.00      B    C
ATOM   4610  H3  BMIMB  89      38.620  13.865   6.161  1.00  0.00      B    H
ATOM   4611  H31 BMIMB  89      39.799  14.189   7.355  1.00  0.00      B    H
ATOM   4612  H32 BMIMB  89      40.303  13.275   5.994  1.00  0.00      B    H
ATOM   4613  C4  BMIMB  89      40.400   9.183   8.793  1.00  0.00      B    C
ATOM   4614  H4  BMIMB  89      41.424   9.362   8.502  1.00  0.00      B    H
ATOM   4615  H41 BMIMB  89      40.176   8.273   8.256  1.00  0.00      B    H
ATOM   4616  C5  BMIMB  89      40.536   9.003  10.305  1.00  0.00      B    C
ATOM   4617  H5  BMIMB  89      39.633   8.452  10.555  1.00  0.00      B    H
ATOM   4618  H51 BMIMB  89      41.397   8.369  10.498  1.00  0.00      B    H
ATOM   4619  C51 BMIMB  89      40.692  10.272  11.163  1.00  0.00      B    C
ATOM   4620  H52 BMIMB  89      41.610  10.809  10.940  1.00  0.00      B    H
ATOM   4621  H53 BMIMB  89      39.922  10.992  10.901  1.00  0.00      B    H
ATOM   4622  C6  BMIMB  89      40.530  10.026  12.605  1.00  0.00      B    C
ATOM   4623  H6  BMIMB  89      40.455  10.931  13.197  1.00  0.00      B    H
ATOM   4624  H61 BMIMB  89      39.471   9.793  12.627  1.00  0.00      B    H
ATOM   4625  H62 BMIMB  89      41.091   9.249  13.112  1.00  0.00      B    H
ATOM   4626  N1  BMIMB  90      25.542  10.397  28.804  1.00  0.00      B    N
ATOM   4627  N11 BMIMB  90      27.425   9.531  28.120  1.00  0.00      B    N
ATOM   4628  C1  BMIMB  90      26.495  10.424  27.896  1.00  0.00      B    C
ATOM   4629  H1  BMIMB  90      26.573  11.154  27.119  1.00  0.00      B    H
ATOM   4630  C2  BMIMB  90      25.830   9.340  29.672  1.00  0.00      B    C
ATOM   4631  H2  BMIMB  90      25.101   8.937  30.339  1.00  0.00      B    H
ATOM   4632  C21 BMIMB  90      26.998   8.756  29.177  1.00  0.00      B    C
ATOM   4633  H21 BMIMB  90      27.494   7.829  29.363  1.00  0.00      B    H
ATOM   4634  C3  BMIMB  90      24.330  11.239  28.897  1.00  0.00      B    C
ATOM   4635  H3  BMIMB  90      23.507  10.654  28.513  1.00  0.00      B    H
ATOM   4636  H31 BMIMB  90      24.151  11.483  29.934  1.00  0.00      B    H
ATOM   4637  H32 BMIMB  90      24.361  12.131  28.288  1.00  0.00      B    H
ATOM   4638  C4  BMIMB  90      28.635   9.257  27.334  1.00  0.00      B    C
ATOM   4639  H4  BMIMB  90      29.451   9.033  28.005  1.00  0.00      B    H
ATOM   4640  H41 BMIMB  90      28.931  10.206  26.910  1.00  0.00      B    H
ATOM   4641  C5  BMIMB  90      28.415   8.161  26.297  1.00  0.00      B    C
ATOM   4642  H5  BMIMB  90      28.300   7.152  26.685  1.00  0.00      B    H
ATOM   4643  H51 BMIMB  90      27.550   8.403  25.686  1.00  0.00      B    H
ATOM   4644  C51 BMIMB  90      29.616   8.060  25.337  1.00  0.00      B    C
ATOM   4645  H52 BMIMB  90      29.705   9.055  24.910  1.00  0.00      B    H
ATOM   4646  H53 BMIMB  90      30.549   7.928  25.879  1.00  0.00      B    H
ATOM   4647  C6  BMIMB  90      29.525   7.045  24.185  1.00  0.00      B    C
ATOM   4648  H6  BMIMB  90      29.946   6.081  24.446  1.00  0.00      B    H
ATOM   4649  H61 BMIMB  90      28.530   7.022  23.754  1.00  0.00      B    H
ATOM   4650  H62 BMIMB  90      30.231   7.304  23.405  1.00  0.00      B    H
ATOM   4651  N1  BMIMB  91      40.270  40.302  29.530  1.00  0.00      B    N
ATOM   4652  N11 BMIMB  91      40.489  42.181  30.506  1.00  0.00      B    N
ATOM   4653  C1  BMIMB  91      39.663  41.413  29.900  1.00  0.00      B    C
ATOM   4654  H1  BMIMB  91      38.643  41.731  29.883  1.00  0.00      B    H
ATOM   4655  C2  BMIMB  91      41.578  40.448  29.774  1.00  0.00      B    C
ATOM   4656  H2  BMIMB  91      42.303  39.704  29.527  1.00  0.00      B    H
ATOM   4657  C21 BMIMB  91      41.784  41.626  30.391  1.00  0.00      B    C
ATOM   4658  H21 BMIMB  91      42.688  42.095  30.713  1.00  0.00      B    H
ATOM   4659  C3  BMIMB  91      39.604  38.990  29.161  1.00  0.00      B    C
ATOM   4660  H3  BMIMB  91      40.042  38.546  28.280  1.00  0.00      B    H
ATOM   4661  H31 BMIMB  91      39.897  38.375  29.999  1.00  0.00      B    H
ATOM   4662  H32 BMIMB  91      38.539  39.090  29.014  1.00  0.00      B    H
ATOM   4663  C4  BMIMB  91      40.148  43.538  31.029  1.00  0.00      B    C
ATOM   4664  H4  BMIMB  91      39.279  43.947  30.537  1.00  0.00      B    H
ATOM   4665  H41 BMIMB  91      40.996  44.146  30.749  1.00  0.00      B    H
ATOM   4666  C5  BMIMB  91      40.096  43.645  32.550  1.00  0.00      B    C
ATOM   4667  H5  BMIMB  91      40.230  44.717  32.670  1.00  0.00      B    H
ATOM   4668  H51 BMIMB  91      39.076  43.392  32.826  1.00  0.00      B    H
ATOM   4669  C51 BMIMB  91      41.197  43.015  33.412  1.00  0.00      B    C
ATOM   4670  H52 BMIMB  91      41.394  41.951  33.307  1.00  0.00      B    H
ATOM   4671  H53 BMIMB  91      42.117  43.505  33.104  1.00  0.00      B    H
ATOM   4672  C6  BMIMB  91      40.993  43.295  34.878  1.00  0.00      B    C
ATOM   4673  H6  BMIMB  91      40.144  42.777  35.308  1.00  0.00      B    H
ATOM   4674  H61 BMIMB  91      41.940  43.208  35.400  1.00  0.00      B    H
ATOM   4675  H62 BMIMB  91      40.807  44.362  34.863  1.00  0.00      B    H
ATOM   4676  N1  BMIMB  92      33.000   1.252  26.198  1.00  0.00      B    N
ATOM   4677  N11 BMIMB  92      31.060   0.458  25.900  1.00  0.00      B    N
ATOM   4678  C1  BMIMB  92      32.076   0.985  25.336  1.00  0.00      B    C
ATOM   4679  H1  BMIMB  92      32.180   1.269  24.311  1.00  0.00      B    H
ATOM   4680  C2  BMIMB  92      32.582   0.871  27.420  1.00  0.00      B    C
ATOM   4681  H2  BMIMB  92      33.225   1.044  28.255  1.00  0.00      B    H
ATOM   4682  C21 BMIMB  92      31.312   0.358  27.205  1.00  0.00      B    C
ATOM   4683  H21 BMIMB  92      30.565  -0.156  27.770  1.00  0.00      B    H
ATOM   4684  C3  BMIMB  92      34.303   1.871  25.875  1.00  0.00      B    C
ATOM   4685  H3  BMIMB  92      34.302   2.951  25.894  1.00  0.00      B    H
ATOM   4686  H31 BMIMB  92      35.142   1.512  26.453  1.00  0.00      B    H
ATOM   4687  H32 BMIMB  92      34.461   1.710  24.819  1.00  0.00      B    H
ATOM   4688  C4  BMIMB  92      29.801   0.019  25.276  1.00  0.00      B    C
ATOM   4689  H4  BMIMB  92      29.506  -0.982  25.554  1.00  0.00      B    H
ATOM   4690  H41 BMIMB  92      30.088   0.011  24.235  1.00  0.00      B    H
ATOM   4691  C5  BMIMB  92      28.570   0.978  25.496  1.00  0.00      B    C
ATOM   4692  H5  BMIMB  92      27.712   0.608  24.940  1.00  0.00      B    H
ATOM   4693  H51 BMIMB  92      28.265   0.970  26.539  1.00  0.00      B    H
ATOM   4694  C51 BMIMB  92      28.963   2.397  25.068  1.00  0.00      B    C
ATOM   4695  H52 BMIMB  92      29.796   2.744  25.675  1.00  0.00      B    H
ATOM   4696  H53 BMIMB  92      29.266   2.319  24.027  1.00  0.00      B    H
ATOM   4697  C6  BMIMB  92      27.870   3.382  24.922  1.00  0.00      B    C
ATOM   4698  H6  BMIMB  92      28.347   4.309  24.626  1.00  0.00      B    H
ATOM   4699  H61 BMIMB  92      27.057   3.103  24.262  1.00  0.00      B    H
ATOM   4700  H62 BMIMB  92      27.598   3.505  25.964  1.00  0.00      B    H
ATOM   4701  N1  BMIMB  93      34.955  33.531   5.998  1.00  0.00      B    N
ATOM   4702  N11 BMIMB  93      33.167  32.598   6.732  1.00  0.00      B    N
ATOM   4703  C1  BMIMB  93      33.642  33.500   5.907  1.00  0.00      B    C
ATOM   4704  H1  BMIMB  93      33.004  33.997   5.208  1.00  0.00      B    H
ATOM   4705  C2  BMIMB  93      35.244  32.737   7.088  1.00  0.00      B    C
ATOM   4706  H2  BMIMB  93      36.259  32.652   7.408  1.00  0.00      B    H
ATOM   4707  C21 BMIMB  93      34.224  32.166   7.548  1.00  0.00      B    C
ATOM   4708  H21 BMIMB  93      34.067  31.408   8.284  1.00  0.00      B    H
ATOM   4709  C3  BMIMB  93      35.832  34.349   5.166  1.00  0.00      B    C
ATOM   4710  H3  BMIMB  93      36.344  34.994   5.865  1.00  0.00      B    H
ATOM   4711  H31 BMIMB  93      36.495  33.645   4.685  1.00  0.00      B    H
ATOM   4712  H32 BMIMB  93      35.302  34.946   4.438  1.00  0.00      B    H
ATOM   4713  C4  BMIMB  93      31.846  32.027   6.957  1.00  0.00      B    C
ATOM   4714  H4  BMIMB  93      31.917  30.949   6.969  1.00  0.00      B    H
ATOM   4715  H41 BMIMB  93      31.245  32.305   6.104  1.00  0.00      B    H
ATOM   4716  C5  BMIMB  93      31.239  32.500   8.340  1.00  0.00      B    C
ATOM   4717  H5  BMIMB  93      31.974  32.395   9.133  1.00  0.00      B    H
ATOM   4718  H51 BMIMB  93      31.000  33.559   8.277  1.00  0.00      B    H
ATOM   4719  C51 BMIMB  93      29.975  31.806   8.817  1.00  0.00      B    C
ATOM   4720  H52 BMIMB  93      29.444  31.516   7.914  1.00  0.00      B    H
ATOM   4721  H53 BMIMB  93      30.237  31.061   9.565  1.00  0.00      B    H
ATOM   4722  C6  BMIMB  93      29.205  32.878   9.571  1.00  0.00      B    C
ATOM   4723  H6  BMIMB  93      29.666  33.023  10.542  1.00  0.00      B    H
ATOM   4724  H61 BMIMB  93      29.114  33.810   9.026  1.00  0.00      B    H
ATOM   4725  H62 BMIMB  93      28.198  32.497   9.696  1.00  0.00      B    H
ATOM   4726  N1  BMIMB  94      33.852  21.848  12.881  1.00  0.00      B    N
ATOM   4727  N11 BMIMB  94      34.530  21.751  10.849  1.00  0.00      B    N
ATOM   4728  C1  BMIMB  94      33.521  22.054  11.655  1.00  0.00      B    C
ATOM   4729  H1  BMIMB  94      32.562  22.424  11.361  1.00  0.00      B    H
ATOM   4730  C2  BMIMB  94      35.145  21.313  12.892  1.00  0.00      B    C
ATOM   4731  H2  BMIMB  94      35.690  21.203  13.803  1.00  0.00      B    H
ATOM   4732  C21 BMIMB  94      35.485  21.127  11.638  1.00  0.00      B    C
ATOM   4733  H21 BMIMB  94      36.396  20.737  11.240  1.00  0.00      B    H
ATOM   4734  C3  BMIMB  94      33.054  22.122  14.037  1.00  0.00      B    C
ATOM   4735  H3  BMIMB  94      32.105  21.610  14.076  1.00  0.00      B    H
ATOM   4736  H31 BMIMB  94      33.660  22.049  14.928  1.00  0.00      B    H
ATOM   4737  H32 BMIMB  94      32.752  23.154  13.933  1.00  0.00      B    H
ATOM   4738  C4  BMIMB  94      34.481  21.760   9.388  1.00  0.00      B    C
ATOM   4739  H4  BMIMB  94      33.478  22.122   9.213  1.00  0.00      B    H
ATOM   4740  H41 BMIMB  94      34.579  20.747   9.025  1.00  0.00      B    H
ATOM   4741  C5  BMIMB  94      35.549  22.538   8.594  1.00  0.00      B    C
ATOM   4742  H5  BMIMB  94      35.459  22.075   7.615  1.00  0.00      B    H
ATOM   4743  H51 BMIMB  94      35.251  23.580   8.670  1.00  0.00      B    H
ATOM   4744  C51 BMIMB  94      36.994  22.478   9.084  1.00  0.00      B    C
ATOM   4745  H52 BMIMB  94      37.018  22.877  10.095  1.00  0.00      B    H
ATOM   4746  H53 BMIMB  94      37.484  21.513   9.180  1.00  0.00      B    H
ATOM   4747  C6  BMIMB  94      37.990  23.298   8.203  1.00  0.00      B    C
ATOM   4748  H6  BMIMB  94      39.034  23.132   8.445  1.00  0.00      B    H
ATOM   4749  H61 BMIMB  94      37.746  23.117   7.163  1.00  0.00      B    H
ATOM   4750  H62 BMIMB  94      37.800  24.330   8.476  1.00  0.00      B    H
ATOM   4751  N1  BMIMB  95      20.284  39.024  42.960  1.00  0.00      B    N
ATOM   4752  N11 BMIMB  95      20.364  39.305  45.084  1.00  0.00      B    N
ATOM   4753  C1  BMIMB  95      20.174  38.460  44.107  1.00  0.00      B    C
ATOM   4754  H1  BMIMB  95      20.153  37.398  44.221  1.00  0.00      B    H
ATOM   4755  C2  BMIMB  95      20.457  40.400  43.161  1.00  0.00      B    C
ATOM   4756  H2  BMIMB  95      20.717  41.121  42.418  1.00  0.00      B    H
ATOM   4757  C21 BMIMB  95      20.496  40.578  44.477  1.00  0.00      B    C
ATOM   4758  H21 BMIMB  95      20.671  41.487  45.011  1.00  0.00      B    H
ATOM   4759  C3  BMIMB  95      20.392  38.327  41.656  1.00  0.00      B    C
ATOM   4760  H3  BMIMB  95      20.268  37.261  41.781  1.00  0.00      B    H
ATOM   4761  H31 BMIMB  95      19.549  38.605  41.042  1.00  0.00      B    H
ATOM   4762  H32 BMIMB  95      21.298  38.611  41.141  1.00  0.00      B    H
ATOM   4763  C4  BMIMB  95      20.385  39.125  46.538  1.00  0.00      B    C
ATOM   4764  H4  BMIMB  95      21.154  39.768  46.941  1.00  0.00      B    H
ATOM   4765  H41 BMIMB  95      20.538  38.059  46.620  1.00  0.00      B    H
ATOM   4766  C5  BMIMB  95      19.105  39.549  47.214  1.00  0.00      B    C
ATOM   4767  H5  BMIMB  95      19.022  40.632  47.173  1.00  0.00      B    H
ATOM   4768  H51 BMIMB  95      18.232  39.109  46.738  1.00  0.00      B    H
ATOM   4769  C51 BMIMB  95      19.206  39.080  48.632  1.00  0.00      B    C
ATOM   4770  H52 BMIMB  95      19.438  38.018  48.632  1.00  0.00      B    H
ATOM   4771  H53 BMIMB  95      20.102  39.577  48.994  1.00  0.00      B    H
ATOM   4772  C6  BMIMB  95      18.020  39.322  49.590  1.00  0.00      B    C
ATOM   4773  H6  BMIMB  95      17.831  40.389  49.618  1.00  0.00      B    H
ATOM   4774  H61 BMIMB  95      17.059  38.858  49.398  1.00  0.00      B    H
ATOM   4775  H62 BMIMB  95      18.246  38.876  50.552  1.00  0.00      B    H
ATOM   4776  N1  BMIMB  96       7.743  19.659  24.997  1.00  0.00      B    N
ATOM   4777  N11 BMIMB  96       7.392  21.726  25.243  1.00  0.00      B    N
ATOM   4778  C1  BMIMB  96       7.099  20.692  24.506  1.00  0.00      B    C
ATOM   4779  H1  BMIMB  96       6.767  20.730  23.491  1.00  0.00      B    H
ATOM   4780  C2  BMIMB  96       8.171  19.957  26.289  1.00  0.00      B    C
ATOM   4781  H2  BMIMB  96       8.496  19.134  26.887  1.00  0.00      B    H
ATOM   4782  C21 BMIMB  96       7.926  21.238  26.442  1.00  0.00      B    C
ATOM   4783  H21 BMIMB  96       8.091  21.955  27.217  1.00  0.00      B    H
ATOM   4784  C3  BMIMB  96       8.091  18.420  24.264  1.00  0.00      B    C
ATOM   4785  H3  BMIMB  96       9.161  18.393  24.120  1.00  0.00      B    H
ATOM   4786  H31 BMIMB  96       7.575  17.549  24.640  1.00  0.00      B    H
ATOM   4787  H32 BMIMB  96       7.555  18.628  23.350  1.00  0.00      B    H
ATOM   4788  C4  BMIMB  96       6.906  23.123  25.095  1.00  0.00      B    C
ATOM   4789  H4  BMIMB  96       7.105  23.379  24.065  1.00  0.00      B    H
ATOM   4790  H41 BMIMB  96       7.525  23.742  25.727  1.00  0.00      B    H
ATOM   4791  C5  BMIMB  96       5.399  23.404  25.355  1.00  0.00      B    C
ATOM   4792  H5  BMIMB  96       4.811  22.694  24.780  1.00  0.00      B    H
ATOM   4793  H51 BMIMB  96       5.162  23.204  26.397  1.00  0.00      B    H
ATOM   4794  C51 BMIMB  96       4.847  24.770  25.047  1.00  0.00      B    C
ATOM   4795  H52 BMIMB  96       5.343  25.659  25.428  1.00  0.00      B    H
ATOM   4796  H53 BMIMB  96       4.929  24.821  23.965  1.00  0.00      B    H
ATOM   4797  C6  BMIMB  96       3.448  24.989  25.546  1.00  0.00      B    C
ATOM   4798  H6  BMIMB  96       3.237  26.036  25.357  1.00  0.00      B    H
ATOM   4799  H61 BMIMB  96       2.816  24.290  25.011  1.00  0.00      B    H
ATOM   4800  H62 BMIMB  96       3.379  24.785  26.608  1.00  0.00      B    H
ATOM   4801  N1  BMIMB  97      15.086  13.206  41.981  1.00  0.00      B    N
ATOM   4802  N11 BMIMB  97      13.233  12.234  41.659  1.00  0.00      B    N
ATOM   4803  C1  BMIMB  97      13.918  13.341  41.362  1.00  0.00      B    C
ATOM   4804  H1  BMIMB  97      13.456  14.176  40.879  1.00  0.00      B    H
ATOM   4805  C2  BMIMB  97      15.067  12.191  42.811  1.00  0.00      B    C
ATOM   4806  H2  BMIMB  97      15.899  12.027  43.459  1.00  0.00      B    H
ATOM   4807  C21 BMIMB  97      13.964  11.515  42.588  1.00  0.00      B    C
ATOM   4808  H21 BMIMB  97      13.629  10.626  43.076  1.00  0.00      B    H
ATOM   4809  C3  BMIMB  97      16.102  14.220  41.863  1.00  0.00      B    C
ATOM   4810  H3  BMIMB  97      16.741  14.241  42.733  1.00  0.00      B    H
ATOM   4811  H31 BMIMB  97      16.543  14.088  40.886  1.00  0.00      B    H
ATOM   4812  H32 BMIMB  97      15.617  15.184  41.830  1.00  0.00      B    H
ATOM   4813  C4  BMIMB  97      11.841  12.032  41.318  1.00  0.00      B    C
ATOM   4814  H4  BMIMB  97      11.365  12.824  40.759  1.00  0.00      B    H
ATOM   4815  H41 BMIMB  97      11.410  11.971  42.306  1.00  0.00      B    H
ATOM   4816  C5  BMIMB  97      11.527  10.778  40.524  1.00  0.00      B    C
ATOM   4817  H5  BMIMB  97      12.132  10.750  39.622  1.00  0.00      B    H
ATOM   4818  H51 BMIMB  97      12.003   9.950  41.043  1.00  0.00      B    H
ATOM   4819  C51 BMIMB  97      10.132  10.548  40.067  1.00  0.00      B    C
ATOM   4820  H52 BMIMB  97       9.693  11.446  39.640  1.00  0.00      B    H
ATOM   4821  H53 BMIMB  97      10.204   9.689  39.405  1.00  0.00      B    H
ATOM   4822  C6  BMIMB  97       9.152  10.057  41.161  1.00  0.00      B    C
ATOM   4823  H6  BMIMB  97       8.240   9.604  40.791  1.00  0.00      B    H
ATOM   4824  H61 BMIMB  97       9.472   9.217  41.769  1.00  0.00      B    H
ATOM   4825  H62 BMIMB  97       8.934  10.865  41.850  1.00  0.00      B    H
ATOM   4826  N1  BMIMB  98      46.498  35.537  41.326  1.00  0.00      B    N
ATOM   4827  N11 BMIMB  98      45.048  36.583  42.442  1.00  0.00      B    N
ATOM   4828  C1  BMIMB  98      46.227  35.981  42.516  1.00  0.00      B    C
ATOM   4829  H1  BMIMB  98      46.905  36.244  43.300  1.00  0.00      B    H
ATOM   4830  C2  BMIMB  98      45.454  35.738  40.494  1.00  0.00      B    C
ATOM   4831  H2  BMIMB  98      45.513  35.345  39.502  1.00  0.00      B    H
ATOM   4832  C21 BMIMB  98      44.457  36.242  41.242  1.00  0.00      B    C
ATOM   4833  H21 BMIMB  98      43.412  36.355  41.051  1.00  0.00      B    H
ATOM   4834  C3  BMIMB  98      47.760  34.875  40.992  1.00  0.00      B    C
ATOM   4835  H3  BMIMB  98      47.697  33.813  40.811  1.00  0.00      B    H
ATOM   4836  H31 BMIMB  98      48.131  35.453  40.159  1.00  0.00      B    H
ATOM   4837  H32 BMIMB  98      48.346  35.012  41.889  1.00  0.00      B    H
ATOM   4838  C4  BMIMB  98      44.551  37.432  43.538  1.00  0.00      B    C
ATOM   4839  H4  BMIMB  98      44.883  37.015  44.477  1.00  0.00      B    H
ATOM   4840  H41 BMIMB  98      43.483  37.281  43.486  1.00  0.00      B    H
ATOM   4841  C5  BMIMB  98      45.010  38.861  43.338  1.00  0.00      B    C
ATOM   4842  H5  BMIMB  98      45.288  39.083  42.311  1.00  0.00      B    H
ATOM   4843  H51 BMIMB  98      44.239  39.533  43.706  1.00  0.00      B    H
ATOM   4844  C51 BMIMB  98      46.308  39.228  44.089  1.00  0.00      B    C
ATOM   4845  H52 BMIMB  98      46.345  38.869  45.115  1.00  0.00      B    H
ATOM   4846  H53 BMIMB  98      47.234  38.905  43.620  1.00  0.00      B    H
ATOM   4847  C6  BMIMB  98      46.472  40.710  44.292  1.00  0.00      B    C
ATOM   4848  H6  BMIMB  98      45.606  41.180  44.744  1.00  0.00      B    H
ATOM   4849  H61 BMIMB  98      47.237  40.908  45.035  1.00  0.00      B    H
ATOM   4850  H62 BMIMB  98      46.690  41.160  43.331  1.00  0.00      B    H
ATOM   4851  N1  BMIMB  99      14.080   3.881   3.987  1.00  0.00      B    N
ATOM   4852  N11 BMIMB  99      14.468   5.773   4.992  1.00  0.00      B    N
ATOM   4853  C1  BMIMB  99      14.997   4.745   4.346  1.00  0.00      B    C
ATOM   4854  H1  BMIMB  99      16.035   4.573   4.155  1.00  0.00      B    H
ATOM   4855  C2  BMIMB  99      12.861   4.372   4.418  1.00  0.00      B    C
ATOM   4856  H2  BMIMB  99      11.938   3.879   4.205  1.00  0.00      B    H
ATOM   4857  C21 BMIMB  99      13.111   5.538   5.025  1.00  0.00      B    C
ATOM   4858  H21 BMIMB  99      12.433   6.262   5.420  1.00  0.00      B    H
ATOM   4859  C3  BMIMB  99      14.291   2.564   3.398  1.00  0.00      B    C
ATOM   4860  H3  BMIMB  99      13.486   2.212   2.771  1.00  0.00      B    H
ATOM   4861  H31 BMIMB  99      15.141   2.550   2.732  1.00  0.00      B    H
ATOM   4862  H32 BMIMB  99      14.636   2.058   4.288  1.00  0.00      B    H
ATOM   4863  C4  BMIMB  99      15.264   6.937   5.570  1.00  0.00      B    C
ATOM   4864  H4  BMIMB  99      16.242   6.491   5.671  1.00  0.00      B    H
ATOM   4865  H41 BMIMB  99      14.915   7.168   6.566  1.00  0.00      B    H
ATOM   4866  C5  BMIMB  99      15.312   8.167   4.668  1.00  0.00      B    C
ATOM   4867  H5  BMIMB  99      15.562   7.760   3.691  1.00  0.00      B    H
ATOM   4868  H51 BMIMB  99      14.309   8.583   4.620  1.00  0.00      B    H
ATOM   4869  C51 BMIMB  99      16.294   9.209   5.100  1.00  0.00      B    C
ATOM   4870  H52 BMIMB  99      15.949   9.804   5.942  1.00  0.00      B    H
ATOM   4871  H53 BMIMB  99      17.298   8.812   5.223  1.00  0.00      B    H
ATOM   4872  C6  BMIMB  99      16.541  10.241   4.072  1.00  0.00      B    C
ATOM   4873  H6  BMIMB  99      17.295  10.858   4.548  1.00  0.00      B    H
ATOM   4874  H61 BMIMB  99      16.886   9.970   3.081  1.00  0.00      B    H
ATOM   4875  H62 BMIMB  99      15.647  10.850   3.999  1.00  0.00      B    H
ATOM   4876  N1  BMIMB 100       6.593  24.526  20.578  1.00  0.00      B    N
ATOM   4877  N11 BMIMB 100       6.678  26.619  20.930  1.00  0.00      B    N
ATOM   4878  C1  BMIMB 100       7.345  25.576  20.580  1.00  0.00      B    C
ATOM   4879  H1  BMIMB 100       8.320  25.616  20.144  1.00  0.00      B    H
ATOM   4880  C2  BMIMB 100       5.348  24.844  21.093  1.00  0.00      B    C
ATOM   4881  H2  BMIMB 100       4.534  24.161  21.199  1.00  0.00      B    H
ATOM   4882  C21 BMIMB 100       5.413  26.161  21.259  1.00  0.00      B    C
ATOM   4883  H21 BMIMB 100       4.587  26.788  21.516  1.00  0.00      B    H
ATOM   4884  C3  BMIMB 100       6.881  23.151  20.133  1.00  0.00      B    C
ATOM   4885  H3  BMIMB 100       6.992  22.530  21.009  1.00  0.00      B    H
ATOM   4886  H31 BMIMB 100       6.080  22.621  19.639  1.00  0.00      B    H
ATOM   4887  H32 BMIMB 100       7.774  23.036  19.536  1.00  0.00      B    H
ATOM   4888  C4  BMIMB 100       7.152  27.943  21.134  1.00  0.00      B    C
ATOM   4889  H4  BMIMB 100       6.380  28.581  20.731  1.00  0.00      B    H
ATOM   4890  H41 BMIMB 100       8.059  28.048  20.559  1.00  0.00      B    H
ATOM   4891  C5  BMIMB 100       7.366  28.364  22.562  1.00  0.00      B    C
ATOM   4892  H5  BMIMB 100       7.589  29.428  22.549  1.00  0.00      B    H
ATOM   4893  H51 BMIMB 100       6.476  28.264  23.178  1.00  0.00      B    H
ATOM   4894  C51 BMIMB 100       8.626  27.729  23.295  1.00  0.00      B    C
ATOM   4895  H52 BMIMB 100       9.383  27.447  22.568  1.00  0.00      B    H
ATOM   4896  H53 BMIMB 100       9.057  28.528  23.893  1.00  0.00      B    H
ATOM   4897  C6  BMIMB 100       8.237  26.532  24.120  1.00  0.00      B    C
ATOM   4898  H6  BMIMB 100       9.141  25.949  24.257  1.00  0.00      B    H
ATOM   4899  H61 BMIMB 100       8.081  26.764  25.167  1.00  0.00      B    H
ATOM   4900  H62 BMIMB 100       7.460  25.893  23.716  1.00  0.00      B    H
ATOM   4901  N1  BMIMB 101      37.027   1.721  16.357  1.00  0.00      B    N
ATOM   4902  N11 BMIMB 101      36.966   1.659  14.222  1.00  0.00      B    N
ATOM   4903  C1  BMIMB 101      36.244   1.507  15.306  1.00  0.00      B    C
ATOM   4904  H1  BMIMB 101      35.187   1.354  15.330  1.00  0.00      B    H
ATOM   4905  C2  BMIMB 101      38.346   1.586  15.978  1.00  0.00      B    C
ATOM   4906  H2  BMIMB 101      39.116   1.707  16.707  1.00  0.00      B    H
ATOM   4907  C21 BMIMB 101      38.267   1.530  14.708  1.00  0.00      B    C
ATOM   4908  H21 BMIMB 101      39.085   1.548  14.021  1.00  0.00      B    H
ATOM   4909  C3  BMIMB 101      36.533   1.887  17.709  1.00  0.00      B    C
ATOM   4910  H3  BMIMB 101      37.270   2.446  18.266  1.00  0.00      B    H
ATOM   4911  H31 BMIMB 101      35.640   2.489  17.626  1.00  0.00      B    H
ATOM   4912  H32 BMIMB 101      36.251   0.923  18.108  1.00  0.00      B    H
ATOM   4913  C4  BMIMB 101      36.477   1.539  12.857  1.00  0.00      B    C
ATOM   4914  H4  BMIMB 101      36.820   2.421  12.336  1.00  0.00      B    H
ATOM   4915  H41 BMIMB 101      35.412   1.424  12.993  1.00  0.00      B    H
ATOM   4916  C5  BMIMB 101      37.003   0.287  12.178  1.00  0.00      B    C
ATOM   4917  H5  BMIMB 101      37.988   0.027  12.558  1.00  0.00      B    H
ATOM   4918  H51 BMIMB 101      36.373  -0.524  12.534  1.00  0.00      B    H
ATOM   4919  C51 BMIMB 101      36.934   0.404  10.684  1.00  0.00      B    C
ATOM   4920  H52 BMIMB 101      35.870   0.488  10.479  1.00  0.00      B    H
ATOM   4921  H53 BMIMB 101      37.293   1.320  10.220  1.00  0.00      B    H
ATOM   4922  C6  BMIMB 101      37.586  -0.786   9.867  1.00  0.00      B    C
ATOM   4923  H6  BMIMB 101      38.663  -0.899   9.924  1.00  0.00      B    H
ATOM   4924  H61 BMIMB 101      37.170  -1.688  10.301  1.00  0.00      B    H
ATOM   4925  H62 BMIMB 101      37.403  -0.718   8.801  1.00  0.00      B    H
ATOM   4926  N1  BMIMB 102      15.656   6.417  41.030  1.00  0.00      B    N
ATOM   4927  N11 BMIMB 102      17.750   6.687  41.452  1.00  0.00      B    N
ATOM   4928  C1  BMIMB 102      16.570   6.594  41.972  1.00  0.00      B    C
ATOM   4929  H1  BMIMB 102      16.346   6.765  43.003  1.00  0.00      B    H
ATOM   4930  C2  BMIMB 102      16.395   6.398  39.850  1.00  0.00      B    C
ATOM   4931  H2  BMIMB 102      15.802   6.371  38.962  1.00  0.00      B    H
ATOM   4932  C21 BMIMB 102      17.670   6.652  40.103  1.00  0.00      B    C
ATOM   4933  H21 BMIMB 102      18.476   6.554  39.410  1.00  0.00      B    H
ATOM   4934  C3  BMIMB 102      14.164   6.427  41.100  1.00  0.00      B    C
ATOM   4935  H3  BMIMB 102      13.812   7.387  40.752  1.00  0.00      B    H
ATOM   4936  H31 BMIMB 102      13.756   5.697  40.417  1.00  0.00      B    H
ATOM   4937  H32 BMIMB 102      13.870   6.232  42.121  1.00  0.00      B    H
ATOM   4938  C4  BMIMB 102      18.983   6.994  42.218  1.00  0.00      B    C
ATOM   4939  H4  BMIMB 102      19.150   6.420  43.118  1.00  0.00      B    H
ATOM   4940  H41 BMIMB 102      18.938   8.025  42.535  1.00  0.00      B    H
ATOM   4941  C5  BMIMB 102      20.242   6.743  41.317  1.00  0.00      B    C
ATOM   4942  H5  BMIMB 102      20.078   7.291  40.393  1.00  0.00      B    H
ATOM   4943  H51 BMIMB 102      21.122   7.027  41.888  1.00  0.00      B    H
ATOM   4944  C51 BMIMB 102      20.496   5.257  40.945  1.00  0.00      B    C
ATOM   4945  H52 BMIMB 102      20.657   4.694  41.861  1.00  0.00      B    H
ATOM   4946  H53 BMIMB 102      19.640   4.742  40.517  1.00  0.00      B    H
ATOM   4947  C6  BMIMB 102      21.718   4.926  40.111  1.00  0.00      B    C
ATOM   4948  H6  BMIMB 102      22.550   5.459  40.557  1.00  0.00      B    H
ATOM   4949  H61 BMIMB 102      22.045   3.892  40.096  1.00  0.00      B    H
ATOM   4950  H62 BMIMB 102      21.609   5.157  39.057  1.00  0.00      B    H
ATOM   4951  N1  BMIMB 103      20.419   9.443  21.833  1.00  0.00      B    N
ATOM   4952  N11 BMIMB 103      20.163  11.369  20.913  1.00  0.00      B    N
ATOM   4953  C1  BMIMB 103      20.287  10.096  20.659  1.00  0.00      B    C
ATOM   4954  H1  BMIMB 103      20.188   9.585  19.726  1.00  0.00      B    H
ATOM   4955  C2  BMIMB 103      20.490  10.416  22.814  1.00  0.00      B    C
ATOM   4956  H2  BMIMB 103      20.613  10.169  23.846  1.00  0.00      B    H
ATOM   4957  C21 BMIMB 103      20.401  11.566  22.260  1.00  0.00      B    C
ATOM   4958  H21 BMIMB 103      20.429  12.515  22.749  1.00  0.00      B    H
ATOM   4959  C3  BMIMB 103      20.631   7.967  21.990  1.00  0.00      B    C
ATOM   4960  H3  BMIMB 103      21.678   7.703  21.991  1.00  0.00      B    H
ATOM   4961  H31 BMIMB 103      20.274   7.781  22.992  1.00  0.00      B    H
ATOM   4962  H32 BMIMB 103      20.061   7.336  21.325  1.00  0.00      B    H
ATOM   4963  C4  BMIMB 103      19.801  12.363  19.917  1.00  0.00      B    C
ATOM   4964  H4  BMIMB 103      18.952  12.879  20.342  1.00  0.00      B    H
ATOM   4965  H41 BMIMB 103      19.544  11.748  19.068  1.00  0.00      B    H
ATOM   4966  C5  BMIMB 103      20.975  13.326  19.561  1.00  0.00      B    C
ATOM   4967  H5  BMIMB 103      21.841  12.686  19.407  1.00  0.00      B    H
ATOM   4968  H51 BMIMB 103      20.810  13.921  18.667  1.00  0.00      B    H
ATOM   4969  C51 BMIMB 103      21.504  14.314  20.594  1.00  0.00      B    C
ATOM   4970  H52 BMIMB 103      20.600  14.840  20.889  1.00  0.00      B    H
ATOM   4971  H53 BMIMB 103      21.982  13.836  21.445  1.00  0.00      B    H
ATOM   4972  C6  BMIMB 103      22.531  15.271  20.022  1.00  0.00      B    C
ATOM   4973  H6  BMIMB 103      22.723  16.058  20.741  1.00  0.00      B    H
ATOM   4974  H61 BMIMB 103      23.456  14.729  19.865  1.00  0.00      B    H
ATOM   4975  H62 BMIMB 103      22.157  15.511  19.033  1.00  0.00      B    H
ATOM   4976  N1  BMIMB 104      32.311  33.070  15.654  1.00  0.00      B    N
ATOM   4977  N11 BMIMB 104      34.298  33.270  16.618  1.00  0.00      B    N
ATOM   4978  C1  BMIMB 104      33.515  33.717  15.650  1.00  0.00      B    C
ATOM   4979  H1  BMIMB 104      33.952  34.357  14.913  1.00  0.00      B    H
ATOM   4980  C2  BMIMB 104      32.393  32.087  16.636  1.00  0.00      B    C
ATOM   4981  H2  BMIMB 104      31.591  31.413  16.842  1.00  0.00      B    H
ATOM   4982  C21 BMIMB 104      33.593  32.241  17.218  1.00  0.00      B    C
ATOM   4983  H21 BMIMB 104      34.048  31.746  18.048  1.00  0.00      B    H
ATOM   4984  C3  BMIMB 104      31.159  33.143  14.732  1.00  0.00      B    C
ATOM   4985  H3  BMIMB 104      30.429  32.479  15.169  1.00  0.00      B    H
ATOM   4986  H31 BMIMB 104      30.727  34.131  14.669  1.00  0.00      B    H
ATOM   4987  H32 BMIMB 104      31.339  32.809  13.720  1.00  0.00      B    H
ATOM   4988  C4  BMIMB 104      35.678  33.770  16.901  1.00  0.00      B    C
ATOM   4989  H4  BMIMB 104      35.942  34.483  16.134  1.00  0.00      B    H
ATOM   4990  H41 BMIMB 104      36.265  32.920  16.587  1.00  0.00      B    H
ATOM   4991  C5  BMIMB 104      35.881  34.222  18.331  1.00  0.00      B    C
ATOM   4992  H5  BMIMB 104      35.883  33.375  19.012  1.00  0.00      B    H
ATOM   4993  H51 BMIMB 104      36.818  34.751  18.486  1.00  0.00      B    H
ATOM   4994  C51 BMIMB 104      34.854  35.249  18.903  1.00  0.00      B    C
ATOM   4995  H52 BMIMB 104      33.805  34.965  18.897  1.00  0.00      B    H
ATOM   4996  H53 BMIMB 104      35.127  35.381  19.946  1.00  0.00      B    H
ATOM   4997  C6  BMIMB 104      34.814  36.557  18.134  1.00  0.00      B    C
ATOM   4998  H6  BMIMB 104      35.832  36.928  18.134  1.00  0.00      B    H
ATOM   4999  H61 BMIMB 104      34.558  36.471  17.084  1.00  0.00      B    H
ATOM   5000  H62 BMIMB 104      34.178  37.310  18.586  1.00  0.00      B    H
ATOM   5001  N1  BMIMB 105      41.925   4.612  25.920  1.00  0.00      B    N
ATOM   5002  N11 BMIMB 105      42.974   3.499  27.440  1.00  0.00      B    N
ATOM   5003  C1  BMIMB 105      43.099   4.197  26.339  1.00  0.00      B    C
ATOM   5004  H1  BMIMB 105      43.969   4.442  25.767  1.00  0.00      B    H
ATOM   5005  C2  BMIMB 105      40.957   4.119  26.780  1.00  0.00      B    C
ATOM   5006  H2  BMIMB 105      39.934   4.254  26.503  1.00  0.00      B    H
ATOM   5007  C21 BMIMB 105      41.632   3.562  27.814  1.00  0.00      B    C
ATOM   5008  H21 BMIMB 105      41.337   3.068  28.714  1.00  0.00      B    H
ATOM   5009  C3  BMIMB 105      41.741   5.193  24.600  1.00  0.00      B    C
ATOM   5010  H3  BMIMB 105      41.270   4.416  24.015  1.00  0.00      B    H
ATOM   5011  H31 BMIMB 105      41.148   6.091  24.690  1.00  0.00      B    H
ATOM   5012  H32 BMIMB 105      42.661   5.445  24.093  1.00  0.00      B    H
ATOM   5013  C4  BMIMB 105      44.024   2.941  28.250  1.00  0.00      B    C
ATOM   5014  H4  BMIMB 105      44.922   2.849  27.658  1.00  0.00      B    H
ATOM   5015  H41 BMIMB 105      43.685   1.954  28.530  1.00  0.00      B    H
ATOM   5016  C5  BMIMB 105      44.332   3.812  29.448  1.00  0.00      B    C
ATOM   5017  H5  BMIMB 105      43.429   3.634  30.026  1.00  0.00      B    H
ATOM   5018  H51 BMIMB 105      45.143   3.469  30.086  1.00  0.00      B    H
ATOM   5019  C51 BMIMB 105      44.472   5.280  29.084  1.00  0.00      B    C
ATOM   5020  H52 BMIMB 105      45.328   5.346  28.417  1.00  0.00      B    H
ATOM   5021  H53 BMIMB 105      43.525   5.618  28.671  1.00  0.00      B    H
ATOM   5022  C6  BMIMB 105      44.526   6.285  30.256  1.00  0.00      B    C
ATOM   5023  H6  BMIMB 105      44.610   7.313  29.923  1.00  0.00      B    H
ATOM   5024  H61 BMIMB 105      43.705   6.265  30.965  1.00  0.00      B    H
ATOM   5025  H62 BMIMB 105      45.469   6.015  30.716  1.00  0.00      B    H
ATOM   5026  N1  BMIMB 106      22.400  23.563  20.689  1.00  0.00      B    N
ATOM   5027  N11 BMIMB 106      22.225  24.993  19.070  1.00  0.00      B    N
ATOM   5028  C1  BMIMB 106      23.040  24.480  19.934  1.00  0.00      B    C
ATOM   5029  H1  BMIMB 106      24.094  24.659  19.955  1.00  0.00      B    H
ATOM   5030  C2  BMIMB 106      21.070  23.624  20.286  1.00  0.00      B    C
ATOM   5031  H2  BMIMB 106      20.267  23.019  20.646  1.00  0.00      B    H
ATOM   5032  C21 BMIMB 106      20.931  24.600  19.389  1.00  0.00      B    C
ATOM   5033  H21 BMIMB 106      20.009  24.822  18.897  1.00  0.00      B    H
ATOM   5034  C3  BMIMB 106      22.907  22.636  21.700  1.00  0.00      B    C
ATOM   5035  H3  BMIMB 106      22.246  22.696  22.552  1.00  0.00      B    H
ATOM   5036  H31 BMIMB 106      22.869  21.655  21.249  1.00  0.00      B    H
ATOM   5037  H32 BMIMB 106      23.934  22.918  21.880  1.00  0.00      B    H
ATOM   5038  C4  BMIMB 106      22.620  25.854  17.997  1.00  0.00      B    C
ATOM   5039  H4  BMIMB 106      22.302  25.503  17.027  1.00  0.00      B    H
ATOM   5040  H41 BMIMB 106      23.671  26.103  18.024  1.00  0.00      B    H
ATOM   5041  C5  BMIMB 106      22.133  27.249  18.062  1.00  0.00      B    C
ATOM   5042  H5  BMIMB 106      22.632  27.791  17.263  1.00  0.00      B    H
ATOM   5043  H51 BMIMB 106      21.050  27.344  18.024  1.00  0.00      B    H
ATOM   5044  C51 BMIMB 106      22.416  27.958  19.386  1.00  0.00      B    C
ATOM   5045  H52 BMIMB 106      21.721  27.587  20.135  1.00  0.00      B    H
ATOM   5046  H53 BMIMB 106      23.431  27.989  19.772  1.00  0.00      B    H
ATOM   5047  C6  BMIMB 106      22.107  29.491  19.401  1.00  0.00      B    C
ATOM   5048  H6  BMIMB 106      22.078  29.782  20.445  1.00  0.00      B    H
ATOM   5049  H61 BMIMB 106      22.819  30.032  18.788  1.00  0.00      B    H
ATOM   5050  H62 BMIMB 106      21.147  29.758  18.974  1.00  0.00      B    H
ATOM   5051  N1  BMIMB 107      39.469  12.876   0.443  1.00  0.00      B    N
ATOM   5052  N11 BMIMB 107      37.345  12.875   0.814  1.00  0.00      B    N
ATOM   5053  C1  BMIMB 107      38.473  12.312   1.057  1.00  0.00      B    C
ATOM   5054  H1  BMIMB 107      38.577  11.490   1.732  1.00  0.00      B    H
ATOM   5055  C2  BMIMB 107      38.962  13.933  -0.237  1.00  0.00      B    C
ATOM   5056  H2  BMIMB 107      39.569  14.547  -0.865  1.00  0.00      B    H
ATOM   5057  C21 BMIMB 107      37.681  14.024   0.074  1.00  0.00      B    C
ATOM   5058  H21 BMIMB 107      36.935  14.709  -0.267  1.00  0.00      B    H
ATOM   5059  C3  BMIMB 107      40.868  12.518   0.617  1.00  0.00      B    C
ATOM   5060  H3  BMIMB 107      41.299  12.300  -0.349  1.00  0.00      B    H
ATOM   5061  H31 BMIMB 107      41.216  13.440   1.058  1.00  0.00      B    H
[truncated: 315,215 more chars]
