# Supplementary material for: Ion and Solvent Modulation of Ferrocene and Decamethylferrocene Oxidation Potentials in Organic Electrolytes as Predicted by Molecular Dynamics Simulations
Source: J Phys Chem B. 2025 Feb 11;129(7):2067–81. doi: 10.1021/acs.jpcb.4c08321 (PMC11848929; doi:10.1021/acs.jpcb.4c08321)
Supplement: Supplementary file 2 — jp4c08321_si_002.zip [file jp4c08321_si_002.zip › simulation_files/pdb_files/DMFc_BMIMBF4_0000_ACN_1000.pdb]

TITLE     MDANALYSIS FRAME 0: Created by PDBWriter
CRYST1   44.072   44.072   44.072  90.00  90.00  90.00 P 1           1
ATOM      1  CT  ACN A   1      42.866   4.926  33.216  1.00  0.00      A    C
ATOM      2  CZ  ACN A   1      44.043   5.055  33.998  1.00  0.00      A    C
ATOM      3  NZ  ACN A   1      45.001   5.136  34.670  1.00  0.00      A    N
ATOM      4  HZ  ACN A   1      42.612   5.913  32.836  1.00  0.00      A    H
ATOM      5  HZ1 ACN A   1      42.041   4.526  33.798  1.00  0.00      A    H
ATOM      6  HZ2 ACN A   1      43.159   4.387  32.319  1.00  0.00      A    H
ATOM      7  CT  ACN A   2      41.475  34.674  33.988  1.00  0.00      A    C
ATOM      8  CZ  ACN A   2      40.302  34.895  34.923  1.00  0.00      A    C
ATOM      9  NZ  ACN A   2      39.376  35.085  35.596  1.00  0.00      A    N
ATOM     10  HZ  ACN A   2      41.806  35.568  33.464  1.00  0.00      A    H
ATOM     11  HZ1 ACN A   2      41.164  33.866  33.332  1.00  0.00      A    H
ATOM     12  HZ2 ACN A   2      42.354  34.220  34.438  1.00  0.00      A    H
ATOM     13  CT  ACN A   3      14.050   1.545  20.416  1.00  0.00      A    C
ATOM     14  CZ  ACN A   3      13.030   2.600  20.215  1.00  0.00      A    C
ATOM     15  NZ  ACN A   3      12.135   3.398  20.051  1.00  0.00      A    N
ATOM     16  HZ  ACN A   3      14.760   1.597  19.595  1.00  0.00      A    H
ATOM     17  HZ1 ACN A   3      13.557   0.583  20.528  1.00  0.00      A    H
ATOM     18  HZ2 ACN A   3      14.696   1.887  21.221  1.00  0.00      A    H
ATOM     19  CT  ACN A   4      14.650  26.090  11.516  1.00  0.00      A    C
ATOM     20  CZ  ACN A   4      14.743  26.751  10.178  1.00  0.00      A    C
ATOM     21  NZ  ACN A   4      14.838  27.297   9.162  1.00  0.00      A    N
ATOM     22  HZ  ACN A   4      15.518  26.266  12.145  1.00  0.00      A    H
ATOM     23  HZ1 ACN A   4      14.547  25.009  11.463  1.00  0.00      A    H
ATOM     24  HZ2 ACN A   4      13.830  26.458  12.128  1.00  0.00      A    H
ATOM     25  CT  ACN A   5      40.808   7.955  36.152  1.00  0.00      A    C
ATOM     26  CZ  ACN A   5      42.004   8.754  36.033  1.00  0.00      A    C
ATOM     27  NZ  ACN A   5      42.976   9.344  35.900  1.00  0.00      A    N
ATOM     28  HZ  ACN A   5      41.069   6.948  35.837  1.00  0.00      A    H
ATOM     29  HZ1 ACN A   5      39.936   8.427  35.705  1.00  0.00      A    H
ATOM     30  HZ2 ACN A   5      40.645   7.953  37.226  1.00  0.00      A    H
ATOM     31  CT  ACN A   6      24.996  16.036   6.067  1.00  0.00      A    C
ATOM     32  CZ  ACN A   6      25.863  16.913   5.305  1.00  0.00      A    C
ATOM     33  NZ  ACN A   6      26.566  17.568   4.669  1.00  0.00      A    N
ATOM     34  HZ  ACN A   6      25.476  15.061   6.070  1.00  0.00      A    H
ATOM     35  HZ1 ACN A   6      24.050  15.950   5.538  1.00  0.00      A    H
ATOM     36  HZ2 ACN A   6      24.814  16.366   7.086  1.00  0.00      A    H
ATOM     37  CT  ACN A   7      26.327  27.798  14.316  1.00  0.00      A    C
ATOM     38  CZ  ACN A   7      24.946  27.736  13.922  1.00  0.00      A    C
ATOM     39  NZ  ACN A   7      23.838  27.666  13.566  1.00  0.00      A    N
ATOM     40  HZ  ACN A   7      26.279  27.810  15.402  1.00  0.00      A    H
ATOM     41  HZ1 ACN A   7      26.847  28.683  13.959  1.00  0.00      A    H
ATOM     42  HZ2 ACN A   7      26.876  26.931  13.960  1.00  0.00      A    H
ATOM     43  CT  ACN A   8       3.831   4.106  36.461  1.00  0.00      A    C
ATOM     44  CZ  ACN A   8       2.520   3.696  37.044  1.00  0.00      A    C
ATOM     45  NZ  ACN A   8       1.530   3.402  37.568  1.00  0.00      A    N
ATOM     46  HZ  ACN A   8       4.225   3.301  35.847  1.00  0.00      A    H
ATOM     47  HZ1 ACN A   8       4.554   4.311  37.247  1.00  0.00      A    H
ATOM     48  HZ2 ACN A   8       3.628   4.967  35.830  1.00  0.00      A    H
ATOM     49  CT  ACN A   9      31.967  13.168  30.924  1.00  0.00      A    C
ATOM     50  CZ  ACN A   9      31.348  13.383  32.242  1.00  0.00      A    C
ATOM     51  NZ  ACN A   9      30.859  13.609  33.280  1.00  0.00      A    N
ATOM     52  HZ  ACN A   9      31.412  12.349  30.473  1.00  0.00      A    H
ATOM     53  HZ1 ACN A   9      32.993  12.891  31.156  1.00  0.00      A    H
ATOM     54  HZ2 ACN A   9      32.113  14.013  30.256  1.00  0.00      A    H
ATOM     55  CT  ACN A  10      33.966   3.271  19.943  1.00  0.00      A    C
ATOM     56  CZ  ACN A  10      35.121   2.306  19.990  1.00  0.00      A    C
ATOM     57  NZ  ACN A  10      36.033   1.621  20.102  1.00  0.00      A    N
ATOM     58  HZ  ACN A  10      33.345   2.712  20.639  1.00  0.00      A    H
ATOM     59  HZ1 ACN A  10      33.531   3.173  18.952  1.00  0.00      A    H
ATOM     60  HZ2 ACN A  10      34.226   4.318  20.077  1.00  0.00      A    H
ATOM     61  CT  ACN A  11      31.056   8.755  37.450  1.00  0.00      A    C
ATOM     62  CZ  ACN A  11      32.141   8.186  38.257  1.00  0.00      A    C
ATOM     63  NZ  ACN A  11      32.978   7.736  38.922  1.00  0.00      A    N
ATOM     64  HZ  ACN A  11      31.500   9.707  37.167  1.00  0.00      A    H
ATOM     65  HZ1 ACN A  11      30.189   8.917  38.086  1.00  0.00      A    H
ATOM     66  HZ2 ACN A  11      30.664   8.193  36.607  1.00  0.00      A    H
ATOM     67  CT  ACN A  12      13.444  23.059  40.576  1.00  0.00      A    C
ATOM     68  CZ  ACN A  12      14.618  23.704  41.139  1.00  0.00      A    C
ATOM     69  NZ  ACN A  12      15.496  24.241  41.643  1.00  0.00      A    N
ATOM     70  HZ  ACN A  12      13.505  23.088  39.491  1.00  0.00      A    H
ATOM     71  HZ1 ACN A  12      12.500  23.538  40.824  1.00  0.00      A    H
ATOM     72  HZ2 ACN A  12      13.269  22.065  40.981  1.00  0.00      A    H
ATOM     73  CT  ACN A  13      23.324   6.233  34.259  1.00  0.00      A    C
ATOM     74  CZ  ACN A  13      22.796   7.636  34.276  1.00  0.00      A    C
ATOM     75  NZ  ACN A  13      22.344   8.712  34.304  1.00  0.00      A    N
ATOM     76  HZ  ACN A  13      23.253   5.791  33.269  1.00  0.00      A    H
ATOM     77  HZ1 ACN A  13      22.748   5.624  34.950  1.00  0.00      A    H
ATOM     78  HZ2 ACN A  13      24.323   6.227  34.689  1.00  0.00      A    H
ATOM     79  CT  ACN A  14      27.764   3.480   8.449  1.00  0.00      A    C
ATOM     80  CZ  ACN A  14      29.166   3.826   8.361  1.00  0.00      A    C
ATOM     81  NZ  ACN A  14      30.284   4.040   8.346  1.00  0.00      A    N
ATOM     82  HZ  ACN A  14      27.150   4.373   8.525  1.00  0.00      A    H
ATOM     83  HZ1 ACN A  14      27.547   2.877   9.327  1.00  0.00      A    H
ATOM     84  HZ2 ACN A  14      27.603   2.721   7.688  1.00  0.00      A    H
ATOM     85  CT  ACN A  15      15.139   9.170  18.901  1.00  0.00      A    C
ATOM     86  CZ  ACN A  15      15.016   7.729  18.466  1.00  0.00      A    C
ATOM     87  NZ  ACN A  15      14.950   6.611  18.180  1.00  0.00      A    N
ATOM     88  HZ  ACN A  15      14.333   9.796  18.527  1.00  0.00      A    H
ATOM     89  HZ1 ACN A  15      16.077   9.569  18.522  1.00  0.00      A    H
ATOM     90  HZ2 ACN A  15      15.209   9.211  19.985  1.00  0.00      A    H
ATOM     91  CT  ACN A  16       1.085  38.014  27.007  1.00  0.00      A    C
ATOM     92  CZ  ACN A  16       2.230  37.172  27.045  1.00  0.00      A    C
ATOM     93  NZ  ACN A  16       3.166  36.487  27.059  1.00  0.00      A    N
ATOM     94  HZ  ACN A  16       0.164  37.525  27.316  1.00  0.00      A    H
ATOM     95  HZ1 ACN A  16       0.854  38.340  25.996  1.00  0.00      A    H
ATOM     96  HZ2 ACN A  16       1.391  38.794  27.698  1.00  0.00      A    H
ATOM     97  CT  ACN A  17      21.161  27.500  33.306  1.00  0.00      A    C
ATOM     98  CZ  ACN A  17      21.766  27.799  34.613  1.00  0.00      A    C
ATOM     99  NZ  ACN A  17      22.184  28.021  35.660  1.00  0.00      A    N
ATOM    100  HZ  ACN A  17      20.342  28.197  33.149  1.00  0.00      A    H
ATOM    101  HZ1 ACN A  17      20.705  26.514  33.349  1.00  0.00      A    H
ATOM    102  HZ2 ACN A  17      21.785  27.612  32.423  1.00  0.00      A    H
ATOM    103  CT  ACN A  18      30.256  24.233  22.157  1.00  0.00      A    C
ATOM    104  CZ  ACN A  18      31.463  23.515  22.478  1.00  0.00      A    C
ATOM    105  NZ  ACN A  18      32.421  22.933  22.716  1.00  0.00      A    N
ATOM    106  HZ  ACN A  18      29.929  24.635  23.113  1.00  0.00      A    H
ATOM    107  HZ1 ACN A  18      29.496  23.515  21.859  1.00  0.00      A    H
ATOM    108  HZ2 ACN A  18      30.325  25.113  21.523  1.00  0.00      A    H
ATOM    109  CT  ACN A  19      36.919  24.219  36.385  1.00  0.00      A    C
ATOM    110  CZ  ACN A  19      38.003  23.552  35.667  1.00  0.00      A    C
ATOM    111  NZ  ACN A  19      38.896  23.020  35.075  1.00  0.00      A    N
ATOM    112  HZ  ACN A  19      36.906  25.269  36.107  1.00  0.00      A    H
ATOM    113  HZ1 ACN A  19      37.062  24.206  37.463  1.00  0.00      A    H
ATOM    114  HZ2 ACN A  19      36.033  23.657  36.102  1.00  0.00      A    H
ATOM    115  CT  ACN A  20      22.715  10.621  22.783  1.00  0.00      A    C
ATOM    116  CZ  ACN A  20      22.870  10.318  21.363  1.00  0.00      A    C
ATOM    117  NZ  ACN A  20      22.967  10.036  20.203  1.00  0.00      A    N
ATOM    118  HZ  ACN A  20      21.792  11.194  22.821  1.00  0.00      A    H
ATOM    119  HZ1 ACN A  20      23.526  11.278  23.091  1.00  0.00      A    H
ATOM    120  HZ2 ACN A  20      22.663   9.725  23.396  1.00  0.00      A    H
ATOM    121  CT  ACN A  21      26.307  37.843   7.437  1.00  0.00      A    C
ATOM    122  CZ  ACN A  21      27.280  36.830   6.928  1.00  0.00      A    C
ATOM    123  NZ  ACN A  21      28.054  36.070   6.527  1.00  0.00      A    N
ATOM    124  HZ  ACN A  21      26.498  38.801   6.960  1.00  0.00      A    H
ATOM    125  HZ1 ACN A  21      26.237  37.981   8.513  1.00  0.00      A    H
ATOM    126  HZ2 ACN A  21      25.286  37.602   7.151  1.00  0.00      A    H
ATOM    127  CT  ACN A  22      10.242   2.398   2.247  1.00  0.00      A    C
ATOM    128  CZ  ACN A  22       8.875   1.813   1.980  1.00  0.00      A    C
ATOM    129  NZ  ACN A  22       7.854   1.351   1.747  1.00  0.00      A    N
ATOM    130  HZ  ACN A  22      10.528   2.075   3.245  1.00  0.00      A    H
ATOM    131  HZ1 ACN A  22      10.048   3.468   2.239  1.00  0.00      A    H
ATOM    132  HZ2 ACN A  22      11.007   2.009   1.581  1.00  0.00      A    H
ATOM    133  CT  ACN A  23      37.885  40.221  24.316  1.00  0.00      A    C
ATOM    134  CZ  ACN A  23      38.851  39.994  25.313  1.00  0.00      A    C
ATOM    135  NZ  ACN A  23      39.698  39.860  26.084  1.00  0.00      A    N
ATOM    136  HZ  ACN A  23      36.955  39.798  24.687  1.00  0.00      A    H
ATOM    137  HZ1 ACN A  23      38.153  39.765  23.366  1.00  0.00      A    H
ATOM    138  HZ2 ACN A  23      37.723  41.277  24.112  1.00  0.00      A    H
ATOM    139  CT  ACN A  24      24.614  34.214  25.321  1.00  0.00      A    C
ATOM    140  CZ  ACN A  24      24.007  34.402  26.647  1.00  0.00      A    C
ATOM    141  NZ  ACN A  24      23.570  34.605  27.717  1.00  0.00      A    N
ATOM    142  HZ  ACN A  24      25.483  33.596  25.533  1.00  0.00      A    H
ATOM    143  HZ1 ACN A  24      24.905  35.186  24.931  1.00  0.00      A    H
ATOM    144  HZ2 ACN A  24      23.997  33.736  24.565  1.00  0.00      A    H
ATOM    145  CT  ACN A  25      23.591  31.236  38.348  1.00  0.00      A    C
ATOM    146  CZ  ACN A  25      24.574  30.431  39.157  1.00  0.00      A    C
ATOM    147  NZ  ACN A  25      25.344  29.880  39.750  1.00  0.00      A    N
ATOM    148  HZ  ACN A  25      22.608  31.046  38.771  1.00  0.00      A    H
ATOM    149  HZ1 ACN A  25      23.608  30.892  37.317  1.00  0.00      A    H
ATOM    150  HZ2 ACN A  25      23.861  32.283  38.465  1.00  0.00      A    H
ATOM    151  CT  ACN A  26      33.510   2.644   1.531  1.00  0.00      A    C
ATOM    152  CZ  ACN A  26      34.613   1.723   1.309  1.00  0.00      A    C
ATOM    153  NZ  ACN A  26      35.469   0.997   1.135  1.00  0.00      A    N
ATOM    154  HZ  ACN A  26      32.943   2.803   0.618  1.00  0.00      A    H
ATOM    155  HZ1 ACN A  26      33.838   3.587   1.961  1.00  0.00      A    H
ATOM    156  HZ2 ACN A  26      32.837   2.146   2.224  1.00  0.00      A    H
ATOM    157  CT  ACN A  27      31.783  10.851  40.569  1.00  0.00      A    C
ATOM    158  CZ  ACN A  27      31.980  11.464  41.888  1.00  0.00      A    C
ATOM    159  NZ  ACN A  27      32.155  11.990  42.918  1.00  0.00      A    N
ATOM    160  HZ  ACN A  27      30.908  11.425  40.274  1.00  0.00      A    H
ATOM    161  HZ1 ACN A  27      31.572   9.786  40.614  1.00  0.00      A    H
ATOM    162  HZ2 ACN A  27      32.635  11.171  39.975  1.00  0.00      A    H
ATOM    163  CT  ACN A  28      11.343  40.689   3.537  1.00  0.00      A    C
ATOM    164  CZ  ACN A  28      11.458  39.294   4.025  1.00  0.00      A    C
ATOM    165  NZ  ACN A  28      11.719  38.180   4.375  1.00  0.00      A    N
ATOM    166  HZ  ACN A  28      11.902  41.265   4.271  1.00  0.00      A    H
ATOM    167  HZ1 ACN A  28      10.275  40.870   3.452  1.00  0.00      A    H
ATOM    168  HZ2 ACN A  28      11.810  40.890   2.576  1.00  0.00      A    H
ATOM    169  CT  ACN A  29      30.115  35.904   8.954  1.00  0.00      A    C
ATOM    170  CZ  ACN A  29      30.962  35.881   7.752  1.00  0.00      A    C
ATOM    171  NZ  ACN A  29      31.641  35.835   6.791  1.00  0.00      A    N
ATOM    172  HZ  ACN A  29      29.201  35.323   8.864  1.00  0.00      A    H
ATOM    173  HZ1 ACN A  29      29.796  36.900   9.248  1.00  0.00      A    H
ATOM    174  HZ2 ACN A  29      30.554  35.455   9.842  1.00  0.00      A    H
ATOM    175  CT  ACN A  30      40.712   5.532  16.645  1.00  0.00      A    C
ATOM    176  CZ  ACN A  30      40.723   6.553  15.607  1.00  0.00      A    C
ATOM    177  NZ  ACN A  30      40.746   7.301  14.709  1.00  0.00      A    N
ATOM    178  HZ  ACN A  30      40.563   6.088  17.567  1.00  0.00      A    H
ATOM    179  HZ1 ACN A  30      41.633   4.955  16.618  1.00  0.00      A    H
ATOM    180  HZ2 ACN A  30      39.895   4.814  16.622  1.00  0.00      A    H
ATOM    181  CT  ACN A  31      33.238  40.023  32.963  1.00  0.00      A    C
ATOM    182  CZ  ACN A  31      33.093  40.006  31.456  1.00  0.00      A    C
ATOM    183  NZ  ACN A  31      33.062  39.926  30.287  1.00  0.00      A    N
ATOM    184  HZ  ACN A  31      32.426  39.414  33.352  1.00  0.00      A    H
ATOM    185  HZ1 ACN A  31      33.130  41.070  33.235  1.00  0.00      A    H
ATOM    186  HZ2 ACN A  31      34.212  39.663  33.286  1.00  0.00      A    H
ATOM    187  CT  ACN A  32      19.843  -0.345   4.222  1.00  0.00      A    C
ATOM    188  CZ  ACN A  32      20.566   0.896   4.554  1.00  0.00      A    C
ATOM    189  NZ  ACN A  32      21.038   1.886   4.874  1.00  0.00      A    N
ATOM    190  HZ  ACN A  32      20.209  -0.633   3.240  1.00  0.00      A    H
ATOM    191  HZ1 ACN A  32      18.780  -0.130   4.141  1.00  0.00      A    H
ATOM    192  HZ2 ACN A  32      20.134  -1.134   4.911  1.00  0.00      A    H
ATOM    193  CT  ACN A  33      10.939  27.450  16.639  1.00  0.00      A    C
ATOM    194  CZ  ACN A  33      12.003  28.220  17.326  1.00  0.00      A    C
ATOM    195  NZ  ACN A  33      12.907  28.765  17.770  1.00  0.00      A    N
ATOM    196  HZ  ACN A  33      10.049  28.055  16.486  1.00  0.00      A    H
ATOM    197  HZ1 ACN A  33      10.588  26.684  17.326  1.00  0.00      A    H
ATOM    198  HZ2 ACN A  33      11.254  27.071  15.670  1.00  0.00      A    H
ATOM    199  CT  ACN A  34      18.057   4.628   3.103  1.00  0.00      A    C
ATOM    200  CZ  ACN A  34      18.396   4.555   1.697  1.00  0.00      A    C
ATOM    201  NZ  ACN A  34      18.690   4.399   0.581  1.00  0.00      A    N
ATOM    202  HZ  ACN A  34      18.939   4.314   3.655  1.00  0.00      A    H
ATOM    203  HZ1 ACN A  34      17.179   4.008   3.266  1.00  0.00      A    H
ATOM    204  HZ2 ACN A  34      17.754   5.667   3.200  1.00  0.00      A    H
ATOM    205  CT  ACN A  35      41.888  16.834  22.863  1.00  0.00      A    C
ATOM    206  CZ  ACN A  35      43.009  17.734  22.495  1.00  0.00      A    C
ATOM    207  NZ  ACN A  35      43.875  18.394  22.257  1.00  0.00      A    N
ATOM    208  HZ  ACN A  35      42.006  15.957  22.231  1.00  0.00      A    H
ATOM    209  HZ1 ACN A  35      40.895  17.199  22.614  1.00  0.00      A    H
ATOM    210  HZ2 ACN A  35      42.064  16.477  23.875  1.00  0.00      A    H
ATOM    211  CT  ACN A  36       9.999   9.917  36.600  1.00  0.00      A    C
ATOM    212  CZ  ACN A  36      10.356  11.323  37.029  1.00  0.00      A    C
ATOM    213  NZ  ACN A  36      10.606  12.390  37.371  1.00  0.00      A    N
ATOM    214  HZ  ACN A  36      10.666   9.218  37.097  1.00  0.00      A    H
ATOM    215  HZ1 ACN A  36      10.110   9.939  35.518  1.00  0.00      A    H
ATOM    216  HZ2 ACN A  36       8.989   9.656  36.908  1.00  0.00      A    H
ATOM    217  CT  ACN A  37       7.051   5.593  33.163  1.00  0.00      A    C
ATOM    218  CZ  ACN A  37       6.558   6.868  32.575  1.00  0.00      A    C
ATOM    219  NZ  ACN A  37       6.112   7.824  32.118  1.00  0.00      A    N
ATOM    220  HZ  ACN A  37       6.238   5.165  33.743  1.00  0.00      A    H
ATOM    221  HZ1 ACN A  37       7.965   5.744  33.731  1.00  0.00      A    H
ATOM    222  HZ2 ACN A  37       7.181   4.862  32.368  1.00  0.00      A    H
ATOM    223  CT  ACN A  38      36.924  16.763  34.253  1.00  0.00      A    C
ATOM    224  CZ  ACN A  38      36.233  15.459  34.139  1.00  0.00      A    C
ATOM    225  NZ  ACN A  38      35.709  14.402  34.048  1.00  0.00      A    N
ATOM    226  HZ  ACN A  38      36.684  17.398  33.404  1.00  0.00      A    H
ATOM    227  HZ1 ACN A  38      38.007  16.753  34.341  1.00  0.00      A    H
ATOM    228  HZ2 ACN A  38      36.579  17.367  35.089  1.00  0.00      A    H
ATOM    229  CT  ACN A  39       4.701   7.876   4.715  1.00  0.00      A    C
ATOM    230  CZ  ACN A  39       3.817   7.829   3.552  1.00  0.00      A    C
ATOM    231  NZ  ACN A  39       3.161   7.738   2.580  1.00  0.00      A    N
ATOM    232  HZ  ACN A  39       4.566   7.028   5.381  1.00  0.00      A    H
ATOM    233  HZ1 ACN A  39       4.452   8.763   5.292  1.00  0.00      A    H
ATOM    234  HZ2 ACN A  39       5.743   7.930   4.407  1.00  0.00      A    H
ATOM    235  CT  ACN A  40      30.315  32.900  30.455  1.00  0.00      A    C
ATOM    236  CZ  ACN A  40      30.092  34.387  30.346  1.00  0.00      A    C
ATOM    237  NZ  ACN A  40      29.863  35.524  30.245  1.00  0.00      A    N
ATOM    238  HZ  ACN A  40      29.381  32.347  30.513  1.00  0.00      A    H
ATOM    239  HZ1 ACN A  40      30.806  32.687  31.402  1.00  0.00      A    H
ATOM    240  HZ2 ACN A  40      30.860  32.628  29.555  1.00  0.00      A    H
ATOM    241  CT  ACN A  41      20.388   6.575  25.472  1.00  0.00      A    C
ATOM    242  CZ  ACN A  41      19.565   6.823  24.277  1.00  0.00      A    C
ATOM    243  NZ  ACN A  41      18.837   7.114  23.429  1.00  0.00      A    N
ATOM    244  HZ  ACN A  41      20.473   5.534  25.775  1.00  0.00      A    H
ATOM    245  HZ1 ACN A  41      20.120   7.145  26.357  1.00  0.00      A    H
ATOM    246  HZ2 ACN A  41      21.412   6.843  25.223  1.00  0.00      A    H
ATOM    247  CT  ACN A  42       2.344  25.051  35.775  1.00  0.00      A    C
ATOM    248  CZ  ACN A  42       2.547  24.130  36.895  1.00  0.00      A    C
ATOM    249  NZ  ACN A  42       2.721  23.404  37.764  1.00  0.00      A    N
ATOM    250  HZ  ACN A  42       1.277  25.106  35.576  1.00  0.00      A    H
ATOM    251  HZ1 ACN A  42       2.917  24.622  34.956  1.00  0.00      A    H
ATOM    252  HZ2 ACN A  42       2.664  26.053  36.048  1.00  0.00      A    H
ATOM    253  CT  ACN A  43       7.445  20.270  26.948  1.00  0.00      A    C
ATOM    254  CZ  ACN A  43       7.894  21.415  26.239  1.00  0.00      A    C
ATOM    255  NZ  ACN A  43       8.141  22.388  25.625  1.00  0.00      A    N
ATOM    256  HZ  ACN A  43       8.301  19.972  27.547  1.00  0.00      A    H
ATOM    257  HZ1 ACN A  43       7.140  19.507  26.237  1.00  0.00      A    H
ATOM    258  HZ2 ACN A  43       6.586  20.625  27.512  1.00  0.00      A    H
ATOM    259  CT  ACN A  44      25.214  11.634  42.151  1.00  0.00      A    C
ATOM    260  CZ  ACN A  44      25.337  10.980  43.547  1.00  0.00      A    C
ATOM    261  NZ  ACN A  44      25.520  10.500  44.554  1.00  0.00      A    N
ATOM    262  HZ  ACN A  44      24.265  11.472  41.645  1.00  0.00      A    H
ATOM    263  HZ1 ACN A  44      26.000  11.197  41.541  1.00  0.00      A    H
ATOM    264  HZ2 ACN A  44      25.399  12.705  42.164  1.00  0.00      A    H
ATOM    265  CT  ACN A  45      20.506  27.948  38.915  1.00  0.00      A    C
ATOM    266  CZ  ACN A  45      20.309  28.707  40.160  1.00  0.00      A    C
ATOM    267  NZ  ACN A  45      20.129  29.243  41.183  1.00  0.00      A    N
ATOM    268  HZ  ACN A  45      19.963  28.554  38.195  1.00  0.00      A    H
ATOM    269  HZ1 ACN A  45      20.142  26.926  38.853  1.00  0.00      A    H
ATOM    270  HZ2 ACN A  45      21.566  27.895  38.677  1.00  0.00      A    H
ATOM    271  CT  ACN A  46      11.059  18.809   5.170  1.00  0.00      A    C
ATOM    272  CZ  ACN A  46       9.931  17.978   4.886  1.00  0.00      A    C
ATOM    273  NZ  ACN A  46       8.966  17.300   4.679  1.00  0.00      A    N
ATOM    274  HZ  ACN A  46      11.214  19.533   4.374  1.00  0.00      A    H
ATOM    275  HZ1 ACN A  46      11.935  18.175   5.277  1.00  0.00      A    H
ATOM    276  HZ2 ACN A  46      10.750  19.416   6.018  1.00  0.00      A    H
ATOM    277  CT  ACN A  47      36.961  40.647   5.116  1.00  0.00      A    C
ATOM    278  CZ  ACN A  47      37.603  41.806   4.516  1.00  0.00      A    C
ATOM    279  NZ  ACN A  47      38.069  42.776   4.025  1.00  0.00      A    N
ATOM    280  HZ  ACN A  47      37.386  39.801   4.581  1.00  0.00      A    H
ATOM    281  HZ1 ACN A  47      35.894  40.847   5.055  1.00  0.00      A    H
ATOM    282  HZ2 ACN A  47      37.164  40.550   6.180  1.00  0.00      A    H
ATOM    283  CT  ACN A  48      13.237  40.628  32.155  1.00  0.00      A    C
ATOM    284  CZ  ACN A  48      13.808  39.256  32.150  1.00  0.00      A    C
ATOM    285  NZ  ACN A  48      14.268  38.175  32.177  1.00  0.00      A    N
ATOM    286  HZ  ACN A  48      12.293  40.691  31.620  1.00  0.00      A    H
ATOM    287  HZ1 ACN A  48      13.912  41.409  31.814  1.00  0.00      A    H
ATOM    288  HZ2 ACN A  48      13.120  40.961  33.183  1.00  0.00      A    H
ATOM    289  CT  ACN A  49      23.454  17.777  11.899  1.00  0.00      A    C
ATOM    290  CZ  ACN A  49      23.122  16.538  12.676  1.00  0.00      A    C
ATOM    291  NZ  ACN A  49      22.889  15.553  13.304  1.00  0.00      A    N
ATOM    292  HZ  ACN A  49      24.518  17.815  11.679  1.00  0.00      A    H
ATOM    293  HZ1 ACN A  49      23.230  18.626  12.540  1.00  0.00      A    H
ATOM    294  HZ2 ACN A  49      22.749  17.896  11.081  1.00  0.00      A    H
ATOM    295  CT  ACN A  50      28.807  20.334  29.819  1.00  0.00      A    C
ATOM    296  CZ  ACN A  50      28.099  21.691  29.782  1.00  0.00      A    C
ATOM    297  NZ  ACN A  50      27.567  22.748  29.634  1.00  0.00      A    N
ATOM    298  HZ  ACN A  50      29.852  20.580  29.985  1.00  0.00      A    H
ATOM    299  HZ1 ACN A  50      28.592  19.907  28.843  1.00  0.00      A    H
ATOM    300  HZ2 ACN A  50      28.491  19.725  30.662  1.00  0.00      A    H
ATOM    301  CT  ACN A  51      10.602  14.878   2.566  1.00  0.00      A    C
ATOM    302  CZ  ACN A  51      12.039  14.636   2.668  1.00  0.00      A    C
ATOM    303  NZ  ACN A  51      13.151  14.395   2.710  1.00  0.00      A    N
ATOM    304  HZ  ACN A  51      10.335  14.722   1.524  1.00  0.00      A    H
ATOM    305  HZ1 ACN A  51      10.321  15.898   2.813  1.00  0.00      A    H
ATOM    306  HZ2 ACN A  51       9.958  14.255   3.181  1.00  0.00      A    H
ATOM    307  CT  ACN A  52       9.807   8.279   0.911  1.00  0.00      A    C
ATOM    308  CZ  ACN A  52      11.013   7.990   0.068  1.00  0.00      A    C
ATOM    309  NZ  ACN A  52      11.909   7.716  -0.587  1.00  0.00      A    N
ATOM    310  HZ  ACN A  52       9.970   7.933   1.928  1.00  0.00      A    H
ATOM    311  HZ1 ACN A  52       8.990   7.679   0.519  1.00  0.00      A    H
ATOM    312  HZ2 ACN A  52       9.650   9.333   0.694  1.00  0.00      A    H
ATOM    313  CT  ACN A  53      27.037  40.493  40.755  1.00  0.00      A    C
ATOM    314  CZ  ACN A  53      26.044  40.377  39.669  1.00  0.00      A    C
ATOM    315  NZ  ACN A  53      25.237  40.337  38.839  1.00  0.00      A    N
ATOM    316  HZ  ACN A  53      27.835  39.760  40.671  1.00  0.00      A    H
ATOM    317  HZ1 ACN A  53      26.490  40.245  41.662  1.00  0.00      A    H
ATOM    318  HZ2 ACN A  53      27.312  41.545  40.754  1.00  0.00      A    H
ATOM    319  CT  ACN A  54      23.244  27.329  21.427  1.00  0.00      A    C
ATOM    320  CZ  ACN A  54      22.707  28.564  20.906  1.00  0.00      A    C
ATOM    321  NZ  ACN A  54      22.288  29.562  20.534  1.00  0.00      A    N
ATOM    322  HZ  ACN A  54      24.326  27.406  21.356  1.00  0.00      A    H
ATOM    323  HZ1 ACN A  54      22.851  26.491  20.855  1.00  0.00      A    H
ATOM    324  HZ2 ACN A  54      22.846  27.211  22.431  1.00  0.00      A    H
ATOM    325  CT  ACN A  55      34.648  27.146   3.739  1.00  0.00      A    C
ATOM    326  CZ  ACN A  55      34.790  25.913   4.535  1.00  0.00      A    C
ATOM    327  NZ  ACN A  55      34.888  24.928   5.206  1.00  0.00      A    N
ATOM    328  HZ  ACN A  55      34.745  26.755   2.730  1.00  0.00      A    H
ATOM    329  HZ1 ACN A  55      35.456  27.855   3.898  1.00  0.00      A    H
ATOM    330  HZ2 ACN A  55      33.734  27.651   4.040  1.00  0.00      A    H
ATOM    331  CT  ACN A  56       6.231  25.111  14.273  1.00  0.00      A    C
ATOM    332  CZ  ACN A  56       5.522  26.264  14.826  1.00  0.00      A    C
ATOM    333  NZ  ACN A  56       5.014  27.164  15.230  1.00  0.00      A    N
ATOM    334  HZ  ACN A  56       5.476  24.329  14.254  1.00  0.00      A    H
ATOM    335  HZ1 ACN A  56       6.903  24.955  15.113  1.00  0.00      A    H
ATOM    336  HZ2 ACN A  56       6.770  25.311  13.350  1.00  0.00      A    H
ATOM    337  CT  ACN A  57       4.445   8.040  24.557  1.00  0.00      A    C
ATOM    338  CZ  ACN A  57       5.546   7.214  24.996  1.00  0.00      A    C
ATOM    339  NZ  ACN A  57       6.407   6.508  25.393  1.00  0.00      A    N
ATOM    340  HZ  ACN A  57       3.626   7.448  24.957  1.00  0.00      A    H
ATOM    341  HZ1 ACN A  57       4.386   8.199  23.484  1.00  0.00      A    H
ATOM    342  HZ2 ACN A  57       4.480   8.991  25.082  1.00  0.00      A    H
ATOM    343  CT  ACN A  58      40.858  20.437  36.313  1.00  0.00      A    C
ATOM    344  CZ  ACN A  58      40.507  19.141  35.778  1.00  0.00      A    C
ATOM    345  NZ  ACN A  58      40.249  18.119  35.389  1.00  0.00      A    N
ATOM    346  HZ  ACN A  58      41.401  20.896  35.491  1.00  0.00      A    H
ATOM    347  HZ1 ACN A  58      41.540  20.276  37.144  1.00  0.00      A    H
ATOM    348  HZ2 ACN A  58      40.054  21.078  36.666  1.00  0.00      A    H
ATOM    349  CT  ACN A  59      21.818  18.632   7.969  1.00  0.00      A    C
ATOM    350  CZ  ACN A  59      22.526  19.324   9.125  1.00  0.00      A    C
ATOM    351  NZ  ACN A  59      23.059  19.882   9.969  1.00  0.00      A    N
ATOM    352  HZ  ACN A  59      22.475  17.902   7.503  1.00  0.00      A    H
ATOM    353  HZ1 ACN A  59      21.681  19.354   7.169  1.00  0.00      A    H
ATOM    354  HZ2 ACN A  59      20.890  18.185   8.317  1.00  0.00      A    H
ATOM    355  CT  ACN A  60       2.337  21.257  15.060  1.00  0.00      A    C
ATOM    356  CZ  ACN A  60       2.837  21.961  13.868  1.00  0.00      A    C
ATOM    357  NZ  ACN A  60       3.206  22.541  12.960  1.00  0.00      A    N
ATOM    358  HZ  ACN A  60       2.412  21.991  15.859  1.00  0.00      A    H
ATOM    359  HZ1 ACN A  60       2.885  20.335  15.236  1.00  0.00      A    H
ATOM    360  HZ2 ACN A  60       1.279  21.130  14.846  1.00  0.00      A    H
ATOM    361  CT  ACN A  61      24.390   7.690   0.963  1.00  0.00      A    C
ATOM    362  CZ  ACN A  61      23.787   6.349   0.722  1.00  0.00      A    C
ATOM    363  NZ  ACN A  61      23.248   5.343   0.625  1.00  0.00      A    N
ATOM    364  HZ  ACN A  61      24.749   8.017   1.936  1.00  0.00      A    H
ATOM    365  HZ1 ACN A  61      23.501   8.222   0.635  1.00  0.00      A    H
ATOM    366  HZ2 ACN A  61      25.343   7.783   0.448  1.00  0.00      A    H
ATOM    367  CT  ACN A  62      26.625  38.955  36.193  1.00  0.00      A    C
ATOM    368  CZ  ACN A  62      27.508  39.895  36.829  1.00  0.00      A    C
ATOM    369  NZ  ACN A  62      28.243  40.616  37.397  1.00  0.00      A    N
ATOM    370  HZ  ACN A  62      25.605  39.321  36.276  1.00  0.00      A    H
ATOM    371  HZ1 ACN A  62      26.773  38.029  36.744  1.00  0.00      A    H
ATOM    372  HZ2 ACN A  62      26.833  38.899  35.127  1.00  0.00      A    H
ATOM    373  CT  ACN A  63      12.609  16.258  36.241  1.00  0.00      A    C
ATOM    374  CZ  ACN A  63      12.326  17.627  36.698  1.00  0.00      A    C
ATOM    375  NZ  ACN A  63      12.094  18.676  37.135  1.00  0.00      A    N
ATOM    376  HZ  ACN A  63      13.136  16.518  35.326  1.00  0.00      A    H
ATOM    377  HZ1 ACN A  63      11.685  15.697  36.122  1.00  0.00      A    H
ATOM    378  HZ2 ACN A  63      13.315  15.731  36.877  1.00  0.00      A    H
ATOM    379  CT  ACN A  64      15.303  35.380  38.870  1.00  0.00      A    C
ATOM    380  CZ  ACN A  64      16.090  36.417  38.159  1.00  0.00      A    C
ATOM    381  NZ  ACN A  64      16.759  37.192  37.620  1.00  0.00      A    N
ATOM    382  HZ  ACN A  64      14.574  35.161  38.094  1.00  0.00      A    H
ATOM    383  HZ1 ACN A  64      14.856  35.795  39.769  1.00  0.00      A    H
ATOM    384  HZ2 ACN A  64      15.871  34.461  38.990  1.00  0.00      A    H
ATOM    385  CT  ACN A  65      14.484   2.777   4.897  1.00  0.00      A    C
ATOM    386  CZ  ACN A  65      13.080   3.184   4.880  1.00  0.00      A    C
ATOM    387  NZ  ACN A  65      12.005   3.564   4.938  1.00  0.00      A    N
ATOM    388  HZ  ACN A  65      14.500   1.696   5.006  1.00  0.00      A    H
ATOM    389  HZ1 ACN A  65      15.126   3.290   5.608  1.00  0.00      A    H
ATOM    390  HZ2 ACN A  65      14.772   3.049   3.884  1.00  0.00      A    H
ATOM    391  CT  ACN A  66      35.077   2.608  26.271  1.00  0.00      A    C
ATOM    392  CZ  ACN A  66      34.149   3.749  26.060  1.00  0.00      A    C
ATOM    393  NZ  ACN A  66      33.476   4.707  25.855  1.00  0.00      A    N
ATOM    394  HZ  ACN A  66      35.043   2.051  25.339  1.00  0.00      A    H
ATOM    395  HZ1 ACN A  66      34.540   2.109  27.074  1.00  0.00      A    H
ATOM    396  HZ2 ACN A  66      36.098   2.831  26.571  1.00  0.00      A    H
ATOM    397  CT  ACN A  67      31.249   1.396  40.489  1.00  0.00      A    C
ATOM    398  CZ  ACN A  67      32.152   1.441  41.704  1.00  0.00      A    C
ATOM    399  NZ  ACN A  67      32.914   1.513  42.556  1.00  0.00      A    N
ATOM    400  HZ  ACN A  67      30.278   1.161  40.918  1.00  0.00      A    H
ATOM    401  HZ1 ACN A  67      31.646   0.585  39.884  1.00  0.00      A    H
ATOM    402  HZ2 ACN A  67      31.278   2.315  39.910  1.00  0.00      A    H
ATOM    403  CT  ACN A  68      15.974  16.042  34.817  1.00  0.00      A    C
ATOM    404  CZ  ACN A  68      16.960  15.532  35.761  1.00  0.00      A    C
ATOM    405  NZ  ACN A  68      17.770  15.194  36.508  1.00  0.00      A    N
ATOM    406  HZ  ACN A  68      15.256  15.228  34.745  1.00  0.00      A    H
ATOM    407  HZ1 ACN A  68      16.530  16.202  33.897  1.00  0.00      A    H
ATOM    408  HZ2 ACN A  68      15.606  16.999  35.178  1.00  0.00      A    H
ATOM    409  CT  ACN A  69      39.296  21.914   2.271  1.00  0.00      A    C
ATOM    410  CZ  ACN A  69      40.091  22.995   1.596  1.00  0.00      A    C
ATOM    411  NZ  ACN A  69      40.722  23.818   1.071  1.00  0.00      A    N
ATOM    412  HZ  ACN A  69      38.970  22.211   3.264  1.00  0.00      A    H
ATOM    413  HZ1 ACN A  69      39.958  21.061   2.402  1.00  0.00      A    H
ATOM    414  HZ2 ACN A  69      38.408  21.666   1.695  1.00  0.00      A    H
ATOM    415  CT  ACN A  70      19.282  32.005  40.727  1.00  0.00      A    C
ATOM    416  CZ  ACN A  70      18.625  33.280  40.395  1.00  0.00      A    C
ATOM    417  NZ  ACN A  70      18.226  34.332  40.145  1.00  0.00      A    N
ATOM    418  HZ  ACN A  70      19.724  32.008  41.720  1.00  0.00      A    H
ATOM    419  HZ1 ACN A  70      20.108  31.718  40.081  1.00  0.00      A    H
ATOM    420  HZ2 ACN A  70      18.497  31.256  40.662  1.00  0.00      A    H
ATOM    421  CT  ACN A  71      21.828  37.275  29.325  1.00  0.00      A    C
ATOM    422  CZ  ACN A  71      20.806  36.427  29.977  1.00  0.00      A    C
ATOM    423  NZ  ACN A  71      19.969  35.781  30.582  1.00  0.00      A    N
ATOM    424  HZ  ACN A  71      21.841  38.270  29.762  1.00  0.00      A    H
ATOM    425  HZ1 ACN A  71      21.679  37.398  28.255  1.00  0.00      A    H
ATOM    426  HZ2 ACN A  71      22.804  36.797  29.350  1.00  0.00      A    H
ATOM    427  CT  ACN A  72      43.659   6.029  13.797  1.00  0.00      A    C
ATOM    428  CZ  ACN A  72      43.744   5.858  12.369  1.00  0.00      A    C
ATOM    429  NZ  ACN A  72      43.776   5.730  11.214  1.00  0.00      A    N
ATOM    430  HZ  ACN A  72      42.912   5.285  14.061  1.00  0.00      A    H
ATOM    431  HZ1 ACN A  72      43.186   6.995  13.954  1.00  0.00      A    H
ATOM    432  HZ2 ACN A  72      44.612   5.880  14.298  1.00  0.00      A    H
ATOM    433  CT  ACN A  73      35.375  30.209  17.377  1.00  0.00      A    C
ATOM    434  CZ  ACN A  73      35.866  29.173  16.439  1.00  0.00      A    C
ATOM    435  NZ  ACN A  73      36.272  28.398  15.670  1.00  0.00      A    N
ATOM    436  HZ  ACN A  73      36.328  30.406  17.860  1.00  0.00      A    H
ATOM    437  HZ1 ACN A  73      34.724  29.836  18.164  1.00  0.00      A    H
ATOM    438  HZ2 ACN A  73      35.025  31.094  16.852  1.00  0.00      A    H
ATOM    439  CT  ACN A  74      37.214  32.717  32.008  1.00  0.00      A    C
ATOM    440  CZ  ACN A  74      38.614  33.049  31.561  1.00  0.00      A    C
ATOM    441  NZ  ACN A  74      39.660  33.364  31.275  1.00  0.00      A    N
ATOM    442  HZ  ACN A  74      36.713  33.427  32.661  1.00  0.00      A    H
ATOM    443  HZ1 ACN A  74      37.496  31.925  32.697  1.00  0.00      A    H
ATOM    444  HZ2 ACN A  74      36.619  32.197  31.261  1.00  0.00      A    H
ATOM    445  CT  ACN A  75       6.776  25.392  40.231  1.00  0.00      A    C
ATOM    446  CZ  ACN A  75       5.804  24.589  40.898  1.00  0.00      A    C
ATOM    447  NZ  ACN A  75       5.062  23.993  41.507  1.00  0.00      A    N
ATOM    448  HZ  ACN A  75       6.321  26.181  39.639  1.00  0.00      A    H
ATOM    449  HZ1 ACN A  75       7.539  24.829  39.699  1.00  0.00      A    H
ATOM    450  HZ2 ACN A  75       7.269  25.937  41.032  1.00  0.00      A    H
ATOM    451  CT  ACN A  76      38.450  21.958  26.505  1.00  0.00      A    C
ATOM    452  CZ  ACN A  76      38.735  22.190  27.881  1.00  0.00      A    C
ATOM    453  NZ  ACN A  76      38.953  22.290  29.033  1.00  0.00      A    N
ATOM    454  HZ  ACN A  76      39.356  21.596  26.024  1.00  0.00      A    H
ATOM    455  HZ1 ACN A  76      37.986  22.842  26.075  1.00  0.00      A    H
ATOM    456  HZ2 ACN A  76      37.846  21.081  26.290  1.00  0.00      A    H
ATOM    457  CT  ACN A  77      19.159  19.709  32.698  1.00  0.00      A    C
ATOM    458  CZ  ACN A  77      18.400  19.341  33.901  1.00  0.00      A    C
ATOM    459  NZ  ACN A  77      17.820  19.081  34.877  1.00  0.00      A    N
ATOM    460  HZ  ACN A  77      19.089  18.823  32.073  1.00  0.00      A    H
ATOM    461  HZ1 ACN A  77      20.187  19.893  33.002  1.00  0.00      A    H
ATOM    462  HZ2 ACN A  77      18.687  20.567  32.225  1.00  0.00      A    H
ATOM    463  CT  ACN A  78       4.368  15.038  10.488  1.00  0.00      A    C
ATOM    464  CZ  ACN A  78       4.586  13.949  11.412  1.00  0.00      A    C
ATOM    465  NZ  ACN A  78       4.741  13.035  12.100  1.00  0.00      A    N
ATOM    466  HZ  ACN A  78       5.295  15.597  10.395  1.00  0.00      A    H
ATOM    467  HZ1 ACN A  78       3.639  15.759  10.851  1.00  0.00      A    H
ATOM    468  HZ2 ACN A  78       4.043  14.566   9.564  1.00  0.00      A    H
ATOM    469  CT  ACN A  79       8.741  28.087  13.141  1.00  0.00      A    C
ATOM    470  CZ  ACN A  79       8.249  28.599  14.386  1.00  0.00      A    C
ATOM    471  NZ  ACN A  79       7.848  28.978  15.438  1.00  0.00      A    N
ATOM    472  HZ  ACN A  79       8.278  28.700  12.372  1.00  0.00      A    H
ATOM    473  HZ1 ACN A  79       8.323  27.097  12.981  1.00  0.00      A    H
ATOM    474  HZ2 ACN A  79       9.821  27.968  13.096  1.00  0.00      A    H
ATOM    475  CT  ACN A  80      12.143  43.093  29.759  1.00  0.00      A    C
ATOM    476  CZ  ACN A  80      11.037  43.603  30.585  1.00  0.00      A    C
ATOM    477  NZ  ACN A  80      10.146  43.985  31.258  1.00  0.00      A    N
ATOM    478  HZ  ACN A  80      12.201  43.513  28.758  1.00  0.00      A    H
ATOM    479  HZ1 ACN A  80      12.199  42.008  29.779  1.00  0.00      A    H
ATOM    480  HZ2 ACN A  80      13.058  43.413  30.251  1.00  0.00      A    H
ATOM    481  CT  ACN A  81       1.886  40.424  36.282  1.00  0.00      A    C
ATOM    482  CZ  ACN A  81       0.642  40.903  35.696  1.00  0.00      A    C
ATOM    483  NZ  ACN A  81      -0.304  41.280  35.173  1.00  0.00      A    N
ATOM    484  HZ  ACN A  81       2.623  40.928  35.661  1.00  0.00      A    H
ATOM    485  HZ1 ACN A  81       1.900  39.338  36.333  1.00  0.00      A    H
ATOM    486  HZ2 ACN A  81       1.805  40.937  37.236  1.00  0.00      A    H
ATOM    487  CT  ACN A  82      41.385  11.137  38.486  1.00  0.00      A    C
ATOM    488  CZ  ACN A  82      42.159  10.152  39.293  1.00  0.00      A    C
ATOM    489  NZ  ACN A  82      42.714   9.353  39.861  1.00  0.00      A    N
ATOM    490  HZ  ACN A  82      40.488  10.800  37.973  1.00  0.00      A    H
ATOM    491  HZ1 ACN A  82      41.994  11.553  37.688  1.00  0.00      A    H
ATOM    492  HZ2 ACN A  82      41.088  11.861  39.241  1.00  0.00      A    H
ATOM    493  CT  ACN A  83      20.102  21.469   6.237  1.00  0.00      A    C
ATOM    494  CZ  ACN A  83      21.307  21.958   6.901  1.00  0.00      A    C
ATOM    495  NZ  ACN A  83      22.334  22.262   7.473  1.00  0.00      A    N
ATOM    496  HZ  ACN A  83      20.264  21.753   5.201  1.00  0.00      A    H
ATOM    497  HZ1 ACN A  83      19.265  21.972   6.715  1.00  0.00      A    H
ATOM    498  HZ2 ACN A  83      20.140  20.391   6.365  1.00  0.00      A    H
ATOM    499  CT  ACN A  84      31.859  39.472   5.134  1.00  0.00      A    C
ATOM    500  CZ  ACN A  84      30.462  39.649   5.229  1.00  0.00      A    C
ATOM    501  NZ  ACN A  84      29.288  39.837   5.250  1.00  0.00      A    N
ATOM    502  HZ  ACN A  84      31.850  38.967   4.171  1.00  0.00      A    H
ATOM    503  HZ1 ACN A  84      32.169  38.746   5.880  1.00  0.00      A    H
ATOM    504  HZ2 ACN A  84      32.363  40.433   5.195  1.00  0.00      A    H
ATOM    505  CT  ACN A  85       8.137  37.065  22.166  1.00  0.00      A    C
ATOM    506  CZ  ACN A  85       9.192  37.923  21.546  1.00  0.00      A    C
ATOM    507  NZ  ACN A  85      10.004  38.594  21.116  1.00  0.00      A    N
ATOM    508  HZ  ACN A  85       8.059  36.107  21.658  1.00  0.00      A    H
ATOM    509  HZ1 ACN A  85       7.210  37.616  22.031  1.00  0.00      A    H
ATOM    510  HZ2 ACN A  85       8.499  36.831  23.163  1.00  0.00      A    H
ATOM    511  CT  ACN A  86      36.199   2.403  41.837  1.00  0.00      A    C
ATOM    512  CZ  ACN A  86      37.556   2.407  42.502  1.00  0.00      A    C
ATOM    513  NZ  ACN A  86      38.634   2.525  42.956  1.00  0.00      A    N
ATOM    514  HZ  ACN A  86      35.684   1.508  42.173  1.00  0.00      A    H
ATOM    515  HZ1 ACN A  86      36.295   2.614  40.775  1.00  0.00      A    H
ATOM    516  HZ2 ACN A  86      35.659   3.301  42.127  1.00  0.00      A    H
ATOM    517  CT  ACN A  87      14.095  10.393  32.391  1.00  0.00      A    C
ATOM    518  CZ  ACN A  87      13.293  10.233  33.646  1.00  0.00      A    C
ATOM    519  NZ  ACN A  87      12.621  10.049  34.580  1.00  0.00      A    N
ATOM    520  HZ  ACN A  87      14.557   9.422  32.233  1.00  0.00      A    H
ATOM    521  HZ1 ACN A  87      14.972  10.990  32.631  1.00  0.00      A    H
ATOM    522  HZ2 ACN A  87      13.559  10.885  31.584  1.00  0.00      A    H
ATOM    523  CT  ACN A  88      39.581  40.409  20.181  1.00  0.00      A    C
ATOM    524  CZ  ACN A  88      39.929  41.285  21.325  1.00  0.00      A    C
ATOM    525  NZ  ACN A  88      40.330  41.967  22.177  1.00  0.00      A    N
ATOM    526  HZ  ACN A  88      40.530  40.147  19.720  1.00  0.00      A    H
ATOM    527  HZ1 ACN A  88      38.963  41.058  19.566  1.00  0.00      A    H
ATOM    528  HZ2 ACN A  88      38.989  39.531  20.426  1.00  0.00      A    H
ATOM    529  CT  ACN A  89      28.778  13.267  29.429  1.00  0.00      A    C
ATOM    530  CZ  ACN A  89      27.517  12.427  29.283  1.00  0.00      A    C
ATOM    531  NZ  ACN A  89      26.586  11.739  29.053  1.00  0.00      A    N
ATOM    532  HZ  ACN A  89      28.574  13.849  30.324  1.00  0.00      A    H
ATOM    533  HZ1 ACN A  89      28.971  13.852  28.532  1.00  0.00      A    H
ATOM    534  HZ2 ACN A  89      29.600  12.564  29.539  1.00  0.00      A    H
ATOM    535  CT  ACN A  90      23.625   1.655  28.808  1.00  0.00      A    C
ATOM    536  CZ  ACN A  90      22.409   1.410  29.645  1.00  0.00      A    C
ATOM    537  NZ  ACN A  90      21.434   1.266  30.278  1.00  0.00      A    N
ATOM    538  HZ  ACN A  90      23.825   2.709  28.629  1.00  0.00      A    H
ATOM    539  HZ1 ACN A  90      23.376   1.173  27.867  1.00  0.00      A    H
ATOM    540  HZ2 ACN A  90      24.534   1.271  29.263  1.00  0.00      A    H
ATOM    541  CT  ACN A  91      31.981  23.521  30.198  1.00  0.00      A    C
ATOM    542  CZ  ACN A  91      31.306  24.714  29.634  1.00  0.00      A    C
ATOM    543  NZ  ACN A  91      30.749  25.656  29.124  1.00  0.00      A    N
ATOM    544  HZ  ACN A  91      31.766  23.266  31.233  1.00  0.00      A    H
ATOM    545  HZ1 ACN A  91      33.067  23.549  30.154  1.00  0.00      A    H
ATOM    546  HZ2 ACN A  91      31.705  22.619  29.658  1.00  0.00      A    H
ATOM    547  CT  ACN A  92      33.201  31.901  34.673  1.00  0.00      A    C
ATOM    548  CZ  ACN A  92      33.249  32.164  33.241  1.00  0.00      A    C
ATOM    549  NZ  ACN A  92      33.340  32.400  32.092  1.00  0.00      A    N
ATOM    550  HZ  ACN A  92      32.989  30.863  34.914  1.00  0.00      A    H
ATOM    551  HZ1 ACN A  92      32.460  32.597  35.057  1.00  0.00      A    H
ATOM    552  HZ2 ACN A  92      34.184  32.145  35.067  1.00  0.00      A    H
ATOM    553  CT  ACN A  93       7.581  20.196  22.448  1.00  0.00      A    C
ATOM    554  CZ  ACN A  93       7.014  21.149  21.461  1.00  0.00      A    C
ATOM    555  NZ  ACN A  93       6.697  21.936  20.711  1.00  0.00      A    N
ATOM    556  HZ  ACN A  93       7.992  20.659  23.342  1.00  0.00      A    H
ATOM    557  HZ1 ACN A  93       8.283  19.526  21.958  1.00  0.00      A    H
ATOM    558  HZ2 ACN A  93       6.765  19.577  22.811  1.00  0.00      A    H
ATOM    559  CT  ACN A  94       7.273  18.030   8.347  1.00  0.00      A    C
ATOM    560  CZ  ACN A  94       8.662  17.625   8.154  1.00  0.00      A    C
ATOM    561  NZ  ACN A  94       9.784  17.299   7.990  1.00  0.00      A    N
ATOM    562  HZ  ACN A  94       7.164  17.714   9.382  1.00  0.00      A    H
ATOM    563  HZ1 ACN A  94       6.423  17.598   7.826  1.00  0.00      A    H
ATOM    564  HZ2 ACN A  94       7.165  19.102   8.493  1.00  0.00      A    H
ATOM    565  CT  ACN A  95      28.796  16.695  32.167  1.00  0.00      A    C
ATOM    566  CZ  ACN A  95      29.735  16.191  31.135  1.00  0.00      A    C
ATOM    567  NZ  ACN A  95      30.505  15.843  30.347  1.00  0.00      A    N
ATOM    568  HZ  ACN A  95      28.597  17.758  32.051  1.00  0.00      A    H
ATOM    569  HZ1 ACN A  95      29.441  16.533  33.026  1.00  0.00      A    H
ATOM    570  HZ2 ACN A  95      27.860  16.147  32.237  1.00  0.00      A    H
ATOM    571  CT  ACN A  96      38.073  15.731   2.274  1.00  0.00      A    C
ATOM    572  CZ  ACN A  96      38.216  17.192   2.242  1.00  0.00      A    C
ATOM    573  NZ  ACN A  96      38.297  18.348   2.095  1.00  0.00      A    N
ATOM    574  HZ  ACN A  96      38.458  15.448   1.297  1.00  0.00      A    H
ATOM    575  HZ1 ACN A  96      37.055  15.428   2.508  1.00  0.00      A    H
ATOM    576  HZ2 ACN A  96      38.723  15.395   3.078  1.00  0.00      A    H
ATOM    577  CT  ACN A  97       5.159  40.161  34.358  1.00  0.00      A    C
ATOM    578  CZ  ACN A  97       4.018  39.256  34.023  1.00  0.00      A    C
ATOM    579  NZ  ACN A  97       3.156  38.595  33.719  1.00  0.00      A    N
ATOM    580  HZ  ACN A  97       4.897  41.165  34.682  1.00  0.00      A    H
ATOM    581  HZ1 ACN A  97       5.731  40.074  33.437  1.00  0.00      A    H
ATOM    582  HZ2 ACN A  97       5.801  39.728  35.120  1.00  0.00      A    H
ATOM    583  CT  ACN A  98      30.868  11.251  11.943  1.00  0.00      A    C
ATOM    584  CZ  ACN A  98      30.458  10.313  10.955  1.00  0.00      A    C
ATOM    585  NZ  ACN A  98      30.041   9.527  10.236  1.00  0.00      A    N
ATOM    586  HZ  ACN A  98      30.363  12.212  11.877  1.00  0.00      A    H
ATOM    587  HZ1 ACN A  98      31.924  11.444  11.773  1.00  0.00      A    H
ATOM    588  HZ2 ACN A  98      30.887  11.049  13.011  1.00  0.00      A    H
ATOM    589  CT  ACN A  99      42.864   7.385  42.577  1.00  0.00      A    C
ATOM    590  CZ  ACN A  99      44.046   8.000  43.039  1.00  0.00      A    C
ATOM    591  NZ  ACN A  99      45.060   8.493  43.384  1.00  0.00      A    N
ATOM    592  HZ  ACN A  99      42.538   6.615  43.272  1.00  0.00      A    H
ATOM    593  HZ1 ACN A  99      43.061   6.959  41.596  1.00  0.00      A    H
ATOM    594  HZ2 ACN A  99      42.103   8.133  42.373  1.00  0.00      A    H
ATOM    595  CT  ACN A 100       6.596  37.138  26.935  1.00  0.00      A    C
ATOM    596  CZ  ACN A 100       7.994  37.189  27.312  1.00  0.00      A    C
ATOM    597  NZ  ACN A 100       9.102  37.326  27.610  1.00  0.00      A    N
ATOM    598  HZ  ACN A 100       6.066  36.427  27.563  1.00  0.00      A    H
ATOM    599  HZ1 ACN A 100       6.657  36.664  25.959  1.00  0.00      A    H
ATOM    600  HZ2 ACN A 100       6.153  38.131  26.952  1.00  0.00      A    H
ATOM    601  CT  ACN A 101      10.505  40.119  16.721  1.00  0.00      A    C
ATOM    602  CZ  ACN A 101      11.686  39.922  15.822  1.00  0.00      A    C
ATOM    603  NZ  ACN A 101      12.587  39.798  15.125  1.00  0.00      A    N
ATOM    604  HZ  ACN A 101       9.682  39.576  16.263  1.00  0.00      A    H
ATOM    605  HZ1 ACN A 101      10.283  41.164  16.519  1.00  0.00      A    H
ATOM    606  HZ2 ACN A 101      10.685  39.869  17.764  1.00  0.00      A    H
ATOM    607  CT  ACN A 102      14.310   7.597  36.369  1.00  0.00      A    C
ATOM    608  CZ  ACN A 102      15.350   8.535  35.885  1.00  0.00      A    C
ATOM    609  NZ  ACN A 102      16.162   9.280  35.472  1.00  0.00      A    N
ATOM    610  HZ  ACN A 102      14.523   6.577  36.679  1.00  0.00      A    H
ATOM    611  HZ1 ACN A 102      13.583   7.544  35.563  1.00  0.00      A    H
ATOM    612  HZ2 ACN A 102      13.808   8.200  37.122  1.00  0.00      A    H
ATOM    613  CT  ACN A 103      10.571  17.412  11.368  1.00  0.00      A    C
ATOM    614  CZ  ACN A 103       9.569  17.935  12.272  1.00  0.00      A    C
ATOM    615  NZ  ACN A 103       8.766  18.301  12.986  1.00  0.00      A    N
ATOM    616  HZ  ACN A 103      11.535  17.828  11.650  1.00  0.00      A    H
ATOM    617  HZ1 ACN A 103      10.315  17.654  10.339  1.00  0.00      A    H
ATOM    618  HZ2 ACN A 103      10.624  16.342  11.549  1.00  0.00      A    H
ATOM    619  CT  ACN A 104       8.617  11.369   4.209  1.00  0.00      A    C
ATOM    620  CZ  ACN A 104       7.179  10.990   4.137  1.00  0.00      A    C
ATOM    621  NZ  ACN A 104       6.061  10.621   4.026  1.00  0.00      A    N
ATOM    622  HZ  ACN A 104       9.133  10.998   3.327  1.00  0.00      A    H
ATOM    623  HZ1 ACN A 104       9.139  11.019   5.096  1.00  0.00      A    H
ATOM    624  HZ2 ACN A 104       8.785  12.443   4.238  1.00  0.00      A    H
ATOM    625  CT  ACN A 105      19.608  25.135   9.010  1.00  0.00      A    C
ATOM    626  CZ  ACN A 105      18.467  25.355   9.838  1.00  0.00      A    C
ATOM    627  NZ  ACN A 105      17.571  25.534  10.553  1.00  0.00      A    N
ATOM    628  HZ  ACN A 105      20.413  24.776   9.645  1.00  0.00      A    H
ATOM    629  HZ1 ACN A 105      20.038  25.993   8.501  1.00  0.00      A    H
ATOM    630  HZ2 ACN A 105      19.340  24.309   8.356  1.00  0.00      A    H
ATOM    631  CT  ACN A 106      23.024  41.080  15.190  1.00  0.00      A    C
ATOM    632  CZ  ACN A 106      24.427  40.972  15.615  1.00  0.00      A    C
ATOM    633  NZ  ACN A 106      25.526  40.856  15.895  1.00  0.00      A    N
ATOM    634  HZ  ACN A 106      22.930  42.150  15.026  1.00  0.00      A    H
ATOM    635  HZ1 ACN A 106      22.293  40.642  15.864  1.00  0.00      A    H
ATOM    636  HZ2 ACN A 106      23.146  40.565  14.240  1.00  0.00      A    H
ATOM    637  CT  ACN A 107      44.064  40.975  17.229  1.00  0.00      A    C
ATOM    638  CZ  ACN A 107      43.875  42.238  17.917  1.00  0.00      A    C
ATOM    639  NZ  ACN A 107      43.729  43.256  18.498  1.00  0.00      A    N
ATOM    640  HZ  ACN A 107      44.053  40.217  18.009  1.00  0.00      A    H
ATOM    641  HZ1 ACN A 107      44.949  41.037  16.601  1.00  0.00      A    H
ATOM    642  HZ2 ACN A 107      43.130  40.878  16.681  1.00  0.00      A    H
ATOM    643  CT  ACN A 108      23.707  30.972  12.003  1.00  0.00      A    C
ATOM    644  CZ  ACN A 108      24.466  31.042  13.322  1.00  0.00      A    C
ATOM    645  NZ  ACN A 108      24.961  31.084  14.373  1.00  0.00      A    N
ATOM    646  HZ  ACN A 108      22.677  31.079  12.332  1.00  0.00      A    H
ATOM    647  HZ1 ACN A 108      23.848  29.957  11.639  1.00  0.00      A    H
ATOM    648  HZ2 ACN A 108      23.998  31.719  11.269  1.00  0.00      A    H
ATOM    649  CT  ACN A 109      16.439  16.341  18.449  1.00  0.00      A    C
ATOM    650  CZ  ACN A 109      17.258  16.061  19.635  1.00  0.00      A    C
ATOM    651  NZ  ACN A 109      17.894  15.838  20.573  1.00  0.00      A    N
ATOM    652  HZ  ACN A 109      16.439  17.411  18.259  1.00  0.00      A    H
ATOM    653  HZ1 ACN A 109      15.436  16.017  18.718  1.00  0.00      A    H
ATOM    654  HZ2 ACN A 109      16.876  15.848  17.585  1.00  0.00      A    H
ATOM    655  CT  ACN A 110      43.488  28.881  20.675  1.00  0.00      A    C
ATOM    656  CZ  ACN A 110      44.369  29.118  21.797  1.00  0.00      A    C
ATOM    657  NZ  ACN A 110      45.080  29.276  22.702  1.00  0.00      A    N
ATOM    658  HZ  ACN A 110      42.462  28.822  21.029  1.00  0.00      A    H
ATOM    659  HZ1 ACN A 110      43.572  27.928  20.158  1.00  0.00      A    H
ATOM    660  HZ2 ACN A 110      43.532  29.680  19.939  1.00  0.00      A    H
ATOM    661  CT  ACN A 111       8.125  26.475  21.677  1.00  0.00      A    C
ATOM    662  CZ  ACN A 111       9.210  26.785  20.772  1.00  0.00      A    C
ATOM    663  NZ  ACN A 111      10.094  27.001  20.046  1.00  0.00      A    N
ATOM    664  HZ  ACN A 111       7.231  27.072  21.512  1.00  0.00      A    H
ATOM    665  HZ1 ACN A 111       8.464  26.577  22.704  1.00  0.00      A    H
ATOM    666  HZ2 ACN A 111       7.852  25.423  21.691  1.00  0.00      A    H
ATOM    667  CT  ACN A 112      16.602  16.148  40.792  1.00  0.00      A    C
ATOM    668  CZ  ACN A 112      16.127  14.796  40.547  1.00  0.00      A    C
ATOM    669  NZ  ACN A 112      15.807  13.667  40.390  1.00  0.00      A    N
ATOM    670  HZ  ACN A 112      16.312  16.501  41.779  1.00  0.00      A    H
ATOM    671  HZ1 ACN A 112      16.173  16.668  39.939  1.00  0.00      A    H
ATOM    672  HZ2 ACN A 112      17.688  16.163  40.751  1.00  0.00      A    H
ATOM    673  CT  ACN A 113      24.806  19.590  34.005  1.00  0.00      A    C
ATOM    674  CZ  ACN A 113      25.911  19.761  33.015  1.00  0.00      A    C
ATOM    675  NZ  ACN A 113      26.794  19.880  32.230  1.00  0.00      A    N
ATOM    676  HZ  ACN A 113      23.806  19.708  33.594  1.00  0.00      A    H
ATOM    677  HZ1 ACN A 113      24.847  20.315  34.814  1.00  0.00      A    H
ATOM    678  HZ2 ACN A 113      24.976  18.587  34.386  1.00  0.00      A    H
ATOM    679  CT  ACN A 114      16.739  -0.769  12.682  1.00  0.00      A    C
ATOM    680  CZ  ACN A 114      17.171   0.709  13.028  1.00  0.00      A    C
ATOM    681  NZ  ACN A 114      17.457   1.816  13.278  1.00  0.00      A    N
ATOM    682  HZ  ACN A 114      15.907  -1.146  13.272  1.00  0.00      A    H
ATOM    683  HZ1 ACN A 114      17.607  -1.423  12.679  1.00  0.00      A    H
ATOM    684  HZ2 ACN A 114      16.359  -0.788  11.664  1.00  0.00      A    H
ATOM    685  CT  ACN A 115      11.736  15.338  20.949  1.00  0.00      A    C
ATOM    686  CZ  ACN A 115      12.365  16.423  20.152  1.00  0.00      A    C
ATOM    687  NZ  ACN A 115      12.811  17.221  19.451  1.00  0.00      A    N
ATOM    688  HZ  ACN A 115      11.324  14.519  20.365  1.00  0.00      A    H
ATOM    689  HZ1 ACN A 115      10.852  15.677  21.483  1.00  0.00      A    H
ATOM    690  HZ2 ACN A 115      12.476  14.996  21.669  1.00  0.00      A    H
ATOM    691  CT  ACN A 116       5.589  24.015   0.829  1.00  0.00      A    C
ATOM    692  CZ  ACN A 116       5.478  25.394   0.478  1.00  0.00      A    C
ATOM    693  NZ  ACN A 116       5.371  26.515   0.197  1.00  0.00      A    N
ATOM    694  HZ  ACN A 116       6.307  23.924   1.640  1.00  0.00      A    H
ATOM    695  HZ1 ACN A 116       5.945  23.464  -0.038  1.00  0.00      A    H
ATOM    696  HZ2 ACN A 116       4.590  23.745   1.159  1.00  0.00      A    H
ATOM    697  CT  ACN A 117      10.129  29.660  22.695  1.00  0.00      A    C
ATOM    698  CZ  ACN A 117      11.081  28.724  23.370  1.00  0.00      A    C
ATOM    699  NZ  ACN A 117      11.785  28.037  23.945  1.00  0.00      A    N
ATOM    700  HZ  ACN A 117      10.625  30.275  21.948  1.00  0.00      A    H
ATOM    701  HZ1 ACN A 117       9.774  30.350  23.456  1.00  0.00      A    H
ATOM    702  HZ2 ACN A 117       9.232  29.177  22.314  1.00  0.00      A    H
ATOM    703  CT  ACN A 118      22.088   6.076  20.262  1.00  0.00      A    C
ATOM    704  CZ  ACN A 118      23.296   5.214  19.999  1.00  0.00      A    C
ATOM    705  NZ  ACN A 118      24.225   4.562  19.742  1.00  0.00      A    N
ATOM    706  HZ  ACN A 118      22.062   6.847  19.497  1.00  0.00      A    H
ATOM    707  HZ1 ACN A 118      22.241   6.438  21.276  1.00  0.00      A    H
ATOM    708  HZ2 ACN A 118      21.201   5.447  20.240  1.00  0.00      A    H
ATOM    709  CT  ACN A 119      41.536   1.661  43.735  1.00  0.00      A    C
ATOM    710  CZ  ACN A 119      41.437   0.391  42.988  1.00  0.00      A    C
ATOM    711  NZ  ACN A 119      41.370  -0.601  42.428  1.00  0.00      A    N
ATOM    712  HZ  ACN A 119      42.220   1.580  44.576  1.00  0.00      A    H
ATOM    713  HZ1 ACN A 119      40.511   1.900  44.007  1.00  0.00      A    H
ATOM    714  HZ2 ACN A 119      42.023   2.492  43.231  1.00  0.00      A    H
ATOM    715  CT  ACN A 120      29.621   1.290  30.922  1.00  0.00      A    C
ATOM    716  CZ  ACN A 120      30.184  -0.064  30.684  1.00  0.00      A    C
ATOM    717  NZ  ACN A 120      30.582  -1.196  30.525  1.00  0.00      A    N
ATOM    718  HZ  ACN A 120      30.283   2.108  30.648  1.00  0.00      A    H
ATOM    719  HZ1 ACN A 120      29.167   1.472  31.893  1.00  0.00      A    H
ATOM    720  HZ2 ACN A 120      28.813   1.271  30.195  1.00  0.00      A    H
ATOM    721  CT  ACN A 121      35.485   8.220  26.971  1.00  0.00      A    C
ATOM    722  CZ  ACN A 121      36.433   8.849  27.873  1.00  0.00      A    C
ATOM    723  NZ  ACN A 121      37.199   9.301  28.592  1.00  0.00      A    N
ATOM    724  HZ  ACN A 121      34.940   7.460  27.524  1.00  0.00      A    H
ATOM    725  HZ1 ACN A 121      35.813   7.837  26.008  1.00  0.00      A    H
ATOM    726  HZ2 ACN A 121      34.707   8.931  26.705  1.00  0.00      A    H
ATOM    727  CT  ACN A 122      21.281  29.719   9.763  1.00  0.00      A    C
ATOM    728  CZ  ACN A 122      21.747  28.428   9.365  1.00  0.00      A    C
ATOM    729  NZ  ACN A 122      22.201  27.406   9.091  1.00  0.00      A    N
ATOM    730  HZ  ACN A 122      21.145  29.857  10.833  1.00  0.00      A    H
ATOM    731  HZ1 ACN A 122      20.288  29.866   9.346  1.00  0.00      A    H
ATOM    732  HZ2 ACN A 122      21.905  30.484   9.308  1.00  0.00      A    H
ATOM    733  CT  ACN A 123       2.094  14.924  14.065  1.00  0.00      A    C
ATOM    734  CZ  ACN A 123       1.643  13.544  13.805  1.00  0.00      A    C
ATOM    735  NZ  ACN A 123       1.286  12.408  13.576  1.00  0.00      A    N
ATOM    736  HZ  ACN A 123       3.176  15.010  14.124  1.00  0.00      A    H
ATOM    737  HZ1 ACN A 123       1.597  15.343  14.936  1.00  0.00      A    H
ATOM    738  HZ2 ACN A 123       1.859  15.535  13.197  1.00  0.00      A    H
ATOM    739  CT  ACN A 124      12.943  30.810  20.425  1.00  0.00      A    C
ATOM    740  CZ  ACN A 124      14.161  31.476  20.966  1.00  0.00      A    C
ATOM    741  NZ  ACN A 124      15.150  31.976  21.453  1.00  0.00      A    N
ATOM    742  HZ  ACN A 124      13.034  30.533  19.377  1.00  0.00      A    H
ATOM    743  HZ1 ACN A 124      12.084  31.474  20.478  1.00  0.00      A    H
ATOM    744  HZ2 ACN A 124      12.747  29.927  21.026  1.00  0.00      A    H
ATOM    745  CT  ACN A 125      28.246  18.346  38.504  1.00  0.00      A    C
ATOM    746  CZ  ACN A 125      27.453  18.462  37.294  1.00  0.00      A    C
ATOM    747  NZ  ACN A 125      26.859  18.553  36.302  1.00  0.00      A    N
ATOM    748  HZ  ACN A 125      29.058  19.068  38.513  1.00  0.00      A    H
ATOM    749  HZ1 ACN A 125      28.712  17.380  38.683  1.00  0.00      A    H
ATOM    750  HZ2 ACN A 125      27.523  18.523  39.296  1.00  0.00      A    H
ATOM    751  CT  ACN A 126      17.254  24.307  21.460  1.00  0.00      A    C
ATOM    752  CZ  ACN A 126      16.245  24.373  22.464  1.00  0.00      A    C
ATOM    753  NZ  ACN A 126      15.454  24.360  23.278  1.00  0.00      A    N
ATOM    754  HZ  ACN A 126      17.976  23.501  21.564  1.00  0.00      A    H
ATOM    755  HZ1 ACN A 126      17.651  25.316  21.390  1.00  0.00      A    H
ATOM    756  HZ2 ACN A 126      16.818  23.976  20.521  1.00  0.00      A    H
ATOM    757  CT  ACN A 127      30.439  26.406  12.764  1.00  0.00      A    C
ATOM    758  CZ  ACN A 127      29.742  25.391  13.570  1.00  0.00      A    C
ATOM    759  NZ  ACN A 127      29.165  24.592  14.159  1.00  0.00      A    N
ATOM    760  HZ  ACN A 127      29.805  27.251  12.507  1.00  0.00      A    H
ATOM    761  HZ1 ACN A 127      30.650  25.943  11.804  1.00  0.00      A    H
ATOM    762  HZ2 ACN A 127      31.291  26.692  13.376  1.00  0.00      A    H
ATOM    763  CT  ACN A 128      32.708  15.789  34.790  1.00  0.00      A    C
ATOM    764  CZ  ACN A 128      33.586  16.587  35.619  1.00  0.00      A    C
ATOM    765  NZ  ACN A 128      34.343  17.209  36.258  1.00  0.00      A    N
ATOM    766  HZ  ACN A 128      33.270  15.113  34.151  1.00  0.00      A    H
ATOM    767  HZ1 ACN A 128      32.043  16.458  34.249  1.00  0.00      A    H
ATOM    768  HZ2 ACN A 128      32.185  15.117  35.466  1.00  0.00      A    H
ATOM    769  CT  ACN A 129      36.199  40.593  15.223  1.00  0.00      A    C
ATOM    770  CZ  ACN A 129      37.027  41.824  15.242  1.00  0.00      A    C
ATOM    771  NZ  ACN A 129      37.667  42.791  15.255  1.00  0.00      A    N
ATOM    772  HZ  ACN A 129      35.437  40.879  14.502  1.00  0.00      A    H
ATOM    773  HZ1 ACN A 129      35.819  40.378  16.219  1.00  0.00      A    H
ATOM    774  HZ2 ACN A 129      36.970  39.890  14.919  1.00  0.00      A    H
ATOM    775  CT  ACN A 130       3.188  25.720  27.635  1.00  0.00      A    C
ATOM    776  CZ  ACN A 130       2.724  26.762  26.740  1.00  0.00      A    C
ATOM    777  NZ  ACN A 130       2.321  27.508  26.007  1.00  0.00      A    N
ATOM    778  HZ  ACN A 130       4.196  25.794  28.033  1.00  0.00      A    H
ATOM    779  HZ1 ACN A 130       2.939  24.770  27.170  1.00  0.00      A    H
ATOM    780  HZ2 ACN A 130       2.474  25.798  28.451  1.00  0.00      A    H
ATOM    781  CT  ACN A 131      17.022  23.933  29.569  1.00  0.00      A    C
ATOM    782  CZ  ACN A 131      18.023  23.531  30.592  1.00  0.00      A    C
ATOM    783  NZ  ACN A 131      18.859  23.220  31.329  1.00  0.00      A    N
ATOM    784  HZ  ACN A 131      17.187  23.339  28.674  1.00  0.00      A    H
ATOM    785  HZ1 ACN A 131      17.110  25.003  29.397  1.00  0.00      A    H
ATOM    786  HZ2 ACN A 131      16.047  23.678  29.977  1.00  0.00      A    H
ATOM    787  CT  ACN A 132      27.225  20.782  14.428  1.00  0.00      A    C
ATOM    788  CZ  ACN A 132      26.843  19.693  13.501  1.00  0.00      A    C
ATOM    789  NZ  ACN A 132      26.542  18.783  12.781  1.00  0.00      A    N
ATOM    790  HZ  ACN A 132      28.267  20.681  14.722  1.00  0.00      A    H
ATOM    791  HZ1 ACN A 132      26.638  20.694  15.339  1.00  0.00      A    H
ATOM    792  HZ2 ACN A 132      27.186  21.732  13.902  1.00  0.00      A    H
ATOM    793  CT  ACN A 133      27.156  23.583  17.054  1.00  0.00      A    C
ATOM    794  CZ  ACN A 133      25.778  23.020  17.241  1.00  0.00      A    C
ATOM    795  NZ  ACN A 133      24.721  22.614  17.416  1.00  0.00      A    N
ATOM    796  HZ  ACN A 133      27.568  23.185  16.130  1.00  0.00      A    H
ATOM    797  HZ1 ACN A 133      27.860  23.251  17.812  1.00  0.00      A    H
ATOM    798  HZ2 ACN A 133      27.199  24.668  17.094  1.00  0.00      A    H
ATOM    799  CT  ACN A 134      18.395  11.061  16.329  1.00  0.00      A    C
ATOM    800  CZ  ACN A 134      19.682  11.834  16.432  1.00  0.00      A    C
ATOM    801  NZ  ACN A 134      20.637  12.434  16.544  1.00  0.00      A    N
ATOM    802  HZ  ACN A 134      17.577  11.754  16.510  1.00  0.00      A    H
ATOM    803  HZ1 ACN A 134      18.358  10.287  17.091  1.00  0.00      A    H
ATOM    804  HZ2 ACN A 134      18.201  10.632  15.349  1.00  0.00      A    H
ATOM    805  CT  ACN A 135      28.624  42.495   7.449  1.00  0.00      A    C
ATOM    806  CZ  ACN A 135      27.196  42.861   7.382  1.00  0.00      A    C
ATOM    807  NZ  ACN A 135      26.085  43.109   7.203  1.00  0.00      A    N
ATOM    808  HZ  ACN A 135      28.743  42.079   6.452  1.00  0.00      A    H
ATOM    809  HZ1 ACN A 135      28.819  41.748   8.215  1.00  0.00      A    H
ATOM    810  HZ2 ACN A 135      29.182  43.428   7.448  1.00  0.00      A    H
ATOM    811  CT  ACN A 136      39.867  16.457  31.891  1.00  0.00      A    C
ATOM    812  CZ  ACN A 136      39.951  17.934  32.163  1.00  0.00      A    C
ATOM    813  NZ  ACN A 136      39.943  19.081  32.310  1.00  0.00      A    N
ATOM    814  HZ  ACN A 136      38.909  16.291  31.404  1.00  0.00      A    H
ATOM    815  HZ1 ACN A 136      39.836  15.942  32.847  1.00  0.00      A    H
ATOM    816  HZ2 ACN A 136      40.703  16.089  31.302  1.00  0.00      A    H
ATOM    817  CT  ACN A 137       4.305  40.728  20.601  1.00  0.00      A    C
ATOM    818  CZ  ACN A 137       3.588  41.298  19.471  1.00  0.00      A    C
ATOM    819  NZ  ACN A 137       2.928  41.721  18.684  1.00  0.00      A    N
ATOM    820  HZ  ACN A 137       3.533  40.648  21.361  1.00  0.00      A    H
ATOM    821  HZ1 ACN A 137       5.055  41.473  20.854  1.00  0.00      A    H
ATOM    822  HZ2 ACN A 137       4.683  39.759  20.284  1.00  0.00      A    H
ATOM    823  CT  ACN A 138      10.696   7.261  34.075  1.00  0.00      A    C
ATOM    824  CZ  ACN A 138      10.555   6.599  32.774  1.00  0.00      A    C
ATOM    825  NZ  ACN A 138      10.386   6.040  31.776  1.00  0.00      A    N
ATOM    826  HZ  ACN A 138      11.557   6.987  34.679  1.00  0.00      A    H
ATOM    827  HZ1 ACN A 138       9.902   7.027  34.779  1.00  0.00      A    H
ATOM    828  HZ2 ACN A 138      10.748   8.318  33.825  1.00  0.00      A    H
ATOM    829  CT  ACN A 139      43.211  22.955  38.245  1.00  0.00      A    C
ATOM    830  CZ  ACN A 139      43.584  21.791  38.967  1.00  0.00      A    C
ATOM    831  NZ  ACN A 139      43.904  20.808  39.482  1.00  0.00      A    N
ATOM    832  HZ  ACN A 139      43.668  23.811  38.735  1.00  0.00      A    H
ATOM    833  HZ1 ACN A 139      42.127  22.956  38.168  1.00  0.00      A    H
ATOM    834  HZ2 ACN A 139      43.666  22.868  37.261  1.00  0.00      A    H
ATOM    835  CT  ACN A 140      38.648  12.710  34.496  1.00  0.00      A    C
ATOM    836  CZ  ACN A 140      40.090  13.030  34.458  1.00  0.00      A    C
ATOM    837  NZ  ACN A 140      41.201  13.266  34.385  1.00  0.00      A    N
ATOM    838  HZ  ACN A 140      38.148  13.668  34.604  1.00  0.00      A    H
ATOM    839  HZ1 ACN A 140      38.295  12.061  35.293  1.00  0.00      A    H
ATOM    840  HZ2 ACN A 140      38.440  12.441  33.463  1.00  0.00      A    H
ATOM    841  CT  ACN A 141      11.838  27.580  30.316  1.00  0.00      A    C
ATOM    842  CZ  ACN A 141      11.236  28.599  31.185  1.00  0.00      A    C
ATOM    843  NZ  ACN A 141      10.778  29.385  31.817  1.00  0.00      A    N
ATOM    844  HZ  ACN A 141      12.538  27.074  30.977  1.00  0.00      A    H
ATOM    845  HZ1 ACN A 141      12.455  28.048  29.554  1.00  0.00      A    H
ATOM    846  HZ2 ACN A 141      11.149  26.887  29.839  1.00  0.00      A    H
ATOM    847  CT  ACN A 142       3.714  39.928  15.339  1.00  0.00      A    C
ATOM    848  CZ  ACN A 142       4.827  39.564  14.479  1.00  0.00      A    C
ATOM    849  NZ  ACN A 142       5.699  39.244  13.781  1.00  0.00      A    N
ATOM    850  HZ  ACN A 142       3.881  40.979  15.559  1.00  0.00      A    H
ATOM    851  HZ1 ACN A 142       3.697  39.237  16.178  1.00  0.00      A    H
ATOM    852  HZ2 ACN A 142       2.823  39.703  14.757  1.00  0.00      A    H
ATOM    853  CT  ACN A 143      42.264  35.907  29.880  1.00  0.00      A    C
ATOM    854  CZ  ACN A 143      42.247  35.577  28.420  1.00  0.00      A    C
ATOM    855  NZ  ACN A 143      42.222  35.386  27.313  1.00  0.00      A    N
ATOM    856  HZ  ACN A 143      43.242  36.297  30.152  1.00  0.00      A    H
ATOM    857  HZ1 ACN A 143      42.040  35.055  30.516  1.00  0.00      A    H
ATOM    858  HZ2 ACN A 143      41.442  36.612  29.974  1.00  0.00      A    H
ATOM    859  CT  ACN A 144      35.515  35.010  43.069  1.00  0.00      A    C
ATOM    860  CZ  ACN A 144      35.031  34.211  44.188  1.00  0.00      A    C
ATOM    861  NZ  ACN A 144      34.616  33.611  45.117  1.00  0.00      A    N
ATOM    862  HZ  ACN A 144      34.704  35.222  42.376  1.00  0.00      A    H
ATOM    863  HZ1 ACN A 144      36.216  34.443  42.462  1.00  0.00      A    H
ATOM    864  HZ2 ACN A 144      35.950  35.922  43.470  1.00  0.00      A    H
ATOM    865  CT  ACN A 145      39.288  34.621   7.745  1.00  0.00      A    C
ATOM    866  CZ  ACN A 145      38.104  34.613   8.589  1.00  0.00      A    C
ATOM    867  NZ  ACN A 145      37.110  34.605   9.185  1.00  0.00      A    N
ATOM    868  HZ  ACN A 145      38.925  34.701   6.724  1.00  0.00      A    H
ATOM    869  HZ1 ACN A 145      39.892  33.724   7.854  1.00  0.00      A    H
ATOM    870  HZ2 ACN A 145      39.852  35.536   7.911  1.00  0.00      A    H
ATOM    871  CT  ACN A 146      27.512  34.494  19.961  1.00  0.00      A    C
ATOM    872  CZ  ACN A 146      26.260  33.910  19.486  1.00  0.00      A    C
ATOM    873  NZ  ACN A 146      25.212  33.418  19.117  1.00  0.00      A    N
ATOM    874  HZ  ACN A 146      27.130  35.261  20.629  1.00  0.00      A    H
ATOM    875  HZ1 ACN A 146      28.118  35.037  19.241  1.00  0.00      A    H
ATOM    876  HZ2 ACN A 146      28.094  33.705  20.431  1.00  0.00      A    H
ATOM    877  CT  ACN A 147      24.830  40.847  33.008  1.00  0.00      A    C
ATOM    878  CZ  ACN A 147      24.462  39.509  33.327  1.00  0.00      A    C
ATOM    879  NZ  ACN A 147      24.102  38.443  33.590  1.00  0.00      A    N
ATOM    880  HZ  ACN A 147      24.103  41.141  32.255  1.00  0.00      A    H
ATOM    881  HZ1 ACN A 147      25.857  40.865  32.651  1.00  0.00      A    H
ATOM    882  HZ2 ACN A 147      24.779  41.468  33.898  1.00  0.00      A    H
ATOM    883  CT  ACN A 148      34.771  37.066   6.503  1.00  0.00      A    C
ATOM    884  CZ  ACN A 148      36.010  37.630   6.998  1.00  0.00      A    C
ATOM    885  NZ  ACN A 148      37.039  38.022   7.354  1.00  0.00      A    N
ATOM    886  HZ  ACN A 148      34.338  37.777   5.803  1.00  0.00      A    H
ATOM    887  HZ1 ACN A 148      34.144  36.818   7.355  1.00  0.00      A    H
ATOM    888  HZ2 ACN A 148      35.086  36.158   5.994  1.00  0.00      A    H
ATOM    889  CT  ACN A 149      30.228  14.259  24.949  1.00  0.00      A    C
ATOM    890  CZ  ACN A 149      31.271  13.968  23.951  1.00  0.00      A    C
ATOM    891  NZ  ACN A 149      32.109  13.696  23.188  1.00  0.00      A    N
ATOM    892  HZ  ACN A 149      30.258  13.600  25.812  1.00  0.00      A    H
ATOM    893  HZ1 ACN A 149      29.280  14.094  24.443  1.00  0.00      A    H
ATOM    894  HZ2 ACN A 149      30.403  15.266  25.319  1.00  0.00      A    H
ATOM    895  CT  ACN A 150      29.267  -0.278  37.116  1.00  0.00      A    C
ATOM    896  CZ  ACN A 150      30.378   0.635  37.017  1.00  0.00      A    C
ATOM    897  NZ  ACN A 150      31.296   1.345  36.931  1.00  0.00      A    N
ATOM    898  HZ  ACN A 150      28.756  -0.316  36.158  1.00  0.00      A    H
ATOM    899  HZ1 ACN A 150      28.561   0.097  37.852  1.00  0.00      A    H
ATOM    900  HZ2 ACN A 150      29.717  -1.168  37.550  1.00  0.00      A    H
ATOM    901  CT  ACN A 151      25.204   3.692  37.431  1.00  0.00      A    C
ATOM    902  CZ  ACN A 151      25.640   2.274  37.417  1.00  0.00      A    C
ATOM    903  NZ  ACN A 151      26.081   1.211  37.476  1.00  0.00      A    N
ATOM    904  HZ  ACN A 151      25.191   4.152  38.416  1.00  0.00      A    H
ATOM    905  HZ1 ACN A 151      24.184   3.796  37.070  1.00  0.00      A    H
ATOM    906  HZ2 ACN A 151      25.884   4.366  36.916  1.00  0.00      A    H
ATOM    907  CT  ACN A 152      29.585   7.021   7.618  1.00  0.00      A    C
ATOM    908  CZ  ACN A 152      29.346   6.115   6.489  1.00  0.00      A    C
ATOM    909  NZ  ACN A 152      29.189   5.310   5.644  1.00  0.00      A    N
ATOM    910  HZ  ACN A 152      28.728   7.652   7.838  1.00  0.00      A    H
ATOM    911  HZ1 ACN A 152      30.388   7.715   7.383  1.00  0.00      A    H
ATOM    912  HZ2 ACN A 152      29.944   6.430   8.457  1.00  0.00      A    H
ATOM    913  CT  ACN A 153      24.008  14.754  30.725  1.00  0.00      A    C
ATOM    914  CZ  ACN A 153      23.502  13.413  31.154  1.00  0.00      A    C
ATOM    915  NZ  ACN A 153      23.052  12.370  31.458  1.00  0.00      A    N
ATOM    916  HZ  ACN A 153      24.270  14.607  29.680  1.00  0.00      A    H
ATOM    917  HZ1 ACN A 153      24.874  15.110  31.277  1.00  0.00      A    H
ATOM    918  HZ2 ACN A 153      23.182  15.459  30.684  1.00  0.00      A    H
ATOM    919  CT  ACN A 154      33.660  29.222  23.624  1.00  0.00      A    C
ATOM    920  CZ  ACN A 154      33.040  27.955  23.178  1.00  0.00      A    C
ATOM    921  NZ  ACN A 154      32.565  26.931  22.841  1.00  0.00      A    N
ATOM    922  HZ  ACN A 154      33.217  29.512  24.573  1.00  0.00      A    H
ATOM    923  HZ1 ACN A 154      33.419  29.989  22.893  1.00  0.00      A    H
ATOM    924  HZ2 ACN A 154      34.723  29.069  23.452  1.00  0.00      A    H
ATOM    925  CT  ACN A 155      38.522   4.693  27.439  1.00  0.00      A    C
ATOM    926  CZ  ACN A 155      38.459   5.767  26.376  1.00  0.00      A    C
ATOM    927  NZ  ACN A 155      38.399   6.586  25.552  1.00  0.00      A    N
ATOM    928  HZ  ACN A 155      37.541   4.503  27.867  1.00  0.00      A    H
ATOM    929  HZ1 ACN A 155      39.119   5.148  28.225  1.00  0.00      A    H
ATOM    930  HZ2 ACN A 155      39.014   3.766  27.157  1.00  0.00      A    H
ATOM    931  CT  ACN A 156       5.031   5.108  19.946  1.00  0.00      A    C
ATOM    932  CZ  ACN A 156       3.979   4.509  19.145  1.00  0.00      A    C
ATOM    933  NZ  ACN A 156       3.151   4.073  18.450  1.00  0.00      A    N
ATOM    934  HZ  ACN A 156       5.932   4.508  19.841  1.00  0.00      A    H
ATOM    935  HZ1 ACN A 156       4.679   5.291  20.958  1.00  0.00      A    H
ATOM    936  HZ2 ACN A 156       5.266   6.098  19.563  1.00  0.00      A    H
ATOM    937  CT  ACN A 157      32.911  18.657  22.452  1.00  0.00      A    C
ATOM    938  CZ  ACN A 157      32.482  18.349  23.823  1.00  0.00      A    C
ATOM    939  NZ  ACN A 157      32.113  18.095  24.859  1.00  0.00      A    N
ATOM    940  HZ  ACN A 157      33.860  18.151  22.293  1.00  0.00      A    H
ATOM    941  HZ1 ACN A 157      32.950  19.743  22.438  1.00  0.00      A    H
ATOM    942  HZ2 ACN A 157      32.114  18.215  21.858  1.00  0.00      A    H
ATOM    943  CT  ACN A 158      23.171  39.595  18.971  1.00  0.00      A    C
ATOM    944  CZ  ACN A 158      23.016  41.094  18.942  1.00  0.00      A    C
ATOM    945  NZ  ACN A 158      22.950  42.223  18.886  1.00  0.00      A    N
ATOM    946  HZ  ACN A 158      22.853  39.320  19.973  1.00  0.00      A    H
ATOM    947  HZ1 ACN A 158      24.205  39.264  18.927  1.00  0.00      A    H
ATOM    948  HZ2 ACN A 158      22.663  39.081  18.159  1.00  0.00      A    H
ATOM    949  CT  ACN A 159      27.043  33.431  12.668  1.00  0.00      A    C
ATOM    950  CZ  ACN A 159      27.164  34.235  11.380  1.00  0.00      A    C
ATOM    951  NZ  ACN A 159      27.298  34.790  10.351  1.00  0.00      A    N
ATOM    952  HZ  ACN A 159      27.633  33.902  13.450  1.00  0.00      A    H
ATOM    953  HZ1 ACN A 159      27.469  32.442  12.522  1.00  0.00      A    H
ATOM    954  HZ2 ACN A 159      26.010  33.276  12.969  1.00  0.00      A    H
ATOM    955  CT  ACN A 160      25.948  35.091  29.875  1.00  0.00      A    C
ATOM    956  CZ  ACN A 160      26.305  34.283  31.037  1.00  0.00      A    C
ATOM    957  NZ  ACN A 160      26.581  33.635  31.962  1.00  0.00      A    N
ATOM    958  HZ  ACN A 160      25.030  35.643  30.059  1.00  0.00      A    H
ATOM    959  HZ1 ACN A 160      25.925  34.349  29.080  1.00  0.00      A    H
ATOM    960  HZ2 ACN A 160      26.711  35.806  29.578  1.00  0.00      A    H
ATOM    961  CT  ACN A 161      15.261  31.440  27.560  1.00  0.00      A    C
ATOM    962  CZ  ACN A 161      14.292  30.918  28.544  1.00  0.00      A    C
ATOM    963  NZ  ACN A 161      13.584  30.507  29.373  1.00  0.00      A    N
ATOM    964  HZ  ACN A 161      16.165  31.749  28.079  1.00  0.00      A    H
ATOM    965  HZ1 ACN A 161      14.795  32.314  27.113  1.00  0.00      A    H
ATOM    966  HZ2 ACN A 161      15.534  30.769  26.749  1.00  0.00      A    H
ATOM    967  CT  ACN A 162      13.587  26.393  20.879  1.00  0.00      A    C
ATOM    968  CZ  ACN A 162      14.742  26.488  20.021  1.00  0.00      A    C
ATOM    969  NZ  ACN A 162      15.707  26.665  19.412  1.00  0.00      A    N
ATOM    970  HZ  ACN A 162      12.935  25.606  20.508  1.00  0.00      A    H
ATOM    971  HZ1 ACN A 162      13.151  27.372  21.059  1.00  0.00      A    H
ATOM    972  HZ2 ACN A 162      13.954  26.128  21.867  1.00  0.00      A    H
ATOM    973  CT  ACN A 163       9.910  39.907  25.012  1.00  0.00      A    C
ATOM    974  CZ  ACN A 163      10.343  40.757  26.170  1.00  0.00      A    C
ATOM    975  NZ  ACN A 163      10.676  41.339  27.110  1.00  0.00      A    N
ATOM    976  HZ  ACN A 163      10.538  39.053  24.769  1.00  0.00      A    H
ATOM    977  HZ1 ACN A 163      10.163  40.629  24.240  1.00  0.00      A    H
ATOM    978  HZ2 ACN A 163       8.873  39.582  24.978  1.00  0.00      A    H
ATOM    979  CT  ACN A 164      30.123  32.926  41.466  1.00  0.00      A    C
ATOM    980  CZ  ACN A 164      30.035  32.530  40.072  1.00  0.00      A    C
ATOM    981  NZ  ACN A 164      29.875  32.219  38.969  1.00  0.00      A    N
ATOM    982  HZ  ACN A 164      30.689  33.852  41.409  1.00  0.00      A    H
ATOM    983  HZ1 ACN A 164      30.712  32.125  41.905  1.00  0.00      A    H
ATOM    984  HZ2 ACN A 164      29.115  33.062  41.850  1.00  0.00      A    H
ATOM    985  CT  ACN A 165      21.794   2.350  23.972  1.00  0.00      A    C
ATOM    986  CZ  ACN A 165      22.134   3.305  25.082  1.00  0.00      A    C
ATOM    987  NZ  ACN A 165      22.405   4.009  25.973  1.00  0.00      A    N
ATOM    988  HZ  ACN A 165      22.479   1.508  24.034  1.00  0.00      A    H
ATOM    989  HZ1 ACN A 165      21.613   2.799  22.999  1.00  0.00      A    H
ATOM    990  HZ2 ACN A 165      20.841   1.917  24.265  1.00  0.00      A    H
ATOM    991  CT  ACN A 166       7.994  38.719  30.890  1.00  0.00      A    C
ATOM    992  CZ  ACN A 166       7.101  37.573  30.731  1.00  0.00      A    C
ATOM    993  NZ  ACN A 166       6.430  36.663  30.619  1.00  0.00      A    N
ATOM    994  HZ  ACN A 166       7.377  39.602  31.029  1.00  0.00      A    H
ATOM    995  HZ1 ACN A 166       8.730  38.722  30.090  1.00  0.00      A    H
ATOM    996  HZ2 ACN A 166       8.614  38.537  31.764  1.00  0.00      A    H
ATOM    997  CT  ACN A 167      33.232  18.047   6.413  1.00  0.00      A    C
ATOM    998  CZ  ACN A 167      32.486  18.673   5.278  1.00  0.00      A    C
ATOM    999  NZ  ACN A 167      31.888  19.149   4.439  1.00  0.00      A    N
ATOM   1000  HZ  ACN A 167      34.097  18.703   6.376  1.00  0.00      A    H
ATOM   1001  HZ1 ACN A 167      33.432  16.997   6.213  1.00  0.00      A    H
ATOM   1002  HZ2 ACN A 167      32.854  18.071   7.432  1.00  0.00      A    H
ATOM   1003  CT  ACN A 168      22.182  33.198  19.307  1.00  0.00      A    C
ATOM   1004  CZ  ACN A 168      20.800  33.557  18.936  1.00  0.00      A    C
ATOM   1005  NZ  ACN A 168      19.717  33.921  18.672  1.00  0.00      A    N
ATOM   1006  HZ  ACN A 168      22.807  34.045  19.580  1.00  0.00      A    H
ATOM   1007  HZ1 ACN A 168      22.554  32.663  18.436  1.00  0.00      A    H
ATOM   1008  HZ2 ACN A 168      22.181  32.538  20.171  1.00  0.00      A    H
ATOM   1009  CT  ACN A 169      24.550   7.569  26.069  1.00  0.00      A    C
ATOM   1010  CZ  ACN A 169      25.346   8.763  25.663  1.00  0.00      A    C
ATOM   1011  NZ  ACN A 169      25.912   9.694  25.282  1.00  0.00      A    N
ATOM   1012  HZ  ACN A 169      25.071   7.278  26.977  1.00  0.00      A    H
ATOM   1013  HZ1 ACN A 169      24.703   7.018  25.145  1.00  0.00      A    H
ATOM   1014  HZ2 ACN A 169      23.538   7.961  26.142  1.00  0.00      A    H
ATOM   1015  CT  ACN A 170       7.937   9.154  15.140  1.00  0.00      A    C
ATOM   1016  CZ  ACN A 170       6.986  10.054  15.737  1.00  0.00      A    C
ATOM   1017  NZ  ACN A 170       6.217  10.681  16.283  1.00  0.00      A    N
ATOM   1018  HZ  ACN A 170       7.996   8.348  15.867  1.00  0.00      A    H
ATOM   1019  HZ1 ACN A 170       8.883   9.678  15.032  1.00  0.00      A    H
ATOM   1020  HZ2 ACN A 170       7.500   8.879  14.184  1.00  0.00      A    H
ATOM   1021  CT  ACN A 171      37.355  35.401  14.291  1.00  0.00      A    C
ATOM   1022  CZ  ACN A 171      36.437  36.556  14.511  1.00  0.00      A    C
ATOM   1023  NZ  ACN A 171      35.693  37.452  14.727  1.00  0.00      A    N
ATOM   1024  HZ  ACN A 171      36.902  34.481  14.652  1.00  0.00      A    H
ATOM   1025  HZ1 ACN A 171      38.204  35.748  14.874  1.00  0.00      A    H
ATOM   1026  HZ2 ACN A 171      37.513  35.489  13.219  1.00  0.00      A    H
ATOM   1027  CT  ACN A 172      25.800  21.881  21.592  1.00  0.00      A    C
ATOM   1028  CZ  ACN A 172      25.070  20.655  21.561  1.00  0.00      A    C
ATOM   1029  NZ  ACN A 172      24.533  19.644  21.544  1.00  0.00      A    N
ATOM   1030  HZ  ACN A 172      25.449  22.248  22.553  1.00  0.00      A    H
ATOM   1031  HZ1 ACN A 172      25.476  22.466  20.735  1.00  0.00      A    H
ATOM   1032  HZ2 ACN A 172      26.868  21.678  21.591  1.00  0.00      A    H
ATOM   1033  CT  ACN A 173      17.943  24.952  34.841  1.00  0.00      A    C
ATOM   1034  CZ  ACN A 173      18.413  25.943  35.790  1.00  0.00      A    C
ATOM   1035  NZ  ACN A 173      18.785  26.736  36.579  1.00  0.00      A    N
ATOM   1036  HZ  ACN A 173      18.128  25.293  33.825  1.00  0.00      A    H
ATOM   1037  HZ1 ACN A 173      16.880  24.814  35.020  1.00  0.00      A    H
ATOM   1038  HZ2 ACN A 173      18.582  24.073  34.864  1.00  0.00      A    H
ATOM   1039  CT  ACN A 174      31.273  29.731  19.255  1.00  0.00      A    C
ATOM   1040  CZ  ACN A 174      30.368  30.845  19.632  1.00  0.00      A    C
ATOM   1041  NZ  ACN A 174      29.633  31.673  20.013  1.00  0.00      A    N
ATOM   1042  HZ  ACN A 174      31.599  29.152  20.115  1.00  0.00      A    H
ATOM   1043  HZ1 ACN A 174      32.128  30.286  18.878  1.00  0.00      A    H
ATOM   1044  HZ2 ACN A 174      30.909  29.042  18.497  1.00  0.00      A    H
ATOM   1045  CT  ACN A 175      19.462   5.562  11.962  1.00  0.00      A    C
ATOM   1046  CZ  ACN A 175      18.440   6.464  11.462  1.00  0.00      A    C
ATOM   1047  NZ  ACN A 175      17.659   7.167  11.013  1.00  0.00      A    N
ATOM   1048  HZ  ACN A 175      20.163   6.255  12.421  1.00  0.00      A    H
ATOM   1049  HZ1 ACN A 175      20.048   5.069  11.191  1.00  0.00      A    H
ATOM   1050  HZ2 ACN A 175      19.029   4.882  12.692  1.00  0.00      A    H
ATOM   1051  CT  ACN A 176      41.164   4.379   7.647  1.00  0.00      A    C
ATOM   1052  CZ  ACN A 176      41.150   4.084   9.078  1.00  0.00      A    C
ATOM   1053  NZ  ACN A 176      41.143   3.891  10.197  1.00  0.00      A    N
ATOM   1054  HZ  ACN A 176      40.250   4.762   7.201  1.00  0.00      A    H
ATOM   1055  HZ1 ACN A 176      41.369   3.402   7.216  1.00  0.00      A    H
ATOM   1056  HZ2 ACN A 176      42.003   5.034   7.426  1.00  0.00      A    H
ATOM   1057  CT  ACN A 177      26.914   3.881  28.101  1.00  0.00      A    C
ATOM   1058  CZ  ACN A 177      27.153   4.987  27.165  1.00  0.00      A    C
ATOM   1059  NZ  ACN A 177      27.328   5.813  26.372  1.00  0.00      A    N
ATOM   1060  HZ  ACN A 177      27.505   3.023  27.791  1.00  0.00      A    H
ATOM   1061  HZ1 ACN A 177      25.871   3.599  27.979  1.00  0.00      A    H
ATOM   1062  HZ2 ACN A 177      27.156   4.196  29.113  1.00  0.00      A    H
ATOM   1063  CT  ACN A 178      12.301   6.795  20.511  1.00  0.00      A    C
ATOM   1064  CZ  ACN A 178      11.458   7.895  19.941  1.00  0.00      A    C
ATOM   1065  NZ  ACN A 178      10.791   8.722  19.460  1.00  0.00      A    N
ATOM   1066  HZ  ACN A 178      13.037   7.363  21.075  1.00  0.00      A    H
ATOM   1067  HZ1 ACN A 178      12.698   6.319  19.618  1.00  0.00      A    H
ATOM   1068  HZ2 ACN A 178      11.548   6.223  21.047  1.00  0.00      A    H
ATOM   1069  CT  ACN A 179      36.876   1.797   4.401  1.00  0.00      A    C
ATOM   1070  CZ  ACN A 179      36.784   3.047   5.138  1.00  0.00      A    C
ATOM   1071  NZ  ACN A 179      36.652   4.030   5.761  1.00  0.00      A    N
ATOM   1072  HZ  ACN A 179      36.680   0.953   5.058  1.00  0.00      A    H
ATOM   1073  HZ1 ACN A 179      37.910   1.770   4.068  1.00  0.00      A    H
ATOM   1074  HZ2 ACN A 179      36.336   1.870   3.461  1.00  0.00      A    H
ATOM   1075  CT  ACN A 180      19.660  16.235  30.345  1.00  0.00      A    C
ATOM   1076  CZ  ACN A 180      18.379  16.952  30.431  1.00  0.00      A    C
ATOM   1077  NZ  ACN A 180      17.353  17.501  30.479  1.00  0.00      A    N
ATOM   1078  HZ  ACN A 180      19.410  15.178  30.391  1.00  0.00      A    H
ATOM   1079  HZ1 ACN A 180      20.162  16.392  31.297  1.00  0.00      A    H
ATOM   1080  HZ2 ACN A 180      20.169  16.485  29.418  1.00  0.00      A    H
ATOM   1081  CT  ACN A 181      37.657  22.723  11.377  1.00  0.00      A    C
ATOM   1082  CZ  ACN A 181      38.750  22.766  12.322  1.00  0.00      A    C
ATOM   1083  NZ  ACN A 181      39.688  22.821  12.962  1.00  0.00      A    N
ATOM   1084  HZ  ACN A 181      36.868  23.378  11.738  1.00  0.00      A    H
ATOM   1085  HZ1 ACN A 181      37.340  21.699  11.198  1.00  0.00      A    H
ATOM   1086  HZ2 ACN A 181      38.045  23.188  10.474  1.00  0.00      A    H
ATOM   1087  CT  ACN A 182      10.113  26.478  33.878  1.00  0.00      A    C
ATOM   1088  CZ  ACN A 182      10.248  27.196  35.138  1.00  0.00      A    C
ATOM   1089  NZ  ACN A 182      10.361  27.776  36.149  1.00  0.00      A    N
ATOM   1090  HZ  ACN A 182      10.686  26.870  33.042  1.00  0.00      A    H
ATOM   1091  HZ1 ACN A 182       9.065  26.578  33.606  1.00  0.00      A    H
ATOM   1092  HZ2 ACN A 182      10.467  25.467  34.065  1.00  0.00      A    H
ATOM   1093  CT  ACN A 183      23.934  30.254  25.538  1.00  0.00      A    C
ATOM   1094  CZ  ACN A 183      24.431  29.499  24.457  1.00  0.00      A    C
ATOM   1095  NZ  ACN A 183      24.801  28.927  23.502  1.00  0.00      A    N
ATOM   1096  HZ  ACN A 183      24.626  30.106  26.363  1.00  0.00      A    H
ATOM   1097  HZ1 ACN A 183      23.012  29.737  25.793  1.00  0.00      A    H
ATOM   1098  HZ2 ACN A 183      23.791  31.331  25.507  1.00  0.00      A    H
ATOM   1099  CT  ACN A 184      16.188   5.765   6.981  1.00  0.00      A    C
ATOM   1100  CZ  ACN A 184      17.211   4.875   6.465  1.00  0.00      A    C
ATOM   1101  NZ  ACN A 184      17.964   4.231   5.981  1.00  0.00      A    N
ATOM   1102  HZ  ACN A 184      15.236   5.254   6.860  1.00  0.00      A    H
ATOM   1103  HZ1 ACN A 184      16.190   6.670   6.379  1.00  0.00      A    H
ATOM   1104  HZ2 ACN A 184      16.417   5.964   8.025  1.00  0.00      A    H
ATOM   1105  CT  ACN A 185      37.372   9.766  24.522  1.00  0.00      A    C
ATOM   1106  CZ  ACN A 185      37.116  11.196  24.780  1.00  0.00      A    C
ATOM   1107  NZ  ACN A 185      36.898  12.303  24.972  1.00  0.00      A    N
ATOM   1108  HZ  ACN A 185      37.959   9.327  25.325  1.00  0.00      A    H
ATOM   1109  HZ1 ACN A 185      37.974   9.819  23.619  1.00  0.00      A    H
ATOM   1110  HZ2 ACN A 185      36.465   9.187  24.369  1.00  0.00      A    H
ATOM   1111  CT  ACN A 186      25.606  10.204  32.375  1.00  0.00      A    C
ATOM   1112  CZ  ACN A 186      25.877   8.858  32.774  1.00  0.00      A    C
ATOM   1113  NZ  ACN A 186      26.088   7.796  33.070  1.00  0.00      A    N
ATOM   1114  HZ  ACN A 186      26.049  10.318  31.389  1.00  0.00      A    H
ATOM   1115  HZ1 ACN A 186      25.980  10.918  33.105  1.00  0.00      A    H
ATOM   1116  HZ2 ACN A 186      24.536  10.361  32.268  1.00  0.00      A    H
ATOM   1117  CT  ACN A 187      22.998  28.101  29.156  1.00  0.00      A    C
ATOM   1118  CZ  ACN A 187      23.985  27.284  28.442  1.00  0.00      A    C
ATOM   1119  NZ  ACN A 187      24.794  26.666  27.872  1.00  0.00      A    N
ATOM   1120  HZ  ACN A 187      23.512  28.613  29.965  1.00  0.00      A    H
ATOM   1121  HZ1 ACN A 187      22.262  27.389  29.520  1.00  0.00      A    H
ATOM   1122  HZ2 ACN A 187      22.579  28.870  28.512  1.00  0.00      A    H
ATOM   1123  CT  ACN A 188      27.781  26.660  19.952  1.00  0.00      A    C
ATOM   1124  CZ  ACN A 188      27.891  27.286  18.635  1.00  0.00      A    C
ATOM   1125  NZ  ACN A 188      27.991  27.692  17.545  1.00  0.00      A    N
ATOM   1126  HZ  ACN A 188      26.793  26.823  20.375  1.00  0.00      A    H
ATOM   1127  HZ1 ACN A 188      28.579  27.058  20.573  1.00  0.00      A    H
ATOM   1128  HZ2 ACN A 188      27.795  25.601  19.705  1.00  0.00      A    H
ATOM   1129  CT  ACN A 189       2.227   9.556  40.221  1.00  0.00      A    C
ATOM   1130  CZ  ACN A 189       2.430   9.226  38.779  1.00  0.00      A    C
ATOM   1131  NZ  ACN A 189       2.535   8.978  37.675  1.00  0.00      A    N
ATOM   1132  HZ  ACN A 189       1.439  10.298  40.323  1.00  0.00      A    H
ATOM   1133  HZ1 ACN A 189       3.121  10.117  40.484  1.00  0.00      A    H
ATOM   1134  HZ2 ACN A 189       2.029   8.742  40.914  1.00  0.00      A    H
ATOM   1135  CT  ACN A 190      37.115  25.787   7.209  1.00  0.00      A    C
ATOM   1136  CZ  ACN A 190      36.665  24.992   8.322  1.00  0.00      A    C
ATOM   1137  NZ  ACN A 190      36.316  24.377   9.253  1.00  0.00      A    N
ATOM   1138  HZ  ACN A 190      37.496  25.020   6.540  1.00  0.00      A    H
ATOM   1139  HZ1 ACN A 190      37.811  26.570   7.499  1.00  0.00      A    H
ATOM   1140  HZ2 ACN A 190      36.328  26.273   6.638  1.00  0.00      A    H
ATOM   1141  CT  ACN A 191       3.287  13.814  41.447  1.00  0.00      A    C
ATOM   1142  CZ  ACN A 191       3.465  14.073  40.030  1.00  0.00      A    C
ATOM   1143  NZ  ACN A 191       3.658  14.234  38.903  1.00  0.00      A    N
ATOM   1144  HZ  ACN A 191       4.112  14.302  41.959  1.00  0.00      A    H
ATOM   1145  HZ1 ACN A 191       3.284  12.742  41.624  1.00  0.00      A    H
ATOM   1146  HZ2 ACN A 191       2.489  14.364  41.939  1.00  0.00      A    H
ATOM   1147  CT  ACN A 192      29.370  14.212  39.992  1.00  0.00      A    C
ATOM   1148  CZ  ACN A 192      28.831  13.003  40.607  1.00  0.00      A    C
ATOM   1149  NZ  ACN A 192      28.472  12.054  41.065  1.00  0.00      A    N
ATOM   1150  HZ  ACN A 192      28.684  14.574  39.230  1.00  0.00      A    H
ATOM   1151  HZ1 ACN A 192      30.280  13.963  39.450  1.00  0.00      A    H
ATOM   1152  HZ2 ACN A 192      29.492  14.835  40.874  1.00  0.00      A    H
ATOM   1153  CT  ACN A 193       0.238  14.744   4.222  1.00  0.00      A    C
ATOM   1154  CZ  ACN A 193       0.461  15.946   5.018  1.00  0.00      A    C
ATOM   1155  NZ  ACN A 193       0.543  16.964   5.543  1.00  0.00      A    N
ATOM   1156  HZ  ACN A 193      -0.816  14.496   4.126  1.00  0.00      A    H
ATOM   1157  HZ1 ACN A 193       0.627  13.906   4.795  1.00  0.00      A    H
ATOM   1158  HZ2 ACN A 193       0.663  14.900   3.234  1.00  0.00      A    H
ATOM   1159  CT  ACN A 194      11.744  23.618  12.460  1.00  0.00      A    C
ATOM   1160  CZ  ACN A 194      10.421  24.213  12.772  1.00  0.00      A    C
ATOM   1161  NZ  ACN A 194       9.354  24.686  13.102  1.00  0.00      A    N
ATOM   1162  HZ  ACN A 194      12.283  24.479  12.072  1.00  0.00      A    H
ATOM   1163  HZ1 ACN A 194      11.742  22.837  11.703  1.00  0.00      A    H
ATOM   1164  HZ2 ACN A 194      12.210  23.215  13.355  1.00  0.00      A    H
ATOM   1165  CT  ACN A 195      31.204   5.465  11.186  1.00  0.00      A    C
ATOM   1166  CZ  ACN A 195      30.665   4.451  12.051  1.00  0.00      A    C
ATOM   1167  NZ  ACN A 195      30.192   3.718  12.762  1.00  0.00      A    N
ATOM   1168  HZ  ACN A 195      30.560   6.058  10.541  1.00  0.00      A    H
ATOM   1169  HZ1 ACN A 195      32.043   5.130  10.581  1.00  0.00      A    H
ATOM   1170  HZ2 ACN A 195      31.625   6.227  11.837  1.00  0.00      A    H
ATOM   1171  CT  ACN A 196       4.986   9.864   0.724  1.00  0.00      A    C
ATOM   1172  CZ  ACN A 196       5.523  10.008  -0.585  1.00  0.00      A    C
ATOM   1173  NZ  ACN A 196       6.046  10.141  -1.633  1.00  0.00      A    N
ATOM   1174  HZ  ACN A 196       5.188   8.851   1.062  1.00  0.00      A    H
ATOM   1175  HZ1 ACN A 196       3.923  10.068   0.824  1.00  0.00      A    H
ATOM   1176  HZ2 ACN A 196       5.531  10.575   1.340  1.00  0.00      A    H
ATOM   1177  CT  ACN A 197      29.404  23.930  39.372  1.00  0.00      A    C
ATOM   1178  CZ  ACN A 197      29.194  25.329  39.273  1.00  0.00      A    C
ATOM   1179  NZ  ACN A 197      29.016  26.433  39.203  1.00  0.00      A    N
ATOM   1180  HZ  ACN A 197      30.052  23.669  40.204  1.00  0.00      A    H
ATOM   1181  HZ1 ACN A 197      29.795  23.535  38.438  1.00  0.00      A    H
ATOM   1182  HZ2 ACN A 197      28.422  23.469  39.446  1.00  0.00      A    H
ATOM   1183  CT  ACN A 198      31.832  28.923  38.434  1.00  0.00      A    C
ATOM   1184  CZ  ACN A 198      32.252  27.664  37.812  1.00  0.00      A    C
ATOM   1185  NZ  ACN A 198      32.629  26.697  37.308  1.00  0.00      A    N
ATOM   1186  HZ  ACN A 198      32.233  29.736  37.834  1.00  0.00      A    H
ATOM   1187  HZ1 ACN A 198      32.166  29.023  39.464  1.00  0.00      A    H
ATOM   1188  HZ2 ACN A 198      30.753  28.992  38.325  1.00  0.00      A    H
ATOM   1189  CT  ACN A 199      39.276   3.844  13.090  1.00  0.00      A    C
ATOM   1190  CZ  ACN A 199      37.983   3.176  13.009  1.00  0.00      A    C
ATOM   1191  NZ  ACN A 199      36.943   2.707  12.902  1.00  0.00      A    N
ATOM   1192  HZ  ACN A 199      39.136   4.918  12.999  1.00  0.00      A    H
ATOM   1193  HZ1 ACN A 199      39.916   3.419  12.321  1.00  0.00      A    H
ATOM   1194  HZ2 ACN A 199      39.722   3.788  14.080  1.00  0.00      A    H
ATOM   1195  CT  ACN A 200      18.478  44.345  24.737  1.00  0.00      A    C
ATOM   1196  CZ  ACN A 200      19.531  43.716  25.596  1.00  0.00      A    C
ATOM   1197  NZ  ACN A 200      20.390  43.276  26.260  1.00  0.00      A    N
ATOM   1198  HZ  ACN A 200      18.416  45.332  25.189  1.00  0.00      A    H
ATOM   1199  HZ1 ACN A 200      17.573  43.772  24.923  1.00  0.00      A    H
ATOM   1200  HZ2 ACN A 200      18.760  44.326  23.688  1.00  0.00      A    H
ATOM   1201  CT  ACN A 201       0.356  42.223  22.281  1.00  0.00      A    C
ATOM   1202  CZ  ACN A 201       0.222  41.052  21.471  1.00  0.00      A    C
ATOM   1203  NZ  ACN A 201       0.154  40.108  20.788  1.00  0.00      A    N
ATOM   1204  HZ  ACN A 201       0.769  41.885  23.228  1.00  0.00      A    H
ATOM   1205  HZ1 ACN A 201      -0.550  42.824  22.269  1.00  0.00      A    H
ATOM   1206  HZ2 ACN A 201       1.166  42.741  21.774  1.00  0.00      A    H
ATOM   1207  CT  ACN A 202       5.621  18.695  14.041  1.00  0.00      A    C
ATOM   1208  CZ  ACN A 202       6.122  17.894  15.145  1.00  0.00      A    C
ATOM   1209  NZ  ACN A 202       6.544  17.295  16.078  1.00  0.00      A    N
ATOM   1210  HZ  ACN A 202       5.368  18.019  13.228  1.00  0.00      A    H
ATOM   1211  HZ1 ACN A 202       6.427  19.344  13.708  1.00  0.00      A    H
ATOM   1212  HZ2 ACN A 202       4.682  19.191  14.270  1.00  0.00      A    H
ATOM   1213  CT  ACN A 203      26.769   3.643   0.461  1.00  0.00      A    C
ATOM   1214  CZ  ACN A 203      27.417   4.756  -0.229  1.00  0.00      A    C
ATOM   1215  NZ  ACN A 203      27.895   5.710  -0.725  1.00  0.00      A    N
ATOM   1216  HZ  ACN A 203      27.248   3.326   1.384  1.00  0.00      A    H
ATOM   1217  HZ1 ACN A 203      26.707   2.753  -0.160  1.00  0.00      A    H
ATOM   1218  HZ2 ACN A 203      25.758   3.972   0.688  1.00  0.00      A    H
ATOM   1219  CT  ACN A 204      20.743  39.959  21.964  1.00  0.00      A    C
ATOM   1220  CZ  ACN A 204      19.868  40.673  22.914  1.00  0.00      A    C
ATOM   1221  NZ  ACN A 204      19.171  41.175  23.685  1.00  0.00      A    N
ATOM   1222  HZ  ACN A 204      21.719  40.437  21.984  1.00  0.00      A    H
ATOM   1223  HZ1 ACN A 204      20.440  40.014  20.922  1.00  0.00      A    H
ATOM   1224  HZ2 ACN A 204      20.842  38.935  22.314  1.00  0.00      A    H
ATOM   1225  CT  ACN A 205      12.002  28.173   8.165  1.00  0.00      A    C
ATOM   1226  CZ  ACN A 205      12.308  28.000   6.744  1.00  0.00      A    C
ATOM   1227  NZ  ACN A 205      12.551  27.840   5.614  1.00  0.00      A    N
ATOM   1228  HZ  ACN A 205      12.751  28.833   8.595  1.00  0.00      A    H
ATOM   1229  HZ1 ACN A 205      12.018  27.246   8.733  1.00  0.00      A    H
ATOM   1230  HZ2 ACN A 205      11.024  28.612   8.344  1.00  0.00      A    H
ATOM   1231  CT  ACN A 206      16.327  23.200  14.071  1.00  0.00      A    C
ATOM   1232  CZ  ACN A 206      15.311  24.246  14.251  1.00  0.00      A    C
ATOM   1233  NZ  ACN A 206      14.518  25.072  14.472  1.00  0.00      A    N
ATOM   1234  HZ  ACN A 206      17.073  23.653  13.423  1.00  0.00      A    H
ATOM   1235  HZ1 ACN A 206      15.864  22.424  13.467  1.00  0.00      A    H
ATOM   1236  HZ2 ACN A 206      16.707  22.773  14.996  1.00  0.00      A    H
ATOM   1237  CT  ACN A 207      35.228   6.791  11.622  1.00  0.00      A    C
ATOM   1238  CZ  ACN A 207      35.027   7.075  13.028  1.00  0.00      A    C
ATOM   1239  NZ  ACN A 207      34.859   7.230  14.152  1.00  0.00      A    N
ATOM   1240  HZ  ACN A 207      35.047   5.732  11.459  1.00  0.00      A    H
ATOM   1241  HZ1 ACN A 207      36.292   6.966  11.481  1.00  0.00      A    H
ATOM   1242  HZ2 ACN A 207      34.486   7.354  11.062  1.00  0.00      A    H
ATOM   1243  CT  ACN A 208      43.697  36.161  14.365  1.00  0.00      A    C
ATOM   1244  CZ  ACN A 208      44.023  37.384  15.187  1.00  0.00      A    C
ATOM   1245  NZ  ACN A 208      44.188  38.294  15.891  1.00  0.00      A    N
ATOM   1246  HZ  ACN A 208      44.540  35.570  14.018  1.00  0.00      A    H
ATOM   1247  HZ1 ACN A 208      43.008  36.413  13.563  1.00  0.00      A    H
ATOM   1248  HZ2 ACN A 208      43.055  35.505  14.948  1.00  0.00      A    H
ATOM   1249  CT  ACN A 209      34.067   3.956  14.324  1.00  0.00      A    C
ATOM   1250  CZ  ACN A 209      33.413   2.736  14.784  1.00  0.00      A    C
ATOM   1251  NZ  ACN A 209      32.805   1.856  15.189  1.00  0.00      A    N
ATOM   1252  HZ  ACN A 209      35.028   4.078  14.818  1.00  0.00      A    H
ATOM   1253  HZ1 ACN A 209      33.401   4.789  14.534  1.00  0.00      A    H
ATOM   1254  HZ2 ACN A 209      34.265   3.931  13.256  1.00  0.00      A    H
ATOM   1255  CT  ACN A 210      11.367  21.725  24.668  1.00  0.00      A    C
ATOM   1256  CZ  ACN A 210      10.987  20.776  25.772  1.00  0.00      A    C
ATOM   1257  NZ  ACN A 210      10.617  20.144  26.672  1.00  0.00      A    N
ATOM   1258  HZ  ACN A 210      10.978  22.651  25.083  1.00  0.00      A    H
ATOM   1259  HZ1 ACN A 210      10.807  21.463  23.774  1.00  0.00      A    H
ATOM   1260  HZ2 ACN A 210      12.418  21.907  24.459  1.00  0.00      A    H
ATOM   1261  CT  ACN A 211      35.615  35.768  24.972  1.00  0.00      A    C
ATOM   1262  CZ  ACN A 211      36.971  36.214  25.264  1.00  0.00      A    C
ATOM   1263  NZ  ACN A 211      37.985  36.670  25.536  1.00  0.00      A    N
ATOM   1264  HZ  ACN A 211      35.459  35.993  23.920  1.00  0.00      A    H
ATOM   1265  HZ1 ACN A 211      34.886  36.306  25.573  1.00  0.00      A    H
ATOM   1266  HZ2 ACN A 211      35.463  34.694  25.035  1.00  0.00      A    H
ATOM   1267  CT  ACN A 212      21.359  35.126  12.339  1.00  0.00      A    C
ATOM   1268  CZ  ACN A 212      21.418  33.884  11.577  1.00  0.00      A    C
ATOM   1269  NZ  ACN A 212      21.401  32.913  10.976  1.00  0.00      A    N
ATOM   1270  HZ  ACN A 212      21.830  35.880  11.714  1.00  0.00      A    H
ATOM   1271  HZ1 ACN A 212      21.765  35.075  13.346  1.00  0.00      A    H
ATOM   1272  HZ2 ACN A 212      20.315  35.423  12.380  1.00  0.00      A    H
ATOM   1273  CT  ACN A 213      15.920  40.329   8.865  1.00  0.00      A    C
ATOM   1274  CZ  ACN A 213      17.287  39.833   9.387  1.00  0.00      A    C
ATOM   1275  NZ  ACN A 213      18.354  39.551   9.866  1.00  0.00      A    N
ATOM   1276  HZ  ACN A 213      16.003  40.400   7.784  1.00  0.00      A    H
ATOM   1277  HZ1 ACN A 213      15.410  41.100   9.437  1.00  0.00      A    H
ATOM   1278  HZ2 ACN A 213      15.304  39.442   8.990  1.00  0.00      A    H
ATOM   1279  CT  ACN A 214      40.851  36.716  24.583  1.00  0.00      A    C
ATOM   1280  CZ  ACN A 214      40.294  36.715  23.280  1.00  0.00      A    C
ATOM   1281  NZ  ACN A 214      39.798  36.660  22.250  1.00  0.00      A    N
ATOM   1282  HZ  ACN A 214      41.840  37.153  24.465  1.00  0.00      A    H
ATOM   1283  HZ1 ACN A 214      40.717  35.766  25.095  1.00  0.00      A    H
ATOM   1284  HZ2 ACN A 214      40.340  37.400  25.255  1.00  0.00      A    H
ATOM   1285  CT  ACN A 215      38.379   2.896  34.395  1.00  0.00      A    C
ATOM   1286  CZ  ACN A 215      37.469   2.781  35.519  1.00  0.00      A    C
ATOM   1287  NZ  ACN A 215      36.638   2.718  36.411  1.00  0.00      A    N
ATOM   1288  HZ  ACN A 215      38.027   3.183  33.407  1.00  0.00      A    H
ATOM   1289  HZ1 ACN A 215      38.727   1.871  34.293  1.00  0.00      A    H
ATOM   1290  HZ2 ACN A 215      39.247   3.446  34.747  1.00  0.00      A    H
ATOM   1291  CT  ACN A 216      20.551  38.231  33.103  1.00  0.00      A    C
ATOM   1292  CZ  ACN A 216      19.911  38.818  34.288  1.00  0.00      A    C
ATOM   1293  NZ  ACN A 216      19.487  39.224  35.226  1.00  0.00      A    N
ATOM   1294  HZ  ACN A 216      19.701  38.010  32.462  1.00  0.00      A    H
ATOM   1295  HZ1 ACN A 216      21.207  37.408  33.377  1.00  0.00      A    H
ATOM   1296  HZ2 ACN A 216      21.235  38.967  32.688  1.00  0.00      A    H
ATOM   1297  CT  ACN A 217      42.938   8.174  17.581  1.00  0.00      A    C
ATOM   1298  CZ  ACN A 217      43.046   9.636  17.951  1.00  0.00      A    C
ATOM   1299  NZ  ACN A 217      43.030  10.730  18.304  1.00  0.00      A    N
ATOM   1300  HZ  ACN A 217      43.158   7.891  16.555  1.00  0.00      A    H
ATOM   1301  HZ1 ACN A 217      41.886   7.927  17.699  1.00  0.00      A    H
ATOM   1302  HZ2 ACN A 217      43.545   7.672  18.330  1.00  0.00      A    H
ATOM   1303  CT  ACN A 218      25.661  37.745  27.152  1.00  0.00      A    C
ATOM   1304  CZ  ACN A 218      25.453  38.305  28.499  1.00  0.00      A    C
ATOM   1305  NZ  ACN A 218      25.389  38.704  29.580  1.00  0.00      A    N
ATOM   1306  HZ  ACN A 218      25.690  38.422  26.302  1.00  0.00      A    H
ATOM   1307  HZ1 ACN A 218      24.818  37.097  26.921  1.00  0.00      A    H
ATOM   1308  HZ2 ACN A 218      26.582  37.197  27.336  1.00  0.00      A    H
ATOM   1309  CT  ACN A 219       2.200  32.472  21.290  1.00  0.00      A    C
ATOM   1310  CZ  ACN A 219       3.227  33.484  21.564  1.00  0.00      A    C
ATOM   1311  NZ  ACN A 219       3.956  34.309  21.766  1.00  0.00      A    N
ATOM   1312  HZ  ACN A 219       2.206  31.922  22.228  1.00  0.00      A    H
ATOM   1313  HZ1 ACN A 219       2.558  31.732  20.579  1.00  0.00      A    H
ATOM   1314  HZ2 ACN A 219       1.203  32.849  21.078  1.00  0.00      A    H
ATOM   1315  CT  ACN A 220      15.608  29.030  23.734  1.00  0.00      A    C
ATOM   1316  CZ  ACN A 220      16.558  28.218  22.972  1.00  0.00      A    C
ATOM   1317  NZ  ACN A 220      17.294  27.574  22.375  1.00  0.00      A    N
ATOM   1318  HZ  ACN A 220      15.609  29.842  23.012  1.00  0.00      A    H
ATOM   1319  HZ1 ACN A 220      15.959  29.263  24.736  1.00  0.00      A    H
ATOM   1320  HZ2 ACN A 220      14.602  28.621  23.764  1.00  0.00      A    H
ATOM   1321  CT  ACN A 221       8.030  33.783  31.688  1.00  0.00      A    C
ATOM   1322  CZ  ACN A 221       8.887  34.851  32.146  1.00  0.00      A    C
ATOM   1323  NZ  ACN A 221       9.573  35.713  32.522  1.00  0.00      A    N
ATOM   1324  HZ  ACN A 221       7.143  33.674  32.306  1.00  0.00      A    H
ATOM   1325  HZ1 ACN A 221       8.631  32.878  31.650  1.00  0.00      A    H
ATOM   1326  HZ2 ACN A 221       7.707  34.130  30.709  1.00  0.00      A    H
ATOM   1327  CT  ACN A 222       5.904   4.265   1.667  1.00  0.00      A    C
ATOM   1328  CZ  ACN A 222       6.586   5.369   2.300  1.00  0.00      A    C
ATOM   1329  NZ  ACN A 222       7.199   6.227   2.847  1.00  0.00      A    N
ATOM   1330  HZ  ACN A 222       6.467   4.038   0.765  1.00  0.00      A    H
ATOM   1331  HZ1 ACN A 222       4.857   4.487   1.478  1.00  0.00      A    H
ATOM   1332  HZ2 ACN A 222       6.037   3.462   2.387  1.00  0.00      A    H
ATOM   1333  CT  ACN A 223      42.906  39.238  32.976  1.00  0.00      A    C
ATOM   1334  CZ  ACN A 223      41.824  38.329  32.601  1.00  0.00      A    C
ATOM   1335  NZ  ACN A 223      40.948  37.643  32.227  1.00  0.00      A    N
ATOM   1336  HZ  ACN A 223      43.514  38.887  33.806  1.00  0.00      A    H
ATOM   1337  HZ1 ACN A 223      42.455  40.194  33.227  1.00  0.00      A    H
ATOM   1338  HZ2 ACN A 223      43.435  39.365  32.035  1.00  0.00      A    H
ATOM   1339  CT  ACN A 224       7.436  27.574  18.172  1.00  0.00      A    C
ATOM   1340  CZ  ACN A 224       6.756  26.389  18.632  1.00  0.00      A    C
ATOM   1341  NZ  ACN A 224       6.245  25.419  18.958  1.00  0.00      A    N
ATOM   1342  HZ  ACN A 224       8.354  27.314  17.651  1.00  0.00      A    H
ATOM   1343  HZ1 ACN A 224       7.540  28.236  19.029  1.00  0.00      A    H
ATOM   1344  HZ2 ACN A 224       6.723  27.971  17.454  1.00  0.00      A    H
ATOM   1345  CT  ACN A 225      33.745  15.304  41.683  1.00  0.00      A    C
ATOM   1346  CZ  ACN A 225      34.313  15.689  42.973  1.00  0.00      A    C
ATOM   1347  NZ  ACN A 225      34.753  15.970  44.011  1.00  0.00      A    N
ATOM   1348  HZ  ACN A 225      34.146  16.064  41.017  1.00  0.00      A    H
ATOM   1349  HZ1 ACN A 225      32.663  15.413  41.687  1.00  0.00      A    H
ATOM   1350  HZ2 ACN A 225      33.932  14.256  41.461  1.00  0.00      A    H
ATOM   1351  CT  ACN A 226      11.680  12.989  12.392  1.00  0.00      A    C
ATOM   1352  CZ  ACN A 226      12.410  11.679  12.277  1.00  0.00      A    C
ATOM   1353  NZ  ACN A 226      12.906  10.661  12.166  1.00  0.00      A    N
ATOM   1354  HZ  ACN A 226      11.547  13.419  11.402  1.00  0.00      A    H
ATOM   1355  HZ1 ACN A 226      12.268  13.621  13.052  1.00  0.00      A    H
ATOM   1356  HZ2 ACN A 226      10.755  12.712  12.892  1.00  0.00      A    H
ATOM   1357  CT  ACN A 227      18.095  43.203  20.842  1.00  0.00      A    C
ATOM   1358  CZ  ACN A 227      18.695  42.578  19.645  1.00  0.00      A    C
ATOM   1359  NZ  ACN A 227      19.172  42.080  18.781  1.00  0.00      A    N
ATOM   1360  HZ  ACN A 227      17.407  42.479  21.270  1.00  0.00      A    H
ATOM   1361  HZ1 ACN A 227      17.470  44.015  20.479  1.00  0.00      A    H
ATOM   1362  HZ2 ACN A 227      18.703  43.494  21.694  1.00  0.00      A    H
ATOM   1363  CT  ACN A 228      36.342  22.165   5.431  1.00  0.00      A    C
ATOM   1364  CZ  ACN A 228      35.832  21.788   4.107  1.00  0.00      A    C
ATOM   1365  NZ  ACN A 228      35.438  21.482   3.069  1.00  0.00      A    N
ATOM   1366  HZ  ACN A 228      37.138  21.508   5.772  1.00  0.00      A    H
ATOM   1367  HZ1 ACN A 228      35.546  22.199   6.170  1.00  0.00      A    H
ATOM   1368  HZ2 ACN A 228      36.815  23.134   5.289  1.00  0.00      A    H
ATOM   1369  CT  ACN A 229      11.301  21.790   1.381  1.00  0.00      A    C
ATOM   1370  CZ  ACN A 229      11.866  21.060   0.267  1.00  0.00      A    C
ATOM   1371  NZ  ACN A 229      12.328  20.548  -0.684  1.00  0.00      A    N
ATOM   1372  HZ  ACN A 229      12.182  22.144   1.910  1.00  0.00      A    H
ATOM   1373  HZ1 ACN A 229      10.731  21.217   2.108  1.00  0.00      A    H
ATOM   1374  HZ2 ACN A 229      10.752  22.630   0.961  1.00  0.00      A    H
ATOM   1375  CT  ACN A 230      41.160  20.157  11.611  1.00  0.00      A    C
ATOM   1376  CZ  ACN A 230      42.333  20.032  12.573  1.00  0.00      A    C
ATOM   1377  NZ  ACN A 230      43.225  20.025  13.318  1.00  0.00      A    N
ATOM   1378  HZ  ACN A 230      41.114  21.173  11.228  1.00  0.00      A    H
ATOM   1379  HZ1 ACN A 230      40.289  19.919  12.216  1.00  0.00      A    H
ATOM   1380  HZ2 ACN A 230      41.085  19.510  10.741  1.00  0.00      A    H
ATOM   1381  CT  ACN A 231       2.267  20.534  20.651  1.00  0.00      A    C
ATOM   1382  CZ  ACN A 231       1.796  21.340  19.524  1.00  0.00      A    C
ATOM   1383  NZ  ACN A 231       1.455  22.001  18.637  1.00  0.00      A    N
ATOM   1384  HZ  ACN A 231       1.519  19.796  20.929  1.00  0.00      A    H
ATOM   1385  HZ1 ACN A 231       2.496  21.205  21.475  1.00  0.00      A    H
ATOM   1386  HZ2 ACN A 231       3.109  19.941  20.305  1.00  0.00      A    H
ATOM   1387  CT  ACN A 232      38.723  43.191  39.708  1.00  0.00      A    C
ATOM   1388  CZ  ACN A 232      39.720  43.703  38.775  1.00  0.00      A    C
ATOM   1389  NZ  ACN A 232      40.488  44.096  38.026  1.00  0.00      A    N
ATOM   1390  HZ  ACN A 232      38.820  42.115  39.587  1.00  0.00      A    H
ATOM   1391  HZ1 ACN A 232      37.692  43.437  39.466  1.00  0.00      A    H
ATOM   1392  HZ2 ACN A 232      38.941  43.461  40.738  1.00  0.00      A    H
ATOM   1393  CT  ACN A 233       8.314  21.250  31.987  1.00  0.00      A    C
ATOM   1394  CZ  ACN A 233       9.159  22.441  31.918  1.00  0.00      A    C
ATOM   1395  NZ  ACN A 233       9.752  23.477  31.870  1.00  0.00      A    N
ATOM   1396  HZ  ACN A 233       7.977  20.905  31.013  1.00  0.00      A    H
ATOM   1397  HZ1 ACN A 233       7.515  21.689  32.579  1.00  0.00      A    H
ATOM   1398  HZ2 ACN A 233       8.919  20.495  32.483  1.00  0.00      A    H
ATOM   1399  CT  ACN A 234      22.516  11.847  34.691  1.00  0.00      A    C
ATOM   1400  CZ  ACN A 234      21.847  13.146  34.579  1.00  0.00      A    C
ATOM   1401  NZ  ACN A 234      21.302  14.202  34.488  1.00  0.00      A    N
ATOM   1402  HZ  ACN A 234      23.489  11.987  34.227  1.00  0.00      A    H
ATOM   1403  HZ1 ACN A 234      21.997  11.135  34.054  1.00  0.00      A    H
ATOM   1404  HZ2 ACN A 234      22.469  11.585  35.745  1.00  0.00      A    H
ATOM   1405  CT  ACN A 235      32.967  27.781  33.954  1.00  0.00      A    C
ATOM   1406  CZ  ACN A 235      34.128  26.969  34.327  1.00  0.00      A    C
ATOM   1407  NZ  ACN A 235      35.011  26.343  34.645  1.00  0.00      A    N
ATOM   1408  HZ  ACN A 235      33.241  28.825  33.826  1.00  0.00      A    H
ATOM   1409  HZ1 ACN A 235      32.157  27.577  34.650  1.00  0.00      A    H
ATOM   1410  HZ2 ACN A 235      32.827  27.344  32.969  1.00  0.00      A    H
ATOM   1411  CT  ACN A 236      10.980   0.157  18.759  1.00  0.00      A    C
ATOM   1412  CZ  ACN A 236      11.674   0.795  17.599  1.00  0.00      A    C
ATOM   1413  NZ  ACN A 236      12.118   1.288  16.673  1.00  0.00      A    N
ATOM   1414  HZ  ACN A 236      10.768  -0.886  18.539  1.00  0.00      A    H
ATOM   1415  HZ1 ACN A 236      10.008   0.623  18.896  1.00  0.00      A    H
ATOM   1416  HZ2 ACN A 236      11.591   0.289  19.649  1.00  0.00      A    H
ATOM   1417  CT  ACN A 237      38.924  35.372  19.494  1.00  0.00      A    C
ATOM   1418  CZ  ACN A 237      38.235  34.984  18.275  1.00  0.00      A    C
ATOM   1419  NZ  ACN A 237      37.573  34.687  17.382  1.00  0.00      A    N
ATOM   1420  HZ  ACN A 237      39.986  35.294  19.278  1.00  0.00      A    H
ATOM   1421  HZ1 ACN A 237      38.644  34.679  20.284  1.00  0.00      A    H
ATOM   1422  HZ2 ACN A 237      38.662  36.365  19.850  1.00  0.00      A    H
ATOM   1423  CT  ACN A 238      22.251  26.645   1.492  1.00  0.00      A    C
ATOM   1424  CZ  ACN A 238      21.029  27.355   1.655  1.00  0.00      A    C
ATOM   1425  NZ  ACN A 238      20.028  27.876   1.814  1.00  0.00      A    N
ATOM   1426  HZ  ACN A 238      22.218  25.993   2.361  1.00  0.00      A    H
ATOM   1427  HZ1 ACN A 238      22.976  27.441   1.641  1.00  0.00      A    H
ATOM   1428  HZ2 ACN A 238      22.411  26.083   0.575  1.00  0.00      A    H
ATOM   1429  CT  ACN A 239      15.805  37.814   3.958  1.00  0.00      A    C
ATOM   1430  CZ  ACN A 239      17.199  37.275   4.045  1.00  0.00      A    C
ATOM   1431  NZ  ACN A 239      18.269  36.812   4.150  1.00  0.00      A    N
ATOM   1432  HZ  ACN A 239      15.841  38.846   3.618  1.00  0.00      A    H
ATOM   1433  HZ1 ACN A 239      15.365  37.688   4.944  1.00  0.00      A    H
ATOM   1434  HZ2 ACN A 239      15.297  37.219   3.204  1.00  0.00      A    H
ATOM   1435  CT  ACN A 240      35.710   2.351   8.635  1.00  0.00      A    C
ATOM   1436  CZ  ACN A 240      36.557   3.436   9.174  1.00  0.00      A    C
ATOM   1437  NZ  ACN A 240      37.194   4.305   9.572  1.00  0.00      A    N
ATOM   1438  HZ  ACN A 240      36.058   1.944   7.689  1.00  0.00      A    H
ATOM   1439  HZ1 ACN A 240      34.679   2.695   8.614  1.00  0.00      A    H
ATOM   1440  HZ2 ACN A 240      35.901   1.588   9.386  1.00  0.00      A    H
ATOM   1441  CT  ACN A 241      37.685  30.475  40.279  1.00  0.00      A    C
ATOM   1442  CZ  ACN A 241      38.804  29.659  40.666  1.00  0.00      A    C
ATOM   1443  NZ  ACN A 241      39.741  29.064  40.964  1.00  0.00      A    N
ATOM   1444  HZ  ACN A 241      36.778  29.973  39.952  1.00  0.00      A    H
ATOM   1445  HZ1 ACN A 241      38.000  31.011  39.388  1.00  0.00      A    H
ATOM   1446  HZ2 ACN A 241      37.369  31.187  41.037  1.00  0.00      A    H
ATOM   1447  CT  ACN A 242       3.984  32.886  32.947  1.00  0.00      A    C
ATOM   1448  CZ  ACN A 242       4.699  31.985  32.021  1.00  0.00      A    C
ATOM   1449  NZ  ACN A 242       5.265  31.251  31.308  1.00  0.00      A    N
ATOM   1450  HZ  ACN A 242       4.251  32.522  33.936  1.00  0.00      A    H
ATOM   1451  HZ1 ACN A 242       2.916  32.746  32.797  1.00  0.00      A    H
ATOM   1452  HZ2 ACN A 242       4.096  33.961  32.829  1.00  0.00      A    H
ATOM   1453  CT  ACN A 243      37.164   7.095   7.425  1.00  0.00      A    C
ATOM   1454  CZ  ACN A 243      37.031   7.847   8.671  1.00  0.00      A    C
ATOM   1455  NZ  ACN A 243      36.933   8.476   9.616  1.00  0.00      A    N
ATOM   1456  HZ  ACN A 243      38.237   6.991   7.284  1.00  0.00      A    H
ATOM   1457  HZ1 ACN A 243      36.801   7.658   6.569  1.00  0.00      A    H
ATOM   1458  HZ2 ACN A 243      36.780   6.085   7.549  1.00  0.00      A    H
ATOM   1459  CT  ACN A 244      18.666  24.834  16.576  1.00  0.00      A    C
ATOM   1460  CZ  ACN A 244      19.155  26.164  16.239  1.00  0.00      A    C
ATOM   1461  NZ  ACN A 244      19.596  27.241  15.998  1.00  0.00      A    N
ATOM   1462  HZ  ACN A 244      18.528  24.789  17.654  1.00  0.00      A    H
ATOM   1463  HZ1 ACN A 244      19.357  24.033  16.324  1.00  0.00      A    H
ATOM   1464  HZ2 ACN A 244      17.682  24.873  16.116  1.00  0.00      A    H
ATOM   1465  CT  ACN A 245       8.310  15.161  21.814  1.00  0.00      A    C
ATOM   1466  CZ  ACN A 245       6.932  15.060  22.344  1.00  0.00      A    C
ATOM   1467  NZ  ACN A 245       5.840  15.016  22.739  1.00  0.00      A    N
ATOM   1468  HZ  ACN A 245       8.523  14.189  21.377  1.00  0.00      A    H
ATOM   1469  HZ1 ACN A 245       9.069  15.239  22.588  1.00  0.00      A    H
ATOM   1470  HZ2 ACN A 245       8.443  15.944  21.072  1.00  0.00      A    H
ATOM   1471  CT  ACN A 246       7.318  11.256  39.788  1.00  0.00      A    C
ATOM   1472  CZ  ACN A 246       7.283  11.744  38.398  1.00  0.00      A    C
ATOM   1473  NZ  ACN A 246       7.332  12.159  37.322  1.00  0.00      A    N
ATOM   1474  HZ  ACN A 246       7.844  11.905  40.484  1.00  0.00      A    H
ATOM   1475  HZ1 ACN A 246       7.715  10.251  39.906  1.00  0.00      A    H
ATOM   1476  HZ2 ACN A 246       6.316  11.332  40.202  1.00  0.00      A    H
ATOM   1477  CT  ACN A 247       5.814   3.895  13.854  1.00  0.00      A    C
ATOM   1478  CZ  ACN A 247       6.841   2.861  13.629  1.00  0.00      A    C
ATOM   1479  NZ  ACN A 247       7.634   1.994  13.429  1.00  0.00      A    N
ATOM   1480  HZ  ACN A 247       4.966   3.804  13.180  1.00  0.00      A    H
ATOM   1481  HZ1 ACN A 247       6.310   4.854  13.728  1.00  0.00      A    H
ATOM   1482  HZ2 ACN A 247       5.562   3.839  14.910  1.00  0.00      A    H
ATOM   1483  CT  ACN A 248      19.048   0.589  38.401  1.00  0.00      A    C
ATOM   1484  CZ  ACN A 248      18.813   0.604  39.868  1.00  0.00      A    C
ATOM   1485  NZ  ACN A 248      18.620   0.626  40.990  1.00  0.00      A    N
ATOM   1486  HZ  ACN A 248      18.629  -0.323  37.983  1.00  0.00      A    H
ATOM   1487  HZ1 ACN A 248      20.109   0.824  38.367  1.00  0.00      A    H
ATOM   1488  HZ2 ACN A 248      18.459   1.424  38.032  1.00  0.00      A    H
ATOM   1489  CT  ACN A 249      14.723  19.877   5.825  1.00  0.00      A    C
ATOM   1490  CZ  ACN A 249      15.797  19.082   6.573  1.00  0.00      A    C
ATOM   1491  NZ  ACN A 249      16.593  18.493   7.112  1.00  0.00      A    N
ATOM   1492  HZ  ACN A 249      14.722  20.875   6.258  1.00  0.00      A    H
ATOM   1493  HZ1 ACN A 249      13.852  19.293   6.110  1.00  0.00      A    H
ATOM   1494  HZ2 ACN A 249      14.863  19.756   4.754  1.00  0.00      A    H
ATOM   1495  CT  ACN A 250      12.123   6.298  29.569  1.00  0.00      A    C
ATOM   1496  CZ  ACN A 250      12.310   7.749  29.865  1.00  0.00      A    C
ATOM   1497  NZ  ACN A 250      12.521   8.874  30.040  1.00  0.00      A    N
ATOM   1498  HZ  ACN A 250      11.091   6.193  29.244  1.00  0.00      A    H
ATOM   1499  HZ1 ACN A 250      12.253   5.807  30.530  1.00  0.00      A    H
ATOM   1500  HZ2 ACN A 250      12.789   5.996  28.765  1.00  0.00      A    H
ATOM   1501  CT  ACN A 251      11.723  34.934   3.267  1.00  0.00      A    C
ATOM   1502  CZ  ACN A 251      12.080  33.524   3.616  1.00  0.00      A    C
ATOM   1503  NZ  ACN A 251      12.319  32.416   3.936  1.00  0.00      A    N
ATOM   1504  HZ  ACN A 251      11.203  35.395   4.103  1.00  0.00      A    H
ATOM   1505  HZ1 ACN A 251      11.185  34.925   2.322  1.00  0.00      A    H
ATOM   1506  HZ2 ACN A 251      12.698  35.387   3.106  1.00  0.00      A    H
ATOM   1507  CT  ACN A 252       2.071  25.360   7.834  1.00  0.00      A    C
ATOM   1508  CZ  ACN A 252       1.288  25.303   9.042  1.00  0.00      A    C
ATOM   1509  NZ  ACN A 252       0.621  25.272   9.981  1.00  0.00      A    N
ATOM   1510  HZ  ACN A 252       3.020  25.883   7.915  1.00  0.00      A    H
ATOM   1511  HZ1 ACN A 252       1.423  25.891   7.141  1.00  0.00      A    H
ATOM   1512  HZ2 ACN A 252       2.171  24.337   7.479  1.00  0.00      A    H
ATOM   1513  CT  ACN A 253      41.869  42.016  25.650  1.00  0.00      A    C
ATOM   1514  CZ  ACN A 253      43.322  41.817  25.721  1.00  0.00      A    C
ATOM   1515  NZ  ACN A 253      44.440  41.525  25.768  1.00  0.00      A    N
ATOM   1516  HZ  ACN A 253      41.623  43.046  25.403  1.00  0.00      A    H
ATOM   1517  HZ1 ACN A 253      41.466  41.834  26.643  1.00  0.00      A    H
ATOM   1518  HZ2 ACN A 253      41.507  41.217  25.008  1.00  0.00      A    H
ATOM   1519  CT  ACN A 254      37.992   9.885  12.666  1.00  0.00      A    C
ATOM   1520  CZ  ACN A 254      36.507  10.120  12.703  1.00  0.00      A    C
ATOM   1521  NZ  ACN A 254      35.315  10.185  12.741  1.00  0.00      A    N
ATOM   1522  HZ  ACN A 254      38.331   9.258  11.845  1.00  0.00      A    H
ATOM   1523  HZ1 ACN A 254      38.274   9.403  13.598  1.00  0.00      A    H
ATOM   1524  HZ2 ACN A 254      38.400  10.887  12.567  1.00  0.00      A    H
ATOM   1525  CT  ACN A 255      39.764   7.110  40.350  1.00  0.00      A    C
ATOM   1526  CZ  ACN A 255      38.514   6.431  40.629  1.00  0.00      A    C
ATOM   1527  NZ  ACN A 255      37.506   5.963  40.883  1.00  0.00      A    N
ATOM   1528  HZ  ACN A 255      39.692   8.128  40.724  1.00  0.00      A    H
ATOM   1529  HZ1 ACN A 255      40.007   7.296  39.307  1.00  0.00      A    H
ATOM   1530  HZ2 ACN A 255      40.602   6.524  40.718  1.00  0.00      A    H
ATOM   1531  CT  ACN A 256      28.102  29.883  38.068  1.00  0.00      A    C
ATOM   1532  CZ  ACN A 256      27.339  30.344  36.914  1.00  0.00      A    C
ATOM   1533  NZ  ACN A 256      26.747  30.762  35.971  1.00  0.00      A    N
ATOM   1534  HZ  ACN A 256      29.144  30.129  37.884  1.00  0.00      A    H
ATOM   1535  HZ1 ACN A 256      27.972  28.804  38.055  1.00  0.00      A    H
ATOM   1536  HZ2 ACN A 256      27.741  30.300  39.005  1.00  0.00      A    H
ATOM   1537  CT  ACN A 257       0.750   0.824  24.819  1.00  0.00      A    C
ATOM   1538  CZ  ACN A 257       2.094   0.902  25.393  1.00  0.00      A    C
ATOM   1539  NZ  ACN A 257       3.171   0.951  25.867  1.00  0.00      A    N
ATOM   1540  HZ  ACN A 257       0.729   0.480  23.788  1.00  0.00      A    H
ATOM   1541  HZ1 ACN A 257       0.298   1.809  24.902  1.00  0.00      A    H
ATOM   1542  HZ2 ACN A 257       0.121   0.204  25.453  1.00  0.00      A    H
ATOM   1543  CT  ACN A 258       2.398  37.348  17.970  1.00  0.00      A    C
ATOM   1544  CZ  ACN A 258       3.728  36.678  17.954  1.00  0.00      A    C
ATOM   1545  NZ  ACN A 258       4.746  36.159  17.971  1.00  0.00      A    N
ATOM   1546  HZ  ACN A 258       2.337  38.341  17.532  1.00  0.00      A    H
ATOM   1547  HZ1 ACN A 258       2.078  37.349  19.009  1.00  0.00      A    H
ATOM   1548  HZ2 ACN A 258       1.701  36.773  17.366  1.00  0.00      A    H
ATOM   1549  CT  ACN A 259      37.474  35.972  38.559  1.00  0.00      A    C
ATOM   1550  CZ  ACN A 259      37.158  34.863  39.511  1.00  0.00      A    C
ATOM   1551  NZ  ACN A 259      36.954  33.945  40.214  1.00  0.00      A    N
ATOM   1552  HZ  ACN A 259      37.461  35.510  37.576  1.00  0.00      A    H
ATOM   1553  HZ1 ACN A 259      38.433  36.448  38.752  1.00  0.00      A    H
ATOM   1554  HZ2 ACN A 259      36.717  36.752  38.529  1.00  0.00      A    H
ATOM   1555  CT  ACN A 260      12.706  33.724  16.395  1.00  0.00      A    C
ATOM   1556  CZ  ACN A 260      12.669  33.801  17.871  1.00  0.00      A    C
ATOM   1557  NZ  ACN A 260      12.712  33.892  19.046  1.00  0.00      A    N
ATOM   1558  HZ  ACN A 260      13.266  32.905  15.950  1.00  0.00      A    H
ATOM   1559  HZ1 ACN A 260      13.050  34.674  15.995  1.00  0.00      A    H
ATOM   1560  HZ2 ACN A 260      11.672  33.527  16.121  1.00  0.00      A    H
ATOM   1561  CT  ACN A 261      25.047  19.071  18.361  1.00  0.00      A    C
ATOM   1562  CZ  ACN A 261      25.671  18.422  17.201  1.00  0.00      A    C
ATOM   1563  NZ  ACN A 261      26.089  17.985  16.240  1.00  0.00      A    N
ATOM   1564  HZ  ACN A 261      25.277  20.133  18.404  1.00  0.00      A    H
ATOM   1565  HZ1 ACN A 261      25.354  18.635  19.308  1.00  0.00      A    H
ATOM   1566  HZ2 ACN A 261      23.986  19.018  18.131  1.00  0.00      A    H
ATOM   1567  CT  ACN A 262      16.271  31.141  37.182  1.00  0.00      A    C
ATOM   1568  CZ  ACN A 262      15.903  30.393  38.367  1.00  0.00      A    C
ATOM   1569  NZ  ACN A 262      15.638  29.764  39.322  1.00  0.00      A    N
ATOM   1570  HZ  ACN A 262      16.570  30.373  36.472  1.00  0.00      A    H
ATOM   1571  HZ1 ACN A 262      17.106  31.800  37.404  1.00  0.00      A    H
ATOM   1572  HZ2 ACN A 262      15.420  31.654  36.741  1.00  0.00      A    H
ATOM   1573  CT  ACN A 263       9.315   2.407  21.805  1.00  0.00      A    C
ATOM   1574  CZ  ACN A 263       7.823   2.551  21.757  1.00  0.00      A    C
ATOM   1575  NZ  ACN A 263       6.677   2.629  21.771  1.00  0.00      A    N
ATOM   1576  HZ  ACN A 263       9.736   1.601  21.209  1.00  0.00      A    H
ATOM   1577  HZ1 ACN A 263       9.581   2.001  22.778  1.00  0.00      A    H
ATOM   1578  HZ2 ACN A 263       9.778   3.348  21.522  1.00  0.00      A    H
ATOM   1579  CT  ACN A 264       1.531  28.546   5.171  1.00  0.00      A    C
ATOM   1580  CZ  ACN A 264       0.629  27.600   4.522  1.00  0.00      A    C
ATOM   1581  NZ  ACN A 264      -0.014  26.797   3.993  1.00  0.00      A    N
ATOM   1582  HZ  ACN A 264       0.906  29.242   5.725  1.00  0.00      A    H
ATOM   1583  HZ1 ACN A 264       2.024  29.079   4.362  1.00  0.00      A    H
ATOM   1584  HZ2 ACN A 264       2.214  28.126   5.905  1.00  0.00      A    H
ATOM   1585  CT  ACN A 265      22.575   9.216  38.139  1.00  0.00      A    C
ATOM   1586  CZ  ACN A 265      23.503   8.073  38.068  1.00  0.00      A    C
ATOM   1587  NZ  ACN A 265      24.245   7.196  37.974  1.00  0.00      A    N
ATOM   1588  HZ  ACN A 265      23.024  10.077  38.628  1.00  0.00      A    H
ATOM   1589  HZ1 ACN A 265      21.705   8.974  38.745  1.00  0.00      A    H
ATOM   1590  HZ2 ACN A 265      22.196   9.575  37.186  1.00  0.00      A    H
ATOM   1591  CT  ACN A 266      20.398  33.070  25.810  1.00  0.00      A    C
ATOM   1592  CZ  ACN A 266      19.592  32.825  26.989  1.00  0.00      A    C
ATOM   1593  NZ  ACN A 266      19.000  32.715  27.975  1.00  0.00      A    N
ATOM   1594  HZ  ACN A 266      21.436  33.241  26.083  1.00  0.00      A    H
ATOM   1595  HZ1 ACN A 266      19.964  33.795  25.126  1.00  0.00      A    H
ATOM   1596  HZ2 ACN A 266      20.369  32.138  25.250  1.00  0.00      A    H
ATOM   1597  CT  ACN A 267      24.722  24.095   4.831  1.00  0.00      A    C
ATOM   1598  CZ  ACN A 267      24.392  24.044   3.339  1.00  0.00      A    C
ATOM   1599  NZ  ACN A 267      24.086  24.012   2.237  1.00  0.00      A    N
ATOM   1600  HZ  ACN A 267      24.469  23.144   5.294  1.00  0.00      A    H
ATOM   1601  HZ1 ACN A 267      24.275  24.946   5.337  1.00  0.00      A    H
ATOM   1602  HZ2 ACN A 267      25.780  24.217   5.050  1.00  0.00      A    H
ATOM   1603  CT  ACN A 268      29.742   7.310   2.455  1.00  0.00      A    C
ATOM   1604  CZ  ACN A 268      28.679   8.026   1.787  1.00  0.00      A    C
ATOM   1605  NZ  ACN A 268      27.818   8.592   1.227  1.00  0.00      A    N
ATOM   1606  HZ  ACN A 268      29.634   7.551   3.510  1.00  0.00      A    H
ATOM   1607  HZ1 ACN A 268      30.673   7.623   1.991  1.00  0.00      A    H
ATOM   1608  HZ2 ACN A 268      29.665   6.264   2.168  1.00  0.00      A    H
ATOM   1609  CT  ACN A 269      11.132  16.613  29.462  1.00  0.00      A    C
ATOM   1610  CZ  ACN A 269      12.275  16.715  28.561  1.00  0.00      A    C
ATOM   1611  NZ  ACN A 269      13.140  16.784  27.814  1.00  0.00      A    N
ATOM   1612  HZ  ACN A 269      10.191  16.498  28.931  1.00  0.00      A    H
ATOM   1613  HZ1 ACN A 269      11.175  17.349  30.261  1.00  0.00      A    H
ATOM   1614  HZ2 ACN A 269      11.241  15.665  29.982  1.00  0.00      A    H
ATOM   1615  CT  ACN A 270      12.791  24.092  17.331  1.00  0.00      A    C
ATOM   1616  CZ  ACN A 270      14.181  23.875  17.887  1.00  0.00      A    C
ATOM   1617  NZ  ACN A 270      15.212  23.714  18.388  1.00  0.00      A    N
ATOM   1618  HZ  ACN A 270      12.140  23.224  17.412  1.00  0.00      A    H
ATOM   1619  HZ1 ACN A 270      12.800  24.381  16.284  1.00  0.00      A    H
ATOM   1620  HZ2 ACN A 270      12.267  24.856  17.900  1.00  0.00      A    H
ATOM   1621  CT  ACN A 271      30.051  35.733  13.054  1.00  0.00      A    C
ATOM   1622  CZ  ACN A 271      31.402  35.309  13.490  1.00  0.00      A    C
ATOM   1623  NZ  ACN A 271      32.457  34.944  13.845  1.00  0.00      A    N
ATOM   1624  HZ  ACN A 271      29.684  36.479  13.754  1.00  0.00      A    H
ATOM   1625  HZ1 ACN A 271      29.492  34.810  12.926  1.00  0.00      A    H
ATOM   1626  HZ2 ACN A 271      30.258  36.304  12.152  1.00  0.00      A    H
ATOM   1627  CT  ACN A 272      18.820   7.683  34.842  1.00  0.00      A    C
ATOM   1628  CZ  ACN A 272      19.575   7.537  36.077  1.00  0.00      A    C
ATOM   1629  NZ  ACN A 272      20.216   7.348  36.994  1.00  0.00      A    N
ATOM   1630  HZ  ACN A 272      18.076   6.895  34.932  1.00  0.00      A    H
ATOM   1631  HZ1 ACN A 272      19.418   7.570  33.941  1.00  0.00      A    H
ATOM   1632  HZ2 ACN A 272      18.316   8.645  34.788  1.00  0.00      A    H
ATOM   1633  CT  ACN A 273      20.203  22.676   2.055  1.00  0.00      A    C
ATOM   1634  CZ  ACN A 273      19.902  21.943   0.873  1.00  0.00      A    C
ATOM   1635  NZ  ACN A 273      19.620  21.359  -0.103  1.00  0.00      A    N
ATOM   1636  HZ  ACN A 273      19.402  23.353   2.342  1.00  0.00      A    H
ATOM   1637  HZ1 ACN A 273      21.034  23.342   1.841  1.00  0.00      A    H
ATOM   1638  HZ2 ACN A 273      20.395  22.034   2.911  1.00  0.00      A    H
ATOM   1639  CT  ACN A 274      14.122  39.600  38.179  1.00  0.00      A    C
ATOM   1640  CZ  ACN A 274      13.467  38.290  38.262  1.00  0.00      A    C
ATOM   1641  NZ  ACN A 274      12.846  37.321  38.356  1.00  0.00      A    N
ATOM   1642  HZ  ACN A 274      13.593  40.093  37.367  1.00  0.00      A    H
ATOM   1643  HZ1 ACN A 274      15.178  39.620  37.921  1.00  0.00      A    H
ATOM   1644  HZ2 ACN A 274      14.158  40.142  39.121  1.00  0.00      A    H
ATOM   1645  CT  ACN A 275      30.024  36.470  21.446  1.00  0.00      A    C
ATOM   1646  CZ  ACN A 275      30.414  35.794  20.205  1.00  0.00      A    C
ATOM   1647  NZ  ACN A 275      30.726  35.296  19.202  1.00  0.00      A    N
ATOM   1648  HZ  ACN A 275      28.938  36.499  21.394  1.00  0.00      A    H
ATOM   1649  HZ1 ACN A 275      30.462  37.465  21.428  1.00  0.00      A    H
ATOM   1650  HZ2 ACN A 275      30.358  35.837  22.264  1.00  0.00      A    H
ATOM   1651  CT  ACN A 276       5.972  36.716  12.050  1.00  0.00      A    C
ATOM   1652  CZ  ACN A 276       7.213  37.427  11.757  1.00  0.00      A    C
ATOM   1653  NZ  ACN A 276       8.218  37.966  11.500  1.00  0.00      A    N
ATOM   1654  HZ  ACN A 276       5.111  37.059  11.482  1.00  0.00      A    H
ATOM   1655  HZ1 ACN A 276       5.869  36.710  13.132  1.00  0.00      A    H
ATOM   1656  HZ2 ACN A 276       6.173  35.694  11.741  1.00  0.00      A    H
ATOM   1657  CT  ACN A 277      23.568   9.956   7.254  1.00  0.00      A    C
ATOM   1658  CZ  ACN A 277      23.651  10.266   8.700  1.00  0.00      A    C
ATOM   1659  NZ  ACN A 277      23.736  10.459   9.809  1.00  0.00      A    N
ATOM   1660  HZ  ACN A 277      23.937   8.953   7.056  1.00  0.00      A    H
ATOM   1661  HZ1 ACN A 277      24.171  10.596   6.615  1.00  0.00      A    H
ATOM   1662  HZ2 ACN A 277      22.515  10.101   7.027  1.00  0.00      A    H
ATOM   1663  CT  ACN A 278       2.287  25.610   1.201  1.00  0.00      A    C
ATOM   1664  CZ  ACN A 278       1.764  26.764   0.464  1.00  0.00      A    C
ATOM   1665  NZ  ACN A 278       1.404  27.645  -0.181  1.00  0.00      A    N
ATOM   1666  HZ  ACN A 278       2.818  24.945   0.525  1.00  0.00      A    H
ATOM   1667  HZ1 ACN A 278       1.420  25.077   1.582  1.00  0.00      A    H
ATOM   1668  HZ2 ACN A 278       3.025  25.948   1.923  1.00  0.00      A    H
ATOM   1669  CT  ACN A 279      19.400  31.188  15.195  1.00  0.00      A    C
ATOM   1670  CZ  ACN A 279      20.619  31.972  15.456  1.00  0.00      A    C
ATOM   1671  NZ  ACN A 279      21.593  32.579  15.602  1.00  0.00      A    N
ATOM   1672  HZ  ACN A 279      18.601  31.827  15.563  1.00  0.00      A    H
ATOM   1673  HZ1 ACN A 279      19.559  30.212  15.646  1.00  0.00      A    H
ATOM   1674  HZ2 ACN A 279      19.363  31.198  14.109  1.00  0.00      A    H
ATOM   1675  CT  ACN A 280      43.399  13.016  10.757  1.00  0.00      A    C
ATOM   1676  CZ  ACN A 280      44.014  14.348  10.976  1.00  0.00      A    C
ATOM   1677  NZ  ACN A 280      44.528  15.350  11.224  1.00  0.00      A    N
ATOM   1678  HZ  ACN A 280      42.733  12.843  11.599  1.00  0.00      A    H
ATOM   1679  HZ1 ACN A 280      44.133  12.215  10.743  1.00  0.00      A    H
ATOM   1680  HZ2 ACN A 280      42.756  12.925   9.885  1.00  0.00      A    H
ATOM   1681  CT  ACN A 281      -0.287  42.280   9.138  1.00  0.00      A    C
ATOM   1682  CZ  ACN A 281       0.870  42.751   9.890  1.00  0.00      A    C
ATOM   1683  NZ  ACN A 281       1.758  43.034  10.571  1.00  0.00      A    N
ATOM   1684  HZ  ACN A 281       0.165  42.357   8.153  1.00  0.00      A    H
ATOM   1685  HZ1 ACN A 281      -1.090  42.982   9.347  1.00  0.00      A    H
ATOM   1686  HZ2 ACN A 281      -0.516  41.289   9.520  1.00  0.00      A    H
ATOM   1687  CT  ACN A 282       8.360  24.568  10.076  1.00  0.00      A    C
ATOM   1688  CZ  ACN A 282       9.051  25.853   9.961  1.00  0.00      A    C
ATOM   1689  NZ  ACN A 282       9.563  26.886   9.763  1.00  0.00      A    N
ATOM   1690  HZ  ACN A 282       9.030  23.719   9.969  1.00  0.00      A    H
ATOM   1691  HZ1 ACN A 282       7.757  24.497   9.174  1.00  0.00      A    H
ATOM   1692  HZ2 ACN A 282       7.762  24.587  10.984  1.00  0.00      A    H
ATOM   1693  CT  ACN A 283      26.417  43.012  28.402  1.00  0.00      A    C
ATOM   1694  CZ  ACN A 283      26.348  42.911  29.859  1.00  0.00      A    C
ATOM   1695  NZ  ACN A 283      26.249  42.809  31.018  1.00  0.00      A    N
ATOM   1696  HZ  ACN A 283      25.427  43.058  27.955  1.00  0.00      A    H
ATOM   1697  HZ1 ACN A 283      26.951  42.142  28.029  1.00  0.00      A    H
ATOM   1698  HZ2 ACN A 283      27.024  43.846  28.059  1.00  0.00      A    H
ATOM   1699  CT  ACN A 284      33.401   4.026  35.878  1.00  0.00      A    C
ATOM   1700  CZ  ACN A 284      32.618   5.235  35.823  1.00  0.00      A    C
ATOM   1701  NZ  ACN A 284      31.969   6.165  35.710  1.00  0.00      A    N
ATOM   1702  HZ  ACN A 284      34.063   4.258  36.708  1.00  0.00      A    H
ATOM   1703  HZ1 ACN A 284      34.018   4.006  34.983  1.00  0.00      A    H
ATOM   1704  HZ2 ACN A 284      32.780   3.140  35.981  1.00  0.00      A    H
ATOM   1705  CT  ACN A 285       4.638  23.235  23.697  1.00  0.00      A    C
ATOM   1706  CZ  ACN A 285       5.375  24.456  23.392  1.00  0.00      A    C
ATOM   1707  NZ  ACN A 285       5.966  25.419  23.227  1.00  0.00      A    N
ATOM   1708  HZ  ACN A 285       4.094  23.310  24.635  1.00  0.00      A    H
ATOM   1709  HZ1 ACN A 285       5.388  22.464  23.857  1.00  0.00      A    H
ATOM   1710  HZ2 ACN A 285       3.965  23.048  22.864  1.00  0.00      A    H
ATOM   1711  CT  ACN A 286      22.390  15.018  26.889  1.00  0.00      A    C
ATOM   1712  CZ  ACN A 286      22.195  13.939  27.904  1.00  0.00      A    C
ATOM   1713  NZ  ACN A 286      22.080  13.111  28.662  1.00  0.00      A    N
ATOM   1714  HZ  ACN A 286      22.230  14.479  25.959  1.00  0.00      A    H
ATOM   1715  HZ1 ACN A 286      23.372  15.474  26.988  1.00  0.00      A    H
ATOM   1716  HZ2 ACN A 286      21.635  15.767  27.114  1.00  0.00      A    H
ATOM   1717  CT  ACN A 287       7.684  18.479  19.564  1.00  0.00      A    C
ATOM   1718  CZ  ACN A 287       6.254  18.383  19.762  1.00  0.00      A    C
ATOM   1719  NZ  ACN A 287       5.066  18.343  19.977  1.00  0.00      A    N
ATOM   1720  HZ  ACN A 287       8.087  19.461  19.798  1.00  0.00      A    H
ATOM   1721  HZ1 ACN A 287       7.887  18.223  18.527  1.00  0.00      A    H
ATOM   1722  HZ2 ACN A 287       8.223  17.717  20.122  1.00  0.00      A    H
ATOM   1723  CT  ACN A 288      37.476  14.544   9.399  1.00  0.00      A    C
ATOM   1724  CZ  ACN A 288      38.126  14.481   8.091  1.00  0.00      A    C
ATOM   1725  NZ  ACN A 288      38.651  14.437   7.055  1.00  0.00      A    N
ATOM   1726  HZ  ACN A 288      38.123  15.116  10.060  1.00  0.00      A    H
ATOM   1727  HZ1 ACN A 288      37.293  13.543   9.782  1.00  0.00      A    H
ATOM   1728  HZ2 ACN A 288      36.498  14.995   9.255  1.00  0.00      A    H
ATOM   1729  CT  ACN A 289      13.425  30.812  33.109  1.00  0.00      A    C
ATOM   1730  CZ  ACN A 289      14.886  30.573  32.948  1.00  0.00      A    C
ATOM   1731  NZ  ACN A 289      16.005  30.442  32.812  1.00  0.00      A    N
ATOM   1732  HZ  ACN A 289      13.250  31.157  34.125  1.00  0.00      A    H
ATOM   1733  HZ1 ACN A 289      12.881  29.899  32.884  1.00  0.00      A    H
ATOM   1734  HZ2 ACN A 289      13.033  31.563  32.429  1.00  0.00      A    H
ATOM   1735  CT  ACN A 290      33.726  20.637  11.394  1.00  0.00      A    C
ATOM   1736  CZ  ACN A 290      34.186  20.031  12.627  1.00  0.00      A    C
ATOM   1737  NZ  ACN A 290      34.644  19.550  13.590  1.00  0.00      A    N
ATOM   1738  HZ  ACN A 290      34.585  20.834  10.757  1.00  0.00      A    H
ATOM   1739  HZ1 ACN A 290      33.369  21.597  11.758  1.00  0.00      A    H
ATOM   1740  HZ2 ACN A 290      32.854  20.116  11.007  1.00  0.00      A    H
ATOM   1741  CT  ACN A 291      25.445  43.781   0.706  1.00  0.00      A    C
ATOM   1742  CZ  ACN A 291      26.172  42.685   0.072  1.00  0.00      A    C
ATOM   1743  NZ  ACN A 291      26.798  41.832  -0.364  1.00  0.00      A    N
ATOM   1744  HZ  ACN A 291      24.417  43.847   0.359  1.00  0.00      A    H
ATOM   1745  HZ1 ACN A 291      26.007  44.705   0.597  1.00  0.00      A    H
ATOM   1746  HZ2 ACN A 291      25.454  43.691   1.789  1.00  0.00      A    H
ATOM   1747  CT  ACN A 292      38.913   0.646  10.574  1.00  0.00      A    C
ATOM   1748  CZ  ACN A 292      40.124  -0.057  10.989  1.00  0.00      A    C
ATOM   1749  NZ  ACN A 292      41.025  -0.665  11.284  1.00  0.00      A    N
ATOM   1750  HZ  ACN A 292      38.756   0.549   9.503  1.00  0.00      A    H
ATOM   1751  HZ1 ACN A 292      38.930   1.655  10.979  1.00  0.00      A    H
ATOM   1752  HZ2 ACN A 292      38.117   0.173  11.144  1.00  0.00      A    H
ATOM   1753  CT  ACN A 293       5.468   2.445  28.167  1.00  0.00      A    C
ATOM   1754  CZ  ACN A 293       6.602   1.522  28.069  1.00  0.00      A    C
ATOM   1755  NZ  ACN A 293       7.477   0.784  28.027  1.00  0.00      A    N
ATOM   1756  HZ  ACN A 293       4.643   1.836  28.529  1.00  0.00      A    H
ATOM   1757  HZ1 ACN A 293       5.341   2.813  27.153  1.00  0.00      A    H
ATOM   1758  HZ2 ACN A 293       5.692   3.307  28.790  1.00  0.00      A    H
ATOM   1759  CT  ACN A 294      38.785  43.227  27.514  1.00  0.00      A    C
ATOM   1760  CZ  ACN A 294      39.839  44.298  27.294  1.00  0.00      A    C
ATOM   1761  NZ  ACN A 294      40.646  45.088  27.113  1.00  0.00      A    N
ATOM   1762  HZ  ACN A 294      38.741  42.551  26.664  1.00  0.00      A    H
ATOM   1763  HZ1 ACN A 294      37.875  43.817  27.585  1.00  0.00      A    H
ATOM   1764  HZ2 ACN A 294      38.968  42.611  28.392  1.00  0.00      A    H
ATOM   1765  CT  ACN A 295       6.714  44.483  24.561  1.00  0.00      A    C
ATOM   1766  CZ  ACN A 295       7.909  43.623  24.205  1.00  0.00      A    C
ATOM   1767  NZ  ACN A 295       8.798  42.957  23.918  1.00  0.00      A    N
ATOM   1768  HZ  ACN A 295       6.705  44.624  25.638  1.00  0.00      A    H
ATOM   1769  HZ1 ACN A 295       5.854  43.923  24.201  1.00  0.00      A    H
ATOM   1770  HZ2 ACN A 295       6.754  45.504  24.190  1.00  0.00      A    H
ATOM   1771  CT  ACN A 296      43.877  36.115   9.294  1.00  0.00      A    C
ATOM   1772  CZ  ACN A 296      42.615  36.211  10.011  1.00  0.00      A    C
ATOM   1773  NZ  ACN A 296      41.591  36.145  10.585  1.00  0.00      A    N
ATOM   1774  HZ  ACN A 296      44.314  35.120   9.320  1.00  0.00      A    H
ATOM   1775  HZ1 ACN A 296      44.530  36.901   9.666  1.00  0.00      A    H
ATOM   1776  HZ2 ACN A 296      43.567  36.133   8.252  1.00  0.00      A    H
ATOM   1777  CT  ACN A 297       6.578  27.941   8.222  1.00  0.00      A    C
ATOM   1778  CZ  ACN A 297       6.504  28.111   9.698  1.00  0.00      A    C
ATOM   1779  NZ  ACN A 297       6.390  28.199  10.828  1.00  0.00      A    N
ATOM   1780  HZ  ACN A 297       6.512  26.887   7.966  1.00  0.00      A    H
ATOM   1781  HZ1 ACN A 297       7.574  28.241   7.907  1.00  0.00      A    H
ATOM   1782  HZ2 ACN A 297       5.805  28.424   7.629  1.00  0.00      A    H
ATOM   1783  CT  ACN A 298       5.991  37.927   8.226  1.00  0.00      A    C
ATOM   1784  CZ  ACN A 298       5.390  38.259   6.921  1.00  0.00      A    C
ATOM   1785  NZ  ACN A 298       4.864  38.542   5.924  1.00  0.00      A    N
ATOM   1786  HZ  ACN A 298       6.168  36.855   8.251  1.00  0.00      A    H
ATOM   1787  HZ1 ACN A 298       5.303  38.155   9.036  1.00  0.00      A    H
ATOM   1788  HZ2 ACN A 298       6.991  38.345   8.300  1.00  0.00      A    H
ATOM   1789  CT  ACN A 299      40.387  27.388  38.368  1.00  0.00      A    C
ATOM   1790  CZ  ACN A 299      40.452  28.485  37.403  1.00  0.00      A    C
ATOM   1791  NZ  ACN A 299      40.447  29.341  36.685  1.00  0.00      A    N
ATOM   1792  HZ  ACN A 299      41.064  27.549  39.204  1.00  0.00      A    H
ATOM   1793  HZ1 ACN A 299      40.575  26.435  37.882  1.00  0.00      A    H
ATOM   1794  HZ2 ACN A 299      39.349  27.278  38.673  1.00  0.00      A    H
ATOM   1795  CT  ACN A 300      26.538   3.787  12.809  1.00  0.00      A    C
ATOM   1796  CZ  ACN A 300      27.243   4.730  11.919  1.00  0.00      A    C
ATOM   1797  NZ  ACN A 300      27.836   5.416  11.194  1.00  0.00      A    N
ATOM   1798  HZ  ACN A 300      26.525   2.834  12.285  1.00  0.00      A    H
ATOM   1799  HZ1 ACN A 300      25.505   4.119  12.739  1.00  0.00      A    H
ATOM   1800  HZ2 ACN A 300      26.895   3.782  13.835  1.00  0.00      A    H
ATOM   1801  CT  ACN A 301       6.954  32.735  22.885  1.00  0.00      A    C
ATOM   1802  CZ  ACN A 301       6.824  33.918  23.760  1.00  0.00      A    C
ATOM   1803  NZ  ACN A 301       6.734  34.766  24.533  1.00  0.00      A    N
ATOM   1804  HZ  ACN A 301       5.998  32.318  22.577  1.00  0.00      A    H
ATOM   1805  HZ1 ACN A 301       7.575  31.952  23.311  1.00  0.00      A    H
ATOM   1806  HZ2 ACN A 301       7.502  33.049  22.001  1.00  0.00      A    H
ATOM   1807  CT  ACN A 302      40.610  21.828   6.891  1.00  0.00      A    C
ATOM   1808  CZ  ACN A 302      40.122  23.001   6.071  1.00  0.00      A    C
ATOM   1809  NZ  ACN A 302      39.752  23.893   5.445  1.00  0.00      A    N
ATOM   1810  HZ  ACN A 302      39.931  21.000   6.707  1.00  0.00      A    H
ATOM   1811  HZ1 ACN A 302      40.602  22.182   7.919  1.00  0.00      A    H
ATOM   1812  HZ2 ACN A 302      41.609  21.527   6.588  1.00  0.00      A    H
ATOM   1813  CT  ACN A 303      15.705   4.072  11.555  1.00  0.00      A    C
ATOM   1814  CZ  ACN A 303      15.560   3.409  10.314  1.00  0.00      A    C
ATOM   1815  NZ  ACN A 303      15.508   2.823   9.290  1.00  0.00      A    N
ATOM   1816  HZ  ACN A 303      15.379   3.357  12.307  1.00  0.00      A    H
ATOM   1817  HZ1 ACN A 303      15.174   4.999  11.354  1.00  0.00      A    H
ATOM   1818  HZ2 ACN A 303      16.736   4.310  11.802  1.00  0.00      A    H
ATOM   1819  CT  ACN A 304      19.012  18.389  13.811  1.00  0.00      A    C
ATOM   1820  CZ  ACN A 304      18.582  18.781  15.177  1.00  0.00      A    C
ATOM   1821  NZ  ACN A 304      18.296  19.104  16.255  1.00  0.00      A    N
ATOM   1822  HZ  ACN A 304      20.081  18.222  13.710  1.00  0.00      A    H
ATOM   1823  HZ1 ACN A 304      18.774  19.210  13.139  1.00  0.00      A    H
ATOM   1824  HZ2 ACN A 304      18.253  17.669  13.515  1.00  0.00      A    H
ATOM   1825  CT  ACN A 305      30.844  21.033  19.565  1.00  0.00      A    C
ATOM   1826  CZ  ACN A 305      32.112  21.690  19.113  1.00  0.00      A    C
ATOM   1827  NZ  ACN A 305      33.091  22.192  18.773  1.00  0.00      A    N
ATOM   1828  HZ  ACN A 305      30.097  21.301  18.822  1.00  0.00      A    H
ATOM   1829  HZ1 ACN A 305      30.547  21.364  20.557  1.00  0.00      A    H
ATOM   1830  HZ2 ACN A 305      30.911  19.948  19.556  1.00  0.00      A    H
ATOM   1831  CT  ACN A 306      43.094  18.896   2.375  1.00  0.00      A    C
ATOM   1832  CZ  ACN A 306      42.212  19.326   3.447  1.00  0.00      A    C
ATOM   1833  NZ  ACN A 306      41.507  19.693   4.293  1.00  0.00      A    N
ATOM   1834  HZ  ACN A 306      43.957  19.551   2.293  1.00  0.00      A    H
ATOM   1835  HZ1 ACN A 306      42.566  18.879   1.425  1.00  0.00      A    H
ATOM   1836  HZ2 ACN A 306      43.409  17.904   2.688  1.00  0.00      A    H
ATOM   1837  CT  ACN A 307      38.977  38.631  16.843  1.00  0.00      A    C
ATOM   1838  CZ  ACN A 307      40.106  37.721  17.203  1.00  0.00      A    C
ATOM   1839  NZ  ACN A 307      40.909  36.996  17.540  1.00  0.00      A    N
ATOM   1840  HZ  ACN A 307      39.110  38.818  15.780  1.00  0.00      A    H
ATOM   1841  HZ1 ACN A 307      39.020  39.606  17.321  1.00  0.00      A    H
ATOM   1842  HZ2 ACN A 307      38.064  38.078  17.050  1.00  0.00      A    H
ATOM   1843  CT  ACN A 308       7.307  37.285  15.914  1.00  0.00      A    C
ATOM   1844  CZ  ACN A 308       7.682  35.849  16.030  1.00  0.00      A    C
ATOM   1845  NZ  ACN A 308       7.877  34.691  16.046  1.00  0.00      A    N
ATOM   1846  HZ  ACN A 308       7.563  37.886  16.783  1.00  0.00      A    H
ATOM   1847  HZ1 ACN A 308       6.227  37.208  15.815  1.00  0.00      A    H
ATOM   1848  HZ2 ACN A 308       7.684  37.647  14.961  1.00  0.00      A    H
ATOM   1849  CT  ACN A 309      24.029  33.783  34.619  1.00  0.00      A    C
ATOM   1850  CZ  ACN A 309      24.875  34.878  35.082  1.00  0.00      A    C
ATOM   1851  NZ  ACN A 309      25.574  35.722  35.393  1.00  0.00      A    N
ATOM   1852  HZ  ACN A 309      24.007  33.795  33.532  1.00  0.00      A    H
ATOM   1853  HZ1 ACN A 309      23.073  34.001  35.088  1.00  0.00      A    H
ATOM   1854  HZ2 ACN A 309      24.427  32.833  34.969  1.00  0.00      A    H
ATOM   1855  CT  ACN A 310      15.329   9.082  13.395  1.00  0.00      A    C
ATOM   1856  CZ  ACN A 310      15.702   9.019  14.870  1.00  0.00      A    C
ATOM   1857  NZ  ACN A 310      15.968   8.983  15.982  1.00  0.00      A    N
ATOM   1858  HZ  ACN A 310      15.028  10.053  13.008  1.00  0.00      A    H
ATOM   1859  HZ1 ACN A 310      14.579   8.299  13.324  1.00  0.00      A    H
ATOM   1860  HZ2 ACN A 310      16.206   8.746  12.848  1.00  0.00      A    H
ATOM   1861  CT  ACN A 311       1.761   7.770   9.026  1.00  0.00      A    C
ATOM   1862  CZ  ACN A 311       1.852   8.285   7.631  1.00  0.00      A    C
ATOM   1863  NZ  ACN A 311       1.931   8.731   6.574  1.00  0.00      A    N
ATOM   1864  HZ  ACN A 311       0.919   7.083   9.051  1.00  0.00      A    H
ATOM   1865  HZ1 ACN A 311       1.618   8.546   9.774  1.00  0.00      A    H
ATOM   1866  HZ2 ACN A 311       2.652   7.159   9.148  1.00  0.00      A    H
ATOM   1867  CT  ACN A 312      32.255  26.647  26.750  1.00  0.00      A    C
ATOM   1868  CZ  ACN A 312      32.443  27.913  27.506  1.00  0.00      A    C
ATOM   1869  NZ  ACN A 312      32.550  28.900  28.025  1.00  0.00      A    N
ATOM   1870  HZ  ACN A 312      31.207  26.672  26.463  1.00  0.00      A    H
ATOM   1871  HZ1 ACN A 312      32.532  25.851  27.436  1.00  0.00      A    H
ATOM   1872  HZ2 ACN A 312      32.943  26.717  25.911  1.00  0.00      A    H
ATOM   1873  CT  ACN A 313      23.881  16.819  22.865  1.00  0.00      A    C
ATOM   1874  CZ  ACN A 313      24.191  16.995  24.328  1.00  0.00      A    C
ATOM   1875  NZ  ACN A 313      24.469  17.085  25.428  1.00  0.00      A    N
ATOM   1876  HZ  ACN A 313      23.030  17.380  22.487  1.00  0.00      A    H
ATOM   1877  HZ1 ACN A 313      23.695  15.765  22.674  1.00  0.00      A    H
ATOM   1878  HZ2 ACN A 313      24.798  17.044  22.326  1.00  0.00      A    H
ATOM   1879  CT  ACN A 314       6.884  41.409  12.075  1.00  0.00      A    C
ATOM   1880  CZ  ACN A 314       6.146  41.240  10.814  1.00  0.00      A    C
ATOM   1881  NZ  ACN A 314       5.612  41.115   9.844  1.00  0.00      A    N
ATOM   1882  HZ  ACN A 314       7.699  42.112  11.922  1.00  0.00      A    H
ATOM   1883  HZ1 ACN A 314       7.329  40.476  12.412  1.00  0.00      A    H
ATOM   1884  HZ2 ACN A 314       6.126  41.844  12.720  1.00  0.00      A    H
ATOM   1885  CT  ACN A 315      29.512  40.269  44.096  1.00  0.00      A    C
ATOM   1886  CZ  ACN A 315      29.905  39.580  42.877  1.00  0.00      A    C
ATOM   1887  NZ  ACN A 315      30.289  39.048  41.920  1.00  0.00      A    N
ATOM   1888  HZ  ACN A 315      29.344  41.302  43.801  1.00  0.00      A    H
ATOM   1889  HZ1 ACN A 315      30.304  40.306  44.839  1.00  0.00      A    H
ATOM   1890  HZ2 ACN A 315      28.655  39.881  44.640  1.00  0.00      A    H
ATOM   1891  CT  ACN A 316      32.621   0.118  34.153  1.00  0.00      A    C
ATOM   1892  CZ  ACN A 316      33.298   1.308  33.593  1.00  0.00      A    C
ATOM   1893  NZ  ACN A 316      33.782   2.178  33.077  1.00  0.00      A    N
ATOM   1894  HZ  ACN A 316      33.070  -0.102  35.118  1.00  0.00      A    H
ATOM   1895  HZ1 ACN A 316      32.583  -0.701  33.440  1.00  0.00      A    H
ATOM   1896  HZ2 ACN A 316      31.578   0.417  34.229  1.00  0.00      A    H
ATOM   1897  CT  ACN A 317      43.347  36.955  20.928  1.00  0.00      A    C
ATOM   1898  CZ  ACN A 317      43.297  35.514  21.196  1.00  0.00      A    C
ATOM   1899  NZ  ACN A 317      43.228  34.380  21.410  1.00  0.00      A    N
ATOM   1900  HZ  ACN A 317      43.210  37.561  21.819  1.00  0.00      A    H
ATOM   1901  HZ1 ACN A 317      42.513  37.290  20.317  1.00  0.00      A    H
ATOM   1902  HZ2 ACN A 317      44.315  37.125  20.464  1.00  0.00      A    H
ATOM   1903  CT  ACN A 318      40.323  30.258  25.579  1.00  0.00      A    C
ATOM   1904  CZ  ACN A 318      41.043  29.006  25.552  1.00  0.00      A    C
ATOM   1905  NZ  ACN A 318      41.574  27.972  25.466  1.00  0.00      A    N
ATOM   1906  HZ  ACN A 318      40.924  30.889  26.228  1.00  0.00      A    H
ATOM   1907  HZ1 ACN A 318      39.414  30.042  26.134  1.00  0.00      A    H
ATOM   1908  HZ2 ACN A 318      40.069  30.798  24.670  1.00  0.00      A    H
ATOM   1909  CT  ACN A 319       6.131  24.177  33.378  1.00  0.00      A    C
ATOM   1910  CZ  ACN A 319       5.161  23.068  33.376  1.00  0.00      A    C
ATOM   1911  NZ  ACN A 319       4.367  22.237  33.337  1.00  0.00      A    N
ATOM   1912  HZ  ACN A 319       6.777  24.129  32.506  1.00  0.00      A    H
ATOM   1913  HZ1 ACN A 319       6.729  24.248  34.284  1.00  0.00      A    H
ATOM   1914  HZ2 ACN A 319       5.486  25.051  33.346  1.00  0.00      A    H
ATOM   1915  CT  ACN A 320       0.386  27.272  31.346  1.00  0.00      A    C
ATOM   1916  CZ  ACN A 320       0.267  27.407  32.791  1.00  0.00      A    C
ATOM   1917  NZ  ACN A 320       0.212  27.518  33.914  1.00  0.00      A    N
ATOM   1918  HZ  ACN A 320      -0.173  26.384  31.063  1.00  0.00      A    H
ATOM   1919  HZ1 ACN A 320       1.431  27.046  31.150  1.00  0.00      A    H
ATOM   1920  HZ2 ACN A 320       0.108  28.165  30.792  1.00  0.00      A    H
ATOM   1921  CT  ACN A 321       8.524   4.083  25.798  1.00  0.00      A    C
ATOM   1922  CZ  ACN A 321       9.851   3.605  25.506  1.00  0.00      A    C
ATOM   1923  NZ  ACN A 321      10.917   3.189  25.270  1.00  0.00      A    N
ATOM   1924  HZ  ACN A 321       8.068   4.276  24.831  1.00  0.00      A    H
ATOM   1925  HZ1 ACN A 321       8.688   4.979  26.392  1.00  0.00      A    H
ATOM   1926  HZ2 ACN A 321       8.028   3.331  26.408  1.00  0.00      A    H
ATOM   1927  CT  ACN A 322      21.167   6.388  40.398  1.00  0.00      A    C
ATOM   1928  CZ  ACN A 322      21.771   7.514  41.111  1.00  0.00      A    C
ATOM   1929  NZ  ACN A 322      22.269   8.396  41.661  1.00  0.00      A    N
ATOM   1930  HZ  ACN A 322      21.975   5.969  39.804  1.00  0.00      A    H
ATOM   1931  HZ1 ACN A 322      20.461   6.649  39.614  1.00  0.00      A    H
ATOM   1932  HZ2 ACN A 322      20.852   5.558  41.025  1.00  0.00      A    H
ATOM   1933  CT  ACN A 323      28.845   2.445   4.399  1.00  0.00      A    C
ATOM   1934  CZ  ACN A 323      29.829   1.470   4.829  1.00  0.00      A    C
ATOM   1935  NZ  ACN A 323      30.629   0.724   5.125  1.00  0.00      A    N
ATOM   1936  HZ  ACN A 323      29.432   3.165   3.835  1.00  0.00      A    H
ATOM   1937  HZ1 ACN A 323      28.441   2.870   5.314  1.00  0.00      A    H
ATOM   1938  HZ2 ACN A 323      28.110   1.879   3.832  1.00  0.00      A    H
ATOM   1939  CT  ACN A 324      13.228  11.838   0.703  1.00  0.00      A    C
ATOM   1940  CZ  ACN A 324      11.836  11.444   0.991  1.00  0.00      A    C
ATOM   1941  NZ  ACN A 324      10.690  11.207   1.203  1.00  0.00      A    N
ATOM   1942  HZ  ACN A 324      13.714  12.597   1.311  1.00  0.00      A    H
ATOM   1943  HZ1 ACN A 324      13.014  12.312  -0.252  1.00  0.00      A    H
ATOM   1944  HZ2 ACN A 324      13.930  11.032   0.507  1.00  0.00      A    H
ATOM   1945  CT  ACN A 325      26.724  15.614  14.328  1.00  0.00      A    C
ATOM   1946  CZ  ACN A 325      27.928  15.293  13.445  1.00  0.00      A    C
ATOM   1947  NZ  ACN A 325      28.877  15.043  12.821  1.00  0.00      A    N
ATOM   1948  HZ  ACN A 325      26.996  15.429  15.364  1.00  0.00      A    H
ATOM   1949  HZ1 ACN A 325      25.986  14.840  14.135  1.00  0.00      A    H
ATOM   1950  HZ2 ACN A 325      26.228  16.581  14.288  1.00  0.00      A    H
ATOM   1951  CT  ACN A 326      31.584  25.774   8.551  1.00  0.00      A    C
ATOM   1952  CZ  ACN A 326      30.316  25.938   9.201  1.00  0.00      A    C
ATOM   1953  NZ  ACN A 326      29.283  26.067   9.711  1.00  0.00      A    N
ATOM   1954  HZ  ACN A 326      31.595  26.468   7.715  1.00  0.00      A    H
ATOM   1955  HZ1 ACN A 326      31.712  24.764   8.169  1.00  0.00      A    H
ATOM   1956  HZ2 ACN A 326      32.395  26.058   9.217  1.00  0.00      A    H
ATOM   1957  CT  ACN A 327       3.367   3.056  40.394  1.00  0.00      A    C
ATOM   1958  CZ  ACN A 327       3.806   4.392  40.096  1.00  0.00      A    C
ATOM   1959  NZ  ACN A 327       4.170   5.473  39.892  1.00  0.00      A    N
ATOM   1960  HZ  ACN A 327       4.099   2.531  41.002  1.00  0.00      A    H
ATOM   1961  HZ1 ACN A 327       3.210   2.508  39.469  1.00  0.00      A    H
ATOM   1962  HZ2 ACN A 327       2.483   3.019  41.026  1.00  0.00      A    H
ATOM   1963  CT  ACN A 328      38.762   6.886  30.980  1.00  0.00      A    C
ATOM   1964  CZ  ACN A 328      39.322   6.280  32.188  1.00  0.00      A    C
ATOM   1965  NZ  ACN A 328      39.769   5.898  33.173  1.00  0.00      A    N
ATOM   1966  HZ  ACN A 328      38.891   6.146  30.194  1.00  0.00      A    H
ATOM   1967  HZ1 ACN A 328      39.332   7.779  30.735  1.00  0.00      A    H
ATOM   1968  HZ2 ACN A 328      37.715   7.094  31.186  1.00  0.00      A    H
ATOM   1969  CT  ACN A 329      35.778   3.492  31.251  1.00  0.00      A    C
ATOM   1970  CZ  ACN A 329      35.168   4.334  30.193  1.00  0.00      A    C
ATOM   1971  NZ  ACN A 329      34.672   4.964  29.362  1.00  0.00      A    N
ATOM   1972  HZ  ACN A 329      36.828   3.748  31.134  1.00  0.00      A    H
ATOM   1973  HZ1 ACN A 329      35.648   2.414  31.197  1.00  0.00      A    H
ATOM   1974  HZ2 ACN A 329      35.214   3.772  32.137  1.00  0.00      A    H
ATOM   1975  CT  ACN A 330      42.630  11.758  42.512  1.00  0.00      A    C
ATOM   1976  CZ  ACN A 330      41.257  11.499  42.182  1.00  0.00      A    C
ATOM   1977  NZ  ACN A 330      40.145  11.245  41.879  1.00  0.00      A    N
ATOM   1978  HZ  ACN A 330      42.871  10.918  43.160  1.00  0.00      A    H
ATOM   1979  HZ1 ACN A 330      42.765  12.791  42.822  1.00  0.00      A    H
ATOM   1980  HZ2 ACN A 330      43.134  11.666  41.554  1.00  0.00      A    H
ATOM   1981  CT  ACN A 331      15.082  34.530  23.340  1.00  0.00      A    C
ATOM   1982  CZ  ACN A 331      15.673  33.308  24.065  1.00  0.00      A    C
ATOM   1983  NZ  ACN A 331      16.164  32.398  24.563  1.00  0.00      A    N
ATOM   1984  HZ  ACN A 331      15.702  34.865  22.513  1.00  0.00      A    H
ATOM   1985  HZ1 ACN A 331      15.028  35.374  24.021  1.00  0.00      A    H
ATOM   1986  HZ2 ACN A 331      14.085  34.210  23.048  1.00  0.00      A    H
ATOM   1987  CT  ACN A 332      29.186  17.281   2.837  1.00  0.00      A    C
ATOM   1988  CZ  ACN A 332      28.037  17.486   1.898  1.00  0.00      A    C
ATOM   1989  NZ  ACN A 332      27.083  17.638   1.179  1.00  0.00      A    N
ATOM   1990  HZ  ACN A 332      28.875  17.781   3.750  1.00  0.00      A    H
ATOM   1991  HZ1 ACN A 332      30.031  17.748   2.338  1.00  0.00      A    H
ATOM   1992  HZ2 ACN A 332      29.286  16.202   2.919  1.00  0.00      A    H
ATOM   1993  CT  ACN A 333      16.096  17.978  23.141  1.00  0.00      A    C
ATOM   1994  CZ  ACN A 333      15.545  16.756  23.634  1.00  0.00      A    C
ATOM   1995  NZ  ACN A 333      15.205  15.711  24.015  1.00  0.00      A    N
ATOM   1996  HZ  ACN A 333      16.903  17.803  22.435  1.00  0.00      A    H
ATOM   1997  HZ1 ACN A 333      16.637  18.283  24.033  1.00  0.00      A    H
ATOM   1998  HZ2 ACN A 333      15.335  18.663  22.777  1.00  0.00      A    H
ATOM   1999  CT  ACN A 334      16.208  38.865  43.993  1.00  0.00      A    C
ATOM   2000  CZ  ACN A 334      15.900  39.143  42.573  1.00  0.00      A    C
ATOM   2001  NZ  ACN A 334      15.522  39.310  41.497  1.00  0.00      A    N
ATOM   2002  HZ  ACN A 334      15.707  37.953  44.308  1.00  0.00      A    H
ATOM   2003  HZ1 ACN A 334      15.796  39.724  44.516  1.00  0.00      A    H
ATOM   2004  HZ2 ACN A 334      17.283  38.713  44.039  1.00  0.00      A    H
ATOM   2005  CT  ACN A 335       7.215  21.823  12.375  1.00  0.00      A    C
ATOM   2006  CZ  ACN A 335       8.592  21.555  11.835  1.00  0.00      A    C
ATOM   2007  NZ  ACN A 335       9.638  21.337  11.359  1.00  0.00      A    N
ATOM   2008  HZ  ACN A 335       6.774  22.539  11.687  1.00  0.00      A    H
ATOM   2009  HZ1 ACN A 335       7.284  22.201  13.391  1.00  0.00      A    H
ATOM   2010  HZ2 ACN A 335       6.799  20.828  12.509  1.00  0.00      A    H
ATOM   2011  CT  ACN A 336       5.492  30.470   6.308  1.00  0.00      A    C
ATOM   2012  CZ  ACN A 336       4.989  29.428   5.359  1.00  0.00      A    C
ATOM   2013  NZ  ACN A 336       4.666  28.583   4.672  1.00  0.00      A    N
ATOM   2014  HZ  ACN A 336       5.561  30.208   7.361  1.00  0.00      A    H
ATOM   2015  HZ1 ACN A 336       4.725  31.234   6.205  1.00  0.00      A    H
ATOM   2016  HZ2 ACN A 336       6.425  30.881   5.930  1.00  0.00      A    H
ATOM   2017  CT  ACN A 337       3.780  27.069  21.436  1.00  0.00      A    C
ATOM   2018  CZ  ACN A 337       4.799  28.062  21.157  1.00  0.00      A    C
ATOM   2019  NZ  ACN A 337       5.612  28.868  20.926  1.00  0.00      A    N
ATOM   2020  HZ  ACN A 337       3.679  26.396  20.588  1.00  0.00      A    H
ATOM   2021  HZ1 ACN A 337       2.824  27.558  21.608  1.00  0.00      A    H
ATOM   2022  HZ2 ACN A 337       4.036  26.529  22.344  1.00  0.00      A    H
ATOM   2023  CT  ACN A 338       7.794   2.374  42.493  1.00  0.00      A    C
ATOM   2024  CZ  ACN A 338       8.543   3.266  41.563  1.00  0.00      A    C
ATOM   2025  NZ  ACN A 338       9.198   3.976  40.875  1.00  0.00      A    N
ATOM   2026  HZ  ACN A 338       7.460   2.772  43.448  1.00  0.00      A    H
ATOM   2027  HZ1 ACN A 338       8.531   1.586  42.619  1.00  0.00      A    H
ATOM   2028  HZ2 ACN A 338       6.925   2.008  41.951  1.00  0.00      A    H
ATOM   2029  CT  ACN A 339      11.219  14.617  40.099  1.00  0.00      A    C
ATOM   2030  CZ  ACN A 339      11.217  13.416  40.942  1.00  0.00      A    C
ATOM   2031  NZ  ACN A 339      11.161  12.473  41.651  1.00  0.00      A    N
ATOM   2032  HZ  ACN A 339      11.888  15.309  40.604  1.00  0.00      A    H
ATOM   2033  HZ1 ACN A 339      10.290  15.102  39.813  1.00  0.00      A    H
ATOM   2034  HZ2 ACN A 339      11.742  14.315  39.195  1.00  0.00      A    H
ATOM   2035  CT  ACN A 340      19.831  40.237   2.371  1.00  0.00      A    C
ATOM   2036  CZ  ACN A 340      19.101  40.559   1.128  1.00  0.00      A    C
ATOM   2037  NZ  ACN A 340      18.576  40.994   0.175  1.00  0.00      A    N
ATOM   2038  HZ  ACN A 340      20.142  41.151   2.869  1.00  0.00      A    H
ATOM   2039  HZ1 ACN A 340      20.703  39.688   2.025  1.00  0.00      A    H
ATOM   2040  HZ2 ACN A 340      19.169  39.621   2.976  1.00  0.00      A    H
ATOM   2041  CT  ACN A 341       8.742  41.535   0.436  1.00  0.00      A    C
ATOM   2042  CZ  ACN A 341       9.913  42.252   0.808  1.00  0.00      A    C
ATOM   2043  NZ  ACN A 341      10.917  42.756   1.073  1.00  0.00      A    N
ATOM   2044  HZ  ACN A 341       7.947  42.244   0.222  1.00  0.00      A    H
ATOM   2045  HZ1 ACN A 341       8.435  41.060   1.365  1.00  0.00      A    H
ATOM   2046  HZ2 ACN A 341       8.860  40.773  -0.330  1.00  0.00      A    H
ATOM   2047  CT  ACN A 342      21.554  37.344   3.503  1.00  0.00      A    C
ATOM   2048  CZ  ACN A 342      21.306  36.185   4.373  1.00  0.00      A    C
ATOM   2049  NZ  ACN A 342      21.144  35.317   5.092  1.00  0.00      A    N
ATOM   2050  HZ  ACN A 342      21.179  38.278   3.914  1.00  0.00      A    H
ATOM   2051  HZ1 ACN A 342      21.076  37.229   2.533  1.00  0.00      A    H
ATOM   2052  HZ2 ACN A 342      22.633  37.473   3.485  1.00  0.00      A    H
ATOM   2053  CT  ACN A 343      15.725   7.157  24.918  1.00  0.00      A    C
ATOM   2054  CZ  ACN A 343      15.506   6.457  26.245  1.00  0.00      A    C
ATOM   2055  NZ  ACN A 343      15.332   5.917  27.267  1.00  0.00      A    N
ATOM   2056  HZ  ACN A 343      16.637   7.743  24.999  1.00  0.00      A    H
ATOM   2057  HZ1 ACN A 343      14.938   7.865  24.671  1.00  0.00      A    H
ATOM   2058  HZ2 ACN A 343      15.971   6.362  24.218  1.00  0.00      A    H
ATOM   2059  CT  ACN A 344      39.896  25.693  29.348  1.00  0.00      A    C
ATOM   2060  CZ  ACN A 344      40.860  26.747  29.344  1.00  0.00      A    C
ATOM   2061  NZ  ACN A 344      41.620  27.572  29.427  1.00  0.00      A    N
ATOM   2062  HZ  ACN A 344      40.110  24.968  30.129  1.00  0.00      A    H
ATOM   2063  HZ1 ACN A 344      39.989  25.238  28.365  1.00  0.00      A    H
ATOM   2064  HZ2 ACN A 344      38.966  26.237  29.495  1.00  0.00      A    H
ATOM   2065  CT  ACN A 345      17.053  11.291  42.416  1.00  0.00      A    C
ATOM   2066  CZ  ACN A 345      16.531  10.741  43.658  1.00  0.00      A    C
ATOM   2067  NZ  ACN A 345      16.186  10.346  44.647  1.00  0.00      A    N
ATOM   2068  HZ  ACN A 345      16.211  11.619  41.812  1.00  0.00      A    H
ATOM   2069  HZ1 ACN A 345      17.625  10.428  42.083  1.00  0.00      A    H
ATOM   2070  HZ2 ACN A 345      17.691  12.103  42.757  1.00  0.00      A    H
ATOM   2071  CT  ACN A 346      34.269  11.736  36.113  1.00  0.00      A    C
ATOM   2072  CZ  ACN A 346      33.176  12.159  36.957  1.00  0.00      A    C
ATOM   2073  NZ  ACN A 346      32.286  12.522  37.581  1.00  0.00      A    N
ATOM   2074  HZ  ACN A 346      33.877  10.975  35.443  1.00  0.00      A    H
ATOM   2075  HZ1 ACN A 346      34.958  11.284  36.822  1.00  0.00      A    H
ATOM   2076  HZ2 ACN A 346      34.787  12.434  35.460  1.00  0.00      A    H
ATOM   2077  CT  ACN A 347      15.762  20.787   2.193  1.00  0.00      A    C
ATOM   2078  CZ  ACN A 347      16.965  20.971   3.018  1.00  0.00      A    C
ATOM   2079  NZ  ACN A 347      17.868  21.071   3.708  1.00  0.00      A    N
ATOM   2080  HZ  ACN A 347      15.971  20.874   1.130  1.00  0.00      A    H
ATOM   2081  HZ1 ACN A 347      15.112  21.598   2.512  1.00  0.00      A    H
ATOM   2082  HZ2 ACN A 347      15.040  20.004   2.409  1.00  0.00      A    H
ATOM   2083  CT  ACN A 348      18.333   6.308  14.970  1.00  0.00      A    C
ATOM   2084  CZ  ACN A 348      18.245   6.758  16.356  1.00  0.00      A    C
ATOM   2085  NZ  ACN A 348      18.207   7.262  17.413  1.00  0.00      A    N
ATOM   2086  HZ  ACN A 348      17.699   5.427  15.020  1.00  0.00      A    H
ATOM   2087  HZ1 ACN A 348      19.362   6.088  14.697  1.00  0.00      A    H
ATOM   2088  HZ2 ACN A 348      18.037   7.062  14.246  1.00  0.00      A    H
ATOM   2089  CT  ACN A 349      34.386  41.461  23.825  1.00  0.00      A    C
ATOM   2090  CZ  ACN A 349      34.987  42.266  24.923  1.00  0.00      A    C
ATOM   2091  NZ  ACN A 349      35.462  42.900  25.788  1.00  0.00      A    N
ATOM   2092  HZ  ACN A 349      33.916  42.191  23.170  1.00  0.00      A    H
ATOM   2093  HZ1 ACN A 349      33.627  40.865  24.324  1.00  0.00      A    H
ATOM   2094  HZ2 ACN A 349      35.300  40.960  23.519  1.00  0.00      A    H
ATOM   2095  CT  ACN A 350       7.202   8.266  21.285  1.00  0.00      A    C
ATOM   2096  CZ  ACN A 350       7.608   6.948  21.658  1.00  0.00      A    C
ATOM   2097  NZ  ACN A 350       7.857   5.838  21.901  1.00  0.00      A    N
ATOM   2098  HZ  ACN A 350       6.665   8.651  22.148  1.00  0.00      A    H
ATOM   2099  HZ1 ACN A 350       6.637   8.347  20.360  1.00  0.00      A    H
ATOM   2100  HZ2 ACN A 350       8.095   8.871  21.150  1.00  0.00      A    H
ATOM   2101  CT  ACN A 351      41.392  31.757  21.887  1.00  0.00      A    C
ATOM   2102  CZ  ACN A 351      40.886  32.375  20.610  1.00  0.00      A    C
ATOM   2103  NZ  ACN A 351      40.552  32.868  19.595  1.00  0.00      A    N
ATOM   2104  HZ  ACN A 351      42.474  31.861  21.903  1.00  0.00      A    H
ATOM   2105  HZ1 ACN A 351      41.199  30.687  21.908  1.00  0.00      A    H
ATOM   2106  HZ2 ACN A 351      40.945  32.280  22.729  1.00  0.00      A    H
ATOM   2107  CT  ACN A 352      31.578  33.357   1.119  1.00  0.00      A    C
ATOM   2108  CZ  ACN A 352      30.284  32.696   0.914  1.00  0.00      A    C
ATOM   2109  NZ  ACN A 352      29.335  32.097   0.617  1.00  0.00      A    N
ATOM   2110  HZ  ACN A 352      32.254  32.953   1.868  1.00  0.00      A    H
ATOM   2111  HZ1 ACN A 352      31.415  34.392   1.405  1.00  0.00      A    H
ATOM   2112  HZ2 ACN A 352      32.120  33.332   0.177  1.00  0.00      A    H
ATOM   2113  CT  ACN A 353       9.008   3.851  17.700  1.00  0.00      A    C
ATOM   2114  CZ  ACN A 353       7.704   4.290  17.277  1.00  0.00      A    C
ATOM   2115  NZ  ACN A 353       6.648   4.631  16.949  1.00  0.00      A    N
ATOM   2116  HZ  ACN A 353       9.570   3.491  16.842  1.00  0.00      A    H
ATOM   2117  HZ1 ACN A 353       8.838   3.010  18.368  1.00  0.00      A    H
ATOM   2118  HZ2 ACN A 353       9.529   4.700  18.137  1.00  0.00      A    H
ATOM   2119  CT  ACN A 354       7.027  31.994   3.009  1.00  0.00      A    C
ATOM   2120  CZ  ACN A 354       7.803  32.930   3.724  1.00  0.00      A    C
ATOM   2121  NZ  ACN A 354       8.469  33.747   4.303  1.00  0.00      A    N
ATOM   2122  HZ  ACN A 354       6.051  32.045   3.485  1.00  0.00      A    H
ATOM   2123  HZ1 ACN A 354       7.456  30.998   2.933  1.00  0.00      A    H
ATOM   2124  HZ2 ACN A 354       6.785  32.293   1.993  1.00  0.00      A    H
ATOM   2125  CT  ACN A 355      14.355  30.815   6.470  1.00  0.00      A    C
ATOM   2126  CZ  ACN A 355      13.367  31.644   7.234  1.00  0.00      A    C
ATOM   2127  NZ  ACN A 355      12.703  32.334   7.788  1.00  0.00      A    N
ATOM   2128  HZ  ACN A 355      14.383  29.864   6.995  1.00  0.00      A    H
ATOM   2129  HZ1 ACN A 355      15.300  31.350   6.413  1.00  0.00      A    H
ATOM   2130  HZ2 ACN A 355      14.017  30.673   5.447  1.00  0.00      A    H
ATOM   2131  CT  ACN A 356      11.762  13.667  33.624  1.00  0.00      A    C
ATOM   2132  CZ  ACN A 356      10.720  13.838  32.571  1.00  0.00      A    C
ATOM   2133  NZ  ACN A 356       9.908  13.992  31.738  1.00  0.00      A    N
ATOM   2134  HZ  ACN A 356      12.012  12.609  33.647  1.00  0.00      A    H
ATOM   2135  HZ1 ACN A 356      11.410  13.915  34.622  1.00  0.00      A    H
ATOM   2136  HZ2 ACN A 356      12.611  14.259  33.292  1.00  0.00      A    H
ATOM   2137  CT  ACN A 357      18.638  38.400  13.030  1.00  0.00      A    C
ATOM   2138  CZ  ACN A 357      17.978  39.250  13.977  1.00  0.00      A    C
ATOM   2139  NZ  ACN A 357      17.439  39.940  14.760  1.00  0.00      A    N
ATOM   2140  HZ  ACN A 357      18.251  38.583  12.030  1.00  0.00      A    H
ATOM   2141  HZ1 ACN A 357      18.271  37.415  13.308  1.00  0.00      A    H
ATOM   2142  HZ2 ACN A 357      19.709  38.521  13.164  1.00  0.00      A    H
ATOM   2143  CT  ACN A 358       3.348   9.412  12.253  1.00  0.00      A    C
ATOM   2144  CZ  ACN A 358       4.347   8.404  12.731  1.00  0.00      A    C
ATOM   2145  NZ  ACN A 358       5.084   7.634  13.037  1.00  0.00      A    N
ATOM   2146  HZ  ACN A 358       2.431   9.249  12.814  1.00  0.00      A    H
ATOM   2147  HZ1 ACN A 358       3.095   9.102  11.242  1.00  0.00      A    H
ATOM   2148  HZ2 ACN A 358       3.663  10.452  12.280  1.00  0.00      A    H
ATOM   2149  CT  ACN A 359      34.208  14.279   6.185  1.00  0.00      A    C
ATOM   2150  CZ  ACN A 359      33.530  12.985   6.208  1.00  0.00      A    C
ATOM   2151  NZ  ACN A 359      33.017  11.980   6.203  1.00  0.00      A    N
ATOM   2152  HZ  ACN A 359      34.133  14.788   5.227  1.00  0.00      A    H
ATOM   2153  HZ1 ACN A 359      35.286  14.139   6.201  1.00  0.00      A    H
ATOM   2154  HZ2 ACN A 359      33.903  14.966   6.971  1.00  0.00      A    H
ATOM   2155  CT  ACN A 360      38.867  29.700  31.523  1.00  0.00      A    C
ATOM   2156  CZ  ACN A 360      38.370  29.892  30.134  1.00  0.00      A    C
ATOM   2157  NZ  ACN A 360      37.979  30.056  29.016  1.00  0.00      A    N
ATOM   2158  HZ  ACN A 360      38.092  29.259  32.144  1.00  0.00      A    H
ATOM   2159  HZ1 ACN A 360      39.192  30.650  31.939  1.00  0.00      A    H
ATOM   2160  HZ2 ACN A 360      39.680  28.979  31.482  1.00  0.00      A    H
ATOM   2161  CT  ACN A 361       4.129  14.698  35.778  1.00  0.00      A    C
ATOM   2162  CZ  ACN A 361       3.105  14.375  34.719  1.00  0.00      A    C
ATOM   2163  NZ  ACN A 361       2.335  14.102  33.900  1.00  0.00      A    N
ATOM   2164  HZ  ACN A 361       3.752  15.427  36.490  1.00  0.00      A    H
ATOM   2165  HZ1 ACN A 361       5.019  15.032  35.251  1.00  0.00      A    H
ATOM   2166  HZ2 ACN A 361       4.383  13.816  36.360  1.00  0.00      A    H
ATOM   2167  CT  ACN A 362      26.610  44.337  40.219  1.00  0.00      A    C
ATOM   2168  CZ  ACN A 362      25.416  43.744  40.810  1.00  0.00      A    C
ATOM   2169  NZ  ACN A 362      24.436  43.257  41.293  1.00  0.00      A    N
ATOM   2170  HZ  ACN A 362      26.964  43.639  39.465  1.00  0.00      A    H
ATOM   2171  HZ1 ACN A 362      27.342  44.492  41.008  1.00  0.00      A    H
ATOM   2172  HZ2 ACN A 362      26.309  45.325  39.881  1.00  0.00      A    H
ATOM   2173  CT  ACN A 363      13.967  19.686  16.866  1.00  0.00      A    C
ATOM   2174  CZ  ACN A 363      13.604  20.634  15.800  1.00  0.00      A    C
ATOM   2175  NZ  ACN A 363      13.324  21.304  14.886  1.00  0.00      A    N
ATOM   2176  HZ  ACN A 363      14.563  20.156  17.644  1.00  0.00      A    H
ATOM   2177  HZ1 ACN A 363      14.595  18.973  16.338  1.00  0.00      A    H
ATOM   2178  HZ2 ACN A 363      13.066  19.320  17.352  1.00  0.00      A    H
ATOM   2179  CT  ACN A 364      22.034   4.325  15.475  1.00  0.00      A    C
ATOM   2180  CZ  ACN A 364      21.890   4.202  14.067  1.00  0.00      A    C
ATOM   2181  NZ  ACN A 364      21.715   4.074  12.961  1.00  0.00      A    N
ATOM   2182  HZ  ACN A 364      23.069   4.603  15.655  1.00  0.00      A    H
ATOM   2183  HZ1 ACN A 364      21.857   3.330  15.876  1.00  0.00      A    H
ATOM   2184  HZ2 ACN A 364      21.203   4.933  15.821  1.00  0.00      A    H
ATOM   2185  CT  ACN A 365      37.699  30.162   7.152  1.00  0.00      A    C
ATOM   2186  CZ  ACN A 365      38.355  30.983   6.084  1.00  0.00      A    C
ATOM   2187  NZ  ACN A 365      38.806  31.589   5.188  1.00  0.00      A    N
ATOM   2188  HZ  ACN A 365      38.040  29.132   7.095  1.00  0.00      A    H
ATOM   2189  HZ1 ACN A 365      36.648  30.033   6.910  1.00  0.00      A    H
ATOM   2190  HZ2 ACN A 365      37.982  30.677   8.067  1.00  0.00      A    H
ATOM   2191  CT  ACN A 366      19.156  35.247  36.136  1.00  0.00      A    C
ATOM   2192  CZ  ACN A 366      18.292  34.218  35.503  1.00  0.00      A    C
ATOM   2193  NZ  ACN A 366      17.671  33.410  34.974  1.00  0.00      A    N
ATOM   2194  HZ  ACN A 366      18.634  36.200  36.134  1.00  0.00      A    H
ATOM   2195  HZ1 ACN A 366      20.040  35.344  35.511  1.00  0.00      A    H
ATOM   2196  HZ2 ACN A 366      19.515  34.921  37.109  1.00  0.00      A    H
ATOM   2197  CT  ACN A 367      13.908  44.392   1.246  1.00  0.00      A    C
ATOM   2198  CZ  ACN A 367      14.186  42.903   1.106  1.00  0.00      A    C
ATOM   2199  NZ  ACN A 367      14.312  41.785   0.933  1.00  0.00      A    N
ATOM   2200  HZ  ACN A 367      12.953  44.674   0.810  1.00  0.00      A    H
ATOM   2201  HZ1 ACN A 367      14.667  45.007   0.769  1.00  0.00      A    H
ATOM   2202  HZ2 ACN A 367      13.914  44.635   2.306  1.00  0.00      A    H
ATOM   2203  CT  ACN A 368      11.384  29.496  27.102  1.00  0.00      A    C
ATOM   2204  CZ  ACN A 368      11.954  30.565  26.251  1.00  0.00      A    C
ATOM   2205  NZ  ACN A 368      12.412  31.451  25.587  1.00  0.00      A    N
ATOM   2206  HZ  ACN A 368      11.264  29.963  28.076  1.00  0.00      A    H
ATOM   2207  HZ1 ACN A 368      12.082  28.663  27.072  1.00  0.00      A    H
ATOM   2208  HZ2 ACN A 368      10.432  29.127  26.729  1.00  0.00      A    H
ATOM   2209  CT  ACN A 369      12.901  34.255  10.742  1.00  0.00      A    C
ATOM   2210  CZ  ACN A 369      13.292  32.802  10.948  1.00  0.00      A    C
ATOM   2211  NZ  ACN A 369      13.575  31.713  11.130  1.00  0.00      A    N
ATOM   2212  HZ  ACN A 369      13.701  34.939  11.013  1.00  0.00      A    H
ATOM   2213  HZ1 ACN A 369      12.016  34.553  11.299  1.00  0.00      A    H
ATOM   2214  HZ2 ACN A 369      12.743  34.550   9.708  1.00  0.00      A    H
ATOM   2215  CT  ACN A 370       7.317  11.461  31.431  1.00  0.00      A    C
ATOM   2216  CZ  ACN A 370       8.365  10.541  31.860  1.00  0.00      A    C
ATOM   2217  NZ  ACN A 370       9.241   9.854  32.200  1.00  0.00      A    N
ATOM   2218  HZ  ACN A 370       7.219  12.296  32.120  1.00  0.00      A    H
ATOM   2219  HZ1 ACN A 370       6.356  10.969  31.308  1.00  0.00      A    H
ATOM   2220  HZ2 ACN A 370       7.537  11.937  30.479  1.00  0.00      A    H
ATOM   2221  CT  ACN A 371      29.338   4.264  37.060  1.00  0.00      A    C
ATOM   2222  CZ  ACN A 371      29.148   3.873  38.504  1.00  0.00      A    C
ATOM   2223  NZ  ACN A 371      29.014   3.530  39.586  1.00  0.00      A    N
ATOM   2224  HZ  ACN A 371      30.302   3.862  36.758  1.00  0.00      A    H
ATOM   2225  HZ1 ACN A 371      29.372   5.349  37.001  1.00  0.00      A    H
ATOM   2226  HZ2 ACN A 371      28.529   3.676  36.635  1.00  0.00      A    H
ATOM   2227  CT  ACN A 372      42.829  16.563  34.368  1.00  0.00      A    C
ATOM   2228  CZ  ACN A 372      43.830  16.179  35.396  1.00  0.00      A    C
ATOM   2229  NZ  ACN A 372      44.612  15.908  36.154  1.00  0.00      A    N
ATOM   2230  HZ  ACN A 372      42.020  15.837  34.359  1.00  0.00      A    H
ATOM   2231  HZ1 ACN A 372      43.398  16.782  33.467  1.00  0.00      A    H
ATOM   2232  HZ2 ACN A 372      42.422  17.496  34.748  1.00  0.00      A    H
ATOM   2233  CT  ACN A 373      13.422  29.490  13.507  1.00  0.00      A    C
ATOM   2234  CZ  ACN A 373      12.029  29.934  13.784  1.00  0.00      A    C
ATOM   2235  NZ  ACN A 373      10.991  30.312  14.040  1.00  0.00      A    N
ATOM   2236  HZ  ACN A 373      14.071  30.208  14.003  1.00  0.00      A    H
ATOM   2237  HZ1 ACN A 373      13.790  29.318  12.499  1.00  0.00      A    H
ATOM   2238  HZ2 ACN A 373      13.416  28.571  14.087  1.00  0.00      A    H
ATOM   2239  CT  ACN A 374      15.243  16.388   4.186  1.00  0.00      A    C
ATOM   2240  CZ  ACN A 374      14.125  17.156   3.596  1.00  0.00      A    C
ATOM   2241  NZ  ACN A 374      13.278  17.816   3.120  1.00  0.00      A    N
ATOM   2242  HZ  ACN A 374      14.990  16.163   5.219  1.00  0.00      A    H
ATOM   2243  HZ1 ACN A 374      16.168  16.872   3.882  1.00  0.00      A    H
ATOM   2244  HZ2 ACN A 374      15.197  15.433   3.670  1.00  0.00      A    H
ATOM   2245  CT  ACN A 375      17.197   4.487  36.401  1.00  0.00      A    C
ATOM   2246  CZ  ACN A 375      16.543   3.739  35.305  1.00  0.00      A    C
ATOM   2247  NZ  ACN A 375      16.023   3.234  34.444  1.00  0.00      A    N
ATOM   2248  HZ  ACN A 375      17.305   3.800  37.236  1.00  0.00      A    H
ATOM   2249  HZ1 ACN A 375      16.481   5.193  36.816  1.00  0.00      A    H
ATOM   2250  HZ2 ACN A 375      18.182   4.874  36.152  1.00  0.00      A    H
ATOM   2251  CT  ACN A 376       7.597  29.007  30.955  1.00  0.00      A    C
ATOM   2252  CZ  ACN A 376       7.000  27.709  31.436  1.00  0.00      A    C
ATOM   2253  NZ  ACN A 376       6.546  26.735  31.813  1.00  0.00      A    N
ATOM   2254  HZ  ACN A 376       8.572  28.798  30.523  1.00  0.00      A    H
ATOM   2255  HZ1 ACN A 376       7.555  29.763  31.735  1.00  0.00      A    H
ATOM   2256  HZ2 ACN A 376       6.894  29.332  30.193  1.00  0.00      A    H
ATOM   2257  CT  ACN A 377      27.134  23.566  43.894  1.00  0.00      A    C
ATOM   2258  CZ  ACN A 377      28.571  23.349  43.851  1.00  0.00      A    C
ATOM   2259  NZ  ACN A 377      29.724  23.190  43.877  1.00  0.00      A    N
ATOM   2260  HZ  ACN A 377      26.776  24.189  43.079  1.00  0.00      A    H
ATOM   2261  HZ1 ACN A 377      26.885  24.223  44.724  1.00  0.00      A    H
ATOM   2262  HZ2 ACN A 377      26.541  22.655  43.889  1.00  0.00      A    H
ATOM   2263  CT  ACN A 378      22.954  29.810  42.675  1.00  0.00      A    C
ATOM   2264  CZ  ACN A 378      22.817  31.142  42.044  1.00  0.00      A    C
ATOM   2265  NZ  ACN A 378      22.748  32.188  41.617  1.00  0.00      A    N
ATOM   2266  HZ  ACN A 378      21.991  29.336  42.849  1.00  0.00      A    H
ATOM   2267  HZ1 ACN A 378      23.576  29.804  43.566  1.00  0.00      A    H
ATOM   2268  HZ2 ACN A 378      23.435  29.124  41.982  1.00  0.00      A    H
ATOM   2269  CT  ACN A 379       7.143  15.815  31.013  1.00  0.00      A    C
ATOM   2270  CZ  ACN A 379       6.095  15.962  32.022  1.00  0.00      A    C
ATOM   2271  NZ  ACN A 379       5.255  16.070  32.824  1.00  0.00      A    N
ATOM   2272  HZ  ACN A 379       7.387  14.779  30.791  1.00  0.00      A    H
ATOM   2273  HZ1 ACN A 379       8.027  16.324  31.389  1.00  0.00      A    H
ATOM   2274  HZ2 ACN A 379       6.972  16.398  30.112  1.00  0.00      A    H
ATOM   2275  CT  ACN A 380      20.454  23.894  37.478  1.00  0.00      A    C
ATOM   2276  CZ  ACN A 380      20.959  23.490  36.205  1.00  0.00      A    C
ATOM   2277  NZ  ACN A 380      21.340  23.181  35.148  1.00  0.00      A    N
ATOM   2278  HZ  ACN A 380      19.453  23.495  37.617  1.00  0.00      A    H
ATOM   2279  HZ1 ACN A 380      20.448  24.960  37.266  1.00  0.00      A    H
ATOM   2280  HZ2 ACN A 380      21.115  23.668  38.312  1.00  0.00      A    H
ATOM   2281  CT  ACN A 381      20.482  31.253  35.128  1.00  0.00      A    C
ATOM   2282  CZ  ACN A 381      19.924  31.814  36.371  1.00  0.00      A    C
ATOM   2283  NZ  ACN A 381      19.456  32.126  37.380  1.00  0.00      A    N
ATOM   2284  HZ  ACN A 381      21.275  30.527  35.292  1.00  0.00      A    H
ATOM   2285  HZ1 ACN A 381      20.856  32.089  34.542  1.00  0.00      A    H
ATOM   2286  HZ2 ACN A 381      19.660  30.850  34.543  1.00  0.00      A    H
ATOM   2287  CT  ACN A 382      36.912  24.821  31.808  1.00  0.00      A    C
ATOM   2288  CZ  ACN A 382      36.740  26.058  30.984  1.00  0.00      A    C
ATOM   2289  NZ  ACN A 382      36.673  27.026  30.393  1.00  0.00      A    N
ATOM   2290  HZ  ACN A 382      35.969  24.675  32.328  1.00  0.00      A    H
ATOM   2291  HZ1 ACN A 382      37.604  24.709  32.638  1.00  0.00      A    H
ATOM   2292  HZ2 ACN A 382      37.023  24.086  31.015  1.00  0.00      A    H
ATOM   2293  CT  ACN A 383       5.356  10.954  35.257  1.00  0.00      A    C
ATOM   2294  CZ  ACN A 383       3.984  11.126  34.871  1.00  0.00      A    C
ATOM   2295  NZ  ACN A 383       2.909  11.241  34.456  1.00  0.00      A    N
ATOM   2296  HZ  ACN A 383       5.408  10.559  36.268  1.00  0.00      A    H
ATOM   2297  HZ1 ACN A 383       5.926  11.844  35.003  1.00  0.00      A    H
ATOM   2298  HZ2 ACN A 383       5.874  10.183  34.692  1.00  0.00      A    H
ATOM   2299  CT  ACN A 384      43.522  14.505  18.307  1.00  0.00      A    C
ATOM   2300  CZ  ACN A 384      42.592  14.380  17.197  1.00  0.00      A    C
ATOM   2301  NZ  ACN A 384      41.831  14.276  16.333  1.00  0.00      A    N
ATOM   2302  HZ  ACN A 384      43.303  13.708  19.013  1.00  0.00      A    H
ATOM   2303  HZ1 ACN A 384      43.186  15.457  18.708  1.00  0.00      A    H
ATOM   2304  HZ2 ACN A 384      44.556  14.504  17.969  1.00  0.00      A    H
ATOM   2305  CT  ACN A 385      14.866  41.712  16.412  1.00  0.00      A    C
ATOM   2306  CZ  ACN A 385      13.927  41.782  17.583  1.00  0.00      A    C
ATOM   2307  NZ  ACN A 385      13.208  41.848  18.515  1.00  0.00      A    N
ATOM   2308  HZ  ACN A 385      14.632  42.510  15.712  1.00  0.00      A    H
ATOM   2309  HZ1 ACN A 385      14.876  40.721  15.967  1.00  0.00      A    H
ATOM   2310  HZ2 ACN A 385      15.869  42.037  16.674  1.00  0.00      A    H
ATOM   2311  CT  ACN A 386      43.807   2.705  18.177  1.00  0.00      A    C
ATOM   2312  CZ  ACN A 386      43.836   3.405  16.935  1.00  0.00      A    C
ATOM   2313  NZ  ACN A 386      43.969   3.982  15.895  1.00  0.00      A    N
ATOM   2314  HZ  ACN A 386      43.192   3.346  18.805  1.00  0.00      A    H
ATOM   2315  HZ1 ACN A 386      44.839   2.752  18.514  1.00  0.00      A    H
ATOM   2316  HZ2 ACN A 386      43.384   1.712  18.049  1.00  0.00      A    H
ATOM   2317  CT  ACN A 387      30.315  31.909  10.769  1.00  0.00      A    C
ATOM   2318  CZ  ACN A 387      30.195  31.843  12.246  1.00  0.00      A    C
ATOM   2319  NZ  ACN A 387      30.067  31.792  13.356  1.00  0.00      A    N
ATOM   2320  HZ  ACN A 387      29.377  31.571  10.335  1.00  0.00      A    H
ATOM   2321  HZ1 ACN A 387      30.956  31.107  10.412  1.00  0.00      A    H
ATOM   2322  HZ2 ACN A 387      30.790  32.809  10.387  1.00  0.00      A    H
ATOM   2323  CT  ACN A 388       4.011   8.223  29.931  1.00  0.00      A    C
ATOM   2324  CZ  ACN A 388       3.264   7.144  29.358  1.00  0.00      A    C
ATOM   2325  NZ  ACN A 388       2.728   6.209  29.002  1.00  0.00      A    N
ATOM   2326  HZ  ACN A 388       3.681   9.161  29.492  1.00  0.00      A    H
ATOM   2327  HZ1 ACN A 388       5.096   8.237  29.863  1.00  0.00      A    H
ATOM   2328  HZ2 ACN A 388       3.789   8.320  30.990  1.00  0.00      A    H
ATOM   2329  CT  ACN A 389      16.006  39.496  34.915  1.00  0.00      A    C
ATOM   2330  CZ  ACN A 389      16.717  40.057  33.762  1.00  0.00      A    C
ATOM   2331  NZ  ACN A 389      17.244  40.493  32.851  1.00  0.00      A    N
ATOM   2332  HZ  ACN A 389      15.591  38.507  34.733  1.00  0.00      A    H
ATOM   2333  HZ1 ACN A 389      15.198  40.168  35.192  1.00  0.00      A    H
ATOM   2334  HZ2 ACN A 389      16.785  39.439  35.671  1.00  0.00      A    H
ATOM   2335  CT  ACN A 390      25.677  42.950  10.716  1.00  0.00      A    C
ATOM   2336  CZ  ACN A 390      24.853  41.790  10.495  1.00  0.00      A    C
ATOM   2337  NZ  ACN A 390      24.210  40.799  10.438  1.00  0.00      A    N
ATOM   2338  HZ  ACN A 390      26.525  42.962  10.036  1.00  0.00      A    H
ATOM   2339  HZ1 ACN A 390      26.144  42.941  11.697  1.00  0.00      A    H
ATOM   2340  HZ2 ACN A 390      25.196  43.871  10.395  1.00  0.00      A    H
ATOM   2341  CT  ACN A 391      15.630  33.386  14.482  1.00  0.00      A    C
ATOM   2342  CZ  ACN A 391      17.074  33.629  14.068  1.00  0.00      A    C
ATOM   2343  NZ  ACN A 391      18.181  33.825  13.725  1.00  0.00      A    N
ATOM   2344  HZ  ACN A 391      15.208  32.864  13.627  1.00  0.00      A    H
ATOM   2345  HZ1 ACN A 391      15.122  34.321  14.705  1.00  0.00      A    H
ATOM   2346  HZ2 ACN A 391      15.583  32.850  15.426  1.00  0.00      A    H
ATOM   2347  CT  ACN A 392       2.724  16.917   7.913  1.00  0.00      A    C
ATOM   2348  CZ  ACN A 392       3.553  15.960   7.265  1.00  0.00      A    C
ATOM   2349  NZ  ACN A 392       4.203  15.126   6.743  1.00  0.00      A    N
ATOM   2350  HZ  ACN A 392       3.177  17.278   8.833  1.00  0.00      A    H
ATOM   2351  HZ1 ACN A 392       1.719  16.539   8.085  1.00  0.00      A    H
ATOM   2352  HZ2 ACN A 392       2.508  17.660   7.150  1.00  0.00      A    H
ATOM   2353  CT  ACN A 393      41.133  16.570  -0.069  1.00  0.00      A    C
ATOM   2354  CZ  ACN A 393      41.942  15.948   0.940  1.00  0.00      A    C
ATOM   2355  NZ  ACN A 393      42.539  15.418   1.777  1.00  0.00      A    N
ATOM   2356  HZ  ACN A 393      40.593  15.921  -0.753  1.00  0.00      A    H
ATOM   2357  HZ1 ACN A 393      41.790  17.216  -0.645  1.00  0.00      A    H
ATOM   2358  HZ2 ACN A 393      40.335  17.186   0.338  1.00  0.00      A    H
ATOM   2359  CT  ACN A 394       3.446  29.609  29.065  1.00  0.00      A    C
ATOM   2360  CZ  ACN A 394       4.689  29.027  28.502  1.00  0.00      A    C
ATOM   2361  NZ  ACN A 394       5.693  28.611  28.180  1.00  0.00      A    N
ATOM   2362  HZ  ACN A 394       3.439  30.661  28.793  1.00  0.00      A    H
ATOM   2363  HZ1 ACN A 394       3.420  29.480  30.144  1.00  0.00      A    H
ATOM   2364  HZ2 ACN A 394       2.625  29.044  28.632  1.00  0.00      A    H
ATOM   2365  CT  ACN A 395       1.632  11.624  31.722  1.00  0.00      A    C
ATOM   2366  CZ  ACN A 395       3.004  11.440  31.307  1.00  0.00      A    C
ATOM   2367  NZ  ACN A 395       4.077  11.248  31.002  1.00  0.00      A    N
ATOM   2368  HZ  ACN A 395       1.467  11.847  32.773  1.00  0.00      A    H
ATOM   2369  HZ1 ACN A 395       1.232  10.622  31.592  1.00  0.00      A    H
ATOM   2370  HZ2 ACN A 395       1.203  12.343  31.030  1.00  0.00      A    H
ATOM   2371  CT  ACN A 396      34.652  38.477   0.882  1.00  0.00      A    C
ATOM   2372  CZ  ACN A 396      34.987  38.172   2.259  1.00  0.00      A    C
ATOM   2373  NZ  ACN A 396      35.143  37.859   3.397  1.00  0.00      A    N
ATOM   2374  HZ  ACN A 396      35.401  38.035   0.231  1.00  0.00      A    H
ATOM   2375  HZ1 ACN A 396      34.597  39.553   0.732  1.00  0.00      A    H
ATOM   2376  HZ2 ACN A 396      33.740  37.994   0.541  1.00  0.00      A    H
ATOM   2377  CT  ACN A 397       5.795  28.299  37.707  1.00  0.00      A    C
ATOM   2378  CZ  ACN A 397       5.506  27.349  36.657  1.00  0.00      A    C
ATOM   2379  NZ  ACN A 397       5.271  26.616  35.801  1.00  0.00      A    N
ATOM   2380  HZ  ACN A 397       4.790  28.381  38.113  1.00  0.00      A    H
ATOM   2381  HZ1 ACN A 397       6.106  29.241  37.263  1.00  0.00      A    H
ATOM   2382  HZ2 ACN A 397       6.607  27.940  38.335  1.00  0.00      A    H
ATOM   2383  CT  ACN A 398      13.211   7.442   2.627  1.00  0.00      A    C
ATOM   2384  CZ  ACN A 398      14.174   6.491   3.150  1.00  0.00      A    C
ATOM   2385  NZ  ACN A 398      14.918   5.739   3.566  1.00  0.00      A    N
ATOM   2386  HZ  ACN A 398      12.284   6.874   2.604  1.00  0.00      A    H
ATOM   2387  HZ1 ACN A 398      13.470   7.663   1.595  1.00  0.00      A    H
ATOM   2388  HZ2 ACN A 398      13.127   8.284   3.308  1.00  0.00      A    H
ATOM   2389  CT  ACN A 399      18.407  30.100   4.680  1.00  0.00      A    C
ATOM   2390  CZ  ACN A 399      19.455  29.986   5.711  1.00  0.00      A    C
ATOM   2391  NZ  ACN A 399      20.266  29.872   6.503  1.00  0.00      A    N
ATOM   2392  HZ  ACN A 399      17.723  30.841   5.085  1.00  0.00      A    H
ATOM   2393  HZ1 ACN A 399      17.867  29.156   4.684  1.00  0.00      A    H
ATOM   2394  HZ2 ACN A 399      18.768  30.224   3.662  1.00  0.00      A    H
ATOM   2395  CT  ACN A 400      39.911   6.850  21.778  1.00  0.00      A    C
ATOM   2396  CZ  ACN A 400      41.016   6.907  22.805  1.00  0.00      A    C
ATOM   2397  NZ  ACN A 400      41.861   6.890  23.554  1.00  0.00      A    N
ATOM   2398  HZ  ACN A 400      40.363   7.144  20.835  1.00  0.00      A    H
ATOM   2399  HZ1 ACN A 400      39.138   7.576  22.019  1.00  0.00      A    H
ATOM   2400  HZ2 ACN A 400      39.553   5.826  21.846  1.00  0.00      A    H
ATOM   2401  CT  ACN A 401      15.346   3.271  16.376  1.00  0.00      A    C
ATOM   2402  CZ  ACN A 401      15.397   1.848  16.171  1.00  0.00      A    C
ATOM   2403  NZ  ACN A 401      15.364   0.674  16.017  1.00  0.00      A    N
ATOM   2404  HZ  ACN A 401      14.377   3.638  16.047  1.00  0.00      A    H
ATOM   2405  HZ1 ACN A 401      16.129   3.731  15.779  1.00  0.00      A    H
ATOM   2406  HZ2 ACN A 401      15.503   3.429  17.440  1.00  0.00      A    H
ATOM   2407  CT  ACN A 402      38.163  32.764  28.000  1.00  0.00      A    C
ATOM   2408  CZ  ACN A 402      38.947  33.096  26.737  1.00  0.00      A    C
ATOM   2409  NZ  ACN A 402      39.516  33.304  25.716  1.00  0.00      A    N
ATOM   2410  HZ  ACN A 402      37.787  33.678  28.452  1.00  0.00      A    H
ATOM   2411  HZ1 ACN A 402      38.819  32.276  28.717  1.00  0.00      A    H
ATOM   2412  HZ2 ACN A 402      37.383  32.056  27.733  1.00  0.00      A    H
ATOM   2413  CT  ACN A 403      19.343   2.357  32.737  1.00  0.00      A    C
ATOM   2414  CZ  ACN A 403      19.750   3.728  33.049  1.00  0.00      A    C
ATOM   2415  NZ  ACN A 403      20.158   4.801  33.341  1.00  0.00      A    N
ATOM   2416  HZ  ACN A 403      20.058   2.043  31.981  1.00  0.00      A    H
ATOM   2417  HZ1 ACN A 403      18.362   2.445  32.277  1.00  0.00      A    H
ATOM   2418  HZ2 ACN A 403      19.443   1.727  33.617  1.00  0.00      A    H
ATOM   2419  CT  ACN A 404       7.893  14.453   7.404  1.00  0.00      A    C
ATOM   2420  CZ  ACN A 404       6.949  13.342   7.609  1.00  0.00      A    C
ATOM   2421  NZ  ACN A 404       6.222  12.431   7.660  1.00  0.00      A    N
ATOM   2422  HZ  ACN A 404       8.361  14.352   6.428  1.00  0.00      A    H
ATOM   2423  HZ1 ACN A 404       8.627  14.474   8.205  1.00  0.00      A    H
ATOM   2424  HZ2 ACN A 404       7.351  15.395   7.420  1.00  0.00      A    H
ATOM   2425  CT  ACN A 405      41.742  25.930  43.093  1.00  0.00      A    C
ATOM   2426  CZ  ACN A 405      42.520  25.340  42.058  1.00  0.00      A    C
ATOM   2427  NZ  ACN A 405      43.193  24.816  41.244  1.00  0.00      A    N
ATOM   2428  HZ  ACN A 405      41.791  26.962  42.753  1.00  0.00      A    H
ATOM   2429  HZ1 ACN A 405      42.080  25.523  44.042  1.00  0.00      A    H
ATOM   2430  HZ2 ACN A 405      40.698  25.665  42.950  1.00  0.00      A    H
ATOM   2431  CT  ACN A 406      32.803  39.850  18.114  1.00  0.00      A    C
ATOM   2432  CZ  ACN A 406      32.947  40.044  19.542  1.00  0.00      A    C
ATOM   2433  NZ  ACN A 406      33.045  40.136  20.695  1.00  0.00      A    N
ATOM   2434  HZ  ACN A 406      33.754  39.617  17.644  1.00  0.00      A    H
ATOM   2435  HZ1 ACN A 406      32.404  40.831  17.869  1.00  0.00      A    H
ATOM   2436  HZ2 ACN A 406      32.076  39.055  17.971  1.00  0.00      A    H
ATOM   2437  CT  ACN A 407      15.055   5.149   0.056  1.00  0.00      A    C
ATOM   2438  CZ  ACN A 407      13.869   4.361   0.350  1.00  0.00      A    C
ATOM   2439  NZ  ACN A 407      12.916   3.679   0.615  1.00  0.00      A    N
ATOM   2440  HZ  ACN A 407      15.084   5.390  -1.003  1.00  0.00      A    H
ATOM   2441  HZ1 ACN A 407      15.974   4.624   0.304  1.00  0.00      A    H
ATOM   2442  HZ2 ACN A 407      14.932   6.055   0.643  1.00  0.00      A    H
ATOM   2443  CT  ACN A 408      27.691  21.059   3.723  1.00  0.00      A    C
ATOM   2444  CZ  ACN A 408      27.711  22.453   3.146  1.00  0.00      A    C
ATOM   2445  NZ  ACN A 408      27.724  23.565   2.719  1.00  0.00      A    N
ATOM   2446  HZ  ACN A 408      26.754  20.546   3.525  1.00  0.00      A    H
ATOM   2447  HZ1 ACN A 408      27.809  21.132   4.801  1.00  0.00      A    H
ATOM   2448  HZ2 ACN A 408      28.521  20.571   3.219  1.00  0.00      A    H
ATOM   2449  CT  ACN A 409       1.548  17.882  38.298  1.00  0.00      A    C
ATOM   2450  CZ  ACN A 409       1.774  17.341  39.661  1.00  0.00      A    C
ATOM   2451  NZ  ACN A 409       2.034  16.886  40.714  1.00  0.00      A    N
ATOM   2452  HZ  ACN A 409       2.060  17.361  37.493  1.00  0.00      A    H
ATOM   2453  HZ1 ACN A 409       1.819  18.934  38.291  1.00  0.00      A    H
ATOM   2454  HZ2 ACN A 409       0.474  17.785  38.158  1.00  0.00      A    H
ATOM   2455  CT  ACN A 410      17.312  35.451   9.906  1.00  0.00      A    C
ATOM   2456  CZ  ACN A 410      16.921  36.029   8.686  1.00  0.00      A    C
ATOM   2457  NZ  ACN A 410      16.597  36.457   7.638  1.00  0.00      A    N
ATOM   2458  HZ  ACN A 410      17.828  36.202  10.499  1.00  0.00      A    H
ATOM   2459  HZ1 ACN A 410      17.954  34.591   9.735  1.00  0.00      A    H
ATOM   2460  HZ2 ACN A 410      16.435  35.154  10.476  1.00  0.00      A    H
ATOM   2461  CT  ACN A 411      43.220  33.495  24.632  1.00  0.00      A    C
ATOM   2462  CZ  ACN A 411      44.095  34.635  24.406  1.00  0.00      A    C
ATOM   2463  NZ  ACN A 411      44.843  35.579  24.232  1.00  0.00      A    N
ATOM   2464  HZ  ACN A 411      43.513  32.668  23.991  1.00  0.00      A    H
ATOM   2465  HZ1 ACN A 411      42.201  33.831  24.461  1.00  0.00      A    H
ATOM   2466  HZ2 ACN A 411      43.190  33.182  25.673  1.00  0.00      A    H
ATOM   2467  CT  ACN A 412       2.292  25.961  41.023  1.00  0.00      A    C
ATOM   2468  CZ  ACN A 412       2.286  26.512  39.670  1.00  0.00      A    C
ATOM   2469  NZ  ACN A 412       2.212  26.937  38.613  1.00  0.00      A    N
ATOM   2470  HZ  ACN A 412       3.260  26.271  41.406  1.00  0.00      A    H
ATOM   2471  HZ1 ACN A 412       2.084  24.894  41.053  1.00  0.00      A    H
ATOM   2472  HZ2 ACN A 412       1.480  26.459  41.547  1.00  0.00      A    H
ATOM   2473  CT  ACN A 413      15.664   9.267   8.594  1.00  0.00      A    C
ATOM   2474  CZ  ACN A 413      15.166  10.605   8.676  1.00  0.00      A    C
ATOM   2475  NZ  ACN A 413      14.773  11.680   8.812  1.00  0.00      A    N
ATOM   2476  HZ  ACN A 413      16.656   9.286   9.038  1.00  0.00      A    H
ATOM   2477  HZ1 ACN A 413      15.659   9.125   7.517  1.00  0.00      A    H
ATOM   2478  HZ2 ACN A 413      15.099   8.454   9.044  1.00  0.00      A    H
ATOM   2479  CT  ACN A 414      21.285  11.035  42.781  1.00  0.00      A    C
ATOM   2480  CZ  ACN A 414      21.366  12.139  43.788  1.00  0.00      A    C
ATOM   2481  NZ  ACN A 414      21.448  12.949  44.584  1.00  0.00      A    N
ATOM   2482  HZ  ACN A 414      21.464  10.088  43.284  1.00  0.00      A    H
ATOM   2483  HZ1 ACN A 414      21.989  11.126  41.957  1.00  0.00      A    H
ATOM   2484  HZ2 ACN A 414      20.376  11.194  42.205  1.00  0.00      A    H
ATOM   2485  CT  ACN A 415      43.478   2.356  39.845  1.00  0.00      A    C
ATOM   2486  CZ  ACN A 415      42.697   3.502  40.308  1.00  0.00      A    C
ATOM   2487  NZ  ACN A 415      42.008   4.328  40.630  1.00  0.00      A    N
ATOM   2488  HZ  ACN A 415      43.165   1.850  38.935  1.00  0.00      A    H
ATOM   2489  HZ1 ACN A 415      43.532   1.589  40.613  1.00  0.00      A    H
ATOM   2490  HZ2 ACN A 415      44.511   2.628  39.647  1.00  0.00      A    H
ATOM   2491  CT  ACN A 416      18.197   7.015  29.505  1.00  0.00      A    C
ATOM   2492  CZ  ACN A 416      17.835   8.217  30.286  1.00  0.00      A    C
ATOM   2493  NZ  ACN A 416      17.561   9.184  30.857  1.00  0.00      A    N
ATOM   2494  HZ  ACN A 416      17.927   7.302  28.492  1.00  0.00      A    H
ATOM   2495  HZ1 ACN A 416      17.574   6.161  29.757  1.00  0.00      A    H
ATOM   2496  HZ2 ACN A 416      19.250   6.745  29.493  1.00  0.00      A    H
ATOM   2497  CT  ACN A 417      29.508  13.705  36.174  1.00  0.00      A    C
ATOM   2498  CZ  ACN A 417      29.667  15.126  36.088  1.00  0.00      A    C
ATOM   2499  NZ  ACN A 417      29.808  16.309  36.015  1.00  0.00      A    N
ATOM   2500  HZ  ACN A 417      29.886  13.401  37.147  1.00  0.00      A    H
ATOM   2501  HZ1 ACN A 417      30.034  13.177  35.383  1.00  0.00      A    H
ATOM   2502  HZ2 ACN A 417      28.478  13.359  36.149  1.00  0.00      A    H
ATOM   2503  CT  ACN A 418      39.328  42.605  33.650  1.00  0.00      A    C
ATOM   2504  CZ  ACN A 418      39.549  42.375  32.183  1.00  0.00      A    C
ATOM   2505  NZ  ACN A 418      39.690  42.207  31.043  1.00  0.00      A    N
ATOM   2506  HZ  ACN A 418      38.283  42.834  33.842  1.00  0.00      A    H
ATOM   2507  HZ1 ACN A 418      39.908  43.502  33.852  1.00  0.00      A    H
ATOM   2508  HZ2 ACN A 418      39.574  41.696  34.192  1.00  0.00      A    H
ATOM   2509  CT  ACN A 419      21.388  40.927  28.789  1.00  0.00      A    C
ATOM   2510  CZ  ACN A 419      22.463  41.826  29.017  1.00  0.00      A    C
ATOM   2511  NZ  ACN A 419      23.313  42.555  29.239  1.00  0.00      A    N
ATOM   2512  HZ  ACN A 419      20.548  41.455  28.345  1.00  0.00      A    H
ATOM   2513  HZ1 ACN A 419      21.237  40.531  29.790  1.00  0.00      A    H
ATOM   2514  HZ2 ACN A 419      21.556  40.085  28.123  1.00  0.00      A    H
ATOM   2515  CT  ACN A 420      38.448  13.048  21.512  1.00  0.00      A    C
ATOM   2516  CZ  ACN A 420      38.799  14.168  22.406  1.00  0.00      A    C
ATOM   2517  NZ  ACN A 420      39.075  15.024  23.187  1.00  0.00      A    N
ATOM   2518  HZ  ACN A 420      38.304  13.425  20.503  1.00  0.00      A    H
ATOM   2519  HZ1 ACN A 420      37.586  12.436  21.765  1.00  0.00      A    H
ATOM   2520  HZ2 ACN A 420      39.321  12.402  21.458  1.00  0.00      A    H
ATOM   2521  CT  ACN A 421       9.696  16.986  16.106  1.00  0.00      A    C
ATOM   2522  CZ  ACN A 421      11.036  17.196  15.560  1.00  0.00      A    C
ATOM   2523  NZ  ACN A 421      12.084  17.406  15.114  1.00  0.00      A    N
ATOM   2524  HZ  ACN A 421       9.661  17.296  17.147  1.00  0.00      A    H
ATOM   2525  HZ1 ACN A 421       9.410  15.938  16.077  1.00  0.00      A    H
ATOM   2526  HZ2 ACN A 421       8.962  17.595  15.586  1.00  0.00      A    H
ATOM   2527  CT  ACN A 422      41.004  40.363  37.739  1.00  0.00      A    C
ATOM   2528  CZ  ACN A 422      39.639  40.184  38.301  1.00  0.00      A    C
ATOM   2529  NZ  ACN A 422      38.574  40.132  38.729  1.00  0.00      A    N
ATOM   2530  HZ  ACN A 422      41.769  40.476  38.503  1.00  0.00      A    H
ATOM   2531  HZ1 ACN A 422      41.179  41.153  37.013  1.00  0.00      A    H
ATOM   2532  HZ2 ACN A 422      41.252  39.465  37.179  1.00  0.00      A    H
ATOM   2533  CT  ACN A 423      19.840  25.870  28.168  1.00  0.00      A    C
ATOM   2534  CZ  ACN A 423      18.746  25.783  27.218  1.00  0.00      A    C
ATOM   2535  NZ  ACN A 423      17.837  25.768  26.424  1.00  0.00      A    N
ATOM   2536  HZ  ACN A 423      19.436  26.380  29.039  1.00  0.00      A    H
ATOM   2537  HZ1 ACN A 423      20.595  26.468  27.666  1.00  0.00      A    H
ATOM   2538  HZ2 ACN A 423      20.265  24.891  28.377  1.00  0.00      A    H
ATOM   2539  CT  ACN A 424      20.046  26.558  23.074  1.00  0.00      A    C
ATOM   2540  CZ  ACN A 424      20.695  27.088  24.263  1.00  0.00      A    C
ATOM   2541  NZ  ACN A 424      21.176  27.569  25.161  1.00  0.00      A    N
ATOM   2542  HZ  ACN A 424      20.155  27.255  22.247  1.00  0.00      A    H
ATOM   2543  HZ1 ACN A 424      19.016  26.283  23.286  1.00  0.00      A    H
ATOM   2544  HZ2 ACN A 424      20.605  25.648  22.870  1.00  0.00      A    H
ATOM   2545  CT  ACN A 425      43.451   7.017  29.653  1.00  0.00      A    C
ATOM   2546  CZ  ACN A 425      42.258   6.187  29.389  1.00  0.00      A    C
ATOM   2547  NZ  ACN A 425      41.273   5.576  29.195  1.00  0.00      A    N
ATOM   2548  HZ  ACN A 425      43.707   7.509  28.719  1.00  0.00      A    H
ATOM   2549  HZ1 ACN A 425      44.332   6.465  29.970  1.00  0.00      A    H
ATOM   2550  HZ2 ACN A 425      43.124   7.701  30.432  1.00  0.00      A    H
ATOM   2551  CT  ACN A 426       2.664  16.968  22.261  1.00  0.00      A    C
ATOM   2552  CZ  ACN A 426       1.950  15.789  21.819  1.00  0.00      A    C
ATOM   2553  NZ  ACN A 426       1.381  14.807  21.467  1.00  0.00      A    N
ATOM   2554  HZ  ACN A 426       3.703  16.649  22.273  1.00  0.00      A    H
ATOM   2555  HZ1 ACN A 426       2.433  17.273  23.278  1.00  0.00      A    H
ATOM   2556  HZ2 ACN A 426       2.615  17.838  21.612  1.00  0.00      A    H
ATOM   2557  CT  ACN A 427      35.445  14.247  13.558  1.00  0.00      A    C
ATOM   2558  CZ  ACN A 427      35.835  14.841  14.807  1.00  0.00      A    C
ATOM   2559  NZ  ACN A 427      36.058  15.328  15.852  1.00  0.00      A    N
ATOM   2560  HZ  ACN A 427      36.373  14.052  13.026  1.00  0.00      A    H
ATOM   2561  HZ1 ACN A 427      34.776  14.906  13.010  1.00  0.00      A    H
ATOM   2562  HZ2 ACN A 427      34.982  13.317  13.877  1.00  0.00      A    H
ATOM   2563  CT  ACN A 428      38.574  29.999  11.334  1.00  0.00      A    C
ATOM   2564  CZ  ACN A 428      37.368  30.483  10.642  1.00  0.00      A    C
ATOM   2565  NZ  ACN A 428      36.402  30.758  10.083  1.00  0.00      A    N
ATOM   2566  HZ  ACN A 428      39.287  30.813  11.239  1.00  0.00      A    H
ATOM   2567  HZ1 ACN A 428      38.875  29.054  10.891  1.00  0.00      A    H
ATOM   2568  HZ2 ACN A 428      38.351  29.751  12.369  1.00  0.00      A    H
ATOM   2569  CT  ACN A 429      40.039  33.858  12.309  1.00  0.00      A    C
ATOM   2570  CZ  ACN A 429      40.957  33.290  11.313  1.00  0.00      A    C
ATOM   2571  NZ  ACN A 429      41.726  32.863  10.556  1.00  0.00      A    N
ATOM   2572  HZ  ACN A 429      40.428  34.792  12.706  1.00  0.00      A    H
ATOM   2573  HZ1 ACN A 429      40.051  33.108  13.096  1.00  0.00      A    H
ATOM   2574  HZ2 ACN A 429      39.063  34.199  11.976  1.00  0.00      A    H
ATOM   2575  CT  ACN A 430      25.591  37.027  22.492  1.00  0.00      A    C
ATOM   2576  CZ  ACN A 430      24.949  38.376  22.183  1.00  0.00      A    C
ATOM   2577  NZ  ACN A 430      24.374  39.393  21.941  1.00  0.00      A    N
ATOM   2578  HZ  ACN A 430      25.373  36.835  23.540  1.00  0.00      A    H
ATOM   2579  HZ1 ACN A 430      26.674  37.041  22.406  1.00  0.00      A    H
ATOM   2580  HZ2 ACN A 430      25.141  36.324  21.797  1.00  0.00      A    H
ATOM   2581  CT  ACN A 431       1.031  12.388  36.591  1.00  0.00      A    C
ATOM   2582  CZ  ACN A 431       0.314  12.889  37.751  1.00  0.00      A    C
ATOM   2583  NZ  ACN A 431      -0.285  13.173  38.698  1.00  0.00      A    N
ATOM   2584  HZ  ACN A 431       0.864  11.373  36.239  1.00  0.00      A    H
ATOM   2585  HZ1 ACN A 431       2.062  12.451  36.930  1.00  0.00      A    H
ATOM   2586  HZ2 ACN A 431       0.924  13.104  35.780  1.00  0.00      A    H
ATOM   2587  CT  ACN A 432      42.761  30.030  43.191  1.00  0.00      A    C
ATOM   2588  CZ  ACN A 432      42.677  30.562  44.563  1.00  0.00      A    C
ATOM   2589  NZ  ACN A 432      42.598  30.888  45.650  1.00  0.00      A    N
ATOM   2590  HZ  ACN A 432      42.565  30.883  42.547  1.00  0.00      A    H
ATOM   2591  HZ1 ACN A 432      42.059  29.202  43.131  1.00  0.00      A    H
ATOM   2592  HZ2 ACN A 432      43.814  29.773  43.115  1.00  0.00      A    H
ATOM   2593  CT  ACN A 433      22.674  28.718  17.194  1.00  0.00      A    C
ATOM   2594  CZ  ACN A 433      23.466  27.714  17.956  1.00  0.00      A    C
ATOM   2595  NZ  ACN A 433      24.124  26.908  18.417  1.00  0.00      A    N
ATOM   2596  HZ  ACN A 433      22.815  28.615  16.121  1.00  0.00      A    H
ATOM   2597  HZ1 ACN A 433      22.928  29.717  17.540  1.00  0.00      A    H
ATOM   2598  HZ2 ACN A 433      21.631  28.549  17.449  1.00  0.00      A    H
ATOM   2599  CT  ACN A 434      22.418  13.592  10.216  1.00  0.00      A    C
ATOM   2600  CZ  ACN A 434      22.877  14.834   9.658  1.00  0.00      A    C
ATOM   2601  NZ  ACN A 434      23.315  15.809   9.169  1.00  0.00      A    N
ATOM   2602  HZ  ACN A 434      22.306  12.858   9.422  1.00  0.00      A    H
ATOM   2603  HZ1 ACN A 434      21.477  13.862  10.687  1.00  0.00      A    H
ATOM   2604  HZ2 ACN A 434      23.232  13.335  10.889  1.00  0.00      A    H
ATOM   2605  CT  ACN A 435       4.383  19.688   3.716  1.00  0.00      A    C
ATOM   2606  CZ  ACN A 435       4.925  19.361   5.025  1.00  0.00      A    C
ATOM   2607  NZ  ACN A 435       5.396  19.142   6.060  1.00  0.00      A    N
ATOM   2608  HZ  ACN A 435       5.027  19.370   2.901  1.00  0.00      A    H
ATOM   2609  HZ1 ACN A 435       4.149  20.739   3.569  1.00  0.00      A    H
ATOM   2610  HZ2 ACN A 435       3.447  19.138   3.663  1.00  0.00      A    H
ATOM   2611  CT  ACN A 436      18.891  10.533  25.351  1.00  0.00      A    C
ATOM   2612  CZ  ACN A 436      17.608  10.789  24.811  1.00  0.00      A    C
ATOM   2613  NZ  ACN A 436      16.606  11.087  24.347  1.00  0.00      A    N
ATOM   2614  HZ  ACN A 436      18.911  10.491  26.437  1.00  0.00      A    H
ATOM   2615  HZ1 ACN A 436      19.309  11.411  24.867  1.00  0.00      A    H
ATOM   2616  HZ2 ACN A 436      19.168   9.577  24.914  1.00  0.00      A    H
ATOM   2617  CT  ACN A 437      31.259  40.808  39.039  1.00  0.00      A    C
ATOM   2618  CZ  ACN A 437      30.484  41.780  39.813  1.00  0.00      A    C
ATOM   2619  NZ  ACN A 437      29.828  42.567  40.328  1.00  0.00      A    N
ATOM   2620  HZ  ACN A 437      31.134  40.974  37.972  1.00  0.00      A    H
ATOM   2621  HZ1 ACN A 437      30.783  39.835  39.130  1.00  0.00      A    H
ATOM   2622  HZ2 ACN A 437      32.297  40.987  39.308  1.00  0.00      A    H
ATOM   2623  CT  ACN A 438      22.253  19.547  25.807  1.00  0.00      A    C
ATOM   2624  CZ  ACN A 438      22.121  20.979  26.205  1.00  0.00      A    C
ATOM   2625  NZ  ACN A 438      22.006  22.115  26.470  1.00  0.00      A    N
ATOM   2626  HZ  ACN A 438      22.794  19.386  24.877  1.00  0.00      A    H
ATOM   2627  HZ1 ACN A 438      21.230  19.255  25.583  1.00  0.00      A    H
ATOM   2628  HZ2 ACN A 438      22.628  18.888  26.585  1.00  0.00      A    H
ATOM   2629  CT  ACN A 439      42.403  21.628  28.756  1.00  0.00      A    C
ATOM   2630  CZ  ACN A 439      42.039  22.235  27.502  1.00  0.00      A    C
ATOM   2631  NZ  ACN A 439      41.682  22.725  26.501  1.00  0.00      A    N
ATOM   2632  HZ  ACN A 439      43.392  21.894  29.120  1.00  0.00      A    H
ATOM   2633  HZ1 ACN A 439      42.239  20.560  28.637  1.00  0.00      A    H
ATOM   2634  HZ2 ACN A 439      41.635  21.974  29.442  1.00  0.00      A    H
ATOM   2635  CT  ACN A 440      32.490   8.379  15.788  1.00  0.00      A    C
ATOM   2636  CZ  ACN A 440      32.046   9.445  16.722  1.00  0.00      A    C
ATOM   2637  NZ  ACN A 440      31.678  10.276  17.451  1.00  0.00      A    N
ATOM   2638  HZ  ACN A 440      33.046   8.802  14.956  1.00  0.00      A    H
ATOM   2639  HZ1 ACN A 440      31.573   7.926  15.419  1.00  0.00      A    H
ATOM   2640  HZ2 ACN A 440      33.089   7.605  16.261  1.00  0.00      A    H
ATOM   2641  CT  ACN A 441      29.669  11.388   6.989  1.00  0.00      A    C
ATOM   2642  CZ  ACN A 441      30.498  11.996   8.004  1.00  0.00      A    C
ATOM   2643  NZ  ACN A 441      31.140  12.565   8.761  1.00  0.00      A    N
ATOM   2644  HZ  ACN A 441      28.866  12.062   6.700  1.00  0.00      A    H
ATOM   2645  HZ1 ACN A 441      29.346  10.504   7.532  1.00  0.00      A    H
ATOM   2646  HZ2 ACN A 441      30.352  11.096   6.196  1.00  0.00      A    H
ATOM   2647  CT  ACN A 442      18.851  31.549  31.169  1.00  0.00      A    C
ATOM   2648  CZ  ACN A 442      19.161  30.094  30.951  1.00  0.00      A    C
ATOM   2649  NZ  ACN A 442      19.381  28.970  30.748  1.00  0.00      A    N
ATOM   2650  HZ  ACN A 442      18.779  31.620  32.251  1.00  0.00      A    H
ATOM   2651  HZ1 ACN A 442      17.893  31.844  30.749  1.00  0.00      A    H
ATOM   2652  HZ2 ACN A 442      19.649  32.232  30.887  1.00  0.00      A    H
ATOM   2653  CT  ACN A 443      43.232  30.000   9.451  1.00  0.00      A    C
ATOM   2654  CZ  ACN A 443      44.456  29.803   8.657  1.00  0.00      A    C
ATOM   2655  NZ  ACN A 443      45.424  29.697   8.053  1.00  0.00      A    N
ATOM   2656  HZ  ACN A 443      43.615  30.073  10.466  1.00  0.00      A    H
ATOM   2657  HZ1 ACN A 443      42.566  29.141   9.478  1.00  0.00      A    H
ATOM   2658  HZ2 ACN A 443      42.647  30.840   9.088  1.00  0.00      A    H
ATOM   2659  CT  ACN A 444      12.732  25.535  25.950  1.00  0.00      A    C
ATOM   2660  CZ  ACN A 444      13.435  25.955  27.172  1.00  0.00      A    C
ATOM   2661  NZ  ACN A 444      14.005  26.240  28.148  1.00  0.00      A    N
ATOM   2662  HZ  ACN A 444      13.287  25.820  25.060  1.00  0.00      A    H
ATOM   2663  HZ1 ACN A 444      11.706  25.891  25.915  1.00  0.00      A    H
ATOM   2664  HZ2 ACN A 444      12.705  24.448  25.969  1.00  0.00      A    H
ATOM   2665  CT  ACN A 445      23.687  10.728  28.049  1.00  0.00      A    C
ATOM   2666  CZ  ACN A 445      22.689  10.056  27.256  1.00  0.00      A    C
ATOM   2667  NZ  ACN A 445      21.866   9.483  26.676  1.00  0.00      A    N
ATOM   2668  HZ  ACN A 445      24.611  10.162  27.965  1.00  0.00      A    H
ATOM   2669  HZ1 ACN A 445      23.346  10.844  29.074  1.00  0.00      A    H
ATOM   2670  HZ2 ACN A 445      23.859  11.742  27.698  1.00  0.00      A    H
ATOM   2671  CT  ACN A 446      38.466  26.365  13.745  1.00  0.00      A    C
ATOM   2672  CZ  ACN A 446      37.498  26.985  12.818  1.00  0.00      A    C
ATOM   2673  NZ  ACN A 446      36.759  27.499  12.107  1.00  0.00      A    N
ATOM   2674  HZ  ACN A 446      39.216  27.081  14.071  1.00  0.00      A    H
ATOM   2675  HZ1 ACN A 446      38.851  25.520  13.180  1.00  0.00      A    H
ATOM   2676  HZ2 ACN A 446      37.975  26.093  14.676  1.00  0.00      A    H
ATOM   2677  CT  ACN A 447      10.466  30.943  10.108  1.00  0.00      A    C
ATOM   2678  CZ  ACN A 447       9.865  32.223  10.417  1.00  0.00      A    C
ATOM   2679  NZ  ACN A 447       9.319  33.169  10.714  1.00  0.00      A    N
ATOM   2680  HZ  ACN A 447      11.331  31.106   9.470  1.00  0.00      A    H
ATOM   2681  HZ1 ACN A 447       9.752  30.412   9.483  1.00  0.00      A    H
ATOM   2682  HZ2 ACN A 447      10.629  30.418  11.045  1.00  0.00      A    H
ATOM   2683  CT  ACN A 448      35.544  42.516  19.163  1.00  0.00      A    C
ATOM   2684  CZ  ACN A 448      36.116  41.952  20.375  1.00  0.00      A    C
ATOM   2685  NZ  ACN A 448      36.601  41.530  21.349  1.00  0.00      A    N
ATOM   2686  HZ  ACN A 448      36.334  43.014  18.607  1.00  0.00      A    H
ATOM   2687  HZ1 ACN A 448      34.815  43.287  19.399  1.00  0.00      A    H
ATOM   2688  HZ2 ACN A 448      35.040  41.675  18.692  1.00  0.00      A    H
ATOM   2689  CT  ACN A 449      38.785   6.035   3.556  1.00  0.00      A    C
ATOM   2690  CZ  ACN A 449      38.759   7.416   4.139  1.00  0.00      A    C
ATOM   2691  NZ  ACN A 449      38.644   8.522   4.527  1.00  0.00      A    N
ATOM   2692  HZ  ACN A 449      37.831   5.836   3.074  1.00  0.00      A    H
ATOM   2693  HZ1 ACN A 449      38.889   5.338   4.383  1.00  0.00      A    H
ATOM   2694  HZ2 ACN A 449      39.626   5.935   2.874  1.00  0.00      A    H
ATOM   2695  CT  ACN A 450      10.410  27.331  40.257  1.00  0.00      A    C
ATOM   2696  CZ  ACN A 450      11.457  26.505  39.704  1.00  0.00      A    C
ATOM   2697  NZ  ACN A 450      12.291  25.786  39.268  1.00  0.00      A    N
ATOM   2698  HZ  ACN A 450       9.730  26.795  40.914  1.00  0.00      A    H
ATOM   2699  HZ1 ACN A 450       9.823  27.686  39.414  1.00  0.00      A    H
ATOM   2700  HZ2 ACN A 450      10.738  28.182  40.849  1.00  0.00      A    H
ATOM   2701  CT  ACN A 451      23.118  43.059  38.392  1.00  0.00      A    C
ATOM   2702  CZ  ACN A 451      23.476  42.528  37.034  1.00  0.00      A    C
ATOM   2703  NZ  ACN A 451      23.781  42.145  36.003  1.00  0.00      A    N
ATOM   2704  HZ  ACN A 451      23.138  42.370  39.233  1.00  0.00      A    H
ATOM   2705  HZ1 ACN A 451      22.088  43.384  38.271  1.00  0.00      A    H
ATOM   2706  HZ2 ACN A 451      23.762  43.929  38.494  1.00  0.00      A    H
ATOM   2707  CT  ACN A 452      21.686  39.286  10.628  1.00  0.00      A    C
ATOM   2708  CZ  ACN A 452      21.340  40.254  11.663  1.00  0.00      A    C
ATOM   2709  NZ  ACN A 452      21.152  40.976  12.537  1.00  0.00      A    N
ATOM   2710  HZ  ACN A 452      22.153  39.924   9.883  1.00  0.00      A    H
ATOM   2711  HZ1 ACN A 452      20.867  38.745  10.162  1.00  0.00      A    H
ATOM   2712  HZ2 ACN A 452      22.514  38.710  11.034  1.00  0.00      A    H
ATOM   2713  CT  ACN A 453       2.804  29.696  41.575  1.00  0.00      A    C
ATOM   2714  CZ  ACN A 453       3.811  29.986  40.541  1.00  0.00      A    C
ATOM   2715  NZ  ACN A 453       4.638  30.281  39.815  1.00  0.00      A    N
ATOM   2716  HZ  ACN A 453       3.103  28.909  42.263  1.00  0.00      A    H
ATOM   2717  HZ1 ACN A 453       1.791  29.430  41.281  1.00  0.00      A    H
ATOM   2718  HZ2 ACN A 453       2.720  30.626  42.131  1.00  0.00      A    H
ATOM   2719  CT  ACN A 454      38.664  10.099   1.023  1.00  0.00      A    C
ATOM   2720  CZ  ACN A 454      40.047   9.656   0.780  1.00  0.00      A    C
ATOM   2721  NZ  ACN A 454      41.113   9.297   0.610  1.00  0.00      A    N
ATOM   2722  HZ  ACN A 454      37.774   9.570   0.690  1.00  0.00      A    H
ATOM   2723  HZ1 ACN A 454      38.647  11.155   0.767  1.00  0.00      A    H
ATOM   2724  HZ2 ACN A 454      38.597  10.138   2.107  1.00  0.00      A    H
ATOM   2725  CT  ACN A 455      28.338  36.130  42.496  1.00  0.00      A    C
ATOM   2726  CZ  ACN A 455      28.510  35.904  43.906  1.00  0.00      A    C
ATOM   2727  NZ  ACN A 455      28.648  35.721  45.063  1.00  0.00      A    N
ATOM   2728  HZ  ACN A 455      27.505  36.821  42.393  1.00  0.00      A    H
ATOM   2729  HZ1 ACN A 455      28.170  35.259  41.867  1.00  0.00      A    H
ATOM   2730  HZ2 ACN A 455      29.300  36.500  42.152  1.00  0.00      A    H
ATOM   2731  CT  ACN A 456      43.422  30.865  13.212  1.00  0.00      A    C
ATOM   2732  CZ  ACN A 456      42.116  30.275  12.839  1.00  0.00      A    C
ATOM   2733  NZ  ACN A 456      41.075  29.799  12.640  1.00  0.00      A    N
ATOM   2734  HZ  ACN A 456      43.752  31.598  12.481  1.00  0.00      A    H
ATOM   2735  HZ1 ACN A 456      44.233  30.142  13.173  1.00  0.00      A    H
ATOM   2736  HZ2 ACN A 456      43.364  31.384  14.166  1.00  0.00      A    H
ATOM   2737  CT  ACN A 457       2.691  33.491  11.259  1.00  0.00      A    C
ATOM   2738  CZ  ACN A 457       3.190  34.628  10.460  1.00  0.00      A    C
ATOM   2739  NZ  ACN A 457       3.639  35.493   9.820  1.00  0.00      A    N
ATOM   2740  HZ  ACN A 457       2.214  32.789  10.579  1.00  0.00      A    H
ATOM   2741  HZ1 ACN A 457       1.982  33.978  11.924  1.00  0.00      A    H
ATOM   2742  HZ2 ACN A 457       3.501  33.030  11.819  1.00  0.00      A    H
ATOM   2743  CT  ACN A 458      41.780   0.676  20.884  1.00  0.00      A    C
ATOM   2744  CZ  ACN A 458      41.768   0.588  22.389  1.00  0.00      A    C
ATOM   2745  NZ  ACN A 458      41.711   0.542  23.568  1.00  0.00      A    N
ATOM   2746  HZ  ACN A 458      42.090  -0.235  20.380  1.00  0.00      A    H
ATOM   2747  HZ1 ACN A 458      42.526   1.383  20.530  1.00  0.00      A    H
ATOM   2748  HZ2 ACN A 458      40.776   1.029  20.666  1.00  0.00      A    H
ATOM   2749  CT  ACN A 459      30.183  33.698  16.524  1.00  0.00      A    C
ATOM   2750  CZ  ACN A 459      28.833  34.148  16.510  1.00  0.00      A    C
ATOM   2751  NZ  ACN A 459      27.746  34.509  16.538  1.00  0.00      A    N
ATOM   2752  HZ  ACN A 459      30.727  34.630  16.391  1.00  0.00      A    H
ATOM   2753  HZ1 ACN A 459      30.405  33.044  15.685  1.00  0.00      A    H
ATOM   2754  HZ2 ACN A 459      30.214  33.181  17.479  1.00  0.00      A    H
ATOM   2755  CT  ACN A 460      35.179   6.042   3.610  1.00  0.00      A    C
ATOM   2756  CZ  ACN A 460      33.744   6.149   3.495  1.00  0.00      A    C
ATOM   2757  NZ  ACN A 460      32.599   6.220   3.511  1.00  0.00      A    N
ATOM   2758  HZ  ACN A 460      35.629   5.340   2.913  1.00  0.00      A    H
ATOM   2759  HZ1 ACN A 460      35.405   5.673   4.607  1.00  0.00      A    H
ATOM   2760  HZ2 ACN A 460      35.684   6.993   3.461  1.00  0.00      A    H
ATOM   2761  CT  ACN A 461      12.164   6.432  15.633  1.00  0.00      A    C
ATOM   2762  CZ  ACN A 461      13.140   6.019  14.611  1.00  0.00      A    C
ATOM   2763  NZ  ACN A 461      13.894   5.654  13.800  1.00  0.00      A    N
ATOM   2764  HZ  ACN A 461      11.269   5.864  15.393  1.00  0.00      A    H
ATOM   2765  HZ1 ACN A 461      12.060   7.513  15.686  1.00  0.00      A    H
ATOM   2766  HZ2 ACN A 461      12.523   6.113  16.608  1.00  0.00      A    H
ATOM   2767  CT  ACN A 462       5.757  23.487  29.810  1.00  0.00      A    C
ATOM   2768  CZ  ACN A 462       5.042  22.926  28.646  1.00  0.00      A    C
ATOM   2769  NZ  ACN A 462       4.480  22.500  27.772  1.00  0.00      A    N
ATOM   2770  HZ  ACN A 462       5.442  24.515  29.973  1.00  0.00      A    H
ATOM   2771  HZ1 ACN A 462       6.824  23.529  29.606  1.00  0.00      A    H
ATOM   2772  HZ2 ACN A 462       5.569  23.025  30.776  1.00  0.00      A    H
ATOM   2773  CT  ACN A 463      36.123  41.736  29.122  1.00  0.00      A    C
ATOM   2774  CZ  ACN A 463      36.336  40.829  30.311  1.00  0.00      A    C
ATOM   2775  NZ  ACN A 463      36.447  40.081  31.197  1.00  0.00      A    N
ATOM   2776  HZ  ACN A 463      36.057  42.751  29.505  1.00  0.00      A    H
ATOM   2777  HZ1 ACN A 463      35.262  41.463  28.517  1.00  0.00      A    H
ATOM   2778  HZ2 ACN A 463      36.982  41.729  28.455  1.00  0.00      A    H
ATOM   2779  CT  ACN A 464      16.053  42.628  42.107  1.00  0.00      A    C
ATOM   2780  CZ  ACN A 464      15.658  44.017  42.053  1.00  0.00      A    C
ATOM   2781  NZ  ACN A 464      15.351  45.120  42.025  1.00  0.00      A    N
ATOM   2782  HZ  ACN A 464      15.344  41.915  41.695  1.00  0.00      A    H
ATOM   2783  HZ1 ACN A 464      16.367  42.444  43.131  1.00  0.00      A    H
ATOM   2784  HZ2 ACN A 464      16.927  42.567  41.464  1.00  0.00      A    H
ATOM   2785  CT  ACN A 465      11.608   9.454   6.569  1.00  0.00      A    C
ATOM   2786  CZ  ACN A 465      12.770   8.554   6.340  1.00  0.00      A    C
ATOM   2787  NZ  ACN A 465      13.688   7.860   6.244  1.00  0.00      A    N
ATOM   2788  HZ  ACN A 465      11.263   9.428   7.600  1.00  0.00      A    H
ATOM   2789  HZ1 ACN A 465      10.892   9.039   5.864  1.00  0.00      A    H
ATOM   2790  HZ2 ACN A 465      11.944  10.402   6.157  1.00  0.00      A    H
ATOM   2791  CT  ACN A 466      27.194  37.755  16.953  1.00  0.00      A    C
ATOM   2792  CZ  ACN A 466      28.500  38.130  16.494  1.00  0.00      A    C
ATOM   2793  NZ  ACN A 466      29.575  38.381  16.078  1.00  0.00      A    N
ATOM   2794  HZ  ACN A 466      26.619  38.633  16.668  1.00  0.00      A    H
ATOM   2795  HZ1 ACN A 466      27.183  37.574  18.025  1.00  0.00      A    H
ATOM   2796  HZ2 ACN A 466      26.844  36.933  16.335  1.00  0.00      A    H
ATOM   2797  CT  ACN A 467       9.041   3.350  30.583  1.00  0.00      A    C
ATOM   2798  CZ  ACN A 467      10.330   3.312  29.890  1.00  0.00      A    C
ATOM   2799  NZ  ACN A 467      11.377   3.268  29.387  1.00  0.00      A    N
ATOM   2800  HZ  ACN A 467       8.673   4.366  30.466  1.00  0.00      A    H
ATOM   2801  HZ1 ACN A 467       9.041   2.894  31.570  1.00  0.00      A    H
ATOM   2802  HZ2 ACN A 467       8.385   2.746  29.962  1.00  0.00      A    H
ATOM   2803  CT  ACN A 468      24.994  38.519  13.205  1.00  0.00      A    C
ATOM   2804  CZ  ACN A 468      24.911  37.046  13.155  1.00  0.00      A    C
ATOM   2805  NZ  ACN A 468      24.860  35.884  13.118  1.00  0.00      A    N
ATOM   2806  HZ  ACN A 468      24.743  38.895  14.194  1.00  0.00      A    H
ATOM   2807  HZ1 ACN A 468      24.320  38.953  12.470  1.00  0.00      A    H
ATOM   2808  HZ2 ACN A 468      26.067  38.527  13.033  1.00  0.00      A    H
ATOM   2809  CT  ACN A 469      36.802  18.262  38.021  1.00  0.00      A    C
ATOM   2810  CZ  ACN A 469      37.854  19.047  38.723  1.00  0.00      A    C
ATOM   2811  NZ  ACN A 469      38.690  19.657  39.221  1.00  0.00      A    N
ATOM   2812  HZ  ACN A 469      35.818  18.238  38.482  1.00  0.00      A    H
ATOM   2813  HZ1 ACN A 469      37.108  17.223  38.105  1.00  0.00      A    H
ATOM   2814  HZ2 ACN A 469      36.623  18.616  37.009  1.00  0.00      A    H
ATOM   2815  CT  ACN A 470      13.972   9.934  23.219  1.00  0.00      A    C
ATOM   2816  CZ  ACN A 470      13.759  10.964  22.214  1.00  0.00      A    C
ATOM   2817  NZ  ACN A 470      13.643  11.807  21.404  1.00  0.00      A    N
ATOM   2818  HZ  ACN A 470      14.308  10.421  24.131  1.00  0.00      A    H
ATOM   2819  HZ1 ACN A 470      14.679   9.223  22.800  1.00  0.00      A    H
ATOM   2820  HZ2 ACN A 470      13.150   9.227  23.302  1.00  0.00      A    H
ATOM   2821  CT  ACN A 471      36.288  19.687  28.927  1.00  0.00      A    C
ATOM   2822  CZ  ACN A 471      36.220  19.115  30.308  1.00  0.00      A    C
ATOM   2823  NZ  ACN A 471      36.153  18.687  31.404  1.00  0.00      A    N
ATOM   2824  HZ  ACN A 471      36.948  20.549  28.978  1.00  0.00      A    H
ATOM   2825  HZ1 ACN A 471      35.342  19.846  28.417  1.00  0.00      A    H
ATOM   2826  HZ2 ACN A 471      36.909  18.970  28.396  1.00  0.00      A    H
ATOM   2827  CT  ACN A 472       1.030   3.537  28.993  1.00  0.00      A    C
ATOM   2828  CZ  ACN A 472       0.702   3.838  27.628  1.00  0.00      A    C
ATOM   2829  NZ  ACN A 472       0.458   4.016  26.483  1.00  0.00      A    N
ATOM   2830  HZ  ACN A 472       0.836   4.370  29.664  1.00  0.00      A    H
ATOM   2831  HZ1 ACN A 472       2.086   3.281  28.971  1.00  0.00      A    H
ATOM   2832  HZ2 ACN A 472       0.504   2.681  29.409  1.00  0.00      A    H
ATOM   2833  CT  ACN A 473      27.712  33.158   7.025  1.00  0.00      A    C
ATOM   2834  CZ  ACN A 473      27.706  31.685   6.676  1.00  0.00      A    C
ATOM   2835  NZ  ACN A 473      27.652  30.529   6.472  1.00  0.00      A    N
ATOM   2836  HZ  ACN A 473      28.279  33.676   6.255  1.00  0.00      A    H
ATOM   2837  HZ1 ACN A 473      28.256  33.303   7.955  1.00  0.00      A    H
ATOM   2838  HZ2 ACN A 473      26.692  33.512   7.153  1.00  0.00      A    H
ATOM   2839  CT  ACN A 474      33.954  28.992  30.454  1.00  0.00      A    C
ATOM   2840  CZ  ACN A 474      34.678  29.522  31.539  1.00  0.00      A    C
ATOM   2841  NZ  ACN A 474      35.205  29.835  32.466  1.00  0.00      A    N
ATOM   2842  HZ  ACN A 474      34.673  29.298  29.699  1.00  0.00      A    H
ATOM   2843  HZ1 ACN A 474      33.046  29.562  30.275  1.00  0.00      A    H
ATOM   2844  HZ2 ACN A 474      33.806  27.915  30.486  1.00  0.00      A    H
ATOM   2845  CT  ACN A 475      22.399   4.590  30.859  1.00  0.00      A    C
ATOM   2846  CZ  ACN A 475      23.421   4.951  29.856  1.00  0.00      A    C
ATOM   2847  NZ  ACN A 475      24.295   5.170  29.129  1.00  0.00      A    N
ATOM   2848  HZ  ACN A 475      21.482   4.176  30.448  1.00  0.00      A    H
ATOM   2849  HZ1 ACN A 475      22.214   5.486  31.446  1.00  0.00      A    H
ATOM   2850  HZ2 ACN A 475      22.775   3.759  31.451  1.00  0.00      A    H
ATOM   2851  CT  ACN A 476       6.055  33.473   8.903  1.00  0.00      A    C
ATOM   2852  CZ  ACN A 476       5.133  32.380   9.207  1.00  0.00      A    C
ATOM   2853  NZ  ACN A 476       4.346  31.552   9.375  1.00  0.00      A    N
ATOM   2854  HZ  ACN A 476       6.626  33.266   8.001  1.00  0.00      A    H
ATOM   2855  HZ1 ACN A 476       6.888  33.499   9.600  1.00  0.00      A    H
ATOM   2856  HZ2 ACN A 476       5.567  34.443   8.936  1.00  0.00      A    H
ATOM   2857  CT  ACN A 477       9.716  33.595  36.186  1.00  0.00      A    C
ATOM   2858  CZ  ACN A 477      11.138  33.624  35.765  1.00  0.00      A    C
ATOM   2859  NZ  ACN A 477      12.257  33.605  35.423  1.00  0.00      A    N
ATOM   2860  HZ  ACN A 477       9.776  33.138  37.170  1.00  0.00      A    H
ATOM   2861  HZ1 ACN A 477       9.119  33.061  35.452  1.00  0.00      A    H
ATOM   2862  HZ2 ACN A 477       9.421  34.635  36.304  1.00  0.00      A    H
ATOM   2863  CT  ACN A 478       1.508  20.476  25.905  1.00  0.00      A    C
ATOM   2864  CZ  ACN A 478       2.463  20.438  24.870  1.00  0.00      A    C
ATOM   2865  NZ  ACN A 478       3.270  20.425  24.006  1.00  0.00      A    N
ATOM   2866  HZ  ACN A 478       1.225  21.497  26.146  1.00  0.00      A    H
ATOM   2867  HZ1 ACN A 478       1.939  19.991  26.777  1.00  0.00      A    H
ATOM   2868  HZ2 ACN A 478       0.618  19.905  25.653  1.00  0.00      A    H
ATOM   2869  CT  ACN A 479      38.550  18.403   5.477  1.00  0.00      A    C
ATOM   2870  CZ  ACN A 479      37.444  18.781   6.412  1.00  0.00      A    C
ATOM   2871  NZ  ACN A 479      36.542  18.934   7.129  1.00  0.00      A    N
ATOM   2872  HZ  ACN A 479      38.288  17.520   4.900  1.00  0.00      A    H
ATOM   2873  HZ1 ACN A 479      39.391  17.934   5.982  1.00  0.00      A    H
ATOM   2874  HZ2 ACN A 479      38.864  19.238   4.856  1.00  0.00      A    H
ATOM   2875  CT  ACN A 480      28.530   0.143  25.421  1.00  0.00      A    C
ATOM   2876  CZ  ACN A 480      29.129   1.164  24.614  1.00  0.00      A    C
ATOM   2877  NZ  ACN A 480      29.695   2.025  23.990  1.00  0.00      A    N
ATOM   2878  HZ  ACN A 480      29.264  -0.352  26.051  1.00  0.00      A    H
ATOM   2879  HZ1 ACN A 480      28.201  -0.537  24.639  1.00  0.00      A    H
ATOM   2880  HZ2 ACN A 480      27.683   0.483  26.011  1.00  0.00      A    H
ATOM   2881  CT  ACN A 481      22.574  23.849  19.440  1.00  0.00      A    C
ATOM   2882  CZ  ACN A 481      21.386  24.564  19.966  1.00  0.00      A    C
ATOM   2883  NZ  ACN A 481      20.466  25.065  20.387  1.00  0.00      A    N
ATOM   2884  HZ  ACN A 481      23.427  24.484  19.666  1.00  0.00      A    H
ATOM   2885  HZ1 ACN A 481      22.535  23.820  18.354  1.00  0.00      A    H
ATOM   2886  HZ2 ACN A 481      22.694  22.891  19.938  1.00  0.00      A    H
ATOM   2887  CT  ACN A 482      16.795  22.318  25.759  1.00  0.00      A    C
ATOM   2888  CZ  ACN A 482      15.826  21.314  25.332  1.00  0.00      A    C
ATOM   2889  NZ  ACN A 482      15.030  20.510  24.969  1.00  0.00      A    N
ATOM   2890  HZ  ACN A 482      16.254  23.141  26.219  1.00  0.00      A    H
ATOM   2891  HZ1 ACN A 482      17.194  22.639  24.799  1.00  0.00      A    H
ATOM   2892  HZ2 ACN A 482      17.480  21.787  26.415  1.00  0.00      A    H
ATOM   2893  CT  ACN A 483      32.586   0.983  23.429  1.00  0.00      A    C
ATOM   2894  CZ  ACN A 483      33.741   1.824  23.147  1.00  0.00      A    C
ATOM   2895  NZ  ACN A 483      34.634   2.488  22.939  1.00  0.00      A    N
ATOM   2896  HZ  ACN A 483      31.728   1.196  22.797  1.00  0.00      A    H
ATOM   2897  HZ1 ACN A 483      32.334   1.121  24.478  1.00  0.00      A    H
ATOM   2898  HZ2 ACN A 483      33.027  -0.009  23.373  1.00  0.00      A    H
ATOM   2899  CT  ACN A 484       1.375  32.946   1.632  1.00  0.00      A    C
ATOM   2900  CZ  ACN A 484       2.350  32.496   2.632  1.00  0.00      A    C
ATOM   2901  NZ  ACN A 484       3.197  32.208   3.398  1.00  0.00      A    N
ATOM   2902  HZ  ACN A 484       1.538  34.020   1.665  1.00  0.00      A    H
ATOM   2903  HZ1 ACN A 484       0.384  32.615   1.933  1.00  0.00      A    H
ATOM   2904  HZ2 ACN A 484       1.633  32.642   0.621  1.00  0.00      A    H
ATOM   2905  CT  ACN A 485      22.457  32.601  30.324  1.00  0.00      A    C
ATOM   2906  CZ  ACN A 485      23.263  31.686  29.481  1.00  0.00      A    C
ATOM   2907  NZ  ACN A 485      23.918  31.000  28.837  1.00  0.00      A    N
ATOM   2908  HZ  ACN A 485      23.068  33.001  31.130  1.00  0.00      A    H
ATOM   2909  HZ1 ACN A 485      21.680  31.961  30.734  1.00  0.00      A    H
ATOM   2910  HZ2 ACN A 485      22.019  33.317  29.634  1.00  0.00      A    H
ATOM   2911  CT  ACN A 486      33.452  19.822  34.475  1.00  0.00      A    C
ATOM   2912  CZ  ACN A 486      34.440  20.276  35.465  1.00  0.00      A    C
ATOM   2913  NZ  ACN A 486      35.230  20.583  36.279  1.00  0.00      A    N
ATOM   2914  HZ  ACN A 486      33.295  18.766  34.680  1.00  0.00      A    H
ATOM   2915  HZ1 ACN A 486      33.837  19.764  33.460  1.00  0.00      A    H
ATOM   2916  HZ2 ACN A 486      32.608  20.490  34.625  1.00  0.00      A    H
ATOM   2917  CT  ACN A 487      31.392   8.060  29.171  1.00  0.00      A    C
ATOM   2918  CZ  ACN A 487      32.254   9.112  28.620  1.00  0.00      A    C
ATOM   2919  NZ  ACN A 487      32.999   9.896  28.179  1.00  0.00      A    N
ATOM   2920  HZ  ACN A 487      31.814   7.083  28.946  1.00  0.00      A    H
ATOM   2921  HZ1 ACN A 487      30.350   8.301  28.980  1.00  0.00      A    H
ATOM   2922  HZ2 ACN A 487      31.455   8.230  30.242  1.00  0.00      A    H
ATOM   2923  CT  ACN A 488      36.557   1.363  16.650  1.00  0.00      A    C
ATOM   2924  CZ  ACN A 488      37.355   2.524  16.467  1.00  0.00      A    C
ATOM   2925  NZ  ACN A 488      37.908   3.520  16.259  1.00  0.00      A    N
ATOM   2926  HZ  ACN A 488      37.010   0.696  17.379  1.00  0.00      A    H
ATOM   2927  HZ1 ACN A 488      36.341   0.741  15.785  1.00  0.00      A    H
ATOM   2928  HZ2 ACN A 488      35.591   1.604  17.085  1.00  0.00      A    H
ATOM   2929  CT  ACN A 489      37.177  27.019  42.866  1.00  0.00      A    C
ATOM   2930  CZ  ACN A 489      37.778  25.812  43.308  1.00  0.00      A    C
ATOM   2931  NZ  ACN A 489      38.271  24.856  43.708  1.00  0.00      A    N
ATOM   2932  HZ  ACN A 489      37.711  27.863  43.295  1.00  0.00      A    H
ATOM   2933  HZ1 ACN A 489      36.216  26.943  43.366  1.00  0.00      A    H
ATOM   2934  HZ2 ACN A 489      37.123  27.040  41.780  1.00  0.00      A    H
ATOM   2935  CT  ACN A 490      41.157  15.167  37.281  1.00  0.00      A    C
ATOM   2936  CZ  ACN A 490      39.714  15.246  36.872  1.00  0.00      A    C
ATOM   2937  NZ  ACN A 490      38.633  15.427  36.570  1.00  0.00      A    N
ATOM   2938  HZ  ACN A 490      41.287  14.703  38.256  1.00  0.00      A    H
ATOM   2939  HZ1 ACN A 490      41.541  16.171  37.446  1.00  0.00      A    H
ATOM   2940  HZ2 ACN A 490      41.767  14.690  36.519  1.00  0.00      A    H
ATOM   2941  CT  ACN A 491      28.493   2.507  20.787  1.00  0.00      A    C
ATOM   2942  CZ  ACN A 491      27.220   1.867  20.392  1.00  0.00      A    C
ATOM   2943  NZ  ACN A 491      26.252   1.347  20.034  1.00  0.00      A    N
ATOM   2944  HZ  ACN A 491      28.493   3.375  21.440  1.00  0.00      A    H
ATOM   2945  HZ1 ACN A 491      29.122   2.681  19.917  1.00  0.00      A    H
ATOM   2946  HZ2 ACN A 491      28.978   1.805  21.461  1.00  0.00      A    H
ATOM   2947  CT  ACN A 492      38.347  19.858  15.144  1.00  0.00      A    C
ATOM   2948  CZ  ACN A 492      39.330  18.896  15.600  1.00  0.00      A    C
ATOM   2949  NZ  ACN A 492      40.211  18.156  15.850  1.00  0.00      A    N
ATOM   2950  HZ  ACN A 492      38.898  20.776  14.960  1.00  0.00      A    H
ATOM   2951  HZ1 ACN A 492      37.637  20.028  15.949  1.00  0.00      A    H
ATOM   2952  HZ2 ACN A 492      37.915  19.480  14.220  1.00  0.00      A    H
ATOM   2953  CT  ACN A 493      30.601  13.580  15.318  1.00  0.00      A    C
ATOM   2954  CZ  ACN A 493      31.688  14.304  14.673  1.00  0.00      A    C
ATOM   2955  NZ  ACN A 493      32.520  14.928  14.149  1.00  0.00      A    N
ATOM   2956  HZ  ACN A 493      31.069  12.901  16.026  1.00  0.00      A    H
ATOM   2957  HZ1 ACN A 493      30.001  13.107  14.546  1.00  0.00      A    H
ATOM   2958  HZ2 ACN A 493      30.047  14.192  16.025  1.00  0.00      A    H
ATOM   2959  CT  ACN A 494      32.095  11.763  20.593  1.00  0.00      A    C
ATOM   2960  CZ  ACN A 494      31.439  12.887  19.878  1.00  0.00      A    C
ATOM   2961  NZ  ACN A 494      30.903  13.761  19.274  1.00  0.00      A    N
ATOM   2962  HZ  ACN A 494      32.051  10.976  19.844  1.00  0.00      A    H
ATOM   2963  HZ1 ACN A 494      31.457  11.492  21.430  1.00  0.00      A    H
ATOM   2964  HZ2 ACN A 494      33.122  11.836  20.944  1.00  0.00      A    H
ATOM   2965  CT  ACN A 495      11.650  21.193   8.609  1.00  0.00      A    C
ATOM   2966  CZ  ACN A 495      10.266  21.691   8.323  1.00  0.00      A    C
ATOM   2967  NZ  ACN A 495       9.123  22.061   8.227  1.00  0.00      A    N
ATOM   2968  HZ  ACN A 495      11.856  21.245   9.675  1.00  0.00      A    H
ATOM   2969  HZ1 ACN A 495      12.274  21.955   8.150  1.00  0.00      A    H
ATOM   2970  HZ2 ACN A 495      11.881  20.198   8.238  1.00  0.00      A    H
ATOM   2971  CT  ACN A 496      30.945  22.039  14.814  1.00  0.00      A    C
ATOM   2972  CZ  ACN A 496      30.831  20.795  15.674  1.00  0.00      A    C
ATOM   2973  NZ  ACN A 496      30.784  19.816  16.281  1.00  0.00      A    N
ATOM   2974  HZ  ACN A 496      30.879  22.993  15.330  1.00  0.00      A    H
ATOM   2975  HZ1 ACN A 496      30.121  21.936  14.112  1.00  0.00      A    H
ATOM   2976  HZ2 ACN A 496      31.932  22.140  14.369  1.00  0.00      A    H
ATOM   2977  CT  ACN A 497       9.346   8.000  25.190  1.00  0.00      A    C
ATOM   2978  CZ  ACN A 497      10.125   9.150  25.669  1.00  0.00      A    C
ATOM   2979  NZ  ACN A 497      10.676  10.117  26.069  1.00  0.00      A    N
ATOM   2980  HZ  ACN A 497       8.289   8.244  25.257  1.00  0.00      A    H
ATOM   2981  HZ1 ACN A 497       9.374   7.170  25.892  1.00  0.00      A    H
ATOM   2982  HZ2 ACN A 497       9.589   7.841  24.143  1.00  0.00      A    H
ATOM   2983  CT  ACN A 498      26.892  41.407   3.619  1.00  0.00      A    C
ATOM   2984  CZ  ACN A 498      28.110  41.977   3.013  1.00  0.00      A    C
ATOM   2985  NZ  ACN A 498      29.050  42.482   2.491  1.00  0.00      A    N
ATOM   2986  HZ  ACN A 498      26.973  41.522   4.697  1.00  0.00      A    H
ATOM   2987  HZ1 ACN A 498      26.600  40.468   3.155  1.00  0.00      A    H
ATOM   2988  HZ2 ACN A 498      26.147  42.102   3.239  1.00  0.00      A    H
ATOM   2989  CT  ACN A 499       3.930   3.190  23.589  1.00  0.00      A    C
ATOM   2990  CZ  ACN A 499       3.261   4.466  23.490  1.00  0.00      A    C
ATOM   2991  NZ  ACN A 499       2.703   5.497  23.368  1.00  0.00      A    N
ATOM   2992  HZ  ACN A 499       4.914   3.167  23.127  1.00  0.00      A    H
ATOM   2993  HZ1 ACN A 499       3.420   2.368  23.095  1.00  0.00      A    H
ATOM   2994  HZ2 ACN A 499       4.005   3.028  24.661  1.00  0.00      A    H
ATOM   2995  CT  ACN A 500      27.994  34.419  37.698  1.00  0.00      A    C
ATOM   2996  CZ  ACN A 500      27.736  35.650  38.463  1.00  0.00      A    C
ATOM   2997  NZ  ACN A 500      27.517  36.612  39.021  1.00  0.00      A    N
ATOM   2998  HZ  ACN A 500      27.442  33.668  38.256  1.00  0.00      A    H
ATOM   2999  HZ1 ACN A 500      29.057  34.251  37.854  1.00  0.00      A    H
ATOM   3000  HZ2 ACN A 500      27.624  34.306  36.682  1.00  0.00      A    H
ATOM   3001  CT  ACN A 501      24.018  25.582  24.907  1.00  0.00      A    C
ATOM   3002  CZ  ACN A 501      23.437  24.730  23.854  1.00  0.00      A    C
ATOM   3003  NZ  ACN A 501      22.993  24.020  23.054  1.00  0.00      A    N
ATOM   3004  HZ  ACN A 501      24.690  26.328  24.491  1.00  0.00      A    H
ATOM   3005  HZ1 ACN A 501      24.566  24.885  25.535  1.00  0.00      A    H
ATOM   3006  HZ2 ACN A 501      23.144  25.986  25.411  1.00  0.00      A    H
ATOM   3007  CT  ACN A 502      35.818  40.078  36.263  1.00  0.00      A    C
ATOM   3008  CZ  ACN A 502      36.153  41.470  35.699  1.00  0.00      A    C
ATOM   3009  NZ  ACN A 502      36.340  42.549  35.373  1.00  0.00      A    N
ATOM   3010  HZ  ACN A 502      34.826  40.066  36.708  1.00  0.00      A    H
ATOM   3011  HZ1 ACN A 502      36.576  39.914  37.024  1.00  0.00      A    H
ATOM   3012  HZ2 ACN A 502      36.033  39.431  35.417  1.00  0.00      A    H
ATOM   3013  CT  ACN A 503      40.056   8.512  27.636  1.00  0.00      A    C
ATOM   3014  CZ  ACN A 503      41.058   9.336  28.323  1.00  0.00      A    C
ATOM   3015  NZ  ACN A 503      41.793  10.000  28.919  1.00  0.00      A    N
ATOM   3016  HZ  ACN A 503      40.528   7.971  26.820  1.00  0.00      A    H
ATOM   3017  HZ1 ACN A 503      39.350   9.152  27.113  1.00  0.00      A    H
ATOM   3018  HZ2 ACN A 503      39.624   7.795  28.329  1.00  0.00      A    H
ATOM   3019  CT  ACN A 504       7.574  43.357  37.797  1.00  0.00      A    C
ATOM   3020  CZ  ACN A 504       6.433  43.183  36.853  1.00  0.00      A    C
ATOM   3021  NZ  ACN A 504       5.536  42.997  36.134  1.00  0.00      A    N
ATOM   3022  HZ  ACN A 504       8.484  43.801  37.403  1.00  0.00      A    H
ATOM   3023  HZ1 ACN A 504       7.721  42.320  38.088  1.00  0.00      A    H
ATOM   3024  HZ2 ACN A 504       7.120  43.957  38.581  1.00  0.00      A    H
ATOM   3025  CT  ACN A 505      16.588  33.051  18.386  1.00  0.00      A    C
ATOM   3026  CZ  ACN A 505      16.464  34.321  19.201  1.00  0.00      A    C
ATOM   3027  NZ  ACN A 505      16.379  35.316  19.788  1.00  0.00      A    N
ATOM   3028  HZ  ACN A 505      15.702  32.430  18.279  1.00  0.00      A    H
ATOM   3029  HZ1 ACN A 505      17.199  32.302  18.883  1.00  0.00      A    H
ATOM   3030  HZ2 ACN A 505      16.914  33.298  17.379  1.00  0.00      A    H
ATOM   3031  CT  ACN A 506      18.754   8.639  20.096  1.00  0.00      A    C
ATOM   3032  CZ  ACN A 506      19.078   9.575  21.112  1.00  0.00      A    C
ATOM   3033  NZ  ACN A 506      19.393  10.362  21.918  1.00  0.00      A    N
ATOM   3034  HZ  ACN A 506      19.594   8.595  19.408  1.00  0.00      A    H
ATOM   3035  HZ1 ACN A 506      17.863   8.995  19.585  1.00  0.00      A    H
ATOM   3036  HZ2 ACN A 506      18.737   7.708  20.656  1.00  0.00      A    H
ATOM   3037  CT  ACN A 507      27.981  29.863  27.936  1.00  0.00      A    C
ATOM   3038  CZ  ACN A 507      27.518  30.403  26.665  1.00  0.00      A    C
ATOM   3039  NZ  ACN A 507      27.158  30.825  25.672  1.00  0.00      A    N
ATOM   3040  HZ  ACN A 507      29.042  30.053  28.073  1.00  0.00      A    H
ATOM   3041  HZ1 ACN A 507      27.684  28.818  27.896  1.00  0.00      A    H
ATOM   3042  HZ2 ACN A 507      27.371  30.267  28.740  1.00  0.00      A    H
ATOM   3043  CT  ACN A 508      38.590  39.939   9.650  1.00  0.00      A    C
ATOM   3044  CZ  ACN A 508      37.487  40.509  10.369  1.00  0.00      A    C
ATOM   3045  NZ  ACN A 508      36.595  41.012  10.921  1.00  0.00      A    N
ATOM   3046  HZ  ACN A 508      39.442  40.559   9.916  1.00  0.00      A    H
ATOM   3047  HZ1 ACN A 508      38.321  40.053   8.603  1.00  0.00      A    H
ATOM   3048  HZ2 ACN A 508      38.789  38.878   9.779  1.00  0.00      A    H
ATOM   3049  CT  ACN A 509       1.499   5.140   5.504  1.00  0.00      A    C
ATOM   3050  CZ  ACN A 509       2.697   4.743   4.675  1.00  0.00      A    C
ATOM   3051  NZ  ACN A 509       3.604   4.481   4.000  1.00  0.00      A    N
ATOM   3052  HZ  ACN A 509       1.156   4.320   6.129  1.00  0.00      A    H
ATOM   3053  HZ1 ACN A 509       0.804   5.692   4.876  1.00  0.00      A    H
ATOM   3054  HZ2 ACN A 509       1.871   6.006   6.045  1.00  0.00      A    H
ATOM   3055  CT  ACN A 510      14.033  10.351  27.323  1.00  0.00      A    C
ATOM   3056  CZ  ACN A 510      15.340   9.720  27.189  1.00  0.00      A    C
ATOM   3057  NZ  ACN A 510      16.400   9.264  27.075  1.00  0.00      A    N
ATOM   3058  HZ  ACN A 510      13.299   9.682  26.882  1.00  0.00      A    H
ATOM   3059  HZ1 ACN A 510      14.148  11.344  26.896  1.00  0.00      A    H
ATOM   3060  HZ2 ACN A 510      13.705  10.396  28.358  1.00  0.00      A    H
ATOM   3061  CT  ACN A 511      18.371   4.980  20.089  1.00  0.00      A    C
ATOM   3062  CZ  ACN A 511      17.683   3.697  19.903  1.00  0.00      A    C
ATOM   3063  NZ  ACN A 511      17.165   2.660  19.794  1.00  0.00      A    N
ATOM   3064  HZ  ACN A 511      19.088   5.074  19.277  1.00  0.00      A    H
ATOM   3065  HZ1 ACN A 511      18.723   5.045  21.116  1.00  0.00      A    H
ATOM   3066  HZ2 ACN A 511      17.612   5.742  19.935  1.00  0.00      A    H
ATOM   3067  CT  ACN A 512      31.649  26.024  17.340  1.00  0.00      A    C
ATOM   3068  CZ  ACN A 512      30.720  25.126  18.013  1.00  0.00      A    C
ATOM   3069  NZ  ACN A 512      29.967  24.416  18.543  1.00  0.00      A    N
ATOM   3070  HZ  ACN A 512      31.184  26.196  16.372  1.00  0.00      A    H
ATOM   3071  HZ1 ACN A 512      32.639  25.634  17.116  1.00  0.00      A    H
ATOM   3072  HZ2 ACN A 512      31.781  26.921  17.939  1.00  0.00      A    H
ATOM   3073  CT  ACN A 513      32.267  18.464  38.158  1.00  0.00      A    C
ATOM   3074  CZ  ACN A 513      31.581  17.565  39.071  1.00  0.00      A    C
ATOM   3075  NZ  ACN A 513      31.040  16.840  39.806  1.00  0.00      A    N
ATOM   3076  HZ  ACN A 513      32.052  18.309  37.104  1.00  0.00      A    H
ATOM   3077  HZ1 ACN A 513      33.347  18.367  38.240  1.00  0.00      A    H
ATOM   3078  HZ2 ACN A 513      32.003  19.499  38.363  1.00  0.00      A    H
ATOM   3079  CT  ACN A 514      11.592  27.478   2.678  1.00  0.00      A    C
ATOM   3080  CZ  ACN A 514      11.660  26.442   1.658  1.00  0.00      A    C
ATOM   3081  NZ  ACN A 514      11.683  25.608   0.893  1.00  0.00      A    N
ATOM   3082  HZ  ACN A 514      12.400  27.401   3.401  1.00  0.00      A    H
ATOM   3083  HZ1 ACN A 514      10.613  27.449   3.149  1.00  0.00      A    H
ATOM   3084  HZ2 ACN A 514      11.683  28.494   2.303  1.00  0.00      A    H
ATOM   3085  CT  ACN A 515      20.167  38.994  25.730  1.00  0.00      A    C
ATOM   3086  CZ  ACN A 515      21.652  38.804  25.937  1.00  0.00      A    C
ATOM   3087  NZ  ACN A 515      22.767  38.670  26.081  1.00  0.00      A    N
ATOM   3088  HZ  ACN A 515      19.824  38.695  24.742  1.00  0.00      A    H
ATOM   3089  HZ1 ACN A 515      19.926  40.008  26.038  1.00  0.00      A    H
ATOM   3090  HZ2 ACN A 515      19.621  38.422  26.476  1.00  0.00      A    H
ATOM   3091  CT  ACN A 516      11.611  35.334  24.181  1.00  0.00      A    C
ATOM   3092  CZ  ACN A 516      10.986  34.767  22.998  1.00  0.00      A    C
ATOM   3093  NZ  ACN A 516      10.467  34.301  22.086  1.00  0.00      A    N
ATOM   3094  HZ  ACN A 516      12.387  34.619  24.442  1.00  0.00      A    H
ATOM   3095  HZ1 ACN A 516      10.896  35.430  24.994  1.00  0.00      A    H
ATOM   3096  HZ2 ACN A 516      12.021  36.329  24.024  1.00  0.00      A    H
ATOM   3097  CT  ACN A 517       0.471   6.446  38.149  1.00  0.00      A    C
ATOM   3098  CZ  ACN A 517       0.832   6.198  39.538  1.00  0.00      A    C
ATOM   3099  NZ  ACN A 517       1.083   5.978  40.568  1.00  0.00      A    N
ATOM   3100  HZ  ACN A 517       1.411   6.738  37.688  1.00  0.00      A    H
ATOM   3101  HZ1 ACN A 517      -0.142   7.339  38.243  1.00  0.00      A    H
ATOM   3102  HZ2 ACN A 517       0.050   5.525  37.754  1.00  0.00      A    H
ATOM   3103  CT  ACN A 518       3.404  40.906  29.780  1.00  0.00      A    C
ATOM   3104  CZ  ACN A 518       4.125  41.541  30.846  1.00  0.00      A    C
ATOM   3105  NZ  ACN A 518       4.633  42.083  31.732  1.00  0.00      A    N
ATOM   3106  HZ  ACN A 518       2.901  40.045  30.213  1.00  0.00      A    H
ATOM   3107  HZ1 ACN A 518       4.169  40.597  29.073  1.00  0.00      A    H
ATOM   3108  HZ2 ACN A 518       2.829  41.663  29.253  1.00  0.00      A    H
ATOM   3109  CT  ACN A 519      42.486  10.578  32.917  1.00  0.00      A    C
ATOM   3110  CZ  ACN A 519      41.109  10.103  33.209  1.00  0.00      A    C
ATOM   3111  NZ  ACN A 519      40.004   9.805  33.419  1.00  0.00      A    N
ATOM   3112  HZ  ACN A 519      42.430  11.043  31.936  1.00  0.00      A    H
ATOM   3113  HZ1 ACN A 519      43.247   9.802  32.929  1.00  0.00      A    H
ATOM   3114  HZ2 ACN A 519      42.765  11.268  33.709  1.00  0.00      A    H
ATOM   3115  CT  ACN A 520      28.745  25.664   5.759  1.00  0.00      A    C
ATOM   3116  CZ  ACN A 520      27.662  26.496   5.148  1.00  0.00      A    C
ATOM   3117  NZ  ACN A 520      26.729  27.065   4.722  1.00  0.00      A    N
ATOM   3118  HZ  ACN A 520      28.819  25.738   6.841  1.00  0.00      A    H
ATOM   3119  HZ1 ACN A 520      29.707  26.028   5.408  1.00  0.00      A    H
ATOM   3120  HZ2 ACN A 520      28.732  24.625   5.438  1.00  0.00      A    H
ATOM   3121  CT  ACN A 521      18.106  12.517  33.934  1.00  0.00      A    C
ATOM   3122  CZ  ACN A 521      17.475  13.333  32.874  1.00  0.00      A    C
ATOM   3123  NZ  ACN A 521      17.140  14.000  31.996  1.00  0.00      A    N
ATOM   3124  HZ  ACN A 521      17.535  12.610  34.854  1.00  0.00      A    H
ATOM   3125  HZ1 ACN A 521      19.091  12.915  34.160  1.00  0.00      A    H
ATOM   3126  HZ2 ACN A 521      18.270  11.483  33.640  1.00  0.00      A    H
ATOM   3127  CT  ACN A 522      25.072  26.547  40.501  1.00  0.00      A    C
ATOM   3128  CZ  ACN A 522      25.943  25.375  40.378  1.00  0.00      A    C
ATOM   3129  NZ  ACN A 522      26.631  24.405  40.319  1.00  0.00      A    N
ATOM   3130  HZ  ACN A 522      25.311  27.214  41.325  1.00  0.00      A    H
ATOM   3131  HZ1 ACN A 522      24.106  26.182  40.839  1.00  0.00      A    H
ATOM   3132  HZ2 ACN A 522      24.944  27.066  39.555  1.00  0.00      A    H
ATOM   3133  CT  ACN A 523      36.629  11.294   5.334  1.00  0.00      A    C
ATOM   3134  CZ  ACN A 523      36.619  11.732   3.882  1.00  0.00      A    C
ATOM   3135  NZ  ACN A 523      36.565  12.058   2.837  1.00  0.00      A    N
ATOM   3136  HZ  ACN A 523      37.093  10.311   5.313  1.00  0.00      A    H
ATOM   3137  HZ1 ACN A 523      35.653  11.209   5.805  1.00  0.00      A    H
ATOM   3138  HZ2 ACN A 523      37.187  11.983   5.962  1.00  0.00      A    H
ATOM   3139  CT  ACN A 524       2.887   7.360  33.891  1.00  0.00      A    C
ATOM   3140  CZ  ACN A 524       2.031   7.739  32.813  1.00  0.00      A    C
ATOM   3141  NZ  ACN A 524       1.294   8.088  31.933  1.00  0.00      A    N
ATOM   3142  HZ  ACN A 524       3.107   6.306  33.739  1.00  0.00      A    H
ATOM   3143  HZ1 ACN A 524       2.246   7.391  34.768  1.00  0.00      A    H
ATOM   3144  HZ2 ACN A 524       3.783   7.969  33.977  1.00  0.00      A    H
ATOM   3145  CT  ACN A 525      17.412  29.727   9.300  1.00  0.00      A    C
ATOM   3146  CZ  ACN A 525      17.075  31.129   9.347  1.00  0.00      A    C
ATOM   3147  NZ  ACN A 525      16.839  32.252   9.373  1.00  0.00      A    N
ATOM   3148  HZ  ACN A 525      18.099  29.604  10.133  1.00  0.00      A    H
ATOM   3149  HZ1 ACN A 525      17.827  29.470   8.328  1.00  0.00      A    H
ATOM   3150  HZ2 ACN A 525      16.511  29.134   9.435  1.00  0.00      A    H
ATOM   3151  CT  ACN A 526      34.044  31.907  28.243  1.00  0.00      A    C
ATOM   3152  CZ  ACN A 526      33.403  33.186  27.828  1.00  0.00      A    C
ATOM   3153  NZ  ACN A 526      32.927  34.192  27.459  1.00  0.00      A    N
ATOM   3154  HZ  ACN A 526      35.077  32.221  28.372  1.00  0.00      A    H
ATOM   3155  HZ1 ACN A 526      34.021  31.217  27.403  1.00  0.00      A    H
ATOM   3156  HZ2 ACN A 526      33.453  31.452  29.033  1.00  0.00      A    H
ATOM   3157  CT  ACN A 527       4.971  22.022   8.334  1.00  0.00      A    C
ATOM   3158  CZ  ACN A 527       4.616  22.384   6.918  1.00  0.00      A    C
ATOM   3159  NZ  ACN A 527       4.260  22.640   5.832  1.00  0.00      A    N
ATOM   3160  HZ  ACN A 527       5.810  21.331   8.306  1.00  0.00      A    H
ATOM   3161  HZ1 ACN A 527       4.182  21.400   8.748  1.00  0.00      A    H
ATOM   3162  HZ2 ACN A 527       5.265  22.871   8.945  1.00  0.00      A    H
ATOM   3163  CT  ACN A 528      42.603  30.486  34.628  1.00  0.00      A    C
ATOM   3164  CZ  ACN A 528      41.345  30.974  34.135  1.00  0.00      A    C
ATOM   3165  NZ  ACN A 528      40.325  31.355  33.765  1.00  0.00      A    N
ATOM   3166  HZ  ACN A 528      42.519  30.402  35.708  1.00  0.00      A    H
ATOM   3167  HZ1 ACN A 528      43.364  31.219  34.377  1.00  0.00      A    H
ATOM   3168  HZ2 ACN A 528      42.802  29.501  34.213  1.00  0.00      A    H
ATOM   3169  CT  ACN A 529      18.842  39.167  38.854  1.00  0.00      A    C
ATOM   3170  CZ  ACN A 529      19.332  40.491  38.924  1.00  0.00      A    C
ATOM   3171  NZ  ACN A 529      19.887  41.513  38.936  1.00  0.00      A    N
ATOM   3172  HZ  ACN A 529      19.447  38.569  38.178  1.00  0.00      A    H
ATOM   3173  HZ1 ACN A 529      17.884  39.196  38.341  1.00  0.00      A    H
ATOM   3174  HZ2 ACN A 529      18.666  38.805  39.864  1.00  0.00      A    H
ATOM   3175  CT  ACN A 530      11.543  43.773  41.798  1.00  0.00      A    C
ATOM   3176  CZ  ACN A 530      10.358  42.934  41.671  1.00  0.00      A    C
ATOM   3177  NZ  ACN A 530       9.438  42.298  41.512  1.00  0.00      A    N
ATOM   3178  HZ  ACN A 530      11.956  43.871  40.797  1.00  0.00      A    H
ATOM   3179  HZ1 ACN A 530      12.186  43.135  42.398  1.00  0.00      A    H
ATOM   3180  HZ2 ACN A 530      11.210  44.687  42.283  1.00  0.00      A    H
ATOM   3181  CT  ACN A 531      10.042  41.886  35.115  1.00  0.00      A    C
ATOM   3182  CZ  ACN A 531      10.157  41.398  33.747  1.00  0.00      A    C
ATOM   3183  NZ  ACN A 531      10.199  40.959  32.671  1.00  0.00      A    N
ATOM   3184  HZ  ACN A 531      10.846  42.610  35.219  1.00  0.00      A    H
ATOM   3185  HZ1 ACN A 531      10.270  41.176  35.906  1.00  0.00      A    H
ATOM   3186  HZ2 ACN A 531       9.104  42.396  35.322  1.00  0.00      A    H
ATOM   3187  CT  ACN A 532      19.150  42.791  31.558  1.00  0.00      A    C
ATOM   3188  CZ  ACN A 532      20.394  42.136  32.060  1.00  0.00      A    C
ATOM   3189  NZ  ACN A 532      21.367  41.572  32.438  1.00  0.00      A    N
ATOM   3190  HZ  ACN A 532      18.346  42.508  32.233  1.00  0.00      A    H
ATOM   3191  HZ1 ACN A 532      18.845  42.380  30.600  1.00  0.00      A    H
ATOM   3192  HZ2 ACN A 532      19.343  43.855  31.447  1.00  0.00      A    H
ATOM   3193  CT  ACN A 533       3.173  25.346  17.981  1.00  0.00      A    C
ATOM   3194  CZ  ACN A 533       2.161  25.007  16.977  1.00  0.00      A    C
ATOM   3195  NZ  ACN A 533       1.330  24.705  16.229  1.00  0.00      A    N
ATOM   3196  HZ  ACN A 533       3.986  25.907  17.528  1.00  0.00      A    H
ATOM   3197  HZ1 ACN A 533       3.337  24.397  18.484  1.00  0.00      A    H
ATOM   3198  HZ2 ACN A 533       2.752  26.008  18.734  1.00  0.00      A    H
ATOM   3199  CT  ACN A 534      25.900  22.153  38.081  1.00  0.00      A    C
ATOM   3200  CZ  ACN A 534      27.321  21.764  37.792  1.00  0.00      A    C
ATOM   3201  NZ  ACN A 534      28.389  21.461  37.531  1.00  0.00      A    N
ATOM   3202  HZ  ACN A 534      25.661  21.626  39.001  1.00  0.00      A    H
ATOM   3203  HZ1 ACN A 534      25.254  21.753  37.303  1.00  0.00      A    H
ATOM   3204  HZ2 ACN A 534      25.825  23.231  38.193  1.00  0.00      A    H
ATOM   3205  CT  ACN A 535      41.467  26.562  11.069  1.00  0.00      A    C
ATOM   3206  CZ  ACN A 535      41.098  25.287  10.318  1.00  0.00      A    C
ATOM   3207  NZ  ACN A 535      40.755  24.328   9.771  1.00  0.00      A    N
ATOM   3208  HZ  ACN A 535      42.533  26.696  11.232  1.00  0.00      A    H
ATOM   3209  HZ1 ACN A 535      41.147  26.367  12.090  1.00  0.00      A    H
ATOM   3210  HZ2 ACN A 535      41.040  27.399  10.522  1.00  0.00      A    H
ATOM   3211  CT  ACN A 536       1.337   7.789  21.421  1.00  0.00      A    C
ATOM   3212  CZ  ACN A 536       2.753   7.891  21.105  1.00  0.00      A    C
ATOM   3213  NZ  ACN A 536       3.872   8.046  20.830  1.00  0.00      A    N
ATOM   3214  HZ  ACN A 536       0.901   8.726  21.082  1.00  0.00      A    H
ATOM   3215  HZ1 ACN A 536       1.046   7.633  22.457  1.00  0.00      A    H
ATOM   3216  HZ2 ACN A 536       0.905   7.015  20.793  1.00  0.00      A    H
ATOM   3217  CT  ACN A 537      20.601  13.286  20.369  1.00  0.00      A    C
ATOM   3218  CZ  ACN A 537      21.622  13.602  21.308  1.00  0.00      A    C
ATOM   3219  NZ  ACN A 537      22.492  13.827  22.088  1.00  0.00      A    N
ATOM   3220  HZ  ACN A 537      20.023  14.165  20.096  1.00  0.00      A    H
ATOM   3221  HZ1 ACN A 537      20.023  12.469  20.793  1.00  0.00      A    H
ATOM   3222  HZ2 ACN A 537      21.102  12.784  19.546  1.00  0.00      A    H
ATOM   3223  CT  ACN A 538      22.369  23.556  32.302  1.00  0.00      A    C
ATOM   3224  CZ  ACN A 538      23.470  23.577  31.358  1.00  0.00      A    C
ATOM   3225  NZ  ACN A 538      24.363  23.551  30.612  1.00  0.00      A    N
ATOM   3226  HZ  ACN A 538      22.839  23.127  33.183  1.00  0.00      A    H
ATOM   3227  HZ1 ACN A 538      21.610  22.881  31.914  1.00  0.00      A    H
ATOM   3228  HZ2 ACN A 538      21.930  24.549  32.361  1.00  0.00      A    H
ATOM   3229  CT  ACN A 539      30.175   5.143  24.953  1.00  0.00      A    C
ATOM   3230  CZ  ACN A 539      30.179   6.369  25.882  1.00  0.00      A    C
ATOM   3231  NZ  ACN A 539      30.229   7.289  26.601  1.00  0.00      A    N
ATOM   3232  HZ  ACN A 539      29.147   5.054  24.610  1.00  0.00      A    H
ATOM   3233  HZ1 ACN A 539      30.392   4.306  25.611  1.00  0.00      A    H
ATOM   3234  HZ2 ACN A 539      30.830   5.303  24.101  1.00  0.00      A    H
ATOM   3235  CT  ACN A 540      14.466  39.293  12.929  1.00  0.00      A    C
ATOM   3236  CZ  ACN A 540      14.637  38.430  11.758  1.00  0.00      A    C
ATOM   3237  NZ  ACN A 540      14.843  37.658  10.897  1.00  0.00      A    N
ATOM   3238  HZ  ACN A 540      13.554  39.811  12.644  1.00  0.00      A    H
ATOM   3239  HZ1 ACN A 540      15.345  39.926  13.016  1.00  0.00      A    H
ATOM   3240  HZ2 ACN A 540      14.383  38.626  13.783  1.00  0.00      A    H
ATOM   3241  CT  ACN A 541      29.277  13.155  44.027  1.00  0.00      A    C
ATOM   3242  CZ  ACN A 541      28.028  13.849  43.711  1.00  0.00      A    C
ATOM   3243  NZ  ACN A 541      27.067  14.410  43.394  1.00  0.00      A    N
ATOM   3244  HZ  ACN A 541      29.854  12.954  43.128  1.00  0.00      A    H
ATOM   3245  HZ1 ACN A 541      29.136  12.201  44.529  1.00  0.00      A    H
ATOM   3246  HZ2 ACN A 541      29.776  13.766  44.775  1.00  0.00      A    H
ATOM   3247  CT  ACN A 542      29.200   8.988  21.735  1.00  0.00      A    C
ATOM   3248  CZ  ACN A 542      28.716   7.719  22.279  1.00  0.00      A    C
ATOM   3249  NZ  ACN A 542      28.378   6.705  22.689  1.00  0.00      A    N
ATOM   3250  HZ  ACN A 542      29.948   8.779  20.975  1.00  0.00      A    H
ATOM   3251  HZ1 ACN A 542      29.742   9.484  22.537  1.00  0.00      A    H
ATOM   3252  HZ2 ACN A 542      28.375   9.532  21.282  1.00  0.00      A    H
ATOM   3253  CT  ACN A 543      26.697  25.834  30.560  1.00  0.00      A    C
ATOM   3254  CZ  ACN A 543      25.692  26.445  31.355  1.00  0.00      A    C
ATOM   3255  NZ  ACN A 543      24.942  26.912  32.041  1.00  0.00      A    N
ATOM   3256  HZ  ACN A 543      26.222  25.390  29.689  1.00  0.00      A    H
ATOM   3257  HZ1 ACN A 543      27.412  25.231  31.115  1.00  0.00      A    H
ATOM   3258  HZ2 ACN A 543      27.269  26.656  30.138  1.00  0.00      A    H
ATOM   3259  CT  ACN A 544      34.669   0.900  38.083  1.00  0.00      A    C
ATOM   3260  CZ  ACN A 544      33.943  -0.121  38.881  1.00  0.00      A    C
ATOM   3261  NZ  ACN A 544      33.425  -0.929  39.548  1.00  0.00      A    N
ATOM   3262  HZ  ACN A 544      35.460   1.229  38.752  1.00  0.00      A    H
ATOM   3263  HZ1 ACN A 544      34.096   1.802  37.887  1.00  0.00      A    H
ATOM   3264  HZ2 ACN A 544      35.038   0.419  37.181  1.00  0.00      A    H
ATOM   3265  CT  ACN A 545       3.754   0.695  20.616  1.00  0.00      A    C
ATOM   3266  CZ  ACN A 545       2.358   1.021  20.922  1.00  0.00      A    C
ATOM   3267  NZ  ACN A 545       1.274   1.329  21.150  1.00  0.00      A    N
ATOM   3268  HZ  ACN A 545       4.125   0.022  21.386  1.00  0.00      A    H
ATOM   3269  HZ1 ACN A 545       4.281   1.645  20.564  1.00  0.00      A    H
ATOM   3270  HZ2 ACN A 545       3.855   0.117  19.702  1.00  0.00      A    H
ATOM   3271  CT  ACN A 546      28.844  10.786  33.646  1.00  0.00      A    C
ATOM   3272  CZ  ACN A 546      29.274  10.591  32.236  1.00  0.00      A    C
ATOM   3273  NZ  ACN A 546      29.570  10.440  31.123  1.00  0.00      A    N
ATOM   3274  HZ  ACN A 546      29.030   9.928  34.287  1.00  0.00      A    H
ATOM   3275  HZ1 ACN A 546      27.771  10.957  33.649  1.00  0.00      A    H
ATOM   3276  HZ2 ACN A 546      29.268  11.679  34.098  1.00  0.00      A    H
ATOM   3277  CT  ACN A 547      13.930   2.561  27.839  1.00  0.00      A    C
ATOM   3278  CZ  ACN A 547      15.086   1.974  27.141  1.00  0.00      A    C
ATOM   3279  NZ  ACN A 547      16.037   1.448  26.694  1.00  0.00      A    N
ATOM   3280  HZ  ACN A 547      13.142   1.812  27.831  1.00  0.00      A    H
ATOM   3281  HZ1 ACN A 547      13.554   3.418  27.286  1.00  0.00      A    H
ATOM   3282  HZ2 ACN A 547      14.076   2.750  28.899  1.00  0.00      A    H
ATOM   3283  CT  ACN A 548      27.610  23.089  33.134  1.00  0.00      A    C
ATOM   3284  CZ  ACN A 548      28.643  24.176  33.205  1.00  0.00      A    C
ATOM   3285  NZ  ACN A 548      29.439  25.016  33.256  1.00  0.00      A    N
ATOM   3286  HZ  ACN A 548      27.658  22.529  34.064  1.00  0.00      A    H
ATOM   3287  HZ1 ACN A 548      27.739  22.327  32.371  1.00  0.00      A    H
ATOM   3288  HZ2 ACN A 548      26.619  23.532  33.085  1.00  0.00      A    H
ATOM   3289  CT  ACN A 549       2.268  32.413   6.355  1.00  0.00      A    C
ATOM   3290  CZ  ACN A 549       3.214  33.507   6.410  1.00  0.00      A    C
ATOM   3291  NZ  ACN A 549       3.947  34.394   6.505  1.00  0.00      A    N
ATOM   3292  HZ  ACN A 549       2.577  31.371   6.364  1.00  0.00      A    H
ATOM   3293  HZ1 ACN A 549       1.700  32.700   5.473  1.00  0.00      A    H
ATOM   3294  HZ2 ACN A 549       1.471  32.395   7.093  1.00  0.00      A    H
ATOM   3295  CT  ACN A 550      39.264  10.175  18.461  1.00  0.00      A    C
ATOM   3296  CZ  ACN A 550      39.682  10.018  19.828  1.00  0.00      A    C
ATOM   3297  NZ  ACN A 550      40.007   9.861  20.929  1.00  0.00      A    N
ATOM   3298  HZ  ACN A 550      39.825  10.920  17.903  1.00  0.00      A    H
ATOM   3299  HZ1 ACN A 550      38.210  10.439  18.429  1.00  0.00      A    H
ATOM   3300  HZ2 ACN A 550      39.411   9.181  18.047  1.00  0.00      A    H
ATOM   3301  CT  ACN A 551      13.828  27.579  42.196  1.00  0.00      A    C
ATOM   3302  CZ  ACN A 551      14.502  27.320  43.470  1.00  0.00      A    C
ATOM   3303  NZ  ACN A 551      15.043  27.101  44.474  1.00  0.00      A    N
ATOM   3304  HZ  ACN A 551      12.888  28.115  42.295  1.00  0.00      A    H
ATOM   3305  HZ1 ACN A 551      13.555  26.652  41.698  1.00  0.00      A    H
ATOM   3306  HZ2 ACN A 551      14.430  28.221  41.558  1.00  0.00      A    H
ATOM   3307  CT  ACN A 552      21.199   5.669   6.252  1.00  0.00      A    C
ATOM   3308  CZ  ACN A 552      21.382   6.595   7.381  1.00  0.00      A    C
ATOM   3309  NZ  ACN A 552      21.512   7.354   8.216  1.00  0.00      A    N
ATOM   3310  HZ  ACN A 552      20.488   4.858   6.387  1.00  0.00      A    H
ATOM   3311  HZ1 ACN A 552      22.164   5.224   6.025  1.00  0.00      A    H
ATOM   3312  HZ2 ACN A 552      20.997   6.251   5.356  1.00  0.00      A    H
ATOM   3313  CT  ACN A 553      34.356  19.309  17.096  1.00  0.00      A    C
ATOM   3314  CZ  ACN A 553      33.681  19.126  18.403  1.00  0.00      A    C
ATOM   3315  NZ  ACN A 553      33.102  18.935  19.378  1.00  0.00      A    N
ATOM   3316  HZ  ACN A 553      35.139  20.017  17.353  1.00  0.00      A    H
ATOM   3317  HZ1 ACN A 553      33.701  19.815  16.392  1.00  0.00      A    H
ATOM   3318  HZ2 ACN A 553      34.640  18.330  16.718  1.00  0.00      A    H
ATOM   3319  CT  ACN A 554      21.494  21.036  22.552  1.00  0.00      A    C
ATOM   3320  CZ  ACN A 554      21.086  21.053  21.150  1.00  0.00      A    C
ATOM   3321  NZ  ACN A 554      20.708  21.000  20.076  1.00  0.00      A    N
ATOM   3322  HZ  ACN A 554      21.304  22.014  22.987  1.00  0.00      A    H
ATOM   3323  HZ1 ACN A 554      22.543  20.866  22.779  1.00  0.00      A    H
ATOM   3324  HZ2 ACN A 554      20.831  20.377  23.107  1.00  0.00      A    H
ATOM   3325  CT  ACN A 555      31.005   0.319  11.647  1.00  0.00      A    C
ATOM   3326  CZ  ACN A 555      29.703   0.162  10.977  1.00  0.00      A    C
ATOM   3327  NZ  ACN A 555      28.682   0.061  10.452  1.00  0.00      A    N
ATOM   3328  HZ  ACN A 555      31.737   0.569  10.883  1.00  0.00      A    H
ATOM   3329  HZ1 ACN A 555      31.292  -0.564  12.214  1.00  0.00      A    H
ATOM   3330  HZ2 ACN A 555      30.881   1.147  12.340  1.00  0.00      A    H
ATOM   3331  CT  ACN A 556      39.214  31.810  16.834  1.00  0.00      A    C
ATOM   3332  CZ  ACN A 556      40.359  32.286  15.993  1.00  0.00      A    C
ATOM   3333  NZ  ACN A 556      41.199  32.751  15.378  1.00  0.00      A    N
ATOM   3334  HZ  ACN A 556      39.033  32.407  17.724  1.00  0.00      A    H
ATOM   3335  HZ1 ACN A 556      39.353  30.788  17.177  1.00  0.00      A    H
ATOM   3336  HZ2 ACN A 556      38.293  31.906  16.266  1.00  0.00      A    H
ATOM   3337  CT  ACN A 557      33.719  43.413   7.362  1.00  0.00      A    C
ATOM   3338  CZ  ACN A 557      35.107  43.087   7.245  1.00  0.00      A    C
ATOM   3339  NZ  ACN A 557      36.238  42.733   7.201  1.00  0.00      A    N
ATOM   3340  HZ  ACN A 557      33.469  44.434   7.084  1.00  0.00      A    H
ATOM   3341  HZ1 ACN A 557      33.511  43.105   8.383  1.00  0.00      A    H
ATOM   3342  HZ2 ACN A 557      33.139  42.750   6.724  1.00  0.00      A    H
ATOM   3343  CT  ACN A 558      35.881  27.600  37.909  1.00  0.00      A    C
ATOM   3344  CZ  ACN A 558      35.490  28.978  37.608  1.00  0.00      A    C
ATOM   3345  NZ  ACN A 558      35.170  30.011  37.260  1.00  0.00      A    N
ATOM   3346  HZ  ACN A 558      36.546  27.527  38.765  1.00  0.00      A    H
ATOM   3347  HZ1 ACN A 558      36.351  27.090  37.072  1.00  0.00      A    H
ATOM   3348  HZ2 ACN A 558      35.054  27.042  38.339  1.00  0.00      A    H
ATOM   3349  CT  ACN A 559       4.335   0.869  12.647  1.00  0.00      A    C
ATOM   3350  CZ  ACN A 559       5.415   0.816  11.673  1.00  0.00      A    C
ATOM   3351  NZ  ACN A 559       6.239   0.743  10.939  1.00  0.00      A    N
ATOM   3352  HZ  ACN A 559       3.474   1.035  12.004  1.00  0.00      A    H
ATOM   3353  HZ1 ACN A 559       4.380   1.682  13.367  1.00  0.00      A    H
ATOM   3354  HZ2 ACN A 559       4.240  -0.072  13.184  1.00  0.00      A    H
ATOM   3355  CT  ACN A 560       1.656  15.277   0.440  1.00  0.00      A    C
ATOM   3356  CZ  ACN A 560       1.718  16.526   1.151  1.00  0.00      A    C
ATOM   3357  NZ  ACN A 560       1.742  17.536   1.737  1.00  0.00      A    N
ATOM   3358  HZ  ACN A 560       2.046  15.435  -0.563  1.00  0.00      A    H
ATOM   3359  HZ1 ACN A 560       0.652  14.866   0.507  1.00  0.00      A    H
ATOM   3360  HZ2 ACN A 560       2.363  14.661   0.990  1.00  0.00      A    H
ATOM   3361  CT  ACN A 561      35.280  12.664  29.250  1.00  0.00      A    C
ATOM   3362  CZ  ACN A 561      34.245  13.452  28.501  1.00  0.00      A    C
ATOM   3363  NZ  ACN A 561      33.406  14.103  28.027  1.00  0.00      A    N
ATOM   3364  HZ  ACN A 561      35.194  12.928  30.301  1.00  0.00      A    H
ATOM   3365  HZ1 ACN A 561      36.331  12.696  28.975  1.00  0.00      A    H
ATOM   3366  HZ2 ACN A 561      34.923  11.642  29.156  1.00  0.00      A    H
ATOM   3367  CT  ACN A 562       6.649  10.324  11.046  1.00  0.00      A    C
ATOM   3368  CZ  ACN A 562       8.030  10.826  10.979  1.00  0.00      A    C
ATOM   3369  NZ  ACN A 562       9.113  11.233  10.866  1.00  0.00      A    N
ATOM   3370  HZ  ACN A 562       6.258  10.538  12.037  1.00  0.00      A    H
ATOM   3371  HZ1 ACN A 562       6.601   9.247  10.905  1.00  0.00      A    H
ATOM   3372  HZ2 ACN A 562       6.101  10.810  10.243  1.00  0.00      A    H
ATOM   3373  CT  ACN A 563      19.800  43.204   9.902  1.00  0.00      A    C
ATOM   3374  CZ  ACN A 563      20.165  44.646   9.708  1.00  0.00      A    C
ATOM   3375  NZ  ACN A 563      20.452  45.763   9.638  1.00  0.00      A    N
ATOM   3376  HZ  ACN A 563      19.095  42.901   9.132  1.00  0.00      A    H
ATOM   3377  HZ1 ACN A 563      19.345  43.204  10.889  1.00  0.00      A    H
ATOM   3378  HZ2 ACN A 563      20.757  42.690   9.887  1.00  0.00      A    H
ATOM   3379  CT  ACN A 564       6.613  26.131   3.914  1.00  0.00      A    C
ATOM   3380  CZ  ACN A 564       7.595  26.765   4.728  1.00  0.00      A    C
ATOM   3381  NZ  ACN A 564       8.329  27.262   5.448  1.00  0.00      A    N
ATOM   3382  HZ  ACN A 564       5.869  25.824   4.645  1.00  0.00      A    H
ATOM   3383  HZ1 ACN A 564       7.013  25.340   3.285  1.00  0.00      A    H
ATOM   3384  HZ2 ACN A 564       6.277  26.906   3.230  1.00  0.00      A    H
ATOM   3385  CT  ACN A 565       7.297   9.199   7.012  1.00  0.00      A    C
ATOM   3386  CZ  ACN A 565       6.556   8.178   7.712  1.00  0.00      A    C
ATOM   3387  NZ  ACN A 565       5.929   7.373   8.247  1.00  0.00      A    N
ATOM   3388  HZ  ACN A 565       8.315   8.896   6.783  1.00  0.00      A    H
ATOM   3389  HZ1 ACN A 565       7.480  10.062   7.647  1.00  0.00      A    H
ATOM   3390  HZ2 ACN A 565       6.765   9.432   6.094  1.00  0.00      A    H
ATOM   3391  CT  ACN A 566      19.328  42.991  14.860  1.00  0.00      A    C
ATOM   3392  CZ  ACN A 566      20.265  44.093  15.252  1.00  0.00      A    C
ATOM   3393  NZ  ACN A 566      21.017  44.899  15.626  1.00  0.00      A    N
ATOM   3394  HZ  ACN A 566      19.723  42.685  13.894  1.00  0.00      A    H
ATOM   3395  HZ1 ACN A 566      18.258  43.182  14.884  1.00  0.00      A    H
ATOM   3396  HZ2 ACN A 566      19.491  42.131  15.504  1.00  0.00      A    H
ATOM   3397  CT  ACN A 567       3.933  43.107  39.427  1.00  0.00      A    C
ATOM   3398  CZ  ACN A 567       4.734  41.960  38.953  1.00  0.00      A    C
ATOM   3399  NZ  ACN A 567       5.389  41.043  38.580  1.00  0.00      A    N
ATOM   3400  HZ  ACN A 567       3.312  43.351  38.569  1.00  0.00      A    H
ATOM   3401  HZ1 ACN A 567       4.465  43.906  39.936  1.00  0.00      A    H
ATOM   3402  HZ2 ACN A 567       3.314  42.666  40.205  1.00  0.00      A    H
ATOM   3403  CT  ACN A 568       4.007  34.295  15.244  1.00  0.00      A    C
ATOM   3404  CZ  ACN A 568       3.488  35.352  14.452  1.00  0.00      A    C
ATOM   3405  NZ  ACN A 568       3.080  36.248  13.835  1.00  0.00      A    N
ATOM   3406  HZ  ACN A 568       4.531  33.617  14.575  1.00  0.00      A    H
ATOM   3407  HZ1 ACN A 568       3.110  33.918  15.728  1.00  0.00      A    H
ATOM   3408  HZ2 ACN A 568       4.696  34.798  15.918  1.00  0.00      A    H
ATOM   3409  CT  ACN A 569      17.048  38.156  22.392  1.00  0.00      A    C
ATOM   3410  CZ  ACN A 569      16.582  38.805  21.190  1.00  0.00      A    C
ATOM   3411  NZ  ACN A 569      16.180  39.319  20.242  1.00  0.00      A    N
ATOM   3412  HZ  ACN A 569      16.198  37.490  22.513  1.00  0.00      A    H
ATOM   3413  HZ1 ACN A 569      17.125  38.988  23.087  1.00  0.00      A    H
ATOM   3414  HZ2 ACN A 569      17.977  37.727  22.027  1.00  0.00      A    H
ATOM   3415  CT  ACN A 570      32.184  15.364  10.248  1.00  0.00      A    C
ATOM   3416  CZ  ACN A 570      32.698  16.799  10.177  1.00  0.00      A    C
ATOM   3417  NZ  ACN A 570      33.156  17.845  10.185  1.00  0.00      A    N
ATOM   3418  HZ  ACN A 570      31.103  15.400  10.360  1.00  0.00      A    H
ATOM   3419  HZ1 ACN A 570      32.652  14.904  11.115  1.00  0.00      A    H
ATOM   3420  HZ2 ACN A 570      32.452  14.781   9.371  1.00  0.00      A    H
ATOM   3421  CT  ACN A 571      27.765  40.180  23.784  1.00  0.00      A    C
ATOM   3422  CZ  ACN A 571      28.231  38.833  24.078  1.00  0.00      A    C
ATOM   3423  NZ  ACN A 571      28.598  37.777  24.331  1.00  0.00      A    N
ATOM   3424  HZ  ACN A 571      26.769  40.061  23.364  1.00  0.00      A    H
ATOM   3425  HZ1 ACN A 571      28.384  40.549  22.971  1.00  0.00      A    H
ATOM   3426  HZ2 ACN A 571      27.767  40.740  24.716  1.00  0.00      A    H
ATOM   3427  CT  ACN A 572      42.817  18.624  19.116  1.00  0.00      A    C
ATOM   3428  CZ  ACN A 572      41.751  17.718  19.505  1.00  0.00      A    C
ATOM   3429  NZ  ACN A 572      40.910  16.982  19.849  1.00  0.00      A    N
ATOM   3430  HZ  ACN A 572      43.717  18.315  19.642  1.00  0.00      A    H
ATOM   3431  HZ1 ACN A 572      42.796  19.685  19.349  1.00  0.00      A    H
ATOM   3432  HZ2 ACN A 572      42.911  18.527  18.038  1.00  0.00      A    H
ATOM   3433  CT  ACN A 573      16.668  12.658  11.375  1.00  0.00      A    C
ATOM   3434  CZ  ACN A 573      15.609  13.658  11.308  1.00  0.00      A    C
ATOM   3435  NZ  ACN A 573      14.786  14.451  11.322  1.00  0.00      A    N
ATOM   3436  HZ  ACN A 573      17.464  12.966  10.701  1.00  0.00      A    H
ATOM   3437  HZ1 ACN A 573      16.216  11.748  10.989  1.00  0.00      A    H
ATOM   3438  HZ2 ACN A 573      17.087  12.619  12.377  1.00  0.00      A    H
ATOM   3439  CT  ACN A 574      43.192  41.606   4.241  1.00  0.00      A    C
ATOM   3440  CZ  ACN A 574      44.318  41.487   3.296  1.00  0.00      A    C
ATOM   3441  NZ  ACN A 574      45.152  41.357   2.502  1.00  0.00      A    N
ATOM   3442  HZ  ACN A 574      42.262  41.644   3.679  1.00  0.00      A    H
ATOM   3443  HZ1 ACN A 574      43.344  42.542   4.772  1.00  0.00      A    H
ATOM   3444  HZ2 ACN A 574      43.344  40.764   4.912  1.00  0.00      A    H
ATOM   3445  CT  ACN A 575      41.670  32.149   4.720  1.00  0.00      A    C
ATOM   3446  CZ  ACN A 575      42.892  33.034   4.859  1.00  0.00      A    C
ATOM   3447  NZ  ACN A 575      43.819  33.761   4.967  1.00  0.00      A    N
ATOM   3448  HZ  ACN A 575      41.749  31.492   3.857  1.00  0.00      A    H
ATOM   3449  HZ1 ACN A 575      40.762  32.736   4.609  1.00  0.00      A    H
ATOM   3450  HZ2 ACN A 575      41.448  31.551   5.600  1.00  0.00      A    H
ATOM   3451  CT  ACN A 576      -0.448  31.911  31.513  1.00  0.00      A    C
ATOM   3452  CZ  ACN A 576       0.657  31.030  31.891  1.00  0.00      A    C
ATOM   3453  NZ  ACN A 576       1.632  30.397  32.157  1.00  0.00      A    N
ATOM   3454  HZ  ACN A 576      -0.754  31.597  30.519  1.00  0.00      A    H
ATOM   3455  HZ1 ACN A 576      -0.152  32.947  31.653  1.00  0.00      A    H
ATOM   3456  HZ2 ACN A 576      -1.257  31.660  32.195  1.00  0.00      A    H
ATOM   3457  CT  ACN A 577      16.691  12.802  21.602  1.00  0.00      A    C
ATOM   3458  CZ  ACN A 577      16.815  12.631  20.177  1.00  0.00      A    C
ATOM   3459  NZ  ACN A 577      16.983  12.494  19.017  1.00  0.00      A    N
ATOM   3460  HZ  ACN A 577      17.567  12.441  22.136  1.00  0.00      A    H
ATOM   3461  HZ1 ACN A 577      15.873  12.145  21.887  1.00  0.00      A    H
ATOM   3462  HZ2 ACN A 577      16.532  13.804  21.992  1.00  0.00      A    H
ATOM   3463  CT  ACN A 578      10.966  43.215  13.139  1.00  0.00      A    C
ATOM   3464  CZ  ACN A 578      10.337  41.922  13.469  1.00  0.00      A    C
ATOM   3465  NZ  ACN A 578       9.901  40.871  13.644  1.00  0.00      A    N
ATOM   3466  HZ  ACN A 578      10.124  43.895  13.239  1.00  0.00      A    H
ATOM   3467  HZ1 ACN A 578      11.221  43.229  12.083  1.00  0.00      A    H
ATOM   3468  HZ2 ACN A 578      11.816  43.466  13.769  1.00  0.00      A    H
ATOM   3469  CT  ACN A 579       4.408   6.951  15.505  1.00  0.00      A    C
ATOM   3470  CZ  ACN A 579       3.091   7.605  15.523  1.00  0.00      A    C
ATOM   3471  NZ  ACN A 579       2.053   8.125  15.558  1.00  0.00      A    N
ATOM   3472  HZ  ACN A 579       5.219   7.669  15.411  1.00  0.00      A    H
ATOM   3473  HZ1 ACN A 579       4.473   6.124  14.801  1.00  0.00      A    H
ATOM   3474  HZ2 ACN A 579       4.425   6.414  16.450  1.00  0.00      A    H
ATOM   3475  CT  ACN A 580      38.690  13.993  41.410  1.00  0.00      A    C
ATOM   3476  CZ  ACN A 580      37.919  15.240  41.139  1.00  0.00      A    C
ATOM   3477  NZ  ACN A 580      37.376  16.275  40.940  1.00  0.00      A    N
ATOM   3478  HZ  ACN A 580      37.998  13.254  41.808  1.00  0.00      A    H
ATOM   3479  HZ1 ACN A 580      39.406  14.049  42.226  1.00  0.00      A    H
ATOM   3480  HZ2 ACN A 580      39.140  13.660  40.479  1.00  0.00      A    H
ATOM   3481  CT  ACN A 581      11.856  39.084  28.999  1.00  0.00      A    C
ATOM   3482  CZ  ACN A 581      13.291  39.485  28.845  1.00  0.00      A    C
ATOM   3483  NZ  ACN A 581      14.448  39.743  28.693  1.00  0.00      A    N
ATOM   3484  HZ  ACN A 581      11.681  38.667  29.988  1.00  0.00      A    H
ATOM   3485  HZ1 ACN A 581      11.746  38.253  28.307  1.00  0.00      A    H
ATOM   3486  HZ2 ACN A 581      11.119  39.876  28.890  1.00  0.00      A    H
ATOM   3487  CT  ACN A 582      22.768   9.420  16.551  1.00  0.00      A    C
ATOM   3488  CZ  ACN A 582      22.161   8.347  15.832  1.00  0.00      A    C
ATOM   3489  NZ  ACN A 582      21.646   7.434  15.308  1.00  0.00      A    N
ATOM   3490  HZ  ACN A 582      22.581   9.274  17.612  1.00  0.00      A    H
ATOM   3491  HZ1 ACN A 582      22.299  10.352  16.248  1.00  0.00      A    H
ATOM   3492  HZ2 ACN A 582      23.815   9.288  16.291  1.00  0.00      A    H
ATOM   3493  CT  ACN A 583      43.701   7.368   2.091  1.00  0.00      A    C
ATOM   3494  CZ  ACN A 583      42.803   7.043   3.247  1.00  0.00      A    C
ATOM   3495  NZ  ACN A 583      42.052   6.750   4.131  1.00  0.00      A    N
ATOM   3496  HZ  ACN A 583      44.501   8.021   2.431  1.00  0.00      A    H
ATOM   3497  HZ1 ACN A 583      43.119   7.702   1.236  1.00  0.00      A    H
ATOM   3498  HZ2 ACN A 583      44.317   6.520   1.802  1.00  0.00      A    H
ATOM   3499  CT  ACN A 584      33.534  35.934  16.910  1.00  0.00      A    C
ATOM   3500  CZ  ACN A 584      33.531  34.497  17.032  1.00  0.00      A    C
ATOM   3501  NZ  ACN A 584      33.571  33.326  17.117  1.00  0.00      A    N
ATOM   3502  HZ  ACN A 584      33.695  36.517  17.813  1.00  0.00      A    H
ATOM   3503  HZ1 ACN A 584      32.529  36.130  16.546  1.00  0.00      A    H
ATOM   3504  HZ2 ACN A 584      34.252  36.238  16.153  1.00  0.00      A    H
ATOM   3505  CT  ACN A 585      34.169  28.151   9.334  1.00  0.00      A    C
ATOM   3506  CZ  ACN A 585      34.451  28.197   7.888  1.00  0.00      A    C
ATOM   3507  NZ  ACN A 585      34.685  28.347   6.752  1.00  0.00      A    N
ATOM   3508  HZ  ACN A 585      33.814  29.127   9.654  1.00  0.00      A    H
ATOM   3509  HZ1 ACN A 585      35.128  27.839   9.740  1.00  0.00      A    H
ATOM   3510  HZ2 ACN A 585      33.497  27.384   9.711  1.00  0.00      A    H
ATOM   3511  CT  ACN A 586      41.092  39.516  29.086  1.00  0.00      A    C
ATOM   3512  CZ  ACN A 586      42.531  39.740  28.825  1.00  0.00      A    C
ATOM   3513  NZ  ACN A 586      43.632  39.877  28.668  1.00  0.00      A    N
ATOM   3514  HZ  ACN A 586      41.041  38.840  29.937  1.00  0.00      A    H
ATOM   3515  HZ1 ACN A 586      40.637  38.989  28.251  1.00  0.00      A    H
ATOM   3516  HZ2 ACN A 586      40.662  40.490  29.303  1.00  0.00      A    H
ATOM   3517  CT  ACN A 587      26.117   7.309   8.416  1.00  0.00      A    C
ATOM   3518  CZ  ACN A 587      26.613   8.711   8.274  1.00  0.00      A    C
ATOM   3519  NZ  ACN A 587      26.965   9.803   8.129  1.00  0.00      A    N
ATOM   3520  HZ  ACN A 587      25.432   7.385   9.256  1.00  0.00      A    H
ATOM   3521  HZ1 ACN A 587      26.978   6.704   8.690  1.00  0.00      A    H
ATOM   3522  HZ2 ACN A 587      25.626   7.021   7.490  1.00  0.00      A    H
ATOM   3523  CT  ACN A 588      23.847   0.624  17.113  1.00  0.00      A    C
ATOM   3524  CZ  ACN A 588      24.155   1.512  16.022  1.00  0.00      A    C
ATOM   3525  NZ  ACN A 588      24.477   2.198  15.176  1.00  0.00      A    N
ATOM   3526  HZ  ACN A 588      23.119  -0.112  16.783  1.00  0.00      A    H
ATOM   3527  HZ1 ACN A 588      23.543   1.229  17.963  1.00  0.00      A    H
ATOM   3528  HZ2 ACN A 588      24.743   0.106  17.444  1.00  0.00      A    H
ATOM   3529  CT  ACN A 589       2.004  22.331  30.644  1.00  0.00      A    C
ATOM   3530  CZ  ACN A 589       2.412  23.706  30.719  1.00  0.00      A    C
ATOM   3531  NZ  ACN A 589       2.733  24.835  30.784  1.00  0.00      A    N
ATOM   3532  HZ  ACN A 589       2.431  21.707  29.864  1.00  0.00      A    H
ATOM   3533  HZ1 ACN A 589       0.923  22.233  30.593  1.00  0.00      A    H
ATOM   3534  HZ2 ACN A 589       2.447  21.861  31.518  1.00  0.00      A    H
ATOM   3535  CT  ACN A 590      41.693  38.499   7.337  1.00  0.00      A    C
ATOM   3536  CZ  ACN A 590      41.043  39.575   6.637  1.00  0.00      A    C
ATOM   3537  NZ  ACN A 590      40.570  40.487   6.138  1.00  0.00      A    N
ATOM   3538  HZ  ACN A 590      41.275  37.509   7.174  1.00  0.00      A    H
ATOM   3539  HZ1 ACN A 590      41.491  38.710   8.384  1.00  0.00      A    H
ATOM   3540  HZ2 ACN A 590      42.773  38.494   7.215  1.00  0.00      A    H
ATOM   3541  CT  ACN A 591       6.184  15.474   4.284  1.00  0.00      A    C
ATOM   3542  CZ  ACN A 591       6.629  14.459   3.309  1.00  0.00      A    C
ATOM   3543  NZ  ACN A 591       7.006  13.685   2.530  1.00  0.00      A    N
ATOM   3544  HZ  ACN A 591       6.870  16.317   4.257  1.00  0.00      A    H
ATOM   3545  HZ1 ACN A 591       6.173  14.925   5.223  1.00  0.00      A    H
ATOM   3546  HZ2 ACN A 591       5.163  15.718   4.002  1.00  0.00      A    H
ATOM   3547  CT  ACN A 592      17.487  37.777  30.355  1.00  0.00      A    C
ATOM   3548  CZ  ACN A 592      18.237  38.660  29.473  1.00  0.00      A    C
ATOM   3549  NZ  ACN A 592      18.882  39.387  28.826  1.00  0.00      A    N
ATOM   3550  HZ  ACN A 592      18.042  37.426  31.221  1.00  0.00      A    H
ATOM   3551  HZ1 ACN A 592      17.128  36.919  29.792  1.00  0.00      A    H
ATOM   3552  HZ2 ACN A 592      16.627  38.281  30.789  1.00  0.00      A    H
ATOM   3553  CT  ACN A 593      26.825  30.491   3.285  1.00  0.00      A    C
ATOM   3554  CZ  ACN A 593      26.147  30.521   1.989  1.00  0.00      A    C
ATOM   3555  NZ  ACN A 593      25.647  30.506   0.947  1.00  0.00      A    N
ATOM   3556  HZ  ACN A 593      26.187  30.007   4.021  1.00  0.00      A    H
ATOM   3557  HZ1 ACN A 593      27.156  31.494   3.541  1.00  0.00      A    H
ATOM   3558  HZ2 ACN A 593      27.705  29.855   3.244  1.00  0.00      A    H
ATOM   3559  CT  ACN A 594       9.049  23.280  18.844  1.00  0.00      A    C
ATOM   3560  CZ  ACN A 594       9.406  23.773  17.522  1.00  0.00      A    C
ATOM   3561  NZ  ACN A 594       9.699  24.220  16.497  1.00  0.00      A    N
ATOM   3562  HZ  ACN A 594       8.807  24.172  19.417  1.00  0.00      A    H
ATOM   3563  HZ1 ACN A 594       9.895  22.726  19.242  1.00  0.00      A    H
ATOM   3564  HZ2 ACN A 594       8.160  22.658  18.907  1.00  0.00      A    H
ATOM   3565  CT  ACN A 595      38.357  17.864  25.354  1.00  0.00      A    C
ATOM   3566  CZ  ACN A 595      39.678  18.542  25.414  1.00  0.00      A    C
ATOM   3567  NZ  ACN A 595      40.741  19.091  25.430  1.00  0.00      A    N
ATOM   3568  HZ  ACN A 595      38.386  16.880  24.893  1.00  0.00      A    H
ATOM   3569  HZ1 ACN A 595      37.835  18.497  24.641  1.00  0.00      A    H
ATOM   3570  HZ2 ACN A 595      37.962  17.823  26.366  1.00  0.00      A    H
ATOM   3571  CT  ACN A 596       7.231  42.919  16.062  1.00  0.00      A    C
ATOM   3572  CZ  ACN A 596       7.158  41.494  16.512  1.00  0.00      A    C
ATOM   3573  NZ  ACN A 596       7.115  40.388  16.900  1.00  0.00      A    N
ATOM   3574  HZ  ACN A 596       7.875  42.914  15.186  1.00  0.00      A    H
ATOM   3575  HZ1 ACN A 596       7.580  43.583  16.848  1.00  0.00      A    H
ATOM   3576  HZ2 ACN A 596       6.199  43.228  15.914  1.00  0.00      A    H
ATOM   3577  CT  ACN A 597      28.852  40.651  14.028  1.00  0.00      A    C
ATOM   3578  CZ  ACN A 597      28.781  39.521  13.062  1.00  0.00      A    C
ATOM   3579  NZ  ACN A 597      28.771  38.678  12.244  1.00  0.00      A    N
ATOM   3580  HZ  ACN A 597      28.308  41.478  13.579  1.00  0.00      A    H
ATOM   3581  HZ1 ACN A 597      29.862  41.039  14.133  1.00  0.00      A    H
ATOM   3582  HZ2 ACN A 597      28.353  40.467  14.975  1.00  0.00      A    H
ATOM   3583  CT  ACN A 598      44.175  11.864  28.082  1.00  0.00      A    C
ATOM   3584  CZ  ACN A 598      43.535  12.632  29.206  1.00  0.00      A    C
ATOM   3585  NZ  ACN A 598      42.998  13.314  30.019  1.00  0.00      A    N
ATOM   3586  HZ  ACN A 598      43.564  11.903  27.184  1.00  0.00      A    H
ATOM   3587  HZ1 ACN A 598      44.272  10.847  28.455  1.00  0.00      A    H
ATOM   3588  HZ2 ACN A 598      45.146  12.328  27.932  1.00  0.00      A    H
ATOM   3589  CT  ACN A 599      17.633  11.368  37.827  1.00  0.00      A    C
ATOM   3590  CZ  ACN A 599      18.845  11.222  37.080  1.00  0.00      A    C
ATOM   3591  NZ  ACN A 599      19.795  11.062  36.464  1.00  0.00      A    N
ATOM   3592  HZ  ACN A 599      17.957  11.792  38.774  1.00  0.00      A    H
ATOM   3593  HZ1 ACN A 599      17.456  10.328  38.093  1.00  0.00      A    H
ATOM   3594  HZ2 ACN A 599      16.831  11.889  37.312  1.00  0.00      A    H
ATOM   3595  CT  ACN A 600      39.318   3.316  38.799  1.00  0.00      A    C
ATOM   3596  CZ  ACN A 600      40.146   4.293  38.054  1.00  0.00      A    C
ATOM   3597  NZ  ACN A 600      40.717   5.057  37.380  1.00  0.00      A    N
ATOM   3598  HZ  ACN A 600      38.665   3.838  39.493  1.00  0.00      A    H
ATOM   3599  HZ1 ACN A 600      39.960   2.669  39.391  1.00  0.00      A    H
ATOM   3600  HZ2 ACN A 600      38.781   2.689  38.092  1.00  0.00      A    H
ATOM   3601  CT  ACN A 601      13.830  13.366   5.600  1.00  0.00      A    C
ATOM   3602  CZ  ACN A 601      13.094  12.432   4.819  1.00  0.00      A    C
ATOM   3603  NZ  ACN A 601      12.480  11.662   4.149  1.00  0.00      A    N
ATOM   3604  HZ  ACN A 601      14.911  13.254   5.590  1.00  0.00      A    H
ATOM   3605  HZ1 ACN A 601      13.609  13.311   6.663  1.00  0.00      A    H
ATOM   3606  HZ2 ACN A 601      13.600  14.282   5.062  1.00  0.00      A    H
ATOM   3607  CT  ACN A 602      23.369   8.571  12.270  1.00  0.00      A    C
ATOM   3608  CZ  ACN A 602      24.188   7.616  13.060  1.00  0.00      A    C
ATOM   3609  NZ  ACN A 602      24.796   6.831  13.711  1.00  0.00      A    N
ATOM   3610  HZ  ACN A 602      23.225   8.068  11.317  1.00  0.00      A    H
ATOM   3611  HZ1 ACN A 602      23.900   9.519  12.239  1.00  0.00      A    H
ATOM   3612  HZ2 ACN A 602      22.485   8.732  12.882  1.00  0.00      A    H
ATOM   3613  CT  ACN A 603      12.269  21.407  28.973  1.00  0.00      A    C
ATOM   3614  CZ  ACN A 603      11.379  20.357  29.592  1.00  0.00      A    C
ATOM   3615  NZ  ACN A 603      10.691  19.558  30.134  1.00  0.00      A    N
ATOM   3616  HZ  ACN A 603      12.869  21.655  29.845  1.00  0.00      A    H
ATOM   3617  HZ1 ACN A 603      11.592  22.211  28.697  1.00  0.00      A    H
ATOM   3618  HZ2 ACN A 603      12.960  20.990  28.245  1.00  0.00      A    H
ATOM   3619  CT  ACN A 604      20.024  21.068  11.108  1.00  0.00      A    C
ATOM   3620  CZ  ACN A 604      19.213  21.057   9.899  1.00  0.00      A    C
ATOM   3621  NZ  ACN A 604      18.481  21.029   9.004  1.00  0.00      A    N
ATOM   3622  HZ  ACN A 604      20.109  20.037  11.442  1.00  0.00      A    H
ATOM   3623  HZ1 ACN A 604      19.412  21.620  11.816  1.00  0.00      A    H
ATOM   3624  HZ2 ACN A 604      20.956  21.613  10.983  1.00  0.00      A    H
ATOM   3625  CT  ACN A 605      25.657   7.977  20.835  1.00  0.00      A    C
ATOM   3626  CZ  ACN A 605      24.723   7.624  21.956  1.00  0.00      A    C
ATOM   3627  NZ  ACN A 605      23.993   7.405  22.805  1.00  0.00      A    N
ATOM   3628  HZ  ACN A 605      26.120   7.070  20.454  1.00  0.00      A    H
ATOM   3629  HZ1 ACN A 605      26.389   8.667  21.248  1.00  0.00      A    H
ATOM   3630  HZ2 ACN A 605      25.088   8.423  20.023  1.00  0.00      A    H
ATOM   3631  CT  ACN A 606      27.735   7.476  14.237  1.00  0.00      A    C
ATOM   3632  CZ  ACN A 606      28.419   8.768  14.107  1.00  0.00      A    C
ATOM   3633  NZ  ACN A 606      28.991   9.768  14.024  1.00  0.00      A    N
ATOM   3634  HZ  ACN A 606      26.912   7.534  14.946  1.00  0.00      A    H
ATOM   3635  HZ1 ACN A 606      28.450   6.811  14.715  1.00  0.00      A    H
ATOM   3636  HZ2 ACN A 606      27.546   7.273  13.186  1.00  0.00      A    H
ATOM   3637  CT  ACN A 607      33.448  11.127  24.556  1.00  0.00      A    C
ATOM   3638  CZ  ACN A 607      33.324   9.690  24.166  1.00  0.00      A    C
ATOM   3639  NZ  ACN A 607      33.301   8.564  23.813  1.00  0.00      A    N
ATOM   3640  HZ  ACN A 607      33.965  11.628  23.741  1.00  0.00      A    H
ATOM   3641  HZ1 ACN A 607      33.988  11.069  25.497  1.00  0.00      A    H
ATOM   3642  HZ2 ACN A 607      32.436  11.506  24.678  1.00  0.00      A    H
ATOM   3643  CT  ACN A 608      42.408  17.058   8.214  1.00  0.00      A    C
ATOM   3644  CZ  ACN A 608      43.016  15.760   8.019  1.00  0.00      A    C
ATOM   3645  NZ  ACN A 608      43.452  14.725   7.844  1.00  0.00      A    N
ATOM   3646  HZ  ACN A 608      42.220  17.274   9.263  1.00  0.00      A    H
ATOM   3647  HZ1 ACN A 608      41.521  17.070   7.586  1.00  0.00      A    H
ATOM   3648  HZ2 ACN A 608      43.136  17.751   7.800  1.00  0.00      A    H
ATOM   3649  CT  ACN A 609       2.510  10.810  16.811  1.00  0.00      A    C
ATOM   3650  CZ  ACN A 609       2.910  12.158  17.020  1.00  0.00      A    C
ATOM   3651  NZ  ACN A 609       3.215  13.271  17.159  1.00  0.00      A    N
ATOM   3652  HZ  ACN A 609       2.774  10.482  15.809  1.00  0.00      A    H
ATOM   3653  HZ1 ACN A 609       1.423  10.783  16.781  1.00  0.00      A    H
ATOM   3654  HZ2 ACN A 609       2.914  10.123  17.550  1.00  0.00      A    H
ATOM   3655  CT  ACN A 610      39.116   3.806  19.662  1.00  0.00      A    C
ATOM   3656  CZ  ACN A 610      39.744   2.925  18.606  1.00  0.00      A    C
ATOM   3657  NZ  ACN A 610      40.243   2.186  17.826  1.00  0.00      A    N
ATOM   3658  HZ  ACN A 610      38.745   4.653  19.089  1.00  0.00      A    H
ATOM   3659  HZ1 ACN A 610      39.858   4.036  20.421  1.00  0.00      A    H
ATOM   3660  HZ2 ACN A 610      38.255   3.260  20.038  1.00  0.00      A    H
ATOM   3661  CT  ACN A 611      22.636  15.045  16.722  1.00  0.00      A    C
ATOM   3662  CZ  ACN A 611      23.390  15.151  17.987  1.00  0.00      A    C
ATOM   3663  NZ  ACN A 611      24.026  15.295  18.977  1.00  0.00      A    N
ATOM   3664  HZ  ACN A 611      22.897  14.073  16.309  1.00  0.00      A    H
ATOM   3665  HZ1 ACN A 611      23.068  15.729  15.996  1.00  0.00      A    H
ATOM   3666  HZ2 ACN A 611      21.587  15.324  16.672  1.00  0.00      A    H
ATOM   3667  CT  ACN A 612      12.086  40.224  42.695  1.00  0.00      A    C
ATOM   3668  CZ  ACN A 612      11.750  38.856  42.340  1.00  0.00      A    C
ATOM   3669  NZ  ACN A 612      11.478  37.727  42.020  1.00  0.00      A    N
ATOM   3670  HZ  ACN A 612      12.086  40.592  43.718  1.00  0.00      A    H
ATOM   3671  HZ1 ACN A 612      11.452  40.806  42.031  1.00  0.00      A    H
ATOM   3672  HZ2 ACN A 612      13.124  40.202  42.373  1.00  0.00      A    H
ATOM   3673  CT  ACN A 613      29.872  19.830  34.894  1.00  0.00      A    C
ATOM   3674  CZ  ACN A 613      30.025  20.554  33.674  1.00  0.00      A    C
ATOM   3675  NZ  ACN A 613      30.132  21.072  32.610  1.00  0.00      A    N
ATOM   3676  HZ  ACN A 613      28.847  19.834  35.257  1.00  0.00      A    H
ATOM   3677  HZ1 ACN A 613      30.470  20.254  35.697  1.00  0.00      A    H
ATOM   3678  HZ2 ACN A 613      30.056  18.768  34.753  1.00  0.00      A    H
ATOM   3679  CT  ACN A 614       9.107  19.829  37.756  1.00  0.00      A    C
ATOM   3680  CZ  ACN A 614       9.127  18.409  37.739  1.00  0.00      A    C
ATOM   3681  NZ  ACN A 614       9.197  17.258  37.815  1.00  0.00      A    N
ATOM   3682  HZ  ACN A 614       8.357  20.214  37.070  1.00  0.00      A    H
ATOM   3683  HZ1 ACN A 614      10.084  20.187  37.443  1.00  0.00      A    H
ATOM   3684  HZ2 ACN A 614       8.965  20.233  38.755  1.00  0.00      A    H
ATOM   3685  CT  ACN A 615      43.234  36.540  37.691  1.00  0.00      A    C
ATOM   3686  CZ  ACN A 615      43.563  37.931  38.048  1.00  0.00      A    C
ATOM   3687  NZ  ACN A 615      43.806  39.008  38.354  1.00  0.00      A    N
ATOM   3688  HZ  ACN A 615      43.188  36.611  36.607  1.00  0.00      A    H
ATOM   3689  HZ1 ACN A 615      42.332  36.091  38.100  1.00  0.00      A    H
ATOM   3690  HZ2 ACN A 615      44.021  35.841  37.965  1.00  0.00      A    H
ATOM   3691  CT  ACN A 616       5.290  34.297  42.047  1.00  0.00      A    C
ATOM   3692  CZ  ACN A 616       4.285  33.408  42.524  1.00  0.00      A    C
ATOM   3693  NZ  ACN A 616       3.413  32.756  42.846  1.00  0.00      A    N
ATOM   3694  HZ  ACN A 616       5.004  35.340  42.158  1.00  0.00      A    H
ATOM   3695  HZ1 ACN A 616       5.427  34.107  40.986  1.00  0.00      A    H
ATOM   3696  HZ2 ACN A 616       6.212  34.039  42.561  1.00  0.00      A    H
ATOM   3697  CT  ACN A 617      -0.363  32.270  18.431  1.00  0.00      A    C
ATOM   3698  CZ  ACN A 617       0.865  33.163  18.548  1.00  0.00      A    C
ATOM   3699  NZ  ACN A 617       1.846  33.792  18.623  1.00  0.00      A    N
ATOM   3700  HZ  ACN A 617      -1.226  32.875  18.165  1.00  0.00      A    H
ATOM   3701  HZ1 ACN A 617      -0.509  31.823  19.411  1.00  0.00      A    H
ATOM   3702  HZ2 ACN A 617      -0.072  31.526  17.695  1.00  0.00      A    H
ATOM   3703  CT  ACN A 618      11.401  12.424  17.958  1.00  0.00      A    C
ATOM   3704  CZ  ACN A 618      11.250  13.102  16.664  1.00  0.00      A    C
ATOM   3705  NZ  ACN A 618      11.107  13.713  15.701  1.00  0.00      A    N
ATOM   3706  HZ  ACN A 618      12.443  12.217  18.188  1.00  0.00      A    H
ATOM   3707  HZ1 ACN A 618      10.966  11.449  17.754  1.00  0.00      A    H
ATOM   3708  HZ2 ACN A 618      10.910  12.953  18.771  1.00  0.00      A    H
ATOM   3709  CT  ACN A 619      36.077  14.366  38.167  1.00  0.00      A    C
ATOM   3710  CZ  ACN A 619      37.035  13.262  38.086  1.00  0.00      A    C
ATOM   3711  NZ  ACN A 619      37.824  12.381  38.127  1.00  0.00      A    N
ATOM   3712  HZ  ACN A 619      35.452  14.167  39.034  1.00  0.00      A    H
ATOM   3713  HZ1 ACN A 619      35.496  14.336  37.250  1.00  0.00      A    H
ATOM   3714  HZ2 ACN A 619      36.635  15.297  38.232  1.00  0.00      A    H
ATOM   3715  CT  ACN A 620      23.563  41.162   6.848  1.00  0.00      A    C
ATOM   3716  CZ  ACN A 620      22.757  41.305   5.612  1.00  0.00      A    C
ATOM   3717  NZ  ACN A 620      22.091  41.475   4.627  1.00  0.00      A    N
ATOM   3718  HZ  ACN A 620      23.861  42.041   7.415  1.00  0.00      A    H
ATOM   3719  HZ1 ACN A 620      24.456  40.566   6.679  1.00  0.00      A    H
ATOM   3720  HZ2 ACN A 620      22.946  40.525   7.477  1.00  0.00      A    H
ATOM   3721  CT  ACN A 621       7.855  26.004  26.426  1.00  0.00      A    C
ATOM   3722  CZ  ACN A 621       8.291  26.289  27.817  1.00  0.00      A    C
ATOM   3723  NZ  ACN A 621       8.695  26.434  28.875  1.00  0.00      A    N
ATOM   3724  HZ  ACN A 621       7.110  25.215  26.502  1.00  0.00      A    H
ATOM   3725  HZ1 ACN A 621       8.763  25.772  25.875  1.00  0.00      A    H
ATOM   3726  HZ2 ACN A 621       7.396  26.868  25.952  1.00  0.00      A    H
ATOM   3727  CT  ACN A 622      26.950  12.270  10.918  1.00  0.00      A    C
ATOM   3728  CZ  ACN A 622      27.149  13.232   9.805  1.00  0.00      A    C
ATOM   3729  NZ  ACN A 622      27.217  13.994   8.897  1.00  0.00      A    N
ATOM   3730  HZ  ACN A 622      25.895  12.224  11.173  1.00  0.00      A    H
ATOM   3731  HZ1 ACN A 622      27.516  12.759  11.707  1.00  0.00      A    H
ATOM   3732  HZ2 ACN A 622      27.327  11.296  10.616  1.00  0.00      A    H
ATOM   3733  CT  ACN A 623      20.352   9.458  10.210  1.00  0.00      A    C
ATOM   3734  CZ  ACN A 623      20.706  10.464  11.216  1.00  0.00      A    C
ATOM   3735  NZ  ACN A 623      20.976  11.223  12.035  1.00  0.00      A    N
ATOM   3736  HZ  ACN A 623      19.273   9.498  10.083  1.00  0.00      A    H
ATOM   3737  HZ1 ACN A 623      20.605   8.473  10.594  1.00  0.00      A    H
ATOM   3738  HZ2 ACN A 623      20.860   9.597   9.260  1.00  0.00      A    H
ATOM   3739  CT  ACN A 624       5.179  35.346   2.963  1.00  0.00      A    C
ATOM   3740  CZ  ACN A 624       4.372  35.598   1.760  1.00  0.00      A    C
ATOM   3741  NZ  ACN A 624       3.727  35.746   0.794  1.00  0.00      A    N
ATOM   3742  HZ  ACN A 624       6.098  34.858   2.647  1.00  0.00      A    H
ATOM   3743  HZ1 ACN A 624       4.531  34.869   3.694  1.00  0.00      A    H
ATOM   3744  HZ2 ACN A 624       5.513  36.228   3.504  1.00  0.00      A    H
ATOM   3745  CT  ACN A 625      14.286  20.070  35.660  1.00  0.00      A    C
ATOM   3746  CZ  ACN A 625      14.559  21.223  36.484  1.00  0.00      A    C
ATOM   3747  NZ  ACN A 625      14.782  22.135  37.176  1.00  0.00      A    N
ATOM   3748  HZ  ACN A 625      15.148  19.820  35.048  1.00  0.00      A    H
ATOM   3749  HZ1 ACN A 625      13.481  20.080  34.930  1.00  0.00      A    H
ATOM   3750  HZ2 ACN A 625      14.284  19.215  36.331  1.00  0.00      A    H
ATOM   3751  CT  ACN A 626       1.703  36.120  35.493  1.00  0.00      A    C
ATOM   3752  CZ  ACN A 626       3.141  35.880  35.794  1.00  0.00      A    C
ATOM   3753  NZ  ACN A 626       4.241  35.673  36.038  1.00  0.00      A    N
ATOM   3754  HZ  ACN A 626       1.442  35.549  34.606  1.00  0.00      A    H
ATOM   3755  HZ1 ACN A 626       1.512  37.189  35.461  1.00  0.00      A    H
ATOM   3756  HZ2 ACN A 626       1.086  35.709  36.288  1.00  0.00      A    H
ATOM   3757  CT  ACN A 627      17.491   7.246  39.263  1.00  0.00      A    C
ATOM   3758  CZ  ACN A 627      16.414   8.237  39.213  1.00  0.00      A    C
ATOM   3759  NZ  ACN A 627      15.511   9.018  39.164  1.00  0.00      A    N
ATOM   3760  HZ  ACN A 627      18.375   7.713  38.835  1.00  0.00      A    H
ATOM   3761  HZ1 ACN A 627      17.161   6.402  38.663  1.00  0.00      A    H
ATOM   3762  HZ2 ACN A 627      17.694   7.038  40.310  1.00  0.00      A    H
ATOM   3763  CT  ACN A 628      38.221  42.942   0.303  1.00  0.00      A    C
ATOM   3764  CZ  ACN A 628      37.551  41.841   0.938  1.00  0.00      A    C
ATOM   3765  NZ  ACN A 628      37.040  40.928   1.364  1.00  0.00      A    N
ATOM   3766  HZ  ACN A 628      38.452  42.749  -0.741  1.00  0.00      A    H
ATOM   3767  HZ1 ACN A 628      39.123  43.187   0.857  1.00  0.00      A    H
ATOM   3768  HZ2 ACN A 628      37.413  43.662   0.415  1.00  0.00      A    H
ATOM   3769  CT  ACN A 629       0.525   7.523  25.329  1.00  0.00      A    C
ATOM   3770  CZ  ACN A 629       1.283   8.417  26.292  1.00  0.00      A    C
ATOM   3771  NZ  ACN A 629       1.844   9.098  27.026  1.00  0.00      A    N
ATOM   3772  HZ  ACN A 629       1.132   7.191  24.490  1.00  0.00      A    H
ATOM   3773  HZ1 ACN A 629      -0.215   8.172  24.866  1.00  0.00      A    H
ATOM   3774  HZ2 ACN A 629       0.030   6.697  25.834  1.00  0.00      A    H
ATOM   3775  CT  ACN A 630      26.800   5.602   3.600  1.00  0.00      A    C
ATOM   3776  CZ  ACN A 630      26.076   6.702   4.198  1.00  0.00      A    C
ATOM   3777  NZ  ACN A 630      25.490   7.554   4.772  1.00  0.00      A    N
ATOM   3778  HZ  ACN A 630      26.125   5.239   2.828  1.00  0.00      A    H
ATOM   3779  HZ1 ACN A 630      26.991   4.710   4.189  1.00  0.00      A    H
ATOM   3780  HZ2 ACN A 630      27.706   6.011   3.161  1.00  0.00      A    H
ATOM   3781  CT  ACN A 631      28.416  16.746  10.030  1.00  0.00      A    C
ATOM   3782  CZ  ACN A 631      29.294  17.020   8.921  1.00  0.00      A    C
ATOM   3783  NZ  ACN A 631      29.955  17.275   7.985  1.00  0.00      A    N
ATOM   3784  HZ  ACN A 631      27.421  16.375   9.795  1.00  0.00      A    H
ATOM   3785  HZ1 ACN A 631      28.178  17.695  10.503  1.00  0.00      A    H
ATOM   3786  HZ2 ACN A 631      28.965  16.130  10.738  1.00  0.00      A    H
ATOM   3787  CT  ACN A 632      -0.674  17.907  15.495  1.00  0.00      A    C
ATOM   3788  CZ  ACN A 632       0.592  18.019  14.847  1.00  0.00      A    C
ATOM   3789  NZ  ACN A 632       1.654  18.102  14.350  1.00  0.00      A    N
ATOM   3790  HZ  ACN A 632      -1.465  17.746  14.767  1.00  0.00      A    H
ATOM   3791  HZ1 ACN A 632      -0.887  18.778  16.109  1.00  0.00      A    H
ATOM   3792  HZ2 ACN A 632      -0.718  17.046  16.158  1.00  0.00      A    H
ATOM   3793  CT  ACN A 633      18.811  15.404  24.147  1.00  0.00      A    C
ATOM   3794  CZ  ACN A 633      19.960  16.327  24.015  1.00  0.00      A    C
ATOM   3795  NZ  ACN A 633      20.871  17.042  23.913  1.00  0.00      A    N
ATOM   3796  HZ  ACN A 633      18.432  15.322  25.162  1.00  0.00      A    H
ATOM   3797  HZ1 ACN A 633      19.053  14.395  23.823  1.00  0.00      A    H
ATOM   3798  HZ2 ACN A 633      17.932  15.577  23.531  1.00  0.00      A    H
ATOM   3799  CT  ACN A 634      38.247  25.789  20.047  1.00  0.00      A    C
ATOM   3800  CZ  ACN A 634      39.686  26.267  19.893  1.00  0.00      A    C
ATOM   3801  NZ  ACN A 634      40.790  26.625  19.759  1.00  0.00      A    N
ATOM   3802  HZ  ACN A 634      38.034  24.724  20.012  1.00  0.00      A    H
ATOM   3803  HZ1 ACN A 634      37.671  26.301  19.280  1.00  0.00      A    H
ATOM   3804  HZ2 ACN A 634      37.730  26.297  20.856  1.00  0.00      A    H
ATOM   3805  CT  ACN A 635       9.975  20.698  14.951  1.00  0.00      A    C
ATOM   3806  CZ  ACN A 635      10.412  20.563  16.340  1.00  0.00      A    C
ATOM   3807  NZ  ACN A 635      10.873  20.439  17.439  1.00  0.00      A    N
ATOM   3808  HZ  ACN A 635      10.094  21.689  14.520  1.00  0.00      A    H
ATOM   3809  HZ1 ACN A 635       8.931  20.394  14.930  1.00  0.00      A    H
ATOM   3810  HZ2 ACN A 635      10.587  19.984  14.406  1.00  0.00      A    H
ATOM   3811  CT  ACN A 636       9.143  41.404  20.014  1.00  0.00      A    C
ATOM   3812  CZ  ACN A 636       8.511  42.667  20.226  1.00  0.00      A    C
ATOM   3813  NZ  ACN A 636       7.993  43.686  20.366  1.00  0.00      A    N
ATOM   3814  HZ  ACN A 636      10.207  41.604  19.908  1.00  0.00      A    H
ATOM   3815  HZ1 ACN A 636       8.689  40.932  19.146  1.00  0.00      A    H
ATOM   3816  HZ2 ACN A 636       8.898  40.775  20.866  1.00  0.00      A    H
ATOM   3817  CT  ACN A 637      23.626  39.993  43.215  1.00  0.00      A    C
ATOM   3818  CZ  ACN A 637      24.550  38.897  43.504  1.00  0.00      A    C
ATOM   3819  NZ  ACN A 637      25.295  38.044  43.743  1.00  0.00      A    N
ATOM   3820  HZ  ACN A 637      22.988  39.921  44.092  1.00  0.00      A    H
ATOM   3821  HZ1 ACN A 637      23.028  39.828  42.322  1.00  0.00      A    H
ATOM   3822  HZ2 ACN A 637      24.103  40.960  43.076  1.00  0.00      A    H
ATOM   3823  CT  ACN A 638      19.129  38.991  17.747  1.00  0.00      A    C
ATOM   3824  CZ  ACN A 638      19.910  38.196  18.691  1.00  0.00      A    C
ATOM   3825  NZ  ACN A 638      20.535  37.563  19.434  1.00  0.00      A    N
ATOM   3826  HZ  ACN A 638      18.513  39.775  18.180  1.00  0.00      A    H
ATOM   3827  HZ1 ACN A 638      18.543  38.252  17.208  1.00  0.00      A    H
ATOM   3828  HZ2 ACN A 638      19.772  39.607  17.123  1.00  0.00      A    H
ATOM   3829  CT  ACN A 639      29.880  35.497  26.665  1.00  0.00      A    C
ATOM   3830  CZ  ACN A 639      28.765  34.579  26.852  1.00  0.00      A    C
ATOM   3831  NZ  ACN A 639      27.863  33.905  27.032  1.00  0.00      A    N
ATOM   3832  HZ  ACN A 639      29.835  36.239  27.458  1.00  0.00      A    H
ATOM   3833  HZ1 ACN A 639      29.708  35.911  25.674  1.00  0.00      A    H
ATOM   3834  HZ2 ACN A 639      30.829  34.969  26.670  1.00  0.00      A    H
ATOM   3835  CT  ACN A 640      32.628   3.864   6.546  1.00  0.00      A    C
ATOM   3836  CZ  ACN A 640      33.298   2.782   5.739  1.00  0.00      A    C
ATOM   3837  NZ  ACN A 640      33.898   1.961   5.118  1.00  0.00      A    N
ATOM   3838  HZ  ACN A 640      31.897   4.308   5.876  1.00  0.00      A    H
ATOM   3839  HZ1 ACN A 640      33.285   4.645   6.921  1.00  0.00      A    H
ATOM   3840  HZ2 ACN A 640      32.167   3.350   7.386  1.00  0.00      A    H
ATOM   3841  CT  ACN A 641      32.461  38.495  14.351  1.00  0.00      A    C
ATOM   3842  CZ  ACN A 641      32.916  39.815  13.863  1.00  0.00      A    C
ATOM   3843  NZ  ACN A 641      33.303  40.817  13.478  1.00  0.00      A    N
ATOM   3844  HZ  ACN A 641      32.812  38.356  15.371  1.00  0.00      A    H
ATOM   3845  HZ1 ACN A 641      32.674  37.574  13.815  1.00  0.00      A    H
ATOM   3846  HZ2 ACN A 641      31.384  38.380  14.259  1.00  0.00      A    H
ATOM   3847  CT  ACN A 642      10.689  37.099  13.699  1.00  0.00      A    C
ATOM   3848  CZ  ACN A 642      11.333  35.791  13.645  1.00  0.00      A    C
ATOM   3849  NZ  ACN A 642      11.905  34.769  13.593  1.00  0.00      A    N
ATOM   3850  HZ  ACN A 642       9.610  36.972  13.700  1.00  0.00      A    H
ATOM   3851  HZ1 ACN A 642      10.850  37.650  12.775  1.00  0.00      A    H
ATOM   3852  HZ2 ACN A 642      10.978  37.703  14.555  1.00  0.00      A    H
ATOM   3853  CT  ACN A 643      10.761   0.107   5.979  1.00  0.00      A    C
ATOM   3854  CZ  ACN A 643      12.042   0.048   5.290  1.00  0.00      A    C
ATOM   3855  NZ  ACN A 643      13.082   0.061   4.769  1.00  0.00      A    N
ATOM   3856  HZ  ACN A 643      10.059   0.649   5.350  1.00  0.00      A    H
ATOM   3857  HZ1 ACN A 643      10.850   0.707   6.881  1.00  0.00      A    H
ATOM   3858  HZ2 ACN A 643      10.373  -0.850   6.319  1.00  0.00      A    H
ATOM   3859  CT  ACN A 644      25.534  13.092  20.117  1.00  0.00      A    C
ATOM   3860  CZ  ACN A 644      26.147  11.705  19.984  1.00  0.00      A    C
ATOM   3861  NZ  ACN A 644      26.606  10.639  19.923  1.00  0.00      A    N
ATOM   3862  HZ  ACN A 644      24.511  13.130  19.752  1.00  0.00      A    H
ATOM   3863  HZ1 ACN A 644      26.068  13.618  19.329  1.00  0.00      A    H
ATOM   3864  HZ2 ACN A 644      25.567  13.380  21.164  1.00  0.00      A    H
ATOM   3865  CT  ACN A 645      38.672  15.694  17.505  1.00  0.00      A    C
ATOM   3866  CZ  ACN A 645      38.297  14.377  17.844  1.00  0.00      A    C
ATOM   3867  NZ  ACN A 645      37.994  13.302  18.112  1.00  0.00      A    N
ATOM   3868  HZ  ACN A 645      37.775  16.112  17.054  1.00  0.00      A    H
ATOM   3869  HZ1 ACN A 645      39.553  15.706  16.869  1.00  0.00      A    H
ATOM   3870  HZ2 ACN A 645      38.776  16.180  18.472  1.00  0.00      A    H
ATOM   3871  CT  ACN A 646      31.430  20.977   8.374  1.00  0.00      A    C
ATOM   3872  CZ  ACN A 646      30.604  21.795   7.458  1.00  0.00      A    C
ATOM   3873  NZ  ACN A 646      29.942  22.385   6.761  1.00  0.00      A    N
ATOM   3874  HZ  ACN A 646      30.880  20.905   9.308  1.00  0.00      A    H
ATOM   3875  HZ1 ACN A 646      32.360  21.524   8.510  1.00  0.00      A    H
ATOM   3876  HZ2 ACN A 646      31.553  20.019   7.876  1.00  0.00      A    H
ATOM   3877  CT  ACN A 647       0.531  30.003  25.505  1.00  0.00      A    C
ATOM   3878  CZ  ACN A 647      -0.042  30.133  26.789  1.00  0.00      A    C
ATOM   3879  NZ  ACN A 647      -0.510  30.167  27.876  1.00  0.00      A    N
ATOM   3880  HZ  ACN A 647       1.501  30.488  25.583  1.00  0.00      A    H
ATOM   3881  HZ1 ACN A 647      -0.054  30.407  24.682  1.00  0.00      A    H
ATOM   3882  HZ2 ACN A 647       0.599  28.944  25.270  1.00  0.00      A    H
ATOM   3883  CT  ACN A 648       5.520  33.103  38.068  1.00  0.00      A    C
ATOM   3884  CZ  ACN A 648       6.192  32.984  36.786  1.00  0.00      A    C
ATOM   3885  NZ  ACN A 648       6.766  32.888  35.746  1.00  0.00      A    N
ATOM   3886  HZ  ACN A 648       5.783  34.101  38.411  1.00  0.00      A    H
ATOM   3887  HZ1 ACN A 648       5.806  32.266  38.699  1.00  0.00      A    H
ATOM   3888  HZ2 ACN A 648       4.452  32.987  37.902  1.00  0.00      A    H
ATOM   3889  CT  ACN A 649       9.487  34.611   7.125  1.00  0.00      A    C
ATOM   3890  CZ  ACN A 649       9.565  35.919   7.701  1.00  0.00      A    C
ATOM   3891  NZ  ACN A 649       9.550  36.978   8.178  1.00  0.00      A    N
ATOM   3892  HZ  ACN A 649      10.125  33.995   7.753  1.00  0.00      A    H
ATOM   3893  HZ1 ACN A 649       9.852  34.743   6.110  1.00  0.00      A    H
ATOM   3894  HZ2 ACN A 649       8.420  34.407   7.167  1.00  0.00      A    H
ATOM   3895  CT  ACN A 650      10.198  18.050  33.583  1.00  0.00      A    C
ATOM   3896  CZ  ACN A 650      11.482  17.433  33.205  1.00  0.00      A    C
ATOM   3897  NZ  ACN A 650      12.478  16.920  32.873  1.00  0.00      A    N
ATOM   3898  HZ  ACN A 650      10.170  19.134  33.651  1.00  0.00      A    H
ATOM   3899  HZ1 ACN A 650       9.999  17.580  34.543  1.00  0.00      A    H
ATOM   3900  HZ2 ACN A 650       9.446  17.669  32.896  1.00  0.00      A    H
ATOM   3901  CT  ACN A 651      26.074  36.628   2.890  1.00  0.00      A    C
ATOM   3902  CZ  ACN A 651      25.612  37.779   3.760  1.00  0.00      A    C
ATOM   3903  NZ  ACN A 651      25.313  38.734   4.411  1.00  0.00      A    N
ATOM   3904  HZ  ACN A 651      25.352  35.880   2.573  1.00  0.00      A    H
ATOM   3905  HZ1 ACN A 651      26.921  36.160   3.386  1.00  0.00      A    H
ATOM   3906  HZ2 ACN A 651      26.473  37.235   2.081  1.00  0.00      A    H
ATOM   3907  CT  ACN A 652      22.204  35.038  43.061  1.00  0.00      A    C
ATOM   3908  CZ  ACN A 652      23.487  34.637  43.768  1.00  0.00      A    C
ATOM   3909  NZ  ACN A 652      24.413  34.232  44.332  1.00  0.00      A    N
ATOM   3910  HZ  ACN A 652      22.414  35.432  42.069  1.00  0.00      A    H
ATOM   3911  HZ1 ACN A 652      21.762  35.818  43.674  1.00  0.00      A    H
ATOM   3912  HZ2 ACN A 652      21.486  34.231  42.935  1.00  0.00      A    H
ATOM   3913  CT  ACN A 653       2.870  40.967   7.329  1.00  0.00      A    C
ATOM   3914  CZ  ACN A 653       1.772  40.047   7.806  1.00  0.00      A    C
ATOM   3915  NZ  ACN A 653       0.912  39.337   8.190  1.00  0.00      A    N
ATOM   3916  HZ  ACN A 653       2.391  41.853   6.920  1.00  0.00      A    H
ATOM   3917  HZ1 ACN A 653       3.414  40.567   6.477  1.00  0.00      A    H
ATOM   3918  HZ2 ACN A 653       3.583  41.293   8.083  1.00  0.00      A    H
ATOM   3919  CT  ACN A 654       2.656  36.399  31.314  1.00  0.00      A    C
ATOM   3920  CZ  ACN A 654       1.320  36.233  31.975  1.00  0.00      A    C
ATOM   3921  NZ  ACN A 654       0.305  36.171  32.502  1.00  0.00      A    N
ATOM   3922  HZ  ACN A 654       3.291  36.614  32.170  1.00  0.00      A    H
ATOM   3923  HZ1 ACN A 654       2.727  37.200  30.582  1.00  0.00      A    H
ATOM   3924  HZ2 ACN A 654       2.981  35.441  30.917  1.00  0.00      A    H
ATOM   3925  CT  ACN A 655      12.810   5.126   7.991  1.00  0.00      A    C
ATOM   3926  CZ  ACN A 655      11.577   5.874   8.232  1.00  0.00      A    C
ATOM   3927  NZ  ACN A 655      10.588   6.487   8.451  1.00  0.00      A    N
ATOM   3928  HZ  ACN A 655      13.639   5.523   8.571  1.00  0.00      A    H
ATOM   3929  HZ1 ACN A 655      12.995   5.055   6.922  1.00  0.00      A    H
ATOM   3930  HZ2 ACN A 655      12.694   4.165   8.486  1.00  0.00      A    H
ATOM   3931  CT  ACN A 656      40.760  27.832  16.466  1.00  0.00      A    C
ATOM   3932  CZ  ACN A 656      41.325  29.036  17.064  1.00  0.00      A    C
ATOM   3933  NZ  ACN A 656      41.814  29.969  17.596  1.00  0.00      A    N
ATOM   3934  HZ  ACN A 656      39.705  27.730  16.707  1.00  0.00      A    H
ATOM   3935  HZ1 ACN A 656      41.190  26.882  16.774  1.00  0.00      A    H
ATOM   3936  HZ2 ACN A 656      40.937  27.881  15.395  1.00  0.00      A    H
ATOM   3937  CT  ACN A 657      10.447  35.636  39.988  1.00  0.00      A    C
ATOM   3938  CZ  ACN A 657       9.497  34.543  39.812  1.00  0.00      A    C
ATOM   3939  NZ  ACN A 657       8.782  33.596  39.691  1.00  0.00      A    N
ATOM   3940  HZ  ACN A 657      10.060  36.650  39.939  1.00  0.00      A    H
ATOM   3941  HZ1 ACN A 657      11.059  35.590  39.091  1.00  0.00      A    H
ATOM   3942  HZ2 ACN A 657      11.033  35.595  40.903  1.00  0.00      A    H
ATOM   3943  CT  ACN A 658       3.125  16.178  17.958  1.00  0.00      A    C
ATOM   3944  CZ  ACN A 658       2.606  17.527  17.862  1.00  0.00      A    C
ATOM   3945  NZ  ACN A 658       2.110  18.542  17.843  1.00  0.00      A    N
ATOM   3946  HZ  ACN A 658       4.179  16.282  18.202  1.00  0.00      A    H
ATOM   3947  HZ1 ACN A 658       3.136  15.832  16.928  1.00  0.00      A    H
ATOM   3948  HZ2 ACN A 658       2.568  15.479  18.577  1.00  0.00      A    H
ATOM   3949  CT  ACN A 659      18.850  14.952  43.949  1.00  0.00      A    C
ATOM   3950  CZ  ACN A 659      17.488  14.411  44.023  1.00  0.00      A    C
ATOM   3951  NZ  ACN A 659      16.427  13.980  44.025  1.00  0.00      A    N
ATOM   3952  HZ  ACN A 659      19.123  15.154  44.982  1.00  0.00      A    H
ATOM   3953  HZ1 ACN A 659      18.756  15.927  43.477  1.00  0.00      A    H
ATOM   3954  HZ2 ACN A 659      19.432  14.241  43.369  1.00  0.00      A    H
ATOM   3955  CT  ACN A 660       6.961  36.334  34.776  1.00  0.00      A    C
ATOM   3956  CZ  ACN A 660       7.449  37.630  35.370  1.00  0.00      A    C
ATOM   3957  NZ  ACN A 660       7.845  38.621  35.820  1.00  0.00      A    N
ATOM   3958  HZ  ACN A 660       6.366  36.521  33.887  1.00  0.00      A    H
ATOM   3959  HZ1 ACN A 660       6.462  35.657  35.465  1.00  0.00      A    H
ATOM   3960  HZ2 ACN A 660       7.858  35.896  34.347  1.00  0.00      A    H
ATOM   3961  CT  ACN A 661      19.833  14.300  12.874  1.00  0.00      A    C
ATOM   3962  CZ  ACN A 661      18.932  14.555  13.950  1.00  0.00      A    C
ATOM   3963  NZ  ACN A 661      18.189  14.940  14.797  1.00  0.00      A    N
ATOM   3964  HZ  ACN A 661      20.771  13.837  13.172  1.00  0.00      A    H
ATOM   3965  HZ1 ACN A 661      20.064  15.248  12.396  1.00  0.00      A    H
ATOM   3966  HZ2 ACN A 661      19.401  13.692  12.083  1.00  0.00      A    H
ATOM   3967  CT  ACN A 662      16.813  35.061  26.982  1.00  0.00      A    C
ATOM   3968  CZ  ACN A 662      17.472  35.720  25.846  1.00  0.00      A    C
ATOM   3969  NZ  ACN A 662      17.975  36.243  24.946  1.00  0.00      A    N
ATOM   3970  HZ  ACN A 662      17.263  35.380  27.919  1.00  0.00      A    H
ATOM   3971  HZ1 ACN A 662      16.853  34.030  26.641  1.00  0.00      A    H
ATOM   3972  HZ2 ACN A 662      15.755  35.309  26.953  1.00  0.00      A    H
ATOM   3973  CT  ACN A 663      12.787  13.708  25.795  1.00  0.00      A    C
ATOM   3974  CZ  ACN A 663      12.028  14.106  24.653  1.00  0.00      A    C
ATOM   3975  NZ  ACN A 663      11.373  14.409  23.757  1.00  0.00      A    N
ATOM   3976  HZ  ACN A 663      12.697  14.398  26.630  1.00  0.00      A    H
ATOM   3977  HZ1 ACN A 663      13.837  13.581  25.546  1.00  0.00      A    H
ATOM   3978  HZ2 ACN A 663      12.320  12.793  26.151  1.00  0.00      A    H
ATOM   3979  CT  ACN A 664       2.674   3.123  32.774  1.00  0.00      A    C
ATOM   3980  CZ  ACN A 664       3.238   2.192  31.789  1.00  0.00      A    C
ATOM   3981  NZ  ACN A 664       3.707   1.529  30.985  1.00  0.00      A    N
ATOM   3982  HZ  ACN A 664       2.157   3.938  32.276  1.00  0.00      A    H
ATOM   3983  HZ1 ACN A 664       3.529   3.552  33.292  1.00  0.00      A    H
ATOM   3984  HZ2 ACN A 664       2.024   2.707  33.540  1.00  0.00      A    H
ATOM   3985  CT  ACN A 665      39.950  15.240  14.087  1.00  0.00      A    C
ATOM   3986  CZ  ACN A 665      39.087  16.029  13.160  1.00  0.00      A    C
ATOM   3987  NZ  ACN A 665      38.396  16.604  12.423  1.00  0.00      A    N
ATOM   3988  HZ  ACN A 665      40.574  14.585  13.484  1.00  0.00      A    H
ATOM   3989  HZ1 ACN A 665      39.366  14.640  14.779  1.00  0.00      A    H
ATOM   3990  HZ2 ACN A 665      40.539  15.981  14.621  1.00  0.00      A    H
ATOM   3991  CT  ACN A 666      31.899  38.701  24.099  1.00  0.00      A    C
ATOM   3992  CZ  ACN A 666      32.538  37.513  23.544  1.00  0.00      A    C
ATOM   3993  NZ  ACN A 666      33.087  36.551  23.135  1.00  0.00      A    N
ATOM   3994  HZ  ACN A 666      31.777  39.476  23.346  1.00  0.00      A    H
ATOM   3995  HZ1 ACN A 666      32.607  38.916  24.896  1.00  0.00      A    H
ATOM   3996  HZ2 ACN A 666      31.023  38.352  24.640  1.00  0.00      A    H
ATOM   3997  CT  ACN A 667      12.449   4.326  23.321  1.00  0.00      A    C
ATOM   3998  CZ  ACN A 667      12.422   5.729  23.690  1.00  0.00      A    C
ATOM   3999  NZ  ACN A 667      12.401   6.837  23.984  1.00  0.00      A    N
ATOM   4000  HZ  ACN A 667      11.424   4.060  23.074  1.00  0.00      A    H
ATOM   4001  HZ1 ACN A 667      12.864   3.706  24.112  1.00  0.00      A    H
ATOM   4002  HZ2 ACN A 667      13.129   4.379  22.475  1.00  0.00      A    H
ATOM   4003  CT  ACN A 668       2.649  12.160   7.354  1.00  0.00      A    C
ATOM   4004  CZ  ACN A 668       2.272  11.522   8.614  1.00  0.00      A    C
ATOM   4005  NZ  ACN A 668       1.980  11.024   9.611  1.00  0.00      A    N
ATOM   4006  HZ  ACN A 668       1.950  12.944   7.072  1.00  0.00      A    H
ATOM   4007  HZ1 ACN A 668       2.901  11.393   6.627  1.00  0.00      A    H
ATOM   4008  HZ2 ACN A 668       3.559  12.746   7.459  1.00  0.00      A    H
ATOM   4009  CT  ACN A 669      -0.463  20.109  32.647  1.00  0.00      A    C
ATOM   4010  CZ  ACN A 669       0.749  19.387  32.525  1.00  0.00      A    C
ATOM   4011  NZ  ACN A 669       1.738  18.714  32.410  1.00  0.00      A    N
ATOM   4012  HZ  ACN A 669      -1.308  19.451  32.464  1.00  0.00      A    H
ATOM   4013  HZ1 ACN A 669      -0.455  20.868  31.869  1.00  0.00      A    H
ATOM   4014  HZ2 ACN A 669      -0.452  20.546  33.643  1.00  0.00      A    H
ATOM   4015  CT  ACN A 670      24.541  31.892  22.079  1.00  0.00      A    C
ATOM   4016  CZ  ACN A 670      25.346  33.070  22.410  1.00  0.00      A    C
ATOM   4017  NZ  ACN A 670      25.927  33.986  22.685  1.00  0.00      A    N
ATOM   4018  HZ  ACN A 670      25.252  31.180  21.669  1.00  0.00      A    H
ATOM   4019  HZ1 ACN A 670      23.944  32.171  21.215  1.00  0.00      A    H
ATOM   4020  HZ2 ACN A 670      23.967  31.536  22.931  1.00  0.00      A    H
ATOM   4021  CT  ACN A 671      13.091  43.827   9.523  1.00  0.00      A    C
ATOM   4022  CZ  ACN A 671      13.423  42.941  10.646  1.00  0.00      A    C
ATOM   4023  NZ  ACN A 671      13.730  42.213  11.486  1.00  0.00      A    N
ATOM   4024  HZ  ACN A 671      12.024  44.010   9.428  1.00  0.00      A    H
ATOM   4025  HZ1 ACN A 671      13.441  43.318   8.628  1.00  0.00      A    H
ATOM   4026  HZ2 ACN A 671      13.710  44.704   9.692  1.00  0.00      A    H
ATOM   4027  CT  ACN A 672      43.064  23.481   3.413  1.00  0.00      A    C
ATOM   4028  CZ  ACN A 672      43.598  23.701   4.740  1.00  0.00      A    C
ATOM   4029  NZ  ACN A 672      44.026  23.903   5.773  1.00  0.00      A    N
ATOM   4030  HZ  ACN A 672      43.579  24.044   2.640  1.00  0.00      A    H
ATOM   4031  HZ1 ACN A 672      41.986  23.620   3.384  1.00  0.00      A    H
ATOM   4032  HZ2 ACN A 672      43.098  22.449   3.076  1.00  0.00      A    H
ATOM   4033  CT  ACN A 673      28.185  28.969   9.156  1.00  0.00      A    C
ATOM   4034  CZ  ACN A 673      27.372  28.888  10.345  1.00  0.00      A    C
ATOM   4035  NZ  ACN A 673      26.659  28.829  11.240  1.00  0.00      A    N
ATOM   4036  HZ  ACN A 673      28.270  30.034   8.955  1.00  0.00      A    H
ATOM   4037  HZ1 ACN A 673      27.662  28.561   8.295  1.00  0.00      A    H
ATOM   4038  HZ2 ACN A 673      29.048  28.326   9.305  1.00  0.00      A    H
ATOM   4039  CT  ACN A 674      20.973  19.838  41.529  1.00  0.00      A    C
ATOM   4040  CZ  ACN A 674      20.180  18.596  41.653  1.00  0.00      A    C
ATOM   4041  NZ  ACN A 674      19.508  17.655  41.735  1.00  0.00      A    N
ATOM   4042  HZ  ACN A 674      21.782  19.852  42.254  1.00  0.00      A    H
ATOM   4043  HZ1 ACN A 674      20.426  20.763  41.695  1.00  0.00      A    H
ATOM   4044  HZ2 ACN A 674      21.487  19.867  40.571  1.00  0.00      A    H
ATOM   4045  CT  ACN A 675      35.126  33.049  13.015  1.00  0.00      A    C
ATOM   4046  CZ  ACN A 675      36.145  32.267  13.687  1.00  0.00      A    C
ATOM   4047  NZ  ACN A 675      37.056  31.653  14.254  1.00  0.00      A    N
ATOM   4048  HZ  ACN A 675      35.468  33.610  12.149  1.00  0.00      A    H
ATOM   4049  HZ1 ACN A 675      34.721  33.720  13.768  1.00  0.00      A    H
ATOM   4050  HZ2 ACN A 675      34.371  32.280  12.873  1.00  0.00      A    H
ATOM   4051  CT  ACN A 676      15.115  34.467  32.253  1.00  0.00      A    C
ATOM   4052  CZ  ACN A 676      15.104  35.048  30.870  1.00  0.00      A    C
ATOM   4053  NZ  ACN A 676      15.188  35.399  29.788  1.00  0.00      A    N
ATOM   4054  HZ  ACN A 676      15.080  33.381  32.227  1.00  0.00      A    H
ATOM   4055  HZ1 ACN A 676      14.259  34.894  32.768  1.00  0.00      A    H
ATOM   4056  HZ2 ACN A 676      16.085  34.736  32.664  1.00  0.00      A    H
ATOM   4057  CT  ACN A 677      14.211  19.350  11.995  1.00  0.00      A    C
ATOM   4058  CZ  ACN A 677      14.381  19.103  10.574  1.00  0.00      A    C
ATOM   4059  NZ  ACN A 677      14.517  18.944   9.450  1.00  0.00      A    N
ATOM   4060  HZ  ACN A 677      13.858  20.356  12.203  1.00  0.00      A    H
ATOM   4061  HZ1 ACN A 677      15.124  19.209  12.569  1.00  0.00      A    H
ATOM   4062  HZ2 ACN A 677      13.550  18.564  12.351  1.00  0.00      A    H
ATOM   4063  CT  ACN A 678      24.034  15.021   2.061  1.00  0.00      A    C
ATOM   4064  CZ  ACN A 678      23.803  15.828   0.902  1.00  0.00      A    C
ATOM   4065  NZ  ACN A 678      23.593  16.510  -0.024  1.00  0.00      A    N
ATOM   4066  HZ  ACN A 678      24.572  15.663   2.755  1.00  0.00      A    H
ATOM   4067  HZ1 ACN A 678      24.541  14.200   1.562  1.00  0.00      A    H
ATOM   4068  HZ2 ACN A 678      23.077  14.763   2.507  1.00  0.00      A    H
ATOM   4069  CT  ACN A 679      40.700  12.394   2.997  1.00  0.00      A    C
ATOM   4070  CZ  ACN A 679      40.333  13.115   1.719  1.00  0.00      A    C
ATOM   4071  NZ  ACN A 679      40.064  13.650   0.726  1.00  0.00      A    N
ATOM   4072  HZ  ACN A 679      41.381  11.569   2.804  1.00  0.00      A    H
ATOM   4073  HZ1 ACN A 679      39.877  12.065   3.626  1.00  0.00      A    H
ATOM   4074  HZ2 ACN A 679      41.179  13.213   3.528  1.00  0.00      A    H
ATOM   4075  CT  ACN A 680       7.731   4.394  37.497  1.00  0.00      A    C
ATOM   4076  CZ  ACN A 680       7.054   3.171  37.885  1.00  0.00      A    C
ATOM   4077  NZ  ACN A 680       6.513   2.196  38.187  1.00  0.00      A    N
ATOM   4078  HZ  ACN A 680       7.104   4.910  36.774  1.00  0.00      A    H
ATOM   4079  HZ1 ACN A 680       8.722   4.132  37.136  1.00  0.00      A    H
ATOM   4080  HZ2 ACN A 680       7.832   5.020  38.380  1.00  0.00      A    H
ATOM   4081  CT  ACN A 681       3.322  39.086   2.474  1.00  0.00      A    C
ATOM   4082  CZ  ACN A 681       4.553  39.697   1.920  1.00  0.00      A    C
ATOM   4083  NZ  ACN A 681       5.576  40.109   1.631  1.00  0.00      A    N
ATOM   4084  HZ  ACN A 681       2.562  38.926   1.713  1.00  0.00      A    H
ATOM   4085  HZ1 ACN A 681       2.879  39.767   3.196  1.00  0.00      A    H
ATOM   4086  HZ2 ACN A 681       3.555  38.186   3.037  1.00  0.00      A    H
ATOM   4087  CT  ACN A 682      20.840  42.202  42.047  1.00  0.00      A    C
ATOM   4088  CZ  ACN A 682      21.185  42.785  43.344  1.00  0.00      A    C
ATOM   4089  NZ  ACN A 682      21.410  43.269  44.353  1.00  0.00      A    N
ATOM   4090  HZ  ACN A 682      21.326  42.823  41.300  1.00  0.00      A    H
ATOM   4091  HZ1 ACN A 682      19.760  42.217  41.923  1.00  0.00      A    H
ATOM   4092  HZ2 ACN A 682      21.210  41.183  42.125  1.00  0.00      A    H
ATOM   4093  CT  ACN A 683      22.260   2.629  43.193  1.00  0.00      A    C
ATOM   4094  CZ  ACN A 683      23.639   2.361  42.780  1.00  0.00      A    C
ATOM   4095  NZ  ACN A 683      24.723   2.157  42.459  1.00  0.00      A    N
ATOM   4096  HZ  ACN A 683      22.287   2.868  44.253  1.00  0.00      A    H
ATOM   4097  HZ1 ACN A 683      21.876   1.612  43.218  1.00  0.00      A    H
ATOM   4098  HZ2 ACN A 683      21.725   3.267  42.495  1.00  0.00      A    H
ATOM   4099  CT  ACN A 684      36.762   8.853  33.990  1.00  0.00      A    C
ATOM   4100  CZ  ACN A 684      36.099   7.553  34.046  1.00  0.00      A    C
ATOM   4101  NZ  ACN A 684      35.534   6.515  34.117  1.00  0.00      A    N
ATOM   4102  HZ  ACN A 684      37.831   8.752  33.822  1.00  0.00      A    H
ATOM   4103  HZ1 ACN A 684      36.612   9.352  34.944  1.00  0.00      A    H
ATOM   4104  HZ2 ACN A 684      36.258   9.370  33.178  1.00  0.00      A    H
ATOM   4105  CT  ACN A 685      25.967   4.890  32.114  1.00  0.00      A    C
ATOM   4106  CZ  ACN A 685      26.162   3.527  31.631  1.00  0.00      A    C
ATOM   4107  NZ  ACN A 685      26.257   2.435  31.173  1.00  0.00      A    N
ATOM   4108  HZ  ACN A 685      26.954   5.322  32.252  1.00  0.00      A    H
ATOM   4109  HZ1 ACN A 685      25.484   4.814  33.085  1.00  0.00      A    H
ATOM   4110  HZ2 ACN A 685      25.380   5.467  31.404  1.00  0.00      A    H
ATOM   4111  CT  ACN A 686      15.686  31.770   2.257  1.00  0.00      A    C
ATOM   4112  CZ  ACN A 686      15.743  30.441   2.928  1.00  0.00      A    C
ATOM   4113  NZ  ACN A 686      15.791  29.383   3.436  1.00  0.00      A    N
ATOM   4114  HZ  ACN A 686      16.153  32.509   2.903  1.00  0.00      A    H
ATOM   4115  HZ1 ACN A 686      14.651  32.084   2.152  1.00  0.00      A    H
ATOM   4116  HZ2 ACN A 686      16.176  31.656   1.294  1.00  0.00      A    H
ATOM   4117  CT  ACN A 687      34.285  33.350   7.999  1.00  0.00      A    C
ATOM   4118  CZ  ACN A 687      33.758  33.610   9.324  1.00  0.00      A    C
ATOM   4119  NZ  ACN A 687      33.411  33.809  10.411  1.00  0.00      A    N
ATOM   4120  HZ  ACN A 687      35.086  34.030   7.720  1.00  0.00      A    H
ATOM   4121  HZ1 ACN A 687      33.489  33.596   7.301  1.00  0.00      A    H
ATOM   4122  HZ2 ACN A 687      34.638  32.322   7.991  1.00  0.00      A    H
ATOM   4123  CT  ACN A 688      41.079  31.872  38.698  1.00  0.00      A    C
ATOM   4124  CZ  ACN A 688      42.021  32.811  37.986  1.00  0.00      A    C
ATOM   4125  NZ  ACN A 688      42.782  33.488  37.438  1.00  0.00      A    N
ATOM   4126  HZ  ACN A 688      41.590  31.090  39.253  1.00  0.00      A    H
ATOM   4127  HZ1 ACN A 688      40.505  31.439  37.883  1.00  0.00      A    H
ATOM   4128  HZ2 ACN A 688      40.507  32.445  39.423  1.00  0.00      A    H
ATOM   4129  CT  ACN A 689      21.197  26.693   5.393  1.00  0.00      A    C
ATOM   4130  CZ  ACN A 689      21.010  25.468   4.665  1.00  0.00      A    C
ATOM   4131  NZ  ACN A 689      20.867  24.451   4.121  1.00  0.00      A    N
ATOM   4132  HZ  ACN A 689      20.549  26.746   6.264  1.00  0.00      A    H
ATOM   4133  HZ1 ACN A 689      20.812  27.403   4.666  1.00  0.00      A    H
ATOM   4134  HZ2 ACN A 689      22.250  26.822   5.630  1.00  0.00      A    H
ATOM   4135  CT  ACN A 690      27.023  10.890   3.334  1.00  0.00      A    C
ATOM   4136  CZ  ACN A 690      26.493  12.037   4.126  1.00  0.00      A    C
ATOM   4137  NZ  ACN A 690      25.982  12.941   4.593  1.00  0.00      A    N
ATOM   4138  HZ  ACN A 690      27.892  10.567   3.903  1.00  0.00      A    H
ATOM   4139  HZ1 ACN A 690      27.457  11.101   2.360  1.00  0.00      A    H
ATOM   4140  HZ2 ACN A 690      26.203  10.185   3.229  1.00  0.00      A    H
ATOM   4141  CT  ACN A 691      36.862  27.103  27.034  1.00  0.00      A    C
ATOM   4142  CZ  ACN A 691      36.846  26.436  25.710  1.00  0.00      A    C
ATOM   4143  NZ  ACN A 691      36.789  25.804  24.758  1.00  0.00      A    N
ATOM   4144  HZ  ACN A 691      37.416  26.458  27.711  1.00  0.00      A    H
ATOM   4145  HZ1 ACN A 691      35.874  27.188  27.480  1.00  0.00      A    H
ATOM   4146  HZ2 ACN A 691      37.149  28.139  26.878  1.00  0.00      A    H
ATOM   4147  CT  ACN A 692      33.982  32.389  39.169  1.00  0.00      A    C
ATOM   4148  CZ  ACN A 692      33.439  32.837  40.510  1.00  0.00      A    C
ATOM   4149  NZ  ACN A 692      33.037  33.199  41.479  1.00  0.00      A    N
ATOM   4150  HZ  ACN A 692      34.979  31.979  39.308  1.00  0.00      A    H
ATOM   4151  HZ1 ACN A 692      34.162  33.391  38.787  1.00  0.00      A    H
ATOM   4152  HZ2 ACN A 692      33.226  31.814  38.641  1.00  0.00      A    H
ATOM   4153  CT  ACN A 693      28.991  32.713  34.936  1.00  0.00      A    C
ATOM   4154  CZ  ACN A 693      29.794  31.486  34.585  1.00  0.00      A    C
ATOM   4155  NZ  ACN A 693      30.462  30.575  34.309  1.00  0.00      A    N
ATOM   4156  HZ  ACN A 693      29.080  33.593  34.303  1.00  0.00      A    H
ATOM   4157  HZ1 ACN A 693      29.278  33.038  35.933  1.00  0.00      A    H
ATOM   4158  HZ2 ACN A 693      27.942  32.446  35.039  1.00  0.00      A    H
ATOM   4159  CT  ACN A 694      35.279  23.396   0.410  1.00  0.00      A    C
ATOM   4160  CZ  ACN A 694      34.651  22.269  -0.257  1.00  0.00      A    C
ATOM   4161  NZ  ACN A 694      34.141  21.371  -0.746  1.00  0.00      A    N
ATOM   4162  HZ  ACN A 694      35.941  23.043   1.197  1.00  0.00      A    H
ATOM   4163  HZ1 ACN A 694      34.411  23.751   0.958  1.00  0.00      A    H
ATOM   4164  HZ2 ACN A 694      35.691  24.107  -0.301  1.00  0.00      A    H
ATOM   4165  CT  ACN A 695      10.178  11.542  21.749  1.00  0.00      A    C
ATOM   4166  CZ  ACN A 695       8.696  11.545  21.557  1.00  0.00      A    C
ATOM   4167  NZ  ACN A 695       7.561  11.600  21.385  1.00  0.00      A    N
ATOM   4168  HZ  ACN A 695      10.207  11.646  22.831  1.00  0.00      A    H
ATOM   4169  HZ1 ACN A 695      10.623  12.412  21.274  1.00  0.00      A    H
ATOM   4170  HZ2 ACN A 695      10.677  10.611  21.492  1.00  0.00      A    H
ATOM   4171  CT  ACN A 696      36.103  37.518  21.565  1.00  0.00      A    C
ATOM   4172  CZ  ACN A 696      36.429  38.204  20.331  1.00  0.00      A    C
ATOM   4173  NZ  ACN A 696      36.658  38.797  19.378  1.00  0.00      A    N
ATOM   4174  HZ  ACN A 696      35.030  37.617  21.425  1.00  0.00      A    H
ATOM   4175  HZ1 ACN A 696      36.424  38.193  22.355  1.00  0.00      A    H
ATOM   4176  HZ2 ACN A 696      36.535  36.543  21.776  1.00  0.00      A    H
ATOM   4177  CT  ACN A 697      19.936  33.732   7.929  1.00  0.00      A    C
ATOM   4178  CZ  ACN A 697      20.356  34.872   8.749  1.00  0.00      A    C
ATOM   4179  NZ  ACN A 697      20.593  35.843   9.381  1.00  0.00      A    N
ATOM   4180  HZ  ACN A 697      20.049  33.987   6.878  1.00  0.00      A    H
ATOM   4181  HZ1 ACN A 697      18.898  33.500   8.153  1.00  0.00      A    H
ATOM   4182  HZ2 ACN A 697      20.544  32.845   8.089  1.00  0.00      A    H
ATOM   4183  CT  ACN A 698       4.634  29.480  12.822  1.00  0.00      A    C
ATOM   4184  CZ  ACN A 698       3.781  29.972  13.925  1.00  0.00      A    C
ATOM   4185  NZ  ACN A 698       3.130  30.366  14.816  1.00  0.00      A    N
ATOM   4186  HZ  ACN A 698       4.453  30.188  12.017  1.00  0.00      A    H
ATOM   4187  HZ1 ACN A 698       4.254  28.492  12.575  1.00  0.00      A    H
ATOM   4188  HZ2 ACN A 698       5.663  29.322  13.137  1.00  0.00      A    H
ATOM   4189  CT  ACN A 699       6.326  12.875  18.444  1.00  0.00      A    C
ATOM   4190  CZ  ACN A 699       7.418  13.854  18.527  1.00  0.00      A    C
ATOM   4191  NZ  ACN A 699       8.259  14.690  18.571  1.00  0.00      A    N
ATOM   4192  HZ  ACN A 699       6.694  11.855  18.517  1.00  0.00      A    H
ATOM   4193  HZ1 ACN A 699       5.758  12.971  17.523  1.00  0.00      A    H
ATOM   4194  HZ2 ACN A 699       5.673  13.180  19.258  1.00  0.00      A    H
ATOM   4195  CT  ACN A 700      24.536  28.542   6.687  1.00  0.00      A    C
ATOM   4196  CZ  ACN A 700      24.563  29.292   8.001  1.00  0.00      A    C
ATOM   4197  NZ  ACN A 700      24.557  29.881   9.056  1.00  0.00      A    N
ATOM   4198  HZ  ACN A 700      23.545  28.098   6.707  1.00  0.00      A    H
ATOM   4199  HZ1 ACN A 700      25.299  27.767   6.672  1.00  0.00      A    H
ATOM   4200  HZ2 ACN A 700      24.571  29.243   5.857  1.00  0.00      A    H
ATOM   4201  CT  ACN A 701       5.922  16.460  40.318  1.00  0.00      A    C
ATOM   4202  CZ  ACN A 701       6.774  17.391  41.009  1.00  0.00      A    C
ATOM   4203  NZ  ACN A 701       7.398  18.175  41.573  1.00  0.00      A    N
ATOM   4204  HZ  ACN A 701       4.984  16.399  40.865  1.00  0.00      A    H
ATOM   4205  HZ1 ACN A 701       6.352  15.462  40.283  1.00  0.00      A    H
ATOM   4206  HZ2 ACN A 701       5.682  16.881  39.345  1.00  0.00      A    H
ATOM   4207  CT  ACN A 702      33.830  21.336  25.508  1.00  0.00      A    C
ATOM   4208  CZ  ACN A 702      34.351  22.500  26.245  1.00  0.00      A    C
ATOM   4209  NZ  ACN A 702      34.752  23.428  26.848  1.00  0.00      A    N
ATOM   4210  HZ  ACN A 702      33.851  20.470  26.165  1.00  0.00      A    H
ATOM   4211  HZ1 ACN A 702      34.462  21.063  24.668  1.00  0.00      A    H
ATOM   4212  HZ2 ACN A 702      32.840  21.565  25.123  1.00  0.00      A    H
ATOM   4213  CT  ACN A 703      32.209  26.108  41.361  1.00  0.00      A    C
ATOM   4214  CZ  ACN A 703      32.823  26.218  42.633  1.00  0.00      A    C
ATOM   4215  NZ  ACN A 703      33.378  26.361  43.651  1.00  0.00      A    N
ATOM   4216  HZ  ACN A 703      32.279  25.083  41.005  1.00  0.00      A    H
ATOM   4217  HZ1 ACN A 703      32.758  26.754  40.680  1.00  0.00      A    H
ATOM   4218  HZ2 ACN A 703      31.163  26.398  41.418  1.00  0.00      A    H
ATOM   4219  CT  ACN A 704      20.473  35.910  16.299  1.00  0.00      A    C
ATOM   4220  CZ  ACN A 704      21.179  37.057  15.771  1.00  0.00      A    C
ATOM   4221  NZ  ACN A 704      21.779  37.943  15.308  1.00  0.00      A    N
ATOM   4222  HZ  ACN A 704      20.800  35.593  17.286  1.00  0.00      A    H
ATOM   4223  HZ1 ACN A 704      20.488  35.045  15.641  1.00  0.00      A    H
ATOM   4224  HZ2 ACN A 704      19.445  36.233  16.440  1.00  0.00      A    H
ATOM   4225  CT  ACN A 705      43.836  43.148  32.182  1.00  0.00      A    C
ATOM   4226  CZ  ACN A 705      44.023  44.604  32.387  1.00  0.00      A    C
ATOM   4227  NZ  ACN A 705      44.149  45.742  32.626  1.00  0.00      A    N
ATOM   4228  HZ  ACN A 705      44.277  42.742  31.274  1.00  0.00      A    H
ATOM   4229  HZ1 ACN A 705      42.775  42.967  32.033  1.00  0.00      A    H
ATOM   4230  HZ2 ACN A 705      44.233  42.827  33.141  1.00  0.00      A    H
ATOM   4231  CT  ACN A 706      17.021  26.012   2.551  1.00  0.00      A    C
ATOM   4232  CZ  ACN A 706      16.812  24.712   1.974  1.00  0.00      A    C
ATOM   4233  NZ  ACN A 706      16.670  23.690   1.514  1.00  0.00      A    N
ATOM   4234  HZ  ACN A 706      17.747  26.557   1.954  1.00  0.00      A    H
ATOM   4235  HZ1 ACN A 706      17.291  25.963   3.603  1.00  0.00      A    H
ATOM   4236  HZ2 ACN A 706      16.093  26.571   2.462  1.00  0.00      A    H
ATOM   4237  CT  ACN A 707      30.663  29.118   5.313  1.00  0.00      A    C
ATOM   4238  CZ  ACN A 707      30.853  29.547   6.684  1.00  0.00      A    C
ATOM   4239  NZ  ACN A 707      30.966  29.791   7.800  1.00  0.00      A    N
ATOM   4240  HZ  ACN A 707      31.319  28.275   5.109  1.00  0.00      A    H
ATOM   4241  HZ1 ACN A 707      30.743  29.920   4.584  1.00  0.00      A    H
ATOM   4242  HZ2 ACN A 707      29.643  28.792   5.127  1.00  0.00      A    H
ATOM   4243  CT  ACN A 708      38.676  31.543   1.648  1.00  0.00      A    C
ATOM   4244  CZ  ACN A 708      38.996  31.461   0.231  1.00  0.00      A    C
ATOM   4245  NZ  ACN A 708      39.223  31.406  -0.917  1.00  0.00      A    N
ATOM   4246  HZ  ACN A 708      39.166  32.395   2.112  1.00  0.00      A    H
ATOM   4247  HZ1 ACN A 708      38.983  30.640   2.171  1.00  0.00      A    H
ATOM   4248  HZ2 ACN A 708      37.600  31.541   1.801  1.00  0.00      A    H
ATOM   4249  CT  ACN A 709       3.179  25.563  11.649  1.00  0.00      A    C
ATOM   4250  CZ  ACN A 709       4.269  25.381  10.706  1.00  0.00      A    C
ATOM   4251  NZ  ACN A 709       5.124  25.263   9.912  1.00  0.00      A    N
ATOM   4252  HZ  ACN A 709       2.467  24.743  11.601  1.00  0.00      A    H
ATOM   4253  HZ1 ACN A 709       2.706  26.531  11.507  1.00  0.00      A    H
ATOM   4254  HZ2 ACN A 709       3.646  25.498  12.629  1.00  0.00      A    H
ATOM   4255  CT  ACN A 710      15.333  38.548  26.059  1.00  0.00      A    C
ATOM   4256  CZ  ACN A 710      14.317  37.559  26.369  1.00  0.00      A    C
ATOM   4257  NZ  ACN A 710      13.537  36.730  26.587  1.00  0.00      A    N
ATOM   4258  HZ  ACN A 710      14.847  39.475  25.767  1.00  0.00      A    H
ATOM   4259  HZ1 ACN A 710      16.018  38.180  25.300  1.00  0.00      A    H
ATOM   4260  HZ2 ACN A 710      15.862  38.822  26.969  1.00  0.00      A    H
ATOM   4261  CT  ACN A 711      30.262  42.604  20.729  1.00  0.00      A    C
ATOM   4262  CZ  ACN A 711      30.713  43.692  19.909  1.00  0.00      A    C
ATOM   4263  NZ  ACN A 711      31.082  44.606  19.275  1.00  0.00      A    N
ATOM   4264  HZ  ACN A 711      29.228  42.661  21.060  1.00  0.00      A    H
ATOM   4265  HZ1 ACN A 711      30.901  42.405  21.585  1.00  0.00      A    H
ATOM   4266  HZ2 ACN A 711      30.317  41.757  20.049  1.00  0.00      A    H
ATOM   4267  CT  ACN A 712      23.990  17.841  38.054  1.00  0.00      A    C
ATOM   4268  CZ  ACN A 712      22.675  17.440  38.540  1.00  0.00      A    C
ATOM   4269  NZ  ACN A 712      21.591  17.132  38.883  1.00  0.00      A    N
ATOM   4270  HZ  ACN A 712      24.793  17.140  38.266  1.00  0.00      A    H
ATOM   4271  HZ1 ACN A 712      24.233  18.804  38.496  1.00  0.00      A    H
ATOM   4272  HZ2 ACN A 712      23.974  18.071  36.992  1.00  0.00      A    H
ATOM   4273  CT  ACN A 713       8.573  15.569  25.562  1.00  0.00      A    C
ATOM   4274  CZ  ACN A 713       7.968  16.696  24.884  1.00  0.00      A    C
ATOM   4275  NZ  ACN A 713       7.482  17.602  24.341  1.00  0.00      A    N
ATOM   4276  HZ  ACN A 713       8.007  14.647  25.464  1.00  0.00      A    H
ATOM   4277  HZ1 ACN A 713       8.467  15.913  26.588  1.00  0.00      A    H
ATOM   4278  HZ2 ACN A 713       9.641  15.598  25.361  1.00  0.00      A    H
ATOM   4279  CT  ACN A 714      28.693   8.619  18.245  1.00  0.00      A    C
ATOM   4280  CZ  ACN A 714      27.327   8.507  17.775  1.00  0.00      A    C
ATOM   4281  NZ  ACN A 714      26.211   8.473  17.350  1.00  0.00      A    N
ATOM   4282  HZ  ACN A 714      29.393   8.335  17.463  1.00  0.00      A    H
ATOM   4283  HZ1 ACN A 714      28.843   7.950  19.089  1.00  0.00      A    H
ATOM   4284  HZ2 ACN A 714      28.978   9.637  18.497  1.00  0.00      A    H
ATOM   4285  CT  ACN A 715      31.601  33.702  23.986  1.00  0.00      A    C
ATOM   4286  CZ  ACN A 715      33.016  33.283  23.940  1.00  0.00      A    C
ATOM   4287  NZ  ACN A 715      34.147  32.983  23.916  1.00  0.00      A    N
ATOM   4288  HZ  ACN A 715      30.986  33.413  24.834  1.00  0.00      A    H
ATOM   4289  HZ1 ACN A 715      30.998  33.576  23.090  1.00  0.00      A    H
ATOM   4290  HZ2 ACN A 715      31.786  34.773  23.953  1.00  0.00      A    H
ATOM   4291  CT  ACN A 716      16.857  33.781   5.931  1.00  0.00      A    C
ATOM   4292  CZ  ACN A 716      15.646  34.092   5.151  1.00  0.00      A    C
ATOM   4293  NZ  ACN A 716      14.736  34.327   4.519  1.00  0.00      A    N
ATOM   4294  HZ  ACN A 716      17.330  32.950   5.415  1.00  0.00      A    H
ATOM   4295  HZ1 ACN A 716      16.644  33.497   6.959  1.00  0.00      A    H
ATOM   4296  HZ2 ACN A 716      17.624  34.550   5.966  1.00  0.00      A    H
ATOM   4297  CT  ACN A 717      39.405  14.377  26.337  1.00  0.00      A    C
ATOM   4298  CZ  ACN A 717      39.623  15.348  27.411  1.00  0.00      A    C
ATOM   4299  NZ  ACN A 717      39.708  16.107  28.270  1.00  0.00      A    N
ATOM   4300  HZ  ACN A 717      38.948  14.992  25.567  1.00  0.00      A    H
ATOM   4301  HZ1 ACN A 717      38.666  13.671  26.709  1.00  0.00      A    H
ATOM   4302  HZ2 ACN A 717      40.338  13.959  25.967  1.00  0.00      A    H
ATOM   4303  CT  ACN A 718      24.273  35.017  16.355  1.00  0.00      A    C
ATOM   4304  CZ  ACN A 718      24.478  35.978  17.428  1.00  0.00      A    C
ATOM   4305  NZ  ACN A 718      24.677  36.752  18.295  1.00  0.00      A    N
ATOM   4306  HZ  ACN A 718      25.123  35.105  15.684  1.00  0.00      A    H
ATOM   4307  HZ1 ACN A 718      23.345  35.094  15.795  1.00  0.00      A    H
ATOM   4308  HZ2 ACN A 718      24.349  34.046  16.836  1.00  0.00      A    H
ATOM   4309  CT  ACN A 719      41.768  26.152   6.570  1.00  0.00      A    C
ATOM   4310  CZ  ACN A 719      41.143  27.231   7.354  1.00  0.00      A    C
ATOM   4311  NZ  ACN A 719      40.556  28.046   7.948  1.00  0.00      A    N
ATOM   4312  HZ  ACN A 719      42.852  26.208   6.629  1.00  0.00      A    H
ATOM   4313  HZ1 ACN A 719      41.495  26.209   5.519  1.00  0.00      A    H
ATOM   4314  HZ2 ACN A 719      41.548  25.175   6.993  1.00  0.00      A    H
ATOM   4315  CT  ACN A 720      42.783   1.709  35.883  1.00  0.00      A    C
ATOM   4316  CZ  ACN A 720      41.840   1.495  34.751  1.00  0.00      A    C
ATOM   4317  NZ  ACN A 720      41.092   1.368  33.879  1.00  0.00      A    N
ATOM   4318  HZ  ACN A 720      43.566   2.423  35.641  1.00  0.00      A    H
ATOM   4319  HZ1 ACN A 720      43.260   0.767  36.142  1.00  0.00      A    H
ATOM   4320  HZ2 ACN A 720      42.067   2.095  36.605  1.00  0.00      A    H
ATOM   4321  CT  ACN A 721      40.727  -0.410   6.441  1.00  0.00      A    C
ATOM   4322  CZ  ACN A 721      40.077   0.885   6.335  1.00  0.00      A    C
ATOM   4323  NZ  ACN A 721      39.505   1.909   6.306  1.00  0.00      A    N
ATOM   4324  HZ  ACN A 721      41.609  -0.394   7.077  1.00  0.00      A    H
ATOM   4325  HZ1 ACN A 721      41.091  -0.826   5.505  1.00  0.00      A    H
ATOM   4326  HZ2 ACN A 721      39.994  -1.088   6.870  1.00  0.00      A    H
ATOM   4327  CT  ACN A 722      41.607   3.055   3.652  1.00  0.00      A    C
ATOM   4328  CZ  ACN A 722      42.649   2.756   4.632  1.00  0.00      A    C
ATOM   4329  NZ  ACN A 722      43.467   2.527   5.431  1.00  0.00      A    N
ATOM   4330  HZ  ACN A 722      41.958   3.539   2.744  1.00  0.00      A    H
ATOM   4331  HZ1 ACN A 722      40.744   3.539   4.104  1.00  0.00      A    H
ATOM   4332  HZ2 ACN A 722      41.325   2.067   3.298  1.00  0.00      A    H
ATOM   4333  CT  ACN A 723      28.022  30.527  22.667  1.00  0.00      A    C
ATOM   4334  CZ  ACN A 723      29.373  30.213  23.213  1.00  0.00      A    C
ATOM   4335  NZ  ACN A 723      30.461  29.999  23.661  1.00  0.00      A    N
ATOM   4336  HZ  ACN A 723      27.972  30.093  21.672  1.00  0.00      A    H
ATOM   4337  HZ1 ACN A 723      27.857  31.602  22.643  1.00  0.00      A    H
ATOM   4338  HZ2 ACN A 723      27.237  30.022  23.223  1.00  0.00      A    H
ATOM   4339  CT  ACN A 724       2.005  36.706   5.408  1.00  0.00      A    C
ATOM   4340  CZ  ACN A 724       1.205  37.898   5.233  1.00  0.00      A    C
ATOM   4341  NZ  ACN A 724       0.569  38.829   5.107  1.00  0.00      A    N
ATOM   4342  HZ  ACN A 724       2.699  36.838   6.234  1.00  0.00      A    H
ATOM   4343  HZ1 ACN A 724       2.459  36.433   4.459  1.00  0.00      A    H
ATOM   4344  HZ2 ACN A 724       1.353  35.878   5.673  1.00  0.00      A    H
ATOM   4345  CT  ACN A 725      32.903  40.536  10.414  1.00  0.00      A    C
ATOM   4346  CZ  ACN A 725      32.827  40.315   8.988  1.00  0.00      A    C
ATOM   4347  NZ  ACN A 725      32.791  40.115   7.836  1.00  0.00      A    N
ATOM   4348  HZ  ACN A 725      32.004  40.090  10.830  1.00  0.00      A    H
ATOM   4349  HZ1 ACN A 725      32.976  41.606  10.587  1.00  0.00      A    H
ATOM   4350  HZ2 ACN A 725      33.762  39.985  10.789  1.00  0.00      A    H
ATOM   4351  CT  ACN A 726      33.523  32.905  20.480  1.00  0.00      A    C
ATOM   4352  CZ  ACN A 726      34.710  33.659  20.807  1.00  0.00      A    C
ATOM   4353  NZ  ACN A 726      35.654  34.269  21.081  1.00  0.00      A    N
ATOM   4354  HZ  ACN A 726      33.292  32.974  19.420  1.00  0.00      A    H
ATOM   4355  HZ1 ACN A 726      32.671  33.343  20.993  1.00  0.00      A    H
ATOM   4356  HZ2 ACN A 726      33.618  31.830  20.612  1.00  0.00      A    H
ATOM   4357  CT  ACN A 727      13.024  36.905  20.763  1.00  0.00      A    C
ATOM   4358  CZ  ACN A 727      12.873  37.740  21.897  1.00  0.00      A    C
ATOM   4359  NZ  ACN A 727      12.738  38.330  22.848  1.00  0.00      A    N
ATOM   4360  HZ  ACN A 727      12.114  36.804  20.177  1.00  0.00      A    H
ATOM   4361  HZ1 ACN A 727      13.360  35.907  21.030  1.00  0.00      A    H
ATOM   4362  HZ2 ACN A 727      13.747  37.319  20.066  1.00  0.00      A    H
ATOM   4363  CT  ACN A 728       8.796   5.263   6.013  1.00  0.00      A    C
ATOM   4364  CZ  ACN A 728       9.308   6.473   5.416  1.00  0.00      A    C
ATOM   4365  NZ  ACN A 728       9.701   7.430   4.956  1.00  0.00      A    N
ATOM   4366  HZ  ACN A 728       9.648   4.608   6.179  1.00  0.00      A    H
ATOM   4367  HZ1 ACN A 728       8.098   4.698   5.400  1.00  0.00      A    H
ATOM   4368  HZ2 ACN A 728       8.489   5.499   7.028  1.00  0.00      A    H
ATOM   4369  CT  ACN A 729      17.302   3.974  41.175  1.00  0.00      A    C
ATOM   4370  CZ  ACN A 729      18.323   4.006  40.139  1.00  0.00      A    C
ATOM   4371  NZ  ACN A 729      19.137   4.033  39.289  1.00  0.00      A    N
ATOM   4372  HZ  ACN A 729      16.998   4.979  41.457  1.00  0.00      A    H
ATOM   4373  HZ1 ACN A 729      17.682   3.423  42.031  1.00  0.00      A    H
ATOM   4374  HZ2 ACN A 729      16.391   3.458  40.879  1.00  0.00      A    H
ATOM   4375  CT  ACN A 730      31.569  42.357  27.382  1.00  0.00      A    C
ATOM   4376  CZ  ACN A 730      31.234  42.064  25.962  1.00  0.00      A    C
ATOM   4377  NZ  ACN A 730      30.940  41.894  24.875  1.00  0.00      A    N
ATOM   4378  HZ  ACN A 730      31.789  41.475  27.977  1.00  0.00      A    H
ATOM   4379  HZ1 ACN A 730      30.711  42.913  27.753  1.00  0.00      A    H
ATOM   4380  HZ2 ACN A 730      32.449  42.990  27.463  1.00  0.00      A    H
ATOM   4381  CT  ACN A 731       1.724  33.141  39.398  1.00  0.00      A    C
ATOM   4382  CZ  ACN A 731       0.767  32.038  39.593  1.00  0.00      A    C
ATOM   4383  NZ  ACN A 731       0.109  31.135  39.740  1.00  0.00      A    N
ATOM   4384  HZ  ACN A 731       1.407  34.024  39.948  1.00  0.00      A    H
ATOM   4385  HZ1 ACN A 731       1.800  33.461  38.362  1.00  0.00      A    H
ATOM   4386  HZ2 ACN A 731       2.728  32.769  39.589  1.00  0.00      A    H
ATOM   4387  CT  ACN A 732       4.075  18.439  -0.481  1.00  0.00      A    C
ATOM   4388  CZ  ACN A 732       4.615  17.551   0.595  1.00  0.00      A    C
ATOM   4389  NZ  ACN A 732       4.959  16.799   1.420  1.00  0.00      A    N
ATOM   4390  HZ  ACN A 732       3.114  17.973  -0.683  1.00  0.00      A    H
ATOM   4391  HZ1 ACN A 732       4.672  18.532  -1.384  1.00  0.00      A    H
ATOM   4392  HZ2 ACN A 732       3.885  19.409  -0.028  1.00  0.00      A    H
ATOM   4393  CT  ACN A 733       2.771  14.881  31.011  1.00  0.00      A    C
ATOM   4394  CZ  ACN A 733       2.587  14.832  29.524  1.00  0.00      A    C
ATOM   4395  NZ  ACN A 733       2.524  14.740  28.379  1.00  0.00      A    N
ATOM   4396  HZ  ACN A 733       1.865  15.277  31.462  1.00  0.00      A    H
ATOM   4397  HZ1 ACN A 733       3.630  15.513  31.219  1.00  0.00      A    H
ATOM   4398  HZ2 ACN A 733       2.942  13.883  31.406  1.00  0.00      A    H
ATOM   4399  CT  ACN A 734      37.264  20.416  33.516  1.00  0.00      A    C
ATOM   4400  CZ  ACN A 734      36.266  21.455  33.115  1.00  0.00      A    C
ATOM   4401  NZ  ACN A 734      35.541  22.255  32.822  1.00  0.00      A    N
ATOM   4402  HZ  ACN A 734      38.018  20.655  34.261  1.00  0.00      A    H
ATOM   4403  HZ1 ACN A 734      37.786  20.178  32.593  1.00  0.00      A    H
ATOM   4404  HZ2 ACN A 734      36.640  19.639  33.950  1.00  0.00      A    H
ATOM   4405  CT  ACN A 735      42.770  10.751   7.844  1.00  0.00      A    C
ATOM   4406  CZ  ACN A 735      42.510  11.100   6.436  1.00  0.00      A    C
ATOM   4407  NZ  ACN A 735      42.294  11.340   5.306  1.00  0.00      A    N
ATOM   4408  HZ  ACN A 735      43.472   9.922   7.871  1.00  0.00      A    H
ATOM   4409  HZ1 ACN A 735      41.842  10.354   8.247  1.00  0.00      A    H
ATOM   4410  HZ2 ACN A 735      43.047  11.638   8.409  1.00  0.00      A    H
ATOM   4411  CT  ACN A 736      36.296  11.040  16.594  1.00  0.00      A    C
ATOM   4412  CZ  ACN A 736      35.581  10.818  17.873  1.00  0.00      A    C
ATOM   4413  NZ  ACN A 736      35.017  10.745  18.856  1.00  0.00      A    N
ATOM   4414  HZ  ACN A 736      37.241  10.507  16.538  1.00  0.00      A    H
ATOM   4415  HZ1 ACN A 736      36.568  12.092  16.626  1.00  0.00      A    H
ATOM   4416  HZ2 ACN A 736      35.626  10.865  15.756  1.00  0.00      A    H
ATOM   4417  CT  ACN A 737      17.545  16.930   9.991  1.00  0.00      A    C
ATOM   4418  CZ  ACN A 737      18.825  17.307  10.640  1.00  0.00      A    C
ATOM   4419  NZ  ACN A 737      19.794  17.575  11.200  1.00  0.00      A    N
ATOM   4420  HZ  ACN A 737      17.967  16.258   9.248  1.00  0.00      A    H
ATOM   4421  HZ1 ACN A 737      17.086  17.797   9.523  1.00  0.00      A    H
ATOM   4422  HZ2 ACN A 737      16.945  16.214  10.546  1.00  0.00      A    H
ATOM   4423  CT  ACN A 738      30.015  26.574   1.014  1.00  0.00      A    C
ATOM   4424  CZ  ACN A 738      30.607  27.881   0.928  1.00  0.00      A    C
ATOM   4425  NZ  ACN A 738      31.084  28.941   0.899  1.00  0.00      A    N
ATOM   4426  HZ  ACN A 738      30.894  25.934   1.012  1.00  0.00      A    H
ATOM   4427  HZ1 ACN A 738      29.428  26.224   0.168  1.00  0.00      A    H
ATOM   4428  HZ2 ACN A 738      29.364  26.386   1.864  1.00  0.00      A    H
ATOM   4429  CT  ACN A 739      37.912  38.062  33.636  1.00  0.00      A    C
ATOM   4430  CZ  ACN A 739      39.050  38.797  34.263  1.00  0.00      A    C
ATOM   4431  NZ  ACN A 739      39.978  39.382  34.703  1.00  0.00      A    N
ATOM   4432  HZ  ACN A 739      38.239  37.239  33.006  1.00  0.00      A    H
ATOM   4433  HZ1 ACN A 739      37.260  38.698  33.043  1.00  0.00      A    H
ATOM   4434  HZ2 ACN A 739      37.290  37.711  34.455  1.00  0.00      A    H
ATOM   4435  CT  ACN A 740      20.783   3.771  36.469  1.00  0.00      A    C
ATOM   4436  CZ  ACN A 740      21.464   2.876  37.436  1.00  0.00      A    C
ATOM   4437  NZ  ACN A 740      22.019   2.195  38.156  1.00  0.00      A    N
ATOM   4438  HZ  ACN A 740      20.973   3.299  35.508  1.00  0.00      A    H
ATOM   4439  HZ1 ACN A 740      21.443   4.626  36.588  1.00  0.00      A    H
ATOM   4440  HZ2 ACN A 740      19.739   3.804  36.769  1.00  0.00      A    H
ATOM   4441  CT  ACN A 741      41.496  23.276  16.286  1.00  0.00      A    C
ATOM   4442  CZ  ACN A 741      41.683  22.413  17.436  1.00  0.00      A    C
ATOM   4443  NZ  ACN A 741      41.775  21.748  18.367  1.00  0.00      A    N
ATOM   4444  HZ  ACN A 741      42.445  23.686  15.950  1.00  0.00      A    H
ATOM   4445  HZ1 ACN A 741      40.797  24.056  16.578  1.00  0.00      A    H
ATOM   4446  HZ2 ACN A 741      41.213  22.613  15.473  1.00  0.00      A    H
ATOM   4447  CT  ACN A 742      35.107   7.114  17.896  1.00  0.00      A    C
ATOM   4448  CZ  ACN A 742      36.458   7.611  17.480  1.00  0.00      A    C
ATOM   4449  NZ  ACN A 742      37.505   8.074  17.181  1.00  0.00      A    N
ATOM   4450  HZ  ACN A 742      35.217   6.524  18.803  1.00  0.00      A    H
ATOM   4451  HZ1 ACN A 742      34.602   6.534  17.128  1.00  0.00      A    H
ATOM   4452  HZ2 ACN A 742      34.450   7.970  18.029  1.00  0.00      A    H
ATOM   4453  CT  ACN A 743      37.994  32.078  35.728  1.00  0.00      A    C
ATOM   4454  CZ  ACN A 743      36.789  32.736  36.326  1.00  0.00      A    C
ATOM   4455  NZ  ACN A 743      35.866  33.240  36.809  1.00  0.00      A    N
ATOM   4456  HZ  ACN A 743      38.792  32.797  35.898  1.00  0.00      A    H
ATOM   4457  HZ1 ACN A 743      37.801  31.894  34.675  1.00  0.00      A    H
ATOM   4458  HZ2 ACN A 743      38.153  31.146  36.265  1.00  0.00      A    H
ATOM   4459  CT  ACN A 744      17.797   1.025   7.270  1.00  0.00      A    C
ATOM   4460  CZ  ACN A 744      16.889   0.329   8.155  1.00  0.00      A    C
ATOM   4461  NZ  ACN A 744      16.235  -0.323   8.834  1.00  0.00      A    N
ATOM   4462  HZ  ACN A 744      17.495   0.992   6.226  1.00  0.00      A    H
ATOM   4463  HZ1 ACN A 744      18.777   0.568   7.384  1.00  0.00      A    H
ATOM   4464  HZ2 ACN A 744      17.903   2.084   7.489  1.00  0.00      A    H
ATOM   4465  CT  ACN A 745      22.022  25.496  12.912  1.00  0.00      A    C
ATOM   4466  CZ  ACN A 745      21.090  24.354  12.991  1.00  0.00      A    C
ATOM   4467  NZ  ACN A 745      20.228  23.530  13.070  1.00  0.00      A    N
ATOM   4468  HZ  ACN A 745      21.428  26.344  13.242  1.00  0.00      A    H
ATOM   4469  HZ1 ACN A 745      22.416  25.542  11.899  1.00  0.00      A    H
ATOM   4470  HZ2 ACN A 745      22.869  25.267  13.553  1.00  0.00      A    H
ATOM   4471  CT  ACN A 746      27.264  44.128  15.339  1.00  0.00      A    C
ATOM   4472  CZ  ACN A 746      28.051  43.396  16.336  1.00  0.00      A    C
ATOM   4473  NZ  ACN A 746      28.679  42.797  17.145  1.00  0.00      A    N
ATOM   4474  HZ  ACN A 746      26.339  43.624  15.068  1.00  0.00      A    H
ATOM   4475  HZ1 ACN A 746      27.866  44.186  14.436  1.00  0.00      A    H
ATOM   4476  HZ2 ACN A 746      27.031  45.076  15.815  1.00  0.00      A    H
ATOM   4477  CT  ACN A 747      25.325  22.794  27.197  1.00  0.00      A    C
ATOM   4478  CZ  ACN A 747      25.716  22.176  25.937  1.00  0.00      A    C
ATOM   4479  NZ  ACN A 747      25.955  21.601  24.956  1.00  0.00      A    N
ATOM   4480  HZ  ACN A 747      25.505  22.124  28.034  1.00  0.00      A    H
ATOM   4481  HZ1 ACN A 747      24.298  23.150  27.199  1.00  0.00      A    H
ATOM   4482  HZ2 ACN A 747      25.930  23.684  27.350  1.00  0.00      A    H
ATOM   4483  CT  ACN A 748      24.021  33.643   8.603  1.00  0.00      A    C
ATOM   4484  CZ  ACN A 748      23.668  32.998   7.327  1.00  0.00      A    C
ATOM   4485  NZ  ACN A 748      23.472  32.489   6.322  1.00  0.00      A    N
ATOM   4486  HZ  ACN A 748      25.099  33.778   8.556  1.00  0.00      A    H
ATOM   4487  HZ1 ACN A 748      23.730  32.898   9.339  1.00  0.00      A    H
ATOM   4488  HZ2 ACN A 748      23.503  34.574   8.815  1.00  0.00      A    H
ATOM   4489  CT  ACN A 749      26.812  16.668  27.203  1.00  0.00      A    C
ATOM   4490  CZ  ACN A 749      26.741  17.069  28.623  1.00  0.00      A    C
ATOM   4491  NZ  ACN A 749      26.732  17.405  29.767  1.00  0.00      A    N
ATOM   4492  HZ  ACN A 749      26.453  17.428  26.514  1.00  0.00      A    H
ATOM   4493  HZ1 ACN A 749      26.185  15.784  27.124  1.00  0.00      A    H
ATOM   4494  HZ2 ACN A 749      27.853  16.432  26.998  1.00  0.00      A    H
ATOM   4495  CT  ACN A 750      26.936  40.625  19.344  1.00  0.00      A    C
ATOM   4496  CZ  ACN A 750      28.015  39.957  20.099  1.00  0.00      A    C
ATOM   4497  NZ  ACN A 750      28.859  39.462  20.718  1.00  0.00      A    N
ATOM   4498  HZ  ACN A 750      26.811  40.232  18.338  1.00  0.00      A    H
ATOM   4499  HZ1 ACN A 750      27.314  41.625  19.148  1.00  0.00      A    H
ATOM   4500  HZ2 ACN A 750      26.015  40.449  19.895  1.00  0.00      A    H
ATOM   4501  CT  ACN A 751      28.981  17.820  18.302  1.00  0.00      A    C
ATOM   4502  CZ  ACN A 751      28.478  18.902  19.185  1.00  0.00      A    C
ATOM   4503  NZ  ACN A 751      28.121  19.779  19.852  1.00  0.00      A    N
ATOM   4504  HZ  ACN A 751      29.359  17.034  18.952  1.00  0.00      A    H
ATOM   4505  HZ1 ACN A 751      29.665  18.119  17.512  1.00  0.00      A    H
ATOM   4506  HZ2 ACN A 751      28.150  17.357  17.775  1.00  0.00      A    H
ATOM   4507  CT  ACN A 752      32.799  30.111  42.544  1.00  0.00      A    C
ATOM   4508  CZ  ACN A 752      33.826  29.680  41.652  1.00  0.00      A    C
ATOM   4509  NZ  ACN A 752      34.576  29.346  40.868  1.00  0.00      A    N
ATOM   4510  HZ  ACN A 752      32.751  31.159  42.829  1.00  0.00      A    H
ATOM   4511  HZ1 ACN A 752      32.960  29.577  43.477  1.00  0.00      A    H
ATOM   4512  HZ2 ACN A 752      31.788  29.854  42.236  1.00  0.00      A    H
ATOM   4513  CT  ACN A 753      42.100  24.717  35.510  1.00  0.00      A    C
ATOM   4514  CZ  ACN A 753      43.164  23.750  34.980  1.00  0.00      A    C
ATOM   4515  NZ  ACN A 753      43.971  23.016  34.616  1.00  0.00      A    N
ATOM   4516  HZ  ACN A 753      41.952  25.560  34.840  1.00  0.00      A    H
ATOM   4517  HZ1 ACN A 753      42.438  25.196  36.425  1.00  0.00      A    H
ATOM   4518  HZ2 ACN A 753      41.163  24.201  35.705  1.00  0.00      A    H
ATOM   4519  CT  ACN A 754      18.516  11.444   7.068  1.00  0.00      A    C
ATOM   4520  CZ  ACN A 754      18.778  12.446   8.108  1.00  0.00      A    C
ATOM   4521  NZ  ACN A 754      18.910  13.257   8.929  1.00  0.00      A    N
ATOM   4522  HZ  ACN A 754      17.551  11.600   6.593  1.00  0.00      A    H
ATOM   4523  HZ1 ACN A 754      18.369  10.445   7.470  1.00  0.00      A    H
ATOM   4524  HZ2 ACN A 754      19.231  11.360   6.254  1.00  0.00      A    H
ATOM   4525  CT  ACN A 755       2.370  18.995  11.399  1.00  0.00      A    C
ATOM   4526  CZ  ACN A 755       3.749  19.177  11.053  1.00  0.00      A    C
ATOM   4527  NZ  ACN A 755       4.844  19.317  10.759  1.00  0.00      A    N
ATOM   4528  HZ  ACN A 755       2.286  17.960  11.720  1.00  0.00      A    H
ATOM   4529  HZ1 ACN A 755       1.736  19.242  10.552  1.00  0.00      A    H
ATOM   4530  HZ2 ACN A 755       2.093  19.551  12.291  1.00  0.00      A    H
ATOM   4531  CT  ACN A 756       7.848  32.203  13.651  1.00  0.00      A    C
ATOM   4532  CZ  ACN A 756       6.698  32.749  12.870  1.00  0.00      A    C
ATOM   4533  NZ  ACN A 756       5.796  33.099  12.211  1.00  0.00      A    N
ATOM   4534  HZ  ACN A 756       8.131  31.255  13.201  1.00  0.00      A    H
ATOM   4535  HZ1 ACN A 756       7.431  31.977  14.629  1.00  0.00      A    H
ATOM   4536  HZ2 ACN A 756       8.689  32.891  13.612  1.00  0.00      A    H
ATOM   4537  CT  ACN A 757      25.452  19.943  42.554  1.00  0.00      A    C
ATOM   4538  CZ  ACN A 757      25.531  18.855  41.548  1.00  0.00      A    C
ATOM   4539  NZ  ACN A 757      25.531  18.036  40.733  1.00  0.00      A    N
ATOM   4540  HZ  ACN A 757      26.024  20.844  42.344  1.00  0.00      A    H
ATOM   4541  HZ1 ACN A 757      25.712  19.419  43.470  1.00  0.00      A    H
ATOM   4542  HZ2 ACN A 757      24.456  20.378  42.513  1.00  0.00      A    H
ATOM   4543  CT  ACN A 758      26.797   8.213  36.152  1.00  0.00      A    C
ATOM   4544  CZ  ACN A 758      27.663   9.310  36.551  1.00  0.00      A    C
ATOM   4545  NZ  ACN A 758      28.355  10.180  36.876  1.00  0.00      A    N
ATOM   4546  HZ  ACN A 758      25.892   8.641  35.728  1.00  0.00      A    H
ATOM   4547  HZ1 ACN A 758      26.701   7.564  37.019  1.00  0.00      A    H
ATOM   4548  HZ2 ACN A 758      27.290   7.544  35.450  1.00  0.00      A    H
ATOM   4549  CT  ACN A 759      30.412   3.326  16.722  1.00  0.00      A    C
ATOM   4550  CZ  ACN A 759      31.551   4.213  17.125  1.00  0.00      A    C
ATOM   4551  NZ  ACN A 759      32.438   4.912  17.475  1.00  0.00      A    N
ATOM   4552  HZ  ACN A 759      30.822   2.355  16.987  1.00  0.00      A    H
ATOM   4553  HZ1 ACN A 759      30.213   3.375  15.654  1.00  0.00      A    H
ATOM   4554  HZ2 ACN A 759      29.427   3.430  17.169  1.00  0.00      A    H
ATOM   4555  CT  ACN A 760      30.339  37.624  36.513  1.00  0.00      A    C
ATOM   4556  CZ  ACN A 760      30.490  36.471  35.569  1.00  0.00      A    C
ATOM   4557  NZ  ACN A 760      30.658  35.608  34.789  1.00  0.00      A    N
ATOM   4558  HZ  ACN A 760      29.268  37.730  36.671  1.00  0.00      A    H
ATOM   4559  HZ1 ACN A 760      30.656  38.535  36.011  1.00  0.00      A    H
ATOM   4560  HZ2 ACN A 760      30.948  37.482  37.403  1.00  0.00      A    H
ATOM   4561  CT  ACN A 761      12.163  36.728  35.024  1.00  0.00      A    C
ATOM   4562  CZ  ACN A 761      12.240  38.231  35.197  1.00  0.00      A    C
ATOM   4563  NZ  ACN A 761      12.256  39.380  35.224  1.00  0.00      A    N
ATOM   4564  HZ  ACN A 761      12.956  36.489  34.321  1.00  0.00      A    H
ATOM   4565  HZ1 ACN A 761      11.218  36.389  34.608  1.00  0.00      A    H
ATOM   4566  HZ2 ACN A 761      12.282  36.196  35.965  1.00  0.00      A    H
ATOM   4567  CT  ACN A 762      12.251  17.598  24.794  1.00  0.00      A    C
ATOM   4568  CZ  ACN A 762      11.336  17.675  23.677  1.00  0.00      A    C
ATOM   4569  NZ  ACN A 762      10.608  17.702  22.827  1.00  0.00      A    N
ATOM   4570  HZ  ACN A 762      12.844  16.689  24.730  1.00  0.00      A    H
ATOM   4571  HZ1 ACN A 762      11.771  17.680  25.767  1.00  0.00      A    H
ATOM   4572  HZ2 ACN A 762      13.062  18.314  24.698  1.00  0.00      A    H
ATOM   4573  CT  ACN A 763       5.889   4.123   8.857  1.00  0.00      A    C
ATOM   4574  CZ  ACN A 763       4.557   4.083   8.210  1.00  0.00      A    C
ATOM   4575  NZ  ACN A 763       3.526   4.074   7.696  1.00  0.00      A    N
ATOM   4576  HZ  ACN A 763       6.682   4.076   8.116  1.00  0.00      A    H
ATOM   4577  HZ1 ACN A 763       6.045   3.281   9.526  1.00  0.00      A    H
ATOM   4578  HZ2 ACN A 763       5.903   5.089   9.355  1.00  0.00      A    H
ATOM   4579  CT  ACN A 764      29.742  39.024  30.213  1.00  0.00      A    C
ATOM   4580  CZ  ACN A 764      30.062  39.067  28.813  1.00  0.00      A    C
ATOM   4581  NZ  ACN A 764      30.262  39.135  27.674  1.00  0.00      A    N
ATOM   4582  HZ  ACN A 764      28.992  39.804  30.321  1.00  0.00      A    H
ATOM   4583  HZ1 ACN A 764      30.665  39.252  30.741  1.00  0.00      A    H
ATOM   4584  HZ2 ACN A 764      29.279  38.065  30.431  1.00  0.00      A    H
ATOM   4585  CT  ACN A 765       4.369  29.968   0.851  1.00  0.00      A    C
ATOM   4586  CZ  ACN A 765       5.442  30.755   0.227  1.00  0.00      A    C
ATOM   4587  NZ  ACN A 765       6.301  31.380  -0.237  1.00  0.00      A    N
ATOM   4588  HZ  ACN A 765       4.506  30.053   1.926  1.00  0.00      A    H
ATOM   4589  HZ1 ACN A 765       4.621  28.925   0.677  1.00  0.00      A    H
ATOM   4590  HZ2 ACN A 765       3.401  30.313   0.495  1.00  0.00      A    H
ATOM   4591  CT  ACN A 766       0.054  21.503  42.927  1.00  0.00      A    C
ATOM   4592  CZ  ACN A 766       0.828  21.784  44.116  1.00  0.00      A    C
ATOM   4593  NZ  ACN A 766       1.445  22.076  45.005  1.00  0.00      A    N
ATOM   4594  HZ  ACN A 766      -0.515  22.429  42.906  1.00  0.00      A    H
ATOM   4595  HZ1 ACN A 766      -0.527  20.602  43.110  1.00  0.00      A    H
ATOM   4596  HZ2 ACN A 766       0.755  21.384  42.105  1.00  0.00      A    H
ATOM   4597  CT  ACN A 767      40.514  22.719  41.497  1.00  0.00      A    C
ATOM   4598  CZ  ACN A 767      40.246  23.699  40.423  1.00  0.00      A    C
ATOM   4599  NZ  ACN A 767      40.039  24.487  39.591  1.00  0.00      A    N
ATOM   4600  HZ  ACN A 767      41.527  22.738  41.890  1.00  0.00      A    H
ATOM   4601  HZ1 ACN A 767      40.216  21.733  41.149  1.00  0.00      A    H
ATOM   4602  HZ2 ACN A 767      39.870  22.877  42.358  1.00  0.00      A    H
ATOM   4603  CT  ACN A 768      39.684  26.211  23.135  1.00  0.00      A    C
ATOM   4604  CZ  ACN A 768      38.945  27.473  22.867  1.00  0.00      A    C
ATOM   4605  NZ  ACN A 768      38.342  28.485  22.706  1.00  0.00      A    N
ATOM   4606  HZ  ACN A 768      39.888  26.117  24.198  1.00  0.00      A    H
ATOM   4607  HZ1 ACN A 768      40.627  26.286  22.599  1.00  0.00      A    H
ATOM   4608  HZ2 ACN A 768      39.022  25.412  22.808  1.00  0.00      A    H
ATOM   4609  CT  ACN A 769      44.015  22.216   9.857  1.00  0.00      A    C
ATOM   4610  CZ  ACN A 769      43.351  20.963   9.380  1.00  0.00      A    C
ATOM   4611  NZ  ACN A 769      42.815  19.991   9.010  1.00  0.00      A    N
ATOM   4612  HZ  ACN A 769      45.082  22.094   9.693  1.00  0.00      A    H
ATOM   4613  HZ1 ACN A 769      43.725  22.467  10.874  1.00  0.00      A    H
ATOM   4614  HZ2 ACN A 769      43.778  23.058   9.212  1.00  0.00      A    H
ATOM   4615  CT  ACN A 770      19.547   7.997   0.887  1.00  0.00      A    C
ATOM   4616  CZ  ACN A 770      19.106   7.470  -0.415  1.00  0.00      A    C
ATOM   4617  NZ  ACN A 770      18.785   7.072  -1.465  1.00  0.00      A    N
ATOM   4618  HZ  ACN A 770      20.589   7.763   1.091  1.00  0.00      A    H
ATOM   4619  HZ1 ACN A 770      18.931   7.507   1.637  1.00  0.00      A    H
ATOM   4620  HZ2 ACN A 770      19.427   9.065   1.047  1.00  0.00      A    H
ATOM   4621  CT  ACN A 771      19.196  35.035   1.166  1.00  0.00      A    C
ATOM   4622  CZ  ACN A 771      19.189  34.091   2.290  1.00  0.00      A    C
ATOM   4623  NZ  ACN A 771      19.134  33.384   3.242  1.00  0.00      A    N
ATOM   4624  HZ  ACN A 771      18.791  35.988   1.497  1.00  0.00      A    H
ATOM   4625  HZ1 ACN A 771      18.583  34.688   0.339  1.00  0.00      A    H
ATOM   4626  HZ2 ACN A 771      20.230  35.235   0.898  1.00  0.00      A    H
ATOM   4627  CT  ACN A 772       4.839   0.721  44.014  1.00  0.00      A    C
ATOM   4628  CZ  ACN A 772       5.599  -0.273  43.245  1.00  0.00      A    C
ATOM   4629  NZ  ACN A 772       6.229  -1.047  42.587  1.00  0.00      A    N
ATOM   4630  HZ  ACN A 772       4.497   1.598  43.472  1.00  0.00      A    H
ATOM   4631  HZ1 ACN A 772       5.339   0.937  44.955  1.00  0.00      A    H
ATOM   4632  HZ2 ACN A 772       3.947   0.154  44.267  1.00  0.00      A    H
ATOM   4633  CT  ACN A 773       6.949  32.510  18.480  1.00  0.00      A    C
ATOM   4634  CZ  ACN A 773       7.685  31.507  19.319  1.00  0.00      A    C
ATOM   4635  NZ  ACN A 773       8.286  30.680  19.941  1.00  0.00      A    N
ATOM   4636  HZ  ACN A 773       5.880  32.332  18.562  1.00  0.00      A    H
ATOM   4637  HZ1 ACN A 773       7.294  32.416  17.453  1.00  0.00      A    H
ATOM   4638  HZ2 ACN A 773       7.180  33.508  18.842  1.00  0.00      A    H
ATOM   4639  CT  ACN A 774      25.715  13.600  23.865  1.00  0.00      A    C
ATOM   4640  CZ  ACN A 774      26.364  13.660  25.186  1.00  0.00      A    C
ATOM   4641  NZ  ACN A 774      26.868  13.731  26.250  1.00  0.00      A    N
ATOM   4642  HZ  ACN A 774      24.708  13.993  23.748  1.00  0.00      A    H
ATOM   4643  HZ1 ACN A 774      25.785  12.575  23.510  1.00  0.00      A    H
ATOM   4644  HZ2 ACN A 774      26.391  14.172  23.235  1.00  0.00      A    H
ATOM   4645  CT  ACN A 775      14.458  37.005  17.361  1.00  0.00      A    C
ATOM   4646  CZ  ACN A 775      15.582  36.504  16.556  1.00  0.00      A    C
ATOM   4647  NZ  ACN A 775      16.444  36.086  15.915  1.00  0.00      A    N
ATOM   4648  HZ  ACN A 775      14.250  36.177  18.033  1.00  0.00      A    H
ATOM   4649  HZ1 ACN A 775      13.669  37.196  16.639  1.00  0.00      A    H
ATOM   4650  HZ2 ACN A 775      14.658  37.838  18.031  1.00  0.00      A    H
ATOM   4651  CT  ACN A 776      29.097  17.427  42.426  1.00  0.00      A    C
ATOM   4652  CZ  ACN A 776      30.110  16.546  43.030  1.00  0.00      A    C
ATOM   4653  NZ  ACN A 776      30.812  15.758  43.493  1.00  0.00      A    N
ATOM   4654  HZ  ACN A 776      29.277  17.457  41.354  1.00  0.00      A    H
ATOM   4655  HZ1 ACN A 776      29.178  18.438  42.816  1.00  0.00      A    H
ATOM   4656  HZ2 ACN A 776      28.128  17.046  42.737  1.00  0.00      A    H
ATOM   4657  CT  ACN A 777      14.860  19.279  32.164  1.00  0.00      A    C
ATOM   4658  CZ  ACN A 777      15.010  20.183  30.939  1.00  0.00      A    C
ATOM   4659  NZ  ACN A 777      15.073  20.850  30.006  1.00  0.00      A    N
ATOM   4660  HZ  ACN A 777      15.295  19.762  33.036  1.00  0.00      A    H
ATOM   4661  HZ1 ACN A 777      15.204  18.257  32.030  1.00  0.00      A    H
ATOM   4662  HZ2 ACN A 777      13.781  19.166  32.228  1.00  0.00      A    H
ATOM   4663  CT  ACN A 778      25.541  21.327   8.092  1.00  0.00      A    C
ATOM   4664  CZ  ACN A 778      24.917  20.443   7.198  1.00  0.00      A    C
ATOM   4665  NZ  ACN A 778      24.380  19.695   6.462  1.00  0.00      A    N
ATOM   4666  HZ  ACN A 778      25.661  20.816   9.044  1.00  0.00      A    H
ATOM   4667  HZ1 ACN A 778      24.919  22.198   8.281  1.00  0.00      A    H
ATOM   4668  HZ2 ACN A 778      26.565  21.548   7.801  1.00  0.00      A    H
ATOM   4669  CT  ACN A 779       0.385   2.713  11.760  1.00  0.00      A    C
ATOM   4670  CZ  ACN A 779       1.522   3.228  12.536  1.00  0.00      A    C
ATOM   4671  NZ  ACN A 779       2.397   3.638  13.139  1.00  0.00      A    N
ATOM   4672  HZ  ACN A 779       0.273   3.261  10.828  1.00  0.00      A    H
ATOM   4673  HZ1 ACN A 779      -0.561   2.926  12.251  1.00  0.00      A    H
ATOM   4674  HZ2 ACN A 779       0.576   1.667  11.536  1.00  0.00      A    H
ATOM   4675  CT  ACN A 780      36.871  36.668  29.249  1.00  0.00      A    C
ATOM   4676  CZ  ACN A 780      36.335  35.313  29.429  1.00  0.00      A    C
ATOM   4677  NZ  ACN A 780      35.942  34.253  29.683  1.00  0.00      A    N
ATOM   4678  HZ  ACN A 780      37.472  36.642  28.344  1.00  0.00      A    H
ATOM   4679  HZ1 ACN A 780      37.352  37.092  30.127  1.00  0.00      A    H
ATOM   4680  HZ2 ACN A 780      36.157  37.446  28.993  1.00  0.00      A    H
ATOM   4681  CT  ACN A 781      35.478  21.513  21.183  1.00  0.00      A    C
ATOM   4682  CZ  ACN A 781      36.286  22.091  20.117  1.00  0.00      A    C
ATOM   4683  NZ  ACN A 781      36.955  22.489  19.252  1.00  0.00      A    N
ATOM   4684  HZ  ACN A 781      34.460  21.832  20.975  1.00  0.00      A    H
ATOM   4685  HZ1 ACN A 781      35.826  21.944  22.119  1.00  0.00      A    H
ATOM   4686  HZ2 ACN A 781      35.494  20.427  21.225  1.00  0.00      A    H
ATOM   4687  CT  ACN A 782      15.308   5.982  31.578  1.00  0.00      A    C
ATOM   4688  CZ  ACN A 782      14.438   5.903  32.771  1.00  0.00      A    C
ATOM   4689  NZ  ACN A 782      13.781   5.881  33.707  1.00  0.00      A    N
ATOM   4690  HZ  ACN A 782      15.757   5.028  31.314  1.00  0.00      A    H
ATOM   4691  HZ1 ACN A 782      16.143   6.638  31.812  1.00  0.00      A    H
ATOM   4692  HZ2 ACN A 782      14.766   6.442  30.756  1.00  0.00      A    H
ATOM   4693  CT  ACN A 783      31.901   4.898  41.273  1.00  0.00      A    C
ATOM   4694  CZ  ACN A 783      32.886   4.319  40.361  1.00  0.00      A    C
ATOM   4695  NZ  ACN A 783      33.667   3.900  39.620  1.00  0.00      A    N
ATOM   4696  HZ  ACN A 783      32.217   5.916  41.487  1.00  0.00      A    H
ATOM   4697  HZ1 ACN A 783      31.716   4.319  42.174  1.00  0.00      A    H
ATOM   4698  HZ2 ACN A 783      30.897   4.916  40.855  1.00  0.00      A    H
ATOM   4699  CT  ACN A 784       3.832  17.210  26.182  1.00  0.00      A    C
ATOM   4700  CZ  ACN A 784       4.995  16.828  27.044  1.00  0.00      A    C
ATOM   4701  NZ  ACN A 784       5.882  16.545  27.744  1.00  0.00      A    N
ATOM   4702  HZ  ACN A 784       3.921  16.573  25.307  1.00  0.00      A    H
ATOM   4703  HZ1 ACN A 784       3.864  18.196  25.724  1.00  0.00      A    H
ATOM   4704  HZ2 ACN A 784       2.869  16.957  26.618  1.00  0.00      A    H
ATOM   4705  CT  ACN A 785      43.007  21.949  23.367  1.00  0.00      A    C
ATOM   4706  CZ  ACN A 785      42.088  22.802  22.612  1.00  0.00      A    C
ATOM   4707  NZ  ACN A 785      41.364  23.441  22.012  1.00  0.00      A    N
ATOM   4708  HZ  ACN A 785      42.524  21.132  23.895  1.00  0.00      A    H
ATOM   4709  HZ1 ACN A 785      43.486  22.583  24.108  1.00  0.00      A    H
ATOM   4710  HZ2 ACN A 785      43.894  21.649  22.815  1.00  0.00      A    H
ATOM   4711  CT  ACN A 786      40.793  43.599  15.806  1.00  0.00      A    C
ATOM   4712  CZ  ACN A 786      40.799  42.138  15.801  1.00  0.00      A    C
ATOM   4713  NZ  ACN A 786      40.824  40.975  15.929  1.00  0.00      A    N
ATOM   4714  HZ  ACN A 786      39.991  44.104  16.337  1.00  0.00      A    H
ATOM   4715  HZ1 ACN A 786      41.012  44.003  14.821  1.00  0.00      A    H
ATOM   4716  HZ2 ACN A 786      41.619  43.753  16.494  1.00  0.00      A    H
ATOM   4717  CT  ACN A 787      28.826   8.877  41.981  1.00  0.00      A    C
ATOM   4718  CZ  ACN A 787      30.245   8.565  42.435  1.00  0.00      A    C
ATOM   4719  NZ  ACN A 787      31.321   8.428  42.743  1.00  0.00      A    N
ATOM   4720  HZ  ACN A 787      28.658   8.948  40.910  1.00  0.00      A    H
ATOM   4721  HZ1 ACN A 787      28.550   9.803  42.480  1.00  0.00      A    H
ATOM   4722  HZ2 ACN A 787      28.206   8.081  42.386  1.00  0.00      A    H
ATOM   4723  CT  ACN A 788       8.047  21.863  41.868  1.00  0.00      A    C
ATOM   4724  CZ  ACN A 788       8.791  23.027  42.378  1.00  0.00      A    C
ATOM   4725  NZ  ACN A 788       9.220  23.967  42.787  1.00  0.00      A    N
ATOM   4726  HZ  ACN A 788       8.805  21.083  41.858  1.00  0.00      A    H
ATOM   4727  HZ1 ACN A 788       7.801  22.146  40.848  1.00  0.00      A    H
ATOM   4728  HZ2 ACN A 788       7.163  21.539  42.412  1.00  0.00      A    H
ATOM   4729  CT  ACN A 789      35.193  22.071  39.783  1.00  0.00      A    C
ATOM   4730  CZ  ACN A 789      35.173  23.512  40.279  1.00  0.00      A    C
ATOM   4731  NZ  ACN A 789      35.206  24.649  40.566  1.00  0.00      A    N
ATOM   4732  HZ  ACN A 789      36.217  21.712  39.843  1.00  0.00      A    H
ATOM   4733  HZ1 ACN A 789      34.922  22.007  38.733  1.00  0.00      A    H
ATOM   4734  HZ2 ACN A 789      34.421  21.525  40.320  1.00  0.00      A    H
ATOM   4735  CT  ACN A 790      11.766  30.839  37.978  1.00  0.00      A    C
ATOM   4736  CZ  ACN A 790      12.328  31.898  38.778  1.00  0.00      A    C
ATOM   4737  NZ  ACN A 790      12.802  32.743  39.407  1.00  0.00      A    N
ATOM   4738  HZ  ACN A 790      10.698  30.986  37.838  1.00  0.00      A    H
ATOM   4739  HZ1 ACN A 790      12.014  29.853  38.362  1.00  0.00      A    H
ATOM   4740  HZ2 ACN A 790      12.279  30.898  37.022  1.00  0.00      A    H
ATOM   4741  CT  ACN A 791      16.145  25.740  38.547  1.00  0.00      A    C
ATOM   4742  CZ  ACN A 791      15.493  25.682  37.277  1.00  0.00      A    C
ATOM   4743  NZ  ACN A 791      14.866  25.658  36.326  1.00  0.00      A    N
ATOM   4744  HZ  ACN A 791      15.622  26.505  39.116  1.00  0.00      A    H
ATOM   4745  HZ1 ACN A 791      17.187  26.010  38.401  1.00  0.00      A    H
ATOM   4746  HZ2 ACN A 791      16.005  24.761  38.997  1.00  0.00      A    H
ATOM   4747  CT  ACN A 792      19.539  27.982  19.386  1.00  0.00      A    C
ATOM   4748  CZ  ACN A 792      19.513  29.273  18.644  1.00  0.00      A    C
ATOM   4749  NZ  ACN A 792      19.595  30.256  18.054  1.00  0.00      A    N
ATOM   4750  HZ  ACN A 792      19.140  28.204  20.373  1.00  0.00      A    H
ATOM   4751  HZ1 ACN A 792      20.609  27.791  19.395  1.00  0.00      A    H
ATOM   4752  HZ2 ACN A 792      18.887  27.208  18.989  1.00  0.00      A    H
ATOM   4753  CT  ACN A 793       8.272  42.432  29.377  1.00  0.00      A    C
ATOM   4754  CZ  ACN A 793       7.244  41.826  28.485  1.00  0.00      A    C
ATOM   4755  NZ  ACN A 793       6.465  41.376  27.757  1.00  0.00      A    N
ATOM   4756  HZ  ACN A 793       7.883  42.924  30.264  1.00  0.00      A    H
ATOM   4757  HZ1 ACN A 793       8.793  43.224  28.843  1.00  0.00      A    H
ATOM   4758  HZ2 ACN A 793       8.989  41.668  29.666  1.00  0.00      A    H
ATOM   4759  CT  ACN A 794      24.387   0.985   4.873  1.00  0.00      A    C
ATOM   4760  CZ  ACN A 794      25.126   1.916   4.120  1.00  0.00      A    C
ATOM   4761  NZ  ACN A 794      25.668   2.675   3.523  1.00  0.00      A    N
ATOM   4762  HZ  ACN A 794      23.343   0.967   4.571  1.00  0.00      A    H
ATOM   4763  HZ1 ACN A 794      24.457   1.263   5.922  1.00  0.00      A    H
ATOM   4764  HZ2 ACN A 794      24.761  -0.024   4.722  1.00  0.00      A    H
ATOM   4765  CT  ACN A 795      38.244  19.107  42.923  1.00  0.00      A    C
ATOM   4766  CZ  ACN A 795      39.621  19.568  43.181  1.00  0.00      A    C
ATOM   4767  NZ  ACN A 795      40.714  19.897  43.408  1.00  0.00      A    N
ATOM   4768  HZ  ACN A 795      38.375  18.139  42.446  1.00  0.00      A    H
ATOM   4769  HZ1 ACN A 795      37.806  19.765  42.177  1.00  0.00      A    H
ATOM   4770  HZ2 ACN A 795      37.739  18.978  43.877  1.00  0.00      A    H
ATOM   4771  CT  ACN A 796       5.170  12.770  28.190  1.00  0.00      A    C
ATOM   4772  CZ  ACN A 796       5.644  11.441  28.040  1.00  0.00      A    C
ATOM   4773  NZ  ACN A 796       6.058  10.375  27.942  1.00  0.00      A    N
ATOM   4774  HZ  ACN A 796       5.634  13.515  27.549  1.00  0.00      A    H
ATOM   4775  HZ1 ACN A 796       5.454  13.025  29.208  1.00  0.00      A    H
ATOM   4776  HZ2 ACN A 796       4.097  12.856  28.038  1.00  0.00      A    H
ATOM   4777  CT  ACN A 797       4.061  28.332  33.296  1.00  0.00      A    C
ATOM   4778  CZ  ACN A 797       4.228  29.439  34.300  1.00  0.00      A    C
ATOM   4779  NZ  ACN A 797       4.373  30.296  35.077  1.00  0.00      A    N
ATOM   4780  HZ  ACN A 797       2.988  28.158  33.280  1.00  0.00      A    H
ATOM   4781  HZ1 ACN A 797       4.472  27.376  33.610  1.00  0.00      A    H
ATOM   4782  HZ2 ACN A 797       4.451  28.583  32.313  1.00  0.00      A    H
ATOM   4783  CT  ACN A 798       1.551  30.136  36.576  1.00  0.00      A    C
ATOM   4784  CZ  ACN A 798       1.584  31.508  36.077  1.00  0.00      A    C
ATOM   4785  NZ  ACN A 798       1.635  32.590  35.664  1.00  0.00      A    N
ATOM   4786  HZ  ACN A 798       0.524  30.112  36.932  1.00  0.00      A    H
ATOM   4787  HZ1 ACN A 798       2.299  29.828  37.302  1.00  0.00      A    H
ATOM   4788  HZ2 ACN A 798       1.756  29.472  35.740  1.00  0.00      A    H
ATOM   4789  CT  ACN A 799      13.829   0.408  38.720  1.00  0.00      A    C
ATOM   4790  CZ  ACN A 799      14.875   1.293  38.255  1.00  0.00      A    C
ATOM   4791  NZ  ACN A 799      15.729   1.950  37.870  1.00  0.00      A    N
ATOM   4792  HZ  ACN A 799      12.908   0.466  38.145  1.00  0.00      A    H
ATOM   4793  HZ1 ACN A 799      13.586   0.551  39.770  1.00  0.00      A    H
ATOM   4794  HZ2 ACN A 799      14.274  -0.583  38.684  1.00  0.00      A    H
ATOM   4795  CT  ACN A 800       8.514  26.956  -0.139  1.00  0.00      A    C
ATOM   4796  CZ  ACN A 800       8.371  27.967   0.896  1.00  0.00      A    C
ATOM   4797  NZ  ACN A 800       8.199  28.835   1.649  1.00  0.00      A    N
ATOM   4798  HZ  ACN A 800       8.119  26.007   0.215  1.00  0.00      A    H
ATOM   4799  HZ1 ACN A 800       9.555  26.869  -0.439  1.00  0.00      A    H
ATOM   4800  HZ2 ACN A 800       7.869  27.317  -0.937  1.00  0.00      A    H
ATOM   4801  CT  ACN A 801       5.041  21.461  17.930  1.00  0.00      A    C
ATOM   4802  CZ  ACN A 801       5.434  21.554  16.509  1.00  0.00      A    C
ATOM   4803  NZ  ACN A 801       5.780  21.641  15.384  1.00  0.00      A    N
ATOM   4804  HZ  ACN A 801       5.662  20.749  18.467  1.00  0.00      A    H
ATOM   4805  HZ1 ACN A 801       4.088  20.955  18.061  1.00  0.00      A    H
ATOM   4806  HZ2 ACN A 801       4.989  22.439  18.403  1.00  0.00      A    H
ATOM   4807  CT  ACN A 802      20.642  15.261   6.939  1.00  0.00      A    C
ATOM   4808  CZ  ACN A 802      21.049  13.912   6.493  1.00  0.00      A    C
ATOM   4809  NZ  ACN A 802      21.389  12.896   6.124  1.00  0.00      A    N
ATOM   4810  HZ  ACN A 802      21.057  16.137   6.446  1.00  0.00      A    H
ATOM   4811  HZ1 ACN A 802      20.962  15.266   7.977  1.00  0.00      A    H
ATOM   4812  HZ2 ACN A 802      19.562  15.326   6.839  1.00  0.00      A    H
ATOM   4813  CT  ACN A 803       7.778  30.866  40.775  1.00  0.00      A    C
ATOM   4814  CZ  ACN A 803       7.477  29.470  40.892  1.00  0.00      A    C
ATOM   4815  NZ  ACN A 803       7.277  28.316  40.971  1.00  0.00      A    N
ATOM   4816  HZ  ACN A 803       7.916  31.221  41.793  1.00  0.00      A    H
ATOM   4817  HZ1 ACN A 803       6.920  31.283  40.254  1.00  0.00      A    H
ATOM   4818  HZ2 ACN A 803       8.644  31.126  40.171  1.00  0.00      A    H
ATOM   4819  CT  ACN A 804       7.459   6.916  41.898  1.00  0.00      A    C
ATOM   4820  CZ  ACN A 804       7.980   7.628  40.723  1.00  0.00      A    C
ATOM   4821  NZ  ACN A 804       8.320   8.187  39.689  1.00  0.00      A    N
ATOM   4822  HZ  ACN A 804       8.135   7.058  42.738  1.00  0.00      A    H
ATOM   4823  HZ1 ACN A 804       7.354   5.869  41.626  1.00  0.00      A    H
ATOM   4824  HZ2 ACN A 804       6.498   7.279  42.251  1.00  0.00      A    H
ATOM   4825  CT  ACN A 805      10.392  39.996   9.487  1.00  0.00      A    C
ATOM   4826  CZ  ACN A 805      10.213  41.431   9.275  1.00  0.00      A    C
ATOM   4827  NZ  ACN A 805      10.123  42.578   9.174  1.00  0.00      A    N
ATOM   4828  HZ  ACN A 805      10.158  39.341   8.651  1.00  0.00      A    H
ATOM   4829  HZ1 ACN A 805       9.623  39.828  10.237  1.00  0.00      A    H
ATOM   4830  HZ2 ACN A 805      11.415  39.853   9.825  1.00  0.00      A    H
ATOM   4831  CT  ACN A 806      16.383  20.157  42.392  1.00  0.00      A    C
ATOM   4832  CZ  ACN A 806      16.571  19.099  43.375  1.00  0.00      A    C
ATOM   4833  NZ  ACN A 806      16.719  18.257  44.131  1.00  0.00      A    N
ATOM   4834  HZ  ACN A 806      17.313  20.714  42.474  1.00  0.00      A    H
ATOM   4835  HZ1 ACN A 806      15.521  20.661  42.820  1.00  0.00      A    H
ATOM   4836  HZ2 ACN A 806      16.294  19.723  41.399  1.00  0.00      A    H
ATOM   4837  CT  ACN A 807      37.559  28.610  35.004  1.00  0.00      A    C
ATOM   4838  CZ  ACN A 807      38.533  27.541  34.721  1.00  0.00      A    C
ATOM   4839  NZ  ACN A 807      39.288  26.659  34.586  1.00  0.00      A    N
ATOM   4840  HZ  ACN A 807      37.930  29.470  34.451  1.00  0.00      A    H
ATOM   4841  HZ1 ACN A 807      37.559  28.951  36.036  1.00  0.00      A    H
ATOM   4842  HZ2 ACN A 807      36.530  28.386  34.737  1.00  0.00      A    H
ATOM   4843  CT  ACN A 808       5.727  40.108  41.698  1.00  0.00      A    C
ATOM   4844  CZ  ACN A 808       4.288  40.466  41.769  1.00  0.00      A    C
ATOM   4845  NZ  ACN A 808       3.174  40.691  41.902  1.00  0.00      A    N
ATOM   4846  HZ  ACN A 808       6.289  40.854  41.142  1.00  0.00      A    H
ATOM   4847  HZ1 ACN A 808       5.867  39.111  41.288  1.00  0.00      A    H
ATOM   4848  HZ2 ACN A 808       6.133  40.092  42.706  1.00  0.00      A    H
ATOM   4849  CT  ACN A 809      13.887  11.763  38.006  1.00  0.00      A    C
ATOM   4850  CZ  ACN A 809      14.027  12.669  36.838  1.00  0.00      A    C
ATOM   4851  NZ  ACN A 809      14.175  13.356  35.945  1.00  0.00      A    N
ATOM   4852  HZ  ACN A 809      14.669  11.956  38.736  1.00  0.00      A    H
ATOM   4853  HZ1 ACN A 809      13.833  10.742  37.638  1.00  0.00      A    H
ATOM   4854  HZ2 ACN A 809      12.987  12.089  38.520  1.00  0.00      A    H
ATOM   4855  CT  ACN A 810      13.470  24.056  33.319  1.00  0.00      A    C
ATOM   4856  CZ  ACN A 810      12.922  22.725  33.522  1.00  0.00      A    C
ATOM   4857  NZ  ACN A 810      12.495  21.675  33.698  1.00  0.00      A    N
ATOM   4858  HZ  ACN A 810      13.553  24.571  34.273  1.00  0.00      A    H
ATOM   4859  HZ1 ACN A 810      12.799  24.604  32.664  1.00  0.00      A    H
ATOM   4860  HZ2 ACN A 810      14.440  24.167  32.841  1.00  0.00      A    H
ATOM   4861  CT  ACN A 811       6.965  43.098   7.691  1.00  0.00      A    C
ATOM   4862  CZ  ACN A 811       5.641  43.246   7.061  1.00  0.00      A    C
ATOM   4863  NZ  ACN A 811       4.551  43.398   6.651  1.00  0.00      A    N
ATOM   4864  HZ  ACN A 811       6.963  42.070   8.047  1.00  0.00      A    H
ATOM   4865  HZ1 ACN A 811       7.104  43.848   8.465  1.00  0.00      A    H
ATOM   4866  HZ2 ACN A 811       7.672  43.288   6.888  1.00  0.00      A    H
ATOM   4867  CT  ACN A 812      15.291  14.210  15.639  1.00  0.00      A    C
ATOM   4868  CZ  ACN A 812      14.842  12.788  15.340  1.00  0.00      A    C
ATOM   4869  NZ  ACN A 812      14.519  11.712  15.063  1.00  0.00      A    N
ATOM   4870  HZ  ACN A 812      15.127  14.751  14.711  1.00  0.00      A    H
ATOM   4871  HZ1 ACN A 812      16.358  14.049  15.768  1.00  0.00      A    H
ATOM   4872  HZ2 ACN A 812      14.935  14.764  16.503  1.00  0.00      A    H
ATOM   4873  CT  ACN A 813       9.763  39.627  38.422  1.00  0.00      A    C
ATOM   4874  CZ  ACN A 813      10.632  40.760  38.705  1.00  0.00      A    C
ATOM   4875  NZ  ACN A 813      11.342  41.673  38.799  1.00  0.00      A    N
ATOM   4876  HZ  ACN A 813       9.658  39.066  39.347  1.00  0.00      A    H
ATOM   4877  HZ1 ACN A 813      10.136  39.074  37.564  1.00  0.00      A    H
ATOM   4878  HZ2 ACN A 813       8.741  39.918  38.194  1.00  0.00      A    H
ATOM   4879  CT  ACN A 814      23.915   0.580  33.307  1.00  0.00      A    C
ATOM   4880  CZ  ACN A 814      23.725   1.976  33.710  1.00  0.00      A    C
ATOM   4881  NZ  ACN A 814      23.617   3.088  34.036  1.00  0.00      A    N
ATOM   4882  HZ  ACN A 814      23.074  -0.108  33.288  1.00  0.00      A    H
ATOM   4883  HZ1 ACN A 814      24.487   0.045  34.061  1.00  0.00      A    H
ATOM   4884  HZ2 ACN A 814      24.461   0.680  32.372  1.00  0.00      A    H
ATOM   4885  CT  ACN A 815      35.232  15.653  31.259  1.00  0.00      A    C
ATOM   4886  CZ  ACN A 815      34.350  16.576  32.029  1.00  0.00      A    C
ATOM   4887  NZ  ACN A 815      33.674  17.351  32.556  1.00  0.00      A    N
ATOM   4888  HZ  ACN A 815      35.199  16.041  30.244  1.00  0.00      A    H
ATOM   4889  HZ1 ACN A 815      34.784  14.666  31.333  1.00  0.00      A    H
ATOM   4890  HZ2 ACN A 815      36.182  15.657  31.787  1.00  0.00      A    H
ATOM   4891  CT  ACN A 816      11.232  23.481  37.348  1.00  0.00      A    C
ATOM   4892  CZ  ACN A 816       9.899  23.065  37.840  1.00  0.00      A    C
ATOM   4893  NZ  ACN A 816       8.861  22.758  38.242  1.00  0.00      A    N
ATOM   4894  HZ  ACN A 816      11.024  24.498  37.026  1.00  0.00      A    H
ATOM   4895  HZ1 ACN A 816      11.250  22.971  36.388  1.00  0.00      A    H
ATOM   4896  HZ2 ACN A 816      12.102  23.436  37.998  1.00  0.00      A    H
ATOM   4897  CT  ACN A 817      12.068  19.045  40.549  1.00  0.00      A    C
ATOM   4898  CZ  ACN A 817      13.413  18.578  40.801  1.00  0.00      A    C
ATOM   4899  NZ  ACN A 817      14.455  18.154  41.090  1.00  0.00      A    N
ATOM   4900  HZ  ACN A 817      11.744  18.377  39.755  1.00  0.00      A    H
ATOM   4901  HZ1 ACN A 817      12.096  20.078  40.211  1.00  0.00      A    H
ATOM   4902  HZ2 ACN A 817      11.428  18.892  41.414  1.00  0.00      A    H
ATOM   4903  CT  ACN A 818      34.079  24.762  11.881  1.00  0.00      A    C
ATOM   4904  CZ  ACN A 818      33.340  24.908  13.155  1.00  0.00      A    C
ATOM   4905  NZ  ACN A 818      32.730  24.991  14.143  1.00  0.00      A    N
ATOM   4906  HZ  ACN A 818      34.152  23.735  11.533  1.00  0.00      A    H
ATOM   4907  HZ1 ACN A 818      35.059  24.893  12.333  1.00  0.00      A    H
ATOM   4908  HZ2 ACN A 818      33.852  25.433  11.057  1.00  0.00      A    H
ATOM   4909  CT  ACN A 819      12.850  41.275  21.724  1.00  0.00      A    C
ATOM   4910  CZ  ACN A 819      14.189  41.234  22.351  1.00  0.00      A    C
ATOM   4911  NZ  ACN A 819      15.213  41.232  22.869  1.00  0.00      A    N
ATOM   4912  HZ  ACN A 819      12.176  41.158  22.569  1.00  0.00      A    H
ATOM   4913  HZ1 ACN A 819      12.688  40.471  21.011  1.00  0.00      A    H
ATOM   4914  HZ2 ACN A 819      12.725  42.155  21.098  1.00  0.00      A    H
ATOM   4915  CT  ACN A 820      20.335  42.023  35.839  1.00  0.00      A    C
ATOM   4916  CZ  ACN A 820      20.284  43.501  35.753  1.00  0.00      A    C
ATOM   4917  NZ  ACN A 820      20.343  44.624  35.653  1.00  0.00      A    N
ATOM   4918  HZ  ACN A 820      21.329  41.601  35.961  1.00  0.00      A    H
ATOM   4919  HZ1 ACN A 820      19.955  41.638  34.897  1.00  0.00      A    H
ATOM   4920  HZ2 ACN A 820      19.673  41.788  36.668  1.00  0.00      A    H
ATOM   4921  CT  ACN A 821       3.312   1.088  16.645  1.00  0.00      A    C
ATOM   4922  CZ  ACN A 821       4.635   1.150  17.266  1.00  0.00      A    C
ATOM   4923  NZ  ACN A 821       5.617   1.239  17.822  1.00  0.00      A    N
ATOM   4924  HZ  ACN A 821       2.758   0.328  17.190  1.00  0.00      A    H
ATOM   4925  HZ1 ACN A 821       3.289   0.781  15.603  1.00  0.00      A    H
ATOM   4926  HZ2 ACN A 821       2.796   2.035  16.783  1.00  0.00      A    H
ATOM   4927  CT  ACN A 822      26.573  32.478  42.601  1.00  0.00      A    C
ATOM   4928  CZ  ACN A 822      26.370  33.169  41.350  1.00  0.00      A    C
ATOM   4929  NZ  ACN A 822      26.162  33.645  40.299  1.00  0.00      A    N
ATOM   4930  HZ  ACN A 822      27.170  33.065  43.293  1.00  0.00      A    H
ATOM   4931  HZ1 ACN A 822      27.007  31.495  42.439  1.00  0.00      A    H
ATOM   4932  HZ2 ACN A 822      25.521  32.399  42.865  1.00  0.00      A    H
ATOM   4933  CT  ACN A 823      31.206   4.083  28.259  1.00  0.00      A    C
ATOM   4934  CZ  ACN A 823      31.172   2.729  27.683  1.00  0.00      A    C
ATOM   4935  NZ  ACN A 823      31.149   1.636  27.236  1.00  0.00      A    N
ATOM   4936  HZ  ACN A 823      30.567   4.821  27.779  1.00  0.00      A    H
ATOM   4937  HZ1 ACN A 823      32.183   4.551  28.345  1.00  0.00      A    H
ATOM   4938  HZ2 ACN A 823      30.893   3.968  29.293  1.00  0.00      A    H
ATOM   4939  CT  ACN A 824      35.974   5.376  23.530  1.00  0.00      A    C
ATOM   4940  CZ  ACN A 824      36.425   5.827  22.245  1.00  0.00      A    C
ATOM   4941  NZ  ACN A 824      36.651   6.187  21.181  1.00  0.00      A    N
ATOM   4942  HZ  ACN A 824      34.913   5.163  23.428  1.00  0.00      A    H
ATOM   4943  HZ1 ACN A 824      36.175   6.246  24.149  1.00  0.00      A    H
ATOM   4944  HZ2 ACN A 824      36.695   4.625  23.843  1.00  0.00      A    H
ATOM   4945  CT  ACN A 825      32.513  23.575  35.750  1.00  0.00      A    C
ATOM   4946  CZ  ACN A 825      32.369  22.598  36.893  1.00  0.00      A    C
ATOM   4947  NZ  ACN A 825      32.271  21.771  37.716  1.00  0.00      A    N
ATOM   4948  HZ  ACN A 825      32.967  24.416  36.269  1.00  0.00      A    H
ATOM   4949  HZ1 ACN A 825      31.552  23.880  35.346  1.00  0.00      A    H
ATOM   4950  HZ2 ACN A 825      33.181  23.192  34.983  1.00  0.00      A    H
ATOM   4951  CT  ACN A 826      11.767   4.044  35.865  1.00  0.00      A    C
ATOM   4952  CZ  ACN A 826      11.157   2.761  36.184  1.00  0.00      A    C
ATOM   4953  NZ  ACN A 826      10.737   1.749  36.510  1.00  0.00      A    N
ATOM   4954  HZ  ACN A 826      11.856   4.214  34.795  1.00  0.00      A    H
ATOM   4955  HZ1 ACN A 826      12.788   4.164  36.220  1.00  0.00      A    H
ATOM   4956  HZ2 ACN A 826      11.086   4.704  36.397  1.00  0.00      A    H
ATOM   4957  CT  ACN A 827      25.575  30.359  17.415  1.00  0.00      A    C
ATOM   4958  CZ  ACN A 827      25.496  30.093  18.840  1.00  0.00      A    C
ATOM   4959  NZ  ACN A 827      25.551  29.858  19.971  1.00  0.00      A    N
ATOM   4960  HZ  ACN A 827      25.527  29.469  16.793  1.00  0.00      A    H
ATOM   4961  HZ1 ACN A 827      26.457  30.974  17.260  1.00  0.00      A    H
ATOM   4962  HZ2 ACN A 827      24.796  31.022  17.046  1.00  0.00      A    H
ATOM   4963  CT  ACN A 828      43.010  11.431  21.343  1.00  0.00      A    C
ATOM   4964  CZ  ACN A 828      43.041  11.564  22.808  1.00  0.00      A    C
ATOM   4965  NZ  ACN A 828      43.042  11.682  23.969  1.00  0.00      A    N
ATOM   4966  HZ  ACN A 828      42.786  10.401  21.080  1.00  0.00      A    H
ATOM   4967  HZ1 ACN A 828      43.982  11.736  20.964  1.00  0.00      A    H
ATOM   4968  HZ2 ACN A 828      42.241  12.084  20.938  1.00  0.00      A    H
ATOM   4969  CT  ACN A 829       6.449  42.334   3.881  1.00  0.00      A    C
ATOM   4970  CZ  ACN A 829       5.378  43.259   3.588  1.00  0.00      A    C
ATOM   4971  NZ  ACN A 829       4.545  44.013   3.331  1.00  0.00      A    N
ATOM   4972  HZ  ACN A 829       7.150  42.818   4.556  1.00  0.00      A    H
ATOM   4973  HZ1 ACN A 829       6.940  42.085   2.944  1.00  0.00      A    H
ATOM   4974  HZ2 ACN A 829       6.061  41.394   4.263  1.00  0.00      A    H
ATOM   4975  CT  ACN A 830       5.762   8.273  38.253  1.00  0.00      A    C
ATOM   4976  CZ  ACN A 830       5.449   7.442  37.060  1.00  0.00      A    C
ATOM   4977  NZ  ACN A 830       5.235   6.785  36.148  1.00  0.00      A    N
ATOM   4978  HZ  ACN A 830       4.917   8.901  38.526  1.00  0.00      A    H
ATOM   4979  HZ1 ACN A 830       6.698   8.802  38.096  1.00  0.00      A    H
ATOM   4980  HZ2 ACN A 830       5.962   7.535  39.026  1.00  0.00      A    H
ATOM   4981  CT  ACN A 831       7.106  32.071  27.021  1.00  0.00      A    C
ATOM   4982  CZ  ACN A 831       5.642  31.897  26.876  1.00  0.00      A    C
ATOM   4983  NZ  ACN A 831       4.487  31.676  26.688  1.00  0.00      A    N
ATOM   4984  HZ  ACN A 831       7.612  31.208  27.446  1.00  0.00      A    H
ATOM   4985  HZ1 ACN A 831       7.266  32.947  27.644  1.00  0.00      A    H
ATOM   4986  HZ2 ACN A 831       7.458  32.238  26.006  1.00  0.00      A    H
ATOM   4987  CT  ACN A 832      23.725  21.805  12.794  1.00  0.00      A    C
ATOM   4988  CZ  ACN A 832      24.719  22.841  12.503  1.00  0.00      A    C
ATOM   4989  NZ  ACN A 832      25.507  23.604  12.250  1.00  0.00      A    N
ATOM   4990  HZ  ACN A 832      23.718  21.774  13.881  1.00  0.00      A    H
ATOM   4991  HZ1 ACN A 832      24.083  20.862  12.389  1.00  0.00      A    H
ATOM   4992  HZ2 ACN A 832      22.755  22.162  12.458  1.00  0.00      A    H
ATOM   4993  CT  ACN A 833      34.758  36.724  10.643  1.00  0.00      A    C
ATOM   4994  CZ  ACN A 833      33.318  36.938  10.653  1.00  0.00      A    C
ATOM   4995  NZ  ACN A 833      32.188  37.104  10.743  1.00  0.00      A    N
ATOM   4996  HZ  ACN A 833      35.073  35.700  10.459  1.00  0.00      A    H
ATOM   4997  HZ1 ACN A 833      35.217  37.025  11.582  1.00  0.00      A    H
ATOM   4998  HZ2 ACN A 833      35.236  37.360   9.902  1.00  0.00      A    H
ATOM   4999  CT  ACN A 834      16.246   2.975  23.823  1.00  0.00      A    C
ATOM   5000  CZ  ACN A 834      17.647   3.494  23.833  1.00  0.00      A    C
ATOM   5001  NZ  ACN A 834      18.705   3.924  23.711  1.00  0.00      A    N
ATOM   5002  HZ  ACN A 834      15.724   2.979  24.777  1.00  0.00      A    H
ATOM   5003  HZ1 ACN A 834      16.285   1.918  23.571  1.00  0.00      A    H
ATOM   5004  HZ2 ACN A 834      15.559   3.512  23.174  1.00  0.00      A    H
ATOM   5005  CT  ACN A 835      27.123  18.728  23.266  1.00  0.00      A    C
ATOM   5006  CZ  ACN A 835      27.776  17.408  23.604  1.00  0.00      A    C
ATOM   5007  NZ  ACN A 835      28.228  16.403  23.870  1.00  0.00      A    N
ATOM   5008  HZ  ACN A 835      26.048  18.642  23.401  1.00  0.00      A    H
ATOM   5009  HZ1 ACN A 835      27.408  18.782  22.219  1.00  0.00      A    H
ATOM   5010  HZ2 ACN A 835      27.518  19.568  23.831  1.00  0.00      A    H
ATOM   5011  CT  ACN A 836      15.873  27.982  30.073  1.00  0.00      A    C
ATOM   5012  CZ  ACN A 836      15.876  26.927  31.112  1.00  0.00      A    C
ATOM   5013  NZ  ACN A 836      15.924  26.119  31.925  1.00  0.00      A    N
ATOM   5014  HZ  ACN A 836      16.228  27.617  29.113  1.00  0.00      A    H
ATOM   5015  HZ1 ACN A 836      16.584  28.777  30.283  1.00  0.00      A    H
ATOM   5016  HZ2 ACN A 836      14.861  28.354  29.937  1.00  0.00      A    H
ATOM   5017  CT  ACN A 837      10.618  11.847  29.097  1.00  0.00      A    C
ATOM   5018  CZ  ACN A 837       9.942  13.015  28.457  1.00  0.00      A    C
ATOM   5019  NZ  ACN A 837       9.469  13.904  27.937  1.00  0.00      A    N
ATOM   5020  HZ  ACN A 837      10.368  11.849  30.155  1.00  0.00      A    H
ATOM   5021  HZ1 ACN A 837      11.697  11.876  28.969  1.00  0.00      A    H
ATOM   5022  HZ2 ACN A 837      10.368  10.883  28.661  1.00  0.00      A    H
ATOM   5023  CT  ACN A 838      11.972   8.403  40.254  1.00  0.00      A    C
ATOM   5024  CZ  ACN A 838      11.810   7.532  39.099  1.00  0.00      A    C
ATOM   5025  NZ  ACN A 838      11.623   6.871  38.166  1.00  0.00      A    N
ATOM   5026  HZ  ACN A 838      11.021   8.311  40.772  1.00  0.00      A    H
ATOM   5027  HZ1 ACN A 838      12.106   9.351  39.739  1.00  0.00      A    H
ATOM   5028  HZ2 ACN A 838      12.845   8.229  40.878  1.00  0.00      A    H
ATOM   5029  CT  ACN A 839      34.100  28.981  13.547  1.00  0.00      A    C
ATOM   5030  CZ  ACN A 839      32.928  29.091  12.575  1.00  0.00      A    C
ATOM   5031  NZ  ACN A 839      32.011  29.168  11.899  1.00  0.00      A    N
ATOM   5032  HZ  ACN A 839      33.883  28.052  14.067  1.00  0.00      A    H
ATOM   5033  HZ1 ACN A 839      34.097  29.798  14.264  1.00  0.00      A    H
ATOM   5034  HZ2 ACN A 839      35.088  29.149  13.127  1.00  0.00      A    H
ATOM   5035  CT  ACN A 840       8.698  17.966   1.201  1.00  0.00      A    C
ATOM   5036  CZ  ACN A 840       8.148  19.401   1.183  1.00  0.00      A    C
ATOM   5037  NZ  ACN A 840       7.670  20.460   1.067  1.00  0.00      A    N
ATOM   5038  HZ  ACN A 840       7.865  17.268   1.246  1.00  0.00      A    H
ATOM   5039  HZ1 ACN A 840       9.189  17.771   2.151  1.00  0.00      A    H
ATOM   5040  HZ2 ACN A 840       9.372  17.730   0.383  1.00  0.00      A    H
ATOM   5041  CT  ACN A 841      32.299  36.746  41.124  1.00  0.00      A    C
ATOM   5042  CZ  ACN A 841      31.890  35.906  39.963  1.00  0.00      A    C
ATOM   5043  NZ  ACN A 841      31.563  35.270  39.075  1.00  0.00      A    N
ATOM   5044  HZ  ACN A 841      33.266  36.310  41.360  1.00  0.00      A    H
ATOM   5045  HZ1 ACN A 841      31.555  36.558  41.894  1.00  0.00      A    H
ATOM   5046  HZ2 ACN A 841      32.188  37.805  40.906  1.00  0.00      A    H
ATOM   5047  CT  ACN A 842       7.717  21.771   5.006  1.00  0.00      A    C
ATOM   5048  CZ  ACN A 842       8.657  22.565   4.196  1.00  0.00      A    C
ATOM   5049  NZ  ACN A 842       9.479  23.190   3.650  1.00  0.00      A    N
ATOM   5050  HZ  ACN A 842       6.729  22.217   4.926  1.00  0.00      A    H
ATOM   5051  HZ1 ACN A 842       8.044  21.532   6.015  1.00  0.00      A    H
ATOM   5052  HZ2 ACN A 842       7.641  20.868   4.406  1.00  0.00      A    H
ATOM   5053  CT  ACN A 843      16.361  28.157  16.761  1.00  0.00      A    C
ATOM   5054  CZ  ACN A 843      16.328  29.365  16.002  1.00  0.00      A    C
ATOM   5055  NZ  ACN A 843      16.235  30.323  15.379  1.00  0.00      A    N
ATOM   5056  HZ  ACN A 843      17.061  28.250  17.588  1.00  0.00      A    H
ATOM   5057  HZ1 ACN A 843      16.552  27.269  16.165  1.00  0.00      A    H
ATOM   5058  HZ2 ACN A 843      15.381  28.125  17.231  1.00  0.00      A    H
ATOM   5059  CT  ACN A 844      39.296  19.898  20.814  1.00  0.00      A    C
ATOM   5060  CZ  ACN A 844      38.438  19.965  22.058  1.00  0.00      A    C
ATOM   5061  NZ  ACN A 844      37.801  20.083  23.035  1.00  0.00      A    N
[truncated: 78,215 more chars]
