# Supplementary material for: Ion and Solvent Modulation of Ferrocene and Decamethylferrocene Oxidation Potentials in Organic Electrolytes as Predicted by Molecular Dynamics Simulations
Source: J Phys Chem B. 2025 Feb 11;129(7):2067–81. doi: 10.1021/acs.jpcb.4c08321 (PMC11848929; doi:10.1021/acs.jpcb.4c08321)
Supplement: Supplementary file 2 — jp4c08321_si_002.zip [file jp4c08321_si_002.zip › simulation_files/example_SAPT_Fc/SAPT_residues.xml]

<Residues>
 <Residue name="HOH">
  <Atom name="O"  type="swm4ndp-O"  />
  <Atom name="H1" type="swm4ndp-H"  />
  <Atom name="H2" type="swm4ndp-H"  />
  <Atom name="M"  type="swm4ndp-M"  />
  <Atom name="DO" type="swm4ndp-DO" />
  <VirtualSite type="average3" index="3" atom1="0" atom2="1" atom3="2" weight1="0.589781071" weight2="0.2051094645" weight3="0.2051094645"/>
  <Bond from="O"  to="H1"           />
  <Bond from="O"  to="H2"           />
 </Residue>
 <Residue name="chlf">
  <Atom name="CT"   type="chlf-CT"  />
  <Atom name="Cl1"  type="chlf-Cl1" />
  <Atom name="Cl2"  type="chlf-Cl2" />
  <Atom name="Cl3"  type="chlf-Cl3" />
  <Atom name="HC"   type="chlf-HC"  />
  <Atom name="DCT"  type="chlf-DCT" />
  <Atom name="DCl1" type="chlf-DCl1"/>
  <Atom name="DCl2" type="chlf-DCl2"/>
  <Atom name="DCl3" type="chlf-DCl3"/>
  <Bond from="CT"   to="Cl1"        />
  <Bond from="CT"   to="Cl2"        />
  <Bond from="CT"   to="Cl3"        />
  <Bond from="CT"   to="HC"         />
 </Residue>
 <Residue name="DCE">
  <Atom name="CT"   type="dchl-CT"  />
  <Atom name="HC"   type="dchl-HC"  />
  <Atom name="HC1"  type="dchl-HC1" />
  <Atom name="Cl"   type="dchl-Cl"  />
  <Atom name="CT1"  type="dchl-CT1" />
  <Atom name="HC2"  type="dchl-HC2" />
  <Atom name="Cl1"  type="dchl-Cl1" />
  <Atom name="HC3"  type="dchl-HC3" />
  <Atom name="DCT"  type="dchl-DCT" />
  <Atom name="DCl"  type="dchl-DCl" />
  <Atom name="DCT1" type="dchl-DCT1"/>
  <Atom name="DCl1" type="dchl-DCl1"/>
  <Bond from="CT"   to="HC"         />
  <Bond from="CT"   to="HC1"        />
  <Bond from="CT"   to="Cl"         />
  <Bond from="CT"   to="CT1"        />
  <Bond from="CT1"  to="HC2"        />
  <Bond from="CT1"  to="Cl1"        />
  <Bond from="CT1"  to="HC3"        />
 </Residue>
 <Residue name="ACN">
  <Atom name="CT"  type="acnt-CT" />
  <Atom name="CZ"  type="acnt-CZ" />
  <Atom name="NZ"  type="acnt-NZ" />
  <Atom name="HZ"  type="acnt-HZ" />
  <Atom name="HZ1" type="acnt-HZ1"/>
  <Atom name="HZ2" type="acnt-HZ2"/>
  <Atom name="DCT" type="acnt-DCT"/>
  <Atom name="DCZ" type="acnt-DCZ"/>
  <Atom name="DNZ" type="acnt-DNZ"/>
  <Bond from="CT"  to="CZ"        />
  <Bond from="CZ"  to="NZ"        />
  <Bond from="CT"  to="HZ"        />
  <Bond from="CT"  to="HZ1"       />
  <Bond from="CT"  to="HZ2"       />
 </Residue>
 <Residue name="Fc">
  <Bond from="FE"    to="Cr1"   />
  <Bond from="FE"    to="Cr2"   />
  <Bond from="FE"    to="Cr3"   />
  <Bond from="FE"    to="Cr4"   />
  <Bond from="FE"    to="Cr5"   />
  <Bond from="FE"    to="Cr6"   />
  <Bond from="FE"    to="Cr7"   />
  <Bond from="FE"    to="Cr8"   />
  <Bond from="FE"    to="Cr9"   />
  <Bond from="FE"    to="Cr10"  />
  <Bond from="Cr1"   to="Hr1"   />
  <Bond from="Cr1"   to="Cr2"   />
  <Bond from="Cr1"   to="Cr5"   />
  <Bond from="Cr2"   to="Cr3"   />
  <Bond from="Cr2"   to="Hr2"   />
  <Bond from="Cr3"   to="Hr3"   />
  <Bond from="Cr3"   to="Cr4"   />
  <Bond from="Cr4"   to="Cr5"   />
  <Bond from="Cr4"   to="Hr4"   />
  <Bond from="Cr5"   to="Hr5"   />
  <Bond from="Cr6"   to="Hr6"   />
  <Bond from="Cr6"   to="Cr7"   />
  <Bond from="Cr6"   to="Cr10"  />
  <Bond from="Cr7"   to="Cr8"   />
  <Bond from="Cr7"   to="Hr7"   />
  <Bond from="Cr8"   to="Hr8"   />
  <Bond from="Cr8"   to="Cr9"   />
  <Bond from="Cr9"   to="Cr10"  />
  <Bond from="Cr9"   to="Hr9"   />
  <Bond from="Cr10"  to="Hr10"  />
  <Bond from="Xcp1"  to="Xcp2"  />
  <Bond from="Xcp1"  to="FE"    />
  <Bond from="Xcp2"  to="FE"    />
  <Atom name="FE"    type="FE"  />
  <Atom name="Cr1"   type="Cr"  />
  <Atom name="Cr2"   type="Cr"  />
  <Atom name="Cr3"   type="Cr"  />
  <Atom name="Cr4"   type="Cr"  />
  <Atom name="Cr5"   type="Cr"  />
  <Atom name="Cr6"   type="Cr"  />
  <Atom name="Cr7"   type="Cr"  />
  <Atom name="Cr8"   type="Cr"  />
  <Atom name="Cr9"   type="Cr"  />
  <Atom name="Cr10"  type="Cr"  />
  <Atom name="Hr1"   type="Hr"  />
  <Atom name="Hr2"   type="Hr"  />
  <Atom name="Hr3"   type="Hr"  />
  <Atom name="Hr4"   type="Hr"  />
  <Atom name="Hr5"   type="Hr"  />
  <Atom name="Hr6"   type="Hr"  />
  <Atom name="Hr7"   type="Hr"  />
  <Atom name="Hr8"   type="Hr"  />
  <Atom name="Hr9"   type="Hr"  />
  <Atom name="Hr10"  type="Hr"  />
  <Atom name="DCr1"  type="DCr" />
  <Atom name="DCr2"  type="DCr" />
  <Atom name="DCr3"  type="DCr" />
  <Atom name="DCr4"  type="DCr" />
  <Atom name="DCr5"  type="DCr" />
  <Atom name="DCr6"  type="DCr" />
  <Atom name="DCr7"  type="DCr" />
  <Atom name="DCr8"  type="DCr" />
  <Atom name="DCr9"  type="DCr" />
  <Atom name="DCr10" type="DCr" />
  <Atom name="Xcp1"  type="Xcp2"/>
  <Atom name="Xcp2"  type="Xcp2"/>
 </Residue>
 <Residue name="BF4">
  <Atom name="B"   type="BF4-B"  />
  <Atom name="F1"  type="BF4-F1" />
  <Atom name="F2"  type="BF4-F2" />
  <Atom name="F3"  type="BF4-F3" />
  <Atom name="F4"  type="BF4-F4" />
  <Atom name="DB"  type="BF4-DB" />
  <Atom name="DF1" type="BF4-DF1"/>
  <Atom name="DF2" type="BF4-DF2"/>
  <Atom name="DF3" type="BF4-DF3"/>
  <Atom name="DF4" type="BF4-DF4"/>
  <Bond from="B"   to="F1"       />
  <Bond from="B"   to="F2"       />
  <Bond from="B"   to="F3"       />
  <Bond from="B"   to="F4"       />
 </Residue>
 <Residue name="BMIM">
  <Atom name="N1"   type="BMIM-N1"  />
  <Atom name="N11"  type="BMIM-N11" />
  <Atom name="C1"   type="BMIM-C1"  />
  <Atom name="H1"   type="BMIM-H1"  />
  <Atom name="C2"   type="BMIM-C2"  />
  <Atom name="H2"   type="BMIM-H2"  />
  <Atom name="C21"  type="BMIM-C21" />
  <Atom name="H21"  type="BMIM-H21" />
  <Atom name="C3"   type="BMIM-C3"  />
  <Atom name="H3"   type="BMIM-H3"  />
  <Atom name="H31"  type="BMIM-H31" />
  <Atom name="H32"  type="BMIM-H32" />
  <Atom name="C4"   type="BMIM-C4"  />
  <Atom name="H4"   type="BMIM-H4"  />
  <Atom name="H41"  type="BMIM-H41" />
  <Atom name="C5"   type="BMIM-C5"  />
  <Atom name="H5"   type="BMIM-H5"  />
  <Atom name="H51"  type="BMIM-H51" />
  <Atom name="C51"  type="BMIM-C51" />
  <Atom name="H52"  type="BMIM-H52" />
  <Atom name="H53"  type="BMIM-H53" />
  <Atom name="C6"   type="BMIM-C6"  />
  <Atom name="H6"   type="BMIM-H6"  />
  <Atom name="H61"  type="BMIM-H61" />
  <Atom name="H62"  type="BMIM-H62" />
  <Atom name="DN1"  type="BMIM-DN1" />
  <Atom name="DN11" type="BMIM-DN11"/>
  <Atom name="DC1"  type="BMIM-DC1" />
  <Atom name="DC2"  type="BMIM-DC2" />
  <Atom name="DC21" type="BMIM-DC21"/>
  <Atom name="DC3"  type="BMIM-DC3" />
  <Atom name="DC4"  type="BMIM-DC4" />
  <Atom name="DC5"  type="BMIM-DC5" />
  <Atom name="DC51" type="BMIM-DC51"/>
  <Atom name="DC6"  type="BMIM-DC6" />
  <Bond from="N1"   to="C1"         />
  <Bond from="N1"   to="C2"         />
  <Bond from="N1"   to="C3"         />
  <Bond from="N11"  to="C1"         />
  <Bond from="N11"  to="C21"        />
  <Bond from="N11"  to="C4"         />
  <Bond from="C1"   to="H1"         />
  <Bond from="C2"   to="H2"         />
  <Bond from="C2"   to="C21"        />
  <Bond from="C21"  to="H21"        />
  <Bond from="C3"   to="H3"         />
  <Bond from="C3"   to="H31"        />
  <Bond from="C3"   to="H32"        />
  <Bond from="C4"   to="H4"         />
  <Bond from="C4"   to="H41"        />
  <Bond from="C4"   to="C5"         />
  <Bond from="C5"   to="H5"         />
  <Bond from="C5"   to="H51"        />
  <Bond from="C5"   to="C51"        />
  <Bond from="C51"  to="H52"        />
  <Bond from="C51"  to="H53"        />
  <Bond from="C51"  to="C6"         />
  <Bond from="C6"   to="H6"         />
  <Bond from="C6"   to="H61"        />
  <Bond from="C6"   to="H62"        />
 </Residue>
</Residues>
