# Supplementary material for: Ion and Solvent Modulation of Ferrocene and Decamethylferrocene Oxidation Potentials in Organic Electrolytes as Predicted by Molecular Dynamics Simulations
Source: J Phys Chem B. 2025 Feb 11;129(7):2067–81. doi: 10.1021/acs.jpcb.4c08321 (PMC11848929; doi:10.1021/acs.jpcb.4c08321)
Supplement: Supplementary file 2 — jp4c08321_si_002.zip [file jp4c08321_si_002.zip › simulation_files/example_SAPT_Fc/README]

This folder, "example_SAPT_Fc", contains example files for running a short simulation of ferrocene (Fc)
in bulk acetonitrile (ACN) using the SAPT-FF forcefield and the OpenMM simulation package.

In order to run this simulation, you need to have OpenMM version 7.7 installed in your Python environment.

The main run file is run_OpenMM.py, and can be run using the command...
python run_OpenMM.py

The forcefield files for this simulation are SAPT_Fc_0.xml, SAPT_Fc_1.xml, and SAPT_residues.xml
Simulations of neutral ferrocene use SAPT_Fc_0.xml, while simulations of oxidized ferrocenium
should use SAPT_Fc_1.xml

Currently, this simulation is set up to perform molecular dynamics on Fc dissolved in 1000 ACN molecules.
Additional system can be run using one of the other pdb files given in the folder: ../pdb_files
