# Supplementary material for: Ion and Solvent Modulation of Ferrocene and Decamethylferrocene Oxidation Potentials in Organic Electrolytes as Predicted by Molecular Dynamics Simulations
Source: J Phys Chem B. 2025 Feb 11;129(7):2067–81. doi: 10.1021/acs.jpcb.4c08321 (PMC11848929; doi:10.1021/acs.jpcb.4c08321)
Supplement: Supplementary file 2 — jp4c08321_si_002.zip [file jp4c08321_si_002.zip › simulation_files/example_SAPT_Fc/run_OpenMM.py]

from openmm.app import *
from openmm import *
from simtk.unit import *

pdb_file = 'Fc_SAPT_bulk_ACN.pdb'
forcefield_file = 'SAPT_Fc_0.xml' # Currently set to run Fc, change to 'SAPT_Fc_1.xml' for Fc+
residues_file = 'SAPT_residues.xml'

Topology().loadBondDefinitions(residues_file)
pdb = PDBFile(pdb_file)

modeller = Modeller(pdb.topology, pdb.positions)
forcefield = ForceField(forcefield_file)
modeller.addExtraParticles(forcefield)

system = forcefield.createSystem(modeller.topology, nonbondedCutoff=1.4*nanometer, constraints=HBonds, rigidWater=True)

nbondedForce = [f for f in [system.getForce(i) for i in range(system.getNumForces())] if type(f) == NonbondedForce][0]
nbondedForce.setNonbondedMethod(NonbondedForce.PME)
        
customNonbondedForce = [f for f in [system.getForce(i) for i in range(system.getNumForces())] if type(f) == CustomNonbondedForce][0]
customNonbondedForce.setNonbondedMethod(min(nbondedForce.getNonbondedMethod(),NonbondedForce.CutoffPeriodic))
        
integrator = DrudeLangevinIntegrator(300*kelvin, 1/picosecond, 1*kelvin, 1/picosecond, 0.001*picoseconds)
integrator.setMaxDrudeDistance(0.02)

platform = Platform.getPlatformByName('CUDA')
simmd = Simulation(modeller.topology, system, integrator, platform)

simmd.reporters = []
simmd.reporters.append(DCDReporter('md_output.dcd', 1000, append=False))
simmd.context.setPositions(modeller.positions)

# create Interaction Groups for hybrid water model, if necessary
watername = 'HOH'
water=set()
notwater=set()
for res in simmd.topology.residues():
    if res.name == watername:
        for i in range(len(res._atoms)):
            water.update([res._atoms[i].index])
    else:
        for i in range(len(res._atoms)):
            notwater.update([res._atoms[i].index])

customNonbondedForce.addInteractionGroup(water, notwater)
customNonbondedForce.addInteractionGroup(notwater, notwater)

# write initial pdb with Drudes, and setup trajectory output
state = simmd.context.getState(getEnergy=False,getForces=False,getVelocities=False,getPositions=True)
positions = state.getPositions()
PDBFile.writeFile(simmd.topology, positions, open('start_drudes.pdb', 'w'))

simmd.step(10000)

print('done!')
