# Supplementary material for: Ion and Solvent Modulation of Ferrocene and Decamethylferrocene Oxidation Potentials in Organic Electrolytes as Predicted by Molecular Dynamics Simulations
Source: J Phys Chem B. 2025 Feb 11;129(7):2067–81. doi: 10.1021/acs.jpcb.4c08321 (PMC11848929; doi:10.1021/acs.jpcb.4c08321)
Supplement: Supplementary file 2 — jp4c08321_si_002.zip [file jp4c08321_si_002.zip › simulation_files/example_OPLS_Fc/README]

This folder, "example_OPLS_Fc", contains example files for running a short simulation of ferrocene (Fc)
in bulk acetonitrile (ACN) using the OPLS-AA forcefield and the OpenMM simulation package.

In order to run this simulation, you need to have OpenMM version 7.7 installed in your Python environment.

The main run file is run_OpenMM.py, and can be run using the command...
python run_OpenMM.py

The forcefield files for this simulation are OPLS_Fc_0.xml, OPLS_Fc_1.xml, and OPLS_residues.xml
Simulations of neutral ferrocene use OPLS_Fc_0.xml, while simulations of oxidized ferrocenium 
should use OPLS_Fc_1.xml

Currently, this simulation is set up to perform molecular dynamics on Fc dissolved in 1000 ACN molecules.
Additional system can be run using one of the other pdb files given in the folder: ../pdb_files

The file, OPLS_system.py, is used to setup the correct Lennard Jones combining rules for the OPLS-AA
forcefield. More details on the combining rules, as well as the source of this code, can be found on
the LigParGen web server hosted by the Jorgenson group at: https://traken.chem.yale.edu/ligpargen/
