# Supplementary material for: Ion and Solvent Modulation of Ferrocene and Decamethylferrocene Oxidation Potentials in Organic Electrolytes as Predicted by Molecular Dynamics Simulations
Source: J Phys Chem B. 2025 Feb 11;129(7):2067–81. doi: 10.1021/acs.jpcb.4c08321 (PMC11848929; doi:10.1021/acs.jpcb.4c08321)
Supplement: Supplementary file 2 — jp4c08321_si_002.zip [file jp4c08321_si_002.zip › simulation_files/example_OPLS_Fc/run_OpenMM.py]

from openmm.app import *
from openmm import *
from simtk.unit import *
from OPLS_system import OPLS_LJ

pdb_file = 'Fc_OPLS_bulk_ACN.pdb'
forcefield_file = 'OPLS_Fc_0.xml' # Currently set to run Fc, change to 'OPLS_Fc_1.xml' for Fc+
residues_file = 'OPLS_residues.xml'

Topology().loadBondDefinitions(residues_file)
pdb = PDBFile(pdb_file)

modeller = Modeller(pdb.topology, pdb.positions)
forcefield = ForceField(forcefield_file)
modeller.addExtraParticles(forcefield)

system = forcefield.createSystem(modeller.topology, nonbondedCutoff=1.4*nanometer, constraints=HBonds, rigidWater=True)

nbondedForce = [f for f in [system.getForce(i) for i in range(system.getNumForces())] if type(f) == NonbondedForce][0]
nbondedForce.setNonbondedMethod(NonbondedForce.PME)

system = OPLS_LJ(system)
        
integrator = LangevinIntegrator(300*kelvin, 1/picosecond, 0.001*picoseconds)

platform = Platform.getPlatformByName('CUDA')
simmd = Simulation(modeller.topology, system, integrator, platform)

simmd.reporters = []
simmd.reporters.append(DCDReporter('md_output.dcd', 1000, append=False))
simmd.context.setPositions(modeller.positions)

state = simmd.context.getState(getEnergy=False,getForces=False,getVelocities=False,getPositions=True)
positions = state.getPositions()
PDBFile.writeFile(simmd.topology, positions, open('md_output.pdb', 'w'))

simmd.step(10000)

print('done!')
