# Supplementary material for: Ion and Solvent Modulation of Ferrocene and Decamethylferrocene Oxidation Potentials in Organic Electrolytes as Predicted by Molecular Dynamics Simulations
Source: J Phys Chem B. 2025 Feb 11;129(7):2067–81. doi: 10.1021/acs.jpcb.4c08321 (PMC11848929; doi:10.1021/acs.jpcb.4c08321)
Supplement: Supplementary file 2 — jp4c08321_si_002.zip [file jp4c08321_si_002.zip › simulation_files/example_OPLS_Fc/OPLS_system.py]

from openmm.app import *
from openmm import *
from simtk.unit import *

def OPLS_LJ(system):
    forces = {system.getForce(index).__class__.__name__: system.getForce(
        index) for index in range(system.getNumForces())}
    nonbonded_force = forces['NonbondedForce']
    lorentz = CustomNonbondedForce(
        '4*epsilon*((sigma/r)^12-(sigma/r)^6); sigma=sqrt(sigma1*sigma2); epsilon=sqrt(epsilon1*epsilon2)')

    lorentz.setNonbondedMethod(min(nonbonded_force.getNonbondedMethod(),NonbondedForce.CutoffPeriodic))
    lorentz.addPerParticleParameter('sigma')
    lorentz.addPerParticleParameter('epsilon')
    lorentz.setCutoffDistance(nonbonded_force.getCutoffDistance())
    system.addForce(lorentz)
    LJset = {}
    for index in range(nonbonded_force.getNumParticles()):
        charge, sigma, epsilon = nonbonded_force.getParticleParameters(index)
        LJset[index] = (sigma, epsilon)
        lorentz.addParticle([sigma, epsilon])
        nonbonded_force.setParticleParameters(
            index, charge, sigma, epsilon * 0)
    for i in range(nonbonded_force.getNumExceptions()):
        (p1, p2, q, sig, eps) = nonbonded_force.getExceptionParameters(i)
        # ALL THE 12,13 and 14 interactions are EXCLUDED FROM CUSTOM NONBONDED
        # FORCE
        lorentz.addExclusion(p1, p2)
        if eps._value != 0.0:
            #print p1,p2,sig,eps
            sig14 = sqrt(LJset[p1][0] * LJset[p2][0])
            eps14 = sqrt(LJset[p1][1] * LJset[p2][1])
            nonbonded_force.setExceptionParameters(i, p1, p2, q, sig14, eps)
    return system
