# Supplementary material for: Ion and Solvent Modulation of Ferrocene and Decamethylferrocene Oxidation Potentials in Organic Electrolytes as Predicted by Molecular Dynamics Simulations
Source: J Phys Chem B. 2025 Feb 11;129(7):2067–81. doi: 10.1021/acs.jpcb.4c08321 (PMC11848929; doi:10.1021/acs.jpcb.4c08321)
Supplement: Supplementary file 2 — jp4c08321_si_002.zip [file jp4c08321_si_002.zip › simulation_files/example_OPLS_Fc/OPLS_Fc_0.xml]

<ForceField>
<AtomTypes>
 <Type name="tip3p-O"   class="OW3"   element="O"  mass="15.9994" />
 <Type name="tip3p-H"   class="HW3"   element="H"  mass="1.008"   />
 <Type name="tcm-HC"    class="tHC"   element="H"  mass="1.0080"  />
 <Type name="tcm-CT"    class="tCT"   element="C"  mass="12.011"  />
 <Type name="tcm-Cl1"   class="tCl"   element="Cl" mass="35.450"  />
 <Type name="tcm-Cl2"   class="tCl"   element="Cl" mass="35.450"  />
 <Type name="tcm-Cl3"   class="tCl"   element="Cl" mass="35.450"  />
 <Type name="FE"        class="FE"    element="Fe" mass="55.84"   />
 <Type name="Cr"        class="Cr"    element="C"  mass="12.0"    />
 <Type name="Hr"        class="Hr"    element="H"  mass="1.0"     />
 <Type name="Xcp1"      class="Xcp1"               mass="0.0"     />
 <Type name="Xcp2"      class="Xcp2"               mass="0.0"     />
 <Type name="dchl-CT"   class="CT"    element="C"  mass="12.011"  />
 <Type name="dchl-HC"   class="HC"    element="H"  mass="1.0080"  />
 <Type name="dchl-HC1"  class="HC"    element="H"  mass="1.0080"  />
 <Type name="dchl-Cl"   class="Cl"    element="CL" mass="35.453"  />
 <Type name="dchl-CT1"  class="CT"    element="C"  mass="12.011"  />
 <Type name="dchl-HC2"  class="HC"    element="H"  mass="1.0080"  />
 <Type name="dchl-Cl1"  class="Cl"    element="CL" mass="35.453"  />
 <Type name="dchl-HC3"  class="HC"    element="H"  mass="1.0080"  />
 <Type name="acnt-CT"   class="CT"    element="C"  mass="12.011"  />
 <Type name="acnt-CZ"   class="CZ"    element="C"  mass="12.011"  />
 <Type name="acnt-NZ"   class="NZ"    element="N"  mass="14.0067" />
 <Type name="acnt-HC"   class="HC"    element="H"  mass="1.0080"  />
 <Type name="acnt-HC1"  class="HC"    element="H"  mass="1.0080"  />
 <Type name="acnt-HC2"  class="HC"    element="H"  mass="1.0080"  />
</AtomTypes>
<Residues>
 <Residue name="HOH">
  <Atom name="O"  type="tip3p-O" />
  <Atom name="H1" type="tip3p-H" />
  <Atom name="H2" type="tip3p-H" />
  <Bond from="0"  to="1" />
  <Bond from="0"  to="2" />
 </Residue>
 <Residue name="TCM">
  <Atom name="CT"  type="tcm-CT" />
  <Atom name="Cl1" type="tcm-Cl1" />
  <Atom name="Cl2" type="tcm-Cl2" />
  <Atom name="Cl3" type="tcm-Cl3" />
  <Atom name="HC"  type="tcm-HC" />
  <Bond from="0"   to="1"/>
  <Bond from="0"   to="2"/>
  <Bond from="0"   to="3"/>
  <Bond from="0"   to="4"/>
 </Residue>
 <Residue name="DCE">
  <Atom name="CT"  type="dchl-CT" />
  <Atom name="HC"  type="dchl-HC" />
  <Atom name="HC1" type="dchl-HC1"/>
  <Atom name="Cl"  type="dchl-Cl" />
  <Atom name="CT1" type="dchl-CT1"/>
  <Atom name="HC2" type="dchl-HC2"/>
  <Atom name="Cl1" type="dchl-Cl1"/>
  <Atom name="HC3" type="dchl-HC3"/>
  <Bond from="0"   to="1" />
  <Bond from="0"   to="2" />
  <Bond from="0"   to="3" />
  <Bond from="0"   to="4" />
  <Bond from="4"   to="5" />
  <Bond from="4"   to="6" />
  <Bond from="4"   to="7" />
 </Residue>
 <Residue name="ACN">
  <Atom name="CT"  type="acnt-CT" />
  <Atom name="CZ"  type="acnt-CZ" />
  <Atom name="NZ"  type="acnt-NZ" />
  <Atom name="HC"  type="acnt-HC" />
  <Atom name="HC1" type="acnt-HC1"/>
  <Atom name="HC2" type="acnt-HC2"/>
  <Bond from="0"   to="1" />
  <Bond from="1"   to="2" />
  <Bond from="0"   to="3" />
  <Bond from="0"   to="4" />
  <Bond from="0"   to="5" />
 </Residue>
 <Residue name="Fc">
  <Bond from="0"    to="1"   />
  <Bond from="0"    to="2"   />
  <Bond from="0"    to="3"   />
  <Bond from="0"    to="4"   />
  <Bond from="0"    to="5"   />
  <Bond from="0"    to="6"   />
  <Bond from="0"    to="7"   />
  <Bond from="0"    to="8"   />
  <Bond from="0"    to="9"   />
  <Bond from="0"    to="10"  />
  <Bond from="1"    to="11"  />
  <Bond from="2"    to="12"  />
  <Bond from="3"    to="13"  />
  <Bond from="4"    to="14"  />
  <Bond from="5"    to="15"  />
  <Bond from="6"    to="16"  />
  <Bond from="7"    to="17"  />
  <Bond from="8"    to="18"  />
  <Bond from="9"    to="19"  />
  <Bond from="10"   to="20"  />
  <Bond from="1"    to="2"   />
  <Bond from="2"    to="3"   />
  <Bond from="3"    to="4"   />
  <Bond from="4"    to="5"   />
  <Bond from="5"    to="1"   />
  <Bond from="6"    to="7"   />
  <Bond from="7"    to="8"   />
  <Bond from="8"    to="9"   />
  <Bond from="9"    to="10"  />
  <Bond from="10"   to="6"   />
  <Bond from="21"   to="22"  />
  <Bond from="21"   to="0"   />
  <Bond from="22"   to="0"   />
  <Atom name="FE"   type="FE"/>
  <Atom name="Cr1"  type="Cr"/>
  <Atom name="Cr2"  type="Cr"/>
  <Atom name="Cr3"  type="Cr"/>
  <Atom name="Cr4"  type="Cr"/>
  <Atom name="Cr5"  type="Cr"/>
  <Atom name="Cr6"  type="Cr"/>
  <Atom name="Cr7"  type="Cr"/>
  <Atom name="Cr8"  type="Cr"/>
  <Atom name="Cr9"  type="Cr"/>
  <Atom name="Cr10" type="Cr"/>
  <Atom name="Hr1"  type="Hr"/>
  <Atom name="Hr2"  type="Hr"/>
  <Atom name="Hr3"  type="Hr"/>
  <Atom name="Hr4"  type="Hr"/>
  <Atom name="Hr5"  type="Hr"/>
  <Atom name="Hr6"  type="Hr"/>
  <Atom name="Hr7"  type="Hr"/>
  <Atom name="Hr8"  type="Hr"/>
  <Atom name="Hr9"  type="Hr"/>
  <Atom name="Hr10" type="Hr"/>
  <Atom name="Xcp1" type="Xcp1"/>
  <Atom name="Xcp2" type="Xcp2"/>
  <VirtualSite type="average3" siteName="Xcp1" atomName1="Cr2" atomName2="Cr4" atomName3="Cr5" weight1="0.447213" weight2="0.2763935" weight3="0.2763935"/>
  <VirtualSite type="average3" siteName="Xcp2" atomName1="Cr6" atomName2="Cr8" atomName3="Cr9" weight1="0.447213" weight2="0.2763935" weight3="0.2763935"/>
 </Residue>
</Residues>
<HarmonicBondForce>
 <Bond class1="OW"    class2="HW"   length="0.09572"  k="462750.4"/>
 <Bond class1="OW3"   class2="HW3"  length="0.09572"  k="502416"  />
 <Bond class1="tCT"   class2="tHC"  length="0.1090"   k="284512"  />
 <Bond class1="tCl"   class2="tCT"  length="0.1781"   k="205016"  />
 <Bond class1="FE"    class2="Cr"   length="0.2060"   k="100000"  />
 <Bond class1="Cr"    class2="Cr"   length="0.144"    k="284500"  />
 <Bond class1="Hr"    class2="Cr"   length="0.108"    k="280000"  />
 <Bond class1="Xcp1"  class2="Xcp2" length="0.3380"   k="500000"  />
 <Bond class1="CT"    class2="CZ"   length="0.14700"  k="326352"  />
 <Bond class1="CZ"    class2="NZ"   length="0.11570"  k="543920"  />
 <Bond class1="CT"    class2="HZ"   length="0.1087"   k="284512"  />
 <Bond class1="CT"    class2="HC"   length="0.10900"  k="284512"  />
 <Bond class1="CT"    class2="CT"   length="0.15290"  k="224262.4"/>
 <Bond class1="CT"    class2="Cl"   length="0.17810"  k="205016"  />
</HarmonicBondForce>
<HarmonicAngleForce>
 <Angle class1="HW"    class2="OW"   class3="HW"    angle="1.82421813418"    k="836.8"   />
 <Angle class1="HW3"   class2="OW3"  class3="HW3"   angle="1.82421813"       k="628.02"  />
 <Angle class1="tHC"   class2="tCT"  class3="tCl"   angle="1.877974"         k="426.768" />
 <Angle class1="tCl"   class2="tCT"  class3="tCl"   angle="1.949533"         k="652.704" />
 <Angle type1="Xcp1"   class2="FE"   type3="Xcp2"   angle="3.14159"          k="999.9"   />
 <Angle class1="Hr"    class2="Cr"   class3="Cr"    angle="2.19911"          k="292.9"   />
 <Angle class1="Cr"    class2="Cr"   class3="Cr"    angle="1.88496"          k="586"     />
 <Angle class1="HC"    class2="CT"   class3="CZ"    angle="1.89368223841385" k="292.880" />
 <Angle class1="HC"    class2="CT"   class3="Cl"    angle="1.8779742751459"  k="426.768" />
 <Angle class1="HC"    class2="CT"   class3="HC"    angle="1.91462618943778" k="276.144" />
 <Angle class1="CT"    class2="CT"   class3="HC"    angle="1.93207948195772" k="313.800" />
 <Angle class1="CT"    class2="CT"   class3="Cl"    angle="1.91637151868977" k="577.392" />
 <Angle class1="CT"    class2="CZ"   class3="NZ"    angle="3.14159265358979" k="1255.200"/>
</HarmonicAngleForce>
<PeriodicTorsionForce>
 <Improper class1="Cr" class2="Cr" class3="Cr" class4="Hr" periodicity1="2" phase1="3.14159265358979" k1="40.60240"/>
</PeriodicTorsionForce>
<RBTorsionForce>
  <Proper class1="HC" class2="CT" class3="CT" class4="HC" c0="0.6276" c1="1.8828" c2="0.0" c3="-2.51"  c4="0.0" c5="0.0"/>
  <Proper class1="HC" class2="CT" class3="CT" class4="Cl" c0="-0.523" c1="0.523"  c2="0.0" c3="0.0"    c4="0.0" c5="0.0"/>
  <Proper class1="Cl" class2="CT" class3="CT" class4="HC" c0="0.8368" c1="2.5104" c2="0.0" c3="-3.347" c4="0.0" c5="0.0"/>
</RBTorsionForce>
<NonbondedForce coulomb14scale="0.5" lj14scale="0.5">
 <Atom type="tip3p-O"   charge="-0.834"   sigma="0.315061" epsilon="0.636386"/>
 <Atom type="tip3p-H"   charge="0.417"    sigma="0.000000" epsilon="0.000000"/>
 <Atom type="tcm-Cl1"   charge="-0.08720" sigma="0.340000" epsilon="1.255200"/>
 <Atom type="tcm-HC"    charge="0.18240"  sigma="0.250000" epsilon="0.125520"/>
 <Atom type="tcm-Cl2"   charge="-0.08720" sigma="0.340000" epsilon="1.255200"/>
 <Atom type="tcm-Cl3"   charge="-0.08720" sigma="0.340000" epsilon="1.255200"/>
 <Atom type="tcm-CT"    charge="0.07920"  sigma="0.350000" epsilon="0.276144"/>
 <Atom class="FE"       charge="0.72"     sigma="0.311000" epsilon="2.016000"/>
 <Atom class="Cr"       charge="-0.23225" sigma="0.355000" epsilon="0.293000"/>
 <Atom class="Hr"       charge="0.16025"  sigma="0.126000" epsilon="0.242000"/>
 <Atom class="Xcp1"     charge="0.0"      sigma="0.000000" epsilon="0.000000"/>
 <Atom class="Xcp2"     charge="0.0"      sigma="0.000000" epsilon="0.000000"/>
 <Atom type="dchl-CT"   charge="-0.006"   sigma="0.350000" epsilon="0.276144"/> 
 <Atom type="dchl-HC"   charge="0.103"    sigma="0.250000" epsilon="0.125520"/> 
 <Atom type="dchl-HC1"  charge="0.103"    sigma="0.250000" epsilon="0.125520"/> 
 <Atom type="dchl-Cl"   charge="-0.200"   sigma="0.340000" epsilon="1.255200"/> 
 <Atom type="dchl-CT1"  charge="-0.006"   sigma="0.350000" epsilon="0.276144"/> 
 <Atom type="dchl-HC2"  charge="0.103"    sigma="0.250000" epsilon="0.125520"/> 
 <Atom type="dchl-Cl1"  charge="-0.200"   sigma="0.340000" epsilon="1.255200"/> 
 <Atom type="dchl-HC3"  charge="0.103"    sigma="0.250000" epsilon="0.125520"/> 
 <Atom type="acnt-CT"   charge="-0.08"    sigma="0.330000" epsilon="0.276144"/> 
 <Atom type="acnt-CZ"   charge="0.46"     sigma="0.330000" epsilon="0.276144"/> 
 <Atom type="acnt-NZ"   charge="-0.56"    sigma="0.320000" epsilon="0.711280"/> 
 <Atom type="acnt-HC"   charge="0.06"     sigma="0.250000" epsilon="0.062760"/> 
 <Atom type="acnt-HC1"  charge="0.06"     sigma="0.250000" epsilon="0.062760"/> 
 <Atom type="acnt-HC2"  charge="0.06"     sigma="0.250000" epsilon="0.062760"/> 
</NonbondedForce>
</ForceField>
