# Supplementary material for: Ion and Solvent Modulation of Ferrocene and Decamethylferrocene Oxidation Potentials in Organic Electrolytes as Predicted by Molecular Dynamics Simulations
Source: J Phys Chem B. 2025 Feb 11;129(7):2067–81. doi: 10.1021/acs.jpcb.4c08321 (PMC11848929; doi:10.1021/acs.jpcb.4c08321)
Supplement: Supplementary file 2 — jp4c08321_si_002.zip [file jp4c08321_si_002.zip › simulation_files/example_OPLS_Fc/OPLS_residues.xml]

<Residues>
  <Residue name="HOH">
   <Atom name="O"  type="tip3p-O" />
   <Atom name="H1" type="tip3p-H" />
   <Atom name="H2" type="tip3p-H" />
   <Bond from="O"  to="H1" />
   <Bond from="O"  to="H2" />
  </Residue>
  <Residue name="TCM">
   <Atom name="CT"  type="tcm-CT"/>
   <Atom name="Cl1" type="tcm-Cl1"/>
   <Atom name="Cl2" type="tcm-Cl2"/>
   <Atom name="Cl3" type="tcm-Cl3"/>
   <Atom name="HC"  type="tcm-HC"/>
   <Bond from="CT" to="Cl1"/>
   <Bond from="CT" to="Cl2"/>
   <Bond from="CT" to="Cl3"/>
   <Bond from="CT" to="HC"/>
  </Residue>
  <Residue name="DCE">
   <Atom name="CT"  type="dchl-CT"  />
   <Atom name="HC"  type="dchl-HC"  />
   <Atom name="HC1" type="dchl-HC1" />
   <Atom name="Cl"  type="dchl-Cl"  />
   <Atom name="CT1" type="dchl-CT1" />
   <Atom name="HC2" type="dchl-HC2" />
   <Atom name="Cl1" type="dchl-Cl1" />
   <Atom name="HC3" type="dchl-HC3" />
   <Bond from="CT"  to="HC"  />
   <Bond from="CT"  to="HC1" />
   <Bond from="CT"  to="Cl"  />
   <Bond from="CT"  to="CT1" />
   <Bond from="CT1" to="HC2" />
   <Bond from="CT1" to="Cl1" />
   <Bond from="CT1" to="HC3" />
  </Residue>
 <Residue name="ACN">
   <Atom name="CT"  type="acnt-CT"  />
   <Atom name="CZ"  type="acnt-CZ"  />
   <Atom name="NZ"  type="acnt-NZ"  />
   <Atom name="HC"  type="acnt-HC"  />
   <Atom name="HC1" type="acnt-HC1" />
   <Atom name="HC2" type="acnt-HC2" />
   <Bond from="CT"  to="CZ"  />
   <Bond from="CZ"  to="NZ"  />
   <Bond from="CT"  to="HC"  />
   <Bond from="CT"  to="HC1" />
   <Bond from="CT"  to="HC2" />
 </Residue>
  <Residue name="Fc">
   <Bond from="FE"   to="Cr1" />
   <Bond from="FE"   to="Cr2" />
   <Bond from="FE"   to="Cr3" />
   <Bond from="FE"   to="Cr4" />
   <Bond from="FE"   to="Cr5" />
   <Bond from="FE"   to="Cr6" />
   <Bond from="FE"   to="Cr7" />
   <Bond from="FE"   to="Cr8" />
   <Bond from="FE"   to="Cr9" />
   <Bond from="FE"   to="Cr10"/>
   <Bond from="Cr1"  to="Hr1" />
   <Bond from="Cr1"  to="Cr2" />
   <Bond from="Cr1"  to="Cr5" />
   <Bond from="Cr2"  to="Cr3" />
   <Bond from="Cr2"  to="Hr2" />
   <Bond from="Cr3"  to="Hr3" />
   <Bond from="Cr3"  to="Cr4" />
   <Bond from="Cr4"  to="Cr5" />
   <Bond from="Cr4"  to="Hr4" />
   <Bond from="Cr5"  to="Hr5" />
   <Bond from="Cr6"  to="Hr6" />
   <Bond from="Cr6"  to="Cr7" />
   <Bond from="Cr6"  to="Cr10"/>
   <Bond from="Cr7"  to="Cr8" />
   <Bond from="Cr7"  to="Hr7" />
   <Bond from="Cr8"  to="Hr8" />
   <Bond from="Cr8"  to="Cr9" />
   <Bond from="Cr9"  to="Cr10"/>
   <Bond from="Cr9"  to="Hr9" />
   <Bond from="Cr10" to="Hr10"/>
   <Bond from="Xcp1" to="Xcp2"/>
   <Bond from="Xcp1" to="FE"/>
   <Bond from="Xcp2" to="FE"/>
   <Atom name="FE"   type="FE"/>
   <Atom name="Cr1"  type="Cr"/>
   <Atom name="Cr2"  type="Cr"/>
   <Atom name="Cr3"  type="Cr"/>
   <Atom name="Cr4"  type="Cr"/>
   <Atom name="Cr5"  type="Cr"/>
   <Atom name="Cr6"  type="Cr"/>
   <Atom name="Cr7"  type="Cr"/>
   <Atom name="Cr8"  type="Cr"/>
   <Atom name="Cr9"  type="Cr"/>
   <Atom name="Cr10" type="Cr"/>
   <Atom name="Hr1"  type="Hr"/>
   <Atom name="Hr2"  type="Hr"/>
   <Atom name="Hr3"  type="Hr"/>
   <Atom name="Hr4"  type="Hr"/>
   <Atom name="Hr5"  type="Hr"/>
   <Atom name="Hr6"  type="Hr"/>
   <Atom name="Hr7"  type="Hr"/>
   <Atom name="Hr8"  type="Hr"/>
   <Atom name="Hr9"  type="Hr"/>
   <Atom name="Hr10" type="Hr"/>
   <Atom name="Xcp1" type="Xcp2"/>
   <Atom name="Xcp2" type="Xcp2"/>
   </Residue>
</Residues>
